# Supplementary material for: Haptic Guidance Needs to Be Intuitive Not Just Informative to Improve Human Motor Accuracy
Source: PLoS One. 2016 Mar 16;11(3):e0150912. doi: 10.1371/journal.pone.0150912 (PMC4794196; doi:10.1371/journal.pone.0150912)
Supplement: S2 Data — (ZIP) [file pone.0150912.s002.zip › Subject10/exp2_0032.txt]

Time	PosX	PosY	PosZ	RotX	RotY	RotZ	ForceX	ForceY	ForceZ	MomentX	MomentY	MomentZ	VelocityX	VelocityY	VelocityZ	CalibratedWeight	ButtonDown	Condition	Trial	Visual
2108.140154	0.003974	0.566332	0.243060	76.521904	107.450439	135.296753	0.000000	0.000000	0.000000	0.000000	0.000000	0.000000	-0.019788	-0.142732	0.027197	0.000000	1.000000	4.000000	32.000000	0.000000
2108.143487	0.003974	0.566332	0.243060	76.508911	107.665764	135.476242	4.597056	0.000000	-1.966487	0.000000	0.000000	0.000000	-0.019788	-0.142732	0.027197	0.000000	1.000000	4.000000	32.000000	0.000000
2108.146820	0.004705	0.565904	0.242947	76.508911	107.665764	135.476242	4.597056	0.000000	-1.966487	0.000000	0.000000	0.000000	0.219170	-0.128506	-0.034086	0.000000	1.000000	4.000000	32.000000	0.000000
2108.150154	0.004705	0.565904	0.242947	76.508911	107.665764	135.476242	4.597056	0.000000	-1.966487	0.000000	0.000000	0.000000	0.219170	-0.128506	-0.034086	0.000000	1.000000	4.000000	32.000000	0.000000
2108.153487	0.006100	0.565327	0.242881	76.490166	108.003006	135.680038	4.597056	0.000000	-1.966487	0.000000	0.000000	0.000000	0.418623	-0.172899	-0.019601	0.000000	1.000000	4.000000	32.000000	0.000000
2108.156820	0.006100	0.565327	0.242881	76.490166	108.003006	135.680038	4.597056	0.000000	-1.966487	0.000000	0.000000	0.000000	0.418623	-0.172899	-0.019601	0.000000	1.000000	4.000000	32.000000	0.000000
2108.160154	0.006100	0.565327	0.242881	76.490166	108.003006	135.680038	4.597056	0.000000	-1.966487	0.000000	0.000000	0.000000	0.418623	-0.172899	-0.019601	0.000000	1.000000	4.000000	32.000000	0.000000
2108.163487	0.007395	0.565091	0.242730	76.500641	108.385529	135.933487	4.581898	0.000000	-2.001553	0.000000	0.000000	0.000000	0.388375	-0.071067	-0.045523	0.000000	1.000000	4.000000	32.000000	0.000000
2108.166820	0.007395	0.565091	0.242730	76.500641	108.385529	135.933487	4.581898	0.000000	-2.001553	0.000000	0.000000	0.000000	0.388375	-0.071067	-0.045523	0.000000	1.000000	4.000000	32.000000	0.000000
2108.170154	0.007395	0.565091	0.242730	76.500641	108.385529	135.933487	4.581898	0.000000	-2.001553	0.000000	0.000000	0.000000	0.388375	-0.071067	-0.045523	0.000000	1.000000	4.000000	32.000000	0.000000
2108.173487	0.008985	0.564995	0.242342	76.805779	109.232491	136.484924	4.572443	0.000000	-2.023058	0.000000	0.000000	0.000000	0.477016	-0.028809	-0.116296	0.000000	1.000000	4.000000	32.000000	0.000000
2108.176820	0.008985	0.564995	0.242342	76.805779	109.232491	136.484924	4.572443	0.000000	-2.023058	0.000000	0.000000	0.000000	0.477016	-0.028809	-0.116296	0.000000	1.000000	4.000000	32.000000	0.000000
2108.180154	0.008985	0.564995	0.242342	76.805779	109.232491	136.484924	4.572443	0.000000	-2.023058	0.000000	0.000000	0.000000	0.477016	-0.028809	-0.116296	0.000000	1.000000	4.000000	32.000000	0.000000
2108.183487	0.011004	0.564975	0.241932	77.513542	110.962265	137.645966	4.560094	0.000000	-2.050741	0.000000	0.000000	0.000000	0.605874	-0.005879	-0.123001	0.000000	0.000000	4.000000	32.000000	0.000000
2108.186820	0.011004	0.564975	0.241932	77.513542	110.962265	137.645966	4.560094	0.000000	-2.050741	0.000000	0.000000	0.000000	0.605874	-0.005879	-0.123001	0.000000	0.000000	4.000000	32.000000	0.000000
2108.190154	0.011004	0.564975	0.241932	77.513542	110.962265	137.645966	4.560094	0.000000	-2.050741	0.000000	0.000000	0.000000	0.605874	-0.005879	-0.123001	0.000000	0.000000	4.000000	32.000000	0.000000
2108.193487	0.012521	0.565024	0.241338	78.419029	113.139404	139.175293	4.544478	0.000000	-2.085118	0.000000	0.000000	0.000000	0.454923	0.014762	-0.178175	0.000000	0.000000	4.000000	32.000000	0.000000
2108.196820	0.012521	0.565024	0.241338	78.419029	113.139404	139.175293	4.544478	0.000000	-2.085118	0.000000	0.000000	0.000000	0.454923	0.014762	-0.178175	0.000000	0.000000	4.000000	32.000000	0.000000
2108.200154	0.012521	0.565024	0.241338	78.419029	113.139404	139.175293	4.544478	0.000000	-2.085118	0.000000	0.000000	0.000000	0.454923	0.014762	-0.178175	0.000000	0.000000	4.000000	32.000000	0.000000
2108.203487	0.014893	0.565206	0.240573	79.495636	115.507996	140.773682	4.531661	0.000000	-2.112828	0.000000	0.000000	0.000000	0.711620	0.054576	-0.229399	0.000000	0.000000	4.000000	32.000000	0.000000
2108.206820	0.014893	0.565206	0.240573	79.495636	115.507996	140.773682	4.531661	0.000000	-2.112828	0.000000	0.000000	0.000000	0.711620	0.054576	-0.229399	0.000000	0.000000	4.000000	32.000000	0.000000
2108.210154	0.014893	0.565206	0.240573	79.495636	115.507996	140.773682	4.531661	0.000000	-2.112828	0.000000	0.000000	0.000000	0.711620	0.054576	-0.229399	0.000000	0.000000	4.000000	32.000000	0.000000
2108.213487	0.017754	0.565416	0.239719	80.665504	117.518341	141.961151	4.511868	0.000000	-2.154773	0.000000	0.000000	0.000000	0.858450	0.062898	-0.256456	0.000000	0.000000	4.000000	32.000000	0.000000
2108.216820	0.017754	0.565416	0.239719	80.665504	117.518341	141.961151	4.511868	0.000000	-2.154773	0.000000	0.000000	0.000000	0.858450	0.062898	-0.256456	0.000000	0.000000	4.000000	32.000000	0.000000
2108.220154	0.017754	0.565416	0.239719	80.665504	117.518341	141.961151	4.511868	0.000000	-2.154773	0.000000	0.000000	0.000000	0.858450	0.062898	-0.256456	0.000000	0.000000	4.000000	32.000000	0.000000
2108.223487	0.020645	0.565720	0.238964	81.859100	118.860008	142.507645	4.487788	0.000000	-2.204487	0.000000	0.000000	0.000000	0.867323	0.091306	-0.226462	0.000000	0.000000	4.000000	32.000000	0.000000
2108.226820	0.020645	0.565720	0.238964	81.859100	118.860008	142.507645	4.487788	0.000000	-2.204487	0.000000	0.000000	0.000000	0.867323	0.091306	-0.226462	0.000000	0.000000	4.000000	32.000000	0.000000
2108.230154	0.020645	0.565720	0.238964	81.859100	118.860008	142.507645	4.487788	0.000000	-2.204487	0.000000	0.000000	0.000000	0.867323	0.091306	-0.226462	0.000000	0.000000	4.000000	32.000000	0.000000
2108.233487	0.024126	0.566186	0.238215	83.209129	119.759964	142.504471	4.463408	0.000000	-2.253438	0.000000	0.000000	0.000000	1.044174	0.139640	-0.224696	0.000000	0.000000	4.000000	32.000000	0.000000
2108.236820	0.024126	0.566186	0.238215	83.209129	119.759964	142.504471	4.463408	0.000000	-2.253438	0.000000	0.000000	0.000000	1.044174	0.139640	-0.224696	0.000000	0.000000	4.000000	32.000000	0.000000
2108.240154	0.024126	0.566186	0.238215	83.209129	119.759964	142.504471	4.463408	0.000000	-2.253438	0.000000	0.000000	0.000000	1.044174	0.139640	-0.224696	0.000000	0.000000	4.000000	32.000000	0.000000
2108.243487	0.027566	0.566667	0.237430	84.705208	120.521667	142.290771	4.434145	0.000000	-2.310490	0.000000	0.000000	0.000000	1.031943	0.144291	-0.235417	0.000000	0.000000	4.000000	32.000000	0.000000
2108.246820	0.027566	0.566667	0.237430	84.705208	120.521667	142.290771	4.434145	0.000000	-2.310490	0.000000	0.000000	0.000000	1.031943	0.144291	-0.235417	0.000000	0.000000	4.000000	32.000000	0.000000
2108.250154	0.027566	0.566667	0.237430	84.705208	120.521667	142.290771	4.434145	0.000000	-2.310490	0.000000	0.000000	0.000000	1.031943	0.144291	-0.235417	0.000000	0.000000	4.000000	32.000000	0.000000
2108.253487	0.030869	0.567173	0.236677	86.296097	121.755722	142.486069	4.404531	0.000000	-2.366455	0.000000	0.000000	0.000000	0.990831	0.151892	-0.225774	0.000000	0.000000	4.000000	32.000000	0.000000
2108.256820	0.030869	0.567173	0.236677	86.296097	121.755722	142.486069	4.404531	0.000000	-2.366455	0.000000	0.000000	0.000000	0.990831	0.151892	-0.225774	0.000000	0.000000	4.000000	32.000000	0.000000
2108.260154	0.030869	0.567173	0.236677	86.296097	121.755722	142.486069	4.404531	0.000000	-2.366455	0.000000	0.000000	0.000000	0.990831	0.151892	-0.225774	0.000000	0.000000	4.000000	32.000000	0.000000
2108.263487	0.034427	0.567732	0.235870	87.910713	125.150620	144.769562	4.375635	0.000000	-2.419467	0.000000	0.000000	0.000000	1.067435	0.167879	-0.242105	0.000000	0.000000	4.000000	32.000000	0.000000
2108.266820	0.034427	0.567732	0.235870	87.910713	125.150620	144.769562	4.375635	0.000000	-2.419467	0.000000	0.000000	0.000000	1.067435	0.167879	-0.242105	0.000000	0.000000	4.000000	32.000000	0.000000
2108.270154	0.034427	0.567732	0.235870	87.910713	125.150620	144.769562	4.375635	0.000000	-2.419467	0.000000	0.000000	0.000000	1.067435	0.167879	-0.242105	0.000000	0.000000	4.000000	32.000000	0.000000
2108.273487	0.037943	0.568307	0.235027	89.397690	143.136810	161.677124	4.344040	0.000000	-2.475745	0.000000	0.000000	0.000000	1.054994	0.172457	-0.252988	0.000000	0.000000	4.000000	32.000000	0.000000
2108.276820	0.037943	0.568307	0.235027	89.397690	143.136810	161.677124	4.344040	0.000000	-2.475745	0.000000	0.000000	0.000000	1.054994	0.172457	-0.252988	0.000000	0.000000	4.000000	32.000000	0.000000
2108.280154	0.037943	0.568307	0.235027	89.397690	143.136810	161.677124	4.344040	0.000000	-2.475745	0.000000	0.000000	0.000000	1.054994	0.172457	-0.252988	0.000000	0.000000	4.000000	32.000000	0.000000
2108.283487	0.041549	0.568800	0.234140	89.168671	-75.540291	-57.965862	4.312138	0.000000	-2.530903	0.000000	0.000000	0.000000	1.081839	0.147812	-0.266260	0.000000	0.000000	4.000000	32.000000	0.000000
2108.286820	0.041549	0.568800	0.234140	89.168671	-75.540291	-57.965862	4.312138	0.000000	-2.530903	0.000000	0.000000	0.000000	1.081839	0.147812	-0.266260	0.000000	0.000000	4.000000	32.000000	0.000000
2108.290154	0.041549	0.568800	0.234140	89.168671	-75.540291	-57.965862	4.312138	0.000000	-2.530903	0.000000	0.000000	0.000000	1.081839	0.147812	-0.266260	0.000000	0.000000	4.000000	32.000000	0.000000
2108.293487	0.045245	0.569270	0.233213	88.047455	-63.995487	-47.282856	4.278849	0.000000	-2.586785	0.000000	0.000000	0.000000	1.108575	0.141032	-0.277956	0.000000	0.000000	4.000000	32.000000	0.000000
2108.296820	0.045245	0.569270	0.233213	88.047455	-63.995487	-47.282856	4.278849	0.000000	-2.586785	0.000000	0.000000	0.000000	1.108575	0.141032	-0.277956	0.000000	0.000000	4.000000	32.000000	0.000000
2108.300154	0.045245	0.569270	0.233213	88.047455	-63.995487	-47.282856	4.278849	0.000000	-2.586785	0.000000	0.000000	0.000000	1.108575	0.141032	-0.277956	0.000000	0.000000	4.000000	32.000000	0.000000
2108.303487	0.048896	0.569675	0.232230	87.201309	-59.626759	-43.363514	4.244185	0.000000	-2.643272	0.000000	0.000000	0.000000	1.095277	0.121382	-0.294958	0.000000	0.000000	4.000000	32.000000	0.000000
2108.306820	0.048896	0.569675	0.232230	87.201309	-59.626759	-43.363514	4.244185	0.000000	-2.643272	0.000000	0.000000	0.000000	1.095277	0.121382	-0.294958	0.000000	0.000000	4.000000	32.000000	0.000000
2108.310154	0.048896	0.569675	0.232230	87.201309	-59.626759	-43.363514	4.244185	0.000000	-2.643272	0.000000	0.000000	0.000000	1.095277	0.121382	-0.294958	0.000000	0.000000	4.000000	32.000000	0.000000
2108.313487	0.052728	0.569971	0.231147	86.655899	-57.945652	-41.590500	4.209146	0.000000	-2.698721	0.000000	0.000000	0.000000	1.149837	0.088828	-0.324701	0.000000	0.000000	4.000000	32.000000	0.000000
2108.316820	0.052728	0.569971	0.231147	86.655899	-57.945652	-41.590500	4.209146	0.000000	-2.698721	0.000000	0.000000	0.000000	1.149837	0.088828	-0.324701	0.000000	0.000000	4.000000	32.000000	0.000000
2108.320154	0.052728	0.569971	0.231147	86.655899	-57.945652	-41.590500	4.209146	0.000000	-2.698721	0.000000	0.000000	0.000000	1.149837	0.088828	-0.324701	0.000000	0.000000	4.000000	32.000000	0.000000
2108.323487	0.056576	0.570213	0.229951	86.385292	-60.060383	-43.688328	4.171627	0.000000	-2.756361	0.000000	0.000000	0.000000	1.154198	0.072521	-0.358930	0.000000	0.000000	4.000000	32.000000	0.000000
2108.326820	0.056576	0.570213	0.229951	86.385292	-60.060383	-43.688328	4.171627	0.000000	-2.756361	0.000000	0.000000	0.000000	1.154198	0.072521	-0.358930	0.000000	0.000000	4.000000	32.000000	0.000000
2108.330154	0.056576	0.570213	0.229951	86.385292	-60.060383	-43.688328	4.171627	0.000000	-2.756361	0.000000	0.000000	0.000000	1.154198	0.072521	-0.358930	0.000000	0.000000	4.000000	32.000000	0.000000
2108.333487	0.060434	0.570416	0.228621	86.242447	-63.495892	-46.983593	4.132885	0.000000	-2.814118	0.000000	0.000000	0.000000	1.157498	0.061005	-0.399057	0.000000	0.000000	4.000000	32.000000	0.000000
2108.336820	0.060434	0.570416	0.228621	86.242447	-63.495892	-46.983593	4.132885	0.000000	-2.814118	0.000000	0.000000	0.000000	1.157498	0.061005	-0.399057	0.000000	0.000000	4.000000	32.000000	0.000000
2108.340154	0.060434	0.570416	0.228621	86.242447	-63.495892	-46.983593	4.132885	0.000000	-2.814118	0.000000	0.000000	0.000000	1.157498	0.061005	-0.399057	0.000000	0.000000	4.000000	32.000000	0.000000
2108.343487	0.064498	0.570565	0.227157	86.128143	-66.770424	-49.559383	4.092797	0.000000	-2.872109	0.000000	0.000000	0.000000	1.219134	0.044635	-0.439254	0.000000	0.000000	4.000000	32.000000	0.000000
2108.346820	0.064498	0.570565	0.227157	86.128143	-66.770424	-49.559383	4.092797	0.000000	-2.872109	0.000000	0.000000	0.000000	1.219134	0.044635	-0.439254	0.000000	0.000000	4.000000	32.000000	0.000000
2108.350154	0.064498	0.570565	0.227157	86.128143	-66.770424	-49.559383	4.092797	0.000000	-2.872109	0.000000	0.000000	0.000000	1.219134	0.044635	-0.439254	0.000000	0.000000	4.000000	32.000000	0.000000
2108.353487	0.068661	0.570611	0.225506	86.003693	-69.420631	-50.618874	4.049668	0.000000	-2.932608	0.000000	0.000000	0.000000	1.248868	0.013791	-0.495064	0.000000	0.000000	4.000000	32.000000	0.000000
2108.356820	0.068661	0.570611	0.225506	86.003693	-69.420631	-50.618874	4.049668	0.000000	-2.932608	0.000000	0.000000	0.000000	1.248868	0.013791	-0.495064	0.000000	0.000000	4.000000	32.000000	0.000000
2108.360154	0.068661	0.570611	0.225506	86.003693	-69.420631	-50.618874	4.049668	0.000000	-2.932608	0.000000	0.000000	0.000000	1.248868	0.013791	-0.495064	0.000000	0.000000	4.000000	32.000000	0.000000
2108.363487	0.073021	0.570581	0.223702	85.821434	-71.539558	-51.107395	4.003995	0.000000	-2.994666	0.000000	0.000000	0.000000	1.307929	-0.009023	-0.541470	0.000000	0.000000	4.000000	32.000000	0.000000
2108.366820	0.073021	0.570581	0.223702	85.821434	-71.539558	-51.107395	4.003995	0.000000	-2.994666	0.000000	0.000000	0.000000	1.307929	-0.009023	-0.541470	0.000000	0.000000	4.000000	32.000000	0.000000
2108.370154	0.073021	0.570581	0.223702	85.821434	-71.539558	-51.107395	4.003995	0.000000	-2.994666	0.000000	0.000000	0.000000	1.307929	-0.009023	-0.541470	0.000000	0.000000	4.000000	32.000000	0.000000
2108.373487	0.077543	0.570459	0.221760	85.566284	-73.346222	-51.945797	3.955054	0.000000	-3.059011	0.000000	0.000000	0.000000	1.356726	-0.036595	-0.582490	0.000000	0.000000	4.000000	32.000000	0.000000
2108.376820	0.077543	0.570459	0.221760	85.566284	-73.346222	-51.945797	3.955054	0.000000	-3.059011	0.000000	0.000000	0.000000	1.356726	-0.036595	-0.582490	0.000000	0.000000	4.000000	32.000000	0.000000
2108.380154	0.077543	0.570459	0.221760	85.566284	-73.346222	-51.945797	3.955054	0.000000	-3.059011	0.000000	0.000000	0.000000	1.356726	-0.036595	-0.582490	0.000000	0.000000	4.000000	32.000000	0.000000
2108.383487	0.081881	0.570240	0.219803	85.264343	-75.143547	-53.488911	3.903185	0.000000	-3.124924	0.000000	0.000000	0.000000	1.301376	-0.065691	-0.586994	0.000000	0.000000	4.000000	32.000000	0.000000
2108.386820	0.081881	0.570240	0.219803	85.264343	-75.143547	-53.488911	3.903185	0.000000	-3.124924	0.000000	0.000000	0.000000	1.301376	-0.065691	-0.586994	0.000000	0.000000	4.000000	32.000000	0.000000
2108.390154	0.081881	0.570240	0.219803	85.264343	-75.143547	-53.488911	3.903185	0.000000	-3.124924	0.000000	0.000000	0.000000	1.301376	-0.065691	-0.586994	0.000000	0.000000	4.000000	32.000000	0.000000
2108.393487	0.086224	0.569977	0.217785	84.991989	-76.680229	-54.923138	3.852190	0.000000	-3.187575	0.000000	0.000000	0.000000	1.303070	-0.078675	-0.605494	0.000000	0.000000	4.000000	32.000000	0.000000
2108.396820	0.086224	0.569977	0.217785	84.991989	-76.680229	-54.923138	3.852190	0.000000	-3.187575	0.000000	0.000000	0.000000	1.303070	-0.078675	-0.605494	0.000000	0.000000	4.000000	32.000000	0.000000
2108.400154	0.086224	0.569977	0.217785	84.991989	-76.680229	-54.923138	3.852190	0.000000	-3.187575	0.000000	0.000000	0.000000	1.303070	-0.078675	-0.605494	0.000000	0.000000	4.000000	32.000000	0.000000
2108.403487	0.090359	0.569609	0.215811	84.885643	-78.014206	-55.918362	3.800147	0.000000	-3.249444	0.000000	0.000000	0.000000	1.240429	-0.110629	-0.592217	0.000000	0.000000	4.000000	32.000000	0.000000
2108.406820	0.090359	0.569609	0.215811	84.885643	-78.014206	-55.918362	3.800147	0.000000	-3.249444	0.000000	0.000000	0.000000	1.240429	-0.110629	-0.592217	0.000000	0.000000	4.000000	32.000000	0.000000
2108.410154	0.090359	0.569609	0.215811	84.885643	-78.014206	-55.918362	3.800147	0.000000	-3.249444	0.000000	0.000000	0.000000	1.240429	-0.110629	-0.592217	0.000000	0.000000	4.000000	32.000000	0.000000
2108.413487	0.094283	0.569224	0.213854	84.997040	-79.347015	-56.741806	3.749726	0.000000	-3.307500	0.000000	0.000000	0.000000	1.177204	-0.115408	-0.587204	0.000000	0.000000	4.000000	32.000000	0.000000
2108.416820	0.094283	0.569224	0.213854	84.997040	-79.347015	-56.741806	3.749726	0.000000	-3.307500	0.000000	0.000000	0.000000	1.177204	-0.115408	-0.587204	0.000000	0.000000	4.000000	32.000000	0.000000
2108.420154	0.094283	0.569224	0.213854	84.997040	-79.347015	-56.741806	3.749726	0.000000	-3.307500	0.000000	0.000000	0.000000	1.177204	-0.115408	-0.587204	0.000000	0.000000	4.000000	32.000000	0.000000
2108.423487	0.098190	0.568786	0.211895	85.241447	-80.827057	-57.583694	3.700813	0.000000	-3.362140	0.000000	0.000000	0.000000	1.171963	-0.131252	-0.587683	0.000000	0.000000	4.000000	32.000000	0.000000
2108.426820	0.098190	0.568786	0.211895	85.241447	-80.827057	-57.583694	3.700813	0.000000	-3.362140	0.000000	0.000000	0.000000	1.171963	-0.131252	-0.587683	0.000000	0.000000	4.000000	32.000000	0.000000
2108.430154	0.098190	0.568786	0.211895	85.241447	-80.827057	-57.583694	3.700813	0.000000	-3.362140	0.000000	0.000000	0.000000	1.171963	-0.131252	-0.587683	0.000000	0.000000	4.000000	32.000000	0.000000
2108.433487	0.101947	0.568328	0.209915	85.639153	-82.691879	-59.185699	3.651652	0.000000	-3.415471	0.000000	0.000000	0.000000	1.127042	-0.137514	-0.593795	0.000000	0.000000	4.000000	32.000000	0.000000
2108.436820	0.101947	0.568328	0.209915	85.639153	-82.691879	-59.185699	3.651652	0.000000	-3.415471	0.000000	0.000000	0.000000	1.127042	-0.137514	-0.593795	0.000000	0.000000	4.000000	32.000000	0.000000
2108.440154	0.101947	0.568328	0.209915	85.639153	-82.691879	-59.185699	3.651652	0.000000	-3.415471	0.000000	0.000000	0.000000	1.127042	-0.137514	-0.593795	0.000000	0.000000	4.000000	32.000000	0.000000
2108.443487	0.105685	0.567891	0.207924	86.177101	-84.997940	-61.478607	3.603266	0.000000	-3.466479	0.000000	0.000000	0.000000	1.121469	-0.131110	-0.597353	0.000000	0.000000	4.000000	32.000000	0.000000
2108.446820	0.105685	0.567891	0.207924	86.177101	-84.997940	-61.478607	3.603266	0.000000	-3.466479	0.000000	0.000000	0.000000	1.121469	-0.131110	-0.597353	0.000000	0.000000	4.000000	32.000000	0.000000
2108.450154	0.105685	0.567891	0.207924	86.177101	-84.997940	-61.478607	3.603266	0.000000	-3.466479	0.000000	0.000000	0.000000	1.121469	-0.131110	-0.597353	0.000000	0.000000	4.000000	32.000000	0.000000
2108.453487	0.109437	0.567438	0.205922	86.821960	-87.439888	-63.808884	3.554624	0.000000	-3.516340	0.000000	0.000000	0.000000	1.125656	-0.135740	-0.600584	0.000000	0.000000	4.000000	32.000000	0.000000
2108.456820	0.109437	0.567438	0.205922	86.821960	-87.439888	-63.808884	3.554624	0.000000	-3.516340	0.000000	0.000000	0.000000	1.125656	-0.135740	-0.600584	0.000000	0.000000	4.000000	32.000000	0.000000
2108.460154	0.109437	0.567438	0.205922	86.821960	-87.439888	-63.808884	3.554624	0.000000	-3.516340	0.000000	0.000000	0.000000	1.125656	-0.135740	-0.600584	0.000000	0.000000	4.000000	32.000000	0.000000
2108.463487	0.113079	0.567028	0.203938	87.565224	-89.153687	-65.345291	3.505491	0.000000	-3.565324	0.000000	0.000000	0.000000	1.092531	-0.123049	-0.595250	0.000000	0.000000	4.000000	32.000000	0.000000
2108.466820	0.113079	0.567028	0.203938	87.565224	-89.153687	-65.345291	3.505491	0.000000	-3.565324	0.000000	0.000000	0.000000	1.092531	-0.123049	-0.595250	0.000000	0.000000	4.000000	32.000000	0.000000
2108.470154	0.113079	0.567028	0.203938	87.565224	-89.153687	-65.345291	3.505491	0.000000	-3.565324	0.000000	0.000000	0.000000	1.092531	-0.123049	-0.595250	0.000000	0.000000	4.000000	32.000000	0.000000
2108.473487	0.116675	0.566624	0.201968	88.349808	-88.705261	-64.706039	3.457207	0.000000	-3.612163	0.000000	0.000000	0.000000	1.078850	-0.121351	-0.590878	0.000000	0.000000	4.000000	32.000000	0.000000
2108.476820	0.116675	0.566624	0.201968	88.349808	-88.705261	-64.706039	3.457207	0.000000	-3.612163	0.000000	0.000000	0.000000	1.078850	-0.121351	-0.590878	0.000000	0.000000	4.000000	32.000000	0.000000
2108.480154	0.116675	0.566624	0.201968	88.349808	-88.705261	-64.706039	3.457207	0.000000	-3.612163	0.000000	0.000000	0.000000	1.078850	-0.121351	-0.590878	0.000000	0.000000	4.000000	32.000000	0.000000
2108.483487	0.120207	0.566236	0.200085	89.150734	-80.918480	-56.713242	3.409232	0.000000	-3.657477	0.000000	0.000000	0.000000	1.059605	-0.116445	-0.564986	0.000000	0.000000	4.000000	32.000000	0.000000
2108.486820	0.120207	0.566236	0.200085	89.150734	-80.918480	-56.713242	3.409232	0.000000	-3.657477	0.000000	0.000000	0.000000	1.059605	-0.116445	-0.564986	0.000000	0.000000	4.000000	32.000000	0.000000
2108.490154	0.120207	0.566236	0.200085	89.150734	-80.918480	-56.713242	3.409232	0.000000	-3.657477	0.000000	0.000000	0.000000	1.059605	-0.116445	-0.564986	0.000000	0.000000	4.000000	32.000000	0.000000
2108.493487	0.123693	0.565738	0.198203	89.435600	-14.719415	9.678120	3.362416	0.000000	-3.700561	0.000000	0.000000	0.000000	1.045794	-0.149177	-0.564515	0.000000	0.000000	4.000000	32.000000	0.000000
2108.496820	0.123693	0.565738	0.198203	89.435600	-14.719415	9.678120	3.362416	0.000000	-3.700561	0.000000	0.000000	0.000000	1.045794	-0.149177	-0.564515	0.000000	0.000000	4.000000	32.000000	0.000000
2108.500154	0.123693	0.565738	0.198203	89.435600	-14.719415	9.678120	3.362416	0.000000	-3.700561	0.000000	0.000000	0.000000	1.045794	-0.149177	-0.564515	0.000000	0.000000	4.000000	32.000000	0.000000
2108.503487	0.127136	0.565247	0.196339	89.117737	60.460693	85.040932	3.315884	0.000000	-3.742314	0.000000	0.000000	0.000000	1.032988	-0.147356	-0.559346	0.000000	0.000000	4.000000	32.000000	0.000000
2108.506820	0.127136	0.565247	0.196339	89.117737	60.460693	85.040932	3.315884	0.000000	-3.742314	0.000000	0.000000	0.000000	1.032988	-0.147356	-0.559346	0.000000	0.000000	4.000000	32.000000	0.000000
2108.510154	0.127136	0.565247	0.196339	89.117737	60.460693	85.040932	3.315884	0.000000	-3.742314	0.000000	0.000000	0.000000	1.032988	-0.147356	-0.559346	0.000000	0.000000	4.000000	32.000000	0.000000
2108.513487	0.130586	0.564751	0.194415	88.374542	70.436073	95.193459	3.269777	0.000000	-3.782666	0.000000	0.000000	0.000000	1.035022	-0.148787	-0.577307	0.000000	0.000000	4.000000	32.000000	0.000000
2108.516820	0.130586	0.564751	0.194415	88.374542	70.436073	95.193459	3.269777	0.000000	-3.782666	0.000000	0.000000	0.000000	1.035022	-0.148787	-0.577307	0.000000	0.000000	4.000000	32.000000	0.000000
2108.520154	0.130586	0.564751	0.194415	88.374542	70.436073	95.193459	3.269777	0.000000	-3.782666	0.000000	0.000000	0.000000	1.035022	-0.148787	-0.577307	0.000000	0.000000	4.000000	32.000000	0.000000
2108.523487	0.134022	0.564240	0.192488	87.666107	74.966019	99.889755	3.222974	0.000000	-3.822622	0.000000	0.000000	0.000000	1.030721	-0.153237	-0.577891	0.000000	0.000000	4.000000	32.000000	0.000000
2108.526820	0.134022	0.564240	0.192488	87.666107	74.966019	99.889755	3.222974	0.000000	-3.822622	0.000000	0.000000	0.000000	1.030721	-0.153237	-0.577891	0.000000	0.000000	4.000000	32.000000	0.000000
2108.530154	0.134022	0.564240	0.192488	87.666107	74.966019	99.889755	3.222974	0.000000	-3.822622	0.000000	0.000000	0.000000	1.030721	-0.153237	-0.577891	0.000000	0.000000	4.000000	32.000000	0.000000
2108.533487	0.137370	0.563761	0.190516	87.055565	77.810478	102.862274	3.176219	0.000000	-3.861559	0.000000	0.000000	0.000000	1.004349	-0.143786	-0.591829	0.000000	0.000000	4.000000	32.000000	0.000000
2108.536820	0.137370	0.563761	0.190516	87.055565	77.810478	102.862274	3.176219	0.000000	-3.861559	0.000000	0.000000	0.000000	1.004349	-0.143786	-0.591829	0.000000	0.000000	4.000000	32.000000	0.000000
2108.540154	0.137370	0.563761	0.190516	87.055565	77.810478	102.862274	3.176219	0.000000	-3.861559	0.000000	0.000000	0.000000	1.004349	-0.143786	-0.591829	0.000000	0.000000	4.000000	32.000000	0.000000
2108.543487	0.140698	0.563319	0.188517	86.594177	79.722343	104.811104	3.129678	0.000000	-3.899374	0.000000	0.000000	0.000000	0.998442	-0.132790	-0.599606	0.000000	0.000000	4.000000	32.000000	0.000000
2108.546820	0.140698	0.563319	0.188517	86.594177	79.722343	104.811104	3.129678	0.000000	-3.899374	0.000000	0.000000	0.000000	0.998442	-0.132790	-0.599606	0.000000	0.000000	4.000000	32.000000	0.000000
2108.550154	0.140698	0.563319	0.188517	86.594177	79.722343	104.811104	3.129678	0.000000	-3.899374	0.000000	0.000000	0.000000	0.998442	-0.132790	-0.599606	0.000000	0.000000	4.000000	32.000000	0.000000
2108.553487	0.143913	0.562856	0.186505	86.299583	81.087158	106.126503	3.083007	0.000000	-3.936378	0.000000	0.000000	0.000000	0.964434	-0.138888	-0.603551	0.000000	0.000000	4.000000	32.000000	0.000000
2108.556820	0.143913	0.562856	0.186505	86.299583	81.087158	106.126503	3.083007	0.000000	-3.936378	0.000000	0.000000	0.000000	0.964434	-0.138888	-0.603551	0.000000	0.000000	4.000000	32.000000	0.000000
2108.560154	0.143913	0.562856	0.186505	86.299583	81.087158	106.126503	3.083007	0.000000	-3.936378	0.000000	0.000000	0.000000	0.964434	-0.138888	-0.603551	0.000000	0.000000	4.000000	32.000000	0.000000
2108.563487	0.146987	0.562393	0.184502	86.097954	82.513260	107.509499	3.037081	0.000000	-3.971919	0.000000	0.000000	0.000000	0.922372	-0.138724	-0.600874	0.000000	0.000000	4.000000	32.000000	0.000000
2108.566820	0.146987	0.562393	0.184502	86.097954	82.513260	107.509499	3.037081	0.000000	-3.971919	0.000000	0.000000	0.000000	0.922372	-0.138724	-0.600874	0.000000	0.000000	4.000000	32.000000	0.000000
2108.570154	0.146987	0.562393	0.184502	86.097954	82.513260	107.509499	3.037081	0.000000	-3.971919	0.000000	0.000000	0.000000	0.922372	-0.138724	-0.600874	0.000000	0.000000	4.000000	32.000000	0.000000
2108.573487	0.150006	0.561926	0.182456	85.901749	84.100800	109.379059	2.992330	0.000000	-4.005741	0.000000	0.000000	0.000000	0.905626	-0.140186	-0.613936	0.000000	0.000000	4.000000	32.000000	0.000000
2108.576820	0.150006	0.561926	0.182456	85.901749	84.100800	109.379059	2.992330	0.000000	-4.005741	0.000000	0.000000	0.000000	0.905626	-0.140186	-0.613936	0.000000	0.000000	4.000000	32.000000	0.000000
2108.580154	0.150006	0.561926	0.182456	85.901749	84.100800	109.379059	2.992330	0.000000	-4.005741	0.000000	0.000000	0.000000	0.905626	-0.140186	-0.613936	0.000000	0.000000	4.000000	32.000000	0.000000
2108.583487	0.152881	0.561474	0.180402	85.646431	86.067627	112.315773	2.947543	0.000000	-4.038810	0.000000	0.000000	0.000000	0.862514	-0.135457	-0.616196	0.000000	0.000000	4.000000	32.000000	0.000000
2108.586820	0.152881	0.561474	0.180402	85.646431	86.067627	112.315773	2.947543	0.000000	-4.038810	0.000000	0.000000	0.000000	0.862514	-0.135457	-0.616196	0.000000	0.000000	4.000000	32.000000	0.000000
2108.590154	0.152881	0.561474	0.180402	85.646431	86.067627	112.315773	2.947543	0.000000	-4.038810	0.000000	0.000000	0.000000	0.862514	-0.135457	-0.616196	0.000000	0.000000	4.000000	32.000000	0.000000
2108.593487	0.155702	0.561074	0.178314	85.310486	88.352058	116.191315	2.903763	0.000000	-4.070400	0.000000	0.000000	0.000000	0.846369	-0.120068	-0.626238	0.000000	0.000000	4.000000	32.000000	0.000000
2108.596820	0.155702	0.561074	0.178314	85.310486	88.352058	116.191315	2.903763	0.000000	-4.070400	0.000000	0.000000	0.000000	0.846369	-0.120068	-0.626238	0.000000	0.000000	4.000000	32.000000	0.000000
2108.600154	0.155702	0.561074	0.178314	85.310486	88.352058	116.191315	2.903763	0.000000	-4.070400	0.000000	0.000000	0.000000	0.846369	-0.120068	-0.626238	0.000000	0.000000	4.000000	32.000000	0.000000
2108.603487	0.158493	0.560776	0.176162	84.958023	90.574837	120.383286	2.860015	0.000000	-4.101258	0.000000	0.000000	0.000000	0.837335	-0.089496	-0.645790	0.000000	0.000000	4.000000	32.000000	0.000000
2108.606820	0.158493	0.560776	0.176162	84.958023	90.574837	120.383286	2.860015	0.000000	-4.101258	0.000000	0.000000	0.000000	0.837335	-0.089496	-0.645790	0.000000	0.000000	4.000000	32.000000	0.000000
2108.610154	0.158493	0.560776	0.176162	84.958023	90.574837	120.383286	2.860015	0.000000	-4.101258	0.000000	0.000000	0.000000	0.837335	-0.089496	-0.645790	0.000000	0.000000	4.000000	32.000000	0.000000
2108.613487	0.161255	0.560543	0.173949	84.681427	92.347099	123.779213	2.815768	0.000000	-4.131762	0.000000	0.000000	0.000000	0.828468	-0.069854	-0.663624	0.000000	0.000000	4.000000	32.000000	0.000000
2108.616820	0.161255	0.560543	0.173949	84.681427	92.347099	123.779213	2.815768	0.000000	-4.131762	0.000000	0.000000	0.000000	0.828468	-0.069854	-0.663624	0.000000	0.000000	4.000000	32.000000	0.000000
2108.620154	0.161255	0.560543	0.173949	84.681427	92.347099	123.779213	2.815768	0.000000	-4.131762	0.000000	0.000000	0.000000	0.828468	-0.069854	-0.663624	0.000000	0.000000	4.000000	32.000000	0.000000
2108.623487	0.164050	0.560396	0.171676	84.535461	93.298744	125.509300	2.771068	0.000000	-4.161872	0.000000	0.000000	0.000000	0.838354	-0.044193	-0.681945	0.000000	0.000000	4.000000	32.000000	0.000000
2108.626820	0.164050	0.560396	0.171676	84.535461	93.298744	125.509300	2.771068	0.000000	-4.161872	0.000000	0.000000	0.000000	0.838354	-0.044193	-0.681945	0.000000	0.000000	4.000000	32.000000	0.000000
2108.630154	0.164050	0.560396	0.171676	84.535461	93.298744	125.509300	2.771068	0.000000	-4.161872	0.000000	0.000000	0.000000	0.838354	-0.044193	-0.681945	0.000000	0.000000	4.000000	32.000000	0.000000
2108.633487	0.166847	0.560298	0.169355	84.525467	93.016380	125.205978	2.725434	0.000000	-4.191898	0.000000	0.000000	0.000000	0.839381	-0.029379	-0.696421	0.000000	0.000000	4.000000	32.000000	0.000000
2108.636820	0.166847	0.560298	0.169355	84.525467	93.016380	125.205978	2.725434	0.000000	-4.191898	0.000000	0.000000	0.000000	0.839381	-0.029379	-0.696421	0.000000	0.000000	4.000000	32.000000	0.000000
2108.640154	0.166847	0.560298	0.169355	84.525467	93.016380	125.205978	2.725434	0.000000	-4.191898	0.000000	0.000000	0.000000	0.839381	-0.029379	-0.696421	0.000000	0.000000	4.000000	32.000000	0.000000
2108.643487	0.169714	0.560198	0.166994	84.532486	91.671249	123.591057	2.679228	0.000000	-4.221580	0.000000	0.000000	0.000000	0.859966	-0.029772	-0.708388	0.000000	0.000000	4.000000	32.000000	0.000000
2108.646820	0.169714	0.560198	0.166994	84.532486	91.671249	123.591057	2.679228	0.000000	-4.221580	0.000000	0.000000	0.000000	0.859966	-0.029772	-0.708388	0.000000	0.000000	4.000000	32.000000	0.000000
2108.650154	0.169714	0.560198	0.166994	84.532486	91.671249	123.591057	2.679228	0.000000	-4.221580	0.000000	0.000000	0.000000	0.859966	-0.029772	-0.708388	0.000000	0.000000	4.000000	32.000000	0.000000
2108.653487	0.172553	0.560022	0.164594	84.540558	89.164780	120.953842	2.632090	0.000000	-4.251130	0.000000	0.000000	0.000000	0.851770	-0.052936	-0.720011	0.000000	0.000000	4.000000	32.000000	0.000000
2108.656820	0.172553	0.560022	0.164594	84.540558	89.164780	120.953842	2.632090	0.000000	-4.251130	0.000000	0.000000	0.000000	0.851770	-0.052936	-0.720011	0.000000	0.000000	4.000000	32.000000	0.000000
2108.660154	0.172553	0.560022	0.164594	84.540558	89.164780	120.953842	2.632090	0.000000	-4.251130	0.000000	0.000000	0.000000	0.851770	-0.052936	-0.720011	0.000000	0.000000	4.000000	32.000000	0.000000
2108.663487	0.175304	0.559804	0.162166	84.565346	85.673424	117.511505	2.584727	0.000000	-4.280092	0.000000	0.000000	0.000000	0.825315	-0.065430	-0.728278	0.000000	0.000000	4.000000	32.000000	0.000000
2108.666820	0.175304	0.559804	0.162166	84.565346	85.673424	117.511505	2.584727	0.000000	-4.280092	0.000000	0.000000	0.000000	0.825315	-0.065430	-0.728278	0.000000	0.000000	4.000000	32.000000	0.000000
2108.670154	0.175304	0.559804	0.162166	84.565346	85.673424	117.511505	2.584727	0.000000	-4.280092	0.000000	0.000000	0.000000	0.825315	-0.065430	-0.728278	0.000000	0.000000	4.000000	32.000000	0.000000
2108.673487	0.177987	0.559539	0.159670	84.606026	81.690285	113.732269	2.537684	0.000000	-4.308150	0.000000	0.000000	0.000000	0.804789	-0.079525	-0.748842	0.000000	0.000000	4.000000	32.000000	0.000000
2108.676820	0.177987	0.559539	0.159670	84.606026	81.690285	113.732269	2.537684	0.000000	-4.308150	0.000000	0.000000	0.000000	0.804789	-0.079525	-0.748842	0.000000	0.000000	4.000000	32.000000	0.000000
2108.680154	0.177987	0.559539	0.159670	84.606026	81.690285	113.732269	2.537684	0.000000	-4.308150	0.000000	0.000000	0.000000	0.804789	-0.079525	-0.748842	0.000000	0.000000	4.000000	32.000000	0.000000
2108.683487	0.180488	0.559247	0.157154	84.663071	77.516846	109.752808	2.490332	0.000000	-4.335695	0.000000	0.000000	0.000000	0.750248	-0.087476	-0.754839	0.000000	0.000000	4.000000	32.000000	0.000000
2108.686820	0.180488	0.559247	0.157154	84.663071	77.516846	109.752808	2.490332	0.000000	-4.335695	0.000000	0.000000	0.000000	0.750248	-0.087476	-0.754839	0.000000	0.000000	4.000000	32.000000	0.000000
2108.690154	0.180488	0.559247	0.157154	84.663071	77.516846	109.752808	2.490332	0.000000	-4.335695	0.000000	0.000000	0.000000	0.750248	-0.087476	-0.754839	0.000000	0.000000	4.000000	32.000000	0.000000
2108.693487	0.182828	0.559014	0.154581	84.704979	73.461037	105.672943	2.443971	0.000000	-4.361996	0.000000	0.000000	0.000000	0.701984	-0.070075	-0.771934	0.000000	0.000000	4.000000	32.000000	0.000000
2108.696820	0.182828	0.559014	0.154581	84.704979	73.461037	105.672943	2.443971	0.000000	-4.361996	0.000000	0.000000	0.000000	0.701984	-0.070075	-0.771934	0.000000	0.000000	4.000000	32.000000	0.000000
2108.700154	0.182828	0.559014	0.154581	84.704979	73.461037	105.672943	2.443971	0.000000	-4.361996	0.000000	0.000000	0.000000	0.701984	-0.070075	-0.771934	0.000000	0.000000	4.000000	32.000000	0.000000
2108.703487	0.185114	0.558849	0.151992	84.683342	70.132057	102.404160	2.397977	0.000000	-4.387449	0.000000	0.000000	0.000000	0.685900	-0.049527	-0.776453	0.000000	0.000000	4.000000	32.000000	0.000000
2108.706820	0.185114	0.558849	0.151992	84.683342	70.132057	102.404160	2.397977	0.000000	-4.387449	0.000000	0.000000	0.000000	0.685900	-0.049527	-0.776453	0.000000	0.000000	4.000000	32.000000	0.000000
2108.710154	0.185114	0.558849	0.151992	84.683342	70.132057	102.404160	2.397977	0.000000	-4.387449	0.000000	0.000000	0.000000	0.685900	-0.049527	-0.776453	0.000000	0.000000	4.000000	32.000000	0.000000
2108.713487	0.187320	0.558717	0.149404	84.587204	67.763908	100.331779	2.352117	0.000000	-4.412204	0.000000	0.000000	0.000000	0.661712	-0.039583	-0.776539	0.000000	0.000000	4.000000	32.000000	0.000000
2108.716820	0.187320	0.558717	0.149404	84.587204	67.763908	100.331779	2.352117	0.000000	-4.412204	0.000000	0.000000	0.000000	0.661712	-0.039583	-0.776539	0.000000	0.000000	4.000000	32.000000	0.000000
2108.720154	0.187320	0.558717	0.149404	84.587204	67.763908	100.331779	2.352117	0.000000	-4.412204	0.000000	0.000000	0.000000	0.661712	-0.039583	-0.776539	0.000000	0.000000	4.000000	32.000000	0.000000
2108.723487	0.189468	0.558632	0.146788	84.469376	66.189964	99.078186	2.306735	0.000000	-4.436099	0.000000	0.000000	0.000000	0.644469	-0.025354	-0.784904	0.000000	0.000000	4.000000	32.000000	0.000000
2108.726820	0.189468	0.558632	0.146788	84.469376	66.189964	99.078186	2.306735	0.000000	-4.436099	0.000000	0.000000	0.000000	0.644469	-0.025354	-0.784904	0.000000	0.000000	4.000000	32.000000	0.000000
2108.730154	0.189468	0.558632	0.146788	84.469376	66.189964	99.078186	2.306735	0.000000	-4.436099	0.000000	0.000000	0.000000	0.644469	-0.025354	-0.784904	0.000000	0.000000	4.000000	32.000000	0.000000
2108.733487	0.191535	0.558491	0.144169	84.386467	64.933571	97.834961	2.261342	0.000000	-4.459410	0.000000	0.000000	0.000000	0.620157	-0.042351	-0.785660	0.000000	0.000000	4.000000	32.000000	0.000000
2108.736820	0.191535	0.558491	0.144169	84.386467	64.933571	97.834961	2.261342	0.000000	-4.459410	0.000000	0.000000	0.000000	0.620157	-0.042351	-0.785660	0.000000	0.000000	4.000000	32.000000	0.000000
2108.740154	0.191535	0.558491	0.144169	84.386467	64.933571	97.834961	2.261342	0.000000	-4.459410	0.000000	0.000000	0.000000	0.620157	-0.042351	-0.785660	0.000000	0.000000	4.000000	32.000000	0.000000
2108.743487	0.193546	0.558274	0.141525	84.382080	63.773075	96.420273	2.216382	0.000000	-4.481925	0.000000	0.000000	0.000000	0.603139	-0.065193	-0.793251	0.000000	0.000000	4.000000	32.000000	0.000000
2108.746820	0.193546	0.558274	0.141525	84.382080	63.773075	96.420273	2.216382	0.000000	-4.481925	0.000000	0.000000	0.000000	0.603139	-0.065193	-0.793251	0.000000	0.000000	4.000000	32.000000	0.000000
2108.750154	0.193546	0.558274	0.141525	84.382080	63.773075	96.420273	2.216382	0.000000	-4.481925	0.000000	0.000000	0.000000	0.603139	-0.065193	-0.793251	0.000000	0.000000	4.000000	32.000000	0.000000
2108.753487	0.195405	0.557941	0.138855	84.477989	62.505310	94.911125	2.171417	0.000000	-4.503881	0.000000	0.000000	0.000000	0.557821	-0.099881	-0.800973	0.000000	0.000000	4.000000	32.000000	0.000000
2108.756820	0.195405	0.557941	0.138855	84.477989	62.505310	94.911125	2.171417	0.000000	-4.503881	0.000000	0.000000	0.000000	0.557821	-0.099881	-0.800973	0.000000	0.000000	4.000000	32.000000	0.000000
2108.760154	0.195405	0.557941	0.138855	84.477989	62.505310	94.911125	2.171417	0.000000	-4.503881	0.000000	0.000000	0.000000	0.557821	-0.099881	-0.800973	0.000000	0.000000	4.000000	32.000000	0.000000
2108.763487	0.197059	0.557459	0.136184	84.656944	61.083641	93.418205	2.126985	0.000000	-4.525034	0.000000	0.000000	0.000000	0.496296	-0.144539	-0.801322	0.000000	0.000000	4.000000	32.000000	0.000000
2108.766820	0.197059	0.557459	0.136184	84.656944	61.083641	93.418205	2.126985	0.000000	-4.525034	0.000000	0.000000	0.000000	0.496296	-0.144539	-0.801322	0.000000	0.000000	4.000000	32.000000	0.000000
2108.770154	0.197059	0.557459	0.136184	84.656944	61.083641	93.418205	2.126985	0.000000	-4.525034	0.000000	0.000000	0.000000	0.496296	-0.144539	-0.801322	0.000000	0.000000	4.000000	32.000000	0.000000
2108.773487	0.198518	0.556872	0.133444	84.869965	60.118378	92.212921	2.083670	0.000000	-4.545142	0.000000	0.000000	0.000000	0.437689	-0.176078	-0.821813	0.000000	0.000000	4.000000	32.000000	0.000000
2108.776820	0.198518	0.556872	0.133444	84.869965	60.118378	92.212921	2.083670	0.000000	-4.545142	0.000000	0.000000	0.000000	0.437689	-0.176078	-0.821813	0.000000	0.000000	4.000000	32.000000	0.000000
2108.780154	0.198518	0.556872	0.133444	84.869965	60.118378	92.212921	2.083670	0.000000	-4.545142	0.000000	0.000000	0.000000	0.437689	-0.176078	-0.821813	0.000000	0.000000	4.000000	32.000000	0.000000
2108.783487	0.199736	0.556221	0.130684	85.028069	60.470242	92.357246	2.040512	0.000000	-4.564682	0.000000	0.000000	0.000000	0.365370	-0.195447	-0.827923	0.000000	0.000000	4.000000	32.000000	0.000000
2108.786820	0.199736	0.556221	0.130684	85.028069	60.470242	92.357246	2.040512	0.000000	-4.564682	0.000000	0.000000	0.000000	0.365370	-0.195447	-0.827923	0.000000	0.000000	4.000000	32.000000	0.000000
2108.790154	0.199736	0.556221	0.130684	85.028069	60.470242	92.357246	2.040512	0.000000	-4.564682	0.000000	0.000000	0.000000	0.365370	-0.195447	-0.827923	0.000000	0.000000	4.000000	32.000000	0.000000
2108.793487	0.200677	0.555587	0.127885	85.095993	62.193420	94.001694	1.998315	0.000000	-4.583311	0.000000	0.000000	0.000000	0.282124	-0.190195	-0.839901	0.000000	0.000000	4.000000	32.000000	0.000000
2108.796820	0.200677	0.555587	0.127885	85.095993	62.193420	94.001694	1.998315	0.000000	-4.583311	0.000000	0.000000	0.000000	0.282124	-0.190195	-0.839901	0.000000	0.000000	4.000000	32.000000	0.000000
2108.800154	0.200677	0.555587	0.127885	85.095993	62.193420	94.001694	1.998315	0.000000	-4.583311	0.000000	0.000000	0.000000	0.282124	-0.190195	-0.839901	0.000000	0.000000	4.000000	32.000000	0.000000
2108.803487	0.201382	0.555062	0.125075	85.092476	64.553688	96.377594	1.956963	0.000000	-4.601119	0.000000	0.000000	0.000000	0.211739	-0.157241	-0.843039	0.000000	0.000000	4.000000	32.000000	0.000000
2108.806820	0.201382	0.555062	0.125075	85.092476	64.553688	96.377594	1.956963	0.000000	-4.601119	0.000000	0.000000	0.000000	0.211739	-0.157241	-0.843039	0.000000	0.000000	4.000000	32.000000	0.000000
2108.810154	0.201382	0.555062	0.125075	85.092476	64.553688	96.377594	1.956963	0.000000	-4.601119	0.000000	0.000000	0.000000	0.211739	-0.157241	-0.843039	0.000000	0.000000	4.000000	32.000000	0.000000
2108.813487	0.201936	0.554625	0.122309	84.950066	67.031349	98.962143	1.916529	0.000000	-4.618107	0.000000	0.000000	0.000000	0.166169	-0.131297	-0.829688	0.000000	0.000000	4.000000	32.000000	0.000000
2108.816820	0.201936	0.554625	0.122309	84.950066	67.031349	98.962143	1.916529	0.000000	-4.618107	0.000000	0.000000	0.000000	0.166169	-0.131297	-0.829688	0.000000	0.000000	4.000000	32.000000	0.000000
2108.820154	0.201936	0.554625	0.122309	84.950066	67.031349	98.962143	1.916529	0.000000	-4.618107	0.000000	0.000000	0.000000	0.166169	-0.131297	-0.829688	0.000000	0.000000	4.000000	32.000000	0.000000
2108.823487	0.202409	0.554300	0.119521	84.620140	68.668243	100.803749	1.877239	0.000000	-4.634218	0.000000	0.000000	0.000000	0.141725	-0.097388	-0.836522	0.000000	0.000000	4.000000	32.000000	0.000000
2108.826820	0.202409	0.554300	0.119521	84.620140	68.668243	100.803749	1.877239	0.000000	-4.634218	0.000000	0.000000	0.000000	0.141725	-0.097388	-0.836522	0.000000	0.000000	4.000000	32.000000	0.000000
2108.830154	0.202409	0.554300	0.119521	84.620140	68.668243	100.803749	1.877239	0.000000	-4.634218	0.000000	0.000000	0.000000	0.141725	-0.097388	-0.836522	0.000000	0.000000	4.000000	32.000000	0.000000
2108.833487	0.202767	0.554046	0.116788	84.154076	69.382080	101.789383	1.837811	0.000000	-4.649994	0.000000	0.000000	0.000000	0.107347	-0.076269	-0.819781	0.000000	0.000000	4.000000	32.000000	0.000000
2108.836820	0.202767	0.554046	0.116788	84.154076	69.382080	101.789383	1.837811	0.000000	-4.649994	0.000000	0.000000	0.000000	0.107347	-0.076269	-0.819781	0.000000	0.000000	4.000000	32.000000	0.000000
2108.840154	0.202767	0.554046	0.116788	84.154076	69.382080	101.789383	1.837811	0.000000	-4.649994	0.000000	0.000000	0.000000	0.107347	-0.076269	-0.819781	0.000000	0.000000	4.000000	32.000000	0.000000
2108.843487	0.203041	0.553731	0.114024	83.675476	69.458138	102.136200	1.799449	0.000000	-4.664974	0.000000	0.000000	0.000000	0.082467	-0.094506	-0.829243	0.000000	0.000000	4.000000	32.000000	0.000000
2108.846820	0.203041	0.553731	0.114024	83.675476	69.458138	102.136200	1.799449	0.000000	-4.664974	0.000000	0.000000	0.000000	0.082467	-0.094506	-0.829243	0.000000	0.000000	4.000000	32.000000	0.000000
2108.850154	0.203041	0.553731	0.114024	83.675476	69.458138	102.136200	1.799449	0.000000	-4.664974	0.000000	0.000000	0.000000	0.082467	-0.094506	-0.829243	0.000000	0.000000	4.000000	32.000000	0.000000
2108.853487	0.203288	0.553356	0.111209	83.234154	69.260300	102.176941	1.760806	0.000000	-4.679697	0.000000	0.000000	0.000000	0.073854	-0.112576	-0.844597	0.000000	0.000000	4.000000	32.000000	0.000000
2108.856820	0.203288	0.553356	0.111209	83.234154	69.260300	102.176941	1.760806	0.000000	-4.679697	0.000000	0.000000	0.000000	0.073854	-0.112576	-0.844597	0.000000	0.000000	4.000000	32.000000	0.000000
2108.860154	0.203288	0.553356	0.111209	83.234154	69.260300	102.176941	1.760806	0.000000	-4.679697	0.000000	0.000000	0.000000	0.073854	-0.112576	-0.844597	0.000000	0.000000	4.000000	32.000000	0.000000
2108.863487	0.203481	0.552876	0.108277	82.862099	69.120468	102.237053	1.721315	0.000000	-4.694366	0.000000	0.000000	0.000000	0.058149	-0.143861	-0.879401	0.000000	0.000000	4.000000	32.000000	0.000000
2108.866820	0.203481	0.552876	0.108277	82.862099	69.120468	102.237053	1.721315	0.000000	-4.694366	0.000000	0.000000	0.000000	0.058149	-0.143861	-0.879401	0.000000	0.000000	4.000000	32.000000	0.000000
2108.870154	0.203481	0.552876	0.108277	82.862099	69.120468	102.237053	1.721315	0.000000	-4.694366	0.000000	0.000000	0.000000	0.058149	-0.143861	-0.879401	0.000000	0.000000	4.000000	32.000000	0.000000
2108.873487	0.203664	0.552255	0.105179	82.570854	69.170631	102.440956	1.680182	0.000000	-4.709245	0.000000	0.000000	0.000000	0.054848	-0.186461	-0.929316	0.000000	0.000000	4.000000	32.000000	0.000000
2108.876820	0.203664	0.552255	0.105179	82.570854	69.170631	102.440956	1.680182	0.000000	-4.709245	0.000000	0.000000	0.000000	0.054848	-0.186461	-0.929316	0.000000	0.000000	4.000000	32.000000	0.000000
2108.880154	0.203664	0.552255	0.105179	82.570854	69.170631	102.440956	1.680182	0.000000	-4.709245	0.000000	0.000000	0.000000	0.054848	-0.186461	-0.929316	0.000000	0.000000	4.000000	32.000000	0.000000
2108.883487	0.203823	0.551550	0.101968	82.374992	69.413307	102.780975	1.636455	0.000000	-4.724618	0.000000	0.000000	0.000000	0.047755	-0.211298	-0.963345	0.000000	0.000000	4.000000	32.000000	0.000000
2108.886820	0.203823	0.551550	0.101968	82.374992	69.413307	102.780975	1.636455	0.000000	-4.724618	0.000000	0.000000	0.000000	0.047755	-0.211298	-0.963345	0.000000	0.000000	4.000000	32.000000	0.000000
2108.890154	0.203823	0.551550	0.101968	82.374992	69.413307	102.780975	1.636455	0.000000	-4.724618	0.000000	0.000000	0.000000	0.047755	-0.211298	-0.963345	0.000000	0.000000	4.000000	32.000000	0.000000
2108.893487	0.203960	0.550836	0.098568	82.265259	69.772438	103.179832	1.590878	0.000000	-4.740159	0.000000	0.000000	0.000000	0.040982	-0.214263	-1.019969	0.000000	0.000000	4.000000	32.000000	0.000000
2108.896820	0.203960	0.550836	0.098568	82.265259	69.772438	103.179832	1.590878	0.000000	-4.740159	0.000000	0.000000	0.000000	0.040982	-0.214263	-1.019969	0.000000	0.000000	4.000000	32.000000	0.000000
2108.900154	0.203960	0.550836	0.098568	82.265259	69.772438	103.179832	1.590878	0.000000	-4.740159	0.000000	0.000000	0.000000	0.040982	-0.214263	-1.019969	0.000000	0.000000	4.000000	32.000000	0.000000
2108.903487	0.204049	0.550174	0.095078	82.234772	70.088524	103.467026	1.542336	0.000000	-4.756175	0.000000	0.000000	0.000000	0.026603	-0.198458	-1.047014	0.000000	0.000000	4.000000	32.000000	0.000000
2108.906820	0.204049	0.550174	0.095078	82.234772	70.088524	103.467026	1.542336	0.000000	-4.756175	0.000000	0.000000	0.000000	0.026603	-0.198458	-1.047014	0.000000	0.000000	4.000000	32.000000	0.000000
2108.910154	0.204049	0.550174	0.095078	82.234772	70.088524	103.467026	1.542336	0.000000	-4.756175	0.000000	0.000000	0.000000	0.026603	-0.198458	-1.047014	0.000000	0.000000	4.000000	32.000000	0.000000
2108.913487	0.204165	0.549608	0.091544	82.257874	70.107819	103.387444	1.492278	0.000000	-4.772118	0.000000	0.000000	0.000000	0.034927	-0.169823	-1.060268	0.000000	0.000000	4.000000	32.000000	0.000000
2108.916820	0.204165	0.549608	0.091544	82.257874	70.107819	103.387444	1.492278	0.000000	-4.772118	0.000000	0.000000	0.000000	0.034927	-0.169823	-1.060268	0.000000	0.000000	4.000000	32.000000	0.000000
2108.920154	0.204165	0.549608	0.091544	82.257874	70.107819	103.387444	1.492278	0.000000	-4.772118	0.000000	0.000000	0.000000	0.034927	-0.169823	-1.060268	0.000000	0.000000	4.000000	32.000000	0.000000
2108.923487	0.204243	0.549130	0.087950	82.233955	69.615402	102.798080	1.440994	0.000000	-4.787853	0.000000	0.000000	0.000000	0.023442	-0.143448	-1.078173	0.000000	0.000000	4.000000	32.000000	0.000000
2108.926820	0.204243	0.549130	0.087950	82.233955	69.615402	102.798080	1.440994	0.000000	-4.787853	0.000000	0.000000	0.000000	0.023442	-0.143448	-1.078173	0.000000	0.000000	4.000000	32.000000	0.000000
2108.930154	0.204243	0.549130	0.087950	82.233955	69.615402	102.798080	1.440994	0.000000	-4.787853	0.000000	0.000000	0.000000	0.023442	-0.143448	-1.078173	0.000000	0.000000	4.000000	32.000000	0.000000
2108.933487	0.204287	0.548731	0.084463	82.118805	68.209419	101.305984	1.388540	0.000000	-4.803328	0.000000	0.000000	0.000000	0.012964	-0.119919	-1.046311	0.000000	0.000000	4.000000	32.000000	0.000000
2108.936820	0.204287	0.548731	0.084463	82.118805	68.209419	101.305984	1.388540	0.000000	-4.803328	0.000000	0.000000	0.000000	0.012964	-0.119919	-1.046311	0.000000	0.000000	4.000000	32.000000	0.000000
2108.940154	0.204287	0.548731	0.084463	82.118805	68.209419	101.305984	1.388540	0.000000	-4.803328	0.000000	0.000000	0.000000	0.012964	-0.119919	-1.046311	0.000000	0.000000	4.000000	32.000000	0.000000
2108.943487	0.204248	0.548334	0.081030	81.913422	66.083939	99.106407	1.337315	0.000000	-4.817841	0.000000	0.000000	0.000000	-0.011582	-0.119080	-1.029686	0.000000	0.000000	4.000000	32.000000	0.000000
2108.946820	0.204248	0.548334	0.081030	81.913422	66.083939	99.106407	1.337315	0.000000	-4.817841	0.000000	0.000000	0.000000	-0.011582	-0.119080	-1.029686	0.000000	0.000000	4.000000	32.000000	0.000000
2108.950154	0.204248	0.548334	0.081030	81.913422	66.083939	99.106407	1.337315	0.000000	-4.817841	0.000000	0.000000	0.000000	-0.011582	-0.119080	-1.029686	0.000000	0.000000	4.000000	32.000000	0.000000
2108.953487	0.204113	0.547852	0.077612	81.657547	63.757957	96.730400	1.286793	0.000000	-4.831580	0.000000	0.000000	0.000000	-0.040388	-0.144387	-1.025500	0.000000	0.000000	4.000000	32.000000	0.000000
2108.956820	0.204113	0.547852	0.077612	81.657547	63.757957	96.730400	1.286793	0.000000	-4.831580	0.000000	0.000000	0.000000	-0.040388	-0.144387	-1.025500	0.000000	0.000000	4.000000	32.000000	0.000000
2108.960154	0.204113	0.547852	0.077612	81.657547	63.757957	96.730400	1.286793	0.000000	-4.831580	0.000000	0.000000	0.000000	-0.040388	-0.144387	-1.025500	0.000000	0.000000	4.000000	32.000000	0.000000
2108.963487	0.203833	0.547288	0.074227	81.387833	61.596626	94.527695	1.236408	0.000000	-4.844718	0.000000	0.000000	0.000000	-0.083952	-0.169294	-1.015604	0.000000	0.000000	4.000000	32.000000	0.000000
2108.966820	0.203833	0.547288	0.074227	81.387833	61.596626	94.527695	1.236408	0.000000	-4.844718	0.000000	0.000000	0.000000	-0.083952	-0.169294	-1.015604	0.000000	0.000000	4.000000	32.000000	0.000000
2108.970154	0.203833	0.547288	0.074227	81.387833	61.596626	94.527695	1.236408	0.000000	-4.844718	0.000000	0.000000	0.000000	-0.083952	-0.169294	-1.015604	0.000000	0.000000	4.000000	32.000000	0.000000
2108.973487	0.203491	0.546617	0.070784	81.145050	59.785740	92.680153	1.186605	0.000000	-4.857157	0.000000	0.000000	0.000000	-0.102748	-0.201207	-1.032910	0.000000	0.000000	4.000000	32.000000	0.000000
2108.976820	0.203491	0.546617	0.070784	81.145050	59.785740	92.680153	1.186605	0.000000	-4.857157	0.000000	0.000000	0.000000	-0.102748	-0.201207	-1.032910	0.000000	0.000000	4.000000	32.000000	0.000000
2108.980154	0.203491	0.546617	0.070784	81.145050	59.785740	92.680153	1.186605	0.000000	-4.857157	0.000000	0.000000	0.000000	-0.102748	-0.201207	-1.032910	0.000000	0.000000	4.000000	32.000000	0.000000
2108.983487	0.203065	0.545891	0.067303	80.921951	58.426682	91.307327	1.135676	0.000000	-4.869316	0.000000	0.000000	0.000000	-0.127778	-0.217901	-1.044242	0.000000	0.000000	4.000000	32.000000	0.000000
2108.986820	0.203065	0.545891	0.067303	80.921951	58.426682	91.307327	1.135676	0.000000	-4.869316	0.000000	0.000000	0.000000	-0.127778	-0.217901	-1.044242	0.000000	0.000000	4.000000	32.000000	0.000000
2108.990154	0.203065	0.545891	0.067303	80.921951	58.426682	91.307327	1.135676	0.000000	-4.869316	0.000000	0.000000	0.000000	-0.127778	-0.217901	-1.044242	0.000000	0.000000	4.000000	32.000000	0.000000
2108.993487	0.202633	0.545189	0.063761	80.713272	57.511021	90.414803	1.083961	0.000000	-4.881089	0.000000	0.000000	0.000000	-0.129622	-0.210515	-1.062387	0.000000	0.000000	4.000000	32.000000	0.000000
2108.996820	0.202633	0.545189	0.063761	80.713272	57.511021	90.414803	1.083961	0.000000	-4.881089	0.000000	0.000000	0.000000	-0.129622	-0.210515	-1.062387	0.000000	0.000000	4.000000	32.000000	0.000000
2109.000154	0.202633	0.545189	0.063761	80.713272	57.511021	90.414803	1.083961	0.000000	-4.881089	0.000000	0.000000	0.000000	-0.129622	-0.210515	-1.062387	0.000000	0.000000	4.000000	32.000000	0.000000
2109.003487	0.202190	0.544572	0.060151	80.534897	56.827091	89.747780	1.030815	0.000000	-4.892588	0.000000	0.000000	0.000000	-0.132751	-0.185117	-1.083217	0.000000	0.000000	4.000000	32.000000	0.000000
2109.006820	0.202190	0.544572	0.060151	80.534897	56.827091	89.747780	1.030815	0.000000	-4.892588	0.000000	0.000000	0.000000	-0.132751	-0.185117	-1.083217	0.000000	0.000000	4.000000	32.000000	0.000000
2109.010154	0.202190	0.544572	0.060151	80.534897	56.827091	89.747780	1.030815	0.000000	-4.892588	0.000000	0.000000	0.000000	-0.132751	-0.185117	-1.083217	0.000000	0.000000	4.000000	32.000000	0.000000
2109.013487	0.201645	0.544056	0.056525	80.421249	56.181538	89.073914	0.976097	0.000000	-4.903799	0.000000	0.000000	0.000000	-0.163517	-0.154788	-1.087721	0.000000	0.000000	4.000000	32.000000	0.000000
2109.016820	0.201645	0.544056	0.056525	80.421249	56.181538	89.073914	0.976097	0.000000	-4.903799	0.000000	0.000000	0.000000	-0.163517	-0.154788	-1.087721	0.000000	0.000000	4.000000	32.000000	0.000000
2109.020154	0.201645	0.544056	0.056525	80.421249	56.181538	89.073914	0.976097	0.000000	-4.903799	0.000000	0.000000	0.000000	-0.163517	-0.154788	-1.087721	0.000000	0.000000	4.000000	32.000000	0.000000
2109.023487	0.200988	0.543573	0.052857	80.355896	55.615089	88.457031	0.920915	0.000000	-4.914460	0.000000	0.000000	0.000000	-0.197142	-0.144935	-1.100530	0.000000	0.000000	4.000000	32.000000	0.000000
2109.026820	0.200988	0.543573	0.052857	80.355896	55.615089	88.457031	0.920915	0.000000	-4.914460	0.000000	0.000000	0.000000	-0.197142	-0.144935	-1.100530	0.000000	0.000000	4.000000	32.000000	0.000000
2109.030154	0.200988	0.543573	0.052857	80.355896	55.615089	88.457031	0.920915	0.000000	-4.914460	0.000000	0.000000	0.000000	-0.197142	-0.144935	-1.100530	0.000000	0.000000	4.000000	32.000000	0.000000
2109.033487	0.200198	0.543159	0.049299	80.295219	54.989132	87.784370	0.864816	0.000000	-4.924642	0.000000	0.000000	0.000000	-0.237116	-0.124371	-1.067174	0.000000	0.000000	4.000000	32.000000	0.000000
2109.036820	0.200198	0.543159	0.049299	80.295219	54.989132	87.784370	0.864816	0.000000	-4.924642	0.000000	0.000000	0.000000	-0.237116	-0.124371	-1.067174	0.000000	0.000000	4.000000	32.000000	0.000000
2109.040154	0.200198	0.543159	0.049299	80.295219	54.989132	87.784370	0.864816	0.000000	-4.924642	0.000000	0.000000	0.000000	-0.237116	-0.124371	-1.067174	0.000000	0.000000	4.000000	32.000000	0.000000
2109.043487	0.199219	0.542746	0.045844	80.219742	54.097317	86.834999	0.810260	0.000000	-4.933911	0.000000	0.000000	0.000000	-0.293678	-0.123712	-1.036465	0.000000	0.000000	4.000000	32.000000	0.000000
2109.046820	0.199219	0.542746	0.045844	80.219742	54.097317	86.834999	0.810260	0.000000	-4.933911	0.000000	0.000000	0.000000	-0.293678	-0.123712	-1.036465	0.000000	0.000000	4.000000	32.000000	0.000000
2109.050154	0.199219	0.542746	0.045844	80.219742	54.097317	86.834999	0.810260	0.000000	-4.933911	0.000000	0.000000	0.000000	-0.293678	-0.123712	-1.036465	0.000000	0.000000	4.000000	32.000000	0.000000
2109.053487	0.198072	0.542313	0.042532	80.076691	52.949787	85.664375	0.757232	0.000000	-4.942327	0.000000	0.000000	0.000000	-0.344091	-0.129977	-0.993594	0.000000	0.000000	4.000000	32.000000	0.000000
2109.056820	0.198072	0.542313	0.042532	80.076691	52.949787	85.664375	0.757232	0.000000	-4.942327	0.000000	0.000000	0.000000	-0.344091	-0.129977	-0.993594	0.000000	0.000000	4.000000	32.000000	0.000000
2109.060154	0.198072	0.542313	0.042532	80.076691	52.949787	85.664375	0.757232	0.000000	-4.942327	0.000000	0.000000	0.000000	-0.344091	-0.129977	-0.993594	0.000000	0.000000	4.000000	32.000000	0.000000
2109.063487	0.196872	0.541837	0.039367	79.859375	51.858231	84.617844	0.706305	0.000000	-4.949862	0.000000	0.000000	0.000000	-0.360053	-0.142856	-0.949709	0.000000	0.000000	4.000000	32.000000	0.000000
2109.066820	0.196872	0.541837	0.039367	79.859375	51.858231	84.617844	0.706305	0.000000	-4.949862	0.000000	0.000000	0.000000	-0.360053	-0.142856	-0.949709	0.000000	0.000000	4.000000	32.000000	0.000000
2109.070154	0.196872	0.541837	0.039367	79.859375	51.858231	84.617844	0.706305	0.000000	-4.949862	0.000000	0.000000	0.000000	-0.360053	-0.142856	-0.949709	0.000000	0.000000	4.000000	32.000000	0.000000
2109.073487	0.195645	0.541324	0.036271	79.625481	50.854050	83.686142	0.657272	0.000000	-4.956611	0.000000	0.000000	0.000000	-0.368172	-0.153810	-0.928627	0.000000	0.000000	4.000000	32.000000	0.000000
2109.076820	0.195645	0.541324	0.036271	79.625481	50.854050	83.686142	0.657272	0.000000	-4.956611	0.000000	0.000000	0.000000	-0.368172	-0.153810	-0.928627	0.000000	0.000000	4.000000	32.000000	0.000000
2109.080154	0.195645	0.541324	0.036271	79.625481	50.854050	83.686142	0.657272	0.000000	-4.956611	0.000000	0.000000	0.000000	-0.368172	-0.153810	-0.928627	0.000000	0.000000	4.000000	32.000000	0.000000
2109.083487	0.194428	0.540816	0.033203	79.394363	50.126999	83.072502	0.608863	0.000000	-4.962790	0.000000	0.000000	0.000000	-0.364960	-0.152503	-0.920531	0.000000	0.000000	4.000000	32.000000	0.000000
2109.086820	0.194428	0.540816	0.033203	79.394363	50.126999	83.072502	0.608863	0.000000	-4.962790	0.000000	0.000000	0.000000	-0.364960	-0.152503	-0.920531	0.000000	0.000000	4.000000	32.000000	0.000000
2109.090154	0.194428	0.540816	0.033203	79.394363	50.126999	83.072502	0.608863	0.000000	-4.962790	0.000000	0.000000	0.000000	-0.364960	-0.152503	-0.920531	0.000000	0.000000	4.000000	32.000000	0.000000
2109.093487	0.193247	0.540415	0.030157	79.176163	49.652561	82.739906	0.560302	0.000000	-4.968507	0.000000	0.000000	0.000000	-0.354296	-0.120110	-0.913891	0.000000	0.000000	4.000000	32.000000	0.000000
2109.096820	0.193247	0.540415	0.030157	79.176163	49.652561	82.739906	0.560302	0.000000	-4.968507	0.000000	0.000000	0.000000	-0.354296	-0.120110	-0.913891	0.000000	0.000000	4.000000	32.000000	0.000000
2109.100154	0.193247	0.540415	0.030157	79.176163	49.652561	82.739906	0.560302	0.000000	-4.968507	0.000000	0.000000	0.000000	-0.354296	-0.120110	-0.913891	0.000000	0.000000	4.000000	32.000000	0.000000
2109.103487	0.192064	0.540110	0.027172	79.011421	49.200314	82.389923	0.511486	0.000000	-4.973770	0.000000	0.000000	0.000000	-0.354981	-0.091571	-0.895243	0.000000	0.000000	4.000000	32.000000	0.000000
2109.106820	0.192064	0.540110	0.027172	79.011421	49.200314	82.389923	0.511486	0.000000	-4.973770	0.000000	0.000000	0.000000	-0.354981	-0.091571	-0.895243	0.000000	0.000000	4.000000	32.000000	0.000000
2109.110154	0.192064	0.540110	0.027172	79.011421	49.200314	82.389923	0.511486	0.000000	-4.973770	0.000000	0.000000	0.000000	-0.354981	-0.091571	-0.895243	0.000000	0.000000	4.000000	32.000000	0.000000
2109.113487	0.190828	0.539858	0.024189	78.917847	48.656693	81.870636	0.463180	0.000000	-4.978500	0.000000	0.000000	0.000000	-0.370728	-0.075788	-0.894945	0.000000	0.000000	4.000000	32.000000	0.000000
2109.116820	0.190828	0.539858	0.024189	78.917847	48.656693	81.870636	0.463180	0.000000	-4.978500	0.000000	0.000000	0.000000	-0.370728	-0.075788	-0.894945	0.000000	0.000000	4.000000	32.000000	0.000000
2109.120154	0.190828	0.539858	0.024189	78.917847	48.656693	81.870636	0.463180	0.000000	-4.978500	0.000000	0.000000	0.000000	-0.370728	-0.075788	-0.894945	0.000000	0.000000	4.000000	32.000000	0.000000
2109.123487	0.189549	0.539646	0.021228	78.869850	48.148144	81.362518	0.414438	0.000000	-4.982795	0.000000	0.000000	0.000000	-0.383714	-0.063599	-0.888432	0.000000	0.000000	4.000000	32.000000	0.000000
2109.126820	0.189549	0.539646	0.021228	78.869850	48.148144	81.362518	0.414438	0.000000	-4.982795	0.000000	0.000000	0.000000	-0.383714	-0.063599	-0.888432	0.000000	0.000000	4.000000	32.000000	0.000000
2109.130154	0.189549	0.539646	0.021228	78.869850	48.148144	81.362518	0.414438	0.000000	-4.982795	0.000000	0.000000	0.000000	-0.383714	-0.063599	-0.888432	0.000000	0.000000	4.000000	32.000000	0.000000
2109.133487	0.188148	0.539411	0.018285	78.895554	47.504032	80.644379	0.365586	0.000000	-4.986617	0.000000	0.000000	0.000000	-0.420233	-0.070289	-0.882738	0.000000	0.000000	4.000000	32.000000	0.000000
2109.136820	0.188148	0.539411	0.018285	78.895554	47.504032	80.644379	0.365586	0.000000	-4.986617	0.000000	0.000000	0.000000	-0.420233	-0.070289	-0.882738	0.000000	0.000000	4.000000	32.000000	0.000000
2109.140154	0.188148	0.539411	0.018285	78.895554	47.504032	80.644379	0.365586	0.000000	-4.986617	0.000000	0.000000	0.000000	-0.420233	-0.070289	-0.882738	0.000000	0.000000	4.000000	32.000000	0.000000
2109.143487	0.186609	0.539099	0.015378	78.983757	46.665207	79.653679	0.316654	0.000000	-4.989963	0.000000	0.000000	0.000000	-0.461854	-0.093638	-0.872227	0.000000	0.000000	4.000000	32.000000	0.000000
2109.146820	0.186609	0.539099	0.015378	78.983757	46.665207	79.653679	0.316654	0.000000	-4.989963	0.000000	0.000000	0.000000	-0.461854	-0.093638	-0.872227	0.000000	0.000000	4.000000	32.000000	0.000000
2109.150154	0.186609	0.539099	0.015378	78.983757	46.665207	79.653679	0.316654	0.000000	-4.989963	0.000000	0.000000	0.000000	-0.461854	-0.093638	-0.872227	0.000000	0.000000	4.000000	32.000000	0.000000
2109.153487	0.185005	0.538755	0.012490	79.099525	45.773830	78.590393	0.267889	0.000000	-4.992818	0.000000	0.000000	0.000000	-0.481183	-0.103154	-0.866242	0.000000	0.000000	4.000000	32.000000	0.000000
2109.156820	0.185005	0.538755	0.012490	79.099525	45.773830	78.590393	0.267889	0.000000	-4.992818	0.000000	0.000000	0.000000	-0.481183	-0.103154	-0.866242	0.000000	0.000000	4.000000	32.000000	0.000000
2109.160154	0.185005	0.538755	0.012490	79.099525	45.773830	78.590393	0.267889	0.000000	-4.992818	0.000000	0.000000	0.000000	-0.481183	-0.103154	-0.866242	0.000000	0.000000	4.000000	32.000000	0.000000
2109.163487	0.183383	0.538376	0.009673	79.197388	44.989658	77.676460	0.218918	0.000000	-4.995205	0.000000	0.000000	0.000000	-0.486487	-0.113669	-0.845279	0.000000	0.000000	4.000000	32.000000	0.000000
2109.166820	0.183383	0.538376	0.009673	79.197388	44.989658	77.676460	0.218918	0.000000	-4.995205	0.000000	0.000000	0.000000	-0.486487	-0.113669	-0.845279	0.000000	0.000000	4.000000	32.000000	0.000000
2109.170154	0.183383	0.538376	0.009673	79.197388	44.989658	77.676460	0.218918	0.000000	-4.995205	0.000000	0.000000	0.000000	-0.486487	-0.113669	-0.845279	0.000000	0.000000	4.000000	32.000000	0.000000
2109.173487	0.181720	0.537994	0.006862	79.248451	44.331238	76.953102	0.170569	0.000000	-4.997090	0.000000	0.000000	0.000000	-0.499024	-0.114639	-0.843375	0.000000	0.000000	4.000000	32.000000	0.000000
2109.176820	0.181720	0.537994	0.006862	79.248451	44.331238	76.953102	0.170569	0.000000	-4.997090	0.000000	0.000000	0.000000	-0.499024	-0.114639	-0.843375	0.000000	0.000000	4.000000	32.000000	0.000000
2109.180154	0.181720	0.537994	0.006862	79.248451	44.331238	76.953102	0.170569	0.000000	-4.997090	0.000000	0.000000	0.000000	-0.499024	-0.114639	-0.843375	0.000000	0.000000	4.000000	32.000000	0.000000
2109.183487	0.180101	0.537683	0.004146	79.248764	43.710377	76.312477	0.121745	0.000000	-4.998518	0.000000	0.000000	0.000000	-0.485626	-0.093348	-0.814618	0.000000	0.000000	4.000000	32.000000	0.000000
2109.186820	0.180101	0.537683	0.004146	79.248764	43.710377	76.312477	0.121745	0.000000	-4.998518	0.000000	0.000000	0.000000	-0.485626	-0.093348	-0.814618	0.000000	0.000000	4.000000	32.000000	0.000000
2109.190154	0.180101	0.537683	0.004146	79.248764	43.710377	76.312477	0.121745	0.000000	-4.998518	0.000000	0.000000	0.000000	-0.485626	-0.093348	-0.814618	0.000000	0.000000	4.000000	32.000000	0.000000
2109.193487	0.178485	0.537392	0.001485	79.195435	42.928398	75.509056	0.074005	0.000000	-4.999452	0.000000	0.000000	0.000000	-0.484762	-0.087422	-0.798456	0.000000	0.000000	4.000000	32.000000	0.000000
2109.196820	0.178485	0.537392	0.001485	79.195435	42.928398	75.509056	0.074005	0.000000	-4.999452	0.000000	0.000000	0.000000	-0.484762	-0.087422	-0.798456	0.000000	0.000000	4.000000	32.000000	0.000000
2109.200154	0.178485	0.537392	0.001485	79.195435	42.928398	75.509056	0.074005	0.000000	-4.999452	0.000000	0.000000	0.000000	-0.484762	-0.087422	-0.798456	0.000000	0.000000	4.000000	32.000000	0.000000
2109.203487	0.176874	0.537117	-0.001054	79.123009	41.972385	74.504196	0.026657	0.000000	-4.999929	0.000000	0.000000	0.000000	-0.483290	-0.082452	-0.761675	0.000000	0.000000	4.000000	32.000000	0.000000
2109.206820	0.176874	0.537117	-0.001054	79.123009	41.972385	74.504196	0.026657	0.000000	-4.999929	0.000000	0.000000	0.000000	-0.483290	-0.082452	-0.761675	0.000000	0.000000	4.000000	32.000000	0.000000
2109.210154	0.176874	0.537117	-0.001054	79.123009	41.972385	74.504196	0.026657	0.000000	-4.999929	0.000000	0.000000	0.000000	-0.483290	-0.082452	-0.761675	0.000000	0.000000	4.000000	32.000000	0.000000
2109.213487	0.175259	0.536872	-0.003560	79.056824	40.893410	73.327728	-0.019037	0.000000	-4.999964	0.000000	0.000000	0.000000	-0.484594	-0.073518	-0.751673	0.000000	0.000000	4.000000	32.000000	0.000000
2109.216820	0.175259	0.536872	-0.003560	79.056824	40.893410	73.327728	-0.019037	0.000000	-4.999964	0.000000	0.000000	0.000000	-0.484594	-0.073518	-0.751673	0.000000	0.000000	4.000000	32.000000	0.000000
2109.220154	0.175259	0.536872	-0.003560	79.056824	40.893410	73.327728	-0.019037	0.000000	-4.999964	0.000000	0.000000	0.000000	-0.484594	-0.073518	-0.751673	0.000000	0.000000	4.000000	32.000000	0.000000
2109.223487	0.173643	0.536603	-0.006024	79.015793	39.770584	72.074837	-0.064657	0.000000	-4.999582	0.000000	0.000000	0.000000	-0.484849	-0.080556	-0.739188	0.000000	0.000000	4.000000	32.000000	0.000000
2109.226820	0.173643	0.536603	-0.006024	79.015793	39.770584	72.074837	-0.064657	0.000000	-4.999582	0.000000	0.000000	0.000000	-0.484849	-0.080556	-0.739188	0.000000	0.000000	4.000000	32.000000	0.000000
2109.230154	0.173643	0.536603	-0.006024	79.015793	39.770584	72.074837	-0.064657	0.000000	-4.999582	0.000000	0.000000	0.000000	-0.484849	-0.080556	-0.739188	0.000000	0.000000	4.000000	32.000000	0.000000
2109.233487	0.171992	0.536302	-0.008408	79.007874	38.653877	70.808998	-0.110039	0.000000	-4.998789	0.000000	0.000000	0.000000	-0.495318	-0.090289	-0.715323	0.000000	0.000000	4.000000	32.000000	0.000000
2109.236820	0.171992	0.536302	-0.008408	79.007874	38.653877	70.808998	-0.110039	0.000000	-4.998789	0.000000	0.000000	0.000000	-0.495318	-0.090289	-0.715323	0.000000	0.000000	4.000000	32.000000	0.000000
2109.240154	0.171992	0.536302	-0.008408	79.007874	38.653877	70.808998	-0.110039	0.000000	-4.998789	0.000000	0.000000	0.000000	-0.495318	-0.090289	-0.715323	0.000000	0.000000	4.000000	32.000000	0.000000
2109.243487	0.170298	0.535979	-0.010735	79.049759	37.562763	69.546967	-0.154492	0.000000	-4.997612	0.000000	0.000000	0.000000	-0.507979	-0.096961	-0.697991	0.000000	0.000000	4.000000	32.000000	0.000000
2109.246820	0.170298	0.535979	-0.010735	79.049759	37.562763	69.546967	-0.154492	0.000000	-4.997612	0.000000	0.000000	0.000000	-0.507979	-0.096961	-0.697991	0.000000	0.000000	4.000000	32.000000	0.000000
2109.250154	0.170298	0.535979	-0.010735	79.049759	37.562763	69.546967	-0.154492	0.000000	-4.997612	0.000000	0.000000	0.000000	-0.507979	-0.096961	-0.697991	0.000000	0.000000	4.000000	32.000000	0.000000
2109.253487	0.168500	0.535634	-0.012980	79.149986	36.534363	68.344856	-0.198416	0.000000	-4.996061	0.000000	0.000000	0.000000	-0.539337	-0.103407	-0.673576	0.000000	0.000000	4.000000	32.000000	0.000000
2109.256820	0.168500	0.535634	-0.012980	79.149986	36.534363	68.344856	-0.198416	0.000000	-4.996061	0.000000	0.000000	0.000000	-0.539337	-0.103407	-0.673576	0.000000	0.000000	4.000000	32.000000	0.000000
2109.260154	0.168500	0.535634	-0.012980	79.149986	36.534363	68.344856	-0.198416	0.000000	-4.996061	0.000000	0.000000	0.000000	-0.539337	-0.103407	-0.673576	0.000000	0.000000	4.000000	32.000000	0.000000
2109.263487	0.166699	0.535276	-0.015137	79.292381	35.506153	67.124588	-0.241431	0.000000	-4.994168	0.000000	0.000000	0.000000	-0.540530	-0.107647	-0.647226	0.000000	0.000000	4.000000	32.000000	0.000000
2109.266820	0.166699	0.535276	-0.015137	79.292381	35.506153	67.124588	-0.241431	0.000000	-4.994168	0.000000	0.000000	0.000000	-0.540530	-0.107647	-0.647226	0.000000	0.000000	4.000000	32.000000	0.000000
2109.270154	0.166699	0.535276	-0.015137	79.292381	35.506153	67.124588	-0.241431	0.000000	-4.994168	0.000000	0.000000	0.000000	-0.540530	-0.107647	-0.647226	0.000000	0.000000	4.000000	32.000000	0.000000
2109.273487	0.164932	0.534955	-0.017230	79.486404	34.413071	65.802185	-0.283337	0.000000	-4.991965	0.000000	0.000000	0.000000	-0.529983	-0.096314	-0.627913	0.000000	0.000000	4.000000	32.000000	0.000000
2109.276820	0.164932	0.534955	-0.017230	79.486404	34.413071	65.802185	-0.283337	0.000000	-4.991965	0.000000	0.000000	0.000000	-0.529983	-0.096314	-0.627913	0.000000	0.000000	4.000000	32.000000	0.000000
2109.280154	0.164932	0.534955	-0.017230	79.486404	34.413071	65.802185	-0.283337	0.000000	-4.991965	0.000000	0.000000	0.000000	-0.529983	-0.096314	-0.627913	0.000000	0.000000	4.000000	32.000000	0.000000
2109.283487	0.163215	0.534655	-0.019284	79.727814	33.096237	64.170868	-0.324501	0.000000	-4.989459	0.000000	0.000000	0.000000	-0.515242	-0.089928	-0.616035	0.000000	0.000000	4.000000	32.000000	0.000000
2109.286820	0.163215	0.534655	-0.019284	79.727814	33.096237	64.170868	-0.324501	0.000000	-4.989459	0.000000	0.000000	0.000000	-0.515242	-0.089928	-0.616035	0.000000	0.000000	4.000000	32.000000	0.000000
2109.290154	0.163215	0.534655	-0.019284	79.727814	33.096237	64.170868	-0.324501	0.000000	-4.989459	0.000000	0.000000	0.000000	-0.515242	-0.089928	-0.616035	0.000000	0.000000	4.000000	32.000000	0.000000
2109.293487	0.161554	0.534367	-0.021275	79.977875	31.341047	61.987766	-0.365337	0.000000	-4.986635	0.000000	0.000000	0.000000	-0.498201	-0.086337	-0.597392	0.000000	0.000000	4.000000	32.000000	0.000000
2109.296820	0.161554	0.534367	-0.021275	79.977875	31.341047	61.987766	-0.365337	0.000000	-4.986635	0.000000	0.000000	0.000000	-0.498201	-0.086337	-0.597392	0.000000	0.000000	4.000000	32.000000	0.000000
2109.300154	0.161554	0.534367	-0.021275	79.977875	31.341047	61.987766	-0.365337	0.000000	-4.986635	0.000000	0.000000	0.000000	-0.498201	-0.086337	-0.597392	0.000000	0.000000	4.000000	32.000000	0.000000
2109.303487	0.159908	0.534068	-0.023254	80.232841	29.015488	59.098976	-0.405370	0.000000	-4.983541	0.000000	0.000000	0.000000	-0.493866	-0.089672	-0.593482	0.000000	0.000000	4.000000	32.000000	0.000000
2109.306820	0.159908	0.534068	-0.023254	80.232841	29.015488	59.098976	-0.405370	0.000000	-4.983541	0.000000	0.000000	0.000000	-0.493866	-0.089672	-0.593482	0.000000	0.000000	4.000000	32.000000	0.000000
2109.310154	0.159908	0.534068	-0.023254	80.232841	29.015488	59.098976	-0.405370	0.000000	-4.983541	0.000000	0.000000	0.000000	-0.493866	-0.089672	-0.593482	0.000000	0.000000	4.000000	32.000000	0.000000
2109.313487	0.158247	0.533767	-0.025233	80.478577	26.087355	55.488327	-0.445562	0.000000	-4.980108	0.000000	0.000000	0.000000	-0.498106	-0.090213	-0.593826	0.000000	0.000000	4.000000	32.000000	0.000000
2109.316820	0.158247	0.533767	-0.025233	80.478577	26.087355	55.488327	-0.445562	0.000000	-4.980108	0.000000	0.000000	0.000000	-0.498106	-0.090213	-0.593826	0.000000	0.000000	4.000000	32.000000	0.000000
2109.320154	0.158247	0.533767	-0.025233	80.478577	26.087355	55.488327	-0.445562	0.000000	-4.980108	0.000000	0.000000	0.000000	-0.498106	-0.090213	-0.593826	0.000000	0.000000	4.000000	32.000000	0.000000
2109.323487	0.156576	0.533415	-0.027206	80.705933	22.686729	51.377083	-0.486226	0.000000	-4.976302	0.000000	0.000000	0.000000	-0.501386	-0.105745	-0.591882	0.000000	0.000000	4.000000	32.000000	0.000000
2109.326820	0.156576	0.533415	-0.027206	80.705933	22.686729	51.377083	-0.486226	0.000000	-4.976302	0.000000	0.000000	0.000000	-0.501386	-0.105745	-0.591882	0.000000	0.000000	4.000000	32.000000	0.000000
2109.330154	0.156576	0.533415	-0.027206	80.705933	22.686729	51.377083	-0.486226	0.000000	-4.976302	0.000000	0.000000	0.000000	-0.501386	-0.105745	-0.591882	0.000000	0.000000	4.000000	32.000000	0.000000
2109.333487	0.154866	0.533020	-0.029187	80.890404	19.079700	47.182850	-0.527216	0.000000	-4.972127	0.000000	0.000000	0.000000	-0.513071	-0.118372	-0.594404	0.000000	0.000000	4.000000	32.000000	0.000000
2109.336820	0.154866	0.533020	-0.029187	80.890404	19.079700	47.182850	-0.527216	0.000000	-4.972127	0.000000	0.000000	0.000000	-0.513071	-0.118372	-0.594404	0.000000	0.000000	4.000000	32.000000	0.000000
2109.340154	0.154866	0.533020	-0.029187	80.890404	19.079700	47.182850	-0.527216	0.000000	-4.972127	0.000000	0.000000	0.000000	-0.513071	-0.118372	-0.594404	0.000000	0.000000	4.000000	32.000000	0.000000
2109.343487	0.153118	0.532607	-0.031112	81.026329	15.439883	43.252785	-0.568881	0.000000	-4.967532	0.000000	0.000000	0.000000	-0.524364	-0.123923	-0.577482	0.000000	0.000000	4.000000	32.000000	0.000000
2109.346820	0.153118	0.532607	-0.031112	81.026329	15.439883	43.252785	-0.568881	0.000000	-4.967532	0.000000	0.000000	0.000000	-0.524364	-0.123923	-0.577482	0.000000	0.000000	4.000000	32.000000	0.000000
2109.350154	0.153118	0.532607	-0.031112	81.026329	15.439883	43.252785	-0.568881	0.000000	-4.967532	0.000000	0.000000	0.000000	-0.524364	-0.123923	-0.577482	0.000000	0.000000	4.000000	32.000000	0.000000
2109.353487	0.151265	0.532185	-0.032982	81.096291	11.923035	39.616348	-0.609988	0.000000	-4.962652	0.000000	0.000000	0.000000	-0.555941	-0.126751	-0.560842	0.000000	0.000000	4.000000	32.000000	0.000000
2109.356820	0.151265	0.532185	-0.032982	81.096291	11.923035	39.616348	-0.609988	0.000000	-4.962652	0.000000	0.000000	0.000000	-0.555941	-0.126751	-0.560842	0.000000	0.000000	4.000000	32.000000	0.000000
2109.360154	0.151265	0.532185	-0.032982	81.096291	11.923035	39.616348	-0.609988	0.000000	-4.962652	0.000000	0.000000	0.000000	-0.555941	-0.126751	-0.560842	0.000000	0.000000	4.000000	32.000000	0.000000
2109.363487	0.149429	0.531776	-0.034774	81.119423	8.696457	36.046921	-0.650730	0.000000	-4.957474	0.000000	0.000000	0.000000	-0.550772	-0.122597	-0.537689	0.000000	0.000000	4.000000	32.000000	0.000000
2109.366820	0.149429	0.531776	-0.034774	81.119423	8.696457	36.046921	-0.650730	0.000000	-4.957474	0.000000	0.000000	0.000000	-0.550772	-0.122597	-0.537689	0.000000	0.000000	4.000000	32.000000	0.000000
2109.370154	0.149429	0.531776	-0.034774	81.119423	8.696457	36.046921	-0.650730	0.000000	-4.957474	0.000000	0.000000	0.000000	-0.550772	-0.122597	-0.537689	0.000000	0.000000	4.000000	32.000000	0.000000
2109.373487	0.147554	0.531376	-0.036585	81.090401	6.000433	32.848400	-0.690394	0.000000	-4.952106	0.000000	0.000000	0.000000	-0.562480	-0.120137	-0.543200	0.000000	0.000000	4.000000	32.000000	0.000000
2109.376820	0.147554	0.531376	-0.036585	81.090401	6.000433	32.848400	-0.690394	0.000000	-4.952106	0.000000	0.000000	0.000000	-0.562480	-0.120137	-0.543200	0.000000	0.000000	4.000000	32.000000	0.000000
2109.380154	0.147554	0.531376	-0.036585	81.090401	6.000433	32.848400	-0.690394	0.000000	-4.952106	0.000000	0.000000	0.000000	-0.562480	-0.120137	-0.543200	0.000000	0.000000	4.000000	32.000000	0.000000
2109.383487	0.145616	0.530966	-0.038356	81.030357	4.018243	30.532875	-0.730982	0.000000	-4.946278	0.000000	0.000000	0.000000	-0.581271	-0.122838	-0.531447	0.000000	0.000000	4.000000	32.000000	0.000000
2109.386820	0.145616	0.530966	-0.038356	81.030357	4.018243	30.532875	-0.730982	0.000000	-4.946278	0.000000	0.000000	0.000000	-0.581271	-0.122838	-0.531447	0.000000	0.000000	4.000000	32.000000	0.000000
2109.390154	0.145616	0.530966	-0.038356	81.030357	4.018243	30.532875	-0.730982	0.000000	-4.946278	0.000000	0.000000	0.000000	-0.581271	-0.122838	-0.531447	0.000000	0.000000	4.000000	32.000000	0.000000
2109.393487	0.143620	0.530589	-0.040144	80.953819	2.678680	29.004324	-0.771463	0.000000	-4.940126	0.000000	0.000000	0.000000	-0.598834	-0.113188	-0.536479	0.000000	0.000000	4.000000	32.000000	0.000000
2109.396820	0.143620	0.530589	-0.040144	80.953819	2.678680	29.004324	-0.771463	0.000000	-4.940126	0.000000	0.000000	0.000000	-0.598834	-0.113188	-0.536479	0.000000	0.000000	4.000000	32.000000	0.000000
2109.400154	0.143620	0.530589	-0.040144	80.953819	2.678680	29.004324	-0.771463	0.000000	-4.940126	0.000000	0.000000	0.000000	-0.598834	-0.113188	-0.536479	0.000000	0.000000	4.000000	32.000000	0.000000
2109.403487	0.141595	0.530211	-0.041931	80.864388	1.843574	28.099827	-0.812949	0.000000	-4.933469	0.000000	0.000000	0.000000	-0.607497	-0.113433	-0.535981	0.000000	0.000000	4.000000	32.000000	0.000000
2109.406820	0.141595	0.530211	-0.041931	80.864388	1.843574	28.099827	-0.812949	0.000000	-4.933469	0.000000	0.000000	0.000000	-0.607497	-0.113433	-0.535981	0.000000	0.000000	4.000000	32.000000	0.000000
2109.410154	0.141595	0.530211	-0.041931	80.864388	1.843574	28.099827	-0.812949	0.000000	-4.933469	0.000000	0.000000	0.000000	-0.607497	-0.113433	-0.535981	0.000000	0.000000	4.000000	32.000000	0.000000
2109.413487	0.139438	0.529816	-0.043702	80.751228	1.442611	27.728439	-0.855011	0.000000	-4.926353	0.000000	0.000000	0.000000	-0.647309	-0.118316	-0.531269	0.000000	0.000000	4.000000	32.000000	0.000000
2109.416820	0.139438	0.529816	-0.043702	80.751228	1.442611	27.728439	-0.855011	0.000000	-4.926353	0.000000	0.000000	0.000000	-0.647309	-0.118316	-0.531269	0.000000	0.000000	4.000000	32.000000	0.000000
2109.420154	0.139438	0.529816	-0.043702	80.751228	1.442611	27.728439	-0.855011	0.000000	-4.926353	0.000000	0.000000	0.000000	-0.647309	-0.118316	-0.531269	0.000000	0.000000	4.000000	32.000000	0.000000
2109.423487	0.137194	0.529421	-0.045454	80.600601	1.428253	27.845581	-0.897762	0.000000	-4.918742	0.000000	0.000000	0.000000	-0.672934	-0.118501	-0.525559	0.000000	0.000000	4.000000	32.000000	0.000000
2109.426820	0.137194	0.529421	-0.045454	80.600601	1.428253	27.845581	-0.897762	0.000000	-4.918742	0.000000	0.000000	0.000000	-0.672934	-0.118501	-0.525559	0.000000	0.000000	4.000000	32.000000	0.000000
2109.430154	0.137194	0.529421	-0.045454	80.600601	1.428253	27.845581	-0.897762	0.000000	-4.918742	0.000000	0.000000	0.000000	-0.672934	-0.118501	-0.525559	0.000000	0.000000	4.000000	32.000000	0.000000
2109.433487	0.134889	0.529001	-0.047121	80.438606	1.694597	28.314575	-0.941030	0.000000	-4.910648	0.000000	0.000000	0.000000	-0.691515	-0.126087	-0.500127	0.000000	0.000000	4.000000	32.000000	0.000000
2109.436820	0.134889	0.529001	-0.047121	80.438606	1.694597	28.314575	-0.941030	0.000000	-4.910648	0.000000	0.000000	0.000000	-0.691515	-0.126087	-0.500127	0.000000	0.000000	4.000000	32.000000	0.000000
2109.440154	0.134889	0.529001	-0.047121	80.438606	1.694597	28.314575	-0.941030	0.000000	-4.910648	0.000000	0.000000	0.000000	-0.691515	-0.126087	-0.500127	0.000000	0.000000	4.000000	32.000000	0.000000
2109.443487	0.132516	0.528564	-0.048727	80.246132	1.992445	28.830837	-0.983449	0.000000	-4.902329	0.000000	0.000000	0.000000	-0.712121	-0.131036	-0.481764	0.000000	0.000000	4.000000	32.000000	0.000000
2109.446820	0.132516	0.528564	-0.048727	80.246132	1.992445	28.830837	-0.983449	0.000000	-4.902329	0.000000	0.000000	0.000000	-0.712121	-0.131036	-0.481764	0.000000	0.000000	4.000000	32.000000	0.000000
2109.450154	0.132516	0.528564	-0.048727	80.246132	1.992445	28.830837	-0.983449	0.000000	-4.902329	0.000000	0.000000	0.000000	-0.712121	-0.131036	-0.481764	0.000000	0.000000	4.000000	32.000000	0.000000
2109.453487	0.130124	0.528165	-0.050251	80.030701	2.314422	29.380892	-1.025538	0.000000	-4.893697	0.000000	0.000000	0.000000	-0.717644	-0.119697	-0.457301	0.000000	0.000000	4.000000	32.000000	0.000000
2109.456820	0.130124	0.528165	-0.050251	80.030701	2.314422	29.380892	-1.025538	0.000000	-4.893697	0.000000	0.000000	0.000000	-0.717644	-0.119697	-0.457301	0.000000	0.000000	4.000000	32.000000	0.000000
2109.460154	0.130124	0.528165	-0.050251	80.030701	2.314422	29.380892	-1.025538	0.000000	-4.893697	0.000000	0.000000	0.000000	-0.717644	-0.119697	-0.457301	0.000000	0.000000	4.000000	32.000000	0.000000
2109.463487	0.127748	0.527720	-0.051784	79.799576	2.637963	29.930016	-1.066691	0.000000	-4.884892	0.000000	0.000000	0.000000	-0.712673	-0.133666	-0.459909	0.000000	0.000000	4.000000	32.000000	0.000000
2109.466820	0.127748	0.527720	-0.051784	79.799576	2.637963	29.930016	-1.066691	0.000000	-4.884892	0.000000	0.000000	0.000000	-0.712673	-0.133666	-0.459909	0.000000	0.000000	4.000000	32.000000	0.000000
2109.470154	0.127748	0.527720	-0.051784	79.799576	2.637963	29.930016	-1.066691	0.000000	-4.884892	0.000000	0.000000	0.000000	-0.712673	-0.133666	-0.459909	0.000000	0.000000	4.000000	32.000000	0.000000
2109.473487	0.125355	0.527267	-0.053299	79.571922	2.923297	30.446608	-1.108577	0.000000	-4.875557	0.000000	0.000000	0.000000	-0.717784	-0.135977	-0.454357	0.000000	0.000000	4.000000	32.000000	0.000000
2109.476820	0.125355	0.527267	-0.053299	79.571922	2.923297	30.446608	-1.108577	0.000000	-4.875557	0.000000	0.000000	0.000000	-0.717784	-0.135977	-0.454357	0.000000	0.000000	4.000000	32.000000	0.000000
2109.480154	0.125355	0.527267	-0.053299	79.571922	2.923297	30.446608	-1.108577	0.000000	-4.875557	0.000000	0.000000	0.000000	-0.717784	-0.135977	-0.454357	0.000000	0.000000	4.000000	32.000000	0.000000
2109.483487	0.122966	0.526784	-0.054867	79.361900	3.154535	30.909615	-1.150797	0.000000	-4.865765	0.000000	0.000000	0.000000	-0.716920	-0.144916	-0.470650	0.000000	0.000000	4.000000	32.000000	0.000000
2109.486820	0.122966	0.526784	-0.054867	79.361900	3.154535	30.909615	-1.150797	0.000000	-4.865765	0.000000	0.000000	0.000000	-0.716920	-0.144916	-0.470650	0.000000	0.000000	4.000000	32.000000	0.000000
2109.490154	0.122966	0.526784	-0.054867	79.361900	3.154535	30.909615	-1.150797	0.000000	-4.865765	0.000000	0.000000	0.000000	-0.716920	-0.144916	-0.470650	0.000000	0.000000	4.000000	32.000000	0.000000
2109.493487	0.120591	0.526301	-0.056453	79.171837	3.333269	31.320686	-1.194758	0.000000	-4.855157	0.000000	0.000000	0.000000	-0.712453	-0.144714	-0.475576	0.000000	0.000000	4.000000	32.000000	0.000000
2109.496820	0.120591	0.526301	-0.056453	79.171837	3.333269	31.320686	-1.194758	0.000000	-4.855157	0.000000	0.000000	0.000000	-0.712453	-0.144714	-0.475576	0.000000	0.000000	4.000000	32.000000	0.000000
2109.500154	0.120591	0.526301	-0.056453	79.171837	3.333269	31.320686	-1.194758	0.000000	-4.855157	0.000000	0.000000	0.000000	-0.712453	-0.144714	-0.475576	0.000000	0.000000	4.000000	32.000000	0.000000
2109.503487	0.118205	0.525827	-0.058071	78.983116	3.489005	31.706951	-1.239629	0.000000	-4.843895	0.000000	0.000000	0.000000	-0.715654	-0.142163	-0.485614	0.000000	0.000000	4.000000	32.000000	0.000000
2109.506820	0.118205	0.525827	-0.058071	78.983116	3.489005	31.706951	-1.239629	0.000000	-4.843895	0.000000	0.000000	0.000000	-0.715654	-0.142163	-0.485614	0.000000	0.000000	4.000000	32.000000	0.000000
2109.510154	0.118205	0.525827	-0.058071	78.802383	3.633672	32.066372	-1.285900	0.000000	-4.831818	0.000000	0.000000	0.000000	-0.715654	-0.142163	-0.485614	0.000000	0.000000	4.000000	32.000000	0.000000
2109.513487	0.116084	0.525412	-0.059485	78.802383	3.633672	32.066372	-1.285900	0.000000	-4.831818	0.000000	0.000000	0.000000	-0.636304	-0.124572	-0.423989	0.000000	0.000000	4.000000	32.000000	0.000000
2109.516820	0.116084	0.525412	-0.059485	78.802383	3.633672	32.066372	-1.285900	0.000000	-4.831818	0.000000	0.000000	0.000000	-0.636304	-0.124572	-0.423989	0.000000	0.000000	4.000000	32.000000	0.000000
2109.520154	0.116084	0.525412	-0.059485	78.565903	3.825716	32.498775	-1.327058	0.000000	-4.820676	0.000000	0.000000	0.000000	-0.636304	-0.124572	-0.423989	0.000000	0.000000	4.000000	32.000000	0.000000
2109.523487	0.113711	0.525021	-0.060980	78.565903	3.825716	32.498775	-1.327058	0.000000	-4.820676	0.000000	0.000000	0.000000	-0.711856	-0.117381	-0.448512	0.000000	0.000000	4.000000	32.000000	0.000000
2109.526820	0.113711	0.525021	-0.060980	78.565903	3.825716	32.498775	-1.327058	0.000000	-4.820676	0.000000	0.000000	0.000000	-0.711856	-0.117381	-0.448512	0.000000	0.000000	4.000000	32.000000	0.000000
2109.530154	0.113711	0.525021	-0.060980	78.286591	4.054836	32.977676	-1.371927	0.000000	-4.808099	0.000000	0.000000	0.000000	-0.711856	-0.117381	-0.448512	0.000000	0.000000	4.000000	32.000000	0.000000
2109.533487	0.111383	0.524658	-0.062317	78.286591	4.054836	32.977676	-1.371927	0.000000	-4.808099	0.000000	0.000000	0.000000	-0.698652	-0.108736	-0.401044	0.000000	0.000000	4.000000	32.000000	0.000000
2109.536820	0.111383	0.524658	-0.062317	78.286591	4.054836	32.977676	-1.371927	0.000000	-4.808099	0.000000	0.000000	0.000000	-0.698652	-0.108736	-0.401044	0.000000	0.000000	4.000000	32.000000	0.000000
2109.540154	0.111383	0.524658	-0.062317	77.986115	4.285542	33.458107	-1.413863	0.000000	-4.795935	0.000000	0.000000	0.000000	-0.698652	-0.108736	-0.401044	0.000000	0.000000	4.000000	32.000000	0.000000
2109.543487	0.109079	0.524303	-0.063556	77.986115	4.285542	33.458107	-1.413863	0.000000	-4.795935	0.000000	0.000000	0.000000	-0.691138	-0.106658	-0.371785	0.000000	0.000000	4.000000	32.000000	0.000000
2109.546820	0.109079	0.524303	-0.063556	77.986115	4.285542	33.458107	-1.413863	0.000000	-4.795935	0.000000	0.000000	0.000000	-0.691138	-0.106658	-0.371785	0.000000	0.000000	4.000000	32.000000	0.000000
2109.550154	0.109079	0.524303	-0.063556	77.699509	4.487181	33.913628	-1.454198	0.000000	-4.783859	0.000000	0.000000	0.000000	-0.691138	-0.106658	-0.371785	0.000000	0.000000	4.000000	32.000000	0.000000
2109.553487	0.106836	0.523954	-0.064707	77.699509	4.487181	33.913628	-1.454198	0.000000	-4.783859	0.000000	0.000000	0.000000	-0.672775	-0.104512	-0.345408	0.000000	0.000000	4.000000	32.000000	0.000000
2109.556820	0.106836	0.523954	-0.064707	77.699509	4.487181	33.913628	-1.454198	0.000000	-4.783859	0.000000	0.000000	0.000000	-0.672775	-0.104512	-0.345408	0.000000	0.000000	4.000000	32.000000	0.000000
2109.560154	0.106836	0.523954	-0.064707	77.459404	4.684012	34.395233	-1.492864	0.000000	-4.771934	0.000000	0.000000	0.000000	-0.672775	-0.104512	-0.345408	0.000000	0.000000	4.000000	32.000000	0.000000
2109.563487	0.104656	0.523569	-0.065833	77.459404	4.684012	34.395233	-1.492864	0.000000	-4.771934	0.000000	0.000000	0.000000	-0.653974	-0.115572	-0.337757	0.000000	0.000000	4.000000	32.000000	0.000000
2109.566820	0.104656	0.523569	-0.065833	77.459404	4.684012	34.395233	-1.492864	0.000000	-4.771934	0.000000	0.000000	0.000000	-0.653974	-0.115572	-0.337757	0.000000	0.000000	4.000000	32.000000	0.000000
2109.570154	0.104656	0.523569	-0.065833	77.275925	4.897799	34.931911	-1.531114	0.000000	-4.759800	0.000000	0.000000	0.000000	-0.653974	-0.115572	-0.337757	0.000000	0.000000	4.000000	32.000000	0.000000
2109.573487	0.102515	0.523155	-0.067021	77.275925	4.897799	34.931911	-1.531114	0.000000	-4.759800	0.000000	0.000000	0.000000	-0.642439	-0.124150	-0.356465	0.000000	0.000000	4.000000	32.000000	0.000000
2109.576820	0.102515	0.523155	-0.067021	77.275925	4.897799	34.931911	-1.531114	0.000000	-4.759800	0.000000	0.000000	0.000000	-0.642439	-0.124150	-0.356465	0.000000	0.000000	4.000000	32.000000	0.000000
2109.580154	0.102515	0.523155	-0.067021	77.149178	5.039656	35.390327	-1.570931	0.000000	-4.746807	0.000000	0.000000	0.000000	-0.642439	-0.124150	-0.356465	0.000000	0.000000	4.000000	32.000000	0.000000
2109.583487	0.100428	0.522735	-0.068209	77.149178	5.039656	35.390327	-1.570931	0.000000	-4.746807	0.000000	0.000000	0.000000	-0.626008	-0.126122	-0.356352	0.000000	0.000000	4.000000	32.000000	0.000000
2109.586820	0.100428	0.522735	-0.068209	77.149178	5.039656	35.390327	-1.570931	0.000000	-4.746807	0.000000	0.000000	0.000000	-0.626008	-0.126122	-0.356352	0.000000	0.000000	4.000000	32.000000	0.000000
2109.590154	0.100428	0.522735	-0.068209	77.078362	5.044661	35.681171	-1.610858	0.000000	-4.733406	0.000000	0.000000	0.000000	-0.626008	-0.126122	-0.356352	0.000000	0.000000	4.000000	32.000000	0.000000
2109.593487	0.098346	0.522265	-0.069516	77.078362	5.044661	35.681171	-1.610858	0.000000	-4.733406	0.000000	0.000000	0.000000	-0.624787	-0.141069	-0.392128	0.000000	0.000000	4.000000	32.000000	0.000000
2109.596820	0.098346	0.522265	-0.069516	77.078362	5.044661	35.681171	-1.610858	0.000000	-4.733406	0.000000	0.000000	0.000000	-0.624787	-0.141069	-0.392128	0.000000	0.000000	4.000000	32.000000	0.000000
2109.600154	0.098346	0.522265	-0.069516	77.044716	4.910460	35.775127	-1.653770	0.000000	-4.718585	0.000000	0.000000	0.000000	-0.624787	-0.141069	-0.392128	0.000000	0.000000	4.000000	32.000000	0.000000
2109.603487	0.096341	0.521803	-0.070807	77.044716	4.910460	35.775127	-1.653770	0.000000	-4.718585	0.000000	0.000000	0.000000	-0.601384	-0.138540	-0.387227	0.000000	0.000000	4.000000	32.000000	0.000000
2109.606820	0.096341	0.521803	-0.070807	77.044716	4.910460	35.775127	-1.653770	0.000000	-4.718585	0.000000	0.000000	0.000000	-0.601384	-0.138540	-0.387227	0.000000	0.000000	4.000000	32.000000	0.000000
2109.610154	0.096341	0.521803	-0.070807	77.055832	4.723067	35.807156	-1.696231	0.000000	-4.703488	0.000000	0.000000	0.000000	-0.601384	-0.138540	-0.387227	0.000000	0.000000	4.000000	32.000000	0.000000
2109.613487	0.094378	0.521328	-0.072068	77.055832	4.723067	35.807156	-1.696231	0.000000	-4.703488	0.000000	0.000000	0.000000	-0.588990	-0.142525	-0.378258	0.000000	0.000000	4.000000	32.000000	0.000000
2109.616820	0.094378	0.521328	-0.072068	77.055832	4.723067	35.807156	-1.696231	0.000000	-4.703488	0.000000	0.000000	0.000000	-0.588990	-0.142525	-0.378258	0.000000	0.000000	4.000000	32.000000	0.000000
2109.620154	0.094378	0.521328	-0.072068	77.078545	4.516629	35.810749	-1.738185	0.000000	-4.688146	0.000000	0.000000	0.000000	-0.588990	-0.142525	-0.378258	0.000000	0.000000	4.000000	32.000000	0.000000
2109.623487	0.092428	0.520868	-0.073250	77.078545	4.516629	35.810749	-1.738185	0.000000	-4.688146	0.000000	0.000000	0.000000	-0.584857	-0.137816	-0.354558	0.000000	0.000000	4.000000	32.000000	0.000000
2109.626820	0.092428	0.520868	-0.073250	77.078545	4.516629	35.810749	-1.738185	0.000000	-4.688146	0.000000	0.000000	0.000000	-0.584857	-0.137816	-0.354558	0.000000	0.000000	4.000000	32.000000	0.000000
2109.630154	0.092428	0.520868	-0.073250	77.090225	4.318300	35.840363	-1.778783	0.000000	-4.672894	0.000000	0.000000	0.000000	-0.584857	-0.137816	-0.354558	0.000000	0.000000	4.000000	32.000000	0.000000
2109.633487	0.090457	0.520382	-0.074337	77.090225	4.318300	35.840363	-1.778783	0.000000	-4.672894	0.000000	0.000000	0.000000	-0.591374	-0.146030	-0.326174	0.000000	0.000000	4.000000	32.000000	0.000000
2109.636820	0.090457	0.520382	-0.074337	77.090225	4.318300	35.840363	-1.778783	0.000000	-4.672894	0.000000	0.000000	0.000000	-0.591374	-0.146030	-0.326174	0.000000	0.000000	4.000000	32.000000	0.000000
2109.640154	0.090457	0.520382	-0.074337	77.097389	4.119546	35.866898	-1.817973	0.000000	-4.657786	0.000000	0.000000	0.000000	-0.591374	-0.146030	-0.326174	0.000000	0.000000	4.000000	32.000000	0.000000
2109.643487	0.088468	0.519882	-0.075310	77.097389	4.119546	35.866898	-1.817973	0.000000	-4.657786	0.000000	0.000000	0.000000	-0.596694	-0.149847	-0.291904	0.000000	0.000000	4.000000	32.000000	0.000000
2109.646820	0.088468	0.519882	-0.075310	77.097389	4.119546	35.866898	-1.817973	0.000000	-4.657786	0.000000	0.000000	0.000000	-0.596694	-0.149847	-0.291904	0.000000	0.000000	4.000000	32.000000	0.000000
2109.650154	0.088468	0.519882	-0.075310	77.105125	3.912365	35.826969	-1.855313	0.000000	-4.643039	0.000000	0.000000	0.000000	-0.596694	-0.149847	-0.291904	0.000000	0.000000	4.000000	32.000000	0.000000
2109.653487	0.086481	0.519370	-0.076244	77.105125	3.912365	35.826969	-1.855313	0.000000	-4.643039	0.000000	0.000000	0.000000	-0.595981	-0.153608	-0.280187	0.000000	0.000000	4.000000	32.000000	0.000000
2109.656820	0.086481	0.519370	-0.076244	77.105125	3.912365	35.826969	-1.855313	0.000000	-4.643039	0.000000	0.000000	0.000000	-0.595981	-0.153608	-0.280187	0.000000	0.000000	4.000000	32.000000	0.000000
2109.660154	0.086481	0.519370	-0.076244	77.126015	3.702991	35.542210	-1.892230	0.000000	-4.628117	0.000000	0.000000	0.000000	-0.595981	-0.153608	-0.280187	0.000000	0.000000	4.000000	32.000000	0.000000
2109.663487	0.084556	0.518839	-0.077127	77.126015	3.702991	35.542210	-1.892230	0.000000	-4.628117	0.000000	0.000000	0.000000	-0.577596	-0.159455	-0.265078	0.000000	0.000000	4.000000	32.000000	0.000000
2109.666820	0.084556	0.518839	-0.077127	77.126015	3.702991	35.542210	-1.892230	0.000000	-4.628117	0.000000	0.000000	0.000000	-0.577596	-0.159455	-0.265078	0.000000	0.000000	4.000000	32.000000	0.000000
2109.670154	0.084556	0.518839	-0.077127	77.132713	3.514442	34.974232	-1.927956	0.000000	-4.613348	0.000000	0.000000	0.000000	-0.577596	-0.159455	-0.265078	0.000000	0.000000	4.000000	32.000000	0.000000
2109.673487	0.082658	0.518309	-0.078026	77.132713	3.514442	34.974232	-1.927956	0.000000	-4.613348	0.000000	0.000000	0.000000	-0.569525	-0.158850	-0.269591	0.000000	0.000000	4.000000	32.000000	0.000000
2109.676820	0.082658	0.518309	-0.078026	77.132713	3.514442	34.974232	-1.927956	0.000000	-4.613348	0.000000	0.000000	0.000000	-0.569525	-0.158850	-0.269591	0.000000	0.000000	4.000000	32.000000	0.000000
2109.680154	0.082658	0.518309	-0.078026	77.115334	3.370392	34.737339	-1.964157	0.000000	-4.598053	0.000000	0.000000	0.000000	-0.569525	-0.158850	-0.269591	0.000000	0.000000	4.000000	32.000000	0.000000
2109.683487	0.080817	0.517824	-0.078883	77.115334	3.370392	34.737339	-1.964157	0.000000	-4.598053	0.000000	0.000000	0.000000	-0.552207	-0.145597	-0.256981	0.000000	0.000000	4.000000	32.000000	0.000000
2109.686820	0.080817	0.517824	-0.078883	77.115334	3.370392	34.737339	-1.964157	0.000000	-4.598053	0.000000	0.000000	0.000000	-0.552207	-0.145597	-0.256981	0.000000	0.000000	4.000000	32.000000	0.000000
2109.690154	0.080817	0.517824	-0.078883	77.054062	3.255533	34.853058	-1.999314	0.000000	-4.582876	0.000000	0.000000	0.000000	-0.552207	-0.145597	-0.256981	0.000000	0.000000	4.000000	32.000000	0.000000
2109.693487	0.078997	0.517382	-0.079689	77.054062	3.255533	34.853058	-1.999314	0.000000	-4.582876	0.000000	0.000000	0.000000	-0.545904	-0.132484	-0.241817	0.000000	0.000000	4.000000	32.000000	0.000000
2109.696820	0.078997	0.517382	-0.079689	77.054062	3.255533	34.853058	-1.999314	0.000000	-4.582876	0.000000	0.000000	0.000000	-0.545904	-0.132484	-0.241817	0.000000	0.000000	4.000000	32.000000	0.000000
2109.700154	0.078997	0.517382	-0.079689	76.932739	3.181546	34.989952	-2.033557	0.000000	-4.567783	0.000000	0.000000	0.000000	-0.545904	-0.132484	-0.241817	0.000000	0.000000	4.000000	32.000000	0.000000
2109.703487	0.077210	0.517047	-0.080386	76.932739	3.181546	34.989952	-2.033557	0.000000	-4.567783	0.000000	0.000000	0.000000	-0.536251	-0.100599	-0.209217	0.000000	0.000000	4.000000	32.000000	0.000000
2109.706820	0.077210	0.517047	-0.080386	76.932739	3.181546	34.989952	-2.033557	0.000000	-4.567783	0.000000	0.000000	0.000000	-0.536251	-0.100599	-0.209217	0.000000	0.000000	4.000000	32.000000	0.000000
2109.710154	0.077210	0.517047	-0.080386	76.785614	3.124161	35.095020	-2.065528	0.000000	-4.553415	0.000000	0.000000	0.000000	-0.536251	-0.100599	-0.209217	0.000000	0.000000	4.000000	32.000000	0.000000
2109.713487	0.075424	0.516754	-0.081028	76.785614	3.124161	35.095020	-2.065528	0.000000	-4.553415	0.000000	0.000000	0.000000	-0.535827	-0.087797	-0.192613	0.000000	0.000000	4.000000	32.000000	0.000000
2109.716820	0.075424	0.516754	-0.081028	76.785614	3.124161	35.095020	-2.065528	0.000000	-4.553415	0.000000	0.000000	0.000000	-0.535827	-0.087797	-0.192613	0.000000	0.000000	4.000000	32.000000	0.000000
2109.720154	0.075424	0.516754	-0.081028	76.635666	3.052871	34.950569	-2.096645	0.000000	-4.539172	0.000000	0.000000	0.000000	-0.535827	-0.087797	-0.192613	0.000000	0.000000	4.000000	32.000000	0.000000
2109.723487	0.073620	0.516504	-0.081611	76.635666	3.052871	34.950569	-2.096645	0.000000	-4.539172	0.000000	0.000000	0.000000	-0.540937	-0.075073	-0.174922	0.000000	0.000000	4.000000	32.000000	0.000000
2109.726820	0.073620	0.516504	-0.081611	76.635666	3.052871	34.950569	-2.096645	0.000000	-4.539172	0.000000	0.000000	0.000000	-0.540937	-0.075073	-0.174922	0.000000	0.000000	4.000000	32.000000	0.000000
2109.730154	0.073620	0.516504	-0.081611	76.514458	2.950686	34.315006	-2.127012	0.000000	-4.525022	0.000000	0.000000	0.000000	-0.540937	-0.075073	-0.174922	0.000000	0.000000	4.000000	32.000000	0.000000
2109.733487	0.071800	0.516275	-0.082132	76.514458	2.950686	34.315006	-2.127012	0.000000	-4.525022	0.000000	0.000000	0.000000	-0.546023	-0.068726	-0.156317	0.000000	0.000000	4.000000	32.000000	0.000000
2109.736820	0.071800	0.516275	-0.082132	76.514458	2.950686	34.315006	-2.127012	0.000000	-4.525022	0.000000	0.000000	0.000000	-0.546023	-0.068726	-0.156317	0.000000	0.000000	4.000000	32.000000	0.000000
2109.740154	0.071800	0.516275	-0.082132	76.430977	2.836477	33.413349	-2.156571	0.000000	-4.511009	0.000000	0.000000	0.000000	-0.546023	-0.068726	-0.156317	0.000000	0.000000	4.000000	32.000000	0.000000
2109.743487	0.069942	0.516039	-0.082700	76.430977	2.836477	33.413349	-2.156571	0.000000	-4.511009	0.000000	0.000000	0.000000	-0.557372	-0.070687	-0.170302	0.000000	0.000000	4.000000	32.000000	0.000000
2109.746820	0.069942	0.516039	-0.082700	76.430977	2.836477	33.413349	-2.156571	0.000000	-4.511009	0.000000	0.000000	0.000000	-0.557372	-0.070687	-0.170302	0.000000	0.000000	4.000000	32.000000	0.000000
2109.750154	0.069942	0.516039	-0.082700	76.399887	2.813054	32.868843	-2.187870	0.000000	-4.495913	0.000000	0.000000	0.000000	-0.557372	-0.070687	-0.170302	0.000000	0.000000	4.000000	32.000000	0.000000
2109.753487	0.068038	0.515783	-0.083264	76.399887	2.813054	32.868843	-2.187870	0.000000	-4.495913	0.000000	0.000000	0.000000	-0.571230	-0.076796	-0.169351	0.000000	0.000000	4.000000	32.000000	0.000000
2109.756820	0.068038	0.515783	-0.083264	76.399887	2.813054	32.868843	-2.187870	0.000000	-4.495913	0.000000	0.000000	0.000000	-0.571230	-0.076796	-0.169351	0.000000	0.000000	4.000000	32.000000	0.000000
2109.760154	0.068038	0.515783	-0.083264	76.404427	2.929210	33.049904	-2.219957	0.000000	-4.480155	0.000000	0.000000	0.000000	-0.571230	-0.076796	-0.169351	0.000000	0.000000	4.000000	32.000000	0.000000
2109.763487	0.066148	0.515576	-0.083801	76.404427	2.929210	33.049904	-2.219957	0.000000	-4.480155	0.000000	0.000000	0.000000	-0.567222	-0.062141	-0.161049	0.000000	0.000000	4.000000	32.000000	0.000000
2109.766820	0.066148	0.515576	-0.083801	76.404427	2.929210	33.049904	-2.219957	0.000000	-4.480155	0.000000	0.000000	0.000000	-0.567222	-0.062141	-0.161049	0.000000	0.000000	4.000000	32.000000	0.000000
2109.770154	0.066148	0.515576	-0.083801	76.414291	3.057918	33.489658	-2.251693	0.000000	-4.464290	0.000000	0.000000	0.000000	-0.567222	-0.062141	-0.161049	0.000000	0.000000	4.000000	32.000000	0.000000
2109.773487	0.064243	0.515404	-0.084257	76.414291	3.057918	33.489658	-2.251693	0.000000	-4.464290	0.000000	0.000000	0.000000	-0.571517	-0.051731	-0.136638	0.000000	0.000000	4.000000	32.000000	0.000000
2109.776820	0.064243	0.515404	-0.084257	76.414291	3.057918	33.489658	-2.251693	0.000000	-4.464290	0.000000	0.000000	0.000000	-0.571517	-0.051731	-0.136638	0.000000	0.000000	4.000000	32.000000	0.000000
2109.780154	0.064243	0.515404	-0.084257	76.396347	3.185104	33.659145	-2.282223	0.000000	-4.448759	0.000000	0.000000	0.000000	-0.571517	-0.051731	-0.136638	0.000000	0.000000	4.000000	32.000000	0.000000
2109.783487	0.062330	0.515273	-0.084587	76.396347	3.185104	33.659145	-2.282223	0.000000	-4.448759	0.000000	0.000000	0.000000	-0.573898	-0.039294	-0.098991	0.000000	0.000000	4.000000	32.000000	0.000000
2109.786820	0.062330	0.515273	-0.084587	76.396347	3.185104	33.659145	-2.282223	0.000000	-4.448759	0.000000	0.000000	0.000000	-0.573898	-0.039294	-0.098991	0.000000	0.000000	4.000000	32.000000	0.000000
2109.790154	0.062330	0.515273	-0.084587	76.341568	3.296209	33.442532	-2.310534	0.000000	-4.434122	0.000000	0.000000	0.000000	-0.573898	-0.039294	-0.098991	0.000000	0.000000	4.000000	32.000000	0.000000
2109.793487	0.060428	0.515197	-0.084774	76.341568	3.296209	33.442532	-2.310534	0.000000	-4.434122	0.000000	0.000000	0.000000	-0.570484	-0.022751	-0.056041	0.000000	0.000000	4.000000	32.000000	0.000000
2109.796820	0.060428	0.515197	-0.084774	76.341568	3.296209	33.442532	-2.310534	0.000000	-4.434122	0.000000	0.000000	0.000000	-0.570484	-0.022751	-0.056041	0.000000	0.000000	4.000000	32.000000	0.000000
2109.800154	0.060428	0.515197	-0.084774	76.291573	3.409558	33.186012	-2.336019	0.000000	-4.420748	0.000000	0.000000	0.000000	-0.570484	-0.022751	-0.056041	0.000000	0.000000	4.000000	32.000000	0.000000
2109.803487	0.058516	0.515121	-0.084828	76.291573	3.409558	33.186012	-2.336019	0.000000	-4.420748	0.000000	0.000000	0.000000	-0.573679	-0.022729	-0.016478	0.000000	0.000000	4.000000	32.000000	0.000000
2109.806820	0.058516	0.515121	-0.084828	76.291573	3.409558	33.186012	-2.336019	0.000000	-4.420748	0.000000	0.000000	0.000000	-0.573679	-0.022729	-0.016478	0.000000	0.000000	4.000000	32.000000	0.000000
2109.810154	0.058516	0.515121	-0.084828	76.272064	3.536575	33.289333	-2.359149	0.000000	-4.408448	0.000000	0.000000	0.000000	-0.573679	-0.022729	-0.016478	0.000000	0.000000	4.000000	32.000000	0.000000
2109.813487	0.056577	0.515032	-0.084840	76.272064	3.536575	33.289333	-2.359149	0.000000	-4.408448	0.000000	0.000000	0.000000	-0.581506	-0.026845	-0.003580	0.000000	0.000000	4.000000	32.000000	0.000000
2109.816820	0.056577	0.515032	-0.084840	76.272064	3.536575	33.289333	-2.359149	0.000000	-4.408448	0.000000	0.000000	0.000000	-0.581506	-0.026845	-0.003580	0.000000	0.000000	4.000000	32.000000	0.000000
2109.820154	0.056577	0.515032	-0.084840	76.292313	3.674138	33.666256	-2.382017	0.000000	-4.396134	0.000000	0.000000	0.000000	-0.581506	-0.026845	-0.003580	0.000000	0.000000	4.000000	32.000000	0.000000
2109.823487	0.054613	0.514908	-0.084807	76.292313	3.674138	33.666256	-2.382017	0.000000	-4.396134	0.000000	0.000000	0.000000	-0.589395	-0.037084	0.010128	0.000000	0.000000	4.000000	32.000000	0.000000
2109.826820	0.054613	0.514908	-0.084807	76.292313	3.674138	33.666256	-2.382017	0.000000	-4.396134	0.000000	0.000000	0.000000	-0.589395	-0.037084	0.010128	0.000000	0.000000	4.000000	32.000000	0.000000
2109.830154	0.054613	0.514908	-0.084807	76.342873	3.794957	33.890793	-2.404579	0.000000	-4.383834	0.000000	0.000000	0.000000	-0.589395	-0.037084	0.010128	0.000000	0.000000	4.000000	32.000000	0.000000
2109.833487	0.052626	0.514757	-0.084822	76.342873	3.794957	33.890793	-2.404579	0.000000	-4.383834	0.000000	0.000000	0.000000	-0.596105	-0.045262	-0.004655	0.000000	0.000000	4.000000	32.000000	0.000000
2109.836820	0.052626	0.514757	-0.084822	76.342873	3.794957	33.890793	-2.404579	0.000000	-4.383834	0.000000	0.000000	0.000000	-0.596105	-0.045262	-0.004655	0.000000	0.000000	4.000000	32.000000	0.000000
2109.840154	0.052626	0.514757	-0.084822	76.398056	3.898108	33.802773	-2.428874	0.000000	-4.370420	0.000000	0.000000	0.000000	-0.596105	-0.045262	-0.004655	0.000000	0.000000	4.000000	32.000000	0.000000
2109.843487	0.050620	0.514572	-0.084864	76.398056	3.898108	33.802773	-2.428874	0.000000	-4.370420	0.000000	0.000000	0.000000	-0.601633	-0.055503	-0.012423	0.000000	0.000000	4.000000	32.000000	0.000000
2109.846820	0.050620	0.514572	-0.084864	76.398056	3.898108	33.802773	-2.428874	0.000000	-4.370420	0.000000	0.000000	0.000000	-0.601633	-0.055503	-0.012423	0.000000	0.000000	4.000000	32.000000	0.000000
2109.850154	0.050620	0.514572	-0.084864	76.450439	4.063046	33.702084	-2.454375	0.000000	-4.356150	0.000000	0.000000	0.000000	-0.601633	-0.055503	-0.012423	0.000000	0.000000	4.000000	32.000000	0.000000
2109.853487	0.048599	0.514387	-0.084914	76.450439	4.063046	33.702084	-2.454375	0.000000	-4.356150	0.000000	0.000000	0.000000	-0.606372	-0.055426	-0.015007	0.000000	0.000000	4.000000	32.000000	0.000000
2109.856820	0.048599	0.514387	-0.084914	76.450439	4.063046	33.702084	-2.454375	0.000000	-4.356150	0.000000	0.000000	0.000000	-0.606372	-0.055426	-0.015007	0.000000	0.000000	4.000000	32.000000	0.000000
2109.860154	0.048599	0.514387	-0.084914	76.493050	4.371908	33.915592	-2.480693	0.000000	-4.341217	0.000000	0.000000	0.000000	-0.606372	-0.055426	-0.015007	0.000000	0.000000	4.000000	32.000000	0.000000
2109.863487	0.046543	0.514244	-0.084837	76.493050	4.371908	33.915592	-2.480693	0.000000	-4.341217	0.000000	0.000000	0.000000	-0.616789	-0.043060	0.022849	0.000000	0.000000	4.000000	32.000000	0.000000
2109.866820	0.046543	0.514244	-0.084837	76.493050	4.371908	33.915592	-2.480693	0.000000	-4.341217	0.000000	0.000000	0.000000	-0.616789	-0.043060	0.022849	0.000000	0.000000	4.000000	32.000000	0.000000
2109.870154	0.046543	0.514244	-0.084837	76.502556	4.838511	34.439510	-2.505110	0.000000	-4.327173	0.000000	0.000000	0.000000	-0.616789	-0.043060	0.022849	0.000000	0.000000	4.000000	32.000000	0.000000
2109.873487	0.044506	0.514155	-0.084621	76.502556	4.838511	34.439510	-2.505110	0.000000	-4.327173	0.000000	0.000000	0.000000	-0.611177	-0.026643	0.064885	0.000000	0.000000	4.000000	32.000000	0.000000
2109.876820	0.044506	0.514155	-0.084621	76.502556	4.838511	34.439510	-2.505110	0.000000	-4.327173	0.000000	0.000000	0.000000	-0.611177	-0.026643	0.064885	0.000000	0.000000	4.000000	32.000000	0.000000
2109.880154	0.044506	0.514155	-0.084621	76.500084	5.408718	35.211765	-2.526617	0.000000	-4.314650	0.000000	0.000000	0.000000	-0.611177	-0.026643	0.064885	0.000000	0.000000	4.000000	32.000000	0.000000
2109.883487	0.042487	0.514135	-0.084244	76.500084	5.408718	35.211765	-2.526617	0.000000	-4.314650	0.000000	0.000000	0.000000	-0.605579	-0.006171	0.113257	0.000000	0.000000	4.000000	32.000000	0.000000
2109.886820	0.042487	0.514135	-0.084244	76.500084	5.408718	35.211765	-2.526617	0.000000	-4.314650	0.000000	0.000000	0.000000	-0.605579	-0.006171	0.113257	0.000000	0.000000	4.000000	32.000000	0.000000
2109.890154	0.042487	0.514135	-0.084244	76.494690	5.990754	36.283501	-2.544692	0.000000	-4.304015	0.000000	0.000000	0.000000	-0.605579	-0.006171	0.113257	0.000000	0.000000	4.000000	32.000000	0.000000
2109.893487	0.040481	0.514114	-0.083740	76.494690	5.990754	36.283501	-2.544692	0.000000	-4.304015	0.000000	0.000000	0.000000	-0.601959	-0.006209	0.151097	0.000000	0.000000	4.000000	32.000000	0.000000
2109.896820	0.040481	0.514114	-0.083740	76.494690	5.990754	36.283501	-2.544692	0.000000	-4.304015	0.000000	0.000000	0.000000	-0.601959	-0.006209	0.151097	0.000000	0.000000	4.000000	32.000000	0.000000
2109.900154	0.040481	0.514114	-0.083740	76.478188	6.454853	36.892902	-2.560141	0.000000	-4.294843	0.000000	0.000000	0.000000	-0.601959	-0.006209	0.151097	0.000000	0.000000	4.000000	32.000000	0.000000
2109.903487	0.038479	0.514107	-0.083158	76.478188	6.454853	36.892902	-2.560141	0.000000	-4.294843	0.000000	0.000000	0.000000	-0.600473	-0.002146	0.174655	0.000000	0.000000	4.000000	32.000000	0.000000
2109.906820	0.038479	0.514107	-0.083158	76.478188	6.454853	36.892902	-2.560141	0.000000	-4.294843	0.000000	0.000000	0.000000	-0.600473	-0.002146	0.174655	0.000000	0.000000	4.000000	32.000000	0.000000
2109.910154	0.038479	0.514107	-0.083158	76.461899	6.787916	36.632431	-2.574080	0.000000	-4.286503	0.000000	0.000000	0.000000	-0.600473	-0.002146	0.174655	0.000000	0.000000	4.000000	32.000000	0.000000
2109.913487	0.036452	0.514086	-0.082605	76.461899	6.787916	36.632431	-2.574080	0.000000	-4.286503	0.000000	0.000000	0.000000	-0.607963	-0.006299	0.165697	0.000000	0.000000	4.000000	32.000000	0.000000
2109.916820	0.036452	0.514086	-0.082605	76.461899	6.787916	36.632431	-2.574080	0.000000	-4.286503	0.000000	0.000000	0.000000	-0.607963	-0.006299	0.165697	0.000000	0.000000	4.000000	32.000000	0.000000
2109.920154	0.036452	0.514086	-0.082605	76.449478	7.078632	35.702568	-2.589376	0.000000	-4.277281	0.000000	0.000000	0.000000	-0.607963	-0.006299	0.165697	0.000000	0.000000	4.000000	32.000000	0.000000
2109.923487	0.034350	0.514023	-0.082051	76.449478	7.078632	35.702568	-2.589376	0.000000	-4.277281	0.000000	0.000000	0.000000	-0.630638	-0.018700	0.166195	0.000000	0.000000	4.000000	32.000000	0.000000
2109.926820	0.034350	0.514023	-0.082051	76.449478	7.078632	35.702568	-2.589376	0.000000	-4.277281	0.000000	0.000000	0.000000	-0.630638	-0.018700	0.166195	0.000000	0.000000	4.000000	32.000000	0.000000
2109.930154	0.034350	0.514023	-0.082051	76.438560	7.485297	35.180008	-2.606059	0.000000	-4.267137	0.000000	0.000000	0.000000	-0.630638	-0.018700	0.166195	0.000000	0.000000	4.000000	32.000000	0.000000
2109.933487	0.032135	0.513927	-0.081518	76.438560	7.485297	35.180008	-2.606059	0.000000	-4.267137	0.000000	0.000000	0.000000	-0.664735	-0.029018	0.160065	0.000000	0.000000	4.000000	32.000000	0.000000
2109.936820	0.032135	0.513927	-0.081518	76.438560	7.485297	35.180008	-2.606059	0.000000	-4.267137	0.000000	0.000000	0.000000	-0.664735	-0.029018	0.160065	0.000000	0.000000	4.000000	32.000000	0.000000
2109.940154	0.032135	0.513927	-0.081518	76.418274	8.127007	35.746162	-2.625259	0.000000	-4.255352	0.000000	0.000000	0.000000	-0.664735	-0.029018	0.160065	0.000000	0.000000	4.000000	32.000000	0.000000
2109.943487	0.029876	0.513837	-0.081019	76.418274	8.127007	35.746162	-2.625259	0.000000	-4.255352	0.000000	0.000000	0.000000	-0.677568	-0.027023	0.149789	0.000000	0.000000	4.000000	32.000000	0.000000
2109.946820	0.029876	0.513837	-0.081019	76.418274	8.127007	35.746162	-2.625259	0.000000	-4.255352	0.000000	0.000000	0.000000	-0.677568	-0.027023	0.149789	0.000000	0.000000	4.000000	32.000000	0.000000
2109.950154	0.029876	0.513837	-0.081019	76.385696	8.950758	37.015518	-2.646380	0.000000	-4.242249	0.000000	0.000000	0.000000	-0.677568	-0.027023	0.149789	0.000000	0.000000	4.000000	32.000000	0.000000
2109.953487	0.027613	0.513746	-0.080533	76.385696	8.950758	37.015518	-2.646380	0.000000	-4.242249	0.000000	0.000000	0.000000	-0.679034	-0.027104	0.145693	0.000000	0.000000	4.000000	32.000000	0.000000
2109.956820	0.027613	0.513746	-0.080533	76.385696	8.950758	37.015518	-2.646380	0.000000	-4.242249	0.000000	0.000000	0.000000	-0.679034	-0.027104	0.145693	0.000000	0.000000	4.000000	32.000000	0.000000
2109.960154	0.027613	0.513746	-0.080533	76.328522	9.914386	38.055347	-2.668439	0.000000	-4.228408	0.000000	0.000000	0.000000	-0.679034	-0.027104	0.145693	0.000000	0.000000	4.000000	32.000000	0.000000
2109.963487	0.025347	0.513704	-0.080022	76.328522	9.914386	38.055347	-2.668439	0.000000	-4.228408	0.000000	0.000000	0.000000	-0.679697	-0.012758	0.153172	0.000000	0.000000	4.000000	32.000000	0.000000
2109.966820	0.025347	0.513704	-0.080022	76.328522	9.914386	38.055347	-2.668439	0.000000	-4.228408	0.000000	0.000000	0.000000	-0.679697	-0.012758	0.153172	0.000000	0.000000	4.000000	32.000000	0.000000
2109.970154	0.025347	0.513704	-0.080022	76.251831	10.949221	38.567101	-2.690506	0.000000	-4.214401	0.000000	0.000000	0.000000	-0.679697	-0.012758	0.153172	0.000000	0.000000	4.000000	32.000000	0.000000
2109.973487	0.023046	0.513654	-0.079431	76.251831	10.949221	38.567101	-2.690506	0.000000	-4.214401	0.000000	0.000000	0.000000	-0.690314	-0.015005	0.177519	0.000000	0.000000	4.000000	32.000000	0.000000
2109.976820	0.023046	0.513654	-0.079431	76.251831	10.949221	38.567101	-2.690506	0.000000	-4.214401	0.000000	0.000000	0.000000	-0.690314	-0.015005	0.177519	0.000000	0.000000	4.000000	32.000000	0.000000
2109.980154	0.023046	0.513654	-0.079431	76.151596	12.072532	38.895889	-2.711750	0.000000	-4.200764	0.000000	0.000000	0.000000	-0.690314	-0.015005	0.177519	0.000000	0.000000	4.000000	32.000000	0.000000
2109.983487	0.020670	0.513603	-0.078780	76.151596	12.072532	38.895889	-2.711750	0.000000	-4.200764	0.000000	0.000000	0.000000	-0.712643	-0.015182	0.195073	0.000000	0.000000	4.000000	32.000000	0.000000
2109.986820	0.020670	0.513603	-0.078780	76.151596	12.072532	38.895889	-2.711750	0.000000	-4.200764	0.000000	0.000000	0.000000	-0.712643	-0.015182	0.195073	0.000000	0.000000	4.000000	32.000000	0.000000
2109.990154	0.020670	0.513603	-0.078780	76.019798	13.329458	39.772346	-2.733344	0.000000	-4.186745	0.000000	0.000000	0.000000	-0.712643	-0.015182	0.195073	0.000000	0.000000	4.000000	32.000000	0.000000
2109.993487	0.018238	0.513545	-0.078050	76.019798	13.329458	39.772346	-2.733344	0.000000	-4.186745	0.000000	0.000000	0.000000	-0.729705	-0.017524	0.219129	0.000000	0.000000	4.000000	32.000000	0.000000
2109.996820	0.018238	0.513545	-0.078050	76.019798	13.329458	39.772346	-2.733344	0.000000	-4.186745	0.000000	0.000000	0.000000	-0.729705	-0.017524	0.219129	0.000000	0.000000	4.000000	32.000000	0.000000
2110.000154	0.018238	0.513545	-0.078050	75.856689	14.720942	41.731384	-2.754529	0.000000	-4.172837	0.000000	0.000000	0.000000	-0.729705	-0.017524	0.219129	0.000000	0.000000	4.000000	32.000000	0.000000
2110.003487	0.015765	0.513458	-0.077238	75.856689	14.720942	41.731384	-2.754529	0.000000	-4.172837	0.000000	0.000000	0.000000	-0.741922	-0.026129	0.243551	0.000000	0.000000	4.000000	32.000000	0.000000
2110.006820	0.015765	0.513458	-0.077238	75.856689	14.720942	41.731384	-2.754529	0.000000	-4.172837	0.000000	0.000000	0.000000	-0.741922	-0.026129	0.243551	0.000000	0.000000	4.000000	32.000000	0.000000
2110.010154	0.015765	0.513458	-0.077238	75.656593	16.189112	44.200321	-2.775031	0.000000	-4.159231	0.000000	0.000000	0.000000	-0.741922	-0.026129	0.243551	0.000000	0.000000	4.000000	32.000000	0.000000
2110.013487	0.013228	0.513349	-0.076438	75.656593	16.189112	44.200321	-2.775031	0.000000	-4.159231	0.000000	0.000000	0.000000	-0.761136	-0.032597	0.240115	0.000000	0.000000	4.000000	32.000000	0.000000
2110.016820	0.013228	0.513349	-0.076438	75.656593	16.189112	44.200321	-2.775031	0.000000	-4.159231	0.000000	0.000000	0.000000	-0.761136	-0.032597	0.240115	0.000000	0.000000	4.000000	32.000000	0.000000
2110.020154	0.013228	0.513349	-0.076438	75.430435	17.578131	46.028870	-2.797591	0.000000	-4.144091	0.000000	0.000000	0.000000	-0.761136	-0.032597	0.240115	0.000000	0.000000	4.000000	32.000000	0.000000
2110.023487	0.010627	0.513232	-0.075629	75.430435	17.578131	46.028870	-2.797591	0.000000	-4.144091	0.000000	0.000000	0.000000	-0.780261	-0.034973	0.242579	0.000000	0.000000	4.000000	32.000000	0.000000
2110.026820	0.010627	0.513232	-0.075629	75.430435	17.578131	46.028870	-2.797591	0.000000	-4.144091	0.000000	0.000000	0.000000	-0.780261	-0.034973	0.242579	0.000000	0.000000	4.000000	32.000000	0.000000
2110.030154	0.010627	0.513232	-0.075629	75.209686	18.852753	46.930283	-2.821820	0.000000	-4.127631	0.000000	0.000000	0.000000	-0.780261	-0.034973	0.242579	0.000000	0.000000	4.000000	32.000000	0.000000
2110.033487	0.007944	0.513121	-0.074792	75.209686	18.852753	46.930283	-2.821820	0.000000	-4.127631	0.000000	0.000000	0.000000	-0.804916	-0.033267	0.251045	0.000000	0.000000	4.000000	32.000000	0.000000
2110.036820	0.007944	0.513121	-0.074792	75.209686	18.852753	46.930283	-2.821820	0.000000	-4.127631	0.000000	0.000000	0.000000	-0.804916	-0.033267	0.251045	0.000000	0.000000	4.000000	32.000000	0.000000
2110.040154	0.007944	0.513121	-0.074792	75.043114	20.298653	47.932602	-2.847645	0.000000	-4.109856	0.000000	0.000000	0.000000	-0.804916	-0.033267	0.251045	0.000000	0.000000	4.000000	32.000000	0.000000
2110.043487	0.005160	0.512967	-0.073899	75.043114	20.298653	47.932602	-2.847645	0.000000	-4.109856	0.000000	0.000000	0.000000	-0.835295	-0.046333	0.268088	0.000000	0.000000	4.000000	32.000000	0.000000
2110.046820	0.005160	0.512967	-0.073899	75.043114	20.298653	47.932602	-2.847645	0.000000	-4.109856	0.000000	0.000000	0.000000	-0.835295	-0.046333	0.268088	0.000000	0.000000	4.000000	32.000000	0.000000
2110.050154	0.005160	0.512967	-0.073899	74.951965	22.103350	49.645935	-2.874801	0.000000	-4.090907	0.000000	0.000000	0.000000	-0.835295	-0.046333	0.268088	0.000000	0.000000	4.000000	32.000000	0.000000
2110.053487	0.002327	0.512817	-0.072912	74.951965	22.103350	49.645935	-2.874801	0.000000	-4.090907	0.000000	0.000000	0.000000	-0.849824	-0.044973	0.295962	0.000000	0.000000	4.000000	32.000000	0.000000
2110.056820	0.002327	0.512817	-0.072912	74.951965	22.103350	49.645935	-2.874801	0.000000	-4.090907	0.000000	0.000000	0.000000	-0.849824	-0.044973	0.295962	0.000000	0.000000	4.000000	32.000000	0.000000
2110.060154	0.002327	0.512817	-0.072912	74.913208	24.328362	51.812050	-2.901489	0.000000	-4.072022	0.000000	0.000000	0.000000	-0.849824	-0.044973	0.295962	0.000000	0.000000	4.000000	32.000000	0.000000
2110.063487	-0.000484	0.512684	-0.071744	74.913208	24.328362	51.812050	-2.901489	0.000000	-4.072022	0.000000	0.000000	0.000000	-0.843226	-0.039864	0.350388	0.000000	0.000000	4.000000	32.000000	0.000000
2110.066820	-0.000484	0.512684	-0.071744	74.913208	24.328362	51.812050	-2.901489	0.000000	-4.072022	0.000000	0.000000	0.000000	-0.843226	-0.039864	0.350388	0.000000	0.000000	4.000000	32.000000	0.000000
2110.070154	-0.000484	0.512684	-0.071744	74.884460	26.839006	54.146454	-2.924011	0.000000	-4.055880	0.000000	0.000000	0.000000	-0.843226	-0.039864	0.350388	0.000000	0.000000	4.000000	32.000000	0.000000
2110.073487	-0.003386	0.512534	-0.070482	74.884460	26.839006	54.146454	-2.924011	0.000000	-4.055880	0.000000	0.000000	0.000000	-0.870637	-0.045142	0.378694	0.000000	0.000000	4.000000	32.000000	0.000000
2110.076820	-0.003386	0.512534	-0.070482	74.884460	26.839006	54.146454	-2.924011	0.000000	-4.055880	0.000000	0.000000	0.000000	-0.870637	-0.045142	0.378694	0.000000	0.000000	4.000000	32.000000	0.000000
2110.080154	-0.003386	0.512534	-0.070482	74.870087	29.620672	56.593651	-2.946796	0.000000	-4.039355	0.000000	0.000000	0.000000	-0.870637	-0.045142	0.378694	0.000000	0.000000	4.000000	32.000000	0.000000
2110.083487	-0.006384	0.512364	-0.069059	74.870087	29.620672	56.593651	-2.946796	0.000000	-4.039355	0.000000	0.000000	0.000000	-0.899332	-0.050894	0.426919	0.000000	0.000000	4.000000	32.000000	0.000000
2110.086820	-0.006384	0.512364	-0.069059	74.870087	29.620672	56.593651	-2.946796	0.000000	-4.039355	0.000000	0.000000	0.000000	-0.899332	-0.050894	0.426919	0.000000	0.000000	4.000000	32.000000	0.000000
2110.090154	-0.006384	0.512364	-0.069059	74.867577	32.767529	59.227093	-2.968182	0.000000	-4.023667	0.000000	0.000000	0.000000	-0.899332	-0.050894	0.426919	0.000000	0.000000	4.000000	32.000000	0.000000
2110.093487	-0.009443	0.512175	-0.067545	74.867577	32.767529	59.227093	-2.968182	0.000000	-4.023667	0.000000	0.000000	0.000000	-0.917889	-0.056620	0.454146	0.000000	0.000000	4.000000	32.000000	0.000000
2110.096820	-0.009443	0.512175	-0.067545	74.867577	32.767529	59.227093	-2.968182	0.000000	-4.023667	0.000000	0.000000	0.000000	-0.917889	-0.056620	0.454146	0.000000	0.000000	4.000000	32.000000	0.000000
2110.100154	-0.009443	0.512175	-0.067545	74.845627	36.223389	62.575817	-2.989442	0.000000	-4.007897	0.000000	0.000000	0.000000	-0.917889	-0.056620	0.454146	0.000000	0.000000	4.000000	32.000000	0.000000
2110.103487	-0.012604	0.511939	-0.065985	74.845627	36.223389	62.575817	-2.989442	0.000000	-4.007897	0.000000	0.000000	0.000000	-0.948062	-0.070897	0.468081	0.000000	0.000000	4.000000	32.000000	0.000000
2110.106820	-0.012604	0.511939	-0.065985	74.845627	36.223389	62.575817	-2.989442	0.000000	-4.007897	0.000000	0.000000	0.000000	-0.948062	-0.070897	0.468081	0.000000	0.000000	4.000000	32.000000	0.000000
2110.110154	-0.012604	0.511939	-0.065985	74.771759	39.921143	66.463882	-3.012769	0.000000	-3.990391	0.000000	0.000000	0.000000	-0.948062	-0.070897	0.468081	0.000000	0.000000	4.000000	32.000000	0.000000
2110.113487	-0.015811	0.511676	-0.064381	74.771759	39.921143	66.463882	-3.012769	0.000000	-3.990391	0.000000	0.000000	0.000000	-0.962142	-0.078952	0.481075	0.000000	0.000000	4.000000	32.000000	0.000000
2110.116820	-0.015811	0.511676	-0.064381	74.771759	39.921143	66.463882	-3.012769	0.000000	-3.990391	0.000000	0.000000	0.000000	-0.962142	-0.078952	0.481075	0.000000	0.000000	4.000000	32.000000	0.000000
2110.120154	-0.015811	0.511676	-0.064381	74.628593	43.705658	70.365990	-3.037286	0.000000	-3.971761	0.000000	0.000000	0.000000	-0.962142	-0.078952	0.481075	0.000000	0.000000	4.000000	32.000000	0.000000
2110.123487	-0.019029	0.511407	-0.062737	74.628593	43.705658	70.365990	-3.037286	0.000000	-3.971761	0.000000	0.000000	0.000000	-0.965450	-0.080792	0.493396	0.000000	0.000000	4.000000	32.000000	0.000000
2110.126820	-0.019029	0.511407	-0.062737	74.628593	43.705658	70.365990	-3.037286	0.000000	-3.971761	0.000000	0.000000	0.000000	-0.965450	-0.080792	0.493396	0.000000	0.000000	4.000000	32.000000	0.000000
2110.130154	-0.019029	0.511407	-0.062737	74.398216	47.346298	73.949570	-3.062370	0.000000	-3.952454	0.000000	0.000000	0.000000	-0.965450	-0.080792	0.493396	0.000000	0.000000	4.000000	32.000000	0.000000
2110.133487	-0.022259	0.511131	-0.061051	74.398216	47.346298	73.949570	-3.062370	0.000000	-3.952454	0.000000	0.000000	0.000000	-0.969097	-0.082740	0.505674	0.000000	0.000000	4.000000	32.000000	0.000000
2110.136820	-0.022259	0.511131	-0.061051	74.398216	47.346298	73.949570	-3.062370	0.000000	-3.952454	0.000000	0.000000	0.000000	-0.969097	-0.082740	0.505674	0.000000	0.000000	4.000000	32.000000	0.000000
2110.140154	-0.022259	0.511131	-0.061051	74.093903	50.879162	77.368057	-3.052549	0.000000	-3.887037	0.000000	0.000000	0.000000	-0.969097	-0.082740	0.505674	0.000000	0.000000	4.000000	32.000000	0.000000
2110.143487	-0.025522	0.510848	-0.059326	74.093903	50.879162	77.368057	-3.052549	0.000000	-3.887037	0.000000	0.000000	0.000000	-0.978743	-0.084808	0.517536	0.000000	0.000000	4.000000	32.000000	0.000000
2110.146820	-0.025522	0.510848	-0.059326	74.093903	50.879162	77.368057	-3.052549	0.000000	-3.887037	0.000000	0.000000	0.000000	-0.978743	-0.084808	0.517536	0.000000	0.000000	4.000000	32.000000	0.000000
2110.150154	-0.025522	0.510848	-0.059326	73.737503	54.219868	80.637642	-2.966293	0.000000	-3.723913	0.000000	0.000000	0.000000	-0.978743	-0.084808	0.517536	0.000000	0.000000	4.000000	32.000000	0.000000
2110.153487	-0.028728	0.510578	-0.057490	73.737503	54.219868	80.637642	-2.966293	0.000000	-3.723913	0.000000	0.000000	0.000000	-0.961734	-0.081076	0.550743	0.000000	0.000000	4.000000	32.000000	0.000000
2110.156820	-0.028728	0.510578	-0.057490	73.737503	54.219868	80.637642	-2.966293	0.000000	-3.723913	0.000000	0.000000	0.000000	-0.961734	-0.081076	0.550743	0.000000	0.000000	4.000000	32.000000	0.000000
2110.160154	-0.028728	0.510578	-0.057490	73.356949	57.345448	83.363167	-2.874502	0.000000	-3.563624	0.000000	0.000000	0.000000	-0.961734	-0.081076	0.550743	0.000000	0.000000	4.000000	32.000000	0.000000
2110.163487	-0.031913	0.510314	-0.055590	73.356949	57.345448	83.363167	-2.874502	0.000000	-3.563624	0.000000	0.000000	0.000000	-0.955553	-0.079286	0.570163	0.000000	0.000000	4.000000	32.000000	0.000000
2110.166820	-0.031913	0.510314	-0.055590	73.356949	57.345448	83.363167	-2.874502	0.000000	-3.563624	0.000000	0.000000	0.000000	-0.955553	-0.079286	0.570163	0.000000	0.000000	4.000000	32.000000	0.000000
2110.170154	-0.031913	0.510314	-0.055590	72.980873	60.187634	85.598312	-2.779475	0.000000	-3.404366	0.000000	0.000000	0.000000	-0.955553	-0.079286	0.570163	0.000000	0.000000	4.000000	32.000000	0.000000
2110.173487	-0.035045	0.510075	-0.053556	72.980873	60.187634	85.598312	-2.779475	0.000000	-3.404366	0.000000	0.000000	0.000000	-0.939837	-0.071677	0.610184	0.000000	0.000000	4.000000	32.000000	0.000000
2110.176820	-0.035045	0.510075	-0.053556	72.980873	60.187634	85.598312	-2.779475	0.000000	-3.404366	0.000000	0.000000	0.000000	-0.939837	-0.071677	0.610184	0.000000	0.000000	4.000000	32.000000	0.000000
2110.180154	-0.035045	0.510075	-0.053556	72.628105	62.752876	87.613152	-2.677778	0.000000	-3.247726	0.000000	0.000000	0.000000	-0.939837	-0.071677	0.610184	0.000000	0.000000	4.000000	32.000000	0.000000
2110.183487	-0.038160	0.509863	-0.051458	72.628105	62.752876	87.613152	-2.677778	0.000000	-3.247726	0.000000	0.000000	0.000000	-0.934259	-0.063463	0.629170	0.000000	0.000000	4.000000	32.000000	0.000000
2110.186820	-0.038160	0.509863	-0.051458	72.628105	62.752876	87.613152	-2.677778	0.000000	-3.247726	0.000000	0.000000	0.000000	-0.934259	-0.063463	0.629170	0.000000	0.000000	4.000000	32.000000	0.000000
2110.190154	-0.038160	0.509863	-0.051458	72.295891	65.107651	89.709068	-2.572916	0.000000	-3.092016	0.000000	0.000000	0.000000	-0.934259	-0.063463	0.629170	0.000000	0.000000	4.000000	32.000000	0.000000
2110.193487	-0.041183	0.509685	-0.049245	72.295891	65.107651	89.709068	-2.572916	0.000000	-3.092016	0.000000	0.000000	0.000000	-0.906975	-0.053542	0.663848	0.000000	0.000000	4.000000	32.000000	0.000000
2110.196820	-0.041183	0.509685	-0.049245	72.295891	65.107651	89.709068	-2.572916	0.000000	-3.092016	0.000000	0.000000	0.000000	-0.906975	-0.053542	0.663848	0.000000	0.000000	4.000000	32.000000	0.000000
2110.200154	-0.041183	0.509685	-0.049245	72.025475	67.243256	91.770599	-2.462275	0.000000	-2.940854	0.000000	0.000000	0.000000	-0.906975	-0.053542	0.663848	0.000000	0.000000	4.000000	32.000000	0.000000
2110.203487	-0.044096	0.509539	-0.046913	72.025475	67.243256	91.770599	-2.462275	0.000000	-2.940854	0.000000	0.000000	0.000000	-0.873893	-0.043658	0.699717	0.000000	0.000000	4.000000	32.000000	0.000000
2110.206820	-0.044096	0.509539	-0.046913	72.025475	67.243256	91.770599	-2.462275	0.000000	-2.940854	0.000000	0.000000	0.000000	-0.873893	-0.043658	0.699717	0.000000	0.000000	4.000000	32.000000	0.000000
2110.210154	-0.044096	0.509539	-0.046913	71.823936	69.189636	93.575943	-2.345655	0.000000	-2.795205	0.000000	0.000000	0.000000	-0.873893	-0.043658	0.699717	0.000000	0.000000	4.000000	32.000000	0.000000
2110.213487	-0.046915	0.509435	-0.044485	71.823936	69.189636	93.575943	-2.345655	0.000000	-2.795205	0.000000	0.000000	0.000000	-0.845764	-0.031220	0.728571	0.000000	0.000000	4.000000	32.000000	0.000000
2110.216820	-0.046915	0.509435	-0.044485	71.823936	69.189636	93.575943	-2.345655	0.000000	-2.795205	0.000000	0.000000	0.000000	-0.845764	-0.031220	0.728571	0.000000	0.000000	4.000000	32.000000	0.000000
2110.220154	-0.046915	0.509435	-0.044485	71.621590	70.957420	95.201912	-2.224227	0.000000	-2.654244	0.000000	0.000000	0.000000	-0.845764	-0.031220	0.728571	0.000000	0.000000	4.000000	32.000000	0.000000
2110.223487	-0.049612	0.509376	-0.042023	71.621590	70.957420	95.201912	-2.224227	0.000000	-2.654244	0.000000	0.000000	0.000000	-0.809094	-0.017770	0.738589	0.000000	0.000000	4.000000	32.000000	0.000000
2110.226820	-0.049612	0.509376	-0.042023	71.621590	70.957420	95.201912	-2.224227	0.000000	-2.654244	0.000000	0.000000	0.000000	-0.809094	-0.017770	0.738589	0.000000	0.000000	4.000000	32.000000	0.000000
2110.230154	-0.049612	0.509376	-0.042023	71.446220	72.633377	96.542694	-2.101129	0.000000	-2.519395	0.000000	0.000000	0.000000	-0.809094	-0.017770	0.738589	0.000000	0.000000	4.000000	32.000000	0.000000
2110.233487	-0.052190	0.509345	-0.039478	71.446220	72.633377	96.542694	-2.101129	0.000000	-2.519395	0.000000	0.000000	0.000000	-0.773455	-0.009343	0.763280	0.000000	0.000000	4.000000	32.000000	0.000000
2110.236820	-0.052190	0.509345	-0.039478	71.446220	72.633377	96.542694	-2.101129	0.000000	-2.519395	0.000000	0.000000	0.000000	-0.773455	-0.009343	0.763280	0.000000	0.000000	4.000000	32.000000	0.000000
2110.240154	-0.052190	0.509345	-0.039478	71.302155	74.306892	97.808655	-1.973915	0.000000	-2.390486	0.000000	0.000000	0.000000	-0.773455	-0.009343	0.763280	0.000000	0.000000	4.000000	32.000000	0.000000
2110.243487	-0.054716	0.509331	-0.036947	71.302155	74.306892	97.808655	-1.973915	0.000000	-2.390486	0.000000	0.000000	0.000000	-0.757834	-0.004111	0.759390	0.000000	0.000000	4.000000	32.000000	0.000000
2110.246820	-0.054716	0.509331	-0.036947	71.302155	74.306892	97.808655	-1.973915	0.000000	-2.390486	0.000000	0.000000	0.000000	-0.757834	-0.004111	0.759390	0.000000	0.000000	4.000000	32.000000	0.000000
2110.250154	-0.054716	0.509331	-0.036947	71.200485	75.938934	99.071899	-1.847350	0.000000	-2.264180	0.000000	0.000000	0.000000	-0.757834	-0.004111	0.759390	0.000000	0.000000	4.000000	32.000000	0.000000
2110.253487	-0.057171	0.509373	-0.034407	71.200485	75.938934	99.071899	-1.847350	0.000000	-2.264180	0.000000	0.000000	0.000000	-0.736405	0.012563	0.761908	0.000000	0.000000	4.000000	32.000000	0.000000
2110.256820	-0.057171	0.509373	-0.034407	71.200485	75.938934	99.071899	-1.847350	0.000000	-2.264180	0.000000	0.000000	0.000000	-0.736405	0.012563	0.761908	0.000000	0.000000	4.000000	32.000000	0.000000
2110.260154	-0.057171	0.509373	-0.034407	71.132256	77.503265	100.315887	-1.720366	0.000000	-2.141446	0.000000	0.000000	0.000000	-0.736405	0.012563	0.761908	0.000000	0.000000	4.000000	32.000000	0.000000
2110.263487	-0.059498	0.509453	-0.031803	71.132256	77.503265	100.315887	-1.720366	0.000000	-2.141446	0.000000	0.000000	0.000000	-0.698208	0.024107	0.781205	0.000000	0.000000	4.000000	32.000000	0.000000
2110.266820	-0.059498	0.509453	-0.031803	71.132256	77.503265	100.315887	-1.720366	0.000000	-2.141446	0.000000	0.000000	0.000000	-0.698208	0.024107	0.781205	0.000000	0.000000	4.000000	32.000000	0.000000
2110.270154	-0.059498	0.509453	-0.031803	71.078300	78.943192	101.523323	-1.590165	0.000000	-2.025078	0.000000	0.000000	0.000000	-0.698208	0.024107	0.781205	0.000000	0.000000	4.000000	32.000000	0.000000
2110.273487	-0.061689	0.509615	-0.029182	71.078300	78.943192	101.523323	-1.590165	0.000000	-2.025078	0.000000	0.000000	0.000000	-0.657202	0.048425	0.786443	0.000000	0.000000	4.000000	32.000000	0.000000
2110.276820	-0.061689	0.509615	-0.029182	71.078300	78.943192	101.523323	-1.590165	0.000000	-2.025078	0.000000	0.000000	0.000000	-0.657202	0.048425	0.786443	0.000000	0.000000	4.000000	32.000000	0.000000
2110.280154	-0.061689	0.509615	-0.029182	71.068962	80.303795	102.605949	-1.459091	0.000000	-1.915545	0.000000	0.000000	0.000000	-0.657202	0.048425	0.786443	0.000000	0.000000	4.000000	32.000000	0.000000
2110.283487	-0.063720	0.509859	-0.026538	71.068962	80.303795	102.605949	-1.459091	0.000000	-1.915545	0.000000	0.000000	0.000000	-0.609165	0.073226	0.793211	0.000000	0.000000	4.000000	32.000000	0.000000
2110.286820	-0.063720	0.509859	-0.026538	71.068962	80.303795	102.605949	-1.459091	0.000000	-1.915545	0.000000	0.000000	0.000000	-0.609165	0.073226	0.793211	0.000000	0.000000	4.000000	32.000000	0.000000
2110.290154	-0.063720	0.509859	-0.026538	71.117157	81.705795	103.632561	-1.326889	0.000000	-1.814017	0.000000	0.000000	0.000000	-0.609165	0.073226	0.793211	0.000000	0.000000	4.000000	32.000000	0.000000
2110.293487	-0.065584	0.510149	-0.023886	71.117157	81.705795	103.632561	-1.326889	0.000000	-1.814017	0.000000	0.000000	0.000000	-0.559322	0.086950	0.795477	0.000000	0.000000	4.000000	32.000000	0.000000
2110.296820	-0.065584	0.510149	-0.023886	71.117157	81.705795	103.632561	-1.326889	0.000000	-1.814017	0.000000	0.000000	0.000000	-0.559322	0.086950	0.795477	0.000000	0.000000	4.000000	32.000000	0.000000
2110.300154	-0.065584	0.510149	-0.023886	71.227509	83.132027	104.601257	-1.194310	0.000000	-1.720796	0.000000	0.000000	0.000000	-0.559322	0.086950	0.795477	0.000000	0.000000	4.000000	32.000000	0.000000
2110.303487	-0.067296	0.510495	-0.021251	71.227509	83.132027	104.601257	-1.194310	0.000000	-1.720796	0.000000	0.000000	0.000000	-0.513567	0.103795	0.790583	0.000000	0.000000	4.000000	32.000000	0.000000
2110.306820	-0.067296	0.510495	-0.021251	71.227509	83.132027	104.601257	-1.194310	0.000000	-1.720796	0.000000	0.000000	0.000000	-0.513567	0.103795	0.790583	0.000000	0.000000	4.000000	32.000000	0.000000
2110.310154	-0.067296	0.510495	-0.021251	71.390556	84.579681	105.528107	-1.062546	0.000000	-1.635202	0.000000	0.000000	0.000000	-0.513567	0.103795	0.790583	0.000000	0.000000	4.000000	32.000000	0.000000
2110.313487	-0.068852	0.510874	-0.018627	71.390556	84.579681	105.528107	-1.062546	0.000000	-1.635202	0.000000	0.000000	0.000000	-0.466944	0.113711	0.787119	0.000000	0.000000	4.000000	32.000000	0.000000
2110.316820	-0.068852	0.510874	-0.018627	71.390556	84.579681	105.528107	-1.062546	0.000000	-1.635202	0.000000	0.000000	0.000000	-0.466944	0.113711	0.787119	0.000000	0.000000	4.000000	32.000000	0.000000
2110.320154	-0.068852	0.510874	-0.018627	71.606812	86.015282	106.380760	-0.931359	0.000000	-1.557378	0.000000	0.000000	0.000000	-0.466944	0.113711	0.787119	0.000000	0.000000	4.000000	32.000000	0.000000
2110.323487	-0.070274	0.511326	-0.016000	71.606812	86.015282	106.380760	-0.931359	0.000000	-1.557378	0.000000	0.000000	0.000000	-0.426439	0.135620	0.788264	0.000000	0.000000	4.000000	32.000000	0.000000
2110.326820	-0.070274	0.511326	-0.016000	71.606812	86.015282	106.380760	-0.931359	0.000000	-1.557378	0.000000	0.000000	0.000000	-0.426439	0.135620	0.788264	0.000000	0.000000	4.000000	32.000000	0.000000
2110.330154	-0.070274	0.511326	-0.016000	71.854073	87.321487	107.097099	-0.799982	0.000000	-1.486305	0.000000	0.000000	0.000000	-0.426439	0.135620	0.788264	0.000000	0.000000	4.000000	32.000000	0.000000
2110.333487	-0.071551	0.511822	-0.013407	71.854073	87.321487	107.097099	-0.799982	0.000000	-1.486305	0.000000	0.000000	0.000000	-0.383191	0.149001	0.777873	0.000000	0.000000	4.000000	32.000000	0.000000
2110.336820	-0.071551	0.511822	-0.013407	71.854073	87.321487	107.097099	-0.799982	0.000000	-1.486305	0.000000	0.000000	0.000000	-0.383191	0.149001	0.777873	0.000000	0.000000	4.000000	32.000000	0.000000
2110.340154	-0.071551	0.511822	-0.013407	72.120552	88.493042	107.679024	-0.670336	0.000000	-1.422439	0.000000	0.000000	0.000000	-0.383191	0.149001	0.777873	0.000000	0.000000	4.000000	32.000000	0.000000
2110.343487	-0.072671	0.512360	-0.010779	72.120552	88.493042	107.679024	-0.670336	0.000000	-1.422439	0.000000	0.000000	0.000000	-0.335897	0.161274	0.788468	0.000000	0.000000	4.000000	32.000000	0.000000
2110.346820	-0.072671	0.512360	-0.010779	72.120552	88.493042	107.679024	-0.670336	0.000000	-1.422439	0.000000	0.000000	0.000000	-0.335897	0.161274	0.788468	0.000000	0.000000	4.000000	32.000000	0.000000
2110.350154	-0.072671	0.512360	-0.010779	72.388428	89.499832	108.125504	-0.538925	0.000000	-1.366457	0.000000	0.000000	0.000000	-0.335897	0.161274	0.788468	0.000000	0.000000	4.000000	32.000000	0.000000
2110.353487	-0.073626	0.512949	-0.008137	72.388428	89.499832	108.125504	-0.538925	0.000000	-1.366457	0.000000	0.000000	0.000000	-0.286592	0.176736	0.792546	0.000000	0.000000	4.000000	32.000000	0.000000
2110.356820	-0.073626	0.512949	-0.008137	72.388428	89.499832	108.125504	-0.538925	0.000000	-1.366457	0.000000	0.000000	0.000000	-0.286592	0.176736	0.792546	0.000000	0.000000	4.000000	32.000000	0.000000
2110.360154	-0.073626	0.512949	-0.008137	72.658051	90.310478	108.405014	-0.406834	0.000000	-1.318691	0.000000	0.000000	0.000000	-0.286592	0.176736	0.792546	0.000000	0.000000	4.000000	32.000000	0.000000
2110.363487	-0.074408	0.513560	-0.005520	72.658051	90.310478	108.405014	-0.406834	0.000000	-1.318691	0.000000	0.000000	0.000000	-0.234421	0.183321	0.785120	0.000000	0.000000	4.000000	32.000000	0.000000
2110.366820	-0.074408	0.513560	-0.005520	72.658051	90.310478	108.405014	-0.406834	0.000000	-1.318691	0.000000	0.000000	0.000000	-0.234421	0.183321	0.785120	0.000000	0.000000	4.000000	32.000000	0.000000
2110.370154	-0.074408	0.513560	-0.005520	72.934128	90.946045	108.534019	-0.275981	0.000000	-1.279621	0.000000	0.000000	0.000000	-0.234421	0.183321	0.785120	0.000000	0.000000	4.000000	32.000000	0.000000
2110.373487	-0.075087	0.514214	-0.002875	72.934128	90.946045	108.534019	-0.275981	0.000000	-1.279621	0.000000	0.000000	0.000000	-0.203794	0.196235	0.793306	0.000000	0.000000	4.000000	32.000000	0.000000
2110.376820	-0.075087	0.514214	-0.002875	72.934128	90.946045	108.534019	-0.275981	0.000000	-1.279621	0.000000	0.000000	0.000000	-0.203794	0.196235	0.793306	0.000000	0.000000	4.000000	32.000000	0.000000
2110.380154	-0.075087	0.514214	-0.002875	73.221397	91.435364	108.534996	-0.143763	0.000000	-1.245655	0.000000	0.000000	0.000000	-0.203794	0.196235	0.793306	0.000000	0.000000	4.000000	32.000000	0.000000
2110.383487	-0.075630	0.514891	-0.000261	73.221397	91.435364	108.534996	-0.143763	0.000000	-1.245655	0.000000	0.000000	0.000000	-0.163023	0.203142	0.784156	0.000000	0.000000	4.000000	32.000000	0.000000
2110.386820	-0.075630	0.514891	-0.000261	73.221397	91.435364	108.534996	-0.143763	0.000000	-1.245655	0.000000	0.000000	0.000000	-0.163023	0.203142	0.784156	0.000000	0.000000	4.000000	32.000000	0.000000
2110.390154	-0.075630	0.514891	-0.000261	73.539169	91.797829	108.397858	-0.013070	0.000000	-1.218485	0.000000	0.000000	0.000000	-0.163023	0.203142	0.784156	0.000000	0.000000	4.000000	32.000000	0.000000
2110.393487	-0.076039	0.515582	0.002345	73.539169	91.797829	108.397858	-0.013070	0.000000	-1.218485	0.000000	0.000000	0.000000	-0.122702	0.207139	0.781951	0.000000	0.000000	4.000000	32.000000	0.000000
2110.396820	-0.076039	0.515582	0.002345	73.539169	91.797829	108.397858	-0.013070	0.000000	-1.218485	0.000000	0.000000	0.000000	-0.122702	0.207139	0.781951	0.000000	0.000000	4.000000	32.000000	0.000000
2110.400154	-0.076039	0.515582	0.002345	73.881905	92.021049	108.117683	0.117255	0.000000	-1.198035	0.000000	0.000000	0.000000	-0.122702	0.207139	0.781951	0.000000	0.000000	4.000000	32.000000	0.000000
2110.403487	-0.076370	0.516306	0.004889	73.881905	92.021049	108.117683	0.117255	0.000000	-1.198035	0.000000	0.000000	0.000000	-0.099223	0.217255	0.763083	0.000000	0.000000	4.000000	32.000000	0.000000
2110.406820	-0.076370	0.516306	0.004889	73.881905	92.021049	108.117683	0.117255	0.000000	-1.198035	0.000000	0.000000	0.000000	-0.099223	0.217255	0.763083	0.000000	0.000000	4.000000	32.000000	0.000000
2110.410154	-0.076370	0.516306	0.004889	74.243752	92.170677	107.755424	0.244435	0.000000	-1.181498	0.000000	0.000000	0.000000	-0.099223	0.217255	0.763083	0.000000	0.000000	4.000000	32.000000	0.000000
2110.413487	-0.076562	0.517070	0.007422	74.243752	92.170677	107.755424	0.244435	0.000000	-1.181498	0.000000	0.000000	0.000000	-0.057659	0.229134	0.760123	0.000000	0.000000	4.000000	32.000000	0.000000
2110.416820	-0.076562	0.517070	0.007422	74.243752	92.170677	107.755424	0.244435	0.000000	-1.181498	0.000000	0.000000	0.000000	-0.057659	0.229134	0.760123	0.000000	0.000000	4.000000	32.000000	0.000000
2110.420154	-0.076562	0.517070	0.007422	74.614967	92.240974	107.313461	0.371122	0.000000	-1.171888	0.000000	0.000000	0.000000	-0.057659	0.229134	0.760123	0.000000	0.000000	4.000000	32.000000	0.000000
2110.423487	-0.076662	0.517864	0.009962	74.614967	92.240974	107.313461	0.371122	0.000000	-1.171888	0.000000	0.000000	0.000000	-0.029867	0.238113	0.761749	0.000000	0.000000	4.000000	32.000000	0.000000
2110.426820	-0.076662	0.517864	0.009962	74.614967	92.240974	107.313461	0.371122	0.000000	-1.171888	0.000000	0.000000	0.000000	-0.029867	0.238113	0.761749	0.000000	0.000000	4.000000	32.000000	0.000000
2110.430154	-0.076662	0.517864	0.009962	74.992767	92.288277	106.838295	0.498081	0.000000	-1.166910	0.000000	0.000000	0.000000	-0.029867	0.238113	0.761749	0.000000	0.000000	4.000000	32.000000	0.000000
2110.433487	-0.076683	0.518682	0.012461	74.992767	92.288277	106.838295	0.498081	0.000000	-1.166910	0.000000	0.000000	0.000000	-0.006290	0.245585	0.749762	0.000000	0.000000	4.000000	32.000000	0.000000
2110.436820	-0.076683	0.518682	0.012461	74.992767	92.288277	106.838295	0.498081	0.000000	-1.166910	0.000000	0.000000	0.000000	-0.006290	0.245585	0.749762	0.000000	0.000000	4.000000	32.000000	0.000000
2110.440154	-0.076683	0.518682	0.012461	75.360863	92.258957	106.300354	0.623041	0.000000	-1.165862	0.000000	0.000000	0.000000	-0.006290	0.245585	0.749762	0.000000	0.000000	4.000000	32.000000	0.000000
2110.443487	-0.076602	0.519500	0.014927	75.360863	92.258957	106.300354	0.623041	0.000000	-1.165862	0.000000	0.000000	0.000000	0.024128	0.245308	0.739901	0.000000	0.000000	4.000000	32.000000	0.000000
2110.446820	-0.076602	0.519500	0.014927	75.360863	92.258957	106.300354	0.623041	0.000000	-1.165862	0.000000	0.000000	0.000000	0.024128	0.245308	0.739901	0.000000	0.000000	4.000000	32.000000	0.000000
2110.450154	-0.076602	0.519500	0.014927	75.702599	92.076004	105.645164	0.746358	0.000000	-1.169883	0.000000	0.000000	0.000000	0.024128	0.245308	0.739901	0.000000	0.000000	4.000000	32.000000	0.000000
2110.453487	-0.076384	0.520338	0.017429	75.702599	92.076004	105.645164	0.746358	0.000000	-1.169883	0.000000	0.000000	0.000000	0.065508	0.251397	0.750409	0.000000	0.000000	4.000000	32.000000	0.000000
2110.456820	-0.076384	0.520338	0.017429	75.702599	92.076004	105.645164	0.746358	0.000000	-1.169883	0.000000	0.000000	0.000000	0.065508	0.251397	0.750409	0.000000	0.000000	4.000000	32.000000	0.000000
2110.460154	-0.076384	0.520338	0.017429	75.991821	91.820152	104.963623	0.871426	0.000000	-1.180802	0.000000	0.000000	0.000000	0.065508	0.251397	0.750409	0.000000	0.000000	4.000000	32.000000	0.000000
2110.463487	-0.076064	0.521191	0.019916	75.991821	91.820152	104.963623	0.871426	0.000000	-1.180802	0.000000	0.000000	0.000000	0.095942	0.255893	0.746209	0.000000	0.000000	4.000000	32.000000	0.000000
2110.466820	-0.076064	0.521191	0.019916	75.991821	91.820152	104.963623	0.871426	0.000000	-1.180802	0.000000	0.000000	0.000000	0.095942	0.255893	0.746209	0.000000	0.000000	4.000000	32.000000	0.000000
2110.470154	-0.076064	0.521191	0.019916	76.221458	91.639565	104.388573	0.995794	0.000000	-1.196792	0.000000	0.000000	0.000000	0.095942	0.255893	0.746209	0.000000	0.000000	4.000000	32.000000	0.000000
2110.473487	-0.075628	0.522081	0.022453	76.221458	91.639565	104.388573	0.995794	0.000000	-1.196792	0.000000	0.000000	0.000000	0.130748	0.266923	0.761092	0.000000	0.000000	4.000000	32.000000	0.000000
2110.476820	-0.075628	0.522081	0.022453	76.221458	91.639565	104.388573	0.995794	0.000000	-1.196792	0.000000	0.000000	0.000000	0.130748	0.266923	0.761092	0.000000	0.000000	4.000000	32.000000	0.000000
2110.480154	-0.075628	0.522081	0.022453	76.377747	91.815239	104.178009	1.122643	0.000000	-1.218583	0.000000	0.000000	0.000000	0.130748	0.266923	0.761092	0.000000	0.000000	4.000000	32.000000	0.000000
2110.483487	-0.074994	0.522970	0.024970	76.377747	91.815239	104.178009	1.122643	0.000000	-1.218583	0.000000	0.000000	0.000000	0.190448	0.266756	0.755287	0.000000	0.000000	4.000000	32.000000	0.000000
2110.486820	-0.074994	0.522970	0.024970	76.377747	91.815239	104.178009	1.122643	0.000000	-1.218583	0.000000	0.000000	0.000000	0.190448	0.266756	0.755287	0.000000	0.000000	4.000000	32.000000	0.000000
2110.490154	-0.074994	0.522970	0.024970	76.455452	92.527252	104.489861	1.248524	0.000000	-1.250325	0.000000	0.000000	0.000000	0.190448	0.266756	0.755287	0.000000	0.000000	4.000000	32.000000	0.000000
2110.493487	-0.074186	0.523890	0.027502	76.455452	92.527252	104.489861	1.248524	0.000000	-1.250325	0.000000	0.000000	0.000000	0.242280	0.276234	0.759519	0.000000	0.000000	4.000000	32.000000	0.000000
2110.496820	-0.074186	0.523890	0.027502	76.455452	92.527252	104.489861	1.248524	0.000000	-1.250325	0.000000	0.000000	0.000000	0.242280	0.276234	0.759519	0.000000	0.000000	4.000000	32.000000	0.000000
2110.500154	-0.074186	0.523890	0.027502	76.484810	93.496178	105.049965	1.375110	0.000000	-1.290705	0.000000	0.000000	0.000000	0.242280	0.276234	0.759519	0.000000	0.000000	4.000000	32.000000	0.000000
2110.503487	-0.073180	0.524843	0.030050	76.484810	93.496178	105.049965	1.375110	0.000000	-1.290705	0.000000	0.000000	0.000000	0.301800	0.285848	0.764481	0.000000	0.000000	4.000000	32.000000	0.000000
2110.506820	-0.073180	0.524843	0.030050	76.484810	93.496178	105.049965	1.375110	0.000000	-1.290705	0.000000	0.000000	0.000000	0.301800	0.285848	0.764481	0.000000	0.000000	4.000000	32.000000	0.000000
2110.510154	-0.073180	0.524843	0.030050	76.514946	94.613144	105.724113	1.502524	0.000000	-1.341005	0.000000	0.000000	0.000000	0.301800	0.285848	0.764481	0.000000	0.000000	4.000000	32.000000	0.000000
2110.513487	-0.071973	0.525802	0.032618	76.514946	94.613144	105.724113	1.502524	0.000000	-1.341005	0.000000	0.000000	0.000000	0.362002	0.287454	0.770135	0.000000	0.000000	4.000000	32.000000	0.000000
2110.516820	-0.071973	0.525802	0.032618	76.514946	94.613144	105.724113	1.502524	0.000000	-1.341005	0.000000	0.000000	0.000000	0.362002	0.287454	0.770135	0.000000	0.000000	4.000000	32.000000	0.000000
2110.520154	-0.071973	0.525802	0.032618	76.585884	95.749130	106.366997	1.630880	0.000000	-1.401338	0.000000	0.000000	0.000000	0.362002	0.287454	0.770135	0.000000	0.000000	4.000000	32.000000	0.000000
2110.523487	-0.070587	0.526738	0.035202	76.585884	95.749130	106.366997	1.630880	0.000000	-1.401338	0.000000	0.000000	0.000000	0.415889	0.280894	0.775466	0.000000	0.000000	4.000000	32.000000	0.000000
2110.526820	-0.070587	0.526738	0.035202	76.585884	95.749130	106.366997	1.630880	0.000000	-1.401338	0.000000	0.000000	0.000000	0.415889	0.280894	0.775466	0.000000	0.000000	4.000000	32.000000	0.000000
2110.530154	-0.070587	0.526738	0.035202	76.712708	96.896805	106.958031	1.760124	0.000000	-1.470653	0.000000	0.000000	0.000000	0.415889	0.280894	0.775466	0.000000	0.000000	4.000000	32.000000	0.000000
2110.533487	-0.068987	0.527629	0.037748	76.712708	96.896805	106.958031	1.760124	0.000000	-1.470653	0.000000	0.000000	0.000000	0.480068	0.267494	0.763556	0.000000	0.000000	4.000000	32.000000	0.000000
2110.536820	-0.068987	0.527629	0.037748	76.712708	96.896805	106.958031	1.760124	0.000000	-1.470653	0.000000	0.000000	0.000000	0.480068	0.267494	0.763556	0.000000	0.000000	4.000000	32.000000	0.000000
2110.540154	-0.068987	0.527629	0.037748	76.895721	98.085350	107.586678	1.887383	0.000000	-1.550665	0.000000	0.000000	0.000000	0.480068	0.267494	0.763556	0.000000	0.000000	4.000000	32.000000	0.000000
2110.543487	-0.067170	0.528503	0.040248	76.895721	98.085350	107.586678	1.887383	0.000000	-1.550665	0.000000	0.000000	0.000000	0.545024	0.262122	0.750062	0.000000	0.000000	4.000000	32.000000	0.000000
2110.546820	-0.067170	0.528503	0.040248	76.895721	98.085350	107.586678	1.887383	0.000000	-1.550665	0.000000	0.000000	0.000000	0.545024	0.262122	0.750062	0.000000	0.000000	4.000000	32.000000	0.000000
2110.550154	-0.067170	0.528503	0.040248	77.115089	99.298912	108.169426	2.012394	0.000000	-1.641502	0.000000	0.000000	0.000000	0.545024	0.262122	0.750062	0.000000	0.000000	4.000000	32.000000	0.000000
2110.553487	-0.065162	0.529320	0.042724	77.115089	99.298912	108.169426	2.012394	0.000000	-1.641502	0.000000	0.000000	0.000000	0.602416	0.245122	0.742946	0.000000	0.000000	4.000000	32.000000	0.000000
2110.556820	-0.065162	0.529320	0.042724	77.115089	99.298912	108.169426	2.012394	0.000000	-1.641502	0.000000	0.000000	0.000000	0.602416	0.245122	0.742946	0.000000	0.000000	4.000000	32.000000	0.000000
2110.560154	-0.065162	0.529320	0.042724	77.365517	100.498070	108.730537	2.136218	0.000000	-1.741905	0.000000	0.000000	0.000000	0.602416	0.245122	0.742946	0.000000	0.000000	4.000000	32.000000	0.000000
2110.563487	-0.062981	0.530146	0.045142	77.365517	100.498070	108.730537	2.136218	0.000000	-1.741905	0.000000	0.000000	0.000000	0.654342	0.247727	0.725354	0.000000	0.000000	4.000000	32.000000	0.000000
2110.566820	-0.062981	0.530146	0.045142	77.365517	100.498070	108.730537	2.136218	0.000000	-1.741905	0.000000	0.000000	0.000000	0.654342	0.247727	0.725354	0.000000	0.000000	4.000000	32.000000	0.000000
2110.570154	-0.062981	0.530146	0.045142	77.630356	101.609467	109.431480	2.257110	0.000000	-1.850962	0.000000	0.000000	0.000000	0.654342	0.247727	0.725354	0.000000	0.000000	4.000000	32.000000	0.000000
2110.573487	-0.060631	0.530959	0.047544	77.630356	101.609467	109.431480	2.257110	0.000000	-1.850962	0.000000	0.000000	0.000000	0.704952	0.243785	0.720590	0.000000	0.000000	4.000000	32.000000	0.000000
2110.576820	-0.060631	0.530959	0.047544	77.630356	101.609467	109.431480	2.257110	0.000000	-1.850962	0.000000	0.000000	0.000000	0.704952	0.243785	0.720590	0.000000	0.000000	4.000000	32.000000	0.000000
2110.580154	-0.060631	0.530959	0.047544	77.899139	102.584274	110.496582	2.377209	0.000000	-1.968454	0.000000	0.000000	0.000000	0.704952	0.243785	0.720590	0.000000	0.000000	4.000000	32.000000	0.000000
2110.583487	-0.058113	0.531775	0.049946	77.899139	102.584274	110.496582	2.377209	0.000000	-1.968454	0.000000	0.000000	0.000000	0.755424	0.244875	0.720684	0.000000	0.000000	4.000000	32.000000	0.000000
2110.586820	-0.058113	0.531775	0.049946	77.899139	102.584274	110.496582	2.377209	0.000000	-1.968454	0.000000	0.000000	0.000000	0.755424	0.244875	0.720684	0.000000	0.000000	4.000000	32.000000	0.000000
2110.590154	-0.058113	0.531775	0.049946	78.177788	103.474014	111.804680	2.497323	0.000000	-2.094358	0.000000	0.000000	0.000000	0.755424	0.244875	0.720684	0.000000	0.000000	4.000000	32.000000	0.000000
2110.593487	-0.055416	0.532583	0.052266	78.177788	103.474014	111.804680	2.497323	0.000000	-2.094358	0.000000	0.000000	0.000000	0.809106	0.242329	0.695769	0.000000	0.000000	4.000000	32.000000	0.000000
2110.596820	-0.055416	0.532583	0.052266	78.177788	103.474014	111.804680	2.497323	0.000000	-2.094358	0.000000	0.000000	0.000000	0.809106	0.242329	0.695769	0.000000	0.000000	4.000000	32.000000	0.000000
2110.600154	-0.055416	0.532583	0.052266	78.489326	104.367821	112.940903	2.613284	0.000000	-2.229209	0.000000	0.000000	0.000000	0.809106	0.242329	0.695769	0.000000	0.000000	4.000000	32.000000	0.000000
2110.603487	-0.052519	0.533388	0.054543	78.489326	104.367821	112.940903	2.613284	0.000000	-2.229209	0.000000	0.000000	0.000000	0.868943	0.241553	0.683075	0.000000	0.000000	4.000000	32.000000	0.000000
2110.606820	-0.052519	0.533388	0.054543	78.489326	104.367821	112.940903	2.613284	0.000000	-2.229209	0.000000	0.000000	0.000000	0.868943	0.241553	0.683075	0.000000	0.000000	4.000000	32.000000	0.000000
2110.610154	-0.052519	0.533388	0.054543	78.839355	105.335709	113.969040	2.727130	0.000000	-2.374033	0.000000	0.000000	0.000000	0.868943	0.241553	0.683075	0.000000	0.000000	4.000000	32.000000	0.000000
2110.613487	-0.049484	0.534144	0.056650	78.839355	105.335709	113.969040	2.727130	0.000000	-2.374033	0.000000	0.000000	0.000000	0.910599	0.226843	0.632288	0.000000	0.000000	4.000000	32.000000	0.000000
2110.616820	-0.049484	0.534144	0.056650	78.839355	105.335709	113.969040	2.727130	0.000000	-2.374033	0.000000	0.000000	0.000000	0.910599	0.226843	0.632288	0.000000	0.000000	4.000000	32.000000	0.000000
2110.620154	-0.049484	0.534144	0.056650	79.226616	106.336098	115.053940	2.832511	0.000000	-2.525799	0.000000	0.000000	0.000000	0.910599	0.226843	0.632288	0.000000	0.000000	4.000000	32.000000	0.000000
2110.623487	-0.046219	0.534874	0.058654	79.226616	106.336098	115.053940	2.832511	0.000000	-2.525799	0.000000	0.000000	0.000000	0.979455	0.218920	0.601282	0.000000	0.000000	4.000000	32.000000	0.000000
2110.626820	-0.046219	0.534874	0.058654	79.226616	106.336098	115.053940	2.832511	0.000000	-2.525799	0.000000	0.000000	0.000000	0.979455	0.218920	0.601282	0.000000	0.000000	4.000000	32.000000	0.000000
2110.630154	-0.046219	0.534874	0.058654	79.630486	107.318741	116.180000	2.932725	0.000000	-2.689042	0.000000	0.000000	0.000000	0.979455	0.218920	0.601282	0.000000	0.000000	4.000000	32.000000	0.000000
2110.633487	-0.042794	0.535553	0.060487	79.630486	107.318741	116.180000	2.932725	0.000000	-2.689042	0.000000	0.000000	0.000000	1.027650	0.203886	0.549891	0.000000	0.000000	4.000000	32.000000	0.000000
2110.636820	-0.042794	0.535553	0.060487	79.630486	107.318741	116.180000	2.932725	0.000000	-2.689042	0.000000	0.000000	0.000000	1.027650	0.203886	0.549891	0.000000	0.000000	4.000000	32.000000	0.000000
2110.640154	-0.042794	0.535553	0.060487	80.034447	108.231560	117.126724	3.024373	0.000000	-2.860317	0.000000	0.000000	0.000000	1.027650	0.203886	0.549891	0.000000	0.000000	4.000000	32.000000	0.000000
2110.643487	-0.039213	0.536188	0.062187	80.034447	108.231560	117.126724	3.024373	0.000000	-2.860317	0.000000	0.000000	0.000000	1.074264	0.190524	0.509959	0.000000	0.000000	4.000000	32.000000	0.000000
2110.646820	-0.039213	0.536188	0.062187	80.034447	108.231560	117.126724	3.024373	0.000000	-2.860317	0.000000	0.000000	0.000000	1.074264	0.190524	0.509959	0.000000	0.000000	4.000000	32.000000	0.000000
2110.650154	-0.039213	0.536188	0.062187	80.429092	109.089546	117.854370	3.109366	0.000000	-3.039361	0.000000	0.000000	0.000000	1.074264	0.190524	0.509959	0.000000	0.000000	4.000000	32.000000	0.000000
2110.653487	-0.035477	0.536761	0.063734	80.429092	109.089546	117.854370	3.109366	0.000000	-3.039361	0.000000	0.000000	0.000000	1.120779	0.171824	0.463944	0.000000	0.000000	4.000000	32.000000	0.000000
2110.656820	-0.035477	0.536761	0.063734	80.429092	109.089546	117.854370	3.109366	0.000000	-3.039361	0.000000	0.000000	0.000000	1.120779	0.171824	0.463944	0.000000	0.000000	4.000000	32.000000	0.000000
2110.660154	-0.035477	0.536761	0.063734	80.798546	109.952484	118.575485	3.186690	0.000000	-3.226157	0.000000	0.000000	0.000000	1.120779	0.171824	0.463944	0.000000	0.000000	4.000000	32.000000	0.000000
2110.663487	-0.031613	0.537271	0.065123	80.798546	109.952484	118.575485	3.186690	0.000000	-3.226157	0.000000	0.000000	0.000000	1.159207	0.152968	0.416767	0.000000	0.000000	4.000000	32.000000	0.000000
2110.666820	-0.031613	0.537271	0.065123	80.798546	109.952484	118.575485	3.186690	0.000000	-3.226157	0.000000	0.000000	0.000000	1.159207	0.152968	0.416767	0.000000	0.000000	4.000000	32.000000	0.000000
2110.670154	-0.031613	0.537271	0.065123	81.131554	110.838852	119.402283	3.256151	0.000000	-3.419358	0.000000	0.000000	0.000000	1.159207	0.152968	0.416767	0.000000	0.000000	4.000000	32.000000	0.000000
2110.673487	-0.027623	0.537775	0.066344	81.131554	110.838852	119.402283	3.256151	0.000000	-3.419358	0.000000	0.000000	0.000000	1.197012	0.151128	0.366363	0.000000	0.000000	4.000000	32.000000	0.000000
2110.676820	-0.027623	0.537775	0.066344	81.131554	110.838852	119.402283	3.256151	0.000000	-3.419358	0.000000	0.000000	0.000000	1.197012	0.151128	0.366363	0.000000	0.000000	4.000000	32.000000	0.000000
2110.680154	-0.027623	0.537775	0.066344	81.425606	111.647934	119.916336	3.317212	0.000000	-3.618860	0.000000	0.000000	0.000000	1.197012	0.151128	0.366363	0.000000	0.000000	4.000000	32.000000	0.000000
2110.683487	-0.023511	0.538233	0.067422	81.425606	111.647934	119.916336	3.317212	0.000000	-3.618860	0.000000	0.000000	0.000000	1.233585	0.137305	0.323300	0.000000	0.000000	4.000000	32.000000	0.000000
2110.686820	-0.023511	0.538233	0.067422	81.425606	111.647934	119.916336	3.317212	0.000000	-3.618860	0.000000	0.000000	0.000000	1.233585	0.137305	0.323300	0.000000	0.000000	4.000000	32.000000	0.000000
2110.690154	-0.023511	0.538233	0.067422	81.670959	112.425339	120.338974	3.306218	0.000000	-3.750856	0.000000	0.000000	0.000000	1.233585	0.137305	0.323300	0.000000	0.000000	4.000000	32.000000	0.000000
2110.693487	-0.019277	0.538649	0.068291	81.670959	112.425339	120.338974	3.306218	0.000000	-3.750856	0.000000	0.000000	0.000000	1.270110	0.124890	0.260852	0.000000	0.000000	4.000000	32.000000	0.000000
2110.696820	-0.019277	0.538649	0.068291	81.670959	112.425339	120.338974	3.306218	0.000000	-3.750856	0.000000	0.000000	0.000000	1.270110	0.124890	0.260852	0.000000	0.000000	4.000000	32.000000	0.000000
2110.700154	-0.019277	0.538649	0.068291	81.868607	113.119179	121.105850	3.229366	0.000000	-3.817224	0.000000	0.000000	0.000000	1.270110	0.124890	0.260852	0.000000	0.000000	4.000000	32.000000	0.000000
2110.703487	-0.014900	0.539035	0.068929	81.868607	113.119179	121.105850	3.229366	0.000000	-3.817224	0.000000	0.000000	0.000000	1.313068	0.115766	0.191250	0.000000	0.000000	4.000000	32.000000	0.000000
2110.706820	-0.014900	0.539035	0.068929	81.868607	113.119179	121.105850	3.229366	0.000000	-3.817224	0.000000	0.000000	0.000000	1.313068	0.115766	0.191250	0.000000	0.000000	4.000000	32.000000	0.000000
2110.710154	-0.014900	0.539035	0.068929	82.055321	113.880234	122.364861	3.147057	0.000000	-3.885362	0.000000	0.000000	0.000000	1.313068	0.115766	0.191250	0.000000	0.000000	4.000000	32.000000	0.000000
2110.713487	-0.010487	0.539402	0.069410	82.055321	113.880234	122.364861	3.147057	0.000000	-3.885362	0.000000	0.000000	0.000000	1.324083	0.110304	0.144202	0.000000	0.000000	4.000000	32.000000	0.000000
2110.716820	-0.010487	0.539402	0.069410	82.055321	113.880234	122.364861	3.147057	0.000000	-3.885362	0.000000	0.000000	0.000000	1.324083	0.110304	0.144202	0.000000	0.000000	4.000000	32.000000	0.000000
2110.720154	-0.010487	0.539402	0.069410	82.285278	114.841301	123.833420	3.063871	0.000000	-3.951290	0.000000	0.000000	0.000000	1.324083	0.110304	0.144202	0.000000	0.000000	4.000000	32.000000	0.000000
2110.723487	-0.005964	0.539734	0.069716	82.285278	114.841301	123.833420	3.063871	0.000000	-3.951290	0.000000	0.000000	0.000000	1.356684	0.099493	0.091893	0.000000	0.000000	4.000000	32.000000	0.000000
2110.726820	-0.005964	0.539734	0.069716	82.285278	114.841301	123.833420	3.063871	0.000000	-3.951290	0.000000	0.000000	0.000000	1.356684	0.099493	0.091893	0.000000	0.000000	4.000000	32.000000	0.000000
2110.730154	-0.005964	0.539734	0.069716	82.605850	115.660309	125.033676	2.977789	0.000000	-4.016562	0.000000	0.000000	0.000000	1.356684	0.099493	0.091893	0.000000	0.000000	4.000000	32.000000	0.000000
2110.733487	-0.001362	0.540042	0.069925	82.605850	115.660309	125.033676	2.977789	0.000000	-4.016562	0.000000	0.000000	0.000000	1.380598	0.092433	0.062858	0.000000	0.000000	4.000000	32.000000	0.000000
2110.736820	-0.001362	0.540042	0.069925	82.605850	115.660309	125.033676	2.977789	0.000000	-4.016562	0.000000	0.000000	0.000000	1.380598	0.092433	0.062858	0.000000	0.000000	4.000000	32.000000	0.000000
2110.740154	-0.001362	0.540042	0.069925	83.040413	115.563828	125.469200	2.891659	0.000000	-4.079009	0.000000	0.000000	0.000000	1.380598	0.092433	0.062858	0.000000	0.000000	4.000000	32.000000	0.000000
2110.743487	0.003343	0.540287	0.070063	83.040413	115.563828	125.469200	2.891659	0.000000	-4.079009	0.000000	0.000000	0.000000	1.411537	0.073319	0.041248	0.000000	0.000000	4.000000	32.000000	0.000000
2110.746820	0.003343	0.540287	0.070063	83.040413	115.563828	125.469200	2.891659	0.000000	-4.079009	0.000000	0.000000	0.000000	1.411537	0.073319	0.041248	0.000000	0.000000	4.000000	32.000000	0.000000
2110.750154	0.003343	0.540287	0.070063	83.516655	114.268982	124.708069	2.805792	0.000000	-4.138542	0.000000	0.000000	0.000000	1.411537	0.073319	0.041248	0.000000	0.000000	4.000000	32.000000	0.000000
2110.753487	0.008151	0.540462	0.070188	83.516655	114.268982	124.708069	2.805792	0.000000	-4.138542	0.000000	0.000000	0.000000	1.442426	0.052703	0.037561	0.000000	0.000000	4.000000	32.000000	0.000000
2110.756820	0.008151	0.540462	0.070188	83.516655	114.268982	124.708069	2.805792	0.000000	-4.138542	0.000000	0.000000	0.000000	1.442426	0.052703	0.037561	0.000000	0.000000	4.000000	32.000000	0.000000
2110.760154	0.008151	0.540462	0.070188	83.944595	111.780983	123.176918	2.721944	0.000000	-4.194165	0.000000	0.000000	0.000000	1.442426	0.052703	0.037561	0.000000	0.000000	4.000000	32.000000	0.000000
2110.763487	0.013011	0.540534	0.070264	83.944595	111.780983	123.176918	2.721944	0.000000	-4.194165	0.000000	0.000000	0.000000	1.458186	0.021522	0.022778	0.000000	0.000000	4.000000	32.000000	0.000000
2110.766820	0.013011	0.540534	0.070264	83.944595	111.780983	123.176918	2.721944	0.000000	-4.194165	0.000000	0.000000	0.000000	1.458186	0.021522	0.022778	0.000000	0.000000	4.000000	32.000000	0.000000
2110.770154	0.013011	0.540534	0.070264	84.286766	108.694023	121.218590	2.640041	0.000000	-4.246196	0.000000	0.000000	0.000000	1.458186	0.021522	0.022778	0.000000	0.000000	4.000000	32.000000	0.000000
2110.773487	0.017947	0.540506	0.070226	84.286766	108.694023	121.218590	2.640041	0.000000	-4.246196	0.000000	0.000000	0.000000	1.480670	-0.008247	-0.011356	0.000000	0.000000	4.000000	32.000000	0.000000
2110.776820	0.017947	0.540506	0.070226	84.286766	108.694023	121.218590	2.640041	0.000000	-4.246196	0.000000	0.000000	0.000000	1.480670	-0.008247	-0.011356	0.000000	0.000000	4.000000	32.000000	0.000000
2110.780154	0.017947	0.540506	0.070226	84.563751	105.537315	118.791908	2.557947	0.000000	-4.296150	0.000000	0.000000	0.000000	1.480670	-0.008247	-0.011356	0.000000	0.000000	4.000000	32.000000	0.000000
2110.783487	0.022907	0.540444	0.070106	84.563751	105.537315	118.791908	2.557947	0.000000	-4.296150	0.000000	0.000000	0.000000	1.487847	-0.018772	-0.036183	0.000000	0.000000	4.000000	32.000000	0.000000
2110.786820	0.022907	0.540444	0.070106	84.563751	105.537315	118.791908	2.557947	0.000000	-4.296150	0.000000	0.000000	0.000000	1.487847	-0.018772	-0.036183	0.000000	0.000000	4.000000	32.000000	0.000000
2110.790154	0.022907	0.540444	0.070106	84.791656	102.792282	116.255051	2.477319	0.000000	-4.343143	0.000000	0.000000	0.000000	1.487847	-0.018772	-0.036183	0.000000	0.000000	4.000000	32.000000	0.000000
2110.793487	0.027831	0.540338	0.069762	84.791656	102.792282	116.255051	2.477319	0.000000	-4.343143	0.000000	0.000000	0.000000	1.477320	-0.031637	-0.103086	0.000000	0.000000	4.000000	32.000000	0.000000
2110.796820	0.027831	0.540338	0.069762	84.791656	102.792282	116.255051	2.477319	0.000000	-4.343143	0.000000	0.000000	0.000000	1.477320	-0.031637	-0.103086	0.000000	0.000000	4.000000	32.000000	0.000000
2110.800154	0.027831	0.540338	0.069762	84.957718	100.566238	114.126526	2.395214	0.000000	-4.388958	0.000000	0.000000	0.000000	1.477320	-0.031637	-0.103086	0.000000	0.000000	4.000000	32.000000	0.000000
2110.803487	0.032740	0.540161	0.069199	84.957718	100.566238	114.126526	2.395214	0.000000	-4.388958	0.000000	0.000000	0.000000	1.472761	-0.053106	-0.168830	0.000000	0.000000	4.000000	32.000000	0.000000
2110.806820	0.032740	0.540161	0.069199	84.957718	100.566238	114.126526	2.395214	0.000000	-4.388958	0.000000	0.000000	0.000000	1.472761	-0.053106	-0.168830	0.000000	0.000000	4.000000	32.000000	0.000000
2110.810154	0.032740	0.540161	0.069199	85.057121	98.849731	112.709602	2.311346	0.000000	-4.433698	0.000000	0.000000	0.000000	1.472761	-0.053106	-0.168830	0.000000	0.000000	4.000000	32.000000	0.000000
2110.813487	0.037627	0.539924	0.068395	85.057121	98.849731	112.709602	2.311346	0.000000	-4.433698	0.000000	0.000000	0.000000	1.466136	-0.071134	-0.241198	0.000000	0.000000	4.000000	32.000000	0.000000
2110.816820	0.037627	0.539924	0.068395	85.057121	98.849731	112.709602	2.311346	0.000000	-4.433698	0.000000	0.000000	0.000000	1.466136	-0.071134	-0.241198	0.000000	0.000000	4.000000	32.000000	0.000000
2110.820154	0.037627	0.539924	0.068395	85.110596	97.826057	112.135551	2.225171	0.000000	-4.477568	0.000000	0.000000	0.000000	1.466136	-0.071134	-0.241198	0.000000	0.000000	4.000000	32.000000	0.000000
2110.823487	0.042441	0.539651	0.067412	85.110596	97.826057	112.135551	2.225171	0.000000	-4.477568	0.000000	0.000000	0.000000	1.444190	-0.081960	-0.294993	0.000000	0.000000	4.000000	32.000000	0.000000
2110.826820	0.042441	0.539651	0.067412	85.110596	97.826057	112.135551	2.225171	0.000000	-4.477568	0.000000	0.000000	0.000000	1.444190	-0.081960	-0.294993	0.000000	0.000000	4.000000	32.000000	0.000000
2110.830154	0.042441	0.539651	0.067412	85.139084	97.179672	111.999046	2.138871	0.000000	-4.519429	0.000000	0.000000	0.000000	1.444190	-0.081960	-0.294993	0.000000	0.000000	4.000000	32.000000	0.000000
2110.833487	0.047150	0.539336	0.066213	85.139084	97.179672	111.999046	2.138871	0.000000	-4.519429	0.000000	0.000000	0.000000	1.412511	-0.094639	-0.359648	0.000000	0.000000	4.000000	32.000000	0.000000
2110.836820	0.047150	0.539336	0.066213	85.139084	97.179672	111.999046	2.138871	0.000000	-4.519429	0.000000	0.000000	0.000000	1.412511	-0.094639	-0.359648	0.000000	0.000000	4.000000	32.000000	0.000000
2110.840154	0.047150	0.539336	0.066213	85.153862	96.796394	112.061073	2.051714	0.000000	-4.559657	0.000000	0.000000	0.000000	1.412511	-0.094639	-0.359648	0.000000	0.000000	4.000000	32.000000	0.000000
2110.843487	0.051710	0.538997	0.064926	85.153862	96.796394	112.061073	2.051714	0.000000	-4.559657	0.000000	0.000000	0.000000	1.368095	-0.101616	-0.386182	0.000000	0.000000	4.000000	32.000000	0.000000
2110.846820	0.051710	0.538997	0.064926	85.153862	96.796394	112.061073	2.051714	0.000000	-4.559657	0.000000	0.000000	0.000000	1.368095	-0.101616	-0.386182	0.000000	0.000000	4.000000	32.000000	0.000000
2110.850154	0.051710	0.538997	0.064926	85.165680	96.539268	112.136948	1.967223	0.000000	-4.596742	0.000000	0.000000	0.000000	1.368095	-0.101616	-0.386182	0.000000	0.000000	4.000000	32.000000	0.000000
2110.853487	0.056173	0.538595	0.063575	85.165680	96.539268	112.136948	1.967223	0.000000	-4.596742	0.000000	0.000000	0.000000	1.339066	-0.120498	-0.405301	0.000000	0.000000	4.000000	32.000000	0.000000
2110.856820	0.056173	0.538595	0.063575	85.165680	96.539268	112.136948	1.967223	0.000000	-4.596742	0.000000	0.000000	0.000000	1.339066	-0.120498	-0.405301	0.000000	0.000000	4.000000	32.000000	0.000000
2110.860154	0.056173	0.538595	0.063575	85.161224	96.501457	112.346207	1.885177	0.000000	-4.630994	0.000000	0.000000	0.000000	1.339066	-0.120498	-0.405301	0.000000	0.000000	4.000000	32.000000	0.000000
2110.863487	0.060532	0.538136	0.062100	85.161224	96.501457	112.346207	1.885177	0.000000	-4.630994	0.000000	0.000000	0.000000	1.307678	-0.137801	-0.442479	0.000000	0.000000	4.000000	32.000000	0.000000
2110.866820	0.060532	0.538136	0.062100	85.161224	96.501457	112.346207	1.885177	0.000000	-4.630994	0.000000	0.000000	0.000000	1.307678	-0.137801	-0.442479	0.000000	0.000000	4.000000	32.000000	0.000000
2110.870154	0.060532	0.538136	0.062100	85.087692	96.732918	112.708542	1.803917	0.000000	-4.663248	0.000000	0.000000	0.000000	1.307678	-0.137801	-0.442479	0.000000	0.000000	4.000000	32.000000	0.000000
2110.873487	0.064817	0.537614	0.060562	85.087692	96.732918	112.708542	1.803917	0.000000	-4.663248	0.000000	0.000000	0.000000	1.285349	-0.156489	-0.461338	0.000000	0.000000	4.000000	32.000000	0.000000
2110.876820	0.064817	0.537614	0.060562	85.087692	96.732918	112.708542	1.803917	0.000000	-4.663248	0.000000	0.000000	0.000000	1.285349	-0.156489	-0.461338	0.000000	0.000000	4.000000	32.000000	0.000000
2110.880154	0.064817	0.537614	0.060562	84.923599	97.013481	112.859756	1.724517	0.000000	-4.693191	0.000000	0.000000	0.000000	1.285349	-0.156489	-0.461338	0.000000	0.000000	4.000000	32.000000	0.000000
2110.883487	0.069003	0.537105	0.058975	84.923599	97.013481	112.859756	1.724517	0.000000	-4.693191	0.000000	0.000000	0.000000	1.255818	-0.152773	-0.476075	0.000000	0.000000	4.000000	32.000000	0.000000
2110.886820	0.069003	0.537105	0.058975	84.923599	97.013481	112.859756	1.724517	0.000000	-4.693191	0.000000	0.000000	0.000000	1.255818	-0.152773	-0.476075	0.000000	0.000000	4.000000	32.000000	0.000000
2110.890154	0.069003	0.537105	0.058975	84.680061	97.477127	113.430443	1.647375	0.000000	-4.720821	0.000000	0.000000	0.000000	1.255818	-0.152773	-0.476075	0.000000	0.000000	4.000000	32.000000	0.000000
2110.893487	0.073057	0.536613	0.057283	84.680061	97.477127	113.430443	1.647375	0.000000	-4.720821	0.000000	0.000000	0.000000	1.216256	-0.147578	-0.507788	0.000000	0.000000	4.000000	32.000000	0.000000
2110.896820	0.073057	0.536613	0.057283	84.680061	97.477127	113.430443	1.647375	0.000000	-4.720821	0.000000	0.000000	0.000000	1.216256	-0.147578	-0.507788	0.000000	0.000000	4.000000	32.000000	0.000000
2110.900154	0.073057	0.536613	0.057283	84.398216	98.159096	114.779335	1.571183	0.000000	-4.746724	0.000000	0.000000	0.000000	1.216256	-0.147578	-0.507788	0.000000	0.000000	4.000000	32.000000	0.000000
2110.903487	0.076922	0.536189	0.055446	84.398216	98.159096	114.779335	1.571183	0.000000	-4.746724	0.000000	0.000000	0.000000	1.159478	-0.127279	-0.551077	0.000000	0.000000	4.000000	32.000000	0.000000
2110.906820	0.076922	0.536189	0.055446	84.398216	98.159096	114.779335	1.571183	0.000000	-4.746724	0.000000	0.000000	0.000000	1.159478	-0.127279	-0.551077	0.000000	0.000000	4.000000	32.000000	0.000000
2110.910154	0.076922	0.536189	0.055446	84.129639	99.076538	116.586182	1.495244	0.000000	-4.771189	0.000000	0.000000	0.000000	1.159478	-0.127279	-0.551077	0.000000	0.000000	4.000000	32.000000	0.000000
2110.913487	0.080612	0.535780	0.053411	84.129639	99.076538	116.586182	1.495244	0.000000	-4.771189	0.000000	0.000000	0.000000	1.106870	-0.122625	-0.610479	0.000000	0.000000	4.000000	32.000000	0.000000
2110.916820	0.080612	0.535780	0.053411	84.129639	99.076538	116.586182	1.495244	0.000000	-4.771189	0.000000	0.000000	0.000000	1.106870	-0.122625	-0.610479	0.000000	0.000000	4.000000	32.000000	0.000000
2110.920154	0.080612	0.535780	0.053411	83.915428	100.078293	118.280945	1.417907	0.000000	-4.794741	0.000000	0.000000	0.000000	1.106870	-0.122625	-0.610479	0.000000	0.000000	4.000000	32.000000	0.000000
2110.923487	0.084096	0.535370	0.051167	83.915428	100.078293	118.280945	1.417907	0.000000	-4.794741	0.000000	0.000000	0.000000	1.045180	-0.123170	-0.673185	0.000000	0.000000	4.000000	32.000000	0.000000
2110.926820	0.084096	0.535370	0.051167	83.915428	100.078293	118.280945	1.417907	0.000000	-4.794741	0.000000	0.000000	0.000000	1.045180	-0.123170	-0.673185	0.000000	0.000000	4.000000	32.000000	0.000000
2110.930154	0.084096	0.535370	0.051167	83.770172	100.887703	119.657021	1.338926	0.000000	-4.817393	0.000000	0.000000	0.000000	1.045180	-0.123170	-0.673185	0.000000	0.000000	4.000000	32.000000	0.000000
2110.933487	0.087362	0.534905	0.048663	83.770172	100.887703	119.657021	1.338926	0.000000	-4.817393	0.000000	0.000000	0.000000	0.979817	-0.139218	-0.751102	0.000000	0.000000	4.000000	32.000000	0.000000
2110.936820	0.087362	0.534905	0.048663	83.770172	100.887703	119.657021	1.338926	0.000000	-4.817393	0.000000	0.000000	0.000000	0.979817	-0.139218	-0.751102	0.000000	0.000000	4.000000	32.000000	0.000000
2110.940154	0.087362	0.534905	0.048663	83.670113	100.899712	119.858253	1.256937	0.000000	-4.839433	0.000000	0.000000	0.000000	0.979817	-0.139218	-0.751102	0.000000	0.000000	4.000000	32.000000	0.000000
2110.943487	0.090393	0.534383	0.045969	83.670113	100.899712	119.858253	1.256937	0.000000	-4.839433	0.000000	0.000000	0.000000	0.909498	-0.156603	-0.808297	0.000000	0.000000	4.000000	32.000000	0.000000
2110.946820	0.090393	0.534383	0.045969	83.670113	100.899712	119.858253	1.256937	0.000000	-4.839433	0.000000	0.000000	0.000000	0.909498	-0.156603	-0.808297	0.000000	0.000000	4.000000	32.000000	0.000000
2110.950154	0.090393	0.534383	0.045969	83.542290	99.435120	118.256516	1.173486	0.000000	-4.860343	0.000000	0.000000	0.000000	0.909498	-0.156603	-0.808297	0.000000	0.000000	4.000000	32.000000	0.000000
2110.953487	0.093217	0.533793	0.043104	83.542290	99.435120	118.256516	1.173486	0.000000	-4.860343	0.000000	0.000000	0.000000	0.847034	-0.177116	-0.859354	0.000000	0.000000	4.000000	32.000000	0.000000
2110.956820	0.093217	0.533793	0.043104	83.542290	99.435120	118.256516	1.173486	0.000000	-4.860343	0.000000	0.000000	0.000000	0.847034	-0.177116	-0.859354	0.000000	0.000000	4.000000	32.000000	0.000000
2110.960154	0.093217	0.533793	0.043104	83.304939	96.295433	115.161255	1.088676	0.000000	-4.880039	0.000000	0.000000	0.000000	0.847034	-0.177116	-0.859354	0.000000	0.000000	4.000000	32.000000	0.000000
2110.963487	0.095829	0.533209	0.040189	83.304939	96.295433	115.161255	1.088676	0.000000	-4.880039	0.000000	0.000000	0.000000	0.783573	-0.175306	-0.874709	0.000000	0.000000	4.000000	32.000000	0.000000
2110.966820	0.095829	0.533209	0.040189	83.304939	96.295433	115.161255	1.088676	0.000000	-4.880039	0.000000	0.000000	0.000000	0.783573	-0.175306	-0.874709	0.000000	0.000000	4.000000	32.000000	0.000000
2110.970154	0.095829	0.533209	0.040189	82.912331	92.159325	111.223099	1.005166	0.000000	-4.897922	0.000000	0.000000	0.000000	0.783573	-0.175306	-0.874709	0.000000	0.000000	4.000000	32.000000	0.000000
2110.973487	0.098265	0.532635	0.037153	82.912331	92.159325	111.223099	1.005166	0.000000	-4.897922	0.000000	0.000000	0.000000	0.730934	-0.172171	-0.910740	0.000000	0.000000	4.000000	32.000000	0.000000
2110.976820	0.098265	0.532635	0.037153	82.912331	92.159325	111.223099	1.005166	0.000000	-4.897922	0.000000	0.000000	0.000000	0.730934	-0.172171	-0.910740	0.000000	0.000000	4.000000	32.000000	0.000000
2110.980154	0.098265	0.532635	0.037153	82.383125	88.224258	107.630081	0.920917	0.000000	-4.914460	0.000000	0.000000	0.000000	0.730934	-0.172171	-0.910740	0.000000	0.000000	4.000000	32.000000	0.000000
2110.983487	0.100486	0.532132	0.034040	82.383125	88.224258	107.630081	0.920917	0.000000	-4.914460	0.000000	0.000000	0.000000	0.666186	-0.150888	-0.933707	0.000000	0.000000	4.000000	32.000000	0.000000
2110.986820	0.100486	0.532132	0.034040	82.383125	88.224258	107.630081	0.920917	0.000000	-4.914460	0.000000	0.000000	0.000000	0.666186	-0.150888	-0.933707	0.000000	0.000000	4.000000	32.000000	0.000000
2110.990154	0.100486	0.532132	0.034040	81.800392	84.752533	104.575844	0.836969	0.000000	-4.929451	0.000000	0.000000	0.000000	0.666186	-0.150888	-0.933707	0.000000	0.000000	4.000000	32.000000	0.000000
2110.993487	0.102423	0.531671	0.030873	81.800392	84.752533	104.575844	0.836969	0.000000	-4.929451	0.000000	0.000000	0.000000	0.581242	-0.138158	-0.950350	0.000000	0.000000	4.000000	32.000000	0.000000
2110.996820	0.102423	0.531671	0.030873	81.800392	84.752533	104.575844	0.836969	0.000000	-4.929451	0.000000	0.000000	0.000000	0.581242	-0.138158	-0.950350	0.000000	0.000000	4.000000	32.000000	0.000000
2111.000154	0.102423	0.531671	0.030873	81.241211	81.798950	102.037041	0.753857	0.000000	-4.942842	0.000000	0.000000	0.000000	0.581242	-0.138158	-0.950350	0.000000	0.000000	4.000000	32.000000	0.000000
2111.003487	0.104091	0.531229	0.027589	81.241211	81.798950	102.037041	0.753857	0.000000	-4.942842	0.000000	0.000000	0.000000	0.500318	-0.132556	-0.985199	0.000000	0.000000	4.000000	32.000000	0.000000
2111.006820	0.104091	0.531229	0.027589	81.241211	81.798950	102.037041	0.753857	0.000000	-4.942842	0.000000	0.000000	0.000000	0.500318	-0.132556	-0.985199	0.000000	0.000000	4.000000	32.000000	0.000000
2111.010154	0.104091	0.531229	0.027589	80.728394	79.229813	99.846954	0.669797	0.000000	-4.954934	0.000000	0.000000	0.000000	0.500318	-0.132556	-0.985199	0.000000	0.000000	4.000000	32.000000	0.000000
2111.013487	0.105520	0.530741	0.024215	80.728394	79.229813	99.846954	0.669797	0.000000	-4.954934	0.000000	0.000000	0.000000	0.428775	-0.146467	-1.011973	0.000000	0.000000	4.000000	32.000000	0.000000
2111.016820	0.105520	0.530741	0.024215	80.728394	79.229813	99.846954	0.669797	0.000000	-4.954934	0.000000	0.000000	0.000000	0.428775	-0.146467	-1.011973	0.000000	0.000000	4.000000	32.000000	0.000000
2111.020154	0.105520	0.530741	0.024215	80.261482	76.951965	97.925232	0.585075	0.000000	-4.965651	0.000000	0.000000	0.000000	0.428775	-0.146467	-1.011973	0.000000	0.000000	4.000000	32.000000	0.000000
2111.023487	0.106736	0.530207	0.020749	80.261482	76.951965	97.925232	0.585075	0.000000	-4.965651	0.000000	0.000000	0.000000	0.364647	-0.160273	-1.039918	0.000000	0.000000	4.000000	32.000000	0.000000
2111.026820	0.106736	0.530207	0.020749	80.261482	76.951965	97.925232	0.585075	0.000000	-4.965651	0.000000	0.000000	0.000000	0.364647	-0.160273	-1.039918	0.000000	0.000000	4.000000	32.000000	0.000000
2111.030154	0.106736	0.530207	0.020749	79.819397	74.929985	96.258339	0.499314	0.000000	-4.975006	0.000000	0.000000	0.000000	0.364647	-0.160273	-1.039918	0.000000	0.000000	4.000000	32.000000	0.000000
2111.033487	0.107769	0.529537	0.017219	79.819397	74.929985	96.258339	0.499314	0.000000	-4.975006	0.000000	0.000000	0.000000	0.310108	-0.200924	-1.059052	0.000000	0.000000	4.000000	32.000000	0.000000
2111.036820	0.107769	0.529537	0.017219	79.819397	74.929985	96.258339	0.499314	0.000000	-4.975006	0.000000	0.000000	0.000000	0.310108	-0.200924	-1.059052	0.000000	0.000000	4.000000	32.000000	0.000000
2111.040154	0.107769	0.529537	0.017219	79.362755	73.259033	95.001404	0.412956	0.000000	-4.982918	0.000000	0.000000	0.000000	0.310108	-0.200924	-1.059052	0.000000	0.000000	4.000000	32.000000	0.000000
2111.043487	0.108622	0.528761	0.013621	79.362755	73.259033	95.001404	0.412956	0.000000	-4.982918	0.000000	0.000000	0.000000	0.255814	-0.232937	-1.079338	0.000000	0.000000	4.000000	32.000000	0.000000
2111.046820	0.108622	0.528761	0.013621	79.362755	73.259033	95.001404	0.412956	0.000000	-4.982918	0.000000	0.000000	0.000000	0.255814	-0.232937	-1.079338	0.000000	0.000000	4.000000	32.000000	0.000000
2111.050154	0.108622	0.528761	0.013621	78.856361	71.970551	94.239784	0.325757	0.000000	-4.989377	0.000000	0.000000	0.000000	0.255814	-0.232937	-1.079338	0.000000	0.000000	4.000000	32.000000	0.000000
2111.053487	0.109356	0.527850	0.010012	78.856361	71.970551	94.239784	0.325757	0.000000	-4.989377	0.000000	0.000000	0.000000	0.220062	-0.273372	-1.082741	0.000000	0.000000	4.000000	32.000000	0.000000
2111.056820	0.109356	0.527850	0.010012	78.856361	71.970551	94.239784	0.325757	0.000000	-4.989377	0.000000	0.000000	0.000000	0.220062	-0.273372	-1.082741	0.000000	0.000000	4.000000	32.000000	0.000000
2111.060154	0.109356	0.527850	0.010012	78.308342	71.022163	93.925049	0.238837	0.000000	-4.994292	0.000000	0.000000	0.000000	0.220062	-0.273372	-1.082741	0.000000	0.000000	4.000000	32.000000	0.000000
2111.063487	0.109993	0.526953	0.006386	78.308342	71.022163	93.925049	0.238837	0.000000	-4.994292	0.000000	0.000000	0.000000	0.191370	-0.269093	-1.087816	0.000000	0.000000	4.000000	32.000000	0.000000
2111.066820	0.109993	0.526953	0.006386	78.308342	71.022163	93.925049	0.238837	0.000000	-4.994292	0.000000	0.000000	0.000000	0.191370	-0.269093	-1.087816	0.000000	0.000000	4.000000	32.000000	0.000000
2111.070154	0.109993	0.526953	0.006386	77.767090	70.306000	93.892654	0.151976	0.000000	-4.997690	0.000000	0.000000	0.000000	0.191370	-0.269093	-1.087816	0.000000	0.000000	4.000000	32.000000	0.000000
2111.073487	0.110439	0.526050	0.002814	77.767090	70.306000	93.892654	0.151976	0.000000	-4.997690	0.000000	0.000000	0.000000	0.133517	-0.270773	-1.071513	0.000000	0.000000	4.000000	32.000000	0.000000
2111.076820	0.110439	0.526050	0.002814	77.767090	70.306000	93.892654	0.151976	0.000000	-4.997690	0.000000	0.000000	0.000000	0.133517	-0.270773	-1.071513	0.000000	0.000000	4.000000	32.000000	0.000000
2111.080154	0.110439	0.526050	0.002814	77.274605	69.630402	93.878815	0.066856	0.000000	-4.999553	0.000000	0.000000	0.000000	0.133517	-0.270773	-1.071513	0.000000	0.000000	4.000000	32.000000	0.000000
2111.083487	0.110691	0.525270	-0.000721	77.274605	69.630402	93.878815	0.066856	0.000000	-4.999553	0.000000	0.000000	0.000000	0.075617	-0.233912	-1.060407	0.000000	0.000000	4.000000	32.000000	0.000000
2111.086820	0.110691	0.525270	-0.000721	77.274605	69.630402	93.878815	0.066856	0.000000	-4.999553	0.000000	0.000000	0.000000	0.075617	-0.233912	-1.060407	0.000000	0.000000	4.000000	32.000000	0.000000
2111.090154	0.110691	0.525270	-0.000721	76.861450	68.864693	93.689720	-0.017102	0.000000	-4.999970	0.000000	0.000000	0.000000	0.075617	-0.233912	-1.060407	0.000000	0.000000	4.000000	32.000000	0.000000
2111.093487	0.110756	0.524535	-0.004206	76.861450	68.864693	93.689720	-0.017102	0.000000	-4.999970	0.000000	0.000000	0.000000	0.019761	-0.220702	-1.045739	0.000000	0.000000	4.000000	32.000000	0.000000
2111.096820	0.110756	0.524535	-0.004206	76.861450	68.864693	93.689720	-0.017102	0.000000	-4.999970	0.000000	0.000000	0.000000	0.019761	-0.220702	-1.045739	0.000000	0.000000	4.000000	32.000000	0.000000
2111.100154	0.110756	0.524535	-0.004206	76.518242	67.993904	93.314568	-0.099774	0.000000	-4.999004	0.000000	0.000000	0.000000	0.019761	-0.220702	-1.045739	0.000000	0.000000	4.000000	32.000000	0.000000
2111.103487	0.110666	0.523858	-0.007629	76.518242	67.993904	93.314568	-0.099774	0.000000	-4.999004	0.000000	0.000000	0.000000	-0.027070	-0.203001	-1.026835	0.000000	0.000000	4.000000	32.000000	0.000000
2111.106820	0.110666	0.523858	-0.007629	76.518242	67.993904	93.314568	-0.099774	0.000000	-4.999004	0.000000	0.000000	0.000000	-0.027070	-0.203001	-1.026835	0.000000	0.000000	4.000000	32.000000	0.000000
2111.110154	0.110666	0.523858	-0.007629	76.237320	67.050468	92.790627	-0.180955	0.000000	-4.996725	0.000000	0.000000	0.000000	-0.027070	-0.203001	-1.026835	0.000000	0.000000	4.000000	32.000000	0.000000
2111.113487	0.110494	0.523204	-0.010978	76.237320	67.050468	92.790627	-0.180955	0.000000	-4.996725	0.000000	0.000000	0.000000	-0.051805	-0.196045	-1.004719	0.000000	0.000000	4.000000	32.000000	0.000000
2111.116820	0.110494	0.523204	-0.010978	76.237320	67.050468	92.790627	-0.180955	0.000000	-4.996725	0.000000	0.000000	0.000000	-0.051805	-0.196045	-1.004719	0.000000	0.000000	4.000000	32.000000	0.000000
2111.120154	0.110494	0.523204	-0.010978	75.999268	66.075302	92.180283	-0.260421	0.000000	-4.993213	0.000000	0.000000	0.000000	-0.051805	-0.196045	-1.004719	0.000000	0.000000	4.000000	32.000000	0.000000
2111.123487	0.110227	0.522527	-0.014310	75.999268	66.075302	92.180283	-0.260421	0.000000	-4.993213	0.000000	0.000000	0.000000	-0.080116	-0.203131	-0.999554	0.000000	0.000000	4.000000	32.000000	0.000000
2111.126820	0.110227	0.522527	-0.014310	75.999268	66.075302	92.180283	-0.260421	0.000000	-4.993213	0.000000	0.000000	0.000000	-0.080116	-0.203131	-0.999554	0.000000	0.000000	4.000000	32.000000	0.000000
2111.130154	0.110227	0.522527	-0.014310	75.805038	65.122665	91.547211	-0.339564	0.000000	-4.988456	0.000000	0.000000	0.000000	-0.080116	-0.203131	-0.999554	0.000000	0.000000	4.000000	32.000000	0.000000
2111.133487	0.109915	0.521793	-0.017609	75.805038	65.122665	91.547211	-0.339564	0.000000	-4.988456	0.000000	0.000000	0.000000	-0.093401	-0.220274	-0.989803	0.000000	0.000000	4.000000	32.000000	0.000000
2111.136820	0.109915	0.521793	-0.017609	75.805038	65.122665	91.547211	-0.339564	0.000000	-4.988456	0.000000	0.000000	0.000000	-0.093401	-0.220274	-0.989803	0.000000	0.000000	4.000000	32.000000	0.000000
2111.140154	0.109915	0.521793	-0.017609	75.667747	64.292404	90.983665	-0.417974	0.000000	-4.982499	0.000000	0.000000	0.000000	-0.093401	-0.220274	-0.989803	0.000000	0.000000	4.000000	32.000000	0.000000
2111.143487	0.109488	0.520997	-0.020903	75.667747	64.292404	90.983665	-0.417974	0.000000	-4.982499	0.000000	0.000000	0.000000	-0.128160	-0.238817	-0.987913	0.000000	0.000000	4.000000	32.000000	0.000000
2111.146820	0.109488	0.520997	-0.020903	75.667747	64.292404	90.983665	-0.417974	0.000000	-4.982499	0.000000	0.000000	0.000000	-0.128160	-0.238817	-0.987913	0.000000	0.000000	4.000000	32.000000	0.000000
2111.150154	0.109488	0.520997	-0.020903	75.584358	63.579235	90.494545	-0.496430	0.000000	-4.975295	0.000000	0.000000	0.000000	-0.128160	-0.238817	-0.987913	0.000000	0.000000	4.000000	32.000000	0.000000
2111.153487	0.108899	0.520174	-0.024205	75.584358	63.579235	90.494545	-0.496430	0.000000	-4.975295	0.000000	0.000000	0.000000	-0.176552	-0.246893	-0.990889	0.000000	0.000000	4.000000	32.000000	0.000000
2111.156820	0.108899	0.520174	-0.024205	75.584358	63.579235	90.494545	-0.496430	0.000000	-4.975295	0.000000	0.000000	0.000000	-0.176552	-0.246893	-0.990889	0.000000	0.000000	4.000000	32.000000	0.000000
2111.160154	0.108899	0.520174	-0.024205	75.550926	62.977840	90.074463	-0.575506	0.000000	-4.966769	0.000000	0.000000	0.000000	-0.176552	-0.246893	-0.990889	0.000000	0.000000	4.000000	32.000000	0.000000
2111.163487	0.108166	0.519382	-0.027554	75.550926	62.977840	90.074463	-0.575506	0.000000	-4.966769	0.000000	0.000000	0.000000	-0.220090	-0.237529	-1.004438	0.000000	0.000000	4.000000	32.000000	0.000000
2111.166820	0.108166	0.519382	-0.027554	75.550926	62.977840	90.074463	-0.575506	0.000000	-4.966769	0.000000	0.000000	0.000000	-0.220090	-0.237529	-1.004438	0.000000	0.000000	4.000000	32.000000	0.000000
2111.170154	0.108166	0.519382	-0.027554	75.547653	62.489880	89.753922	-0.656096	0.000000	-4.956767	0.000000	0.000000	0.000000	-0.220090	-0.237529	-1.004438	0.000000	0.000000	4.000000	32.000000	0.000000
2111.173487	0.107281	0.518603	-0.030897	75.547653	62.489880	89.753922	-0.656096	0.000000	-4.956767	0.000000	0.000000	0.000000	-0.265459	-0.233763	-1.003151	0.000000	0.000000	4.000000	32.000000	0.000000
2111.176820	0.107281	0.518603	-0.030897	75.547653	62.489880	89.753922	-0.656096	0.000000	-4.956767	0.000000	0.000000	0.000000	-0.265459	-0.233763	-1.003151	0.000000	0.000000	4.000000	32.000000	0.000000
2111.180154	0.107281	0.518603	-0.030897	75.561356	62.083927	89.505325	-0.737159	0.000000	-4.945362	0.000000	0.000000	0.000000	-0.265459	-0.233763	-1.003151	0.000000	0.000000	4.000000	32.000000	0.000000
2111.183487	0.106337	0.517890	-0.034222	75.561356	62.083927	89.505325	-0.737159	0.000000	-4.945362	0.000000	0.000000	0.000000	-0.283050	-0.213995	-0.997504	0.000000	0.000000	4.000000	32.000000	0.000000
2111.186820	0.106337	0.517890	-0.034222	75.561356	62.083927	89.505325	-0.737159	0.000000	-4.945362	0.000000	0.000000	0.000000	-0.283050	-0.213995	-0.997504	0.000000	0.000000	4.000000	32.000000	0.000000
2111.190154	0.106337	0.517890	-0.034222	75.589760	61.604248	89.155907	-0.818107	0.000000	-4.932616	0.000000	0.000000	0.000000	-0.283050	-0.213995	-0.997504	0.000000	0.000000	4.000000	32.000000	0.000000
2111.193487	0.105329	0.517200	-0.037475	75.589760	61.604248	89.155907	-0.818107	0.000000	-4.932616	0.000000	0.000000	0.000000	-0.302500	-0.207028	-0.975768	0.000000	0.000000	4.000000	32.000000	0.000000
2111.196820	0.105329	0.517200	-0.037475	75.589760	61.604248	89.155907	-0.818107	0.000000	-4.932616	0.000000	0.000000	0.000000	-0.302500	-0.207028	-0.975768	0.000000	0.000000	4.000000	32.000000	0.000000
2111.200154	0.105329	0.517200	-0.037475	75.611435	60.852600	88.511215	-0.897730	0.000000	-4.918748	0.000000	0.000000	0.000000	-0.302500	-0.207028	-0.975768	0.000000	0.000000	4.000000	32.000000	0.000000
2111.203487	0.104254	0.516530	-0.040585	75.611435	60.852600	88.511215	-0.897730	0.000000	-4.918748	0.000000	0.000000	0.000000	-0.322424	-0.200900	-0.933051	0.000000	0.000000	4.000000	32.000000	0.000000
2111.206820	0.104254	0.516530	-0.040585	75.611435	60.852600	88.511215	-0.897730	0.000000	-4.918748	0.000000	0.000000	0.000000	-0.322424	-0.200900	-0.933051	0.000000	0.000000	4.000000	32.000000	0.000000
2111.210154	0.104254	0.516530	-0.040585	75.600151	59.816502	87.608147	-0.974446	0.000000	-4.904126	0.000000	0.000000	0.000000	-0.322424	-0.200900	-0.933051	0.000000	0.000000	4.000000	32.000000	0.000000
2111.213487	0.103062	0.515813	-0.043599	75.600151	59.816502	87.608147	-0.974446	0.000000	-4.904126	0.000000	0.000000	0.000000	-0.357637	-0.215023	-0.904060	0.000000	0.000000	4.000000	32.000000	0.000000
2111.216820	0.103062	0.515813	-0.043599	75.600151	59.816502	87.608147	-0.974446	0.000000	-4.904126	0.000000	0.000000	0.000000	-0.357637	-0.215023	-0.904060	0.000000	0.000000	4.000000	32.000000	0.000000
2111.220154	0.103062	0.515813	-0.043599	75.582191	58.693489	86.643478	-1.049610	0.000000	-4.888591	0.000000	0.000000	0.000000	-0.357637	-0.215023	-0.904060	0.000000	0.000000	4.000000	32.000000	0.000000
2111.223487	0.101752	0.515013	-0.046533	75.582191	58.693489	86.643478	-1.049610	0.000000	-4.888591	0.000000	0.000000	0.000000	-0.393229	-0.240014	-0.880343	0.000000	0.000000	4.000000	32.000000	0.000000
2111.226820	0.101752	0.515013	-0.046533	75.582191	58.693489	86.643478	-1.049610	0.000000	-4.888591	0.000000	0.000000	0.000000	-0.393229	-0.240014	-0.880343	0.000000	0.000000	4.000000	32.000000	0.000000
2111.230154	0.101752	0.515013	-0.046533	75.574135	57.647686	85.769730	-1.123728	0.000000	-4.872087	0.000000	0.000000	0.000000	-0.393229	-0.240014	-0.880343	0.000000	0.000000	4.000000	32.000000	0.000000
2111.233487	0.100308	0.514157	-0.049458	75.574135	57.647686	85.769730	-1.123728	0.000000	-4.872087	0.000000	0.000000	0.000000	-0.433057	-0.256780	-0.877575	0.000000	0.000000	4.000000	32.000000	0.000000
2111.236820	0.100308	0.514157	-0.049458	75.574135	57.647686	85.769730	-1.123728	0.000000	-4.872087	0.000000	0.000000	0.000000	-0.433057	-0.256780	-0.877575	0.000000	0.000000	4.000000	32.000000	0.000000
2111.240154	0.100308	0.514157	-0.049458	75.587250	56.710121	85.026917	-1.198565	0.000000	-4.854219	0.000000	0.000000	0.000000	-0.433057	-0.256780	-0.877575	0.000000	0.000000	4.000000	32.000000	0.000000
2111.243487	0.098711	0.513233	-0.052392	75.587250	56.710121	85.026917	-1.198565	0.000000	-4.854219	0.000000	0.000000	0.000000	-0.479227	-0.277407	-0.879922	0.000000	0.000000	4.000000	32.000000	0.000000
2111.246820	0.098711	0.513233	-0.052392	75.587250	56.710121	85.026917	-1.198565	0.000000	-4.854219	0.000000	0.000000	0.000000	-0.479227	-0.277407	-0.879922	0.000000	0.000000	4.000000	32.000000	0.000000
2111.250154	0.098711	0.513233	-0.052392	75.624451	55.961723	84.484352	-1.274725	0.000000	-4.834778	0.000000	0.000000	0.000000	-0.479227	-0.277407	-0.879922	0.000000	0.000000	4.000000	32.000000	0.000000
2111.253487	0.096974	0.512317	-0.055371	75.624451	55.961723	84.484352	-1.274725	0.000000	-4.834778	0.000000	0.000000	0.000000	-0.520931	-0.274709	-0.893901	0.000000	0.000000	4.000000	32.000000	0.000000
2111.256820	0.096974	0.512317	-0.055371	75.624451	55.961723	84.484352	-1.274725	0.000000	-4.834778	0.000000	0.000000	0.000000	-0.520931	-0.274709	-0.893901	0.000000	0.000000	4.000000	32.000000	0.000000
2111.260154	0.096974	0.512317	-0.055371	75.685532	55.402046	84.141159	-1.353098	0.000000	-4.813432	0.000000	0.000000	0.000000	-0.520931	-0.274709	-0.893901	0.000000	0.000000	4.000000	32.000000	0.000000
2111.263487	0.095184	0.511379	-0.058392	75.685532	55.402046	84.141159	-1.353098	0.000000	-4.813432	0.000000	0.000000	0.000000	-0.537036	-0.281229	-0.906194	0.000000	0.000000	4.000000	32.000000	0.000000
2111.266820	0.095184	0.511379	-0.058392	75.685532	55.402046	84.141159	-1.353098	0.000000	-4.813432	0.000000	0.000000	0.000000	-0.537036	-0.281229	-0.906194	0.000000	0.000000	4.000000	32.000000	0.000000
2111.270154	0.095184	0.511379	-0.058392	75.768044	54.996574	83.961983	-1.433060	0.000000	-4.790234	0.000000	0.000000	0.000000	-0.537036	-0.281229	-0.906194	0.000000	0.000000	4.000000	32.000000	0.000000
2111.273487	0.093289	0.510457	-0.061424	75.768044	54.996574	83.961983	-1.433060	0.000000	-4.790234	0.000000	0.000000	0.000000	-0.568355	-0.276671	-0.909658	0.000000	0.000000	4.000000	32.000000	0.000000
2111.276820	0.093289	0.510457	-0.061424	75.768044	54.996574	83.961983	-1.433060	0.000000	-4.790234	0.000000	0.000000	0.000000	-0.568355	-0.276671	-0.909658	0.000000	0.000000	4.000000	32.000000	0.000000
2111.280154	0.093289	0.510457	-0.061424	75.851227	54.534943	83.735641	-1.514290	0.000000	-4.765178	0.000000	0.000000	0.000000	-0.568355	-0.276671	-0.909658	0.000000	0.000000	4.000000	32.000000	0.000000
2111.283487	0.091369	0.509528	-0.064484	75.851227	54.534943	83.735641	-1.514290	0.000000	-4.765178	0.000000	0.000000	0.000000	-0.576237	-0.278761	-0.917976	0.000000	0.000000	4.000000	32.000000	0.000000
2111.286820	0.091369	0.509528	-0.064484	75.851227	54.534943	83.735641	-1.514290	0.000000	-4.765178	0.000000	0.000000	0.000000	-0.576237	-0.278761	-0.917976	0.000000	0.000000	4.000000	32.000000	0.000000
2111.290154	0.091369	0.509528	-0.064484	75.870003	53.588341	83.040985	-1.596604	0.000000	-4.738234	0.000000	0.000000	0.000000	-0.576237	-0.278761	-0.917976	0.000000	0.000000	4.000000	32.000000	0.000000
2111.293487	0.089368	0.508625	-0.067471	75.870003	53.588341	83.040985	-1.596604	0.000000	-4.738234	0.000000	0.000000	0.000000	-0.600206	-0.270785	-0.896214	0.000000	0.000000	4.000000	32.000000	0.000000
2111.296820	0.089368	0.508625	-0.067471	75.870003	53.588341	83.040985	-1.596604	0.000000	-4.738234	0.000000	0.000000	0.000000	-0.600206	-0.270785	-0.896214	0.000000	0.000000	4.000000	32.000000	0.000000
2111.300154	0.089368	0.508625	-0.067471	75.788116	51.959621	81.701050	-1.678150	0.000000	-4.709970	0.000000	0.000000	0.000000	-0.600206	-0.270785	-0.896214	0.000000	0.000000	4.000000	32.000000	0.000000
2111.303487	0.087287	0.507725	-0.070314	75.788116	51.959621	81.701050	-1.678150	0.000000	-4.709970	0.000000	0.000000	0.000000	-0.624336	-0.270096	-0.852714	0.000000	0.000000	4.000000	32.000000	0.000000
2111.306820	0.087287	0.507725	-0.070314	75.788116	51.959621	81.701050	-1.678150	0.000000	-4.709970	0.000000	0.000000	0.000000	-0.624336	-0.270096	-0.852714	0.000000	0.000000	4.000000	32.000000	0.000000
2111.310154	0.087287	0.507725	-0.070314	75.642921	49.985126	80.045639	-1.757395	0.000000	-4.680979	0.000000	0.000000	0.000000	-0.624336	-0.270096	-0.852714	0.000000	0.000000	4.000000	32.000000	0.000000
2111.313487	0.085108	0.506870	-0.073013	75.642921	49.985126	80.045639	-1.757395	0.000000	-4.680979	0.000000	0.000000	0.000000	-0.653774	-0.256474	-0.809854	0.000000	0.000000	4.000000	32.000000	0.000000
2111.316820	0.085108	0.506870	-0.073013	75.642921	49.985126	80.045639	-1.757395	0.000000	-4.680979	0.000000	0.000000	0.000000	-0.653774	-0.256474	-0.809854	0.000000	0.000000	4.000000	32.000000	0.000000
2111.320154	0.085108	0.506870	-0.073013	75.482086	48.016533	78.415970	-1.834624	0.000000	-4.651253	0.000000	0.000000	0.000000	-0.653774	-0.256474	-0.809854	0.000000	0.000000	4.000000	32.000000	0.000000
2111.323487	0.082834	0.505996	-0.075563	75.482086	48.016533	78.415970	-1.834624	0.000000	-4.651253	0.000000	0.000000	0.000000	-0.682117	-0.262290	-0.764973	0.000000	0.000000	4.000000	32.000000	0.000000
2111.326820	0.082834	0.505996	-0.075563	75.482086	48.016533	78.415970	-1.834624	0.000000	-4.651253	0.000000	0.000000	0.000000	-0.682117	-0.262290	-0.764973	0.000000	0.000000	4.000000	32.000000	0.000000
2111.330154	0.082834	0.505996	-0.075563	75.327438	46.181355	76.937714	-1.909767	0.000000	-4.620908	0.000000	0.000000	0.000000	-0.682117	-0.262290	-0.764973	0.000000	0.000000	4.000000	32.000000	0.000000
2111.333487	0.080461	0.505153	-0.077993	75.327438	46.181355	76.937714	-1.909767	0.000000	-4.620908	0.000000	0.000000	0.000000	-0.711836	-0.252902	-0.729046	0.000000	0.000000	4.000000	32.000000	0.000000
2111.336820	0.080461	0.505153	-0.077993	75.327438	46.181355	76.937714	-1.909767	0.000000	-4.620908	0.000000	0.000000	0.000000	-0.711836	-0.252902	-0.729046	0.000000	0.000000	4.000000	32.000000	0.000000
2111.340154	0.080461	0.505153	-0.077993	75.189522	44.496220	75.622864	-1.983614	0.000000	-4.589693	0.000000	0.000000	0.000000	-0.711836	-0.252902	-0.729046	0.000000	0.000000	4.000000	32.000000	0.000000
2111.343487	0.077987	0.504306	-0.080323	75.189522	44.496220	75.622864	-1.983614	0.000000	-4.589693	0.000000	0.000000	0.000000	-0.742214	-0.253945	-0.699032	0.000000	0.000000	4.000000	32.000000	0.000000
2111.346820	0.077987	0.504306	-0.080323	75.189522	44.496220	75.622864	-1.983614	0.000000	-4.589693	0.000000	0.000000	0.000000	-0.742214	-0.253945	-0.699032	0.000000	0.000000	4.000000	32.000000	0.000000
2111.350154	0.077987	0.504306	-0.080323	75.075020	42.990395	74.500816	-2.056703	0.000000	-4.557409	0.000000	0.000000	0.000000	-0.742214	-0.253945	-0.699032	0.000000	0.000000	4.000000	32.000000	0.000000
2111.353487	0.075427	0.503443	-0.082580	75.075020	42.990395	74.500816	-2.056703	0.000000	-4.557409	0.000000	0.000000	0.000000	-0.768045	-0.258868	-0.676928	0.000000	0.000000	4.000000	32.000000	0.000000
2111.356820	0.075427	0.503443	-0.082580	75.075020	42.990395	74.500816	-2.056703	0.000000	-4.557409	0.000000	0.000000	0.000000	-0.768045	-0.258868	-0.676928	0.000000	0.000000	4.000000	32.000000	0.000000
2111.360154	0.075427	0.503443	-0.082580	74.985435	41.628403	73.535759	-2.129534	0.000000	-4.523836	0.000000	0.000000	0.000000	-0.768045	-0.258868	-0.676928	0.000000	0.000000	4.000000	32.000000	0.000000
2111.363487	0.072782	0.502585	-0.084767	74.985435	41.628403	73.535759	-2.129534	0.000000	-4.523836	0.000000	0.000000	0.000000	-0.793610	-0.257464	-0.656137	0.000000	0.000000	4.000000	32.000000	0.000000
2111.366820	0.072782	0.502585	-0.084767	74.985435	41.628403	73.535759	-2.129534	0.000000	-4.523836	0.000000	0.000000	0.000000	-0.793610	-0.257464	-0.656137	0.000000	0.000000	4.000000	32.000000	0.000000
2111.370154	0.072782	0.502585	-0.084767	74.928459	40.421646	72.738937	-2.202254	0.000000	-4.488883	0.000000	0.000000	0.000000	-0.793610	-0.257464	-0.656137	0.000000	0.000000	4.000000	32.000000	0.000000
2111.373487	0.070062	0.501706	-0.086932	74.928459	40.421646	72.738937	-2.202254	0.000000	-4.488883	0.000000	0.000000	0.000000	-0.815890	-0.263826	-0.649495	0.000000	0.000000	4.000000	32.000000	0.000000
2111.376820	0.070062	0.501706	-0.086932	74.928459	40.421646	72.738937	-2.202254	0.000000	-4.488883	0.000000	0.000000	0.000000	-0.815890	-0.263826	-0.649495	0.000000	0.000000	4.000000	32.000000	0.000000
2111.380154	0.070062	0.501706	-0.086932	74.900963	39.352180	72.071297	-2.275792	0.000000	-4.452053	0.000000	0.000000	0.000000	-0.815890	-0.263826	-0.649495	0.000000	0.000000	4.000000	32.000000	0.000000
2111.383487	0.067259	0.500852	-0.089034	74.900963	39.352180	72.071297	-2.275792	0.000000	-4.452053	0.000000	0.000000	0.000000	-0.840750	-0.256169	-0.630575	0.000000	0.000000	4.000000	32.000000	0.000000
2111.386820	0.067259	0.500852	-0.089034	74.900963	39.352180	72.071297	-2.275792	0.000000	-4.452053	0.000000	0.000000	0.000000	-0.840750	-0.256169	-0.630575	0.000000	0.000000	4.000000	32.000000	0.000000
2111.390154	0.067259	0.500852	-0.089034	74.890633	38.393059	71.467148	-2.349423	0.000000	-4.413639	0.000000	0.000000	0.000000	-0.840750	-0.256169	-0.630575	0.000000	0.000000	4.000000	32.000000	0.000000
2111.393487	0.064435	0.500049	-0.091041	74.890633	38.393059	71.467148	-2.349423	0.000000	-4.413639	0.000000	0.000000	0.000000	-0.847378	-0.240967	-0.602276	0.000000	0.000000	4.000000	32.000000	0.000000
2111.396820	0.064435	0.500049	-0.091041	74.890633	38.393059	71.467148	-2.349423	0.000000	-4.413639	0.000000	0.000000	0.000000	-0.847378	-0.240967	-0.602276	0.000000	0.000000	4.000000	32.000000	0.000000
2111.400154	0.064435	0.500049	-0.091041	74.900398	37.555046	71.022606	-2.421885	0.000000	-4.374297	0.000000	0.000000	0.000000	-0.847378	-0.240967	-0.602276	0.000000	0.000000	4.000000	32.000000	0.000000
2111.403487	0.061633	0.499313	-0.092895	74.900398	37.555046	71.022606	-2.421885	0.000000	-4.374297	0.000000	0.000000	0.000000	-0.840459	-0.220730	-0.556017	0.000000	0.000000	4.000000	32.000000	0.000000
2111.406820	0.061633	0.499313	-0.092895	74.900398	37.555046	71.022606	-2.421885	0.000000	-4.374297	0.000000	0.000000	0.000000	-0.840459	-0.220730	-0.556017	0.000000	0.000000	4.000000	32.000000	0.000000
2111.410154	0.061633	0.499313	-0.092895	74.935806	36.849682	70.696602	-2.491462	0.000000	-4.335045	0.000000	0.000000	0.000000	-0.840459	-0.220730	-0.556017	0.000000	0.000000	4.000000	32.000000	0.000000
2111.413487	0.058863	0.498598	-0.094636	74.935806	36.849682	70.696602	-2.491462	0.000000	-4.335045	0.000000	0.000000	0.000000	-0.831090	-0.214474	-0.522377	0.000000	0.000000	4.000000	32.000000	0.000000
2111.416820	0.058863	0.498598	-0.094636	74.935806	36.849682	70.696602	-2.491462	0.000000	-4.335045	0.000000	0.000000	0.000000	-0.831090	-0.214474	-0.522377	0.000000	0.000000	4.000000	32.000000	0.000000
2111.420154	0.058863	0.498598	-0.094636	75.007004	36.314617	70.419640	-2.558912	0.000000	-4.295576	0.000000	0.000000	0.000000	-0.831090	-0.214474	-0.522377	0.000000	0.000000	4.000000	32.000000	0.000000
2111.423487	0.056160	0.497876	-0.096244	75.007004	36.314617	70.419640	-2.558912	0.000000	-4.295576	0.000000	0.000000	0.000000	-0.810875	-0.216554	-0.482351	0.000000	0.000000	4.000000	32.000000	0.000000
2111.426820	0.056160	0.497876	-0.096244	75.007004	36.314617	70.419640	-2.558912	0.000000	-4.295576	0.000000	0.000000	0.000000	-0.810875	-0.216554	-0.482351	0.000000	0.000000	4.000000	32.000000	0.000000
2111.430154	0.056160	0.497876	-0.096244	75.135818	36.001316	70.222054	-2.623361	0.000000	-4.256522	0.000000	0.000000	0.000000	-0.810875	-0.216554	-0.482351	0.000000	0.000000	4.000000	32.000000	0.000000
2111.433487	0.053413	0.497100	-0.097858	75.135818	36.001316	70.222054	-2.623361	0.000000	-4.256522	0.000000	0.000000	0.000000	-0.824071	-0.232866	-0.484349	0.000000	0.000000	4.000000	32.000000	0.000000
2111.436820	0.053413	0.497100	-0.097858	75.135818	36.001316	70.222054	-2.623361	0.000000	-4.256522	0.000000	0.000000	0.000000	-0.824071	-0.232866	-0.484349	0.000000	0.000000	4.000000	32.000000	0.000000
2111.440154	0.053413	0.497100	-0.097858	75.338524	35.981609	70.288429	-2.688910	0.000000	-4.215420	0.000000	0.000000	0.000000	-0.824071	-0.232866	-0.484349	0.000000	0.000000	4.000000	32.000000	0.000000
2111.443487	0.050641	0.496231	-0.099479	75.338524	35.981609	70.288429	-2.688910	0.000000	-4.215420	0.000000	0.000000	0.000000	-0.831707	-0.260693	-0.486298	0.000000	0.000000	4.000000	32.000000	0.000000
2111.446820	0.050641	0.496231	-0.099479	75.338524	35.981609	70.288429	-2.688910	0.000000	-4.215420	0.000000	0.000000	0.000000	-0.831707	-0.260693	-0.486298	0.000000	0.000000	4.000000	32.000000	0.000000
2111.450154	0.050641	0.496231	-0.099479	75.565178	36.045296	70.641991	-2.755300	0.000000	-4.172328	0.000000	0.000000	0.000000	-0.831707	-0.260693	-0.486298	0.000000	0.000000	4.000000	32.000000	0.000000
2111.453487	0.047786	0.495325	-0.101153	75.565178	36.045296	70.641991	-2.755300	0.000000	-4.172328	0.000000	0.000000	0.000000	-0.856440	-0.271830	-0.502101	0.000000	0.000000	4.000000	32.000000	0.000000
2111.456820	0.047786	0.495325	-0.101153	75.565178	36.045296	70.641991	-2.755300	0.000000	-4.172328	0.000000	0.000000	0.000000	-0.856440	-0.271830	-0.502101	0.000000	0.000000	4.000000	32.000000	0.000000
2111.460154	0.047786	0.495325	-0.101153	75.796021	36.119610	71.119049	-2.824110	0.000000	-4.126063	0.000000	0.000000	0.000000	-0.856440	-0.271830	-0.502101	0.000000	0.000000	4.000000	32.000000	0.000000
2111.463487	0.044938	0.494375	-0.102869	75.796021	36.119610	71.119049	-2.824110	0.000000	-4.126063	0.000000	0.000000	0.000000	-0.854282	-0.284891	-0.514810	0.000000	0.000000	4.000000	32.000000	0.000000
2111.466820	0.044938	0.494375	-0.102869	75.796021	36.119610	71.119049	-2.824110	0.000000	-4.126063	0.000000	0.000000	0.000000	-0.854282	-0.284891	-0.514810	0.000000	0.000000	4.000000	32.000000	0.000000
2111.470154	0.044938	0.494375	-0.102869	76.020302	36.198036	71.528053	-2.893914	0.000000	-4.077409	0.000000	0.000000	0.000000	-0.854282	-0.284891	-0.514810	0.000000	0.000000	4.000000	32.000000	0.000000
2111.473487	0.042103	0.493465	-0.104591	76.020302	36.198036	71.528053	-2.893914	0.000000	-4.077409	0.000000	0.000000	0.000000	-0.850525	-0.272987	-0.516429	0.000000	0.000000	4.000000	32.000000	0.000000
2111.476820	0.042103	0.493465	-0.104591	76.020302	36.198036	71.528053	-2.893914	0.000000	-4.077409	0.000000	0.000000	0.000000	-0.850525	-0.272987	-0.516429	0.000000	0.000000	4.000000	32.000000	0.000000
2111.480154	0.042103	0.493465	-0.104591	76.235329	36.279144	71.790108	-2.963842	0.000000	-4.026865	0.000000	0.000000	0.000000	-0.850525	-0.272987	-0.516429	0.000000	0.000000	4.000000	32.000000	0.000000
2111.483487	0.039322	0.492592	-0.106252	76.235329	36.279144	71.790108	-2.963842	0.000000	-4.026865	0.000000	0.000000	0.000000	-0.834408	-0.262070	-0.498304	0.000000	0.000000	4.000000	32.000000	0.000000
2111.486820	0.039322	0.492592	-0.106252	76.235329	36.279144	71.790108	-2.963842	0.000000	-4.026865	0.000000	0.000000	0.000000	-0.834408	-0.262070	-0.498304	0.000000	0.000000	4.000000	32.000000	0.000000
2111.490154	0.039322	0.492592	-0.106252	76.446571	36.366791	71.941566	-3.032048	0.000000	-3.975763	0.000000	0.000000	0.000000	-0.834408	-0.262070	-0.498304	0.000000	0.000000	4.000000	32.000000	0.000000
2111.493487	0.036588	0.491749	-0.107896	76.446571	36.366791	71.941566	-3.032048	0.000000	-3.975763	0.000000	0.000000	0.000000	-0.820280	-0.252759	-0.493438	0.000000	0.000000	4.000000	32.000000	0.000000
2111.496820	0.036588	0.491749	-0.107896	76.446571	36.366791	71.941566	-3.032048	0.000000	-3.975763	0.000000	0.000000	0.000000	-0.820280	-0.252759	-0.493438	0.000000	0.000000	4.000000	32.000000	0.000000
2111.500154	0.036588	0.491749	-0.107896	76.640594	36.427219	71.883904	-3.099352	0.000000	-3.923521	0.000000	0.000000	0.000000	-0.820280	-0.252759	-0.493438	0.000000	0.000000	4.000000	32.000000	0.000000
2111.503487	0.033859	0.490965	-0.109429	76.640594	36.427219	71.883904	-3.099352	0.000000	-3.923521	0.000000	0.000000	0.000000	-0.818659	-0.235214	-0.459930	0.000000	0.000000	4.000000	32.000000	0.000000
2111.506820	0.033859	0.490965	-0.109429	76.640594	36.427219	71.883904	-3.099352	0.000000	-3.923521	0.000000	0.000000	0.000000	-0.818659	-0.235214	-0.459930	0.000000	0.000000	4.000000	32.000000	0.000000
2111.510154	0.033859	0.490965	-0.109429	76.830956	36.489464	71.745544	-3.164605	0.000000	-3.871082	0.000000	0.000000	0.000000	-0.818659	-0.235214	-0.459930	0.000000	0.000000	4.000000	32.000000	0.000000
2111.513487	0.031113	0.490196	-0.110891	76.830956	36.489464	71.745544	-3.164605	0.000000	-3.871082	0.000000	0.000000	0.000000	-0.823759	-0.230761	-0.438479	0.000000	0.000000	4.000000	32.000000	0.000000
2111.516820	0.031113	0.490196	-0.110891	76.830956	36.489464	71.745544	-3.164605	0.000000	-3.871082	0.000000	0.000000	0.000000	-0.823759	-0.230761	-0.438479	0.000000	0.000000	4.000000	32.000000	0.000000
2111.520154	0.031113	0.490196	-0.110891	77.009117	36.525772	71.731880	-3.228850	0.000000	-3.817660	0.000000	0.000000	0.000000	-0.823759	-0.230761	-0.438479	0.000000	0.000000	4.000000	32.000000	0.000000
2111.523487	0.028333	0.489441	-0.112280	77.009117	36.525772	71.731880	-3.228850	0.000000	-3.817660	0.000000	0.000000	0.000000	-0.834116	-0.226439	-0.416748	0.000000	0.000000	4.000000	32.000000	0.000000
2111.526820	0.028333	0.489441	-0.112280	77.009117	36.525772	71.731880	-3.228850	0.000000	-3.817660	0.000000	0.000000	0.000000	-0.834116	-0.226439	-0.416748	0.000000	0.000000	4.000000	32.000000	0.000000
2111.530154	0.028333	0.489441	-0.112280	77.184265	36.557938	71.815598	-3.292343	0.000000	-3.763041	0.000000	0.000000	0.000000	-0.834116	-0.226439	-0.416748	0.000000	0.000000	4.000000	32.000000	0.000000
2111.533487	0.025518	0.488712	-0.113576	77.184265	36.557938	71.815598	-3.292343	0.000000	-3.763041	0.000000	0.000000	0.000000	-0.844294	-0.218791	-0.388639	0.000000	0.000000	4.000000	32.000000	0.000000
2111.536820	0.025518	0.488712	-0.113576	77.184265	36.557938	71.815598	-3.292343	0.000000	-3.763041	0.000000	0.000000	0.000000	-0.844294	-0.218791	-0.388639	0.000000	0.000000	4.000000	32.000000	0.000000
2111.540154	0.025518	0.488712	-0.113576	77.355827	36.587734	71.865028	-3.354753	0.000000	-3.707510	0.000000	0.000000	0.000000	-0.844294	-0.218791	-0.388639	0.000000	0.000000	4.000000	32.000000	0.000000
2111.543487	0.022695	0.487980	-0.114871	77.355827	36.587734	71.865028	-3.354753	0.000000	-3.707510	0.000000	0.000000	0.000000	-0.847010	-0.219446	-0.388491	0.000000	0.000000	4.000000	32.000000	0.000000
2111.546820	0.022695	0.487980	-0.114871	77.355827	36.587734	71.865028	-3.354753	0.000000	-3.707510	0.000000	0.000000	0.000000	-0.847010	-0.219446	-0.388491	0.000000	0.000000	4.000000	32.000000	0.000000
2111.550154	0.022695	0.487980	-0.114871	77.520088	36.613819	71.991943	-3.417237	0.000000	-3.649999	0.000000	0.000000	0.000000	-0.847010	-0.219446	-0.388491	0.000000	0.000000	4.000000	32.000000	0.000000
2111.553487	0.019865	0.487269	-0.116121	77.520088	36.613819	71.991943	-3.417237	0.000000	-3.649999	0.000000	0.000000	0.000000	-0.848933	-0.213278	-0.375157	0.000000	0.000000	4.000000	32.000000	0.000000
2111.556820	0.019865	0.487269	-0.116121	77.520088	36.613819	71.991943	-3.417237	0.000000	-3.649999	0.000000	0.000000	0.000000	-0.848933	-0.213278	-0.375157	0.000000	0.000000	4.000000	32.000000	0.000000
2111.560154	0.019865	0.487269	-0.116121	77.665749	36.592628	72.166550	-3.479003	0.000000	-3.591175	0.000000	0.000000	0.000000	-0.848933	-0.213278	-0.375157	0.000000	0.000000	4.000000	32.000000	0.000000
2111.563487	0.017050	0.486654	-0.117219	77.665749	36.592628	72.166550	-3.479003	0.000000	-3.591175	0.000000	0.000000	0.000000	-0.844673	-0.184742	-0.329234	0.000000	0.000000	4.000000	32.000000	0.000000
2111.566820	0.017050	0.486654	-0.117219	77.665749	36.592628	72.166550	-3.479003	0.000000	-3.591175	0.000000	0.000000	0.000000	-0.844673	-0.184742	-0.329234	0.000000	0.000000	4.000000	32.000000	0.000000
2111.570154	0.017050	0.486654	-0.117219	77.787926	36.496220	72.280960	-3.538084	0.000000	-3.532982	0.000000	0.000000	0.000000	-0.844673	-0.184742	-0.329234	0.000000	0.000000	4.000000	32.000000	0.000000
2111.573487	0.014195	0.486157	-0.118185	77.787926	36.496220	72.280960	-3.538084	0.000000	-3.532982	0.000000	0.000000	0.000000	-0.856376	-0.148929	-0.290068	0.000000	0.000000	4.000000	32.000000	0.000000
2111.576820	0.014195	0.486157	-0.118185	77.787926	36.496220	72.280960	-3.538084	0.000000	-3.532982	0.000000	0.000000	0.000000	-0.856376	-0.148929	-0.290068	0.000000	0.000000	4.000000	32.000000	0.000000
2111.580154	0.014195	0.486157	-0.118185	77.881126	36.308609	72.421951	-3.595717	0.000000	-3.474308	0.000000	0.000000	0.000000	-0.856376	-0.148929	-0.290068	0.000000	0.000000	4.000000	32.000000	0.000000
2111.583487	0.011302	0.485779	-0.118906	77.881126	36.308609	72.421951	-3.595717	0.000000	-3.474308	0.000000	0.000000	0.000000	-0.867802	-0.113419	-0.216166	0.000000	0.000000	4.000000	32.000000	0.000000
2111.586820	0.011302	0.485779	-0.118906	77.881126	36.308609	72.421951	-3.595717	0.000000	-3.474308	0.000000	0.000000	0.000000	-0.867802	-0.113419	-0.216166	0.000000	0.000000	4.000000	32.000000	0.000000
2111.590154	0.011302	0.485779	-0.118906	77.951401	36.026878	72.287277	-3.650321	0.000000	-3.416893	0.000000	0.000000	0.000000	-0.867802	-0.113419	-0.216166	0.000000	0.000000	4.000000	32.000000	0.000000
2111.593487	0.008317	0.485488	-0.119400	77.951401	36.026878	72.287277	-3.650321	0.000000	-3.416893	0.000000	0.000000	0.000000	-0.895661	-0.087211	-0.148300	0.000000	0.000000	4.000000	32.000000	0.000000
2111.596820	0.008317	0.485488	-0.119400	77.951401	36.026878	72.287277	-3.650321	0.000000	-3.416893	0.000000	0.000000	0.000000	-0.895661	-0.087211	-0.148300	0.000000	0.000000	4.000000	32.000000	0.000000
2111.600154	0.008317	0.485488	-0.119400	78.002899	35.671818	71.500839	-3.703234	0.000000	-3.359473	0.000000	0.000000	0.000000	-0.895661	-0.087211	-0.148300	0.000000	0.000000	4.000000	32.000000	0.000000
2111.603487	0.005216	0.485255	-0.119691	78.002899	35.671818	71.500839	-3.703234	0.000000	-3.359473	0.000000	0.000000	0.000000	-0.930164	-0.070142	-0.087273	0.000000	0.000000	4.000000	32.000000	0.000000
2111.606820	0.005216	0.485255	-0.119691	78.002899	35.671818	71.500839	-3.703234	0.000000	-3.359473	0.000000	0.000000	0.000000	-0.930164	-0.070142	-0.087273	0.000000	0.000000	4.000000	32.000000	0.000000
2111.610154	0.005216	0.485255	-0.119691	78.044044	35.257175	70.242462	-3.755311	0.000000	-3.301157	0.000000	0.000000	0.000000	-0.930164	-0.070142	-0.087273	0.000000	0.000000	4.000000	32.000000	0.000000
2111.613487	0.001963	0.485007	-0.119846	78.044044	35.257175	70.242462	-3.755311	0.000000	-3.301157	0.000000	0.000000	0.000000	-0.976088	-0.074306	-0.046331	0.000000	0.000000	4.000000	32.000000	0.000000
2111.616820	0.001963	0.485007	-0.119846	78.044044	35.257175	70.242462	-3.755311	0.000000	-3.301157	0.000000	0.000000	0.000000	-0.976088	-0.074306	-0.046331	0.000000	0.000000	4.000000	32.000000	0.000000
2111.620154	0.001963	0.485007	-0.119846	78.079369	34.798450	69.059486	-3.808226	0.000000	-3.239971	0.000000	0.000000	0.000000	-0.976088	-0.074306	-0.046331	0.000000	0.000000	4.000000	32.000000	0.000000
2111.623487	-0.001464	0.484771	-0.119894	78.079369	34.798450	69.059486	-3.808226	0.000000	-3.239971	0.000000	0.000000	0.000000	-1.028048	-0.070816	-0.014381	0.000000	0.000000	4.000000	32.000000	0.000000
2111.626820	-0.001464	0.484771	-0.119894	78.079369	34.798450	69.059486	-3.808226	0.000000	-3.239971	0.000000	0.000000	0.000000	-1.028048	-0.070816	-0.014381	0.000000	0.000000	4.000000	32.000000	0.000000
2111.630154	-0.001464	0.484771	-0.119894	78.109718	34.317814	68.132118	-3.862814	0.000000	-3.174692	0.000000	0.000000	0.000000	-1.028048	-0.070816	-0.014381	0.000000	0.000000	4.000000	32.000000	0.000000
2111.633487	-0.005036	0.484535	-0.119862	78.109718	34.317814	68.132118	-3.862814	0.000000	-3.174692	0.000000	0.000000	0.000000	-1.071436	-0.070739	0.009405	0.000000	0.000000	4.000000	32.000000	0.000000
2111.636820	-0.005036	0.484535	-0.119862	78.109718	34.317814	68.132118	-3.862814	0.000000	-3.174692	0.000000	0.000000	0.000000	-1.071436	-0.070739	0.009405	0.000000	0.000000	4.000000	32.000000	0.000000
2111.640154	-0.005036	0.484535	-0.119862	78.125427	33.824066	67.492416	-3.919062	0.000000	-3.104989	0.000000	0.000000	0.000000	-1.071436	-0.070739	0.009405	0.000000	0.000000	4.000000	32.000000	0.000000
2111.643487	-0.008721	0.484303	-0.119826	78.125427	33.824066	67.492416	-3.919062	0.000000	-3.104989	0.000000	0.000000	0.000000	-1.105668	-0.069663	0.011016	0.000000	0.000000	4.000000	32.000000	0.000000
2111.646820	-0.008721	0.484303	-0.119826	78.125427	33.824066	67.492416	-3.919062	0.000000	-3.104989	0.000000	0.000000	0.000000	-1.105668	-0.069663	0.011016	0.000000	0.000000	4.000000	32.000000	0.000000
2111.650154	-0.008721	0.484303	-0.119826	78.113525	33.408619	67.281441	-3.977430	0.000000	-3.029861	0.000000	0.000000	0.000000	-1.105668	-0.069663	0.011016	0.000000	0.000000	4.000000	32.000000	0.000000
2111.653487	-0.012523	0.484122	-0.119768	78.113525	33.408619	67.281441	-3.977430	0.000000	-3.029861	0.000000	0.000000	0.000000	-1.140450	-0.054196	0.017341	0.000000	0.000000	4.000000	32.000000	0.000000
2111.656820	-0.012523	0.484122	-0.119768	78.113525	33.408619	67.281441	-3.977430	0.000000	-3.029861	0.000000	0.000000	0.000000	-1.140450	-0.054196	0.017341	0.000000	0.000000	4.000000	32.000000	0.000000
2111.660154	-0.012523	0.484122	-0.119768	78.150459	33.789768	67.999817	-4.037683	0.000000	-2.949086	0.000000	0.000000	0.000000	-1.140450	-0.054196	0.017341	0.000000	0.000000	4.000000	32.000000	0.000000
2111.663487	-0.016379	0.483986	-0.119666	78.150459	33.789768	67.999817	-4.037683	0.000000	-2.949086	0.000000	0.000000	0.000000	-1.156888	-0.040995	0.030595	0.000000	0.000000	4.000000	32.000000	0.000000
2111.666820	-0.016379	0.483986	-0.119666	78.150459	33.789768	67.999817	-4.037683	0.000000	-2.949086	0.000000	0.000000	0.000000	-1.156888	-0.040995	0.030595	0.000000	0.000000	4.000000	32.000000	0.000000
2111.670154	-0.016379	0.483986	-0.119666	78.345955	36.045269	70.029480	-4.098493	0.000000	-2.863976	0.000000	0.000000	0.000000	-1.156888	-0.040995	0.030595	0.000000	0.000000	4.000000	32.000000	0.000000
2111.673487	-0.020264	0.483886	-0.119729	78.345955	36.045269	70.029480	-4.098493	0.000000	-2.863976	0.000000	0.000000	0.000000	-1.165541	-0.029949	-0.018954	0.000000	0.000000	4.000000	32.000000	0.000000
2111.676820	-0.020264	0.483886	-0.119729	78.345955	36.045269	70.029480	-4.098493	0.000000	-2.863976	0.000000	0.000000	0.000000	-1.165541	-0.029949	-0.018954	0.000000	0.000000	4.000000	32.000000	0.000000
2111.680154	-0.020264	0.483886	-0.119729	78.511169	39.423466	72.561386	-4.161591	0.000000	-2.771492	0.000000	0.000000	0.000000	-1.165541	-0.029949	-0.018954	0.000000	0.000000	4.000000	32.000000	0.000000
2111.683487	-0.024111	0.483889	-0.119702	78.511169	39.423466	72.561386	-4.161591	0.000000	-2.771492	0.000000	0.000000	0.000000	-1.154150	0.001028	0.007984	0.000000	0.000000	4.000000	32.000000	0.000000
2111.686820	-0.024111	0.483889	-0.119702	78.511169	39.423466	72.561386	-4.161591	0.000000	-2.771492	0.000000	0.000000	0.000000	-1.154150	0.001028	0.007984	0.000000	0.000000	4.000000	32.000000	0.000000
2111.690154	-0.024111	0.483889	-0.119702	78.513779	42.980724	75.367760	-4.222864	0.000000	-2.677203	0.000000	0.000000	0.000000	-1.154150	0.001028	0.007984	0.000000	0.000000	4.000000	32.000000	0.000000
2111.693487	-0.028057	0.484000	-0.119549	78.513779	42.980724	75.367760	-4.222864	0.000000	-2.677203	0.000000	0.000000	0.000000	-1.183555	0.033160	0.045918	0.000000	0.000000	4.000000	32.000000	0.000000
2111.696820	-0.028057	0.484000	-0.119549	78.513779	42.980724	75.367760	-4.222864	0.000000	-2.677203	0.000000	0.000000	0.000000	-1.183555	0.033160	0.045918	0.000000	0.000000	4.000000	32.000000	0.000000
2111.700154	-0.028057	0.484000	-0.119549	78.352684	46.348366	78.770302	-4.284079	0.000000	-2.578113	0.000000	0.000000	0.000000	-1.183555	0.033160	0.045918	0.000000	0.000000	4.000000	32.000000	0.000000
2111.703487	-0.032190	0.484184	-0.119232	78.352684	46.348366	78.770302	-4.284079	0.000000	-2.578113	0.000000	0.000000	0.000000	-1.240130	0.055397	0.095152	0.000000	0.000000	4.000000	32.000000	0.000000
2111.706820	-0.032190	0.484184	-0.119232	78.352684	46.348366	78.770302	-4.284079	0.000000	-2.578113	0.000000	0.000000	0.000000	-1.240130	0.055397	0.095152	0.000000	0.000000	4.000000	32.000000	0.000000
2111.710154	-0.032190	0.484184	-0.119232	78.051483	49.366169	82.155228	-4.346277	0.000000	-2.471816	0.000000	0.000000	0.000000	-1.240130	0.055397	0.095152	0.000000	0.000000	4.000000	32.000000	0.000000
2111.713487	-0.036460	0.484444	-0.118868	78.051483	49.366169	82.155228	-4.346277	0.000000	-2.471816	0.000000	0.000000	0.000000	-1.280896	0.077848	0.109117	0.000000	0.000000	4.000000	32.000000	0.000000
2111.716820	-0.036460	0.484444	-0.118868	78.051483	49.366169	82.155228	-4.346277	0.000000	-2.471816	0.000000	0.000000	0.000000	-1.280896	0.077848	0.109117	0.000000	0.000000	4.000000	32.000000	0.000000
2111.720154	-0.036460	0.484444	-0.118868	77.656609	51.984364	84.745155	-4.409551	0.000000	-2.357087	0.000000	0.000000	0.000000	-1.280896	0.077848	0.109117	0.000000	0.000000	4.000000	32.000000	0.000000
2111.723487	-0.040910	0.484775	-0.118398	77.656609	51.984364	84.745155	-4.409551	0.000000	-2.357087	0.000000	0.000000	0.000000	-1.334942	0.099355	0.141191	0.000000	0.000000	4.000000	32.000000	0.000000
2111.726820	-0.040910	0.484775	-0.118398	77.656609	51.984364	84.745155	-4.409551	0.000000	-2.357087	0.000000	0.000000	0.000000	-1.334942	0.099355	0.141191	0.000000	0.000000	4.000000	32.000000	0.000000
2111.730154	-0.040910	0.484775	-0.118398	77.207588	54.377903	86.584373	-4.473777	0.000000	-2.232784	0.000000	0.000000	0.000000	-1.334942	0.099355	0.141191	0.000000	0.000000	4.000000	32.000000	0.000000
2111.733487	-0.045521	0.485164	-0.117893	77.207588	54.377903	86.584373	-4.473777	0.000000	-2.232784	0.000000	0.000000	0.000000	-1.383415	0.116635	0.151357	0.000000	0.000000	4.000000	32.000000	0.000000
2111.736820	-0.045521	0.485164	-0.117893	77.207588	54.377903	86.584373	-4.473777	0.000000	-2.232784	0.000000	0.000000	0.000000	-1.383415	0.116635	0.151357	0.000000	0.000000	4.000000	32.000000	0.000000
2111.740154	-0.045521	0.485164	-0.117893	76.699760	56.616905	88.130119	-4.538821	0.000000	-2.097405	0.000000	0.000000	0.000000	-1.383415	0.116635	0.151357	0.000000	0.000000	4.000000	32.000000	0.000000
2111.743487	-0.050324	0.485607	-0.117295	76.699760	56.616905	88.130119	-4.538821	0.000000	-2.097405	0.000000	0.000000	0.000000	-1.441007	0.133020	0.179571	0.000000	0.000000	4.000000	32.000000	0.000000
2111.746820	-0.050324	0.485607	-0.117295	76.699760	56.616905	88.130119	-4.538821	0.000000	-2.097405	0.000000	0.000000	0.000000	-1.441007	0.133020	0.179571	0.000000	0.000000	4.000000	32.000000	0.000000
2111.750154	-0.050324	0.485607	-0.117295	76.148705	58.548409	89.249619	-4.604120	0.000000	-1.949893	0.000000	0.000000	0.000000	-1.441007	0.133020	0.179571	0.000000	0.000000	4.000000	32.000000	0.000000
2111.753487	-0.055276	0.486152	-0.116512	76.148705	58.548409	89.249619	-4.604120	0.000000	-1.949893	0.000000	0.000000	0.000000	-1.485580	0.163322	0.234796	0.000000	0.000000	4.000000	32.000000	0.000000
2111.756820	-0.055276	0.486152	-0.116512	76.148705	58.548409	89.249619	-4.604120	0.000000	-1.949893	0.000000	0.000000	0.000000	-1.485580	0.163322	0.234796	0.000000	0.000000	4.000000	32.000000	0.000000
2111.760154	-0.055276	0.486152	-0.116512	75.562820	60.193768	90.230400	-4.667918	0.000000	-1.791798	0.000000	0.000000	0.000000	-1.485580	0.163322	0.234796	0.000000	0.000000	4.000000	32.000000	0.000000
2111.763487	-0.060380	0.486757	-0.115594	75.562820	60.193768	90.230400	-4.667918	0.000000	-1.791798	0.000000	0.000000	0.000000	-1.531026	0.181661	0.275269	0.000000	0.000000	4.000000	32.000000	0.000000
2111.766820	-0.060380	0.486757	-0.115594	75.562820	60.193768	90.230400	-4.667918	0.000000	-1.791798	0.000000	0.000000	0.000000	-1.531026	0.181661	0.275269	0.000000	0.000000	4.000000	32.000000	0.000000
2111.770154	-0.060380	0.486757	-0.115594	74.968124	61.608116	91.353073	-4.729883	0.000000	-1.621174	0.000000	0.000000	0.000000	-1.531026	0.181661	0.275269	0.000000	0.000000	4.000000	32.000000	0.000000
2111.773487	-0.065669	0.487410	-0.114505	74.968124	61.608116	91.353073	-4.729883	0.000000	-1.621174	0.000000	0.000000	0.000000	-1.586662	0.195899	0.326743	0.000000	0.000000	4.000000	32.000000	0.000000
2111.776820	-0.065669	0.487410	-0.114505	74.968124	61.608116	91.353073	-4.729883	0.000000	-1.621174	0.000000	0.000000	0.000000	-1.586662	0.195899	0.326743	0.000000	0.000000	4.000000	32.000000	0.000000
2111.780154	-0.065669	0.487410	-0.114505	74.400955	63.058403	92.624146	-4.789366	0.000000	-1.435961	0.000000	0.000000	0.000000	-1.586662	0.195899	0.326743	0.000000	0.000000	4.000000	32.000000	0.000000
2111.783487	-0.071068	0.488081	-0.113256	74.400955	63.058403	92.624146	-4.789366	0.000000	-1.435961	0.000000	0.000000	0.000000	-1.619865	0.201296	0.374662	0.000000	0.000000	4.000000	32.000000	0.000000
2111.786820	-0.071068	0.488081	-0.113256	74.400955	63.058403	92.624146	-4.789366	0.000000	-1.435961	0.000000	0.000000	0.000000	-1.619865	0.201296	0.374662	0.000000	0.000000	4.000000	32.000000	0.000000
2111.790154	-0.071068	0.488081	-0.113256	73.855980	64.699440	93.909264	-4.844433	0.000000	-1.237527	0.000000	0.000000	0.000000	-1.619865	0.201296	0.374662	0.000000	0.000000	4.000000	32.000000	0.000000
2111.793487	-0.076558	0.488798	-0.111754	73.855980	64.699440	93.909264	-4.844433	0.000000	-1.237527	0.000000	0.000000	0.000000	-1.646938	0.215182	0.450705	0.000000	0.000000	4.000000	32.000000	0.000000
2111.796820	-0.076558	0.488798	-0.111754	73.855980	64.699440	93.909264	-4.844433	0.000000	-1.237527	0.000000	0.000000	0.000000	-1.646938	0.215182	0.450705	0.000000	0.000000	4.000000	32.000000	0.000000
2111.800154	-0.076558	0.488798	-0.111754	73.334206	66.638893	95.481781	-4.893500	0.000000	-1.026479	0.000000	0.000000	0.000000	-1.646938	0.215182	0.450705	0.000000	0.000000	4.000000	32.000000	0.000000
2111.803487	-0.082080	0.489532	-0.110007	73.334206	66.638893	95.481781	-4.893500	0.000000	-1.026479	0.000000	0.000000	0.000000	-1.656472	0.220127	0.524197	0.000000	0.000000	4.000000	32.000000	0.000000
2111.806820	-0.082080	0.489532	-0.110007	73.334206	66.638893	95.481781	-4.893500	0.000000	-1.026479	0.000000	0.000000	0.000000	-1.656472	0.220127	0.524197	0.000000	0.000000	4.000000	32.000000	0.000000
2111.810154	-0.082080	0.489532	-0.110007	72.824020	68.799667	97.329613	-4.934949	0.000000	-0.803916	0.000000	0.000000	0.000000	-1.656472	0.220127	0.524197	0.000000	0.000000	4.000000	32.000000	0.000000
2111.813487	-0.087637	0.490323	-0.107899	72.824020	68.799667	97.329613	-4.934949	0.000000	-0.803916	0.000000	0.000000	0.000000	-1.667150	0.237248	0.632274	0.000000	0.000000	4.000000	32.000000	0.000000
2111.816820	-0.087637	0.490323	-0.107899	72.824020	68.799667	97.329613	-4.934949	0.000000	-0.803916	0.000000	0.000000	0.000000	-1.667150	0.237248	0.632274	0.000000	0.000000	4.000000	32.000000	0.000000
2111.820154	-0.087637	0.490323	-0.107899	72.237022	71.127998	99.298706	-4.967498	0.000000	-0.569182	0.000000	0.000000	0.000000	-1.667150	0.237248	0.632274	0.000000	0.000000	4.000000	32.000000	0.000000
2111.823487	-0.093181	0.491165	-0.105393	72.237022	71.127998	99.298706	-4.967498	0.000000	-0.569182	0.000000	0.000000	0.000000	-1.663407	0.252564	0.751974	0.000000	0.000000	4.000000	32.000000	0.000000
2111.826820	-0.093181	0.491165	-0.105393	72.237022	71.127998	99.298706	-4.967498	0.000000	-0.569182	0.000000	0.000000	0.000000	-1.663407	0.252564	0.751974	0.000000	0.000000	4.000000	32.000000	0.000000
2111.830154	-0.093181	0.491165	-0.105393	71.590897	73.621330	101.276863	-4.989569	0.000000	-0.322807	0.000000	0.000000	0.000000	-1.663407	0.252564	0.751974	0.000000	0.000000	4.000000	32.000000	0.000000
2111.833487	-0.098735	0.492067	-0.102514	71.590897	73.621330	101.276863	-4.989569	0.000000	-0.322807	0.000000	0.000000	0.000000	-1.666016	0.270720	0.863561	0.000000	0.000000	4.000000	32.000000	0.000000
2111.836820	-0.098735	0.492067	-0.102514	71.590897	73.621330	101.276863	-4.989569	0.000000	-0.322807	0.000000	0.000000	0.000000	-1.666016	0.270720	0.863561	0.000000	0.000000	4.000000	32.000000	0.000000
2111.840154	-0.098735	0.492067	-0.102514	70.917313	76.365295	103.182541	-4.999619	0.000000	-0.061701	0.000000	0.000000	0.000000	-1.666016	0.270720	0.863561	0.000000	0.000000	4.000000	32.000000	0.000000
2111.843487	-0.104327	0.493028	-0.099317	70.917313	76.365295	103.182541	-4.999619	0.000000	-0.061701	0.000000	0.000000	0.000000	-1.677619	0.288103	0.958993	0.000000	0.000000	4.000000	32.000000	0.000000
2111.846820	-0.104327	0.493028	-0.099317	70.917313	76.365295	103.182541	-4.999619	0.000000	-0.061701	0.000000	0.000000	0.000000	-1.677619	0.288103	0.958993	0.000000	0.000000	4.000000	32.000000	0.000000
2111.850154	-0.104327	0.493028	-0.099317	70.247581	79.304871	105.129646	-4.965872	0.000000	0.216346	0.000000	0.000000	0.000000	-1.677619	0.288103	0.958993	0.000000	0.000000	4.000000	32.000000	0.000000
2111.853487	-0.109947	0.494048	-0.095799	70.247581	79.304871	105.129646	-4.965872	0.000000	0.216346	0.000000	0.000000	0.000000	-1.686127	0.305967	1.055551	0.000000	0.000000	4.000000	32.000000	0.000000
2111.856820	-0.109947	0.494048	-0.095799	70.247581	79.304871	105.129646	-4.965872	0.000000	0.216346	0.000000	0.000000	0.000000	-1.686127	0.305967	1.055551	0.000000	0.000000	4.000000	32.000000	0.000000
2111.860154	-0.109947	0.494048	-0.095799	69.587151	82.349098	107.228638	-4.789947	0.000000	0.497367	0.000000	0.000000	0.000000	-1.686127	0.305967	1.055551	0.000000	0.000000	4.000000	32.000000	0.000000
2111.863487	-0.115553	0.495124	-0.091992	69.587151	82.349098	107.228638	-4.789947	0.000000	0.497367	0.000000	0.000000	0.000000	-1.681699	0.322996	1.142220	0.000000	0.000000	4.000000	32.000000	0.000000
2111.866820	-0.115553	0.495124	-0.091992	69.587151	82.349098	107.228638	-4.789947	0.000000	0.497367	0.000000	0.000000	0.000000	-1.681699	0.322996	1.142220	0.000000	0.000000	4.000000	32.000000	0.000000
2111.870154	-0.115553	0.495124	-0.091992	68.932381	85.427452	109.643059	-4.599577	0.000000	0.777650	0.000000	0.000000	0.000000	-1.681699	0.322996	1.142220	0.000000	0.000000	4.000000	32.000000	0.000000
2111.873487	-0.121087	0.496225	-0.087895	68.932381	85.427452	109.643059	-4.599577	0.000000	0.777650	0.000000	0.000000	0.000000	-1.660154	0.330254	1.228980	0.000000	0.000000	4.000000	32.000000	0.000000
2111.876820	-0.121087	0.496225	-0.087895	68.932381	85.427452	109.643059	-4.599577	0.000000	0.777650	0.000000	0.000000	0.000000	-1.660154	0.330254	1.228980	0.000000	0.000000	4.000000	32.000000	0.000000
2111.880154	-0.121087	0.496225	-0.087895	68.279091	88.549652	112.222824	-4.394747	0.000000	1.054343	0.000000	0.000000	0.000000	-1.660154	0.330254	1.228980	0.000000	0.000000	4.000000	32.000000	0.000000
2111.883487	-0.126451	0.497359	-0.083497	68.279091	88.549652	112.222824	-4.394747	0.000000	1.054343	0.000000	0.000000	0.000000	-1.609164	0.340066	1.319354	0.000000	0.000000	4.000000	32.000000	0.000000
2111.886820	-0.126451	0.497359	-0.083497	68.279091	88.549652	112.222824	-4.394747	0.000000	1.054343	0.000000	0.000000	0.000000	-1.609164	0.340066	1.319354	0.000000	0.000000	4.000000	32.000000	0.000000
2111.890154	-0.126451	0.497359	-0.083497	67.627327	91.675583	114.701393	-4.174855	0.000000	1.322537	0.000000	0.000000	0.000000	-1.609164	0.340066	1.319354	0.000000	0.000000	4.000000	32.000000	0.000000
2111.893487	-0.131620	0.498503	-0.078781	67.627327	91.675583	114.701393	-4.174855	0.000000	1.322537	0.000000	0.000000	0.000000	-1.550866	0.343375	1.414725	0.000000	0.000000	4.000000	32.000000	0.000000
2111.896820	-0.131620	0.498503	-0.078781	67.627327	91.675583	114.701393	-4.174855	0.000000	1.322537	0.000000	0.000000	0.000000	-1.550866	0.343375	1.414725	0.000000	0.000000	4.000000	32.000000	0.000000
2111.900154	-0.131620	0.498503	-0.078781	67.021500	94.770126	117.036400	-3.939067	0.000000	1.581014	0.000000	0.000000	0.000000	-1.550866	0.343375	1.414725	0.000000	0.000000	4.000000	32.000000	0.000000
2111.903487	-0.136570	0.499676	-0.073783	67.021500	94.770126	117.036400	-3.939067	0.000000	1.581014	0.000000	0.000000	0.000000	-1.485035	0.351726	1.499538	0.000000	0.000000	4.000000	32.000000	0.000000
2111.906820	-0.136570	0.499676	-0.073783	67.021500	94.770126	117.036400	-3.939067	0.000000	1.581014	0.000000	0.000000	0.000000	-1.485035	0.351726	1.499538	0.000000	0.000000	4.000000	32.000000	0.000000
2111.910154	-0.136570	0.499676	-0.073783	66.464691	97.936707	119.302261	-3.689144	0.000000	1.828520	0.000000	0.000000	0.000000	-1.485035	0.351726	1.499538	0.000000	0.000000	4.000000	32.000000	0.000000
2111.913487	-0.141274	0.500871	-0.068534	66.464691	97.936707	119.302261	-3.689144	0.000000	1.828520	0.000000	0.000000	0.000000	-1.411087	0.358657	1.574618	0.000000	0.000000	4.000000	32.000000	0.000000
2111.916820	-0.141274	0.500871	-0.068534	66.464691	97.936707	119.302261	-3.689144	0.000000	1.828520	0.000000	0.000000	0.000000	-1.411087	0.358657	1.574618	0.000000	0.000000	4.000000	32.000000	0.000000
2111.920154	-0.141274	0.500871	-0.068534	65.988129	101.233841	121.554573	-3.426708	0.000000	2.063702	0.000000	0.000000	0.000000	-1.411087	0.358657	1.574618	0.000000	0.000000	4.000000	32.000000	0.000000
2111.923487	-0.145757	0.502108	-0.063090	65.988129	101.233841	121.554573	-3.426708	0.000000	2.063702	0.000000	0.000000	0.000000	-1.344959	0.371000	1.633236	0.000000	0.000000	4.000000	32.000000	0.000000
2111.926820	-0.145757	0.502108	-0.063090	65.988129	101.233841	121.554573	-3.426708	0.000000	2.063702	0.000000	0.000000	0.000000	-1.344959	0.371000	1.633236	0.000000	0.000000	4.000000	32.000000	0.000000
2111.930154	-0.145757	0.502108	-0.063090	65.598000	104.693634	123.837288	-3.154502	0.000000	2.287861	0.000000	0.000000	0.000000	-1.344959	0.371000	1.633236	0.000000	0.000000	4.000000	32.000000	0.000000
2111.933487	-0.149957	0.503377	-0.057518	65.598000	104.693634	123.837288	-3.154502	0.000000	2.287861	0.000000	0.000000	0.000000	-1.259941	0.380747	1.671678	0.000000	0.000000	4.000000	32.000000	0.000000
2111.936820	-0.149957	0.503377	-0.057518	65.598000	104.693634	123.837288	-3.154502	0.000000	2.287861	0.000000	0.000000	0.000000	-1.259941	0.380747	1.671678	0.000000	0.000000	4.000000	32.000000	0.000000
2111.940154	-0.149957	0.503377	-0.057518	65.253296	108.155083	126.076088	-2.875889	0.000000	2.497852	0.000000	0.000000	0.000000	-1.259941	0.380747	1.671678	0.000000	0.000000	4.000000	32.000000	0.000000
2111.943487	-0.153930	0.504708	-0.051792	65.253296	108.155083	126.076088	-2.875889	0.000000	2.497852	0.000000	0.000000	0.000000	-1.191985	0.399168	1.717878	0.000000	0.000000	4.000000	32.000000	0.000000
2111.946820	-0.153930	0.504708	-0.051792	65.253296	108.155083	126.076088	-2.875889	0.000000	2.497852	0.000000	0.000000	0.000000	-1.191985	0.399168	1.717878	0.000000	0.000000	4.000000	32.000000	0.000000
2111.950154	-0.153930	0.504708	-0.051792	64.912407	111.452621	128.195282	-2.589576	0.000000	2.696515	0.000000	0.000000	0.000000	-1.191985	0.399168	1.717878	0.000000	0.000000	4.000000	32.000000	0.000000
2111.953487	-0.157647	0.506121	-0.045948	64.912407	111.452621	128.195282	-2.589576	0.000000	2.696515	0.000000	0.000000	0.000000	-1.115119	0.423909	1.753029	0.000000	0.000000	4.000000	32.000000	0.000000
2111.956820	-0.157647	0.506121	-0.045948	64.912407	111.452621	128.195282	-2.589576	0.000000	2.696515	0.000000	0.000000	0.000000	-1.115119	0.423909	1.753029	0.000000	0.000000	4.000000	32.000000	0.000000
2111.960154	-0.157647	0.506121	-0.045948	64.533913	114.477737	130.135361	-2.297405	0.000000	2.882369	0.000000	0.000000	0.000000	-1.115119	0.423909	1.753029	0.000000	0.000000	4.000000	32.000000	0.000000
2111.963487	-0.161174	0.507594	-0.040009	64.533913	114.477737	130.135361	-2.297405	0.000000	2.882369	0.000000	0.000000	0.000000	-1.058125	0.442131	1.781649	0.000000	0.000000	4.000000	32.000000	0.000000
2111.966820	-0.161174	0.507594	-0.040009	64.533913	114.477737	130.135361	-2.297405	0.000000	2.882369	0.000000	0.000000	0.000000	-1.058125	0.442131	1.781649	0.000000	0.000000	4.000000	32.000000	0.000000
2111.970154	-0.161174	0.507594	-0.040009	64.106651	117.129860	131.835739	-2.000463	0.000000	3.058722	0.000000	0.000000	0.000000	-1.058125	0.442131	1.781649	0.000000	0.000000	4.000000	32.000000	0.000000
2111.973487	-0.164480	0.509155	-0.033966	64.106651	117.129860	131.835739	-2.000463	0.000000	3.058722	0.000000	0.000000	0.000000	-0.991587	0.468297	1.813039	0.000000	0.000000	4.000000	32.000000	0.000000
2111.976820	-0.164480	0.509155	-0.033966	64.106651	117.129860	131.835739	-2.000463	0.000000	3.058722	0.000000	0.000000	0.000000	-0.991587	0.468297	1.813039	0.000000	0.000000	4.000000	32.000000	0.000000
2111.980154	-0.164480	0.509155	-0.033966	63.665295	119.426033	133.296371	-1.698290	0.000000	3.223987	0.000000	0.000000	0.000000	-0.991587	0.468297	1.813039	0.000000	0.000000	4.000000	32.000000	0.000000
2111.983487	-0.167617	0.510801	-0.027885	63.665295	119.426033	133.296371	-1.698290	0.000000	3.223987	0.000000	0.000000	0.000000	-0.941264	0.493809	1.824109	0.000000	0.000000	4.000000	32.000000	0.000000
2111.986820	-0.167617	0.510801	-0.027885	63.665295	119.426033	133.296371	-1.698290	0.000000	3.223987	0.000000	0.000000	0.000000	-0.941264	0.493809	1.824109	0.000000	0.000000	4.000000	32.000000	0.000000
2111.990154	-0.167617	0.510801	-0.027885	63.234951	121.528038	134.597366	-1.394272	0.000000	3.380864	0.000000	0.000000	0.000000	-0.941264	0.493809	1.824109	0.000000	0.000000	4.000000	32.000000	0.000000
2111.993487	-0.170580	0.512510	-0.021763	63.234951	121.528038	134.597366	-1.394272	0.000000	3.380864	0.000000	0.000000	0.000000	-0.888722	0.512426	1.836782	0.000000	0.000000	4.000000	32.000000	0.000000
2111.996820	-0.170580	0.512510	-0.021763	63.234951	121.528038	134.597366	-1.394272	0.000000	3.380864	0.000000	0.000000	0.000000	-0.888722	0.512426	1.836782	0.000000	0.000000	4.000000	32.000000	0.000000
2112.000154	-0.170580	0.512510	-0.021763	62.851540	123.613106	135.855164	-1.088141	0.000000	3.528984	0.000000	0.000000	0.000000	-0.888722	0.512426	1.836782	0.000000	0.000000	4.000000	32.000000	0.000000
2112.003487	-0.173413	0.514292	-0.015641	62.851540	123.613106	135.855164	-1.088141	0.000000	3.528984	0.000000	0.000000	0.000000	-0.850024	0.534630	1.836468	0.000000	0.000000	4.000000	32.000000	0.000000
2112.006820	-0.173413	0.514292	-0.015641	62.851540	123.613106	135.855164	-1.088141	0.000000	3.528984	0.000000	0.000000	0.000000	-0.850024	0.534630	1.836468	0.000000	0.000000	4.000000	32.000000	0.000000
2112.010154	-0.173413	0.514292	-0.015641	62.576458	125.696640	136.851105	-0.782063	0.000000	3.670655	0.000000	0.000000	0.000000	-0.850024	0.534630	1.836468	0.000000	0.000000	4.000000	32.000000	0.000000
2112.013487	-0.176098	0.516118	-0.009556	62.576458	125.696640	136.851105	-0.782063	0.000000	3.670655	0.000000	0.000000	0.000000	-0.805331	0.547956	1.825722	0.000000	0.000000	4.000000	32.000000	0.000000
2112.016820	-0.176098	0.516118	-0.009556	62.576458	125.696640	136.851105	-0.782063	0.000000	3.670655	0.000000	0.000000	0.000000	-0.805331	0.547956	1.825722	0.000000	0.000000	4.000000	32.000000	0.000000
2112.020154	-0.176098	0.516118	-0.009556	62.549324	127.565712	137.245789	-0.477776	0.000000	3.804876	0.000000	0.000000	0.000000	-0.805331	0.547956	1.825722	0.000000	0.000000	4.000000	32.000000	0.000000
2112.023487	-0.178534	0.518022	-0.003425	62.549324	127.565712	137.245789	-0.477776	0.000000	3.804876	0.000000	0.000000	0.000000	-0.730941	0.571013	1.839091	0.000000	0.000000	4.000000	32.000000	0.000000
2112.026820	-0.178534	0.518022	-0.003425	62.549324	127.565712	137.245789	-0.477776	0.000000	3.804876	0.000000	0.000000	0.000000	-0.730941	0.571013	1.839091	0.000000	0.000000	4.000000	32.000000	0.000000
2112.030154	-0.178534	0.518022	-0.003425	62.836777	128.983551	137.153610	-0.171261	0.000000	3.926700	0.000000	0.000000	0.000000	-0.730941	0.571013	1.839091	0.000000	0.000000	4.000000	32.000000	0.000000
2112.033487	-0.180722	0.519944	0.002711	62.836777	128.983551	137.153610	-0.171261	0.000000	3.926700	0.000000	0.000000	0.000000	-0.656267	0.576844	1.841006	0.000000	0.000000	4.000000	32.000000	0.000000
2112.036820	-0.180722	0.519944	0.002711	62.836777	128.983551	137.153610	-0.171261	0.000000	3.926700	0.000000	0.000000	0.000000	-0.656267	0.576844	1.841006	0.000000	0.000000	4.000000	32.000000	0.000000
2112.040154	-0.180722	0.519944	0.002711	63.322918	129.834213	137.077667	0.135573	0.000000	4.036077	0.000000	0.000000	0.000000	-0.656267	0.576844	1.841006	0.000000	0.000000	4.000000	32.000000	0.000000
2112.043487	-0.182717	0.521913	0.008828	63.322918	129.834213	137.077667	0.135573	0.000000	4.036077	0.000000	0.000000	0.000000	-0.598555	0.590743	1.835096	0.000000	0.000000	4.000000	32.000000	0.000000
2112.046820	-0.182717	0.521913	0.008828	63.322918	129.834213	137.077667	0.135573	0.000000	4.036077	0.000000	0.000000	0.000000	-0.598555	0.590743	1.835096	0.000000	0.000000	4.000000	32.000000	0.000000
2112.050154	-0.182717	0.521913	0.008828	63.855724	130.170380	137.008057	0.441423	0.000000	4.135837	0.000000	0.000000	0.000000	-0.598555	0.590743	1.835096	0.000000	0.000000	4.000000	32.000000	0.000000
2112.053487	-0.184550	0.523957	0.015021	63.855724	130.170380	137.008057	0.441423	0.000000	4.135837	0.000000	0.000000	0.000000	-0.550056	0.612977	1.857891	0.000000	0.000000	4.000000	32.000000	0.000000
2112.056820	-0.184550	0.523957	0.015021	63.855724	130.170380	137.008057	0.441423	0.000000	4.135837	0.000000	0.000000	0.000000	-0.550056	0.612977	1.857891	0.000000	0.000000	4.000000	32.000000	0.000000
2112.060154	-0.184550	0.523957	0.015021	64.401688	130.224777	136.709076	0.751071	0.000000	4.227513	0.000000	0.000000	0.000000	-0.550056	0.612977	1.857891	0.000000	0.000000	4.000000	32.000000	0.000000
2112.063487	-0.186072	0.526065	0.021258	64.401688	130.224777	136.709076	0.751071	0.000000	4.227513	0.000000	0.000000	0.000000	-0.456507	0.632394	1.871051	0.000000	0.000000	4.000000	32.000000	0.000000
2112.066820	-0.186072	0.526065	0.021258	64.401688	130.224777	136.709076	0.751071	0.000000	4.227513	0.000000	0.000000	0.000000	-0.456507	0.632394	1.871051	0.000000	0.000000	4.000000	32.000000	0.000000
2112.070154	-0.186072	0.526065	0.021258	65.004868	130.248474	136.302399	1.062913	0.000000	4.303597	0.000000	0.000000	0.000000	-0.456507	0.632394	1.871051	0.000000	0.000000	4.000000	32.000000	0.000000
2112.073487	-0.187317	0.528233	0.027590	65.004868	130.248474	136.302399	1.062913	0.000000	4.303597	0.000000	0.000000	0.000000	-0.373470	0.650373	1.899632	0.000000	0.000000	4.000000	32.000000	0.000000
2112.076820	-0.187317	0.528233	0.027590	65.004868	130.248474	136.302399	1.062913	0.000000	4.303597	0.000000	0.000000	0.000000	-0.373470	0.650373	1.899632	0.000000	0.000000	4.000000	32.000000	0.000000
2112.080154	-0.187317	0.528233	0.027590	65.691956	130.475006	135.875122	1.379518	0.000000	4.365842	0.000000	0.000000	0.000000	-0.373470	0.650373	1.899632	0.000000	0.000000	4.000000	32.000000	0.000000
2112.083487	-0.188269	0.530415	0.034005	65.691956	130.475006	135.875122	1.379518	0.000000	4.365842	0.000000	0.000000	0.000000	-0.285759	0.654831	1.924323	0.000000	0.000000	4.000000	32.000000	0.000000
2112.086820	-0.188269	0.530415	0.034005	65.691956	130.475006	135.875122	1.379518	0.000000	4.365842	0.000000	0.000000	0.000000	-0.285759	0.654831	1.924323	0.000000	0.000000	4.000000	32.000000	0.000000
2112.090154	-0.188269	0.530415	0.034005	66.434937	131.098892	135.747635	1.700239	0.000000	4.413469	0.000000	0.000000	0.000000	-0.285759	0.654831	1.924323	0.000000	0.000000	4.000000	32.000000	0.000000
2112.093487	-0.188833	0.532601	0.040559	66.434937	131.098892	135.747635	1.700239	0.000000	4.413469	0.000000	0.000000	0.000000	-0.168993	0.655551	1.966121	0.000000	0.000000	4.000000	32.000000	0.000000
2112.096820	-0.188833	0.532601	0.040559	66.434937	131.098892	135.747635	1.700239	0.000000	4.413469	0.000000	0.000000	0.000000	-0.168993	0.655551	1.966121	0.000000	0.000000	4.000000	32.000000	0.000000
2112.100154	-0.188833	0.532601	0.040559	67.223801	132.120193	135.979065	2.027925	0.000000	4.441634	0.000000	0.000000	0.000000	-0.168993	0.655551	1.966121	0.000000	0.000000	4.000000	32.000000	0.000000
2112.103487	-0.189020	0.534764	0.047180	67.223801	132.120193	135.979065	2.027925	0.000000	4.441634	0.000000	0.000000	0.000000	-0.056228	0.648890	1.986391	0.000000	0.000000	4.000000	32.000000	0.000000
2112.106820	-0.189020	0.534764	0.047180	67.223801	132.120193	135.979065	2.027925	0.000000	4.441634	0.000000	0.000000	0.000000	-0.056228	0.648890	1.986391	0.000000	0.000000	4.000000	32.000000	0.000000
2112.110154	-0.189020	0.534764	0.047180	68.012230	133.521011	136.575775	2.341435	0.000000	4.417882	0.000000	0.000000	0.000000	-0.056228	0.648890	1.986391	0.000000	0.000000	4.000000	32.000000	0.000000
2112.113487	-0.188738	0.536878	0.053946	68.012230	133.521011	136.575775	2.341435	0.000000	4.417882	0.000000	0.000000	0.000000	0.084545	0.634435	2.029782	0.000000	0.000000	4.000000	32.000000	0.000000
2112.116820	-0.188738	0.536878	0.053946	68.012230	133.521011	136.575775	2.341435	0.000000	4.417882	0.000000	0.000000	0.000000	0.084545	0.634435	2.029782	0.000000	0.000000	4.000000	32.000000	0.000000
2112.120154	-0.188738	0.536878	0.053946	68.587646	135.374710	137.555191	2.597315	0.000000	4.272465	0.000000	0.000000	0.000000	0.084545	0.634435	2.029782	0.000000	0.000000	4.000000	32.000000	0.000000
2112.123487	-0.187916	0.538949	0.060703	68.587646	135.374710	137.555191	2.597315	0.000000	4.272465	0.000000	0.000000	0.000000	0.246695	0.621188	2.027319	0.000000	0.000000	4.000000	32.000000	0.000000
2112.126820	-0.187916	0.538949	0.060703	68.587646	135.374710	137.555191	2.597315	0.000000	4.272465	0.000000	0.000000	0.000000	0.246695	0.621188	2.027319	0.000000	0.000000	4.000000	32.000000	0.000000
2112.130154	-0.187916	0.538949	0.060703	68.827179	137.557495	138.832870	2.840941	0.000000	4.114493	0.000000	0.000000	0.000000	0.246695	0.621188	2.027319	0.000000	0.000000	4.000000	32.000000	0.000000
2112.133487	-0.186571	0.540991	0.067459	68.827179	137.557495	138.832870	2.840941	0.000000	4.114493	0.000000	0.000000	0.000000	0.403430	0.612677	2.026772	0.000000	0.000000	4.000000	32.000000	0.000000
2112.136820	-0.186571	0.540991	0.067459	68.827179	137.557495	138.832870	2.840941	0.000000	4.114493	0.000000	0.000000	0.000000	0.403430	0.612677	2.026772	0.000000	0.000000	4.000000	32.000000	0.000000
2112.140154	-0.186571	0.540991	0.067459	68.894798	139.779419	140.157349	3.073285	0.000000	3.943973	0.000000	0.000000	0.000000	0.403430	0.612677	2.026772	0.000000	0.000000	4.000000	32.000000	0.000000
2112.143487	-0.184741	0.543034	0.074189	68.894798	139.779419	140.157349	3.073285	0.000000	3.943973	0.000000	0.000000	0.000000	0.549059	0.612898	2.018825	0.000000	0.000000	4.000000	32.000000	0.000000
2112.146820	-0.184741	0.543034	0.074189	68.894798	139.779419	140.157349	3.073285	0.000000	3.943973	0.000000	0.000000	0.000000	0.549059	0.612898	2.018825	0.000000	0.000000	4.000000	32.000000	0.000000
2112.150154	-0.184741	0.543034	0.074189	68.956039	142.005966	141.481476	3.293540	0.000000	3.761994	0.000000	0.000000	0.000000	0.549059	0.612898	2.018825	0.000000	0.000000	4.000000	32.000000	0.000000
2112.153487	-0.182486	0.545070	0.080927	68.956039	142.005966	141.481476	3.293540	0.000000	3.761994	0.000000	0.000000	0.000000	0.676472	0.610890	2.021578	0.000000	0.000000	4.000000	32.000000	0.000000
2112.156820	-0.182486	0.545070	0.080927	68.956039	142.005966	141.481476	3.293540	0.000000	3.761994	0.000000	0.000000	0.000000	0.676472	0.610890	2.021578	0.000000	0.000000	4.000000	32.000000	0.000000
2112.160154	-0.182486	0.545070	0.080927	69.047234	144.399353	142.940247	3.501651	0.000000	3.569095	0.000000	0.000000	0.000000	0.676472	0.610890	2.021578	0.000000	0.000000	4.000000	32.000000	0.000000
2112.163487	-0.179989	0.547043	0.087555	69.047234	144.399353	142.940247	3.501651	0.000000	3.569095	0.000000	0.000000	0.000000	0.749246	0.591860	1.988227	0.000000	0.000000	4.000000	32.000000	0.000000
2112.166820	-0.179989	0.547043	0.087555	69.047234	144.399353	142.940247	3.501651	0.000000	3.569095	0.000000	0.000000	0.000000	0.749246	0.591860	1.988227	0.000000	0.000000	4.000000	32.000000	0.000000
2112.170154	-0.179989	0.547043	0.087555	69.168510	147.046936	144.617889	3.691435	0.000000	3.372433	0.000000	0.000000	0.000000	0.749246	0.591860	1.988227	0.000000	0.000000	4.000000	32.000000	0.000000
2112.173487	-0.177239	0.548913	0.094039	69.168510	147.046936	144.617889	3.691435	0.000000	3.372433	0.000000	0.000000	0.000000	0.824951	0.560801	1.945168	0.000000	0.000000	4.000000	32.000000	0.000000
2112.176820	-0.177239	0.548913	0.094039	69.168510	147.046936	144.617889	3.691435	0.000000	3.372433	0.000000	0.000000	0.000000	0.824951	0.560801	1.945168	0.000000	0.000000	4.000000	32.000000	0.000000
2112.180154	-0.177239	0.548913	0.094039	69.306450	149.942215	146.510727	3.863778	0.000000	3.173518	0.000000	0.000000	0.000000	0.824951	0.560801	1.945168	0.000000	0.000000	4.000000	32.000000	0.000000
2112.183487	-0.174286	0.550656	0.100347	69.306450	149.942215	146.510727	3.863778	0.000000	3.173518	0.000000	0.000000	0.000000	0.885780	0.523082	1.892350	0.000000	0.000000	4.000000	32.000000	0.000000
2112.186820	-0.174286	0.550656	0.100347	69.306450	149.942215	146.510727	3.863778	0.000000	3.173518	0.000000	0.000000	0.000000	0.885780	0.523082	1.892350	0.000000	0.000000	4.000000	32.000000	0.000000
2112.190154	-0.174286	0.550656	0.100347	69.452660	152.990570	148.549713	4.018640	0.000000	2.974985	0.000000	0.000000	0.000000	0.885780	0.523082	1.892350	0.000000	0.000000	4.000000	32.000000	0.000000
2112.193487	-0.171130	0.552252	0.106463	69.452660	152.990570	148.549713	4.018640	0.000000	2.974985	0.000000	0.000000	0.000000	0.946868	0.478617	1.835083	0.000000	0.000000	4.000000	32.000000	0.000000
2112.196820	-0.171130	0.552252	0.106463	69.452660	152.990570	148.549713	4.018640	0.000000	2.974985	0.000000	0.000000	0.000000	0.946868	0.478617	1.835083	0.000000	0.000000	4.000000	32.000000	0.000000
2112.200154	-0.171130	0.552252	0.106463	69.607193	155.927612	150.512985	4.157468	0.000000	2.777671	0.000000	0.000000	0.000000	0.946868	0.478617	1.835083	0.000000	0.000000	4.000000	32.000000	0.000000
2112.203487	-0.167752	0.553714	0.112414	69.607193	155.927612	150.512985	4.157468	0.000000	2.777671	0.000000	0.000000	0.000000	1.013415	0.438852	1.785041	0.000000	0.000000	4.000000	32.000000	0.000000
2112.206820	-0.167752	0.553714	0.112414	69.607193	155.927612	150.512985	4.157468	0.000000	2.777671	0.000000	0.000000	0.000000	1.013415	0.438852	1.785041	0.000000	0.000000	4.000000	32.000000	0.000000
2112.210154	-0.167752	0.553714	0.112414	69.767319	158.433624	152.133057	4.282351	0.000000	2.580981	0.000000	0.000000	0.000000	1.013415	0.438852	1.785041	0.000000	0.000000	4.000000	32.000000	0.000000
2112.213487	-0.164100	0.555042	0.118212	69.767319	158.433624	152.133057	4.282351	0.000000	2.580981	0.000000	0.000000	0.000000	1.095465	0.398188	1.739616	0.000000	0.000000	4.000000	32.000000	0.000000
2112.216820	-0.164100	0.555042	0.118212	69.767319	158.433624	152.133057	4.282351	0.000000	2.580981	0.000000	0.000000	0.000000	1.095465	0.398188	1.739616	0.000000	0.000000	4.000000	32.000000	0.000000
2112.220154	-0.164100	0.555042	0.118212	69.937302	160.285873	153.222397	4.395390	0.000000	2.383390	0.000000	0.000000	0.000000	1.095465	0.398188	1.739616	0.000000	0.000000	4.000000	32.000000	0.000000
2112.223487	-0.160170	0.556277	0.123833	69.937302	160.285873	153.222397	4.395390	0.000000	2.383390	0.000000	0.000000	0.000000	1.179220	0.370647	1.686106	0.000000	0.000000	4.000000	32.000000	0.000000
2112.226820	-0.160170	0.556277	0.123833	69.937302	160.285873	153.222397	4.395390	0.000000	2.383390	0.000000	0.000000	0.000000	1.179220	0.370647	1.686106	0.000000	0.000000	4.000000	32.000000	0.000000
2112.230154	-0.160170	0.556277	0.123833	70.117287	161.484421	153.770844	4.497222	0.000000	2.185176	0.000000	0.000000	0.000000	1.179220	0.370647	1.686106	0.000000	0.000000	4.000000	32.000000	0.000000
2112.233487	-0.155976	0.557394	0.129215	70.117287	161.484421	153.770844	4.497222	0.000000	2.185176	0.000000	0.000000	0.000000	1.257962	0.334957	1.614725	0.000000	0.000000	4.000000	32.000000	0.000000
2112.236820	-0.155976	0.557394	0.129215	70.117287	161.484421	153.770844	4.497222	0.000000	2.185176	0.000000	0.000000	0.000000	1.257962	0.334957	1.614725	0.000000	0.000000	4.000000	32.000000	0.000000
2112.240154	-0.155976	0.557394	0.129215	70.307571	162.327820	154.020874	4.587996	0.000000	1.987535	0.000000	0.000000	0.000000	1.257962	0.334957	1.614725	0.000000	0.000000	4.000000	32.000000	0.000000
2112.243487	-0.151482	0.558431	0.134305	70.307571	162.327820	154.020874	4.587996	0.000000	1.987535	0.000000	0.000000	0.000000	1.348376	0.311099	1.526984	0.000000	0.000000	4.000000	32.000000	0.000000
2112.246820	-0.151482	0.558431	0.134305	70.307571	162.327820	154.020874	4.587996	0.000000	1.987535	0.000000	0.000000	0.000000	1.348376	0.311099	1.526984	0.000000	0.000000	4.000000	32.000000	0.000000
2112.250154	-0.151482	0.558431	0.134305	70.525421	163.173721	154.422531	4.668751	0.000000	1.789626	0.000000	0.000000	0.000000	1.348376	0.311099	1.526984	0.000000	0.000000	4.000000	32.000000	0.000000
2112.253487	-0.146793	0.559362	0.139023	70.525421	163.173721	154.422531	4.668751	0.000000	1.789626	0.000000	0.000000	0.000000	1.406688	0.279362	1.415376	0.000000	0.000000	4.000000	32.000000	0.000000
2112.256820	-0.146793	0.559362	0.139023	70.525421	163.173721	154.422531	4.668751	0.000000	1.789626	0.000000	0.000000	0.000000	1.406688	0.279362	1.415376	0.000000	0.000000	4.000000	32.000000	0.000000
2112.260154	-0.146793	0.559362	0.139023	70.766869	164.270752	155.502686	4.738775	0.000000	1.594995	0.000000	0.000000	0.000000	1.406688	0.279362	1.415376	0.000000	0.000000	4.000000	32.000000	0.000000
2112.263487	-0.141920	0.560187	0.143370	70.766869	164.270752	155.502686	4.738775	0.000000	1.594995	0.000000	0.000000	0.000000	1.461872	0.247450	1.304092	0.000000	0.000000	4.000000	32.000000	0.000000
2112.266820	-0.141920	0.560187	0.143370	70.766869	164.270752	155.502686	4.738775	0.000000	1.594995	0.000000	0.000000	0.000000	1.461872	0.247450	1.304092	0.000000	0.000000	4.000000	32.000000	0.000000
2112.270154	-0.141920	0.560187	0.143370	71.020432	165.812973	157.206482	4.799065	0.000000	1.403200	0.000000	0.000000	0.000000	1.461872	0.247450	1.304092	0.000000	0.000000	4.000000	32.000000	0.000000
2112.273487	-0.136910	0.560906	0.147244	71.020432	165.812973	157.206482	4.799065	0.000000	1.403200	0.000000	0.000000	0.000000	1.502867	0.215925	1.162113	0.000000	0.000000	4.000000	32.000000	0.000000
2112.276820	-0.136910	0.560906	0.147244	71.020432	165.812973	157.206482	4.799065	0.000000	1.403200	0.000000	0.000000	0.000000	1.502867	0.215925	1.162113	0.000000	0.000000	4.000000	32.000000	0.000000
2112.280154	-0.136910	0.560906	0.147244	71.253387	167.821518	159.185654	4.849941	0.000000	1.215762	0.000000	0.000000	0.000000	1.502867	0.215925	1.162113	0.000000	0.000000	4.000000	32.000000	0.000000
2112.283487	-0.131847	0.561547	0.150683	71.253387	167.821518	159.185654	4.849941	0.000000	1.215762	0.000000	0.000000	0.000000	1.519151	0.192176	1.031897	0.000000	0.000000	4.000000	32.000000	0.000000
2112.286820	-0.131847	0.561547	0.150683	71.253387	167.821518	159.185654	4.849941	0.000000	1.215762	0.000000	0.000000	0.000000	1.519151	0.192176	1.031897	0.000000	0.000000	4.000000	32.000000	0.000000
2112.290154	-0.131847	0.561547	0.150683	71.438469	170.191406	161.375061	4.891937	0.000000	1.033900	0.000000	0.000000	0.000000	1.519151	0.192176	1.031897	0.000000	0.000000	4.000000	32.000000	0.000000
2112.293487	-0.126716	0.562094	0.153718	71.438469	170.191406	161.375061	4.891937	0.000000	1.033900	0.000000	0.000000	0.000000	1.539030	0.164178	0.910452	0.000000	0.000000	4.000000	32.000000	0.000000
2112.296820	-0.126716	0.562094	0.153718	71.438469	170.191406	161.375061	4.891937	0.000000	1.033900	0.000000	0.000000	0.000000	1.539030	0.164178	0.910452	0.000000	0.000000	4.000000	32.000000	0.000000
2112.300154	-0.126716	0.562094	0.153718	71.581306	172.636688	163.596954	4.926151	0.000000	0.856174	0.000000	0.000000	0.000000	1.539030	0.164178	0.910452	0.000000	0.000000	4.000000	32.000000	0.000000
2112.303487	-0.121478	0.562622	0.156385	71.581306	172.636688	163.596954	4.926151	0.000000	0.856174	0.000000	0.000000	0.000000	1.571575	0.158431	0.800124	0.000000	0.000000	4.000000	32.000000	0.000000
2112.306820	-0.121478	0.562622	0.156385	71.581306	172.636688	163.596954	4.926151	0.000000	0.856174	0.000000	0.000000	0.000000	1.571575	0.158431	0.800124	0.000000	0.000000	4.000000	32.000000	0.000000
2112.310154	-0.121478	0.562622	0.156385	71.693306	174.780182	165.763000	4.953501	0.000000	0.680312	0.000000	0.000000	0.000000	1.571575	0.158431	0.800124	0.000000	0.000000	4.000000	32.000000	0.000000
2112.313487	-0.116089	0.563137	0.158730	71.693306	174.780182	165.763000	4.953501	0.000000	0.680312	0.000000	0.000000	0.000000	1.616807	0.154525	0.703531	0.000000	0.000000	4.000000	32.000000	0.000000
2112.316820	-0.116089	0.563137	0.158730	71.693306	174.780182	165.763000	4.953501	0.000000	0.680312	0.000000	0.000000	0.000000	1.616807	0.154525	0.703531	0.000000	0.000000	4.000000	32.000000	0.000000
2112.320154	-0.116089	0.563137	0.158730	71.789230	176.274002	167.297729	4.974513	0.000000	0.504205	0.000000	0.000000	0.000000	1.616807	0.154525	0.703531	0.000000	0.000000	4.000000	32.000000	0.000000
2112.323487	-0.110440	0.563605	0.160778	71.789230	176.274002	167.297729	4.974513	0.000000	0.504205	0.000000	0.000000	0.000000	1.694550	0.140381	0.614398	0.000000	0.000000	4.000000	32.000000	0.000000
2112.326820	-0.110440	0.563605	0.160778	71.789230	176.274002	167.297729	4.974513	0.000000	0.504205	0.000000	0.000000	0.000000	1.694550	0.140381	0.614398	0.000000	0.000000	4.000000	32.000000	0.000000
2112.330154	-0.110440	0.563605	0.160778	71.889931	177.027176	167.991608	4.989491	0.000000	0.323989	0.000000	0.000000	0.000000	1.694550	0.140381	0.614398	0.000000	0.000000	4.000000	32.000000	0.000000
2112.333487	-0.104549	0.564018	0.162579	71.889931	177.027176	167.991608	4.989491	0.000000	0.323989	0.000000	0.000000	0.000000	1.767427	0.123718	0.540209	0.000000	0.000000	4.000000	32.000000	0.000000
2112.336820	-0.104549	0.564018	0.162579	71.889931	177.027176	167.991608	4.989491	0.000000	0.323989	0.000000	0.000000	0.000000	1.767427	0.123718	0.540209	0.000000	0.000000	4.000000	32.000000	0.000000
2112.340154	-0.104549	0.564018	0.162579	72.039612	177.650909	168.750687	4.998044	0.000000	0.139835	0.000000	0.000000	0.000000	1.767427	0.123718	0.540209	0.000000	0.000000	4.000000	32.000000	0.000000
2112.343487	-0.098533	0.564334	0.164079	72.039612	177.650909	168.750687	4.998044	0.000000	0.139835	0.000000	0.000000	0.000000	1.804586	0.094901	0.450022	0.000000	0.000000	4.000000	32.000000	0.000000
2112.346820	-0.098533	0.564334	0.164079	72.039612	177.650909	168.750687	4.998044	0.000000	0.139835	0.000000	0.000000	0.000000	1.804586	0.094901	0.450022	0.000000	0.000000	4.000000	32.000000	0.000000
2112.350154	-0.098533	0.564334	0.164079	72.357498	178.353439	169.909805	4.999800	0.000000	-0.044692	0.000000	0.000000	0.000000	1.804586	0.094901	0.450022	0.000000	0.000000	4.000000	32.000000	0.000000
2112.353487	-0.092313	0.564554	0.165289	72.357498	178.353439	169.909805	4.999800	0.000000	-0.044692	0.000000	0.000000	0.000000	1.866016	0.065995	0.363062	0.000000	0.000000	4.000000	32.000000	0.000000
2112.356820	-0.092313	0.564554	0.165289	72.357498	178.353439	169.909805	4.999800	0.000000	-0.044692	0.000000	0.000000	0.000000	1.866016	0.065995	0.363062	0.000000	0.000000	4.000000	32.000000	0.000000
2112.360154	-0.092313	0.564554	0.165289	72.824265	179.234512	171.336395	4.994602	0.000000	-0.232272	0.000000	0.000000	0.000000	1.866016	0.065995	0.363062	0.000000	0.000000	4.000000	32.000000	0.000000
2112.363487	-0.085961	0.564649	0.166237	72.824265	179.234512	171.336395	4.994602	0.000000	-0.232272	0.000000	0.000000	0.000000	1.905768	0.028486	0.284265	0.000000	0.000000	4.000000	32.000000	0.000000
2112.366820	-0.085961	0.564649	0.166237	72.824265	179.234512	171.336395	4.994602	0.000000	-0.232272	0.000000	0.000000	0.000000	1.905768	0.028486	0.284265	0.000000	0.000000	4.000000	32.000000	0.000000
2112.370154	-0.085961	0.564649	0.166237	73.355530	-179.630112	172.465866	4.982264	0.000000	-0.420770	0.000000	0.000000	0.000000	1.905768	0.028486	0.284265	0.000000	0.000000	4.000000	32.000000	0.000000
2112.373487	-0.079566	0.564647	0.166866	73.355530	-179.630112	172.465866	4.982264	0.000000	-0.420770	0.000000	0.000000	0.000000	1.918387	-0.000530	0.188750	0.000000	0.000000	4.000000	32.000000	0.000000
2112.376820	-0.079566	0.564647	0.166866	73.355530	-179.630112	172.465866	4.982264	0.000000	-0.420770	0.000000	0.000000	0.000000	1.918387	-0.000530	0.188750	0.000000	0.000000	4.000000	32.000000	0.000000
2112.380154	-0.079566	0.564647	0.166866	73.902557	-178.405960	173.919571	4.962927	0.000000	-0.607745	0.000000	0.000000	0.000000	1.918387	-0.000530	0.188750	0.000000	0.000000	4.000000	32.000000	0.000000
2112.383487	-0.073112	0.564466	0.167211	73.902557	-178.405960	173.919571	4.962927	0.000000	-0.607745	0.000000	0.000000	0.000000	1.936246	-0.054394	0.103498	0.000000	0.000000	4.000000	32.000000	0.000000
2112.386820	-0.073112	0.564466	0.167211	73.902557	-178.405960	173.919571	4.962927	0.000000	-0.607745	0.000000	0.000000	0.000000	1.936246	-0.054394	0.103498	0.000000	0.000000	4.000000	32.000000	0.000000
2112.390154	-0.073112	0.564466	0.167211	74.446983	-177.380127	176.155502	4.936584	0.000000	-0.793818	0.000000	0.000000	0.000000	1.936246	-0.054394	0.103498	0.000000	0.000000	4.000000	32.000000	0.000000
2112.393487	-0.066544	0.564208	0.167258	74.446983	-177.380127	176.155502	4.936584	0.000000	-0.793818	0.000000	0.000000	0.000000	1.970232	-0.077324	0.014219	0.000000	0.000000	4.000000	32.000000	0.000000
2112.396820	-0.066544	0.564208	0.167258	74.446983	-177.380127	176.155502	4.936584	0.000000	-0.793818	0.000000	0.000000	0.000000	1.970232	-0.077324	0.014219	0.000000	0.000000	4.000000	32.000000	0.000000
2112.400154	-0.066544	0.564208	0.167258	74.952827	-176.534897	178.845032	4.902882	0.000000	-0.980688	0.000000	0.000000	0.000000	1.970232	-0.077324	0.014219	0.000000	0.000000	4.000000	32.000000	0.000000
2112.403487	-0.059878	0.563832	0.167065	74.952827	-176.534897	178.845032	4.902882	0.000000	-0.980688	0.000000	0.000000	0.000000	2.000012	-0.112890	-0.057913	0.000000	0.000000	4.000000	32.000000	0.000000
2112.406820	-0.059878	0.563832	0.167065	74.952827	-176.534897	178.845032	4.902882	0.000000	-0.980688	0.000000	0.000000	0.000000	2.000012	-0.112890	-0.057913	0.000000	0.000000	4.000000	32.000000	0.000000
2112.410154	-0.059878	0.563832	0.167065	75.392105	-175.687164	-178.575806	4.861761	0.000000	-1.167594	0.000000	0.000000	0.000000	2.000012	-0.112890	-0.057913	0.000000	0.000000	4.000000	32.000000	0.000000
2112.413487	-0.053028	0.563352	0.166615	75.392105	-175.687164	-178.575806	4.861761	0.000000	-1.167594	0.000000	0.000000	0.000000	2.055032	-0.144108	-0.135195	0.000000	0.000000	4.000000	32.000000	0.000000
2112.416820	-0.053028	0.563352	0.166615	75.392105	-175.687164	-178.575806	4.861761	0.000000	-1.167594	0.000000	0.000000	0.000000	2.055032	-0.144108	-0.135195	0.000000	0.000000	4.000000	32.000000	0.000000
2112.420154	-0.053028	0.563352	0.166615	75.765701	-174.835312	-176.605423	4.812411	0.000000	-1.356724	0.000000	0.000000	0.000000	2.055032	-0.144108	-0.135195	0.000000	0.000000	4.000000	32.000000	0.000000
2112.423487	-0.045973	0.562788	0.165916	75.765701	-174.835312	-176.605423	4.812411	0.000000	-1.356724	0.000000	0.000000	0.000000	2.116301	-0.169155	-0.209590	0.000000	0.000000	4.000000	32.000000	0.000000
2112.426820	-0.045973	0.562788	0.165916	75.765701	-174.835312	-176.605423	4.812411	0.000000	-1.356724	0.000000	0.000000	0.000000	2.116301	-0.169155	-0.209590	0.000000	0.000000	4.000000	32.000000	0.000000
2112.430154	-0.045973	0.562788	0.165916	76.079086	-173.968155	-175.221786	4.754294	0.000000	-1.548124	0.000000	0.000000	0.000000	2.116301	-0.169155	-0.209590	0.000000	0.000000	4.000000	32.000000	0.000000
2112.433487	-0.038694	0.562127	0.164983	76.079086	-173.968155	-175.221786	4.754294	0.000000	-1.548124	0.000000	0.000000	0.000000	2.183698	-0.198300	-0.279783	0.000000	0.000000	4.000000	32.000000	0.000000
2112.436820	-0.038694	0.562127	0.164983	76.079086	-173.968155	-175.221786	4.754294	0.000000	-1.548124	0.000000	0.000000	0.000000	2.183698	-0.198300	-0.279783	0.000000	0.000000	4.000000	32.000000	0.000000
2112.440154	-0.038694	0.562127	0.164983	76.382935	-172.794464	-173.574417	4.686884	0.000000	-1.741583	0.000000	0.000000	0.000000	2.183698	-0.198300	-0.279783	0.000000	0.000000	4.000000	32.000000	0.000000
2112.443487	-0.031256	0.561383	0.163784	76.382935	-172.794464	-173.574417	4.686884	0.000000	-1.741583	0.000000	0.000000	0.000000	2.231370	-0.223036	-0.359960	0.000000	0.000000	4.000000	32.000000	0.000000
2112.446820	-0.031256	0.561383	0.163784	76.382935	-172.794464	-173.574417	4.686884	0.000000	-1.741583	0.000000	0.000000	0.000000	2.231370	-0.223036	-0.359960	0.000000	0.000000	4.000000	32.000000	0.000000
2112.450154	-0.031256	0.561383	0.163784	76.729454	-170.950150	-171.111847	4.610369	0.000000	-1.935072	0.000000	0.000000	0.000000	2.231370	-0.223036	-0.359960	0.000000	0.000000	4.000000	32.000000	0.000000
2112.453487	-0.023789	0.560536	0.162381	76.729454	-170.950150	-171.111847	4.610369	0.000000	-1.935072	0.000000	0.000000	0.000000	2.240223	-0.254189	-0.420674	0.000000	0.000000	4.000000	32.000000	0.000000
2112.456820	-0.023789	0.560536	0.162381	76.729454	-170.950150	-171.111847	4.610369	0.000000	-1.935072	0.000000	0.000000	0.000000	2.240223	-0.254189	-0.420674	0.000000	0.000000	4.000000	32.000000	0.000000
2112.460154	-0.023789	0.560536	0.162381	77.164360	-168.163559	-167.718536	4.526280	0.000000	-2.124333	0.000000	0.000000	0.000000	2.240223	-0.254189	-0.420674	0.000000	0.000000	4.000000	32.000000	0.000000
2112.463487	-0.016357	0.559606	0.160787	77.164360	-168.163559	-167.718536	4.526280	0.000000	-2.124333	0.000000	0.000000	0.000000	2.229676	-0.279131	-0.478217	0.000000	0.000000	4.000000	32.000000	0.000000
2112.466820	-0.016357	0.559606	0.160787	77.164360	-168.163559	-167.718536	4.526280	0.000000	-2.124333	0.000000	0.000000	0.000000	2.229676	-0.279131	-0.478217	0.000000	0.000000	4.000000	32.000000	0.000000
2112.470154	-0.016357	0.559606	0.160787	77.661255	-164.665390	-163.476593	4.435702	0.000000	-2.307498	0.000000	0.000000	0.000000	2.229676	-0.279131	-0.478217	0.000000	0.000000	4.000000	32.000000	0.000000
2112.473487	-0.008965	0.558585	0.159058	77.661255	-164.665390	-163.476593	4.435702	0.000000	-2.307498	0.000000	0.000000	0.000000	2.217469	-0.306191	-0.518909	0.000000	0.000000	4.000000	32.000000	0.000000
2112.476820	-0.008965	0.558585	0.159058	77.661255	-164.665390	-163.476593	4.435702	0.000000	-2.307498	0.000000	0.000000	0.000000	2.217469	-0.306191	-0.518909	0.000000	0.000000	4.000000	32.000000	0.000000
2112.480154	-0.008965	0.558585	0.159058	78.184517	-161.117706	-159.025696	4.339514	0.000000	-2.483670	0.000000	0.000000	0.000000	2.217469	-0.306191	-0.518909	0.000000	0.000000	4.000000	32.000000	0.000000
2112.483487	-0.001617	0.557522	0.157166	78.184517	-161.117706	-159.025696	4.339514	0.000000	-2.483670	0.000000	0.000000	0.000000	2.204465	-0.318776	-0.567522	0.000000	0.000000	4.000000	32.000000	0.000000
2112.486820	-0.001617	0.557522	0.157166	78.184517	-161.117706	-159.025696	4.339514	0.000000	-2.483670	0.000000	0.000000	0.000000	2.204465	-0.318776	-0.567522	0.000000	0.000000	4.000000	32.000000	0.000000
2112.490154	-0.001617	0.557522	0.157166	78.727814	-158.383789	-155.322372	4.238120	0.000000	-2.652987	0.000000	0.000000	0.000000	2.204465	-0.318776	-0.567522	0.000000	0.000000	4.000000	32.000000	0.000000
2112.493487	0.005772	0.556444	0.155163	78.727814	-158.383789	-155.322372	4.238120	0.000000	-2.652987	0.000000	0.000000	0.000000	2.216656	-0.323552	-0.600899	0.000000	0.000000	4.000000	32.000000	0.000000
2112.496820	0.005772	0.556444	0.155163	78.727814	-158.383789	-155.322372	4.238120	0.000000	-2.652987	0.000000	0.000000	0.000000	2.216656	-0.323552	-0.600899	0.000000	0.000000	4.000000	32.000000	0.000000
2112.500154	0.005772	0.556444	0.155163	79.291962	-156.823837	-152.291489	4.131397	0.000000	-2.816302	0.000000	0.000000	0.000000	2.216656	-0.323552	-0.600899	0.000000	0.000000	4.000000	32.000000	0.000000
2112.503487	0.013111	0.555344	0.153012	79.291962	-156.823837	-152.291489	4.131397	0.000000	-2.816302	0.000000	0.000000	0.000000	2.201712	-0.330017	-0.645373	0.000000	0.000000	4.000000	32.000000	0.000000
2112.506820	0.013111	0.555344	0.153012	79.291962	-156.823837	-152.291489	4.131397	0.000000	-2.816302	0.000000	0.000000	0.000000	2.201712	-0.330017	-0.645373	0.000000	0.000000	4.000000	32.000000	0.000000
2112.510154	0.013111	0.555344	0.153012	79.814781	-155.417145	-149.359375	4.020688	0.000000	-2.972216	0.000000	0.000000	0.000000	2.201712	-0.330017	-0.645373	0.000000	0.000000	4.000000	32.000000	0.000000
2112.513487	0.020424	0.554250	0.150670	79.814781	-155.417145	-149.359375	4.020688	0.000000	-2.972216	0.000000	0.000000	0.000000	2.194034	-0.328142	-0.702550	0.000000	0.000000	4.000000	32.000000	0.000000
2112.516820	0.020424	0.554250	0.150670	79.814781	-155.417145	-149.359375	4.020688	0.000000	-2.972216	0.000000	0.000000	0.000000	2.194034	-0.328142	-0.702550	0.000000	0.000000	4.000000	32.000000	0.000000
2112.520154	0.020424	0.554250	0.150670	80.259422	-153.809631	-146.658417	3.905754	0.000000	-3.121712	0.000000	0.000000	0.000000	2.194034	-0.328142	-0.702550	0.000000	0.000000	4.000000	32.000000	0.000000
2112.523487	0.027764	0.553196	0.148129	80.259422	-153.809631	-146.658417	3.905754	0.000000	-3.121712	0.000000	0.000000	0.000000	2.201986	-0.316333	-0.762313	0.000000	0.000000	4.000000	32.000000	0.000000
2112.526820	0.027764	0.553196	0.148129	80.259422	-153.809631	-146.658417	3.905754	0.000000	-3.121712	0.000000	0.000000	0.000000	2.201986	-0.316333	-0.762313	0.000000	0.000000	4.000000	32.000000	0.000000
2112.530154	0.027764	0.553196	0.148129	80.642899	-152.254150	-144.368332	3.786202	0.000000	-3.265682	0.000000	0.000000	0.000000	2.201986	-0.316333	-0.762313	0.000000	0.000000	4.000000	32.000000	0.000000
2112.533487	0.035063	0.552169	0.145316	80.642899	-152.254150	-144.368332	3.786202	0.000000	-3.265682	0.000000	0.000000	0.000000	2.189646	-0.308105	-0.843835	0.000000	0.000000	4.000000	32.000000	0.000000
2112.536820	0.035063	0.552169	0.145316	80.642899	-152.254150	-144.368332	3.786202	0.000000	-3.265682	0.000000	0.000000	0.000000	2.189646	-0.308105	-0.843835	0.000000	0.000000	4.000000	32.000000	0.000000
2112.540154	0.035063	0.552169	0.145316	80.967361	-150.780334	-142.161011	3.662373	0.000000	-3.403972	0.000000	0.000000	0.000000	2.189646	-0.308105	-0.843835	0.000000	0.000000	4.000000	32.000000	0.000000
2112.543487	0.042256	0.551169	0.142235	80.967361	-150.780334	-142.161011	3.662373	0.000000	-3.403972	0.000000	0.000000	0.000000	2.157752	-0.299972	-0.924443	0.000000	0.000000	4.000000	32.000000	0.000000
2112.546820	0.042256	0.551169	0.142235	80.967361	-150.780334	-142.161011	3.662373	0.000000	-3.403972	0.000000	0.000000	0.000000	2.157752	-0.299972	-0.924443	0.000000	0.000000	4.000000	32.000000	0.000000
2112.550154	0.042256	0.551169	0.142235	81.222260	-149.446579	-139.979172	3.535272	0.000000	-3.535796	0.000000	0.000000	0.000000	2.157752	-0.299972	-0.924443	0.000000	0.000000	4.000000	32.000000	0.000000
2112.553487	0.049273	0.550203	0.138832	81.222260	-149.446579	-139.979172	3.535272	0.000000	-3.535796	0.000000	0.000000	0.000000	2.105211	-0.289612	-1.020673	0.000000	0.000000	4.000000	32.000000	0.000000
2112.556820	0.049273	0.550203	0.138832	81.222260	-149.446579	-139.979172	3.535272	0.000000	-3.535796	0.000000	0.000000	0.000000	2.105211	-0.289612	-1.020673	0.000000	0.000000	4.000000	32.000000	0.000000
2112.560154	0.049273	0.550203	0.138832	81.414162	-148.299057	-138.129517	3.405174	0.000000	-3.661256	0.000000	0.000000	0.000000	2.105211	-0.289612	-1.020673	0.000000	0.000000	4.000000	32.000000	0.000000
2112.563487	0.055967	0.549239	0.135130	81.414162	-148.299057	-138.129517	3.405174	0.000000	-3.661256	0.000000	0.000000	0.000000	2.008075	-0.289293	-1.110579	0.000000	0.000000	4.000000	32.000000	0.000000
2112.566820	0.055967	0.549239	0.135130	81.414162	-148.299057	-138.129517	3.405174	0.000000	-3.661256	0.000000	0.000000	0.000000	2.008075	-0.289293	-1.110579	0.000000	0.000000	4.000000	32.000000	0.000000
2112.570154	0.055967	0.549239	0.135130	81.551643	-147.361221	-136.576477	3.274089	0.000000	-3.778933	0.000000	0.000000	0.000000	2.008075	-0.289293	-1.110579	0.000000	0.000000	4.000000	32.000000	0.000000
2112.573487	0.062364	0.548333	0.131181	81.551643	-147.361221	-136.576477	3.274089	0.000000	-3.778933	0.000000	0.000000	0.000000	1.919256	-0.271901	-1.184754	0.000000	0.000000	4.000000	32.000000	0.000000
2112.576820	0.062364	0.548333	0.131181	81.551643	-147.361221	-136.576477	3.274089	0.000000	-3.778933	0.000000	0.000000	0.000000	1.919256	-0.271901	-1.184754	0.000000	0.000000	4.000000	32.000000	0.000000
2112.580154	0.062364	0.548333	0.131181	81.635712	-146.639648	-134.809433	3.142279	0.000000	-3.889227	0.000000	0.000000	0.000000	1.919256	-0.271901	-1.184754	0.000000	0.000000	4.000000	32.000000	0.000000
2112.583487	0.068379	0.547451	0.127006	81.635712	-146.639648	-134.809433	3.142279	0.000000	-3.889227	0.000000	0.000000	0.000000	1.804560	-0.264529	-1.252542	0.000000	0.000000	4.000000	32.000000	0.000000
2112.586820	0.068379	0.547451	0.127006	81.635712	-146.639648	-134.809433	3.142279	0.000000	-3.889227	0.000000	0.000000	0.000000	1.804560	-0.264529	-1.252542	0.000000	0.000000	4.000000	32.000000	0.000000
2112.590154	0.068379	0.547451	0.127006	81.702629	-146.512329	-133.460175	3.010936	0.000000	-3.991774	0.000000	0.000000	0.000000	1.804560	-0.264529	-1.252542	0.000000	0.000000	4.000000	32.000000	0.000000
2112.593487	0.074020	0.546636	0.122683	81.702629	-146.512329	-133.460175	3.010936	0.000000	-3.991774	0.000000	0.000000	0.000000	1.692191	-0.244419	-1.296775	0.000000	0.000000	4.000000	32.000000	0.000000
2112.596820	0.074020	0.546636	0.122683	81.702629	-146.512329	-133.460175	3.010936	0.000000	-3.991774	0.000000	0.000000	0.000000	1.692191	-0.244419	-1.296775	0.000000	0.000000	4.000000	32.000000	0.000000
2112.600154	0.074020	0.546636	0.122683	81.837883	-147.803635	-133.619431	2.880999	0.000000	-4.086544	0.000000	0.000000	0.000000	1.692191	-0.244419	-1.296775	0.000000	0.000000	4.000000	32.000000	0.000000
2112.603487	0.079490	0.545867	0.118276	81.837883	-147.803635	-133.619431	2.880999	0.000000	-4.086544	0.000000	0.000000	0.000000	1.640999	-0.230803	-1.322329	0.000000	0.000000	4.000000	32.000000	0.000000
2112.606820	0.079490	0.545867	0.118276	81.837883	-147.803635	-133.619431	2.880999	0.000000	-4.086544	0.000000	0.000000	0.000000	1.640999	-0.230803	-1.322329	0.000000	0.000000	4.000000	32.000000	0.000000
2112.610154	0.079490	0.545867	0.118276	82.155098	-150.475220	-134.847977	2.751169	0.000000	-4.175053	0.000000	0.000000	0.000000	1.640999	-0.230803	-1.322329	0.000000	0.000000	4.000000	32.000000	0.000000
2112.613487	0.084794	0.545179	0.113819	82.155098	-150.475220	-134.847977	2.751169	0.000000	-4.175053	0.000000	0.000000	0.000000	1.591296	-0.206258	-1.336894	0.000000	0.000000	4.000000	32.000000	0.000000
2112.616820	0.084794	0.545179	0.113819	82.155098	-150.475220	-134.847977	2.751169	0.000000	-4.175053	0.000000	0.000000	0.000000	1.591296	-0.206258	-1.336894	0.000000	0.000000	4.000000	32.000000	0.000000
2112.620154	0.084794	0.545179	0.113819	82.735771	-153.586441	-136.739014	2.622155	0.000000	-4.257265	0.000000	0.000000	0.000000	1.591296	-0.206258	-1.336894	0.000000	0.000000	4.000000	32.000000	0.000000
2112.623487	0.089995	0.544547	0.109353	82.735771	-153.586441	-136.739014	2.622155	0.000000	-4.257265	0.000000	0.000000	0.000000	1.560126	-0.189803	-1.340053	0.000000	0.000000	4.000000	32.000000	0.000000
2112.626820	0.089995	0.544547	0.109353	82.735771	-153.586441	-136.739014	2.622155	0.000000	-4.257265	0.000000	0.000000	0.000000	1.560126	-0.189803	-1.340053	0.000000	0.000000	4.000000	32.000000	0.000000
2112.630154	0.089995	0.544547	0.109353	83.499588	-156.553040	-138.985977	2.494165	0.000000	-4.333491	0.000000	0.000000	0.000000	1.560126	-0.189803	-1.340053	0.000000	0.000000	4.000000	32.000000	0.000000
2112.633487	0.095114	0.543931	0.104840	83.499588	-156.553040	-138.985977	2.494165	0.000000	-4.333491	0.000000	0.000000	0.000000	1.535696	-0.184654	-1.353678	0.000000	0.000000	4.000000	32.000000	0.000000
2112.636820	0.095114	0.543931	0.104840	83.499588	-156.553040	-138.985977	2.494165	0.000000	-4.333491	0.000000	0.000000	0.000000	1.535696	-0.184654	-1.353678	0.000000	0.000000	4.000000	32.000000	0.000000
2112.640154	0.095114	0.543931	0.104840	84.289108	-159.069244	-141.156784	2.366632	0.000000	-4.404436	0.000000	0.000000	0.000000	1.535696	-0.184654	-1.353678	0.000000	0.000000	4.000000	32.000000	0.000000
2112.643487	0.100058	0.543321	0.100223	84.289108	-159.069244	-141.156784	2.366632	0.000000	-4.404436	0.000000	0.000000	0.000000	1.483280	-0.183116	-1.385287	0.000000	0.000000	4.000000	32.000000	0.000000
2112.646820	0.100058	0.543321	0.100223	84.289108	-159.069244	-141.156784	2.366632	0.000000	-4.404436	0.000000	0.000000	0.000000	1.483280	-0.183116	-1.385287	0.000000	0.000000	4.000000	32.000000	0.000000
2112.650154	0.100058	0.543321	0.100223	85.046234	-160.242599	-142.123657	2.239529	0.000000	-4.470404	0.000000	0.000000	0.000000	1.483280	-0.183116	-1.385287	0.000000	0.000000	4.000000	32.000000	0.000000
2112.653487	0.104739	0.542629	0.095472	85.046234	-160.242599	-142.123657	2.239529	0.000000	-4.470404	0.000000	0.000000	0.000000	1.404442	-0.207378	-1.425137	0.000000	0.000000	4.000000	32.000000	0.000000
2112.656820	0.104739	0.542629	0.095472	85.046234	-160.242599	-142.123657	2.239529	0.000000	-4.470404	0.000000	0.000000	0.000000	1.404442	-0.207378	-1.425137	0.000000	0.000000	4.000000	32.000000	0.000000
2112.660154	0.104739	0.542629	0.095472	85.723503	-159.540207	-140.674896	2.113102	0.000000	-4.531534	0.000000	0.000000	0.000000	1.404442	-0.207378	-1.425137	0.000000	0.000000	4.000000	32.000000	0.000000
2112.663487	0.109001	0.541889	0.090620	85.723503	-159.540207	-140.674896	2.113102	0.000000	-4.531534	0.000000	0.000000	0.000000	1.278506	-0.222170	-1.455772	0.000000	0.000000	4.000000	32.000000	0.000000
2112.666820	0.109001	0.541889	0.090620	85.723503	-159.540207	-140.674896	2.113102	0.000000	-4.531534	0.000000	0.000000	0.000000	1.278506	-0.222170	-1.455772	0.000000	0.000000	4.000000	32.000000	0.000000
2112.670154	0.109001	0.541889	0.090620	86.328110	-157.715408	-137.623520	1.989006	0.000000	-4.587358	0.000000	0.000000	0.000000	1.278506	-0.222170	-1.455772	0.000000	0.000000	4.000000	32.000000	0.000000
2112.673487	0.112839	0.541094	0.085634	86.328110	-157.715408	-137.623520	1.989006	0.000000	-4.587358	0.000000	0.000000	0.000000	1.151474	-0.238525	-1.495622	0.000000	0.000000	4.000000	32.000000	0.000000
2112.676820	0.112839	0.541094	0.085634	86.328110	-157.715408	-137.623520	1.989006	0.000000	-4.587358	0.000000	0.000000	0.000000	1.151474	-0.238525	-1.495622	0.000000	0.000000	4.000000	32.000000	0.000000
2112.680154	0.112839	0.541094	0.085634	86.875130	-156.236252	-135.684814	1.866315	0.000000	-4.638628	0.000000	0.000000	0.000000	1.151474	-0.238525	-1.495622	0.000000	0.000000	4.000000	32.000000	0.000000
2112.683487	0.116265	0.540281	0.080556	86.875130	-156.236252	-135.684814	1.866315	0.000000	-4.638628	0.000000	0.000000	0.000000	1.027734	-0.243975	-1.523419	0.000000	0.000000	4.000000	32.000000	0.000000
2112.686820	0.116265	0.540281	0.080556	86.875130	-156.236252	-135.684814	1.866315	0.000000	-4.638628	0.000000	0.000000	0.000000	1.027734	-0.243975	-1.523419	0.000000	0.000000	4.000000	32.000000	0.000000
2112.690154	0.116265	0.540281	0.080556	87.392334	-159.043732	-138.652908	1.745293	0.000000	-4.685504	0.000000	0.000000	0.000000	1.027734	-0.243975	-1.523419	0.000000	0.000000	4.000000	32.000000	0.000000
2112.693487	0.119232	0.539479	0.075398	87.392334	-159.043732	-138.652908	1.745293	0.000000	-4.685504	0.000000	0.000000	0.000000	0.890049	-0.240492	-1.547356	0.000000	0.000000	4.000000	32.000000	0.000000
2112.696820	0.119232	0.539479	0.075398	87.392334	-159.043732	-138.652908	1.745293	0.000000	-4.685504	0.000000	0.000000	0.000000	0.890049	-0.240492	-1.547356	0.000000	0.000000	4.000000	32.000000	0.000000
2112.700154	0.119232	0.539479	0.075398	87.833725	-171.257172	-150.498856	1.626118	0.000000	-4.728186	0.000000	0.000000	0.000000	0.890049	-0.240492	-1.547356	0.000000	0.000000	4.000000	32.000000	0.000000
2112.703487	0.121797	0.538688	0.070155	87.833725	-171.257172	-150.498856	1.626118	0.000000	-4.728186	0.000000	0.000000	0.000000	0.769435	-0.237273	-1.572967	0.000000	0.000000	4.000000	32.000000	0.000000
2112.706820	0.121797	0.538688	0.070155	87.833725	-171.257172	-150.498856	1.626118	0.000000	-4.728186	0.000000	0.000000	0.000000	0.769435	-0.237273	-1.572967	0.000000	0.000000	4.000000	32.000000	0.000000
2112.710154	0.121797	0.538688	0.070155	87.974159	165.541443	-172.838715	1.507884	0.000000	-4.767209	0.000000	0.000000	0.000000	0.769435	-0.237273	-1.572967	0.000000	0.000000	4.000000	32.000000	0.000000
2112.713487	0.124129	0.538007	0.064860	87.974159	165.541443	-172.838715	1.507884	0.000000	-4.767209	0.000000	0.000000	0.000000	0.699757	-0.204332	-1.588532	0.000000	0.000000	4.000000	32.000000	0.000000
2112.716820	0.124129	0.538007	0.064860	87.974159	165.541443	-172.838715	1.507884	0.000000	-4.767209	0.000000	0.000000	0.000000	0.699757	-0.204332	-1.588532	0.000000	0.000000	4.000000	32.000000	0.000000
2112.720154	0.124129	0.538007	0.064860	87.660500	141.877823	164.061584	1.389903	0.000000	-4.802934	0.000000	0.000000	0.000000	0.699757	-0.204332	-1.588532	0.000000	0.000000	4.000000	32.000000	0.000000
2112.723487	0.126098	0.537351	0.059498	87.660500	141.877823	164.061584	1.389903	0.000000	-4.802934	0.000000	0.000000	0.000000	0.590714	-0.196803	-1.608481	0.000000	0.000000	4.000000	32.000000	0.000000
2112.726820	0.126098	0.537351	0.059498	87.660500	141.877823	164.061584	1.389903	0.000000	-4.802934	0.000000	0.000000	0.000000	0.590714	-0.196803	-1.608481	0.000000	0.000000	4.000000	32.000000	0.000000
2112.730154	0.126098	0.537351	0.059498	87.119957	125.334221	148.094925	1.272442	0.000000	-4.835379	0.000000	0.000000	0.000000	0.590714	-0.196803	-1.608481	0.000000	0.000000	4.000000	32.000000	0.000000
2112.733487	0.127647	0.536725	0.054130	87.119957	125.334221	148.094925	1.272442	0.000000	-4.835379	0.000000	0.000000	0.000000	0.464529	-0.187922	-1.610360	0.000000	0.000000	4.000000	32.000000	0.000000
2112.736820	0.127647	0.536725	0.054130	87.119957	125.334221	148.094925	1.272442	0.000000	-4.835379	0.000000	0.000000	0.000000	0.464529	-0.187922	-1.610360	0.000000	0.000000	4.000000	32.000000	0.000000
2112.740154	0.127647	0.536725	0.054130	86.619164	112.929382	136.164368	1.156664	0.000000	-4.864373	0.000000	0.000000	0.000000	0.464529	-0.187922	-1.610360	0.000000	0.000000	4.000000	32.000000	0.000000
2112.743487	0.128855	0.536053	0.048838	86.619164	112.929382	136.164368	1.156664	0.000000	-4.864373	0.000000	0.000000	0.000000	0.362443	-0.201440	-1.587692	0.000000	0.000000	4.000000	32.000000	0.000000
2112.746820	0.128855	0.536053	0.048838	86.619164	112.929382	136.164368	1.156664	0.000000	-4.864373	0.000000	0.000000	0.000000	0.362443	-0.201440	-1.587692	0.000000	0.000000	4.000000	32.000000	0.000000
2112.750154	0.128855	0.536053	0.048838	86.213539	101.379135	124.939705	1.043515	0.000000	-4.889895	0.000000	0.000000	0.000000	0.362443	-0.201440	-1.587692	0.000000	0.000000	4.000000	32.000000	0.000000
2112.753487	0.129787	0.535270	0.043642	86.213539	101.379135	124.939705	1.043515	0.000000	-4.889895	0.000000	0.000000	0.000000	0.279722	-0.234839	-1.558931	0.000000	0.000000	4.000000	32.000000	0.000000
2112.756820	0.129787	0.535270	0.043642	86.213539	101.379135	124.939705	1.043515	0.000000	-4.889895	0.000000	0.000000	0.000000	0.279722	-0.234839	-1.558931	0.000000	0.000000	4.000000	32.000000	0.000000
2112.760154	0.129787	0.535270	0.043642	85.770943	91.458519	115.306870	0.932935	0.000000	-4.912192	0.000000	0.000000	0.000000	0.279722	-0.234839	-1.558931	0.000000	0.000000	4.000000	32.000000	0.000000
2112.763487	0.130423	0.534305	0.038433	85.770943	91.458519	115.306870	0.932935	0.000000	-4.912192	0.000000	0.000000	0.000000	0.190685	-0.289603	-1.562632	0.000000	0.000000	4.000000	32.000000	0.000000
2112.766820	0.130423	0.534305	0.038433	85.770943	91.458519	115.306870	0.932935	0.000000	-4.912192	0.000000	0.000000	0.000000	0.190685	-0.289603	-1.562632	0.000000	0.000000	4.000000	32.000000	0.000000
2112.770154	0.130423	0.534305	0.038433	85.245399	83.895531	108.069603	0.822602	0.000000	-4.931869	0.000000	0.000000	0.000000	0.190685	-0.289603	-1.562632	0.000000	0.000000	4.000000	32.000000	0.000000
2112.773487	0.130839	0.533134	0.033197	85.245399	83.895531	108.069603	0.822602	0.000000	-4.931869	0.000000	0.000000	0.000000	0.124766	-0.351210	-1.570859	0.000000	0.000000	4.000000	32.000000	0.000000
2112.776820	0.130839	0.533134	0.033197	85.245399	83.895531	108.069603	0.822602	0.000000	-4.931869	0.000000	0.000000	0.000000	0.124766	-0.351210	-1.570859	0.000000	0.000000	4.000000	32.000000	0.000000
2112.780154	0.130839	0.533134	0.033197	84.598251	78.865036	103.527771	0.711724	0.000000	-4.949086	0.000000	0.000000	0.000000	0.124766	-0.351210	-1.570859	0.000000	0.000000	4.000000	32.000000	0.000000
2112.783487	0.130896	0.531874	0.027953	84.598251	78.865036	103.527771	0.711724	0.000000	-4.949086	0.000000	0.000000	0.000000	0.017283	-0.378188	-1.573039	0.000000	0.000000	4.000000	32.000000	0.000000
2112.786820	0.130896	0.531874	0.027953	84.598251	78.865036	103.527771	0.711724	0.000000	-4.949086	0.000000	0.000000	0.000000	0.017283	-0.378188	-1.573039	0.000000	0.000000	4.000000	32.000000	0.000000
2112.790154	0.130896	0.531874	0.027953	83.842026	75.749413	101.095840	0.600933	0.000000	-4.963756	0.000000	0.000000	0.000000	0.017283	-0.378188	-1.573039	0.000000	0.000000	4.000000	32.000000	0.000000
2112.793487	0.130698	0.530597	0.022687	83.842026	75.749413	101.095840	0.600933	0.000000	-4.963756	0.000000	0.000000	0.000000	-0.059453	-0.383016	-1.579903	0.000000	0.000000	4.000000	32.000000	0.000000
2112.796820	0.130698	0.530597	0.022687	83.842026	75.749413	101.095840	0.600933	0.000000	-4.963756	0.000000	0.000000	0.000000	-0.059453	-0.383016	-1.579903	0.000000	0.000000	4.000000	32.000000	0.000000
2112.800154	0.130698	0.530597	0.022687	83.050819	73.920944	100.074539	0.489341	0.000000	-4.975996	0.000000	0.000000	0.000000	-0.059453	-0.383016	-1.579903	0.000000	0.000000	4.000000	32.000000	0.000000
2112.803487	0.130248	0.529373	0.017299	83.050819	73.920944	100.074539	0.489341	0.000000	-4.975996	0.000000	0.000000	0.000000	-0.135166	-0.367142	-1.616254	0.000000	0.000000	4.000000	32.000000	0.000000
2112.806820	0.130248	0.529373	0.017299	83.050819	73.920944	100.074539	0.489341	0.000000	-4.975996	0.000000	0.000000	0.000000	-0.135166	-0.367142	-1.616254	0.000000	0.000000	4.000000	32.000000	0.000000
2112.810154	0.130248	0.529373	0.017299	82.313110	72.679779	99.667175	0.374614	0.000000	-4.985947	0.000000	0.000000	0.000000	-0.135166	-0.367142	-1.616254	0.000000	0.000000	4.000000	32.000000	0.000000
2112.813487	0.129544	0.528184	0.011771	82.313110	72.679779	99.667175	0.374614	0.000000	-4.985947	0.000000	0.000000	0.000000	-0.210961	-0.356782	-1.658494	0.000000	0.000000	4.000000	32.000000	0.000000
2112.816820	0.129544	0.528184	0.011771	82.313110	72.679779	99.667175	0.374614	0.000000	-4.985947	0.000000	0.000000	0.000000	-0.210961	-0.356782	-1.658494	0.000000	0.000000	4.000000	32.000000	0.000000
2112.820154	0.129544	0.528184	0.011771	81.709991	71.604538	99.331429	0.256065	0.000000	-4.993439	0.000000	0.000000	0.000000	-0.210961	-0.356782	-1.658494	0.000000	0.000000	4.000000	32.000000	0.000000
2112.823487	0.128573	0.527001	0.006110	81.709991	71.604538	99.331429	0.256065	0.000000	-4.993439	0.000000	0.000000	0.000000	-0.291569	-0.354780	-1.698446	0.000000	0.000000	4.000000	32.000000	0.000000
2112.826820	0.128573	0.527001	0.006110	81.709991	71.604538	99.331429	0.256065	0.000000	-4.993439	0.000000	0.000000	0.000000	-0.291569	-0.354780	-1.698446	0.000000	0.000000	4.000000	32.000000	0.000000
2112.830154	0.128573	0.527001	0.006110	81.313507	70.383293	98.633148	0.133600	0.000000	-4.998215	0.000000	0.000000	0.000000	-0.291569	-0.354780	-1.698446	0.000000	0.000000	4.000000	32.000000	0.000000
2112.833487	0.127345	0.525789	0.000338	81.313507	70.383293	98.633148	0.133600	0.000000	-4.998215	0.000000	0.000000	0.000000	-0.368220	-0.363770	-1.731556	0.000000	0.000000	4.000000	32.000000	0.000000
2112.836820	0.127345	0.525789	0.000338	81.313507	70.383293	98.633148	0.133600	0.000000	-4.998215	0.000000	0.000000	0.000000	-0.368220	-0.363770	-1.731556	0.000000	0.000000	4.000000	32.000000	0.000000
2112.840154	0.127345	0.525789	0.000338	81.128494	68.958855	97.486656	0.007429	0.000000	-4.999995	0.000000	0.000000	0.000000	-0.368220	-0.363770	-1.731556	0.000000	0.000000	4.000000	32.000000	0.000000
2112.843487	0.125925	0.524501	-0.005512	81.128494	68.958855	97.486656	0.007429	0.000000	-4.999995	0.000000	0.000000	0.000000	-0.426052	-0.386161	-1.754891	0.000000	0.000000	4.000000	32.000000	0.000000
2112.846820	0.125925	0.524501	-0.005512	81.128494	68.958855	97.486656	0.007429	0.000000	-4.999995	0.000000	0.000000	0.000000	-0.426052	-0.386161	-1.754891	0.000000	0.000000	4.000000	32.000000	0.000000
2112.850154	0.125925	0.524501	-0.005512	81.055565	67.171425	95.820518	-0.121948	0.000000	-4.998513	0.000000	0.000000	0.000000	-0.426052	-0.386161	-1.754891	0.000000	0.000000	4.000000	32.000000	0.000000
2112.853487	0.124338	0.523063	-0.011369	81.055565	67.171425	95.820518	-0.121948	0.000000	-4.998513	0.000000	0.000000	0.000000	-0.476162	-0.431574	-1.757065	0.000000	0.000000	4.000000	32.000000	0.000000
2112.856820	0.124338	0.523063	-0.011369	81.055565	67.171425	95.820518	-0.121948	0.000000	-4.998513	0.000000	0.000000	0.000000	-0.476162	-0.431574	-1.757065	0.000000	0.000000	4.000000	32.000000	0.000000
2112.860154	0.124338	0.523063	-0.011369	80.947792	64.718346	93.470924	-0.253060	0.000000	-4.993592	0.000000	0.000000	0.000000	-0.476162	-0.431574	-1.757065	0.000000	0.000000	4.000000	32.000000	0.000000
2112.863487	0.122691	0.521513	-0.017111	80.947792	64.718346	93.470924	-0.253060	0.000000	-4.993592	0.000000	0.000000	0.000000	-0.493962	-0.465058	-1.722734	0.000000	0.000000	4.000000	32.000000	0.000000
2112.866820	0.122691	0.521513	-0.017111	80.947792	64.718346	93.470924	-0.253060	0.000000	-4.993592	0.000000	0.000000	0.000000	-0.493962	-0.465058	-1.722734	0.000000	0.000000	4.000000	32.000000	0.000000
2112.870154	0.122691	0.521513	-0.017111	80.705933	61.639221	90.585938	-0.383062	0.000000	-4.985305	0.000000	0.000000	0.000000	-0.493962	-0.465058	-1.722734	0.000000	0.000000	4.000000	32.000000	0.000000
2112.873487	0.120960	0.519837	-0.022684	80.705933	61.639221	90.585938	-0.383062	0.000000	-4.985305	0.000000	0.000000	0.000000	-0.519392	-0.502568	-1.671693	0.000000	0.000000	4.000000	32.000000	0.000000
2112.876820	0.120960	0.519837	-0.022684	80.705933	61.639221	90.585938	-0.383062	0.000000	-4.985305	0.000000	0.000000	0.000000	-0.519392	-0.502568	-1.671693	0.000000	0.000000	4.000000	32.000000	0.000000
2112.880154	0.120960	0.519837	-0.022684	80.328659	58.643234	87.955444	-0.510611	0.000000	-4.973859	0.000000	0.000000	0.000000	-0.519392	-0.502568	-1.671693	0.000000	0.000000	4.000000	32.000000	0.000000
2112.883487	0.119111	0.518131	-0.028066	80.328659	58.643234	87.955444	-0.510611	0.000000	-4.973859	0.000000	0.000000	0.000000	-0.554812	-0.511865	-1.614624	0.000000	0.000000	4.000000	32.000000	0.000000
2112.886820	0.119111	0.518131	-0.028066	80.328659	58.643234	87.955444	-0.510611	0.000000	-4.973859	0.000000	0.000000	0.000000	-0.554812	-0.511865	-1.614624	0.000000	0.000000	4.000000	32.000000	0.000000
2112.890154	0.119111	0.518131	-0.028066	79.901527	56.103931	85.893433	-0.635253	0.000000	-4.959481	0.000000	0.000000	0.000000	-0.554812	-0.511865	-1.614624	0.000000	0.000000	4.000000	32.000000	0.000000
2112.893487	0.117139	0.516442	-0.033375	79.901527	56.103931	85.893433	-0.635253	0.000000	-4.959481	0.000000	0.000000	0.000000	-0.591599	-0.506846	-1.592925	0.000000	0.000000	4.000000	32.000000	0.000000
2112.896820	0.117139	0.516442	-0.033375	79.901527	56.103931	85.893433	-0.635253	0.000000	-4.959481	0.000000	0.000000	0.000000	-0.591599	-0.506846	-1.592925	0.000000	0.000000	4.000000	32.000000	0.000000
2112.900154	0.117139	0.516442	-0.033375	79.485466	53.846024	84.156410	-0.759606	0.000000	-4.941963	0.000000	0.000000	0.000000	-0.591599	-0.506846	-1.592925	0.000000	0.000000	4.000000	32.000000	0.000000
2112.903487	0.114938	0.514870	-0.038551	79.485466	53.846024	84.156410	-0.759606	0.000000	-4.941963	0.000000	0.000000	0.000000	-0.660068	-0.471568	-1.552731	0.000000	0.000000	4.000000	32.000000	0.000000
2112.906820	0.114938	0.514870	-0.038551	79.485466	53.846024	84.156410	-0.759606	0.000000	-4.941963	0.000000	0.000000	0.000000	-0.660068	-0.471568	-1.552731	0.000000	0.000000	4.000000	32.000000	0.000000
2112.910154	0.114938	0.514870	-0.038551	79.115097	51.710052	82.491150	-0.882709	0.000000	-4.921466	0.000000	0.000000	0.000000	-0.660068	-0.471568	-1.552731	0.000000	0.000000	4.000000	32.000000	0.000000
2112.913487	0.112511	0.513336	-0.043628	79.115097	51.710052	82.491150	-0.882709	0.000000	-4.921466	0.000000	0.000000	0.000000	-0.728261	-0.460052	-1.522935	0.000000	0.000000	4.000000	32.000000	0.000000
2112.916820	0.112511	0.513336	-0.043628	79.115097	51.710052	82.491150	-0.882709	0.000000	-4.921466	0.000000	0.000000	0.000000	-0.728261	-0.460052	-1.522935	0.000000	0.000000	4.000000	32.000000	0.000000
2112.920154	0.112511	0.513336	-0.043628	78.832565	49.591011	80.736847	-1.005508	0.000000	-4.897852	0.000000	0.000000	0.000000	-0.728261	-0.460052	-1.522935	0.000000	0.000000	4.000000	32.000000	0.000000
2112.923487	0.109880	0.511826	-0.048633	78.832565	49.591011	80.736847	-1.005508	0.000000	-4.897852	0.000000	0.000000	0.000000	-0.789381	-0.453067	-1.501559	0.000000	0.000000	4.000000	32.000000	0.000000
2112.926820	0.109880	0.511826	-0.048633	78.832565	49.591011	80.736847	-1.005508	0.000000	-4.897852	0.000000	0.000000	0.000000	-0.789381	-0.453067	-1.501559	0.000000	0.000000	4.000000	32.000000	0.000000
2112.930154	0.109880	0.511826	-0.048633	78.641266	47.477768	78.843788	-1.128682	0.000000	-4.870942	0.000000	0.000000	0.000000	-0.789381	-0.453067	-1.501559	0.000000	0.000000	4.000000	32.000000	0.000000
2112.933487	0.107057	0.510225	-0.053556	78.641266	47.477768	78.843788	-1.128682	0.000000	-4.870942	0.000000	0.000000	0.000000	-0.846783	-0.480292	-1.477031	0.000000	0.000000	4.000000	32.000000	0.000000
2112.936820	0.107057	0.510225	-0.053556	78.641266	47.477768	78.843788	-1.128682	0.000000	-4.870942	0.000000	0.000000	0.000000	-0.846783	-0.480292	-1.477031	0.000000	0.000000	4.000000	32.000000	0.000000
2112.940154	0.107057	0.510225	-0.053556	78.477661	45.627281	77.113022	-1.252067	0.000000	-4.840694	0.000000	0.000000	0.000000	-0.846783	-0.480292	-1.477031	0.000000	0.000000	4.000000	32.000000	0.000000
2112.943487	0.104064	0.508546	-0.058431	78.477661	45.627281	77.113022	-1.252067	0.000000	-4.840694	0.000000	0.000000	0.000000	-0.897881	-0.503611	-1.462301	0.000000	0.000000	4.000000	32.000000	0.000000
2112.946820	0.104064	0.508546	-0.058431	78.477661	45.627281	77.113022	-1.252067	0.000000	-4.840694	0.000000	0.000000	0.000000	-0.897881	-0.503611	-1.462301	0.000000	0.000000	4.000000	32.000000	0.000000
2112.950154	0.104064	0.508546	-0.058431	78.361267	44.034588	75.295914	-1.376361	0.000000	-4.806832	0.000000	0.000000	0.000000	-0.897881	-0.503611	-1.462301	0.000000	0.000000	4.000000	32.000000	0.000000
2112.953487	0.100934	0.506741	-0.063238	78.361267	44.034588	75.295914	-1.376361	0.000000	-4.806832	0.000000	0.000000	0.000000	-0.938974	-0.541561	-1.442108	0.000000	0.000000	4.000000	32.000000	0.000000
2112.956820	0.100934	0.506741	-0.063238	78.361267	44.034588	75.295914	-1.376361	0.000000	-4.806832	0.000000	0.000000	0.000000	-0.938974	-0.541561	-1.442108	0.000000	0.000000	4.000000	32.000000	0.000000
2112.960154	0.100934	0.506741	-0.063238	78.293427	42.669315	73.460274	-1.501009	0.000000	-4.769379	0.000000	0.000000	0.000000	-0.938974	-0.541561	-1.442108	0.000000	0.000000	4.000000	32.000000	0.000000
2112.963487	0.097668	0.504824	-0.068005	78.293427	42.669315	73.460274	-1.501009	0.000000	-4.769379	0.000000	0.000000	0.000000	-0.979932	-0.575185	-1.430322	0.000000	0.000000	4.000000	32.000000	0.000000
2112.966820	0.097668	0.504824	-0.068005	78.293427	42.669315	73.460274	-1.501009	0.000000	-4.769379	0.000000	0.000000	0.000000	-0.979932	-0.575185	-1.430322	0.000000	0.000000	4.000000	32.000000	0.000000
2112.970154	0.097668	0.504824	-0.068005	78.237122	41.598358	72.271019	-1.626619	0.000000	-4.728013	0.000000	0.000000	0.000000	-0.979932	-0.575185	-1.430322	0.000000	0.000000	4.000000	32.000000	0.000000
2112.973487	0.094263	0.502924	-0.072612	78.237122	41.598358	72.271019	-1.626619	0.000000	-4.728013	0.000000	0.000000	0.000000	-1.021239	-0.569956	-1.382117	0.000000	0.000000	4.000000	32.000000	0.000000
2112.976820	0.094263	0.502924	-0.072612	78.237122	41.598358	72.271019	-1.626619	0.000000	-4.728013	0.000000	0.000000	0.000000	-1.021239	-0.569956	-1.382117	0.000000	0.000000	4.000000	32.000000	0.000000
2112.980154	0.094263	0.502924	-0.072612	78.180252	40.740746	71.818779	-1.750618	0.000000	-4.683517	0.000000	0.000000	0.000000	-1.021239	-0.569956	-1.382117	0.000000	0.000000	4.000000	32.000000	0.000000
2112.983487	0.090804	0.501098	-0.077063	78.180252	40.740746	71.818779	-1.750618	0.000000	-4.683517	0.000000	0.000000	0.000000	-1.037857	-0.547902	-1.335273	0.000000	0.000000	4.000000	32.000000	0.000000
2112.986820	0.090804	0.501098	-0.077063	78.180252	40.740746	71.818779	-1.750618	0.000000	-4.683517	0.000000	0.000000	0.000000	-1.037857	-0.547902	-1.335273	0.000000	0.000000	4.000000	32.000000	0.000000
2112.990154	0.090804	0.501098	-0.077063	78.135605	39.860184	71.252754	-1.872479	0.000000	-4.636143	0.000000	0.000000	0.000000	-1.037857	-0.547902	-1.335273	0.000000	0.000000	4.000000	32.000000	0.000000
2112.993487	0.087326	0.499434	-0.081213	78.135605	39.860184	71.252754	-1.872479	0.000000	-4.636143	0.000000	0.000000	0.000000	-1.043373	-0.499180	-1.244909	0.000000	0.000000	4.000000	32.000000	0.000000
2112.996820	0.087326	0.499434	-0.081213	78.135605	39.860184	71.252754	-1.872479	0.000000	-4.636143	0.000000	0.000000	0.000000	-1.043373	-0.499180	-1.244909	0.000000	0.000000	4.000000	32.000000	0.000000
2113.000154	0.087326	0.499434	-0.081213	78.142265	38.781513	69.940521	-1.988828	0.000000	-4.587435	0.000000	0.000000	0.000000	-1.043373	-0.499180	-1.244909	0.000000	0.000000	4.000000	32.000000	0.000000
2113.003487	0.083712	0.497897	-0.085006	78.142265	38.781513	69.940521	-1.988828	0.000000	-4.587435	0.000000	0.000000	0.000000	-1.084149	-0.460926	-1.137879	0.000000	0.000000	4.000000	32.000000	0.000000
2113.006820	0.083712	0.497897	-0.085006	78.142265	38.781513	69.940521	-1.988828	0.000000	-4.587435	0.000000	0.000000	0.000000	-1.084149	-0.460926	-1.137879	0.000000	0.000000	4.000000	32.000000	0.000000
2113.010154	0.083712	0.497897	-0.085006	78.179489	37.498970	68.292992	-2.099681	0.000000	-4.537768	0.000000	0.000000	0.000000	-1.084149	-0.460926	-1.137879	0.000000	0.000000	4.000000	32.000000	0.000000
2113.013487	0.079874	0.496430	-0.088441	78.179489	37.498970	68.292992	-2.099681	0.000000	-4.537768	0.000000	0.000000	0.000000	-1.151546	-0.440210	-1.030667	0.000000	0.000000	4.000000	32.000000	0.000000
2113.016820	0.079874	0.496430	-0.088441	78.179489	37.498970	68.292992	-2.099681	0.000000	-4.537768	0.000000	0.000000	0.000000	-1.151546	-0.440210	-1.030667	0.000000	0.000000	4.000000	32.000000	0.000000
2113.020154	0.079874	0.496430	-0.088441	78.242920	36.009983	66.502197	-2.206176	0.000000	-4.486958	0.000000	0.000000	0.000000	-1.151546	-0.440210	-1.030667	0.000000	0.000000	4.000000	32.000000	0.000000
2113.023487	0.075675	0.495008	-0.091494	78.242920	36.009983	66.502197	-2.206176	0.000000	-4.486958	0.000000	0.000000	0.000000	-1.259486	-0.426459	-0.915900	0.000000	0.000000	4.000000	32.000000	0.000000
2113.026820	0.075675	0.495008	-0.091494	78.242920	36.009983	66.502197	-2.206176	0.000000	-4.486958	0.000000	0.000000	0.000000	-1.259486	-0.426459	-0.915900	0.000000	0.000000	4.000000	32.000000	0.000000
2113.030154	0.075675	0.495008	-0.091494	78.333832	34.418777	64.580246	-2.309609	0.000000	-4.434604	0.000000	0.000000	0.000000	-1.259486	-0.426459	-0.915900	0.000000	0.000000	4.000000	32.000000	0.000000
2113.033487	0.071131	0.493586	-0.094220	78.333832	34.418777	64.580246	-2.309609	0.000000	-4.434604	0.000000	0.000000	0.000000	-1.363350	-0.426788	-0.817785	0.000000	0.000000	4.000000	32.000000	0.000000
2113.036820	0.071131	0.493586	-0.094220	78.333832	34.418777	64.580246	-2.309609	0.000000	-4.434604	0.000000	0.000000	0.000000	-1.363350	-0.426788	-0.817785	0.000000	0.000000	4.000000	32.000000	0.000000
2113.040154	0.071131	0.493586	-0.094220	78.445801	32.955757	62.872807	-2.411527	0.000000	-4.380016	0.000000	0.000000	0.000000	-1.363350	-0.426788	-0.817785	0.000000	0.000000	4.000000	32.000000	0.000000
2113.043487	0.066320	0.492157	-0.096693	78.445801	32.955757	62.872807	-2.411527	0.000000	-4.380016	0.000000	0.000000	0.000000	-1.443250	-0.428681	-0.741739	0.000000	0.000000	4.000000	32.000000	0.000000
2113.046820	0.066320	0.492157	-0.096693	78.445801	32.955757	62.872807	-2.411527	0.000000	-4.380016	0.000000	0.000000	0.000000	-1.443250	-0.428681	-0.741739	0.000000	0.000000	4.000000	32.000000	0.000000
2113.050154	0.066320	0.492157	-0.096693	78.558929	31.867853	61.431801	-2.513008	0.000000	-4.322591	0.000000	0.000000	0.000000	-1.443250	-0.428681	-0.741739	0.000000	0.000000	4.000000	32.000000	0.000000
2113.053487	0.061381	0.490693	-0.099037	78.558929	31.867853	61.431801	-2.513008	0.000000	-4.322591	0.000000	0.000000	0.000000	-1.481619	-0.439226	-0.703334	0.000000	0.000000	4.000000	32.000000	0.000000
2113.056820	0.061381	0.490693	-0.099037	78.558929	31.867853	61.431801	-2.513008	0.000000	-4.322591	0.000000	0.000000	0.000000	-1.481619	-0.439226	-0.703334	0.000000	0.000000	4.000000	32.000000	0.000000
2113.060154	0.061381	0.490693	-0.099037	78.660736	31.162882	60.260403	-2.615231	0.000000	-4.261522	0.000000	0.000000	0.000000	-1.481619	-0.439226	-0.703334	0.000000	0.000000	4.000000	32.000000	0.000000
2113.063487	0.056415	0.489273	-0.101283	78.660736	31.162882	60.260403	-2.615231	0.000000	-4.261522	0.000000	0.000000	0.000000	-1.489994	-0.426009	-0.673804	0.000000	0.000000	4.000000	32.000000	0.000000
2113.066820	0.056415	0.489273	-0.101283	78.660736	31.162882	60.260403	-2.615231	0.000000	-4.261522	0.000000	0.000000	0.000000	-1.489994	-0.426009	-0.673804	0.000000	0.000000	4.000000	32.000000	0.000000
2113.070154	0.056415	0.489273	-0.101283	78.765869	30.719612	59.368721	-2.717652	0.000000	-4.196948	0.000000	0.000000	0.000000	-1.489994	-0.426009	-0.673804	0.000000	0.000000	4.000000	32.000000	0.000000
2113.073487	0.051381	0.487942	-0.103454	78.765869	30.719612	59.368721	-2.717652	0.000000	-4.196948	0.000000	0.000000	0.000000	-1.510254	-0.399237	-0.651329	0.000000	0.000000	4.000000	32.000000	0.000000
2113.076820	0.051381	0.487942	-0.103454	78.765869	30.719612	59.368721	-2.717652	0.000000	-4.196948	0.000000	0.000000	0.000000	-1.510254	-0.399237	-0.651329	0.000000	0.000000	4.000000	32.000000	0.000000
2113.080154	0.051381	0.487942	-0.103454	78.856239	30.502991	59.040237	-2.821157	0.000000	-4.128083	0.000000	0.000000	0.000000	-1.510254	-0.399237	-0.651329	0.000000	0.000000	4.000000	32.000000	0.000000
2113.083487	0.046270	0.486752	-0.105487	78.856239	30.502991	59.040237	-2.821157	0.000000	-4.128083	0.000000	0.000000	0.000000	-1.533204	-0.356954	-0.609815	0.000000	0.000000	4.000000	32.000000	0.000000
2113.086820	0.046270	0.486752	-0.105487	78.856239	30.502991	59.040237	-2.821157	0.000000	-4.128083	0.000000	0.000000	0.000000	-1.533204	-0.356954	-0.609815	0.000000	0.000000	4.000000	32.000000	0.000000
2113.090154	0.046270	0.486752	-0.105487	78.936691	30.452950	59.208122	-2.924678	0.000000	-4.055398	0.000000	0.000000	0.000000	-1.533204	-0.356954	-0.609815	0.000000	0.000000	4.000000	32.000000	0.000000
2113.093487	0.041010	0.485699	-0.107260	78.936691	30.452950	59.208122	-2.924678	0.000000	-4.055398	0.000000	0.000000	0.000000	-1.578019	-0.315982	-0.531758	0.000000	0.000000	4.000000	32.000000	0.000000
2113.096820	0.041010	0.485699	-0.107260	78.936691	30.452950	59.208122	-2.924678	0.000000	-4.055398	0.000000	0.000000	0.000000	-1.578019	-0.315982	-0.531758	0.000000	0.000000	4.000000	32.000000	0.000000
2113.100154	0.041010	0.485699	-0.107260	79.025497	30.554060	59.646465	-3.027066	0.000000	-3.979557	0.000000	0.000000	0.000000	-1.578019	-0.315982	-0.531758	0.000000	0.000000	4.000000	32.000000	0.000000
2113.103487	0.035586	0.484725	-0.108843	79.025497	30.554060	59.646465	-3.027066	0.000000	-3.979557	0.000000	0.000000	0.000000	-1.627127	-0.292227	-0.474970	0.000000	0.000000	4.000000	32.000000	0.000000
2113.106820	0.035586	0.484725	-0.108843	79.025497	30.554060	59.646465	-3.027066	0.000000	-3.979557	0.000000	0.000000	0.000000	-1.627127	-0.292227	-0.474970	0.000000	0.000000	4.000000	32.000000	0.000000
2113.110154	0.035586	0.484725	-0.108843	79.118866	30.713858	60.004292	-3.130030	0.000000	-3.899091	0.000000	0.000000	0.000000	-1.627127	-0.292227	-0.474970	0.000000	0.000000	4.000000	32.000000	0.000000
2113.113487	0.029999	0.483823	-0.110175	79.118866	30.713858	60.004292	-3.130030	0.000000	-3.899091	0.000000	0.000000	0.000000	-1.676223	-0.270493	-0.399642	0.000000	0.000000	4.000000	32.000000	0.000000
2113.116820	0.029999	0.483823	-0.110175	79.118866	30.713858	60.004292	-3.130030	0.000000	-3.899091	0.000000	0.000000	0.000000	-1.676223	-0.270493	-0.399642	0.000000	0.000000	4.000000	32.000000	0.000000
2113.120154	0.029999	0.483823	-0.110175	79.213547	30.939699	59.722702	-3.232723	0.000000	-3.814381	0.000000	0.000000	0.000000	-1.676223	-0.270493	-0.399642	0.000000	0.000000	4.000000	32.000000	0.000000
2113.123487	0.024251	0.482969	-0.111310	79.213547	30.939699	59.722702	-3.232723	0.000000	-3.814381	0.000000	0.000000	0.000000	-1.724397	-0.256257	-0.340402	0.000000	0.000000	4.000000	32.000000	0.000000
2113.126820	0.024251	0.482969	-0.111310	79.213547	30.939699	59.722702	-3.232723	0.000000	-3.814381	0.000000	0.000000	0.000000	-1.724397	-0.256257	-0.340402	0.000000	0.000000	4.000000	32.000000	0.000000
2113.130154	0.024251	0.482969	-0.111310	79.269432	31.324406	59.455761	-3.336272	0.000000	-3.724149	0.000000	0.000000	0.000000	-1.724397	-0.256257	-0.340402	0.000000	0.000000	4.000000	32.000000	0.000000
2113.133487	0.018430	0.482130	-0.112282	79.269432	31.324406	59.455761	-3.336272	0.000000	-3.724149	0.000000	0.000000	0.000000	-1.746215	-0.251595	-0.291538	0.000000	0.000000	4.000000	32.000000	0.000000
2113.136820	0.018430	0.482130	-0.112282	79.269432	31.324406	59.455761	-3.336272	0.000000	-3.724149	0.000000	0.000000	0.000000	-1.746215	-0.251595	-0.291538	0.000000	0.000000	4.000000	32.000000	0.000000
2113.140154	0.018430	0.482130	-0.112282	79.249535	31.912178	59.843754	-3.440091	0.000000	-3.628467	0.000000	0.000000	0.000000	-1.746215	-0.251595	-0.291538	0.000000	0.000000	4.000000	32.000000	0.000000
2113.143487	0.012573	0.481329	-0.113168	79.249535	31.912178	59.843754	-3.440091	0.000000	-3.628467	0.000000	0.000000	0.000000	-1.757021	-0.240366	-0.265837	0.000000	0.000000	4.000000	32.000000	0.000000
2113.146820	0.012573	0.481329	-0.113168	79.249535	31.912178	59.843754	-3.440091	0.000000	-3.628467	0.000000	0.000000	0.000000	-1.757021	-0.240366	-0.265837	0.000000	0.000000	4.000000	32.000000	0.000000
2113.150154	0.012573	0.481329	-0.113168	79.147392	32.683174	60.554688	-3.544832	0.000000	-3.526212	0.000000	0.000000	0.000000	-1.757021	-0.240366	-0.265837	0.000000	0.000000	4.000000	32.000000	0.000000
2113.153487	0.006756	0.480594	-0.113951	79.147392	32.683174	60.554688	-3.544832	0.000000	-3.526212	0.000000	0.000000	0.000000	-1.745295	-0.220610	-0.234955	0.000000	0.000000	4.000000	32.000000	0.000000
2113.156820	0.006756	0.480594	-0.113951	79.147392	32.683174	60.554688	-3.544832	0.000000	-3.526212	0.000000	0.000000	0.000000	-1.745295	-0.220610	-0.234955	0.000000	0.000000	4.000000	32.000000	0.000000
2113.160154	0.006756	0.480594	-0.113951	78.967339	33.478668	61.145130	-3.648858	0.000000	-3.418455	0.000000	0.000000	0.000000	-1.745295	-0.220610	-0.234955	0.000000	0.000000	4.000000	32.000000	0.000000
2113.163487	0.000920	0.479968	-0.114655	78.967339	33.478668	61.145130	-3.648858	0.000000	-3.418455	0.000000	0.000000	0.000000	-1.750788	-0.187736	-0.211375	0.000000	0.000000	4.000000	32.000000	0.000000
2113.166820	0.000920	0.479968	-0.114655	78.967339	33.478668	61.145130	-3.648858	0.000000	-3.418455	0.000000	0.000000	0.000000	-1.750788	-0.187736	-0.211375	0.000000	0.000000	4.000000	32.000000	0.000000
2113.170154	0.000920	0.479968	-0.114655	78.683212	34.181461	61.519035	-3.753196	0.000000	-3.303561	0.000000	0.000000	0.000000	-1.750788	-0.187736	-0.211375	0.000000	0.000000	4.000000	32.000000	0.000000
2113.173487	-0.004993	0.479537	-0.115103	78.683212	34.181461	61.519035	-3.753196	0.000000	-3.303561	0.000000	0.000000	0.000000	-1.773784	-0.129309	-0.134300	0.000000	0.000000	4.000000	32.000000	0.000000
2113.176820	-0.004993	0.479537	-0.115103	78.683212	34.181461	61.519035	-3.753196	0.000000	-3.303561	0.000000	0.000000	0.000000	-1.773784	-0.129309	-0.134300	0.000000	0.000000	4.000000	32.000000	0.000000
2113.180154	-0.004993	0.479537	-0.115103	78.313339	34.691177	61.815201	-3.856094	0.000000	-3.182851	0.000000	0.000000	0.000000	-1.773784	-0.129309	-0.134300	0.000000	0.000000	4.000000	32.000000	0.000000
2113.183487	-0.010982	0.479280	-0.115296	78.313339	34.691177	61.815201	-3.856094	0.000000	-3.182851	0.000000	0.000000	0.000000	-1.796843	-0.077041	-0.057854	0.000000	0.000000	4.000000	32.000000	0.000000
2113.186820	-0.010982	0.479280	-0.115296	78.313339	34.691177	61.815201	-3.856094	0.000000	-3.182851	0.000000	0.000000	0.000000	-1.796843	-0.077041	-0.057854	0.000000	0.000000	4.000000	32.000000	0.000000
2113.190154	-0.010982	0.479280	-0.115296	77.859474	34.933723	62.115177	-3.957667	0.000000	-3.055630	0.000000	0.000000	0.000000	-1.796843	-0.077041	-0.057854	0.000000	0.000000	4.000000	32.000000	0.000000
2113.193487	-0.017118	0.479192	-0.115171	77.859474	34.933723	62.115177	-3.957667	0.000000	-3.055630	0.000000	0.000000	0.000000	-1.840640	-0.026522	0.037551	0.000000	0.000000	4.000000	32.000000	0.000000
2113.196820	-0.017118	0.479192	-0.115171	77.859474	34.933723	62.115177	-3.957667	0.000000	-3.055630	0.000000	0.000000	0.000000	-1.840640	-0.026522	0.037551	0.000000	0.000000	4.000000	32.000000	0.000000
2113.200154	-0.017118	0.479192	-0.115171	77.360619	34.828316	61.943382	-4.058355	0.000000	-2.920575	0.000000	0.000000	0.000000	-1.840640	-0.026522	0.037551	0.000000	0.000000	4.000000	32.000000	0.000000
2113.203487	-0.023412	0.479251	-0.114618	77.360619	34.828316	61.943382	-4.058355	0.000000	-2.920575	0.000000	0.000000	0.000000	-1.888323	0.017803	0.165896	0.000000	0.000000	4.000000	32.000000	0.000000
2113.206820	-0.023412	0.479251	-0.114618	77.360619	34.828316	61.943382	-4.058355	0.000000	-2.920575	0.000000	0.000000	0.000000	-1.888323	0.017803	0.165896	0.000000	0.000000	4.000000	32.000000	0.000000
2113.210154	-0.023412	0.479251	-0.114618	76.867371	34.414185	61.303181	-4.157307	0.000000	-2.777914	0.000000	0.000000	0.000000	-1.888323	0.017803	0.165896	0.000000	0.000000	4.000000	32.000000	0.000000
2113.213487	-0.029858	0.479362	-0.113684	76.867371	34.414185	61.303181	-4.157307	0.000000	-2.777914	0.000000	0.000000	0.000000	-1.933645	0.033227	0.280217	0.000000	0.000000	4.000000	32.000000	0.000000
2113.216820	-0.029858	0.479362	-0.113684	76.867371	34.414185	61.303181	-4.157307	0.000000	-2.777914	0.000000	0.000000	0.000000	-1.933645	0.033227	0.280217	0.000000	0.000000	4.000000	32.000000	0.000000
2113.220154	-0.029858	0.479362	-0.113684	76.435883	33.985821	60.158741	-4.255232	0.000000	-2.625452	0.000000	0.000000	0.000000	-1.933645	0.033227	0.280217	0.000000	0.000000	4.000000	32.000000	0.000000
2113.223487	-0.036527	0.479494	-0.112404	76.435883	33.985821	60.158741	-4.255232	0.000000	-2.625452	0.000000	0.000000	0.000000	-2.000893	0.039756	0.383906	0.000000	0.000000	4.000000	32.000000	0.000000
2113.226820	-0.036527	0.479494	-0.112404	76.435883	33.985821	60.158741	-4.255232	0.000000	-2.625452	0.000000	0.000000	0.000000	-2.000893	0.039756	0.383906	0.000000	0.000000	4.000000	32.000000	0.000000
2113.230154	-0.036527	0.479494	-0.112404	76.223892	35.230278	60.678520	-4.353813	0.000000	-2.458519	0.000000	0.000000	0.000000	-2.000893	0.039756	0.383906	0.000000	0.000000	4.000000	32.000000	0.000000
2113.233487	-0.043326	0.479560	-0.110958	76.223892	35.230278	60.678520	-4.353813	0.000000	-2.458519	0.000000	0.000000	0.000000	-2.039669	0.019799	0.433902	0.000000	0.000000	4.000000	32.000000	0.000000
2113.236820	-0.043326	0.479560	-0.110958	76.223892	35.230278	60.678520	-4.353813	0.000000	-2.458519	0.000000	0.000000	0.000000	-2.039669	0.019799	0.433902	0.000000	0.000000	4.000000	32.000000	0.000000
2113.240154	-0.043326	0.479560	-0.110958	76.189049	38.815811	63.752869	-4.452793	0.000000	-2.274343	0.000000	0.000000	0.000000	-2.039669	0.019799	0.433902	0.000000	0.000000	4.000000	32.000000	0.000000
2113.243487	-0.050154	0.479579	-0.109453	76.189049	38.815811	63.752869	-4.452793	0.000000	-2.274343	0.000000	0.000000	0.000000	-2.048145	0.005717	0.451411	0.000000	0.000000	4.000000	32.000000	0.000000
2113.246820	-0.050154	0.479579	-0.109453	76.189049	38.815811	63.752869	-4.452793	0.000000	-2.274343	0.000000	0.000000	0.000000	-2.048145	0.005717	0.451411	0.000000	0.000000	4.000000	32.000000	0.000000
2113.250154	-0.050154	0.479579	-0.109453	76.095779	42.963490	67.535690	-4.550342	0.000000	-2.072291	0.000000	0.000000	0.000000	-2.048145	0.005717	0.451411	0.000000	0.000000	4.000000	32.000000	0.000000
2113.253487	-0.056976	0.479664	-0.107611	76.095779	42.963490	67.535690	-4.550342	0.000000	-2.072291	0.000000	0.000000	0.000000	-2.046782	0.025447	0.552692	0.000000	0.000000	4.000000	32.000000	0.000000
2113.256820	-0.056976	0.479664	-0.107611	76.095779	42.963490	67.535690	-4.550342	0.000000	-2.072291	0.000000	0.000000	0.000000	-2.046782	0.025447	0.552692	0.000000	0.000000	4.000000	32.000000	0.000000
2113.260154	-0.056976	0.479664	-0.107611	75.879936	46.856888	71.231537	-4.642687	0.000000	-1.856194	0.000000	0.000000	0.000000	-2.046782	0.025447	0.552692	0.000000	0.000000	4.000000	32.000000	0.000000
2113.263487	-0.063896	0.479846	-0.105260	75.879936	46.856888	71.231537	-4.642687	0.000000	-1.856194	0.000000	0.000000	0.000000	-2.076028	0.054658	0.705183	0.000000	0.000000	4.000000	32.000000	0.000000
2113.266820	-0.063896	0.479846	-0.105260	75.879936	46.856888	71.231537	-4.642687	0.000000	-1.856194	0.000000	0.000000	0.000000	-2.076028	0.054658	0.705183	0.000000	0.000000	4.000000	32.000000	0.000000
2113.270154	-0.063896	0.479846	-0.105260	75.617905	50.457909	74.419464	-4.729528	0.000000	-1.622208	0.000000	0.000000	0.000000	-2.076028	0.054658	0.705183	0.000000	0.000000	4.000000	32.000000	0.000000
2113.273487	-0.070849	0.480079	-0.102526	75.617905	50.457909	74.419464	-4.729528	0.000000	-1.622208	0.000000	0.000000	0.000000	-2.085691	0.069795	0.820144	0.000000	0.000000	4.000000	32.000000	0.000000
2113.276820	-0.070849	0.480079	-0.102526	75.617905	50.457909	74.419464	-4.729528	0.000000	-1.622208	0.000000	0.000000	0.000000	-2.085691	0.069795	0.820144	0.000000	0.000000	4.000000	32.000000	0.000000
2113.280154	-0.070849	0.480079	-0.102526	75.345825	53.827606	77.024002	-4.809372	0.000000	-1.367457	0.000000	0.000000	0.000000	-2.085691	0.069795	0.820144	0.000000	0.000000	4.000000	32.000000	0.000000
2113.283487	-0.077832	0.480377	-0.099337	75.345825	53.827606	77.024002	-4.809372	0.000000	-1.367457	0.000000	0.000000	0.000000	-2.095041	0.089332	0.956800	0.000000	0.000000	4.000000	32.000000	0.000000
2113.286820	-0.077832	0.480377	-0.099337	75.345825	53.827606	77.024002	-4.809372	0.000000	-1.367457	0.000000	0.000000	0.000000	-2.095041	0.089332	0.956800	0.000000	0.000000	4.000000	32.000000	0.000000
2113.290154	-0.077832	0.480377	-0.099337	75.011765	57.124077	79.594444	-4.879965	0.000000	-1.089011	0.000000	0.000000	0.000000	-2.095041	0.089332	0.956800	0.000000	0.000000	4.000000	32.000000	0.000000
2113.293487	-0.084910	0.480804	-0.095661	75.011765	57.124077	79.594444	-4.879965	0.000000	-1.089011	0.000000	0.000000	0.000000	-2.123248	0.128262	1.102748	0.000000	0.000000	4.000000	32.000000	0.000000
2113.296820	-0.084910	0.480804	-0.095661	75.011765	57.124077	79.594444	-4.879965	0.000000	-1.089011	0.000000	0.000000	0.000000	-2.123248	0.128262	1.102748	0.000000	0.000000	4.000000	32.000000	0.000000
2113.300154	-0.084910	0.480804	-0.095661	74.537193	60.953190	82.905563	-4.783054	0.000000	-0.754525	0.000000	0.000000	0.000000	-2.123248	0.128262	1.102748	0.000000	0.000000	4.000000	32.000000	0.000000
2113.303487	-0.091929	0.481336	-0.091600	74.537193	60.953190	82.905563	-4.783054	0.000000	-0.754525	0.000000	0.000000	0.000000	-2.105855	0.159593	1.218261	0.000000	0.000000	4.000000	32.000000	0.000000
2113.306820	-0.091929	0.481336	-0.091600	74.537193	60.953190	82.905563	-4.783054	0.000000	-0.754525	0.000000	0.000000	0.000000	-2.105855	0.159593	1.218261	0.000000	0.000000	4.000000	32.000000	0.000000
2113.310154	-0.091929	0.481336	-0.091600	73.863525	65.642853	86.882713	-4.580011	0.000000	-0.403549	0.000000	0.000000	0.000000	-2.105855	0.159593	1.218261	0.000000	0.000000	4.000000	32.000000	0.000000
2113.313487	-0.098681	0.481964	-0.087115	73.863525	65.642853	86.882713	-4.580011	0.000000	-0.403549	0.000000	0.000000	0.000000	-2.025572	0.188417	1.345630	0.000000	0.000000	4.000000	32.000000	0.000000
2113.316820	-0.098681	0.481964	-0.087115	73.863525	65.642853	86.882713	-4.580011	0.000000	-0.403549	0.000000	0.000000	0.000000	-2.025572	0.188417	1.345630	0.000000	0.000000	4.000000	32.000000	0.000000
2113.320154	-0.098681	0.481964	-0.087115	73.022087	70.529396	90.877304	-4.355739	0.000000	-0.065954	0.000000	0.000000	0.000000	-2.025572	0.188417	1.345630	0.000000	0.000000	4.000000	32.000000	0.000000
2113.323487	-0.105083	0.482628	-0.082327	73.022087	70.529396	90.877304	-4.355739	0.000000	-0.065954	0.000000	0.000000	0.000000	-1.920695	0.199220	1.436198	0.000000	0.000000	4.000000	32.000000	0.000000
2113.326820	-0.105083	0.482628	-0.082327	73.022087	70.529396	90.877304	-4.355739	0.000000	-0.065954	0.000000	0.000000	0.000000	-1.920695	0.199220	1.436198	0.000000	0.000000	4.000000	32.000000	0.000000
2113.330154	-0.105083	0.482628	-0.082327	72.133308	75.218079	94.832039	-4.116373	0.000000	0.254162	0.000000	0.000000	0.000000	-1.920695	0.199220	1.436198	0.000000	0.000000	4.000000	32.000000	0.000000
2113.333487	-0.111250	0.483317	-0.077114	72.133308	75.218079	94.832039	-4.116373	0.000000	0.254162	0.000000	0.000000	0.000000	-1.850014	0.206464	1.564122	0.000000	0.000000	4.000000	32.000000	0.000000
2113.336820	-0.111250	0.483317	-0.077114	72.133308	75.218079	94.832039	-4.116373	0.000000	0.254162	0.000000	0.000000	0.000000	-1.850014	0.206464	1.564122	0.000000	0.000000	4.000000	32.000000	0.000000
2113.340154	-0.111250	0.483317	-0.077114	71.364388	79.737373	98.771156	-3.855686	0.000000	0.562498	0.000000	0.000000	0.000000	-1.850014	0.206464	1.564122	0.000000	0.000000	4.000000	32.000000	0.000000
2113.343487	-0.117138	0.483995	-0.071637	71.364388	79.737373	98.771156	-3.855686	0.000000	0.562498	0.000000	0.000000	0.000000	-1.766474	0.203463	1.643143	0.000000	0.000000	4.000000	32.000000	0.000000
2113.346820	-0.117138	0.483995	-0.071637	71.364388	79.737373	98.771156	-3.855686	0.000000	0.562498	0.000000	0.000000	0.000000	-1.766474	0.203463	1.643143	0.000000	0.000000	4.000000	32.000000	0.000000
2113.350154	-0.117138	0.483995	-0.071637	70.774124	84.364708	102.557060	-3.581829	0.000000	0.856910	0.000000	0.000000	0.000000	-1.766474	0.203463	1.643143	0.000000	0.000000	4.000000	32.000000	0.000000
2113.353487	-0.122800	0.484671	-0.065927	70.774124	84.364708	102.557060	-3.581829	0.000000	0.856910	0.000000	0.000000	0.000000	-1.698404	0.202917	1.712983	0.000000	0.000000	4.000000	32.000000	0.000000
2113.356820	-0.122800	0.484671	-0.065927	70.774124	84.364708	102.557060	-3.581829	0.000000	0.856910	0.000000	0.000000	0.000000	-1.698404	0.202917	1.712983	0.000000	0.000000	4.000000	32.000000	0.000000
2113.360154	-0.122800	0.484671	-0.065927	70.347481	89.080544	106.108612	-3.296331	0.000000	1.139977	0.000000	0.000000	0.000000	-1.698404	0.202917	1.712983	0.000000	0.000000	4.000000	32.000000	0.000000
2113.363487	-0.128263	0.485380	-0.059966	70.347481	89.080544	106.108612	-3.296331	0.000000	1.139977	0.000000	0.000000	0.000000	-1.639082	0.212740	1.788233	0.000000	0.000000	4.000000	32.000000	0.000000
2113.366820	-0.128263	0.485380	-0.059966	70.347481	89.080544	106.108612	-3.296331	0.000000	1.139977	0.000000	0.000000	0.000000	-1.639082	0.212740	1.788233	0.000000	0.000000	4.000000	32.000000	0.000000
2113.370154	-0.128263	0.485380	-0.059966	70.012062	93.841309	109.515381	-2.998293	0.000000	1.413157	0.000000	0.000000	0.000000	-1.639082	0.212740	1.788233	0.000000	0.000000	4.000000	32.000000	0.000000
2113.373487	-0.133464	0.486136	-0.053706	70.012062	93.841309	109.515381	-2.998293	0.000000	1.413157	0.000000	0.000000	0.000000	-1.560331	0.226690	1.877878	0.000000	0.000000	4.000000	32.000000	0.000000
2113.376820	-0.133464	0.486136	-0.053706	70.012062	93.841309	109.515381	-2.998293	0.000000	1.413157	0.000000	0.000000	0.000000	-1.560331	0.226690	1.877878	0.000000	0.000000	4.000000	32.000000	0.000000
2113.380154	-0.133464	0.486136	-0.053706	69.698006	98.307457	112.630661	-2.685313	0.000000	1.673212	0.000000	0.000000	0.000000	-1.560331	0.226690	1.877878	0.000000	0.000000	4.000000	32.000000	0.000000
2113.383487	-0.138319	0.486950	-0.047140	69.698006	98.307457	112.630661	-2.685313	0.000000	1.673212	0.000000	0.000000	0.000000	-1.456522	0.244151	1.969967	0.000000	0.000000	4.000000	32.000000	0.000000
2113.386820	-0.138319	0.486950	-0.047140	69.698006	98.307457	112.630661	-2.685313	0.000000	1.673212	0.000000	0.000000	0.000000	-1.456522	0.244151	1.969967	0.000000	0.000000	4.000000	32.000000	0.000000
2113.390154	-0.138319	0.486950	-0.047140	69.362129	102.065460	115.218529	-2.356985	0.000000	1.915966	0.000000	0.000000	0.000000	-1.456522	0.244151	1.969967	0.000000	0.000000	4.000000	32.000000	0.000000
2113.393487	-0.142805	0.487848	-0.040256	69.362129	102.065460	115.218529	-2.356985	0.000000	1.915966	0.000000	0.000000	0.000000	-1.345704	0.269411	2.065077	0.000000	0.000000	4.000000	32.000000	0.000000
2113.396820	-0.142805	0.487848	-0.040256	69.362129	102.065460	115.218529	-2.356985	0.000000	1.915966	0.000000	0.000000	0.000000	-1.345704	0.269411	2.065077	0.000000	0.000000	4.000000	32.000000	0.000000
2113.400154	-0.142805	0.487848	-0.040256	68.964272	104.913773	117.173233	-2.012806	0.000000	2.140250	0.000000	0.000000	0.000000	-1.345704	0.269411	2.065077	0.000000	0.000000	4.000000	32.000000	0.000000
2113.403487	-0.146895	0.488800	-0.033180	68.964272	104.913773	117.173233	-2.012806	0.000000	2.140250	0.000000	0.000000	0.000000	-1.226902	0.285609	2.122720	0.000000	0.000000	4.000000	32.000000	0.000000
2113.406820	-0.146895	0.488800	-0.033180	68.964272	104.913773	117.173233	-2.012806	0.000000	2.140250	0.000000	0.000000	0.000000	-1.226902	0.285609	2.122720	0.000000	0.000000	4.000000	32.000000	0.000000
2113.410154	-0.146895	0.488800	-0.033180	68.565430	107.076431	118.616959	-1.659019	0.000000	2.344733	0.000000	0.000000	0.000000	-1.226902	0.285609	2.122720	0.000000	0.000000	4.000000	32.000000	0.000000
2113.413487	-0.150590	0.489830	-0.025958	68.565430	107.076431	118.616959	-1.659019	0.000000	2.344733	0.000000	0.000000	0.000000	-1.108549	0.308934	2.166566	0.000000	0.000000	4.000000	32.000000	0.000000
2113.416820	-0.150590	0.489830	-0.025958	68.565430	107.076431	118.616959	-1.659019	0.000000	2.344733	0.000000	0.000000	0.000000	-1.108549	0.308934	2.166566	0.000000	0.000000	4.000000	32.000000	0.000000
2113.420154	-0.150590	0.489830	-0.025958	68.238541	108.923653	119.781807	-1.297925	0.000000	2.529491	0.000000	0.000000	0.000000	-1.108549	0.308934	2.166566	0.000000	0.000000	4.000000	32.000000	0.000000
2113.423487	-0.153943	0.490934	-0.018699	68.238541	108.923653	119.781807	-1.297925	0.000000	2.529491	0.000000	0.000000	0.000000	-1.005891	0.331363	2.177919	0.000000	0.000000	4.000000	32.000000	0.000000
2113.426820	-0.153943	0.490934	-0.018699	68.238541	108.923653	119.781807	-1.297925	0.000000	2.529491	0.000000	0.000000	0.000000	-1.005891	0.331363	2.177919	0.000000	0.000000	4.000000	32.000000	0.000000
2113.430154	-0.153943	0.490934	-0.018699	68.073692	110.872963	120.914185	-0.934938	0.000000	2.697140	0.000000	0.000000	0.000000	-1.005891	0.331363	2.177919	0.000000	0.000000	4.000000	32.000000	0.000000
2113.433487	-0.156949	0.492110	-0.011489	68.073692	110.872963	120.914185	-0.934938	0.000000	2.697140	0.000000	0.000000	0.000000	-0.901950	0.352801	2.162882	0.000000	0.000000	4.000000	32.000000	0.000000
2113.436820	-0.156949	0.492110	-0.011489	68.073692	110.872963	120.914185	-0.934938	0.000000	2.697140	0.000000	0.000000	0.000000	-0.901950	0.352801	2.162882	0.000000	0.000000	4.000000	32.000000	0.000000
2113.440154	-0.156949	0.492110	-0.011489	68.113991	113.037872	122.115891	-0.574458	0.000000	2.847465	0.000000	0.000000	0.000000	-0.901950	0.352801	2.162882	0.000000	0.000000	4.000000	32.000000	0.000000
2113.443487	-0.159666	0.493323	-0.004322	68.113991	113.037872	122.115891	-0.574458	0.000000	2.847465	0.000000	0.000000	0.000000	-0.815089	0.363722	2.150005	0.000000	0.000000	4.000000	32.000000	0.000000
2113.446820	-0.159666	0.493323	-0.004322	68.113991	113.037872	122.115891	-0.574458	0.000000	2.847465	0.000000	0.000000	0.000000	-0.815089	0.363722	2.150005	0.000000	0.000000	4.000000	32.000000	0.000000
2113.450154	-0.159666	0.493323	-0.004322	68.342651	115.351852	123.362984	-0.216124	0.000000	2.983313	0.000000	0.000000	0.000000	-0.815089	0.363722	2.150005	0.000000	0.000000	4.000000	32.000000	0.000000
2113.453487	-0.162145	0.494617	0.002848	68.342651	115.351852	123.362984	-0.216124	0.000000	2.983313	0.000000	0.000000	0.000000	-0.743652	0.388299	2.151078	0.000000	0.000000	4.000000	32.000000	0.000000
2113.456820	-0.162145	0.494617	0.002848	68.342651	115.351852	123.362984	-0.216124	0.000000	2.983313	0.000000	0.000000	0.000000	-0.743652	0.388299	2.151078	0.000000	0.000000	4.000000	32.000000	0.000000
2113.460154	-0.162145	0.494617	0.002848	68.701462	117.638496	124.559578	0.142389	0.000000	3.107255	0.000000	0.000000	0.000000	-0.743652	0.388299	2.151078	0.000000	0.000000	4.000000	32.000000	0.000000
2113.463487	-0.164296	0.495966	0.010010	68.701462	117.638496	124.559578	0.142389	0.000000	3.107255	0.000000	0.000000	0.000000	-0.645159	0.404622	2.148736	0.000000	0.000000	4.000000	32.000000	0.000000
2113.466820	-0.164296	0.495966	0.010010	68.701462	117.638496	124.559578	0.142389	0.000000	3.107255	0.000000	0.000000	0.000000	-0.645159	0.404622	2.148736	0.000000	0.000000	4.000000	32.000000	0.000000
2113.470154	-0.164296	0.495966	0.010010	69.085808	119.748283	125.642113	0.500512	0.000000	3.214782	0.000000	0.000000	0.000000	-0.645159	0.404622	2.148736	0.000000	0.000000	4.000000	32.000000	0.000000
2113.473487	-0.166161	0.497420	0.017256	69.085808	119.748283	125.642113	0.500512	0.000000	3.214782	0.000000	0.000000	0.000000	-0.559486	0.436214	2.173697	0.000000	0.000000	4.000000	32.000000	0.000000
2113.476820	-0.166161	0.497420	0.017256	69.085808	119.748283	125.642113	0.500512	0.000000	3.214782	0.000000	0.000000	0.000000	-0.559486	0.436214	2.173697	0.000000	0.000000	4.000000	32.000000	0.000000
2113.480154	-0.166161	0.497420	0.017256	69.443123	121.470436	126.465050	0.862795	0.000000	3.308029	0.000000	0.000000	0.000000	-0.559486	0.436214	2.173697	0.000000	0.000000	4.000000	32.000000	0.000000
2113.483487	-0.167667	0.499007	0.024560	69.443123	121.470436	126.465050	0.862795	0.000000	3.308029	0.000000	0.000000	0.000000	-0.451877	0.476173	2.191380	0.000000	0.000000	4.000000	32.000000	0.000000
2113.486820	-0.167667	0.499007	0.024560	69.443123	121.470436	126.465050	0.862795	0.000000	3.308029	0.000000	0.000000	0.000000	-0.451877	0.476173	2.191380	0.000000	0.000000	4.000000	32.000000	0.000000
2113.490154	-0.167667	0.499007	0.024560	69.743324	122.649887	126.907951	1.228024	0.000000	3.383342	0.000000	0.000000	0.000000	-0.451877	0.476173	2.191380	0.000000	0.000000	4.000000	32.000000	0.000000
2113.493487	-0.168743	0.500709	0.031837	69.743324	122.649887	126.907951	1.228024	0.000000	3.383342	0.000000	0.000000	0.000000	-0.322939	0.510681	2.183074	0.000000	0.000000	4.000000	32.000000	0.000000
2113.496820	-0.168743	0.500709	0.031837	69.743324	122.649887	126.907951	1.228024	0.000000	3.383342	0.000000	0.000000	0.000000	-0.322939	0.510681	2.183074	0.000000	0.000000	4.000000	32.000000	0.000000
2113.500154	-0.168743	0.500709	0.031837	70.023903	123.405083	127.027611	1.591870	0.000000	3.437165	0.000000	0.000000	0.000000	-0.322939	0.510681	2.183074	0.000000	0.000000	4.000000	32.000000	0.000000
2113.503487	-0.169371	0.502549	0.039153	70.023903	123.405083	127.027611	1.591870	0.000000	3.437165	0.000000	0.000000	0.000000	-0.188453	0.552042	2.194776	0.000000	0.000000	4.000000	32.000000	0.000000
2113.506820	-0.169371	0.502549	0.039153	70.023903	123.405083	127.027611	1.591870	0.000000	3.437165	0.000000	0.000000	0.000000	-0.188453	0.552042	2.194776	0.000000	0.000000	4.000000	32.000000	0.000000
2113.510154	-0.169371	0.502549	0.039153	70.331718	124.052940	127.042938	1.957666	0.000000	3.468574	0.000000	0.000000	0.000000	-0.188453	0.552042	2.194776	0.000000	0.000000	4.000000	32.000000	0.000000
2113.513487	-0.169527	0.504508	0.046405	70.331718	124.052940	127.042938	1.957666	0.000000	3.468574	0.000000	0.000000	0.000000	-0.046780	0.587557	2.175640	0.000000	0.000000	4.000000	32.000000	0.000000
2113.516820	-0.169527	0.504508	0.046405	70.331718	124.052940	127.042938	1.957666	0.000000	3.468574	0.000000	0.000000	0.000000	-0.046780	0.587557	2.175640	0.000000	0.000000	4.000000	32.000000	0.000000
2113.520154	-0.169527	0.504508	0.046405	70.734093	124.963432	127.210457	2.320273	0.000000	3.476371	0.000000	0.000000	0.000000	-0.046780	0.587557	2.175640	0.000000	0.000000	4.000000	32.000000	0.000000
2113.523487	-0.169115	0.506525	0.053585	70.734093	124.963432	127.210457	2.320273	0.000000	3.476371	0.000000	0.000000	0.000000	0.123841	0.605137	2.153902	0.000000	0.000000	4.000000	32.000000	0.000000
2113.526820	-0.169115	0.506525	0.053585	70.734093	124.963432	127.210457	2.320273	0.000000	3.476371	0.000000	0.000000	0.000000	0.123841	0.605137	2.153902	0.000000	0.000000	4.000000	32.000000	0.000000
2113.530154	-0.169115	0.506525	0.053585	71.252968	126.377899	127.718048	2.679256	0.000000	3.455730	0.000000	0.000000	0.000000	0.123841	0.605137	2.153902	0.000000	0.000000	4.000000	32.000000	0.000000
2113.533487	-0.168206	0.508567	0.060625	71.252968	126.377899	127.718048	2.679256	0.000000	3.455730	0.000000	0.000000	0.000000	0.272684	0.612702	2.111943	0.000000	0.000000	4.000000	32.000000	0.000000
2113.536820	-0.168206	0.508567	0.060625	71.252968	126.377899	127.718048	2.679256	0.000000	3.455730	0.000000	0.000000	0.000000	0.272684	0.612702	2.111943	0.000000	0.000000	4.000000	32.000000	0.000000
2113.540154	-0.168206	0.508567	0.060625	71.878822	128.359756	128.636963	3.031247	0.000000	3.410283	0.000000	0.000000	0.000000	0.272684	0.612702	2.111943	0.000000	0.000000	4.000000	32.000000	0.000000
2113.543487	-0.166770	0.510543	0.067541	71.878822	128.359756	128.636963	3.031247	0.000000	3.410283	0.000000	0.000000	0.000000	0.430794	0.592828	2.074765	0.000000	0.000000	4.000000	32.000000	0.000000
2113.546820	-0.166770	0.510543	0.067541	71.878822	128.359756	128.636963	3.031247	0.000000	3.410283	0.000000	0.000000	0.000000	0.430794	0.592828	2.074765	0.000000	0.000000	4.000000	32.000000	0.000000
2113.550154	-0.166770	0.510543	0.067541	72.588020	130.928711	130.013153	3.377041	0.000000	3.338484	0.000000	0.000000	0.000000	0.430794	0.592828	2.074765	0.000000	0.000000	4.000000	32.000000	0.000000
2113.553487	-0.164891	0.512470	0.074363	72.588020	130.928711	130.013153	3.377041	0.000000	3.338484	0.000000	0.000000	0.000000	0.563699	0.578043	2.046751	0.000000	0.000000	4.000000	32.000000	0.000000
2113.556820	-0.164891	0.512470	0.074363	72.588020	130.928711	130.013153	3.377041	0.000000	3.338484	0.000000	0.000000	0.000000	0.563699	0.578043	2.046751	0.000000	0.000000	4.000000	32.000000	0.000000
2113.560154	-0.164891	0.512470	0.074363	73.353378	134.040131	131.838257	3.718166	0.000000	3.244534	0.000000	0.000000	0.000000	0.563699	0.578043	2.046751	0.000000	0.000000	4.000000	32.000000	0.000000
2113.563487	-0.162614	0.514314	0.081078	73.353378	134.040131	131.838257	3.718166	0.000000	3.244534	0.000000	0.000000	0.000000	0.683058	0.553097	2.014350	0.000000	0.000000	4.000000	32.000000	0.000000
2113.566820	-0.162614	0.514314	0.081078	73.353378	134.040131	131.838257	3.718166	0.000000	3.244534	0.000000	0.000000	0.000000	0.683058	0.553097	2.014350	0.000000	0.000000	4.000000	32.000000	0.000000
2113.570154	-0.162614	0.514314	0.081078	74.130699	137.514328	133.997818	3.957304	0.000000	3.056100	0.000000	0.000000	0.000000	0.683058	0.553097	2.014350	0.000000	0.000000	4.000000	32.000000	0.000000
2113.573487	-0.159980	0.516084	0.087647	74.130699	137.514328	133.997818	3.957304	0.000000	3.056100	0.000000	0.000000	0.000000	0.790034	0.531032	1.970727	0.000000	0.000000	4.000000	32.000000	0.000000
2113.576820	-0.159980	0.516084	0.087647	74.130699	137.514328	133.997818	3.957304	0.000000	3.056100	0.000000	0.000000	0.000000	0.790034	0.531032	1.970727	0.000000	0.000000	4.000000	32.000000	0.000000
2113.580154	-0.159980	0.516084	0.087647	74.884644	141.045959	136.251816	4.126286	0.000000	2.823786	0.000000	0.000000	0.000000	0.790034	0.531032	1.970727	0.000000	0.000000	4.000000	32.000000	0.000000
2113.583487	-0.157009	0.517817	0.094140	74.884644	141.045959	136.251816	4.126286	0.000000	2.823786	0.000000	0.000000	0.000000	0.891479	0.519808	1.947852	0.000000	0.000000	4.000000	32.000000	0.000000
2113.586820	-0.157009	0.517817	0.094140	74.884644	141.045959	136.251816	4.126286	0.000000	2.823786	0.000000	0.000000	0.000000	0.891479	0.519808	1.947852	0.000000	0.000000	4.000000	32.000000	0.000000
2113.590154	-0.157009	0.517817	0.094140	75.574951	144.337585	138.364532	4.276908	0.000000	2.589993	0.000000	0.000000	0.000000	0.891479	0.519808	1.947852	0.000000	0.000000	4.000000	32.000000	0.000000
2113.593487	-0.153638	0.519497	0.100449	75.574951	144.337585	138.364532	4.276908	0.000000	2.589993	0.000000	0.000000	0.000000	1.011166	0.504250	1.892855	0.000000	0.000000	4.000000	32.000000	0.000000
2113.596820	-0.153638	0.519497	0.100449	75.574951	144.337585	138.364532	4.276908	0.000000	2.589993	0.000000	0.000000	0.000000	1.011166	0.504250	1.892855	0.000000	0.000000	4.000000	32.000000	0.000000
2113.600154	-0.153638	0.519497	0.100449	76.214516	147.157074	140.127594	4.410574	0.000000	2.355172	0.000000	0.000000	0.000000	1.011166	0.504250	1.892855	0.000000	0.000000	4.000000	32.000000	0.000000
2113.603487	-0.149959	0.521166	0.106483	76.214516	147.157074	140.127594	4.410574	0.000000	2.355172	0.000000	0.000000	0.000000	1.103815	0.500513	1.810259	0.000000	0.000000	4.000000	32.000000	0.000000
2113.606820	-0.149959	0.521166	0.106483	76.214516	147.157074	140.127594	4.410574	0.000000	2.355172	0.000000	0.000000	0.000000	1.103815	0.500513	1.810259	0.000000	0.000000	4.000000	32.000000	0.000000
2113.610154	-0.149959	0.521166	0.106483	76.824287	149.509827	141.538834	4.526564	0.000000	2.123728	0.000000	0.000000	0.000000	1.103815	0.500513	1.810259	0.000000	0.000000	4.000000	32.000000	0.000000
2113.613487	-0.145972	0.522770	0.112228	76.824287	149.509827	141.538834	4.526564	0.000000	2.123728	0.000000	0.000000	0.000000	1.196059	0.481270	1.723293	0.000000	0.000000	4.000000	32.000000	0.000000
2113.616820	-0.145972	0.522770	0.112228	76.824287	149.509827	141.538834	4.526564	0.000000	2.123728	0.000000	0.000000	0.000000	1.196059	0.481270	1.723293	0.000000	0.000000	4.000000	32.000000	0.000000
2113.620154	-0.145972	0.522770	0.112228	77.376335	151.623154	142.962143	4.626859	0.000000	1.895305	0.000000	0.000000	0.000000	1.196059	0.481270	1.723293	0.000000	0.000000	4.000000	32.000000	0.000000
2113.623487	-0.141692	0.524299	0.117601	77.376335	151.623154	142.962143	4.626859	0.000000	1.895305	0.000000	0.000000	0.000000	1.283880	0.458781	1.612022	0.000000	0.000000	4.000000	32.000000	0.000000
2113.626820	-0.141692	0.524299	0.117601	77.376335	151.623154	142.962143	4.626859	0.000000	1.895305	0.000000	0.000000	0.000000	1.283880	0.458781	1.612022	0.000000	0.000000	4.000000	32.000000	0.000000
2113.630154	-0.141692	0.524299	0.117601	77.875626	153.750336	144.951294	4.712606	0.000000	1.670729	0.000000	0.000000	0.000000	1.283880	0.458781	1.612022	0.000000	0.000000	4.000000	32.000000	0.000000
2113.633487	-0.137124	0.525765	0.122583	77.875626	153.750336	144.951294	4.712606	0.000000	1.670729	0.000000	0.000000	0.000000	1.370463	0.439799	1.494663	0.000000	0.000000	4.000000	32.000000	0.000000
2113.636820	-0.137124	0.525765	0.122583	77.875626	153.750336	144.951294	4.712606	0.000000	1.670729	0.000000	0.000000	0.000000	1.370463	0.439799	1.494663	0.000000	0.000000	4.000000	32.000000	0.000000
2113.640154	-0.137124	0.525765	0.122583	78.339836	156.250793	147.666473	4.785364	0.000000	1.449239	0.000000	0.000000	0.000000	1.370463	0.439799	1.494663	0.000000	0.000000	4.000000	32.000000	0.000000
2113.643487	-0.132324	0.527162	0.127125	78.339836	156.250793	147.666473	4.785364	0.000000	1.449239	0.000000	0.000000	0.000000	1.439989	0.418915	1.362421	0.000000	0.000000	4.000000	32.000000	0.000000
2113.646820	-0.132324	0.527162	0.127125	78.339836	156.250793	147.666473	4.785364	0.000000	1.449239	0.000000	0.000000	0.000000	1.439989	0.418915	1.362421	0.000000	0.000000	4.000000	32.000000	0.000000
2113.650154	-0.132324	0.527162	0.127125	78.773300	159.442017	150.971481	4.845803	0.000000	1.232149	0.000000	0.000000	0.000000	1.439989	0.418915	1.362421	0.000000	0.000000	4.000000	32.000000	0.000000
2113.653487	-0.127202	0.528458	0.131290	78.773300	159.442017	150.971481	4.845803	0.000000	1.232149	0.000000	0.000000	0.000000	1.536770	0.388832	1.249622	0.000000	0.000000	4.000000	32.000000	0.000000
2113.656820	-0.127202	0.528458	0.131290	78.773300	159.442017	150.971481	4.845803	0.000000	1.232149	0.000000	0.000000	0.000000	1.536770	0.388832	1.249622	0.000000	0.000000	4.000000	32.000000	0.000000
2113.660154	-0.127202	0.528458	0.131290	79.154327	163.492935	154.763977	4.896020	0.000000	1.014392	0.000000	0.000000	0.000000	1.536770	0.388832	1.249622	0.000000	0.000000	4.000000	32.000000	0.000000
2113.663487	-0.121765	0.529651	0.135077	79.154327	163.492935	154.763977	4.896020	0.000000	1.014392	0.000000	0.000000	0.000000	1.630914	0.358064	1.135953	0.000000	0.000000	4.000000	32.000000	0.000000
2113.666820	-0.121765	0.529651	0.135077	79.154327	163.492935	154.763977	4.896020	0.000000	1.014392	0.000000	0.000000	0.000000	1.630914	0.358064	1.135953	0.000000	0.000000	4.000000	32.000000	0.000000
2113.670154	-0.121765	0.529651	0.135077	79.453102	168.249405	159.135208	4.936328	0.000000	0.795403	0.000000	0.000000	0.000000	1.630914	0.358064	1.135953	0.000000	0.000000	4.000000	32.000000	0.000000
2113.673487	-0.115994	0.530655	0.138478	79.453102	168.249405	159.135208	4.936328	0.000000	0.795403	0.000000	0.000000	0.000000	1.731250	0.301179	1.020407	0.000000	0.000000	4.000000	32.000000	0.000000
2113.676820	-0.115994	0.530655	0.138478	79.453102	168.249405	159.135208	4.936328	0.000000	0.795403	0.000000	0.000000	0.000000	1.731250	0.301179	1.020407	0.000000	0.000000	4.000000	32.000000	0.000000
2113.680154	-0.115994	0.530655	0.138478	79.654762	173.463104	164.180069	4.966979	0.000000	0.573693	0.000000	0.000000	0.000000	1.731250	0.301179	1.020407	0.000000	0.000000	4.000000	32.000000	0.000000
2113.683487	-0.109891	0.531496	0.141449	79.654762	173.463104	164.180069	4.966979	0.000000	0.573693	0.000000	0.000000	0.000000	1.830904	0.252102	0.891427	0.000000	0.000000	4.000000	32.000000	0.000000
2113.686820	-0.109891	0.531496	0.141449	79.654762	173.463104	164.180069	4.966979	0.000000	0.573693	0.000000	0.000000	0.000000	1.830904	0.252102	0.891427	0.000000	0.000000	4.000000	32.000000	0.000000
2113.690154	-0.109891	0.531496	0.141449	79.742241	178.845871	169.712479	4.987820	0.000000	0.348792	0.000000	0.000000	0.000000	1.830904	0.252102	0.891427	0.000000	0.000000	4.000000	32.000000	0.000000
2113.693487	-0.103529	0.532123	0.144000	79.742241	178.845871	169.712479	4.987820	0.000000	0.348792	0.000000	0.000000	0.000000	1.908722	0.188133	0.765055	0.000000	0.000000	4.000000	32.000000	0.000000
2113.696820	-0.103529	0.532123	0.144000	79.742241	178.845871	169.712479	4.987820	0.000000	0.348792	0.000000	0.000000	0.000000	1.908722	0.188133	0.765055	0.000000	0.000000	4.000000	32.000000	0.000000
2113.700154	-0.103529	0.532123	0.144000	79.726662	-175.914413	175.060791	4.998499	0.000000	0.122498	0.000000	0.000000	0.000000	1.908722	0.188133	0.765055	0.000000	0.000000	4.000000	32.000000	0.000000
2113.703487	-0.096887	0.532549	0.146109	79.726662	-175.914413	175.060791	4.998499	0.000000	0.122498	0.000000	0.000000	0.000000	1.992492	0.127994	0.632679	0.000000	0.000000	4.000000	32.000000	0.000000
2113.706820	-0.096887	0.532549	0.146109	79.726662	-175.914413	175.060791	4.998499	0.000000	0.122498	0.000000	0.000000	0.000000	1.992492	0.127994	0.632679	0.000000	0.000000	4.000000	32.000000	0.000000
2113.710154	-0.096887	0.532549	0.146109	79.627640	-171.160431	179.988174	4.998866	0.000000	-0.106494	0.000000	0.000000	0.000000	1.992492	0.127994	0.632679	0.000000	0.000000	4.000000	32.000000	0.000000
2113.713487	-0.090091	0.532822	0.147729	79.627640	-171.160431	179.988174	4.998866	0.000000	-0.106494	0.000000	0.000000	0.000000	2.039016	0.081829	0.486012	0.000000	0.000000	4.000000	32.000000	0.000000
2113.716820	-0.090091	0.532822	0.147729	79.627640	-171.160431	179.988174	4.998866	0.000000	-0.106494	0.000000	0.000000	0.000000	2.039016	0.081829	0.486012	0.000000	0.000000	4.000000	32.000000	0.000000
2113.720154	-0.090091	0.532822	0.147729	79.484398	-167.331924	-175.886505	4.988789	0.000000	-0.334639	0.000000	0.000000	0.000000	2.039016	0.081829	0.486012	0.000000	0.000000	4.000000	32.000000	0.000000
2113.723487	-0.083242	0.532993	0.148857	79.484398	-167.331924	-175.886505	4.988789	0.000000	-0.334639	0.000000	0.000000	0.000000	2.054639	0.051236	0.338388	0.000000	0.000000	4.000000	32.000000	0.000000
2113.726820	-0.083242	0.532993	0.148857	79.484398	-167.331924	-175.886505	4.988789	0.000000	-0.334639	0.000000	0.000000	0.000000	2.054639	0.051236	0.338388	0.000000	0.000000	4.000000	32.000000	0.000000
2113.730154	-0.083242	0.532993	0.148857	79.360794	-164.769485	-172.764832	4.968613	0.000000	-0.559363	0.000000	0.000000	0.000000	2.054639	0.051236	0.338388	0.000000	0.000000	4.000000	32.000000	0.000000
2113.733487	-0.076358	0.533080	0.149508	79.360794	-164.769485	-172.764832	4.968613	0.000000	-0.559363	0.000000	0.000000	0.000000	2.065132	0.026227	0.195356	0.000000	0.000000	4.000000	32.000000	0.000000
2113.736820	-0.076358	0.533080	0.149508	79.360794	-164.769485	-172.764832	4.968613	0.000000	-0.559363	0.000000	0.000000	0.000000	2.065132	0.026227	0.195356	0.000000	0.000000	4.000000	32.000000	0.000000
2113.740154	-0.076358	0.533080	0.149508	79.279724	-163.558609	-170.199265	4.938635	0.000000	-0.780955	0.000000	0.000000	0.000000	2.065132	0.026227	0.195356	0.000000	0.000000	4.000000	32.000000	0.000000
2113.743487	-0.069427	0.533103	0.149700	79.279724	-163.558609	-170.199265	4.938635	0.000000	-0.780955	0.000000	0.000000	0.000000	2.079408	0.006843	0.057799	0.000000	0.000000	4.000000	32.000000	0.000000
2113.746820	-0.069427	0.533103	0.149700	79.279724	-163.558609	-170.199265	4.938635	0.000000	-0.780955	0.000000	0.000000	0.000000	2.079408	0.006843	0.057799	0.000000	0.000000	4.000000	32.000000	0.000000
2113.750154	-0.069427	0.533103	0.149700	79.213432	-163.061874	-167.788879	4.898878	0.000000	-1.000497	0.000000	0.000000	0.000000	2.079408	0.006843	0.057799	0.000000	0.000000	4.000000	32.000000	0.000000
2113.753487	-0.062492	0.533080	0.149445	79.213432	-163.061874	-167.788879	4.898878	0.000000	-1.000497	0.000000	0.000000	0.000000	2.080443	-0.006945	-0.076481	0.000000	0.000000	4.000000	32.000000	0.000000
2113.756820	-0.062492	0.533080	0.149445	79.213432	-163.061874	-167.788879	4.898878	0.000000	-1.000497	0.000000	0.000000	0.000000	2.080443	-0.006945	-0.076481	0.000000	0.000000	4.000000	32.000000	0.000000
2113.760154	-0.062492	0.533080	0.149445	79.122879	-162.532501	-165.649292	4.849590	0.000000	-1.217159	0.000000	0.000000	0.000000	2.080443	-0.006945	-0.076481	0.000000	0.000000	4.000000	32.000000	0.000000
2113.763487	-0.055488	0.532987	0.148827	79.122879	-162.532501	-165.649292	4.849590	0.000000	-1.217159	0.000000	0.000000	0.000000	2.101316	-0.028059	-0.185649	0.000000	0.000000	4.000000	32.000000	0.000000
2113.766820	-0.055488	0.532987	0.148827	79.122879	-162.532501	-165.649292	4.849590	0.000000	-1.217159	0.000000	0.000000	0.000000	2.101316	-0.028059	-0.185649	0.000000	0.000000	4.000000	32.000000	0.000000
2113.770154	-0.055488	0.532987	0.148827	79.045258	-161.861023	-163.985062	4.790330	0.000000	-1.432737	0.000000	0.000000	0.000000	2.101316	-0.028059	-0.185649	0.000000	0.000000	4.000000	32.000000	0.000000
2113.773487	-0.048370	0.532827	0.147881	79.045258	-161.861023	-163.985062	4.790330	0.000000	-1.432737	0.000000	0.000000	0.000000	2.135287	-0.047794	-0.283630	0.000000	0.000000	4.000000	32.000000	0.000000
2113.776820	-0.048370	0.532827	0.147881	79.045258	-161.861023	-163.985062	4.790330	0.000000	-1.432737	0.000000	0.000000	0.000000	2.135287	-0.047794	-0.283630	0.000000	0.000000	4.000000	32.000000	0.000000
2113.780154	-0.048370	0.532827	0.147881	79.104797	-160.495255	-162.071503	4.720568	0.000000	-1.648103	0.000000	0.000000	0.000000	2.135287	-0.047794	-0.283630	0.000000	0.000000	4.000000	32.000000	0.000000
2113.783487	-0.041096	0.532592	0.146665	79.104797	-160.495255	-162.071503	4.720568	0.000000	-1.648103	0.000000	0.000000	0.000000	2.182213	-0.070456	-0.365011	0.000000	0.000000	4.000000	32.000000	0.000000
2113.786820	-0.041096	0.532592	0.146665	79.104797	-160.495255	-162.071503	4.720568	0.000000	-1.648103	0.000000	0.000000	0.000000	2.182213	-0.070456	-0.365011	0.000000	0.000000	4.000000	32.000000	0.000000
2113.790154	-0.041096	0.532592	0.146665	79.351196	-158.260895	-159.200073	4.639779	0.000000	-1.863452	0.000000	0.000000	0.000000	2.182213	-0.070456	-0.365011	0.000000	0.000000	4.000000	32.000000	0.000000
2113.793487	-0.033795	0.532296	0.145274	79.351196	-158.260895	-159.200073	4.639779	0.000000	-1.863452	0.000000	0.000000	0.000000	2.190235	-0.088882	-0.417300	0.000000	0.000000	4.000000	32.000000	0.000000
2113.796820	-0.033795	0.532296	0.145274	79.351196	-158.260895	-159.200073	4.639779	0.000000	-1.863452	0.000000	0.000000	0.000000	2.190235	-0.088882	-0.417300	0.000000	0.000000	4.000000	32.000000	0.000000
2113.800154	-0.033795	0.532296	0.145274	79.741592	-155.352554	-155.463730	4.549807	0.000000	-2.073466	0.000000	0.000000	0.000000	2.190235	-0.088882	-0.417300	0.000000	0.000000	4.000000	32.000000	0.000000
2113.803487	-0.026387	0.531939	0.143710	79.741592	-155.352554	-155.463730	4.549807	0.000000	-2.073466	0.000000	0.000000	0.000000	2.222530	-0.107147	-0.469151	0.000000	0.000000	4.000000	32.000000	0.000000
2113.806820	-0.026387	0.531939	0.143710	79.741592	-155.352554	-155.463730	4.549807	0.000000	-2.073466	0.000000	0.000000	0.000000	2.222530	-0.107147	-0.469151	0.000000	0.000000	4.000000	32.000000	0.000000
2113.810154	-0.026387	0.531939	0.143710	80.200363	-152.064468	-151.149612	4.450141	0.000000	-2.279526	0.000000	0.000000	0.000000	2.222530	-0.107147	-0.469151	0.000000	0.000000	4.000000	32.000000	0.000000
2113.813487	-0.018873	0.531526	0.141873	80.200363	-152.064468	-151.149612	4.450141	0.000000	-2.279526	0.000000	0.000000	0.000000	2.254064	-0.123873	-0.551144	0.000000	0.000000	4.000000	32.000000	0.000000
2113.816820	-0.018873	0.531526	0.141873	80.200363	-152.064468	-151.149612	4.450141	0.000000	-2.279526	0.000000	0.000000	0.000000	2.254064	-0.123873	-0.551144	0.000000	0.000000	4.000000	32.000000	0.000000
2113.820154	-0.018873	0.531526	0.141873	80.671341	-148.663315	-146.612717	4.340466	0.000000	-2.482007	0.000000	0.000000	0.000000	2.254064	-0.123873	-0.551144	0.000000	0.000000	4.000000	32.000000	0.000000
2113.823487	-0.011320	0.530988	0.139725	80.671341	-148.663315	-146.612717	4.340466	0.000000	-2.482007	0.000000	0.000000	0.000000	2.265941	-0.161471	-0.644118	0.000000	0.000000	4.000000	32.000000	0.000000
2113.826820	-0.011320	0.530988	0.139725	80.671341	-148.663315	-146.612717	4.340466	0.000000	-2.482007	0.000000	0.000000	0.000000	2.265941	-0.161471	-0.644118	0.000000	0.000000	4.000000	32.000000	0.000000
2113.830154	-0.011320	0.530988	0.139725	81.082054	-145.420700	-142.102051	4.221536	0.000000	-2.679297	0.000000	0.000000	0.000000	2.265941	-0.161471	-0.644118	0.000000	0.000000	4.000000	32.000000	0.000000
2113.833487	-0.003879	0.530358	0.137259	81.082054	-145.420700	-142.102051	4.221536	0.000000	-2.679297	0.000000	0.000000	0.000000	2.232407	-0.188930	-0.739965	0.000000	0.000000	4.000000	32.000000	0.000000
2113.836820	-0.003879	0.530358	0.137259	81.082054	-145.420700	-142.102051	4.221536	0.000000	-2.679297	0.000000	0.000000	0.000000	2.232407	-0.188930	-0.739965	0.000000	0.000000	4.000000	32.000000	0.000000
2113.840154	-0.003879	0.530358	0.137259	81.434799	-142.406769	-137.328491	4.095597	0.000000	-2.868116	0.000000	0.000000	0.000000	2.232407	-0.188930	-0.739965	0.000000	0.000000	4.000000	32.000000	0.000000
2113.843487	0.003414	0.529601	0.134440	81.434799	-142.406769	-137.328491	4.095597	0.000000	-2.868116	0.000000	0.000000	0.000000	2.187737	-0.227211	-0.845638	0.000000	0.000000	4.000000	32.000000	0.000000
2113.846820	0.003414	0.529601	0.134440	81.434799	-142.406769	-137.328491	4.095597	0.000000	-2.868116	0.000000	0.000000	0.000000	2.187737	-0.227211	-0.845638	0.000000	0.000000	4.000000	32.000000	0.000000
2113.850154	0.003414	0.529601	0.134440	81.723953	-139.742844	-133.080017	3.963143	0.000000	-3.048524	0.000000	0.000000	0.000000	2.187737	-0.227211	-0.845638	0.000000	0.000000	4.000000	32.000000	0.000000
2113.853487	0.010492	0.528717	0.131271	81.723953	-139.742844	-133.080017	3.963143	0.000000	-3.048524	0.000000	0.000000	0.000000	2.123439	-0.264982	-0.950651	0.000000	0.000000	4.000000	32.000000	0.000000
2113.856820	0.010492	0.528717	0.131271	81.723953	-139.742844	-133.080017	3.963143	0.000000	-3.048524	0.000000	0.000000	0.000000	2.123439	-0.264982	-0.950651	0.000000	0.000000	4.000000	32.000000	0.000000
2113.860154	0.010492	0.528717	0.131271	81.977722	-137.676254	-130.049698	3.825306	0.000000	-3.219788	0.000000	0.000000	0.000000	2.123439	-0.264982	-0.950651	0.000000	0.000000	4.000000	32.000000	0.000000
2113.863487	0.017292	0.527760	0.127770	81.977722	-137.676254	-130.049698	3.825306	0.000000	-3.219788	0.000000	0.000000	0.000000	2.040077	-0.287162	-1.050339	0.000000	0.000000	4.000000	32.000000	0.000000
2113.866820	0.017292	0.527760	0.127770	81.977722	-137.676254	-130.049698	3.825306	0.000000	-3.219788	0.000000	0.000000	0.000000	2.040077	-0.287162	-1.050339	0.000000	0.000000	4.000000	32.000000	0.000000
2113.870154	0.017292	0.527760	0.127770	82.203560	-136.189621	-128.165817	3.683334	0.000000	-3.381279	0.000000	0.000000	0.000000	2.040077	-0.287162	-1.050339	0.000000	0.000000	4.000000	32.000000	0.000000
2113.873487	0.023809	0.526798	0.123972	82.203560	-136.189621	-128.165817	3.683334	0.000000	-3.381279	0.000000	0.000000	0.000000	1.955142	-0.288561	-1.139355	0.000000	0.000000	4.000000	32.000000	0.000000
2113.876820	0.023809	0.526798	0.123972	82.203560	-136.189621	-128.165817	3.683334	0.000000	-3.381279	0.000000	0.000000	0.000000	1.955142	-0.288561	-1.139355	0.000000	0.000000	4.000000	32.000000	0.000000
2113.880154	0.023809	0.526798	0.123972	82.401566	-135.385300	-126.845154	3.537858	0.000000	-3.533209	0.000000	0.000000	0.000000	1.955142	-0.288561	-1.139355	0.000000	0.000000	4.000000	32.000000	0.000000
2113.883487	0.030039	0.525800	0.119887	82.401566	-135.385300	-126.845154	3.537858	0.000000	-3.533209	0.000000	0.000000	0.000000	1.868794	-0.299404	-1.225584	0.000000	0.000000	4.000000	32.000000	0.000000
2113.886820	0.030039	0.525800	0.119887	82.401566	-135.385300	-126.845154	3.537858	0.000000	-3.533209	0.000000	0.000000	0.000000	1.868794	-0.299404	-1.225584	0.000000	0.000000	4.000000	32.000000	0.000000
2113.890154	0.030039	0.525800	0.119887	82.600601	-135.488998	-126.075073	3.389130	0.000000	-3.676112	0.000000	0.000000	0.000000	1.868794	-0.299404	-1.225584	0.000000	0.000000	4.000000	32.000000	0.000000
2113.893487	0.036004	0.524785	0.115535	82.600601	-135.488998	-126.075073	3.389130	0.000000	-3.676112	0.000000	0.000000	0.000000	1.789635	-0.304668	-1.305599	0.000000	0.000000	4.000000	32.000000	0.000000
2113.896820	0.036004	0.524785	0.115535	82.600601	-135.488998	-126.075073	3.389130	0.000000	-3.676112	0.000000	0.000000	0.000000	1.789635	-0.304668	-1.305599	0.000000	0.000000	4.000000	32.000000	0.000000
2113.900154	0.036004	0.524785	0.115535	82.813072	-136.508911	-126.442543	3.237128	0.000000	-3.810644	0.000000	0.000000	0.000000	1.789635	-0.304668	-1.305599	0.000000	0.000000	4.000000	32.000000	0.000000
2113.903487	0.041756	0.523752	0.110917	82.813072	-136.508911	-126.442543	3.237128	0.000000	-3.810644	0.000000	0.000000	0.000000	1.725477	-0.309892	-1.385521	0.000000	0.000000	4.000000	32.000000	0.000000
2113.906820	0.041756	0.523752	0.110917	82.813072	-136.508911	-126.442543	3.237128	0.000000	-3.810644	0.000000	0.000000	0.000000	1.725477	-0.309892	-1.385521	0.000000	0.000000	4.000000	32.000000	0.000000
2113.910154	0.041756	0.523752	0.110917	83.075165	-138.252777	-127.650291	3.081151	0.000000	-3.937830	0.000000	0.000000	0.000000	1.725477	-0.309892	-1.385521	0.000000	0.000000	4.000000	32.000000	0.000000
2113.913487	0.047298	0.522715	0.106150	83.075165	-138.252777	-127.650291	3.081151	0.000000	-3.937830	0.000000	0.000000	0.000000	1.662758	-0.310939	-1.429869	0.000000	0.000000	4.000000	32.000000	0.000000
2113.916820	0.047298	0.522715	0.106150	83.075165	-138.252777	-127.650291	3.081151	0.000000	-3.937830	0.000000	0.000000	0.000000	1.662758	-0.310939	-1.429869	0.000000	0.000000	4.000000	32.000000	0.000000
2113.920154	0.047298	0.522715	0.106150	83.474083	-140.423706	-128.527725	2.923258	0.000000	-4.056422	0.000000	0.000000	0.000000	1.662758	-0.310939	-1.429869	0.000000	0.000000	4.000000	32.000000	0.000000
2113.923487	0.052523	0.521627	0.101236	83.474083	-140.423706	-128.527725	2.923258	0.000000	-4.056422	0.000000	0.000000	0.000000	1.567522	-0.326403	-1.474317	0.000000	0.000000	4.000000	32.000000	0.000000
2113.926820	0.052523	0.521627	0.101236	83.474083	-140.423706	-128.527725	2.923258	0.000000	-4.056422	0.000000	0.000000	0.000000	1.567522	-0.326403	-1.474317	0.000000	0.000000	4.000000	32.000000	0.000000
2113.930154	0.052523	0.521627	0.101236	84.015686	-142.757385	-129.315277	2.765058	0.000000	-4.165868	0.000000	0.000000	0.000000	1.567522	-0.326403	-1.474317	0.000000	0.000000	4.000000	32.000000	0.000000
2113.933487	0.057435	0.520476	0.096201	84.015686	-142.757385	-129.315277	2.765058	0.000000	-4.165868	0.000000	0.000000	0.000000	1.473412	-0.345388	-1.510572	0.000000	0.000000	4.000000	32.000000	0.000000
2113.936820	0.057435	0.520476	0.096201	84.015686	-142.757385	-129.315277	2.765058	0.000000	-4.165868	0.000000	0.000000	0.000000	1.473412	-0.345388	-1.510572	0.000000	0.000000	4.000000	32.000000	0.000000
2113.940154	0.057435	0.520476	0.096201	84.668839	-145.913513	-131.363708	2.607066	0.000000	-4.266522	0.000000	0.000000	0.000000	1.473412	-0.345388	-1.510572	0.000000	0.000000	4.000000	32.000000	0.000000
2113.943487	0.062068	0.519255	0.091108	84.668839	-145.913513	-131.363708	2.607066	0.000000	-4.266522	0.000000	0.000000	0.000000	1.389899	-0.366367	-1.527833	0.000000	0.000000	4.000000	32.000000	0.000000
2113.946820	0.062068	0.519255	0.091108	84.668839	-145.913513	-131.363708	2.607066	0.000000	-4.266522	0.000000	0.000000	0.000000	1.389899	-0.366367	-1.527833	0.000000	0.000000	4.000000	32.000000	0.000000
2113.950154	0.062068	0.519255	0.091108	85.381195	-151.113297	-135.701187	2.450180	0.000000	-4.358510	0.000000	0.000000	0.000000	1.389899	-0.366367	-1.527833	0.000000	0.000000	4.000000	32.000000	0.000000
2113.953487	0.066369	0.518021	0.085923	85.381195	-151.113297	-135.701187	2.450180	0.000000	-4.358510	0.000000	0.000000	0.000000	1.290338	-0.370124	-1.555376	0.000000	0.000000	4.000000	32.000000	0.000000
2113.956820	0.066369	0.518021	0.085923	85.381195	-151.113297	-135.701187	2.450180	0.000000	-4.358510	0.000000	0.000000	0.000000	1.290338	-0.370124	-1.555376	0.000000	0.000000	4.000000	32.000000	0.000000
2113.960154	0.066369	0.518021	0.085923	86.067017	-159.704422	-143.201965	2.294387	0.000000	-4.442498	0.000000	0.000000	0.000000	1.290338	-0.370124	-1.555376	0.000000	0.000000	4.000000	32.000000	0.000000
2113.963487	0.070283	0.516813	0.080596	86.067017	-159.704422	-143.201965	2.294387	0.000000	-4.442498	0.000000	0.000000	0.000000	1.174171	-0.362327	-1.598312	0.000000	0.000000	4.000000	32.000000	0.000000
2113.966820	0.070283	0.516813	0.080596	86.067017	-159.704422	-143.201965	2.294387	0.000000	-4.442498	0.000000	0.000000	0.000000	1.174171	-0.362327	-1.598312	0.000000	0.000000	4.000000	32.000000	0.000000
2113.970154	0.070283	0.516813	0.080596	86.619102	-171.952942	-154.368347	2.139032	0.000000	-4.519352	0.000000	0.000000	0.000000	1.174171	-0.362327	-1.598312	0.000000	0.000000	4.000000	32.000000	0.000000
2113.973487	0.073917	0.515677	0.075132	86.619102	-171.952942	-154.368347	2.139032	0.000000	-4.519352	0.000000	0.000000	0.000000	1.090238	-0.340810	-1.639059	0.000000	0.000000	4.000000	32.000000	0.000000
2113.976820	0.073917	0.515677	0.075132	86.619102	-171.952942	-154.368347	2.139032	0.000000	-4.519352	0.000000	0.000000	0.000000	1.090238	-0.340810	-1.639059	0.000000	0.000000	4.000000	32.000000	0.000000
2113.980154	0.073917	0.515677	0.075132	86.972565	173.362335	-168.469238	1.982885	0.000000	-4.590007	0.000000	0.000000	0.000000	1.090238	-0.340810	-1.639059	0.000000	0.000000	4.000000	32.000000	0.000000
2113.983487	0.077217	0.514607	0.069505	86.972565	173.362335	-168.469238	1.982885	0.000000	-4.590007	0.000000	0.000000	0.000000	0.990141	-0.321121	-1.688293	0.000000	0.000000	4.000000	32.000000	0.000000
2113.986820	0.077217	0.514607	0.069505	86.972565	173.362335	-168.469238	1.982885	0.000000	-4.590007	0.000000	0.000000	0.000000	0.990141	-0.321121	-1.688293	0.000000	0.000000	4.000000	32.000000	0.000000
2113.990154	0.077217	0.514607	0.069505	87.168694	157.866486	176.419724	1.825609	0.000000	-4.654799	0.000000	0.000000	0.000000	0.990141	-0.321121	-1.688293	0.000000	0.000000	4.000000	32.000000	0.000000
2113.993487	0.080163	0.513572	0.063724	87.168694	157.866486	176.419724	1.825609	0.000000	-4.654799	0.000000	0.000000	0.000000	0.883639	-0.310590	-1.734207	0.000000	0.000000	4.000000	32.000000	0.000000
2113.996820	0.080163	0.513572	0.063724	87.168694	157.866486	176.419724	1.825609	0.000000	-4.654799	0.000000	0.000000	0.000000	0.883639	-0.310590	-1.734207	0.000000	0.000000	4.000000	32.000000	0.000000
2114.000154	0.080163	0.513572	0.063724	87.289711	142.860397	161.893692	1.667287	0.000000	-4.713826	0.000000	0.000000	0.000000	0.883639	-0.310590	-1.734207	0.000000	0.000000	4.000000	32.000000	0.000000
2114.003487	0.082750	0.512538	0.057903	87.289711	142.860397	161.893692	1.667287	0.000000	-4.713826	0.000000	0.000000	0.000000	0.776125	-0.309987	-1.746301	0.000000	0.000000	4.000000	32.000000	0.000000
2114.006820	0.082750	0.512538	0.057903	87.289711	142.860397	161.893692	1.667287	0.000000	-4.713826	0.000000	0.000000	0.000000	0.776125	-0.309987	-1.746301	0.000000	0.000000	4.000000	32.000000	0.000000
2114.010154	0.082750	0.512538	0.057903	87.379379	128.051147	147.635605	1.510218	0.000000	-4.766470	0.000000	0.000000	0.000000	0.776125	-0.309987	-1.746301	0.000000	0.000000	4.000000	32.000000	0.000000
2114.013487	0.084908	0.511418	0.052027	87.379379	128.051147	147.635605	1.510218	0.000000	-4.766470	0.000000	0.000000	0.000000	0.647572	-0.335985	-1.762842	0.000000	0.000000	4.000000	32.000000	0.000000
2114.016820	0.084908	0.511418	0.052027	87.379379	128.051147	147.635605	1.510218	0.000000	-4.766470	0.000000	0.000000	0.000000	0.647572	-0.335985	-1.762842	0.000000	0.000000	4.000000	32.000000	0.000000
2114.020154	0.084908	0.511418	0.052027	87.340897	113.664848	133.766708	1.354239	0.000000	-4.813111	0.000000	0.000000	0.000000	0.647572	-0.335985	-1.762842	0.000000	0.000000	4.000000	32.000000	0.000000
2114.023487	0.086659	0.510207	0.046161	87.340897	113.664848	133.766708	1.354239	0.000000	-4.813111	0.000000	0.000000	0.000000	0.525130	-0.363385	-1.759620	0.000000	0.000000	4.000000	32.000000	0.000000
2114.026820	0.086659	0.510207	0.046161	87.340897	113.664848	133.766708	1.354239	0.000000	-4.813111	0.000000	0.000000	0.000000	0.525130	-0.363385	-1.759620	0.000000	0.000000	4.000000	32.000000	0.000000
2114.030154	0.086659	0.510207	0.046161	87.100044	101.229836	121.652214	1.200353	0.000000	-4.853777	0.000000	0.000000	0.000000	0.525130	-0.363385	-1.759620	0.000000	0.000000	4.000000	32.000000	0.000000
2114.033487	0.088009	0.508864	0.040294	87.100044	101.229836	121.652214	1.200353	0.000000	-4.853777	0.000000	0.000000	0.000000	0.405112	-0.402849	-1.760234	0.000000	0.000000	4.000000	32.000000	0.000000
2114.036820	0.088009	0.508864	0.040294	87.100044	101.229836	121.652214	1.200353	0.000000	-4.853777	0.000000	0.000000	0.000000	0.405112	-0.402849	-1.760234	0.000000	0.000000	4.000000	32.000000	0.000000
2114.040154	0.088009	0.508864	0.040294	86.582184	92.089890	113.001167	1.047798	0.000000	-4.888979	0.000000	0.000000	0.000000	0.405112	-0.402849	-1.760234	0.000000	0.000000	4.000000	32.000000	0.000000
2114.043487	0.088990	0.507516	0.034538	86.582184	92.089890	113.001167	1.047798	0.000000	-4.888979	0.000000	0.000000	0.000000	0.294365	-0.404342	-1.726763	0.000000	0.000000	4.000000	32.000000	0.000000
2114.046820	0.088990	0.507516	0.034538	86.582184	92.089890	113.001167	1.047798	0.000000	-4.888979	0.000000	0.000000	0.000000	0.294365	-0.404342	-1.726763	0.000000	0.000000	4.000000	32.000000	0.000000
2114.050154	0.088990	0.507516	0.034538	85.832375	86.205460	107.902466	0.898862	0.000000	-4.918541	0.000000	0.000000	0.000000	0.294365	-0.404342	-1.726763	0.000000	0.000000	4.000000	32.000000	0.000000
2114.053487	0.089678	0.506311	0.028849	85.832375	86.205460	107.902466	0.898862	0.000000	-4.918541	0.000000	0.000000	0.000000	0.206165	-0.361669	-1.706594	0.000000	0.000000	4.000000	32.000000	0.000000
2114.056820	0.089678	0.506311	0.028849	85.832375	86.205460	107.902466	0.898862	0.000000	-4.918541	0.000000	0.000000	0.000000	0.206165	-0.361669	-1.706594	0.000000	0.000000	4.000000	32.000000	0.000000
2114.060154	0.089678	0.506311	0.028849	84.983582	82.551125	105.223785	0.751836	0.000000	-4.943151	0.000000	0.000000	0.000000	0.206165	-0.361669	-1.706594	0.000000	0.000000	4.000000	32.000000	0.000000
2114.063487	0.089978	0.505263	0.023313	84.983582	82.551125	105.223785	0.751836	0.000000	-4.943151	0.000000	0.000000	0.000000	0.090007	-0.314337	-1.660861	0.000000	0.000000	4.000000	32.000000	0.000000
2114.066820	0.089978	0.505263	0.023313	84.983582	82.551125	105.223785	0.751836	0.000000	-4.943151	0.000000	0.000000	0.000000	0.090007	-0.314337	-1.660861	0.000000	0.000000	4.000000	32.000000	0.000000
2114.070154	0.089978	0.505263	0.023313	84.122505	80.107658	103.865509	0.609006	0.000000	-4.962772	0.000000	0.000000	0.000000	0.090007	-0.314337	-1.660861	0.000000	0.000000	4.000000	32.000000	0.000000
2114.073487	0.089813	0.504383	0.017819	84.122505	80.107658	103.865509	0.609006	0.000000	-4.962772	0.000000	0.000000	0.000000	-0.049483	-0.264148	-1.648240	0.000000	0.000000	4.000000	32.000000	0.000000
2114.076820	0.089813	0.504383	0.017819	84.122505	80.107658	103.865509	0.609006	0.000000	-4.962772	0.000000	0.000000	0.000000	-0.049483	-0.264148	-1.648240	0.000000	0.000000	4.000000	32.000000	0.000000
2114.080154	0.089813	0.504383	0.017819	83.350052	78.246811	103.081909	0.467328	0.000000	-4.978113	0.000000	0.000000	0.000000	-0.049483	-0.264148	-1.648240	0.000000	0.000000	4.000000	32.000000	0.000000
2114.083487	0.089140	0.503590	0.012429	83.350052	78.246811	103.081909	0.467328	0.000000	-4.978113	0.000000	0.000000	0.000000	-0.201785	-0.237803	-1.616864	0.000000	0.000000	4.000000	32.000000	0.000000
2114.086820	0.089140	0.503590	0.012429	83.350052	78.246811	103.081909	0.467328	0.000000	-4.978113	0.000000	0.000000	0.000000	-0.201785	-0.237803	-1.616864	0.000000	0.000000	4.000000	32.000000	0.000000
2114.090154	0.089140	0.503590	0.012429	82.703896	76.666283	102.503174	0.327870	0.000000	-4.989239	0.000000	0.000000	0.000000	-0.201785	-0.237803	-1.616864	0.000000	0.000000	4.000000	32.000000	0.000000
2114.093487	0.088032	0.502838	0.007072	82.703896	76.666283	102.503174	0.327870	0.000000	-4.989239	0.000000	0.000000	0.000000	-0.332461	-0.225694	-1.607200	0.000000	0.000000	4.000000	32.000000	0.000000
2114.096820	0.088032	0.502838	0.007072	82.703896	76.666283	102.503174	0.327870	0.000000	-4.989239	0.000000	0.000000	0.000000	-0.332461	-0.225694	-1.607200	0.000000	0.000000	4.000000	32.000000	0.000000
2114.100154	0.088032	0.502838	0.007072	82.182541	75.377571	101.887375	0.187923	0.000000	-4.996468	0.000000	0.000000	0.000000	-0.332461	-0.225694	-1.607200	0.000000	0.000000	4.000000	32.000000	0.000000
2114.103487	0.086563	0.502081	0.001825	82.182541	75.377571	101.887375	0.187923	0.000000	-4.996468	0.000000	0.000000	0.000000	-0.440678	-0.226835	-1.574235	0.000000	0.000000	4.000000	32.000000	0.000000
2114.106820	0.086563	0.502081	0.001825	82.182541	75.377571	101.887375	0.187923	0.000000	-4.996468	0.000000	0.000000	0.000000	-0.440678	-0.226835	-1.574235	0.000000	0.000000	4.000000	32.000000	0.000000
2114.110154	0.086563	0.502081	0.001825	81.727753	74.216530	100.789261	0.048899	0.000000	-4.999761	0.000000	0.000000	0.000000	-0.440678	-0.226835	-1.574235	0.000000	0.000000	4.000000	32.000000	0.000000
2114.113487	0.084852	0.501345	-0.003227	81.727753	74.216530	100.789261	0.048899	0.000000	-4.999761	0.000000	0.000000	0.000000	-0.513373	-0.220964	-1.515615	0.000000	0.000000	4.000000	32.000000	0.000000
2114.116820	0.084852	0.501345	-0.003227	81.727753	74.216530	100.789261	0.048899	0.000000	-4.999761	0.000000	0.000000	0.000000	-0.513373	-0.220964	-1.515615	0.000000	0.000000	4.000000	32.000000	0.000000
2114.120154	0.084852	0.501345	-0.003227	81.309547	73.344467	99.681770	-0.087284	0.000000	-4.999238	0.000000	0.000000	0.000000	-0.513373	-0.220964	-1.515615	0.000000	0.000000	4.000000	32.000000	0.000000
2114.123487	0.083014	0.500628	-0.008104	81.309547	73.344467	99.681770	-0.087284	0.000000	-4.999238	0.000000	0.000000	0.000000	-0.551361	-0.215116	-1.463112	0.000000	0.000000	4.000000	32.000000	0.000000
2114.126820	0.083014	0.500628	-0.008104	81.309547	73.344467	99.681770	-0.087284	0.000000	-4.999238	0.000000	0.000000	0.000000	-0.551361	-0.215116	-1.463112	0.000000	0.000000	4.000000	32.000000	0.000000
2114.130154	0.083014	0.500628	-0.008104	80.883995	72.700745	99.144806	-0.221199	0.000000	-4.995105	0.000000	0.000000	0.000000	-0.551361	-0.215116	-1.463112	0.000000	0.000000	4.000000	32.000000	0.000000
2114.133487	0.081054	0.499980	-0.012811	80.883995	72.700745	99.144806	-0.221199	0.000000	-4.995105	0.000000	0.000000	0.000000	-0.588077	-0.194442	-1.411892	0.000000	0.000000	4.000000	32.000000	0.000000
2114.136820	0.081054	0.499980	-0.012811	80.883995	72.700745	99.144806	-0.221199	0.000000	-4.995105	0.000000	0.000000	0.000000	-0.588077	-0.194442	-1.411892	0.000000	0.000000	4.000000	32.000000	0.000000
2114.140154	0.081054	0.499980	-0.012811	80.469788	72.150826	99.092102	-0.352901	0.000000	-4.987531	0.000000	0.000000	0.000000	-0.588077	-0.194442	-1.411892	0.000000	0.000000	4.000000	32.000000	0.000000
2114.143487	0.078933	0.499472	-0.017345	80.469788	72.150826	99.092102	-0.352901	0.000000	-4.987531	0.000000	0.000000	0.000000	-0.636260	-0.152280	-1.360372	0.000000	0.000000	4.000000	32.000000	0.000000
2114.146820	0.078933	0.499472	-0.017345	80.469788	72.150826	99.092102	-0.352901	0.000000	-4.987531	0.000000	0.000000	0.000000	-0.636260	-0.152280	-1.360372	0.000000	0.000000	4.000000	32.000000	0.000000
2114.150154	0.078933	0.499472	-0.017345	80.131180	71.447746	98.740738	-0.482427	0.000000	-4.976672	0.000000	0.000000	0.000000	-0.636260	-0.152280	-1.360372	0.000000	0.000000	4.000000	32.000000	0.000000
2114.153487	0.076614	0.499222	-0.021712	80.131180	71.447746	98.740738	-0.482427	0.000000	-4.976672	0.000000	0.000000	0.000000	-0.695729	-0.075038	-1.310150	0.000000	0.000000	4.000000	32.000000	0.000000
2114.156820	0.076614	0.499222	-0.021712	80.131180	71.447746	98.740738	-0.482427	0.000000	-4.976672	0.000000	0.000000	0.000000	-0.695729	-0.075038	-1.310150	0.000000	0.000000	4.000000	32.000000	0.000000
2114.160154	0.076614	0.499222	-0.021712	79.984489	70.482277	97.528748	-0.610096	0.000000	-4.962639	0.000000	0.000000	0.000000	-0.695729	-0.075038	-1.310150	0.000000	0.000000	4.000000	32.000000	0.000000
2114.163487	0.074001	0.499198	-0.025894	79.984489	70.482277	97.528748	-0.610096	0.000000	-4.962639	0.000000	0.000000	0.000000	-0.783834	-0.007158	-1.254373	0.000000	0.000000	4.000000	32.000000	0.000000
2114.166820	0.074001	0.499198	-0.025894	79.984489	70.482277	97.528748	-0.610096	0.000000	-4.962639	0.000000	0.000000	0.000000	-0.783834	-0.007158	-1.254373	0.000000	0.000000	4.000000	32.000000	0.000000
2114.170154	0.074001	0.499198	-0.025894	80.005302	69.254150	96.206039	-0.735964	0.000000	-4.945539	0.000000	0.000000	0.000000	-0.783834	-0.007158	-1.254373	0.000000	0.000000	4.000000	32.000000	0.000000
2114.173487	0.071041	0.499346	-0.029766	80.005302	69.254150	96.206039	-0.735964	0.000000	-4.945539	0.000000	0.000000	0.000000	-0.887991	0.044324	-1.161699	0.000000	0.000000	4.000000	32.000000	0.000000
2114.176820	0.071041	0.499346	-0.029766	80.005302	69.254150	96.206039	-0.735964	0.000000	-4.945539	0.000000	0.000000	0.000000	-0.887991	0.044324	-1.161699	0.000000	0.000000	4.000000	32.000000	0.000000
2114.180154	0.071041	0.499346	-0.029766	80.048904	68.002296	95.138367	-0.857260	0.000000	-4.925962	0.000000	0.000000	0.000000	-0.887991	0.044324	-1.161699	0.000000	0.000000	4.000000	32.000000	0.000000
2114.183487	0.067810	0.499643	-0.033299	80.048904	68.002296	95.138367	-0.857260	0.000000	-4.925962	0.000000	0.000000	0.000000	-0.969412	0.089068	-1.059904	0.000000	0.000000	4.000000	32.000000	0.000000
2114.186820	0.067810	0.499643	-0.033299	80.048904	68.002296	95.138367	-0.857260	0.000000	-4.925962	0.000000	0.000000	0.000000	-0.969412	0.089068	-1.059904	0.000000	0.000000	4.000000	32.000000	0.000000
2114.190154	0.067810	0.499643	-0.033299	80.084564	66.852760	94.001907	-0.973193	0.000000	-4.904375	0.000000	0.000000	0.000000	-0.969412	0.089068	-1.059904	0.000000	0.000000	4.000000	32.000000	0.000000
2114.193487	0.064375	0.500031	-0.036479	80.084564	66.852760	94.001907	-0.973193	0.000000	-4.904375	0.000000	0.000000	0.000000	-1.030367	0.116501	-0.954012	0.000000	0.000000	4.000000	32.000000	0.000000
2114.196820	0.064375	0.500031	-0.036479	80.084564	66.852760	94.001907	-0.973193	0.000000	-4.904375	0.000000	0.000000	0.000000	-1.030367	0.116501	-0.954012	0.000000	0.000000	4.000000	32.000000	0.000000
2114.200154	0.064375	0.500031	-0.036479	80.086807	65.835541	92.827141	-1.083275	0.000000	-4.881241	0.000000	0.000000	0.000000	-1.030367	0.116501	-0.954012	0.000000	0.000000	4.000000	32.000000	0.000000
2114.203487	0.060728	0.500483	-0.039238	80.086807	65.835541	92.827141	-1.083275	0.000000	-4.881241	0.000000	0.000000	0.000000	-1.094090	0.135667	-0.827677	0.000000	0.000000	4.000000	32.000000	0.000000
2114.206820	0.060728	0.500483	-0.039238	80.086807	65.835541	92.827141	-1.083275	0.000000	-4.881241	0.000000	0.000000	0.000000	-1.094090	0.135667	-0.827677	0.000000	0.000000	4.000000	32.000000	0.000000
2114.210154	0.060728	0.500483	-0.039238	80.092812	65.011284	91.529709	-1.185810	0.000000	-4.857350	0.000000	0.000000	0.000000	-1.094090	0.135667	-0.827677	0.000000	0.000000	4.000000	32.000000	0.000000
2114.213487	0.056888	0.500987	-0.041716	80.092812	65.011284	91.529709	-1.185810	0.000000	-4.857350	0.000000	0.000000	0.000000	-1.152026	0.151191	-0.743500	0.000000	0.000000	4.000000	32.000000	0.000000
2114.216820	0.056888	0.500987	-0.041716	80.092812	65.011284	91.529709	-1.185810	0.000000	-4.857350	0.000000	0.000000	0.000000	-1.152026	0.151191	-0.743500	0.000000	0.000000	4.000000	32.000000	0.000000
2114.220154	0.056888	0.500987	-0.041716	80.092239	64.334145	90.435150	-1.284850	0.000000	-4.832097	0.000000	0.000000	0.000000	-1.152026	0.151191	-0.743500	0.000000	0.000000	4.000000	32.000000	0.000000
2114.223487	0.052910	0.501530	-0.043947	80.092239	64.334145	90.435150	-1.284850	0.000000	-4.832097	0.000000	0.000000	0.000000	-1.193493	0.162913	-0.669217	0.000000	0.000000	4.000000	32.000000	0.000000
2114.226820	0.052910	0.501530	-0.043947	80.092239	64.334145	90.435150	-1.284850	0.000000	-4.832097	0.000000	0.000000	0.000000	-1.193493	0.162913	-0.669217	0.000000	0.000000	4.000000	32.000000	0.000000
2114.230154	0.052910	0.501530	-0.043947	80.069084	63.809814	89.901939	-1.381118	0.000000	-4.805467	0.000000	0.000000	0.000000	-1.193493	0.162913	-0.669217	0.000000	0.000000	4.000000	32.000000	0.000000
2114.233487	0.048799	0.502127	-0.046026	80.069084	63.809814	89.901939	-1.381118	0.000000	-4.805467	0.000000	0.000000	0.000000	-1.233117	0.178917	-0.623791	0.000000	0.000000	4.000000	32.000000	0.000000
2114.236820	0.048799	0.502127	-0.046026	80.069084	63.809814	89.901939	-1.381118	0.000000	-4.805467	0.000000	0.000000	0.000000	-1.233117	0.178917	-0.623791	0.000000	0.000000	4.000000	32.000000	0.000000
2114.240154	0.048799	0.502127	-0.046026	80.042168	63.458546	89.770775	-1.477525	0.000000	-4.776706	0.000000	0.000000	0.000000	-1.233117	0.178917	-0.623791	0.000000	0.000000	4.000000	32.000000	0.000000
2114.243487	0.044563	0.502773	-0.047891	80.042168	63.458546	89.770775	-1.477525	0.000000	-4.776706	0.000000	0.000000	0.000000	-1.270893	0.193840	-0.559423	0.000000	0.000000	4.000000	32.000000	0.000000
2114.246820	0.044563	0.502773	-0.047891	80.042168	63.458546	89.770775	-1.477525	0.000000	-4.776706	0.000000	0.000000	0.000000	-1.270893	0.193840	-0.559423	0.000000	0.000000	4.000000	32.000000	0.000000
2114.250154	0.044563	0.502773	-0.047891	80.024529	63.080212	89.334984	-1.572374	0.000000	-4.746328	0.000000	0.000000	0.000000	-1.270893	0.193840	-0.559423	0.000000	0.000000	4.000000	32.000000	0.000000
2114.253487	0.040652	0.503390	-0.049491	80.024529	63.080212	89.334984	-1.572374	0.000000	-4.746328	0.000000	0.000000	0.000000	-1.173296	0.185263	-0.479995	0.000000	0.000000	4.000000	32.000000	0.000000
2114.256820	0.040652	0.503390	-0.049491	80.024529	63.080212	89.334984	-1.572374	0.000000	-4.746328	0.000000	0.000000	0.000000	-1.173296	0.185263	-0.479995	0.000000	0.000000	4.000000	32.000000	0.000000
2114.260154	0.040652	0.503390	-0.049491	80.025314	62.477516	88.311447	-1.659604	0.000000	-4.716536	0.000000	0.000000	0.000000	-1.173296	0.185263	-0.479995	0.000000	0.000000	4.000000	32.000000	0.000000
2114.263487	0.035775	0.504149	-0.051217	80.025314	62.477516	88.311447	-1.659604	0.000000	-4.716536	0.000000	0.000000	0.000000	-1.463118	0.227548	-0.517823	0.000000	0.000000	4.000000	32.000000	0.000000
2114.266820	0.035775	0.504149	-0.051217	80.025314	62.477516	88.311447	-1.659604	0.000000	-4.716536	0.000000	0.000000	0.000000	-1.463118	0.227548	-0.517823	0.000000	0.000000	4.000000	32.000000	0.000000
2114.270154	0.035775	0.504149	-0.051217	80.020248	61.798878	87.180847	-1.764725	0.000000	-4.678220	0.000000	0.000000	0.000000	-1.463118	0.227548	-0.517823	0.000000	0.000000	4.000000	32.000000	0.000000
2114.273487	0.031114	0.504852	-0.052539	80.020248	61.798878	87.180847	-1.764725	0.000000	-4.678220	0.000000	0.000000	0.000000	-1.398412	0.210908	-0.396540	0.000000	0.000000	4.000000	32.000000	0.000000
2114.276820	0.031114	0.504852	-0.052539	80.020248	61.798878	87.180847	-1.764725	0.000000	-4.678220	0.000000	0.000000	0.000000	-1.398412	0.210908	-0.396540	0.000000	0.000000	4.000000	32.000000	0.000000
2114.280154	0.031114	0.504852	-0.052539	80.002960	60.992210	85.960487	-1.859809	0.000000	-4.641240	0.000000	0.000000	0.000000	-1.398412	0.210908	-0.396540	0.000000	0.000000	4.000000	32.000000	0.000000
2114.283487	0.026243	0.505560	-0.053519	80.002960	60.992210	85.960487	-1.859809	0.000000	-4.641240	0.000000	0.000000	0.000000	-1.461259	0.212280	-0.293874	0.000000	0.000000	4.000000	32.000000	0.000000
2114.286820	0.026243	0.505560	-0.053519	80.002960	60.992210	85.960487	-1.859809	0.000000	-4.641240	0.000000	0.000000	0.000000	-1.461259	0.212280	-0.293874	0.000000	0.000000	4.000000	32.000000	0.000000
2114.290154	0.026243	0.505560	-0.053519	79.958107	60.188782	84.584251	-1.951546	0.000000	-4.603419	0.000000	0.000000	0.000000	-1.461259	0.212280	-0.293874	0.000000	0.000000	4.000000	32.000000	0.000000
2114.293487	0.021245	0.506291	-0.054216	79.958107	60.188782	84.584251	-1.951546	0.000000	-4.603419	0.000000	0.000000	0.000000	-1.499361	0.219490	-0.209078	0.000000	0.000000	4.000000	32.000000	0.000000
2114.296820	0.021245	0.506291	-0.054216	79.958107	60.188782	84.584251	-1.951546	0.000000	-4.603419	0.000000	0.000000	0.000000	-1.499361	0.219490	-0.209078	0.000000	0.000000	4.000000	32.000000	0.000000
2114.300154	0.021245	0.506291	-0.054216	79.880905	59.970829	83.811974	-2.041027	0.000000	-4.564450	0.000000	0.000000	0.000000	-1.499361	0.219490	-0.209078	0.000000	0.000000	4.000000	32.000000	0.000000
2114.303487	0.016649	0.507008	-0.054539	79.880905	59.970829	83.811974	-2.041027	0.000000	-4.564450	0.000000	0.000000	0.000000	-1.378640	0.214989	-0.096963	0.000000	0.000000	4.000000	32.000000	0.000000
2114.306820	0.016649	0.507008	-0.054539	79.880905	59.970829	83.811974	-2.041027	0.000000	-4.564450	0.000000	0.000000	0.000000	-1.378640	0.214989	-0.096963	0.000000	0.000000	4.000000	32.000000	0.000000
2114.310154	0.016649	0.507008	-0.054539	79.728615	60.961906	84.516792	-2.117690	0.000000	-4.529391	0.000000	0.000000	0.000000	-1.378640	0.214989	-0.096963	0.000000	0.000000	4.000000	32.000000	0.000000
2114.313487	0.011021	0.507968	-0.054623	79.728615	60.961906	84.516792	-2.117690	0.000000	-4.529391	0.000000	0.000000	0.000000	-1.688576	0.287999	-0.025342	0.000000	0.000000	4.000000	32.000000	0.000000
2114.316820	0.011021	0.507968	-0.054623	79.728615	60.961906	84.516792	-2.117690	0.000000	-4.529391	0.000000	0.000000	0.000000	-1.688576	0.287999	-0.025342	0.000000	0.000000	4.000000	32.000000	0.000000
2114.320154	0.011021	0.507968	-0.054623	79.526382	62.629456	85.902130	-2.207340	0.000000	-4.486384	0.000000	0.000000	0.000000	-1.688576	0.287999	-0.025342	0.000000	0.000000	4.000000	32.000000	0.000000
2114.323487	0.005957	0.508942	-0.054415	79.526382	62.629456	85.902130	-2.207340	0.000000	-4.486384	0.000000	0.000000	0.000000	-1.519024	0.292338	0.062512	0.000000	0.000000	4.000000	32.000000	0.000000
2114.326820	0.005957	0.508942	-0.054415	79.526382	62.629456	85.902130	-2.207340	0.000000	-4.486384	0.000000	0.000000	0.000000	-1.519024	0.292338	0.062512	0.000000	0.000000	4.000000	32.000000	0.000000
2114.330154	0.005957	0.508942	-0.054415	79.291779	64.608200	87.396194	-2.284166	0.000000	-4.447762	0.000000	0.000000	0.000000	-1.519024	0.292338	0.062512	0.000000	0.000000	4.000000	32.000000	0.000000
2114.333487	0.000891	0.509978	-0.053897	79.291779	64.608200	87.396194	-2.284166	0.000000	-4.447762	0.000000	0.000000	0.000000	-1.519826	0.310661	0.155391	0.000000	0.000000	4.000000	32.000000	0.000000
2114.336820	0.000891	0.509978	-0.053897	79.291779	64.608200	87.396194	-2.284166	0.000000	-4.447762	0.000000	0.000000	0.000000	-1.519826	0.310661	0.155391	0.000000	0.000000	4.000000	32.000000	0.000000
2114.340154	0.000891	0.509978	-0.053897	79.042816	66.656464	89.139969	-2.355941	0.000000	-4.410163	0.000000	0.000000	0.000000	-1.519826	0.310661	0.155391	0.000000	0.000000	4.000000	32.000000	0.000000
2114.343487	-0.004172	0.511061	-0.053023	79.042816	66.656464	89.139969	-2.355941	0.000000	-4.410163	0.000000	0.000000	0.000000	-1.519003	0.324956	0.262219	0.000000	0.000000	4.000000	32.000000	0.000000
2114.346820	-0.004172	0.511061	-0.053023	79.042816	66.656464	89.139969	-2.355941	0.000000	-4.410163	0.000000	0.000000	0.000000	-1.519003	0.324956	0.262219	0.000000	0.000000	4.000000	32.000000	0.000000
2114.350154	-0.004172	0.511061	-0.053023	78.808273	68.586624	91.122360	-2.420712	0.000000	-4.374946	0.000000	0.000000	0.000000	-1.519003	0.324956	0.262219	0.000000	0.000000	4.000000	32.000000	0.000000
2114.353487	-0.009285	0.512152	-0.051856	78.808273	68.586624	91.122360	-2.420712	0.000000	-4.374946	0.000000	0.000000	0.000000	-1.533750	0.327399	0.349955	0.000000	0.000000	4.000000	32.000000	0.000000
2114.356820	-0.009285	0.512152	-0.051856	78.808273	68.586624	91.122360	-2.420712	0.000000	-4.374946	0.000000	0.000000	0.000000	-1.533750	0.327399	0.349955	0.000000	0.000000	4.000000	32.000000	0.000000
2114.360154	-0.009285	0.512152	-0.051856	78.665215	70.182289	92.672249	-2.481376	0.000000	-4.340827	0.000000	0.000000	0.000000	-1.533750	0.327399	0.349955	0.000000	0.000000	4.000000	32.000000	0.000000
2114.363487	-0.013854	0.513104	-0.050561	78.665215	70.182289	92.672249	-2.481376	0.000000	-4.340827	0.000000	0.000000	0.000000	-1.370877	0.285488	0.388607	0.000000	0.000000	4.000000	32.000000	0.000000
2114.366820	-0.013854	0.513104	-0.050561	78.665215	70.182289	92.672249	-2.481376	0.000000	-4.340827	0.000000	0.000000	0.000000	-1.370877	0.285488	0.388607	0.000000	0.000000	4.000000	32.000000	0.000000
2114.370154	-0.013854	0.513104	-0.050561	78.578575	72.177826	93.933411	-2.528045	0.000000	-4.307292	0.000000	0.000000	0.000000	-1.370877	0.285488	0.388607	0.000000	0.000000	4.000000	32.000000	0.000000
2114.373487	-0.019393	0.514250	-0.048737	78.578575	72.177826	93.933411	-2.528045	0.000000	-4.307292	0.000000	0.000000	0.000000	-1.661741	0.343957	0.547036	0.000000	0.000000	4.000000	32.000000	0.000000
2114.376820	-0.019393	0.514250	-0.048737	78.578575	72.177826	93.933411	-2.528045	0.000000	-4.307292	0.000000	0.000000	0.000000	-1.661741	0.343957	0.547036	0.000000	0.000000	4.000000	32.000000	0.000000
2114.380154	-0.019393	0.514250	-0.048737	78.470444	74.177711	95.020027	-2.436873	0.000000	-4.030334	0.000000	0.000000	0.000000	-1.661741	0.343957	0.547036	0.000000	0.000000	4.000000	32.000000	0.000000
2114.383487	-0.024291	0.515289	-0.046803	78.470444	74.177711	95.020027	-2.436873	0.000000	-4.030334	0.000000	0.000000	0.000000	-1.469388	0.311673	0.580449	0.000000	0.000000	4.000000	32.000000	0.000000
2114.386820	-0.024291	0.515289	-0.046803	78.470444	74.177711	95.020027	-2.436873	0.000000	-4.030334	0.000000	0.000000	0.000000	-1.469388	0.311673	0.580449	0.000000	0.000000	4.000000	32.000000	0.000000
2114.390154	-0.024291	0.515289	-0.046803	78.327454	76.448219	96.677246	-2.340131	0.000000	-3.785437	0.000000	0.000000	0.000000	-1.469388	0.311673	0.580449	0.000000	0.000000	4.000000	32.000000	0.000000
2114.393487	-0.028939	0.516344	-0.044688	78.327454	76.448219	96.677246	-2.340131	0.000000	-3.785437	0.000000	0.000000	0.000000	-1.394358	0.316516	0.634467	0.000000	0.000000	4.000000	32.000000	0.000000
2114.396820	-0.028939	0.516344	-0.044688	78.327454	76.448219	96.677246	-2.340131	0.000000	-3.785437	0.000000	0.000000	0.000000	-1.394358	0.316516	0.634467	0.000000	0.000000	4.000000	32.000000	0.000000
2114.400154	-0.028939	0.516344	-0.044688	78.158630	78.580597	98.582535	-2.234387	0.000000	-3.553044	0.000000	0.000000	0.000000	-1.394358	0.316516	0.634467	0.000000	0.000000	4.000000	32.000000	0.000000
2114.403487	-0.032944	0.517310	-0.042607	78.158630	78.580597	98.582535	-2.234387	0.000000	-3.553044	0.000000	0.000000	0.000000	-1.201541	0.289670	0.624084	0.000000	0.000000	4.000000	32.000000	0.000000
2114.406820	-0.032944	0.517310	-0.042607	78.158630	78.580597	98.582535	-2.234387	0.000000	-3.553044	0.000000	0.000000	0.000000	-1.201541	0.289670	0.624084	0.000000	0.000000	4.000000	32.000000	0.000000
2114.410154	-0.032944	0.517310	-0.042607	77.951828	80.961876	100.766838	-2.130373	0.000000	-3.352787	0.000000	0.000000	0.000000	-1.201541	0.289670	0.624084	0.000000	0.000000	4.000000	32.000000	0.000000
2114.413487	-0.037130	0.518444	-0.040114	77.951828	80.961876	100.766838	-2.130373	0.000000	-3.352787	0.000000	0.000000	0.000000	-1.255813	0.340220	0.748057	0.000000	0.000000	4.000000	32.000000	0.000000
2114.416820	-0.037130	0.518444	-0.040114	77.951828	80.961876	100.766838	-2.130373	0.000000	-3.352787	0.000000	0.000000	0.000000	-1.255813	0.340220	0.748057	0.000000	0.000000	4.000000	32.000000	0.000000
2114.420154	-0.037130	0.518444	-0.040114	77.720467	83.271370	102.899178	-2.005697	0.000000	-3.143485	0.000000	0.000000	0.000000	-1.255813	0.340220	0.748057	0.000000	0.000000	4.000000	32.000000	0.000000
2114.423487	-0.041047	0.519582	-0.037437	77.720467	83.271370	102.899178	-2.005697	0.000000	-3.143485	0.000000	0.000000	0.000000	-1.174979	0.341281	0.803120	0.000000	0.000000	4.000000	32.000000	0.000000
2114.426820	-0.041047	0.519582	-0.037437	77.720467	83.271370	102.899178	-2.005697	0.000000	-3.143485	0.000000	0.000000	0.000000	-1.174979	0.341281	0.803120	0.000000	0.000000	4.000000	32.000000	0.000000
2114.430154	-0.041047	0.519582	-0.037437	77.494034	85.429199	104.645531	-1.871843	0.000000	-2.947655	0.000000	0.000000	0.000000	-1.174979	0.341281	0.803120	0.000000	0.000000	4.000000	32.000000	0.000000
2114.433487	-0.044707	0.520739	-0.034618	77.494034	85.429199	104.645531	-1.871843	0.000000	-2.947655	0.000000	0.000000	0.000000	-1.098106	0.347311	0.845666	0.000000	0.000000	4.000000	32.000000	0.000000
2114.436820	-0.044707	0.520739	-0.034618	77.494034	85.429199	104.645531	-1.871843	0.000000	-2.947655	0.000000	0.000000	0.000000	-1.098106	0.347311	0.845666	0.000000	0.000000	4.000000	32.000000	0.000000
2114.440154	-0.044707	0.520739	-0.034618	77.322861	87.432877	105.838020	-1.730899	0.000000	-2.764637	0.000000	0.000000	0.000000	-1.098106	0.347311	0.845666	0.000000	0.000000	4.000000	32.000000	0.000000
2114.443487	-0.048190	0.521871	-0.031653	77.322861	87.432877	105.838020	-1.730899	0.000000	-2.764637	0.000000	0.000000	0.000000	-1.044695	0.339423	0.889480	0.000000	0.000000	4.000000	32.000000	0.000000
2114.446820	-0.048190	0.521871	-0.031653	77.322861	87.432877	105.838020	-1.730899	0.000000	-2.764637	0.000000	0.000000	0.000000	-1.044695	0.339423	0.889480	0.000000	0.000000	4.000000	32.000000	0.000000
2114.450154	-0.048190	0.521871	-0.031653	77.207504	89.300720	107.086166	-1.582652	0.000000	-2.590521	0.000000	0.000000	0.000000	-1.044695	0.339423	0.889480	0.000000	0.000000	4.000000	32.000000	0.000000
2114.453487	-0.051479	0.522947	-0.028644	77.207504	89.300720	107.086166	-1.582652	0.000000	-2.590521	0.000000	0.000000	0.000000	-0.986850	0.322759	0.902812	0.000000	0.000000	4.000000	32.000000	0.000000
2114.456820	-0.051479	0.522947	-0.028644	77.207504	89.300720	107.086166	-1.582652	0.000000	-2.590521	0.000000	0.000000	0.000000	-0.986850	0.322759	0.902812	0.000000	0.000000	4.000000	32.000000	0.000000
2114.460154	-0.051479	0.522947	-0.028644	77.137833	91.071121	108.495384	-1.432184	0.000000	-2.426046	0.000000	0.000000	0.000000	-0.986850	0.322759	0.902812	0.000000	0.000000	4.000000	32.000000	0.000000
2114.463487	-0.054588	0.523985	-0.025456	77.137833	91.071121	108.495384	-1.432184	0.000000	-2.426046	0.000000	0.000000	0.000000	-0.932562	0.311590	0.956343	0.000000	0.000000	4.000000	32.000000	0.000000
2114.466820	-0.054588	0.523985	-0.025456	77.137833	91.071121	108.495384	-1.432184	0.000000	-2.426046	0.000000	0.000000	0.000000	-0.932562	0.311590	0.956343	0.000000	0.000000	4.000000	32.000000	0.000000
2114.470154	-0.054588	0.523985	-0.025456	77.110374	92.711723	109.668869	-1.272793	0.000000	-2.270619	0.000000	0.000000	0.000000	-0.932562	0.311590	0.956343	0.000000	0.000000	4.000000	32.000000	0.000000
2114.473487	-0.057361	0.525027	-0.022117	77.110374	92.711723	109.668869	-1.272793	0.000000	-2.270619	0.000000	0.000000	0.000000	-0.832160	0.312385	1.001631	0.000000	0.000000	4.000000	32.000000	0.000000
2114.476820	-0.057361	0.525027	-0.022117	77.110374	92.711723	109.668869	-1.272793	0.000000	-2.270619	0.000000	0.000000	0.000000	-0.832160	0.312385	1.001631	0.000000	0.000000	4.000000	32.000000	0.000000
2114.480154	-0.057361	0.525027	-0.022117	77.096176	94.130821	110.476570	-1.105855	0.000000	-2.131926	0.000000	0.000000	0.000000	-0.832160	0.312385	1.001631	0.000000	0.000000	4.000000	32.000000	0.000000
2114.483487	-0.059776	0.526061	-0.018595	77.096176	94.130821	110.476570	-1.105855	0.000000	-2.131926	0.000000	0.000000	0.000000	-0.724261	0.310452	1.056514	0.000000	0.000000	4.000000	32.000000	0.000000
2114.486820	-0.059776	0.526061	-0.018595	77.096176	94.130821	110.476570	-1.105855	0.000000	-2.131926	0.000000	0.000000	0.000000	-0.724261	0.310452	1.056514	0.000000	0.000000	4.000000	32.000000	0.000000
2114.490154	-0.059776	0.526061	-0.018595	77.101067	95.292099	111.179283	-0.929769	0.000000	-2.011215	0.000000	0.000000	0.000000	-0.724261	0.310452	1.056514	0.000000	0.000000	4.000000	32.000000	0.000000
2114.493487	-0.061732	0.527082	-0.014916	77.101067	95.292099	111.179283	-0.929769	0.000000	-2.011215	0.000000	0.000000	0.000000	-0.586873	0.306257	1.103748	0.000000	0.000000	4.000000	32.000000	0.000000
2114.496820	-0.061732	0.527082	-0.014916	77.101067	95.292099	111.179283	-0.929769	0.000000	-2.011215	0.000000	0.000000	0.000000	-0.586873	0.306257	1.103748	0.000000	0.000000	4.000000	32.000000	0.000000
2114.500154	-0.061732	0.527082	-0.014916	77.168335	96.346939	111.897758	-0.745811	0.000000	-1.913403	0.000000	0.000000	0.000000	-0.586873	0.306257	1.103748	0.000000	0.000000	4.000000	32.000000	0.000000
2114.503487	-0.063357	0.528091	-0.011160	77.168335	96.346939	111.897758	-0.745811	0.000000	-1.913403	0.000000	0.000000	0.000000	-0.487637	0.302511	1.126726	0.000000	0.000000	4.000000	32.000000	0.000000
2114.506820	-0.063357	0.528091	-0.011160	77.168335	96.346939	111.897758	-0.745811	0.000000	-1.913403	0.000000	0.000000	0.000000	-0.487637	0.302511	1.126726	0.000000	0.000000	4.000000	32.000000	0.000000
2114.510154	-0.063357	0.528091	-0.011160	77.351418	97.437088	112.600571	-0.558023	0.000000	-1.832130	0.000000	0.000000	0.000000	-0.487637	0.302511	1.126726	0.000000	0.000000	4.000000	32.000000	0.000000
2114.513487	-0.064680	0.529079	-0.007373	77.351418	97.437088	112.600571	-0.558023	0.000000	-1.832130	0.000000	0.000000	0.000000	-0.396721	0.296497	1.136250	0.000000	0.000000	4.000000	32.000000	0.000000
2114.516820	-0.064680	0.529079	-0.007373	77.351418	97.437088	112.600571	-0.558023	0.000000	-1.832130	0.000000	0.000000	0.000000	-0.396721	0.296497	1.136250	0.000000	0.000000	4.000000	32.000000	0.000000
2114.520154	-0.064680	0.529079	-0.007373	77.664330	98.685371	113.320366	-0.368648	0.000000	-1.766010	0.000000	0.000000	0.000000	-0.396721	0.296497	1.136250	0.000000	0.000000	4.000000	32.000000	0.000000
2114.523487	-0.065752	0.530056	-0.003583	77.664330	98.685371	113.320366	-0.368648	0.000000	-1.766010	0.000000	0.000000	0.000000	-0.321744	0.293066	1.136920	0.000000	0.000000	4.000000	32.000000	0.000000
2114.526820	-0.065752	0.530056	-0.003583	77.664330	98.685371	113.320366	-0.368648	0.000000	-1.766010	0.000000	0.000000	0.000000	-0.321744	0.293066	1.136920	0.000000	0.000000	4.000000	32.000000	0.000000
2114.530154	-0.065752	0.530056	-0.003583	78.085670	100.097481	114.080368	-0.179161	0.000000	-1.712386	0.000000	0.000000	0.000000	-0.321744	0.293066	1.136920	0.000000	0.000000	4.000000	32.000000	0.000000
2114.533487	-0.066584	0.530989	0.000170	78.085670	100.097481	114.080368	-0.179161	0.000000	-1.712386	0.000000	0.000000	0.000000	-0.249655	0.279902	1.125859	0.000000	0.000000	4.000000	32.000000	0.000000
2114.536820	-0.066584	0.530989	0.000170	78.085670	100.097481	114.080368	-0.179161	0.000000	-1.712386	0.000000	0.000000	0.000000	-0.249655	0.279902	1.125859	0.000000	0.000000	4.000000	32.000000	0.000000
2114.540154	-0.066584	0.530989	0.000170	78.570648	101.644920	114.904053	0.008482	0.000000	-1.670777	0.000000	0.000000	0.000000	-0.249655	0.279902	1.125859	0.000000	0.000000	4.000000	32.000000	0.000000
2114.543487	-0.067149	0.531877	0.003891	78.570648	101.644920	114.904053	0.008482	0.000000	-1.670777	0.000000	0.000000	0.000000	-0.169225	0.266423	1.116362	0.000000	0.000000	4.000000	32.000000	0.000000
2114.546820	-0.067149	0.531877	0.003891	78.570648	101.644920	114.904053	0.008482	0.000000	-1.670777	0.000000	0.000000	0.000000	-0.169225	0.266423	1.116362	0.000000	0.000000	4.000000	32.000000	0.000000
2114.550154	-0.067149	0.531877	0.003891	79.056152	103.086525	115.632454	0.194542	0.000000	-1.642573	0.000000	0.000000	0.000000	-0.169225	0.266423	1.116362	0.000000	0.000000	4.000000	32.000000	0.000000
2114.553487	-0.067485	0.532735	0.007594	79.056152	103.086525	115.632454	0.194542	0.000000	-1.642573	0.000000	0.000000	0.000000	-0.100976	0.257510	1.111081	0.000000	0.000000	4.000000	32.000000	0.000000
2114.556820	-0.067485	0.532735	0.007594	79.056152	103.086525	115.632454	0.194542	0.000000	-1.642573	0.000000	0.000000	0.000000	-0.100976	0.257510	1.111081	0.000000	0.000000	4.000000	32.000000	0.000000
2114.560154	-0.067485	0.532735	0.007594	79.493011	104.279602	116.180428	0.379722	0.000000	-1.625743	0.000000	0.000000	0.000000	-0.100976	0.257510	1.111081	0.000000	0.000000	4.000000	32.000000	0.000000
2114.563487	-0.067636	0.533580	0.011294	79.493011	104.279602	116.180428	0.379722	0.000000	-1.625743	0.000000	0.000000	0.000000	-0.045332	0.253308	1.109760	0.000000	0.000000	4.000000	32.000000	0.000000
2114.566820	-0.067636	0.533580	0.011294	79.493011	104.279602	116.180428	0.379722	0.000000	-1.625743	0.000000	0.000000	0.000000	-0.045332	0.253308	1.109760	0.000000	0.000000	4.000000	32.000000	0.000000
2114.570154	-0.067636	0.533580	0.011294	79.891953	105.067368	116.382446	0.564682	0.000000	-1.618188	0.000000	0.000000	0.000000	-0.045332	0.253308	1.109760	0.000000	0.000000	4.000000	32.000000	0.000000
2114.573487	-0.067608	0.534513	0.015383	79.891953	105.067368	116.382446	0.564682	0.000000	-1.618188	0.000000	0.000000	0.000000	0.008367	0.280023	1.226675	0.000000	0.000000	4.000000	32.000000	0.000000
2114.576820	-0.067608	0.534513	0.015383	79.891953	105.067368	116.382446	0.564682	0.000000	-1.618188	0.000000	0.000000	0.000000	0.008367	0.280023	1.226675	0.000000	0.000000	4.000000	32.000000	0.000000
2114.580154	-0.067608	0.534513	0.015383	80.152222	105.227753	116.142220	0.769128	0.000000	-1.619583	0.000000	0.000000	0.000000	0.008367	0.280023	1.226675	0.000000	0.000000	4.000000	32.000000	0.000000
2114.583487	-0.067371	0.535365	0.019046	80.152222	105.227753	116.142220	0.769128	0.000000	-1.619583	0.000000	0.000000	0.000000	0.071131	0.255469	1.098881	0.000000	0.000000	4.000000	32.000000	0.000000
2114.586820	-0.067371	0.535365	0.019046	80.152222	105.227753	116.142220	0.769128	0.000000	-1.619583	0.000000	0.000000	0.000000	0.071131	0.255469	1.098881	0.000000	0.000000	4.000000	32.000000	0.000000
2114.590154	-0.067371	0.535365	0.019046	80.308075	104.760612	115.404541	0.952275	0.000000	-1.631438	0.000000	0.000000	0.000000	0.071131	0.255469	1.098881	0.000000	0.000000	4.000000	32.000000	0.000000
2114.593487	-0.066914	0.536202	0.022707	80.308075	104.760612	115.404541	0.952275	0.000000	-1.631438	0.000000	0.000000	0.000000	0.137291	0.251145	1.098592	0.000000	0.000000	4.000000	32.000000	0.000000
2114.596820	-0.066914	0.536202	0.022707	80.308075	104.760612	115.404541	0.952275	0.000000	-1.631438	0.000000	0.000000	0.000000	0.137291	0.251145	1.098592	0.000000	0.000000	4.000000	32.000000	0.000000
2114.600154	-0.066914	0.536202	0.022707	80.396080	103.810379	114.258499	1.135374	0.000000	-1.654320	0.000000	0.000000	0.000000	0.137291	0.251145	1.098592	0.000000	0.000000	4.000000	32.000000	0.000000
2114.603487	-0.066152	0.536957	0.026304	80.396080	103.810379	114.258499	1.135374	0.000000	-1.654320	0.000000	0.000000	0.000000	0.228477	0.226631	1.078929	0.000000	0.000000	4.000000	32.000000	0.000000
2114.606820	-0.066152	0.536957	0.026304	80.396080	103.810379	114.258499	1.135374	0.000000	-1.654320	0.000000	0.000000	0.000000	0.228477	0.226631	1.078929	0.000000	0.000000	4.000000	32.000000	0.000000
2114.610154	-0.066152	0.536957	0.026304	80.469223	102.796555	113.067024	1.315195	0.000000	-1.692399	0.000000	0.000000	0.000000	0.228477	0.226631	1.078929	0.000000	0.000000	4.000000	32.000000	0.000000
2114.613487	-0.065225	0.537592	0.029500	80.469223	102.796555	113.067024	1.315195	0.000000	-1.692399	0.000000	0.000000	0.000000	0.278180	0.190505	0.958865	0.000000	0.000000	4.000000	32.000000	0.000000
2114.616820	-0.065225	0.537592	0.029500	80.469223	102.796555	113.067024	1.315195	0.000000	-1.692399	0.000000	0.000000	0.000000	0.278180	0.190505	0.958865	0.000000	0.000000	4.000000	32.000000	0.000000
2114.620154	-0.065225	0.537592	0.029500	80.586166	101.928062	111.919800	1.475006	0.000000	-1.738763	0.000000	0.000000	0.000000	0.278180	0.190505	0.958865	0.000000	0.000000	4.000000	32.000000	0.000000
2114.623487	-0.063924	0.538194	0.032867	80.586166	101.928062	111.919800	1.475006	0.000000	-1.738763	0.000000	0.000000	0.000000	0.390119	0.180502	1.009995	0.000000	0.000000	4.000000	32.000000	0.000000
2114.626820	-0.063924	0.538194	0.032867	80.586166	101.928062	111.919800	1.475006	0.000000	-1.738763	0.000000	0.000000	0.000000	0.390119	0.180502	1.009995	0.000000	0.000000	4.000000	32.000000	0.000000
2114.630154	-0.063924	0.538194	0.032867	80.775246	101.691467	111.269829	1.643339	0.000000	-1.803782	0.000000	0.000000	0.000000	0.390119	0.180502	1.009995	0.000000	0.000000	4.000000	32.000000	0.000000
2114.633487	-0.062347	0.538687	0.036101	80.775246	101.691467	111.269829	1.643339	0.000000	-1.803782	0.000000	0.000000	0.000000	0.473269	0.147847	0.970291	0.000000	0.000000	4.000000	32.000000	0.000000
2114.636820	-0.062347	0.538687	0.036101	80.775246	101.691467	111.269829	1.643339	0.000000	-1.803782	0.000000	0.000000	0.000000	0.473269	0.147847	0.970291	0.000000	0.000000	4.000000	32.000000	0.000000
2114.640154	-0.062347	0.538687	0.036101	81.037376	102.465164	111.448860	1.805054	0.000000	-1.882661	0.000000	0.000000	0.000000	0.473269	0.147847	0.970291	0.000000	0.000000	4.000000	32.000000	0.000000
2114.643487	-0.060395	0.539158	0.039411	81.037376	102.465164	111.448860	1.805054	0.000000	-1.882661	0.000000	0.000000	0.000000	0.585411	0.141287	0.992976	0.000000	0.000000	4.000000	32.000000	0.000000
2114.646820	-0.060395	0.539158	0.039411	81.037376	102.465164	111.448860	1.805054	0.000000	-1.882661	0.000000	0.000000	0.000000	0.585411	0.141287	0.992976	0.000000	0.000000	4.000000	32.000000	0.000000
2114.650154	-0.060395	0.539158	0.039411	81.281227	103.687027	112.104958	1.970550	0.000000	-1.980229	0.000000	0.000000	0.000000	0.585411	0.141287	0.992976	0.000000	0.000000	4.000000	32.000000	0.000000
2114.653487	-0.058615	0.539496	0.041963	81.281227	103.687027	112.104958	1.970550	0.000000	-1.980229	0.000000	0.000000	0.000000	0.534173	0.101447	0.765542	0.000000	0.000000	4.000000	32.000000	0.000000
2114.656820	-0.058615	0.539496	0.041963	81.281227	103.687027	112.104958	1.970550	0.000000	-1.980229	0.000000	0.000000	0.000000	0.534173	0.101447	0.765542	0.000000	0.000000	4.000000	32.000000	0.000000
2114.660154	-0.058615	0.539496	0.041963	81.588890	105.328514	113.057671	2.098140	0.000000	-2.069258	0.000000	0.000000	0.000000	0.534173	0.101447	0.765542	0.000000	0.000000	4.000000	32.000000	0.000000
2114.663487	-0.056368	0.539829	0.044618	81.588890	105.328514	113.057671	2.098140	0.000000	-2.069258	0.000000	0.000000	0.000000	0.673977	0.100000	0.796504	0.000000	0.000000	4.000000	32.000000	0.000000
2114.666820	-0.056368	0.539829	0.044618	81.588890	105.328514	113.057671	2.098140	0.000000	-2.069258	0.000000	0.000000	0.000000	0.673977	0.100000	0.796504	0.000000	0.000000	4.000000	32.000000	0.000000
2114.670154	-0.056368	0.539829	0.044618	81.895859	106.994591	114.018562	2.230891	0.000000	-2.181588	0.000000	0.000000	0.000000	0.673977	0.100000	0.796504	0.000000	0.000000	4.000000	32.000000	0.000000
2114.673487	-0.053861	0.540145	0.047096	81.895859	106.994591	114.018562	2.230891	0.000000	-2.181588	0.000000	0.000000	0.000000	0.752282	0.094727	0.743516	0.000000	0.000000	4.000000	32.000000	0.000000
2114.676820	-0.053861	0.540145	0.047096	81.895859	106.994591	114.018562	2.230891	0.000000	-2.181588	0.000000	0.000000	0.000000	0.752282	0.094727	0.743516	0.000000	0.000000	4.000000	32.000000	0.000000
2114.680154	-0.053861	0.540145	0.047096	82.173462	108.338318	114.694244	2.354810	0.000000	-2.306968	0.000000	0.000000	0.000000	0.752282	0.094727	0.743516	0.000000	0.000000	4.000000	32.000000	0.000000
2114.683487	-0.051000	0.540478	0.049441	82.173462	108.338318	114.694244	2.354810	0.000000	-2.306968	0.000000	0.000000	0.000000	0.858333	0.099931	0.703410	0.000000	0.000000	4.000000	32.000000	0.000000
2114.686820	-0.051000	0.540478	0.049441	82.173462	108.338318	114.694244	2.354810	0.000000	-2.306968	0.000000	0.000000	0.000000	0.858333	0.099931	0.703410	0.000000	0.000000	4.000000	32.000000	0.000000
2114.690154	-0.051000	0.540478	0.049441	82.409607	109.375542	115.344780	2.472045	0.000000	-2.450023	0.000000	0.000000	0.000000	0.858333	0.099931	0.703410	0.000000	0.000000	4.000000	32.000000	0.000000
2114.693487	-0.047823	0.540771	0.051548	82.409607	109.375542	115.344780	2.472045	0.000000	-2.450023	0.000000	0.000000	0.000000	0.952969	0.087791	0.632110	0.000000	0.000000	4.000000	32.000000	0.000000
2114.696820	-0.047823	0.540771	0.051548	82.409607	109.375542	115.344780	2.472045	0.000000	-2.450023	0.000000	0.000000	0.000000	0.952969	0.087791	0.632110	0.000000	0.000000	4.000000	32.000000	0.000000
2114.700154	-0.047823	0.540771	0.051548	82.621498	110.208931	116.328148	2.577397	0.000000	-2.608852	0.000000	0.000000	0.000000	0.952969	0.087791	0.632110	0.000000	0.000000	4.000000	32.000000	0.000000
[truncated: 11,421 more rows]
