# Supplementary material for: Haptic Guidance Needs to Be Intuitive Not Just Informative to Improve Human Motor Accuracy
Source: PLoS One. 2016 Mar 16;11(3):e0150912. doi: 10.1371/journal.pone.0150912 (PMC4794196; doi:10.1371/journal.pone.0150912)
Supplement: S2 Data — (ZIP) [file pone.0150912.s002.zip › Subject10/exp2_0033.txt]

Time	PosX	PosY	PosZ	RotX	RotY	RotZ	ForceX	ForceY	ForceZ	MomentX	MomentY	MomentZ	VelocityX	VelocityY	VelocityZ	CalibratedWeight	ButtonDown	Condition	Trial	Visual
2154.766995	0.000312	0.566297	0.230978	81.353233	126.525871	144.143005	0.000000	0.000000	0.000000	0.000000	0.000000	0.000000	0.029393	-0.085046	-0.025813	0.000000	1.000000	4.000000	33.000000	0.000000
2154.770329	0.001194	0.566275	0.230964	81.392044	126.296745	143.848068	4.590692	0.000000	1.981300	0.000000	0.000000	0.000000	0.264599	-0.006392	-0.004190	0.000000	1.000000	4.000000	33.000000	0.000000
2154.773662	0.001194	0.566275	0.230964	81.392044	126.296745	143.848068	4.590692	0.000000	1.981300	0.000000	0.000000	0.000000	0.264599	-0.006392	-0.004190	0.000000	1.000000	4.000000	33.000000	0.000000
2154.776995	0.001194	0.566275	0.230964	81.392044	126.296745	143.848068	4.590692	0.000000	1.981300	0.000000	0.000000	0.000000	0.264599	-0.006392	-0.004190	0.000000	1.000000	4.000000	33.000000	0.000000
2154.780329	0.002958	0.565884	0.230922	81.433357	126.069160	143.496338	4.597011	0.000000	1.966593	0.000000	0.000000	0.000000	0.529153	-0.117343	-0.012517	0.000000	1.000000	4.000000	33.000000	0.000000
2154.783662	0.002958	0.565884	0.230922	81.433357	126.069160	143.496338	4.597011	0.000000	1.966593	0.000000	0.000000	0.000000	0.529153	-0.117343	-0.012517	0.000000	1.000000	4.000000	33.000000	0.000000
2154.786995	0.002958	0.565884	0.230922	81.433357	126.069160	143.496338	4.597011	0.000000	1.966593	0.000000	0.000000	0.000000	0.529153	-0.117343	-0.012517	0.000000	1.000000	4.000000	33.000000	0.000000
2154.790329	0.004593	0.565994	0.231240	81.570953	125.767769	143.025711	4.609520	0.000000	1.937091	0.000000	0.000000	0.000000	0.490622	0.032808	0.095284	0.000000	1.000000	4.000000	33.000000	0.000000
2154.793662	0.004593	0.565994	0.231240	81.570953	125.767769	143.025711	4.609520	0.000000	1.937091	0.000000	0.000000	0.000000	0.490622	0.032808	0.095284	0.000000	1.000000	4.000000	33.000000	0.000000
2154.796995	0.004593	0.565994	0.231240	81.570953	125.767769	143.025711	4.609520	0.000000	1.937091	0.000000	0.000000	0.000000	0.490622	0.032808	0.095284	0.000000	1.000000	4.000000	33.000000	0.000000
2154.800329	0.006328	0.565980	0.231506	82.102608	127.262573	144.125381	4.622050	0.000000	1.907000	0.000000	0.000000	0.000000	0.520378	-0.004070	0.079970	0.000000	1.000000	4.000000	33.000000	0.000000
2154.803662	0.006328	0.565980	0.231506	82.102608	127.262573	144.125381	4.622050	0.000000	1.907000	0.000000	0.000000	0.000000	0.520378	-0.004070	0.079970	0.000000	1.000000	4.000000	33.000000	0.000000
2154.806995	0.006328	0.565980	0.231506	82.102608	127.262573	144.125381	4.622050	0.000000	1.907000	0.000000	0.000000	0.000000	0.520378	-0.004070	0.079970	0.000000	1.000000	4.000000	33.000000	0.000000
2154.810329	0.008521	0.566423	0.231723	83.071335	131.303757	147.449631	4.634963	0.000000	1.875398	0.000000	0.000000	0.000000	0.658002	0.132942	0.065098	0.000000	1.000000	4.000000	33.000000	0.000000
2154.813662	0.008521	0.566423	0.231723	83.071335	131.303757	147.449631	4.634963	0.000000	1.875398	0.000000	0.000000	0.000000	0.658002	0.132942	0.065098	0.000000	1.000000	4.000000	33.000000	0.000000
2154.816995	0.008521	0.566423	0.231723	83.071335	131.303757	147.449631	4.634963	0.000000	1.875398	0.000000	0.000000	0.000000	0.658002	0.132942	0.065098	0.000000	1.000000	4.000000	33.000000	0.000000
2154.820329	0.010158	0.566841	0.231782	84.122063	138.227707	153.684341	4.650714	0.000000	1.835989	0.000000	0.000000	0.000000	0.490892	0.125403	0.017575	0.000000	1.000000	4.000000	33.000000	0.000000
2154.823662	0.010158	0.566841	0.231782	84.122063	138.227707	153.684341	4.650714	0.000000	1.835989	0.000000	0.000000	0.000000	0.490892	0.125403	0.017575	0.000000	1.000000	4.000000	33.000000	0.000000
2154.826995	0.010158	0.566841	0.231782	84.122063	138.227707	153.684341	4.650714	0.000000	1.835989	0.000000	0.000000	0.000000	0.490892	0.125403	0.017575	0.000000	1.000000	4.000000	33.000000	0.000000
2154.830329	0.012448	0.567426	0.231782	85.125648	149.076508	163.670746	4.662024	0.000000	1.807076	0.000000	0.000000	0.000000	0.687003	0.175507	-0.000035	0.000000	1.000000	4.000000	33.000000	0.000000
2154.833662	0.012448	0.567426	0.231782	85.125648	149.076508	163.670746	4.662024	0.000000	1.807076	0.000000	0.000000	0.000000	0.687003	0.175507	-0.000035	0.000000	1.000000	4.000000	33.000000	0.000000
2154.836995	0.012448	0.567426	0.231782	85.125648	149.076508	163.670746	4.662024	0.000000	1.807076	0.000000	0.000000	0.000000	0.687003	0.175507	-0.000035	0.000000	1.000000	4.000000	33.000000	0.000000
2154.840329	0.015095	0.567899	0.231669	85.843338	164.463287	178.102371	4.677425	0.000000	1.766833	0.000000	0.000000	0.000000	0.794325	0.141944	-0.033732	0.000000	1.000000	4.000000	33.000000	0.000000
2154.843662	0.015095	0.567899	0.231669	85.843338	164.463287	178.102371	4.677425	0.000000	1.766833	0.000000	0.000000	0.000000	0.794325	0.141944	-0.033732	0.000000	1.000000	4.000000	33.000000	0.000000
2154.846995	0.015095	0.567899	0.231669	85.843338	164.463287	178.102371	4.677425	0.000000	1.766833	0.000000	0.000000	0.000000	0.794325	0.141944	-0.033732	0.000000	1.000000	4.000000	33.000000	0.000000
2154.850329	0.017873	0.568410	0.231537	86.166260	-177.691452	-164.909607	4.694649	0.000000	1.720545	0.000000	0.000000	0.000000	0.833305	0.153225	-0.039719	0.000000	1.000000	4.000000	33.000000	0.000000
2154.853662	0.017873	0.568410	0.231537	86.166260	-177.691452	-164.909607	4.694649	0.000000	1.720545	0.000000	0.000000	0.000000	0.833305	0.153225	-0.039719	0.000000	1.000000	4.000000	33.000000	0.000000
2154.856995	0.017873	0.568410	0.231537	86.166260	-177.691452	-164.909607	4.694649	0.000000	1.720545	0.000000	0.000000	0.000000	0.833305	0.153225	-0.039719	0.000000	1.000000	4.000000	33.000000	0.000000
2154.860329	0.021141	0.568829	0.231409	86.091888	-160.049255	-147.982178	4.712339	0.000000	1.671483	0.000000	0.000000	0.000000	0.980432	0.125738	-0.038301	0.000000	1.000000	4.000000	33.000000	0.000000
2154.863662	0.021141	0.568829	0.231409	86.091888	-160.049255	-147.982178	4.712339	0.000000	1.671483	0.000000	0.000000	0.000000	0.980432	0.125738	-0.038301	0.000000	1.000000	4.000000	33.000000	0.000000
2154.866995	0.021141	0.568829	0.231409	86.091888	-160.049255	-147.982178	4.712339	0.000000	1.671483	0.000000	0.000000	0.000000	0.980432	0.125738	-0.038301	0.000000	1.000000	4.000000	33.000000	0.000000
2154.870329	0.024604	0.569130	0.231245	85.685432	-144.987061	-133.362976	4.732742	0.000000	1.612808	0.000000	0.000000	0.000000	1.038867	0.090321	-0.049176	0.000000	0.000000	4.000000	33.000000	0.000000
2154.873662	0.024604	0.569130	0.231245	85.685432	-144.987061	-133.362976	4.732742	0.000000	1.612808	0.000000	0.000000	0.000000	1.038867	0.090321	-0.049176	0.000000	0.000000	4.000000	33.000000	0.000000
2154.876995	0.024604	0.569130	0.231245	85.685432	-144.987061	-133.362976	4.732742	0.000000	1.612808	0.000000	0.000000	0.000000	1.038867	0.090321	-0.049176	0.000000	0.000000	4.000000	33.000000	0.000000
2154.880329	0.028259	0.569265	0.230985	85.013947	-133.341064	-121.957466	4.753711	0.000000	1.549915	0.000000	0.000000	0.000000	1.096465	0.040506	-0.078143	0.000000	0.000000	4.000000	33.000000	0.000000
2154.883662	0.028259	0.569265	0.230985	85.013947	-133.341064	-121.957466	4.753711	0.000000	1.549915	0.000000	0.000000	0.000000	1.096465	0.040506	-0.078143	0.000000	0.000000	4.000000	33.000000	0.000000
2154.886995	0.028259	0.569265	0.230985	85.013947	-133.341064	-121.957466	4.753711	0.000000	1.549915	0.000000	0.000000	0.000000	1.096465	0.040506	-0.078143	0.000000	0.000000	4.000000	33.000000	0.000000
2154.890329	0.032141	0.569325	0.230706	84.127602	-124.193794	-113.042442	4.774992	0.000000	1.483054	0.000000	0.000000	0.000000	1.164588	0.017912	-0.083506	0.000000	0.000000	4.000000	33.000000	0.000000
2154.893662	0.032141	0.569325	0.230706	84.127602	-124.193794	-113.042442	4.774992	0.000000	1.483054	0.000000	0.000000	0.000000	1.164588	0.017912	-0.083506	0.000000	0.000000	4.000000	33.000000	0.000000
2154.896995	0.032141	0.569325	0.230706	84.127602	-124.193794	-113.042442	4.774992	0.000000	1.483054	0.000000	0.000000	0.000000	1.164588	0.017912	-0.083506	0.000000	0.000000	4.000000	33.000000	0.000000
2154.900329	0.035820	0.569294	0.230333	83.070801	-117.113045	-106.413353	4.796803	0.000000	1.410913	0.000000	0.000000	0.000000	1.103860	-0.009344	-0.111988	0.000000	0.000000	4.000000	33.000000	0.000000
2154.903662	0.035820	0.569294	0.230333	83.070801	-117.113045	-106.413353	4.796803	0.000000	1.410913	0.000000	0.000000	0.000000	1.103860	-0.009344	-0.111988	0.000000	0.000000	4.000000	33.000000	0.000000
2154.906995	0.035820	0.569294	0.230333	83.070801	-117.113045	-106.413353	4.796803	0.000000	1.410913	0.000000	0.000000	0.000000	1.103860	-0.009344	-0.111988	0.000000	0.000000	4.000000	33.000000	0.000000
2154.910329	0.039300	0.569182	0.229932	81.939995	-111.819824	-101.287880	4.816520	0.000000	1.342065	0.000000	0.000000	0.000000	1.043885	-0.033463	-0.120434	0.000000	0.000000	4.000000	33.000000	0.000000
2154.913662	0.039300	0.569182	0.229932	81.939995	-111.819824	-101.287880	4.816520	0.000000	1.342065	0.000000	0.000000	0.000000	1.043885	-0.033463	-0.120434	0.000000	0.000000	4.000000	33.000000	0.000000
2154.916995	0.039300	0.569182	0.229932	81.939995	-111.819824	-101.287880	4.816520	0.000000	1.342065	0.000000	0.000000	0.000000	1.043885	-0.033463	-0.120434	0.000000	0.000000	4.000000	33.000000	0.000000
2154.920329	0.042547	0.569184	0.229508	80.962715	-108.247162	-97.798103	4.834380	0.000000	1.276234	0.000000	0.000000	0.000000	0.974141	0.000377	-0.126987	0.000000	0.000000	4.000000	33.000000	0.000000
2154.923662	0.042547	0.569184	0.229508	80.962715	-108.247162	-97.798103	4.834380	0.000000	1.276234	0.000000	0.000000	0.000000	0.974141	0.000377	-0.126987	0.000000	0.000000	4.000000	33.000000	0.000000
2154.926995	0.042547	0.569184	0.229508	80.962715	-108.247162	-97.798103	4.834380	0.000000	1.276234	0.000000	0.000000	0.000000	0.974141	0.000377	-0.126987	0.000000	0.000000	4.000000	33.000000	0.000000
2154.930329	0.045494	0.569233	0.229032	80.499741	-106.770485	-95.965477	4.850336	0.000000	1.214184	0.000000	0.000000	0.000000	0.884106	0.014925	-0.142856	0.000000	0.000000	4.000000	33.000000	0.000000
2154.933662	0.045494	0.569233	0.229032	80.499741	-106.770485	-95.965477	4.850336	0.000000	1.214184	0.000000	0.000000	0.000000	0.884106	0.014925	-0.142856	0.000000	0.000000	4.000000	33.000000	0.000000
2154.936995	0.045494	0.569233	0.229032	80.499741	-106.770485	-95.965477	4.850336	0.000000	1.214184	0.000000	0.000000	0.000000	0.884106	0.014925	-0.142856	0.000000	0.000000	4.000000	33.000000	0.000000
2154.940329	0.048337	0.569353	0.228506	80.585098	-107.369576	-96.041298	4.864154	0.000000	1.157586	0.000000	0.000000	0.000000	0.852879	0.035864	-0.157848	0.000000	0.000000	4.000000	33.000000	0.000000
2154.943662	0.048337	0.569353	0.228506	80.585098	-107.369576	-96.041298	4.864154	0.000000	1.157586	0.000000	0.000000	0.000000	0.852879	0.035864	-0.157848	0.000000	0.000000	4.000000	33.000000	0.000000
2154.946995	0.048337	0.569353	0.228506	80.585098	-107.369576	-96.041298	4.864154	0.000000	1.157586	0.000000	0.000000	0.000000	0.852879	0.035864	-0.157848	0.000000	0.000000	4.000000	33.000000	0.000000
2154.950329	0.051040	0.569516	0.227889	80.801941	-109.426491	-97.763077	4.876908	0.000000	1.102619	0.000000	0.000000	0.000000	0.810778	0.048792	-0.185188	0.000000	0.000000	4.000000	33.000000	0.000000
2154.953662	0.051040	0.569516	0.227889	80.801941	-109.426491	-97.763077	4.876908	0.000000	1.102619	0.000000	0.000000	0.000000	0.810778	0.048792	-0.185188	0.000000	0.000000	4.000000	33.000000	0.000000
2154.956995	0.051040	0.569516	0.227889	80.801941	-109.426491	-97.763077	4.876908	0.000000	1.102619	0.000000	0.000000	0.000000	0.810778	0.048792	-0.185188	0.000000	0.000000	4.000000	33.000000	0.000000
2154.960329	0.053467	0.569673	0.227134	81.014168	-112.630440	-100.430702	4.888453	0.000000	1.050249	0.000000	0.000000	0.000000	0.728109	0.047235	-0.226354	0.000000	0.000000	4.000000	33.000000	0.000000
2154.963662	0.053467	0.569673	0.227134	81.014168	-112.630440	-100.430702	4.888453	0.000000	1.050249	0.000000	0.000000	0.000000	0.728109	0.047235	-0.226354	0.000000	0.000000	4.000000	33.000000	0.000000
2154.966995	0.053467	0.569673	0.227134	81.014168	-112.630440	-100.430702	4.888453	0.000000	1.050249	0.000000	0.000000	0.000000	0.728109	0.047235	-0.226354	0.000000	0.000000	4.000000	33.000000	0.000000
2154.970329	0.055951	0.569862	0.226327	81.188599	-116.298889	-103.359749	4.898262	0.000000	1.003512	0.000000	0.000000	0.000000	0.745194	0.056755	-0.242119	0.000000	0.000000	4.000000	33.000000	0.000000
2154.973662	0.055951	0.569862	0.226327	81.188599	-116.298889	-103.359749	4.898262	0.000000	1.003512	0.000000	0.000000	0.000000	0.745194	0.056755	-0.242119	0.000000	0.000000	4.000000	33.000000	0.000000
2154.976995	0.055951	0.569862	0.226327	81.188599	-116.298889	-103.359749	4.898262	0.000000	1.003512	0.000000	0.000000	0.000000	0.745194	0.056755	-0.242119	0.000000	0.000000	4.000000	33.000000	0.000000
2154.980329	0.058520	0.570056	0.225419	81.328392	-120.007721	-106.874283	4.907909	0.000000	0.955209	0.000000	0.000000	0.000000	0.770638	0.058245	-0.272402	0.000000	0.000000	4.000000	33.000000	0.000000
2154.983662	0.058520	0.570056	0.225419	81.328392	-120.007721	-106.874283	4.907909	0.000000	0.955209	0.000000	0.000000	0.000000	0.770638	0.058245	-0.272402	0.000000	0.000000	4.000000	33.000000	0.000000
2154.986995	0.058520	0.570056	0.225419	81.328392	-120.007721	-106.874283	4.907909	0.000000	0.955209	0.000000	0.000000	0.000000	0.770638	0.058245	-0.272402	0.000000	0.000000	4.000000	33.000000	0.000000
2154.990329	0.061237	0.570218	0.224409	81.453804	-123.795074	-110.538956	4.917438	0.000000	0.904881	0.000000	0.000000	0.000000	0.815236	0.048437	-0.302967	0.000000	0.000000	4.000000	33.000000	0.000000
2154.993662	0.061237	0.570218	0.224409	81.453804	-123.795074	-110.538956	4.917438	0.000000	0.904881	0.000000	0.000000	0.000000	0.815236	0.048437	-0.302967	0.000000	0.000000	4.000000	33.000000	0.000000
2154.996995	0.061237	0.570218	0.224409	81.453804	-123.795074	-110.538956	4.917438	0.000000	0.904881	0.000000	0.000000	0.000000	0.815236	0.048437	-0.302967	0.000000	0.000000	4.000000	33.000000	0.000000
2155.000329	0.064140	0.570320	0.223363	81.572350	-127.494347	-113.786148	4.927036	0.000000	0.851065	0.000000	0.000000	0.000000	0.870987	0.030593	-0.314029	0.000000	0.000000	4.000000	33.000000	0.000000
2155.003662	0.064140	0.570320	0.223363	81.572350	-127.494347	-113.786148	4.927036	0.000000	0.851065	0.000000	0.000000	0.000000	0.870987	0.030593	-0.314029	0.000000	0.000000	4.000000	33.000000	0.000000
2155.006995	0.064140	0.570320	0.223363	81.572350	-127.494347	-113.786148	4.927036	0.000000	0.851065	0.000000	0.000000	0.000000	0.870987	0.030593	-0.314029	0.000000	0.000000	4.000000	33.000000	0.000000
2155.010329	0.067259	0.570378	0.222254	81.655334	-130.772751	-116.742416	4.936783	0.000000	0.792576	0.000000	0.000000	0.000000	0.935529	0.017594	-0.332515	0.000000	0.000000	4.000000	33.000000	0.000000
2155.013662	0.067259	0.570378	0.222254	81.655334	-130.772751	-116.742416	4.936783	0.000000	0.792576	0.000000	0.000000	0.000000	0.935529	0.017594	-0.332515	0.000000	0.000000	4.000000	33.000000	0.000000
2155.016995	0.067259	0.570378	0.222254	81.655334	-130.772751	-116.742416	4.936783	0.000000	0.792576	0.000000	0.000000	0.000000	0.935529	0.017594	-0.332515	0.000000	0.000000	4.000000	33.000000	0.000000
2155.020329	0.070625	0.570378	0.221097	81.669678	-133.234131	-118.588081	4.946613	0.000000	0.728709	0.000000	0.000000	0.000000	1.009860	-0.000147	-0.347215	0.000000	0.000000	4.000000	33.000000	0.000000
2155.023662	0.070625	0.570378	0.221097	81.669678	-133.234131	-118.588081	4.946613	0.000000	0.728709	0.000000	0.000000	0.000000	1.009860	-0.000147	-0.347215	0.000000	0.000000	4.000000	33.000000	0.000000
2155.026995	0.070625	0.570378	0.221097	81.669678	-133.234131	-118.588081	4.946613	0.000000	0.728709	0.000000	0.000000	0.000000	1.009860	-0.000147	-0.347215	0.000000	0.000000	4.000000	33.000000	0.000000
2155.030329	0.074151	0.570276	0.219987	81.622299	-134.350876	-118.213005	4.956446	0.000000	0.658517	0.000000	0.000000	0.000000	1.057742	-0.030583	-0.333040	0.000000	0.000000	4.000000	33.000000	0.000000
2155.033662	0.074151	0.570276	0.219987	81.622299	-134.350876	-118.213005	4.956446	0.000000	0.658517	0.000000	0.000000	0.000000	1.057742	-0.030583	-0.333040	0.000000	0.000000	4.000000	33.000000	0.000000
2155.036995	0.074151	0.570276	0.219987	81.622299	-134.350876	-118.213005	4.956446	0.000000	0.658517	0.000000	0.000000	0.000000	1.057742	-0.030583	-0.333040	0.000000	0.000000	4.000000	33.000000	0.000000
2155.040329	0.077806	0.570094	0.218938	81.532249	-134.054382	-115.822678	4.965835	0.000000	0.583505	0.000000	0.000000	0.000000	1.096577	-0.054498	-0.314565	0.000000	0.000000	4.000000	33.000000	0.000000
2155.043662	0.077806	0.570094	0.218938	81.532249	-134.054382	-115.822678	4.965835	0.000000	0.583505	0.000000	0.000000	0.000000	1.096577	-0.054498	-0.314565	0.000000	0.000000	4.000000	33.000000	0.000000
2155.046995	0.077806	0.570094	0.218938	81.532249	-134.054382	-115.822678	4.965835	0.000000	0.583505	0.000000	0.000000	0.000000	1.096577	-0.054498	-0.314565	0.000000	0.000000	4.000000	33.000000	0.000000
2155.050329	0.081692	0.569839	0.217970	81.422287	-133.310394	-113.561234	4.974506	0.000000	0.504272	0.000000	0.000000	0.000000	1.165694	-0.076735	-0.290516	0.000000	0.000000	4.000000	33.000000	0.000000
2155.053662	0.081692	0.569839	0.217970	81.422287	-133.310394	-113.561234	4.974506	0.000000	0.504272	0.000000	0.000000	0.000000	1.165694	-0.076735	-0.290516	0.000000	0.000000	4.000000	33.000000	0.000000
2155.056995	0.081692	0.569839	0.217970	81.422287	-133.310394	-113.561234	4.974506	0.000000	0.504272	0.000000	0.000000	0.000000	1.165694	-0.076735	-0.290516	0.000000	0.000000	4.000000	33.000000	0.000000
2155.060329	0.085675	0.569482	0.217049	81.305840	-132.545563	-112.330605	4.982455	0.000000	0.418502	0.000000	0.000000	0.000000	1.195021	-0.106885	-0.276289	0.000000	0.000000	4.000000	33.000000	0.000000
2155.063662	0.085675	0.569482	0.217049	81.305840	-132.545563	-112.330605	4.982455	0.000000	0.418502	0.000000	0.000000	0.000000	1.195021	-0.106885	-0.276289	0.000000	0.000000	4.000000	33.000000	0.000000
2155.066995	0.085675	0.569482	0.217049	81.305840	-132.545563	-112.330605	4.982455	0.000000	0.418502	0.000000	0.000000	0.000000	1.195021	-0.106885	-0.276289	0.000000	0.000000	4.000000	33.000000	0.000000
2155.070329	0.089793	0.569031	0.216201	81.196426	-131.919525	-112.097336	4.989146	0.000000	0.329278	0.000000	0.000000	0.000000	1.235509	-0.135396	-0.254227	0.000000	0.000000	4.000000	33.000000	0.000000
2155.073662	0.089793	0.569031	0.216201	81.196426	-131.919525	-112.097336	4.989146	0.000000	0.329278	0.000000	0.000000	0.000000	1.235509	-0.135396	-0.254227	0.000000	0.000000	4.000000	33.000000	0.000000
2155.076995	0.089793	0.569031	0.216201	81.196426	-131.919525	-112.097336	4.989146	0.000000	0.329278	0.000000	0.000000	0.000000	1.235509	-0.135396	-0.254227	0.000000	0.000000	4.000000	33.000000	0.000000
2155.080329	0.094074	0.568554	0.215376	81.124557	-131.591660	-111.986748	4.994438	0.000000	0.235782	0.000000	0.000000	0.000000	1.284163	-0.143205	-0.247534	0.000000	0.000000	4.000000	33.000000	0.000000
2155.083662	0.094074	0.568554	0.215376	81.124557	-131.591660	-111.986748	4.994438	0.000000	0.235782	0.000000	0.000000	0.000000	1.284163	-0.143205	-0.247534	0.000000	0.000000	4.000000	33.000000	0.000000
2155.086995	0.094074	0.568554	0.215376	81.124557	-131.591660	-111.986748	4.994438	0.000000	0.235782	0.000000	0.000000	0.000000	1.284163	-0.143205	-0.247534	0.000000	0.000000	4.000000	33.000000	0.000000
2155.090329	0.098452	0.568029	0.214567	81.091042	-131.406769	-111.455513	4.998108	0.000000	0.137523	0.000000	0.000000	0.000000	1.313287	-0.157427	-0.242892	0.000000	0.000000	4.000000	33.000000	0.000000
2155.093662	0.098452	0.568029	0.214567	81.091042	-131.406769	-111.455513	4.998108	0.000000	0.137523	0.000000	0.000000	0.000000	1.313287	-0.157427	-0.242892	0.000000	0.000000	4.000000	33.000000	0.000000
2155.096995	0.098452	0.568029	0.214567	81.091042	-131.406769	-111.455513	4.998108	0.000000	0.137523	0.000000	0.000000	0.000000	1.313287	-0.157427	-0.242892	0.000000	0.000000	4.000000	33.000000	0.000000
2155.100329	0.102921	0.567489	0.213732	81.072250	-131.140228	-110.388947	4.999870	0.000000	0.036082	0.000000	0.000000	0.000000	1.340833	-0.162102	-0.250277	0.000000	0.000000	4.000000	33.000000	0.000000
2155.103662	0.102921	0.567489	0.213732	81.072250	-131.140228	-110.388947	4.999870	0.000000	0.036082	0.000000	0.000000	0.000000	1.340833	-0.162102	-0.250277	0.000000	0.000000	4.000000	33.000000	0.000000
2155.106995	0.102921	0.567489	0.213732	81.072250	-131.140228	-110.388947	4.999870	0.000000	0.036082	0.000000	0.000000	0.000000	1.340833	-0.162102	-0.250277	0.000000	0.000000	4.000000	33.000000	0.000000
2155.110329	0.107517	0.566917	0.212885	81.070557	-130.777634	-109.517120	4.999533	0.000000	-0.068326	0.000000	0.000000	0.000000	1.378781	-0.171577	-0.254068	0.000000	0.000000	4.000000	33.000000	0.000000
2155.113662	0.107517	0.566917	0.212885	81.070557	-130.777634	-109.517120	4.999533	0.000000	-0.068326	0.000000	0.000000	0.000000	1.378781	-0.171577	-0.254068	0.000000	0.000000	4.000000	33.000000	0.000000
2155.116995	0.107517	0.566917	0.212885	81.070557	-130.777634	-109.517120	4.999533	0.000000	-0.068326	0.000000	0.000000	0.000000	1.378781	-0.171577	-0.254068	0.000000	0.000000	4.000000	33.000000	0.000000
2155.120329	0.112205	0.566292	0.212015	81.069633	-130.405640	-108.700546	4.996886	0.000000	-0.176439	0.000000	0.000000	0.000000	1.406557	-0.187395	-0.261008	0.000000	0.000000	4.000000	33.000000	0.000000
2155.123662	0.112205	0.566292	0.212015	81.069633	-130.405640	-108.700546	4.996886	0.000000	-0.176439	0.000000	0.000000	0.000000	1.406557	-0.187395	-0.261008	0.000000	0.000000	4.000000	33.000000	0.000000
2155.126995	0.112205	0.566292	0.212015	81.069633	-130.405640	-108.700546	4.996886	0.000000	-0.176439	0.000000	0.000000	0.000000	1.406557	-0.187395	-0.261008	0.000000	0.000000	4.000000	33.000000	0.000000
2155.130329	0.116951	0.565631	0.211107	81.093513	-129.912537	-107.719765	4.991735	0.000000	-0.287368	0.000000	0.000000	0.000000	1.423789	-0.198430	-0.272619	0.000000	0.000000	4.000000	33.000000	0.000000
2155.133662	0.116951	0.565631	0.211107	81.093513	-129.912537	-107.719765	4.991735	0.000000	-0.287368	0.000000	0.000000	0.000000	1.423789	-0.198430	-0.272619	0.000000	0.000000	4.000000	33.000000	0.000000
2155.136995	0.116951	0.565631	0.211107	81.093513	-129.912537	-107.719765	4.991735	0.000000	-0.287368	0.000000	0.000000	0.000000	1.423789	-0.198430	-0.272619	0.000000	0.000000	4.000000	33.000000	0.000000
2155.140329	0.121787	0.564895	0.210158	81.162827	-129.200058	-106.851105	4.983958	0.000000	-0.400201	0.000000	0.000000	0.000000	1.450720	-0.220605	-0.284655	0.000000	0.000000	4.000000	33.000000	0.000000
2155.143662	0.121787	0.564895	0.210158	81.162827	-129.200058	-106.851105	4.983958	0.000000	-0.400201	0.000000	0.000000	0.000000	1.450720	-0.220605	-0.284655	0.000000	0.000000	4.000000	33.000000	0.000000
2155.146995	0.121787	0.564895	0.210158	81.162827	-129.200058	-106.851105	4.983958	0.000000	-0.400201	0.000000	0.000000	0.000000	1.450720	-0.220605	-0.284655	0.000000	0.000000	4.000000	33.000000	0.000000
2155.150329	0.126587	0.564144	0.209198	81.288078	-128.183533	-105.624916	4.973345	0.000000	-0.515589	0.000000	0.000000	0.000000	1.439976	-0.225296	-0.287944	0.000000	0.000000	4.000000	33.000000	0.000000
2155.153662	0.126587	0.564144	0.209198	81.288078	-128.183533	-105.624916	4.973345	0.000000	-0.515589	0.000000	0.000000	0.000000	1.439976	-0.225296	-0.287944	0.000000	0.000000	4.000000	33.000000	0.000000
2155.156995	0.126587	0.564144	0.209198	81.288078	-128.183533	-105.624916	4.973345	0.000000	-0.515589	0.000000	0.000000	0.000000	1.439976	-0.225296	-0.287944	0.000000	0.000000	4.000000	33.000000	0.000000
2155.160329	0.131326	0.563287	0.208264	81.466568	-126.862953	-103.741470	4.960103	0.000000	-0.630381	0.000000	0.000000	0.000000	1.421618	-0.257051	-0.280101	0.000000	0.000000	4.000000	33.000000	0.000000
2155.163662	0.131326	0.563287	0.208264	81.466568	-126.862953	-103.741470	4.960103	0.000000	-0.630381	0.000000	0.000000	0.000000	1.421618	-0.257051	-0.280101	0.000000	0.000000	4.000000	33.000000	0.000000
2155.166995	0.131326	0.563287	0.208264	81.466568	-126.862953	-103.741470	4.960103	0.000000	-0.630381	0.000000	0.000000	0.000000	1.421618	-0.257051	-0.280101	0.000000	0.000000	4.000000	33.000000	0.000000
2155.170329	0.135960	0.562410	0.207302	81.682281	-125.303841	-100.929688	4.944381	0.000000	-0.743702	0.000000	0.000000	0.000000	1.390295	-0.263312	-0.288682	0.000000	0.000000	4.000000	33.000000	0.000000
2155.173662	0.135960	0.562410	0.207302	81.682281	-125.303841	-100.929688	4.944381	0.000000	-0.743702	0.000000	0.000000	0.000000	1.390295	-0.263312	-0.288682	0.000000	0.000000	4.000000	33.000000	0.000000
2155.176995	0.135960	0.562410	0.207302	81.682281	-125.303841	-100.929688	4.944381	0.000000	-0.743702	0.000000	0.000000	0.000000	1.390295	-0.263312	-0.288682	0.000000	0.000000	4.000000	33.000000	0.000000
2155.180329	0.140487	0.561490	0.206300	81.907471	-123.617668	-97.757942	4.926429	0.000000	-0.854574	0.000000	0.000000	0.000000	1.358088	-0.275875	-0.300609	0.000000	0.000000	4.000000	33.000000	0.000000
2155.183662	0.140487	0.561490	0.206300	81.907471	-123.617668	-97.757942	4.926429	0.000000	-0.854574	0.000000	0.000000	0.000000	1.358088	-0.275875	-0.300609	0.000000	0.000000	4.000000	33.000000	0.000000
2155.186995	0.140487	0.561490	0.206300	81.907471	-123.617668	-97.757942	4.926429	0.000000	-0.854574	0.000000	0.000000	0.000000	1.358088	-0.275875	-0.300609	0.000000	0.000000	4.000000	33.000000	0.000000
2155.190329	0.144941	0.560550	0.205266	82.132889	-121.958809	-94.912231	4.906406	0.000000	-0.962899	0.000000	0.000000	0.000000	1.336066	-0.282057	-0.310076	0.000000	0.000000	4.000000	33.000000	0.000000
2155.193662	0.144941	0.560550	0.205266	82.132889	-121.958809	-94.912231	4.906406	0.000000	-0.962899	0.000000	0.000000	0.000000	1.336066	-0.282057	-0.310076	0.000000	0.000000	4.000000	33.000000	0.000000
2155.196995	0.144941	0.560550	0.205266	82.132889	-121.958809	-94.912231	4.906406	0.000000	-0.962899	0.000000	0.000000	0.000000	1.336066	-0.282057	-0.310076	0.000000	0.000000	4.000000	33.000000	0.000000
2155.200329	0.149341	0.559600	0.204145	82.404564	-120.770081	-92.995346	4.884308	0.000000	-1.069361	0.000000	0.000000	0.000000	1.319970	-0.284908	-0.336441	0.000000	0.000000	4.000000	33.000000	0.000000
2155.203662	0.149341	0.559600	0.204145	82.404564	-120.770081	-92.995346	4.884308	0.000000	-1.069361	0.000000	0.000000	0.000000	1.319970	-0.284908	-0.336441	0.000000	0.000000	4.000000	33.000000	0.000000
2155.206995	0.149341	0.559600	0.204145	82.404564	-120.770081	-92.995346	4.884308	0.000000	-1.069361	0.000000	0.000000	0.000000	1.319970	-0.284908	-0.336441	0.000000	0.000000	4.000000	33.000000	0.000000
2155.210329	0.153654	0.558641	0.202944	82.776421	-120.340752	-92.110245	4.860063	0.000000	-1.174646	0.000000	0.000000	0.000000	1.294067	-0.287680	-0.360373	0.000000	0.000000	4.000000	33.000000	0.000000
2155.213662	0.153654	0.558641	0.202944	82.776421	-120.340752	-92.110245	4.860063	0.000000	-1.174646	0.000000	0.000000	0.000000	1.294067	-0.287680	-0.360373	0.000000	0.000000	4.000000	33.000000	0.000000
2155.216995	0.153654	0.558641	0.202944	82.776421	-120.340752	-92.110245	4.860063	0.000000	-1.174646	0.000000	0.000000	0.000000	1.294067	-0.287680	-0.360373	0.000000	0.000000	4.000000	33.000000	0.000000
2155.220329	0.157922	0.557699	0.201702	83.222656	-120.179077	-91.360603	4.833917	0.000000	-1.277987	0.000000	0.000000	0.000000	1.280429	-0.282664	-0.372597	0.000000	0.000000	4.000000	33.000000	0.000000
2155.223662	0.157922	0.557699	0.201702	83.222656	-120.179077	-91.360603	4.833917	0.000000	-1.277987	0.000000	0.000000	0.000000	1.280429	-0.282664	-0.372597	0.000000	0.000000	4.000000	33.000000	0.000000
2155.226995	0.157922	0.557699	0.201702	83.222656	-120.179077	-91.360603	4.833917	0.000000	-1.277987	0.000000	0.000000	0.000000	1.280429	-0.282664	-0.372597	0.000000	0.000000	4.000000	33.000000	0.000000
2155.230329	0.161930	0.556758	0.200492	83.720901	-119.732849	-90.273506	4.805771	0.000000	-1.380061	0.000000	0.000000	0.000000	1.202491	-0.282417	-0.362854	0.000000	0.000000	4.000000	33.000000	0.000000
2155.233662	0.161930	0.556758	0.200492	83.720901	-119.732849	-90.273506	4.805771	0.000000	-1.380061	0.000000	0.000000	0.000000	1.202491	-0.282417	-0.362854	0.000000	0.000000	4.000000	33.000000	0.000000
2155.236995	0.161930	0.556758	0.200492	83.720901	-119.732849	-90.273506	4.805771	0.000000	-1.380061	0.000000	0.000000	0.000000	1.202491	-0.282417	-0.362854	0.000000	0.000000	4.000000	33.000000	0.000000
2155.240329	0.165679	0.555854	0.199315	84.234421	-118.202705	-88.169014	4.777281	0.000000	-1.475665	0.000000	0.000000	0.000000	1.124513	-0.271123	-0.353302	0.000000	0.000000	4.000000	33.000000	0.000000
2155.243662	0.165679	0.555854	0.199315	84.234421	-118.202705	-88.169014	4.777281	0.000000	-1.475665	0.000000	0.000000	0.000000	1.124513	-0.271123	-0.353302	0.000000	0.000000	4.000000	33.000000	0.000000
2155.246995	0.165679	0.555854	0.199315	84.234421	-118.202705	-88.169014	4.777281	0.000000	-1.475665	0.000000	0.000000	0.000000	1.124513	-0.271123	-0.353302	0.000000	0.000000	4.000000	33.000000	0.000000
2155.250329	0.169111	0.554972	0.198208	84.707642	-115.245850	-84.999886	4.748816	0.000000	-1.564847	0.000000	0.000000	0.000000	1.029649	-0.264629	-0.332026	0.000000	0.000000	4.000000	33.000000	0.000000
2155.253662	0.169111	0.554972	0.198208	84.707642	-115.245850	-84.999886	4.748816	0.000000	-1.564847	0.000000	0.000000	0.000000	1.029649	-0.264629	-0.332026	0.000000	0.000000	4.000000	33.000000	0.000000
2155.256995	0.169111	0.554972	0.198208	84.707642	-115.245850	-84.999886	4.748816	0.000000	-1.564847	0.000000	0.000000	0.000000	1.029649	-0.264629	-0.332026	0.000000	0.000000	4.000000	33.000000	0.000000
2155.260329	0.172131	0.554127	0.197183	85.147926	-111.154228	-81.026733	4.721232	0.000000	-1.646197	0.000000	0.000000	0.000000	0.905872	-0.253365	-0.307434	0.000000	0.000000	4.000000	33.000000	0.000000
2155.263662	0.172131	0.554127	0.197183	85.147926	-111.154228	-81.026733	4.721232	0.000000	-1.646197	0.000000	0.000000	0.000000	0.905872	-0.253365	-0.307434	0.000000	0.000000	4.000000	33.000000	0.000000
2155.266995	0.172131	0.554127	0.197183	85.147926	-111.154228	-81.026733	4.721232	0.000000	-1.646197	0.000000	0.000000	0.000000	0.905872	-0.253365	-0.307434	0.000000	0.000000	4.000000	33.000000	0.000000
2155.270329	0.174872	0.553325	0.196245	85.652603	-106.938950	-76.691628	4.695688	0.000000	-1.717707	0.000000	0.000000	0.000000	0.822409	-0.240660	-0.281538	0.000000	0.000000	4.000000	33.000000	0.000000
2155.273662	0.174872	0.553325	0.196245	85.652603	-106.938950	-76.691628	4.695688	0.000000	-1.717707	0.000000	0.000000	0.000000	0.822409	-0.240660	-0.281538	0.000000	0.000000	4.000000	33.000000	0.000000
2155.276995	0.174872	0.553325	0.196245	85.652603	-106.938950	-76.691628	4.695688	0.000000	-1.717707	0.000000	0.000000	0.000000	0.822409	-0.240660	-0.281538	0.000000	0.000000	4.000000	33.000000	0.000000
2155.280329	0.177378	0.552535	0.195302	86.333549	-103.679794	-73.274857	4.671550	0.000000	-1.782307	0.000000	0.000000	0.000000	0.751720	-0.237042	-0.282655	0.000000	0.000000	4.000000	33.000000	0.000000
2155.283662	0.177378	0.552535	0.195302	86.333549	-103.679794	-73.274857	4.671550	0.000000	-1.782307	0.000000	0.000000	0.000000	0.751720	-0.237042	-0.282655	0.000000	0.000000	4.000000	33.000000	0.000000
2155.286995	0.177378	0.552535	0.195302	86.333549	-103.679794	-73.274857	4.671550	0.000000	-1.782307	0.000000	0.000000	0.000000	0.751720	-0.237042	-0.282655	0.000000	0.000000	4.000000	33.000000	0.000000
2155.290329	0.179811	0.551762	0.194348	87.251556	-102.067200	-71.400391	4.648458	0.000000	-1.841693	0.000000	0.000000	0.000000	0.730138	-0.232019	-0.286257	0.000000	0.000000	4.000000	33.000000	0.000000
2155.293662	0.179811	0.551762	0.194348	87.251556	-102.067200	-71.400391	4.648458	0.000000	-1.841693	0.000000	0.000000	0.000000	0.730138	-0.232019	-0.286257	0.000000	0.000000	4.000000	33.000000	0.000000
2155.296995	0.179811	0.551762	0.194348	87.251556	-102.067200	-71.400391	4.648458	0.000000	-1.841693	0.000000	0.000000	0.000000	0.730138	-0.232019	-0.286257	0.000000	0.000000	4.000000	33.000000	0.000000
2155.300329	0.182072	0.551001	0.193377	88.325439	-101.971733	-70.885742	4.625184	0.000000	-1.899389	0.000000	0.000000	0.000000	0.678099	-0.228341	-0.291352	0.000000	0.000000	4.000000	33.000000	0.000000
2155.303662	0.182072	0.551001	0.193377	88.325439	-101.971733	-70.885742	4.625184	0.000000	-1.899389	0.000000	0.000000	0.000000	0.678099	-0.228341	-0.291352	0.000000	0.000000	4.000000	33.000000	0.000000
2155.306995	0.182072	0.551001	0.193377	88.325439	-101.971733	-70.885742	4.625184	0.000000	-1.899389	0.000000	0.000000	0.000000	0.678099	-0.228341	-0.291352	0.000000	0.000000	4.000000	33.000000	0.000000
2155.310329	0.184126	0.550194	0.192391	89.449638	-100.899178	-69.318863	4.602626	0.000000	-1.953416	0.000000	0.000000	0.000000	0.616119	-0.241896	-0.295886	0.000000	0.000000	4.000000	33.000000	0.000000
2155.313662	0.184126	0.550194	0.192391	89.449638	-100.899178	-69.318863	4.602626	0.000000	-1.953416	0.000000	0.000000	0.000000	0.616119	-0.241896	-0.295886	0.000000	0.000000	4.000000	33.000000	0.000000
2155.316995	0.184126	0.550194	0.192391	89.449638	-100.899178	-69.318863	4.602626	0.000000	-1.953416	0.000000	0.000000	0.000000	0.616119	-0.241896	-0.295886	0.000000	0.000000	4.000000	33.000000	0.000000
2155.320329	0.186034	0.549343	0.191373	89.452843	76.441025	108.533752	4.581184	0.000000	-2.003186	0.000000	0.000000	0.000000	0.572641	-0.255392	-0.305221	0.000000	0.000000	4.000000	33.000000	0.000000
2155.323662	0.186034	0.549343	0.191373	89.452843	76.441025	108.533752	4.581184	0.000000	-2.003186	0.000000	0.000000	0.000000	0.572641	-0.255392	-0.305221	0.000000	0.000000	4.000000	33.000000	0.000000
2155.326995	0.186034	0.549343	0.191373	89.452843	76.441025	108.533752	4.581184	0.000000	-2.003186	0.000000	0.000000	0.000000	0.572641	-0.255392	-0.305221	0.000000	0.000000	4.000000	33.000000	0.000000
2155.330329	0.187806	0.548488	0.190353	88.446190	74.276733	106.885429	4.560353	0.000000	-2.050166	0.000000	0.000000	0.000000	0.531481	-0.256413	-0.306197	0.000000	0.000000	4.000000	33.000000	0.000000
2155.333662	0.187806	0.548488	0.190353	88.446190	74.276733	106.885429	4.560353	0.000000	-2.050166	0.000000	0.000000	0.000000	0.531481	-0.256413	-0.306197	0.000000	0.000000	4.000000	33.000000	0.000000
2155.336995	0.187806	0.548488	0.190353	88.446190	74.276733	106.885429	4.560353	0.000000	-2.050166	0.000000	0.000000	0.000000	0.531481	-0.256413	-0.306197	0.000000	0.000000	4.000000	33.000000	0.000000
2155.340329	0.189446	0.547614	0.189348	87.564743	70.446190	103.529213	4.540243	0.000000	-2.094325	0.000000	0.000000	0.000000	0.492001	-0.262237	-0.301397	0.000000	0.000000	4.000000	33.000000	0.000000
2155.343662	0.189446	0.547614	0.189348	87.564743	70.446190	103.529213	4.540243	0.000000	-2.094325	0.000000	0.000000	0.000000	0.492001	-0.262237	-0.301397	0.000000	0.000000	4.000000	33.000000	0.000000
2155.346995	0.189446	0.547614	0.189348	87.564743	70.446190	103.529213	4.540243	0.000000	-2.094325	0.000000	0.000000	0.000000	0.492001	-0.262237	-0.301397	0.000000	0.000000	4.000000	33.000000	0.000000
2155.350329	0.190935	0.546688	0.188406	86.808678	66.685249	100.178757	4.520951	0.000000	-2.135648	0.000000	0.000000	0.000000	0.446675	-0.277778	-0.282675	0.000000	0.000000	4.000000	33.000000	0.000000
2155.353662	0.190935	0.546688	0.188406	86.808678	66.685249	100.178757	4.520951	0.000000	-2.135648	0.000000	0.000000	0.000000	0.446675	-0.277778	-0.282675	0.000000	0.000000	4.000000	33.000000	0.000000
2155.356995	0.190935	0.546688	0.188406	86.808678	66.685249	100.178757	4.520951	0.000000	-2.135648	0.000000	0.000000	0.000000	0.446675	-0.277778	-0.282675	0.000000	0.000000	4.000000	33.000000	0.000000
2155.360329	0.192335	0.545711	0.187509	86.140549	63.324188	97.171722	4.502942	0.000000	-2.173365	0.000000	0.000000	0.000000	0.419960	-0.293288	-0.269167	0.000000	0.000000	4.000000	33.000000	0.000000
2155.363662	0.192335	0.545711	0.187509	86.140549	63.324188	97.171722	4.502942	0.000000	-2.173365	0.000000	0.000000	0.000000	0.419960	-0.293288	-0.269167	0.000000	0.000000	4.000000	33.000000	0.000000
2155.366995	0.192335	0.545711	0.187509	86.140549	63.324188	97.171722	4.502942	0.000000	-2.173365	0.000000	0.000000	0.000000	0.419960	-0.293288	-0.269167	0.000000	0.000000	4.000000	33.000000	0.000000
2155.370329	0.193677	0.544681	0.186648	85.514587	60.746994	94.846550	4.485637	0.000000	-2.208860	0.000000	0.000000	0.000000	0.402550	-0.308768	-0.258296	0.000000	0.000000	4.000000	33.000000	0.000000
2155.373662	0.193677	0.544681	0.186648	85.514587	60.746994	94.846550	4.485637	0.000000	-2.208860	0.000000	0.000000	0.000000	0.402550	-0.308768	-0.258296	0.000000	0.000000	4.000000	33.000000	0.000000
2155.376995	0.193677	0.544681	0.186648	85.514587	60.746994	94.846550	4.485637	0.000000	-2.208860	0.000000	0.000000	0.000000	0.402550	-0.308768	-0.258296	0.000000	0.000000	4.000000	33.000000	0.000000
2155.380329	0.194869	0.543600	0.185851	84.917351	58.980145	93.235809	4.468752	0.000000	-2.242823	0.000000	0.000000	0.000000	0.357760	-0.324236	-0.239052	0.000000	0.000000	4.000000	33.000000	0.000000
2155.383662	0.194869	0.543600	0.185851	84.917351	58.980145	93.235809	4.468752	0.000000	-2.242823	0.000000	0.000000	0.000000	0.357760	-0.324236	-0.239052	0.000000	0.000000	4.000000	33.000000	0.000000
2155.386995	0.194869	0.543600	0.185851	84.917351	58.980145	93.235809	4.468752	0.000000	-2.242823	0.000000	0.000000	0.000000	0.357760	-0.324236	-0.239052	0.000000	0.000000	4.000000	33.000000	0.000000
2155.390329	0.195998	0.542521	0.185068	84.338844	58.239841	92.682724	4.453350	0.000000	-2.273252	0.000000	0.000000	0.000000	0.338537	-0.323796	-0.234774	0.000000	0.000000	4.000000	33.000000	0.000000
2155.393662	0.195998	0.542521	0.185068	84.338844	58.239841	92.682724	4.453350	0.000000	-2.273252	0.000000	0.000000	0.000000	0.338537	-0.323796	-0.234774	0.000000	0.000000	4.000000	33.000000	0.000000
2155.396995	0.195998	0.542521	0.185068	84.338844	58.239841	92.682724	4.453350	0.000000	-2.273252	0.000000	0.000000	0.000000	0.338537	-0.323796	-0.234774	0.000000	0.000000	4.000000	33.000000	0.000000
2155.400329	0.197081	0.541476	0.184254	83.760933	58.184307	92.856773	4.438416	0.000000	-2.302272	0.000000	0.000000	0.000000	0.325161	-0.313660	-0.244093	0.000000	0.000000	4.000000	33.000000	0.000000
2155.403662	0.197081	0.541476	0.184254	83.760933	58.184307	92.856773	4.438416	0.000000	-2.302272	0.000000	0.000000	0.000000	0.325161	-0.313660	-0.244093	0.000000	0.000000	4.000000	33.000000	0.000000
2155.406995	0.197081	0.541476	0.184254	83.760933	58.184307	92.856773	4.438416	0.000000	-2.302272	0.000000	0.000000	0.000000	0.325161	-0.313660	-0.244093	0.000000	0.000000	4.000000	33.000000	0.000000
2155.410329	0.198064	0.540484	0.183443	83.201714	58.440525	93.367905	4.423548	0.000000	-2.330714	0.000000	0.000000	0.000000	0.294801	-0.297384	-0.243552	0.000000	0.000000	4.000000	33.000000	0.000000
2155.413662	0.198064	0.540484	0.183443	83.201714	58.440525	93.367905	4.423548	0.000000	-2.330714	0.000000	0.000000	0.000000	0.294801	-0.297384	-0.243552	0.000000	0.000000	4.000000	33.000000	0.000000
2155.416995	0.198064	0.540484	0.183443	83.201714	58.440525	93.367905	4.423548	0.000000	-2.330714	0.000000	0.000000	0.000000	0.294801	-0.297384	-0.243552	0.000000	0.000000	4.000000	33.000000	0.000000
2155.420329	0.198943	0.539621	0.182625	82.718536	58.572487	93.719620	4.409487	0.000000	-2.357208	0.000000	0.000000	0.000000	0.263708	-0.259111	-0.245392	0.000000	0.000000	4.000000	33.000000	0.000000
2155.423662	0.198943	0.539621	0.182625	82.718536	58.572487	93.719620	4.409487	0.000000	-2.357208	0.000000	0.000000	0.000000	0.263708	-0.259111	-0.245392	0.000000	0.000000	4.000000	33.000000	0.000000
2155.426995	0.198943	0.539621	0.182625	82.718536	58.572487	93.719620	4.409487	0.000000	-2.357208	0.000000	0.000000	0.000000	0.263708	-0.259111	-0.245392	0.000000	0.000000	4.000000	33.000000	0.000000
2155.430329	0.199719	0.538884	0.181801	82.355530	58.296001	93.571053	4.396244	0.000000	-2.381815	0.000000	0.000000	0.000000	0.232711	-0.220945	-0.246987	0.000000	0.000000	4.000000	33.000000	0.000000
2155.433662	0.199719	0.538884	0.181801	82.355530	58.296001	93.571053	4.396244	0.000000	-2.381815	0.000000	0.000000	0.000000	0.232711	-0.220945	-0.246987	0.000000	0.000000	4.000000	33.000000	0.000000
2155.436995	0.199719	0.538884	0.181801	82.355530	58.296001	93.571053	4.396244	0.000000	-2.381815	0.000000	0.000000	0.000000	0.232711	-0.220945	-0.246987	0.000000	0.000000	4.000000	33.000000	0.000000
2155.440329	0.200414	0.538197	0.180940	82.154625	57.785847	93.079781	4.383845	0.000000	-2.404558	0.000000	0.000000	0.000000	0.208688	-0.206014	-0.258271	0.000000	0.000000	4.000000	33.000000	0.000000
2155.443662	0.200414	0.538197	0.180940	82.154625	57.785847	93.079781	4.383845	0.000000	-2.404558	0.000000	0.000000	0.000000	0.208688	-0.206014	-0.258271	0.000000	0.000000	4.000000	33.000000	0.000000
2155.446995	0.200414	0.538197	0.180940	82.154625	57.785847	93.079781	4.383845	0.000000	-2.404558	0.000000	0.000000	0.000000	0.208688	-0.206014	-0.258271	0.000000	0.000000	4.000000	33.000000	0.000000
2155.450329	0.201101	0.537565	0.180055	82.108421	57.515202	92.749641	4.371894	0.000000	-2.426220	0.000000	0.000000	0.000000	0.205841	-0.189865	-0.265609	0.000000	0.000000	4.000000	33.000000	0.000000
2155.453662	0.201101	0.537565	0.180055	82.108421	57.515202	92.749641	4.371894	0.000000	-2.426220	0.000000	0.000000	0.000000	0.205841	-0.189865	-0.265609	0.000000	0.000000	4.000000	33.000000	0.000000
2155.456995	0.201101	0.537565	0.180055	82.108421	57.515202	92.749641	4.371894	0.000000	-2.426220	0.000000	0.000000	0.000000	0.205841	-0.189865	-0.265609	0.000000	0.000000	4.000000	33.000000	0.000000
2155.460329	0.201773	0.536965	0.179131	82.166420	57.918995	93.081444	4.359743	0.000000	-2.447988	0.000000	0.000000	0.000000	0.201649	-0.179846	-0.277092	0.000000	0.000000	4.000000	33.000000	0.000000
2155.463662	0.201773	0.536965	0.179131	82.166420	57.918995	93.081444	4.359743	0.000000	-2.447988	0.000000	0.000000	0.000000	0.201649	-0.179846	-0.277092	0.000000	0.000000	4.000000	33.000000	0.000000
2155.466995	0.201773	0.536965	0.179131	82.166420	57.918995	93.081444	4.359743	0.000000	-2.447988	0.000000	0.000000	0.000000	0.201649	-0.179846	-0.277092	0.000000	0.000000	4.000000	33.000000	0.000000
2155.470329	0.202390	0.536395	0.178147	82.263252	58.610119	93.701248	4.347350	0.000000	-2.469929	0.000000	0.000000	0.000000	0.185290	-0.170997	-0.295310	0.000000	0.000000	4.000000	33.000000	0.000000
2155.473662	0.202390	0.536395	0.178147	82.263252	58.610119	93.701248	4.347350	0.000000	-2.469929	0.000000	0.000000	0.000000	0.185290	-0.170997	-0.295310	0.000000	0.000000	4.000000	33.000000	0.000000
2155.476995	0.202390	0.536395	0.178147	82.263252	58.610119	93.701248	4.347350	0.000000	-2.469929	0.000000	0.000000	0.000000	0.185290	-0.170997	-0.295310	0.000000	0.000000	4.000000	33.000000	0.000000
2155.480329	0.202953	0.535854	0.177102	82.353218	59.252029	94.273285	4.334996	0.000000	-2.491548	0.000000	0.000000	0.000000	0.168872	-0.162193	-0.313535	0.000000	0.000000	4.000000	33.000000	0.000000
2155.483662	0.202953	0.535854	0.177102	82.353218	59.252029	94.273285	4.334996	0.000000	-2.491548	0.000000	0.000000	0.000000	0.168872	-0.162193	-0.313535	0.000000	0.000000	4.000000	33.000000	0.000000
2155.486995	0.202953	0.535854	0.177102	82.353218	59.252029	94.273285	4.334996	0.000000	-2.491548	0.000000	0.000000	0.000000	0.168872	-0.162193	-0.313535	0.000000	0.000000	4.000000	33.000000	0.000000
2155.490329	0.203451	0.535339	0.175964	82.449348	59.952217	94.906754	4.322673	0.000000	-2.512866	0.000000	0.000000	0.000000	0.149295	-0.154586	-0.341431	0.000000	0.000000	4.000000	33.000000	0.000000
2155.493662	0.203451	0.535339	0.175964	82.449348	59.952217	94.906754	4.322673	0.000000	-2.512866	0.000000	0.000000	0.000000	0.149295	-0.154586	-0.341431	0.000000	0.000000	4.000000	33.000000	0.000000
2155.496995	0.203451	0.535339	0.175964	82.449348	59.952217	94.906754	4.322673	0.000000	-2.512866	0.000000	0.000000	0.000000	0.149295	-0.154586	-0.341431	0.000000	0.000000	4.000000	33.000000	0.000000
2155.500329	0.203853	0.534849	0.174742	82.548859	60.676289	95.565712	4.310283	0.000000	-2.534060	0.000000	0.000000	0.000000	0.120610	-0.146962	-0.366489	0.000000	0.000000	4.000000	33.000000	0.000000
2155.503662	0.203853	0.534849	0.174742	82.548859	60.676289	95.565712	4.310283	0.000000	-2.534060	0.000000	0.000000	0.000000	0.120610	-0.146962	-0.366489	0.000000	0.000000	4.000000	33.000000	0.000000
2155.506995	0.203853	0.534849	0.174742	82.548859	60.676289	95.565712	4.310283	0.000000	-2.534060	0.000000	0.000000	0.000000	0.120610	-0.146962	-0.366489	0.000000	0.000000	4.000000	33.000000	0.000000
2155.510329	0.204209	0.534381	0.173385	82.662109	61.375813	96.191414	4.298195	0.000000	-2.554508	0.000000	0.000000	0.000000	0.106705	-0.140565	-0.407118	0.000000	0.000000	4.000000	33.000000	0.000000
2155.513662	0.204209	0.534381	0.173385	82.662109	61.375813	96.191414	4.298195	0.000000	-2.554508	0.000000	0.000000	0.000000	0.106705	-0.140565	-0.407118	0.000000	0.000000	4.000000	33.000000	0.000000
2155.516995	0.204209	0.534381	0.173385	82.662109	61.375813	96.191414	4.298195	0.000000	-2.554508	0.000000	0.000000	0.000000	0.106705	-0.140565	-0.407118	0.000000	0.000000	4.000000	33.000000	0.000000
2155.520329	0.204434	0.533917	0.171939	82.823486	61.870613	96.575623	4.285527	0.000000	-2.575706	0.000000	0.000000	0.000000	0.067481	-0.139013	-0.433748	0.000000	0.000000	4.000000	33.000000	0.000000
2155.523662	0.204434	0.533917	0.171939	82.823486	61.870613	96.575623	4.285527	0.000000	-2.575706	0.000000	0.000000	0.000000	0.067481	-0.139013	-0.433748	0.000000	0.000000	4.000000	33.000000	0.000000
2155.526995	0.204434	0.533917	0.171939	82.823486	61.870613	96.575623	4.285527	0.000000	-2.575706	0.000000	0.000000	0.000000	0.067481	-0.139013	-0.433748	0.000000	0.000000	4.000000	33.000000	0.000000
2155.530329	0.204474	0.533443	0.170442	83.022141	62.198387	96.771393	4.273476	0.000000	-2.595652	0.000000	0.000000	0.000000	0.012169	-0.142312	-0.449257	0.000000	0.000000	4.000000	33.000000	0.000000
2155.533662	0.204474	0.533443	0.170442	83.022141	62.198387	96.771393	4.273476	0.000000	-2.595652	0.000000	0.000000	0.000000	0.012169	-0.142312	-0.449257	0.000000	0.000000	4.000000	33.000000	0.000000
2155.536995	0.204474	0.533443	0.170442	83.022141	62.198387	96.771393	4.273476	0.000000	-2.595652	0.000000	0.000000	0.000000	0.012169	-0.142312	-0.449257	0.000000	0.000000	4.000000	33.000000	0.000000
2155.540329	0.204396	0.532942	0.168891	83.231140	62.562923	97.005028	4.262897	0.000000	-2.612989	0.000000	0.000000	0.000000	-0.023355	-0.150360	-0.465308	0.000000	0.000000	4.000000	33.000000	0.000000
2155.543662	0.204396	0.532942	0.168891	83.231140	62.562923	97.005028	4.262897	0.000000	-2.612989	0.000000	0.000000	0.000000	-0.023355	-0.150360	-0.465308	0.000000	0.000000	4.000000	33.000000	0.000000
2155.546995	0.204396	0.532942	0.168891	83.231140	62.562923	97.005028	4.262897	0.000000	-2.612989	0.000000	0.000000	0.000000	-0.023355	-0.150360	-0.465308	0.000000	0.000000	4.000000	33.000000	0.000000
2155.550329	0.204160	0.532410	0.167263	83.398026	63.358009	97.737350	4.253073	0.000000	-2.628949	0.000000	0.000000	0.000000	-0.070872	-0.159554	-0.488423	0.000000	0.000000	4.000000	33.000000	0.000000
2155.553662	0.204160	0.532410	0.167263	83.398026	63.358009	97.737350	4.253073	0.000000	-2.628949	0.000000	0.000000	0.000000	-0.070872	-0.159554	-0.488423	0.000000	0.000000	4.000000	33.000000	0.000000
2155.556995	0.204160	0.532410	0.167263	83.398026	63.358009	97.737350	4.253073	0.000000	-2.628949	0.000000	0.000000	0.000000	-0.070872	-0.159554	-0.488423	0.000000	0.000000	4.000000	33.000000	0.000000
2155.560329	0.203783	0.531836	0.165607	83.514992	64.687454	99.076004	4.244309	0.000000	-2.643074	0.000000	0.000000	0.000000	-0.113259	-0.172301	-0.496580	0.000000	0.000000	4.000000	33.000000	0.000000
2155.563662	0.203783	0.531836	0.165607	83.514992	64.687454	99.076004	4.244309	0.000000	-2.643074	0.000000	0.000000	0.000000	-0.113259	-0.172301	-0.496580	0.000000	0.000000	4.000000	33.000000	0.000000
2155.566995	0.203783	0.531836	0.165607	83.514992	64.687454	99.076004	4.244309	0.000000	-2.643074	0.000000	0.000000	0.000000	-0.113259	-0.172301	-0.496580	0.000000	0.000000	4.000000	33.000000	0.000000
2155.570329	0.203337	0.531195	0.163848	83.588829	66.475838	100.931404	4.236793	0.000000	-2.655106	0.000000	0.000000	0.000000	-0.133547	-0.192055	-0.527847	0.000000	0.000000	4.000000	33.000000	0.000000
2155.573662	0.203337	0.531195	0.163848	83.588829	66.475838	100.931404	4.236793	0.000000	-2.655106	0.000000	0.000000	0.000000	-0.133547	-0.192055	-0.527847	0.000000	0.000000	4.000000	33.000000	0.000000
2155.576995	0.203337	0.531195	0.163848	83.588829	66.475838	100.931404	4.236793	0.000000	-2.655106	0.000000	0.000000	0.000000	-0.133547	-0.192055	-0.527847	0.000000	0.000000	4.000000	33.000000	0.000000
2155.580329	0.202914	0.530617	0.161957	83.569923	68.927467	103.540062	4.229139	0.000000	-2.667280	0.000000	0.000000	0.000000	-0.127134	-0.173666	-0.567226	0.000000	0.000000	4.000000	33.000000	0.000000
2155.583662	0.202914	0.530617	0.161957	83.569923	68.927467	103.540062	4.229139	0.000000	-2.667280	0.000000	0.000000	0.000000	-0.127134	-0.173666	-0.567226	0.000000	0.000000	4.000000	33.000000	0.000000
2155.586995	0.202914	0.530617	0.161957	83.569923	68.927467	103.540062	4.229139	0.000000	-2.667280	0.000000	0.000000	0.000000	-0.127134	-0.173666	-0.567226	0.000000	0.000000	4.000000	33.000000	0.000000
2155.590329	0.202603	0.530118	0.159920	83.451057	71.853676	106.702309	4.220078	0.000000	-2.681594	0.000000	0.000000	0.000000	-0.093189	-0.149562	-0.611061	0.000000	0.000000	4.000000	33.000000	0.000000
2155.593662	0.202603	0.530118	0.159920	83.451057	71.853676	106.702309	4.220078	0.000000	-2.681594	0.000000	0.000000	0.000000	-0.093189	-0.149562	-0.611061	0.000000	0.000000	4.000000	33.000000	0.000000
2155.596995	0.202603	0.530118	0.159920	83.451057	71.853676	106.702309	4.220078	0.000000	-2.681594	0.000000	0.000000	0.000000	-0.093189	-0.149562	-0.611061	0.000000	0.000000	4.000000	33.000000	0.000000
2155.600329	0.202310	0.529715	0.157747	83.265419	74.930389	110.058868	4.208320	0.000000	-2.700008	0.000000	0.000000	0.000000	-0.087872	-0.120943	-0.651883	0.000000	0.000000	4.000000	33.000000	0.000000
2155.603662	0.202310	0.529715	0.157747	83.265419	74.930389	110.058868	4.208320	0.000000	-2.700008	0.000000	0.000000	0.000000	-0.087872	-0.120943	-0.651883	0.000000	0.000000	4.000000	33.000000	0.000000
2155.606995	0.202310	0.529715	0.157747	83.265419	74.930389	110.058868	4.208320	0.000000	-2.700008	0.000000	0.000000	0.000000	-0.087872	-0.120943	-0.651883	0.000000	0.000000	4.000000	33.000000	0.000000
2155.610329	0.201951	0.529426	0.155481	83.088661	77.609825	112.990822	4.194959	0.000000	-2.720721	0.000000	0.000000	0.000000	-0.107610	-0.086804	-0.679856	0.000000	0.000000	4.000000	33.000000	0.000000
2155.613662	0.201951	0.529426	0.155481	83.088661	77.609825	112.990822	4.194959	0.000000	-2.720721	0.000000	0.000000	0.000000	-0.107610	-0.086804	-0.679856	0.000000	0.000000	4.000000	33.000000	0.000000
2155.616995	0.201951	0.529426	0.155481	83.088661	77.609825	112.990822	4.194959	0.000000	-2.720721	0.000000	0.000000	0.000000	-0.107610	-0.086804	-0.679856	0.000000	0.000000	4.000000	33.000000	0.000000
2155.620329	0.201538	0.529252	0.153154	83.005745	79.417015	114.939247	4.181265	0.000000	-2.741719	0.000000	0.000000	0.000000	-0.124072	-0.051918	-0.698049	0.000000	0.000000	4.000000	33.000000	0.000000
2155.623662	0.201538	0.529252	0.153154	83.005745	79.417015	114.939247	4.181265	0.000000	-2.741719	0.000000	0.000000	0.000000	-0.124072	-0.051918	-0.698049	0.000000	0.000000	4.000000	33.000000	0.000000
2155.626995	0.201538	0.529252	0.153154	83.005745	79.417015	114.939247	4.181265	0.000000	-2.741719	0.000000	0.000000	0.000000	-0.124072	-0.051918	-0.698049	0.000000	0.000000	4.000000	33.000000	0.000000
2155.630329	0.200914	0.529183	0.150876	83.007622	79.836441	115.395172	4.167334	0.000000	-2.762847	0.000000	0.000000	0.000000	-0.187300	-0.020901	-0.683583	0.000000	0.000000	4.000000	33.000000	0.000000
2155.633662	0.200914	0.529183	0.150876	83.007622	79.836441	115.395172	4.167334	0.000000	-2.762847	0.000000	0.000000	0.000000	-0.187300	-0.020901	-0.683583	0.000000	0.000000	4.000000	33.000000	0.000000
2155.636995	0.200914	0.529183	0.150876	83.007622	79.836441	115.395172	4.167334	0.000000	-2.762847	0.000000	0.000000	0.000000	-0.187300	-0.020901	-0.683583	0.000000	0.000000	4.000000	33.000000	0.000000
2155.640329	0.200146	0.529165	0.148648	82.988457	79.147369	114.734871	4.156056	0.000000	-2.779784	0.000000	0.000000	0.000000	-0.230376	-0.005307	-0.668280	0.000000	0.000000	4.000000	33.000000	0.000000
2155.643662	0.200146	0.529165	0.148648	82.988457	79.147369	114.734871	4.156056	0.000000	-2.779784	0.000000	0.000000	0.000000	-0.230376	-0.005307	-0.668280	0.000000	0.000000	4.000000	33.000000	0.000000
2155.646995	0.200146	0.529165	0.148648	82.988457	79.147369	114.734871	4.156056	0.000000	-2.779784	0.000000	0.000000	0.000000	-0.230376	-0.005307	-0.668280	0.000000	0.000000	4.000000	33.000000	0.000000
2155.650329	0.199316	0.529214	0.146424	82.910057	77.796791	113.440300	4.146724	0.000000	-2.793685	0.000000	0.000000	0.000000	-0.249015	0.014707	-0.667189	0.000000	0.000000	4.000000	33.000000	0.000000
2155.653662	0.199316	0.529214	0.146424	82.910057	77.796791	113.440300	4.146724	0.000000	-2.793685	0.000000	0.000000	0.000000	-0.249015	0.014707	-0.667189	0.000000	0.000000	4.000000	33.000000	0.000000
2155.656995	0.199316	0.529214	0.146424	82.910057	77.796791	113.440300	4.146724	0.000000	-2.793685	0.000000	0.000000	0.000000	-0.249015	0.014707	-0.667189	0.000000	0.000000	4.000000	33.000000	0.000000
2155.660329	0.198271	0.529290	0.144221	82.735474	76.248268	112.031975	4.137953	0.000000	-2.806661	0.000000	0.000000	0.000000	-0.313251	0.022896	-0.661068	0.000000	0.000000	4.000000	33.000000	0.000000
2155.663662	0.198271	0.529290	0.144221	82.735474	76.248268	112.031975	4.137953	0.000000	-2.806661	0.000000	0.000000	0.000000	-0.313251	0.022896	-0.661068	0.000000	0.000000	4.000000	33.000000	0.000000
2155.666995	0.198271	0.529290	0.144221	82.735474	76.248268	112.031975	4.137953	0.000000	-2.806661	0.000000	0.000000	0.000000	-0.313251	0.022896	-0.661068	0.000000	0.000000	4.000000	33.000000	0.000000
2155.670329	0.197162	0.529413	0.142004	82.463112	74.891464	110.906006	4.131948	0.000000	-2.815493	0.000000	0.000000	0.000000	-0.332698	0.036702	-0.664868	0.000000	0.000000	4.000000	33.000000	0.000000
2155.673662	0.197162	0.529413	0.142004	82.463112	74.891464	110.906006	4.131948	0.000000	-2.815493	0.000000	0.000000	0.000000	-0.332698	0.036702	-0.664868	0.000000	0.000000	4.000000	33.000000	0.000000
2155.676995	0.197162	0.529413	0.142004	82.463112	74.891464	110.906006	4.131948	0.000000	-2.815493	0.000000	0.000000	0.000000	-0.332698	0.036702	-0.664868	0.000000	0.000000	4.000000	33.000000	0.000000
2155.680329	0.196058	0.529557	0.139698	82.116188	74.107147	110.443459	4.126516	0.000000	-2.823448	0.000000	0.000000	0.000000	-0.331290	0.043315	-0.691962	0.000000	0.000000	4.000000	33.000000	0.000000
2155.683662	0.196058	0.529557	0.139698	82.116188	74.107147	110.443459	4.126516	0.000000	-2.823448	0.000000	0.000000	0.000000	-0.331290	0.043315	-0.691962	0.000000	0.000000	4.000000	33.000000	0.000000
2155.686995	0.196058	0.529557	0.139698	82.116188	74.107147	110.443459	4.126516	0.000000	-2.823448	0.000000	0.000000	0.000000	-0.331290	0.043315	-0.691962	0.000000	0.000000	4.000000	33.000000	0.000000
2155.690329	0.194922	0.529772	0.137287	81.747971	73.752220	110.456795	4.119993	0.000000	-2.832961	0.000000	0.000000	0.000000	-0.340724	0.064477	-0.723272	0.000000	0.000000	4.000000	33.000000	0.000000
2155.693662	0.194922	0.529772	0.137287	81.747971	73.752220	110.456795	4.119993	0.000000	-2.832961	0.000000	0.000000	0.000000	-0.340724	0.064477	-0.723272	0.000000	0.000000	4.000000	33.000000	0.000000
2155.696995	0.194922	0.529772	0.137287	81.747971	73.752220	110.456795	4.119993	0.000000	-2.832961	0.000000	0.000000	0.000000	-0.340724	0.064477	-0.723272	0.000000	0.000000	4.000000	33.000000	0.000000
2155.700329	0.193737	0.530094	0.134810	81.431732	73.510674	110.549103	4.112678	0.000000	-2.843569	0.000000	0.000000	0.000000	-0.355630	0.096695	-0.742970	0.000000	0.000000	4.000000	33.000000	0.000000
2155.703662	0.193737	0.530094	0.134810	81.431732	73.510674	110.549103	4.112678	0.000000	-2.843569	0.000000	0.000000	0.000000	-0.355630	0.096695	-0.742970	0.000000	0.000000	4.000000	33.000000	0.000000
2155.706995	0.193737	0.530094	0.134810	81.431732	73.510674	110.549103	4.112678	0.000000	-2.843569	0.000000	0.000000	0.000000	-0.355630	0.096695	-0.742970	0.000000	0.000000	4.000000	33.000000	0.000000
2155.710329	0.192664	0.530531	0.132290	81.220894	73.166298	110.321541	4.105158	0.000000	-2.854414	0.000000	0.000000	0.000000	-0.321740	0.130913	-0.755981	0.000000	0.000000	4.000000	33.000000	0.000000
2155.713662	0.192664	0.530531	0.132290	81.220894	73.166298	110.321541	4.105158	0.000000	-2.854414	0.000000	0.000000	0.000000	-0.321740	0.130913	-0.755981	0.000000	0.000000	4.000000	33.000000	0.000000
2155.716995	0.192664	0.530531	0.132290	81.220894	73.166298	110.321541	4.105158	0.000000	-2.854414	0.000000	0.000000	0.000000	-0.321740	0.130913	-0.755981	0.000000	0.000000	4.000000	33.000000	0.000000
2155.720329	0.191546	0.531118	0.129813	81.112442	72.685364	109.960709	4.095271	0.000000	-2.868581	0.000000	0.000000	0.000000	-0.335417	0.176132	-0.743221	0.000000	0.000000	4.000000	33.000000	0.000000
2155.723662	0.191546	0.531118	0.129813	81.112442	72.685364	109.960709	4.095271	0.000000	-2.868581	0.000000	0.000000	0.000000	-0.335417	0.176132	-0.743221	0.000000	0.000000	4.000000	33.000000	0.000000
2155.726995	0.191546	0.531118	0.129813	81.112442	72.685364	109.960709	4.095271	0.000000	-2.868581	0.000000	0.000000	0.000000	-0.335417	0.176132	-0.743221	0.000000	0.000000	4.000000	33.000000	0.000000
2155.730329	0.190424	0.531825	0.127408	81.072227	72.061783	109.396126	4.086120	0.000000	-2.881601	0.000000	0.000000	0.000000	-0.336789	0.212073	-0.721633	0.000000	0.000000	4.000000	33.000000	0.000000
2155.733662	0.190424	0.531825	0.127408	81.072227	72.061783	109.396126	4.086120	0.000000	-2.881601	0.000000	0.000000	0.000000	-0.336789	0.212073	-0.721633	0.000000	0.000000	4.000000	33.000000	0.000000
2155.736995	0.190424	0.531825	0.127408	81.072227	72.061783	109.396126	4.086120	0.000000	-2.881601	0.000000	0.000000	0.000000	-0.336789	0.212073	-0.721633	0.000000	0.000000	4.000000	33.000000	0.000000
2155.740329	0.189443	0.532631	0.125147	81.042542	71.547279	108.923958	4.077454	0.000000	-2.893851	0.000000	0.000000	0.000000	-0.294289	0.241736	-0.678216	0.000000	0.000000	4.000000	33.000000	0.000000
2155.743662	0.189443	0.532631	0.125147	81.042542	71.547279	108.923958	4.077454	0.000000	-2.893851	0.000000	0.000000	0.000000	-0.294289	0.241736	-0.678216	0.000000	0.000000	4.000000	33.000000	0.000000
2155.746995	0.189443	0.532631	0.125147	81.042542	71.547279	108.923958	4.077454	0.000000	-2.893851	0.000000	0.000000	0.000000	-0.294289	0.241736	-0.678216	0.000000	0.000000	4.000000	33.000000	0.000000
2155.750329	0.188500	0.533460	0.122998	81.019829	71.210907	108.633057	4.067865	0.000000	-2.907313	0.000000	0.000000	0.000000	-0.282826	0.248728	-0.644730	0.000000	0.000000	4.000000	33.000000	0.000000
2155.753662	0.188500	0.533460	0.122998	81.019829	71.210907	108.633057	4.067865	0.000000	-2.907313	0.000000	0.000000	0.000000	-0.282826	0.248728	-0.644730	0.000000	0.000000	4.000000	33.000000	0.000000
2155.756995	0.188500	0.533460	0.122998	81.019829	71.210907	108.633057	4.067865	0.000000	-2.907313	0.000000	0.000000	0.000000	-0.282826	0.248728	-0.644730	0.000000	0.000000	4.000000	33.000000	0.000000
2155.760329	0.187623	0.534313	0.120952	81.026161	71.147087	108.595139	4.058585	0.000000	-2.920255	0.000000	0.000000	0.000000	-0.263063	0.255924	-0.613601	0.000000	0.000000	4.000000	33.000000	0.000000
2155.763662	0.187623	0.534313	0.120952	81.026161	71.147087	108.595139	4.058585	0.000000	-2.920255	0.000000	0.000000	0.000000	-0.263063	0.255924	-0.613601	0.000000	0.000000	4.000000	33.000000	0.000000
2155.766995	0.187623	0.534313	0.120952	81.026161	71.147087	108.595139	4.058585	0.000000	-2.920255	0.000000	0.000000	0.000000	-0.263063	0.255924	-0.613601	0.000000	0.000000	4.000000	33.000000	0.000000
2155.770329	0.186860	0.535205	0.118975	81.053696	71.345360	108.811844	4.049124	0.000000	-2.933359	0.000000	0.000000	0.000000	-0.228828	0.267541	-0.593340	0.000000	0.000000	4.000000	33.000000	0.000000
2155.773662	0.186860	0.535205	0.118975	81.053696	71.345360	108.811844	4.049124	0.000000	-2.933359	0.000000	0.000000	0.000000	-0.228828	0.267541	-0.593340	0.000000	0.000000	4.000000	33.000000	0.000000
2155.776995	0.186860	0.535205	0.118975	81.053696	71.345360	108.811844	4.049124	0.000000	-2.933359	0.000000	0.000000	0.000000	-0.228828	0.267541	-0.593340	0.000000	0.000000	4.000000	33.000000	0.000000
2155.780329	0.186162	0.536093	0.117008	81.090027	71.618034	109.090309	4.038291	0.000000	-2.948254	0.000000	0.000000	0.000000	-0.209413	0.266455	-0.589991	0.000000	0.000000	4.000000	33.000000	0.000000
2155.783662	0.186162	0.536093	0.117008	81.090027	71.618034	109.090309	4.038291	0.000000	-2.948254	0.000000	0.000000	0.000000	-0.209413	0.266455	-0.589991	0.000000	0.000000	4.000000	33.000000	0.000000
2155.786995	0.186162	0.536093	0.117008	81.090027	71.618034	109.090309	4.038291	0.000000	-2.948254	0.000000	0.000000	0.000000	-0.209413	0.266455	-0.589991	0.000000	0.000000	4.000000	33.000000	0.000000
2155.790329	0.185575	0.537024	0.115012	81.123566	71.884575	109.351204	4.026168	0.000000	-2.964789	0.000000	0.000000	0.000000	-0.176165	0.279533	-0.598930	0.000000	0.000000	4.000000	33.000000	0.000000
2155.793662	0.185575	0.537024	0.115012	81.123566	71.884575	109.351204	4.026168	0.000000	-2.964789	0.000000	0.000000	0.000000	-0.176165	0.279533	-0.598930	0.000000	0.000000	4.000000	33.000000	0.000000
2155.796995	0.185575	0.537024	0.115012	81.123566	71.884575	109.351204	4.026168	0.000000	-2.964789	0.000000	0.000000	0.000000	-0.176165	0.279533	-0.598930	0.000000	0.000000	4.000000	33.000000	0.000000
2155.800329	0.185135	0.537975	0.112917	81.190247	72.052742	109.463776	4.011415	0.000000	-2.984720	0.000000	0.000000	0.000000	-0.131980	0.285271	-0.628326	0.000000	0.000000	4.000000	33.000000	0.000000
2155.803662	0.185135	0.537975	0.112917	81.190247	72.052742	109.463776	4.011415	0.000000	-2.984720	0.000000	0.000000	0.000000	-0.131980	0.285271	-0.628326	0.000000	0.000000	4.000000	33.000000	0.000000
2155.806995	0.185135	0.537975	0.112917	81.190247	72.052742	109.463776	4.011415	0.000000	-2.984720	0.000000	0.000000	0.000000	-0.131980	0.285271	-0.628326	0.000000	0.000000	4.000000	33.000000	0.000000
2155.810329	0.184674	0.538926	0.110762	81.317390	71.984283	109.263794	3.992395	0.000000	-3.010113	0.000000	0.000000	0.000000	-0.138435	0.285197	-0.646592	0.000000	0.000000	4.000000	33.000000	0.000000
2155.813662	0.184674	0.538926	0.110762	81.317390	71.984283	109.263794	3.992395	0.000000	-3.010113	0.000000	0.000000	0.000000	-0.138435	0.285197	-0.646592	0.000000	0.000000	4.000000	33.000000	0.000000
2155.816995	0.184674	0.538926	0.110762	81.317390	71.984283	109.263794	3.992395	0.000000	-3.010113	0.000000	0.000000	0.000000	-0.138435	0.285197	-0.646592	0.000000	0.000000	4.000000	33.000000	0.000000
2155.820329	0.184178	0.539903	0.108506	81.492241	71.796303	108.902306	3.972248	0.000000	-3.036651	0.000000	0.000000	0.000000	-0.148825	0.293140	-0.676898	0.000000	0.000000	4.000000	33.000000	0.000000
2155.823662	0.184178	0.539903	0.108506	81.492241	71.796303	108.902306	3.972248	0.000000	-3.036651	0.000000	0.000000	0.000000	-0.148825	0.293140	-0.676898	0.000000	0.000000	4.000000	33.000000	0.000000
2155.826995	0.184178	0.539903	0.108506	81.492241	71.796303	108.902306	3.972248	0.000000	-3.036651	0.000000	0.000000	0.000000	-0.148825	0.293140	-0.676898	0.000000	0.000000	4.000000	33.000000	0.000000
2155.830329	0.183574	0.540859	0.106198	81.682205	71.533195	108.450691	3.950561	0.000000	-3.064811	0.000000	0.000000	0.000000	-0.181021	0.286864	-0.692308	0.000000	0.000000	4.000000	33.000000	0.000000
2155.833662	0.183574	0.540859	0.106198	81.682205	71.533195	108.450691	3.950561	0.000000	-3.064811	0.000000	0.000000	0.000000	-0.181021	0.286864	-0.692308	0.000000	0.000000	4.000000	33.000000	0.000000
2155.836995	0.183574	0.540859	0.106198	81.682205	71.533195	108.450691	3.950561	0.000000	-3.064811	0.000000	0.000000	0.000000	-0.181021	0.286864	-0.692308	0.000000	0.000000	4.000000	33.000000	0.000000
2155.840329	0.182846	0.541864	0.103874	81.808777	71.498840	108.313202	3.929198	0.000000	-3.092152	0.000000	0.000000	0.000000	-0.218352	0.301421	-0.697271	0.000000	0.000000	4.000000	33.000000	0.000000
2155.843662	0.182846	0.541864	0.103874	81.808777	71.498840	108.313202	3.929198	0.000000	-3.092152	0.000000	0.000000	0.000000	-0.218352	0.301421	-0.697271	0.000000	0.000000	4.000000	33.000000	0.000000
2155.846995	0.182846	0.541864	0.103874	81.808777	71.498840	108.313202	3.929198	0.000000	-3.092152	0.000000	0.000000	0.000000	-0.218352	0.301421	-0.697271	0.000000	0.000000	4.000000	33.000000	0.000000
2155.850329	0.182076	0.542884	0.101510	81.841270	71.843559	108.664536	3.908974	0.000000	-3.117679	0.000000	0.000000	0.000000	-0.231040	0.305982	-0.708950	0.000000	0.000000	4.000000	33.000000	0.000000
2155.853662	0.182076	0.542884	0.101510	81.841270	71.843559	108.664536	3.908974	0.000000	-3.117679	0.000000	0.000000	0.000000	-0.231040	0.305982	-0.708950	0.000000	0.000000	4.000000	33.000000	0.000000
2155.856995	0.182076	0.542884	0.101510	81.841270	71.843559	108.664536	3.908974	0.000000	-3.117679	0.000000	0.000000	0.000000	-0.231040	0.305982	-0.708950	0.000000	0.000000	4.000000	33.000000	0.000000
2155.860329	0.181219	0.543926	0.099060	81.871017	72.220093	109.058113	3.888075	0.000000	-3.143704	0.000000	0.000000	0.000000	-0.257051	0.312593	-0.734996	0.000000	0.000000	4.000000	33.000000	0.000000
2155.863662	0.181219	0.543926	0.099060	81.871017	72.220093	109.058113	3.888075	0.000000	-3.143704	0.000000	0.000000	0.000000	-0.257051	0.312593	-0.734996	0.000000	0.000000	4.000000	33.000000	0.000000
2155.866995	0.181219	0.543926	0.099060	81.871017	72.220093	109.058113	3.888075	0.000000	-3.143704	0.000000	0.000000	0.000000	-0.257051	0.312593	-0.734996	0.000000	0.000000	4.000000	33.000000	0.000000
2155.870329	0.180325	0.545032	0.096581	81.895378	72.566475	109.425514	3.866532	0.000000	-3.170162	0.000000	0.000000	0.000000	-0.268471	0.331740	-0.743753	0.000000	0.000000	4.000000	33.000000	0.000000
2155.873662	0.180325	0.545032	0.096581	81.895378	72.566475	109.425514	3.866532	0.000000	-3.170162	0.000000	0.000000	0.000000	-0.268471	0.331740	-0.743753	0.000000	0.000000	4.000000	33.000000	0.000000
2155.876995	0.180325	0.545032	0.096581	81.895378	72.566475	109.425514	3.866532	0.000000	-3.170162	0.000000	0.000000	0.000000	-0.268471	0.331740	-0.743753	0.000000	0.000000	4.000000	33.000000	0.000000
2155.880329	0.179496	0.546200	0.094038	81.917213	72.881546	109.743500	3.844234	0.000000	-3.197166	0.000000	0.000000	0.000000	-0.248428	0.350505	-0.762922	0.000000	0.000000	4.000000	33.000000	0.000000
2155.883662	0.179496	0.546200	0.094038	81.917213	72.881546	109.743500	3.844234	0.000000	-3.197166	0.000000	0.000000	0.000000	-0.248428	0.350505	-0.762922	0.000000	0.000000	4.000000	33.000000	0.000000
2155.886995	0.179496	0.546200	0.094038	81.917213	72.881546	109.743500	3.844234	0.000000	-3.197166	0.000000	0.000000	0.000000	-0.248428	0.350505	-0.762922	0.000000	0.000000	4.000000	33.000000	0.000000
2155.890329	0.178706	0.547461	0.091435	81.942360	73.137337	109.999107	3.818419	0.000000	-3.227952	0.000000	0.000000	0.000000	-0.237027	0.378290	-0.780994	0.000000	0.000000	4.000000	33.000000	0.000000
2155.893662	0.178706	0.547461	0.091435	81.942360	73.137337	109.999107	3.818419	0.000000	-3.227952	0.000000	0.000000	0.000000	-0.237027	0.378290	-0.780994	0.000000	0.000000	4.000000	33.000000	0.000000
2155.896995	0.178706	0.547461	0.091435	81.942360	73.137337	109.999107	3.818419	0.000000	-3.227952	0.000000	0.000000	0.000000	-0.237027	0.378290	-0.780994	0.000000	0.000000	4.000000	33.000000	0.000000
2155.900329	0.177905	0.548750	0.088797	81.966660	73.352776	110.197365	3.789443	0.000000	-3.261920	0.000000	0.000000	0.000000	-0.240546	0.386710	-0.791294	0.000000	0.000000	4.000000	33.000000	0.000000
2155.903662	0.177905	0.548750	0.088797	81.966660	73.352776	110.197365	3.789443	0.000000	-3.261920	0.000000	0.000000	0.000000	-0.240546	0.386710	-0.791294	0.000000	0.000000	4.000000	33.000000	0.000000
2155.906995	0.177905	0.548750	0.088797	81.966660	73.352776	110.197365	3.789443	0.000000	-3.261920	0.000000	0.000000	0.000000	-0.240546	0.386710	-0.791294	0.000000	0.000000	4.000000	33.000000	0.000000
2155.910329	0.177134	0.550092	0.086169	81.985558	73.511765	110.349327	3.758538	0.000000	-3.297482	0.000000	0.000000	0.000000	-0.231277	0.402381	-0.788612	0.000000	0.000000	4.000000	33.000000	0.000000
2155.913662	0.177134	0.550092	0.086169	81.985558	73.511765	110.349327	3.758538	0.000000	-3.297482	0.000000	0.000000	0.000000	-0.231277	0.402381	-0.788612	0.000000	0.000000	4.000000	33.000000	0.000000
2155.916995	0.177134	0.550092	0.086169	81.985558	73.511765	110.349327	3.758538	0.000000	-3.297482	0.000000	0.000000	0.000000	-0.231277	0.402381	-0.788612	0.000000	0.000000	4.000000	33.000000	0.000000
2155.920329	0.176292	0.551453	0.083587	82.003998	73.644928	110.476410	3.725444	0.000000	-3.334826	0.000000	0.000000	0.000000	-0.252447	0.408505	-0.774399	0.000000	0.000000	4.000000	33.000000	0.000000
2155.923662	0.176292	0.551453	0.083587	82.003998	73.644928	110.476410	3.725444	0.000000	-3.334826	0.000000	0.000000	0.000000	-0.252447	0.408505	-0.774399	0.000000	0.000000	4.000000	33.000000	0.000000
2155.926995	0.176292	0.551453	0.083587	82.003998	73.644928	110.476410	3.725444	0.000000	-3.334826	0.000000	0.000000	0.000000	-0.252447	0.408505	-0.774399	0.000000	0.000000	4.000000	33.000000	0.000000
2155.930329	0.175417	0.552779	0.080989	82.014923	73.776512	110.613586	3.693012	0.000000	-3.370706	0.000000	0.000000	0.000000	-0.262566	0.397801	-0.779414	0.000000	0.000000	4.000000	33.000000	0.000000
2155.933662	0.175417	0.552779	0.080989	82.014923	73.776512	110.613586	3.693012	0.000000	-3.370706	0.000000	0.000000	0.000000	-0.262566	0.397801	-0.779414	0.000000	0.000000	4.000000	33.000000	0.000000
2155.936995	0.175417	0.552779	0.080989	82.014923	73.776512	110.613586	3.693012	0.000000	-3.370706	0.000000	0.000000	0.000000	-0.262566	0.397801	-0.779414	0.000000	0.000000	4.000000	33.000000	0.000000
2155.940329	0.174488	0.554071	0.078485	82.024399	73.908455	110.758156	3.659172	0.000000	-3.407413	0.000000	0.000000	0.000000	-0.278636	0.387390	-0.751312	0.000000	0.000000	4.000000	33.000000	0.000000
2155.943662	0.174488	0.554071	0.078485	82.024399	73.908455	110.758156	3.659172	0.000000	-3.407413	0.000000	0.000000	0.000000	-0.278636	0.387390	-0.751312	0.000000	0.000000	4.000000	33.000000	0.000000
2155.946995	0.174488	0.554071	0.078485	82.024399	73.908455	110.758156	3.659172	0.000000	-3.407413	0.000000	0.000000	0.000000	-0.278636	0.387390	-0.751312	0.000000	0.000000	4.000000	33.000000	0.000000
2155.950329	0.173546	0.555322	0.076021	82.030922	74.043335	110.917038	3.626667	0.000000	-3.441988	0.000000	0.000000	0.000000	-0.282710	0.375355	-0.739016	0.000000	0.000000	4.000000	33.000000	0.000000
2155.953662	0.173546	0.555322	0.076021	82.030922	74.043335	110.917038	3.626667	0.000000	-3.441988	0.000000	0.000000	0.000000	-0.282710	0.375355	-0.739016	0.000000	0.000000	4.000000	33.000000	0.000000
2155.956995	0.173546	0.555322	0.076021	82.030922	74.043335	110.917038	3.626667	0.000000	-3.441988	0.000000	0.000000	0.000000	-0.282710	0.375355	-0.739016	0.000000	0.000000	4.000000	33.000000	0.000000
2155.960329	0.172540	0.556533	0.073616	82.001343	74.308945	111.241508	3.593561	0.000000	-3.476538	0.000000	0.000000	0.000000	-0.301758	0.363508	-0.721690	0.000000	0.000000	4.000000	33.000000	0.000000
2155.963662	0.172540	0.556533	0.073616	82.001343	74.308945	111.241508	3.593561	0.000000	-3.476538	0.000000	0.000000	0.000000	-0.301758	0.363508	-0.721690	0.000000	0.000000	4.000000	33.000000	0.000000
2155.966995	0.172540	0.556533	0.073616	82.001343	74.308945	111.241508	3.593561	0.000000	-3.476538	0.000000	0.000000	0.000000	-0.301758	0.363508	-0.721690	0.000000	0.000000	4.000000	33.000000	0.000000
2155.970329	0.171633	0.557744	0.071251	81.923622	74.722580	111.762497	3.561462	0.000000	-3.509414	0.000000	0.000000	0.000000	-0.272228	0.363132	-0.709526	0.000000	0.000000	4.000000	33.000000	0.000000
2155.973662	0.171633	0.557744	0.071251	81.923622	74.722580	111.762497	3.561462	0.000000	-3.509414	0.000000	0.000000	0.000000	-0.272228	0.363132	-0.709526	0.000000	0.000000	4.000000	33.000000	0.000000
2155.976995	0.171633	0.557744	0.071251	81.923622	74.722580	111.762497	3.561462	0.000000	-3.509414	0.000000	0.000000	0.000000	-0.272228	0.363132	-0.709526	0.000000	0.000000	4.000000	33.000000	0.000000
2155.980329	0.170750	0.558909	0.068875	81.818924	75.199028	112.360023	3.526074	0.000000	-3.544969	0.000000	0.000000	0.000000	-0.264617	0.349600	-0.712740	0.000000	0.000000	4.000000	33.000000	0.000000
2155.983662	0.170750	0.558909	0.068875	81.818924	75.199028	112.360023	3.526074	0.000000	-3.544969	0.000000	0.000000	0.000000	-0.264617	0.349600	-0.712740	0.000000	0.000000	4.000000	33.000000	0.000000
2155.986995	0.170750	0.558909	0.068875	81.818924	75.199028	112.360023	3.526074	0.000000	-3.544969	0.000000	0.000000	0.000000	-0.264617	0.349600	-0.712740	0.000000	0.000000	4.000000	33.000000	0.000000
2155.990329	0.169817	0.560060	0.066508	81.745880	75.575287	112.730850	3.443745	0.000000	-3.537523	0.000000	0.000000	0.000000	-0.279967	0.345209	-0.710189	0.000000	0.000000	4.000000	33.000000	0.000000
2155.993662	0.169817	0.560060	0.066508	81.745880	75.575287	112.730850	3.443745	0.000000	-3.537523	0.000000	0.000000	0.000000	-0.279967	0.345209	-0.710189	0.000000	0.000000	4.000000	33.000000	0.000000
2155.996995	0.169817	0.560060	0.066508	81.745880	75.575287	112.730850	3.443745	0.000000	-3.537523	0.000000	0.000000	0.000000	-0.279967	0.345209	-0.710189	0.000000	0.000000	4.000000	33.000000	0.000000
2156.000329	0.168880	0.561147	0.064122	81.740273	75.767693	112.722656	3.325380	0.000000	-3.490861	0.000000	0.000000	0.000000	-0.281266	0.326248	-0.715618	0.000000	0.000000	4.000000	33.000000	0.000000
2156.003662	0.168880	0.561147	0.064122	81.740273	75.767693	112.722656	3.325380	0.000000	-3.490861	0.000000	0.000000	0.000000	-0.281266	0.326248	-0.715618	0.000000	0.000000	4.000000	33.000000	0.000000
2156.006995	0.168880	0.561147	0.064122	81.740273	75.767693	112.722656	3.325380	0.000000	-3.490861	0.000000	0.000000	0.000000	-0.281266	0.326248	-0.715618	0.000000	0.000000	4.000000	33.000000	0.000000
2156.010329	0.167894	0.562176	0.061669	81.758530	75.949791	112.654648	3.206110	0.000000	-3.443984	0.000000	0.000000	0.000000	-0.295597	0.308480	-0.736087	0.000000	0.000000	4.000000	33.000000	0.000000
2156.013662	0.167894	0.562176	0.061669	81.758530	75.949791	112.654648	3.206110	0.000000	-3.443984	0.000000	0.000000	0.000000	-0.295597	0.308480	-0.736087	0.000000	0.000000	4.000000	33.000000	0.000000
2156.016995	0.167894	0.562176	0.061669	81.758530	75.949791	112.654648	3.206110	0.000000	-3.443984	0.000000	0.000000	0.000000	-0.295597	0.308480	-0.736087	0.000000	0.000000	4.000000	33.000000	0.000000
2156.020329	0.166842	0.563163	0.059170	81.778351	76.145851	112.757813	3.083429	0.000000	-3.394717	0.000000	0.000000	0.000000	-0.315637	0.296218	-0.749548	0.000000	0.000000	4.000000	33.000000	0.000000
2156.023662	0.166842	0.563163	0.059170	81.778351	76.145851	112.757813	3.083429	0.000000	-3.394717	0.000000	0.000000	0.000000	-0.315637	0.296218	-0.749548	0.000000	0.000000	4.000000	33.000000	0.000000
2156.026995	0.166842	0.563163	0.059170	81.778351	76.145851	112.757813	3.083429	0.000000	-3.394717	0.000000	0.000000	0.000000	-0.315637	0.296218	-0.749548	0.000000	0.000000	4.000000	33.000000	0.000000
2156.030329	0.165707	0.564098	0.056655	81.801659	76.418304	113.069176	2.958504	0.000000	-3.342111	0.000000	0.000000	0.000000	-0.340708	0.280531	-0.754378	0.000000	0.000000	4.000000	33.000000	0.000000
2156.033662	0.165707	0.564098	0.056655	81.801659	76.418304	113.069176	2.958504	0.000000	-3.342111	0.000000	0.000000	0.000000	-0.340708	0.280531	-0.754378	0.000000	0.000000	4.000000	33.000000	0.000000
2156.036995	0.165707	0.564098	0.056655	81.801659	76.418304	113.069176	2.958504	0.000000	-3.342111	0.000000	0.000000	0.000000	-0.340708	0.280531	-0.754378	0.000000	0.000000	4.000000	33.000000	0.000000
2156.040329	0.164483	0.564963	0.054108	81.798264	76.791245	113.519958	2.832775	0.000000	-3.285326	0.000000	0.000000	0.000000	-0.366962	0.259340	-0.764118	0.000000	0.000000	4.000000	33.000000	0.000000
2156.043662	0.164483	0.564963	0.054108	81.798264	76.791245	113.519958	2.832775	0.000000	-3.285326	0.000000	0.000000	0.000000	-0.366962	0.259340	-0.764118	0.000000	0.000000	4.000000	33.000000	0.000000
2156.046995	0.164483	0.564963	0.054108	81.798264	76.791245	113.519958	2.832775	0.000000	-3.285326	0.000000	0.000000	0.000000	-0.366962	0.259340	-0.764118	0.000000	0.000000	4.000000	33.000000	0.000000
2156.050329	0.163182	0.565839	0.051637	81.715752	77.393753	114.293816	2.705422	0.000000	-3.224166	0.000000	0.000000	0.000000	-0.390395	0.262835	-0.741432	0.000000	0.000000	4.000000	33.000000	0.000000
2156.053662	0.163182	0.565839	0.051637	81.715752	77.393753	114.293816	2.705422	0.000000	-3.224166	0.000000	0.000000	0.000000	-0.390395	0.262835	-0.741432	0.000000	0.000000	4.000000	33.000000	0.000000
2156.056995	0.163182	0.565839	0.051637	81.715752	77.393753	114.293816	2.705422	0.000000	-3.224166	0.000000	0.000000	0.000000	-0.390395	0.262835	-0.741432	0.000000	0.000000	4.000000	33.000000	0.000000
2156.060329	0.161902	0.566714	0.049299	81.549477	78.117981	115.268349	2.581850	0.000000	-3.159100	0.000000	0.000000	0.000000	-0.384031	0.262570	-0.701548	0.000000	0.000000	4.000000	33.000000	0.000000
2156.063662	0.161902	0.566714	0.049299	81.549477	78.117981	115.268349	2.581850	0.000000	-3.159100	0.000000	0.000000	0.000000	-0.384031	0.262570	-0.701548	0.000000	0.000000	4.000000	33.000000	0.000000
2156.066995	0.161902	0.566714	0.049299	81.549477	78.117981	115.268349	2.581850	0.000000	-3.159100	0.000000	0.000000	0.000000	-0.384031	0.262570	-0.701548	0.000000	0.000000	4.000000	33.000000	0.000000
2156.070329	0.160544	0.567648	0.047113	81.311264	78.852470	116.313461	2.464925	0.000000	-3.095095	0.000000	0.000000	0.000000	-0.407416	0.280096	-0.655716	0.000000	0.000000	4.000000	33.000000	0.000000
2156.073662	0.160544	0.567648	0.047113	81.311264	78.852470	116.313461	2.464925	0.000000	-3.095095	0.000000	0.000000	0.000000	-0.407416	0.280096	-0.655716	0.000000	0.000000	4.000000	33.000000	0.000000
2156.076995	0.160544	0.567648	0.047113	81.311264	78.852470	116.313461	2.464925	0.000000	-3.095095	0.000000	0.000000	0.000000	-0.407416	0.280096	-0.655716	0.000000	0.000000	4.000000	33.000000	0.000000
2156.080329	0.159130	0.568610	0.045145	81.049919	79.485947	117.177673	2.355639	0.000000	-3.027193	0.000000	0.000000	0.000000	-0.424216	0.288613	-0.590420	0.000000	0.000000	4.000000	33.000000	0.000000
2156.083662	0.159130	0.568610	0.045145	81.049919	79.485947	117.177673	2.355639	0.000000	-3.027193	0.000000	0.000000	0.000000	-0.424216	0.288613	-0.590420	0.000000	0.000000	4.000000	33.000000	0.000000
2156.086995	0.159130	0.568610	0.045145	81.049919	79.485947	117.177673	2.355639	0.000000	-3.027193	0.000000	0.000000	0.000000	-0.424216	0.288613	-0.590420	0.000000	0.000000	4.000000	33.000000	0.000000
2156.090329	0.157708	0.569602	0.043379	80.809357	79.926361	117.514091	2.257236	0.000000	-2.956491	0.000000	0.000000	0.000000	-0.426478	0.297663	-0.529566	0.000000	0.000000	4.000000	33.000000	0.000000
2156.093662	0.157708	0.569602	0.043379	80.809357	79.926361	117.514091	2.257236	0.000000	-2.956491	0.000000	0.000000	0.000000	-0.426478	0.297663	-0.529566	0.000000	0.000000	4.000000	33.000000	0.000000
2156.096995	0.157708	0.569602	0.043379	80.809357	79.926361	117.514091	2.257236	0.000000	-2.956491	0.000000	0.000000	0.000000	-0.426478	0.297663	-0.529566	0.000000	0.000000	4.000000	33.000000	0.000000
2156.100329	0.156244	0.570513	0.041789	80.587852	80.243889	117.511726	2.168975	0.000000	-2.885411	0.000000	0.000000	0.000000	-0.439189	0.273368	-0.477149	0.000000	0.000000	4.000000	33.000000	0.000000
2156.103662	0.156244	0.570513	0.041789	80.587852	80.243889	117.511726	2.168975	0.000000	-2.885411	0.000000	0.000000	0.000000	-0.439189	0.273368	-0.477149	0.000000	0.000000	4.000000	33.000000	0.000000
2156.106995	0.156244	0.570513	0.041789	80.587852	80.243889	117.511726	2.168975	0.000000	-2.885411	0.000000	0.000000	0.000000	-0.439189	0.273368	-0.477149	0.000000	0.000000	4.000000	33.000000	0.000000
2156.110329	0.154742	0.571375	0.040301	80.382355	80.512428	117.399544	2.089450	0.000000	-2.812213	0.000000	0.000000	0.000000	-0.450806	0.258671	-0.446518	0.000000	0.000000	4.000000	33.000000	0.000000
2156.113662	0.154742	0.571375	0.040301	80.382355	80.512428	117.399544	2.089450	0.000000	-2.812213	0.000000	0.000000	0.000000	-0.450806	0.258671	-0.446518	0.000000	0.000000	4.000000	33.000000	0.000000
2156.116995	0.154742	0.571375	0.040301	80.382355	80.512428	117.399544	2.089450	0.000000	-2.812213	0.000000	0.000000	0.000000	-0.450806	0.258671	-0.446518	0.000000	0.000000	4.000000	33.000000	0.000000
2156.120329	0.153226	0.572161	0.038913	80.165291	80.794617	117.447304	2.015030	0.000000	-2.737078	0.000000	0.000000	0.000000	-0.454704	0.235820	-0.416242	0.000000	0.000000	4.000000	33.000000	0.000000
2156.123662	0.153226	0.572161	0.038913	80.165291	80.794617	117.447304	2.015030	0.000000	-2.737078	0.000000	0.000000	0.000000	-0.454704	0.235820	-0.416242	0.000000	0.000000	4.000000	33.000000	0.000000
2156.126995	0.153226	0.572161	0.038913	80.165291	80.794617	117.447304	2.015030	0.000000	-2.737078	0.000000	0.000000	0.000000	-0.454704	0.235820	-0.416242	0.000000	0.000000	4.000000	33.000000	0.000000
2156.130329	0.151711	0.572818	0.037505	79.926651	81.164093	117.937927	1.945657	0.000000	-2.661294	0.000000	0.000000	0.000000	-0.454415	0.196967	-0.422535	0.000000	0.000000	4.000000	33.000000	0.000000
2156.133662	0.151711	0.572818	0.037505	79.926651	81.164093	117.937927	1.945657	0.000000	-2.661294	0.000000	0.000000	0.000000	-0.454415	0.196967	-0.422535	0.000000	0.000000	4.000000	33.000000	0.000000
2156.136995	0.151711	0.572818	0.037505	79.926651	81.164093	117.937927	1.945657	0.000000	-2.661294	0.000000	0.000000	0.000000	-0.454415	0.196967	-0.422535	0.000000	0.000000	4.000000	33.000000	0.000000
2156.140329	0.150201	0.573392	0.036085	79.672157	81.599815	118.644623	1.875234	0.000000	-2.585558	0.000000	0.000000	0.000000	-0.453163	0.172360	-0.425764	0.000000	0.000000	4.000000	33.000000	0.000000
2156.143662	0.150201	0.573392	0.036085	79.672157	81.599815	118.644623	1.875234	0.000000	-2.585558	0.000000	0.000000	0.000000	-0.453163	0.172360	-0.425764	0.000000	0.000000	4.000000	33.000000	0.000000
2156.146995	0.150201	0.573392	0.036085	79.672157	81.599815	118.644623	1.875234	0.000000	-2.585558	0.000000	0.000000	0.000000	-0.453163	0.172360	-0.425764	0.000000	0.000000	4.000000	33.000000	0.000000
2156.150329	0.148608	0.573858	0.034623	79.423225	82.052437	119.200516	1.804273	0.000000	-2.510031	0.000000	0.000000	0.000000	-0.477790	0.139674	-0.438819	0.000000	0.000000	4.000000	33.000000	0.000000
2156.153662	0.148608	0.573858	0.034623	79.423225	82.052437	119.200516	1.804273	0.000000	-2.510031	0.000000	0.000000	0.000000	-0.477790	0.139674	-0.438819	0.000000	0.000000	4.000000	33.000000	0.000000
2156.156995	0.148608	0.573858	0.034623	79.423225	82.052437	119.200516	1.804273	0.000000	-2.510031	0.000000	0.000000	0.000000	-0.477790	0.139674	-0.438819	0.000000	0.000000	4.000000	33.000000	0.000000
2156.160329	0.146937	0.574280	0.033209	79.170471	82.516808	119.440842	1.731137	0.000000	-2.430399	0.000000	0.000000	0.000000	-0.501347	0.126529	-0.424140	0.000000	0.000000	4.000000	33.000000	0.000000
2156.163662	0.146937	0.574280	0.033209	79.170471	82.516808	119.440842	1.731137	0.000000	-2.430399	0.000000	0.000000	0.000000	-0.501347	0.126529	-0.424140	0.000000	0.000000	4.000000	33.000000	0.000000
2156.166995	0.146937	0.574280	0.033209	79.170471	82.516808	119.440842	1.731137	0.000000	-2.430399	0.000000	0.000000	0.000000	-0.501347	0.126529	-0.424140	0.000000	0.000000	4.000000	33.000000	0.000000
2156.170329	0.145172	0.574723	0.031876	78.895248	82.911049	119.538246	1.660447	0.000000	-2.346842	0.000000	0.000000	0.000000	-0.529346	0.133026	-0.399812	0.000000	0.000000	4.000000	33.000000	0.000000
2156.173662	0.145172	0.574723	0.031876	78.895248	82.911049	119.538246	1.660447	0.000000	-2.346842	0.000000	0.000000	0.000000	-0.529346	0.133026	-0.399812	0.000000	0.000000	4.000000	33.000000	0.000000
2156.176995	0.145172	0.574723	0.031876	78.895248	82.911049	119.538246	1.660447	0.000000	-2.346842	0.000000	0.000000	0.000000	-0.529346	0.133026	-0.399812	0.000000	0.000000	4.000000	33.000000	0.000000
2156.180329	0.143348	0.575226	0.030649	78.578712	83.256172	119.828323	1.593811	0.000000	-2.258617	0.000000	0.000000	0.000000	-0.547374	0.150739	-0.368154	0.000000	0.000000	4.000000	33.000000	0.000000
2156.183662	0.143348	0.575226	0.030649	78.578712	83.256172	119.828323	1.593811	0.000000	-2.258617	0.000000	0.000000	0.000000	-0.547374	0.150739	-0.368154	0.000000	0.000000	4.000000	33.000000	0.000000
2156.186995	0.143348	0.575226	0.030649	78.578712	83.256172	119.828323	1.593811	0.000000	-2.258617	0.000000	0.000000	0.000000	-0.547374	0.150739	-0.368154	0.000000	0.000000	4.000000	33.000000	0.000000
2156.190329	0.141468	0.575806	0.029543	78.242569	83.481827	120.251099	1.532452	0.000000	-2.167388	0.000000	0.000000	0.000000	-0.563976	0.174004	-0.331850	0.000000	0.000000	4.000000	33.000000	0.000000
2156.193662	0.141468	0.575806	0.029543	78.242569	83.481827	120.251099	1.532452	0.000000	-2.167388	0.000000	0.000000	0.000000	-0.563976	0.174004	-0.331850	0.000000	0.000000	4.000000	33.000000	0.000000
2156.196995	0.141468	0.575806	0.029543	78.242569	83.481827	120.251099	1.532452	0.000000	-2.167388	0.000000	0.000000	0.000000	-0.563976	0.174004	-0.331850	0.000000	0.000000	4.000000	33.000000	0.000000
2156.200329	0.139558	0.576427	0.028647	77.920158	83.580490	120.660309	1.477144	0.000000	-2.073393	0.000000	0.000000	0.000000	-0.572925	0.186456	-0.268900	0.000000	0.000000	4.000000	33.000000	0.000000
2156.203662	0.139558	0.576427	0.028647	77.920158	83.580490	120.660309	1.477144	0.000000	-2.073393	0.000000	0.000000	0.000000	-0.572925	0.186456	-0.268900	0.000000	0.000000	4.000000	33.000000	0.000000
2156.206995	0.139558	0.576427	0.028647	77.920158	83.580490	120.660309	1.477144	0.000000	-2.073393	0.000000	0.000000	0.000000	-0.572925	0.186456	-0.268900	0.000000	0.000000	4.000000	33.000000	0.000000
2156.210329	0.137676	0.577082	0.027902	77.650856	83.560532	120.777405	1.432327	0.000000	-1.977905	0.000000	0.000000	0.000000	-0.564766	0.196406	-0.223422	0.000000	0.000000	4.000000	33.000000	0.000000
2156.213662	0.137676	0.577082	0.027902	77.650856	83.560532	120.777405	1.432327	0.000000	-1.977905	0.000000	0.000000	0.000000	-0.564766	0.196406	-0.223422	0.000000	0.000000	4.000000	33.000000	0.000000
2156.216995	0.137676	0.577082	0.027902	77.650856	83.560532	120.777405	1.432327	0.000000	-1.977905	0.000000	0.000000	0.000000	-0.564766	0.196406	-0.223422	0.000000	0.000000	4.000000	33.000000	0.000000
2156.220329	0.135820	0.577670	0.027312	77.450066	83.452835	120.618095	1.395090	0.000000	-1.883778	0.000000	0.000000	0.000000	-0.556737	0.176364	-0.176940	0.000000	0.000000	4.000000	33.000000	0.000000
2156.223662	0.135820	0.577670	0.027312	77.450066	83.452835	120.618095	1.395090	0.000000	-1.883778	0.000000	0.000000	0.000000	-0.556737	0.176364	-0.176940	0.000000	0.000000	4.000000	33.000000	0.000000
2156.226995	0.135820	0.577670	0.027312	77.450066	83.452835	120.618095	1.395090	0.000000	-1.883778	0.000000	0.000000	0.000000	-0.556737	0.176364	-0.176940	0.000000	0.000000	4.000000	33.000000	0.000000
2156.230329	0.134029	0.578201	0.026843	77.306488	83.292137	120.331367	1.365600	0.000000	-1.790988	0.000000	0.000000	0.000000	-0.537163	0.159375	-0.140812	0.000000	0.000000	4.000000	33.000000	0.000000
2156.233662	0.134029	0.578201	0.026843	77.306488	83.292137	120.331367	1.365600	0.000000	-1.790988	0.000000	0.000000	0.000000	-0.537163	0.159375	-0.140812	0.000000	0.000000	4.000000	33.000000	0.000000
2156.236995	0.134029	0.578201	0.026843	77.306488	83.292137	120.331367	1.365600	0.000000	-1.790988	0.000000	0.000000	0.000000	-0.537163	0.159375	-0.140812	0.000000	0.000000	4.000000	33.000000	0.000000
2156.240329	0.132304	0.578649	0.026501	77.214966	83.108612	120.169418	1.342132	0.000000	-1.701461	0.000000	0.000000	0.000000	-0.517434	0.134489	-0.102457	0.000000	0.000000	4.000000	33.000000	0.000000
2156.243662	0.132304	0.578649	0.026501	77.214966	83.108612	120.169418	1.342132	0.000000	-1.701461	0.000000	0.000000	0.000000	-0.517434	0.134489	-0.102457	0.000000	0.000000	4.000000	33.000000	0.000000
2156.246995	0.132304	0.578649	0.026501	77.214966	83.108612	120.169418	1.342132	0.000000	-1.701461	0.000000	0.000000	0.000000	-0.517434	0.134489	-0.102457	0.000000	0.000000	4.000000	33.000000	0.000000
2156.250329	0.130663	0.578997	0.026266	77.158089	82.912743	120.150078	1.325055	0.000000	-1.615222	0.000000	0.000000	0.000000	-0.492499	0.104336	-0.070500	0.000000	0.000000	4.000000	33.000000	0.000000
2156.253662	0.130663	0.578997	0.026266	77.158089	82.912743	120.150078	1.325055	0.000000	-1.615222	0.000000	0.000000	0.000000	-0.492499	0.104336	-0.070500	0.000000	0.000000	4.000000	33.000000	0.000000
2156.256995	0.130663	0.578997	0.026266	77.158089	82.912743	120.150078	1.325055	0.000000	-1.615222	0.000000	0.000000	0.000000	-0.492499	0.104336	-0.070500	0.000000	0.000000	4.000000	33.000000	0.000000
2156.260329	0.129127	0.579318	0.026136	77.134628	82.694984	120.109207	1.313305	0.000000	-1.533139	0.000000	0.000000	0.000000	-0.460745	0.096385	-0.039065	0.000000	0.000000	4.000000	33.000000	0.000000
2156.263662	0.129127	0.579318	0.026136	77.134628	82.694984	120.109207	1.313305	0.000000	-1.533139	0.000000	0.000000	0.000000	-0.460745	0.096385	-0.039065	0.000000	0.000000	4.000000	33.000000	0.000000
2156.266995	0.129127	0.579318	0.026136	77.134628	82.694984	120.109207	1.313305	0.000000	-1.533139	0.000000	0.000000	0.000000	-0.460745	0.096385	-0.039065	0.000000	0.000000	4.000000	33.000000	0.000000
2156.270329	0.127689	0.579615	0.026179	77.129097	82.457176	120.012329	1.306795	0.000000	-1.456348	0.000000	0.000000	0.000000	-0.431343	0.088902	0.012946	0.000000	0.000000	4.000000	33.000000	0.000000
2156.273662	0.127689	0.579615	0.026179	77.129097	82.457176	120.012329	1.306795	0.000000	-1.456348	0.000000	0.000000	0.000000	-0.431343	0.088902	0.012946	0.000000	0.000000	4.000000	33.000000	0.000000
2156.276995	0.127689	0.579615	0.026179	77.129097	82.457176	120.012329	1.306795	0.000000	-1.456348	0.000000	0.000000	0.000000	-0.431343	0.088902	0.012946	0.000000	0.000000	4.000000	33.000000	0.000000
2156.280329	0.126381	0.579897	0.026429	77.117149	82.175560	119.770782	1.308952	0.000000	-1.384458	0.000000	0.000000	0.000000	-0.392477	0.084554	0.075093	0.000000	0.000000	4.000000	33.000000	0.000000
2156.283662	0.126381	0.579897	0.026429	77.117149	82.175560	119.770782	1.308952	0.000000	-1.384458	0.000000	0.000000	0.000000	-0.392477	0.084554	0.075093	0.000000	0.000000	4.000000	33.000000	0.000000
2156.286995	0.126381	0.579897	0.026429	77.117149	82.175560	119.770782	1.308952	0.000000	-1.384458	0.000000	0.000000	0.000000	-0.392477	0.084554	0.075093	0.000000	0.000000	4.000000	33.000000	0.000000
2156.290329	0.125147	0.580200	0.026871	77.106323	81.860443	119.314201	1.321468	0.000000	-1.319045	0.000000	0.000000	0.000000	-0.370166	0.091143	0.132377	0.000000	0.000000	4.000000	33.000000	0.000000
2156.293662	0.125147	0.580200	0.026871	77.106323	81.860443	119.314201	1.321468	0.000000	-1.319045	0.000000	0.000000	0.000000	-0.370166	0.091143	0.132377	0.000000	0.000000	4.000000	33.000000	0.000000
2156.296995	0.125147	0.580200	0.026871	77.106323	81.860443	119.314201	1.321468	0.000000	-1.319045	0.000000	0.000000	0.000000	-0.370166	0.091143	0.132377	0.000000	0.000000	4.000000	33.000000	0.000000
2156.300329	0.124072	0.580500	0.027554	77.105186	81.474297	118.739372	1.343531	0.000000	-1.257350	0.000000	0.000000	0.000000	-0.322391	0.089943	0.204904	0.000000	0.000000	4.000000	33.000000	0.000000
2156.303662	0.124072	0.580500	0.027554	77.105186	81.474297	118.739372	1.343531	0.000000	-1.257350	0.000000	0.000000	0.000000	-0.322391	0.089943	0.204904	0.000000	0.000000	4.000000	33.000000	0.000000
2156.306995	0.124072	0.580500	0.027554	77.105186	81.474297	118.739372	1.343531	0.000000	-1.257350	0.000000	0.000000	0.000000	-0.322391	0.089943	0.204904	0.000000	0.000000	4.000000	33.000000	0.000000
2156.310329	0.123082	0.580777	0.028481	77.145004	81.025993	118.249794	1.377681	0.000000	-1.203618	0.000000	0.000000	0.000000	-0.297077	0.083184	0.278103	0.000000	0.000000	4.000000	33.000000	0.000000
2156.313662	0.123082	0.580777	0.028481	77.145004	81.025993	118.249794	1.377681	0.000000	-1.203618	0.000000	0.000000	0.000000	-0.297077	0.083184	0.278103	0.000000	0.000000	4.000000	33.000000	0.000000
2156.316995	0.123082	0.580777	0.028481	77.145004	81.025993	118.249794	1.377681	0.000000	-1.203618	0.000000	0.000000	0.000000	-0.297077	0.083184	0.278103	0.000000	0.000000	4.000000	33.000000	0.000000
2156.320329	0.122205	0.581031	0.029579	77.271614	80.551102	117.732040	1.424032	0.000000	-1.154105	0.000000	0.000000	0.000000	-0.263050	0.076007	0.329449	0.000000	0.000000	4.000000	33.000000	0.000000
2156.323662	0.122205	0.581031	0.029579	77.271614	80.551102	117.732040	1.424032	0.000000	-1.154105	0.000000	0.000000	0.000000	-0.263050	0.076007	0.329449	0.000000	0.000000	4.000000	33.000000	0.000000
2156.326995	0.122205	0.581031	0.029579	77.271614	80.551102	117.732040	1.424032	0.000000	-1.154105	0.000000	0.000000	0.000000	-0.263050	0.076007	0.329449	0.000000	0.000000	4.000000	33.000000	0.000000
2156.330329	0.121477	0.581176	0.030795	77.500092	80.170609	117.206215	1.478940	0.000000	-1.110264	0.000000	0.000000	0.000000	-0.218508	0.043664	0.364916	0.000000	0.000000	4.000000	33.000000	0.000000
2156.333662	0.121477	0.581176	0.030795	77.500092	80.170609	117.206215	1.478940	0.000000	-1.110264	0.000000	0.000000	0.000000	-0.218508	0.043664	0.364916	0.000000	0.000000	4.000000	33.000000	0.000000
2156.336995	0.121477	0.581176	0.030795	77.500092	80.170609	117.206215	1.478940	0.000000	-1.110264	0.000000	0.000000	0.000000	-0.218508	0.043664	0.364916	0.000000	0.000000	4.000000	33.000000	0.000000
2156.340329	0.120874	0.581213	0.032136	77.819649	80.235336	117.036018	1.539759	0.000000	-1.073846	0.000000	0.000000	0.000000	-0.180951	0.011039	0.402267	0.000000	0.000000	4.000000	33.000000	0.000000
2156.343662	0.120874	0.581213	0.032136	77.819649	80.235336	117.036018	1.539759	0.000000	-1.073846	0.000000	0.000000	0.000000	-0.180951	0.011039	0.402267	0.000000	0.000000	4.000000	33.000000	0.000000
2156.346995	0.120874	0.581213	0.032136	77.819649	80.235336	117.036018	1.539759	0.000000	-1.073846	0.000000	0.000000	0.000000	-0.180951	0.011039	0.402267	0.000000	0.000000	4.000000	33.000000	0.000000
2156.350329	0.120383	0.581185	0.033550	78.198441	80.728081	117.243805	1.606804	0.000000	-1.043687	0.000000	0.000000	0.000000	-0.147251	-0.008307	0.424117	0.000000	0.000000	4.000000	33.000000	0.000000
2156.353662	0.120383	0.581185	0.033550	78.198441	80.728081	117.243805	1.606804	0.000000	-1.043687	0.000000	0.000000	0.000000	-0.147251	-0.008307	0.424117	0.000000	0.000000	4.000000	33.000000	0.000000
2156.356995	0.120383	0.581185	0.033550	78.198441	80.728081	117.243805	1.606804	0.000000	-1.043687	0.000000	0.000000	0.000000	-0.147251	-0.008307	0.424117	0.000000	0.000000	4.000000	33.000000	0.000000
2156.360329	0.120014	0.581102	0.035075	78.585045	81.462761	117.679054	1.677490	0.000000	-1.019146	0.000000	0.000000	0.000000	-0.110633	-0.025023	0.457628	0.000000	0.000000	4.000000	33.000000	0.000000
2156.363662	0.120014	0.581102	0.035075	78.585045	81.462761	117.679054	1.677490	0.000000	-1.019146	0.000000	0.000000	0.000000	-0.110633	-0.025023	0.457628	0.000000	0.000000	4.000000	33.000000	0.000000
2156.366995	0.120014	0.581102	0.035075	78.585045	81.462761	117.679054	1.677490	0.000000	-1.019146	0.000000	0.000000	0.000000	-0.110633	-0.025023	0.457628	0.000000	0.000000	4.000000	33.000000	0.000000
2156.370329	0.119736	0.580963	0.036785	78.963432	82.286270	118.208542	1.753761	0.000000	-1.000707	0.000000	0.000000	0.000000	-0.083565	-0.041828	0.512923	0.000000	0.000000	4.000000	33.000000	0.000000
2156.373662	0.119736	0.580963	0.036785	78.963432	82.286270	118.208542	1.753761	0.000000	-1.000707	0.000000	0.000000	0.000000	-0.083565	-0.041828	0.512923	0.000000	0.000000	4.000000	33.000000	0.000000
2156.376995	0.119736	0.580963	0.036785	78.963432	82.286270	118.208542	1.753761	0.000000	-1.000707	0.000000	0.000000	0.000000	-0.083565	-0.041828	0.512923	0.000000	0.000000	4.000000	33.000000	0.000000
2156.380329	0.119595	0.580840	0.038670	79.338745	83.016914	118.637146	1.839248	0.000000	-0.986780	0.000000	0.000000	0.000000	-0.042303	-0.036789	0.565557	0.000000	0.000000	4.000000	33.000000	0.000000
2156.383662	0.119595	0.580840	0.038670	79.338745	83.016914	118.637146	1.839248	0.000000	-0.986780	0.000000	0.000000	0.000000	-0.042303	-0.036789	0.565557	0.000000	0.000000	4.000000	33.000000	0.000000
2156.386995	0.119595	0.580840	0.038670	79.338745	83.016914	118.637146	1.839248	0.000000	-0.986780	0.000000	0.000000	0.000000	-0.042303	-0.036789	0.565557	0.000000	0.000000	4.000000	33.000000	0.000000
2156.390329	0.119547	0.580677	0.040755	79.720238	83.594521	118.895752	1.933508	0.000000	-0.979729	0.000000	0.000000	0.000000	-0.014218	-0.048878	0.625355	0.000000	0.000000	4.000000	33.000000	0.000000
2156.393662	0.119547	0.580677	0.040755	79.720238	83.594521	118.895752	1.933508	0.000000	-0.979729	0.000000	0.000000	0.000000	-0.014218	-0.048878	0.625355	0.000000	0.000000	4.000000	33.000000	0.000000
2156.396995	0.119547	0.580677	0.040755	79.720238	83.594521	118.895752	1.933508	0.000000	-0.979729	0.000000	0.000000	0.000000	-0.014218	-0.048878	0.625355	0.000000	0.000000	4.000000	33.000000	0.000000
2156.400329	0.119608	0.580462	0.042993	80.116425	84.055511	119.016159	2.037734	0.000000	-0.977359	0.000000	0.000000	0.000000	0.018136	-0.064406	0.671646	0.000000	0.000000	4.000000	33.000000	0.000000
2156.403662	0.119608	0.580462	0.042993	80.116425	84.055511	119.016159	2.037734	0.000000	-0.977359	0.000000	0.000000	0.000000	0.018136	-0.064406	0.671646	0.000000	0.000000	4.000000	33.000000	0.000000
2156.406995	0.119608	0.580462	0.042993	80.116425	84.055511	119.016159	2.037734	0.000000	-0.977359	0.000000	0.000000	0.000000	0.018136	-0.064406	0.671646	0.000000	0.000000	4.000000	33.000000	0.000000
2156.410329	0.119772	0.580175	0.045370	80.517097	84.425774	119.034843	2.149675	0.000000	-0.980382	0.000000	0.000000	0.000000	0.049432	-0.086149	0.712900	0.000000	0.000000	4.000000	33.000000	0.000000
2156.413662	0.119772	0.580175	0.045370	80.517097	84.425774	119.034843	2.149675	0.000000	-0.980382	0.000000	0.000000	0.000000	0.049432	-0.086149	0.712900	0.000000	0.000000	4.000000	33.000000	0.000000
2156.416995	0.119772	0.580175	0.045370	80.517097	84.425774	119.034843	2.149675	0.000000	-0.980382	0.000000	0.000000	0.000000	0.049432	-0.086149	0.712900	0.000000	0.000000	4.000000	33.000000	0.000000
2156.420329	0.120057	0.579804	0.047839	80.929207	84.877953	119.123489	2.268492	0.000000	-0.988621	0.000000	0.000000	0.000000	0.085317	-0.111361	0.740649	0.000000	0.000000	4.000000	33.000000	0.000000
2156.423662	0.120057	0.579804	0.047839	80.929207	84.877953	119.123489	2.268492	0.000000	-0.988621	0.000000	0.000000	0.000000	0.085317	-0.111361	0.740649	0.000000	0.000000	4.000000	33.000000	0.000000
2156.426995	0.120057	0.579804	0.047839	80.929207	84.877953	119.123489	2.268492	0.000000	-0.988621	0.000000	0.000000	0.000000	0.085317	-0.111361	0.740649	0.000000	0.000000	4.000000	33.000000	0.000000
2156.430329	0.120423	0.579347	0.050344	81.319702	85.606262	119.506363	2.391933	0.000000	-1.002840	0.000000	0.000000	0.000000	0.109953	-0.137050	0.751615	0.000000	0.000000	4.000000	33.000000	0.000000
2156.433662	0.120423	0.579347	0.050344	81.319702	85.606262	119.506363	2.391933	0.000000	-1.002840	0.000000	0.000000	0.000000	0.109953	-0.137050	0.751615	0.000000	0.000000	4.000000	33.000000	0.000000
2156.436995	0.120423	0.579347	0.050344	81.319702	85.606262	119.506363	2.391933	0.000000	-1.002840	0.000000	0.000000	0.000000	0.109953	-0.137050	0.751615	0.000000	0.000000	4.000000	33.000000	0.000000
2156.440329	0.120912	0.578794	0.052836	81.673927	86.944672	120.530807	2.517202	0.000000	-1.021165	0.000000	0.000000	0.000000	0.146661	-0.165974	0.747462	0.000000	0.000000	4.000000	33.000000	0.000000
2156.443662	0.120912	0.578794	0.052836	81.673927	86.944672	120.530807	2.517202	0.000000	-1.021165	0.000000	0.000000	0.000000	0.146661	-0.165974	0.747462	0.000000	0.000000	4.000000	33.000000	0.000000
2156.446995	0.120912	0.578794	0.052836	81.673927	86.944672	120.530807	2.517202	0.000000	-1.021165	0.000000	0.000000	0.000000	0.146661	-0.165974	0.747462	0.000000	0.000000	4.000000	33.000000	0.000000
2156.450329	0.121525	0.578143	0.055313	81.967010	89.040154	122.364319	2.641779	0.000000	-1.045609	0.000000	0.000000	0.000000	0.183874	-0.195208	0.743108	0.000000	0.000000	4.000000	33.000000	0.000000
2156.453662	0.121525	0.578143	0.055313	81.967010	89.040154	122.364319	2.641779	0.000000	-1.045609	0.000000	0.000000	0.000000	0.183874	-0.195208	0.743108	0.000000	0.000000	4.000000	33.000000	0.000000
2156.456995	0.121525	0.578143	0.055313	81.967010	89.040154	122.364319	2.641779	0.000000	-1.045609	0.000000	0.000000	0.000000	0.183874	-0.195208	0.743108	0.000000	0.000000	4.000000	33.000000	0.000000
2156.460329	0.122199	0.577424	0.057719	82.179787	91.681053	124.801712	2.765630	0.000000	-1.076255	0.000000	0.000000	0.000000	0.202169	-0.215859	0.721951	0.000000	0.000000	4.000000	33.000000	0.000000
2156.463662	0.122199	0.577424	0.057719	82.179787	91.681053	124.801712	2.765630	0.000000	-1.076255	0.000000	0.000000	0.000000	0.202169	-0.215859	0.721951	0.000000	0.000000	4.000000	33.000000	0.000000
2156.466995	0.122199	0.577424	0.057719	82.179787	91.681053	124.801712	2.765630	0.000000	-1.076255	0.000000	0.000000	0.000000	0.202169	-0.215859	0.721951	0.000000	0.000000	4.000000	33.000000	0.000000
2156.470329	0.122940	0.576625	0.060077	82.328339	94.471474	127.429924	2.885956	0.000000	-1.109950	0.000000	0.000000	0.000000	0.222351	-0.239534	0.707394	0.000000	0.000000	4.000000	33.000000	0.000000
2156.473662	0.122940	0.576625	0.060077	82.328339	94.471474	127.429924	2.885956	0.000000	-1.109950	0.000000	0.000000	0.000000	0.222351	-0.239534	0.707394	0.000000	0.000000	4.000000	33.000000	0.000000
2156.476995	0.122940	0.576625	0.060077	82.328339	94.471474	127.429924	2.885956	0.000000	-1.109950	0.000000	0.000000	0.000000	0.222351	-0.239534	0.707394	0.000000	0.000000	4.000000	33.000000	0.000000
2156.480329	0.123693	0.575787	0.062369	82.433533	97.206947	130.025772	3.003855	0.000000	-1.147008	0.000000	0.000000	0.000000	0.225983	-0.251527	0.687691	0.000000	0.000000	4.000000	33.000000	0.000000
2156.483662	0.123693	0.575787	0.062369	82.433533	97.206947	130.025772	3.003855	0.000000	-1.147008	0.000000	0.000000	0.000000	0.225983	-0.251527	0.687691	0.000000	0.000000	4.000000	33.000000	0.000000
2156.486995	0.123693	0.575787	0.062369	82.433533	97.206947	130.025772	3.003855	0.000000	-1.147008	0.000000	0.000000	0.000000	0.225983	-0.251527	0.687691	0.000000	0.000000	4.000000	33.000000	0.000000
2156.490329	0.124497	0.574936	0.064644	82.511063	99.656067	132.345718	3.118470	0.000000	-1.184672	0.000000	0.000000	0.000000	0.240987	-0.255183	0.682369	0.000000	0.000000	4.000000	33.000000	0.000000
2156.493662	0.124497	0.574936	0.064644	82.511063	99.656067	132.345718	3.118470	0.000000	-1.184672	0.000000	0.000000	0.000000	0.240987	-0.255183	0.682369	0.000000	0.000000	4.000000	33.000000	0.000000
2156.496995	0.124497	0.574936	0.064644	82.511063	99.656067	132.345718	3.118470	0.000000	-1.184672	0.000000	0.000000	0.000000	0.240987	-0.255183	0.682369	0.000000	0.000000	4.000000	33.000000	0.000000
2156.500329	0.125333	0.574057	0.066825	82.562828	101.817764	134.392075	3.232198	0.000000	-1.224836	0.000000	0.000000	0.000000	0.250742	-0.263852	0.654234	0.000000	0.000000	4.000000	33.000000	0.000000
2156.503662	0.125333	0.574057	0.066825	82.562828	101.817764	134.392075	3.232198	0.000000	-1.224836	0.000000	0.000000	0.000000	0.250742	-0.263852	0.654234	0.000000	0.000000	4.000000	33.000000	0.000000
2156.506995	0.125333	0.574057	0.066825	82.562828	101.817764	134.392075	3.232198	0.000000	-1.224836	0.000000	0.000000	0.000000	0.250742	-0.263852	0.654234	0.000000	0.000000	4.000000	33.000000	0.000000
2156.510329	0.126264	0.573176	0.068953	82.583969	103.633530	136.110336	3.341237	0.000000	-1.266627	0.000000	0.000000	0.000000	0.279508	-0.264161	0.638627	0.000000	0.000000	4.000000	33.000000	0.000000
2156.513662	0.126264	0.573176	0.068953	82.583969	103.633530	136.110336	3.341237	0.000000	-1.266627	0.000000	0.000000	0.000000	0.279508	-0.264161	0.638627	0.000000	0.000000	4.000000	33.000000	0.000000
2156.516995	0.126264	0.573176	0.068953	82.583969	103.633530	136.110336	3.341237	0.000000	-1.266627	0.000000	0.000000	0.000000	0.279508	-0.264161	0.638627	0.000000	0.000000	4.000000	33.000000	0.000000
2156.520329	0.127263	0.572306	0.071014	82.571861	105.059120	137.459442	3.447675	0.000000	-1.313211	0.000000	0.000000	0.000000	0.299519	-0.261126	0.618125	0.000000	0.000000	4.000000	33.000000	0.000000
2156.523662	0.127263	0.572306	0.071014	82.571861	105.059120	137.459442	3.447675	0.000000	-1.313211	0.000000	0.000000	0.000000	0.299519	-0.261126	0.618125	0.000000	0.000000	4.000000	33.000000	0.000000
2156.526995	0.127263	0.572306	0.071014	82.571861	105.059120	137.459442	3.447675	0.000000	-1.313211	0.000000	0.000000	0.000000	0.299519	-0.261126	0.618125	0.000000	0.000000	4.000000	33.000000	0.000000
2156.530329	0.128360	0.571406	0.073028	82.548073	106.155563	138.483292	3.550695	0.000000	-1.363131	0.000000	0.000000	0.000000	0.329355	-0.270066	0.604137	0.000000	0.000000	4.000000	33.000000	0.000000
2156.533662	0.128360	0.571406	0.073028	82.548073	106.155563	138.483292	3.550695	0.000000	-1.363131	0.000000	0.000000	0.000000	0.329355	-0.270066	0.604137	0.000000	0.000000	4.000000	33.000000	0.000000
2156.536995	0.128360	0.571406	0.073028	82.548073	106.155563	138.483292	3.550695	0.000000	-1.363131	0.000000	0.000000	0.000000	0.329355	-0.270066	0.604137	0.000000	0.000000	4.000000	33.000000	0.000000
2156.540329	0.129554	0.570486	0.074972	82.529160	107.040016	139.288086	3.651385	0.000000	-1.418024	0.000000	0.000000	0.000000	0.357914	-0.275724	0.583411	0.000000	0.000000	4.000000	33.000000	0.000000
2156.543662	0.129554	0.570486	0.074972	82.529160	107.040016	139.288086	3.651385	0.000000	-1.418024	0.000000	0.000000	0.000000	0.357914	-0.275724	0.583411	0.000000	0.000000	4.000000	33.000000	0.000000
2156.546995	0.129554	0.570486	0.074972	82.529160	107.040016	139.288086	3.651385	0.000000	-1.418024	0.000000	0.000000	0.000000	0.357914	-0.275724	0.583411	0.000000	0.000000	4.000000	33.000000	0.000000
2156.550329	0.130853	0.569527	0.076891	82.515045	107.605354	139.764877	3.748620	0.000000	-1.477676	0.000000	0.000000	0.000000	0.389969	-0.287907	0.575573	0.000000	0.000000	4.000000	33.000000	0.000000
2156.553662	0.130853	0.569527	0.076891	82.515045	107.605354	139.764877	3.748620	0.000000	-1.477676	0.000000	0.000000	0.000000	0.389969	-0.287907	0.575573	0.000000	0.000000	4.000000	33.000000	0.000000
2156.556995	0.130853	0.569527	0.076891	82.515045	107.605354	139.764877	3.748620	0.000000	-1.477676	0.000000	0.000000	0.000000	0.389969	-0.287907	0.575573	0.000000	0.000000	4.000000	33.000000	0.000000
2156.560329	0.132256	0.568537	0.078761	82.511482	107.731865	139.796188	3.844549	0.000000	-1.542671	0.000000	0.000000	0.000000	0.420720	-0.296831	0.560946	0.000000	0.000000	4.000000	33.000000	0.000000
2156.563662	0.132256	0.568537	0.078761	82.511482	107.731865	139.796188	3.844549	0.000000	-1.542671	0.000000	0.000000	0.000000	0.420720	-0.296831	0.560946	0.000000	0.000000	4.000000	33.000000	0.000000
2156.566995	0.132256	0.568537	0.078761	82.511482	107.731865	139.796188	3.844549	0.000000	-1.542671	0.000000	0.000000	0.000000	0.420720	-0.296831	0.560946	0.000000	0.000000	4.000000	33.000000	0.000000
2156.570329	0.133782	0.567529	0.080553	82.509987	107.715607	139.677063	3.938040	0.000000	-1.612791	0.000000	0.000000	0.000000	0.457807	-0.302381	0.537678	0.000000	0.000000	4.000000	33.000000	0.000000
2156.573662	0.133782	0.567529	0.080553	82.509987	107.715607	139.677063	3.938040	0.000000	-1.612791	0.000000	0.000000	0.000000	0.457807	-0.302381	0.537678	0.000000	0.000000	4.000000	33.000000	0.000000
2156.576995	0.133782	0.567529	0.080553	82.509987	107.715607	139.677063	3.938040	0.000000	-1.612791	0.000000	0.000000	0.000000	0.457807	-0.302381	0.537678	0.000000	0.000000	4.000000	33.000000	0.000000
2156.580329	0.135457	0.566534	0.082255	82.514389	107.615372	139.455505	4.027653	0.000000	-1.689093	0.000000	0.000000	0.000000	0.502454	-0.298670	0.510461	0.000000	0.000000	4.000000	33.000000	0.000000
2156.583662	0.135457	0.566534	0.082255	82.514389	107.615372	139.455505	4.027653	0.000000	-1.689093	0.000000	0.000000	0.000000	0.502454	-0.298670	0.510461	0.000000	0.000000	4.000000	33.000000	0.000000
2156.586995	0.135457	0.566534	0.082255	82.514389	107.615372	139.455505	4.027653	0.000000	-1.689093	0.000000	0.000000	0.000000	0.502454	-0.298670	0.510461	0.000000	0.000000	4.000000	33.000000	0.000000
2156.590329	0.137326	0.565566	0.083932	82.529503	106.994415	138.697983	4.112730	0.000000	-1.772835	0.000000	0.000000	0.000000	0.560834	-0.290310	0.503299	0.000000	0.000000	4.000000	33.000000	0.000000
2156.593662	0.137326	0.565566	0.083932	82.529503	106.994415	138.697983	4.112730	0.000000	-1.772835	0.000000	0.000000	0.000000	0.560834	-0.290310	0.503299	0.000000	0.000000	4.000000	33.000000	0.000000
2156.596995	0.137326	0.565566	0.083932	82.529503	106.994415	138.697983	4.112730	0.000000	-1.772835	0.000000	0.000000	0.000000	0.560834	-0.290310	0.503299	0.000000	0.000000	4.000000	33.000000	0.000000
2156.600329	0.139338	0.564688	0.085586	82.558929	105.664063	137.216660	4.196613	0.000000	-1.866307	0.000000	0.000000	0.000000	0.603426	-0.263550	0.496083	0.000000	0.000000	4.000000	33.000000	0.000000
2156.603662	0.139338	0.564688	0.085586	82.558929	105.664063	137.216660	4.196613	0.000000	-1.866307	0.000000	0.000000	0.000000	0.603426	-0.263550	0.496083	0.000000	0.000000	4.000000	33.000000	0.000000
2156.606995	0.139338	0.564688	0.085586	82.558929	105.664063	137.216660	4.196613	0.000000	-1.866307	0.000000	0.000000	0.000000	0.603426	-0.263550	0.496083	0.000000	0.000000	4.000000	33.000000	0.000000
2156.610329	0.141492	0.563899	0.087214	82.598511	103.575500	134.964569	4.279294	0.000000	-1.966878	0.000000	0.000000	0.000000	0.646417	-0.236568	0.488475	0.000000	0.000000	4.000000	33.000000	0.000000
2156.613662	0.141492	0.563899	0.087214	82.598511	103.575500	134.964569	4.279294	0.000000	-1.966878	0.000000	0.000000	0.000000	0.646417	-0.236568	0.488475	0.000000	0.000000	4.000000	33.000000	0.000000
2156.616995	0.141492	0.563899	0.087214	82.598511	103.575500	134.964569	4.279294	0.000000	-1.966878	0.000000	0.000000	0.000000	0.646417	-0.236568	0.488475	0.000000	0.000000	4.000000	33.000000	0.000000
2156.620329	0.143787	0.563182	0.088800	82.677261	100.775955	131.949127	4.360706	0.000000	-2.074614	0.000000	0.000000	0.000000	0.688564	-0.215055	0.475715	0.000000	0.000000	4.000000	33.000000	0.000000
2156.623662	0.143787	0.563182	0.088800	82.677261	100.775955	131.949127	4.360706	0.000000	-2.074614	0.000000	0.000000	0.000000	0.688564	-0.215055	0.475715	0.000000	0.000000	4.000000	33.000000	0.000000
2156.626995	0.143787	0.563182	0.088800	82.677261	100.775955	131.949127	4.360706	0.000000	-2.074614	0.000000	0.000000	0.000000	0.688564	-0.215055	0.475715	0.000000	0.000000	4.000000	33.000000	0.000000
2156.630329	0.146170	0.562488	0.090345	82.783440	97.658424	128.566559	4.439992	0.000000	-2.189374	0.000000	0.000000	0.000000	0.714643	-0.208314	0.463635	0.000000	0.000000	4.000000	33.000000	0.000000
2156.633662	0.146170	0.562488	0.090345	82.783440	97.658424	128.566559	4.439992	0.000000	-2.189374	0.000000	0.000000	0.000000	0.714643	-0.208314	0.463635	0.000000	0.000000	4.000000	33.000000	0.000000
2156.636995	0.146170	0.562488	0.090345	82.783440	97.658424	128.566559	4.439992	0.000000	-2.189374	0.000000	0.000000	0.000000	0.714643	-0.208314	0.463635	0.000000	0.000000	4.000000	33.000000	0.000000
2156.640329	0.148649	0.561823	0.091886	82.905251	94.447258	125.044685	4.452310	0.000000	-2.275288	0.000000	0.000000	0.000000	0.743866	-0.199343	0.462277	0.000000	0.000000	4.000000	33.000000	0.000000
2156.643662	0.148649	0.561823	0.091886	82.905251	94.447258	125.044685	4.452310	0.000000	-2.275288	0.000000	0.000000	0.000000	0.743866	-0.199343	0.462277	0.000000	0.000000	4.000000	33.000000	0.000000
2156.646995	0.148649	0.561823	0.091886	82.905251	94.447258	125.044685	4.452310	0.000000	-2.275288	0.000000	0.000000	0.000000	0.743866	-0.199343	0.462277	0.000000	0.000000	4.000000	33.000000	0.000000
2156.650329	0.151213	0.561163	0.093369	83.033226	91.280983	121.532356	4.418869	0.000000	-2.339572	0.000000	0.000000	0.000000	0.769047	-0.198176	0.444857	0.000000	0.000000	4.000000	33.000000	0.000000
2156.653662	0.151213	0.561163	0.093369	83.033226	91.280983	121.532356	4.418869	0.000000	-2.339572	0.000000	0.000000	0.000000	0.769047	-0.198176	0.444857	0.000000	0.000000	4.000000	33.000000	0.000000
2156.656995	0.151213	0.561163	0.093369	83.033226	91.280983	121.532356	4.418869	0.000000	-2.339572	0.000000	0.000000	0.000000	0.769047	-0.198176	0.444857	0.000000	0.000000	4.000000	33.000000	0.000000
2156.660329	0.153820	0.560482	0.094849	83.136818	88.318253	118.219688	4.383858	0.000000	-2.404534	0.000000	0.000000	0.000000	0.782112	-0.204196	0.444112	0.000000	0.000000	4.000000	33.000000	0.000000
2156.663662	0.153820	0.560482	0.094849	83.136818	88.318253	118.219688	4.383858	0.000000	-2.404534	0.000000	0.000000	0.000000	0.782112	-0.204196	0.444112	0.000000	0.000000	4.000000	33.000000	0.000000
2156.666995	0.153820	0.560482	0.094849	83.136818	88.318253	118.219688	4.383858	0.000000	-2.404534	0.000000	0.000000	0.000000	0.782112	-0.204196	0.444112	0.000000	0.000000	4.000000	33.000000	0.000000
2156.670329	0.156517	0.559793	0.096291	83.197266	85.725090	115.318085	4.348701	0.000000	-2.467551	0.000000	0.000000	0.000000	0.809260	-0.206661	0.432430	0.000000	0.000000	4.000000	33.000000	0.000000
2156.673662	0.156517	0.559793	0.096291	83.197266	85.725090	115.318085	4.348701	0.000000	-2.467551	0.000000	0.000000	0.000000	0.809260	-0.206661	0.432430	0.000000	0.000000	4.000000	33.000000	0.000000
2156.676995	0.156517	0.559793	0.096291	83.197266	85.725090	115.318085	4.348701	0.000000	-2.467551	0.000000	0.000000	0.000000	0.809260	-0.206661	0.432430	0.000000	0.000000	4.000000	33.000000	0.000000
2156.680329	0.159191	0.559058	0.097691	83.211494	83.666641	112.977882	4.312105	0.000000	-2.530959	0.000000	0.000000	0.000000	0.802274	-0.220538	0.420163	0.000000	0.000000	4.000000	33.000000	0.000000
2156.683662	0.159191	0.559058	0.097691	83.211494	83.666641	112.977882	4.312105	0.000000	-2.530959	0.000000	0.000000	0.000000	0.802274	-0.220538	0.420163	0.000000	0.000000	4.000000	33.000000	0.000000
2156.686995	0.159191	0.559058	0.097691	83.211494	83.666641	112.977882	4.312105	0.000000	-2.530959	0.000000	0.000000	0.000000	0.802274	-0.220538	0.420163	0.000000	0.000000	4.000000	33.000000	0.000000
2156.690329	0.161905	0.558283	0.099072	83.192772	82.088287	111.155785	4.276289	0.000000	-2.591014	0.000000	0.000000	0.000000	0.814099	-0.232478	0.414284	0.000000	0.000000	4.000000	33.000000	0.000000
2156.693662	0.161905	0.558283	0.099072	83.192772	82.088287	111.155785	4.276289	0.000000	-2.591014	0.000000	0.000000	0.000000	0.814099	-0.232478	0.414284	0.000000	0.000000	4.000000	33.000000	0.000000
2156.696995	0.161905	0.558283	0.099072	83.192772	82.088287	111.155785	4.276289	0.000000	-2.591014	0.000000	0.000000	0.000000	0.814099	-0.232478	0.414284	0.000000	0.000000	4.000000	33.000000	0.000000
2156.700329	0.164525	0.557468	0.100372	83.164192	80.930626	109.786980	4.240281	0.000000	-2.649530	0.000000	0.000000	0.000000	0.785970	-0.244594	0.389749	0.000000	0.000000	4.000000	33.000000	0.000000
2156.703662	0.164525	0.557468	0.100372	83.164192	80.930626	109.786980	4.240281	0.000000	-2.649530	0.000000	0.000000	0.000000	0.785970	-0.244594	0.389749	0.000000	0.000000	4.000000	33.000000	0.000000
2156.706995	0.164525	0.557468	0.100372	83.164192	80.930626	109.786980	4.240281	0.000000	-2.649530	0.000000	0.000000	0.000000	0.785970	-0.244594	0.389749	0.000000	0.000000	4.000000	33.000000	0.000000
2156.710329	0.167070	0.556657	0.101657	83.134819	80.275253	108.931992	4.205883	0.000000	-2.703803	0.000000	0.000000	0.000000	0.763378	-0.243158	0.385761	0.000000	0.000000	4.000000	33.000000	0.000000
2156.713662	0.167070	0.556657	0.101657	83.134819	80.275253	108.931992	4.205883	0.000000	-2.703803	0.000000	0.000000	0.000000	0.763378	-0.243158	0.385761	0.000000	0.000000	4.000000	33.000000	0.000000
2156.716995	0.167070	0.556657	0.101657	83.134819	80.275253	108.931992	4.205883	0.000000	-2.703803	0.000000	0.000000	0.000000	0.763378	-0.243158	0.385761	0.000000	0.000000	4.000000	33.000000	0.000000
2156.720329	0.169518	0.555839	0.102960	83.109406	79.996475	108.467789	4.173504	0.000000	-2.753518	0.000000	0.000000	0.000000	0.734422	-0.245515	0.390712	0.000000	0.000000	4.000000	33.000000	0.000000
2156.723662	0.169518	0.555839	0.102960	83.109406	79.996475	108.467789	4.173504	0.000000	-2.753518	0.000000	0.000000	0.000000	0.734422	-0.245515	0.390712	0.000000	0.000000	4.000000	33.000000	0.000000
2156.726995	0.169518	0.555839	0.102960	83.109406	79.996475	108.467789	4.173504	0.000000	-2.753518	0.000000	0.000000	0.000000	0.734422	-0.245515	0.390712	0.000000	0.000000	4.000000	33.000000	0.000000
2156.730329	0.171873	0.555001	0.104200	83.090530	79.897072	108.183380	4.143873	0.000000	-2.797914	0.000000	0.000000	0.000000	0.706642	-0.251554	0.372151	0.000000	0.000000	4.000000	33.000000	0.000000
2156.733662	0.171873	0.555001	0.104200	83.090530	79.897072	108.183380	4.143873	0.000000	-2.797914	0.000000	0.000000	0.000000	0.706642	-0.251554	0.372151	0.000000	0.000000	4.000000	33.000000	0.000000
2156.736995	0.171873	0.555001	0.104200	83.090530	79.897072	108.183380	4.143873	0.000000	-2.797914	0.000000	0.000000	0.000000	0.706642	-0.251554	0.372151	0.000000	0.000000	4.000000	33.000000	0.000000
2156.740329	0.174130	0.554155	0.105460	83.072189	79.837029	107.956055	4.115862	0.000000	-2.838957	0.000000	0.000000	0.000000	0.677111	-0.253782	0.377929	0.000000	0.000000	4.000000	33.000000	0.000000
2156.743662	0.174130	0.554155	0.105460	83.072189	79.837029	107.956055	4.115862	0.000000	-2.838957	0.000000	0.000000	0.000000	0.677111	-0.253782	0.377929	0.000000	0.000000	4.000000	33.000000	0.000000
2156.746995	0.174130	0.554155	0.105460	83.072189	79.837029	107.956055	4.115862	0.000000	-2.838957	0.000000	0.000000	0.000000	0.677111	-0.253782	0.377929	0.000000	0.000000	4.000000	33.000000	0.000000
2156.750329	0.176278	0.553263	0.106710	83.044914	79.869965	107.847778	4.090536	0.000000	-2.875329	0.000000	0.000000	0.000000	0.644473	-0.267472	0.374910	0.000000	0.000000	4.000000	33.000000	0.000000
2156.753662	0.176278	0.553263	0.106710	83.044914	79.869965	107.847778	4.090536	0.000000	-2.875329	0.000000	0.000000	0.000000	0.644473	-0.267472	0.374910	0.000000	0.000000	4.000000	33.000000	0.000000
2156.756995	0.176278	0.553263	0.106710	83.044914	79.869965	107.847778	4.090536	0.000000	-2.875329	0.000000	0.000000	0.000000	0.644473	-0.267472	0.374910	0.000000	0.000000	4.000000	33.000000	0.000000
2156.760329	0.178307	0.552287	0.107920	82.957199	80.173164	108.100029	4.067635	0.000000	-2.907635	0.000000	0.000000	0.000000	0.608638	-0.292715	0.363114	0.000000	0.000000	4.000000	33.000000	0.000000
2156.763662	0.178307	0.552287	0.107920	82.957199	80.173164	108.100029	4.067635	0.000000	-2.907635	0.000000	0.000000	0.000000	0.608638	-0.292715	0.363114	0.000000	0.000000	4.000000	33.000000	0.000000
2156.766995	0.178307	0.552287	0.107920	82.957199	80.173164	108.100029	4.067635	0.000000	-2.907635	0.000000	0.000000	0.000000	0.608638	-0.292715	0.363114	0.000000	0.000000	4.000000	33.000000	0.000000
2156.770329	0.180214	0.551260	0.109088	82.738724	80.972878	109.061440	4.046890	0.000000	-2.936440	0.000000	0.000000	0.000000	0.571967	-0.308200	0.350245	0.000000	0.000000	4.000000	33.000000	0.000000
2156.773662	0.180214	0.551260	0.109088	82.738724	80.972878	109.061440	4.046890	0.000000	-2.936440	0.000000	0.000000	0.000000	0.571967	-0.308200	0.350245	0.000000	0.000000	4.000000	33.000000	0.000000
2156.776995	0.180214	0.551260	0.109088	82.738724	80.972878	109.061440	4.046890	0.000000	-2.936440	0.000000	0.000000	0.000000	0.571967	-0.308200	0.350245	0.000000	0.000000	4.000000	33.000000	0.000000
2156.780329	0.182060	0.550189	0.110132	82.390320	82.148842	110.891609	4.028214	0.000000	-2.962008	0.000000	0.000000	0.000000	0.553857	-0.321328	0.313385	0.000000	0.000000	4.000000	33.000000	0.000000
2156.783662	0.182060	0.550189	0.110132	82.390320	82.148842	110.891609	4.028214	0.000000	-2.962008	0.000000	0.000000	0.000000	0.553857	-0.321328	0.313385	0.000000	0.000000	4.000000	33.000000	0.000000
2156.786995	0.182060	0.550189	0.110132	82.390320	82.148842	110.891609	4.028214	0.000000	-2.962008	0.000000	0.000000	0.000000	0.553857	-0.321328	0.313385	0.000000	0.000000	4.000000	33.000000	0.000000
2156.790329	0.183757	0.549088	0.111061	81.995384	83.426811	113.322243	4.009402	0.000000	-2.987423	0.000000	0.000000	0.000000	0.509238	-0.330156	0.278652	0.000000	0.000000	4.000000	33.000000	0.000000
2156.793662	0.183757	0.549088	0.111061	81.995384	83.426811	113.322243	4.009402	0.000000	-2.987423	0.000000	0.000000	0.000000	0.509238	-0.330156	0.278652	0.000000	0.000000	4.000000	33.000000	0.000000
2156.796995	0.183757	0.549088	0.111061	81.995384	83.426811	113.322243	4.009402	0.000000	-2.987423	0.000000	0.000000	0.000000	0.509238	-0.330156	0.278652	0.000000	0.000000	4.000000	33.000000	0.000000
2156.800329	0.185379	0.547973	0.111830	81.634277	84.586388	115.328415	3.992020	0.000000	-3.010610	0.000000	0.000000	0.000000	0.486573	-0.334601	0.230543	0.000000	0.000000	4.000000	33.000000	0.000000
2156.803662	0.185379	0.547973	0.111830	81.634277	84.586388	115.328415	3.992020	0.000000	-3.010610	0.000000	0.000000	0.000000	0.486573	-0.334601	0.230543	0.000000	0.000000	4.000000	33.000000	0.000000
2156.806995	0.185379	0.547973	0.111830	81.634277	84.586388	115.328415	3.992020	0.000000	-3.010610	0.000000	0.000000	0.000000	0.486573	-0.334601	0.230543	0.000000	0.000000	4.000000	33.000000	0.000000
2156.810329	0.186925	0.546844	0.112439	81.340843	85.576950	116.555786	3.974143	0.000000	-3.034171	0.000000	0.000000	0.000000	0.463617	-0.338677	0.182772	0.000000	0.000000	4.000000	33.000000	0.000000
2156.813662	0.186925	0.546844	0.112439	81.340843	85.576950	116.555786	3.974143	0.000000	-3.034171	0.000000	0.000000	0.000000	0.463617	-0.338677	0.182772	0.000000	0.000000	4.000000	33.000000	0.000000
2156.816995	0.186925	0.546844	0.112439	81.340843	85.576950	116.555786	3.974143	0.000000	-3.034171	0.000000	0.000000	0.000000	0.463617	-0.338677	0.182772	0.000000	0.000000	4.000000	33.000000	0.000000
2156.820329	0.188371	0.545722	0.112914	81.131470	86.372032	117.452675	3.955739	0.000000	-3.058124	0.000000	0.000000	0.000000	0.433746	-0.336642	0.142561	0.000000	0.000000	4.000000	33.000000	0.000000
2156.823662	0.188371	0.545722	0.112914	81.131470	86.372032	117.452675	3.955739	0.000000	-3.058124	0.000000	0.000000	0.000000	0.433746	-0.336642	0.142561	0.000000	0.000000	4.000000	33.000000	0.000000
2156.826995	0.188371	0.545722	0.112914	81.131470	86.372032	117.452675	3.955739	0.000000	-3.058124	0.000000	0.000000	0.000000	0.433746	-0.336642	0.142561	0.000000	0.000000	4.000000	33.000000	0.000000
2156.830329	0.189723	0.544594	0.113276	81.019745	86.758728	117.857376	3.937472	0.000000	-3.081609	0.000000	0.000000	0.000000	0.405580	-0.338386	0.108631	0.000000	0.000000	4.000000	33.000000	0.000000
2156.833662	0.189723	0.544594	0.113276	81.019745	86.758728	117.857376	3.937472	0.000000	-3.081609	0.000000	0.000000	0.000000	0.405580	-0.338386	0.108631	0.000000	0.000000	4.000000	33.000000	0.000000
2156.836995	0.189723	0.544594	0.113276	81.019745	86.758728	117.857376	3.937472	0.000000	-3.081609	0.000000	0.000000	0.000000	0.405580	-0.338386	0.108631	0.000000	0.000000	4.000000	33.000000	0.000000
2156.840329	0.191015	0.543477	0.113631	80.993660	86.461121	117.533401	3.919461	0.000000	-3.104485	0.000000	0.000000	0.000000	0.387734	-0.335063	0.106487	0.000000	0.000000	4.000000	33.000000	0.000000
2156.843662	0.191015	0.543477	0.113631	80.993660	86.461121	117.533401	3.919461	0.000000	-3.104485	0.000000	0.000000	0.000000	0.387734	-0.335063	0.106487	0.000000	0.000000	4.000000	33.000000	0.000000
2156.846995	0.191015	0.543477	0.113631	80.993660	86.461121	117.533401	3.919461	0.000000	-3.104485	0.000000	0.000000	0.000000	0.387734	-0.335063	0.106487	0.000000	0.000000	4.000000	33.000000	0.000000
2156.850329	0.192188	0.542352	0.113982	80.965927	85.660378	116.719673	3.902498	0.000000	-3.125781	0.000000	0.000000	0.000000	0.352009	-0.337447	0.105383	0.000000	0.000000	4.000000	33.000000	0.000000
2156.853662	0.192188	0.542352	0.113982	80.965927	85.660378	116.719673	3.902498	0.000000	-3.125781	0.000000	0.000000	0.000000	0.352009	-0.337447	0.105383	0.000000	0.000000	4.000000	33.000000	0.000000
2156.856995	0.192188	0.542352	0.113982	80.965927	85.660378	116.719673	3.902498	0.000000	-3.125781	0.000000	0.000000	0.000000	0.352009	-0.337447	0.105383	0.000000	0.000000	4.000000	33.000000	0.000000
2156.860329	0.193241	0.541253	0.114326	80.923096	84.579918	115.674637	3.887609	0.000000	-3.144280	0.000000	0.000000	0.000000	0.315739	-0.329872	0.103204	0.000000	0.000000	4.000000	33.000000	0.000000
2156.863662	0.193241	0.541253	0.114326	80.923096	84.579918	115.674637	3.887609	0.000000	-3.144280	0.000000	0.000000	0.000000	0.315739	-0.329872	0.103204	0.000000	0.000000	4.000000	33.000000	0.000000
2156.866995	0.193241	0.541253	0.114326	80.923096	84.579918	115.674637	3.887609	0.000000	-3.144280	0.000000	0.000000	0.000000	0.315739	-0.329872	0.103204	0.000000	0.000000	4.000000	33.000000	0.000000
2156.870329	0.194176	0.540231	0.114675	80.863647	83.452042	114.624481	3.874747	0.000000	-3.160117	0.000000	0.000000	0.000000	0.280493	-0.306551	0.104587	0.000000	0.000000	4.000000	33.000000	0.000000
2156.873662	0.194176	0.540231	0.114675	80.863647	83.452042	114.624481	3.874747	0.000000	-3.160117	0.000000	0.000000	0.000000	0.280493	-0.306551	0.104587	0.000000	0.000000	4.000000	33.000000	0.000000
2156.876995	0.194176	0.540231	0.114675	80.863647	83.452042	114.624481	3.874747	0.000000	-3.160117	0.000000	0.000000	0.000000	0.280493	-0.306551	0.104587	0.000000	0.000000	4.000000	33.000000	0.000000
2156.880329	0.195051	0.539339	0.115022	80.778740	82.426208	113.722229	3.863986	0.000000	-3.173265	0.000000	0.000000	0.000000	0.262629	-0.267528	0.104037	0.000000	0.000000	4.000000	33.000000	0.000000
2156.883662	0.195051	0.539339	0.115022	80.778740	82.426208	113.722229	3.863986	0.000000	-3.173265	0.000000	0.000000	0.000000	0.262629	-0.267528	0.104037	0.000000	0.000000	4.000000	33.000000	0.000000
2156.886995	0.195051	0.539339	0.115022	80.778740	82.426208	113.722229	3.863986	0.000000	-3.173265	0.000000	0.000000	0.000000	0.262629	-0.267528	0.104037	0.000000	0.000000	4.000000	33.000000	0.000000
2156.890329	0.195898	0.538630	0.115369	80.631096	81.710121	113.260674	3.854262	0.000000	-3.185069	0.000000	0.000000	0.000000	0.254059	-0.212791	0.104279	0.000000	0.000000	4.000000	33.000000	0.000000
2156.893662	0.195898	0.538630	0.115369	80.631096	81.710121	113.260674	3.854262	0.000000	-3.185069	0.000000	0.000000	0.000000	0.254059	-0.212791	0.104279	0.000000	0.000000	4.000000	33.000000	0.000000
2156.896995	0.195898	0.538630	0.115369	80.631096	81.710121	113.260674	3.854262	0.000000	-3.185069	0.000000	0.000000	0.000000	0.254059	-0.212791	0.104279	0.000000	0.000000	4.000000	33.000000	0.000000
2156.900329	0.196797	0.538137	0.115686	80.405212	81.400978	113.358765	3.845087	0.000000	-3.196139	0.000000	0.000000	0.000000	0.269577	-0.147933	0.095072	0.000000	0.000000	4.000000	33.000000	0.000000
2156.903662	0.196797	0.538137	0.115686	80.405212	81.400978	113.358765	3.845087	0.000000	-3.196139	0.000000	0.000000	0.000000	0.269577	-0.147933	0.095072	0.000000	0.000000	4.000000	33.000000	0.000000
2156.906995	0.196797	0.538137	0.115686	80.405212	81.400978	113.358765	3.845087	0.000000	-3.196139	0.000000	0.000000	0.000000	0.269577	-0.147933	0.095072	0.000000	0.000000	4.000000	33.000000	0.000000
2156.910329	0.196797	0.538137	0.115686	80.147308	81.375549	113.909439	3.834717	0.000000	-3.208573	0.000000	0.000000	0.000000	0.269577	-0.147933	0.095072	0.000000	0.000000	4.000000	33.000000	0.000000
2156.913662	0.197689	0.537808	0.115980	80.147308	81.375549	113.909439	3.834717	0.000000	-3.208573	0.000000	0.000000	0.000000	0.267679	-0.098585	0.088221	0.000000	0.000000	4.000000	33.000000	0.000000
2156.916995	0.197689	0.537808	0.115980	80.147308	81.375549	113.909439	3.834717	0.000000	-3.208573	0.000000	0.000000	0.000000	0.267679	-0.098585	0.088221	0.000000	0.000000	4.000000	33.000000	0.000000
2156.920329	0.198572	0.537654	0.116331	79.907143	81.498947	114.541718	3.824210	0.000000	-3.221089	0.000000	0.000000	0.000000	0.264829	-0.046147	0.105129	0.000000	0.000000	4.000000	33.000000	0.000000
2156.923662	0.198572	0.537654	0.116331	79.907143	81.498947	114.541718	3.824210	0.000000	-3.221089	0.000000	0.000000	0.000000	0.264829	-0.046147	0.105129	0.000000	0.000000	4.000000	33.000000	0.000000
2156.926995	0.198572	0.537654	0.116331	79.907143	81.498947	114.541718	3.824210	0.000000	-3.221089	0.000000	0.000000	0.000000	0.264829	-0.046147	0.105129	0.000000	0.000000	4.000000	33.000000	0.000000
2156.930329	0.198572	0.537654	0.116331	79.710953	81.641457	115.171661	3.814699	0.000000	-3.232347	0.000000	0.000000	0.000000	0.264829	-0.046147	0.105129	0.000000	0.000000	4.000000	33.000000	0.000000
2156.933662	0.199431	0.537585	0.116696	79.710953	81.641457	115.171661	3.814699	0.000000	-3.232347	0.000000	0.000000	0.000000	0.257672	-0.020686	0.109543	0.000000	0.000000	4.000000	33.000000	0.000000
2156.936995	0.199431	0.537585	0.116696	79.710953	81.641457	115.171661	3.814699	0.000000	-3.232347	0.000000	0.000000	0.000000	0.257672	-0.020686	0.109543	0.000000	0.000000	4.000000	33.000000	0.000000
2156.940329	0.200266	0.537602	0.117076	79.573418	81.695442	115.690620	3.805846	0.000000	-3.242767	0.000000	0.000000	0.000000	0.250503	0.004855	0.113984	0.000000	0.000000	4.000000	33.000000	0.000000
2156.943662	0.200266	0.537602	0.117076	79.573418	81.695442	115.690620	3.805846	0.000000	-3.242767	0.000000	0.000000	0.000000	0.250503	0.004855	0.113984	0.000000	0.000000	4.000000	33.000000	0.000000
2156.946995	0.200266	0.537602	0.117076	79.573418	81.695442	115.690620	3.805846	0.000000	-3.242767	0.000000	0.000000	0.000000	0.250503	0.004855	0.113984	0.000000	0.000000	4.000000	33.000000	0.000000
2156.950329	0.201063	0.537675	0.117519	79.506493	81.576393	115.911621	3.797647	0.000000	-3.252365	0.000000	0.000000	0.000000	0.239202	0.021946	0.132941	0.000000	0.000000	4.000000	33.000000	0.000000
2156.953662	0.201063	0.537675	0.117519	79.506493	81.576393	115.911621	3.797647	0.000000	-3.252365	0.000000	0.000000	0.000000	0.239202	0.021946	0.132941	0.000000	0.000000	4.000000	33.000000	0.000000
2156.956995	0.201063	0.537675	0.117519	79.506493	81.576393	115.911621	3.797647	0.000000	-3.252365	0.000000	0.000000	0.000000	0.239202	0.021946	0.132941	0.000000	0.000000	4.000000	33.000000	0.000000
2156.960329	0.201810	0.537800	0.117991	79.483467	81.317734	115.797333	3.790980	0.000000	-3.260134	0.000000	0.000000	0.000000	0.224248	0.037615	0.141531	0.000000	0.000000	4.000000	33.000000	0.000000
2156.963662	0.201810	0.537800	0.117991	79.483467	81.317734	115.797333	3.790980	0.000000	-3.260134	0.000000	0.000000	0.000000	0.224248	0.037615	0.141531	0.000000	0.000000	4.000000	33.000000	0.000000
2156.966995	0.201810	0.537800	0.117991	79.483467	81.317734	115.797333	3.790980	0.000000	-3.260134	0.000000	0.000000	0.000000	0.224248	0.037615	0.141531	0.000000	0.000000	4.000000	33.000000	0.000000
2156.970329	0.201810	0.537800	0.117991	79.452446	81.046875	115.488312	3.785553	0.000000	-3.266433	0.000000	0.000000	0.000000	0.224248	0.037615	0.141531	0.000000	0.000000	4.000000	33.000000	0.000000
2156.973662	0.202448	0.537959	0.118495	79.452446	81.046875	115.488312	3.785553	0.000000	-3.266433	0.000000	0.000000	0.000000	0.191260	0.047618	0.151361	0.000000	0.000000	4.000000	33.000000	0.000000
2156.976995	0.202448	0.537959	0.118495	79.452446	81.046875	115.488312	3.785553	0.000000	-3.266433	0.000000	0.000000	0.000000	0.191260	0.047618	0.151361	0.000000	0.000000	4.000000	33.000000	0.000000
2156.980329	0.202986	0.538189	0.119063	79.421280	80.716339	115.114326	3.782360	0.000000	-3.270131	0.000000	0.000000	0.000000	0.161376	0.069122	0.170400	0.000000	0.000000	4.000000	33.000000	0.000000
2156.983662	0.202986	0.538189	0.119063	79.421280	80.716339	115.114326	3.782360	0.000000	-3.270131	0.000000	0.000000	0.000000	0.161376	0.069122	0.170400	0.000000	0.000000	4.000000	33.000000	0.000000
2156.986995	0.202986	0.538189	0.119063	79.421280	80.716339	115.114326	3.782360	0.000000	-3.270131	0.000000	0.000000	0.000000	0.161376	0.069122	0.170400	0.000000	0.000000	4.000000	33.000000	0.000000
2156.990329	0.202986	0.538189	0.119063	79.397484	80.323357	114.687988	3.781624	0.000000	-3.270982	0.000000	0.000000	0.000000	0.161376	0.069122	0.170400	0.000000	0.000000	4.000000	33.000000	0.000000
2156.993662	0.203390	0.538506	0.119685	79.397484	80.323357	114.687988	3.781624	0.000000	-3.270982	0.000000	0.000000	0.000000	0.121130	0.094951	0.186566	0.000000	0.000000	4.000000	33.000000	0.000000
2156.996995	0.203390	0.538506	0.119685	79.397484	80.323357	114.687988	3.781624	0.000000	-3.270982	0.000000	0.000000	0.000000	0.121130	0.094951	0.186566	0.000000	0.000000	4.000000	33.000000	0.000000
2157.000329	0.203676	0.538870	0.120321	79.380882	79.867325	114.200729	3.783721	0.000000	-3.268555	0.000000	0.000000	0.000000	0.085768	0.109425	0.190803	0.000000	0.000000	4.000000	33.000000	0.000000
2157.003662	0.203676	0.538870	0.120321	79.380882	79.867325	114.200729	3.783721	0.000000	-3.268555	0.000000	0.000000	0.000000	0.085768	0.109425	0.190803	0.000000	0.000000	4.000000	33.000000	0.000000
2157.006995	0.203676	0.538870	0.120321	79.380882	79.867325	114.200729	3.783721	0.000000	-3.268555	0.000000	0.000000	0.000000	0.085768	0.109425	0.190803	0.000000	0.000000	4.000000	33.000000	0.000000
2157.010329	0.203676	0.538870	0.120321	79.350235	79.537376	113.949020	3.787822	0.000000	-3.263802	0.000000	0.000000	0.000000	0.085768	0.109425	0.190803	0.000000	0.000000	4.000000	33.000000	0.000000
2157.013662	0.203824	0.539293	0.120918	79.350235	79.537376	113.949020	3.787822	0.000000	-3.263802	0.000000	0.000000	0.000000	0.044600	0.126773	0.178964	0.000000	0.000000	4.000000	33.000000	0.000000
2157.016995	0.203824	0.539293	0.120918	79.350235	79.537376	113.949020	3.787822	0.000000	-3.263802	0.000000	0.000000	0.000000	0.044600	0.126773	0.178964	0.000000	0.000000	4.000000	33.000000	0.000000
2157.020329	0.203840	0.539730	0.121401	79.357224	79.814964	114.461479	3.793484	0.000000	-3.257219	0.000000	0.000000	0.000000	0.004778	0.131097	0.144924	0.000000	0.000000	4.000000	33.000000	0.000000
2157.023662	0.203840	0.539730	0.121401	79.357224	79.814964	114.461479	3.793484	0.000000	-3.257219	0.000000	0.000000	0.000000	0.004778	0.131097	0.144924	0.000000	0.000000	4.000000	33.000000	0.000000
2157.026995	0.203840	0.539730	0.121401	79.357224	79.814964	114.461479	3.793484	0.000000	-3.257219	0.000000	0.000000	0.000000	0.004778	0.131097	0.144924	0.000000	0.000000	4.000000	33.000000	0.000000
2157.030329	0.203840	0.539730	0.121401	79.429848	81.053772	116.140457	3.799648	0.000000	-3.250027	0.000000	0.000000	0.000000	0.004778	0.131097	0.144924	0.000000	0.000000	4.000000	33.000000	0.000000
2157.033662	0.203653	0.540186	0.121834	79.429848	81.053772	116.140457	3.799648	0.000000	-3.250027	0.000000	0.000000	0.000000	-0.056159	0.136898	0.129961	0.000000	0.000000	4.000000	33.000000	0.000000
2157.036995	0.203653	0.540186	0.121834	79.429848	81.053772	116.140457	3.799648	0.000000	-3.250027	0.000000	0.000000	0.000000	-0.056159	0.136898	0.129961	0.000000	0.000000	4.000000	33.000000	0.000000
2157.040329	0.203405	0.540618	0.122095	79.544510	83.109200	118.577454	3.808246	0.000000	-3.239948	0.000000	0.000000	0.000000	-0.074417	0.129619	0.078277	0.000000	0.000000	4.000000	33.000000	0.000000
2157.043662	0.203405	0.540618	0.122095	79.544510	83.109200	118.577454	3.808246	0.000000	-3.239948	0.000000	0.000000	0.000000	-0.074417	0.129619	0.078277	0.000000	0.000000	4.000000	33.000000	0.000000
2157.046995	0.203405	0.540618	0.122095	79.544510	83.109200	118.577454	3.808246	0.000000	-3.239948	0.000000	0.000000	0.000000	-0.074417	0.129619	0.078277	0.000000	0.000000	4.000000	33.000000	0.000000
2157.050329	0.203405	0.540618	0.122095	79.672440	85.718346	121.194839	3.815486	0.000000	-3.231419	0.000000	0.000000	0.000000	-0.074417	0.129619	0.078277	0.000000	0.000000	4.000000	33.000000	0.000000
2157.053662	0.203062	0.541103	0.122263	79.672440	85.718346	121.194839	3.815486	0.000000	-3.231419	0.000000	0.000000	0.000000	-0.102771	0.145346	0.050422	0.000000	0.000000	4.000000	33.000000	0.000000
2157.056995	0.203062	0.541103	0.122263	79.672440	85.718346	121.194839	3.815486	0.000000	-3.231419	0.000000	0.000000	0.000000	-0.102771	0.145346	0.050422	0.000000	0.000000	4.000000	33.000000	0.000000
2157.060329	0.202644	0.541568	0.122303	79.765915	88.607178	124.094292	3.822954	0.000000	-3.222580	0.000000	0.000000	0.000000	-0.125517	0.139386	0.011918	0.000000	0.000000	4.000000	33.000000	0.000000
2157.063662	0.202644	0.541568	0.122303	79.765915	88.607178	124.094292	3.822954	0.000000	-3.222580	0.000000	0.000000	0.000000	-0.125517	0.139386	0.011918	0.000000	0.000000	4.000000	33.000000	0.000000
2157.066995	0.202644	0.541568	0.122303	79.765915	88.607178	124.094292	3.822954	0.000000	-3.222580	0.000000	0.000000	0.000000	-0.125517	0.139386	0.011918	0.000000	0.000000	4.000000	33.000000	0.000000
2157.070329	0.202209	0.542065	0.122205	79.805496	91.443703	126.959473	3.829918	0.000000	-3.214300	0.000000	0.000000	0.000000	-0.130566	0.149158	-0.029200	0.000000	0.000000	4.000000	33.000000	0.000000
2157.073662	0.202209	0.542065	0.122205	79.805496	91.443703	126.959473	3.829918	0.000000	-3.214300	0.000000	0.000000	0.000000	-0.130566	0.149158	-0.029200	0.000000	0.000000	4.000000	33.000000	0.000000
2157.076995	0.202209	0.542065	0.122205	79.805496	91.443703	126.959473	3.829918	0.000000	-3.214300	0.000000	0.000000	0.000000	-0.130566	0.149158	-0.029200	0.000000	0.000000	4.000000	33.000000	0.000000
2157.080329	0.201796	0.542599	0.121996	79.833954	94.035797	129.562622	3.835376	0.000000	-3.207786	0.000000	0.000000	0.000000	-0.123725	0.160318	-0.062933	0.000000	0.000000	4.000000	33.000000	0.000000
2157.083662	0.201796	0.542599	0.121996	79.833954	94.035797	129.562622	3.835376	0.000000	-3.207786	0.000000	0.000000	0.000000	-0.123725	0.160318	-0.062933	0.000000	0.000000	4.000000	33.000000	0.000000
2157.086995	0.201796	0.542599	0.121996	79.833954	94.035797	129.562622	3.835376	0.000000	-3.207786	0.000000	0.000000	0.000000	-0.123725	0.160318	-0.062933	0.000000	0.000000	4.000000	33.000000	0.000000
2157.090329	0.201796	0.542599	0.121996	79.873154	96.392776	131.904785	3.839043	0.000000	-3.203396	0.000000	0.000000	0.000000	-0.123725	0.160318	-0.062933	0.000000	0.000000	4.000000	33.000000	0.000000
2157.093662	0.201343	0.543155	0.121580	79.873154	96.392776	131.904785	3.839043	0.000000	-3.203396	0.000000	0.000000	0.000000	-0.135891	0.166803	-0.124786	0.000000	0.000000	4.000000	33.000000	0.000000
2157.096995	0.201343	0.543155	0.121580	79.873154	96.392776	131.904785	3.839043	0.000000	-3.203396	0.000000	0.000000	0.000000	-0.135891	0.166803	-0.124786	0.000000	0.000000	4.000000	33.000000	0.000000
2157.100329	0.200884	0.543718	0.120967	79.893059	98.505020	134.003998	3.840688	0.000000	-3.201424	0.000000	0.000000	0.000000	-0.137770	0.168792	-0.183798	0.000000	0.000000	4.000000	33.000000	0.000000
2157.103662	0.200884	0.543718	0.120967	79.893059	98.505020	134.003998	3.840688	0.000000	-3.201424	0.000000	0.000000	0.000000	-0.137770	0.168792	-0.183798	0.000000	0.000000	4.000000	33.000000	0.000000
2157.106995	0.200884	0.543718	0.120967	79.893059	98.505020	134.003998	3.840688	0.000000	-3.201424	0.000000	0.000000	0.000000	-0.137770	0.168792	-0.183798	0.000000	0.000000	4.000000	33.000000	0.000000
2157.110329	0.200371	0.544329	0.120108	79.902679	100.404259	135.891571	3.839885	0.000000	-3.202387	0.000000	0.000000	0.000000	-0.153995	0.183244	-0.257610	0.000000	0.000000	4.000000	33.000000	0.000000
2157.113662	0.200371	0.544329	0.120108	79.902679	100.404259	135.891571	3.839885	0.000000	-3.202387	0.000000	0.000000	0.000000	-0.153995	0.183244	-0.257610	0.000000	0.000000	4.000000	33.000000	0.000000
2157.116995	0.200371	0.544329	0.120108	79.902679	100.404259	135.891571	3.839885	0.000000	-3.202387	0.000000	0.000000	0.000000	-0.153995	0.183244	-0.257610	0.000000	0.000000	4.000000	33.000000	0.000000
2157.120329	0.199803	0.544930	0.119090	79.904800	102.119217	137.601028	3.836696	0.000000	-3.206207	0.000000	0.000000	0.000000	-0.170366	0.180427	-0.305426	0.000000	0.000000	4.000000	33.000000	0.000000
2157.123662	0.199803	0.544930	0.119090	79.904800	102.119217	137.601028	3.836696	0.000000	-3.206207	0.000000	0.000000	0.000000	-0.170366	0.180427	-0.305426	0.000000	0.000000	4.000000	33.000000	0.000000
2157.126995	0.199803	0.544930	0.119090	79.904800	102.119217	137.601028	3.836696	0.000000	-3.206207	0.000000	0.000000	0.000000	-0.170366	0.180427	-0.305426	0.000000	0.000000	4.000000	33.000000	0.000000
2157.130329	0.199168	0.545516	0.117878	79.900909	103.648384	139.129227	3.832214	0.000000	-3.211564	0.000000	0.000000	0.000000	-0.190348	0.175785	-0.363818	0.000000	0.000000	4.000000	33.000000	0.000000
2157.133662	0.199168	0.545516	0.117878	79.900909	103.648384	139.129227	3.832214	0.000000	-3.211564	0.000000	0.000000	0.000000	-0.190348	0.175785	-0.363818	0.000000	0.000000	4.000000	33.000000	0.000000
2157.136995	0.199168	0.545516	0.117878	79.900909	103.648384	139.129227	3.832214	0.000000	-3.211564	0.000000	0.000000	0.000000	-0.190348	0.175785	-0.363818	0.000000	0.000000	4.000000	33.000000	0.000000
2157.140329	0.198415	0.546115	0.116582	79.892654	104.916245	140.411331	3.826106	0.000000	-3.218839	0.000000	0.000000	0.000000	-0.226132	0.179839	-0.388729	0.000000	0.000000	4.000000	33.000000	0.000000
2157.143662	0.198415	0.546115	0.116582	79.892654	104.916245	140.411331	3.826106	0.000000	-3.218839	0.000000	0.000000	0.000000	-0.226132	0.179839	-0.388729	0.000000	0.000000	4.000000	33.000000	0.000000
2157.146995	0.198415	0.546115	0.116582	79.892654	104.916245	140.411331	3.826106	0.000000	-3.218839	0.000000	0.000000	0.000000	-0.226132	0.179839	-0.388729	0.000000	0.000000	4.000000	33.000000	0.000000
2157.150329	0.197646	0.546653	0.115237	79.885101	105.799690	141.318085	3.820670	0.000000	-3.225288	0.000000	0.000000	0.000000	-0.230707	0.161304	-0.403291	0.000000	0.000000	4.000000	33.000000	0.000000
2157.153662	0.197646	0.546653	0.115237	79.885101	105.799690	141.318085	3.820670	0.000000	-3.225288	0.000000	0.000000	0.000000	-0.230707	0.161304	-0.403291	0.000000	0.000000	4.000000	33.000000	0.000000
2157.156995	0.197646	0.546653	0.115237	79.885101	105.799690	141.318085	3.820670	0.000000	-3.225288	0.000000	0.000000	0.000000	-0.230707	0.161304	-0.403291	0.000000	0.000000	4.000000	33.000000	0.000000
2157.160329	0.196831	0.547195	0.113844	79.885605	106.181473	141.732162	3.814695	0.000000	-3.232353	0.000000	0.000000	0.000000	-0.244388	0.162575	-0.417886	0.000000	0.000000	4.000000	33.000000	0.000000
2157.163662	0.196831	0.547195	0.113844	79.885605	106.181473	141.732162	3.814695	0.000000	-3.232353	0.000000	0.000000	0.000000	-0.244388	0.162575	-0.417886	0.000000	0.000000	4.000000	33.000000	0.000000
2157.166995	0.196831	0.547195	0.113844	79.885605	106.181473	141.732162	3.814695	0.000000	-3.232353	0.000000	0.000000	0.000000	-0.244388	0.162575	-0.417886	0.000000	0.000000	4.000000	33.000000	0.000000
2157.170329	0.196015	0.547766	0.112443	79.886566	106.435410	142.022400	3.808654	0.000000	-3.239468	0.000000	0.000000	0.000000	-0.244728	0.171164	-0.420429	0.000000	0.000000	4.000000	33.000000	0.000000
2157.173662	0.196015	0.547766	0.112443	79.886566	106.435410	142.022400	3.808654	0.000000	-3.239468	0.000000	0.000000	0.000000	-0.244728	0.171164	-0.420429	0.000000	0.000000	4.000000	33.000000	0.000000
2157.176995	0.196015	0.547766	0.112443	79.886566	106.435410	142.022400	3.808654	0.000000	-3.239468	0.000000	0.000000	0.000000	-0.244728	0.171164	-0.420429	0.000000	0.000000	4.000000	33.000000	0.000000
2157.180329	0.195259	0.548351	0.111034	79.888542	106.673927	142.289566	3.802368	0.000000	-3.246844	0.000000	0.000000	0.000000	-0.226862	0.175602	-0.422614	0.000000	0.000000	4.000000	33.000000	0.000000
2157.183662	0.195259	0.548351	0.111034	79.888542	106.673927	142.289566	3.802368	0.000000	-3.246844	0.000000	0.000000	0.000000	-0.226862	0.175602	-0.422614	0.000000	0.000000	4.000000	33.000000	0.000000
2157.186995	0.195259	0.548351	0.111034	79.888542	106.673927	142.289566	3.802368	0.000000	-3.246844	0.000000	0.000000	0.000000	-0.226862	0.175602	-0.422614	0.000000	0.000000	4.000000	33.000000	0.000000
2157.190329	0.194516	0.548959	0.109573	79.890205	106.897743	142.539001	3.794819	0.000000	-3.255664	0.000000	0.000000	0.000000	-0.222831	0.182380	-0.438389	0.000000	0.000000	4.000000	33.000000	0.000000
2157.193662	0.194516	0.548959	0.109573	79.890205	106.897743	142.539001	3.794819	0.000000	-3.255664	0.000000	0.000000	0.000000	-0.222831	0.182380	-0.438389	0.000000	0.000000	4.000000	33.000000	0.000000
2157.196995	0.194516	0.548959	0.109573	79.890205	106.897743	142.539001	3.794819	0.000000	-3.255664	0.000000	0.000000	0.000000	-0.222831	0.182380	-0.438389	0.000000	0.000000	4.000000	33.000000	0.000000
2157.200329	0.193839	0.549622	0.108036	79.891792	107.144653	142.806396	3.786081	0.000000	-3.265822	0.000000	0.000000	0.000000	-0.203258	0.198805	-0.461172	0.000000	0.000000	4.000000	33.000000	0.000000
2157.203662	0.193839	0.549622	0.108036	79.891792	107.144653	142.806396	3.786081	0.000000	-3.265822	0.000000	0.000000	0.000000	-0.203258	0.198805	-0.461172	0.000000	0.000000	4.000000	33.000000	0.000000
2157.206995	0.193839	0.549622	0.108036	79.891792	107.144653	142.806396	3.786081	0.000000	-3.265822	0.000000	0.000000	0.000000	-0.203258	0.198805	-0.461172	0.000000	0.000000	4.000000	33.000000	0.000000
2157.210329	0.193189	0.550300	0.106401	79.893059	107.382225	143.055984	3.774852	0.000000	-3.278794	0.000000	0.000000	0.000000	-0.195053	0.203503	-0.490310	0.000000	0.000000	4.000000	33.000000	0.000000
2157.213662	0.193189	0.550300	0.106401	79.893059	107.382225	143.055984	3.774852	0.000000	-3.278794	0.000000	0.000000	0.000000	-0.195053	0.203503	-0.490310	0.000000	0.000000	4.000000	33.000000	0.000000
2157.216995	0.193189	0.550300	0.106401	79.893059	107.382225	143.055984	3.774852	0.000000	-3.278794	0.000000	0.000000	0.000000	-0.195053	0.203503	-0.490310	0.000000	0.000000	4.000000	33.000000	0.000000
2157.220329	0.192595	0.550928	0.104670	79.894386	107.698235	143.376984	3.761355	0.000000	-3.294270	0.000000	0.000000	0.000000	-0.178028	0.188502	-0.519379	0.000000	0.000000	4.000000	33.000000	0.000000
2157.223662	0.192595	0.550928	0.104670	79.894386	107.698235	143.376984	3.761355	0.000000	-3.294270	0.000000	0.000000	0.000000	-0.178028	0.188502	-0.519379	0.000000	0.000000	4.000000	33.000000	0.000000
2157.226995	0.192595	0.550928	0.104670	79.894386	107.698235	143.376984	3.761355	0.000000	-3.294270	0.000000	0.000000	0.000000	-0.178028	0.188502	-0.519379	0.000000	0.000000	4.000000	33.000000	0.000000
2157.230329	0.191989	0.551565	0.102815	79.895531	108.052147	143.733704	3.744943	0.000000	-3.312914	0.000000	0.000000	0.000000	-0.181838	0.191122	-0.556483	0.000000	0.000000	4.000000	33.000000	0.000000
2157.233662	0.191989	0.551565	0.102815	79.895531	108.052147	143.733704	3.744943	0.000000	-3.312914	0.000000	0.000000	0.000000	-0.181838	0.191122	-0.556483	0.000000	0.000000	4.000000	33.000000	0.000000
2157.236995	0.191989	0.551565	0.102815	79.895531	108.052147	143.733704	3.744943	0.000000	-3.312914	0.000000	0.000000	0.000000	-0.181838	0.191122	-0.556483	0.000000	0.000000	4.000000	33.000000	0.000000
2157.240329	0.191389	0.552203	0.100891	79.896309	108.426430	144.108368	3.726272	0.000000	-3.333901	0.000000	0.000000	0.000000	-0.180100	0.191277	-0.577149	0.000000	0.000000	4.000000	33.000000	0.000000
2157.243662	0.191389	0.552203	0.100891	79.896309	108.426430	144.108368	3.726272	0.000000	-3.333901	0.000000	0.000000	0.000000	-0.180100	0.191277	-0.577149	0.000000	0.000000	4.000000	33.000000	0.000000
2157.246995	0.191389	0.552203	0.100891	79.896309	108.426430	144.108368	3.726272	0.000000	-3.333901	0.000000	0.000000	0.000000	-0.180100	0.191277	-0.577149	0.000000	0.000000	4.000000	33.000000	0.000000
2157.250329	0.190755	0.552835	0.098872	79.896721	108.835930	144.518784	3.705743	0.000000	-3.356706	0.000000	0.000000	0.000000	-0.190044	0.189496	-0.605793	0.000000	0.000000	4.000000	33.000000	0.000000
2157.253662	0.190755	0.552835	0.098872	79.896721	108.835930	144.518784	3.705743	0.000000	-3.356706	0.000000	0.000000	0.000000	-0.190044	0.189496	-0.605793	0.000000	0.000000	4.000000	33.000000	0.000000
2157.256995	0.190755	0.552835	0.098872	79.896721	108.835930	144.518784	3.705743	0.000000	-3.356706	0.000000	0.000000	0.000000	-0.190044	0.189496	-0.605793	0.000000	0.000000	4.000000	33.000000	0.000000
2157.260329	0.190106	0.553485	0.096807	79.896606	109.245415	144.929184	3.683498	0.000000	-3.381100	0.000000	0.000000	0.000000	-0.194847	0.195033	-0.619401	0.000000	0.000000	4.000000	33.000000	0.000000
2157.263662	0.190106	0.553485	0.096807	79.896606	109.245415	144.929184	3.683498	0.000000	-3.381100	0.000000	0.000000	0.000000	-0.194847	0.195033	-0.619401	0.000000	0.000000	4.000000	33.000000	0.000000
2157.266995	0.190106	0.553485	0.096807	79.896606	109.245415	144.929184	3.683498	0.000000	-3.381100	0.000000	0.000000	0.000000	-0.194847	0.195033	-0.619401	0.000000	0.000000	4.000000	33.000000	0.000000
2157.270329	0.189480	0.554146	0.094644	79.895889	109.675110	145.357376	3.659949	0.000000	-3.406578	0.000000	0.000000	0.000000	-0.187613	0.198505	-0.649159	0.000000	0.000000	4.000000	33.000000	0.000000
2157.273662	0.189480	0.554146	0.094644	79.895889	109.675110	145.357376	3.659949	0.000000	-3.406578	0.000000	0.000000	0.000000	-0.187613	0.198505	-0.649159	0.000000	0.000000	4.000000	33.000000	0.000000
2157.276995	0.189480	0.554146	0.094644	79.895889	109.675110	145.357376	3.659949	0.000000	-3.406578	0.000000	0.000000	0.000000	-0.187613	0.198505	-0.649159	0.000000	0.000000	4.000000	33.000000	0.000000
2157.280329	0.188802	0.554787	0.092412	79.894615	110.122330	145.803360	3.633251	0.000000	-3.435038	0.000000	0.000000	0.000000	-0.203610	0.192209	-0.669438	0.000000	0.000000	4.000000	33.000000	0.000000
2157.283662	0.188802	0.554787	0.092412	79.894615	110.122330	145.803360	3.633251	0.000000	-3.435038	0.000000	0.000000	0.000000	-0.203610	0.192209	-0.669438	0.000000	0.000000	4.000000	33.000000	0.000000
2157.286995	0.188802	0.554787	0.092412	79.894615	110.122330	145.803360	3.633251	0.000000	-3.435038	0.000000	0.000000	0.000000	-0.203610	0.192209	-0.669438	0.000000	0.000000	4.000000	33.000000	0.000000
2157.290329	0.188134	0.555413	0.090130	79.892532	110.607231	146.284821	3.605261	0.000000	-3.464404	0.000000	0.000000	0.000000	-0.200289	0.187667	-0.684530	0.000000	0.000000	4.000000	33.000000	0.000000
2157.293662	0.188134	0.555413	0.090130	79.892532	110.607231	146.284821	3.605261	0.000000	-3.464404	0.000000	0.000000	0.000000	-0.200289	0.187667	-0.684530	0.000000	0.000000	4.000000	33.000000	0.000000
2157.296995	0.188134	0.555413	0.090130	79.892532	110.607231	146.284821	3.605261	0.000000	-3.464404	0.000000	0.000000	0.000000	-0.200289	0.187667	-0.684530	0.000000	0.000000	4.000000	33.000000	0.000000
2157.300329	0.187435	0.555966	0.087761	79.889267	111.162025	146.837341	3.574904	0.000000	-3.495720	0.000000	0.000000	0.000000	-0.209609	0.165969	-0.710798	0.000000	0.000000	4.000000	33.000000	0.000000
2157.303662	0.187435	0.555966	0.087761	79.889267	111.162025	146.837341	3.574904	0.000000	-3.495720	0.000000	0.000000	0.000000	-0.209609	0.165969	-0.710798	0.000000	0.000000	4.000000	33.000000	0.000000
2157.306995	0.187435	0.555966	0.087761	79.889267	111.162025	146.837341	3.574904	0.000000	-3.495720	0.000000	0.000000	0.000000	-0.209609	0.165969	-0.710798	0.000000	0.000000	4.000000	33.000000	0.000000
2157.310329	0.186724	0.556459	0.085274	79.884697	111.771797	147.442917	3.542102	0.000000	-3.528954	0.000000	0.000000	0.000000	-0.213386	0.147961	-0.746014	0.000000	0.000000	4.000000	33.000000	0.000000
2157.313662	0.186724	0.556459	0.085274	79.884697	111.771797	147.442917	3.542102	0.000000	-3.528954	0.000000	0.000000	0.000000	-0.213386	0.147961	-0.746014	0.000000	0.000000	4.000000	33.000000	0.000000
2157.316995	0.186724	0.556459	0.085274	79.884697	111.771797	147.442917	3.542102	0.000000	-3.528954	0.000000	0.000000	0.000000	-0.213386	0.147961	-0.746014	0.000000	0.000000	4.000000	33.000000	0.000000
2157.320329	0.186005	0.556911	0.082685	79.878204	112.453590	148.118927	3.505610	0.000000	-3.565206	0.000000	0.000000	0.000000	-0.215774	0.135564	-0.776789	0.000000	0.000000	4.000000	33.000000	0.000000
2157.323662	0.186005	0.556911	0.082685	79.878204	112.453590	148.118927	3.505610	0.000000	-3.565206	0.000000	0.000000	0.000000	-0.215774	0.135564	-0.776789	0.000000	0.000000	4.000000	33.000000	0.000000
2157.326995	0.186005	0.556911	0.082685	79.878204	112.453590	148.118927	3.505610	0.000000	-3.565206	0.000000	0.000000	0.000000	-0.215774	0.135564	-0.776789	0.000000	0.000000	4.000000	33.000000	0.000000
2157.330329	0.185271	0.557316	0.080058	79.870453	113.156647	148.816895	3.465286	0.000000	-3.604413	0.000000	0.000000	0.000000	-0.220147	0.121404	-0.788062	0.000000	0.000000	4.000000	33.000000	0.000000
2157.333662	0.185271	0.557316	0.080058	79.870453	113.156647	148.816895	3.465286	0.000000	-3.604413	0.000000	0.000000	0.000000	-0.220147	0.121404	-0.788062	0.000000	0.000000	4.000000	33.000000	0.000000
2157.336995	0.185271	0.557316	0.080058	79.870453	113.156647	148.816895	3.465286	0.000000	-3.604413	0.000000	0.000000	0.000000	-0.220147	0.121404	-0.788062	0.000000	0.000000	4.000000	33.000000	0.000000
2157.340329	0.184521	0.557704	0.077388	79.863060	113.827370	149.480957	3.422359	0.000000	-3.645196	0.000000	0.000000	0.000000	-0.225087	0.116554	-0.800946	0.000000	0.000000	4.000000	33.000000	0.000000
2157.343662	0.184521	0.557704	0.077388	79.863060	113.827370	149.480957	3.422359	0.000000	-3.645196	0.000000	0.000000	0.000000	-0.225087	0.116554	-0.800946	0.000000	0.000000	4.000000	33.000000	0.000000
2157.346995	0.184521	0.557704	0.077388	79.863060	113.827370	149.480957	3.422359	0.000000	-3.645196	0.000000	0.000000	0.000000	-0.225087	0.116554	-0.800946	0.000000	0.000000	4.000000	33.000000	0.000000
2157.350329	0.183779	0.558076	0.074667	79.861816	114.333054	149.985718	3.376515	0.000000	-3.687702	0.000000	0.000000	0.000000	-0.222488	0.111660	-0.816514	0.000000	0.000000	4.000000	33.000000	0.000000
2157.353662	0.183779	0.558076	0.074667	79.861816	114.333054	149.985718	3.376515	0.000000	-3.687702	0.000000	0.000000	0.000000	-0.222488	0.111660	-0.816514	0.000000	0.000000	4.000000	33.000000	0.000000
2157.356995	0.183779	0.558076	0.074667	79.861816	114.333054	149.985718	3.376515	0.000000	-3.687702	0.000000	0.000000	0.000000	-0.222488	0.111660	-0.816514	0.000000	0.000000	4.000000	33.000000	0.000000
2157.360329	0.183015	0.558427	0.071967	79.873734	114.514748	150.170990	3.326705	0.000000	-3.732698	0.000000	0.000000	0.000000	-0.229178	0.105167	-0.809754	0.000000	0.000000	4.000000	33.000000	0.000000
2157.363662	0.183015	0.558427	0.071967	79.873734	114.514748	150.170990	3.326705	0.000000	-3.732698	0.000000	0.000000	0.000000	-0.229178	0.105167	-0.809754	0.000000	0.000000	4.000000	33.000000	0.000000
2157.366995	0.183015	0.558427	0.071967	79.873734	114.514748	150.170990	3.326705	0.000000	-3.732698	0.000000	0.000000	0.000000	-0.229178	0.105167	-0.809754	0.000000	0.000000	4.000000	33.000000	0.000000
2157.370329	0.182188	0.558824	0.069334	79.908195	114.202126	149.872910	3.275200	0.000000	-3.777971	0.000000	0.000000	0.000000	-0.248036	0.119208	-0.789977	0.000000	0.000000	4.000000	33.000000	0.000000
2157.373662	0.182188	0.558824	0.069334	79.908195	114.202126	149.872910	3.275200	0.000000	-3.777971	0.000000	0.000000	0.000000	-0.248036	0.119208	-0.789977	0.000000	0.000000	4.000000	33.000000	0.000000
2157.376995	0.182188	0.558824	0.069334	79.908195	114.202126	149.872910	3.275200	0.000000	-3.777971	0.000000	0.000000	0.000000	-0.248036	0.119208	-0.789977	0.000000	0.000000	4.000000	33.000000	0.000000
2157.380329	0.181307	0.559242	0.066706	79.956505	113.467056	149.167191	3.224024	0.000000	-3.821736	0.000000	0.000000	0.000000	-0.264448	0.125365	-0.788431	0.000000	0.000000	4.000000	33.000000	0.000000
2157.383662	0.181307	0.559242	0.066706	79.956505	113.467056	149.167191	3.224024	0.000000	-3.821736	0.000000	0.000000	0.000000	-0.264448	0.125365	-0.788431	0.000000	0.000000	4.000000	33.000000	0.000000
2157.386995	0.181307	0.559242	0.066706	79.956505	113.467056	149.167191	3.224024	0.000000	-3.821736	0.000000	0.000000	0.000000	-0.264448	0.125365	-0.788431	0.000000	0.000000	4.000000	33.000000	0.000000
2157.390329	0.180421	0.559694	0.064148	80.010170	112.499702	148.233597	3.171379	0.000000	-3.865534	0.000000	0.000000	0.000000	-0.265622	0.135716	-0.767541	0.000000	0.000000	4.000000	33.000000	0.000000
2157.393662	0.180421	0.559694	0.064148	80.010170	112.499702	148.233597	3.171379	0.000000	-3.865534	0.000000	0.000000	0.000000	-0.265622	0.135716	-0.767541	0.000000	0.000000	4.000000	33.000000	0.000000
2157.396995	0.180421	0.559694	0.064148	80.010170	112.499702	148.233597	3.171379	0.000000	-3.865534	0.000000	0.000000	0.000000	-0.265622	0.135716	-0.767541	0.000000	0.000000	4.000000	33.000000	0.000000
2157.400329	0.179537	0.560185	0.061593	80.062653	111.465073	147.232986	3.117857	0.000000	-3.908832	0.000000	0.000000	0.000000	-0.265232	0.147268	-0.766412	0.000000	0.000000	4.000000	33.000000	0.000000
2157.403662	0.179537	0.560185	0.061593	80.062653	111.465073	147.232986	3.117857	0.000000	-3.908832	0.000000	0.000000	0.000000	-0.265232	0.147268	-0.766412	0.000000	0.000000	4.000000	33.000000	0.000000
2157.406995	0.179537	0.560185	0.061593	80.062653	111.465073	147.232986	3.117857	0.000000	-3.908832	0.000000	0.000000	0.000000	-0.265232	0.147268	-0.766412	0.000000	0.000000	4.000000	33.000000	0.000000
2157.410329	0.178636	0.560688	0.058989	80.114792	110.432274	146.230331	3.061353	0.000000	-3.953241	0.000000	0.000000	0.000000	-0.270288	0.150894	-0.781032	0.000000	0.000000	4.000000	33.000000	0.000000
2157.413662	0.178636	0.560688	0.058989	80.114792	110.432274	146.230331	3.061353	0.000000	-3.953241	0.000000	0.000000	0.000000	-0.270288	0.150894	-0.781032	0.000000	0.000000	4.000000	33.000000	0.000000
2157.416995	0.178636	0.560688	0.058989	80.114792	110.432274	146.230331	3.061353	0.000000	-3.953241	0.000000	0.000000	0.000000	-0.270288	0.150894	-0.781032	0.000000	0.000000	4.000000	33.000000	0.000000
2157.420329	0.177733	0.561180	0.056379	80.171028	109.450714	145.270309	2.949473	0.000000	-3.931815	0.000000	0.000000	0.000000	-0.270989	0.147595	-0.783050	0.000000	0.000000	4.000000	33.000000	0.000000
2157.423662	0.177733	0.561180	0.056379	80.171028	109.450714	145.270309	2.949473	0.000000	-3.931815	0.000000	0.000000	0.000000	-0.270989	0.147595	-0.783050	0.000000	0.000000	4.000000	33.000000	0.000000
2157.426995	0.177733	0.561180	0.056379	80.171028	109.450714	145.270309	2.949473	0.000000	-3.931815	0.000000	0.000000	0.000000	-0.270989	0.147595	-0.783050	0.000000	0.000000	4.000000	33.000000	0.000000
2157.430329	0.176820	0.561672	0.053741	80.249840	108.424400	144.244415	2.818964	0.000000	-3.886650	0.000000	0.000000	0.000000	-0.273885	0.147585	-0.791409	0.000000	0.000000	4.000000	33.000000	0.000000
2157.433662	0.176820	0.561672	0.053741	80.249840	108.424400	144.244415	2.818964	0.000000	-3.886650	0.000000	0.000000	0.000000	-0.273885	0.147585	-0.791409	0.000000	0.000000	4.000000	33.000000	0.000000
2157.436995	0.176820	0.561672	0.053741	80.249840	108.424400	144.244415	2.818964	0.000000	-3.886650	0.000000	0.000000	0.000000	-0.273885	0.147585	-0.791409	0.000000	0.000000	4.000000	33.000000	0.000000
2157.440329	0.175897	0.562164	0.051075	80.355492	107.246155	143.043045	2.687063	0.000000	-3.841003	0.000000	0.000000	0.000000	-0.276783	0.147483	-0.799800	0.000000	0.000000	4.000000	33.000000	0.000000
2157.443662	0.175897	0.562164	0.051075	80.355492	107.246155	143.043045	2.687063	0.000000	-3.841003	0.000000	0.000000	0.000000	-0.276783	0.147483	-0.799800	0.000000	0.000000	4.000000	33.000000	0.000000
2157.446995	0.175897	0.562164	0.051075	80.355492	107.246155	143.043045	2.687063	0.000000	-3.841003	0.000000	0.000000	0.000000	-0.276783	0.147483	-0.799800	0.000000	0.000000	4.000000	33.000000	0.000000
2157.450329	0.174934	0.562649	0.048523	80.427635	105.792938	141.607132	2.553763	0.000000	-3.794873	0.000000	0.000000	0.000000	-0.289161	0.145438	-0.765655	0.000000	0.000000	4.000000	33.000000	0.000000
2157.453662	0.174934	0.562649	0.048523	80.427635	105.792938	141.607132	2.553763	0.000000	-3.794873	0.000000	0.000000	0.000000	-0.289161	0.145438	-0.765655	0.000000	0.000000	4.000000	33.000000	0.000000
2157.456995	0.174934	0.562649	0.048523	80.427635	105.792938	141.607132	2.553763	0.000000	-3.794873	0.000000	0.000000	0.000000	-0.289161	0.145438	-0.765655	0.000000	0.000000	4.000000	33.000000	0.000000
2157.460329	0.173930	0.563128	0.046085	80.461990	104.090805	139.958603	2.426154	0.000000	-3.746679	0.000000	0.000000	0.000000	-0.301146	0.143692	-0.731407	0.000000	0.000000	4.000000	33.000000	0.000000
2157.463662	0.173930	0.563128	0.046085	80.461990	104.090805	139.958603	2.426154	0.000000	-3.746679	0.000000	0.000000	0.000000	-0.301146	0.143692	-0.731407	0.000000	0.000000	4.000000	33.000000	0.000000
2157.466995	0.173930	0.563128	0.046085	80.461990	104.090805	139.958603	2.426154	0.000000	-3.746679	0.000000	0.000000	0.000000	-0.301146	0.143692	-0.731407	0.000000	0.000000	4.000000	33.000000	0.000000
2157.470329	0.172944	0.563562	0.043772	80.485077	102.283386	138.214020	2.304253	0.000000	-3.696488	0.000000	0.000000	0.000000	-0.295711	0.130349	-0.693925	0.000000	0.000000	4.000000	33.000000	0.000000
2157.473662	0.172944	0.563562	0.043772	80.485077	102.283386	138.214020	2.304253	0.000000	-3.696488	0.000000	0.000000	0.000000	-0.295711	0.130349	-0.693925	0.000000	0.000000	4.000000	33.000000	0.000000
2157.476995	0.172944	0.563562	0.043772	80.485077	102.283386	138.214020	2.304253	0.000000	-3.696488	0.000000	0.000000	0.000000	-0.295711	0.130349	-0.693925	0.000000	0.000000	4.000000	33.000000	0.000000
2157.480329	0.171959	0.563972	0.041609	80.476288	100.482071	136.500259	2.188598	0.000000	-3.647203	0.000000	0.000000	0.000000	-0.295576	0.122986	-0.648977	0.000000	0.000000	4.000000	33.000000	0.000000
2157.483662	0.171959	0.563972	0.041609	80.476288	100.482071	136.500259	2.188598	0.000000	-3.647203	0.000000	0.000000	0.000000	-0.295576	0.122986	-0.648977	0.000000	0.000000	4.000000	33.000000	0.000000
2157.486995	0.171959	0.563972	0.041609	80.476288	100.482071	136.500259	2.188598	0.000000	-3.647203	0.000000	0.000000	0.000000	-0.295576	0.122986	-0.648977	0.000000	0.000000	4.000000	33.000000	0.000000
2157.490329	0.171035	0.564367	0.039617	80.393112	98.836258	135.003891	2.080436	0.000000	-3.597940	0.000000	0.000000	0.000000	-0.277200	0.118485	-0.597458	0.000000	0.000000	4.000000	33.000000	0.000000
2157.493662	0.171035	0.564367	0.039617	80.393112	98.836258	135.003891	2.080436	0.000000	-3.597940	0.000000	0.000000	0.000000	-0.277200	0.118485	-0.597458	0.000000	0.000000	4.000000	33.000000	0.000000
2157.496995	0.171035	0.564367	0.039617	80.393112	98.836258	135.003891	2.080436	0.000000	-3.597940	0.000000	0.000000	0.000000	-0.277200	0.118485	-0.597458	0.000000	0.000000	4.000000	33.000000	0.000000
2157.500329	0.170141	0.564714	0.037707	80.284531	97.464417	133.794128	1.980859	0.000000	-3.551740	0.000000	0.000000	0.000000	-0.268179	0.104062	-0.572949	0.000000	0.000000	4.000000	33.000000	0.000000
2157.503662	0.170141	0.564714	0.037707	80.284531	97.464417	133.794128	1.980859	0.000000	-3.551740	0.000000	0.000000	0.000000	-0.268179	0.104062	-0.572949	0.000000	0.000000	4.000000	33.000000	0.000000
2157.506995	0.170141	0.564714	0.037707	80.284531	97.464417	133.794128	1.980859	0.000000	-3.551740	0.000000	0.000000	0.000000	-0.268179	0.104062	-0.572949	0.000000	0.000000	4.000000	33.000000	0.000000
2157.510329	0.169291	0.565052	0.035845	80.180893	96.467369	132.945114	1.885368	0.000000	-3.507043	0.000000	0.000000	0.000000	-0.254922	0.101524	-0.558838	0.000000	0.000000	4.000000	33.000000	0.000000
2157.513662	0.169291	0.565052	0.035845	80.180893	96.467369	132.945114	1.885368	0.000000	-3.507043	0.000000	0.000000	0.000000	-0.254922	0.101524	-0.558838	0.000000	0.000000	4.000000	33.000000	0.000000
2157.516995	0.169291	0.565052	0.035845	80.180893	96.467369	132.945114	1.885368	0.000000	-3.507043	0.000000	0.000000	0.000000	-0.254922	0.101524	-0.558838	0.000000	0.000000	4.000000	33.000000	0.000000
2157.520329	0.168498	0.565346	0.033989	80.085793	95.794968	132.410233	1.792228	0.000000	-3.464556	0.000000	0.000000	0.000000	-0.238028	0.088141	-0.556614	0.000000	0.000000	4.000000	33.000000	0.000000
2157.523662	0.168498	0.565346	0.033989	80.085793	95.794968	132.410233	1.792228	0.000000	-3.464556	0.000000	0.000000	0.000000	-0.238028	0.088141	-0.556614	0.000000	0.000000	4.000000	33.000000	0.000000
2157.526995	0.168498	0.565346	0.033989	80.085793	95.794968	132.410233	1.792228	0.000000	-3.464556	0.000000	0.000000	0.000000	-0.238028	0.088141	-0.556614	0.000000	0.000000	4.000000	33.000000	0.000000
2157.530329	0.167752	0.565561	0.032042	80.029358	95.504623	132.207993	1.699459	0.000000	-3.424885	0.000000	0.000000	0.000000	-0.223741	0.064438	-0.584124	0.000000	0.000000	4.000000	33.000000	0.000000
2157.533662	0.167752	0.565561	0.032042	80.029358	95.504623	132.207993	1.699459	0.000000	-3.424885	0.000000	0.000000	0.000000	-0.223741	0.064438	-0.584124	0.000000	0.000000	4.000000	33.000000	0.000000
2157.536995	0.167752	0.565561	0.032042	80.029358	95.504623	132.207993	1.699459	0.000000	-3.424885	0.000000	0.000000	0.000000	-0.223741	0.064438	-0.584124	0.000000	0.000000	4.000000	33.000000	0.000000
2157.540329	0.167058	0.565715	0.030019	80.031830	95.519638	132.254242	1.602105	0.000000	-3.387595	0.000000	0.000000	0.000000	-0.208059	0.046301	-0.606794	0.000000	0.000000	4.000000	33.000000	0.000000
2157.543662	0.167058	0.565715	0.030019	80.031830	95.519638	132.254242	1.602105	0.000000	-3.387595	0.000000	0.000000	0.000000	-0.208059	0.046301	-0.606794	0.000000	0.000000	4.000000	33.000000	0.000000
2157.546995	0.167058	0.565715	0.030019	80.031830	95.519638	132.254242	1.602105	0.000000	-3.387595	0.000000	0.000000	0.000000	-0.208059	0.046301	-0.606794	0.000000	0.000000	4.000000	33.000000	0.000000
2157.550329	0.166342	0.565791	0.027929	80.053162	95.842369	132.590027	1.500973	0.000000	-3.352918	0.000000	0.000000	0.000000	-0.215048	0.022748	-0.627179	0.000000	0.000000	4.000000	33.000000	0.000000
2157.553662	0.166342	0.565791	0.027929	80.053162	95.842369	132.590027	1.500973	0.000000	-3.352918	0.000000	0.000000	0.000000	-0.215048	0.022748	-0.627179	0.000000	0.000000	4.000000	33.000000	0.000000
2157.556995	0.166342	0.565791	0.027929	80.053162	95.842369	132.590027	1.500973	0.000000	-3.352918	0.000000	0.000000	0.000000	-0.215048	0.022748	-0.627179	0.000000	0.000000	4.000000	33.000000	0.000000
2157.560329	0.165586	0.565779	0.025800	80.078728	96.484604	133.244812	1.396443	0.000000	-3.317077	0.000000	0.000000	0.000000	-0.226714	-0.003586	-0.638777	0.000000	0.000000	4.000000	33.000000	0.000000
2157.563662	0.165586	0.565779	0.025800	80.078728	96.484604	133.244812	1.396443	0.000000	-3.317077	0.000000	0.000000	0.000000	-0.226714	-0.003586	-0.638777	0.000000	0.000000	4.000000	33.000000	0.000000
2157.566995	0.165586	0.565779	0.025800	80.078728	96.484604	133.244812	1.396443	0.000000	-3.317077	0.000000	0.000000	0.000000	-0.226714	-0.003586	-0.638777	0.000000	0.000000	4.000000	33.000000	0.000000
2157.570329	0.164795	0.565726	0.023642	80.104950	97.180054	133.956314	1.289980	0.000000	-3.279292	0.000000	0.000000	0.000000	-0.237222	-0.015922	-0.647318	0.000000	0.000000	4.000000	33.000000	0.000000
2157.573662	0.164795	0.565726	0.023642	80.104950	97.180054	133.956314	1.289980	0.000000	-3.279292	0.000000	0.000000	0.000000	-0.237222	-0.015922	-0.647318	0.000000	0.000000	4.000000	33.000000	0.000000
2157.576995	0.164795	0.565726	0.023642	80.104950	97.180054	133.956314	1.289980	0.000000	-3.279292	0.000000	0.000000	0.000000	-0.237222	-0.015922	-0.647318	0.000000	0.000000	4.000000	33.000000	0.000000
2157.580329	0.163878	0.565603	0.021560	80.130226	97.869751	134.676102	1.182094	0.000000	-3.239754	0.000000	0.000000	0.000000	-0.275010	-0.036794	-0.624616	0.000000	0.000000	4.000000	33.000000	0.000000
2157.583662	0.163878	0.565603	0.021560	80.130226	97.869751	134.676102	1.182094	0.000000	-3.239754	0.000000	0.000000	0.000000	-0.275010	-0.036794	-0.624616	0.000000	0.000000	4.000000	33.000000	0.000000
2157.586995	0.163878	0.565603	0.021560	80.130226	97.869751	134.676102	1.182094	0.000000	-3.239754	0.000000	0.000000	0.000000	-0.275010	-0.036794	-0.624616	0.000000	0.000000	4.000000	33.000000	0.000000
2157.590329	0.162905	0.565485	0.019602	80.153542	98.403061	135.252609	1.077991	0.000000	-3.193919	0.000000	0.000000	0.000000	-0.292006	-0.035608	-0.587208	0.000000	0.000000	4.000000	33.000000	0.000000
2157.593662	0.162905	0.565485	0.019602	80.153542	98.403061	135.252609	1.077991	0.000000	-3.193919	0.000000	0.000000	0.000000	-0.292006	-0.035608	-0.587208	0.000000	0.000000	4.000000	33.000000	0.000000
2157.596995	0.162905	0.565485	0.019602	80.153542	98.403061	135.252609	1.077991	0.000000	-3.193919	0.000000	0.000000	0.000000	-0.292006	-0.035608	-0.587208	0.000000	0.000000	4.000000	33.000000	0.000000
2157.600329	0.161884	0.565361	0.017792	80.173172	98.326469	135.242676	0.980123	0.000000	-3.145251	0.000000	0.000000	0.000000	-0.306425	-0.037103	-0.543214	0.000000	0.000000	4.000000	33.000000	0.000000
2157.603662	0.161884	0.565361	0.017792	80.173172	98.326469	135.242676	0.980123	0.000000	-3.145251	0.000000	0.000000	0.000000	-0.306425	-0.037103	-0.543214	0.000000	0.000000	4.000000	33.000000	0.000000
2157.606995	0.161884	0.565361	0.017792	80.173172	98.326469	135.242676	0.980123	0.000000	-3.145251	0.000000	0.000000	0.000000	-0.306425	-0.037103	-0.543214	0.000000	0.000000	4.000000	33.000000	0.000000
2157.610329	0.160804	0.565269	0.016168	80.187584	97.359291	134.361618	0.889587	0.000000	-3.094180	0.000000	0.000000	0.000000	-0.323960	-0.027538	-0.487082	0.000000	0.000000	4.000000	33.000000	0.000000
2157.613662	0.160804	0.565269	0.016168	80.187584	97.359291	134.361618	0.889587	0.000000	-3.094180	0.000000	0.000000	0.000000	-0.323960	-0.027538	-0.487082	0.000000	0.000000	4.000000	33.000000	0.000000
2157.616995	0.160804	0.565269	0.016168	80.187584	97.359291	134.361618	0.889587	0.000000	-3.094180	0.000000	0.000000	0.000000	-0.323960	-0.027538	-0.487082	0.000000	0.000000	4.000000	33.000000	0.000000
2157.620329	0.159687	0.565165	0.014645	80.193405	95.799988	132.906647	0.808407	0.000000	-3.040187	0.000000	0.000000	0.000000	-0.334990	-0.031312	-0.456825	0.000000	0.000000	4.000000	33.000000	0.000000
2157.623662	0.159687	0.565165	0.014645	80.193405	95.799988	132.906647	0.808407	0.000000	-3.040187	0.000000	0.000000	0.000000	-0.334990	-0.031312	-0.456825	0.000000	0.000000	4.000000	33.000000	0.000000
2157.626995	0.159687	0.565165	0.014645	80.193405	95.799988	132.906647	0.808407	0.000000	-3.040187	0.000000	0.000000	0.000000	-0.334990	-0.031312	-0.456825	0.000000	0.000000	4.000000	33.000000	0.000000
2157.630329	0.158512	0.565049	0.013231	80.189148	94.047661	131.268341	0.732269	0.000000	-2.984355	0.000000	0.000000	0.000000	-0.352578	-0.034920	-0.424325	0.000000	0.000000	4.000000	33.000000	0.000000
2157.633662	0.158512	0.565049	0.013231	80.189148	94.047661	131.268341	0.732269	0.000000	-2.984355	0.000000	0.000000	0.000000	-0.352578	-0.034920	-0.424325	0.000000	0.000000	4.000000	33.000000	0.000000
2157.636995	0.158512	0.565049	0.013231	80.189148	94.047661	131.268341	0.732269	0.000000	-2.984355	0.000000	0.000000	0.000000	-0.352578	-0.034920	-0.424325	0.000000	0.000000	4.000000	33.000000	0.000000
2157.640329	0.157295	0.564930	0.011827	80.180893	92.387131	129.727310	0.661548	0.000000	-2.925592	0.000000	0.000000	0.000000	-0.364940	-0.035557	-0.421172	0.000000	0.000000	4.000000	33.000000	0.000000
2157.643662	0.157295	0.564930	0.011827	80.180893	92.387131	129.727310	0.661548	0.000000	-2.925592	0.000000	0.000000	0.000000	-0.364940	-0.035557	-0.421172	0.000000	0.000000	4.000000	33.000000	0.000000
2157.646995	0.157295	0.564930	0.011827	80.180893	92.387131	129.727310	0.661548	0.000000	-2.925592	0.000000	0.000000	0.000000	-0.364940	-0.035557	-0.421172	0.000000	0.000000	4.000000	33.000000	0.000000
2157.650329	0.156014	0.564809	0.010509	80.169991	90.978737	128.444366	0.591353	0.000000	-2.864769	0.000000	0.000000	0.000000	-0.384415	-0.036281	-0.395464	0.000000	0.000000	4.000000	33.000000	0.000000
2157.653662	0.156014	0.564809	0.010509	80.169991	90.978737	128.444366	0.591353	0.000000	-2.864769	0.000000	0.000000	0.000000	-0.384415	-0.036281	-0.395464	0.000000	0.000000	4.000000	33.000000	0.000000
2157.656995	0.156014	0.564809	0.010509	80.169991	90.978737	128.444366	0.591353	0.000000	-2.864769	0.000000	0.000000	0.000000	-0.384415	-0.036281	-0.395464	0.000000	0.000000	4.000000	33.000000	0.000000
2157.660329	0.154613	0.564650	0.009258	80.161255	89.825142	127.428520	0.525442	0.000000	-2.800700	0.000000	0.000000	0.000000	-0.420310	-0.047626	-0.375402	0.000000	0.000000	4.000000	33.000000	0.000000
2157.663662	0.154613	0.564650	0.009258	80.161255	89.825142	127.428520	0.525442	0.000000	-2.800700	0.000000	0.000000	0.000000	-0.420310	-0.047626	-0.375402	0.000000	0.000000	4.000000	33.000000	0.000000
2157.666995	0.154613	0.564650	0.009258	80.161255	89.825142	127.428520	0.525442	0.000000	-2.800700	0.000000	0.000000	0.000000	-0.420310	-0.047626	-0.375402	0.000000	0.000000	4.000000	33.000000	0.000000
2157.670329	0.153097	0.564499	0.008083	80.158134	88.971504	126.718414	0.462876	0.000000	-2.730648	0.000000	0.000000	0.000000	-0.454833	-0.045473	-0.352356	0.000000	0.000000	4.000000	33.000000	0.000000
2157.673662	0.153097	0.564499	0.008083	80.158134	88.971504	126.718414	0.462876	0.000000	-2.730648	0.000000	0.000000	0.000000	-0.454833	-0.045473	-0.352356	0.000000	0.000000	4.000000	33.000000	0.000000
2157.676995	0.153097	0.564499	0.008083	80.158134	88.971504	126.718414	0.462876	0.000000	-2.730648	0.000000	0.000000	0.000000	-0.454833	-0.045473	-0.352356	0.000000	0.000000	4.000000	33.000000	0.000000
2157.680329	0.151547	0.564337	0.007007	80.158577	88.348221	126.100853	0.404150	0.000000	-2.654843	0.000000	0.000000	0.000000	-0.464930	-0.048578	-0.322773	0.000000	0.000000	4.000000	33.000000	0.000000
2157.683662	0.151547	0.564337	0.007007	80.158577	88.348221	126.100853	0.404150	0.000000	-2.654843	0.000000	0.000000	0.000000	-0.464930	-0.048578	-0.322773	0.000000	0.000000	4.000000	33.000000	0.000000
2157.686995	0.151547	0.564337	0.007007	80.158577	88.348221	126.100853	0.404150	0.000000	-2.654843	0.000000	0.000000	0.000000	-0.464930	-0.048578	-0.322773	0.000000	0.000000	4.000000	33.000000	0.000000
2157.690329	0.149956	0.564147	0.006081	80.158730	87.998734	125.564301	0.350354	0.000000	-2.577354	0.000000	0.000000	0.000000	-0.477301	-0.056867	-0.277770	0.000000	0.000000	4.000000	33.000000	0.000000
2157.693662	0.149956	0.564147	0.006081	80.158730	87.998734	125.564301	0.350354	0.000000	-2.577354	0.000000	0.000000	0.000000	-0.477301	-0.056867	-0.277770	0.000000	0.000000	4.000000	33.000000	0.000000
2157.696995	0.149956	0.564147	0.006081	80.158730	87.998734	125.564301	0.350354	0.000000	-2.577354	0.000000	0.000000	0.000000	-0.477301	-0.056867	-0.277770	0.000000	0.000000	4.000000	33.000000	0.000000
2157.700329	0.148329	0.563975	0.005248	80.133446	87.895332	125.244728	0.304059	0.000000	-2.497805	0.000000	0.000000	0.000000	-0.488001	-0.051750	-0.249978	0.000000	0.000000	4.000000	33.000000	0.000000
2157.703662	0.148329	0.563975	0.005248	80.133446	87.895332	125.244728	0.304059	0.000000	-2.497805	0.000000	0.000000	0.000000	-0.488001	-0.051750	-0.249978	0.000000	0.000000	4.000000	33.000000	0.000000
2157.706995	0.148329	0.563975	0.005248	80.133446	87.895332	125.244728	0.304059	0.000000	-2.497805	0.000000	0.000000	0.000000	-0.488001	-0.051750	-0.249978	0.000000	0.000000	4.000000	33.000000	0.000000
2157.710329	0.146732	0.563793	0.004560	80.080353	88.010284	125.268211	0.262396	0.000000	-2.416471	0.000000	0.000000	0.000000	-0.479214	-0.054457	-0.206357	0.000000	0.000000	4.000000	33.000000	0.000000
2157.713662	0.146732	0.563793	0.004560	80.080353	88.010284	125.268211	0.262396	0.000000	-2.416471	0.000000	0.000000	0.000000	-0.479214	-0.054457	-0.206357	0.000000	0.000000	4.000000	33.000000	0.000000
2157.716995	0.146732	0.563793	0.004560	80.080353	88.010284	125.268211	0.262396	0.000000	-2.416471	0.000000	0.000000	0.000000	-0.479214	-0.054457	-0.206357	0.000000	0.000000	4.000000	33.000000	0.000000
2157.720329	0.145132	0.563638	0.003997	80.019386	88.277382	125.425964	0.228003	0.000000	-2.336602	0.000000	0.000000	0.000000	-0.479921	-0.046498	-0.168880	0.000000	0.000000	4.000000	33.000000	0.000000
2157.723662	0.145132	0.563638	0.003997	80.019386	88.277382	125.425964	0.228003	0.000000	-2.336602	0.000000	0.000000	0.000000	-0.479921	-0.046498	-0.168880	0.000000	0.000000	4.000000	33.000000	0.000000
2157.726995	0.145132	0.563638	0.003997	80.019386	88.277382	125.425964	0.228003	0.000000	-2.336602	0.000000	0.000000	0.000000	-0.479921	-0.046498	-0.168880	0.000000	0.000000	4.000000	33.000000	0.000000
2157.730329	0.143541	0.563475	0.003519	79.975563	88.525406	125.394600	0.199856	0.000000	-2.256615	0.000000	0.000000	0.000000	-0.477409	-0.049116	-0.143490	0.000000	0.000000	4.000000	33.000000	0.000000
2157.733662	0.143541	0.563475	0.003519	79.975563	88.525406	125.394600	0.199856	0.000000	-2.256615	0.000000	0.000000	0.000000	-0.477409	-0.049116	-0.143490	0.000000	0.000000	4.000000	33.000000	0.000000
2157.736995	0.143541	0.563475	0.003519	79.975563	88.525406	125.394600	0.199856	0.000000	-2.256615	0.000000	0.000000	0.000000	-0.477409	-0.049116	-0.143490	0.000000	0.000000	4.000000	33.000000	0.000000
2157.740329	0.141914	0.563302	0.003139	79.969086	88.712105	125.212013	0.175941	0.000000	-2.177047	0.000000	0.000000	0.000000	-0.488190	-0.051668	-0.114006	0.000000	0.000000	4.000000	33.000000	0.000000
2157.743662	0.141914	0.563302	0.003139	79.969086	88.712105	125.212013	0.175941	0.000000	-2.177047	0.000000	0.000000	0.000000	-0.488190	-0.051668	-0.114006	0.000000	0.000000	4.000000	33.000000	0.000000
2157.746995	0.141914	0.563302	0.003139	79.969086	88.712105	125.212013	0.175941	0.000000	-2.177047	0.000000	0.000000	0.000000	-0.488190	-0.051668	-0.114006	0.000000	0.000000	4.000000	33.000000	0.000000
2157.750329	0.140246	0.563174	0.002846	79.984253	88.822441	125.130295	0.156940	0.000000	-2.095682	0.000000	0.000000	0.000000	-0.500144	-0.038424	-0.087935	0.000000	0.000000	4.000000	33.000000	0.000000
2157.753662	0.140246	0.563174	0.002846	79.984253	88.822441	125.130295	0.156940	0.000000	-2.095682	0.000000	0.000000	0.000000	-0.500144	-0.038424	-0.087935	0.000000	0.000000	4.000000	33.000000	0.000000
2157.756995	0.140246	0.563174	0.002846	79.984253	88.822441	125.130295	0.156940	0.000000	-2.095682	0.000000	0.000000	0.000000	-0.500144	-0.038424	-0.087935	0.000000	0.000000	4.000000	33.000000	0.000000
2157.760329	0.138546	0.563082	0.002662	79.998795	88.890533	125.163857	0.142285	0.000000	-2.012325	0.000000	0.000000	0.000000	-0.510207	-0.027737	-0.055222	0.000000	0.000000	4.000000	33.000000	0.000000
2157.763662	0.138546	0.563082	0.002662	79.998795	88.890533	125.163857	0.142285	0.000000	-2.012325	0.000000	0.000000	0.000000	-0.510207	-0.027737	-0.055222	0.000000	0.000000	4.000000	33.000000	0.000000
2157.766995	0.138546	0.563082	0.002662	79.998795	88.890533	125.163857	0.142285	0.000000	-2.012325	0.000000	0.000000	0.000000	-0.510207	-0.027737	-0.055222	0.000000	0.000000	4.000000	33.000000	0.000000
2157.770329	0.136848	0.563034	0.002551	80.009300	88.883377	125.145256	0.133081	0.000000	-1.927291	0.000000	0.000000	0.000000	-0.509424	-0.014505	-0.033231	0.000000	0.000000	4.000000	33.000000	0.000000
2157.773662	0.136848	0.563034	0.002551	80.009300	88.883377	125.145256	0.133081	0.000000	-1.927291	0.000000	0.000000	0.000000	-0.509424	-0.014505	-0.033231	0.000000	0.000000	4.000000	33.000000	0.000000
2157.776995	0.136848	0.563034	0.002551	80.009300	88.883377	125.145256	0.133081	0.000000	-1.927291	0.000000	0.000000	0.000000	-0.509424	-0.014505	-0.033231	0.000000	0.000000	4.000000	33.000000	0.000000
2157.780329	0.135093	0.563021	0.002555	80.016922	88.820374	124.891975	0.127543	0.000000	-1.842387	0.000000	0.000000	0.000000	-0.526484	-0.003830	0.001320	0.000000	0.000000	4.000000	33.000000	0.000000
2157.783662	0.135093	0.563021	0.002555	80.016922	88.820374	124.891975	0.127543	0.000000	-1.842387	0.000000	0.000000	0.000000	-0.526484	-0.003830	0.001320	0.000000	0.000000	4.000000	33.000000	0.000000
2157.786995	0.135093	0.563021	0.002555	80.016922	88.820374	124.891975	0.127543	0.000000	-1.842387	0.000000	0.000000	0.000000	-0.526484	-0.003830	0.001320	0.000000	0.000000	4.000000	33.000000	0.000000
2157.790329	0.133297	0.563026	0.002651	80.022560	88.712708	124.652237	0.127763	0.000000	-1.754640	0.000000	0.000000	0.000000	-0.538767	0.001553	0.028699	0.000000	0.000000	4.000000	33.000000	0.000000
2157.793662	0.133297	0.563026	0.002651	80.022560	88.712708	124.652237	0.127763	0.000000	-1.754640	0.000000	0.000000	0.000000	-0.538767	0.001553	0.028699	0.000000	0.000000	4.000000	33.000000	0.000000
2157.796995	0.133297	0.563026	0.002651	80.022560	88.712708	124.652237	0.127763	0.000000	-1.754640	0.000000	0.000000	0.000000	-0.538767	0.001553	0.028699	0.000000	0.000000	4.000000	33.000000	0.000000
2157.800329	0.131454	0.563076	0.002900	80.025360	88.543320	124.552368	0.132546	0.000000	-1.664845	0.000000	0.000000	0.000000	-0.553006	0.014975	0.074803	0.000000	0.000000	4.000000	33.000000	0.000000
2157.803662	0.131454	0.563076	0.002900	80.025360	88.543320	124.552368	0.132546	0.000000	-1.664845	0.000000	0.000000	0.000000	-0.553006	0.014975	0.074803	0.000000	0.000000	4.000000	33.000000	0.000000
2157.806995	0.131454	0.563076	0.002900	80.025360	88.543320	124.552368	0.132546	0.000000	-1.664845	0.000000	0.000000	0.000000	-0.553006	0.014975	0.074803	0.000000	0.000000	4.000000	33.000000	0.000000
2157.810329	0.129573	0.563136	0.003263	80.025375	88.317612	124.400833	0.145013	0.000000	-1.572678	0.000000	0.000000	0.000000	-0.564058	0.017879	0.108681	0.000000	0.000000	4.000000	33.000000	0.000000
2157.813662	0.129573	0.563136	0.003263	80.025375	88.317612	124.400833	0.145013	0.000000	-1.572678	0.000000	0.000000	0.000000	-0.564058	0.017879	0.108681	0.000000	0.000000	4.000000	33.000000	0.000000
2157.816995	0.129573	0.563136	0.003263	80.025375	88.317612	124.400833	0.145013	0.000000	-1.572678	0.000000	0.000000	0.000000	-0.564058	0.017879	0.108681	0.000000	0.000000	4.000000	33.000000	0.000000
2157.820329	0.127660	0.563222	0.003754	80.022583	88.030037	124.037956	0.163126	0.000000	-1.478668	0.000000	0.000000	0.000000	-0.574089	0.026072	0.147545	0.000000	0.000000	4.000000	33.000000	0.000000
2157.823662	0.127660	0.563222	0.003754	80.022583	88.030037	124.037956	0.163126	0.000000	-1.478668	0.000000	0.000000	0.000000	-0.574089	0.026072	0.147545	0.000000	0.000000	4.000000	33.000000	0.000000
2157.826995	0.127660	0.563222	0.003754	80.022583	88.030037	124.037956	0.163126	0.000000	-1.478668	0.000000	0.000000	0.000000	-0.574089	0.026072	0.147545	0.000000	0.000000	4.000000	33.000000	0.000000
2157.830329	0.125694	0.563354	0.004398	80.018471	87.679619	123.277611	0.187717	0.000000	-1.382986	0.000000	0.000000	0.000000	-0.589802	0.039589	0.193193	0.000000	0.000000	4.000000	33.000000	0.000000
2157.833662	0.125694	0.563354	0.004398	80.018471	87.679619	123.277611	0.187717	0.000000	-1.382986	0.000000	0.000000	0.000000	-0.589802	0.039589	0.193193	0.000000	0.000000	4.000000	33.000000	0.000000
2157.836995	0.125694	0.563354	0.004398	80.018471	87.679619	123.277611	0.187717	0.000000	-1.382986	0.000000	0.000000	0.000000	-0.589802	0.039589	0.193193	0.000000	0.000000	4.000000	33.000000	0.000000
2157.840329	0.123664	0.563496	0.005160	80.009933	87.271477	122.277138	0.219916	0.000000	-1.284686	0.000000	0.000000	0.000000	-0.608894	0.042516	0.228376	0.000000	0.000000	4.000000	33.000000	0.000000
2157.843662	0.123664	0.563496	0.005160	80.009933	87.271477	122.277138	0.219916	0.000000	-1.284686	0.000000	0.000000	0.000000	-0.608894	0.042516	0.228376	0.000000	0.000000	4.000000	33.000000	0.000000
2157.846995	0.123664	0.563496	0.005160	80.009933	87.271477	122.277138	0.219916	0.000000	-1.284686	0.000000	0.000000	0.000000	-0.608894	0.042516	0.228376	0.000000	0.000000	4.000000	33.000000	0.000000
2157.850329	0.121591	0.563648	0.006031	79.999405	86.818977	121.497948	0.257979	0.000000	-1.183204	0.000000	0.000000	0.000000	-0.621919	0.045478	0.261569	0.000000	0.000000	4.000000	33.000000	0.000000
2157.853662	0.121591	0.563648	0.006031	79.999405	86.818977	121.497948	0.257979	0.000000	-1.183204	0.000000	0.000000	0.000000	-0.621919	0.045478	0.261569	0.000000	0.000000	4.000000	33.000000	0.000000
2157.856995	0.121591	0.563648	0.006031	79.999405	86.818977	121.497948	0.257979	0.000000	-1.183204	0.000000	0.000000	0.000000	-0.621919	0.045478	0.261569	0.000000	0.000000	4.000000	33.000000	0.000000
2157.860329	0.119485	0.563800	0.006968	79.988083	86.357735	121.066017	0.301573	0.000000	-1.079551	0.000000	0.000000	0.000000	-0.631944	0.045708	0.280922	0.000000	0.000000	4.000000	33.000000	0.000000
2157.863662	0.119485	0.563800	0.006968	79.988083	86.357735	121.066017	0.301573	0.000000	-1.079551	0.000000	0.000000	0.000000	-0.631944	0.045708	0.280922	0.000000	0.000000	4.000000	33.000000	0.000000
2157.866995	0.119485	0.563800	0.006968	79.988083	86.357735	121.066017	0.301573	0.000000	-1.079551	0.000000	0.000000	0.000000	-0.631944	0.045708	0.280922	0.000000	0.000000	4.000000	33.000000	0.000000
2157.870329	0.117381	0.563954	0.008025	79.974380	85.847389	120.723022	0.348394	0.000000	-0.974227	0.000000	0.000000	0.000000	-0.630945	0.046110	0.317255	0.000000	0.000000	4.000000	33.000000	0.000000
2157.873662	0.117381	0.563954	0.008025	79.974380	85.847389	120.723022	0.348394	0.000000	-0.974227	0.000000	0.000000	0.000000	-0.630945	0.046110	0.317255	0.000000	0.000000	4.000000	33.000000	0.000000
2157.876995	0.117381	0.563954	0.008025	79.974380	85.847389	120.723022	0.348394	0.000000	-0.974227	0.000000	0.000000	0.000000	-0.630945	0.046110	0.317255	0.000000	0.000000	4.000000	33.000000	0.000000
2157.880329	0.115271	0.564107	0.009073	79.960831	85.353622	120.226135	0.401270	0.000000	-0.869069	0.000000	0.000000	0.000000	-0.633181	0.046099	0.314331	0.000000	0.000000	4.000000	33.000000	0.000000
2157.883662	0.115271	0.564107	0.009073	79.960831	85.353622	120.226135	0.401270	0.000000	-0.869069	0.000000	0.000000	0.000000	-0.633181	0.046099	0.314331	0.000000	0.000000	4.000000	33.000000	0.000000
2157.886995	0.115271	0.564107	0.009073	79.960831	85.353622	120.226135	0.401270	0.000000	-0.869069	0.000000	0.000000	0.000000	-0.633181	0.046099	0.314331	0.000000	0.000000	4.000000	33.000000	0.000000
2157.890329	0.113212	0.564262	0.010163	79.947891	84.909317	119.426422	0.453658	0.000000	-0.763539	0.000000	0.000000	0.000000	-0.617536	0.046290	0.326989	0.000000	0.000000	4.000000	33.000000	0.000000
2157.893662	0.113212	0.564262	0.010163	79.947891	84.909317	119.426422	0.453658	0.000000	-0.763539	0.000000	0.000000	0.000000	-0.617536	0.046290	0.326989	0.000000	0.000000	4.000000	33.000000	0.000000
2157.896995	0.113212	0.564262	0.010163	79.947891	84.909317	119.426422	0.453658	0.000000	-0.763539	0.000000	0.000000	0.000000	-0.617536	0.046290	0.326989	0.000000	0.000000	4.000000	33.000000	0.000000
2157.900329	0.111201	0.564399	0.011279	79.939011	84.630898	118.678291	0.508156	0.000000	-0.660617	0.000000	0.000000	0.000000	-0.603273	0.041139	0.334711	0.000000	0.000000	4.000000	33.000000	0.000000
2157.903662	0.111201	0.564399	0.011279	79.939011	84.630898	118.678291	0.508156	0.000000	-0.660617	0.000000	0.000000	0.000000	-0.603273	0.041139	0.334711	0.000000	0.000000	4.000000	33.000000	0.000000
2157.906995	0.111201	0.564399	0.011279	79.939011	84.630898	118.678291	0.508156	0.000000	-0.660617	0.000000	0.000000	0.000000	-0.603273	0.041139	0.334711	0.000000	0.000000	4.000000	33.000000	0.000000
2157.910329	0.109238	0.564519	0.012421	79.934967	84.541389	118.581512	0.563942	0.000000	-0.560071	0.000000	0.000000	0.000000	-0.589097	0.035956	0.342624	0.000000	0.000000	4.000000	33.000000	0.000000
2157.913662	0.109238	0.564519	0.012421	79.934967	84.541389	118.581512	0.563942	0.000000	-0.560071	0.000000	0.000000	0.000000	-0.589097	0.035956	0.342624	0.000000	0.000000	4.000000	33.000000	0.000000
2157.916995	0.109238	0.564519	0.012421	79.934967	84.541389	118.581512	0.563942	0.000000	-0.560071	0.000000	0.000000	0.000000	-0.589097	0.035956	0.342624	0.000000	0.000000	4.000000	33.000000	0.000000
2157.920329	0.107370	0.564639	0.013597	79.934380	84.559837	118.836044	0.621046	0.000000	-0.461888	0.000000	0.000000	0.000000	-0.560419	0.036068	0.352800	0.000000	0.000000	4.000000	33.000000	0.000000
2157.923662	0.107370	0.564639	0.013597	79.934380	84.559837	118.836044	0.621046	0.000000	-0.461888	0.000000	0.000000	0.000000	-0.560419	0.036068	0.352800	0.000000	0.000000	4.000000	33.000000	0.000000
2157.926995	0.107370	0.564639	0.013597	79.934380	84.559837	118.836044	0.621046	0.000000	-0.461888	0.000000	0.000000	0.000000	-0.560419	0.036068	0.352800	0.000000	0.000000	4.000000	33.000000	0.000000
2157.930329	0.105647	0.564751	0.014821	79.933601	84.664200	119.150124	0.679846	0.000000	-0.368485	0.000000	0.000000	0.000000	-0.516802	0.033546	0.367159	0.000000	0.000000	4.000000	33.000000	0.000000
2157.933662	0.105647	0.564751	0.014821	79.933601	84.664200	119.150124	0.679846	0.000000	-0.368485	0.000000	0.000000	0.000000	-0.516802	0.033546	0.367159	0.000000	0.000000	4.000000	33.000000	0.000000
2157.936995	0.105647	0.564751	0.014821	79.933601	84.664200	119.150124	0.679846	0.000000	-0.368485	0.000000	0.000000	0.000000	-0.516802	0.033546	0.367159	0.000000	0.000000	4.000000	33.000000	0.000000
2157.940329	0.104085	0.564818	0.016055	79.934402	84.816673	119.480011	0.741039	0.000000	-0.282351	0.000000	0.000000	0.000000	-0.468702	0.020289	0.370214	0.000000	0.000000	4.000000	33.000000	0.000000
2157.943662	0.104085	0.564818	0.016055	79.934402	84.816673	119.480011	0.741039	0.000000	-0.282351	0.000000	0.000000	0.000000	-0.468702	0.020289	0.370214	0.000000	0.000000	4.000000	33.000000	0.000000
2157.946995	0.104085	0.564818	0.016055	79.934402	84.816673	119.480011	0.741039	0.000000	-0.282351	0.000000	0.000000	0.000000	-0.468702	0.020289	0.370214	0.000000	0.000000	4.000000	33.000000	0.000000
2157.950329	0.102668	0.564877	0.017340	79.934601	84.955185	119.775223	0.802741	0.000000	-0.204234	0.000000	0.000000	0.000000	-0.424939	0.017590	0.385482	0.000000	0.000000	4.000000	33.000000	0.000000
2157.953662	0.102668	0.564877	0.017340	79.934601	84.955185	119.775223	0.802741	0.000000	-0.204234	0.000000	0.000000	0.000000	-0.424939	0.017590	0.385482	0.000000	0.000000	4.000000	33.000000	0.000000
2157.956995	0.102668	0.564877	0.017340	79.934601	84.955185	119.775223	0.802741	0.000000	-0.204234	0.000000	0.000000	0.000000	-0.424939	0.017590	0.385482	0.000000	0.000000	4.000000	33.000000	0.000000
2157.960329	0.101427	0.564882	0.018593	79.941399	85.217476	120.109985	0.866988	0.000000	-0.133411	0.000000	0.000000	0.000000	-0.372308	0.001441	0.375948	0.000000	0.000000	4.000000	33.000000	0.000000
2157.963662	0.101427	0.564882	0.018593	79.941399	85.217476	120.109985	0.866988	0.000000	-0.133411	0.000000	0.000000	0.000000	-0.372308	0.001441	0.375948	0.000000	0.000000	4.000000	33.000000	0.000000
2157.966995	0.101427	0.564882	0.018593	79.941399	85.217476	120.109985	0.866988	0.000000	-0.133411	0.000000	0.000000	0.000000	-0.372308	0.001441	0.375948	0.000000	0.000000	4.000000	33.000000	0.000000
2157.970329	0.100401	0.564877	0.019885	79.972572	85.713577	120.520065	0.929646	0.000000	-0.071360	0.000000	0.000000	0.000000	-0.307795	-0.001399	0.387676	0.000000	0.000000	4.000000	33.000000	0.000000
2157.973662	0.100401	0.564877	0.019885	79.972572	85.713577	120.520065	0.929646	0.000000	-0.071360	0.000000	0.000000	0.000000	-0.307795	-0.001399	0.387676	0.000000	0.000000	4.000000	33.000000	0.000000
2157.976995	0.100401	0.564877	0.019885	79.972572	85.713577	120.520065	0.929646	0.000000	-0.071360	0.000000	0.000000	0.000000	-0.307795	-0.001399	0.387676	0.000000	0.000000	4.000000	33.000000	0.000000
2157.980329	0.099582	0.564880	0.021172	80.052742	86.438538	120.811829	0.994259	0.000000	-0.020060	0.000000	0.000000	0.000000	-0.245856	0.000930	0.386057	0.000000	0.000000	4.000000	33.000000	0.000000
2157.983662	0.099582	0.564880	0.021172	80.052742	86.438538	120.811829	0.994259	0.000000	-0.020060	0.000000	0.000000	0.000000	-0.245856	0.000930	0.386057	0.000000	0.000000	4.000000	33.000000	0.000000
2157.986995	0.099582	0.564880	0.021172	80.052742	86.438538	120.811829	0.994259	0.000000	-0.020060	0.000000	0.000000	0.000000	-0.245856	0.000930	0.386057	0.000000	0.000000	4.000000	33.000000	0.000000
2157.990329	0.099017	0.564865	0.022451	80.168930	87.279137	120.830582	1.058601	0.000000	0.020916	0.000000	0.000000	0.000000	-0.169485	-0.004742	0.383642	0.000000	0.000000	4.000000	33.000000	0.000000
2157.993662	0.099017	0.564865	0.022451	80.168930	87.279137	120.830582	1.058601	0.000000	0.020916	0.000000	0.000000	0.000000	-0.169485	-0.004742	0.383642	0.000000	0.000000	4.000000	33.000000	0.000000
2157.996995	0.099017	0.564865	0.022451	80.168930	87.279137	120.830582	1.058601	0.000000	0.020916	0.000000	0.000000	0.000000	-0.169485	-0.004742	0.383642	0.000000	0.000000	4.000000	33.000000	0.000000
2158.000329	0.098731	0.564829	0.023718	80.304688	88.188873	120.771500	1.122542	0.000000	0.049163	0.000000	0.000000	0.000000	-0.085737	-0.010532	0.380067	0.000000	0.000000	4.000000	33.000000	0.000000
2158.003662	0.098731	0.564829	0.023718	80.304688	88.188873	120.771500	1.122542	0.000000	0.049163	0.000000	0.000000	0.000000	-0.085737	-0.010532	0.380067	0.000000	0.000000	4.000000	33.000000	0.000000
2158.006995	0.098731	0.564829	0.023718	80.304688	88.188873	120.771500	1.122542	0.000000	0.049163	0.000000	0.000000	0.000000	-0.085737	-0.010532	0.380067	0.000000	0.000000	4.000000	33.000000	0.000000
2158.010329	0.098695	0.564766	0.024938	80.463936	89.012505	120.945328	1.185886	0.000000	0.063452	0.000000	0.000000	0.000000	-0.010708	-0.019062	0.366047	0.000000	0.000000	4.000000	33.000000	0.000000
2158.013662	0.098695	0.564766	0.024938	80.463936	89.012505	120.945328	1.185886	0.000000	0.063452	0.000000	0.000000	0.000000	-0.010708	-0.019062	0.366047	0.000000	0.000000	4.000000	33.000000	0.000000
2158.016995	0.098695	0.564766	0.024938	80.463936	89.012505	120.945328	1.185886	0.000000	0.063452	0.000000	0.000000	0.000000	-0.010708	-0.019062	0.366047	0.000000	0.000000	4.000000	33.000000	0.000000
2158.020329	0.098865	0.564701	0.026115	80.655487	89.763077	121.476021	1.246894	0.000000	0.065237	0.000000	0.000000	0.000000	0.050776	-0.019556	0.353130	0.000000	0.000000	4.000000	33.000000	0.000000
2158.023662	0.098865	0.564701	0.026115	80.655487	89.763077	121.476021	1.246894	0.000000	0.065237	0.000000	0.000000	0.000000	0.050776	-0.019556	0.353130	0.000000	0.000000	4.000000	33.000000	0.000000
2158.026995	0.098865	0.564701	0.026115	80.655487	89.763077	121.476021	1.246894	0.000000	0.065237	0.000000	0.000000	0.000000	0.050776	-0.019556	0.353130	0.000000	0.000000	4.000000	33.000000	0.000000
2158.030329	0.099267	0.564652	0.027261	80.887794	90.422058	121.863304	1.305749	0.000000	0.056774	0.000000	0.000000	0.000000	0.120652	-0.014697	0.343846	0.000000	0.000000	4.000000	33.000000	0.000000
2158.033662	0.099267	0.564652	0.027261	80.887794	90.422058	121.863304	1.305749	0.000000	0.056774	0.000000	0.000000	0.000000	0.120652	-0.014697	0.343846	0.000000	0.000000	4.000000	33.000000	0.000000
2158.036995	0.099267	0.564652	0.027261	80.887794	90.422058	121.863304	1.305749	0.000000	0.056774	0.000000	0.000000	0.000000	0.120652	-0.014697	0.343846	0.000000	0.000000	4.000000	33.000000	0.000000
2158.040329	0.099854	0.564601	0.028368	81.162285	91.014862	122.122375	1.363057	0.000000	0.036666	0.000000	0.000000	0.000000	0.176145	-0.015196	0.332111	0.000000	0.000000	4.000000	33.000000	0.000000
2158.043662	0.099854	0.564601	0.028368	81.162285	91.014862	122.122375	1.363057	0.000000	0.036666	0.000000	0.000000	0.000000	0.176145	-0.015196	0.332111	0.000000	0.000000	4.000000	33.000000	0.000000
2158.046995	0.099854	0.564601	0.028368	81.162285	91.014862	122.122375	1.363057	0.000000	0.036666	0.000000	0.000000	0.000000	0.176145	-0.015196	0.332111	0.000000	0.000000	4.000000	33.000000	0.000000
2158.050329	0.100552	0.564585	0.029421	81.488968	91.540207	122.247154	1.418409	0.000000	0.007308	0.000000	0.000000	0.000000	0.209454	-0.004794	0.315925	0.000000	0.000000	4.000000	33.000000	0.000000
2158.053662	0.100552	0.564585	0.029421	81.488968	91.540207	122.247154	1.418409	0.000000	0.007308	0.000000	0.000000	0.000000	0.209454	-0.004794	0.315925	0.000000	0.000000	4.000000	33.000000	0.000000
2158.056995	0.100552	0.564585	0.029421	81.488968	91.540207	122.247154	1.418409	0.000000	0.007308	0.000000	0.000000	0.000000	0.209454	-0.004794	0.315925	0.000000	0.000000	4.000000	33.000000	0.000000
2158.060329	0.101368	0.564568	0.030448	81.850159	91.879791	122.144478	1.471063	0.000000	-0.027601	0.000000	0.000000	0.000000	0.244744	-0.005221	0.308149	0.000000	0.000000	4.000000	33.000000	0.000000
2158.063662	0.101368	0.564568	0.030448	81.850159	91.879791	122.144478	1.471063	0.000000	-0.027601	0.000000	0.000000	0.000000	0.244744	-0.005221	0.308149	0.000000	0.000000	4.000000	33.000000	0.000000
2158.066995	0.101368	0.564568	0.030448	81.850159	91.879791	122.144478	1.471063	0.000000	-0.027601	0.000000	0.000000	0.000000	0.244744	-0.005221	0.308149	0.000000	0.000000	4.000000	33.000000	0.000000
2158.070329	0.102300	0.564504	0.031438	82.221382	91.971977	121.772423	1.522421	0.000000	-0.068392	0.000000	0.000000	0.000000	0.279546	-0.019225	0.296831	0.000000	0.000000	4.000000	33.000000	0.000000
2158.073662	0.102300	0.564504	0.031438	82.221382	91.971977	121.772423	1.522421	0.000000	-0.068392	0.000000	0.000000	0.000000	0.279546	-0.019225	0.296831	0.000000	0.000000	4.000000	33.000000	0.000000
2158.076995	0.102300	0.564504	0.031438	82.221382	91.971977	121.772423	1.522421	0.000000	-0.068392	0.000000	0.000000	0.000000	0.279546	-0.019225	0.296831	0.000000	0.000000	4.000000	33.000000	0.000000
2158.080329	0.103359	0.564447	0.032440	82.560402	91.733215	121.093575	1.571893	0.000000	-0.114983	0.000000	0.000000	0.000000	0.317763	-0.017105	0.300569	0.000000	0.000000	4.000000	33.000000	0.000000
2158.083662	0.103359	0.564447	0.032440	82.560402	91.733215	121.093575	1.571893	0.000000	-0.114983	0.000000	0.000000	0.000000	0.317763	-0.017105	0.300569	0.000000	0.000000	4.000000	33.000000	0.000000
2158.086995	0.103359	0.564447	0.032440	82.560402	91.733215	121.093575	1.571893	0.000000	-0.114983	0.000000	0.000000	0.000000	0.317763	-0.017105	0.300569	0.000000	0.000000	4.000000	33.000000	0.000000
2158.090329	0.104511	0.564370	0.033402	82.848099	91.289940	120.249687	1.621987	0.000000	-0.167943	0.000000	0.000000	0.000000	0.345646	-0.022990	0.288581	0.000000	0.000000	4.000000	33.000000	0.000000
2158.093662	0.104511	0.564370	0.033402	82.848099	91.289940	120.249687	1.621987	0.000000	-0.167943	0.000000	0.000000	0.000000	0.345646	-0.022990	0.288581	0.000000	0.000000	4.000000	33.000000	0.000000
2158.096995	0.104511	0.564370	0.033402	82.848099	91.289940	120.249687	1.621987	0.000000	-0.167943	0.000000	0.000000	0.000000	0.345646	-0.022990	0.288581	0.000000	0.000000	4.000000	33.000000	0.000000
2158.100329	0.105728	0.564263	0.034418	83.085335	90.883797	119.483086	1.670084	0.000000	-0.225551	0.000000	0.000000	0.000000	0.365133	-0.032002	0.304841	0.000000	0.000000	4.000000	33.000000	0.000000
2158.103662	0.105728	0.564263	0.034418	83.085335	90.883797	119.483086	1.670084	0.000000	-0.225551	0.000000	0.000000	0.000000	0.365133	-0.032002	0.304841	0.000000	0.000000	4.000000	33.000000	0.000000
2158.106995	0.105728	0.564263	0.034418	83.085335	90.883797	119.483086	1.670084	0.000000	-0.225551	0.000000	0.000000	0.000000	0.365133	-0.032002	0.304841	0.000000	0.000000	4.000000	33.000000	0.000000
2158.110329	0.106992	0.564137	0.035403	83.278625	90.442314	118.720642	1.720891	0.000000	-0.286406	0.000000	0.000000	0.000000	0.379296	-0.038007	0.295527	0.000000	0.000000	4.000000	33.000000	0.000000
2158.113662	0.106992	0.564137	0.035403	83.278625	90.442314	118.720642	1.720891	0.000000	-0.286406	0.000000	0.000000	0.000000	0.379296	-0.038007	0.295527	0.000000	0.000000	4.000000	33.000000	0.000000
2158.116995	0.106992	0.564137	0.035403	83.278625	90.442314	118.720642	1.720891	0.000000	-0.286406	0.000000	0.000000	0.000000	0.379296	-0.038007	0.295527	0.000000	0.000000	4.000000	33.000000	0.000000
2158.120329	0.108291	0.563971	0.036407	83.438156	90.046646	118.038605	1.770146	0.000000	-0.349622	0.000000	0.000000	0.000000	0.389450	-0.049777	0.301190	0.000000	0.000000	4.000000	33.000000	0.000000
2158.123662	0.108291	0.563971	0.036407	83.438156	90.046646	118.038605	1.770146	0.000000	-0.349622	0.000000	0.000000	0.000000	0.389450	-0.049777	0.301190	0.000000	0.000000	4.000000	33.000000	0.000000
2158.126995	0.108291	0.563971	0.036407	83.438156	90.046646	118.038605	1.770146	0.000000	-0.349622	0.000000	0.000000	0.000000	0.389450	-0.049777	0.301190	0.000000	0.000000	4.000000	33.000000	0.000000
2158.130329	0.109598	0.563793	0.037429	83.551987	89.698357	117.446907	1.820344	0.000000	-0.414531	0.000000	0.000000	0.000000	0.392264	-0.053297	0.306609	0.000000	0.000000	4.000000	33.000000	0.000000
2158.133662	0.109598	0.563793	0.037429	83.551987	89.698357	117.446907	1.820344	0.000000	-0.414531	0.000000	0.000000	0.000000	0.392264	-0.053297	0.306609	0.000000	0.000000	4.000000	33.000000	0.000000
2158.136995	0.109598	0.563793	0.037429	83.551987	89.698357	117.446907	1.820344	0.000000	-0.414531	0.000000	0.000000	0.000000	0.392264	-0.053297	0.306609	0.000000	0.000000	4.000000	33.000000	0.000000
2158.140329	0.110956	0.563539	0.038430	83.602417	89.435539	116.998627	1.871445	0.000000	-0.479908	0.000000	0.000000	0.000000	0.407355	-0.076110	0.300448	0.000000	0.000000	4.000000	33.000000	0.000000
2158.143662	0.110956	0.563539	0.038430	83.602417	89.435539	116.998627	1.871445	0.000000	-0.479908	0.000000	0.000000	0.000000	0.407355	-0.076110	0.300448	0.000000	0.000000	4.000000	33.000000	0.000000
2158.146995	0.110956	0.563539	0.038430	83.602417	89.435539	116.998627	1.871445	0.000000	-0.479908	0.000000	0.000000	0.000000	0.407355	-0.076110	0.300448	0.000000	0.000000	4.000000	33.000000	0.000000
2158.150329	0.112342	0.563283	0.039422	83.594452	89.264717	116.698112	1.921520	0.000000	-0.547800	0.000000	0.000000	0.000000	0.415811	-0.076892	0.297398	0.000000	0.000000	4.000000	33.000000	0.000000
2158.153662	0.112342	0.563283	0.039422	83.594452	89.264717	116.698112	1.921520	0.000000	-0.547800	0.000000	0.000000	0.000000	0.415811	-0.076892	0.297398	0.000000	0.000000	4.000000	33.000000	0.000000
2158.156995	0.112342	0.563283	0.039422	83.594452	89.264717	116.698112	1.921520	0.000000	-0.547800	0.000000	0.000000	0.000000	0.415811	-0.076892	0.297398	0.000000	0.000000	4.000000	33.000000	0.000000
2158.160329	0.113750	0.562960	0.040375	83.588577	89.178543	116.480011	1.971086	0.000000	-0.617102	0.000000	0.000000	0.000000	0.422389	-0.096938	0.285911	0.000000	0.000000	4.000000	33.000000	0.000000
2158.163662	0.113750	0.562960	0.040375	83.588577	89.178543	116.480011	1.971086	0.000000	-0.617102	0.000000	0.000000	0.000000	0.422389	-0.096938	0.285911	0.000000	0.000000	4.000000	33.000000	0.000000
2158.166995	0.113750	0.562960	0.040375	83.588577	89.178543	116.480011	1.971086	0.000000	-0.617102	0.000000	0.000000	0.000000	0.422389	-0.096938	0.285911	0.000000	0.000000	4.000000	33.000000	0.000000
2158.170329	0.115184	0.562588	0.041306	83.574318	89.161331	116.346191	2.018738	0.000000	-0.687501	0.000000	0.000000	0.000000	0.430105	-0.111606	0.279395	0.000000	0.000000	4.000000	33.000000	0.000000
2158.173662	0.115184	0.562588	0.041306	83.574318	89.161331	116.346191	2.018738	0.000000	-0.687501	0.000000	0.000000	0.000000	0.430105	-0.111606	0.279395	0.000000	0.000000	4.000000	33.000000	0.000000
2158.176995	0.115184	0.562588	0.041306	83.574318	89.161331	116.346191	2.018738	0.000000	-0.687501	0.000000	0.000000	0.000000	0.430105	-0.111606	0.279395	0.000000	0.000000	4.000000	33.000000	0.000000
2158.180329	0.116663	0.562149	0.042193	83.520744	89.250671	116.349007	2.065304	0.000000	-0.759185	0.000000	0.000000	0.000000	0.443767	-0.131771	0.266119	0.000000	0.000000	4.000000	33.000000	0.000000
2158.183662	0.116663	0.562149	0.042193	83.520744	89.250671	116.349007	2.065304	0.000000	-0.759185	0.000000	0.000000	0.000000	0.443767	-0.131771	0.266119	0.000000	0.000000	4.000000	33.000000	0.000000
2158.186995	0.116663	0.562149	0.042193	83.520744	89.250671	116.349007	2.065304	0.000000	-0.759185	0.000000	0.000000	0.000000	0.443767	-0.131771	0.266119	0.000000	0.000000	4.000000	33.000000	0.000000
2158.190329	0.118177	0.561668	0.043097	83.393631	89.486015	116.575119	2.109657	0.000000	-0.833146	0.000000	0.000000	0.000000	0.454261	-0.144125	0.271118	0.000000	0.000000	4.000000	33.000000	0.000000
2158.193662	0.118177	0.561668	0.043097	83.393631	89.486015	116.575119	2.109657	0.000000	-0.833146	0.000000	0.000000	0.000000	0.454261	-0.144125	0.271118	0.000000	0.000000	4.000000	33.000000	0.000000
2158.196995	0.118177	0.561668	0.043097	83.393631	89.486015	116.575119	2.109657	0.000000	-0.833146	0.000000	0.000000	0.000000	0.454261	-0.144125	0.271118	0.000000	0.000000	4.000000	33.000000	0.000000
2158.200329	0.118177	0.561668	0.043097	83.180710	89.838737	116.991112	2.154843	0.000000	-0.908856	0.000000	0.000000	0.000000	0.454261	-0.144125	0.271118	0.000000	0.000000	4.000000	33.000000	0.000000
2158.203662	0.119716	0.561166	0.043972	83.180710	89.838737	116.991112	2.154843	0.000000	-0.908856	0.000000	0.000000	0.000000	0.461648	-0.150569	0.262633	0.000000	0.000000	4.000000	33.000000	0.000000
2158.206995	0.119716	0.561166	0.043972	83.180710	89.838737	116.991112	2.154843	0.000000	-0.908856	0.000000	0.000000	0.000000	0.461648	-0.150569	0.262633	0.000000	0.000000	4.000000	33.000000	0.000000
2158.210329	0.119716	0.561166	0.043972	82.927483	90.233269	117.492317	2.198616	0.000000	-0.985798	0.000000	0.000000	0.000000	0.461648	-0.150569	0.262633	0.000000	0.000000	4.000000	33.000000	0.000000
2158.213662	0.121279	0.560643	0.044819	82.927483	90.233269	117.492317	2.198616	0.000000	-0.985798	0.000000	0.000000	0.000000	0.469029	-0.157039	0.254085	0.000000	0.000000	4.000000	33.000000	0.000000
2158.216995	0.121279	0.560643	0.044819	82.927483	90.233269	117.492317	2.198616	0.000000	-0.985798	0.000000	0.000000	0.000000	0.469029	-0.157039	0.254085	0.000000	0.000000	4.000000	33.000000	0.000000
2158.220329	0.122810	0.560090	0.045610	82.675362	90.651855	118.015312	2.240963	0.000000	-1.063969	0.000000	0.000000	0.000000	0.459226	-0.165843	0.237309	0.000000	0.000000	4.000000	33.000000	0.000000
2158.223662	0.122810	0.560090	0.045610	82.675362	90.651855	118.015312	2.240963	0.000000	-1.063969	0.000000	0.000000	0.000000	0.459226	-0.165843	0.237309	0.000000	0.000000	4.000000	33.000000	0.000000
2158.226995	0.122810	0.560090	0.045610	82.675362	90.651855	118.015312	2.240963	0.000000	-1.063969	0.000000	0.000000	0.000000	0.459226	-0.165843	0.237309	0.000000	0.000000	4.000000	33.000000	0.000000
2158.230329	0.124365	0.559516	0.046373	82.434471	91.035500	118.492134	2.280514	0.000000	-1.140507	0.000000	0.000000	0.000000	0.466482	-0.172259	0.228747	0.000000	0.000000	4.000000	33.000000	0.000000
2158.233662	0.124365	0.559516	0.046373	82.434471	91.035500	118.492134	2.280514	0.000000	-1.140507	0.000000	0.000000	0.000000	0.466482	-0.172259	0.228747	0.000000	0.000000	4.000000	33.000000	0.000000
2158.236995	0.124365	0.559516	0.046373	82.434471	91.035500	118.492134	2.280514	0.000000	-1.140507	0.000000	0.000000	0.000000	0.466482	-0.172259	0.228747	0.000000	0.000000	4.000000	33.000000	0.000000
2158.240329	0.125991	0.558949	0.047089	82.220901	91.429787	118.948746	2.318639	0.000000	-1.218254	0.000000	0.000000	0.000000	0.487680	-0.170149	0.214913	0.000000	0.000000	4.000000	33.000000	0.000000
2158.243662	0.125991	0.558949	0.047089	82.220901	91.429787	118.948746	2.318639	0.000000	-1.218254	0.000000	0.000000	0.000000	0.487680	-0.170149	0.214913	0.000000	0.000000	4.000000	33.000000	0.000000
2158.246995	0.125991	0.558949	0.047089	82.220901	91.429787	118.948746	2.318639	0.000000	-1.218254	0.000000	0.000000	0.000000	0.487680	-0.170149	0.214913	0.000000	0.000000	4.000000	33.000000	0.000000
2158.250329	0.127611	0.558371	0.047760	82.033417	91.795204	119.345222	2.354458	0.000000	-1.299534	0.000000	0.000000	0.000000	0.486075	-0.173408	0.201350	0.000000	0.000000	4.000000	33.000000	0.000000
2158.253662	0.127611	0.558371	0.047760	82.033417	91.795204	119.345222	2.354458	0.000000	-1.299534	0.000000	0.000000	0.000000	0.486075	-0.173408	0.201350	0.000000	0.000000	4.000000	33.000000	0.000000
2158.256995	0.127611	0.558371	0.047760	82.033417	91.795204	119.345222	2.354458	0.000000	-1.299534	0.000000	0.000000	0.000000	0.486075	-0.173408	0.201350	0.000000	0.000000	4.000000	33.000000	0.000000
2158.260329	0.129310	0.557803	0.048318	81.867111	92.140663	119.695297	2.388016	0.000000	-1.380546	0.000000	0.000000	0.000000	0.509801	-0.170338	0.167262	0.000000	0.000000	4.000000	33.000000	0.000000
2158.263662	0.129310	0.557803	0.048318	81.867111	92.140663	119.695297	2.388016	0.000000	-1.380546	0.000000	0.000000	0.000000	0.509801	-0.170338	0.167262	0.000000	0.000000	4.000000	33.000000	0.000000
2158.266995	0.129310	0.557803	0.048318	81.867111	92.140663	119.695297	2.388016	0.000000	-1.380546	0.000000	0.000000	0.000000	0.509801	-0.170338	0.167262	0.000000	0.000000	4.000000	33.000000	0.000000
2158.270329	0.131032	0.557243	0.048840	81.720085	92.514069	120.050560	2.415893	0.000000	-1.465513	0.000000	0.000000	0.000000	0.516497	-0.167999	0.156767	0.000000	0.000000	4.000000	33.000000	0.000000
2158.273662	0.131032	0.557243	0.048840	81.720085	92.514069	120.050560	2.415893	0.000000	-1.465513	0.000000	0.000000	0.000000	0.516497	-0.167999	0.156767	0.000000	0.000000	4.000000	33.000000	0.000000
2158.276995	0.131032	0.557243	0.048840	81.720085	92.514069	120.050560	2.415893	0.000000	-1.465513	0.000000	0.000000	0.000000	0.516497	-0.167999	0.156767	0.000000	0.000000	4.000000	33.000000	0.000000
2158.280329	0.132804	0.556676	0.049238	81.576172	92.881523	120.391281	2.442021	0.000000	-1.551595	0.000000	0.000000	0.000000	0.531511	-0.170126	0.119303	0.000000	0.000000	4.000000	33.000000	0.000000
2158.283662	0.132804	0.556676	0.049238	81.576172	92.881523	120.391281	2.442021	0.000000	-1.551595	0.000000	0.000000	0.000000	0.531511	-0.170126	0.119303	0.000000	0.000000	4.000000	33.000000	0.000000
2158.286995	0.132804	0.556676	0.049238	81.576172	92.881523	120.391281	2.442021	0.000000	-1.551595	0.000000	0.000000	0.000000	0.531511	-0.170126	0.119303	0.000000	0.000000	4.000000	33.000000	0.000000
2158.290329	0.134628	0.556149	0.049522	81.423546	93.295334	120.777733	2.461905	0.000000	-1.640180	0.000000	0.000000	0.000000	0.547220	-0.158114	0.085157	0.000000	0.000000	4.000000	33.000000	0.000000
2158.293662	0.134628	0.556149	0.049522	81.423546	93.295334	120.777733	2.461905	0.000000	-1.640180	0.000000	0.000000	0.000000	0.547220	-0.158114	0.085157	0.000000	0.000000	4.000000	33.000000	0.000000
2158.296995	0.134628	0.556149	0.049522	81.423546	93.295334	120.777733	2.461905	0.000000	-1.640180	0.000000	0.000000	0.000000	0.547220	-0.158114	0.085157	0.000000	0.000000	4.000000	33.000000	0.000000
2158.300329	0.136482	0.555605	0.049709	81.280663	93.700302	121.140274	2.476097	0.000000	-1.731384	0.000000	0.000000	0.000000	0.556334	-0.163099	0.055973	0.000000	0.000000	4.000000	33.000000	0.000000
2158.303662	0.136482	0.555605	0.049709	81.280663	93.700302	121.140274	2.476097	0.000000	-1.731384	0.000000	0.000000	0.000000	0.556334	-0.163099	0.055973	0.000000	0.000000	4.000000	33.000000	0.000000
2158.306995	0.136482	0.555605	0.049709	81.280663	93.700302	121.140274	2.476097	0.000000	-1.731384	0.000000	0.000000	0.000000	0.556334	-0.163099	0.055973	0.000000	0.000000	4.000000	33.000000	0.000000
2158.310329	0.138345	0.555092	0.049816	81.161240	94.111588	121.483986	2.485426	0.000000	-1.824106	0.000000	0.000000	0.000000	0.558956	-0.153976	0.032122	0.000000	0.000000	4.000000	33.000000	0.000000
2158.313662	0.138345	0.555092	0.049816	81.161240	94.111588	121.483986	2.485426	0.000000	-1.824106	0.000000	0.000000	0.000000	0.558956	-0.153976	0.032122	0.000000	0.000000	4.000000	33.000000	0.000000
2158.316995	0.138345	0.555092	0.049816	81.161240	94.111588	121.483986	2.485426	0.000000	-1.824106	0.000000	0.000000	0.000000	0.558956	-0.153976	0.032122	0.000000	0.000000	4.000000	33.000000	0.000000
2158.320329	0.140260	0.554591	0.049813	81.071831	94.532715	121.803200	2.490780	0.000000	-1.917265	0.000000	0.000000	0.000000	0.574449	-0.150164	-0.000690	0.000000	0.000000	4.000000	33.000000	0.000000
2158.323662	0.140260	0.554591	0.049813	81.071831	94.532715	121.803200	2.490780	0.000000	-1.917265	0.000000	0.000000	0.000000	0.574449	-0.150164	-0.000690	0.000000	0.000000	4.000000	33.000000	0.000000
2158.326995	0.140260	0.554591	0.049813	81.071831	94.532715	121.803200	2.490780	0.000000	-1.917265	0.000000	0.000000	0.000000	0.574449	-0.150164	-0.000690	0.000000	0.000000	4.000000	33.000000	0.000000
2158.330329	0.142202	0.554104	0.049708	81.002045	94.952209	122.093170	2.490665	0.000000	-2.013006	0.000000	0.000000	0.000000	0.582459	-0.146224	-0.031620	0.000000	0.000000	4.000000	33.000000	0.000000
2158.333662	0.142202	0.554104	0.049708	81.002045	94.952209	122.093170	2.490665	0.000000	-2.013006	0.000000	0.000000	0.000000	0.582459	-0.146224	-0.031620	0.000000	0.000000	4.000000	33.000000	0.000000
2158.336995	0.142202	0.554104	0.049708	81.002045	94.952209	122.093170	2.490665	0.000000	-2.013006	0.000000	0.000000	0.000000	0.582459	-0.146224	-0.031620	0.000000	0.000000	4.000000	33.000000	0.000000
2158.340329	0.144139	0.553641	0.049484	80.947021	95.426018	122.422493	2.485395	0.000000	-2.110083	0.000000	0.000000	0.000000	0.581130	-0.139004	-0.067066	0.000000	0.000000	4.000000	33.000000	0.000000
2158.343662	0.144139	0.553641	0.049484	80.947021	95.426018	122.422493	2.485395	0.000000	-2.110083	0.000000	0.000000	0.000000	0.581130	-0.139004	-0.067066	0.000000	0.000000	4.000000	33.000000	0.000000
2158.346995	0.144139	0.553641	0.049484	80.947021	95.426018	122.422493	2.485395	0.000000	-2.110083	0.000000	0.000000	0.000000	0.581130	-0.139004	-0.067066	0.000000	0.000000	4.000000	33.000000	0.000000
2158.350329	0.146097	0.553144	0.049146	80.933426	95.900131	122.714470	2.474217	0.000000	-2.206939	0.000000	0.000000	0.000000	0.587529	-0.148877	-0.101521	0.000000	0.000000	4.000000	33.000000	0.000000
2158.353662	0.146097	0.553144	0.049146	80.933426	95.900131	122.714470	2.474217	0.000000	-2.206939	0.000000	0.000000	0.000000	0.587529	-0.148877	-0.101521	0.000000	0.000000	4.000000	33.000000	0.000000
2158.356995	0.146097	0.553144	0.049146	80.933426	95.900131	122.714470	2.474217	0.000000	-2.206939	0.000000	0.000000	0.000000	0.587529	-0.148877	-0.101521	0.000000	0.000000	4.000000	33.000000	0.000000
2158.360329	0.148052	0.552615	0.048699	80.942970	96.392029	122.994102	2.457297	0.000000	-2.304860	0.000000	0.000000	0.000000	0.586372	-0.158730	-0.133962	0.000000	0.000000	4.000000	33.000000	0.000000
2158.363662	0.148052	0.552615	0.048699	80.942970	96.392029	122.994102	2.457297	0.000000	-2.304860	0.000000	0.000000	0.000000	0.586372	-0.158730	-0.133962	0.000000	0.000000	4.000000	33.000000	0.000000
2158.366995	0.148052	0.552615	0.048699	80.942970	96.392029	122.994102	2.457297	0.000000	-2.304860	0.000000	0.000000	0.000000	0.586372	-0.158730	-0.133962	0.000000	0.000000	4.000000	33.000000	0.000000
2158.370329	0.149976	0.552083	0.048147	80.952286	96.508186	122.906319	2.434970	0.000000	-2.402588	0.000000	0.000000	0.000000	0.577218	-0.159812	-0.165772	0.000000	0.000000	4.000000	33.000000	0.000000
2158.373662	0.149976	0.552083	0.048147	80.952286	96.508186	122.906319	2.434970	0.000000	-2.402588	0.000000	0.000000	0.000000	0.577218	-0.159812	-0.165772	0.000000	0.000000	4.000000	33.000000	0.000000
2158.376995	0.149976	0.552083	0.048147	80.952286	96.508186	122.906319	2.434970	0.000000	-2.402588	0.000000	0.000000	0.000000	0.577218	-0.159812	-0.165772	0.000000	0.000000	4.000000	33.000000	0.000000
2158.380329	0.151905	0.551525	0.047524	80.954956	95.696579	121.901161	2.407342	0.000000	-2.498792	0.000000	0.000000	0.000000	0.578795	-0.167346	-0.186723	0.000000	0.000000	4.000000	33.000000	0.000000
2158.383662	0.151905	0.551525	0.047524	80.954956	95.696579	121.901161	2.407342	0.000000	-2.498792	0.000000	0.000000	0.000000	0.578795	-0.167346	-0.186723	0.000000	0.000000	4.000000	33.000000	0.000000
2158.386995	0.151905	0.551525	0.047524	80.954956	95.696579	121.901161	2.407342	0.000000	-2.498792	0.000000	0.000000	0.000000	0.578795	-0.167346	-0.186723	0.000000	0.000000	4.000000	33.000000	0.000000
2158.390329	0.153808	0.550953	0.046818	80.931564	93.930267	119.976944	2.376221	0.000000	-2.595258	0.000000	0.000000	0.000000	0.570988	-0.171527	-0.211991	0.000000	0.000000	4.000000	33.000000	0.000000
2158.393662	0.153808	0.550953	0.046818	80.931564	93.930267	119.976944	2.376221	0.000000	-2.595258	0.000000	0.000000	0.000000	0.570988	-0.171527	-0.211991	0.000000	0.000000	4.000000	33.000000	0.000000
2158.396995	0.153808	0.550953	0.046818	80.931564	93.930267	119.976944	2.376221	0.000000	-2.595258	0.000000	0.000000	0.000000	0.570988	-0.171527	-0.211991	0.000000	0.000000	4.000000	33.000000	0.000000
2158.400329	0.153808	0.550953	0.046818	80.869308	91.541565	117.446526	2.340889	0.000000	-2.690422	0.000000	0.000000	0.000000	0.570988	-0.171527	-0.211991	0.000000	0.000000	4.000000	33.000000	0.000000
2158.403662	0.155709	0.550367	0.046020	80.869308	91.541565	117.446526	2.340889	0.000000	-2.690422	0.000000	0.000000	0.000000	0.570061	-0.175680	-0.239417	0.000000	0.000000	4.000000	33.000000	0.000000
2158.406995	0.155709	0.550367	0.046020	80.869308	91.541565	117.446526	2.340889	0.000000	-2.690422	0.000000	0.000000	0.000000	0.570061	-0.175680	-0.239417	0.000000	0.000000	4.000000	33.000000	0.000000
2158.410329	0.155709	0.550367	0.046020	80.768242	88.852303	114.634087	2.300987	0.000000	-2.785433	0.000000	0.000000	0.000000	0.570061	-0.175680	-0.239417	0.000000	0.000000	4.000000	33.000000	0.000000
2158.413662	0.157591	0.549804	0.045171	80.768242	88.852303	114.634087	2.300987	0.000000	-2.785433	0.000000	0.000000	0.000000	0.564796	-0.168983	-0.254646	0.000000	0.000000	4.000000	33.000000	0.000000
2158.416995	0.157591	0.549804	0.045171	80.768242	88.852303	114.634087	2.300987	0.000000	-2.785433	0.000000	0.000000	0.000000	0.564796	-0.168983	-0.254646	0.000000	0.000000	4.000000	33.000000	0.000000
2158.420329	0.157591	0.549804	0.045171	80.634834	86.188232	111.869156	2.258546	0.000000	-2.879566	0.000000	0.000000	0.000000	0.564796	-0.168983	-0.254646	0.000000	0.000000	4.000000	33.000000	0.000000
2158.423662	0.159389	0.549267	0.044227	80.634834	86.188232	111.869156	2.258546	0.000000	-2.879566	0.000000	0.000000	0.000000	0.539409	-0.161137	-0.283119	0.000000	0.000000	4.000000	33.000000	0.000000
2158.426995	0.159389	0.549267	0.044227	80.634834	86.188232	111.869156	2.258546	0.000000	-2.879566	0.000000	0.000000	0.000000	0.539409	-0.161137	-0.283119	0.000000	0.000000	4.000000	33.000000	0.000000
2158.430329	0.159389	0.549267	0.044227	80.477196	83.597786	109.187798	2.211359	0.000000	-2.969467	0.000000	0.000000	0.000000	0.539409	-0.161137	-0.283119	0.000000	0.000000	4.000000	33.000000	0.000000
2158.433662	0.161139	0.548734	0.043225	80.477196	83.597786	109.187798	2.211359	0.000000	-2.969467	0.000000	0.000000	0.000000	0.525008	-0.159767	-0.300785	0.000000	0.000000	4.000000	33.000000	0.000000
2158.436995	0.161139	0.548734	0.043225	80.477196	83.597786	109.187798	2.211359	0.000000	-2.969467	0.000000	0.000000	0.000000	0.525008	-0.159767	-0.300785	0.000000	0.000000	4.000000	33.000000	0.000000
2158.440329	0.161139	0.548734	0.043225	80.307869	81.198486	106.706711	2.161228	0.000000	-3.056968	0.000000	0.000000	0.000000	0.525008	-0.159767	-0.300785	0.000000	0.000000	4.000000	33.000000	0.000000
2158.443662	0.162764	0.548189	0.042170	80.307869	81.198486	106.706711	2.161228	0.000000	-3.056968	0.000000	0.000000	0.000000	0.487469	-0.163693	-0.316362	0.000000	0.000000	4.000000	33.000000	0.000000
2158.446995	0.162764	0.548189	0.042170	80.307869	81.198486	106.706711	2.161228	0.000000	-3.056968	0.000000	0.000000	0.000000	0.487469	-0.163693	-0.316362	0.000000	0.000000	4.000000	33.000000	0.000000
2158.450329	0.162764	0.548189	0.042170	80.152962	79.067192	104.479637	2.108501	0.000000	-3.138213	0.000000	0.000000	0.000000	0.487469	-0.163693	-0.316362	0.000000	0.000000	4.000000	33.000000	0.000000
2158.453662	0.164264	0.547630	0.041065	80.152962	79.067192	104.479637	2.108501	0.000000	-3.138213	0.000000	0.000000	0.000000	0.449845	-0.167585	-0.331625	0.000000	0.000000	4.000000	33.000000	0.000000
2158.456995	0.164264	0.547630	0.041065	80.152962	79.067192	104.479637	2.108501	0.000000	-3.138213	0.000000	0.000000	0.000000	0.449845	-0.167585	-0.331625	0.000000	0.000000	4.000000	33.000000	0.000000
2158.460329	0.164264	0.547630	0.041065	80.028152	77.182701	102.477966	2.053230	0.000000	-3.213188	0.000000	0.000000	0.000000	0.449845	-0.167585	-0.331625	0.000000	0.000000	4.000000	33.000000	0.000000
2158.463662	0.165708	0.547059	0.039886	80.028152	77.182701	102.477966	2.053230	0.000000	-3.213188	0.000000	0.000000	0.000000	0.433381	-0.171406	-0.353677	0.000000	0.000000	4.000000	33.000000	0.000000
2158.466995	0.165708	0.547059	0.039886	80.028152	77.182701	102.477966	2.053230	0.000000	-3.213188	0.000000	0.000000	0.000000	0.433381	-0.171406	-0.353677	0.000000	0.000000	4.000000	33.000000	0.000000
2158.470329	0.165708	0.547059	0.039886	79.918488	75.550598	100.769554	1.994284	0.000000	-3.285418	0.000000	0.000000	0.000000	0.433381	-0.171406	-0.353677	0.000000	0.000000	4.000000	33.000000	0.000000
2158.473662	0.167068	0.546457	0.038625	79.918488	75.550598	100.769554	1.994284	0.000000	-3.285418	0.000000	0.000000	0.000000	0.407981	-0.180482	-0.378270	0.000000	0.000000	4.000000	33.000000	0.000000
2158.476995	0.167068	0.546457	0.038625	79.918488	75.550598	100.769554	1.994284	0.000000	-3.285418	0.000000	0.000000	0.000000	0.407981	-0.180482	-0.378270	0.000000	0.000000	4.000000	33.000000	0.000000
2158.480329	0.167068	0.546457	0.038625	79.819679	74.200668	99.999290	1.931239	0.000000	-3.353415	0.000000	0.000000	0.000000	0.407981	-0.180482	-0.378270	0.000000	0.000000	4.000000	33.000000	0.000000
2158.483662	0.168412	0.545854	0.037254	79.819679	74.200668	99.999290	1.931239	0.000000	-3.353415	0.000000	0.000000	0.000000	0.403028	-0.180932	-0.411312	0.000000	0.000000	4.000000	33.000000	0.000000
2158.486995	0.168412	0.545854	0.037254	79.819679	74.200668	99.999290	1.931239	0.000000	-3.353415	0.000000	0.000000	0.000000	0.403028	-0.180932	-0.411312	0.000000	0.000000	4.000000	33.000000	0.000000
2158.490329	0.169710	0.545204	0.035768	79.740250	73.106255	100.596375	1.862687	0.000000	-3.420587	0.000000	0.000000	0.000000	0.389423	-0.195180	-0.445613	0.000000	0.000000	4.000000	33.000000	0.000000
2158.493662	0.169710	0.545204	0.035768	79.740250	73.106255	100.596375	1.862687	0.000000	-3.420587	0.000000	0.000000	0.000000	0.389423	-0.195180	-0.445613	0.000000	0.000000	4.000000	33.000000	0.000000
2158.496995	0.169710	0.545204	0.035768	79.740250	73.106255	100.596375	1.862687	0.000000	-3.420587	0.000000	0.000000	0.000000	0.389423	-0.195180	-0.445613	0.000000	0.000000	4.000000	33.000000	0.000000
2158.500329	0.169710	0.545204	0.035768	79.691872	72.185570	101.575645	1.788418	0.000000	-3.485490	0.000000	0.000000	0.000000	0.389423	-0.195180	-0.445613	0.000000	0.000000	4.000000	33.000000	0.000000
2158.503662	0.171011	0.544580	0.034160	79.691872	72.185570	101.575645	1.788418	0.000000	-3.485490	0.000000	0.000000	0.000000	0.390241	-0.186955	-0.482493	0.000000	0.000000	4.000000	33.000000	0.000000
2158.506995	0.171011	0.544580	0.034160	79.691872	72.185570	101.575645	1.788418	0.000000	-3.485490	0.000000	0.000000	0.000000	0.390241	-0.186955	-0.482493	0.000000	0.000000	4.000000	33.000000	0.000000
2158.510329	0.171011	0.544580	0.034160	79.726280	71.145744	102.058220	1.708003	0.000000	-3.550530	0.000000	0.000000	0.000000	0.390241	-0.186955	-0.482493	0.000000	0.000000	4.000000	33.000000	0.000000
2158.513662	0.172258	0.543963	0.032496	79.726280	71.145744	102.058220	1.708003	0.000000	-3.550530	0.000000	0.000000	0.000000	0.374141	-0.185235	-0.499319	0.000000	0.000000	4.000000	33.000000	0.000000
2158.516995	0.172258	0.543963	0.032496	79.726280	71.145744	102.058220	1.708003	0.000000	-3.550530	0.000000	0.000000	0.000000	0.374141	-0.185235	-0.499319	0.000000	0.000000	4.000000	33.000000	0.000000
2158.520329	0.172258	0.543963	0.032496	79.849777	69.800331	101.432808	1.624783	0.000000	-3.612887	0.000000	0.000000	0.000000	0.374141	-0.185235	-0.499319	0.000000	0.000000	4.000000	33.000000	0.000000
2158.523662	0.173329	0.543334	0.030800	79.849777	69.800331	101.432808	1.624783	0.000000	-3.612887	0.000000	0.000000	0.000000	0.321378	-0.188765	-0.508759	0.000000	0.000000	4.000000	33.000000	0.000000
2158.526995	0.173329	0.543334	0.030800	79.849777	69.800331	101.432808	1.624783	0.000000	-3.612887	0.000000	0.000000	0.000000	0.321378	-0.188765	-0.508759	0.000000	0.000000	4.000000	33.000000	0.000000
2158.530329	0.173329	0.543334	0.030800	80.030701	68.056007	99.558044	1.539990	0.000000	-3.666450	0.000000	0.000000	0.000000	0.321378	-0.188765	-0.508759	0.000000	0.000000	4.000000	33.000000	0.000000
2158.533662	0.174233	0.542682	0.029095	80.030701	68.056007	99.558044	1.539990	0.000000	-3.666450	0.000000	0.000000	0.000000	0.271083	-0.195492	-0.511566	0.000000	0.000000	4.000000	33.000000	0.000000
2158.536995	0.174233	0.542682	0.029095	80.030701	68.056007	99.558044	1.539990	0.000000	-3.666450	0.000000	0.000000	0.000000	0.271083	-0.195492	-0.511566	0.000000	0.000000	4.000000	33.000000	0.000000
2158.540329	0.174233	0.542682	0.029095	80.220444	65.985039	96.966888	1.454729	0.000000	-3.711630	0.000000	0.000000	0.000000	0.271083	-0.195492	-0.511566	0.000000	0.000000	4.000000	33.000000	0.000000
2158.543662	0.175058	0.542032	0.027411	80.220444	65.985039	96.966888	1.454729	0.000000	-3.711630	0.000000	0.000000	0.000000	0.247701	-0.194892	-0.505171	0.000000	0.000000	4.000000	33.000000	0.000000
2158.546995	0.175058	0.542032	0.027411	80.220444	65.985039	96.966888	1.454729	0.000000	-3.711630	0.000000	0.000000	0.000000	0.247701	-0.194892	-0.505171	0.000000	0.000000	4.000000	33.000000	0.000000
2158.550329	0.175058	0.542032	0.027411	80.342209	63.915936	94.487091	1.370533	0.000000	-3.752914	0.000000	0.000000	0.000000	0.247701	-0.194892	-0.505171	0.000000	0.000000	4.000000	33.000000	0.000000
2158.553662	0.175790	0.541402	0.025774	80.342209	63.915936	94.487091	1.370533	0.000000	-3.752914	0.000000	0.000000	0.000000	0.219497	-0.189132	-0.491092	0.000000	0.000000	4.000000	33.000000	0.000000
2158.556995	0.175790	0.541402	0.025774	80.342209	63.915936	94.487091	1.370533	0.000000	-3.752914	0.000000	0.000000	0.000000	0.219497	-0.189132	-0.491092	0.000000	0.000000	4.000000	33.000000	0.000000
2158.560329	0.175790	0.541402	0.025774	80.377037	62.059406	92.358528	1.288685	0.000000	-3.789497	0.000000	0.000000	0.000000	0.219497	-0.189132	-0.491092	0.000000	0.000000	4.000000	33.000000	0.000000
2158.563662	0.176525	0.540836	0.024163	80.377037	62.059406	92.358528	1.288685	0.000000	-3.789497	0.000000	0.000000	0.000000	0.220425	-0.169813	-0.483120	0.000000	0.000000	4.000000	33.000000	0.000000
2158.566995	0.176525	0.540836	0.024163	80.377037	62.059406	92.358528	1.288685	0.000000	-3.789497	0.000000	0.000000	0.000000	0.220425	-0.169813	-0.483120	0.000000	0.000000	4.000000	33.000000	0.000000
2158.570329	0.176525	0.540836	0.024163	80.323761	60.586033	90.782188	1.208165	0.000000	-3.826234	0.000000	0.000000	0.000000	0.220425	-0.169813	-0.483120	0.000000	0.000000	4.000000	33.000000	0.000000
2158.573662	0.177158	0.540327	0.022575	80.323761	60.586033	90.782188	1.208165	0.000000	-3.826234	0.000000	0.000000	0.000000	0.189900	-0.152557	-0.476402	0.000000	0.000000	4.000000	33.000000	0.000000
2158.576995	0.177158	0.540327	0.022575	80.323761	60.586033	90.782188	1.208165	0.000000	-3.826234	0.000000	0.000000	0.000000	0.189900	-0.152557	-0.476402	0.000000	0.000000	4.000000	33.000000	0.000000
2158.580329	0.177158	0.540327	0.022575	80.229073	59.417400	89.634018	1.128765	0.000000	-3.857884	0.000000	0.000000	0.000000	0.189900	-0.152557	-0.476402	0.000000	0.000000	4.000000	33.000000	0.000000
2158.583662	0.177705	0.539886	0.020981	80.229073	59.417400	89.634018	1.128765	0.000000	-3.857884	0.000000	0.000000	0.000000	0.164094	-0.132305	-0.478399	0.000000	0.000000	4.000000	33.000000	0.000000
2158.586995	0.177705	0.539886	0.020981	80.229073	59.417400	89.634018	1.128765	0.000000	-3.857884	0.000000	0.000000	0.000000	0.164094	-0.132305	-0.478399	0.000000	0.000000	4.000000	33.000000	0.000000
2158.590329	0.177705	0.539886	0.020981	80.151146	58.322453	88.555504	1.049031	0.000000	-3.885233	0.000000	0.000000	0.000000	0.164094	-0.132305	-0.478399	0.000000	0.000000	4.000000	33.000000	0.000000
2158.593662	0.178074	0.539540	0.019409	80.151146	58.322453	88.555504	1.049031	0.000000	-3.885233	0.000000	0.000000	0.000000	0.110821	-0.103821	-0.471386	0.000000	0.000000	4.000000	33.000000	0.000000
2158.596995	0.178074	0.539540	0.019409	80.151146	58.322453	88.555504	1.049031	0.000000	-3.885233	0.000000	0.000000	0.000000	0.110821	-0.103821	-0.471386	0.000000	0.000000	4.000000	33.000000	0.000000
2158.600329	0.178074	0.539540	0.019409	80.117760	57.154728	87.435196	0.970467	0.000000	-3.903703	0.000000	0.000000	0.000000	0.110821	-0.103821	-0.471386	0.000000	0.000000	4.000000	33.000000	0.000000
2158.603662	0.178256	0.539222	0.017900	80.117760	57.154728	87.435196	0.970467	0.000000	-3.903703	0.000000	0.000000	0.000000	0.054544	-0.095418	-0.452789	0.000000	0.000000	4.000000	33.000000	0.000000
2158.606995	0.178256	0.539222	0.017900	80.117760	57.154728	87.435196	0.970467	0.000000	-3.903703	0.000000	0.000000	0.000000	0.054544	-0.095418	-0.452789	0.000000	0.000000	4.000000	33.000000	0.000000
2158.610329	0.178256	0.539222	0.017900	80.114693	55.978283	86.266640	0.895002	0.000000	-3.912794	0.000000	0.000000	0.000000	0.054544	-0.095418	-0.452789	0.000000	0.000000	4.000000	33.000000	0.000000
2158.613662	0.178192	0.538926	0.016432	80.114693	55.978283	86.266640	0.895002	0.000000	-3.912794	0.000000	0.000000	0.000000	-0.019033	-0.089011	-0.440500	0.000000	0.000000	4.000000	33.000000	0.000000
2158.616995	0.178192	0.538926	0.016432	80.114693	55.978283	86.266640	0.895002	0.000000	-3.912794	0.000000	0.000000	0.000000	-0.019033	-0.089011	-0.440500	0.000000	0.000000	4.000000	33.000000	0.000000
2158.620329	0.178192	0.538926	0.016432	80.133446	54.944138	85.164650	0.821585	0.000000	-3.909621	0.000000	0.000000	0.000000	-0.019033	-0.089011	-0.440500	0.000000	0.000000	4.000000	33.000000	0.000000
2158.623662	0.178012	0.538653	0.015068	80.133446	54.944138	85.164650	0.821585	0.000000	-3.909621	0.000000	0.000000	0.000000	-0.054069	-0.081863	-0.409066	0.000000	0.000000	4.000000	33.000000	0.000000
2158.626995	0.178012	0.538653	0.015068	80.133446	54.944138	85.164650	0.821585	0.000000	-3.909621	0.000000	0.000000	0.000000	-0.054069	-0.081863	-0.409066	0.000000	0.000000	4.000000	33.000000	0.000000
2158.630329	0.178012	0.538653	0.015068	80.143501	54.389359	84.639198	0.753408	0.000000	-3.900609	0.000000	0.000000	0.000000	-0.054069	-0.081863	-0.409066	0.000000	0.000000	4.000000	33.000000	0.000000
2158.633662	0.177678	0.538424	0.013775	80.143501	54.389359	84.639198	0.753408	0.000000	-3.900609	0.000000	0.000000	0.000000	-0.100214	-0.068521	-0.387824	0.000000	0.000000	4.000000	33.000000	0.000000
2158.636995	0.177678	0.538424	0.013775	80.143501	54.389359	84.639198	0.753408	0.000000	-3.900609	0.000000	0.000000	0.000000	-0.100214	-0.068521	-0.387824	0.000000	0.000000	4.000000	33.000000	0.000000
2158.640329	0.177678	0.538424	0.013775	80.138649	54.293873	84.597542	0.688771	0.000000	-3.883908	0.000000	0.000000	0.000000	-0.100214	-0.068521	-0.387824	0.000000	0.000000	4.000000	33.000000	0.000000
2158.643662	0.177223	0.538202	0.012570	80.138649	54.293873	84.597542	0.688771	0.000000	-3.883908	0.000000	0.000000	0.000000	-0.136402	-0.066558	-0.361552	0.000000	0.000000	4.000000	33.000000	0.000000
2158.646995	0.177223	0.538202	0.012570	80.138649	54.293873	84.597542	0.688771	0.000000	-3.883908	0.000000	0.000000	0.000000	-0.136402	-0.066558	-0.361552	0.000000	0.000000	4.000000	33.000000	0.000000
2158.650329	0.177223	0.538202	0.012570	80.172272	54.355362	84.675362	0.628512	0.000000	-3.861174	0.000000	0.000000	0.000000	-0.136402	-0.066558	-0.361552	0.000000	0.000000	4.000000	33.000000	0.000000
2158.653662	0.176684	0.538025	0.011410	80.172272	54.355362	84.675362	0.628512	0.000000	-3.861174	0.000000	0.000000	0.000000	-0.161776	-0.053324	-0.348006	0.000000	0.000000	4.000000	33.000000	0.000000
2158.656995	0.176684	0.538025	0.011410	80.172272	54.355362	84.675362	0.628512	0.000000	-3.861174	0.000000	0.000000	0.000000	-0.161776	-0.053324	-0.348006	0.000000	0.000000	4.000000	33.000000	0.000000
2158.660329	0.176684	0.538025	0.011410	80.244202	54.608517	84.954865	0.570511	0.000000	-3.834211	0.000000	0.000000	0.000000	-0.161776	-0.053324	-0.348006	0.000000	0.000000	4.000000	33.000000	0.000000
2158.663662	0.176039	0.537895	0.010235	80.244202	54.608517	84.954865	0.570511	0.000000	-3.834211	0.000000	0.000000	0.000000	-0.193692	-0.039058	-0.352436	0.000000	0.000000	4.000000	33.000000	0.000000
2158.666995	0.176039	0.537895	0.010235	80.244202	54.608517	84.954865	0.570511	0.000000	-3.834211	0.000000	0.000000	0.000000	-0.193692	-0.039058	-0.352436	0.000000	0.000000	4.000000	33.000000	0.000000
2158.670329	0.176039	0.537895	0.010235	80.314178	54.857971	85.235535	0.511772	0.000000	-3.801929	0.000000	0.000000	0.000000	-0.193692	-0.039058	-0.352436	0.000000	0.000000	4.000000	33.000000	0.000000
2158.673662	0.175339	0.537801	0.009050	80.314178	54.857971	85.235535	0.511772	0.000000	-3.801929	0.000000	0.000000	0.000000	-0.209730	-0.028002	-0.355608	0.000000	0.000000	4.000000	33.000000	0.000000
2158.676995	0.175339	0.537801	0.009050	80.314178	54.857971	85.235535	0.511772	0.000000	-3.801929	0.000000	0.000000	0.000000	-0.209730	-0.028002	-0.355608	0.000000	0.000000	4.000000	33.000000	0.000000
2158.680329	0.175339	0.537801	0.009050	80.383011	55.111923	85.527969	0.452504	0.000000	-3.766974	0.000000	0.000000	0.000000	-0.209730	-0.028002	-0.355608	0.000000	0.000000	4.000000	33.000000	0.000000
2158.683662	0.174586	0.537771	0.007850	80.383011	55.111923	85.527969	0.452504	0.000000	-3.766974	0.000000	0.000000	0.000000	-0.226107	-0.008935	-0.360093	0.000000	0.000000	4.000000	33.000000	0.000000
2158.686995	0.174586	0.537771	0.007850	80.383011	55.111923	85.527969	0.452504	0.000000	-3.766974	0.000000	0.000000	0.000000	-0.226107	-0.008935	-0.360093	0.000000	0.000000	4.000000	33.000000	0.000000
2158.690329	0.174586	0.537771	0.007850	80.447411	55.340141	85.795280	0.392488	0.000000	-3.729290	0.000000	0.000000	0.000000	-0.226107	-0.008935	-0.360093	0.000000	0.000000	4.000000	33.000000	0.000000
2158.693662	0.173771	0.537788	0.006617	80.447411	55.340141	85.795280	0.392488	0.000000	-3.729290	0.000000	0.000000	0.000000	-0.244319	0.004913	-0.369834	0.000000	0.000000	4.000000	33.000000	0.000000
2158.696995	0.173771	0.537788	0.006617	80.447411	55.340141	85.795280	0.392488	0.000000	-3.729290	0.000000	0.000000	0.000000	-0.244319	0.004913	-0.369834	0.000000	0.000000	4.000000	33.000000	0.000000
2158.700329	0.173771	0.537788	0.006617	80.503860	55.531528	86.033470	0.330849	0.000000	-3.688570	0.000000	0.000000	0.000000	-0.244319	0.004913	-0.369834	0.000000	0.000000	4.000000	33.000000	0.000000
2158.703662	0.172910	0.537883	0.005386	80.503860	55.531528	86.033470	0.330849	0.000000	-3.688570	0.000000	0.000000	0.000000	-0.258541	0.028670	-0.369336	0.000000	0.000000	4.000000	33.000000	0.000000
2158.706995	0.172910	0.537883	0.005386	80.503860	55.531528	86.033470	0.330849	0.000000	-3.688570	0.000000	0.000000	0.000000	-0.258541	0.028670	-0.369336	0.000000	0.000000	4.000000	33.000000	0.000000
2158.710329	0.171981	0.538027	0.004237	80.552483	55.684967	86.241417	0.269293	0.000000	-3.645479	0.000000	0.000000	0.000000	-0.278594	0.043201	-0.344748	0.000000	0.000000	4.000000	33.000000	0.000000
2158.713662	0.171981	0.538027	0.004237	80.552483	55.684967	86.241417	0.269293	0.000000	-3.645479	0.000000	0.000000	0.000000	-0.278594	0.043201	-0.344748	0.000000	0.000000	4.000000	33.000000	0.000000
2158.716995	0.171981	0.538027	0.004237	80.552483	55.684967	86.241417	0.269293	0.000000	-3.645479	0.000000	0.000000	0.000000	-0.278594	0.043201	-0.344748	0.000000	0.000000	4.000000	33.000000	0.000000
2158.720329	0.171981	0.538027	0.004237	80.593369	55.794132	86.418243	0.211835	0.000000	-3.599047	0.000000	0.000000	0.000000	-0.278594	0.043201	-0.344748	0.000000	0.000000	4.000000	33.000000	0.000000
2158.723662	0.170976	0.538256	0.003144	80.593369	55.794132	86.418243	0.211835	0.000000	-3.599047	0.000000	0.000000	0.000000	-0.301343	0.068700	-0.327936	0.000000	0.000000	4.000000	33.000000	0.000000
2158.726995	0.170976	0.538256	0.003144	80.593369	55.794132	86.418243	0.211835	0.000000	-3.599047	0.000000	0.000000	0.000000	-0.301343	0.068700	-0.327936	0.000000	0.000000	4.000000	33.000000	0.000000
2158.730329	0.170976	0.538256	0.003144	80.621391	55.838779	86.540680	0.157179	0.000000	-3.548824	0.000000	0.000000	0.000000	-0.301343	0.068700	-0.327936	0.000000	0.000000	4.000000	33.000000	0.000000
2158.733662	0.169921	0.538540	0.002170	80.621391	55.838779	86.540680	0.157179	0.000000	-3.548824	0.000000	0.000000	0.000000	-0.316764	0.085108	-0.291939	0.000000	0.000000	4.000000	33.000000	0.000000
2158.736995	0.169921	0.538540	0.002170	80.621391	55.838779	86.540680	0.157179	0.000000	-3.548824	0.000000	0.000000	0.000000	-0.316764	0.085108	-0.291939	0.000000	0.000000	4.000000	33.000000	0.000000
2158.740329	0.169921	0.538540	0.002170	80.644287	55.853806	86.641373	0.108523	0.000000	-3.496030	0.000000	0.000000	0.000000	-0.316764	0.085108	-0.291939	0.000000	0.000000	4.000000	33.000000	0.000000
2158.743662	0.168791	0.538881	0.001257	80.644287	55.853806	86.641373	0.108523	0.000000	-3.496030	0.000000	0.000000	0.000000	-0.338777	0.102385	-0.274140	0.000000	0.000000	4.000000	33.000000	0.000000
2158.746995	0.168791	0.538881	0.001257	80.644287	55.853806	86.641373	0.108523	0.000000	-3.496030	0.000000	0.000000	0.000000	-0.338777	0.102385	-0.274140	0.000000	0.000000	4.000000	33.000000	0.000000
2158.750329	0.168791	0.538881	0.001257	80.657021	55.816761	86.697556	0.062833	0.000000	-3.439567	0.000000	0.000000	0.000000	-0.338777	0.102385	-0.274140	0.000000	0.000000	4.000000	33.000000	0.000000
2158.753662	0.167634	0.539253	0.000390	80.657021	55.816761	86.697556	0.062833	0.000000	-3.439567	0.000000	0.000000	0.000000	-0.347183	0.111635	-0.260029	0.000000	0.000000	4.000000	33.000000	0.000000
2158.756995	0.167634	0.539253	0.000390	80.657021	55.816761	86.697556	0.062833	0.000000	-3.439567	0.000000	0.000000	0.000000	-0.347183	0.111635	-0.260029	0.000000	0.000000	4.000000	33.000000	0.000000
2158.760329	0.167634	0.539253	0.000390	80.666283	55.771988	86.750374	0.019495	0.000000	-3.381703	0.000000	0.000000	0.000000	-0.347183	0.111635	-0.260029	0.000000	0.000000	4.000000	33.000000	0.000000
2158.763662	0.166469	0.539683	-0.000442	80.666283	55.771988	86.750374	0.019495	0.000000	-3.381703	0.000000	0.000000	0.000000	-0.349509	0.128816	-0.249626	0.000000	0.000000	4.000000	33.000000	0.000000
2158.766995	0.166469	0.539683	-0.000442	80.666283	55.771988	86.750374	0.019495	0.000000	-3.381703	0.000000	0.000000	0.000000	-0.349509	0.128816	-0.249626	0.000000	0.000000	4.000000	33.000000	0.000000
2158.770329	0.166469	0.539683	-0.000442	80.673904	55.707462	86.784210	-0.022110	0.000000	-3.323452	0.000000	0.000000	0.000000	-0.349509	0.128816	-0.249626	0.000000	0.000000	4.000000	33.000000	0.000000
2158.773662	0.165269	0.540129	-0.001314	80.673904	55.707462	86.784210	-0.022110	0.000000	-3.323452	0.000000	0.000000	0.000000	-0.359866	0.133739	-0.261401	0.000000	0.000000	4.000000	33.000000	0.000000
2158.776995	0.165269	0.540129	-0.001314	80.673904	55.707462	86.784210	-0.022110	0.000000	-3.323452	0.000000	0.000000	0.000000	-0.359866	0.133739	-0.261401	0.000000	0.000000	4.000000	33.000000	0.000000
2158.780329	0.165269	0.540129	-0.001314	80.678986	55.629135	86.806816	-0.065677	0.000000	-3.263474	0.000000	0.000000	0.000000	-0.359866	0.133739	-0.261401	0.000000	0.000000	4.000000	33.000000	0.000000
2158.783662	0.164050	0.540598	-0.002185	80.678986	55.629135	86.806816	-0.065677	0.000000	-3.263474	0.000000	0.000000	0.000000	-0.365916	0.140684	-0.261570	0.000000	0.000000	4.000000	33.000000	0.000000
2158.786995	0.164050	0.540598	-0.002185	80.678986	55.629135	86.806816	-0.065677	0.000000	-3.263474	0.000000	0.000000	0.000000	-0.365916	0.140684	-0.261570	0.000000	0.000000	4.000000	33.000000	0.000000
2158.790329	0.164050	0.540598	-0.002185	80.684975	55.539387	86.821625	-0.109272	0.000000	-3.202488	0.000000	0.000000	0.000000	-0.365916	0.140684	-0.261570	0.000000	0.000000	4.000000	33.000000	0.000000
2158.793662	0.162767	0.541092	-0.003111	80.684975	55.539387	86.821625	-0.109272	0.000000	-3.202488	0.000000	0.000000	0.000000	-0.384929	0.148254	-0.277747	0.000000	0.000000	4.000000	33.000000	0.000000
2158.796995	0.162767	0.541092	-0.003111	80.684975	55.539387	86.821625	-0.109272	0.000000	-3.202488	0.000000	0.000000	0.000000	-0.384929	0.148254	-0.277747	0.000000	0.000000	4.000000	33.000000	0.000000
2158.800329	0.162767	0.541092	-0.003111	80.684975	55.425179	86.821648	-0.155563	0.000000	-3.138333	0.000000	0.000000	0.000000	-0.384929	0.148254	-0.277747	0.000000	0.000000	4.000000	33.000000	0.000000
2158.803662	0.161406	0.541625	-0.003998	80.684975	55.425179	86.821648	-0.155563	0.000000	-3.138333	0.000000	0.000000	0.000000	-0.408308	0.160052	-0.266031	0.000000	0.000000	4.000000	33.000000	0.000000
2158.806995	0.161406	0.541625	-0.003998	80.684975	55.425179	86.821648	-0.155563	0.000000	-3.138333	0.000000	0.000000	0.000000	-0.408308	0.160052	-0.266031	0.000000	0.000000	4.000000	33.000000	0.000000
2158.810329	0.161406	0.541625	-0.003998	80.680817	55.271740	86.791206	-0.199901	0.000000	-3.070282	0.000000	0.000000	0.000000	-0.408308	0.160052	-0.266031	0.000000	0.000000	4.000000	33.000000	0.000000
2158.813662	0.159996	0.542188	-0.004832	80.680817	55.271740	86.791206	-0.199901	0.000000	-3.070282	0.000000	0.000000	0.000000	-0.422804	0.168947	-0.250293	0.000000	0.000000	4.000000	33.000000	0.000000
2158.816995	0.159996	0.542188	-0.004832	80.680817	55.271740	86.791206	-0.199901	0.000000	-3.070282	0.000000	0.000000	0.000000	-0.422804	0.168947	-0.250293	0.000000	0.000000	4.000000	33.000000	0.000000
2158.820329	0.159996	0.542188	-0.004832	80.675743	55.113476	86.768631	-0.241617	0.000000	-2.999814	0.000000	0.000000	0.000000	-0.422804	0.168947	-0.250293	0.000000	0.000000	4.000000	33.000000	0.000000
2158.823662	0.158505	0.542748	-0.005642	80.675743	55.113476	86.768631	-0.241617	0.000000	-2.999814	0.000000	0.000000	0.000000	-0.447361	0.167746	-0.242916	0.000000	0.000000	4.000000	33.000000	0.000000
2158.826995	0.158505	0.542748	-0.005642	80.675743	55.113476	86.768631	-0.241617	0.000000	-2.999814	0.000000	0.000000	0.000000	-0.447361	0.167746	-0.242916	0.000000	0.000000	4.000000	33.000000	0.000000
2158.830329	0.158505	0.542748	-0.005642	80.668091	54.938671	86.734802	-0.282103	0.000000	-2.925254	0.000000	0.000000	0.000000	-0.447361	0.167746	-0.242916	0.000000	0.000000	4.000000	33.000000	0.000000
2158.833662	0.156968	0.543310	-0.006396	80.668091	54.938671	86.734802	-0.282103	0.000000	-2.925254	0.000000	0.000000	0.000000	-0.461243	0.168824	-0.226214	0.000000	0.000000	4.000000	33.000000	0.000000
2158.836995	0.156968	0.543310	-0.006396	80.668091	54.938671	86.734802	-0.282103	0.000000	-2.925254	0.000000	0.000000	0.000000	-0.461243	0.168824	-0.226214	0.000000	0.000000	4.000000	33.000000	0.000000
2158.840329	0.156968	0.543310	-0.006396	80.657043	54.750618	86.697563	-0.319805	0.000000	-2.848381	0.000000	0.000000	0.000000	-0.461243	0.168824	-0.226214	0.000000	0.000000	4.000000	33.000000	0.000000
2158.843662	0.155419	0.543886	-0.007132	80.657043	54.750618	86.697563	-0.319805	0.000000	-2.848381	0.000000	0.000000	0.000000	-0.464554	0.172711	-0.220658	0.000000	0.000000	4.000000	33.000000	0.000000
2158.846995	0.155419	0.543886	-0.007132	80.657043	54.750618	86.697563	-0.319805	0.000000	-2.848381	0.000000	0.000000	0.000000	-0.464554	0.172711	-0.220658	0.000000	0.000000	4.000000	33.000000	0.000000
2158.850329	0.155419	0.543886	-0.007132	80.647583	54.582432	86.679436	-0.356582	0.000000	-2.770955	0.000000	0.000000	0.000000	-0.464554	0.172711	-0.220658	0.000000	0.000000	4.000000	33.000000	0.000000
2158.853662	0.153854	0.544458	-0.007866	80.647583	54.582432	86.679436	-0.356582	0.000000	-2.770955	0.000000	0.000000	0.000000	-0.469660	0.171564	-0.220394	0.000000	0.000000	4.000000	33.000000	0.000000
2158.856995	0.153854	0.544458	-0.007866	80.647583	54.582432	86.679436	-0.356582	0.000000	-2.770955	0.000000	0.000000	0.000000	-0.469660	0.171564	-0.220394	0.000000	0.000000	4.000000	33.000000	0.000000
2158.860329	0.153854	0.544458	-0.007866	80.638969	54.422665	86.669312	-0.393314	0.000000	-2.692678	0.000000	0.000000	0.000000	-0.469660	0.171564	-0.220394	0.000000	0.000000	4.000000	33.000000	0.000000
2158.863662	0.152322	0.545018	-0.008661	80.638969	54.422665	86.669312	-0.393314	0.000000	-2.692678	0.000000	0.000000	0.000000	-0.459591	0.168083	-0.238554	0.000000	0.000000	4.000000	33.000000	0.000000
2158.866995	0.152322	0.545018	-0.008661	80.638969	54.422665	86.669312	-0.393314	0.000000	-2.692678	0.000000	0.000000	0.000000	-0.459591	0.168083	-0.238554	0.000000	0.000000	4.000000	33.000000	0.000000
2158.870329	0.152322	0.545018	-0.008661	80.651573	54.374935	86.760391	-0.433073	0.000000	-2.616080	0.000000	0.000000	0.000000	-0.459591	0.168083	-0.238554	0.000000	0.000000	4.000000	33.000000	0.000000
2158.873662	0.150837	0.545575	-0.009477	80.651573	54.374935	86.760391	-0.433073	0.000000	-2.616080	0.000000	0.000000	0.000000	-0.445490	0.166899	-0.244750	0.000000	0.000000	4.000000	33.000000	0.000000
2158.876995	0.150837	0.545575	-0.009477	80.651573	54.374935	86.760391	-0.433073	0.000000	-2.616080	0.000000	0.000000	0.000000	-0.445490	0.166899	-0.244750	0.000000	0.000000	4.000000	33.000000	0.000000
2158.880329	0.150837	0.545575	-0.009477	80.690300	54.468647	86.989136	-0.473865	0.000000	-2.541831	0.000000	0.000000	0.000000	-0.445490	0.166899	-0.244750	0.000000	0.000000	4.000000	33.000000	0.000000
2158.883662	0.149329	0.546111	-0.010378	80.690300	54.468647	86.989136	-0.473865	0.000000	-2.541831	0.000000	0.000000	0.000000	-0.452136	0.160962	-0.270344	0.000000	0.000000	4.000000	33.000000	0.000000
2158.886995	0.149329	0.546111	-0.010378	80.690300	54.468647	86.989136	-0.473865	0.000000	-2.541831	0.000000	0.000000	0.000000	-0.452136	0.160962	-0.270344	0.000000	0.000000	4.000000	33.000000	0.000000
2158.890329	0.149329	0.546111	-0.010378	80.744835	54.657928	87.309845	-0.518922	0.000000	-2.466475	0.000000	0.000000	0.000000	-0.452136	0.160962	-0.270344	0.000000	0.000000	4.000000	33.000000	0.000000
2158.893662	0.147832	0.546687	-0.011342	80.744835	54.657928	87.309845	-0.518922	0.000000	-2.466475	0.000000	0.000000	0.000000	-0.449236	0.172699	-0.289011	0.000000	0.000000	4.000000	33.000000	0.000000
2158.896995	0.147832	0.546687	-0.011342	80.744835	54.657928	87.309845	-0.518922	0.000000	-2.466475	0.000000	0.000000	0.000000	-0.449236	0.172699	-0.289011	0.000000	0.000000	4.000000	33.000000	0.000000
2158.900329	0.147832	0.546687	-0.011342	80.790749	54.802433	87.591187	-0.567091	0.000000	-2.391603	0.000000	0.000000	0.000000	-0.449236	0.172699	-0.289011	0.000000	0.000000	4.000000	33.000000	0.000000
2158.903662	0.146276	0.547258	-0.012291	80.790749	54.802433	87.591187	-0.567091	0.000000	-2.391603	0.000000	0.000000	0.000000	-0.466792	0.171259	-0.284649	0.000000	0.000000	4.000000	33.000000	0.000000
2158.906995	0.146276	0.547258	-0.012291	80.790749	54.802433	87.591187	-0.567091	0.000000	-2.391603	0.000000	0.000000	0.000000	-0.466792	0.171259	-0.284649	0.000000	0.000000	4.000000	33.000000	0.000000
2158.910329	0.146276	0.547258	-0.012291	80.820587	54.848763	87.783394	-0.614532	0.000000	-2.313804	0.000000	0.000000	0.000000	-0.466792	0.171259	-0.284649	0.000000	0.000000	4.000000	33.000000	0.000000
2158.913662	0.144687	0.547866	-0.013220	80.820587	54.848763	87.783394	-0.614532	0.000000	-2.313804	0.000000	0.000000	0.000000	-0.476626	0.182565	-0.278682	0.000000	0.000000	4.000000	33.000000	0.000000
2158.916995	0.144687	0.547866	-0.013220	80.820587	54.848763	87.783394	-0.614532	0.000000	-2.313804	0.000000	0.000000	0.000000	-0.476626	0.182565	-0.278682	0.000000	0.000000	4.000000	33.000000	0.000000
2158.920329	0.144687	0.547866	-0.013220	80.831276	54.774837	87.864639	-0.660979	0.000000	-2.234365	0.000000	0.000000	0.000000	-0.476626	0.182565	-0.278682	0.000000	0.000000	4.000000	33.000000	0.000000
2158.923662	0.143074	0.548478	-0.014033	80.831276	54.774837	87.864639	-0.660979	0.000000	-2.234365	0.000000	0.000000	0.000000	-0.484088	0.183412	-0.244050	0.000000	0.000000	4.000000	33.000000	0.000000
2158.926995	0.143074	0.548478	-0.014033	80.831276	54.774837	87.864639	-0.660979	0.000000	-2.234365	0.000000	0.000000	0.000000	-0.484088	0.183412	-0.244050	0.000000	0.000000	4.000000	33.000000	0.000000
2158.930329	0.143074	0.548478	-0.014033	80.827866	54.610191	87.864098	-0.701654	0.000000	-2.153684	0.000000	0.000000	0.000000	-0.484088	0.183412	-0.244050	0.000000	0.000000	4.000000	33.000000	0.000000
2158.933662	0.141416	0.549067	-0.014789	80.827866	54.610191	87.864098	-0.701654	0.000000	-2.153684	0.000000	0.000000	0.000000	-0.497175	0.176974	-0.226724	0.000000	0.000000	4.000000	33.000000	0.000000
2158.936995	0.141416	0.549067	-0.014789	80.827866	54.610191	87.864098	-0.701654	0.000000	-2.153684	0.000000	0.000000	0.000000	-0.497175	0.176974	-0.226724	0.000000	0.000000	4.000000	33.000000	0.000000
2158.940329	0.141416	0.549067	-0.014789	80.819878	54.459976	87.893105	-0.739441	0.000000	-2.070822	0.000000	0.000000	0.000000	-0.497175	0.176974	-0.226724	0.000000	0.000000	4.000000	33.000000	0.000000
2158.943662	0.139721	0.549653	-0.015470	80.819878	54.459976	87.893105	-0.739441	0.000000	-2.070822	0.000000	0.000000	0.000000	-0.508590	0.175692	-0.204240	0.000000	0.000000	4.000000	33.000000	0.000000
2158.946995	0.139721	0.549653	-0.015470	80.819878	54.459976	87.893105	-0.739441	0.000000	-2.070822	0.000000	0.000000	0.000000	-0.508590	0.175692	-0.204240	0.000000	0.000000	4.000000	33.000000	0.000000
2158.950329	0.139721	0.549653	-0.015470	80.818382	54.444969	88.073059	-0.773481	0.000000	-1.986056	0.000000	0.000000	0.000000	-0.508590	0.175692	-0.204240	0.000000	0.000000	4.000000	33.000000	0.000000
2158.953662	0.138010	0.550210	-0.016078	80.818382	54.444969	88.073059	-0.773481	0.000000	-1.986056	0.000000	0.000000	0.000000	-0.513326	0.166999	-0.182381	0.000000	0.000000	4.000000	33.000000	0.000000
2158.956995	0.138010	0.550210	-0.016078	80.818382	54.444969	88.073059	-0.773481	0.000000	-1.986056	0.000000	0.000000	0.000000	-0.513326	0.166999	-0.182381	0.000000	0.000000	4.000000	33.000000	0.000000
2158.960329	0.138010	0.550210	-0.016078	80.854370	54.897705	88.755455	-0.803878	0.000000	-1.900502	0.000000	0.000000	0.000000	-0.513326	0.166999	-0.182381	0.000000	0.000000	4.000000	33.000000	0.000000
2158.963662	0.136330	0.550780	-0.016682	80.854370	54.897705	88.755455	-0.803878	0.000000	-1.900502	0.000000	0.000000	0.000000	-0.503979	0.171026	-0.181321	0.000000	0.000000	4.000000	33.000000	0.000000
2158.966995	0.136330	0.550780	-0.016682	80.854370	54.897705	88.755455	-0.803878	0.000000	-1.900502	0.000000	0.000000	0.000000	-0.503979	0.171026	-0.181321	0.000000	0.000000	4.000000	33.000000	0.000000
2158.970329	0.136330	0.550780	-0.016682	80.913124	55.916656	90.054085	-0.834098	0.000000	-1.816506	0.000000	0.000000	0.000000	-0.503979	0.171026	-0.181321	0.000000	0.000000	4.000000	33.000000	0.000000
2158.973662	0.134655	0.551346	-0.017294	80.913124	55.916656	90.054085	-0.834098	0.000000	-1.816506	0.000000	0.000000	0.000000	-0.502580	0.170003	-0.183538	0.000000	0.000000	4.000000	33.000000	0.000000
2158.976995	0.134655	0.551346	-0.017294	80.913124	55.916656	90.054085	-0.834098	0.000000	-1.816506	0.000000	0.000000	0.000000	-0.502580	0.170003	-0.183538	0.000000	0.000000	4.000000	33.000000	0.000000
2158.980329	0.134655	0.551346	-0.017294	80.981819	57.322636	91.745308	-0.864688	0.000000	-1.732743	0.000000	0.000000	0.000000	-0.502580	0.170003	-0.183538	0.000000	0.000000	4.000000	33.000000	0.000000
2158.983662	0.132984	0.551910	-0.017913	80.981819	57.322636	91.745308	-0.864688	0.000000	-1.732743	0.000000	0.000000	0.000000	-0.501165	0.168974	-0.185746	0.000000	0.000000	4.000000	33.000000	0.000000
2158.986995	0.132984	0.551910	-0.017913	80.981819	57.322636	91.745308	-0.864688	0.000000	-1.732743	0.000000	0.000000	0.000000	-0.501165	0.168974	-0.185746	0.000000	0.000000	4.000000	33.000000	0.000000
2158.990329	0.132984	0.551910	-0.017913	81.065323	58.863754	93.538742	-0.895646	0.000000	-1.649215	0.000000	0.000000	0.000000	-0.501165	0.168974	-0.185746	0.000000	0.000000	4.000000	33.000000	0.000000
2158.993662	0.131277	0.552470	-0.018527	81.065323	58.863754	93.538742	-0.895646	0.000000	-1.649215	0.000000	0.000000	0.000000	-0.512237	0.167940	-0.184205	0.000000	0.000000	4.000000	33.000000	0.000000
2158.996995	0.131277	0.552470	-0.018527	81.065323	58.863754	93.538742	-0.895646	0.000000	-1.649215	0.000000	0.000000	0.000000	-0.512237	0.167940	-0.184205	0.000000	0.000000	4.000000	33.000000	0.000000
2159.000329	0.131277	0.552470	-0.018527	81.162331	60.285389	95.184761	-0.926347	0.000000	-1.563842	0.000000	0.000000	0.000000	-0.512237	0.167940	-0.184205	0.000000	0.000000	4.000000	33.000000	0.000000
2159.003662	0.129533	0.553026	-0.019136	81.162331	60.285389	95.184761	-0.926347	0.000000	-1.563842	0.000000	0.000000	0.000000	-0.523248	0.166917	-0.182800	0.000000	0.000000	4.000000	33.000000	0.000000
2159.006995	0.129533	0.553026	-0.019136	81.162331	60.285389	95.184761	-0.926347	0.000000	-1.563842	0.000000	0.000000	0.000000	-0.523248	0.166917	-0.182800	0.000000	0.000000	4.000000	33.000000	0.000000
2159.010329	0.129533	0.553026	-0.019136	81.265968	61.388496	96.480148	-0.956813	0.000000	-1.476634	0.000000	0.000000	0.000000	-0.523248	0.166917	-0.182800	0.000000	0.000000	4.000000	33.000000	0.000000
2159.013662	0.127748	0.553537	-0.019754	81.265968	61.388496	96.480148	-0.956813	0.000000	-1.476634	0.000000	0.000000	0.000000	-0.535294	0.153345	-0.185315	0.000000	0.000000	4.000000	33.000000	0.000000
2159.016995	0.127748	0.553537	-0.019754	81.265968	61.388496	96.480148	-0.956813	0.000000	-1.476634	0.000000	0.000000	0.000000	-0.535294	0.153345	-0.185315	0.000000	0.000000	4.000000	33.000000	0.000000
2159.020329	0.127748	0.553537	-0.019754	81.359344	62.205273	97.295906	-0.987699	0.000000	-1.387419	0.000000	0.000000	0.000000	-0.535294	0.153345	-0.185315	0.000000	0.000000	4.000000	33.000000	0.000000
2159.023662	0.125915	0.554012	-0.020334	81.359344	62.205273	97.295906	-0.987699	0.000000	-1.387419	0.000000	0.000000	0.000000	-0.549954	0.142505	-0.174032	0.000000	0.000000	4.000000	33.000000	0.000000
2159.026995	0.125915	0.554012	-0.020334	81.359344	62.205273	97.295906	-0.987699	0.000000	-1.387419	0.000000	0.000000	0.000000	-0.549954	0.142505	-0.174032	0.000000	0.000000	4.000000	33.000000	0.000000
2159.030329	0.125915	0.554012	-0.020334	81.408287	62.885239	97.892914	-1.016704	0.000000	-1.295759	0.000000	0.000000	0.000000	-0.549954	0.142505	-0.174032	0.000000	0.000000	4.000000	33.000000	0.000000
2159.033662	0.124070	0.554435	-0.020907	81.408287	62.885239	97.892914	-1.016704	0.000000	-1.295759	0.000000	0.000000	0.000000	-0.553684	0.126735	-0.171747	0.000000	0.000000	4.000000	33.000000	0.000000
2159.036995	0.124070	0.554435	-0.020907	81.408287	62.885239	97.892914	-1.016704	0.000000	-1.295759	0.000000	0.000000	0.000000	-0.553684	0.126735	-0.171747	0.000000	0.000000	4.000000	33.000000	0.000000
2159.040329	0.124070	0.554435	-0.020907	81.398438	63.563927	98.509880	-1.045329	0.000000	-1.203479	0.000000	0.000000	0.000000	-0.553684	0.126735	-0.171747	0.000000	0.000000	4.000000	33.000000	0.000000
2159.043662	0.122205	0.554813	-0.021494	81.398438	63.563927	98.509880	-1.045329	0.000000	-1.203479	0.000000	0.000000	0.000000	-0.559325	0.113389	-0.176331	0.000000	0.000000	4.000000	33.000000	0.000000
2159.046995	0.122205	0.554813	-0.021494	81.398438	63.563927	98.509880	-1.045329	0.000000	-1.203479	0.000000	0.000000	0.000000	-0.559325	0.113389	-0.176331	0.000000	0.000000	4.000000	33.000000	0.000000
2159.050329	0.122205	0.554813	-0.021494	81.327103	64.317680	99.250931	-1.074718	0.000000	-1.110258	0.000000	0.000000	0.000000	-0.559325	0.113389	-0.176331	0.000000	0.000000	4.000000	33.000000	0.000000
2159.053662	0.120381	0.555148	-0.022046	81.327103	64.317680	99.250931	-1.074718	0.000000	-1.110258	0.000000	0.000000	0.000000	-0.547215	0.100510	-0.165358	0.000000	0.000000	4.000000	33.000000	0.000000
2159.056995	0.120381	0.555148	-0.022046	81.327103	64.317680	99.250931	-1.074718	0.000000	-1.110258	0.000000	0.000000	0.000000	-0.547215	0.100510	-0.165358	0.000000	0.000000	4.000000	33.000000	0.000000
2159.060329	0.120381	0.555148	-0.022046	81.218079	65.195686	100.279427	-1.102277	0.000000	-1.019055	0.000000	0.000000	0.000000	-0.547215	0.100510	-0.165358	0.000000	0.000000	4.000000	33.000000	0.000000
2159.063662	0.118516	0.555463	-0.022611	81.218079	65.195686	100.279427	-1.102277	0.000000	-1.019055	0.000000	0.000000	0.000000	-0.559465	0.094701	-0.169768	0.000000	0.000000	4.000000	33.000000	0.000000
2159.066995	0.118516	0.555463	-0.022611	81.218079	65.195686	100.279427	-1.102277	0.000000	-1.019055	0.000000	0.000000	0.000000	-0.559465	0.094701	-0.169768	0.000000	0.000000	4.000000	33.000000	0.000000
2159.070329	0.118516	0.555463	-0.022611	81.111908	66.282211	101.532570	-1.130572	0.000000	-0.925811	0.000000	0.000000	0.000000	-0.559465	0.094701	-0.169768	0.000000	0.000000	4.000000	33.000000	0.000000
2159.073662	0.116617	0.555752	-0.023170	81.111908	66.282211	101.532570	-1.130572	0.000000	-0.925811	0.000000	0.000000	0.000000	-0.569742	0.086646	-0.167453	0.000000	0.000000	4.000000	33.000000	0.000000
2159.076995	0.116617	0.555752	-0.023170	81.111908	66.282211	101.532570	-1.130572	0.000000	-0.925811	0.000000	0.000000	0.000000	-0.569742	0.086646	-0.167453	0.000000	0.000000	4.000000	33.000000	0.000000
2159.080329	0.116617	0.555752	-0.023170	81.021782	67.538460	102.864655	-1.158481	0.000000	-0.830854	0.000000	0.000000	0.000000	-0.569742	0.086646	-0.167453	0.000000	0.000000	4.000000	33.000000	0.000000
2159.083662	0.114704	0.556014	-0.023726	81.021782	67.538460	102.864655	-1.158481	0.000000	-0.830854	0.000000	0.000000	0.000000	-0.573803	0.078582	-0.166905	0.000000	0.000000	4.000000	33.000000	0.000000
2159.086995	0.114704	0.556014	-0.023726	81.021782	67.538460	102.864655	-1.158481	0.000000	-0.830854	0.000000	0.000000	0.000000	-0.573803	0.078582	-0.166905	0.000000	0.000000	4.000000	33.000000	0.000000
2159.090329	0.114704	0.556014	-0.023726	80.941284	69.035950	104.322639	-1.186298	0.000000	-0.735220	0.000000	0.000000	0.000000	-0.573803	0.078582	-0.166905	0.000000	0.000000	4.000000	33.000000	0.000000
2159.093662	0.112774	0.556233	-0.024298	80.941284	69.035950	104.322639	-1.186298	0.000000	-0.735220	0.000000	0.000000	0.000000	-0.579227	0.065527	-0.171749	0.000000	0.000000	4.000000	33.000000	0.000000
2159.096995	0.112774	0.556233	-0.024298	80.941284	69.035950	104.322639	-1.186298	0.000000	-0.735220	0.000000	0.000000	0.000000	-0.579227	0.065527	-0.171749	0.000000	0.000000	4.000000	33.000000	0.000000
2159.100329	0.112774	0.556233	-0.024298	80.864662	70.595589	105.778259	-1.214923	0.000000	-0.638682	0.000000	0.000000	0.000000	-0.579227	0.065527	-0.171749	0.000000	0.000000	4.000000	33.000000	0.000000
2159.103662	0.110855	0.556441	-0.024857	80.864662	70.595589	105.778259	-1.214923	0.000000	-0.638682	0.000000	0.000000	0.000000	-0.575674	0.062668	-0.167551	0.000000	0.000000	4.000000	33.000000	0.000000
2159.106995	0.110855	0.556441	-0.024857	80.864662	70.595589	105.778259	-1.214923	0.000000	-0.638682	0.000000	0.000000	0.000000	-0.575674	0.062668	-0.167551	0.000000	0.000000	4.000000	33.000000	0.000000
2159.110329	0.110855	0.556441	-0.024857	80.754539	72.055092	107.206367	-1.242848	0.000000	-0.542737	0.000000	0.000000	0.000000	-0.575674	0.062668	-0.167551	0.000000	0.000000	4.000000	33.000000	0.000000
2159.113662	0.108917	0.556650	-0.025350	80.754539	72.055092	107.206367	-1.242848	0.000000	-0.542737	0.000000	0.000000	0.000000	-0.581381	0.062689	-0.147914	0.000000	0.000000	4.000000	33.000000	0.000000
2159.116995	0.108917	0.556650	-0.025350	80.754539	72.055092	107.206367	-1.242848	0.000000	-0.542737	0.000000	0.000000	0.000000	-0.581381	0.062689	-0.147914	0.000000	0.000000	4.000000	33.000000	0.000000
2159.120329	0.108917	0.556650	-0.025350	80.602966	73.396423	108.692947	-1.267501	0.000000	-0.445840	0.000000	0.000000	0.000000	-0.581381	0.062689	-0.147914	0.000000	0.000000	4.000000	33.000000	0.000000
2159.123662	0.106996	0.556843	-0.025806	80.602966	73.396423	108.692947	-1.267501	0.000000	-0.445840	0.000000	0.000000	0.000000	-0.576293	0.057712	-0.136752	0.000000	0.000000	4.000000	33.000000	0.000000
2159.126995	0.106996	0.556843	-0.025806	80.602966	73.396423	108.692947	-1.267501	0.000000	-0.445840	0.000000	0.000000	0.000000	-0.576293	0.057712	-0.136752	0.000000	0.000000	4.000000	33.000000	0.000000
2159.130329	0.106996	0.556843	-0.025806	80.423035	74.488647	109.985916	-1.290293	0.000000	-0.349791	0.000000	0.000000	0.000000	-0.576293	0.057712	-0.136752	0.000000	0.000000	4.000000	33.000000	0.000000
2159.133662	0.105084	0.557069	-0.026166	80.423035	74.488647	109.985916	-1.290293	0.000000	-0.349791	0.000000	0.000000	0.000000	-0.573562	0.068014	-0.107915	0.000000	0.000000	4.000000	33.000000	0.000000
2159.136995	0.105084	0.557069	-0.026166	80.423035	74.488647	109.985916	-1.290293	0.000000	-0.349791	0.000000	0.000000	0.000000	-0.573562	0.068014	-0.107915	0.000000	0.000000	4.000000	33.000000	0.000000
2159.140329	0.105084	0.557069	-0.026166	80.236923	75.401665	111.112778	-1.308278	0.000000	-0.254198	0.000000	0.000000	0.000000	-0.573562	0.068014	-0.107915	0.000000	0.000000	4.000000	33.000000	0.000000
2159.143662	0.103126	0.557299	-0.026386	80.236923	75.401665	111.112778	-1.308278	0.000000	-0.254198	0.000000	0.000000	0.000000	-0.587513	0.068932	-0.066067	0.000000	0.000000	4.000000	33.000000	0.000000
2159.146995	0.103126	0.557299	-0.026386	80.236923	75.401665	111.112778	-1.308278	0.000000	-0.254198	0.000000	0.000000	0.000000	-0.587513	0.068932	-0.066067	0.000000	0.000000	4.000000	33.000000	0.000000
2159.150329	0.103126	0.557299	-0.026386	80.062531	76.340591	112.172836	-1.319290	0.000000	-0.156279	0.000000	0.000000	0.000000	-0.587513	0.068932	-0.066067	0.000000	0.000000	4.000000	33.000000	0.000000
2159.153662	0.101167	0.557506	-0.026541	80.062531	76.340591	112.172836	-1.319290	0.000000	-0.156279	0.000000	0.000000	0.000000	-0.587645	0.062036	-0.046441	0.000000	0.000000	4.000000	33.000000	0.000000
2159.156995	0.101167	0.557506	-0.026541	80.062531	76.340591	112.172836	-1.319290	0.000000	-0.156279	0.000000	0.000000	0.000000	-0.587645	0.062036	-0.046441	0.000000	0.000000	4.000000	33.000000	0.000000
2159.160329	0.101167	0.557506	-0.026541	79.918259	77.413330	113.261787	-1.327030	0.000000	-0.058338	0.000000	0.000000	0.000000	-0.587645	0.062036	-0.046441	0.000000	0.000000	4.000000	33.000000	0.000000
2159.163662	0.099189	0.557731	-0.026613	79.918259	77.413330	113.261787	-1.327030	0.000000	-0.058338	0.000000	0.000000	0.000000	-0.593282	0.067571	-0.021612	0.000000	0.000000	4.000000	33.000000	0.000000
2159.166995	0.099189	0.557731	-0.026613	79.918259	77.413330	113.261787	-1.327030	0.000000	-0.058338	0.000000	0.000000	0.000000	-0.593282	0.067571	-0.021612	0.000000	0.000000	4.000000	33.000000	0.000000
2159.170329	0.099189	0.557731	-0.026613	79.796600	78.573631	114.404099	-1.330632	0.000000	0.040542	0.000000	0.000000	0.000000	-0.593282	0.067571	-0.021612	0.000000	0.000000	4.000000	33.000000	0.000000
2159.173662	0.097223	0.557961	-0.026560	79.796600	78.573631	114.404099	-1.330632	0.000000	0.040542	0.000000	0.000000	0.000000	-0.589924	0.068790	0.015748	0.000000	0.000000	4.000000	33.000000	0.000000
2159.176995	0.097223	0.557961	-0.026560	79.796600	78.573631	114.404099	-1.330632	0.000000	0.040542	0.000000	0.000000	0.000000	-0.589924	0.068790	0.015748	0.000000	0.000000	4.000000	33.000000	0.000000
2159.180329	0.097223	0.557961	-0.026560	79.696564	79.769661	115.914421	-1.328007	0.000000	0.138863	0.000000	0.000000	0.000000	-0.589924	0.068790	0.015748	0.000000	0.000000	4.000000	33.000000	0.000000
2159.183662	0.095289	0.558235	-0.026375	79.696564	79.769661	115.914421	-1.328007	0.000000	0.138863	0.000000	0.000000	0.000000	-0.580089	0.082435	0.055580	0.000000	0.000000	4.000000	33.000000	0.000000
2159.186995	0.095289	0.558235	-0.026375	79.696564	79.769661	115.914421	-1.328007	0.000000	0.138863	0.000000	0.000000	0.000000	-0.580089	0.082435	0.055580	0.000000	0.000000	4.000000	33.000000	0.000000
2159.190329	0.095289	0.558235	-0.026375	79.640129	80.862030	117.341858	-1.318744	0.000000	0.235544	0.000000	0.000000	0.000000	-0.580089	0.082435	0.055580	0.000000	0.000000	4.000000	33.000000	0.000000
2159.193662	0.093408	0.558532	-0.026055	79.640129	80.862030	117.341858	-1.318744	0.000000	0.235544	0.000000	0.000000	0.000000	-0.564311	0.088917	0.095819	0.000000	0.000000	4.000000	33.000000	0.000000
2159.196995	0.093408	0.558532	-0.026055	79.640129	80.862030	117.341858	-1.318744	0.000000	0.235544	0.000000	0.000000	0.000000	-0.564311	0.088917	0.095819	0.000000	0.000000	4.000000	33.000000	0.000000
2159.200329	0.093408	0.558532	-0.026055	79.642082	81.816940	118.537033	-1.302774	0.000000	0.329596	0.000000	0.000000	0.000000	-0.564311	0.088917	0.095819	0.000000	0.000000	4.000000	33.000000	0.000000
2159.203662	0.091601	0.558891	-0.025593	79.642082	81.816940	118.537033	-1.302774	0.000000	0.329596	0.000000	0.000000	0.000000	-0.542138	0.107842	0.138708	0.000000	0.000000	4.000000	33.000000	0.000000
2159.206995	0.091601	0.558891	-0.025593	79.642082	81.816940	118.537033	-1.302774	0.000000	0.329596	0.000000	0.000000	0.000000	-0.542138	0.107842	0.138708	0.000000	0.000000	4.000000	33.000000	0.000000
2159.210329	0.091601	0.558891	-0.025593	79.662216	82.743607	119.662117	-1.279656	0.000000	0.419953	0.000000	0.000000	0.000000	-0.542138	0.107842	0.138708	0.000000	0.000000	4.000000	33.000000	0.000000
2159.213662	0.089864	0.559249	-0.024994	79.662216	82.743607	119.662117	-1.279656	0.000000	0.419953	0.000000	0.000000	0.000000	-0.520977	0.107281	0.179707	0.000000	0.000000	4.000000	33.000000	0.000000
2159.216995	0.089864	0.559249	-0.024994	79.662216	82.743607	119.662117	-1.279656	0.000000	0.419953	0.000000	0.000000	0.000000	-0.520977	0.107281	0.179707	0.000000	0.000000	4.000000	33.000000	0.000000
2159.220329	0.089864	0.559249	-0.024994	79.674133	83.604118	120.711983	-1.249705	0.000000	0.506782	0.000000	0.000000	0.000000	-0.520977	0.107281	0.179707	0.000000	0.000000	4.000000	33.000000	0.000000
2159.223662	0.088233	0.559612	-0.024289	79.674133	83.604118	120.711983	-1.249705	0.000000	0.506782	0.000000	0.000000	0.000000	-0.489428	0.108977	0.211400	0.000000	0.000000	4.000000	33.000000	0.000000
2159.226995	0.088233	0.559612	-0.024289	79.674133	83.604118	120.711983	-1.249705	0.000000	0.506782	0.000000	0.000000	0.000000	-0.489428	0.108977	0.211400	0.000000	0.000000	4.000000	33.000000	0.000000
2159.230329	0.088233	0.559612	-0.024289	79.681801	84.500862	121.801697	-1.214472	0.000000	0.588353	0.000000	0.000000	0.000000	-0.489428	0.108977	0.211400	0.000000	0.000000	4.000000	33.000000	0.000000
2159.233662	0.086635	0.560008	-0.023402	79.681801	84.500862	121.801697	-1.214472	0.000000	0.588353	0.000000	0.000000	0.000000	-0.479371	0.118733	0.266173	0.000000	0.000000	4.000000	33.000000	0.000000
2159.236995	0.086635	0.560008	-0.023402	79.681801	84.500862	121.801697	-1.214472	0.000000	0.588353	0.000000	0.000000	0.000000	-0.479371	0.118733	0.266173	0.000000	0.000000	4.000000	33.000000	0.000000
2159.240329	0.086635	0.560008	-0.023402	79.698975	85.519081	122.980438	-1.170110	0.000000	0.668248	0.000000	0.000000	0.000000	-0.479371	0.118733	0.266173	0.000000	0.000000	4.000000	33.000000	0.000000
2159.243662	0.085059	0.560361	-0.022381	79.698975	85.519081	122.980438	-1.170110	0.000000	0.668248	0.000000	0.000000	0.000000	-0.472821	0.105982	0.306495	0.000000	0.000000	4.000000	33.000000	0.000000
2159.246995	0.085059	0.560361	-0.022381	79.698975	85.519081	122.980438	-1.170110	0.000000	0.668248	0.000000	0.000000	0.000000	-0.472821	0.105982	0.306495	0.000000	0.000000	4.000000	33.000000	0.000000
2159.250329	0.085059	0.560361	-0.022381	79.734825	86.756088	124.338898	-1.119027	0.000000	0.747052	0.000000	0.000000	0.000000	-0.472821	0.105982	0.306495	0.000000	0.000000	4.000000	33.000000	0.000000
2159.253662	0.083496	0.560727	-0.021259	79.734825	86.756088	124.338898	-1.119027	0.000000	0.747052	0.000000	0.000000	0.000000	-0.468761	0.109863	0.336504	0.000000	0.000000	4.000000	33.000000	0.000000
2159.256995	0.083496	0.560727	-0.021259	79.734825	86.756088	124.338898	-1.119027	0.000000	0.747052	0.000000	0.000000	0.000000	-0.468761	0.109863	0.336504	0.000000	0.000000	4.000000	33.000000	0.000000
2159.260329	0.083496	0.560727	-0.021259	79.805458	88.253700	125.876846	-1.062943	0.000000	0.825179	0.000000	0.000000	0.000000	-0.468761	0.109863	0.336504	0.000000	0.000000	4.000000	33.000000	0.000000
2159.263662	0.081954	0.561116	-0.019996	79.805458	88.253700	125.876846	-1.062943	0.000000	0.825179	0.000000	0.000000	0.000000	-0.462746	0.116711	0.378941	0.000000	0.000000	4.000000	33.000000	0.000000
2159.266995	0.081954	0.561116	-0.019996	79.805458	88.253700	125.876846	-1.062943	0.000000	0.825179	0.000000	0.000000	0.000000	-0.462746	0.116711	0.378941	0.000000	0.000000	4.000000	33.000000	0.000000
2159.270329	0.081954	0.561116	-0.019996	79.909981	89.946945	127.478897	-0.999786	0.000000	0.902303	0.000000	0.000000	0.000000	-0.462746	0.116711	0.378941	0.000000	0.000000	4.000000	33.000000	0.000000
2159.273662	0.080422	0.561518	-0.018633	79.909981	89.946945	127.478897	-0.999786	0.000000	0.902303	0.000000	0.000000	0.000000	-0.459549	0.120611	0.408940	0.000000	0.000000	4.000000	33.000000	0.000000
2159.276995	0.080422	0.561518	-0.018633	79.909981	89.946945	127.478897	-0.999786	0.000000	0.902303	0.000000	0.000000	0.000000	-0.459549	0.120611	0.408940	0.000000	0.000000	4.000000	33.000000	0.000000
2159.280329	0.080422	0.561518	-0.018633	80.023407	91.712135	128.993454	-0.931629	0.000000	0.978895	0.000000	0.000000	0.000000	-0.459549	0.120611	0.408940	0.000000	0.000000	4.000000	33.000000	0.000000
2159.283662	0.078972	0.561985	-0.017127	80.023407	91.712135	128.993454	-0.931629	0.000000	0.978895	0.000000	0.000000	0.000000	-0.435040	0.139911	0.451640	0.000000	0.000000	4.000000	33.000000	0.000000
2159.286995	0.078972	0.561985	-0.017127	80.023407	91.712135	128.993454	-0.931629	0.000000	0.978895	0.000000	0.000000	0.000000	-0.435040	0.139911	0.451640	0.000000	0.000000	4.000000	33.000000	0.000000
2159.290329	0.078972	0.561985	-0.017127	80.130920	93.547668	130.250595	-0.856356	0.000000	1.051402	0.000000	0.000000	0.000000	-0.435040	0.139911	0.451640	0.000000	0.000000	4.000000	33.000000	0.000000
2159.293662	0.077602	0.562516	-0.015479	80.130920	93.547668	130.250595	-0.856356	0.000000	1.051402	0.000000	0.000000	0.000000	-0.410913	0.159291	0.494429	0.000000	0.000000	4.000000	33.000000	0.000000
2159.296995	0.077602	0.562516	-0.015479	80.130920	93.547668	130.250595	-0.856356	0.000000	1.051402	0.000000	0.000000	0.000000	-0.410913	0.159291	0.494429	0.000000	0.000000	4.000000	33.000000	0.000000
2159.300329	0.077602	0.562516	-0.015479	80.201202	95.318787	131.094879	-0.773951	0.000000	1.119887	0.000000	0.000000	0.000000	-0.410913	0.159291	0.494429	0.000000	0.000000	4.000000	33.000000	0.000000
2159.303662	0.076335	0.563062	-0.013680	80.201202	95.318787	131.094879	-0.773951	0.000000	1.119887	0.000000	0.000000	0.000000	-0.380222	0.164029	0.539599	0.000000	0.000000	4.000000	33.000000	0.000000
2159.306995	0.076335	0.563062	-0.013680	80.201202	95.318787	131.094879	-0.773951	0.000000	1.119887	0.000000	0.000000	0.000000	-0.380222	0.164029	0.539599	0.000000	0.000000	4.000000	33.000000	0.000000
2159.310329	0.076335	0.563062	-0.013680	80.209450	96.998589	131.749069	-0.684018	0.000000	1.183257	0.000000	0.000000	0.000000	-0.380222	0.164029	0.539599	0.000000	0.000000	4.000000	33.000000	0.000000
2159.313662	0.075185	0.563657	-0.011764	80.209450	96.998589	131.749069	-0.684018	0.000000	1.183257	0.000000	0.000000	0.000000	-0.344912	0.178330	0.575042	0.000000	0.000000	4.000000	33.000000	0.000000
2159.316995	0.075185	0.563657	-0.011764	80.209450	96.998589	131.749069	-0.684018	0.000000	1.183257	0.000000	0.000000	0.000000	-0.344912	0.178330	0.575042	0.000000	0.000000	4.000000	33.000000	0.000000
2159.320329	0.075185	0.563657	-0.011764	80.166847	98.622726	132.656631	-0.588178	0.000000	1.240742	0.000000	0.000000	0.000000	-0.344912	0.178330	0.575042	0.000000	0.000000	4.000000	33.000000	0.000000
2159.323662	0.074090	0.564274	-0.009712	80.166847	98.622726	132.656631	-0.588178	0.000000	1.240742	0.000000	0.000000	0.000000	-0.328461	0.185228	0.615478	0.000000	0.000000	4.000000	33.000000	0.000000
2159.326995	0.074090	0.564274	-0.009712	80.166847	98.622726	132.656631	-0.588178	0.000000	1.240742	0.000000	0.000000	0.000000	-0.328461	0.185228	0.615478	0.000000	0.000000	4.000000	33.000000	0.000000
2159.330329	0.074090	0.564274	-0.009712	80.101234	100.319412	134.122345	-0.485598	0.000000	1.295486	0.000000	0.000000	0.000000	-0.328461	0.185228	0.615478	0.000000	0.000000	4.000000	33.000000	0.000000
2159.333662	0.073043	0.564905	-0.007567	80.101234	100.319412	134.122345	-0.485598	0.000000	1.295486	0.000000	0.000000	0.000000	-0.314280	0.189124	0.643503	0.000000	0.000000	4.000000	33.000000	0.000000
2159.336995	0.073043	0.564905	-0.007567	80.101234	100.319412	134.122345	-0.485598	0.000000	1.295486	0.000000	0.000000	0.000000	-0.314280	0.189124	0.643503	0.000000	0.000000	4.000000	33.000000	0.000000
2159.340329	0.073043	0.564905	-0.007567	80.041893	102.442497	136.242645	-0.378348	0.000000	1.347866	0.000000	0.000000	0.000000	-0.314280	0.189124	0.643503	0.000000	0.000000	4.000000	33.000000	0.000000
2159.343662	0.072069	0.565583	-0.005297	80.041893	102.442497	136.242645	-0.378348	0.000000	1.347866	0.000000	0.000000	0.000000	-0.292096	0.203441	0.681079	0.000000	0.000000	4.000000	33.000000	0.000000
2159.346995	0.072069	0.565583	-0.005297	80.041893	102.442497	136.242645	-0.378348	0.000000	1.347866	0.000000	0.000000	0.000000	-0.292096	0.203441	0.681079	0.000000	0.000000	4.000000	33.000000	0.000000
2159.350329	0.072069	0.565583	-0.005297	79.992149	105.049828	138.804443	-0.264835	0.000000	1.396549	0.000000	0.000000	0.000000	-0.292096	0.203441	0.681079	0.000000	0.000000	4.000000	33.000000	0.000000
2159.353662	0.071199	0.566289	-0.002990	79.992149	105.049828	138.804443	-0.264835	0.000000	1.396549	0.000000	0.000000	0.000000	-0.260942	0.211913	0.691878	0.000000	0.000000	4.000000	33.000000	0.000000
2159.356995	0.071199	0.566289	-0.002990	79.992149	105.049828	138.804443	-0.264835	0.000000	1.396549	0.000000	0.000000	0.000000	-0.260942	0.211913	0.691878	0.000000	0.000000	4.000000	33.000000	0.000000
2159.360329	0.071199	0.566289	-0.002990	79.934044	108.129677	141.789368	-0.149521	0.000000	1.440039	0.000000	0.000000	0.000000	-0.260942	0.211913	0.691878	0.000000	0.000000	4.000000	33.000000	0.000000
2159.363662	0.070466	0.567026	-0.000587	79.934044	108.129677	141.789368	-0.149521	0.000000	1.440039	0.000000	0.000000	0.000000	-0.219957	0.221027	0.721104	0.000000	0.000000	4.000000	33.000000	0.000000
2159.366995	0.070466	0.567026	-0.000587	79.934044	108.129677	141.789368	-0.149521	0.000000	1.440039	0.000000	0.000000	0.000000	-0.219957	0.221027	0.721104	0.000000	0.000000	4.000000	33.000000	0.000000
2159.370329	0.070466	0.567026	-0.000587	79.875694	111.443031	144.943573	-0.029337	0.000000	1.476699	0.000000	0.000000	0.000000	-0.219957	0.221027	0.721104	0.000000	0.000000	4.000000	33.000000	0.000000
2159.373662	0.069843	0.567784	0.001877	79.875694	111.443031	144.943573	-0.029337	0.000000	1.476699	0.000000	0.000000	0.000000	-0.187052	0.227229	0.739027	0.000000	0.000000	4.000000	33.000000	0.000000
2159.376995	0.069843	0.567784	0.001877	79.875694	111.443031	144.943573	-0.029337	0.000000	1.476699	0.000000	0.000000	0.000000	-0.187052	0.227229	0.739027	0.000000	0.000000	4.000000	33.000000	0.000000
2159.380329	0.069843	0.567784	0.001877	79.825676	114.761375	148.069336	0.093834	0.000000	1.507874	0.000000	0.000000	0.000000	-0.187052	0.227229	0.739027	0.000000	0.000000	4.000000	33.000000	0.000000
2159.383662	0.069332	0.568605	0.004411	79.825676	114.761375	148.069336	0.093834	0.000000	1.507874	0.000000	0.000000	0.000000	-0.153281	0.246342	0.760368	0.000000	0.000000	4.000000	33.000000	0.000000
2159.386995	0.069332	0.568605	0.004411	79.825676	114.761375	148.069336	0.093834	0.000000	1.507874	0.000000	0.000000	0.000000	-0.153281	0.246342	0.760368	0.000000	0.000000	4.000000	33.000000	0.000000
2159.390329	0.069332	0.568605	0.004411	79.785294	117.961456	151.041473	0.220562	0.000000	1.533421	0.000000	0.000000	0.000000	-0.153281	0.246342	0.760368	0.000000	0.000000	4.000000	33.000000	0.000000
2159.393662	0.068961	0.569457	0.007043	79.785294	117.961456	151.041473	0.220562	0.000000	1.533421	0.000000	0.000000	0.000000	-0.111224	0.255605	0.789440	0.000000	0.000000	4.000000	33.000000	0.000000
2159.396995	0.068961	0.569457	0.007043	79.785294	117.961456	151.041473	0.220562	0.000000	1.533421	0.000000	0.000000	0.000000	-0.111224	0.255605	0.789440	0.000000	0.000000	4.000000	33.000000	0.000000
2159.400329	0.068961	0.569457	0.007043	79.755928	120.958214	153.790710	0.352135	0.000000	1.551958	0.000000	0.000000	0.000000	-0.111224	0.255605	0.789440	0.000000	0.000000	4.000000	33.000000	0.000000
2159.403662	0.068747	0.570355	0.009720	79.755928	120.958214	153.790710	0.352135	0.000000	1.551958	0.000000	0.000000	0.000000	-0.064128	0.269631	0.803336	0.000000	0.000000	4.000000	33.000000	0.000000
2159.406995	0.068747	0.570355	0.009720	79.755928	120.958214	153.790710	0.352135	0.000000	1.551958	0.000000	0.000000	0.000000	-0.064128	0.269631	0.803336	0.000000	0.000000	4.000000	33.000000	0.000000
2159.410329	0.068747	0.570355	0.009720	79.741432	123.835236	156.395447	0.486024	0.000000	1.562646	0.000000	0.000000	0.000000	-0.064128	0.269631	0.803336	0.000000	0.000000	4.000000	33.000000	0.000000
2159.413662	0.068670	0.571301	0.012447	79.741432	123.835236	156.395447	0.486024	0.000000	1.562646	0.000000	0.000000	0.000000	-0.023029	0.283756	0.818055	0.000000	0.000000	4.000000	33.000000	0.000000
2159.416995	0.068670	0.571301	0.012447	79.741432	123.835236	156.395447	0.486024	0.000000	1.562646	0.000000	0.000000	0.000000	-0.023029	0.283756	0.818055	0.000000	0.000000	4.000000	33.000000	0.000000
2159.420329	0.068670	0.571301	0.012447	79.742012	126.552368	158.818207	0.622367	0.000000	1.566484	0.000000	0.000000	0.000000	-0.023029	0.283756	0.818055	0.000000	0.000000	4.000000	33.000000	0.000000
2159.423662	0.068758	0.572287	0.015243	79.742012	126.552368	158.818207	0.622367	0.000000	1.566484	0.000000	0.000000	0.000000	0.026420	0.295602	0.838600	0.000000	0.000000	4.000000	33.000000	0.000000
2159.426995	0.068758	0.572287	0.015243	79.742012	126.552368	158.818207	0.622367	0.000000	1.566484	0.000000	0.000000	0.000000	0.026420	0.295602	0.838600	0.000000	0.000000	4.000000	33.000000	0.000000
2159.430329	0.068758	0.572287	0.015243	79.751785	129.102249	161.058014	0.762133	0.000000	1.562081	0.000000	0.000000	0.000000	0.026420	0.295602	0.838600	0.000000	0.000000	4.000000	33.000000	0.000000
2159.433662	0.069004	0.573310	0.018042	79.751785	129.102249	161.058014	0.762133	0.000000	1.562081	0.000000	0.000000	0.000000	0.073835	0.306999	0.839719	0.000000	0.000000	4.000000	33.000000	0.000000
2159.436995	0.069004	0.573310	0.018042	79.751785	129.102249	161.058014	0.762133	0.000000	1.562081	0.000000	0.000000	0.000000	0.073835	0.306999	0.839719	0.000000	0.000000	4.000000	33.000000	0.000000
2159.440329	0.069004	0.573310	0.018042	79.758789	131.715988	163.333008	0.902087	0.000000	1.549775	0.000000	0.000000	0.000000	0.073835	0.306999	0.839719	0.000000	0.000000	4.000000	33.000000	0.000000
2159.443662	0.069454	0.574354	0.020820	79.758789	131.715988	163.333008	0.902087	0.000000	1.549775	0.000000	0.000000	0.000000	0.134931	0.313067	0.833530	0.000000	0.000000	4.000000	33.000000	0.000000
2159.446995	0.069454	0.574354	0.020820	79.758789	131.715988	163.333008	0.902087	0.000000	1.549775	0.000000	0.000000	0.000000	0.134931	0.313067	0.833530	0.000000	0.000000	4.000000	33.000000	0.000000
2159.450329	0.069454	0.574354	0.020820	79.731201	134.621628	165.869232	1.041008	0.000000	1.527287	0.000000	0.000000	0.000000	0.134931	0.313067	0.833530	0.000000	0.000000	4.000000	33.000000	0.000000
2159.453662	0.070066	0.575418	0.023584	79.731201	134.621628	165.869232	1.041008	0.000000	1.527287	0.000000	0.000000	0.000000	0.183388	0.319244	0.829077	0.000000	0.000000	4.000000	33.000000	0.000000
2159.456995	0.070066	0.575418	0.023584	79.731201	134.621628	165.869232	1.041008	0.000000	1.527287	0.000000	0.000000	0.000000	0.183388	0.319244	0.829077	0.000000	0.000000	4.000000	33.000000	0.000000
2159.460329	0.070066	0.575418	0.023584	79.674232	137.913315	168.743439	1.179188	0.000000	1.496722	0.000000	0.000000	0.000000	0.183388	0.319244	0.829077	0.000000	0.000000	4.000000	33.000000	0.000000
2159.463662	0.070789	0.576493	0.026298	79.674232	137.913315	168.743439	1.179188	0.000000	1.496722	0.000000	0.000000	0.000000	0.217129	0.322475	0.814339	0.000000	0.000000	4.000000	33.000000	0.000000
2159.466995	0.070789	0.576493	0.026298	79.674232	137.913315	168.743439	1.179188	0.000000	1.496722	0.000000	0.000000	0.000000	0.217129	0.322475	0.814339	0.000000	0.000000	4.000000	33.000000	0.000000
2159.470329	0.070789	0.576493	0.026298	79.590340	141.622665	171.986954	1.314911	0.000000	1.460534	0.000000	0.000000	0.000000	0.217129	0.322475	0.814339	0.000000	0.000000	4.000000	33.000000	0.000000
2159.473662	0.071604	0.577578	0.028966	79.590340	141.622665	171.986954	1.314911	0.000000	1.460534	0.000000	0.000000	0.000000	0.244505	0.325783	0.800478	0.000000	0.000000	4.000000	33.000000	0.000000
2159.476995	0.071604	0.577578	0.028966	79.590340	141.622665	171.986954	1.314911	0.000000	1.460534	0.000000	0.000000	0.000000	0.244505	0.325783	0.800478	0.000000	0.000000	4.000000	33.000000	0.000000
2159.480329	0.071604	0.577578	0.028966	79.488068	145.465729	175.335678	1.448324	0.000000	1.419783	0.000000	0.000000	0.000000	0.244505	0.325783	0.800478	0.000000	0.000000	4.000000	33.000000	0.000000
2159.483662	0.072510	0.578657	0.031571	79.488068	145.465729	175.335678	1.448324	0.000000	1.419783	0.000000	0.000000	0.000000	0.271579	0.323622	0.781493	0.000000	0.000000	4.000000	33.000000	0.000000
2159.486995	0.072510	0.578657	0.031571	79.488068	145.465729	175.335678	1.448324	0.000000	1.419783	0.000000	0.000000	0.000000	0.271579	0.323622	0.781493	0.000000	0.000000	4.000000	33.000000	0.000000
2159.490329	0.072510	0.578657	0.031571	79.362030	149.164703	178.540359	1.578573	0.000000	1.374520	0.000000	0.000000	0.000000	0.271579	0.323622	0.781493	0.000000	0.000000	4.000000	33.000000	0.000000
2159.493662	0.073506	0.579729	0.034113	79.362030	149.164703	178.540359	1.578573	0.000000	1.374520	0.000000	0.000000	0.000000	0.299063	0.321410	0.762444	0.000000	0.000000	4.000000	33.000000	0.000000
2159.496995	0.073506	0.579729	0.034113	79.362030	149.164703	178.540359	1.578573	0.000000	1.374520	0.000000	0.000000	0.000000	0.299063	0.321410	0.762444	0.000000	0.000000	4.000000	33.000000	0.000000
2159.500329	0.073506	0.579729	0.034113	79.199501	152.382477	-178.683411	1.705647	0.000000	1.324676	0.000000	0.000000	0.000000	0.299063	0.321410	0.762444	0.000000	0.000000	4.000000	33.000000	0.000000
2159.503662	0.074626	0.580803	0.036627	79.199501	152.382477	-178.683411	1.705647	0.000000	1.324676	0.000000	0.000000	0.000000	0.335766	0.322184	0.754144	0.000000	0.000000	4.000000	33.000000	0.000000
2159.506995	0.074626	0.580803	0.036627	79.199501	152.382477	-178.683411	1.705647	0.000000	1.324676	0.000000	0.000000	0.000000	0.335766	0.322184	0.754144	0.000000	0.000000	4.000000	33.000000	0.000000
2159.510329	0.074626	0.580803	0.036627	79.013512	155.135605	-176.326584	1.831337	0.000000	1.268715	0.000000	0.000000	0.000000	0.335766	0.322184	0.754144	0.000000	0.000000	4.000000	33.000000	0.000000
2159.513662	0.075839	0.581869	0.039076	79.013512	155.135605	-176.326584	1.831337	0.000000	1.268715	0.000000	0.000000	0.000000	0.364115	0.319956	0.734811	0.000000	0.000000	4.000000	33.000000	0.000000
2159.516995	0.075839	0.581869	0.039076	79.013512	155.135605	-176.326584	1.831337	0.000000	1.268715	0.000000	0.000000	0.000000	0.364115	0.319956	0.734811	0.000000	0.000000	4.000000	33.000000	0.000000
2159.520329	0.075839	0.581869	0.039076	78.819191	157.471878	-174.347061	1.953806	0.000000	1.208030	0.000000	0.000000	0.000000	0.364115	0.319956	0.734811	0.000000	0.000000	4.000000	33.000000	0.000000
2159.523662	0.077101	0.582928	0.041468	78.819191	157.471878	-174.347061	1.953806	0.000000	1.208030	0.000000	0.000000	0.000000	0.378617	0.317747	0.717560	0.000000	0.000000	4.000000	33.000000	0.000000
2159.526995	0.077101	0.582928	0.041468	78.819191	157.471878	-174.347061	1.953806	0.000000	1.208030	0.000000	0.000000	0.000000	0.378617	0.317747	0.717560	0.000000	0.000000	4.000000	33.000000	0.000000
2159.530329	0.077101	0.582928	0.041468	78.642685	159.446213	-172.702667	2.073399	0.000000	1.144927	0.000000	0.000000	0.000000	0.378617	0.317747	0.717560	0.000000	0.000000	4.000000	33.000000	0.000000
2159.533662	0.078440	0.583971	0.043822	78.642685	159.446213	-172.702667	2.073399	0.000000	1.144927	0.000000	0.000000	0.000000	0.401482	0.312830	0.706094	0.000000	0.000000	4.000000	33.000000	0.000000
2159.536995	0.078440	0.583971	0.043822	78.642685	159.446213	-172.702667	2.073399	0.000000	1.144927	0.000000	0.000000	0.000000	0.401482	0.312830	0.706094	0.000000	0.000000	4.000000	33.000000	0.000000
2159.540329	0.078440	0.583971	0.043822	78.482162	161.217789	-171.247757	2.191082	0.000000	1.078013	0.000000	0.000000	0.000000	0.401482	0.312830	0.706094	0.000000	0.000000	4.000000	33.000000	0.000000
2159.543662	0.079830	0.585025	0.046134	78.482162	161.217789	-171.247757	2.191082	0.000000	1.078013	0.000000	0.000000	0.000000	0.417114	0.316200	0.693584	0.000000	0.000000	4.000000	33.000000	0.000000
2159.546995	0.079830	0.585025	0.046134	78.482162	161.217789	-171.247757	2.191082	0.000000	1.078013	0.000000	0.000000	0.000000	0.417114	0.316200	0.693584	0.000000	0.000000	4.000000	33.000000	0.000000
2159.550329	0.079830	0.585025	0.046134	78.336220	162.755005	-170.007797	2.306679	0.000000	1.008494	0.000000	0.000000	0.000000	0.417114	0.316200	0.693584	0.000000	0.000000	4.000000	33.000000	0.000000
2159.553662	0.081299	0.586034	0.048414	78.336220	162.755005	-170.007797	2.306679	0.000000	1.008494	0.000000	0.000000	0.000000	0.440760	0.302842	0.683981	0.000000	0.000000	4.000000	33.000000	0.000000
2159.556995	0.081299	0.586034	0.048414	78.336220	162.755005	-170.007797	2.306679	0.000000	1.008494	0.000000	0.000000	0.000000	0.440760	0.302842	0.683981	0.000000	0.000000	4.000000	33.000000	0.000000
2159.560329	0.081299	0.586034	0.048414	78.209732	164.064835	-168.982681	2.420676	0.000000	0.935034	0.000000	0.000000	0.000000	0.440760	0.302842	0.683981	0.000000	0.000000	4.000000	33.000000	0.000000
2159.563662	0.082869	0.587008	0.050634	78.209732	164.064835	-168.982681	2.420676	0.000000	0.935034	0.000000	0.000000	0.000000	0.470791	0.292019	0.666225	0.000000	0.000000	4.000000	33.000000	0.000000
2159.566995	0.082869	0.587008	0.050634	78.209732	164.064835	-168.982681	2.420676	0.000000	0.935034	0.000000	0.000000	0.000000	0.470791	0.292019	0.666225	0.000000	0.000000	4.000000	33.000000	0.000000
2159.570329	0.082869	0.587008	0.050634	78.102013	165.247604	-168.083832	2.531713	0.000000	0.856569	0.000000	0.000000	0.000000	0.470791	0.292019	0.666225	0.000000	0.000000	4.000000	33.000000	0.000000
2159.573662	0.084581	0.587935	0.052749	78.102013	165.247604	-168.083832	2.531713	0.000000	0.856569	0.000000	0.000000	0.000000	0.513730	0.278062	0.634283	0.000000	0.000000	4.000000	33.000000	0.000000
2159.576995	0.084581	0.587935	0.052749	78.102013	165.247604	-168.083832	2.531713	0.000000	0.856569	0.000000	0.000000	0.000000	0.513730	0.278062	0.634283	0.000000	0.000000	4.000000	33.000000	0.000000
2159.580329	0.084581	0.587935	0.052749	78.012070	166.344986	-167.270645	2.637427	0.000000	0.770947	0.000000	0.000000	0.000000	0.513730	0.278062	0.634283	0.000000	0.000000	4.000000	33.000000	0.000000
2159.583662	0.086361	0.588748	0.054743	78.012070	166.344986	-167.270645	2.637427	0.000000	0.770947	0.000000	0.000000	0.000000	0.533942	0.244013	0.598468	0.000000	0.000000	4.000000	33.000000	0.000000
2159.586995	0.086361	0.588748	0.054743	78.012070	166.344986	-167.270645	2.637427	0.000000	0.770947	0.000000	0.000000	0.000000	0.533942	0.244013	0.598468	0.000000	0.000000	4.000000	33.000000	0.000000
2159.590329	0.086361	0.588748	0.054743	77.933403	167.470169	-166.448639	2.737172	0.000000	0.681957	0.000000	0.000000	0.000000	0.533942	0.244013	0.598468	0.000000	0.000000	4.000000	33.000000	0.000000
2159.593662	0.088283	0.589495	0.056616	77.933403	167.470169	-166.448639	2.737172	0.000000	0.681957	0.000000	0.000000	0.000000	0.576617	0.223923	0.561631	0.000000	0.000000	4.000000	33.000000	0.000000
2159.596995	0.088283	0.589495	0.056616	77.933403	167.470169	-166.448639	2.737172	0.000000	0.681957	0.000000	0.000000	0.000000	0.576617	0.223923	0.561631	0.000000	0.000000	4.000000	33.000000	0.000000
2159.600329	0.088283	0.589495	0.056616	77.842438	168.666779	-165.567551	2.830777	0.000000	0.585854	0.000000	0.000000	0.000000	0.576617	0.223923	0.561631	0.000000	0.000000	4.000000	33.000000	0.000000
2159.603662	0.090292	0.590164	0.058334	77.842438	168.666779	-165.567551	2.830777	0.000000	0.585854	0.000000	0.000000	0.000000	0.602847	0.200714	0.515606	0.000000	0.000000	4.000000	33.000000	0.000000
2159.606995	0.090292	0.590164	0.058334	77.842438	168.666779	-165.567551	2.830777	0.000000	0.585854	0.000000	0.000000	0.000000	0.602847	0.200714	0.515606	0.000000	0.000000	4.000000	33.000000	0.000000
2159.610329	0.090292	0.590164	0.058334	77.707764	169.897705	-164.657974	2.916711	0.000000	0.485380	0.000000	0.000000	0.000000	0.602847	0.200714	0.515606	0.000000	0.000000	4.000000	33.000000	0.000000
2159.613662	0.092358	0.590745	0.059866	77.707764	169.897705	-164.657974	2.916711	0.000000	0.485380	0.000000	0.000000	0.000000	0.619623	0.174404	0.459392	0.000000	0.000000	4.000000	33.000000	0.000000
2159.616995	0.092358	0.590745	0.059866	77.707764	169.897705	-164.657974	2.916711	0.000000	0.485380	0.000000	0.000000	0.000000	0.619623	0.174404	0.459392	0.000000	0.000000	4.000000	33.000000	0.000000
2159.620329	0.092358	0.590745	0.059866	77.506218	170.920425	-163.923752	2.993276	0.000000	0.382109	0.000000	0.000000	0.000000	0.619623	0.174404	0.459392	0.000000	0.000000	4.000000	33.000000	0.000000
2159.623662	0.094454	0.591238	0.061214	77.506218	170.920425	-163.923752	2.993276	0.000000	0.382109	0.000000	0.000000	0.000000	0.628756	0.148029	0.404678	0.000000	0.000000	4.000000	33.000000	0.000000
2159.626995	0.094454	0.591238	0.061214	77.506218	170.920425	-163.923752	2.993276	0.000000	0.382109	0.000000	0.000000	0.000000	0.628756	0.148029	0.404678	0.000000	0.000000	4.000000	33.000000	0.000000
2159.630329	0.094454	0.591238	0.061214	77.229874	171.638840	-163.450287	3.060723	0.000000	0.277316	0.000000	0.000000	0.000000	0.628756	0.148029	0.404678	0.000000	0.000000	4.000000	33.000000	0.000000
2159.633662	0.096603	0.591644	0.062377	77.229874	171.638840	-163.450287	3.060723	0.000000	0.277316	0.000000	0.000000	0.000000	0.644942	0.121570	0.348799	0.000000	0.000000	4.000000	33.000000	0.000000
2159.636995	0.096603	0.591644	0.062377	77.229874	171.638840	-163.450287	3.060723	0.000000	0.277316	0.000000	0.000000	0.000000	0.644942	0.121570	0.348799	0.000000	0.000000	4.000000	33.000000	0.000000
2159.640329	0.096603	0.591644	0.062377	76.929893	172.199951	-163.113266	3.118856	0.000000	0.169826	0.000000	0.000000	0.000000	0.644942	0.121570	0.348799	0.000000	0.000000	4.000000	33.000000	0.000000
2159.643662	0.098773	0.591980	0.063313	76.929893	172.199951	-163.113266	3.118856	0.000000	0.169826	0.000000	0.000000	0.000000	0.650789	0.100776	0.280799	0.000000	0.000000	4.000000	33.000000	0.000000
2159.646995	0.098773	0.591980	0.063313	76.929893	172.199951	-163.113266	3.118856	0.000000	0.169826	0.000000	0.000000	0.000000	0.650789	0.100776	0.280799	0.000000	0.000000	4.000000	33.000000	0.000000
2159.650329	0.098773	0.591980	0.063313	76.630547	172.768860	-162.764511	3.165656	0.000000	0.061361	0.000000	0.000000	0.000000	0.650789	0.100776	0.280799	0.000000	0.000000	4.000000	33.000000	0.000000
2159.653662	0.100918	0.592256	0.064071	76.630547	172.768860	-162.764511	3.165656	0.000000	0.061361	0.000000	0.000000	0.000000	0.643426	0.082962	0.227291	0.000000	0.000000	4.000000	33.000000	0.000000
2159.656995	0.100918	0.592256	0.064071	76.630547	172.768860	-162.764511	3.165656	0.000000	0.061361	0.000000	0.000000	0.000000	0.643426	0.082962	0.227291	0.000000	0.000000	4.000000	33.000000	0.000000
2159.660329	0.100918	0.592256	0.064071	76.359062	173.297180	-162.460037	3.203537	0.000000	-0.045877	0.000000	0.000000	0.000000	0.643426	0.082962	0.227291	0.000000	0.000000	4.000000	33.000000	0.000000
2159.663662	0.103089	0.592493	0.064657	76.359062	173.297180	-162.460037	3.203537	0.000000	-0.045877	0.000000	0.000000	0.000000	0.651297	0.071019	0.175745	0.000000	0.000000	4.000000	33.000000	0.000000
2159.666995	0.103089	0.592493	0.064657	76.359062	173.297180	-162.460037	3.203537	0.000000	-0.045877	0.000000	0.000000	0.000000	0.651297	0.071019	0.175745	0.000000	0.000000	4.000000	33.000000	0.000000
2159.670329	0.103089	0.592493	0.064657	76.121681	173.771942	-162.211990	3.232828	0.000000	-0.154426	0.000000	0.000000	0.000000	0.651297	0.071019	0.175745	0.000000	0.000000	4.000000	33.000000	0.000000
2159.673662	0.105306	0.592748	0.065051	76.121681	173.771942	-162.211990	3.232828	0.000000	-0.154426	0.000000	0.000000	0.000000	0.665276	0.076587	0.118387	0.000000	0.000000	4.000000	33.000000	0.000000
2159.676995	0.105306	0.592748	0.065051	76.121681	173.771942	-162.211990	3.232828	0.000000	-0.154426	0.000000	0.000000	0.000000	0.665276	0.076587	0.118387	0.000000	0.000000	4.000000	33.000000	0.000000
2159.680329	0.105306	0.592748	0.065051	75.924355	174.204010	-162.012863	3.252559	0.000000	-0.265305	0.000000	0.000000	0.000000	0.665276	0.076587	0.118387	0.000000	0.000000	4.000000	33.000000	0.000000
2159.683662	0.107553	0.593003	0.065305	75.924355	174.204010	-162.012863	3.252559	0.000000	-0.265305	0.000000	0.000000	0.000000	0.674062	0.076466	0.076031	0.000000	0.000000	4.000000	33.000000	0.000000
2159.686995	0.107553	0.593003	0.065305	75.924355	174.204010	-162.012863	3.252559	0.000000	-0.265305	0.000000	0.000000	0.000000	0.674062	0.076466	0.076031	0.000000	0.000000	4.000000	33.000000	0.000000
2159.690329	0.107553	0.593003	0.065305	75.760971	174.609818	-161.781113	3.265231	0.000000	-0.377649	0.000000	0.000000	0.000000	0.674062	0.076466	0.076031	0.000000	0.000000	4.000000	33.000000	0.000000
2159.693662	0.109821	0.593219	0.065386	75.760971	174.609818	-161.781113	3.265231	0.000000	-0.377649	0.000000	0.000000	0.000000	0.680508	0.064678	0.024467	0.000000	0.000000	4.000000	33.000000	0.000000
2159.696995	0.109821	0.593219	0.065386	75.760971	174.609818	-161.781113	3.265231	0.000000	-0.377649	0.000000	0.000000	0.000000	0.680508	0.064678	0.024467	0.000000	0.000000	4.000000	33.000000	0.000000
2159.700329	0.109821	0.593219	0.065386	75.637054	174.980225	-161.399307	3.269309	0.000000	-0.491067	0.000000	0.000000	0.000000	0.680508	0.064678	0.024467	0.000000	0.000000	4.000000	33.000000	0.000000
2159.703662	0.112133	0.593424	0.065283	75.637054	174.980225	-161.399307	3.269309	0.000000	-0.491067	0.000000	0.000000	0.000000	0.693375	0.061652	-0.030869	0.000000	0.000000	4.000000	33.000000	0.000000
2159.706995	0.112133	0.593424	0.065283	75.637054	174.980225	-161.399307	3.269309	0.000000	-0.491067	0.000000	0.000000	0.000000	0.693375	0.061652	-0.030869	0.000000	0.000000	4.000000	33.000000	0.000000
2159.710329	0.112133	0.593424	0.065283	75.551208	175.312988	-160.840576	3.264164	0.000000	-0.606629	0.000000	0.000000	0.000000	0.693375	0.061652	-0.030869	0.000000	0.000000	4.000000	33.000000	0.000000
2159.713662	0.114437	0.593590	0.065014	75.551208	175.312988	-160.840576	3.264164	0.000000	-0.606629	0.000000	0.000000	0.000000	0.691218	0.049857	-0.080874	0.000000	0.000000	4.000000	33.000000	0.000000
2159.716995	0.114437	0.593590	0.065014	75.551208	175.312988	-160.840576	3.264164	0.000000	-0.606629	0.000000	0.000000	0.000000	0.691218	0.049857	-0.080874	0.000000	0.000000	4.000000	33.000000	0.000000
2159.720329	0.114437	0.593590	0.065014	75.487717	175.624268	-160.341171	3.250684	0.000000	-0.721832	0.000000	0.000000	0.000000	0.691218	0.049857	-0.080874	0.000000	0.000000	4.000000	33.000000	0.000000
2159.723662	0.116713	0.593678	0.064613	75.487717	175.624268	-160.341171	3.250684	0.000000	-0.721832	0.000000	0.000000	0.000000	0.683028	0.026389	-0.120226	0.000000	0.000000	4.000000	33.000000	0.000000
2159.726995	0.116713	0.593678	0.064613	75.487717	175.624268	-160.341171	3.250684	0.000000	-0.721832	0.000000	0.000000	0.000000	0.683028	0.026389	-0.120226	0.000000	0.000000	4.000000	33.000000	0.000000
2159.730329	0.116713	0.593678	0.064613	75.450378	175.849640	-160.339920	3.230647	0.000000	-0.835671	0.000000	0.000000	0.000000	0.683028	0.026389	-0.120226	0.000000	0.000000	4.000000	33.000000	0.000000
2159.733662	0.118976	0.593707	0.064031	75.450378	175.849640	-160.339920	3.230647	0.000000	-0.835671	0.000000	0.000000	0.000000	0.678709	0.008712	-0.174610	0.000000	0.000000	4.000000	33.000000	0.000000
2159.736995	0.118976	0.593707	0.064031	75.450378	175.849640	-160.339920	3.230647	0.000000	-0.835671	0.000000	0.000000	0.000000	0.678709	0.008712	-0.174610	0.000000	0.000000	4.000000	33.000000	0.000000
2159.740329	0.118976	0.593707	0.064031	75.426704	175.875458	-160.528046	3.201545	0.000000	-0.948789	0.000000	0.000000	0.000000	0.678709	0.008712	-0.174610	0.000000	0.000000	4.000000	33.000000	0.000000
2159.743662	0.121188	0.593648	0.063347	75.426704	175.875458	-160.528046	3.201545	0.000000	-0.948789	0.000000	0.000000	0.000000	0.663575	-0.017684	-0.205304	0.000000	0.000000	4.000000	33.000000	0.000000
2159.746995	0.121188	0.593648	0.063347	75.426704	175.875458	-160.528046	3.201545	0.000000	-0.948789	0.000000	0.000000	0.000000	0.663575	-0.017684	-0.205304	0.000000	0.000000	4.000000	33.000000	0.000000
2159.750329	0.121188	0.593648	0.063347	75.382378	175.646072	-160.928665	3.167328	0.000000	-1.059385	0.000000	0.000000	0.000000	0.663575	-0.017684	-0.205304	0.000000	0.000000	4.000000	33.000000	0.000000
2159.753662	0.123357	0.593530	0.062487	75.382378	175.646072	-160.928665	3.167328	0.000000	-1.059385	0.000000	0.000000	0.000000	0.650683	-0.035376	-0.257763	0.000000	0.000000	4.000000	33.000000	0.000000
2159.756995	0.123357	0.593530	0.062487	75.382378	175.646072	-160.928665	3.167328	0.000000	-1.059385	0.000000	0.000000	0.000000	0.650683	-0.035376	-0.257763	0.000000	0.000000	4.000000	33.000000	0.000000
2159.760329	0.123357	0.593530	0.062487	75.329033	175.026184	-161.655716	3.124368	0.000000	-1.167832	0.000000	0.000000	0.000000	0.650683	-0.035376	-0.257763	0.000000	0.000000	4.000000	33.000000	0.000000
2159.763662	0.125531	0.593412	0.061553	75.329033	175.026184	-161.655716	3.124368	0.000000	-1.167832	0.000000	0.000000	0.000000	0.652163	-0.035437	-0.280280	0.000000	0.000000	4.000000	33.000000	0.000000
2159.766995	0.125531	0.593412	0.061553	75.329033	175.026184	-161.655716	3.124368	0.000000	-1.167832	0.000000	0.000000	0.000000	0.652163	-0.035437	-0.280280	0.000000	0.000000	4.000000	33.000000	0.000000
2159.770329	0.125531	0.593412	0.061553	75.336029	174.034683	-162.715836	3.077654	0.000000	-1.276525	0.000000	0.000000	0.000000	0.652163	-0.035437	-0.280280	0.000000	0.000000	4.000000	33.000000	0.000000
2159.773662	0.127693	0.593304	0.060587	75.336029	174.034683	-162.715836	3.077654	0.000000	-1.276525	0.000000	0.000000	0.000000	0.648751	-0.032534	-0.289765	0.000000	0.000000	4.000000	33.000000	0.000000
2159.776995	0.127693	0.593304	0.060587	75.336029	174.034683	-162.715836	3.077654	0.000000	-1.276525	0.000000	0.000000	0.000000	0.648751	-0.032534	-0.289765	0.000000	0.000000	4.000000	33.000000	0.000000
2159.780329	0.127693	0.593304	0.060587	75.453018	172.754364	-164.024078	3.029360	0.000000	-1.384651	0.000000	0.000000	0.000000	0.648751	-0.032534	-0.289765	0.000000	0.000000	4.000000	33.000000	0.000000
2159.783662	0.129789	0.593215	0.059580	75.453018	172.754364	-164.024078	3.029360	0.000000	-1.384651	0.000000	0.000000	0.000000	0.628838	-0.026796	-0.302234	0.000000	0.000000	4.000000	33.000000	0.000000
2159.786995	0.129789	0.593215	0.059580	75.453018	172.754364	-164.024078	3.029360	0.000000	-1.384651	0.000000	0.000000	0.000000	0.628838	-0.026796	-0.302234	0.000000	0.000000	4.000000	33.000000	0.000000
2159.790329	0.129789	0.593215	0.059580	75.684860	171.310043	-165.499817	2.978988	0.000000	-1.489457	0.000000	0.000000	0.000000	0.628838	-0.026796	-0.302234	0.000000	0.000000	4.000000	33.000000	0.000000
2159.793662	0.131815	0.593135	0.058620	75.684860	171.310043	-165.499817	2.978988	0.000000	-1.489457	0.000000	0.000000	0.000000	0.607776	-0.023851	-0.287953	0.000000	0.000000	4.000000	33.000000	0.000000
2159.796995	0.131815	0.593135	0.058620	75.684860	171.310043	-165.499817	2.978988	0.000000	-1.489457	0.000000	0.000000	0.000000	0.607776	-0.023851	-0.287953	0.000000	0.000000	4.000000	33.000000	0.000000
2159.800329	0.131815	0.593135	0.058620	75.983398	169.753403	-167.082306	2.930996	0.000000	-1.590753	0.000000	0.000000	0.000000	0.607776	-0.023851	-0.287953	0.000000	0.000000	4.000000	33.000000	0.000000
2159.803662	0.133748	0.593026	0.057618	75.983398	169.753403	-167.082306	2.930996	0.000000	-1.590753	0.000000	0.000000	0.000000	0.579951	-0.032699	-0.300446	0.000000	0.000000	4.000000	33.000000	0.000000
2159.806995	0.133748	0.593026	0.057618	75.983398	169.753403	-167.082306	2.930996	0.000000	-1.590753	0.000000	0.000000	0.000000	0.579951	-0.032699	-0.300446	0.000000	0.000000	4.000000	33.000000	0.000000
2159.810329	0.133748	0.593026	0.057618	76.280106	167.976120	-168.851669	2.880921	0.000000	-1.687412	0.000000	0.000000	0.000000	0.579951	-0.032699	-0.300446	0.000000	0.000000	4.000000	33.000000	0.000000
2159.813662	0.135574	0.592898	0.056620	76.280106	167.976120	-168.851669	2.880921	0.000000	-1.687412	0.000000	0.000000	0.000000	0.547704	-0.038538	-0.299494	0.000000	0.000000	4.000000	33.000000	0.000000
2159.816995	0.135574	0.592898	0.056620	76.280106	167.976120	-168.851669	2.880921	0.000000	-1.687412	0.000000	0.000000	0.000000	0.547704	-0.038538	-0.299494	0.000000	0.000000	4.000000	33.000000	0.000000
2159.820329	0.135574	0.592898	0.056620	76.514442	165.804367	-170.946396	2.831006	0.000000	-1.778695	0.000000	0.000000	0.000000	0.547704	-0.038538	-0.299494	0.000000	0.000000	4.000000	33.000000	0.000000
2159.823662	0.137331	0.592740	0.055576	76.514442	165.804367	-170.946396	2.831006	0.000000	-1.778695	0.000000	0.000000	0.000000	0.527153	-0.047391	-0.313361	0.000000	0.000000	4.000000	33.000000	0.000000
2159.826995	0.137331	0.592740	0.055576	76.514442	165.804367	-170.946396	2.831006	0.000000	-1.778695	0.000000	0.000000	0.000000	0.527153	-0.047391	-0.313361	0.000000	0.000000	4.000000	33.000000	0.000000
2159.830329	0.137331	0.592740	0.055576	76.654663	163.251297	-173.360245	2.778779	0.000000	-1.866554	0.000000	0.000000	0.000000	0.527153	-0.047391	-0.313361	0.000000	0.000000	4.000000	33.000000	0.000000
2159.833662	0.138979	0.592591	0.054529	76.654663	163.251297	-173.360245	2.778779	0.000000	-1.866554	0.000000	0.000000	0.000000	0.494404	-0.044555	-0.314011	0.000000	0.000000	4.000000	33.000000	0.000000
2159.836995	0.138979	0.592591	0.054529	76.654663	163.251297	-173.360245	2.778779	0.000000	-1.866554	0.000000	0.000000	0.000000	0.494404	-0.044555	-0.314011	0.000000	0.000000	4.000000	33.000000	0.000000
2159.840329	0.138979	0.592591	0.054529	76.713089	160.534927	-175.897720	2.726444	0.000000	-1.948955	0.000000	0.000000	0.000000	0.494404	-0.044555	-0.314011	0.000000	0.000000	4.000000	33.000000	0.000000
2159.843662	0.140609	0.592462	0.053432	76.713089	160.534927	-175.897720	2.726444	0.000000	-1.948955	0.000000	0.000000	0.000000	0.488993	-0.038850	-0.329047	0.000000	0.000000	4.000000	33.000000	0.000000
2159.846995	0.140609	0.592462	0.053432	76.713089	160.534927	-175.897720	2.726444	0.000000	-1.948955	0.000000	0.000000	0.000000	0.488993	-0.038850	-0.329047	0.000000	0.000000	4.000000	33.000000	0.000000
2159.850329	0.140609	0.592462	0.053432	76.711372	157.937515	-178.320602	2.671602	0.000000	-2.030453	0.000000	0.000000	0.000000	0.488993	-0.038850	-0.329047	0.000000	0.000000	4.000000	33.000000	0.000000
2159.853662	0.142181	0.592390	0.052329	76.711372	157.937515	-178.320602	2.671602	0.000000	-2.030453	0.000000	0.000000	0.000000	0.471464	-0.021563	-0.330915	0.000000	0.000000	4.000000	33.000000	0.000000
2159.856995	0.142181	0.592390	0.052329	76.711372	157.937515	-178.320602	2.671602	0.000000	-2.030453	0.000000	0.000000	0.000000	0.471464	-0.021563	-0.330915	0.000000	0.000000	4.000000	33.000000	0.000000
2159.860329	0.142181	0.592390	0.052329	76.707359	155.771530	179.634598	2.616450	0.000000	-2.109031	0.000000	0.000000	0.000000	0.471464	-0.021563	-0.330915	0.000000	0.000000	4.000000	33.000000	0.000000
2159.863662	0.143701	0.592375	0.051154	76.707359	155.771530	179.634598	2.616450	0.000000	-2.109031	0.000000	0.000000	0.000000	0.456165	-0.004485	-0.352557	0.000000	0.000000	4.000000	33.000000	0.000000
2159.866995	0.143701	0.592375	0.051154	76.707359	155.771530	179.634598	2.616450	0.000000	-2.109031	0.000000	0.000000	0.000000	0.456165	-0.004485	-0.352557	0.000000	0.000000	4.000000	33.000000	0.000000
2159.870329	0.143701	0.592375	0.051154	76.775864	154.436523	178.295914	2.557690	0.000000	-2.185058	0.000000	0.000000	0.000000	0.456165	-0.004485	-0.352557	0.000000	0.000000	4.000000	33.000000	0.000000
2159.873662	0.145135	0.592397	0.049965	76.775864	154.436523	178.295914	2.557690	0.000000	-2.185058	0.000000	0.000000	0.000000	0.430052	0.006834	-0.356614	0.000000	0.000000	4.000000	33.000000	0.000000
2159.876995	0.145135	0.592397	0.049965	76.775864	154.436523	178.295914	2.557690	0.000000	-2.185058	0.000000	0.000000	0.000000	0.430052	0.006834	-0.356614	0.000000	0.000000	4.000000	33.000000	0.000000
2159.880329	0.145135	0.592397	0.049965	76.944778	153.888672	177.613419	2.498255	0.000000	-2.256734	0.000000	0.000000	0.000000	0.430052	0.006834	-0.356614	0.000000	0.000000	4.000000	33.000000	0.000000
2159.883662	0.146484	0.592438	0.048682	76.944778	153.888672	177.613419	2.498255	0.000000	-2.256734	0.000000	0.000000	0.000000	0.404709	0.012088	-0.384972	0.000000	0.000000	4.000000	33.000000	0.000000
2159.886995	0.146484	0.592438	0.048682	76.944778	153.888672	177.613419	2.498255	0.000000	-2.256734	0.000000	0.000000	0.000000	0.404709	0.012088	-0.384972	0.000000	0.000000	4.000000	33.000000	0.000000
2159.890329	0.146484	0.592438	0.048682	77.112442	153.501556	177.080338	2.434093	0.000000	-2.324185	0.000000	0.000000	0.000000	0.404709	0.012088	-0.384972	0.000000	0.000000	4.000000	33.000000	0.000000
2159.893662	0.147787	0.592448	0.047349	77.112442	153.501556	177.080338	2.434093	0.000000	-2.324185	0.000000	0.000000	0.000000	0.390880	0.002966	-0.399825	0.000000	0.000000	4.000000	33.000000	0.000000
2159.896995	0.147787	0.592448	0.047349	77.112442	153.501556	177.080338	2.434093	0.000000	-2.324185	0.000000	0.000000	0.000000	0.390880	0.002966	-0.399825	0.000000	0.000000	4.000000	33.000000	0.000000
2159.900329	0.147787	0.592448	0.047349	77.272285	153.152725	176.575821	2.367455	0.000000	-2.389332	0.000000	0.000000	0.000000	0.390880	0.002966	-0.399825	0.000000	0.000000	4.000000	33.000000	0.000000
2159.903662	0.149032	0.592417	0.045930	77.272285	153.152725	176.575821	2.367455	0.000000	-2.389332	0.000000	0.000000	0.000000	0.373623	-0.009139	-0.425814	0.000000	0.000000	4.000000	33.000000	0.000000
2159.906995	0.149032	0.592417	0.045930	77.272285	153.152725	176.575821	2.367455	0.000000	-2.389332	0.000000	0.000000	0.000000	0.373623	-0.009139	-0.425814	0.000000	0.000000	4.000000	33.000000	0.000000
2159.910329	0.149032	0.592417	0.045930	77.415962	152.814865	176.099197	2.296486	0.000000	-2.451602	0.000000	0.000000	0.000000	0.373623	-0.009139	-0.425814	0.000000	0.000000	4.000000	33.000000	0.000000
2159.913662	0.150139	0.592308	0.044415	77.415962	152.814865	176.099197	2.296486	0.000000	-2.451602	0.000000	0.000000	0.000000	0.332003	-0.032906	-0.454415	0.000000	0.000000	4.000000	33.000000	0.000000
2159.916995	0.150139	0.592308	0.044415	77.415962	152.814865	176.099197	2.296486	0.000000	-2.451602	0.000000	0.000000	0.000000	0.332003	-0.032906	-0.454415	0.000000	0.000000	4.000000	33.000000	0.000000
2159.920329	0.150139	0.592308	0.044415	77.547127	152.450485	175.617310	2.220750	0.000000	-2.506936	0.000000	0.000000	0.000000	0.332003	-0.032906	-0.454415	0.000000	0.000000	4.000000	33.000000	0.000000
2159.923662	0.151146	0.592148	0.042851	77.547127	152.450485	175.617310	2.220750	0.000000	-2.506936	0.000000	0.000000	0.000000	0.302178	-0.047831	-0.469244	0.000000	0.000000	4.000000	33.000000	0.000000
2159.926995	0.151146	0.592148	0.042851	77.547127	152.450485	175.617310	2.220750	0.000000	-2.506936	0.000000	0.000000	0.000000	0.302178	-0.047831	-0.469244	0.000000	0.000000	4.000000	33.000000	0.000000
2159.930329	0.151146	0.592148	0.042851	77.653046	151.916595	174.999237	2.142543	0.000000	-2.557299	0.000000	0.000000	0.000000	0.302178	-0.047831	-0.469244	0.000000	0.000000	4.000000	33.000000	0.000000
2159.933662	0.152021	0.591977	0.041216	77.653046	151.916595	174.999237	2.142543	0.000000	-2.557299	0.000000	0.000000	0.000000	0.262587	-0.051433	-0.490580	0.000000	0.000000	4.000000	33.000000	0.000000
2159.936995	0.152021	0.591977	0.041216	77.653046	151.916595	174.999237	2.142543	0.000000	-2.557299	0.000000	0.000000	0.000000	0.262587	-0.051433	-0.490580	0.000000	0.000000	4.000000	33.000000	0.000000
2159.940329	0.152021	0.591977	0.041216	77.741951	151.134903	174.184143	2.060780	0.000000	-2.601064	0.000000	0.000000	0.000000	0.262587	-0.051433	-0.490580	0.000000	0.000000	4.000000	33.000000	0.000000
2159.943662	0.152765	0.591793	0.039510	77.741951	151.134903	174.184143	2.060780	0.000000	-2.601064	0.000000	0.000000	0.000000	0.223017	-0.055157	-0.511788	0.000000	0.000000	4.000000	33.000000	0.000000
2159.946995	0.152765	0.591793	0.039510	77.741951	151.134903	174.184143	2.060780	0.000000	-2.601064	0.000000	0.000000	0.000000	0.223017	-0.055157	-0.511788	0.000000	0.000000	4.000000	33.000000	0.000000
2159.950329	0.152765	0.591793	0.039510	77.846283	150.152893	173.203842	1.975482	0.000000	-2.638233	0.000000	0.000000	0.000000	0.223017	-0.055157	-0.511788	0.000000	0.000000	4.000000	33.000000	0.000000
2159.953662	0.153381	0.591691	0.037750	77.846283	150.152893	173.203842	1.975482	0.000000	-2.638233	0.000000	0.000000	0.000000	0.185028	-0.030425	-0.527983	0.000000	0.000000	4.000000	33.000000	0.000000
2159.956995	0.153381	0.591691	0.037750	77.846283	150.152893	173.203842	1.975482	0.000000	-2.638233	0.000000	0.000000	0.000000	0.185028	-0.030425	-0.527983	0.000000	0.000000	4.000000	33.000000	0.000000
2159.960329	0.153381	0.591691	0.037750	78.008080	148.971680	172.050446	1.887484	0.000000	-2.669071	0.000000	0.000000	0.000000	0.185028	-0.030425	-0.527983	0.000000	0.000000	4.000000	33.000000	0.000000
2159.963662	0.153830	0.591615	0.035965	78.008080	148.971680	172.050446	1.887484	0.000000	-2.669071	0.000000	0.000000	0.000000	0.134437	-0.022934	-0.535477	0.000000	0.000000	4.000000	33.000000	0.000000
2159.966995	0.153830	0.591615	0.035965	78.008080	148.971680	172.050446	1.887484	0.000000	-2.669071	0.000000	0.000000	0.000000	0.134437	-0.022934	-0.535477	0.000000	0.000000	4.000000	33.000000	0.000000
2159.970329	0.153830	0.591615	0.035965	78.248131	147.583496	170.878571	1.798238	0.000000	-2.691477	0.000000	0.000000	0.000000	0.134437	-0.022934	-0.535477	0.000000	0.000000	4.000000	33.000000	0.000000
2159.973662	0.154120	0.591601	0.034186	78.248131	147.583496	170.878571	1.798238	0.000000	-2.691477	0.000000	0.000000	0.000000	0.087039	-0.004093	-0.533724	0.000000	0.000000	4.000000	33.000000	0.000000
2159.976995	0.154120	0.591601	0.034186	78.248131	147.583496	170.878571	1.798238	0.000000	-2.691477	0.000000	0.000000	0.000000	0.087039	-0.004093	-0.533724	0.000000	0.000000	4.000000	33.000000	0.000000
2159.980329	0.154120	0.591601	0.034186	78.536194	145.966110	170.068268	1.709284	0.000000	-2.705984	0.000000	0.000000	0.000000	0.087039	-0.004093	-0.533724	0.000000	0.000000	4.000000	33.000000	0.000000
2159.983662	0.154251	0.591603	0.032404	78.536194	145.966110	170.068268	1.709284	0.000000	-2.705984	0.000000	0.000000	0.000000	0.039255	0.000368	-0.534373	0.000000	0.000000	4.000000	33.000000	0.000000
2159.986995	0.154251	0.591603	0.032404	78.536194	145.966110	170.068268	1.709284	0.000000	-2.705984	0.000000	0.000000	0.000000	0.039255	0.000368	-0.534373	0.000000	0.000000	4.000000	33.000000	0.000000
2159.990329	0.154251	0.591603	0.032404	78.843468	144.076096	169.115082	1.620222	0.000000	-2.712526	0.000000	0.000000	0.000000	0.039255	0.000368	-0.534373	0.000000	0.000000	4.000000	33.000000	0.000000
2159.993662	0.154293	0.591618	0.030599	78.843468	144.076096	169.115082	1.620222	0.000000	-2.712526	0.000000	0.000000	0.000000	0.012703	0.004680	-0.541600	0.000000	0.000000	4.000000	33.000000	0.000000
2159.996995	0.154293	0.591618	0.030599	78.843468	144.076096	169.115082	1.620222	0.000000	-2.712526	0.000000	0.000000	0.000000	0.012703	0.004680	-0.541600	0.000000	0.000000	4.000000	33.000000	0.000000
2160.000329	0.154293	0.591618	0.030599	79.134758	142.039551	167.341843	1.529955	0.000000	-2.714643	0.000000	0.000000	0.000000	0.012703	0.004680	-0.541600	0.000000	0.000000	4.000000	33.000000	0.000000
2160.003662	0.154224	0.591648	0.028777	79.134758	142.039551	167.341843	1.529955	0.000000	-2.714643	0.000000	0.000000	0.000000	-0.020601	0.008875	-0.546653	0.000000	0.000000	4.000000	33.000000	0.000000
2160.006995	0.154224	0.591648	0.028777	79.134758	142.039551	167.341843	1.529955	0.000000	-2.714643	0.000000	0.000000	0.000000	-0.020601	0.008875	-0.546653	0.000000	0.000000	4.000000	33.000000	0.000000
2160.010329	0.154224	0.591648	0.028777	79.370308	139.815826	165.189804	1.438847	0.000000	-2.711210	0.000000	0.000000	0.000000	-0.020601	0.008875	-0.546653	0.000000	0.000000	4.000000	33.000000	0.000000
2160.013662	0.154050	0.591635	0.026952	79.370308	139.815826	165.189804	1.438847	0.000000	-2.711210	0.000000	0.000000	0.000000	-0.052310	-0.003711	-0.547545	0.000000	0.000000	4.000000	33.000000	0.000000
2160.016995	0.154050	0.591635	0.026952	79.370308	139.815826	165.189804	1.438847	0.000000	-2.711210	0.000000	0.000000	0.000000	-0.052310	-0.003711	-0.547545	0.000000	0.000000	4.000000	33.000000	0.000000
2160.020329	0.154050	0.591635	0.026952	79.529221	137.464081	162.960419	1.347589	0.000000	-2.702492	0.000000	0.000000	0.000000	-0.052310	-0.003711	-0.547545	0.000000	0.000000	4.000000	33.000000	0.000000
2160.023662	0.153778	0.591647	0.025147	79.529221	137.464081	162.960419	1.347589	0.000000	-2.702492	0.000000	0.000000	0.000000	-0.081471	0.003506	-0.541390	0.000000	0.000000	4.000000	33.000000	0.000000
2160.026995	0.153778	0.591647	0.025147	79.529221	137.464081	162.960419	1.347589	0.000000	-2.702492	0.000000	0.000000	0.000000	-0.081471	0.003506	-0.541390	0.000000	0.000000	4.000000	33.000000	0.000000
2160.030329	0.153778	0.591647	0.025147	79.642029	135.177643	160.814682	1.257357	0.000000	-2.688913	0.000000	0.000000	0.000000	-0.081471	0.003506	-0.541390	0.000000	0.000000	4.000000	33.000000	0.000000
2160.033662	0.153383	0.591663	0.023355	79.642029	135.177643	160.814682	1.257357	0.000000	-2.688913	0.000000	0.000000	0.000000	-0.118646	0.004872	-0.537704	0.000000	0.000000	4.000000	33.000000	0.000000
2160.036995	0.153383	0.591663	0.023355	79.642029	135.177643	160.814682	1.257357	0.000000	-2.688913	0.000000	0.000000	0.000000	-0.118646	0.004872	-0.537704	0.000000	0.000000	4.000000	33.000000	0.000000
2160.040329	0.153383	0.591663	0.023355	79.762787	133.126678	158.880722	1.167740	0.000000	-2.669138	0.000000	0.000000	0.000000	-0.118646	0.004872	-0.537704	0.000000	0.000000	4.000000	33.000000	0.000000
2160.043662	0.152864	0.591733	0.021650	79.762787	133.126678	158.880722	1.167740	0.000000	-2.669138	0.000000	0.000000	0.000000	-0.155698	0.020827	-0.511360	0.000000	0.000000	4.000000	33.000000	0.000000
2160.046995	0.152864	0.591733	0.021650	79.762787	133.126678	158.880722	1.167740	0.000000	-2.669138	0.000000	0.000000	0.000000	-0.155698	0.020827	-0.511360	0.000000	0.000000	4.000000	33.000000	0.000000
2160.050329	0.152864	0.591733	0.021650	79.916092	131.461334	157.281631	1.082513	0.000000	-2.643188	0.000000	0.000000	0.000000	-0.155698	0.020827	-0.511360	0.000000	0.000000	4.000000	33.000000	0.000000
2160.053662	0.152263	0.591836	0.020003	79.916092	131.461334	157.281631	1.082513	0.000000	-2.643188	0.000000	0.000000	0.000000	-0.180181	0.030958	-0.494046	0.000000	0.000000	4.000000	33.000000	0.000000
2160.056995	0.152263	0.591836	0.020003	79.916092	131.461334	157.281631	1.082513	0.000000	-2.643188	0.000000	0.000000	0.000000	-0.180181	0.030958	-0.494046	0.000000	0.000000	4.000000	33.000000	0.000000
2160.060329	0.152263	0.591836	0.020003	80.066490	130.051697	155.920334	1.000172	0.000000	-2.613158	0.000000	0.000000	0.000000	-0.180181	0.030958	-0.494046	0.000000	0.000000	4.000000	33.000000	0.000000
2160.063662	0.151567	0.591965	0.018444	80.066490	130.051697	155.920334	1.000172	0.000000	-2.613158	0.000000	0.000000	0.000000	-0.208991	0.038641	-0.467897	0.000000	0.000000	4.000000	33.000000	0.000000
2160.066995	0.151567	0.591965	0.018444	80.066490	130.051697	155.920334	1.000172	0.000000	-2.613158	0.000000	0.000000	0.000000	-0.208991	0.038641	-0.467897	0.000000	0.000000	4.000000	33.000000	0.000000
2160.070329	0.151567	0.591965	0.018444	80.182060	128.881836	154.809433	0.922190	0.000000	-2.578327	0.000000	0.000000	0.000000	-0.208991	0.038641	-0.467897	0.000000	0.000000	4.000000	33.000000	0.000000
2160.073662	0.150793	0.592100	0.016948	80.182060	128.881836	154.809433	0.922190	0.000000	-2.578327	0.000000	0.000000	0.000000	-0.232194	0.040612	-0.448615	0.000000	0.000000	4.000000	33.000000	0.000000
2160.076995	0.150793	0.592100	0.016948	80.182060	128.881836	154.809433	0.922190	0.000000	-2.578327	0.000000	0.000000	0.000000	-0.232194	0.040612	-0.448615	0.000000	0.000000	4.000000	33.000000	0.000000
2160.080329	0.150793	0.592100	0.016948	80.274734	127.884567	153.877975	0.847420	0.000000	-2.539628	0.000000	0.000000	0.000000	-0.232194	0.040612	-0.448615	0.000000	0.000000	4.000000	33.000000	0.000000
2160.083662	0.149915	0.592223	0.015509	80.274734	127.884567	153.877975	0.847420	0.000000	-2.539628	0.000000	0.000000	0.000000	-0.263346	0.036972	-0.431927	0.000000	0.000000	4.000000	33.000000	0.000000
2160.086995	0.149915	0.592223	0.015509	80.274734	127.884567	153.877975	0.847420	0.000000	-2.539628	0.000000	0.000000	0.000000	-0.263346	0.036972	-0.431927	0.000000	0.000000	4.000000	33.000000	0.000000
2160.090329	0.149915	0.592223	0.015509	80.340889	127.147987	153.214417	0.775433	0.000000	-2.495736	0.000000	0.000000	0.000000	-0.263346	0.036972	-0.431927	0.000000	0.000000	4.000000	33.000000	0.000000
2160.093662	0.148979	0.592334	0.014110	80.340889	127.147987	153.214417	0.775433	0.000000	-2.495736	0.000000	0.000000	0.000000	-0.280776	0.033374	-0.419637	0.000000	0.000000	4.000000	33.000000	0.000000
2160.096995	0.148979	0.592334	0.014110	80.340889	127.147987	153.214417	0.775433	0.000000	-2.495736	0.000000	0.000000	0.000000	-0.280776	0.033374	-0.419637	0.000000	0.000000	4.000000	33.000000	0.000000
2160.100329	0.148979	0.592334	0.014110	80.383644	126.635643	152.783966	0.705493	0.000000	-2.448940	0.000000	0.000000	0.000000	-0.280776	0.033374	-0.419637	0.000000	0.000000	4.000000	33.000000	0.000000
2160.103662	0.147975	0.592445	0.012797	80.383644	126.635643	152.783966	0.705493	0.000000	-2.448940	0.000000	0.000000	0.000000	-0.301129	0.033149	-0.393896	0.000000	0.000000	4.000000	33.000000	0.000000
2160.106995	0.147975	0.592445	0.012797	80.383644	126.635643	152.783966	0.705493	0.000000	-2.448940	0.000000	0.000000	0.000000	-0.301129	0.033149	-0.393896	0.000000	0.000000	4.000000	33.000000	0.000000
2160.110329	0.147975	0.592445	0.012797	80.391495	126.382393	152.619461	0.639844	0.000000	-2.398752	0.000000	0.000000	0.000000	-0.301129	0.033149	-0.393896	0.000000	0.000000	4.000000	33.000000	0.000000
2160.113662	0.146932	0.592525	0.011502	80.391495	126.382393	152.619461	0.639844	0.000000	-2.398752	0.000000	0.000000	0.000000	-0.313002	0.024039	-0.388546	0.000000	0.000000	4.000000	33.000000	0.000000
2160.116995	0.146932	0.592525	0.011502	80.391495	126.382393	152.619461	0.639844	0.000000	-2.398752	0.000000	0.000000	0.000000	-0.313002	0.024039	-0.388546	0.000000	0.000000	4.000000	33.000000	0.000000
2160.120329	0.146932	0.592525	0.011502	80.358101	126.455162	152.792038	0.575086	0.000000	-2.346585	0.000000	0.000000	0.000000	-0.313002	0.024039	-0.388546	0.000000	0.000000	4.000000	33.000000	0.000000
2160.123662	0.145883	0.592586	0.010255	80.358101	126.455162	152.792038	0.575086	0.000000	-2.346585	0.000000	0.000000	0.000000	-0.314536	0.018335	-0.373886	0.000000	0.000000	4.000000	33.000000	0.000000
2160.126995	0.145883	0.592586	0.010255	80.358101	126.455162	152.792038	0.575086	0.000000	-2.346585	0.000000	0.000000	0.000000	-0.314536	0.018335	-0.373886	0.000000	0.000000	4.000000	33.000000	0.000000
2160.130329	0.145883	0.592586	0.010255	80.293167	126.556740	153.012573	0.512772	0.000000	-2.294163	0.000000	0.000000	0.000000	-0.314536	0.018335	-0.373886	0.000000	0.000000	4.000000	33.000000	0.000000
2160.133662	0.144867	0.592636	0.009022	80.293167	126.556740	153.012573	0.512772	0.000000	-2.294163	0.000000	0.000000	0.000000	-0.304877	0.015094	-0.370139	0.000000	0.000000	4.000000	33.000000	0.000000
2160.136995	0.144867	0.592636	0.009022	80.293167	126.556740	153.012573	0.512772	0.000000	-2.294163	0.000000	0.000000	0.000000	-0.304877	0.015094	-0.370139	0.000000	0.000000	4.000000	33.000000	0.000000
2160.140329	0.144867	0.592636	0.009022	80.205734	126.609253	153.203415	0.451082	0.000000	-2.243350	0.000000	0.000000	0.000000	-0.304877	0.015094	-0.370139	0.000000	0.000000	4.000000	33.000000	0.000000
2160.143662	0.143812	0.592657	0.007805	80.205734	126.609253	153.203415	0.451082	0.000000	-2.243350	0.000000	0.000000	0.000000	-0.316607	0.006210	-0.364859	0.000000	0.000000	4.000000	33.000000	0.000000
2160.146995	0.143812	0.592657	0.007805	80.205734	126.609253	153.203415	0.451082	0.000000	-2.243350	0.000000	0.000000	0.000000	-0.316607	0.006210	-0.364859	0.000000	0.000000	4.000000	33.000000	0.000000
2160.150329	0.143812	0.592657	0.007805	80.116600	126.651337	153.388123	0.390272	0.000000	-2.190582	0.000000	0.000000	0.000000	-0.316607	0.006210	-0.364859	0.000000	0.000000	4.000000	33.000000	0.000000
2160.153662	0.142773	0.592660	0.006631	80.116600	126.651337	153.388123	0.390272	0.000000	-2.190582	0.000000	0.000000	0.000000	-0.311485	0.000792	-0.352216	0.000000	0.000000	4.000000	33.000000	0.000000
2160.156995	0.142773	0.592660	0.006631	80.116600	126.651337	153.388123	0.390272	0.000000	-2.190582	0.000000	0.000000	0.000000	-0.311485	0.000792	-0.352216	0.000000	0.000000	4.000000	33.000000	0.000000
2160.160329	0.142773	0.592660	0.006631	80.059814	126.758507	153.617966	0.331569	0.000000	-2.138668	0.000000	0.000000	0.000000	-0.311485	0.000792	-0.352216	0.000000	0.000000	4.000000	33.000000	0.000000
2160.163662	0.141670	0.592686	0.005467	80.059814	126.758507	153.617966	0.331569	0.000000	-2.138668	0.000000	0.000000	0.000000	-0.331004	0.007952	-0.349237	0.000000	0.000000	4.000000	33.000000	0.000000
2160.166995	0.141670	0.592686	0.005467	80.059814	126.758507	153.617966	0.331569	0.000000	-2.138668	0.000000	0.000000	0.000000	-0.331004	0.007952	-0.349237	0.000000	0.000000	4.000000	33.000000	0.000000
2160.170329	0.141670	0.592686	0.005467	80.037964	126.985306	153.938141	0.273363	0.000000	-2.083501	0.000000	0.000000	0.000000	-0.331004	0.007952	-0.349237	0.000000	0.000000	4.000000	33.000000	0.000000
2160.173662	0.140543	0.592691	0.004291	80.037964	126.985306	153.938141	0.273363	0.000000	-2.083501	0.000000	0.000000	0.000000	-0.338000	0.001478	-0.352988	0.000000	0.000000	4.000000	33.000000	0.000000
2160.176995	0.140543	0.592691	0.004291	80.037964	126.985306	153.938141	0.273363	0.000000	-2.083501	0.000000	0.000000	0.000000	-0.338000	0.001478	-0.352988	0.000000	0.000000	4.000000	33.000000	0.000000
2160.180329	0.140543	0.592691	0.004291	80.017395	127.213013	154.260483	0.214532	0.000000	-2.027168	0.000000	0.000000	0.000000	-0.338000	0.001478	-0.352988	0.000000	0.000000	4.000000	33.000000	0.000000
2160.183662	0.139405	0.592686	0.003140	80.017395	127.213013	154.260483	0.214532	0.000000	-2.027168	0.000000	0.000000	0.000000	-0.341434	-0.001544	-0.345243	0.000000	0.000000	4.000000	33.000000	0.000000
2160.186995	0.139405	0.592686	0.003140	80.017395	127.213013	154.260483	0.214532	0.000000	-2.027168	0.000000	0.000000	0.000000	-0.341434	-0.001544	-0.345243	0.000000	0.000000	4.000000	33.000000	0.000000
2160.190329	0.139405	0.592686	0.003140	79.996536	127.439362	154.581451	0.156991	0.000000	-1.970262	0.000000	0.000000	0.000000	-0.341434	-0.001544	-0.345243	0.000000	0.000000	4.000000	33.000000	0.000000
2160.193662	0.138271	0.592678	0.001985	79.996536	127.439362	154.581451	0.156991	0.000000	-1.970262	0.000000	0.000000	0.000000	-0.340350	-0.002332	-0.346337	0.000000	0.000000	4.000000	33.000000	0.000000
2160.196995	0.138271	0.592678	0.001985	79.996536	127.439362	154.581451	0.156991	0.000000	-1.970262	0.000000	0.000000	0.000000	-0.340350	-0.002332	-0.346337	0.000000	0.000000	4.000000	33.000000	0.000000
2160.200329	0.138271	0.592678	0.001985	79.974304	127.683678	154.917923	0.099269	0.000000	-1.913537	0.000000	0.000000	0.000000	-0.340350	-0.002332	-0.346337	0.000000	0.000000	4.000000	33.000000	0.000000
2160.203662	0.137157	0.592649	0.000805	79.974304	127.683678	154.917923	0.099269	0.000000	-1.913537	0.000000	0.000000	0.000000	-0.334167	-0.008723	-0.354114	0.000000	0.000000	4.000000	33.000000	0.000000
2160.206995	0.137157	0.592649	0.000805	79.974304	127.683678	154.917923	0.099269	0.000000	-1.913537	0.000000	0.000000	0.000000	-0.334167	-0.008723	-0.354114	0.000000	0.000000	4.000000	33.000000	0.000000
2160.210329	0.137157	0.592649	0.000805	79.952820	127.910004	155.236160	0.040249	0.000000	-1.857842	0.000000	0.000000	0.000000	-0.334167	-0.008723	-0.354114	0.000000	0.000000	4.000000	33.000000	0.000000
2160.213662	0.136051	0.592636	-0.000363	79.952820	127.910004	155.236160	0.040249	0.000000	-1.857842	0.000000	0.000000	0.000000	-0.331695	-0.003842	-0.350441	0.000000	0.000000	4.000000	33.000000	0.000000
2160.216995	0.136051	0.592636	-0.000363	79.952820	127.910004	155.236160	0.040249	0.000000	-1.857842	0.000000	0.000000	0.000000	-0.331695	-0.003842	-0.350441	0.000000	0.000000	4.000000	33.000000	0.000000
2160.220329	0.136051	0.592636	-0.000363	79.931061	128.137711	155.553055	-0.018157	0.000000	-1.802560	0.000000	0.000000	0.000000	-0.331695	-0.003842	-0.350441	0.000000	0.000000	4.000000	33.000000	0.000000
2160.223662	0.134977	0.592614	-0.001518	79.931061	128.137711	155.553055	-0.018157	0.000000	-1.802560	0.000000	0.000000	0.000000	-0.322114	-0.006772	-0.346534	0.000000	0.000000	4.000000	33.000000	0.000000
2160.226995	0.134977	0.592614	-0.001518	79.931061	128.137711	155.553055	-0.018157	0.000000	-1.802560	0.000000	0.000000	0.000000	-0.322114	-0.006772	-0.346534	0.000000	0.000000	4.000000	33.000000	0.000000
2160.230329	0.134977	0.592614	-0.001518	79.911758	128.358383	155.855728	-0.075913	0.000000	-1.748874	0.000000	0.000000	0.000000	-0.322114	-0.006772	-0.346534	0.000000	0.000000	4.000000	33.000000	0.000000
2160.233662	0.133948	0.592615	-0.002697	79.911758	128.358383	155.855728	-0.075913	0.000000	-1.748874	0.000000	0.000000	0.000000	-0.308793	0.000261	-0.353475	0.000000	0.000000	4.000000	33.000000	0.000000
2160.236995	0.133948	0.592615	-0.002697	79.911758	128.358383	155.855728	-0.075913	0.000000	-1.748874	0.000000	0.000000	0.000000	-0.308793	0.000261	-0.353475	0.000000	0.000000	4.000000	33.000000	0.000000
2160.240329	0.133948	0.592615	-0.002697	79.894562	128.548080	156.124207	-0.134826	0.000000	-1.697408	0.000000	0.000000	0.000000	-0.308793	0.000261	-0.353475	0.000000	0.000000	4.000000	33.000000	0.000000
2160.243662	0.132946	0.592658	-0.003875	79.894562	128.548080	156.124207	-0.134826	0.000000	-1.697408	0.000000	0.000000	0.000000	-0.300612	0.012829	-0.353668	0.000000	0.000000	4.000000	33.000000	0.000000
2160.246995	0.132946	0.592658	-0.003875	79.894562	128.548080	156.124207	-0.134826	0.000000	-1.697408	0.000000	0.000000	0.000000	-0.300612	0.012829	-0.353668	0.000000	0.000000	4.000000	33.000000	0.000000
2160.250329	0.132946	0.592658	-0.003875	79.884331	128.720139	156.370117	-0.193770	0.000000	-1.647306	0.000000	0.000000	0.000000	-0.300612	0.012829	-0.353668	0.000000	0.000000	4.000000	33.000000	0.000000
2160.253662	0.131961	0.592754	-0.005010	79.884331	128.720139	156.370117	-0.193770	0.000000	-1.647306	0.000000	0.000000	0.000000	-0.295522	0.028828	-0.340250	0.000000	0.000000	4.000000	33.000000	0.000000
2160.256995	0.131961	0.592754	-0.005010	79.884331	128.720139	156.370117	-0.193770	0.000000	-1.647306	0.000000	0.000000	0.000000	-0.295522	0.028828	-0.340250	0.000000	0.000000	4.000000	33.000000	0.000000
2160.260329	0.131961	0.592754	-0.005010	79.900322	128.935989	156.639832	-0.250479	0.000000	-1.598052	0.000000	0.000000	0.000000	-0.295522	0.028828	-0.340250	0.000000	0.000000	4.000000	33.000000	0.000000
2160.263662	0.130962	0.592866	-0.006124	79.900322	128.935989	156.639832	-0.250479	0.000000	-1.598052	0.000000	0.000000	0.000000	-0.299676	0.033585	-0.334459	0.000000	0.000000	4.000000	33.000000	0.000000
2160.266995	0.130962	0.592866	-0.006124	79.900322	128.935989	156.639832	-0.250479	0.000000	-1.598052	0.000000	0.000000	0.000000	-0.299676	0.033585	-0.334459	0.000000	0.000000	4.000000	33.000000	0.000000
2160.270329	0.130962	0.592866	-0.006124	79.976189	129.257568	156.975922	-0.306222	0.000000	-1.548107	0.000000	0.000000	0.000000	-0.299676	0.033585	-0.334459	0.000000	0.000000	4.000000	33.000000	0.000000
2160.273662	0.129903	0.592998	-0.007140	79.976189	129.257568	156.975922	-0.306222	0.000000	-1.548107	0.000000	0.000000	0.000000	-0.317649	0.039756	-0.304524	0.000000	0.000000	4.000000	33.000000	0.000000
2160.276995	0.129903	0.592998	-0.007140	79.976189	129.257568	156.975922	-0.306222	0.000000	-1.548107	0.000000	0.000000	0.000000	-0.317649	0.039756	-0.304524	0.000000	0.000000	4.000000	33.000000	0.000000
2160.280329	0.129903	0.592998	-0.007140	80.102348	129.684677	157.388855	-0.356976	0.000000	-1.495165	0.000000	0.000000	0.000000	-0.317649	0.039756	-0.304524	0.000000	0.000000	4.000000	33.000000	0.000000
2160.283662	0.128733	0.593114	-0.008075	80.102348	129.684677	157.388855	-0.356976	0.000000	-1.495165	0.000000	0.000000	0.000000	-0.351063	0.034851	-0.280589	0.000000	0.000000	4.000000	33.000000	0.000000
2160.286995	0.128733	0.593114	-0.008075	80.102348	129.684677	157.388855	-0.356976	0.000000	-1.495165	0.000000	0.000000	0.000000	-0.351063	0.034851	-0.280589	0.000000	0.000000	4.000000	33.000000	0.000000
2160.290329	0.128733	0.593114	-0.008075	80.258942	130.150101	157.828506	-0.403741	0.000000	-1.436655	0.000000	0.000000	0.000000	-0.351063	0.034851	-0.280589	0.000000	0.000000	4.000000	33.000000	0.000000
2160.293662	0.127507	0.593177	-0.008981	80.258942	130.150101	157.828506	-0.403741	0.000000	-1.436655	0.000000	0.000000	0.000000	-0.367890	0.018841	-0.271927	0.000000	0.000000	4.000000	33.000000	0.000000
2160.296995	0.127507	0.593177	-0.008981	80.258942	130.150101	157.828506	-0.403741	0.000000	-1.436655	0.000000	0.000000	0.000000	-0.367890	0.018841	-0.271927	0.000000	0.000000	4.000000	33.000000	0.000000
2160.300329	0.127507	0.593177	-0.008981	80.392883	130.561768	158.244598	-0.449062	0.000000	-1.375340	0.000000	0.000000	0.000000	-0.367890	0.018841	-0.271927	0.000000	0.000000	4.000000	33.000000	0.000000
2160.303662	0.126230	0.593229	-0.009759	80.392883	130.561768	158.244598	-0.449062	0.000000	-1.375340	0.000000	0.000000	0.000000	-0.383007	0.015687	-0.233325	0.000000	0.000000	4.000000	33.000000	0.000000
2160.306995	0.126230	0.593229	-0.009759	80.392883	130.561768	158.244598	-0.449062	0.000000	-1.375340	0.000000	0.000000	0.000000	-0.383007	0.015687	-0.233325	0.000000	0.000000	4.000000	33.000000	0.000000
2160.310329	0.126230	0.593229	-0.009759	80.447044	130.799484	158.554779	-0.487949	0.000000	-1.311505	0.000000	0.000000	0.000000	-0.383007	0.015687	-0.233325	0.000000	0.000000	4.000000	33.000000	0.000000
2160.313662	0.124925	0.593222	-0.010491	80.447044	130.799484	158.554779	-0.487949	0.000000	-1.311505	0.000000	0.000000	0.000000	-0.391437	-0.002083	-0.219739	0.000000	0.000000	4.000000	33.000000	0.000000
2160.316995	0.124925	0.593222	-0.010491	80.447044	130.799484	158.554779	-0.487949	0.000000	-1.311505	0.000000	0.000000	0.000000	-0.391437	-0.002083	-0.219739	0.000000	0.000000	4.000000	33.000000	0.000000
2160.320329	0.124925	0.593222	-0.010491	80.431229	130.893326	158.780746	-0.524572	0.000000	-1.246266	0.000000	0.000000	0.000000	-0.391437	-0.002083	-0.219739	0.000000	0.000000	4.000000	33.000000	0.000000
2160.323662	0.123631	0.593207	-0.011205	80.431229	130.893326	158.780746	-0.524572	0.000000	-1.246266	0.000000	0.000000	0.000000	-0.388357	-0.004513	-0.214044	0.000000	0.000000	4.000000	33.000000	0.000000
2160.326995	0.123631	0.593207	-0.011205	80.431229	130.893326	158.780746	-0.524572	0.000000	-1.246266	0.000000	0.000000	0.000000	-0.388357	-0.004513	-0.214044	0.000000	0.000000	4.000000	33.000000	0.000000
2160.330329	0.123631	0.593207	-0.011205	80.412384	130.991714	159.018463	-0.560246	0.000000	-1.181540	0.000000	0.000000	0.000000	-0.388357	-0.004513	-0.214044	0.000000	0.000000	4.000000	33.000000	0.000000
2160.333662	0.122312	0.593153	-0.011857	80.412384	130.991714	159.018463	-0.560246	0.000000	-1.181540	0.000000	0.000000	0.000000	-0.395499	-0.016450	-0.195720	0.000000	0.000000	4.000000	33.000000	0.000000
2160.336995	0.122312	0.593153	-0.011857	80.412384	130.991714	159.018463	-0.560246	0.000000	-1.181540	0.000000	0.000000	0.000000	-0.395499	-0.016450	-0.195720	0.000000	0.000000	4.000000	33.000000	0.000000
2160.340329	0.122312	0.593153	-0.011857	80.393234	131.088715	159.260605	-0.592866	0.000000	-1.115623	0.000000	0.000000	0.000000	-0.395499	-0.016450	-0.195720	0.000000	0.000000	4.000000	33.000000	0.000000
2160.343662	0.120968	0.593083	-0.012456	80.393234	131.088715	159.260605	-0.592866	0.000000	-1.115623	0.000000	0.000000	0.000000	-0.403277	-0.020726	-0.179605	0.000000	0.000000	4.000000	33.000000	0.000000
2160.346995	0.120968	0.593083	-0.012456	80.393234	131.088715	159.260605	-0.592866	0.000000	-1.115623	0.000000	0.000000	0.000000	-0.403277	-0.020726	-0.179605	0.000000	0.000000	4.000000	33.000000	0.000000
2160.350329	0.120968	0.593083	-0.012456	80.372650	131.193649	159.513229	-0.622801	0.000000	-1.048410	0.000000	0.000000	0.000000	-0.403277	-0.020726	-0.179605	0.000000	0.000000	4.000000	33.000000	0.000000
2160.353662	0.119595	0.592957	-0.013010	80.372650	131.193649	159.513229	-0.622801	0.000000	-1.048410	0.000000	0.000000	0.000000	-0.411815	-0.038051	-0.166238	0.000000	0.000000	4.000000	33.000000	0.000000
2160.356995	0.119595	0.592957	-0.013010	80.372650	131.193649	159.513229	-0.622801	0.000000	-1.048410	0.000000	0.000000	0.000000	-0.411815	-0.038051	-0.166238	0.000000	0.000000	4.000000	33.000000	0.000000
2160.360329	0.119595	0.592957	-0.013010	80.354332	131.271194	159.747375	-0.650507	0.000000	-0.979775	0.000000	0.000000	0.000000	-0.411815	-0.038051	-0.166238	0.000000	0.000000	4.000000	33.000000	0.000000
2160.363662	0.118222	0.592835	-0.013501	80.354332	131.271194	159.747375	-0.650507	0.000000	-0.979775	0.000000	0.000000	0.000000	-0.412065	-0.036584	-0.147110	0.000000	0.000000	4.000000	33.000000	0.000000
2160.366995	0.118222	0.592835	-0.013501	80.354332	131.271194	159.747375	-0.650507	0.000000	-0.979775	0.000000	0.000000	0.000000	-0.412065	-0.036584	-0.147110	0.000000	0.000000	4.000000	33.000000	0.000000
2160.370329	0.118222	0.592835	-0.013501	80.347420	131.233810	159.873093	-0.675025	0.000000	-0.911097	0.000000	0.000000	0.000000	-0.412065	-0.036584	-0.147110	0.000000	0.000000	4.000000	33.000000	0.000000
2160.373662	0.116786	0.592693	-0.013903	80.347420	131.233810	159.873093	-0.675025	0.000000	-0.911097	0.000000	0.000000	0.000000	-0.430804	-0.042589	-0.120831	0.000000	0.000000	4.000000	33.000000	0.000000
2160.376995	0.116786	0.592693	-0.013903	80.347420	131.233810	159.873093	-0.675025	0.000000	-0.911097	0.000000	0.000000	0.000000	-0.430804	-0.042589	-0.120831	0.000000	0.000000	4.000000	33.000000	0.000000
2160.380329	0.116786	0.592693	-0.013903	80.346649	131.110245	159.925949	-0.695164	0.000000	-0.839296	0.000000	0.000000	0.000000	-0.430804	-0.042589	-0.120831	0.000000	0.000000	4.000000	33.000000	0.000000
2160.383662	0.115289	0.592506	-0.014212	80.346649	131.110245	159.925949	-0.695164	0.000000	-0.839296	0.000000	0.000000	0.000000	-0.449078	-0.056008	-0.092580	0.000000	0.000000	4.000000	33.000000	0.000000
2160.386995	0.115289	0.592506	-0.014212	80.346649	131.110245	159.925949	-0.695164	0.000000	-0.839296	0.000000	0.000000	0.000000	-0.449078	-0.056008	-0.092580	0.000000	0.000000	4.000000	33.000000	0.000000
2160.390329	0.115289	0.592506	-0.014212	80.340401	131.011902	160.013596	-0.710594	0.000000	-0.764450	0.000000	0.000000	0.000000	-0.449078	-0.056008	-0.092580	0.000000	0.000000	4.000000	33.000000	0.000000
2160.393662	0.113804	0.592287	-0.014404	80.340401	131.011902	160.013596	-0.710594	0.000000	-0.764450	0.000000	0.000000	0.000000	-0.445533	-0.065720	-0.057502	0.000000	0.000000	4.000000	33.000000	0.000000
2160.396995	0.113804	0.592287	-0.014404	80.340401	131.011902	160.013596	-0.710594	0.000000	-0.764450	0.000000	0.000000	0.000000	-0.445533	-0.065720	-0.057502	0.000000	0.000000	4.000000	33.000000	0.000000
2160.400329	0.113804	0.592287	-0.014404	80.321404	130.921341	160.118164	-0.720177	0.000000	-0.690195	0.000000	0.000000	0.000000	-0.445533	-0.065720	-0.057502	0.000000	0.000000	4.000000	33.000000	0.000000
2160.403662	0.112278	0.592092	-0.014505	80.321404	130.921341	160.118164	-0.720177	0.000000	-0.690195	0.000000	0.000000	0.000000	-0.457761	-0.058471	-0.030486	0.000000	0.000000	4.000000	33.000000	0.000000
2160.406995	0.112278	0.592092	-0.014505	80.321404	130.921341	160.118164	-0.720177	0.000000	-0.690195	0.000000	0.000000	0.000000	-0.457761	-0.058471	-0.030486	0.000000	0.000000	4.000000	33.000000	0.000000
2160.410329	0.112278	0.592092	-0.014505	80.269142	130.800766	160.217300	-0.725258	0.000000	-0.613901	0.000000	0.000000	0.000000	-0.457761	-0.058471	-0.030486	0.000000	0.000000	4.000000	33.000000	0.000000
2160.413662	0.110802	0.591890	-0.014508	80.269142	130.800766	160.217300	-0.725258	0.000000	-0.613901	0.000000	0.000000	0.000000	-0.442680	-0.060625	-0.000718	0.000000	0.000000	4.000000	33.000000	0.000000
2160.416995	0.110802	0.591890	-0.014508	80.269142	130.800766	160.217300	-0.725258	0.000000	-0.613901	0.000000	0.000000	0.000000	-0.442680	-0.060625	-0.000718	0.000000	0.000000	4.000000	33.000000	0.000000
2160.420329	0.110802	0.591890	-0.014508	80.196808	130.551651	160.209473	-0.725378	0.000000	-0.540121	0.000000	0.000000	0.000000	-0.442680	-0.060625	-0.000718	0.000000	0.000000	4.000000	33.000000	0.000000
2160.423662	0.109315	0.591724	-0.014385	80.196808	130.551651	160.209473	-0.725378	0.000000	-0.540121	0.000000	0.000000	0.000000	-0.446138	-0.049720	0.036635	0.000000	0.000000	4.000000	33.000000	0.000000
2160.426995	0.109315	0.591724	-0.014385	80.196808	130.551651	160.209473	-0.725378	0.000000	-0.540121	0.000000	0.000000	0.000000	-0.446138	-0.049720	0.036635	0.000000	0.000000	4.000000	33.000000	0.000000
2160.430329	0.109315	0.591724	-0.014385	80.119530	130.216476	160.126526	-0.719272	0.000000	-0.465765	0.000000	0.000000	0.000000	-0.446138	-0.049720	0.036635	0.000000	0.000000	4.000000	33.000000	0.000000
2160.433662	0.107846	0.591608	-0.014196	80.119530	130.216476	160.126526	-0.719272	0.000000	-0.465765	0.000000	0.000000	0.000000	-0.440748	-0.034965	0.056833	0.000000	0.000000	4.000000	33.000000	0.000000
2160.436995	0.107846	0.591608	-0.014196	80.119530	130.216476	160.126526	-0.719272	0.000000	-0.465765	0.000000	0.000000	0.000000	-0.440748	-0.034965	0.056833	0.000000	0.000000	4.000000	33.000000	0.000000
2160.440329	0.107846	0.591608	-0.014196	80.069618	129.940186	160.083588	-0.709800	0.000000	-0.392307	0.000000	0.000000	0.000000	-0.440748	-0.034965	0.056833	0.000000	0.000000	4.000000	33.000000	0.000000
2160.443662	0.106358	0.591534	-0.013905	80.069618	129.940186	160.083588	-0.709800	0.000000	-0.392307	0.000000	0.000000	0.000000	-0.446494	-0.022181	0.087173	0.000000	0.000000	4.000000	33.000000	0.000000
2160.446995	0.106358	0.591534	-0.013905	80.069618	129.940186	160.083588	-0.709800	0.000000	-0.392307	0.000000	0.000000	0.000000	-0.446494	-0.022181	0.087173	0.000000	0.000000	4.000000	33.000000	0.000000
2160.450329	0.106358	0.591534	-0.013905	80.062218	129.755890	160.102798	-0.695271	0.000000	-0.317891	0.000000	0.000000	0.000000	-0.446494	-0.022181	0.087173	0.000000	0.000000	4.000000	33.000000	0.000000
2160.453662	0.104819	0.591490	-0.013549	80.062218	129.755890	160.102798	-0.695271	0.000000	-0.317891	0.000000	0.000000	0.000000	-0.461685	-0.013027	0.107006	0.000000	0.000000	4.000000	33.000000	0.000000
2160.456995	0.104819	0.591490	-0.013549	80.062218	129.755890	160.102798	-0.695271	0.000000	-0.317891	0.000000	0.000000	0.000000	-0.461685	-0.013027	0.107006	0.000000	0.000000	4.000000	33.000000	0.000000
2160.460329	0.104819	0.591490	-0.013549	80.062218	129.554642	160.102814	-0.677437	0.000000	-0.240944	0.000000	0.000000	0.000000	-0.461685	-0.013027	0.107006	0.000000	0.000000	4.000000	33.000000	0.000000
2160.463662	0.103255	0.591471	-0.013108	80.062218	129.554642	160.102814	-0.677437	0.000000	-0.240944	0.000000	0.000000	0.000000	-0.469126	-0.005778	0.132268	0.000000	0.000000	4.000000	33.000000	0.000000
2160.466995	0.103255	0.591471	-0.013108	80.062218	129.554642	160.102814	-0.677437	0.000000	-0.240944	0.000000	0.000000	0.000000	-0.469126	-0.005778	0.132268	0.000000	0.000000	4.000000	33.000000	0.000000
2160.470329	0.103255	0.591471	-0.013108	80.060692	129.342056	160.098404	-0.655392	0.000000	-0.162756	0.000000	0.000000	0.000000	-0.469126	-0.005778	0.132268	0.000000	0.000000	4.000000	33.000000	0.000000
2160.473662	0.101679	0.591439	-0.012621	80.060692	129.342056	160.098404	-0.655392	0.000000	-0.162756	0.000000	0.000000	0.000000	-0.472773	-0.009652	0.146179	0.000000	0.000000	4.000000	33.000000	0.000000
2160.476995	0.101679	0.591439	-0.012621	80.060692	129.342056	160.098404	-0.655392	0.000000	-0.162756	0.000000	0.000000	0.000000	-0.472773	-0.009652	0.146179	0.000000	0.000000	4.000000	33.000000	0.000000
2160.480329	0.101679	0.591439	-0.012621	80.058846	129.082870	160.052658	-0.631029	0.000000	-0.083961	0.000000	0.000000	0.000000	-0.472773	-0.009652	0.146179	0.000000	0.000000	4.000000	33.000000	0.000000
2160.483662	0.100098	0.591431	-0.012054	80.058846	129.082870	160.052658	-0.631029	0.000000	-0.083961	0.000000	0.000000	0.000000	-0.474373	-0.002413	0.169885	0.000000	0.000000	4.000000	33.000000	0.000000
2160.486995	0.100098	0.591431	-0.012054	80.058846	129.082870	160.052658	-0.631029	0.000000	-0.083961	0.000000	0.000000	0.000000	-0.474373	-0.002413	0.169885	0.000000	0.000000	4.000000	33.000000	0.000000
2160.490329	0.100098	0.591431	-0.012054	80.040115	128.761719	159.950623	-0.602715	0.000000	-0.004898	0.000000	0.000000	0.000000	-0.474373	-0.002413	0.169885	0.000000	0.000000	4.000000	33.000000	0.000000
2160.493662	0.098546	0.591410	-0.011451	80.040115	128.761719	159.950623	-0.602715	0.000000	-0.004898	0.000000	0.000000	0.000000	-0.465738	-0.006316	0.180926	0.000000	0.000000	4.000000	33.000000	0.000000
2160.496995	0.098546	0.591410	-0.011451	80.040115	128.761719	159.950623	-0.602715	0.000000	-0.004898	0.000000	0.000000	0.000000	-0.465738	-0.006316	0.180926	0.000000	0.000000	4.000000	33.000000	0.000000
2160.500329	0.098546	0.591410	-0.011451	80.001038	128.326859	159.751312	-0.572560	0.000000	0.072725	0.000000	0.000000	0.000000	-0.465738	-0.006316	0.180926	0.000000	0.000000	4.000000	33.000000	0.000000
2160.503662	0.097048	0.591438	-0.010790	80.001038	128.326859	159.751312	-0.572560	0.000000	0.072725	0.000000	0.000000	0.000000	-0.449191	0.008346	0.198372	0.000000	0.000000	4.000000	33.000000	0.000000
2160.506995	0.097048	0.591438	-0.010790	80.001038	128.326859	159.751312	-0.572560	0.000000	0.072725	0.000000	0.000000	0.000000	-0.449191	0.008346	0.198372	0.000000	0.000000	4.000000	33.000000	0.000000
2160.510329	0.097048	0.591438	-0.010790	79.958290	127.841400	159.488220	-0.539498	0.000000	0.147590	0.000000	0.000000	0.000000	-0.449191	0.008346	0.198372	0.000000	0.000000	4.000000	33.000000	0.000000
2160.513662	0.095598	0.591477	-0.010103	79.958290	127.841400	159.488220	-0.539498	0.000000	0.147590	0.000000	0.000000	0.000000	-0.434928	0.011915	0.206127	0.000000	0.000000	4.000000	33.000000	0.000000
2160.516995	0.095598	0.591477	-0.010103	79.958290	127.841400	159.488220	-0.539498	0.000000	0.147590	0.000000	0.000000	0.000000	-0.434928	0.011915	0.206127	0.000000	0.000000	4.000000	33.000000	0.000000
2160.520329	0.095598	0.591477	-0.010103	79.924263	127.354683	159.227859	-0.505144	0.000000	0.220078	0.000000	0.000000	0.000000	-0.434928	0.011915	0.206127	0.000000	0.000000	4.000000	33.000000	0.000000
2160.523662	0.094162	0.591541	-0.009341	79.924263	127.354683	159.227859	-0.505144	0.000000	0.220078	0.000000	0.000000	0.000000	-0.430951	0.019086	0.228706	0.000000	0.000000	4.000000	33.000000	0.000000
2160.526995	0.094162	0.591541	-0.009341	79.924263	127.354683	159.227859	-0.505144	0.000000	0.220078	0.000000	0.000000	0.000000	-0.430951	0.019086	0.228706	0.000000	0.000000	4.000000	33.000000	0.000000
2160.530329	0.094162	0.591541	-0.009341	79.903557	126.877510	158.974091	-0.467026	0.000000	0.291903	0.000000	0.000000	0.000000	-0.430951	0.019086	0.228706	0.000000	0.000000	4.000000	33.000000	0.000000
2160.533662	0.092779	0.591653	-0.008519	79.903557	126.877510	158.974091	-0.467026	0.000000	0.291903	0.000000	0.000000	0.000000	-0.414892	0.033753	0.246511	0.000000	0.000000	4.000000	33.000000	0.000000
2160.536995	0.092779	0.591653	-0.008519	79.903557	126.877510	158.974091	-0.467026	0.000000	0.291903	0.000000	0.000000	0.000000	-0.414892	0.033753	0.246511	0.000000	0.000000	4.000000	33.000000	0.000000
2160.540329	0.092779	0.591653	-0.008519	79.900497	126.406807	158.709915	-0.425941	0.000000	0.361052	0.000000	0.000000	0.000000	-0.414892	0.033753	0.246511	0.000000	0.000000	4.000000	33.000000	0.000000
2160.543662	0.091409	0.591765	-0.007614	79.900497	126.406807	158.709915	-0.425941	0.000000	0.361052	0.000000	0.000000	0.000000	-0.410902	0.033373	0.271366	0.000000	0.000000	4.000000	33.000000	0.000000
2160.546995	0.091409	0.591765	-0.007614	79.900497	126.406807	158.709915	-0.425941	0.000000	0.361052	0.000000	0.000000	0.000000	-0.410902	0.033373	0.271366	0.000000	0.000000	4.000000	33.000000	0.000000
2160.550329	0.091409	0.591765	-0.007614	79.917068	125.965698	158.450424	-0.380713	0.000000	0.429535	0.000000	0.000000	0.000000	-0.410902	0.033373	0.271366	0.000000	0.000000	4.000000	33.000000	0.000000
2160.553662	0.090057	0.591937	-0.006601	79.917068	125.965698	158.450424	-0.380713	0.000000	0.429535	0.000000	0.000000	0.000000	-0.405645	0.051605	0.303925	0.000000	0.000000	4.000000	33.000000	0.000000
2160.556995	0.090057	0.591937	-0.006601	79.917068	125.965698	158.450424	-0.380713	0.000000	0.429535	0.000000	0.000000	0.000000	-0.405645	0.051605	0.303925	0.000000	0.000000	4.000000	33.000000	0.000000
2160.560329	0.090057	0.591937	-0.006601	79.939171	125.505455	158.165573	-0.330059	0.000000	0.497143	0.000000	0.000000	0.000000	-0.405645	0.051605	0.303925	0.000000	0.000000	4.000000	33.000000	0.000000
2160.563662	0.088742	0.592101	-0.005486	79.939171	125.505455	158.165573	-0.330059	0.000000	0.497143	0.000000	0.000000	0.000000	-0.394413	0.049182	0.334629	0.000000	0.000000	4.000000	33.000000	0.000000
2160.566995	0.088742	0.592101	-0.005486	79.939171	125.505455	158.165573	-0.330059	0.000000	0.497143	0.000000	0.000000	0.000000	-0.394413	0.049182	0.334629	0.000000	0.000000	4.000000	33.000000	0.000000
2160.570329	0.088742	0.592101	-0.005486	79.963516	125.014374	157.830765	-0.274288	0.000000	0.562878	0.000000	0.000000	0.000000	-0.394413	0.049182	0.334629	0.000000	0.000000	4.000000	33.000000	0.000000
2160.573662	0.087489	0.592275	-0.004256	79.963516	125.014374	157.830765	-0.274288	0.000000	0.562878	0.000000	0.000000	0.000000	-0.376065	0.052266	0.369074	0.000000	0.000000	4.000000	33.000000	0.000000
2160.576995	0.087489	0.592275	-0.004256	79.963516	125.014374	157.830765	-0.274288	0.000000	0.562878	0.000000	0.000000	0.000000	-0.376065	0.052266	0.369074	0.000000	0.000000	4.000000	33.000000	0.000000
2160.580329	0.087489	0.592275	-0.004256	79.991417	124.484062	157.397202	-0.212776	0.000000	0.625556	0.000000	0.000000	0.000000	-0.376065	0.052266	0.369074	0.000000	0.000000	4.000000	33.000000	0.000000
2160.583662	0.086316	0.592484	-0.002921	79.991417	124.484062	157.397202	-0.212776	0.000000	0.625556	0.000000	0.000000	0.000000	-0.351928	0.062786	0.400211	0.000000	0.000000	4.000000	33.000000	0.000000
2160.586995	0.086316	0.592484	-0.002921	79.991417	124.484062	157.397202	-0.212776	0.000000	0.625556	0.000000	0.000000	0.000000	-0.351928	0.062786	0.400211	0.000000	0.000000	4.000000	33.000000	0.000000
2160.590329	0.086316	0.592484	-0.002921	80.018929	123.962624	156.857910	-0.146074	0.000000	0.684211	0.000000	0.000000	0.000000	-0.351928	0.062786	0.400211	0.000000	0.000000	4.000000	33.000000	0.000000
2160.593662	0.085264	0.592684	-0.001500	80.018929	123.962624	156.857910	-0.146074	0.000000	0.684211	0.000000	0.000000	0.000000	-0.315495	0.060100	0.426306	0.000000	0.000000	4.000000	33.000000	0.000000
2160.596995	0.085264	0.592684	-0.001500	80.018929	123.962624	156.857910	-0.146074	0.000000	0.684211	0.000000	0.000000	0.000000	-0.315495	0.060100	0.426306	0.000000	0.000000	4.000000	33.000000	0.000000
2160.600329	0.085264	0.592684	-0.001500	80.049675	123.406197	156.154892	-0.075023	0.000000	0.736793	0.000000	0.000000	0.000000	-0.315495	0.060100	0.426306	0.000000	0.000000	4.000000	33.000000	0.000000
2160.603662	0.084334	0.592875	0.000008	80.049675	123.406197	156.154892	-0.075023	0.000000	0.736793	0.000000	0.000000	0.000000	-0.279046	0.057257	0.452604	0.000000	0.000000	4.000000	33.000000	0.000000
2160.606995	0.084334	0.592875	0.000008	80.049675	123.406197	156.154892	-0.075023	0.000000	0.736793	0.000000	0.000000	0.000000	-0.279046	0.057257	0.452604	0.000000	0.000000	4.000000	33.000000	0.000000
2160.610329	0.084334	0.592875	0.000008	80.079918	122.858223	155.353668	0.000411	0.000000	0.783301	0.000000	0.000000	0.000000	-0.279046	0.057257	0.452604	0.000000	0.000000	4.000000	33.000000	0.000000
2160.613662	0.083504	0.593056	0.001609	80.079918	122.858223	155.353668	0.000411	0.000000	0.783301	0.000000	0.000000	0.000000	-0.249074	0.054273	0.480256	0.000000	0.000000	4.000000	33.000000	0.000000
2160.616995	0.083504	0.593056	0.001609	80.079918	122.858223	155.353668	0.000411	0.000000	0.783301	0.000000	0.000000	0.000000	-0.249074	0.054273	0.480256	0.000000	0.000000	4.000000	33.000000	0.000000
2160.620329	0.083504	0.593056	0.001609	80.109680	122.316368	154.480743	0.080454	0.000000	0.824813	0.000000	0.000000	0.000000	-0.249074	0.054273	0.480256	0.000000	0.000000	4.000000	33.000000	0.000000
2160.623662	0.082820	0.593245	0.003311	80.109680	122.316368	154.480743	0.080454	0.000000	0.824813	0.000000	0.000000	0.000000	-0.205080	0.056693	0.510544	0.000000	0.000000	4.000000	33.000000	0.000000
2160.626995	0.082820	0.593245	0.003311	80.109680	122.316368	154.480743	0.080454	0.000000	0.824813	0.000000	0.000000	0.000000	-0.205080	0.056693	0.510544	0.000000	0.000000	4.000000	33.000000	0.000000
2160.630329	0.082820	0.593245	0.003311	80.129921	121.869797	153.693130	0.165545	0.000000	0.858993	0.000000	0.000000	0.000000	-0.205080	0.056693	0.510544	0.000000	0.000000	4.000000	33.000000	0.000000
2160.633662	0.082212	0.593404	0.005093	80.129921	121.869797	153.693130	0.165545	0.000000	0.858993	0.000000	0.000000	0.000000	-0.182399	0.047744	0.534668	0.000000	0.000000	4.000000	33.000000	0.000000
2160.636995	0.082212	0.593404	0.005093	80.129921	121.869797	153.693130	0.165545	0.000000	0.858993	0.000000	0.000000	0.000000	-0.182399	0.047744	0.534668	0.000000	0.000000	4.000000	33.000000	0.000000
2160.640329	0.082212	0.593404	0.005093	80.125259	121.691010	153.314972	0.254656	0.000000	0.889393	0.000000	0.000000	0.000000	-0.182399	0.047744	0.534668	0.000000	0.000000	4.000000	33.000000	0.000000
2160.643662	0.081679	0.593558	0.006949	80.125259	121.691010	153.314972	0.254656	0.000000	0.889393	0.000000	0.000000	0.000000	-0.160048	0.046254	0.556622	0.000000	0.000000	4.000000	33.000000	0.000000
2160.646995	0.081679	0.593558	0.006949	80.125259	121.691010	153.314972	0.254656	0.000000	0.889393	0.000000	0.000000	0.000000	-0.160048	0.046254	0.556622	0.000000	0.000000	4.000000	33.000000	0.000000
2160.650329	0.081679	0.593558	0.006949	80.085670	121.883331	153.554459	0.347426	0.000000	0.916067	0.000000	0.000000	0.000000	-0.160048	0.046254	0.556622	0.000000	0.000000	4.000000	33.000000	0.000000
2160.653662	0.081264	0.593707	0.008869	80.085670	121.883331	153.554459	0.347426	0.000000	0.916067	0.000000	0.000000	0.000000	-0.124340	0.044599	0.576268	0.000000	0.000000	4.000000	33.000000	0.000000
2160.656995	0.081264	0.593707	0.008869	80.085670	121.883331	153.554459	0.347426	0.000000	0.916067	0.000000	0.000000	0.000000	-0.124340	0.044599	0.576268	0.000000	0.000000	4.000000	33.000000	0.000000
2160.660329	0.081264	0.593707	0.008869	80.024117	122.302788	154.033478	0.443471	0.000000	0.936791	0.000000	0.000000	0.000000	-0.124340	0.044599	0.576268	0.000000	0.000000	4.000000	33.000000	0.000000
2160.663662	0.080975	0.593817	0.010887	80.024117	122.302788	154.033478	0.443471	0.000000	0.936791	0.000000	0.000000	0.000000	-0.086751	0.032870	0.605211	0.000000	0.000000	4.000000	33.000000	0.000000
2160.666995	0.080975	0.593817	0.010887	80.024117	122.302788	154.033478	0.443471	0.000000	0.936791	0.000000	0.000000	0.000000	-0.086751	0.032870	0.605211	0.000000	0.000000	4.000000	33.000000	0.000000
2160.670329	0.080975	0.593817	0.010887	79.954994	122.789185	154.563858	0.544340	0.000000	0.951249	0.000000	0.000000	0.000000	-0.086751	0.032870	0.605211	0.000000	0.000000	4.000000	33.000000	0.000000
2160.673662	0.080769	0.593931	0.013017	79.954994	122.789185	154.563858	0.544340	0.000000	0.951249	0.000000	0.000000	0.000000	-0.061827	0.034227	0.639078	0.000000	0.000000	4.000000	33.000000	0.000000
2160.676995	0.080769	0.593931	0.013017	79.954994	122.789185	154.563858	0.544340	0.000000	0.951249	0.000000	0.000000	0.000000	-0.061827	0.034227	0.639078	0.000000	0.000000	4.000000	33.000000	0.000000
2160.680329	0.080769	0.593931	0.013017	79.877151	123.377861	155.180008	0.650853	0.000000	0.961554	0.000000	0.000000	0.000000	-0.061827	0.034227	0.639078	0.000000	0.000000	4.000000	33.000000	0.000000
2160.683662	0.080708	0.594011	0.015216	79.877151	123.377861	155.180008	0.650853	0.000000	0.961554	0.000000	0.000000	0.000000	-0.018260	0.024007	0.659692	0.000000	0.000000	4.000000	33.000000	0.000000
2160.686995	0.080708	0.594011	0.015216	79.877151	123.377861	155.180008	0.650853	0.000000	0.961554	0.000000	0.000000	0.000000	-0.018260	0.024007	0.659692	0.000000	0.000000	4.000000	33.000000	0.000000
2160.690329	0.080708	0.594011	0.015216	79.787315	124.066246	155.872253	0.760801	0.000000	0.964597	0.000000	0.000000	0.000000	-0.018260	0.024007	0.659692	0.000000	0.000000	4.000000	33.000000	0.000000
2160.693662	0.080752	0.594075	0.017507	79.787315	124.066246	155.872253	0.760801	0.000000	0.964597	0.000000	0.000000	0.000000	0.013080	0.019127	0.687370	0.000000	0.000000	4.000000	33.000000	0.000000
2160.696995	0.080752	0.594075	0.017507	79.787315	124.066246	155.872253	0.760801	0.000000	0.964597	0.000000	0.000000	0.000000	0.013080	0.019127	0.687370	0.000000	0.000000	4.000000	33.000000	0.000000
2160.700329	0.080752	0.594075	0.017507	79.677299	124.924431	156.726410	0.875363	0.000000	0.962417	0.000000	0.000000	0.000000	0.013080	0.019127	0.687370	0.000000	0.000000	4.000000	33.000000	0.000000
2160.703662	0.080941	0.594083	0.019850	79.677299	124.924431	156.726410	0.875363	0.000000	0.962417	0.000000	0.000000	0.000000	0.056668	0.002612	0.702941	0.000000	0.000000	4.000000	33.000000	0.000000
2160.706995	0.080941	0.594083	0.019850	79.677299	124.924431	156.726410	0.875363	0.000000	0.962417	0.000000	0.000000	0.000000	0.056668	0.002612	0.702941	0.000000	0.000000	4.000000	33.000000	0.000000
2160.710329	0.080941	0.594083	0.019850	79.553131	125.911095	157.686798	0.992520	0.000000	0.952972	0.000000	0.000000	0.000000	0.056668	0.002612	0.702941	0.000000	0.000000	4.000000	33.000000	0.000000
2160.713662	0.081235	0.594100	0.022277	79.553131	125.911095	157.686798	0.992520	0.000000	0.952972	0.000000	0.000000	0.000000	0.088417	0.005055	0.728120	0.000000	0.000000	4.000000	33.000000	0.000000
2160.716995	0.081235	0.594100	0.022277	79.553131	125.911095	157.686798	0.992520	0.000000	0.952972	0.000000	0.000000	0.000000	0.088417	0.005055	0.728120	0.000000	0.000000	4.000000	33.000000	0.000000
2160.720329	0.081235	0.594100	0.022277	79.414108	127.047615	158.780212	1.113873	0.000000	0.938236	0.000000	0.000000	0.000000	0.088417	0.005055	0.728120	0.000000	0.000000	4.000000	33.000000	0.000000
2160.723662	0.081679	0.594132	0.024757	79.414108	127.047615	158.780212	1.113873	0.000000	0.938236	0.000000	0.000000	0.000000	0.133070	0.009553	0.743744	0.000000	0.000000	4.000000	33.000000	0.000000
2160.726995	0.081679	0.594132	0.024757	79.414108	127.047615	158.780212	1.113873	0.000000	0.938236	0.000000	0.000000	0.000000	0.133070	0.009553	0.743744	0.000000	0.000000	4.000000	33.000000	0.000000
2160.730329	0.081679	0.594132	0.024757	79.281273	128.187164	159.852722	1.237830	0.000000	0.916058	0.000000	0.000000	0.000000	0.133070	0.009553	0.743744	0.000000	0.000000	4.000000	33.000000	0.000000
2160.733662	0.082188	0.594190	0.027342	79.281273	128.187164	159.852722	1.237830	0.000000	0.916058	0.000000	0.000000	0.000000	0.152743	0.017289	0.775611	0.000000	0.000000	4.000000	33.000000	0.000000
2160.736995	0.082188	0.594190	0.027342	79.281273	128.187164	159.852722	1.237830	0.000000	0.916058	0.000000	0.000000	0.000000	0.152743	0.017289	0.775611	0.000000	0.000000	4.000000	33.000000	0.000000
2160.740329	0.082188	0.594190	0.027342	79.169472	129.380814	160.949356	1.367099	0.000000	0.890601	0.000000	0.000000	0.000000	0.152743	0.017289	0.775611	0.000000	0.000000	4.000000	33.000000	0.000000
2160.743662	0.082799	0.594269	0.029962	79.169472	129.380814	160.949356	1.367099	0.000000	0.890601	0.000000	0.000000	0.000000	0.183296	0.023893	0.786072	0.000000	0.000000	4.000000	33.000000	0.000000
2160.746995	0.082799	0.594269	0.029962	79.169472	129.380814	160.949356	1.367099	0.000000	0.890601	0.000000	0.000000	0.000000	0.183296	0.023893	0.786072	0.000000	0.000000	4.000000	33.000000	0.000000
2160.750329	0.082799	0.594269	0.029962	79.076553	130.565567	162.015152	1.498111	0.000000	0.860052	0.000000	0.000000	0.000000	0.183296	0.023893	0.786072	0.000000	0.000000	4.000000	33.000000	0.000000
2160.753662	0.083521	0.594355	0.032663	79.076553	130.565567	162.015152	1.498111	0.000000	0.860052	0.000000	0.000000	0.000000	0.216678	0.025620	0.810281	0.000000	0.000000	4.000000	33.000000	0.000000
2160.756995	0.083521	0.594355	0.032663	79.076553	130.565567	162.015152	1.498111	0.000000	0.860052	0.000000	0.000000	0.000000	0.216678	0.025620	0.810281	0.000000	0.000000	4.000000	33.000000	0.000000
2160.760329	0.083521	0.594355	0.032663	78.984772	131.758545	163.074127	1.633158	0.000000	0.823939	0.000000	0.000000	0.000000	0.216678	0.025620	0.810281	0.000000	0.000000	4.000000	33.000000	0.000000
2160.763662	0.084325	0.594461	0.035401	78.984772	131.758545	163.074127	1.633158	0.000000	0.823939	0.000000	0.000000	0.000000	0.241127	0.032003	0.821411	0.000000	0.000000	4.000000	33.000000	0.000000
2160.766995	0.084325	0.594461	0.035401	78.984772	131.758545	163.074127	1.633158	0.000000	0.823939	0.000000	0.000000	0.000000	0.241127	0.032003	0.821411	0.000000	0.000000	4.000000	33.000000	0.000000
2160.770329	0.084325	0.594461	0.035401	78.880615	132.982529	164.157028	1.770060	0.000000	0.783751	0.000000	0.000000	0.000000	0.241127	0.032003	0.821411	0.000000	0.000000	4.000000	33.000000	0.000000
2160.773662	0.085220	0.594521	0.038085	78.880615	132.982529	164.157028	1.770060	0.000000	0.783751	0.000000	0.000000	0.000000	0.268525	0.017903	0.805142	0.000000	0.000000	4.000000	33.000000	0.000000
2160.776995	0.085220	0.594521	0.038085	78.880615	132.982529	164.157028	1.770060	0.000000	0.783751	0.000000	0.000000	0.000000	0.268525	0.017903	0.805142	0.000000	0.000000	4.000000	33.000000	0.000000
2160.780329	0.085220	0.594521	0.038085	78.763405	134.224701	165.250290	1.904250	0.000000	0.738997	0.000000	0.000000	0.000000	0.268525	0.017903	0.805142	0.000000	0.000000	4.000000	33.000000	0.000000
2160.783662	0.086198	0.594555	0.040796	78.763405	134.224701	165.250290	1.904250	0.000000	0.738997	0.000000	0.000000	0.000000	0.293317	0.010184	0.813377	0.000000	0.000000	4.000000	33.000000	0.000000
2160.786995	0.086198	0.594555	0.040796	78.763405	134.224701	165.250290	1.904250	0.000000	0.738997	0.000000	0.000000	0.000000	0.293317	0.010184	0.813377	0.000000	0.000000	4.000000	33.000000	0.000000
2160.790329	0.086198	0.594555	0.040796	78.605789	135.483124	166.370193	2.039813	0.000000	0.690111	0.000000	0.000000	0.000000	0.293317	0.010184	0.813377	0.000000	0.000000	4.000000	33.000000	0.000000
2160.793662	0.087246	0.594541	0.043457	78.605789	135.483124	166.370193	2.039813	0.000000	0.690111	0.000000	0.000000	0.000000	0.314415	-0.004146	0.798078	0.000000	0.000000	4.000000	33.000000	0.000000
2160.796995	0.087246	0.594541	0.043457	78.605789	135.483124	166.370193	2.039813	0.000000	0.690111	0.000000	0.000000	0.000000	0.314415	-0.004146	0.798078	0.000000	0.000000	4.000000	33.000000	0.000000
2160.800329	0.087246	0.594541	0.043457	78.417023	136.722290	167.472626	2.172826	0.000000	0.637708	0.000000	0.000000	0.000000	0.314415	-0.004146	0.798078	0.000000	0.000000	4.000000	33.000000	0.000000
2160.803662	0.088339	0.594535	0.046055	78.417023	136.722290	167.472626	2.172826	0.000000	0.637708	0.000000	0.000000	0.000000	0.327879	-0.001792	0.779530	0.000000	0.000000	4.000000	33.000000	0.000000
2160.806995	0.088339	0.594535	0.046055	78.417023	136.722290	167.472626	2.172826	0.000000	0.637708	0.000000	0.000000	0.000000	0.327879	-0.001792	0.779530	0.000000	0.000000	4.000000	33.000000	0.000000
2160.810329	0.088339	0.594535	0.046055	78.204903	137.892075	168.513901	2.302747	0.000000	0.583062	0.000000	0.000000	0.000000	0.327879	-0.001792	0.779530	0.000000	0.000000	4.000000	33.000000	0.000000
2160.813662	0.089531	0.594501	0.048613	78.204903	137.892075	168.513901	2.302747	0.000000	0.583062	0.000000	0.000000	0.000000	0.357538	-0.010258	0.767530	0.000000	0.000000	4.000000	33.000000	0.000000
2160.816995	0.089531	0.594501	0.048613	78.204903	137.892075	168.513901	2.302747	0.000000	0.583062	0.000000	0.000000	0.000000	0.357538	-0.010258	0.767530	0.000000	0.000000	4.000000	33.000000	0.000000
2160.820329	0.089531	0.594501	0.048613	78.007172	138.954849	169.442657	2.430669	0.000000	0.523472	0.000000	0.000000	0.000000	0.357538	-0.010258	0.767530	0.000000	0.000000	4.000000	33.000000	0.000000
2160.823662	0.090748	0.594495	0.051129	78.007172	138.954849	169.442657	2.430669	0.000000	0.523472	0.000000	0.000000	0.000000	0.365103	-0.001825	0.754796	0.000000	0.000000	4.000000	33.000000	0.000000
2160.826995	0.090748	0.594495	0.051129	78.007172	138.954849	169.442657	2.430669	0.000000	0.523472	0.000000	0.000000	0.000000	0.365103	-0.001825	0.754796	0.000000	0.000000	4.000000	33.000000	0.000000
2160.830329	0.090748	0.594495	0.051129	77.838509	139.968628	170.304642	2.556468	0.000000	0.462621	0.000000	0.000000	0.000000	0.365103	-0.001825	0.754796	0.000000	0.000000	4.000000	33.000000	0.000000
2160.833662	0.092033	0.594479	0.053563	77.838509	139.968628	170.304642	2.556468	0.000000	0.462621	0.000000	0.000000	0.000000	0.385598	-0.004762	0.730086	0.000000	0.000000	4.000000	33.000000	0.000000
2160.836995	0.092033	0.594479	0.053563	77.838509	139.968628	170.304642	2.556468	0.000000	0.462621	0.000000	0.000000	0.000000	0.385598	-0.004762	0.730086	0.000000	0.000000	4.000000	33.000000	0.000000
2160.840329	0.092033	0.594479	0.053563	77.710320	140.994720	171.153458	2.678149	0.000000	0.398355	0.000000	0.000000	0.000000	0.385598	-0.004762	0.730086	0.000000	0.000000	4.000000	33.000000	0.000000
2160.843662	0.093387	0.594454	0.055914	77.710320	140.994720	171.153458	2.678149	0.000000	0.398355	0.000000	0.000000	0.000000	0.406321	-0.007568	0.705323	0.000000	0.000000	4.000000	33.000000	0.000000
2160.846995	0.093387	0.594454	0.055914	77.710320	140.994720	171.153458	2.678149	0.000000	0.398355	0.000000	0.000000	0.000000	0.406321	-0.007568	0.705323	0.000000	0.000000	4.000000	33.000000	0.000000
2160.850329	0.093387	0.594454	0.055914	77.623390	142.003616	171.964828	2.795703	0.000000	0.330635	0.000000	0.000000	0.000000	0.406321	-0.007568	0.705323	0.000000	0.000000	4.000000	33.000000	0.000000
2160.853662	0.094756	0.594410	0.058153	77.623390	142.003616	171.964828	2.795703	0.000000	0.330635	0.000000	0.000000	0.000000	0.410470	-0.013224	0.671703	0.000000	0.000000	4.000000	33.000000	0.000000
2160.856995	0.094756	0.594410	0.058153	77.623390	142.003616	171.964828	2.795703	0.000000	0.330635	0.000000	0.000000	0.000000	0.410470	-0.013224	0.671703	0.000000	0.000000	4.000000	33.000000	0.000000
2160.860329	0.094756	0.594410	0.058153	77.568924	142.914169	172.670532	2.907654	0.000000	0.262223	0.000000	0.000000	0.000000	0.410470	-0.013224	0.671703	0.000000	0.000000	4.000000	33.000000	0.000000
2160.863662	0.096168	0.594386	0.060307	77.568924	142.914169	172.670532	2.907654	0.000000	0.262223	0.000000	0.000000	0.000000	0.423656	-0.006987	0.646095	0.000000	0.000000	4.000000	33.000000	0.000000
2160.866995	0.096168	0.594386	0.060307	77.568924	142.914169	172.670532	2.907654	0.000000	0.262223	0.000000	0.000000	0.000000	0.423656	-0.006987	0.646095	0.000000	0.000000	4.000000	33.000000	0.000000
2160.870329	0.096168	0.594386	0.060307	77.520042	143.575424	173.149185	3.015337	0.000000	0.191614	0.000000	0.000000	0.000000	0.423656	-0.006987	0.646095	0.000000	0.000000	4.000000	33.000000	0.000000
2160.873662	0.097643	0.594346	0.062340	77.520042	143.575424	173.149185	3.015337	0.000000	0.191614	0.000000	0.000000	0.000000	0.442585	-0.012190	0.609864	0.000000	0.000000	4.000000	33.000000	0.000000
2160.876995	0.097643	0.594346	0.062340	77.520042	143.575424	173.149185	3.015337	0.000000	0.191614	0.000000	0.000000	0.000000	0.442585	-0.012190	0.609864	0.000000	0.000000	4.000000	33.000000	0.000000
2160.880329	0.097643	0.594346	0.062340	77.460808	143.939941	173.363495	3.116980	0.000000	0.117850	0.000000	0.000000	0.000000	0.442585	-0.012190	0.609864	0.000000	0.000000	4.000000	33.000000	0.000000
2160.883662	0.099134	0.594337	0.064269	77.460808	143.939941	173.363495	3.116980	0.000000	0.117850	0.000000	0.000000	0.000000	0.447215	-0.002613	0.578842	0.000000	0.000000	4.000000	33.000000	0.000000
2160.886995	0.099134	0.594337	0.064269	77.460808	143.939941	173.363495	3.116980	0.000000	0.117850	0.000000	0.000000	0.000000	0.447215	-0.002613	0.578842	0.000000	0.000000	4.000000	33.000000	0.000000
2160.890329	0.099134	0.594337	0.064269	77.438316	144.099884	173.381622	3.213454	0.000000	0.043314	0.000000	0.000000	0.000000	0.447215	-0.002613	0.578842	0.000000	0.000000	4.000000	33.000000	0.000000
2160.893662	0.100660	0.594293	0.066067	77.438316	144.099884	173.381622	3.213454	0.000000	0.043314	0.000000	0.000000	0.000000	0.457880	-0.013186	0.539502	0.000000	0.000000	4.000000	33.000000	0.000000
2160.896995	0.100660	0.594293	0.066067	77.438316	144.099884	173.381622	3.213454	0.000000	0.043314	0.000000	0.000000	0.000000	0.457880	-0.013186	0.539502	0.000000	0.000000	4.000000	33.000000	0.000000
2160.900329	0.100660	0.594293	0.066067	77.448372	144.125900	173.268997	3.303371	0.000000	-0.032999	0.000000	0.000000	0.000000	0.457880	-0.013186	0.539502	0.000000	0.000000	4.000000	33.000000	0.000000
2160.903662	0.102225	0.594234	0.067750	77.448372	144.125900	173.268997	3.303371	0.000000	-0.032999	0.000000	0.000000	0.000000	0.469388	-0.017732	0.504820	0.000000	0.000000	4.000000	33.000000	0.000000
2160.906995	0.102225	0.594234	0.067750	77.448372	144.125900	173.268997	3.303371	0.000000	-0.032999	0.000000	0.000000	0.000000	0.469388	-0.017732	0.504820	0.000000	0.000000	4.000000	33.000000	0.000000
2160.910329	0.102225	0.594234	0.067750	77.488548	144.054047	173.052689	3.387508	0.000000	-0.111231	0.000000	0.000000	0.000000	0.469388	-0.017732	0.504820	0.000000	0.000000	4.000000	33.000000	0.000000
2160.913662	0.103832	0.594151	0.069340	77.488548	144.054047	173.052689	3.387508	0.000000	-0.111231	0.000000	0.000000	0.000000	0.482192	-0.024988	0.476943	0.000000	0.000000	4.000000	33.000000	0.000000
2160.916995	0.103832	0.594151	0.069340	77.488548	144.054047	173.052689	3.387508	0.000000	-0.111231	0.000000	0.000000	0.000000	0.482192	-0.024988	0.476943	0.000000	0.000000	4.000000	33.000000	0.000000
2160.920329	0.103832	0.594151	0.069340	77.542503	143.915939	172.770660	3.466998	0.000000	-0.191596	0.000000	0.000000	0.000000	0.482192	-0.024988	0.476943	0.000000	0.000000	4.000000	33.000000	0.000000
2160.923662	0.105452	0.594053	0.070819	77.542503	143.915939	172.770660	3.466998	0.000000	-0.191596	0.000000	0.000000	0.000000	0.486111	-0.029231	0.443803	0.000000	0.000000	4.000000	33.000000	0.000000
2160.926995	0.105452	0.594053	0.070819	77.542503	143.915939	172.770660	3.466998	0.000000	-0.191596	0.000000	0.000000	0.000000	0.486111	-0.029231	0.443803	0.000000	0.000000	4.000000	33.000000	0.000000
2160.930329	0.105452	0.594053	0.070819	77.593246	143.814331	172.513428	3.540966	0.000000	-0.272614	0.000000	0.000000	0.000000	0.486111	-0.029231	0.443803	0.000000	0.000000	4.000000	33.000000	0.000000
2160.933662	0.107198	0.593942	0.072228	77.593246	143.814331	172.513428	3.540966	0.000000	-0.272614	0.000000	0.000000	0.000000	0.523705	-0.033320	0.422690	0.000000	0.000000	4.000000	33.000000	0.000000
2160.936995	0.107198	0.593942	0.072228	77.593246	143.814331	172.513428	3.540966	0.000000	-0.272614	0.000000	0.000000	0.000000	0.523705	-0.033320	0.422690	0.000000	0.000000	4.000000	33.000000	0.000000
2160.940329	0.107198	0.593942	0.072228	77.639572	143.739975	172.275787	3.611414	0.000000	-0.359899	0.000000	0.000000	0.000000	0.523705	-0.033320	0.422690	0.000000	0.000000	4.000000	33.000000	0.000000
2160.943662	0.108982	0.593818	0.073521	77.639572	143.739975	172.275787	3.611414	0.000000	-0.359899	0.000000	0.000000	0.000000	0.535130	-0.037306	0.387917	0.000000	0.000000	4.000000	33.000000	0.000000
2160.946995	0.108982	0.593818	0.073521	77.639572	143.739975	172.275787	3.611414	0.000000	-0.359899	0.000000	0.000000	0.000000	0.535130	-0.037306	0.387917	0.000000	0.000000	4.000000	33.000000	0.000000
2160.950329	0.108982	0.593818	0.073521	77.683586	143.685425	172.047333	3.676067	0.000000	-0.449087	0.000000	0.000000	0.000000	0.535130	-0.037306	0.387917	0.000000	0.000000	4.000000	33.000000	0.000000
2160.953662	0.110862	0.593691	0.074725	77.683586	143.685425	172.047333	3.676067	0.000000	-0.449087	0.000000	0.000000	0.000000	0.563935	-0.038238	0.361242	0.000000	0.000000	4.000000	33.000000	0.000000
2160.956995	0.110862	0.593691	0.074725	77.683586	143.685425	172.047333	3.676067	0.000000	-0.449087	0.000000	0.000000	0.000000	0.563935	-0.038238	0.361242	0.000000	0.000000	4.000000	33.000000	0.000000
2160.960329	0.110862	0.593691	0.074725	77.723259	143.656174	171.839249	3.736274	0.000000	-0.543076	0.000000	0.000000	0.000000	0.563935	-0.038238	0.361242	0.000000	0.000000	4.000000	33.000000	0.000000
2160.963662	0.112814	0.593531	0.075853	77.723259	143.656174	171.839249	3.736274	0.000000	-0.543076	0.000000	0.000000	0.000000	0.585661	-0.047999	0.338129	0.000000	0.000000	4.000000	33.000000	0.000000
2160.966995	0.112814	0.593531	0.075853	77.723259	143.656174	171.839249	3.736274	0.000000	-0.543076	0.000000	0.000000	0.000000	0.585661	-0.047999	0.338129	0.000000	0.000000	4.000000	33.000000	0.000000
2160.970329	0.112814	0.593531	0.075853	77.759979	143.659653	171.657654	3.792629	0.000000	-0.640686	0.000000	0.000000	0.000000	0.585661	-0.047999	0.338129	0.000000	0.000000	4.000000	33.000000	0.000000
2160.973662	0.114775	0.593339	0.076853	77.759979	143.659653	171.657654	3.792629	0.000000	-0.640686	0.000000	0.000000	0.000000	0.588325	-0.057519	0.300219	0.000000	0.000000	4.000000	33.000000	0.000000
2160.976995	0.114775	0.593339	0.076853	77.759979	143.659653	171.657654	3.792629	0.000000	-0.640686	0.000000	0.000000	0.000000	0.588325	-0.057519	0.300219	0.000000	0.000000	4.000000	33.000000	0.000000
2160.980329	0.114775	0.593339	0.076853	77.790367	143.697342	171.508301	3.842666	0.000000	-0.738740	0.000000	0.000000	0.000000	0.588325	-0.057519	0.300219	0.000000	0.000000	4.000000	33.000000	0.000000
2160.983662	0.116757	0.593115	0.077788	77.790367	143.697342	171.508301	3.842666	0.000000	-0.738740	0.000000	0.000000	0.000000	0.594627	-0.067139	0.280260	0.000000	0.000000	4.000000	33.000000	0.000000
2160.986995	0.116757	0.593115	0.077788	77.790367	143.697342	171.508301	3.842666	0.000000	-0.738740	0.000000	0.000000	0.000000	0.594627	-0.067139	0.280260	0.000000	0.000000	4.000000	33.000000	0.000000
2160.990329	0.116757	0.593115	0.077788	77.813126	143.757294	171.385971	3.889375	0.000000	-0.837844	0.000000	0.000000	0.000000	0.594627	-0.067139	0.280260	0.000000	0.000000	4.000000	33.000000	0.000000
2160.993662	0.118696	0.592860	0.078607	77.813126	143.757294	171.385971	3.889375	0.000000	-0.837844	0.000000	0.000000	0.000000	0.581606	-0.076459	0.245843	0.000000	0.000000	4.000000	33.000000	0.000000
2160.996995	0.118696	0.592860	0.078607	77.813126	143.757294	171.385971	3.889375	0.000000	-0.837844	0.000000	0.000000	0.000000	0.581606	-0.076459	0.245843	0.000000	0.000000	4.000000	33.000000	0.000000
2161.000329	0.118696	0.592860	0.078607	77.826202	143.850739	171.318130	3.930349	0.000000	-0.934779	0.000000	0.000000	0.000000	0.581606	-0.076459	0.245843	0.000000	0.000000	4.000000	33.000000	0.000000
2161.003662	0.120563	0.592525	0.079310	77.826202	143.850739	171.318130	3.930349	0.000000	-0.934779	0.000000	0.000000	0.000000	0.560081	-0.100578	0.211052	0.000000	0.000000	4.000000	33.000000	0.000000
2161.006995	0.120563	0.592525	0.079310	77.826202	143.850739	171.318130	3.930349	0.000000	-0.934779	0.000000	0.000000	0.000000	0.560081	-0.100578	0.211052	0.000000	0.000000	4.000000	33.000000	0.000000
2161.010329	0.120563	0.592525	0.079310	77.830994	143.982300	171.278885	3.965525	0.000000	-1.028125	0.000000	0.000000	0.000000	0.560081	-0.100578	0.211052	0.000000	0.000000	4.000000	33.000000	0.000000
2161.013662	0.122389	0.592149	0.079923	77.830994	143.982300	171.278885	3.965525	0.000000	-1.028125	0.000000	0.000000	0.000000	0.547867	-0.112807	0.183790	0.000000	0.000000	4.000000	33.000000	0.000000
2161.016995	0.122389	0.592149	0.079923	77.830994	143.982300	171.278885	3.965525	0.000000	-1.028125	0.000000	0.000000	0.000000	0.547867	-0.112807	0.183790	0.000000	0.000000	4.000000	33.000000	0.000000
2161.020329	0.122389	0.592149	0.079923	77.826164	144.150589	171.286636	3.996156	0.000000	-1.119437	0.000000	0.000000	0.000000	0.547867	-0.112807	0.183790	0.000000	0.000000	4.000000	33.000000	0.000000
2161.023662	0.124190	0.591723	0.080403	77.826164	144.150589	171.286636	3.996156	0.000000	-1.119437	0.000000	0.000000	0.000000	0.540483	-0.127709	0.143819	0.000000	0.000000	4.000000	33.000000	0.000000
2161.026995	0.124190	0.591723	0.080403	77.826164	144.150589	171.286636	3.996156	0.000000	-1.119437	0.000000	0.000000	0.000000	0.540483	-0.127709	0.143819	0.000000	0.000000	4.000000	33.000000	0.000000
2161.030329	0.124190	0.591723	0.080403	77.800056	144.274750	171.257278	4.020126	0.000000	-1.209517	0.000000	0.000000	0.000000	0.540483	-0.127709	0.143819	0.000000	0.000000	4.000000	33.000000	0.000000
2161.033662	0.125959	0.591289	0.080720	77.800056	144.274750	171.257278	4.020126	0.000000	-1.209517	0.000000	0.000000	0.000000	0.530708	-0.130298	0.095211	0.000000	0.000000	4.000000	33.000000	0.000000
2161.036995	0.125959	0.591289	0.080720	77.800056	144.274750	171.257278	4.020126	0.000000	-1.209517	0.000000	0.000000	0.000000	0.530708	-0.130298	0.095211	0.000000	0.000000	4.000000	33.000000	0.000000
2161.040329	0.125959	0.591289	0.080720	77.736725	144.262268	171.114746	4.035995	0.000000	-1.297968	0.000000	0.000000	0.000000	0.530708	-0.130298	0.095211	0.000000	0.000000	4.000000	33.000000	0.000000
2161.043662	0.127771	0.590846	0.080858	77.736725	144.262268	171.114746	4.035995	0.000000	-1.297968	0.000000	0.000000	0.000000	0.543514	-0.132675	0.041308	0.000000	0.000000	4.000000	33.000000	0.000000
2161.046995	0.127771	0.590846	0.080858	77.736725	144.262268	171.114746	4.035995	0.000000	-1.297968	0.000000	0.000000	0.000000	0.543514	-0.132675	0.041308	0.000000	0.000000	4.000000	33.000000	0.000000
2161.050329	0.127771	0.590846	0.080858	77.644363	144.197357	170.934830	4.042879	0.000000	-1.388554	0.000000	0.000000	0.000000	0.543514	-0.132675	0.041308	0.000000	0.000000	4.000000	33.000000	0.000000
2161.053662	0.129613	0.590418	0.080771	77.644363	144.197357	170.934830	4.042879	0.000000	-1.388554	0.000000	0.000000	0.000000	0.552720	-0.128553	-0.025880	0.000000	0.000000	4.000000	33.000000	0.000000
2161.056995	0.129613	0.590418	0.080771	77.644363	144.197357	170.934830	4.042879	0.000000	-1.388554	0.000000	0.000000	0.000000	0.552720	-0.128553	-0.025880	0.000000	0.000000	4.000000	33.000000	0.000000
2161.060329	0.129613	0.590418	0.080771	77.572266	144.230270	170.835663	4.038566	0.000000	-1.480674	0.000000	0.000000	0.000000	0.552720	-0.128553	-0.025880	0.000000	0.000000	4.000000	33.000000	0.000000
2161.063662	0.131392	0.590013	0.080523	77.572266	144.230270	170.835663	4.038566	0.000000	-1.480674	0.000000	0.000000	0.000000	0.533415	-0.121513	-0.074552	0.000000	0.000000	4.000000	33.000000	0.000000
2161.066995	0.131392	0.590013	0.080523	77.572266	144.230270	170.835663	4.038566	0.000000	-1.480674	0.000000	0.000000	0.000000	0.533415	-0.121513	-0.074552	0.000000	0.000000	4.000000	33.000000	0.000000
2161.070329	0.131392	0.590013	0.080523	77.571747	144.335602	170.784332	4.026141	0.000000	-1.569576	0.000000	0.000000	0.000000	0.533415	-0.121513	-0.074552	0.000000	0.000000	4.000000	33.000000	0.000000
2161.073662	0.133102	0.589662	0.080106	77.571747	144.335602	170.784332	4.026141	0.000000	-1.569576	0.000000	0.000000	0.000000	0.513126	-0.105276	-0.125112	0.000000	0.000000	4.000000	33.000000	0.000000
2161.076995	0.133102	0.589662	0.080106	77.571747	144.335602	170.784332	4.026141	0.000000	-1.569576	0.000000	0.000000	0.000000	0.513126	-0.105276	-0.125112	0.000000	0.000000	4.000000	33.000000	0.000000
2161.080329	0.133102	0.589662	0.080106	77.656654	144.169907	170.452667	4.005289	0.000000	-1.655097	0.000000	0.000000	0.000000	0.513126	-0.105276	-0.125112	0.000000	0.000000	4.000000	33.000000	0.000000
2161.083662	0.134774	0.589275	0.079535	77.656654	144.169907	170.452667	4.005289	0.000000	-1.655097	0.000000	0.000000	0.000000	0.501596	-0.116152	-0.171082	0.000000	0.000000	4.000000	33.000000	0.000000
2161.086995	0.134774	0.589275	0.079535	77.656654	144.169907	170.452667	4.005289	0.000000	-1.655097	0.000000	0.000000	0.000000	0.501596	-0.116152	-0.171082	0.000000	0.000000	4.000000	33.000000	0.000000
2161.090329	0.134774	0.589275	0.079535	77.802742	143.558838	169.703705	3.976775	0.000000	-1.738696	0.000000	0.000000	0.000000	0.501596	-0.116152	-0.171082	0.000000	0.000000	4.000000	33.000000	0.000000
2161.093662	0.136383	0.588902	0.078827	77.802742	143.558838	169.703705	3.976775	0.000000	-1.738696	0.000000	0.000000	0.000000	0.482602	-0.111982	-0.212654	0.000000	0.000000	4.000000	33.000000	0.000000
2161.096995	0.136383	0.588902	0.078827	77.802742	143.558838	169.703705	3.976775	0.000000	-1.738696	0.000000	0.000000	0.000000	0.482602	-0.111982	-0.212654	0.000000	0.000000	4.000000	33.000000	0.000000
2161.100329	0.136383	0.588902	0.078827	77.960159	142.415131	168.484177	3.941333	0.000000	-1.819130	0.000000	0.000000	0.000000	0.482602	-0.111982	-0.212654	0.000000	0.000000	4.000000	33.000000	0.000000
2161.103662	0.137914	0.588491	0.078037	77.960159	142.415131	168.484177	3.941333	0.000000	-1.819130	0.000000	0.000000	0.000000	0.459532	-0.123220	-0.236899	0.000000	0.000000	4.000000	33.000000	0.000000
2161.106995	0.137914	0.588491	0.078037	77.960159	142.415131	168.484177	3.941333	0.000000	-1.819130	0.000000	0.000000	0.000000	0.459532	-0.123220	-0.236899	0.000000	0.000000	4.000000	33.000000	0.000000
2161.110329	0.137914	0.588491	0.078037	78.081543	140.685394	166.755005	3.901849	0.000000	-1.895719	0.000000	0.000000	0.000000	0.459532	-0.123220	-0.236899	0.000000	0.000000	4.000000	33.000000	0.000000
2161.113662	0.139334	0.588034	0.077137	78.081543	140.685394	166.755005	3.901849	0.000000	-1.895719	0.000000	0.000000	0.000000	0.425769	-0.137109	-0.270085	0.000000	0.000000	4.000000	33.000000	0.000000
2161.116995	0.139334	0.588034	0.077137	78.081543	140.685394	166.755005	3.901849	0.000000	-1.895719	0.000000	0.000000	0.000000	0.425769	-0.137109	-0.270085	0.000000	0.000000	4.000000	33.000000	0.000000
2161.120329	0.139334	0.588034	0.077137	78.159729	138.597900	164.726364	3.856835	0.000000	-1.966680	0.000000	0.000000	0.000000	0.425769	-0.137109	-0.270085	0.000000	0.000000	4.000000	33.000000	0.000000
2161.123662	0.140647	0.587570	0.076156	78.159729	138.597900	164.726364	3.856835	0.000000	-1.966680	0.000000	0.000000	0.000000	0.394138	-0.139173	-0.294104	0.000000	0.000000	4.000000	33.000000	0.000000
2161.126995	0.140647	0.587570	0.076156	78.159729	138.597900	164.726364	3.856835	0.000000	-1.966680	0.000000	0.000000	0.000000	0.394138	-0.139173	-0.294104	0.000000	0.000000	4.000000	33.000000	0.000000
2161.130329	0.140647	0.587570	0.076156	78.199341	136.395767	162.614227	3.807818	0.000000	-2.032370	0.000000	0.000000	0.000000	0.394138	-0.139173	-0.294104	0.000000	0.000000	4.000000	33.000000	0.000000
2161.133662	0.141828	0.587129	0.075096	78.199341	136.395767	162.614227	3.807818	0.000000	-2.032370	0.000000	0.000000	0.000000	0.354246	-0.132222	-0.317990	0.000000	0.000000	4.000000	33.000000	0.000000
2161.136995	0.141828	0.587129	0.075096	78.199341	136.395767	162.614227	3.807818	0.000000	-2.032370	0.000000	0.000000	0.000000	0.354246	-0.132222	-0.317990	0.000000	0.000000	4.000000	33.000000	0.000000
2161.140329	0.141828	0.587129	0.075096	78.209312	134.165680	160.494720	3.754820	0.000000	-2.091410	0.000000	0.000000	0.000000	0.354246	-0.132222	-0.317990	0.000000	0.000000	4.000000	33.000000	0.000000
2161.143662	0.142903	0.586761	0.073959	78.209312	134.165680	160.494720	3.754820	0.000000	-2.091410	0.000000	0.000000	0.000000	0.322510	-0.110420	-0.341227	0.000000	0.000000	4.000000	33.000000	0.000000
2161.146995	0.142903	0.586761	0.073959	78.209312	134.165680	160.494720	3.754820	0.000000	-2.091410	0.000000	0.000000	0.000000	0.322510	-0.110420	-0.341227	0.000000	0.000000	4.000000	33.000000	0.000000
2161.150329	0.142903	0.586761	0.073959	78.197952	132.033752	158.476471	3.697948	0.000000	-2.145162	0.000000	0.000000	0.000000	0.322510	-0.110420	-0.341227	0.000000	0.000000	4.000000	33.000000	0.000000
2161.153662	0.143878	0.586455	0.072767	78.197952	132.033752	158.476471	3.697948	0.000000	-2.145162	0.000000	0.000000	0.000000	0.292485	-0.091866	-0.357722	0.000000	0.000000	4.000000	33.000000	0.000000
2161.156995	0.143878	0.586455	0.072767	78.197952	132.033752	158.476471	3.697948	0.000000	-2.145162	0.000000	0.000000	0.000000	0.292485	-0.091866	-0.357722	0.000000	0.000000	4.000000	33.000000	0.000000
2161.160329	0.143878	0.586455	0.072767	78.173630	129.962082	156.519653	3.638328	0.000000	-2.193910	0.000000	0.000000	0.000000	0.292485	-0.091866	-0.357722	0.000000	0.000000	4.000000	33.000000	0.000000
2161.163662	0.144790	0.586189	0.071557	78.173630	129.962082	156.519653	3.638328	0.000000	-2.193910	0.000000	0.000000	0.000000	0.273577	-0.079697	-0.363000	0.000000	0.000000	4.000000	33.000000	0.000000
2161.166995	0.144790	0.586189	0.071557	78.173630	129.962082	156.519653	3.638328	0.000000	-2.193910	0.000000	0.000000	0.000000	0.273577	-0.079697	-0.363000	0.000000	0.000000	4.000000	33.000000	0.000000
2161.170329	0.144790	0.586189	0.071557	78.133759	127.932549	154.607544	3.577828	0.000000	-2.239506	0.000000	0.000000	0.000000	0.273577	-0.079697	-0.363000	0.000000	0.000000	4.000000	33.000000	0.000000
2161.173662	0.145654	0.585955	0.070285	78.133759	127.932549	154.607544	3.577828	0.000000	-2.239506	0.000000	0.000000	0.000000	0.259173	-0.070349	-0.381341	0.000000	0.000000	4.000000	33.000000	0.000000
2161.176995	0.145654	0.585955	0.070285	78.133759	127.932549	154.607544	3.577828	0.000000	-2.239506	0.000000	0.000000	0.000000	0.259173	-0.070349	-0.381341	0.000000	0.000000	4.000000	33.000000	0.000000
2161.180329	0.145654	0.585955	0.070285	78.091148	126.065895	152.845276	3.514271	0.000000	-2.282701	0.000000	0.000000	0.000000	0.259173	-0.070349	-0.381341	0.000000	0.000000	4.000000	33.000000	0.000000
2161.183662	0.146463	0.585720	0.069026	78.091148	126.065895	152.845276	3.514271	0.000000	-2.282701	0.000000	0.000000	0.000000	0.242660	-0.070426	-0.377871	0.000000	0.000000	4.000000	33.000000	0.000000
2161.186995	0.146463	0.585720	0.069026	78.091148	126.065895	152.845276	3.514271	0.000000	-2.282701	0.000000	0.000000	0.000000	0.242660	-0.070426	-0.377871	0.000000	0.000000	4.000000	33.000000	0.000000
2161.190329	0.146463	0.585720	0.069026	78.047401	124.265175	151.146683	3.451293	0.000000	-2.323144	0.000000	0.000000	0.000000	0.242660	-0.070426	-0.377871	0.000000	0.000000	4.000000	33.000000	0.000000
2161.193662	0.147236	0.585495	0.067749	78.047401	124.265175	151.146683	3.451293	0.000000	-2.323144	0.000000	0.000000	0.000000	0.231899	-0.067374	-0.382987	0.000000	0.000000	4.000000	33.000000	0.000000
2161.196995	0.147236	0.585495	0.067749	78.047401	124.265175	151.146683	3.451293	0.000000	-2.323144	0.000000	0.000000	0.000000	0.231899	-0.067374	-0.382987	0.000000	0.000000	4.000000	33.000000	0.000000
2161.200329	0.147236	0.585495	0.067749	77.997841	122.564293	149.554016	3.387462	0.000000	-2.361794	0.000000	0.000000	0.000000	0.231899	-0.067374	-0.382987	0.000000	0.000000	4.000000	33.000000	0.000000
2161.203662	0.147958	0.585211	0.066498	77.997841	122.564293	149.554016	3.387462	0.000000	-2.361794	0.000000	0.000000	0.000000	0.216673	-0.085324	-0.375353	0.000000	0.000000	4.000000	33.000000	0.000000
2161.206995	0.147958	0.585211	0.066498	77.997841	122.564293	149.554016	3.387462	0.000000	-2.361794	0.000000	0.000000	0.000000	0.216673	-0.085324	-0.375353	0.000000	0.000000	4.000000	33.000000	0.000000
2161.210329	0.147958	0.585211	0.066498	77.942589	120.937622	148.026077	3.324903	0.000000	-2.397907	0.000000	0.000000	0.000000	0.216673	-0.085324	-0.375353	0.000000	0.000000	4.000000	33.000000	0.000000
2161.213662	0.148649	0.584877	0.065243	77.942589	120.937622	148.026077	3.324903	0.000000	-2.397907	0.000000	0.000000	0.000000	0.207156	-0.100061	-0.376371	0.000000	0.000000	4.000000	33.000000	0.000000
2161.216995	0.148649	0.584877	0.065243	77.942589	120.937622	148.026077	3.324903	0.000000	-2.397907	0.000000	0.000000	0.000000	0.207156	-0.100061	-0.376371	0.000000	0.000000	4.000000	33.000000	0.000000
2161.220329	0.148649	0.584877	0.065243	77.875740	119.536354	146.720383	3.262175	0.000000	-2.432432	0.000000	0.000000	0.000000	0.207156	-0.100061	-0.376371	0.000000	0.000000	4.000000	33.000000	0.000000
2161.223662	0.149262	0.584514	0.064015	77.875740	119.536354	146.720383	3.262175	0.000000	-2.432432	0.000000	0.000000	0.000000	0.184113	-0.108945	-0.368582	0.000000	0.000000	4.000000	33.000000	0.000000
2161.226995	0.149262	0.584514	0.064015	77.875740	119.536354	146.720383	3.262175	0.000000	-2.432432	0.000000	0.000000	0.000000	0.184113	-0.108945	-0.368582	0.000000	0.000000	4.000000	33.000000	0.000000
2161.230329	0.149262	0.584514	0.064015	77.816078	118.386902	145.647003	3.200744	0.000000	-2.463118	0.000000	0.000000	0.000000	0.184113	-0.108945	-0.368582	0.000000	0.000000	4.000000	33.000000	0.000000
2161.233662	0.149800	0.584122	0.062812	77.816078	118.386902	145.647003	3.200744	0.000000	-2.463118	0.000000	0.000000	0.000000	0.161235	-0.117749	-0.360731	0.000000	0.000000	4.000000	33.000000	0.000000
2161.236995	0.149800	0.584122	0.062812	77.816078	118.386902	145.647003	3.200744	0.000000	-2.463118	0.000000	0.000000	0.000000	0.161235	-0.117749	-0.360731	0.000000	0.000000	4.000000	33.000000	0.000000
2161.240329	0.149800	0.584122	0.062812	77.773354	117.535248	144.843979	3.140622	0.000000	-2.489990	0.000000	0.000000	0.000000	0.161235	-0.117749	-0.360731	0.000000	0.000000	4.000000	33.000000	0.000000
2161.243662	0.150284	0.583730	0.061623	77.773354	117.535248	144.843979	3.140622	0.000000	-2.489990	0.000000	0.000000	0.000000	0.145325	-0.117663	-0.356960	0.000000	0.000000	4.000000	33.000000	0.000000
2161.246995	0.150284	0.583730	0.061623	77.773354	117.535248	144.843979	3.140622	0.000000	-2.489990	0.000000	0.000000	0.000000	0.145325	-0.117663	-0.356960	0.000000	0.000000	4.000000	33.000000	0.000000
2161.250329	0.150284	0.583730	0.061623	77.757996	117.008507	144.325638	3.081129	0.000000	-2.514212	0.000000	0.000000	0.000000	0.145325	-0.117663	-0.356960	0.000000	0.000000	4.000000	33.000000	0.000000
2161.253662	0.150736	0.583318	0.060423	77.757996	117.008507	144.325638	3.081129	0.000000	-2.514212	0.000000	0.000000	0.000000	0.135551	-0.123362	-0.359873	0.000000	0.000000	4.000000	33.000000	0.000000
2161.256995	0.150736	0.583318	0.060423	77.757996	117.008507	144.325638	3.081129	0.000000	-2.514212	0.000000	0.000000	0.000000	0.135551	-0.123362	-0.359873	0.000000	0.000000	4.000000	33.000000	0.000000
2161.260329	0.150736	0.583318	0.060423	77.787361	116.811028	144.082550	3.021150	0.000000	-2.536803	0.000000	0.000000	0.000000	0.135551	-0.123362	-0.359873	0.000000	0.000000	4.000000	33.000000	0.000000
2161.263662	0.151165	0.582860	0.059154	77.787361	116.811028	144.082550	3.021150	0.000000	-2.536803	0.000000	0.000000	0.000000	0.128546	-0.137510	-0.380694	0.000000	0.000000	4.000000	33.000000	0.000000
2161.266995	0.151165	0.582860	0.059154	77.787361	116.811028	144.082550	3.021150	0.000000	-2.536803	0.000000	0.000000	0.000000	0.128546	-0.137510	-0.380694	0.000000	0.000000	4.000000	33.000000	0.000000
2161.270329	0.151165	0.582860	0.059154	77.805878	116.914192	144.126358	2.957701	0.000000	-2.558227	0.000000	0.000000	0.000000	0.128546	-0.137510	-0.380694	0.000000	0.000000	4.000000	33.000000	0.000000
2161.273662	0.151625	0.582345	0.057823	77.805878	116.914192	144.126358	2.957701	0.000000	-2.558227	0.000000	0.000000	0.000000	0.138022	-0.154635	-0.399340	0.000000	0.000000	4.000000	33.000000	0.000000
2161.276995	0.151625	0.582345	0.057823	77.805878	116.914192	144.126358	2.957701	0.000000	-2.558227	0.000000	0.000000	0.000000	0.138022	-0.154635	-0.399340	0.000000	0.000000	4.000000	33.000000	0.000000
2161.280329	0.151625	0.582345	0.057823	77.807510	117.289238	144.429153	2.891145	0.000000	-2.581231	0.000000	0.000000	0.000000	0.138022	-0.154635	-0.399340	0.000000	0.000000	4.000000	33.000000	0.000000
2161.283662	0.152109	0.581716	0.056317	77.807510	117.289238	144.429153	2.891145	0.000000	-2.581231	0.000000	0.000000	0.000000	0.145239	-0.188595	-0.451869	0.000000	0.000000	4.000000	33.000000	0.000000
2161.286995	0.152109	0.581716	0.056317	77.807510	117.289238	144.429153	2.891145	0.000000	-2.581231	0.000000	0.000000	0.000000	0.145239	-0.188595	-0.451869	0.000000	0.000000	4.000000	33.000000	0.000000
2161.290329	0.152109	0.581716	0.056317	77.803612	117.778404	144.839355	2.815833	0.000000	-2.605437	0.000000	0.000000	0.000000	0.145239	-0.188595	-0.451869	0.000000	0.000000	4.000000	33.000000	0.000000
2161.293662	0.152644	0.580983	0.054731	77.803612	117.778404	144.839355	2.815833	0.000000	-2.605437	0.000000	0.000000	0.000000	0.160585	-0.219946	-0.475735	0.000000	0.000000	4.000000	33.000000	0.000000
2161.296995	0.152644	0.580983	0.054731	77.803612	117.778404	144.839355	2.815833	0.000000	-2.605437	0.000000	0.000000	0.000000	0.160585	-0.219946	-0.475735	0.000000	0.000000	4.000000	33.000000	0.000000
2161.300329	0.152644	0.580983	0.054731	77.808693	118.191399	145.176285	2.736544	0.000000	-2.632201	0.000000	0.000000	0.000000	0.160585	-0.219946	-0.475735	0.000000	0.000000	4.000000	33.000000	0.000000
2161.303662	0.153158	0.580128	0.053005	77.808693	118.191399	145.176285	2.736544	0.000000	-2.632201	0.000000	0.000000	0.000000	0.154300	-0.256481	-0.517913	0.000000	0.000000	4.000000	33.000000	0.000000
2161.306995	0.153158	0.580128	0.053005	77.808693	118.191399	145.176285	2.736544	0.000000	-2.632201	0.000000	0.000000	0.000000	0.154300	-0.256481	-0.517913	0.000000	0.000000	4.000000	33.000000	0.000000
2161.310329	0.153158	0.580128	0.053005	77.832954	118.403137	145.320343	2.650225	0.000000	-2.657917	0.000000	0.000000	0.000000	0.154300	-0.256481	-0.517913	0.000000	0.000000	4.000000	33.000000	0.000000
2161.313662	0.153638	0.579161	0.051181	77.832954	118.403137	145.320343	2.650225	0.000000	-2.657917	0.000000	0.000000	0.000000	0.143766	-0.290029	-0.547000	0.000000	0.000000	4.000000	33.000000	0.000000
2161.316995	0.153638	0.579161	0.051181	77.832954	118.403137	145.320343	2.650225	0.000000	-2.657917	0.000000	0.000000	0.000000	0.143766	-0.290029	-0.547000	0.000000	0.000000	4.000000	33.000000	0.000000
2161.320329	0.153638	0.579161	0.051181	77.878487	118.358192	145.222626	2.559059	0.000000	-2.681879	0.000000	0.000000	0.000000	0.143766	-0.290029	-0.547000	0.000000	0.000000	4.000000	33.000000	0.000000
2161.323662	0.154039	0.578168	0.049382	77.878487	118.358192	145.222626	2.559059	0.000000	-2.681879	0.000000	0.000000	0.000000	0.120429	-0.297851	-0.539843	0.000000	0.000000	4.000000	33.000000	0.000000
2161.326995	0.154039	0.578168	0.049382	77.878487	118.358192	145.222626	2.559059	0.000000	-2.681879	0.000000	0.000000	0.000000	0.120429	-0.297851	-0.539843	0.000000	0.000000	4.000000	33.000000	0.000000
2161.330329	0.154039	0.578168	0.049382	77.958603	117.872673	144.702515	2.469085	0.000000	-2.701950	0.000000	0.000000	0.000000	0.120429	-0.297851	-0.539843	0.000000	0.000000	4.000000	33.000000	0.000000
2161.333662	0.154324	0.577198	0.047563	77.958603	117.872673	144.702515	2.469085	0.000000	-2.701950	0.000000	0.000000	0.000000	0.085540	-0.290955	-0.545502	0.000000	0.000000	4.000000	33.000000	0.000000
2161.336995	0.154324	0.577198	0.047563	77.958603	117.872673	144.702515	2.469085	0.000000	-2.701950	0.000000	0.000000	0.000000	0.085540	-0.290955	-0.545502	0.000000	0.000000	4.000000	33.000000	0.000000
2161.340329	0.154324	0.577198	0.047563	78.072945	116.866982	143.687180	2.378168	0.000000	-2.716207	0.000000	0.000000	0.000000	0.085540	-0.290955	-0.545502	0.000000	0.000000	4.000000	33.000000	0.000000
2161.343662	0.154506	0.576249	0.045853	78.072945	116.866982	143.687180	2.378168	0.000000	-2.716207	0.000000	0.000000	0.000000	0.054684	-0.284754	-0.513198	0.000000	0.000000	4.000000	33.000000	0.000000
2161.346995	0.154506	0.576249	0.045853	78.072945	116.866982	143.687180	2.378168	0.000000	-2.716207	0.000000	0.000000	0.000000	0.054684	-0.284754	-0.513198	0.000000	0.000000	4.000000	33.000000	0.000000
2161.350329	0.154506	0.576249	0.045853	78.213020	115.366814	142.203903	2.292635	0.000000	-2.725321	0.000000	0.000000	0.000000	0.054684	-0.284754	-0.513198	0.000000	0.000000	4.000000	33.000000	0.000000
[truncated: 1,867 more rows]
