# Supplementary material for: Haptic Guidance Needs to Be Intuitive Not Just Informative to Improve Human Motor Accuracy
Source: PLoS One. 2016 Mar 16;11(3):e0150912. doi: 10.1371/journal.pone.0150912 (PMC4794196; doi:10.1371/journal.pone.0150912)
Supplement: S2 Data — (ZIP) [file pone.0150912.s002.zip › Subject10/exp2_0034.txt]

Time	PosX	PosY	PosZ	RotX	RotY	RotZ	ForceX	ForceY	ForceZ	MomentX	MomentY	MomentZ	VelocityX	VelocityY	VelocityZ	CalibratedWeight	ButtonDown	Condition	Trial	Visual
2169.346995	0.008040	0.554666	0.246843	77.069176	112.706383	136.307693	0.000000	0.000000	0.000000	0.000000	0.000000	0.000000	0.000518	-0.052510	0.045350	0.000000	1.000000	4.000000	34.000000	0.000000
2169.350329	0.008040	0.554666	0.246843	77.064476	112.808586	136.359543	4.580474	0.000000	-2.004810	0.000000	0.000000	0.000000	0.000518	-0.052510	0.045350	0.000000	1.000000	4.000000	34.000000	0.000000
2169.353662	0.008873	0.554640	0.246646	77.064476	112.808586	136.359543	4.580474	0.000000	-2.004810	0.000000	0.000000	0.000000	0.249946	-0.007738	-0.059053	0.000000	1.000000	4.000000	34.000000	0.000000
2169.356995	0.008873	0.554640	0.246646	77.064476	112.808586	136.359543	4.580474	0.000000	-2.004810	0.000000	0.000000	0.000000	0.249946	-0.007738	-0.059053	0.000000	1.000000	4.000000	34.000000	0.000000
2169.360329	0.010308	0.554366	0.246490	77.048988	113.042786	136.482300	4.580474	0.000000	-2.004810	0.000000	0.000000	0.000000	0.430398	-0.082081	-0.046897	0.000000	1.000000	4.000000	34.000000	0.000000
2169.363662	0.010308	0.554366	0.246490	77.048988	113.042786	136.482300	4.580474	0.000000	-2.004810	0.000000	0.000000	0.000000	0.430398	-0.082081	-0.046897	0.000000	1.000000	4.000000	34.000000	0.000000
2169.366995	0.010308	0.554366	0.246490	77.048988	113.042786	136.482300	4.580474	0.000000	-2.004810	0.000000	0.000000	0.000000	0.430398	-0.082081	-0.046897	0.000000	1.000000	4.000000	34.000000	0.000000
2169.370329	0.011573	0.554469	0.246218	77.067993	113.264030	136.581085	4.563844	0.000000	-2.042382	0.000000	0.000000	0.000000	0.379553	0.030665	-0.081600	0.000000	1.000000	4.000000	34.000000	0.000000
2169.373662	0.011573	0.554469	0.246218	77.067993	113.264030	136.581085	4.563844	0.000000	-2.042382	0.000000	0.000000	0.000000	0.379553	0.030665	-0.081600	0.000000	1.000000	4.000000	34.000000	0.000000
2169.376995	0.011573	0.554469	0.246218	77.067993	113.264030	136.581085	4.563844	0.000000	-2.042382	0.000000	0.000000	0.000000	0.379553	0.030665	-0.081600	0.000000	1.000000	4.000000	34.000000	0.000000
2169.380329	0.012967	0.554604	0.245762	77.393250	113.551552	136.613205	4.554229	0.000000	-2.063733	0.000000	0.000000	0.000000	0.418328	0.040794	-0.136906	0.000000	1.000000	4.000000	34.000000	0.000000
2169.383662	0.012967	0.554604	0.245762	77.393250	113.551552	136.613205	4.554229	0.000000	-2.063733	0.000000	0.000000	0.000000	0.418328	0.040794	-0.136906	0.000000	1.000000	4.000000	34.000000	0.000000
2169.386995	0.012967	0.554604	0.245762	77.393250	113.551552	136.613205	4.554229	0.000000	-2.063733	0.000000	0.000000	0.000000	0.418328	0.040794	-0.136906	0.000000	1.000000	4.000000	34.000000	0.000000
2169.390329	0.014928	0.554941	0.245326	78.182381	114.051857	136.601135	4.543036	0.000000	-2.088260	0.000000	0.000000	0.000000	0.588091	0.100916	-0.130666	0.000000	1.000000	4.000000	34.000000	0.000000
2169.393662	0.014928	0.554941	0.245326	78.182381	114.051857	136.601135	4.543036	0.000000	-2.088260	0.000000	0.000000	0.000000	0.588091	0.100916	-0.130666	0.000000	1.000000	4.000000	34.000000	0.000000
2169.396995	0.014928	0.554941	0.245326	78.182381	114.051857	136.601135	4.543036	0.000000	-2.088260	0.000000	0.000000	0.000000	0.588091	0.100916	-0.130666	0.000000	1.000000	4.000000	34.000000	0.000000
2169.400329	0.016249	0.555413	0.244753	79.243179	114.543030	136.492157	4.527784	0.000000	-2.121124	0.000000	0.000000	0.000000	0.396401	0.141552	-0.171860	0.000000	1.000000	4.000000	34.000000	0.000000
2169.403662	0.016249	0.555413	0.244753	79.243179	114.543030	136.492157	4.527784	0.000000	-2.121124	0.000000	0.000000	0.000000	0.396401	0.141552	-0.171860	0.000000	1.000000	4.000000	34.000000	0.000000
2169.406995	0.016249	0.555413	0.244753	79.243179	114.543030	136.492157	4.527784	0.000000	-2.121124	0.000000	0.000000	0.000000	0.396401	0.141552	-0.171860	0.000000	1.000000	4.000000	34.000000	0.000000
2169.410329	0.018266	0.556011	0.244093	80.498436	114.932343	136.154678	4.516451	0.000000	-2.145150	0.000000	0.000000	0.000000	0.604995	0.179593	-0.197925	0.000000	1.000000	4.000000	34.000000	0.000000
2169.413662	0.018266	0.556011	0.244093	80.498436	114.932343	136.154678	4.516451	0.000000	-2.145150	0.000000	0.000000	0.000000	0.604995	0.179593	-0.197925	0.000000	1.000000	4.000000	34.000000	0.000000
2169.416995	0.018266	0.556011	0.244093	80.498436	114.932343	136.154678	4.516451	0.000000	-2.145150	0.000000	0.000000	0.000000	0.604995	0.179593	-0.197925	0.000000	1.000000	4.000000	34.000000	0.000000
2169.420329	0.020742	0.556617	0.243332	81.773857	114.802612	135.268600	4.499670	0.000000	-2.180131	0.000000	0.000000	0.000000	0.742845	0.181633	-0.228361	0.000000	1.000000	4.000000	34.000000	0.000000
2169.423662	0.020742	0.556617	0.243332	81.773857	114.802612	135.268600	4.499670	0.000000	-2.180131	0.000000	0.000000	0.000000	0.742845	0.181633	-0.228361	0.000000	1.000000	4.000000	34.000000	0.000000
2169.426995	0.020742	0.556617	0.243332	81.773857	114.802612	135.268600	4.499670	0.000000	-2.180131	0.000000	0.000000	0.000000	0.742845	0.181633	-0.228361	0.000000	1.000000	4.000000	34.000000	0.000000
2169.430329	0.023346	0.557264	0.242583	82.932640	113.749039	133.538116	4.478922	0.000000	-2.222445	0.000000	0.000000	0.000000	0.781396	0.194049	-0.224924	0.000000	1.000000	4.000000	34.000000	0.000000
2169.433662	0.023346	0.557264	0.242583	82.932640	113.749039	133.538116	4.478922	0.000000	-2.222445	0.000000	0.000000	0.000000	0.781396	0.194049	-0.224924	0.000000	1.000000	4.000000	34.000000	0.000000
2169.436995	0.023346	0.557264	0.242583	82.932640	113.749039	133.538116	4.478922	0.000000	-2.222445	0.000000	0.000000	0.000000	0.781396	0.194049	-0.224924	0.000000	1.000000	4.000000	34.000000	0.000000
2169.440329	0.026476	0.557926	0.241783	84.064064	112.037804	131.083405	4.456931	0.000000	-2.266223	0.000000	0.000000	0.000000	0.938844	0.198688	-0.239707	0.000000	1.000000	4.000000	34.000000	0.000000
2169.443662	0.026476	0.557926	0.241783	84.064064	112.037804	131.083405	4.456931	0.000000	-2.266223	0.000000	0.000000	0.000000	0.938844	0.198688	-0.239707	0.000000	1.000000	4.000000	34.000000	0.000000
2169.446995	0.026476	0.557926	0.241783	84.064064	112.037804	131.083405	4.456931	0.000000	-2.266223	0.000000	0.000000	0.000000	0.938844	0.198688	-0.239707	0.000000	1.000000	4.000000	34.000000	0.000000
2169.450329	0.029760	0.558573	0.240868	85.251579	109.857323	128.116653	4.430458	0.000000	-2.317551	0.000000	0.000000	0.000000	0.985317	0.194172	-0.274660	0.000000	1.000000	4.000000	34.000000	0.000000
2169.453662	0.029760	0.558573	0.240868	85.251579	109.857323	128.116653	4.430458	0.000000	-2.317551	0.000000	0.000000	0.000000	0.985317	0.194172	-0.274660	0.000000	1.000000	4.000000	34.000000	0.000000
2169.456995	0.029760	0.558573	0.240868	85.251579	109.857323	128.116653	4.430458	0.000000	-2.317551	0.000000	0.000000	0.000000	0.985317	0.194172	-0.274660	0.000000	1.000000	4.000000	34.000000	0.000000
2169.460329	0.033098	0.559243	0.239832	86.573830	107.122246	124.477646	4.401882	0.000000	-2.371378	0.000000	0.000000	0.000000	1.001300	0.200938	-0.310645	0.000000	0.000000	4.000000	34.000000	0.000000
2169.463662	0.033098	0.559243	0.239832	86.573830	107.122246	124.477646	4.401882	0.000000	-2.371378	0.000000	0.000000	0.000000	1.001300	0.200938	-0.310645	0.000000	0.000000	4.000000	34.000000	0.000000
2169.466995	0.033098	0.559243	0.239832	86.573830	107.122246	124.477646	4.401882	0.000000	-2.371378	0.000000	0.000000	0.000000	1.001300	0.200938	-0.310645	0.000000	0.000000	4.000000	34.000000	0.000000
2169.470329	0.036787	0.559885	0.238716	88.068115	102.231400	118.717995	4.371888	0.000000	-2.426231	0.000000	0.000000	0.000000	1.106790	0.192541	-0.335033	0.000000	0.000000	4.000000	34.000000	0.000000
2169.473662	0.036787	0.559885	0.238716	88.068115	102.231400	118.717995	4.371888	0.000000	-2.426231	0.000000	0.000000	0.000000	1.106790	0.192541	-0.335033	0.000000	0.000000	4.000000	34.000000	0.000000
2169.476995	0.036787	0.559885	0.238716	88.068115	102.231400	118.717995	4.371888	0.000000	-2.426231	0.000000	0.000000	0.000000	1.106790	0.192541	-0.335033	0.000000	0.000000	4.000000	34.000000	0.000000
2169.480329	0.040493	0.560510	0.237481	89.531860	48.048775	63.947968	4.338252	0.000000	-2.485874	0.000000	0.000000	0.000000	1.111689	0.187677	-0.370412	0.000000	0.000000	4.000000	34.000000	0.000000
2169.483662	0.040493	0.560510	0.237481	89.531860	48.048775	63.947968	4.338252	0.000000	-2.485874	0.000000	0.000000	0.000000	1.111689	0.187677	-0.370412	0.000000	0.000000	4.000000	34.000000	0.000000
2169.486995	0.040493	0.560510	0.237481	89.531860	48.048775	63.947968	4.338252	0.000000	-2.485874	0.000000	0.000000	0.000000	1.111689	0.187677	-0.370412	0.000000	0.000000	4.000000	34.000000	0.000000
2169.490329	0.044477	0.561103	0.236129	88.641022	-57.331104	-41.404896	4.303338	0.000000	-2.545837	0.000000	0.000000	0.000000	1.195369	0.177716	-0.405509	0.000000	0.000000	4.000000	34.000000	0.000000
2169.493662	0.044477	0.561103	0.236129	88.641022	-57.331104	-41.404896	4.303338	0.000000	-2.545837	0.000000	0.000000	0.000000	1.195369	0.177716	-0.405509	0.000000	0.000000	4.000000	34.000000	0.000000
2169.496995	0.044477	0.561103	0.236129	88.641022	-57.331104	-41.404896	4.303338	0.000000	-2.545837	0.000000	0.000000	0.000000	1.195369	0.177716	-0.405509	0.000000	0.000000	4.000000	34.000000	0.000000
2169.500329	0.048704	0.561700	0.234652	87.040115	-64.352043	-47.978329	4.264993	0.000000	-2.609565	0.000000	0.000000	0.000000	1.268098	0.179052	-0.443201	0.000000	0.000000	4.000000	34.000000	0.000000
2169.503662	0.048704	0.561700	0.234652	87.040115	-64.352043	-47.978329	4.264993	0.000000	-2.609565	0.000000	0.000000	0.000000	1.268098	0.179052	-0.443201	0.000000	0.000000	4.000000	34.000000	0.000000
2169.506995	0.048704	0.561700	0.234652	87.040115	-64.352043	-47.978329	4.264993	0.000000	-2.609565	0.000000	0.000000	0.000000	1.268098	0.179052	-0.443201	0.000000	0.000000	4.000000	34.000000	0.000000
2169.510329	0.052849	0.562256	0.233157	85.500504	-66.318726	-49.475155	4.223351	0.000000	-2.676435	0.000000	0.000000	0.000000	1.243507	0.166869	-0.448555	0.000000	0.000000	4.000000	34.000000	0.000000
2169.513662	0.052849	0.562256	0.233157	85.500504	-66.318726	-49.475155	4.223351	0.000000	-2.676435	0.000000	0.000000	0.000000	1.243507	0.166869	-0.448555	0.000000	0.000000	4.000000	34.000000	0.000000
2169.516995	0.052849	0.562256	0.233157	85.500504	-66.318726	-49.475155	4.223351	0.000000	-2.676435	0.000000	0.000000	0.000000	1.243507	0.166869	-0.448555	0.000000	0.000000	4.000000	34.000000	0.000000
2169.520329	0.057173	0.562788	0.231605	84.088318	-66.994270	-49.638325	4.181553	0.000000	-2.741279	0.000000	0.000000	0.000000	1.297027	0.159650	-0.465592	0.000000	0.000000	4.000000	34.000000	0.000000
2169.523662	0.057173	0.562788	0.231605	84.088318	-66.994270	-49.638325	4.181553	0.000000	-2.741279	0.000000	0.000000	0.000000	1.297027	0.159650	-0.465592	0.000000	0.000000	4.000000	34.000000	0.000000
2169.526995	0.057173	0.562788	0.231605	84.088318	-66.994270	-49.638325	4.181553	0.000000	-2.741279	0.000000	0.000000	0.000000	1.297027	0.159650	-0.465592	0.000000	0.000000	4.000000	34.000000	0.000000
2169.530329	0.061672	0.563275	0.229979	82.843109	-67.190651	-49.353233	4.137277	0.000000	-2.807659	0.000000	0.000000	0.000000	1.349654	0.146068	-0.487601	0.000000	0.000000	4.000000	34.000000	0.000000
2169.533662	0.061672	0.563275	0.229979	82.843109	-67.190651	-49.353233	4.137277	0.000000	-2.807659	0.000000	0.000000	0.000000	1.349654	0.146068	-0.487601	0.000000	0.000000	4.000000	34.000000	0.000000
2169.536995	0.061672	0.563275	0.229979	82.843109	-67.190651	-49.353233	4.137277	0.000000	-2.807659	0.000000	0.000000	0.000000	1.349654	0.146068	-0.487601	0.000000	0.000000	4.000000	34.000000	0.000000
2169.540329	0.066248	0.563700	0.228305	81.809135	-67.066612	-48.995037	4.090419	0.000000	-2.875495	0.000000	0.000000	0.000000	1.372892	0.127583	-0.502243	0.000000	0.000000	4.000000	34.000000	0.000000
2169.543662	0.066248	0.563700	0.228305	81.809135	-67.066612	-48.995037	4.090419	0.000000	-2.875495	0.000000	0.000000	0.000000	1.372892	0.127583	-0.502243	0.000000	0.000000	4.000000	34.000000	0.000000
2169.546995	0.066248	0.563700	0.228305	81.809135	-67.066612	-48.995037	4.090419	0.000000	-2.875495	0.000000	0.000000	0.000000	1.372892	0.127583	-0.502243	0.000000	0.000000	4.000000	34.000000	0.000000
2169.550329	0.071094	0.564043	0.226547	80.987770	-66.859367	-48.893032	4.041931	0.000000	-2.943263	0.000000	0.000000	0.000000	1.453812	0.102813	-0.527393	0.000000	0.000000	4.000000	34.000000	0.000000
2169.553662	0.071094	0.564043	0.226547	80.987770	-66.859367	-48.893032	4.041931	0.000000	-2.943263	0.000000	0.000000	0.000000	1.453812	0.102813	-0.527393	0.000000	0.000000	4.000000	34.000000	0.000000
2169.556995	0.071094	0.564043	0.226547	80.987770	-66.859367	-48.893032	4.041931	0.000000	-2.943263	0.000000	0.000000	0.000000	1.453812	0.102813	-0.527393	0.000000	0.000000	4.000000	34.000000	0.000000
2169.560329	0.076043	0.564320	0.224699	80.309334	-66.689537	-48.988525	3.989973	0.000000	-3.013323	0.000000	0.000000	0.000000	1.484640	0.082996	-0.554589	0.000000	0.000000	4.000000	34.000000	0.000000
2169.563662	0.076043	0.564320	0.224699	80.309334	-66.689537	-48.988525	3.989973	0.000000	-3.013323	0.000000	0.000000	0.000000	1.484640	0.082996	-0.554589	0.000000	0.000000	4.000000	34.000000	0.000000
2169.566995	0.076043	0.564320	0.224699	80.309334	-66.689537	-48.988525	3.989973	0.000000	-3.013323	0.000000	0.000000	0.000000	1.484640	0.082996	-0.554589	0.000000	0.000000	4.000000	34.000000	0.000000
2169.570329	0.081032	0.564498	0.222802	79.662422	-66.678101	-48.971584	3.935895	0.000000	-3.083622	0.000000	0.000000	0.000000	1.496766	0.053530	-0.568957	0.000000	0.000000	4.000000	34.000000	0.000000
2169.573662	0.081032	0.564498	0.222802	79.662422	-66.678101	-48.971584	3.935895	0.000000	-3.083622	0.000000	0.000000	0.000000	1.496766	0.053530	-0.568957	0.000000	0.000000	4.000000	34.000000	0.000000
2169.576995	0.081032	0.564498	0.222802	79.662422	-66.678101	-48.971584	3.935895	0.000000	-3.083622	0.000000	0.000000	0.000000	1.496766	0.053530	-0.568957	0.000000	0.000000	4.000000	34.000000	0.000000
2169.580329	0.086058	0.564632	0.220832	78.988495	-66.919983	-48.910412	3.880526	0.000000	-3.153018	0.000000	0.000000	0.000000	1.507678	0.040222	-0.591103	0.000000	0.000000	4.000000	34.000000	0.000000
2169.583662	0.086058	0.564632	0.220832	78.988495	-66.919983	-48.910412	3.880526	0.000000	-3.153018	0.000000	0.000000	0.000000	1.507678	0.040222	-0.591103	0.000000	0.000000	4.000000	34.000000	0.000000
2169.586995	0.086058	0.564632	0.220832	78.988495	-66.919983	-48.910412	3.880526	0.000000	-3.153018	0.000000	0.000000	0.000000	1.507678	0.040222	-0.591103	0.000000	0.000000	4.000000	34.000000	0.000000
2169.590329	0.091061	0.564711	0.218846	78.263199	-67.308846	-49.097229	3.823755	0.000000	-3.221630	0.000000	0.000000	0.000000	1.500940	0.023682	-0.595741	0.000000	0.000000	4.000000	34.000000	0.000000
2169.593662	0.091061	0.564711	0.218846	78.263199	-67.308846	-49.097229	3.823755	0.000000	-3.221630	0.000000	0.000000	0.000000	1.500940	0.023682	-0.595741	0.000000	0.000000	4.000000	34.000000	0.000000
2169.596995	0.091061	0.564711	0.218846	78.263199	-67.308846	-49.097229	3.823755	0.000000	-3.221630	0.000000	0.000000	0.000000	1.500940	0.023682	-0.595741	0.000000	0.000000	4.000000	34.000000	0.000000
2169.600329	0.095978	0.564735	0.216854	77.528770	-67.753700	-49.373280	3.766545	0.000000	-3.288334	0.000000	0.000000	0.000000	1.475073	0.007240	-0.597537	0.000000	0.000000	4.000000	34.000000	0.000000
2169.603662	0.095978	0.564735	0.216854	77.528770	-67.753700	-49.373280	3.766545	0.000000	-3.288334	0.000000	0.000000	0.000000	1.475073	0.007240	-0.597537	0.000000	0.000000	4.000000	34.000000	0.000000
2169.606995	0.095978	0.564735	0.216854	77.528770	-67.753700	-49.373280	3.766545	0.000000	-3.288334	0.000000	0.000000	0.000000	1.475073	0.007240	-0.597537	0.000000	0.000000	4.000000	34.000000	0.000000
2169.610329	0.100881	0.564694	0.214900	76.902107	-68.048035	-49.625294	3.709583	0.000000	-3.352461	0.000000	0.000000	0.000000	1.470892	-0.012362	-0.586362	0.000000	0.000000	4.000000	34.000000	0.000000
2169.613662	0.100881	0.564694	0.214900	76.902107	-68.048035	-49.625294	3.709583	0.000000	-3.352461	0.000000	0.000000	0.000000	1.470892	-0.012362	-0.586362	0.000000	0.000000	4.000000	34.000000	0.000000
2169.616995	0.100881	0.564694	0.214900	76.902107	-68.048035	-49.625294	3.709583	0.000000	-3.352461	0.000000	0.000000	0.000000	1.470892	-0.012362	-0.586362	0.000000	0.000000	4.000000	34.000000	0.000000
2169.620329	0.105683	0.564614	0.213043	76.584755	-68.142769	-49.698425	3.652668	0.000000	-3.414384	0.000000	0.000000	0.000000	1.440667	-0.023901	-0.556929	0.000000	0.000000	4.000000	34.000000	0.000000
2169.623662	0.105683	0.564614	0.213043	76.584755	-68.142769	-49.698425	3.652668	0.000000	-3.414384	0.000000	0.000000	0.000000	1.440667	-0.023901	-0.556929	0.000000	0.000000	4.000000	34.000000	0.000000
2169.626995	0.105683	0.564614	0.213043	76.584755	-68.142769	-49.698425	3.652668	0.000000	-3.414384	0.000000	0.000000	0.000000	1.440667	-0.023901	-0.556929	0.000000	0.000000	4.000000	34.000000	0.000000
2169.630329	0.110444	0.564470	0.211232	76.657730	-68.103554	-49.530514	3.597126	0.000000	-3.472849	0.000000	0.000000	0.000000	1.428221	-0.043206	-0.543493	0.000000	0.000000	4.000000	34.000000	0.000000
2169.633662	0.110444	0.564470	0.211232	76.657730	-68.103554	-49.530514	3.597126	0.000000	-3.472849	0.000000	0.000000	0.000000	1.428221	-0.043206	-0.543493	0.000000	0.000000	4.000000	34.000000	0.000000
2169.636995	0.110444	0.564470	0.211232	76.657730	-68.103554	-49.530514	3.597126	0.000000	-3.472849	0.000000	0.000000	0.000000	1.428221	-0.043206	-0.543493	0.000000	0.000000	4.000000	34.000000	0.000000
2169.640329	0.115112	0.564273	0.209541	76.906326	-67.999474	-48.652821	3.542135	0.000000	-3.528920	0.000000	0.000000	0.000000	1.400630	-0.059295	-0.507172	0.000000	0.000000	4.000000	34.000000	0.000000
2169.643662	0.115112	0.564273	0.209541	76.906326	-67.999474	-48.652821	3.542135	0.000000	-3.528920	0.000000	0.000000	0.000000	1.400630	-0.059295	-0.507172	0.000000	0.000000	4.000000	34.000000	0.000000
2169.646995	0.115112	0.564273	0.209541	76.906326	-67.999474	-48.652821	3.542135	0.000000	-3.528920	0.000000	0.000000	0.000000	1.400630	-0.059295	-0.507172	0.000000	0.000000	4.000000	34.000000	0.000000
2169.650329	0.119737	0.564043	0.207860	77.282745	-67.898582	-47.339722	3.488849	0.000000	-3.581610	0.000000	0.000000	0.000000	1.387537	-0.068848	-0.504292	0.000000	0.000000	4.000000	34.000000	0.000000
2169.653662	0.119737	0.564043	0.207860	77.282745	-67.898582	-47.339722	3.488849	0.000000	-3.581610	0.000000	0.000000	0.000000	1.387537	-0.068848	-0.504292	0.000000	0.000000	4.000000	34.000000	0.000000
2169.656995	0.119737	0.564043	0.207860	77.282745	-67.898582	-47.339722	3.488849	0.000000	-3.581610	0.000000	0.000000	0.000000	1.387537	-0.068848	-0.504292	0.000000	0.000000	4.000000	34.000000	0.000000
2169.660329	0.124344	0.563814	0.206146	77.707016	-67.834381	-45.963276	3.436002	0.000000	-3.632339	0.000000	0.000000	0.000000	1.382006	-0.068833	-0.514326	0.000000	0.000000	4.000000	34.000000	0.000000
2169.663662	0.124344	0.563814	0.206146	77.707016	-67.834381	-45.963276	3.436002	0.000000	-3.632339	0.000000	0.000000	0.000000	1.382006	-0.068833	-0.514326	0.000000	0.000000	4.000000	34.000000	0.000000
2169.666995	0.124344	0.563814	0.206146	77.707016	-67.834381	-45.963276	3.436002	0.000000	-3.632339	0.000000	0.000000	0.000000	1.382006	-0.068833	-0.514326	0.000000	0.000000	4.000000	34.000000	0.000000
2169.670329	0.128800	0.563579	0.204390	78.135117	-67.999298	-45.158115	3.383052	0.000000	-3.681706	0.000000	0.000000	0.000000	1.336823	-0.070394	-0.526634	0.000000	0.000000	4.000000	34.000000	0.000000
2169.673662	0.128800	0.563579	0.204390	78.135117	-67.999298	-45.158115	3.383052	0.000000	-3.681706	0.000000	0.000000	0.000000	1.336823	-0.070394	-0.526634	0.000000	0.000000	4.000000	34.000000	0.000000
2169.676995	0.128800	0.563579	0.204390	78.135117	-67.999298	-45.158115	3.383052	0.000000	-3.681706	0.000000	0.000000	0.000000	1.336823	-0.070394	-0.526634	0.000000	0.000000	4.000000	34.000000	0.000000
2169.680329	0.133168	0.563339	0.202584	78.543602	-68.746490	-45.365818	3.331025	0.000000	-3.728844	0.000000	0.000000	0.000000	1.310455	-0.071955	-0.541937	0.000000	0.000000	4.000000	34.000000	0.000000
2169.683662	0.133168	0.563339	0.202584	78.543602	-68.746490	-45.365818	3.331025	0.000000	-3.728844	0.000000	0.000000	0.000000	1.310455	-0.071955	-0.541937	0.000000	0.000000	4.000000	34.000000	0.000000
2169.686995	0.133168	0.563339	0.202584	78.543602	-68.746490	-45.365818	3.331025	0.000000	-3.728844	0.000000	0.000000	0.000000	1.310455	-0.071955	-0.541937	0.000000	0.000000	4.000000	34.000000	0.000000
2169.690329	0.137400	0.563100	0.200651	78.962563	-70.018211	-46.067749	3.279314	0.000000	-3.774400	0.000000	0.000000	0.000000	1.269355	-0.071888	-0.579914	0.000000	0.000000	4.000000	34.000000	0.000000
2169.693662	0.137400	0.563100	0.200651	78.962563	-70.018211	-46.067749	3.279314	0.000000	-3.774400	0.000000	0.000000	0.000000	1.269355	-0.071888	-0.579914	0.000000	0.000000	4.000000	34.000000	0.000000
2169.696995	0.137400	0.563100	0.200651	78.962563	-70.018211	-46.067749	3.279314	0.000000	-3.774400	0.000000	0.000000	0.000000	1.269355	-0.071888	-0.579914	0.000000	0.000000	4.000000	34.000000	0.000000
2169.700329	0.141353	0.562797	0.198702	79.438057	-71.502876	-46.714836	3.227594	0.000000	-3.818722	0.000000	0.000000	0.000000	1.185914	-0.090752	-0.584508	0.000000	0.000000	4.000000	34.000000	0.000000
2169.703662	0.141353	0.562797	0.198702	79.438057	-71.502876	-46.714836	3.227594	0.000000	-3.818722	0.000000	0.000000	0.000000	1.185914	-0.090752	-0.584508	0.000000	0.000000	4.000000	34.000000	0.000000
2169.706995	0.141353	0.562797	0.198702	79.438057	-71.502876	-46.714836	3.227594	0.000000	-3.818722	0.000000	0.000000	0.000000	1.185914	-0.090752	-0.584508	0.000000	0.000000	4.000000	34.000000	0.000000
2169.710329	0.145184	0.562526	0.196711	79.996628	-73.053230	-47.344875	3.177978	0.000000	-3.860111	0.000000	0.000000	0.000000	1.149534	-0.081321	-0.597460	0.000000	0.000000	4.000000	34.000000	0.000000
2169.713662	0.145184	0.562526	0.196711	79.996628	-73.053230	-47.344875	3.177978	0.000000	-3.860111	0.000000	0.000000	0.000000	1.149534	-0.081321	-0.597460	0.000000	0.000000	4.000000	34.000000	0.000000
2169.716995	0.145184	0.562526	0.196711	79.996628	-73.053230	-47.344875	3.177978	0.000000	-3.860111	0.000000	0.000000	0.000000	1.149534	-0.081321	-0.597460	0.000000	0.000000	4.000000	34.000000	0.000000
2169.720329	0.148800	0.562229	0.194691	80.680542	-74.560020	-48.187233	3.128936	0.000000	-3.899970	0.000000	0.000000	0.000000	1.084750	-0.089168	-0.605839	0.000000	0.000000	4.000000	34.000000	0.000000
2169.723662	0.148800	0.562229	0.194691	80.680542	-74.560020	-48.187233	3.128936	0.000000	-3.899970	0.000000	0.000000	0.000000	1.084750	-0.089168	-0.605839	0.000000	0.000000	4.000000	34.000000	0.000000
2169.726995	0.148800	0.562229	0.194691	80.680542	-74.560020	-48.187233	3.128936	0.000000	-3.899970	0.000000	0.000000	0.000000	1.084750	-0.089168	-0.605839	0.000000	0.000000	4.000000	34.000000	0.000000
2169.730329	0.152210	0.561968	0.192687	81.506042	-76.212891	-49.493725	3.081327	0.000000	-3.937693	0.000000	0.000000	0.000000	1.022990	-0.078217	-0.601236	0.000000	0.000000	4.000000	34.000000	0.000000
2169.733662	0.152210	0.561968	0.192687	81.506042	-76.212891	-49.493725	3.081327	0.000000	-3.937693	0.000000	0.000000	0.000000	1.022990	-0.078217	-0.601236	0.000000	0.000000	4.000000	34.000000	0.000000
2169.736995	0.152210	0.561968	0.192687	81.506042	-76.212891	-49.493725	3.081327	0.000000	-3.937693	0.000000	0.000000	0.000000	1.022990	-0.078217	-0.601236	0.000000	0.000000	4.000000	34.000000	0.000000
2169.740329	0.155470	0.561738	0.190654	82.444695	-78.064926	-50.996319	3.035467	0.000000	-3.973152	0.000000	0.000000	0.000000	0.977801	-0.068924	-0.609833	0.000000	0.000000	4.000000	34.000000	0.000000
2169.743662	0.155470	0.561738	0.190654	82.444695	-78.064926	-50.996319	3.035467	0.000000	-3.973152	0.000000	0.000000	0.000000	0.977801	-0.068924	-0.609833	0.000000	0.000000	4.000000	34.000000	0.000000
2169.746995	0.155470	0.561738	0.190654	82.444695	-78.064926	-50.996319	3.035467	0.000000	-3.973152	0.000000	0.000000	0.000000	0.977801	-0.068924	-0.609833	0.000000	0.000000	4.000000	34.000000	0.000000
2169.750329	0.158488	0.561503	0.188623	83.426964	-80.193153	-52.636475	2.990478	0.000000	-4.007124	0.000000	0.000000	0.000000	0.905546	-0.070579	-0.609414	0.000000	0.000000	4.000000	34.000000	0.000000
2169.753662	0.158488	0.561503	0.188623	83.426964	-80.193153	-52.636475	2.990478	0.000000	-4.007124	0.000000	0.000000	0.000000	0.905546	-0.070579	-0.609414	0.000000	0.000000	4.000000	34.000000	0.000000
2169.756995	0.158488	0.561503	0.188623	83.426964	-80.193153	-52.636475	2.990478	0.000000	-4.007124	0.000000	0.000000	0.000000	0.905546	-0.070579	-0.609414	0.000000	0.000000	4.000000	34.000000	0.000000
2169.760329	0.161254	0.561272	0.186545	84.349655	-82.627251	-54.467621	2.947312	0.000000	-4.038980	0.000000	0.000000	0.000000	0.829830	-0.069160	-0.623513	0.000000	0.000000	4.000000	34.000000	0.000000
2169.763662	0.161254	0.561272	0.186545	84.349655	-82.627251	-54.467621	2.947312	0.000000	-4.038980	0.000000	0.000000	0.000000	0.829830	-0.069160	-0.623513	0.000000	0.000000	4.000000	34.000000	0.000000
2169.766995	0.161254	0.561272	0.186545	84.349655	-82.627251	-54.467621	2.947312	0.000000	-4.038980	0.000000	0.000000	0.000000	0.829830	-0.069160	-0.623513	0.000000	0.000000	4.000000	34.000000	0.000000
2169.770329	0.163838	0.561052	0.184439	85.134094	-85.601219	-56.885056	2.905517	0.000000	-4.069149	0.000000	0.000000	0.000000	0.775062	-0.066242	-0.631744	0.000000	0.000000	4.000000	34.000000	0.000000
2169.773662	0.163838	0.561052	0.184439	85.134094	-85.601219	-56.885056	2.905517	0.000000	-4.069149	0.000000	0.000000	0.000000	0.775062	-0.066242	-0.631744	0.000000	0.000000	4.000000	34.000000	0.000000
2169.776995	0.163838	0.561052	0.184439	85.134094	-85.601219	-56.885056	2.905517	0.000000	-4.069149	0.000000	0.000000	0.000000	0.775062	-0.066242	-0.631744	0.000000	0.000000	4.000000	34.000000	0.000000
2169.780329	0.166172	0.560799	0.182296	85.788849	-89.219284	-60.000595	2.864731	0.000000	-4.097964	0.000000	0.000000	0.000000	0.700160	-0.075779	-0.642832	0.000000	0.000000	4.000000	34.000000	0.000000
2169.783662	0.166172	0.560799	0.182296	85.788849	-89.219284	-60.000595	2.864731	0.000000	-4.097964	0.000000	0.000000	0.000000	0.700160	-0.075779	-0.642832	0.000000	0.000000	4.000000	34.000000	0.000000
2169.786995	0.166172	0.560799	0.182296	85.788849	-89.219284	-60.000595	2.864731	0.000000	-4.097964	0.000000	0.000000	0.000000	0.700160	-0.075779	-0.642832	0.000000	0.000000	4.000000	34.000000	0.000000
2169.790329	0.168283	0.560494	0.180097	86.359116	-93.128487	-63.395725	2.825307	0.000000	-4.125245	0.000000	0.000000	0.000000	0.633528	-0.091495	-0.659779	0.000000	0.000000	4.000000	34.000000	0.000000
2169.793662	0.168283	0.560494	0.180097	86.359116	-93.128487	-63.395725	2.825307	0.000000	-4.125245	0.000000	0.000000	0.000000	0.633528	-0.091495	-0.659779	0.000000	0.000000	4.000000	34.000000	0.000000
2169.796995	0.168283	0.560494	0.180097	86.359116	-93.128487	-63.395725	2.825307	0.000000	-4.125245	0.000000	0.000000	0.000000	0.633528	-0.091495	-0.659779	0.000000	0.000000	4.000000	34.000000	0.000000
2169.800329	0.170233	0.560173	0.177946	86.971786	-96.664452	-66.563622	2.786785	0.000000	-4.151365	0.000000	0.000000	0.000000	0.585062	-0.096236	-0.645241	0.000000	0.000000	4.000000	34.000000	0.000000
2169.803662	0.170233	0.560173	0.177946	86.971786	-96.664452	-66.563622	2.786785	0.000000	-4.151365	0.000000	0.000000	0.000000	0.585062	-0.096236	-0.645241	0.000000	0.000000	4.000000	34.000000	0.000000
2169.806995	0.170233	0.560173	0.177946	86.971786	-96.664452	-66.563622	2.786785	0.000000	-4.151365	0.000000	0.000000	0.000000	0.585062	-0.096236	-0.645241	0.000000	0.000000	4.000000	34.000000	0.000000
2169.810329	0.172081	0.559909	0.175818	87.755196	-100.187111	-69.780418	2.749817	0.000000	-4.175943	0.000000	0.000000	0.000000	0.554265	-0.079393	-0.638393	0.000000	0.000000	4.000000	34.000000	0.000000
2169.813662	0.172081	0.559909	0.175818	87.755196	-100.187111	-69.780418	2.749817	0.000000	-4.175943	0.000000	0.000000	0.000000	0.554265	-0.079393	-0.638393	0.000000	0.000000	4.000000	34.000000	0.000000
2169.816995	0.172081	0.559909	0.175818	87.755196	-100.187111	-69.780418	2.749817	0.000000	-4.175943	0.000000	0.000000	0.000000	0.554265	-0.079393	-0.638393	0.000000	0.000000	4.000000	34.000000	0.000000
2169.820329	0.173905	0.559710	0.173763	88.726357	-105.248924	-74.426956	2.713706	0.000000	-4.199500	0.000000	0.000000	0.000000	0.547156	-0.059491	-0.616494	0.000000	0.000000	4.000000	34.000000	0.000000
2169.823662	0.173905	0.559710	0.173763	88.726357	-105.248924	-74.426956	2.713706	0.000000	-4.199500	0.000000	0.000000	0.000000	0.547156	-0.059491	-0.616494	0.000000	0.000000	4.000000	34.000000	0.000000
2169.826995	0.173905	0.559710	0.173763	88.726357	-105.248924	-74.426956	2.713706	0.000000	-4.199500	0.000000	0.000000	0.000000	0.547156	-0.059491	-0.616494	0.000000	0.000000	4.000000	34.000000	0.000000
2169.830329	0.175751	0.559588	0.171713	89.639008	-72.855057	-41.574547	2.678450	0.000000	-4.222074	0.000000	0.000000	0.000000	0.553966	-0.036712	-0.614961	0.000000	0.000000	4.000000	34.000000	0.000000
2169.833662	0.175751	0.559588	0.171713	89.639008	-72.855057	-41.574547	2.678450	0.000000	-4.222074	0.000000	0.000000	0.000000	0.553966	-0.036712	-0.614961	0.000000	0.000000	4.000000	34.000000	0.000000
2169.836995	0.175751	0.559588	0.171713	89.639008	-72.855057	-41.574547	2.678450	0.000000	-4.222074	0.000000	0.000000	0.000000	0.553966	-0.036712	-0.614961	0.000000	0.000000	4.000000	34.000000	0.000000
2169.840329	0.177572	0.559511	0.169724	89.175514	85.425720	117.133812	2.643003	0.000000	-4.244354	0.000000	0.000000	0.000000	0.546163	-0.023128	-0.596875	0.000000	0.000000	4.000000	34.000000	0.000000
2169.843662	0.177572	0.559511	0.169724	89.175514	85.425720	117.133812	2.643003	0.000000	-4.244354	0.000000	0.000000	0.000000	0.546163	-0.023128	-0.596875	0.000000	0.000000	4.000000	34.000000	0.000000
2169.846995	0.177572	0.559511	0.169724	89.175514	85.425720	117.133812	2.643003	0.000000	-4.244354	0.000000	0.000000	0.000000	0.546163	-0.023128	-0.596875	0.000000	0.000000	4.000000	34.000000	0.000000
2169.850329	0.179400	0.559427	0.167685	88.362183	76.717186	108.696053	2.608328	0.000000	-4.265750	0.000000	0.000000	0.000000	0.548422	-0.025093	-0.611731	0.000000	0.000000	4.000000	34.000000	0.000000
2169.853662	0.179400	0.559427	0.167685	88.362183	76.717186	108.696053	2.608328	0.000000	-4.265750	0.000000	0.000000	0.000000	0.548422	-0.025093	-0.611731	0.000000	0.000000	4.000000	34.000000	0.000000
2169.856995	0.179400	0.559427	0.167685	88.362183	76.717186	108.696053	2.608328	0.000000	-4.265750	0.000000	0.000000	0.000000	0.548422	-0.025093	-0.611731	0.000000	0.000000	4.000000	34.000000	0.000000
2169.860329	0.181246	0.559307	0.165634	87.873856	69.428673	101.419701	2.572981	0.000000	-4.287163	0.000000	0.000000	0.000000	0.553798	-0.036077	-0.615193	0.000000	0.000000	4.000000	34.000000	0.000000
2169.863662	0.181246	0.559307	0.165634	87.873856	69.428673	101.419701	2.572981	0.000000	-4.287163	0.000000	0.000000	0.000000	0.553798	-0.036077	-0.615193	0.000000	0.000000	4.000000	34.000000	0.000000
2169.866995	0.181246	0.559307	0.165634	87.873856	69.428673	101.419701	2.572981	0.000000	-4.287163	0.000000	0.000000	0.000000	0.553798	-0.036077	-0.615193	0.000000	0.000000	4.000000	34.000000	0.000000
2169.870329	0.183003	0.559104	0.163537	87.623238	61.578800	93.374557	2.537320	0.000000	-4.308364	0.000000	0.000000	0.000000	0.527204	-0.060820	-0.629102	0.000000	0.000000	4.000000	34.000000	0.000000
2169.873662	0.183003	0.559104	0.163537	87.623238	61.578800	93.374557	2.537320	0.000000	-4.308364	0.000000	0.000000	0.000000	0.527204	-0.060820	-0.629102	0.000000	0.000000	4.000000	34.000000	0.000000
2169.876995	0.183003	0.559104	0.163537	87.623238	61.578800	93.374557	2.537320	0.000000	-4.308364	0.000000	0.000000	0.000000	0.527204	-0.060820	-0.629102	0.000000	0.000000	4.000000	34.000000	0.000000
2169.880329	0.184802	0.558880	0.161400	87.389252	56.107693	87.742798	2.501662	0.000000	-4.329167	0.000000	0.000000	0.000000	0.539513	-0.067187	-0.640982	0.000000	0.000000	4.000000	34.000000	0.000000
2169.883662	0.184802	0.558880	0.161400	87.389252	56.107693	87.742798	2.501662	0.000000	-4.329167	0.000000	0.000000	0.000000	0.539513	-0.067187	-0.640982	0.000000	0.000000	4.000000	34.000000	0.000000
2169.886995	0.184802	0.558880	0.161400	87.389252	56.107693	87.742798	2.501662	0.000000	-4.329167	0.000000	0.000000	0.000000	0.539513	-0.067187	-0.640982	0.000000	0.000000	4.000000	34.000000	0.000000
2169.890329	0.186481	0.558574	0.159226	87.175964	52.685440	84.473564	2.465209	0.000000	-4.350029	0.000000	0.000000	0.000000	0.503884	-0.091760	-0.652260	0.000000	0.000000	4.000000	34.000000	0.000000
2169.893662	0.186481	0.558574	0.159226	87.175964	52.685440	84.473564	2.465209	0.000000	-4.350029	0.000000	0.000000	0.000000	0.503884	-0.091760	-0.652260	0.000000	0.000000	4.000000	34.000000	0.000000
2169.896995	0.186481	0.558574	0.159226	87.175964	52.685440	84.473564	2.465209	0.000000	-4.350029	0.000000	0.000000	0.000000	0.503884	-0.091760	-0.652260	0.000000	0.000000	4.000000	34.000000	0.000000
2169.900329	0.187954	0.558313	0.157040	86.997169	50.330692	82.529434	2.429028	0.000000	-4.370334	0.000000	0.000000	0.000000	0.441883	-0.078527	-0.655962	0.000000	0.000000	4.000000	34.000000	0.000000
2169.903662	0.187954	0.558313	0.157040	86.997169	50.330692	82.529434	2.429028	0.000000	-4.370334	0.000000	0.000000	0.000000	0.441883	-0.078527	-0.655962	0.000000	0.000000	4.000000	34.000000	0.000000
2169.906995	0.187954	0.558313	0.157040	86.997169	50.330692	82.529434	2.429028	0.000000	-4.370334	0.000000	0.000000	0.000000	0.441883	-0.078527	-0.655962	0.000000	0.000000	4.000000	34.000000	0.000000
2169.910329	0.189265	0.558120	0.154880	86.840988	49.088257	81.574135	2.393950	0.000000	-4.389647	0.000000	0.000000	0.000000	0.393322	-0.057725	-0.647837	0.000000	0.000000	4.000000	34.000000	0.000000
2169.913662	0.189265	0.558120	0.154880	86.840988	49.088257	81.574135	2.393950	0.000000	-4.389647	0.000000	0.000000	0.000000	0.393322	-0.057725	-0.647837	0.000000	0.000000	4.000000	34.000000	0.000000
2169.916995	0.189265	0.558120	0.154880	86.840988	49.088257	81.574135	2.393950	0.000000	-4.389647	0.000000	0.000000	0.000000	0.393322	-0.057725	-0.647837	0.000000	0.000000	4.000000	34.000000	0.000000
2169.920329	0.190370	0.558092	0.152804	86.686012	49.363361	82.015236	2.360118	0.000000	-4.407929	0.000000	0.000000	0.000000	0.331269	-0.008463	-0.622928	0.000000	0.000000	4.000000	34.000000	0.000000
2169.923662	0.190370	0.558092	0.152804	86.686012	49.363361	82.015236	2.360118	0.000000	-4.407929	0.000000	0.000000	0.000000	0.331269	-0.008463	-0.622928	0.000000	0.000000	4.000000	34.000000	0.000000
2169.926995	0.190370	0.558092	0.152804	86.686012	49.363361	82.015236	2.360118	0.000000	-4.407929	0.000000	0.000000	0.000000	0.331269	-0.008463	-0.622928	0.000000	0.000000	4.000000	34.000000	0.000000
2169.930329	0.191279	0.558143	0.150842	86.527794	50.610092	83.263969	2.328464	0.000000	-4.424732	0.000000	0.000000	0.000000	0.272738	0.015192	-0.588623	0.000000	0.000000	4.000000	34.000000	0.000000
2169.933662	0.191279	0.558143	0.150842	86.527794	50.610092	83.263969	2.328464	0.000000	-4.424732	0.000000	0.000000	0.000000	0.272738	0.015192	-0.588623	0.000000	0.000000	4.000000	34.000000	0.000000
2169.936995	0.191279	0.558143	0.150842	86.527794	50.610092	83.263969	2.328464	0.000000	-4.424732	0.000000	0.000000	0.000000	0.272738	0.015192	-0.588623	0.000000	0.000000	4.000000	34.000000	0.000000
2169.940329	0.192057	0.558292	0.148991	86.380585	52.579376	85.263626	2.299281	0.000000	-4.439967	0.000000	0.000000	0.000000	0.233549	0.044817	-0.555188	0.000000	0.000000	4.000000	34.000000	0.000000
2169.943662	0.192057	0.558292	0.148991	86.380585	52.579376	85.263626	2.299281	0.000000	-4.439967	0.000000	0.000000	0.000000	0.233549	0.044817	-0.555188	0.000000	0.000000	4.000000	34.000000	0.000000
2169.946995	0.192057	0.558292	0.148991	86.380585	52.579376	85.263626	2.299281	0.000000	-4.439967	0.000000	0.000000	0.000000	0.233549	0.044817	-0.555188	0.000000	0.000000	4.000000	34.000000	0.000000
2169.950329	0.192591	0.558450	0.147286	86.248970	54.567924	87.302841	2.272136	0.000000	-4.453920	0.000000	0.000000	0.000000	0.160153	0.047486	-0.511558	0.000000	0.000000	4.000000	34.000000	0.000000
2169.953662	0.192591	0.558450	0.147286	86.248970	54.567924	87.302841	2.272136	0.000000	-4.453920	0.000000	0.000000	0.000000	0.160153	0.047486	-0.511558	0.000000	0.000000	4.000000	34.000000	0.000000
2169.956995	0.192591	0.558450	0.147286	86.248970	54.567924	87.302841	2.272136	0.000000	-4.453920	0.000000	0.000000	0.000000	0.160153	0.047486	-0.511558	0.000000	0.000000	4.000000	34.000000	0.000000
2169.960329	0.192936	0.558598	0.145695	86.153404	56.552544	89.342842	2.248152	0.000000	-4.466074	0.000000	0.000000	0.000000	0.103366	0.044158	-0.477349	0.000000	0.000000	4.000000	34.000000	0.000000
2169.963662	0.192936	0.558598	0.145695	86.153404	56.552544	89.342842	2.248152	0.000000	-4.466074	0.000000	0.000000	0.000000	0.103366	0.044158	-0.477349	0.000000	0.000000	4.000000	34.000000	0.000000
2169.966995	0.192936	0.558598	0.145695	86.153404	56.552544	89.342842	2.248152	0.000000	-4.466074	0.000000	0.000000	0.000000	0.103366	0.044158	-0.477349	0.000000	0.000000	4.000000	34.000000	0.000000
2169.970329	0.193057	0.558659	0.144204	86.115166	58.638546	91.480949	2.226609	0.000000	-4.476852	0.000000	0.000000	0.000000	0.036363	0.018539	-0.447099	0.000000	0.000000	4.000000	34.000000	0.000000
2169.973662	0.193057	0.558659	0.144204	86.115166	58.638546	91.480949	2.226609	0.000000	-4.476852	0.000000	0.000000	0.000000	0.036363	0.018539	-0.447099	0.000000	0.000000	4.000000	34.000000	0.000000
2169.976995	0.193057	0.558659	0.144204	86.115166	58.638546	91.480949	2.226609	0.000000	-4.476852	0.000000	0.000000	0.000000	0.036363	0.018539	-0.447099	0.000000	0.000000	4.000000	34.000000	0.000000
2169.980329	0.192883	0.558645	0.142780	86.102837	61.021320	93.939949	2.207559	0.000000	-4.486277	0.000000	0.000000	0.000000	-0.052303	-0.004325	-0.427204	0.000000	0.000000	4.000000	34.000000	0.000000
2169.983662	0.192883	0.558645	0.142780	86.102837	61.021320	93.939949	2.207559	0.000000	-4.486277	0.000000	0.000000	0.000000	-0.052303	-0.004325	-0.427204	0.000000	0.000000	4.000000	34.000000	0.000000
2169.986995	0.192883	0.558645	0.142780	86.102837	61.021320	93.939949	2.207559	0.000000	-4.486277	0.000000	0.000000	0.000000	-0.052303	-0.004325	-0.427204	0.000000	0.000000	4.000000	34.000000	0.000000
2169.990329	0.192397	0.558563	0.141369	86.030243	64.308281	97.398109	2.191012	0.000000	-4.494382	0.000000	0.000000	0.000000	-0.145518	-0.024479	-0.423395	0.000000	0.000000	4.000000	34.000000	0.000000
2169.993662	0.192397	0.558563	0.141369	86.030243	64.308281	97.398109	2.191012	0.000000	-4.494382	0.000000	0.000000	0.000000	-0.145518	-0.024479	-0.423395	0.000000	0.000000	4.000000	34.000000	0.000000
2169.996995	0.192397	0.558563	0.141369	86.030243	64.308281	97.398109	2.191012	0.000000	-4.494382	0.000000	0.000000	0.000000	-0.145518	-0.024479	-0.423395	0.000000	0.000000	4.000000	34.000000	0.000000
2170.000329	0.191648	0.558443	0.139912	85.826927	68.894859	102.307030	2.176386	0.000000	-4.501482	0.000000	0.000000	0.000000	-0.224931	-0.035998	-0.437127	0.000000	0.000000	4.000000	34.000000	0.000000
2170.003662	0.191648	0.558443	0.139912	85.826927	68.894859	102.307030	2.176386	0.000000	-4.501482	0.000000	0.000000	0.000000	-0.224931	-0.035998	-0.437127	0.000000	0.000000	4.000000	34.000000	0.000000
2170.006995	0.191648	0.558443	0.139912	85.826927	68.894859	102.307030	2.176386	0.000000	-4.501482	0.000000	0.000000	0.000000	-0.224931	-0.035998	-0.437127	0.000000	0.000000	4.000000	34.000000	0.000000
2170.010329	0.190622	0.558313	0.138368	85.465637	74.160271	108.043938	2.162662	0.000000	-4.508091	0.000000	0.000000	0.000000	-0.307636	-0.039041	-0.463118	0.000000	0.000000	4.000000	34.000000	0.000000
2170.013662	0.190622	0.558313	0.138368	85.465637	74.160271	108.043938	2.162662	0.000000	-4.508091	0.000000	0.000000	0.000000	-0.307636	-0.039041	-0.463118	0.000000	0.000000	4.000000	34.000000	0.000000
2170.016995	0.190622	0.558313	0.138368	85.465637	74.160271	108.043938	2.162662	0.000000	-4.508091	0.000000	0.000000	0.000000	-0.307636	-0.039041	-0.463118	0.000000	0.000000	4.000000	34.000000	0.000000
2170.020329	0.189420	0.558269	0.136650	84.973602	79.236061	113.697166	2.149372	0.000000	-4.514443	0.000000	0.000000	0.000000	-0.360741	-0.013299	-0.515560	0.000000	0.000000	4.000000	34.000000	0.000000
2170.023662	0.189420	0.558269	0.136650	84.973602	79.236061	113.697166	2.149372	0.000000	-4.514443	0.000000	0.000000	0.000000	-0.360741	-0.013299	-0.515560	0.000000	0.000000	4.000000	34.000000	0.000000
2170.026995	0.189420	0.558269	0.136650	84.973602	79.236061	113.697166	2.149372	0.000000	-4.514443	0.000000	0.000000	0.000000	-0.360741	-0.013299	-0.515560	0.000000	0.000000	4.000000	34.000000	0.000000
2170.030329	0.188010	0.558255	0.134754	84.442329	83.385696	118.443062	2.134765	0.000000	-4.521369	0.000000	0.000000	0.000000	-0.422811	-0.004189	-0.568789	0.000000	0.000000	4.000000	34.000000	0.000000
2170.033662	0.188010	0.558255	0.134754	84.442329	83.385696	118.443062	2.134765	0.000000	-4.521369	0.000000	0.000000	0.000000	-0.422811	-0.004189	-0.568789	0.000000	0.000000	4.000000	34.000000	0.000000
2170.036995	0.188010	0.558255	0.134754	84.442329	83.385696	118.443062	2.134765	0.000000	-4.521369	0.000000	0.000000	0.000000	-0.422811	-0.004189	-0.568789	0.000000	0.000000	4.000000	34.000000	0.000000
2170.040329	0.186475	0.558250	0.132636	83.977768	86.615906	122.206978	2.118930	0.000000	-4.528812	0.000000	0.000000	0.000000	-0.460575	-0.001488	-0.635256	0.000000	0.000000	4.000000	34.000000	0.000000
2170.043662	0.186475	0.558250	0.132636	83.977768	86.615906	122.206978	2.118930	0.000000	-4.528812	0.000000	0.000000	0.000000	-0.460575	-0.001488	-0.635256	0.000000	0.000000	4.000000	34.000000	0.000000
2170.046995	0.186475	0.558250	0.132636	83.977768	86.615906	122.206978	2.118930	0.000000	-4.528812	0.000000	0.000000	0.000000	-0.460575	-0.001488	-0.635256	0.000000	0.000000	4.000000	34.000000	0.000000
2170.050329	0.184914	0.558278	0.130317	83.671227	88.786263	124.763557	2.100732	0.000000	-4.537282	0.000000	0.000000	0.000000	-0.468365	0.008511	-0.695839	0.000000	0.000000	4.000000	34.000000	0.000000
2170.053662	0.184914	0.558278	0.130317	83.671227	88.786263	124.763557	2.100732	0.000000	-4.537282	0.000000	0.000000	0.000000	-0.468365	0.008511	-0.695839	0.000000	0.000000	4.000000	34.000000	0.000000
2170.056995	0.184914	0.558278	0.130317	83.671227	88.786263	124.763557	2.100732	0.000000	-4.537282	0.000000	0.000000	0.000000	-0.468365	0.008511	-0.695839	0.000000	0.000000	4.000000	34.000000	0.000000
2170.060329	0.183240	0.558283	0.127908	83.582649	88.941696	125.109398	2.079726	0.000000	-4.546948	0.000000	0.000000	0.000000	-0.502059	0.001519	-0.722645	0.000000	0.000000	4.000000	34.000000	0.000000
2170.063662	0.183240	0.558283	0.127908	83.582649	88.941696	125.109398	2.079726	0.000000	-4.546948	0.000000	0.000000	0.000000	-0.502059	0.001519	-0.722645	0.000000	0.000000	4.000000	34.000000	0.000000
2170.066995	0.183240	0.558283	0.127908	83.582649	88.941696	125.109398	2.079726	0.000000	-4.546948	0.000000	0.000000	0.000000	-0.502059	0.001519	-0.722645	0.000000	0.000000	4.000000	34.000000	0.000000
2170.070329	0.181564	0.558210	0.125462	83.536469	86.420578	122.700470	2.057837	0.000000	-4.556897	0.000000	0.000000	0.000000	-0.503040	-0.022047	-0.733843	0.000000	0.000000	4.000000	34.000000	0.000000
2170.073662	0.181564	0.558210	0.125462	83.536469	86.420578	122.700470	2.057837	0.000000	-4.556897	0.000000	0.000000	0.000000	-0.503040	-0.022047	-0.733843	0.000000	0.000000	4.000000	34.000000	0.000000
2170.076995	0.181564	0.558210	0.125462	83.536469	86.420578	122.700470	2.057837	0.000000	-4.556897	0.000000	0.000000	0.000000	-0.503040	-0.022047	-0.733843	0.000000	0.000000	4.000000	34.000000	0.000000
2170.080329	0.179939	0.558059	0.122961	83.401176	82.233780	118.641769	2.035057	0.000000	-4.567116	0.000000	0.000000	0.000000	-0.487491	-0.045354	-0.750283	0.000000	0.000000	4.000000	34.000000	0.000000
2170.083662	0.179939	0.558059	0.122961	83.401176	82.233780	118.641769	2.035057	0.000000	-4.567116	0.000000	0.000000	0.000000	-0.487491	-0.045354	-0.750283	0.000000	0.000000	4.000000	34.000000	0.000000
2170.086995	0.179939	0.558059	0.122961	83.401176	82.233780	118.641769	2.035057	0.000000	-4.567116	0.000000	0.000000	0.000000	-0.487491	-0.045354	-0.750283	0.000000	0.000000	4.000000	34.000000	0.000000
2170.090329	0.178263	0.557785	0.120366	83.206444	77.636589	114.179413	2.010785	0.000000	-4.577854	0.000000	0.000000	0.000000	-0.502807	-0.082001	-0.778480	0.000000	0.000000	4.000000	34.000000	0.000000
2170.093662	0.178263	0.557785	0.120366	83.206444	77.636589	114.179413	2.010785	0.000000	-4.577854	0.000000	0.000000	0.000000	-0.502807	-0.082001	-0.778480	0.000000	0.000000	4.000000	34.000000	0.000000
2170.096995	0.178263	0.557785	0.120366	83.206444	77.636589	114.179413	2.010785	0.000000	-4.577854	0.000000	0.000000	0.000000	-0.502807	-0.082001	-0.778480	0.000000	0.000000	4.000000	34.000000	0.000000
2170.100329	0.176492	0.557397	0.117727	82.980659	73.420715	110.108902	1.985056	0.000000	-4.589069	0.000000	0.000000	0.000000	-0.531153	-0.116453	-0.791615	0.000000	0.000000	4.000000	34.000000	0.000000
2170.103662	0.176492	0.557397	0.117727	82.980659	73.420715	110.108902	1.985056	0.000000	-4.589069	0.000000	0.000000	0.000000	-0.531153	-0.116453	-0.791615	0.000000	0.000000	4.000000	34.000000	0.000000
2170.106995	0.176492	0.557397	0.117727	82.980659	73.420715	110.108902	1.985056	0.000000	-4.589069	0.000000	0.000000	0.000000	-0.531153	-0.116453	-0.791615	0.000000	0.000000	4.000000	34.000000	0.000000
2170.110329	0.174592	0.556974	0.115020	82.735825	69.737206	106.583488	1.958774	0.000000	-4.600348	0.000000	0.000000	0.000000	-0.570107	-0.126938	-0.812001	0.000000	0.000000	4.000000	34.000000	0.000000
2170.113662	0.174592	0.556974	0.115020	82.735825	69.737206	106.583488	1.958774	0.000000	-4.600348	0.000000	0.000000	0.000000	-0.570107	-0.126938	-0.812001	0.000000	0.000000	4.000000	34.000000	0.000000
2170.116995	0.174592	0.556974	0.115020	82.735825	69.737206	106.583488	1.958774	0.000000	-4.600348	0.000000	0.000000	0.000000	-0.570107	-0.126938	-0.812001	0.000000	0.000000	4.000000	34.000000	0.000000
2170.120329	0.172552	0.556542	0.112302	82.472618	66.774673	103.819382	1.931763	0.000000	-4.611756	0.000000	0.000000	0.000000	-0.612057	-0.129728	-0.815444	0.000000	0.000000	4.000000	34.000000	0.000000
2170.123662	0.172552	0.556542	0.112302	82.472618	66.774673	103.819382	1.931763	0.000000	-4.611756	0.000000	0.000000	0.000000	-0.612057	-0.129728	-0.815444	0.000000	0.000000	4.000000	34.000000	0.000000
2170.126995	0.172552	0.556542	0.112302	82.472618	66.774673	103.819382	1.931763	0.000000	-4.611756	0.000000	0.000000	0.000000	-0.612057	-0.129728	-0.815444	0.000000	0.000000	4.000000	34.000000	0.000000
2170.130329	0.170468	0.556158	0.109592	82.162659	64.623940	101.946869	1.904839	0.000000	-4.622941	0.000000	0.000000	0.000000	-0.625043	-0.115208	-0.813031	0.000000	0.000000	4.000000	34.000000	0.000000
2170.133662	0.170468	0.556158	0.109592	82.162659	64.623940	101.946869	1.904839	0.000000	-4.622941	0.000000	0.000000	0.000000	-0.625043	-0.115208	-0.813031	0.000000	0.000000	4.000000	34.000000	0.000000
2170.136995	0.170468	0.556158	0.109592	82.162659	64.623940	101.946869	1.904839	0.000000	-4.622941	0.000000	0.000000	0.000000	-0.625043	-0.115208	-0.813031	0.000000	0.000000	4.000000	34.000000	0.000000
2170.140329	0.168372	0.555757	0.106892	81.786926	63.261486	100.960793	1.877686	0.000000	-4.634037	0.000000	0.000000	0.000000	-0.628797	-0.120225	-0.809978	0.000000	0.000000	4.000000	34.000000	0.000000
2170.143662	0.168372	0.555757	0.106892	81.786926	63.261486	100.960793	1.877686	0.000000	-4.634037	0.000000	0.000000	0.000000	-0.628797	-0.120225	-0.809978	0.000000	0.000000	4.000000	34.000000	0.000000
2170.146995	0.168372	0.555757	0.106892	81.786926	63.261486	100.960793	1.877686	0.000000	-4.634037	0.000000	0.000000	0.000000	-0.628797	-0.120225	-0.809978	0.000000	0.000000	4.000000	34.000000	0.000000
2170.150329	0.166263	0.555372	0.104197	81.389931	62.539097	100.681068	1.850138	0.000000	-4.645103	0.000000	0.000000	0.000000	-0.632879	-0.115567	-0.808466	0.000000	0.000000	4.000000	34.000000	0.000000
2170.153662	0.166263	0.555372	0.104197	81.389931	62.539097	100.681068	1.850138	0.000000	-4.645103	0.000000	0.000000	0.000000	-0.632879	-0.115567	-0.808466	0.000000	0.000000	4.000000	34.000000	0.000000
2170.156995	0.166263	0.555372	0.104197	81.389931	62.539097	100.681068	1.850138	0.000000	-4.645103	0.000000	0.000000	0.000000	-0.632879	-0.115567	-0.808466	0.000000	0.000000	4.000000	34.000000	0.000000
2170.160329	0.164168	0.554970	0.101505	80.995857	62.218857	100.846367	1.822113	0.000000	-4.656168	0.000000	0.000000	0.000000	-0.628417	-0.120446	-0.807739	0.000000	0.000000	4.000000	34.000000	0.000000
2170.163662	0.164168	0.554970	0.101505	80.995857	62.218857	100.846367	1.822113	0.000000	-4.656168	0.000000	0.000000	0.000000	-0.628417	-0.120446	-0.807739	0.000000	0.000000	4.000000	34.000000	0.000000
2170.166995	0.164168	0.554970	0.101505	80.995857	62.218857	100.846367	1.822113	0.000000	-4.656168	0.000000	0.000000	0.000000	-0.628417	-0.120446	-0.807739	0.000000	0.000000	4.000000	34.000000	0.000000
2170.170329	0.162059	0.554502	0.098812	80.640564	62.278900	101.403267	1.793386	0.000000	-4.667308	0.000000	0.000000	0.000000	-0.632773	-0.140476	-0.807752	0.000000	0.000000	4.000000	34.000000	0.000000
2170.173662	0.162059	0.554502	0.098812	80.640564	62.278900	101.403267	1.793386	0.000000	-4.667308	0.000000	0.000000	0.000000	-0.632773	-0.140476	-0.807752	0.000000	0.000000	4.000000	34.000000	0.000000
2170.176995	0.162059	0.554502	0.098812	80.640564	62.278900	101.403267	1.793386	0.000000	-4.667308	0.000000	0.000000	0.000000	-0.632773	-0.140476	-0.807752	0.000000	0.000000	4.000000	34.000000	0.000000
2170.180329	0.159882	0.553968	0.096034	80.330879	62.555164	102.178909	1.764073	0.000000	-4.678467	0.000000	0.000000	0.000000	-0.653009	-0.160253	-0.833668	0.000000	0.000000	4.000000	34.000000	0.000000
2170.183662	0.159882	0.553968	0.096034	80.330879	62.555164	102.178909	1.764073	0.000000	-4.678467	0.000000	0.000000	0.000000	-0.653009	-0.160253	-0.833668	0.000000	0.000000	4.000000	34.000000	0.000000
2170.186995	0.159882	0.553968	0.096034	80.330879	62.555164	102.178909	1.764073	0.000000	-4.678467	0.000000	0.000000	0.000000	-0.653009	-0.160253	-0.833668	0.000000	0.000000	4.000000	34.000000	0.000000
2170.190329	0.157664	0.553400	0.093255	80.057724	63.103806	103.238846	1.733095	0.000000	-4.690030	0.000000	0.000000	0.000000	-0.665257	-0.170325	-0.833463	0.000000	0.000000	4.000000	34.000000	0.000000
2170.193662	0.157664	0.553400	0.093255	80.057724	63.103806	103.238846	1.733095	0.000000	-4.690030	0.000000	0.000000	0.000000	-0.665257	-0.170325	-0.833463	0.000000	0.000000	4.000000	34.000000	0.000000
2170.196995	0.157664	0.553400	0.093255	80.057724	63.103806	103.238846	1.733095	0.000000	-4.690030	0.000000	0.000000	0.000000	-0.665257	-0.170325	-0.833463	0.000000	0.000000	4.000000	34.000000	0.000000
2170.200329	0.155398	0.552874	0.090446	79.796448	63.869953	104.540916	1.701609	0.000000	-4.701545	0.000000	0.000000	0.000000	-0.679891	-0.157878	-0.842732	0.000000	0.000000	4.000000	34.000000	0.000000
2170.203662	0.155398	0.552874	0.090446	79.796448	63.869953	104.540916	1.701609	0.000000	-4.701545	0.000000	0.000000	0.000000	-0.679891	-0.157878	-0.842732	0.000000	0.000000	4.000000	34.000000	0.000000
2170.206995	0.155398	0.552874	0.090446	79.796448	63.869953	104.540916	1.701609	0.000000	-4.701545	0.000000	0.000000	0.000000	-0.679891	-0.157878	-0.842732	0.000000	0.000000	4.000000	34.000000	0.000000
2170.210329	0.153084	0.552531	0.087704	79.530876	64.753105	105.951401	1.669116	0.000000	-4.713178	0.000000	0.000000	0.000000	-0.694290	-0.102799	-0.822805	0.000000	0.000000	4.000000	34.000000	0.000000
2170.213662	0.153084	0.552531	0.087704	79.530876	64.753105	105.951401	1.669116	0.000000	-4.713178	0.000000	0.000000	0.000000	-0.694290	-0.102799	-0.822805	0.000000	0.000000	4.000000	34.000000	0.000000
2170.216995	0.153084	0.552531	0.087704	79.530876	64.753105	105.951401	1.669116	0.000000	-4.713178	0.000000	0.000000	0.000000	-0.694290	-0.102799	-0.822805	0.000000	0.000000	4.000000	34.000000	0.000000
2170.220329	0.150790	0.552364	0.085072	79.272667	65.730316	107.234032	1.637180	0.000000	-4.724367	0.000000	0.000000	0.000000	-0.688061	-0.050169	-0.789566	0.000000	0.000000	4.000000	34.000000	0.000000
2170.223662	0.150790	0.552364	0.085072	79.272667	65.730316	107.234032	1.637180	0.000000	-4.724367	0.000000	0.000000	0.000000	-0.688061	-0.050169	-0.789566	0.000000	0.000000	4.000000	34.000000	0.000000
2170.226995	0.150790	0.552364	0.085072	79.272667	65.730316	107.234032	1.637180	0.000000	-4.724367	0.000000	0.000000	0.000000	-0.688061	-0.050169	-0.789566	0.000000	0.000000	4.000000	34.000000	0.000000
2170.230329	0.148526	0.552407	0.082584	79.038849	66.671234	108.519760	1.606179	0.000000	-4.734997	0.000000	0.000000	0.000000	-0.679168	0.012988	-0.746154	0.000000	0.000000	4.000000	34.000000	0.000000
2170.233662	0.148526	0.552407	0.082584	79.038849	66.671234	108.519760	1.606179	0.000000	-4.734997	0.000000	0.000000	0.000000	-0.679168	0.012988	-0.746154	0.000000	0.000000	4.000000	34.000000	0.000000
2170.236995	0.148526	0.552407	0.082584	79.038849	66.671234	108.519760	1.606179	0.000000	-4.734997	0.000000	0.000000	0.000000	-0.679168	0.012988	-0.746154	0.000000	0.000000	4.000000	34.000000	0.000000
2170.240329	0.146344	0.552628	0.080235	78.846977	67.606720	109.749069	1.576711	0.000000	-4.744890	0.000000	0.000000	0.000000	-0.654658	0.066400	-0.704855	0.000000	0.000000	4.000000	34.000000	0.000000
2170.243662	0.146344	0.552628	0.080235	78.846977	67.606720	109.749069	1.576711	0.000000	-4.744890	0.000000	0.000000	0.000000	-0.654658	0.066400	-0.704855	0.000000	0.000000	4.000000	34.000000	0.000000
2170.246995	0.146344	0.552628	0.080235	78.846977	67.606720	109.749069	1.576711	0.000000	-4.744890	0.000000	0.000000	0.000000	-0.654658	0.066400	-0.704855	0.000000	0.000000	4.000000	34.000000	0.000000
2170.250329	0.144231	0.552941	0.077982	78.731102	68.432617	110.586967	1.548451	0.000000	-4.754188	0.000000	0.000000	0.000000	-0.634010	0.093647	-0.675977	0.000000	0.000000	4.000000	34.000000	0.000000
2170.253662	0.144231	0.552941	0.077982	78.731102	68.432617	110.586967	1.548451	0.000000	-4.754188	0.000000	0.000000	0.000000	-0.634010	0.093647	-0.675977	0.000000	0.000000	4.000000	34.000000	0.000000
2170.256995	0.144231	0.552941	0.077982	78.731102	68.432617	110.586967	1.548451	0.000000	-4.754188	0.000000	0.000000	0.000000	-0.634010	0.093647	-0.675977	0.000000	0.000000	4.000000	34.000000	0.000000
2170.260329	0.142226	0.553337	0.075775	78.707153	68.992760	110.773376	1.520832	0.000000	-4.763094	0.000000	0.000000	0.000000	-0.601459	0.118764	-0.661960	0.000000	0.000000	4.000000	34.000000	0.000000
2170.263662	0.142226	0.553337	0.075775	78.707153	68.992760	110.773376	1.520832	0.000000	-4.763094	0.000000	0.000000	0.000000	-0.601459	0.118764	-0.661960	0.000000	0.000000	4.000000	34.000000	0.000000
2170.266995	0.142226	0.553337	0.075775	78.707153	68.992760	110.773376	1.520832	0.000000	-4.763094	0.000000	0.000000	0.000000	-0.601459	0.118764	-0.661960	0.000000	0.000000	4.000000	34.000000	0.000000
2170.270329	0.140318	0.553700	0.073578	78.755310	69.377083	110.640121	1.492803	0.000000	-4.771954	0.000000	0.000000	0.000000	-0.572383	0.109127	-0.659068	0.000000	0.000000	4.000000	34.000000	0.000000
2170.273662	0.140318	0.553700	0.073578	78.755310	69.377083	110.640121	1.492803	0.000000	-4.771954	0.000000	0.000000	0.000000	-0.572383	0.109127	-0.659068	0.000000	0.000000	4.000000	34.000000	0.000000
2170.276995	0.140318	0.553700	0.073578	78.755310	69.377083	110.640121	1.492803	0.000000	-4.771954	0.000000	0.000000	0.000000	-0.572383	0.109127	-0.659068	0.000000	0.000000	4.000000	34.000000	0.000000
2170.280329	0.138465	0.554037	0.071340	78.823837	69.742363	110.645424	1.463781	0.000000	-4.780936	0.000000	0.000000	0.000000	-0.555807	0.101052	-0.671594	0.000000	0.000000	4.000000	34.000000	0.000000
2170.283662	0.138465	0.554037	0.071340	78.823837	69.742363	110.645424	1.463781	0.000000	-4.780936	0.000000	0.000000	0.000000	-0.555807	0.101052	-0.671594	0.000000	0.000000	4.000000	34.000000	0.000000
2170.286995	0.138465	0.554037	0.071340	78.823837	69.742363	110.645424	1.463781	0.000000	-4.780936	0.000000	0.000000	0.000000	-0.555807	0.101052	-0.671594	0.000000	0.000000	4.000000	34.000000	0.000000
2170.290329	0.136735	0.554281	0.069013	78.893028	70.187851	110.953812	1.433053	0.000000	-4.790236	0.000000	0.000000	0.000000	-0.519054	0.073082	-0.698122	0.000000	0.000000	4.000000	34.000000	0.000000
2170.293662	0.136735	0.554281	0.069013	78.893028	70.187851	110.953812	1.433053	0.000000	-4.790236	0.000000	0.000000	0.000000	-0.519054	0.073082	-0.698122	0.000000	0.000000	4.000000	34.000000	0.000000
2170.296995	0.136735	0.554281	0.069013	78.893028	70.187851	110.953812	1.433053	0.000000	-4.790236	0.000000	0.000000	0.000000	-0.519054	0.073082	-0.698122	0.000000	0.000000	4.000000	34.000000	0.000000
2170.300329	0.135084	0.554466	0.066540	78.963844	70.714371	111.537834	1.399342	0.000000	-4.800192	0.000000	0.000000	0.000000	-0.495197	0.055463	-0.741894	0.000000	0.000000	4.000000	34.000000	0.000000
2170.303662	0.135084	0.554466	0.066540	78.963844	70.714371	111.537834	1.399342	0.000000	-4.800192	0.000000	0.000000	0.000000	-0.495197	0.055463	-0.741894	0.000000	0.000000	4.000000	34.000000	0.000000
2170.306995	0.135084	0.554466	0.066540	78.963844	70.714371	111.537834	1.399342	0.000000	-4.800192	0.000000	0.000000	0.000000	-0.495197	0.055463	-0.741894	0.000000	0.000000	4.000000	34.000000	0.000000
2170.310329	0.133543	0.554580	0.063936	79.038414	71.305916	112.171333	1.361730	0.000000	-4.810997	0.000000	0.000000	0.000000	-0.462550	0.034437	-0.781067	0.000000	0.000000	4.000000	34.000000	0.000000
2170.313662	0.133543	0.554580	0.063936	79.038414	71.305916	112.171333	1.361730	0.000000	-4.810997	0.000000	0.000000	0.000000	-0.462550	0.034437	-0.781067	0.000000	0.000000	4.000000	34.000000	0.000000
2170.316995	0.133543	0.554580	0.063936	79.038414	71.305916	112.171333	1.361730	0.000000	-4.810997	0.000000	0.000000	0.000000	-0.462550	0.034437	-0.781067	0.000000	0.000000	4.000000	34.000000	0.000000
2170.320329	0.132110	0.554702	0.061208	79.121872	71.932182	112.842049	1.320248	0.000000	-4.822546	0.000000	0.000000	0.000000	-0.429894	0.036472	-0.818275	0.000000	0.000000	4.000000	34.000000	0.000000
2170.323662	0.132110	0.554702	0.061208	79.121872	71.932182	112.842049	1.320248	0.000000	-4.822546	0.000000	0.000000	0.000000	-0.429894	0.036472	-0.818275	0.000000	0.000000	4.000000	34.000000	0.000000
2170.326995	0.132110	0.554702	0.061208	79.121872	71.932182	112.842049	1.320248	0.000000	-4.822546	0.000000	0.000000	0.000000	-0.429894	0.036472	-0.818275	0.000000	0.000000	4.000000	34.000000	0.000000
2170.330329	0.130857	0.554830	0.058339	79.208160	72.596191	113.512436	1.274939	0.000000	-4.834722	0.000000	0.000000	0.000000	-0.375735	0.038263	-0.860962	0.000000	0.000000	4.000000	34.000000	0.000000
2170.333662	0.130857	0.554830	0.058339	79.208160	72.596191	113.512436	1.274939	0.000000	-4.834722	0.000000	0.000000	0.000000	-0.375735	0.038263	-0.860962	0.000000	0.000000	4.000000	34.000000	0.000000
2170.336995	0.130857	0.554830	0.058339	79.208160	72.596191	113.512436	1.274939	0.000000	-4.834722	0.000000	0.000000	0.000000	-0.375735	0.038263	-0.860962	0.000000	0.000000	4.000000	34.000000	0.000000
2170.340329	0.129769	0.554940	0.055377	79.295700	73.302025	114.180267	1.225011	0.000000	-4.847612	0.000000	0.000000	0.000000	-0.326503	0.033268	-0.888460	0.000000	0.000000	4.000000	34.000000	0.000000
2170.343662	0.129769	0.554940	0.055377	79.295700	73.302025	114.180267	1.225011	0.000000	-4.847612	0.000000	0.000000	0.000000	-0.326503	0.033268	-0.888460	0.000000	0.000000	4.000000	34.000000	0.000000
2170.346995	0.129769	0.554940	0.055377	79.295700	73.302025	114.180267	1.225011	0.000000	-4.847612	0.000000	0.000000	0.000000	-0.326503	0.033268	-0.888460	0.000000	0.000000	4.000000	34.000000	0.000000
2170.350329	0.128862	0.555016	0.052302	79.388931	74.062088	114.947823	1.171515	0.000000	-4.860818	0.000000	0.000000	0.000000	-0.272170	0.022805	-0.922567	0.000000	0.000000	4.000000	34.000000	0.000000
2170.353662	0.128862	0.555016	0.052302	79.388931	74.062088	114.947823	1.171515	0.000000	-4.860818	0.000000	0.000000	0.000000	-0.272170	0.022805	-0.922567	0.000000	0.000000	4.000000	34.000000	0.000000
2170.356995	0.128862	0.555016	0.052302	79.388931	74.062088	114.947823	1.171515	0.000000	-4.860818	0.000000	0.000000	0.000000	-0.272170	0.022805	-0.922567	0.000000	0.000000	4.000000	34.000000	0.000000
2170.360329	0.128061	0.555029	0.049137	79.506523	74.836632	115.695114	1.113933	0.000000	-4.874336	0.000000	0.000000	0.000000	-0.240135	0.003741	-0.949462	0.000000	0.000000	4.000000	34.000000	0.000000
2170.363662	0.128061	0.555029	0.049137	79.506523	74.836632	115.695114	1.113933	0.000000	-4.874336	0.000000	0.000000	0.000000	-0.240135	0.003741	-0.949462	0.000000	0.000000	4.000000	34.000000	0.000000
2170.366995	0.128061	0.555029	0.049137	79.506523	74.836632	115.695114	1.113933	0.000000	-4.874336	0.000000	0.000000	0.000000	-0.240135	0.003741	-0.949462	0.000000	0.000000	4.000000	34.000000	0.000000
2170.370329	0.127330	0.554999	0.045845	79.683632	75.577217	116.340607	1.053109	0.000000	-4.887838	0.000000	0.000000	0.000000	-0.219321	-0.008931	-0.987711	0.000000	0.000000	4.000000	34.000000	0.000000
2170.373662	0.127330	0.554999	0.045845	79.683632	75.577217	116.340607	1.053109	0.000000	-4.887838	0.000000	0.000000	0.000000	-0.219321	-0.008931	-0.987711	0.000000	0.000000	4.000000	34.000000	0.000000
2170.376995	0.127330	0.554999	0.045845	79.683632	75.577217	116.340607	1.053109	0.000000	-4.887838	0.000000	0.000000	0.000000	-0.219321	-0.008931	-0.987711	0.000000	0.000000	4.000000	34.000000	0.000000
2170.380329	0.126661	0.554970	0.042503	79.952026	76.055977	116.608322	0.988427	0.000000	-4.901328	0.000000	0.000000	0.000000	-0.200726	-0.008669	-1.002433	0.000000	0.000000	4.000000	34.000000	0.000000
2170.383662	0.126661	0.554970	0.042503	79.952026	76.055977	116.608322	0.988427	0.000000	-4.901328	0.000000	0.000000	0.000000	-0.200726	-0.008669	-1.002433	0.000000	0.000000	4.000000	34.000000	0.000000
2170.386995	0.126661	0.554970	0.042503	79.952026	76.055977	116.608322	0.988427	0.000000	-4.901328	0.000000	0.000000	0.000000	-0.200726	-0.008669	-1.002433	0.000000	0.000000	4.000000	34.000000	0.000000
2170.390329	0.125965	0.555005	0.039165	80.281387	75.654243	115.883682	0.921530	0.000000	-4.914344	0.000000	0.000000	0.000000	-0.208660	0.010587	-1.001298	0.000000	0.000000	4.000000	34.000000	0.000000
2170.393662	0.125965	0.555005	0.039165	80.281387	75.654243	115.883682	0.921530	0.000000	-4.914344	0.000000	0.000000	0.000000	-0.208660	0.010587	-1.001298	0.000000	0.000000	4.000000	34.000000	0.000000
2170.396995	0.125965	0.555005	0.039165	80.281387	75.654243	115.883682	0.921530	0.000000	-4.914344	0.000000	0.000000	0.000000	-0.208660	0.010587	-1.001298	0.000000	0.000000	4.000000	34.000000	0.000000
2170.400329	0.125271	0.555183	0.035939	80.576607	73.797989	113.654060	0.853893	0.000000	-4.926547	0.000000	0.000000	0.000000	-0.208269	0.053101	-0.967975	0.000000	0.000000	4.000000	34.000000	0.000000
2170.403662	0.125271	0.555183	0.035939	80.576607	73.797989	113.654060	0.853893	0.000000	-4.926547	0.000000	0.000000	0.000000	-0.208269	0.053101	-0.967975	0.000000	0.000000	4.000000	34.000000	0.000000
2170.406995	0.125271	0.555183	0.035939	80.576607	73.797989	113.654060	0.853893	0.000000	-4.926547	0.000000	0.000000	0.000000	-0.208269	0.053101	-0.967975	0.000000	0.000000	4.000000	34.000000	0.000000
2170.410329	0.124692	0.555515	0.032879	80.775673	70.184845	109.631081	0.787718	0.000000	-4.937560	0.000000	0.000000	0.000000	-0.173735	0.099878	-0.917913	0.000000	0.000000	4.000000	34.000000	0.000000
2170.413662	0.124692	0.555515	0.032879	80.775673	70.184845	109.631081	0.787718	0.000000	-4.937560	0.000000	0.000000	0.000000	-0.173735	0.099878	-0.917913	0.000000	0.000000	4.000000	34.000000	0.000000
2170.416995	0.124692	0.555515	0.032879	80.775673	70.184845	109.631081	0.787718	0.000000	-4.937560	0.000000	0.000000	0.000000	-0.173735	0.099878	-0.917913	0.000000	0.000000	4.000000	34.000000	0.000000
2170.420329	0.124181	0.555903	0.029998	80.847450	65.465942	104.487160	0.723939	0.000000	-4.947313	0.000000	0.000000	0.000000	-0.153401	0.116392	-0.864254	0.000000	0.000000	4.000000	34.000000	0.000000
2170.423662	0.124181	0.555903	0.029998	80.847450	65.465942	104.487160	0.723939	0.000000	-4.947313	0.000000	0.000000	0.000000	-0.153401	0.116392	-0.864254	0.000000	0.000000	4.000000	34.000000	0.000000
2170.426995	0.124181	0.555903	0.029998	80.847450	65.465942	104.487160	0.723939	0.000000	-4.947313	0.000000	0.000000	0.000000	-0.153401	0.116392	-0.864254	0.000000	0.000000	4.000000	34.000000	0.000000
2170.430329	0.123737	0.556347	0.027298	80.807518	60.530689	99.129013	0.663154	0.000000	-4.955828	0.000000	0.000000	0.000000	-0.133024	0.133175	-0.810207	0.000000	0.000000	4.000000	34.000000	0.000000
2170.433662	0.123737	0.556347	0.027298	80.807518	60.530689	99.129013	0.663154	0.000000	-4.955828	0.000000	0.000000	0.000000	-0.133024	0.133175	-0.810207	0.000000	0.000000	4.000000	34.000000	0.000000
2170.436995	0.123737	0.556347	0.027298	80.807518	60.530689	99.129013	0.663154	0.000000	-4.955828	0.000000	0.000000	0.000000	-0.133024	0.133175	-0.810207	0.000000	0.000000	4.000000	34.000000	0.000000
2170.440329	0.123332	0.556786	0.024755	80.677025	55.945885	94.152634	0.605546	0.000000	-4.963196	0.000000	0.000000	0.000000	-0.121678	0.131482	-0.762746	0.000000	0.000000	4.000000	34.000000	0.000000
2170.443662	0.123332	0.556786	0.024755	80.677025	55.945885	94.152634	0.605546	0.000000	-4.963196	0.000000	0.000000	0.000000	-0.121678	0.131482	-0.762746	0.000000	0.000000	4.000000	34.000000	0.000000
2170.446995	0.123332	0.556786	0.024755	80.677025	55.945885	94.152634	0.605546	0.000000	-4.963196	0.000000	0.000000	0.000000	-0.121678	0.131482	-0.762746	0.000000	0.000000	4.000000	34.000000	0.000000
2170.450329	0.122939	0.557175	0.022366	80.478081	51.996750	89.872589	0.550849	0.000000	-4.969564	0.000000	0.000000	0.000000	-0.117936	0.116840	-0.716812	0.000000	0.000000	4.000000	34.000000	0.000000
2170.453662	0.122939	0.557175	0.022366	80.478081	51.996750	89.872589	0.550849	0.000000	-4.969564	0.000000	0.000000	0.000000	-0.117936	0.116840	-0.716812	0.000000	0.000000	4.000000	34.000000	0.000000
2170.456995	0.122939	0.557175	0.022366	80.478081	51.996750	89.872589	0.550849	0.000000	-4.969564	0.000000	0.000000	0.000000	-0.117936	0.116840	-0.716812	0.000000	0.000000	4.000000	34.000000	0.000000
2170.460329	0.122521	0.557492	0.020079	80.231613	48.734169	86.352623	0.499107	0.000000	-4.975027	0.000000	0.000000	0.000000	-0.125129	0.094980	-0.685922	0.000000	0.000000	4.000000	34.000000	0.000000
2170.463662	0.122521	0.557492	0.020079	80.231613	48.734169	86.352623	0.499107	0.000000	-4.975027	0.000000	0.000000	0.000000	-0.125129	0.094980	-0.685922	0.000000	0.000000	4.000000	34.000000	0.000000
2170.466995	0.122521	0.557492	0.020079	80.231613	48.734169	86.352623	0.499107	0.000000	-4.975027	0.000000	0.000000	0.000000	-0.125129	0.094980	-0.685922	0.000000	0.000000	4.000000	34.000000	0.000000
2170.470329	0.122091	0.557694	0.017749	80.000305	46.405708	83.850212	0.449352	0.000000	-4.979767	0.000000	0.000000	0.000000	-0.129027	0.060748	-0.699227	0.000000	0.000000	4.000000	34.000000	0.000000
2170.473662	0.122091	0.557694	0.017749	80.000305	46.405708	83.850212	0.449352	0.000000	-4.979767	0.000000	0.000000	0.000000	-0.129027	0.060748	-0.699227	0.000000	0.000000	4.000000	34.000000	0.000000
2170.476995	0.122091	0.557694	0.017749	80.000305	46.405708	83.850212	0.449352	0.000000	-4.979767	0.000000	0.000000	0.000000	-0.129027	0.060748	-0.699227	0.000000	0.000000	4.000000	34.000000	0.000000
2170.480329	0.121665	0.557793	0.015345	79.921143	45.401749	82.743690	0.398308	0.000000	-4.984110	0.000000	0.000000	0.000000	-0.127958	0.029558	-0.721066	0.000000	0.000000	4.000000	34.000000	0.000000
2170.483662	0.121665	0.557793	0.015345	79.921143	45.401749	82.743690	0.398308	0.000000	-4.984110	0.000000	0.000000	0.000000	-0.127958	0.029558	-0.721066	0.000000	0.000000	4.000000	34.000000	0.000000
2170.486995	0.121665	0.557793	0.015345	79.921143	45.401749	82.743690	0.398308	0.000000	-4.984110	0.000000	0.000000	0.000000	-0.127958	0.029558	-0.721066	0.000000	0.000000	4.000000	34.000000	0.000000
2170.490329	0.121212	0.557824	0.012846	80.064964	45.837563	83.140053	0.345305	0.000000	-4.988062	0.000000	0.000000	0.000000	-0.135899	0.009284	-0.749621	0.000000	0.000000	4.000000	34.000000	0.000000
2170.493662	0.121212	0.557824	0.012846	80.064964	45.837563	83.140053	0.345305	0.000000	-4.988062	0.000000	0.000000	0.000000	-0.135899	0.009284	-0.749621	0.000000	0.000000	4.000000	34.000000	0.000000
2170.496995	0.121212	0.557824	0.012846	80.064964	45.837563	83.140053	0.345305	0.000000	-4.988062	0.000000	0.000000	0.000000	-0.135899	0.009284	-0.749621	0.000000	0.000000	4.000000	34.000000	0.000000
2170.500329	0.120752	0.557840	0.010236	80.263962	46.701130	83.983955	0.289873	0.000000	-4.991590	0.000000	0.000000	0.000000	-0.138074	0.004874	-0.783233	0.000000	0.000000	4.000000	34.000000	0.000000
2170.503662	0.120752	0.557840	0.010236	80.263962	46.701130	83.983955	0.289873	0.000000	-4.991590	0.000000	0.000000	0.000000	-0.138074	0.004874	-0.783233	0.000000	0.000000	4.000000	34.000000	0.000000
2170.506995	0.120752	0.557840	0.010236	80.263962	46.701130	83.983955	0.289873	0.000000	-4.991590	0.000000	0.000000	0.000000	-0.138074	0.004874	-0.783233	0.000000	0.000000	4.000000	34.000000	0.000000
2170.510329	0.120287	0.557875	0.007615	80.451920	47.528316	84.783936	0.231584	0.000000	-4.994634	0.000000	0.000000	0.000000	-0.139515	0.010631	-0.786102	0.000000	0.000000	4.000000	34.000000	0.000000
2170.513662	0.120287	0.557875	0.007615	80.451920	47.528316	84.783936	0.231584	0.000000	-4.994634	0.000000	0.000000	0.000000	-0.139515	0.010631	-0.786102	0.000000	0.000000	4.000000	34.000000	0.000000
2170.516995	0.120287	0.557875	0.007615	80.451920	47.528316	84.783936	0.231584	0.000000	-4.994634	0.000000	0.000000	0.000000	-0.139515	0.010631	-0.786102	0.000000	0.000000	4.000000	34.000000	0.000000
2170.520329	0.119795	0.557930	0.004991	80.588524	48.136002	85.377457	0.172743	0.000000	-4.997015	0.000000	0.000000	0.000000	-0.147540	0.016288	-0.787252	0.000000	0.000000	4.000000	34.000000	0.000000
2170.523662	0.119795	0.557930	0.004991	80.588524	48.136002	85.377457	0.172743	0.000000	-4.997015	0.000000	0.000000	0.000000	-0.147540	0.016288	-0.787252	0.000000	0.000000	4.000000	34.000000	0.000000
2170.526995	0.119795	0.557930	0.004991	80.588524	48.136002	85.377457	0.172743	0.000000	-4.997015	0.000000	0.000000	0.000000	-0.147540	0.016288	-0.787252	0.000000	0.000000	4.000000	34.000000	0.000000
2170.530329	0.119258	0.557942	0.002470	80.689873	48.609013	85.846542	0.113508	0.000000	-4.998712	0.000000	0.000000	0.000000	-0.161060	0.003752	-0.756168	0.000000	0.000000	4.000000	34.000000	0.000000
2170.533662	0.119258	0.557942	0.002470	80.689873	48.609013	85.846542	0.113508	0.000000	-4.998712	0.000000	0.000000	0.000000	-0.161060	0.003752	-0.756168	0.000000	0.000000	4.000000	34.000000	0.000000
2170.536995	0.119258	0.557942	0.002470	80.689873	48.609013	85.846542	0.113508	0.000000	-4.998712	0.000000	0.000000	0.000000	-0.161060	0.003752	-0.756168	0.000000	0.000000	4.000000	34.000000	0.000000
2170.540329	0.118699	0.557914	0.000048	80.782578	49.097363	86.348282	0.056333	0.000000	-4.999682	0.000000	0.000000	0.000000	-0.167688	-0.008445	-0.726704	0.000000	0.000000	4.000000	34.000000	0.000000
2170.543662	0.118699	0.557914	0.000048	80.782578	49.097363	86.348282	0.056333	0.000000	-4.999682	0.000000	0.000000	0.000000	-0.167688	-0.008445	-0.726704	0.000000	0.000000	4.000000	34.000000	0.000000
2170.546995	0.118699	0.557914	0.000048	80.782578	49.097363	86.348282	0.056333	0.000000	-4.999682	0.000000	0.000000	0.000000	-0.167688	-0.008445	-0.726704	0.000000	0.000000	4.000000	34.000000	0.000000
2170.550329	0.118130	0.557838	-0.002322	80.866280	49.651154	86.934181	0.001099	0.000000	-5.000000	0.000000	0.000000	0.000000	-0.170717	-0.022948	-0.710906	0.000000	0.000000	4.000000	34.000000	0.000000
2170.553662	0.118130	0.557838	-0.002322	80.866280	49.651154	86.934181	0.001099	0.000000	-5.000000	0.000000	0.000000	0.000000	-0.170717	-0.022948	-0.710906	0.000000	0.000000	4.000000	34.000000	0.000000
2170.556995	0.118130	0.557838	-0.002322	80.866280	49.651154	86.934181	0.001099	0.000000	-5.000000	0.000000	0.000000	0.000000	-0.170717	-0.022948	-0.710906	0.000000	0.000000	4.000000	34.000000	0.000000
2170.560329	0.117532	0.557663	-0.004622	80.942490	50.371925	87.725143	-0.053213	0.000000	-4.999717	0.000000	0.000000	0.000000	-0.179245	-0.052521	-0.690208	0.000000	0.000000	4.000000	34.000000	0.000000
2170.563662	0.117532	0.557663	-0.004622	80.942490	50.371925	87.725143	-0.053213	0.000000	-4.999717	0.000000	0.000000	0.000000	-0.179245	-0.052521	-0.690208	0.000000	0.000000	4.000000	34.000000	0.000000
2170.566995	0.117532	0.557663	-0.004622	80.942490	50.371925	87.725143	-0.053213	0.000000	-4.999717	0.000000	0.000000	0.000000	-0.179245	-0.052521	-0.690208	0.000000	0.000000	4.000000	34.000000	0.000000
2170.570329	0.116954	0.557415	-0.006939	81.002831	51.290199	88.752380	-0.106220	0.000000	-4.998872	0.000000	0.000000	0.000000	-0.173662	-0.074142	-0.695066	0.000000	0.000000	4.000000	34.000000	0.000000
2170.573662	0.116954	0.557415	-0.006939	81.002831	51.290199	88.752380	-0.106220	0.000000	-4.998872	0.000000	0.000000	0.000000	-0.173662	-0.074142	-0.695066	0.000000	0.000000	4.000000	34.000000	0.000000
2170.576995	0.116954	0.557415	-0.006939	81.002831	51.290199	88.752380	-0.106220	0.000000	-4.998872	0.000000	0.000000	0.000000	-0.173662	-0.074142	-0.695066	0.000000	0.000000	4.000000	34.000000	0.000000
2170.580329	0.116413	0.557122	-0.009283	81.052025	52.337925	89.929077	-0.159842	0.000000	-4.997444	0.000000	0.000000	0.000000	-0.162224	-0.087933	-0.703196	0.000000	0.000000	4.000000	34.000000	0.000000
2170.583662	0.116413	0.557122	-0.009283	81.052025	52.337925	89.929077	-0.159842	0.000000	-4.997444	0.000000	0.000000	0.000000	-0.162224	-0.087933	-0.703196	0.000000	0.000000	4.000000	34.000000	0.000000
2170.586995	0.116413	0.557122	-0.009283	81.052025	52.337925	89.929077	-0.159842	0.000000	-4.997444	0.000000	0.000000	0.000000	-0.162224	-0.087933	-0.703196	0.000000	0.000000	4.000000	34.000000	0.000000
2170.590329	0.115887	0.556791	-0.011741	81.105362	53.435902	91.154037	-0.214281	0.000000	-4.995407	0.000000	0.000000	0.000000	-0.157736	-0.099456	-0.737206	0.000000	0.000000	4.000000	34.000000	0.000000
2170.593662	0.115887	0.556791	-0.011741	81.105362	53.435902	91.154037	-0.214281	0.000000	-4.995407	0.000000	0.000000	0.000000	-0.157736	-0.099456	-0.737206	0.000000	0.000000	4.000000	34.000000	0.000000
2170.596995	0.115887	0.556791	-0.011741	81.105362	53.435902	91.154037	-0.214281	0.000000	-4.995407	0.000000	0.000000	0.000000	-0.157736	-0.099456	-0.737206	0.000000	0.000000	4.000000	34.000000	0.000000
2170.600329	0.115347	0.556472	-0.014248	81.187775	54.354801	92.137642	-0.271513	0.000000	-4.992623	0.000000	0.000000	0.000000	-0.161996	-0.095635	-0.752150	0.000000	0.000000	4.000000	34.000000	0.000000
2170.603662	0.115347	0.556472	-0.014248	81.187775	54.354801	92.137642	-0.271513	0.000000	-4.992623	0.000000	0.000000	0.000000	-0.161996	-0.095635	-0.752150	0.000000	0.000000	4.000000	34.000000	0.000000
2170.606995	0.115347	0.556472	-0.014248	81.187775	54.354801	92.137642	-0.271513	0.000000	-4.992623	0.000000	0.000000	0.000000	-0.161996	-0.095635	-0.752150	0.000000	0.000000	4.000000	34.000000	0.000000
2170.610329	0.114820	0.556176	-0.016701	81.301056	55.034386	92.818336	-0.330086	0.000000	-4.989092	0.000000	0.000000	0.000000	-0.158127	-0.088867	-0.735862	0.000000	0.000000	4.000000	34.000000	0.000000
2170.613662	0.114820	0.556176	-0.016701	81.301056	55.034386	92.818336	-0.330086	0.000000	-4.989092	0.000000	0.000000	0.000000	-0.158127	-0.088867	-0.735862	0.000000	0.000000	4.000000	34.000000	0.000000
2170.616995	0.114820	0.556176	-0.016701	81.301056	55.034386	92.818336	-0.330086	0.000000	-4.989092	0.000000	0.000000	0.000000	-0.158127	-0.088867	-0.735862	0.000000	0.000000	4.000000	34.000000	0.000000
2170.620329	0.114275	0.555911	-0.019047	81.397095	55.555717	93.342773	-0.387541	0.000000	-4.984959	0.000000	0.000000	0.000000	-0.163510	-0.079354	-0.703996	0.000000	0.000000	4.000000	34.000000	0.000000
2170.623662	0.114275	0.555911	-0.019047	81.397095	55.555717	93.342773	-0.387541	0.000000	-4.984959	0.000000	0.000000	0.000000	-0.163510	-0.079354	-0.703996	0.000000	0.000000	4.000000	34.000000	0.000000
2170.626995	0.114275	0.555911	-0.019047	81.397095	55.555717	93.342773	-0.387541	0.000000	-4.984959	0.000000	0.000000	0.000000	-0.163510	-0.079354	-0.703996	0.000000	0.000000	4.000000	34.000000	0.000000
2170.630329	0.113719	0.555689	-0.021177	81.421509	55.571472	93.368225	-0.442712	0.000000	-4.980362	0.000000	0.000000	0.000000	-0.166665	-0.066592	-0.639027	0.000000	0.000000	4.000000	34.000000	0.000000
2170.633662	0.113719	0.555689	-0.021177	81.421509	55.571472	93.368225	-0.442712	0.000000	-4.980362	0.000000	0.000000	0.000000	-0.166665	-0.066592	-0.639027	0.000000	0.000000	4.000000	34.000000	0.000000
2170.636995	0.113719	0.555689	-0.021177	81.421509	55.571472	93.368225	-0.442712	0.000000	-4.980362	0.000000	0.000000	0.000000	-0.166665	-0.066592	-0.639027	0.000000	0.000000	4.000000	34.000000	0.000000
2170.640329	0.113170	0.555494	-0.023113	81.377663	55.086681	92.905563	-0.493032	0.000000	-4.975633	0.000000	0.000000	0.000000	-0.164685	-0.058723	-0.580804	0.000000	0.000000	4.000000	34.000000	0.000000
2170.643662	0.113170	0.555494	-0.023113	81.377663	55.086681	92.905563	-0.493032	0.000000	-4.975633	0.000000	0.000000	0.000000	-0.164685	-0.058723	-0.580804	0.000000	0.000000	4.000000	34.000000	0.000000
2170.646995	0.113170	0.555494	-0.023113	81.377663	55.086681	92.905563	-0.493032	0.000000	-4.975633	0.000000	0.000000	0.000000	-0.164685	-0.058723	-0.580804	0.000000	0.000000	4.000000	34.000000	0.000000
2170.650329	0.112640	0.555291	-0.024896	81.314293	54.475883	92.320419	-0.538974	0.000000	-4.970866	0.000000	0.000000	0.000000	-0.159127	-0.060774	-0.534711	0.000000	0.000000	4.000000	34.000000	0.000000
2170.653662	0.112640	0.555291	-0.024896	81.314293	54.475883	92.320419	-0.538974	0.000000	-4.970866	0.000000	0.000000	0.000000	-0.159127	-0.060774	-0.534711	0.000000	0.000000	4.000000	34.000000	0.000000
2170.656995	0.112640	0.555291	-0.024896	81.314293	54.475883	92.320419	-0.538974	0.000000	-4.970866	0.000000	0.000000	0.000000	-0.159127	-0.060774	-0.534711	0.000000	0.000000	4.000000	34.000000	0.000000
2170.660329	0.112101	0.555071	-0.026629	81.261986	53.952965	91.822479	-0.581424	0.000000	-4.966080	0.000000	0.000000	0.000000	-0.161671	-0.065913	-0.519964	0.000000	0.000000	4.000000	34.000000	0.000000
2170.663662	0.112101	0.555071	-0.026629	81.261986	53.952965	91.822479	-0.581424	0.000000	-4.966080	0.000000	0.000000	0.000000	-0.161671	-0.065913	-0.519964	0.000000	0.000000	4.000000	34.000000	0.000000
2170.666995	0.112101	0.555071	-0.026629	81.261986	53.952965	91.822479	-0.581424	0.000000	-4.966080	0.000000	0.000000	0.000000	-0.161671	-0.065913	-0.519964	0.000000	0.000000	4.000000	34.000000	0.000000
2170.670329	0.111579	0.554809	-0.028382	81.249001	53.710781	91.602020	-0.622851	0.000000	-4.961054	0.000000	0.000000	0.000000	-0.156517	-0.078792	-0.526047	0.000000	0.000000	4.000000	34.000000	0.000000
2170.673662	0.111579	0.554809	-0.028382	81.249001	53.710781	91.602020	-0.622851	0.000000	-4.961054	0.000000	0.000000	0.000000	-0.156517	-0.078792	-0.526047	0.000000	0.000000	4.000000	34.000000	0.000000
2170.676995	0.111579	0.554809	-0.028382	81.249001	53.710781	91.602020	-0.622851	0.000000	-4.961054	0.000000	0.000000	0.000000	-0.156517	-0.078792	-0.526047	0.000000	0.000000	4.000000	34.000000	0.000000
2170.680329	0.111061	0.554542	-0.030208	81.282303	53.781902	91.691795	-0.664772	0.000000	-4.955611	0.000000	0.000000	0.000000	-0.155458	-0.079859	-0.547548	0.000000	0.000000	4.000000	34.000000	0.000000
2170.683662	0.111061	0.554542	-0.030208	81.282303	53.781902	91.691795	-0.664772	0.000000	-4.955611	0.000000	0.000000	0.000000	-0.155458	-0.079859	-0.547548	0.000000	0.000000	4.000000	34.000000	0.000000
2170.686995	0.111061	0.554542	-0.030208	81.282303	53.781902	91.691795	-0.664772	0.000000	-4.955611	0.000000	0.000000	0.000000	-0.155458	-0.079859	-0.547548	0.000000	0.000000	4.000000	34.000000	0.000000
2170.690329	0.110527	0.554248	-0.032094	81.353691	54.120495	92.041176	-0.708393	0.000000	-4.949564	0.000000	0.000000	0.000000	-0.160137	-0.088221	-0.565977	0.000000	0.000000	4.000000	34.000000	0.000000
2170.693662	0.110527	0.554248	-0.032094	81.353691	54.120495	92.041176	-0.708393	0.000000	-4.949564	0.000000	0.000000	0.000000	-0.160137	-0.088221	-0.565977	0.000000	0.000000	4.000000	34.000000	0.000000
2170.696995	0.110527	0.554248	-0.032094	81.353691	54.120495	92.041176	-0.708393	0.000000	-4.949564	0.000000	0.000000	0.000000	-0.160137	-0.088221	-0.565977	0.000000	0.000000	4.000000	34.000000	0.000000
2170.700329	0.110006	0.553941	-0.034099	81.454659	54.674709	92.604439	-0.753527	0.000000	-4.942894	0.000000	0.000000	0.000000	-0.156390	-0.092225	-0.601501	0.000000	0.000000	4.000000	34.000000	0.000000
2170.703662	0.110006	0.553941	-0.034099	81.454659	54.674709	92.604439	-0.753527	0.000000	-4.942894	0.000000	0.000000	0.000000	-0.156390	-0.092225	-0.601501	0.000000	0.000000	4.000000	34.000000	0.000000
2170.706995	0.110006	0.553941	-0.034099	81.454659	54.674709	92.604439	-0.753527	0.000000	-4.942894	0.000000	0.000000	0.000000	-0.156390	-0.092225	-0.601501	0.000000	0.000000	4.000000	34.000000	0.000000
2170.710329	0.109445	0.553565	-0.036174	81.565292	55.291206	93.228767	-0.801366	0.000000	-4.935364	0.000000	0.000000	0.000000	-0.168228	-0.112749	-0.622417	0.000000	0.000000	4.000000	34.000000	0.000000
2170.713662	0.109445	0.553565	-0.036174	81.565292	55.291206	93.228767	-0.801366	0.000000	-4.935364	0.000000	0.000000	0.000000	-0.168228	-0.112749	-0.622417	0.000000	0.000000	4.000000	34.000000	0.000000
2170.716995	0.109445	0.553565	-0.036174	81.565292	55.291206	93.228767	-0.801366	0.000000	-4.935364	0.000000	0.000000	0.000000	-0.168228	-0.112749	-0.622417	0.000000	0.000000	4.000000	34.000000	0.000000
2170.720329	0.108798	0.553152	-0.038337	81.674042	55.916958	93.870285	-0.850965	0.000000	-4.927054	0.000000	0.000000	0.000000	-0.194144	-0.123896	-0.648872	0.000000	0.000000	4.000000	34.000000	0.000000
2170.723662	0.108798	0.553152	-0.038337	81.674042	55.916958	93.870285	-0.850965	0.000000	-4.927054	0.000000	0.000000	0.000000	-0.194144	-0.123896	-0.648872	0.000000	0.000000	4.000000	34.000000	0.000000
2170.726995	0.108798	0.553152	-0.038337	81.674042	55.916958	93.870285	-0.850965	0.000000	-4.927054	0.000000	0.000000	0.000000	-0.194144	-0.123896	-0.648872	0.000000	0.000000	4.000000	34.000000	0.000000
2170.730329	0.108119	0.552749	-0.040382	81.746956	56.266685	94.249565	-0.902941	0.000000	-4.917794	0.000000	0.000000	0.000000	-0.203713	-0.120790	-0.613534	0.000000	0.000000	4.000000	34.000000	0.000000
2170.733662	0.108119	0.552749	-0.040382	81.746956	56.266685	94.249565	-0.902941	0.000000	-4.917794	0.000000	0.000000	0.000000	-0.203713	-0.120790	-0.613534	0.000000	0.000000	4.000000	34.000000	0.000000
2170.736995	0.108119	0.552749	-0.040382	81.746956	56.266685	94.249565	-0.902941	0.000000	-4.917794	0.000000	0.000000	0.000000	-0.203713	-0.120790	-0.613534	0.000000	0.000000	4.000000	34.000000	0.000000
2170.740329	0.107380	0.552324	-0.042340	81.750694	56.057339	94.086021	-0.952400	0.000000	-4.908455	0.000000	0.000000	0.000000	-0.221749	-0.127498	-0.587526	0.000000	0.000000	4.000000	34.000000	0.000000
2170.743662	0.107380	0.552324	-0.042340	81.750694	56.057339	94.086021	-0.952400	0.000000	-4.908455	0.000000	0.000000	0.000000	-0.221749	-0.127498	-0.587526	0.000000	0.000000	4.000000	34.000000	0.000000
2170.746995	0.107380	0.552324	-0.042340	81.750694	56.057339	94.086021	-0.952400	0.000000	-4.908455	0.000000	0.000000	0.000000	-0.221749	-0.127498	-0.587526	0.000000	0.000000	4.000000	34.000000	0.000000
2170.750329	0.106626	0.551894	-0.044204	81.708313	55.487431	93.570396	-1.000205	0.000000	-4.898937	0.000000	0.000000	0.000000	-0.226295	-0.129074	-0.559148	0.000000	0.000000	4.000000	34.000000	0.000000
2170.753662	0.106626	0.551894	-0.044204	81.708313	55.487431	93.570396	-1.000205	0.000000	-4.898937	0.000000	0.000000	0.000000	-0.226295	-0.129074	-0.559148	0.000000	0.000000	4.000000	34.000000	0.000000
2170.756995	0.106626	0.551894	-0.044204	81.708313	55.487431	93.570396	-1.000205	0.000000	-4.898937	0.000000	0.000000	0.000000	-0.226295	-0.129074	-0.559148	0.000000	0.000000	4.000000	34.000000	0.000000
2170.760329	0.105906	0.551469	-0.045942	81.641960	54.745136	92.884171	-1.045999	0.000000	-4.889365	0.000000	0.000000	0.000000	-0.215782	-0.127686	-0.521289	0.000000	0.000000	4.000000	34.000000	0.000000
2170.763662	0.105906	0.551469	-0.045942	81.641960	54.745136	92.884171	-1.045999	0.000000	-4.889365	0.000000	0.000000	0.000000	-0.215782	-0.127686	-0.521289	0.000000	0.000000	4.000000	34.000000	0.000000
2170.766995	0.105906	0.551469	-0.045942	81.641960	54.745136	92.884171	-1.045999	0.000000	-4.889365	0.000000	0.000000	0.000000	-0.215782	-0.127686	-0.521289	0.000000	0.000000	4.000000	34.000000	0.000000
2170.770329	0.105185	0.551003	-0.047696	81.587303	54.090553	92.283173	-1.088826	0.000000	-4.880006	0.000000	0.000000	0.000000	-0.216338	-0.139613	-0.526216	0.000000	0.000000	4.000000	34.000000	0.000000
2170.773662	0.105185	0.551003	-0.047696	81.587303	54.090553	92.283173	-1.088826	0.000000	-4.880006	0.000000	0.000000	0.000000	-0.216338	-0.139613	-0.526216	0.000000	0.000000	4.000000	34.000000	0.000000
2170.776995	0.105185	0.551003	-0.047696	81.587303	54.090553	92.283173	-1.088826	0.000000	-4.880006	0.000000	0.000000	0.000000	-0.216338	-0.139613	-0.526216	0.000000	0.000000	4.000000	34.000000	0.000000
2170.780329	0.104486	0.550515	-0.049453	81.551453	53.601452	91.845062	-1.132079	0.000000	-4.870153	0.000000	0.000000	0.000000	-0.209676	-0.146571	-0.527181	0.000000	0.000000	4.000000	34.000000	0.000000
2170.783662	0.104486	0.550515	-0.049453	81.551453	53.601452	91.845062	-1.132079	0.000000	-4.870153	0.000000	0.000000	0.000000	-0.209676	-0.146571	-0.527181	0.000000	0.000000	4.000000	34.000000	0.000000
2170.786995	0.104486	0.550515	-0.049453	81.551453	53.601452	91.845062	-1.132079	0.000000	-4.870153	0.000000	0.000000	0.000000	-0.209676	-0.146571	-0.527181	0.000000	0.000000	4.000000	34.000000	0.000000
2170.790329	0.103740	0.550017	-0.051245	81.549690	53.338604	91.632057	-1.175321	0.000000	-4.859900	0.000000	0.000000	0.000000	-0.224022	-0.149411	-0.537693	0.000000	0.000000	4.000000	34.000000	0.000000
2170.793662	0.103740	0.550017	-0.051245	81.549690	53.338604	91.632057	-1.175321	0.000000	-4.859900	0.000000	0.000000	0.000000	-0.224022	-0.149411	-0.537693	0.000000	0.000000	4.000000	34.000000	0.000000
2170.796995	0.103740	0.550017	-0.051245	81.549690	53.338604	91.632057	-1.175321	0.000000	-4.859900	0.000000	0.000000	0.000000	-0.224022	-0.149411	-0.537693	0.000000	0.000000	4.000000	34.000000	0.000000
2170.800329	0.102979	0.549493	-0.053101	81.570282	53.225067	91.569931	-1.219632	0.000000	-4.848969	0.000000	0.000000	0.000000	-0.228096	-0.157080	-0.556789	0.000000	0.000000	4.000000	34.000000	0.000000
2170.803662	0.102979	0.549493	-0.053101	81.570282	53.225067	91.569931	-1.219632	0.000000	-4.848969	0.000000	0.000000	0.000000	-0.228096	-0.157080	-0.556789	0.000000	0.000000	4.000000	34.000000	0.000000
2170.806995	0.102979	0.549493	-0.053101	81.570282	53.225067	91.569931	-1.219632	0.000000	-4.848969	0.000000	0.000000	0.000000	-0.228096	-0.157080	-0.556789	0.000000	0.000000	4.000000	34.000000	0.000000
2170.810329	0.102163	0.548970	-0.054946	81.594734	53.143463	91.549347	-1.265462	0.000000	-4.837211	0.000000	0.000000	0.000000	-0.244742	-0.157042	-0.553508	0.000000	0.000000	4.000000	34.000000	0.000000
2170.813662	0.102163	0.548970	-0.054946	81.594734	53.143463	91.549347	-1.265462	0.000000	-4.837211	0.000000	0.000000	0.000000	-0.244742	-0.157042	-0.553508	0.000000	0.000000	4.000000	34.000000	0.000000
2170.816995	0.102163	0.548970	-0.054946	81.594734	53.143463	91.549347	-1.265462	0.000000	-4.837211	0.000000	0.000000	0.000000	-0.244742	-0.157042	-0.553508	0.000000	0.000000	4.000000	34.000000	0.000000
2170.820329	0.101280	0.548440	-0.056753	81.593605	52.869755	91.346710	-1.311386	0.000000	-4.824963	0.000000	0.000000	0.000000	-0.265072	-0.158961	-0.541872	0.000000	0.000000	4.000000	34.000000	0.000000
2170.823662	0.101280	0.548440	-0.056753	81.593605	52.869755	91.346710	-1.311386	0.000000	-4.824963	0.000000	0.000000	0.000000	-0.265072	-0.158961	-0.541872	0.000000	0.000000	4.000000	34.000000	0.000000
2170.826995	0.101280	0.548440	-0.056753	81.593605	52.869755	91.346710	-1.311386	0.000000	-4.824963	0.000000	0.000000	0.000000	-0.265072	-0.158961	-0.541872	0.000000	0.000000	4.000000	34.000000	0.000000
2170.830329	0.100365	0.547907	-0.058460	81.544830	52.254402	90.816536	-1.356889	0.000000	-4.812365	0.000000	0.000000	0.000000	-0.274494	-0.159847	-0.512174	0.000000	0.000000	4.000000	34.000000	0.000000
2170.833662	0.100365	0.547907	-0.058460	81.544830	52.254402	90.816536	-1.356889	0.000000	-4.812365	0.000000	0.000000	0.000000	-0.274494	-0.159847	-0.512174	0.000000	0.000000	4.000000	34.000000	0.000000
2170.836995	0.100365	0.547907	-0.058460	81.544830	52.254402	90.816536	-1.356889	0.000000	-4.812365	0.000000	0.000000	0.000000	-0.274494	-0.159847	-0.512174	0.000000	0.000000	4.000000	34.000000	0.000000
2170.840329	0.099424	0.547387	-0.060050	81.452705	51.357147	90.015076	-1.400444	0.000000	-4.799870	0.000000	0.000000	0.000000	-0.282368	-0.155919	-0.476901	0.000000	0.000000	4.000000	34.000000	0.000000
2170.843662	0.099424	0.547387	-0.060050	81.452705	51.357147	90.015076	-1.400444	0.000000	-4.799870	0.000000	0.000000	0.000000	-0.282368	-0.155919	-0.476901	0.000000	0.000000	4.000000	34.000000	0.000000
2170.846995	0.099424	0.547387	-0.060050	81.452705	51.357147	90.015076	-1.400444	0.000000	-4.799870	0.000000	0.000000	0.000000	-0.282368	-0.155919	-0.476901	0.000000	0.000000	4.000000	34.000000	0.000000
2170.850329	0.098462	0.546874	-0.061498	81.343109	50.370956	89.133568	-1.441638	0.000000	-4.787659	0.000000	0.000000	0.000000	-0.288378	-0.153802	-0.434577	0.000000	0.000000	4.000000	34.000000	0.000000
2170.853662	0.098462	0.546874	-0.061498	81.343109	50.370956	89.133568	-1.441638	0.000000	-4.787659	0.000000	0.000000	0.000000	-0.288378	-0.153802	-0.434577	0.000000	0.000000	4.000000	34.000000	0.000000
2170.856995	0.098462	0.546874	-0.061498	81.343109	50.370956	89.133568	-1.441638	0.000000	-4.787659	0.000000	0.000000	0.000000	-0.288378	-0.153802	-0.434577	0.000000	0.000000	4.000000	34.000000	0.000000
2170.860329	0.097511	0.546356	-0.062927	81.243324	49.487373	88.353073	-1.479941	0.000000	-4.775958	0.000000	0.000000	0.000000	-0.285491	-0.155479	-0.428734	0.000000	0.000000	4.000000	34.000000	0.000000
2170.863662	0.097511	0.546356	-0.062927	81.243324	49.487373	88.353073	-1.479941	0.000000	-4.775958	0.000000	0.000000	0.000000	-0.285491	-0.155479	-0.428734	0.000000	0.000000	4.000000	34.000000	0.000000
2170.866995	0.097511	0.546356	-0.062927	81.243324	49.487373	88.353073	-1.479941	0.000000	-4.775958	0.000000	0.000000	0.000000	-0.285491	-0.155479	-0.428734	0.000000	0.000000	4.000000	34.000000	0.000000
2170.870329	0.096566	0.545836	-0.064267	81.174385	48.815178	87.781570	-1.517835	0.000000	-4.764050	0.000000	0.000000	0.000000	-0.283378	-0.156134	-0.401777	0.000000	0.000000	4.000000	34.000000	0.000000
2170.873662	0.096566	0.545836	-0.064267	81.174385	48.815178	87.781570	-1.517835	0.000000	-4.764050	0.000000	0.000000	0.000000	-0.283378	-0.156134	-0.401777	0.000000	0.000000	4.000000	34.000000	0.000000
2170.876995	0.096566	0.545836	-0.064267	81.174385	48.815178	87.781570	-1.517835	0.000000	-4.764050	0.000000	0.000000	0.000000	-0.283378	-0.156134	-0.401777	0.000000	0.000000	4.000000	34.000000	0.000000
2170.880329	0.095625	0.545316	-0.065610	81.148300	48.399921	87.469597	-1.553793	0.000000	-4.752445	0.000000	0.000000	0.000000	-0.282269	-0.155817	-0.402924	0.000000	0.000000	4.000000	34.000000	0.000000
2170.883662	0.095625	0.545316	-0.065610	81.148300	48.399921	87.469597	-1.553793	0.000000	-4.752445	0.000000	0.000000	0.000000	-0.282269	-0.155817	-0.402924	0.000000	0.000000	4.000000	34.000000	0.000000
2170.886995	0.095625	0.545316	-0.065610	81.148300	48.399921	87.469597	-1.553793	0.000000	-4.752445	0.000000	0.000000	0.000000	-0.282269	-0.155817	-0.402924	0.000000	0.000000	4.000000	34.000000	0.000000
2170.890329	0.094670	0.544798	-0.066952	81.158867	48.207230	87.377235	-1.589885	0.000000	-4.740492	0.000000	0.000000	0.000000	-0.286716	-0.155510	-0.402713	0.000000	0.000000	4.000000	34.000000	0.000000
2170.893662	0.094670	0.544798	-0.066952	81.158867	48.207230	87.377235	-1.589885	0.000000	-4.740492	0.000000	0.000000	0.000000	-0.286716	-0.155510	-0.402713	0.000000	0.000000	4.000000	34.000000	0.000000
2170.896995	0.094670	0.544798	-0.066952	81.158867	48.207230	87.377235	-1.589885	0.000000	-4.740492	0.000000	0.000000	0.000000	-0.286716	-0.155510	-0.402713	0.000000	0.000000	4.000000	34.000000	0.000000
2170.900329	0.093681	0.544218	-0.068369	81.223404	48.320995	87.591156	-1.626144	0.000000	-4.728177	0.000000	0.000000	0.000000	-0.296565	-0.174019	-0.425225	0.000000	0.000000	4.000000	34.000000	0.000000
2170.903662	0.093681	0.544218	-0.068369	81.223404	48.320995	87.591156	-1.626144	0.000000	-4.728177	0.000000	0.000000	0.000000	-0.296565	-0.174019	-0.425225	0.000000	0.000000	4.000000	34.000000	0.000000
2170.906995	0.093681	0.544218	-0.068369	81.223404	48.320995	87.591156	-1.626144	0.000000	-4.728177	0.000000	0.000000	0.000000	-0.296565	-0.174019	-0.425225	0.000000	0.000000	4.000000	34.000000	0.000000
2170.910329	0.092668	0.543630	-0.069829	81.333717	48.708820	88.079262	-1.664347	0.000000	-4.714865	0.000000	0.000000	0.000000	-0.303887	-0.176456	-0.437948	0.000000	0.000000	4.000000	34.000000	0.000000
2170.913662	0.092668	0.543630	-0.069829	81.333717	48.708820	88.079262	-1.664347	0.000000	-4.714865	0.000000	0.000000	0.000000	-0.303887	-0.176456	-0.437948	0.000000	0.000000	4.000000	34.000000	0.000000
2170.916995	0.092668	0.543630	-0.069829	81.333717	48.708820	88.079262	-1.664347	0.000000	-4.714865	0.000000	0.000000	0.000000	-0.303887	-0.176456	-0.437948	0.000000	0.000000	4.000000	34.000000	0.000000
2170.920329	0.091639	0.542984	-0.071299	81.466133	49.242260	88.712288	-1.703718	0.000000	-4.700781	0.000000	0.000000	0.000000	-0.308761	-0.193673	-0.440965	0.000000	0.000000	4.000000	34.000000	0.000000
2170.923662	0.091639	0.542984	-0.071299	81.466133	49.242260	88.712288	-1.703718	0.000000	-4.700781	0.000000	0.000000	0.000000	-0.308761	-0.193673	-0.440965	0.000000	0.000000	4.000000	34.000000	0.000000
2170.926995	0.091639	0.542984	-0.071299	81.466133	49.242260	88.712288	-1.703718	0.000000	-4.700781	0.000000	0.000000	0.000000	-0.308761	-0.193673	-0.440965	0.000000	0.000000	4.000000	34.000000	0.000000
2170.930329	0.090586	0.542331	-0.072812	81.599983	49.802551	89.369751	-1.743489	0.000000	-4.686176	0.000000	0.000000	0.000000	-0.315882	-0.195941	-0.453913	0.000000	0.000000	4.000000	34.000000	0.000000
2170.933662	0.090586	0.542331	-0.072812	81.599983	49.802551	89.369751	-1.743489	0.000000	-4.686176	0.000000	0.000000	0.000000	-0.315882	-0.195941	-0.453913	0.000000	0.000000	4.000000	34.000000	0.000000
2170.936995	0.090586	0.542331	-0.072812	81.599983	49.802551	89.369751	-1.743489	0.000000	-4.686176	0.000000	0.000000	0.000000	-0.315882	-0.195941	-0.453913	0.000000	0.000000	4.000000	34.000000	0.000000
2170.940329	0.089553	0.541683	-0.074264	81.730240	50.371212	90.035477	-1.784427	0.000000	-4.670741	0.000000	0.000000	0.000000	-0.309779	-0.194345	-0.435533	0.000000	0.000000	4.000000	34.000000	0.000000
2170.943662	0.089553	0.541683	-0.074264	81.730240	50.371212	90.035477	-1.784427	0.000000	-4.670741	0.000000	0.000000	0.000000	-0.309779	-0.194345	-0.435533	0.000000	0.000000	4.000000	34.000000	0.000000
2170.946995	0.089553	0.541683	-0.074264	81.730240	50.371212	90.035477	-1.784427	0.000000	-4.670741	0.000000	0.000000	0.000000	-0.309779	-0.194345	-0.435533	0.000000	0.000000	4.000000	34.000000	0.000000
2170.950329	0.088535	0.541047	-0.075678	81.850349	50.900951	90.622704	-1.823933	0.000000	-4.655456	0.000000	0.000000	0.000000	-0.305401	-0.190897	-0.424153	0.000000	0.000000	4.000000	34.000000	0.000000
2170.953662	0.088535	0.541047	-0.075678	81.850349	50.900951	90.622704	-1.823933	0.000000	-4.655456	0.000000	0.000000	0.000000	-0.305401	-0.190897	-0.424153	0.000000	0.000000	4.000000	34.000000	0.000000
2170.956995	0.088535	0.541047	-0.075678	81.850349	50.900951	90.622704	-1.823933	0.000000	-4.655456	0.000000	0.000000	0.000000	-0.305401	-0.190897	-0.424153	0.000000	0.000000	4.000000	34.000000	0.000000
2170.960329	0.087547	0.540425	-0.076987	81.946899	51.290604	90.959190	-1.862546	0.000000	-4.640142	0.000000	0.000000	0.000000	-0.296484	-0.186489	-0.392761	0.000000	0.000000	4.000000	34.000000	0.000000
2170.963662	0.087547	0.540425	-0.076987	81.946899	51.290604	90.959190	-1.862546	0.000000	-4.640142	0.000000	0.000000	0.000000	-0.296484	-0.186489	-0.392761	0.000000	0.000000	4.000000	34.000000	0.000000
2170.966995	0.087547	0.540425	-0.076987	81.946899	51.290604	90.959190	-1.862546	0.000000	-4.640142	0.000000	0.000000	0.000000	-0.296484	-0.186489	-0.392761	0.000000	0.000000	4.000000	34.000000	0.000000
2170.970329	0.086564	0.539845	-0.078215	82.029121	51.598835	91.113281	-1.898723	0.000000	-4.625457	0.000000	0.000000	0.000000	-0.295024	-0.173917	-0.368422	0.000000	0.000000	4.000000	34.000000	0.000000
2170.973662	0.086564	0.539845	-0.078215	82.029121	51.598835	91.113281	-1.898723	0.000000	-4.625457	0.000000	0.000000	0.000000	-0.295024	-0.173917	-0.368422	0.000000	0.000000	4.000000	34.000000	0.000000
2170.976995	0.086564	0.539845	-0.078215	82.029121	51.598835	91.113281	-1.898723	0.000000	-4.625457	0.000000	0.000000	0.000000	-0.295024	-0.173917	-0.368422	0.000000	0.000000	4.000000	34.000000	0.000000
2170.980329	0.085573	0.539240	-0.079415	82.126053	52.025890	91.404076	-1.933185	0.000000	-4.611159	0.000000	0.000000	0.000000	-0.297252	-0.181533	-0.360032	0.000000	0.000000	4.000000	34.000000	0.000000
2170.983662	0.085573	0.539240	-0.079415	82.126053	52.025890	91.404076	-1.933185	0.000000	-4.611159	0.000000	0.000000	0.000000	-0.297252	-0.181533	-0.360032	0.000000	0.000000	4.000000	34.000000	0.000000
2170.986995	0.085573	0.539240	-0.079415	82.126053	52.025890	91.404076	-1.933185	0.000000	-4.611159	0.000000	0.000000	0.000000	-0.297252	-0.181533	-0.360032	0.000000	0.000000	4.000000	34.000000	0.000000
2170.990329	0.084568	0.538637	-0.080615	82.239395	52.602753	92.005646	-1.967168	0.000000	-4.596766	0.000000	0.000000	0.000000	-0.301360	-0.180965	-0.360103	0.000000	0.000000	4.000000	34.000000	0.000000
2170.993662	0.084568	0.538637	-0.080615	82.239395	52.602753	92.005646	-1.967168	0.000000	-4.596766	0.000000	0.000000	0.000000	-0.301360	-0.180965	-0.360103	0.000000	0.000000	4.000000	34.000000	0.000000
2170.996995	0.084568	0.538637	-0.080615	82.239395	52.602753	92.005646	-1.967168	0.000000	-4.596766	0.000000	0.000000	0.000000	-0.301360	-0.180965	-0.360103	0.000000	0.000000	4.000000	34.000000	0.000000
2171.000329	0.083569	0.538015	-0.081816	82.356377	53.230247	92.737923	-2.001320	0.000000	-4.581999	0.000000	0.000000	0.000000	-0.299776	-0.186699	-0.360108	0.000000	0.000000	4.000000	34.000000	0.000000
2171.003662	0.083569	0.538015	-0.081816	82.356377	53.230247	92.737923	-2.001320	0.000000	-4.581999	0.000000	0.000000	0.000000	-0.299776	-0.186699	-0.360108	0.000000	0.000000	4.000000	34.000000	0.000000
2171.006995	0.083569	0.538015	-0.081816	82.356377	53.230247	92.737923	-2.001320	0.000000	-4.581999	0.000000	0.000000	0.000000	-0.299776	-0.186699	-0.360108	0.000000	0.000000	4.000000	34.000000	0.000000
2171.010329	0.082595	0.537391	-0.083095	82.468781	53.873611	93.485115	-2.035462	0.000000	-4.566935	0.000000	0.000000	0.000000	-0.292259	-0.187079	-0.383829	0.000000	0.000000	4.000000	34.000000	0.000000
2171.013662	0.082595	0.537391	-0.083095	82.468781	53.873611	93.485115	-2.035462	0.000000	-4.566935	0.000000	0.000000	0.000000	-0.292259	-0.187079	-0.383829	0.000000	0.000000	4.000000	34.000000	0.000000
2171.016995	0.082595	0.537391	-0.083095	82.468781	53.873611	93.485115	-2.035462	0.000000	-4.566935	0.000000	0.000000	0.000000	-0.292259	-0.187079	-0.383829	0.000000	0.000000	4.000000	34.000000	0.000000
2171.020329	0.081663	0.536826	-0.084376	82.578468	54.525524	94.206718	-2.071031	0.000000	-4.550915	0.000000	0.000000	0.000000	-0.279626	-0.169449	-0.384153	0.000000	0.000000	4.000000	34.000000	0.000000
2171.023662	0.081663	0.536826	-0.084376	82.578468	54.525524	94.206718	-2.071031	0.000000	-4.550915	0.000000	0.000000	0.000000	-0.279626	-0.169449	-0.384153	0.000000	0.000000	4.000000	34.000000	0.000000
2171.026995	0.081663	0.536826	-0.084376	82.578468	54.525524	94.206718	-2.071031	0.000000	-4.550915	0.000000	0.000000	0.000000	-0.279626	-0.169449	-0.384153	0.000000	0.000000	4.000000	34.000000	0.000000
2171.030329	0.080741	0.536335	-0.085630	82.675392	55.116753	94.763229	-2.106221	0.000000	-4.534736	0.000000	0.000000	0.000000	-0.276408	-0.147497	-0.376145	0.000000	0.000000	4.000000	34.000000	0.000000
2171.033662	0.080741	0.536335	-0.085630	82.675392	55.116753	94.763229	-2.106221	0.000000	-4.534736	0.000000	0.000000	0.000000	-0.276408	-0.147497	-0.376145	0.000000	0.000000	4.000000	34.000000	0.000000
2171.036995	0.080741	0.536335	-0.085630	82.675392	55.116753	94.763229	-2.106221	0.000000	-4.534736	0.000000	0.000000	0.000000	-0.276408	-0.147497	-0.376145	0.000000	0.000000	4.000000	34.000000	0.000000
2171.040329	0.079823	0.535904	-0.086805	82.764053	55.646313	95.102127	-2.140743	0.000000	-4.518541	0.000000	0.000000	0.000000	-0.275406	-0.129192	-0.352623	0.000000	0.000000	4.000000	34.000000	0.000000
2171.043662	0.079823	0.535904	-0.086805	82.764053	55.646313	95.102127	-2.140743	0.000000	-4.518541	0.000000	0.000000	0.000000	-0.275406	-0.129192	-0.352623	0.000000	0.000000	4.000000	34.000000	0.000000
2171.046995	0.079823	0.535904	-0.086805	82.764053	55.646313	95.102127	-2.140743	0.000000	-4.518541	0.000000	0.000000	0.000000	-0.275406	-0.129192	-0.352623	0.000000	0.000000	4.000000	34.000000	0.000000
2171.050329	0.078837	0.535575	-0.087895	82.844421	56.066761	95.225441	-2.173619	0.000000	-4.502820	0.000000	0.000000	0.000000	-0.296023	-0.098675	-0.327019	0.000000	0.000000	4.000000	34.000000	0.000000
2171.053662	0.078837	0.535575	-0.087895	82.844421	56.066761	95.225441	-2.173619	0.000000	-4.502820	0.000000	0.000000	0.000000	-0.296023	-0.098675	-0.327019	0.000000	0.000000	4.000000	34.000000	0.000000
2171.056995	0.078837	0.535575	-0.087895	82.844421	56.066761	95.225441	-2.173619	0.000000	-4.502820	0.000000	0.000000	0.000000	-0.296023	-0.098675	-0.327019	0.000000	0.000000	4.000000	34.000000	0.000000
2171.060329	0.077771	0.535261	-0.088950	82.932304	56.368542	95.308922	-2.205440	0.000000	-4.487319	0.000000	0.000000	0.000000	-0.319699	-0.094158	-0.316626	0.000000	0.000000	4.000000	34.000000	0.000000
2171.063662	0.077771	0.535261	-0.088950	82.932304	56.368542	95.308922	-2.205440	0.000000	-4.487319	0.000000	0.000000	0.000000	-0.319699	-0.094158	-0.316626	0.000000	0.000000	4.000000	34.000000	0.000000
2171.066995	0.077771	0.535261	-0.088950	82.932304	56.368542	95.308922	-2.205440	0.000000	-4.487319	0.000000	0.000000	0.000000	-0.319699	-0.094158	-0.316626	0.000000	0.000000	4.000000	34.000000	0.000000
2171.070329	0.076604	0.534989	-0.089996	83.026947	56.555077	95.445618	-2.237376	0.000000	-4.471481	0.000000	0.000000	0.000000	-0.350159	-0.081806	-0.313728	0.000000	0.000000	4.000000	34.000000	0.000000
2171.073662	0.076604	0.534989	-0.089996	83.026947	56.555077	95.445618	-2.237376	0.000000	-4.471481	0.000000	0.000000	0.000000	-0.350159	-0.081806	-0.313728	0.000000	0.000000	4.000000	34.000000	0.000000
2171.076995	0.076604	0.534989	-0.089996	83.026947	56.555077	95.445618	-2.237376	0.000000	-4.471481	0.000000	0.000000	0.000000	-0.350159	-0.081806	-0.313728	0.000000	0.000000	4.000000	34.000000	0.000000
2171.080329	0.075354	0.534736	-0.091033	83.123024	56.696522	95.667854	-2.270196	0.000000	-4.454908	0.000000	0.000000	0.000000	-0.374853	-0.075713	-0.310929	0.000000	0.000000	4.000000	34.000000	0.000000
2171.083662	0.075354	0.534736	-0.091033	83.123024	56.696522	95.667854	-2.270196	0.000000	-4.454908	0.000000	0.000000	0.000000	-0.374853	-0.075713	-0.310929	0.000000	0.000000	4.000000	34.000000	0.000000
2171.086995	0.075354	0.534736	-0.091033	83.123024	56.696522	95.667854	-2.270196	0.000000	-4.454908	0.000000	0.000000	0.000000	-0.374853	-0.075713	-0.310929	0.000000	0.000000	4.000000	34.000000	0.000000
2171.090329	0.074066	0.534495	-0.092115	83.194420	56.990501	96.101532	-2.303745	0.000000	-4.437652	0.000000	0.000000	0.000000	-0.386360	-0.072458	-0.324621	0.000000	0.000000	4.000000	34.000000	0.000000
2171.093662	0.074066	0.534495	-0.092115	83.194420	56.990501	96.101532	-2.303745	0.000000	-4.437652	0.000000	0.000000	0.000000	-0.386360	-0.072458	-0.324621	0.000000	0.000000	4.000000	34.000000	0.000000
2171.096995	0.074066	0.534495	-0.092115	83.194420	56.990501	96.101532	-2.303745	0.000000	-4.437652	0.000000	0.000000	0.000000	-0.386360	-0.072458	-0.324621	0.000000	0.000000	4.000000	34.000000	0.000000
2171.100329	0.072749	0.534275	-0.093294	83.256775	57.383945	96.645279	-2.338685	0.000000	-4.419338	0.000000	0.000000	0.000000	-0.395333	-0.065957	-0.353819	0.000000	0.000000	4.000000	34.000000	0.000000
2171.103662	0.072749	0.534275	-0.093294	83.256775	57.383945	96.645279	-2.338685	0.000000	-4.419338	0.000000	0.000000	0.000000	-0.395333	-0.065957	-0.353819	0.000000	0.000000	4.000000	34.000000	0.000000
2171.106995	0.072749	0.534275	-0.093294	83.256775	57.383945	96.645279	-2.338685	0.000000	-4.419338	0.000000	0.000000	0.000000	-0.395333	-0.065957	-0.353819	0.000000	0.000000	4.000000	34.000000	0.000000
2171.110329	0.071441	0.534071	-0.094554	83.315109	57.742672	97.072327	-2.375940	0.000000	-4.399421	0.000000	0.000000	0.000000	-0.392269	-0.061260	-0.378014	0.000000	0.000000	4.000000	34.000000	0.000000
2171.113662	0.071441	0.534071	-0.094554	83.315109	57.742672	97.072327	-2.375940	0.000000	-4.399421	0.000000	0.000000	0.000000	-0.392269	-0.061260	-0.378014	0.000000	0.000000	4.000000	34.000000	0.000000
2171.116995	0.071441	0.534071	-0.094554	83.315109	57.742672	97.072327	-2.375940	0.000000	-4.399421	0.000000	0.000000	0.000000	-0.392269	-0.061260	-0.378014	0.000000	0.000000	4.000000	34.000000	0.000000
2171.120329	0.070117	0.533931	-0.095853	83.368835	58.100418	97.249542	-2.414722	0.000000	-4.378255	0.000000	0.000000	0.000000	-0.397298	-0.041856	-0.389547	0.000000	0.000000	4.000000	34.000000	0.000000
2171.123662	0.070117	0.533931	-0.095853	83.368835	58.100418	97.249542	-2.414722	0.000000	-4.378255	0.000000	0.000000	0.000000	-0.397298	-0.041856	-0.389547	0.000000	0.000000	4.000000	34.000000	0.000000
2171.126995	0.070117	0.533931	-0.095853	83.368835	58.100418	97.249542	-2.414722	0.000000	-4.378255	0.000000	0.000000	0.000000	-0.397298	-0.041856	-0.389547	0.000000	0.000000	4.000000	34.000000	0.000000
2171.130329	0.068824	0.533839	-0.097124	83.414474	58.383003	97.274605	-2.454458	0.000000	-4.356103	0.000000	0.000000	0.000000	-0.387792	-0.027553	-0.381529	0.000000	0.000000	4.000000	34.000000	0.000000
2171.133662	0.068824	0.533839	-0.097124	83.414474	58.383003	97.274605	-2.454458	0.000000	-4.356103	0.000000	0.000000	0.000000	-0.387792	-0.027553	-0.381529	0.000000	0.000000	4.000000	34.000000	0.000000
2171.136995	0.068824	0.533839	-0.097124	83.414474	58.383003	97.274605	-2.454458	0.000000	-4.356103	0.000000	0.000000	0.000000	-0.387792	-0.027553	-0.381529	0.000000	0.000000	4.000000	34.000000	0.000000
2171.140329	0.067516	0.533791	-0.098431	83.458687	58.642788	97.628571	-2.493332	0.000000	-4.333970	0.000000	0.000000	0.000000	-0.392471	-0.014573	-0.391823	0.000000	0.000000	4.000000	34.000000	0.000000
2171.143662	0.067516	0.533791	-0.098431	83.458687	58.642788	97.628571	-2.493332	0.000000	-4.333970	0.000000	0.000000	0.000000	-0.392471	-0.014573	-0.391823	0.000000	0.000000	4.000000	34.000000	0.000000
2171.146995	0.067516	0.533791	-0.098431	83.458687	58.642788	97.628571	-2.493332	0.000000	-4.333970	0.000000	0.000000	0.000000	-0.392471	-0.014573	-0.391823	0.000000	0.000000	4.000000	34.000000	0.000000
2171.150329	0.066206	0.533769	-0.099699	83.495216	58.817444	97.961479	-2.533032	0.000000	-4.310887	0.000000	0.000000	0.000000	-0.392998	-0.006500	-0.380568	0.000000	0.000000	4.000000	34.000000	0.000000
2171.153662	0.066206	0.533769	-0.099699	83.495216	58.817444	97.961479	-2.533032	0.000000	-4.310887	0.000000	0.000000	0.000000	-0.392998	-0.006500	-0.380568	0.000000	0.000000	4.000000	34.000000	0.000000
2171.156995	0.066206	0.533769	-0.099699	83.495216	58.817444	97.961479	-2.533032	0.000000	-4.310887	0.000000	0.000000	0.000000	-0.392998	-0.006500	-0.380568	0.000000	0.000000	4.000000	34.000000	0.000000
2171.160329	0.064872	0.533799	-0.100955	83.529465	58.969772	98.269402	-2.572016	0.000000	-4.287742	0.000000	0.000000	0.000000	-0.400178	0.009000	-0.376836	0.000000	0.000000	4.000000	34.000000	0.000000
2171.163662	0.064872	0.533799	-0.100955	83.529465	58.969772	98.269402	-2.572016	0.000000	-4.287742	0.000000	0.000000	0.000000	-0.400178	0.009000	-0.376836	0.000000	0.000000	4.000000	34.000000	0.000000
2171.166995	0.064872	0.533799	-0.100955	83.529465	58.969772	98.269402	-2.572016	0.000000	-4.287742	0.000000	0.000000	0.000000	-0.400178	0.009000	-0.376836	0.000000	0.000000	4.000000	34.000000	0.000000
2171.170329	0.063478	0.533826	-0.102205	83.562393	59.090393	98.519814	-2.611019	0.000000	-4.264104	0.000000	0.000000	0.000000	-0.418012	0.008154	-0.374894	0.000000	0.000000	4.000000	34.000000	0.000000
2171.173662	0.063478	0.533826	-0.102205	83.562393	59.090393	98.519814	-2.611019	0.000000	-4.264104	0.000000	0.000000	0.000000	-0.418012	0.008154	-0.374894	0.000000	0.000000	4.000000	34.000000	0.000000
2171.176995	0.063478	0.533826	-0.102205	83.562393	59.090393	98.519814	-2.611019	0.000000	-4.264104	0.000000	0.000000	0.000000	-0.418012	0.008154	-0.374894	0.000000	0.000000	4.000000	34.000000	0.000000
2171.180329	0.062012	0.533885	-0.103430	83.589096	59.170387	98.635078	-2.650569	0.000000	-4.239633	0.000000	0.000000	0.000000	-0.439828	0.017578	-0.367538	0.000000	0.000000	4.000000	34.000000	0.000000
2171.183662	0.062012	0.533885	-0.103430	83.589096	59.170387	98.635078	-2.650569	0.000000	-4.239633	0.000000	0.000000	0.000000	-0.439828	0.017578	-0.367538	0.000000	0.000000	4.000000	34.000000	0.000000
2171.186995	0.062012	0.533885	-0.103430	83.589096	59.170387	98.635078	-2.650569	0.000000	-4.239633	0.000000	0.000000	0.000000	-0.439828	0.017578	-0.367538	0.000000	0.000000	4.000000	34.000000	0.000000
2171.190329	0.060515	0.533984	-0.104593	83.603188	59.090679	98.537827	-2.690506	0.000000	-4.214401	0.000000	0.000000	0.000000	-0.449105	0.029774	-0.348950	0.000000	0.000000	4.000000	34.000000	0.000000
2171.193662	0.060515	0.533984	-0.104593	83.603188	59.090679	98.537827	-2.690506	0.000000	-4.214401	0.000000	0.000000	0.000000	-0.449105	0.029774	-0.348950	0.000000	0.000000	4.000000	34.000000	0.000000
2171.196995	0.060515	0.533984	-0.104593	83.603188	59.090679	98.537827	-2.690506	0.000000	-4.214401	0.000000	0.000000	0.000000	-0.449105	0.029774	-0.348950	0.000000	0.000000	4.000000	34.000000	0.000000
2171.200329	0.058987	0.534143	-0.105699	83.586319	58.605324	98.068474	-2.729676	0.000000	-4.189137	0.000000	0.000000	0.000000	-0.458621	0.047810	-0.331727	0.000000	0.000000	4.000000	34.000000	0.000000
2171.203662	0.058987	0.534143	-0.105699	83.586319	58.605324	98.068474	-2.729676	0.000000	-4.189137	0.000000	0.000000	0.000000	-0.458621	0.047810	-0.331727	0.000000	0.000000	4.000000	34.000000	0.000000
2171.206995	0.058987	0.534143	-0.105699	83.586319	58.605324	98.068474	-2.729676	0.000000	-4.189137	0.000000	0.000000	0.000000	-0.458621	0.047810	-0.331727	0.000000	0.000000	4.000000	34.000000	0.000000
2171.210329	0.057471	0.534348	-0.106681	83.524704	57.565872	97.044434	-2.768201	0.000000	-4.163780	0.000000	0.000000	0.000000	-0.454620	0.061390	-0.294518	0.000000	0.000000	4.000000	34.000000	0.000000
2171.213662	0.057471	0.534348	-0.106681	83.524704	57.565872	97.044434	-2.768201	0.000000	-4.163780	0.000000	0.000000	0.000000	-0.454620	0.061390	-0.294518	0.000000	0.000000	4.000000	34.000000	0.000000
2171.216995	0.057471	0.534348	-0.106681	83.524704	57.565872	97.044434	-2.768201	0.000000	-4.163780	0.000000	0.000000	0.000000	-0.454620	0.061390	-0.294518	0.000000	0.000000	4.000000	34.000000	0.000000
2171.220329	0.055985	0.534579	-0.107537	83.427650	56.123943	95.529861	-2.804359	0.000000	-4.139513	0.000000	0.000000	0.000000	-0.445815	0.069272	-0.256804	0.000000	0.000000	4.000000	34.000000	0.000000
2171.223662	0.055985	0.534579	-0.107537	83.427650	56.123943	95.529861	-2.804359	0.000000	-4.139513	0.000000	0.000000	0.000000	-0.445815	0.069272	-0.256804	0.000000	0.000000	4.000000	34.000000	0.000000
2171.226995	0.055985	0.534579	-0.107537	83.427650	56.123943	95.529861	-2.804359	0.000000	-4.139513	0.000000	0.000000	0.000000	-0.445815	0.069272	-0.256804	0.000000	0.000000	4.000000	34.000000	0.000000
2171.230329	0.054505	0.534788	-0.108300	83.322182	54.651375	93.860176	-2.837961	0.000000	-4.116549	0.000000	0.000000	0.000000	-0.444094	0.062805	-0.228964	0.000000	0.000000	4.000000	34.000000	0.000000
2171.233662	0.054505	0.534788	-0.108300	83.322182	54.651375	93.860176	-2.837961	0.000000	-4.116549	0.000000	0.000000	0.000000	-0.444094	0.062805	-0.228964	0.000000	0.000000	4.000000	34.000000	0.000000
2171.236995	0.054505	0.534788	-0.108300	83.322182	54.651375	93.860176	-2.837961	0.000000	-4.116549	0.000000	0.000000	0.000000	-0.444094	0.062805	-0.228964	0.000000	0.000000	4.000000	34.000000	0.000000
2171.240329	0.053009	0.534981	-0.108992	83.220749	53.290314	92.203178	-2.869916	0.000000	-4.094336	0.000000	0.000000	0.000000	-0.448724	0.057922	-0.207607	0.000000	0.000000	4.000000	34.000000	0.000000
2171.243662	0.053009	0.534981	-0.108992	83.220749	53.290314	92.203178	-2.869916	0.000000	-4.094336	0.000000	0.000000	0.000000	-0.448724	0.057922	-0.207607	0.000000	0.000000	4.000000	34.000000	0.000000
2171.246995	0.053009	0.534981	-0.108992	83.220749	53.290314	92.203178	-2.869916	0.000000	-4.094336	0.000000	0.000000	0.000000	-0.448724	0.057922	-0.207607	0.000000	0.000000	4.000000	34.000000	0.000000
2171.250329	0.051448	0.535139	-0.109601	83.142731	52.224403	90.898132	-2.900895	0.000000	-4.072445	0.000000	0.000000	0.000000	-0.468199	0.047428	-0.182835	0.000000	0.000000	4.000000	34.000000	0.000000
2171.253662	0.051448	0.535139	-0.109601	83.142731	52.224403	90.898132	-2.900895	0.000000	-4.072445	0.000000	0.000000	0.000000	-0.468199	0.047428	-0.182835	0.000000	0.000000	4.000000	34.000000	0.000000
2171.256995	0.051448	0.535139	-0.109601	83.142731	52.224403	90.898132	-2.900895	0.000000	-4.072445	0.000000	0.000000	0.000000	-0.468199	0.047428	-0.182835	0.000000	0.000000	4.000000	34.000000	0.000000
2171.260329	0.049789	0.535282	-0.110129	83.104454	51.566692	90.089653	-2.931352	0.000000	-4.050577	0.000000	0.000000	0.000000	-0.497881	0.042835	-0.158162	0.000000	0.000000	4.000000	34.000000	0.000000
2171.263662	0.049789	0.535282	-0.110129	83.104454	51.566692	90.089653	-2.931352	0.000000	-4.050577	0.000000	0.000000	0.000000	-0.497881	0.042835	-0.158162	0.000000	0.000000	4.000000	34.000000	0.000000
2171.266995	0.049789	0.535282	-0.110129	83.104454	51.566692	90.089653	-2.931352	0.000000	-4.050577	0.000000	0.000000	0.000000	-0.497881	0.042835	-0.158162	0.000000	0.000000	4.000000	34.000000	0.000000
2171.270329	0.048037	0.535385	-0.110642	83.100273	51.240265	89.653191	-2.961772	0.000000	-4.028388	0.000000	0.000000	0.000000	-0.525431	0.030973	-0.153952	0.000000	0.000000	4.000000	34.000000	0.000000
2171.273662	0.048037	0.535385	-0.110642	83.100273	51.240265	89.653191	-2.961772	0.000000	-4.028388	0.000000	0.000000	0.000000	-0.525431	0.030973	-0.153952	0.000000	0.000000	4.000000	34.000000	0.000000
2171.276995	0.048037	0.535385	-0.110642	83.100273	51.240265	89.653191	-2.961772	0.000000	-4.028388	0.000000	0.000000	0.000000	-0.525431	0.030973	-0.153952	0.000000	0.000000	4.000000	34.000000	0.000000
2171.280329	0.046229	0.535502	-0.111135	83.101578	50.984066	89.224457	-2.993306	0.000000	-4.005012	0.000000	0.000000	0.000000	-0.542546	0.035012	-0.147978	0.000000	0.000000	4.000000	34.000000	0.000000
2171.283662	0.046229	0.535502	-0.111135	83.101578	50.984066	89.224457	-2.993306	0.000000	-4.005012	0.000000	0.000000	0.000000	-0.542546	0.035012	-0.147978	0.000000	0.000000	4.000000	34.000000	0.000000
2171.286995	0.046229	0.535502	-0.111135	83.101578	50.984066	89.224457	-2.993306	0.000000	-4.005012	0.000000	0.000000	0.000000	-0.542546	0.035012	-0.147978	0.000000	0.000000	4.000000	34.000000	0.000000
2171.290329	0.044403	0.535623	-0.111565	83.098831	50.714470	88.794250	-3.025434	0.000000	-3.980798	0.000000	0.000000	0.000000	-0.547927	0.036347	-0.128935	0.000000	0.000000	4.000000	34.000000	0.000000
2171.293662	0.044403	0.535623	-0.111565	83.098831	50.714470	88.794250	-3.025434	0.000000	-3.980798	0.000000	0.000000	0.000000	-0.547927	0.036347	-0.128935	0.000000	0.000000	4.000000	34.000000	0.000000
2171.296995	0.044403	0.535623	-0.111565	83.098831	50.714470	88.794250	-3.025434	0.000000	-3.980798	0.000000	0.000000	0.000000	-0.547927	0.036347	-0.128935	0.000000	0.000000	4.000000	34.000000	0.000000
2171.300329	0.042580	0.535710	-0.112020	83.092239	50.536369	88.545052	-3.056911	0.000000	-3.956677	0.000000	0.000000	0.000000	-0.546874	0.025995	-0.136632	0.000000	0.000000	4.000000	34.000000	0.000000
2171.303662	0.042580	0.535710	-0.112020	83.092239	50.536369	88.545052	-3.056911	0.000000	-3.956677	0.000000	0.000000	0.000000	-0.546874	0.025995	-0.136632	0.000000	0.000000	4.000000	34.000000	0.000000
2171.306995	0.042580	0.535710	-0.112020	83.092239	50.536369	88.545052	-3.056911	0.000000	-3.956677	0.000000	0.000000	0.000000	-0.546874	0.025995	-0.136632	0.000000	0.000000	4.000000	34.000000	0.000000
2171.310329	0.040782	0.535791	-0.112463	83.074448	50.434795	88.759964	-3.088994	0.000000	-3.931681	0.000000	0.000000	0.000000	-0.539391	0.024403	-0.132809	0.000000	0.000000	4.000000	34.000000	0.000000
2171.313662	0.040782	0.535791	-0.112463	83.074448	50.434795	88.759964	-3.088994	0.000000	-3.931681	0.000000	0.000000	0.000000	-0.539391	0.024403	-0.132809	0.000000	0.000000	4.000000	34.000000	0.000000
2171.316995	0.040782	0.535791	-0.112463	83.074448	50.434795	88.759964	-3.088994	0.000000	-3.931681	0.000000	0.000000	0.000000	-0.539391	0.024403	-0.132809	0.000000	0.000000	4.000000	34.000000	0.000000
2171.320329	0.039039	0.535853	-0.112916	83.060677	50.343159	88.983582	-3.120726	0.000000	-3.906542	0.000000	0.000000	0.000000	-0.522900	0.018470	-0.136040	0.000000	0.000000	4.000000	34.000000	0.000000
2171.323662	0.039039	0.535853	-0.112916	83.060677	50.343159	88.983582	-3.120726	0.000000	-3.906542	0.000000	0.000000	0.000000	-0.522900	0.018470	-0.136040	0.000000	0.000000	4.000000	34.000000	0.000000
2171.326995	0.039039	0.535853	-0.112916	83.060677	50.343159	88.983582	-3.120726	0.000000	-3.906542	0.000000	0.000000	0.000000	-0.522900	0.018470	-0.136040	0.000000	0.000000	4.000000	34.000000	0.000000
2171.330329	0.037296	0.535904	-0.113423	83.063133	50.179821	89.095818	-3.152080	0.000000	-3.881288	0.000000	0.000000	0.000000	-0.522752	0.015178	-0.152108	0.000000	0.000000	4.000000	34.000000	0.000000
2171.333662	0.037296	0.535904	-0.113423	83.063133	50.179821	89.095818	-3.152080	0.000000	-3.881288	0.000000	0.000000	0.000000	-0.522752	0.015178	-0.152108	0.000000	0.000000	4.000000	34.000000	0.000000
2171.336995	0.037296	0.535904	-0.113423	83.063133	50.179821	89.095818	-3.152080	0.000000	-3.881288	0.000000	0.000000	0.000000	-0.522752	0.015178	-0.152108	0.000000	0.000000	4.000000	34.000000	0.000000
2171.340329	0.035536	0.535947	-0.114007	83.072128	49.971241	89.143967	-3.184488	0.000000	-3.854742	0.000000	0.000000	0.000000	-0.528046	0.013144	-0.175029	0.000000	0.000000	4.000000	34.000000	0.000000
2171.343662	0.035536	0.535947	-0.114007	83.072128	49.971241	89.143967	-3.184488	0.000000	-3.854742	0.000000	0.000000	0.000000	-0.528046	0.013144	-0.175029	0.000000	0.000000	4.000000	34.000000	0.000000
2171.346995	0.035536	0.535947	-0.114007	83.072128	49.971241	89.143967	-3.184488	0.000000	-3.854742	0.000000	0.000000	0.000000	-0.528046	0.013144	-0.175029	0.000000	0.000000	4.000000	34.000000	0.000000
2171.350329	0.033778	0.535999	-0.114648	83.083382	49.780750	89.178429	-3.218552	0.000000	-3.826346	0.000000	0.000000	0.000000	-0.527520	0.015419	-0.192475	0.000000	0.000000	4.000000	34.000000	0.000000
2171.353662	0.033778	0.535999	-0.114648	83.083382	49.780750	89.178429	-3.218552	0.000000	-3.826346	0.000000	0.000000	0.000000	-0.527520	0.015419	-0.192475	0.000000	0.000000	4.000000	34.000000	0.000000
2171.356995	0.033778	0.535999	-0.114648	83.083382	49.780750	89.178429	-3.218552	0.000000	-3.826346	0.000000	0.000000	0.000000	-0.527520	0.015419	-0.192475	0.000000	0.000000	4.000000	34.000000	0.000000
2171.360329	0.032021	0.536076	-0.115352	83.094620	49.593323	89.037712	-3.253660	0.000000	-3.796537	0.000000	0.000000	0.000000	-0.526888	0.023259	-0.211221	0.000000	0.000000	4.000000	34.000000	0.000000
2171.363662	0.032021	0.536076	-0.115352	83.094620	49.593323	89.037712	-3.253660	0.000000	-3.796537	0.000000	0.000000	0.000000	-0.526888	0.023259	-0.211221	0.000000	0.000000	4.000000	34.000000	0.000000
2171.366995	0.032021	0.536076	-0.115352	83.094620	49.593323	89.037712	-3.253660	0.000000	-3.796537	0.000000	0.000000	0.000000	-0.526888	0.023259	-0.211221	0.000000	0.000000	4.000000	34.000000	0.000000
2171.370329	0.030282	0.536165	-0.116141	83.103577	49.388092	88.544014	-3.289838	0.000000	-3.765231	0.000000	0.000000	0.000000	-0.521688	0.026582	-0.236495	0.000000	0.000000	4.000000	34.000000	0.000000
2171.373662	0.030282	0.536165	-0.116141	83.103577	49.388092	88.544014	-3.289838	0.000000	-3.765231	0.000000	0.000000	0.000000	-0.521688	0.026582	-0.236495	0.000000	0.000000	4.000000	34.000000	0.000000
2171.376995	0.030282	0.536165	-0.116141	83.103577	49.388092	88.544014	-3.289838	0.000000	-3.765231	0.000000	0.000000	0.000000	-0.521688	0.026582	-0.236495	0.000000	0.000000	4.000000	34.000000	0.000000
2171.380329	0.028551	0.536271	-0.116942	83.109383	49.171024	87.346199	-3.327165	0.000000	-3.732288	0.000000	0.000000	0.000000	-0.519288	0.031707	-0.240514	0.000000	0.000000	4.000000	34.000000	0.000000
2171.383662	0.028551	0.536271	-0.116942	83.109383	49.171024	87.346199	-3.327165	0.000000	-3.732288	0.000000	0.000000	0.000000	-0.519288	0.031707	-0.240514	0.000000	0.000000	4.000000	34.000000	0.000000
2171.386995	0.028551	0.536271	-0.116942	83.109383	49.171024	87.346199	-3.327165	0.000000	-3.732288	0.000000	0.000000	0.000000	-0.519288	0.031707	-0.240514	0.000000	0.000000	4.000000	34.000000	0.000000
2171.390329	0.026811	0.536360	-0.117772	83.098145	49.057869	85.814026	-3.364587	0.000000	-3.698589	0.000000	0.000000	0.000000	-0.522065	0.026828	-0.248923	0.000000	0.000000	4.000000	34.000000	0.000000
2171.393662	0.026811	0.536360	-0.117772	83.098145	49.057869	85.814026	-3.364587	0.000000	-3.698589	0.000000	0.000000	0.000000	-0.522065	0.026828	-0.248923	0.000000	0.000000	4.000000	34.000000	0.000000
2171.396995	0.026811	0.536360	-0.117772	83.098145	49.057869	85.814026	-3.364587	0.000000	-3.698589	0.000000	0.000000	0.000000	-0.522065	0.026828	-0.248923	0.000000	0.000000	4.000000	34.000000	0.000000
2171.400329	0.024998	0.536452	-0.118630	83.045738	49.261444	85.032608	-3.402550	0.000000	-3.663694	0.000000	0.000000	0.000000	-0.544087	0.027527	-0.257262	0.000000	0.000000	4.000000	34.000000	0.000000
2171.403662	0.024998	0.536452	-0.118630	83.045738	49.261444	85.032608	-3.402550	0.000000	-3.663694	0.000000	0.000000	0.000000	-0.544087	0.027527	-0.257262	0.000000	0.000000	4.000000	34.000000	0.000000
2171.406995	0.024998	0.536452	-0.118630	83.045738	49.261444	85.032608	-3.402550	0.000000	-3.663694	0.000000	0.000000	0.000000	-0.544087	0.027527	-0.257262	0.000000	0.000000	4.000000	34.000000	0.000000
2171.410329	0.023130	0.536523	-0.119489	82.952988	49.646481	85.274536	-3.441949	0.000000	-3.626705	0.000000	0.000000	0.000000	-0.560392	0.021412	-0.257634	0.000000	0.000000	4.000000	34.000000	0.000000
2171.413662	0.023130	0.536523	-0.119489	82.952988	49.646481	85.274536	-3.441949	0.000000	-3.626705	0.000000	0.000000	0.000000	-0.560392	0.021412	-0.257634	0.000000	0.000000	4.000000	34.000000	0.000000
2171.416995	0.023130	0.536523	-0.119489	82.952988	49.646481	85.274536	-3.441949	0.000000	-3.626705	0.000000	0.000000	0.000000	-0.560392	0.021412	-0.257634	0.000000	0.000000	4.000000	34.000000	0.000000
2171.420329	0.021161	0.536607	-0.120331	82.838699	50.138927	86.171722	-3.482083	0.000000	-3.588188	0.000000	0.000000	0.000000	-0.590641	0.025277	-0.252602	0.000000	0.000000	4.000000	34.000000	0.000000
2171.423662	0.021161	0.536607	-0.120331	82.838699	50.138927	86.171722	-3.482083	0.000000	-3.588188	0.000000	0.000000	0.000000	-0.590641	0.025277	-0.252602	0.000000	0.000000	4.000000	34.000000	0.000000
2171.426995	0.021161	0.536607	-0.120331	82.838699	50.138927	86.171722	-3.482083	0.000000	-3.588188	0.000000	0.000000	0.000000	-0.590641	0.025277	-0.252602	0.000000	0.000000	4.000000	34.000000	0.000000
2171.430329	0.019109	0.536700	-0.121134	82.713440	50.572533	86.894997	-3.523359	0.000000	-3.547668	0.000000	0.000000	0.000000	-0.615515	0.027916	-0.241004	0.000000	0.000000	4.000000	34.000000	0.000000
2171.433662	0.019109	0.536700	-0.121134	82.713440	50.572533	86.894997	-3.523359	0.000000	-3.547668	0.000000	0.000000	0.000000	-0.615515	0.027916	-0.241004	0.000000	0.000000	4.000000	34.000000	0.000000
2171.436995	0.019109	0.536700	-0.121134	82.713440	50.572533	86.894997	-3.523359	0.000000	-3.547668	0.000000	0.000000	0.000000	-0.615515	0.027916	-0.241004	0.000000	0.000000	4.000000	34.000000	0.000000
2171.440329	0.017004	0.536792	-0.121947	82.573502	51.029484	87.231079	-3.565206	0.000000	-3.505610	0.000000	0.000000	0.000000	-0.631532	0.027451	-0.243849	0.000000	0.000000	4.000000	34.000000	0.000000
2171.443662	0.017004	0.536792	-0.121947	82.573502	51.029484	87.231079	-3.565206	0.000000	-3.505610	0.000000	0.000000	0.000000	-0.631532	0.027451	-0.243849	0.000000	0.000000	4.000000	34.000000	0.000000
2171.446995	0.017004	0.536792	-0.121947	82.573502	51.029484	87.231079	-3.565206	0.000000	-3.505610	0.000000	0.000000	0.000000	-0.631532	0.027451	-0.243849	0.000000	0.000000	4.000000	34.000000	0.000000
2171.450329	0.014913	0.536903	-0.122683	82.383972	51.619297	87.615868	-3.607896	0.000000	-3.461659	0.000000	0.000000	0.000000	-0.627131	0.033365	-0.220885	0.000000	0.000000	4.000000	34.000000	0.000000
2171.453662	0.014913	0.536903	-0.122683	82.383972	51.619297	87.615868	-3.607896	0.000000	-3.461659	0.000000	0.000000	0.000000	-0.627131	0.033365	-0.220885	0.000000	0.000000	4.000000	34.000000	0.000000
2171.456995	0.014913	0.536903	-0.122683	82.383972	51.619297	87.615868	-3.607896	0.000000	-3.461659	0.000000	0.000000	0.000000	-0.627131	0.033365	-0.220885	0.000000	0.000000	4.000000	34.000000	0.000000
2171.460329	0.012835	0.537038	-0.123367	82.131989	52.382465	87.987663	-3.649197	0.000000	-3.418093	0.000000	0.000000	0.000000	-0.623483	0.040519	-0.205257	0.000000	0.000000	4.000000	34.000000	0.000000
2171.463662	0.012835	0.537038	-0.123367	82.131989	52.382465	87.987663	-3.649197	0.000000	-3.418093	0.000000	0.000000	0.000000	-0.623483	0.040519	-0.205257	0.000000	0.000000	4.000000	34.000000	0.000000
2171.466995	0.012835	0.537038	-0.123367	82.131989	52.382465	87.987663	-3.649197	0.000000	-3.418093	0.000000	0.000000	0.000000	-0.623483	0.040519	-0.205257	0.000000	0.000000	4.000000	34.000000	0.000000
2171.470329	0.010784	0.537212	-0.123979	81.809471	53.219048	88.450806	-3.689513	0.000000	-3.374536	0.000000	0.000000	0.000000	-0.615228	0.052038	-0.183640	0.000000	0.000000	4.000000	34.000000	0.000000
2171.473662	0.010784	0.537212	-0.123979	81.809471	53.219048	88.450806	-3.689513	0.000000	-3.374536	0.000000	0.000000	0.000000	-0.615228	0.052038	-0.183640	0.000000	0.000000	4.000000	34.000000	0.000000
2171.476995	0.010784	0.537212	-0.123979	81.809471	53.219048	88.450806	-3.689513	0.000000	-3.374536	0.000000	0.000000	0.000000	-0.615228	0.052038	-0.183640	0.000000	0.000000	4.000000	34.000000	0.000000
2171.480329	0.008697	0.537405	-0.124513	81.439819	54.031143	89.015335	-3.728364	0.000000	-3.331561	0.000000	0.000000	0.000000	-0.626359	0.058176	-0.160092	0.000000	0.000000	4.000000	34.000000	0.000000
2171.483662	0.008697	0.537405	-0.124513	81.439819	54.031143	89.015335	-3.728364	0.000000	-3.331561	0.000000	0.000000	0.000000	-0.626359	0.058176	-0.160092	0.000000	0.000000	4.000000	34.000000	0.000000
2171.486995	0.008697	0.537405	-0.124513	81.439819	54.031143	89.015335	-3.728364	0.000000	-3.331561	0.000000	0.000000	0.000000	-0.626359	0.058176	-0.160092	0.000000	0.000000	4.000000	34.000000	0.000000
2171.490329	0.006539	0.537638	-0.124973	81.039742	54.734863	89.566658	-3.766663	0.000000	-3.288199	0.000000	0.000000	0.000000	-0.647388	0.069844	-0.137903	0.000000	0.000000	4.000000	34.000000	0.000000
2171.493662	0.006539	0.537638	-0.124973	81.039742	54.734863	89.566658	-3.766663	0.000000	-3.288199	0.000000	0.000000	0.000000	-0.647388	0.069844	-0.137903	0.000000	0.000000	4.000000	34.000000	0.000000
2171.496995	0.006539	0.537638	-0.124973	81.039742	54.734863	89.566658	-3.766663	0.000000	-3.288199	0.000000	0.000000	0.000000	-0.647388	0.069844	-0.137903	0.000000	0.000000	4.000000	34.000000	0.000000
2171.500329	0.004309	0.537863	-0.125396	80.636826	55.296207	90.091873	-3.805007	0.000000	-3.243751	0.000000	0.000000	0.000000	-0.668929	0.067383	-0.127022	0.000000	0.000000	4.000000	34.000000	0.000000
2171.503662	0.004309	0.537863	-0.125396	80.636826	55.296207	90.091873	-3.805007	0.000000	-3.243751	0.000000	0.000000	0.000000	-0.668929	0.067383	-0.127022	0.000000	0.000000	4.000000	34.000000	0.000000
2171.506995	0.004309	0.537863	-0.125396	80.636826	55.296207	90.091873	-3.805007	0.000000	-3.243751	0.000000	0.000000	0.000000	-0.668929	0.067383	-0.127022	0.000000	0.000000	4.000000	34.000000	0.000000
2171.510329	0.002023	0.538094	-0.125764	80.259125	55.771339	90.728729	-3.843937	0.000000	-3.197522	0.000000	0.000000	0.000000	-0.685889	0.069366	-0.110522	0.000000	0.000000	4.000000	34.000000	0.000000
2171.513662	0.002023	0.538094	-0.125764	80.259125	55.771339	90.728729	-3.843937	0.000000	-3.197522	0.000000	0.000000	0.000000	-0.685889	0.069366	-0.110522	0.000000	0.000000	4.000000	34.000000	0.000000
2171.516995	0.002023	0.538094	-0.125764	80.259125	55.771339	90.728729	-3.843937	0.000000	-3.197522	0.000000	0.000000	0.000000	-0.685889	0.069366	-0.110522	0.000000	0.000000	4.000000	34.000000	0.000000
2171.520329	-0.000306	0.538303	-0.126120	79.934944	56.488281	91.688156	-3.883003	0.000000	-3.149967	0.000000	0.000000	0.000000	-0.698457	0.062699	-0.106567	0.000000	0.000000	4.000000	34.000000	0.000000
2171.523662	-0.000306	0.538303	-0.126120	79.934944	56.488281	91.688156	-3.883003	0.000000	-3.149967	0.000000	0.000000	0.000000	-0.698457	0.062699	-0.106567	0.000000	0.000000	4.000000	34.000000	0.000000
2171.526995	-0.000306	0.538303	-0.126120	79.934944	56.488281	91.688156	-3.883003	0.000000	-3.149967	0.000000	0.000000	0.000000	-0.698457	0.062699	-0.106567	0.000000	0.000000	4.000000	34.000000	0.000000
2171.530329	-0.002660	0.538523	-0.126447	79.657310	57.471447	93.110886	-3.922504	0.000000	-3.100639	0.000000	0.000000	0.000000	-0.706457	0.065833	-0.098083	0.000000	0.000000	4.000000	34.000000	0.000000
2171.533662	-0.002660	0.538523	-0.126447	79.657310	57.471447	93.110886	-3.922504	0.000000	-3.100639	0.000000	0.000000	0.000000	-0.706457	0.065833	-0.098083	0.000000	0.000000	4.000000	34.000000	0.000000
2171.536995	-0.002660	0.538523	-0.126447	79.657310	57.471447	93.110886	-3.922504	0.000000	-3.100639	0.000000	0.000000	0.000000	-0.706457	0.065833	-0.098083	0.000000	0.000000	4.000000	34.000000	0.000000
2171.540329	-0.005028	0.538746	-0.126696	79.426903	58.511047	94.493813	-3.962016	0.000000	-3.049988	0.000000	0.000000	0.000000	-0.710201	0.066937	-0.074880	0.000000	0.000000	4.000000	34.000000	0.000000
2171.543662	-0.005028	0.538746	-0.126696	79.426903	58.511047	94.493813	-3.962016	0.000000	-3.049988	0.000000	0.000000	0.000000	-0.710201	0.066937	-0.074880	0.000000	0.000000	4.000000	34.000000	0.000000
2171.546995	-0.005028	0.538746	-0.126696	79.426903	58.511047	94.493813	-3.962016	0.000000	-3.049988	0.000000	0.000000	0.000000	-0.710201	0.066937	-0.074880	0.000000	0.000000	4.000000	34.000000	0.000000
2171.550329	-0.007377	0.538980	-0.126918	79.238022	59.563873	95.440308	-4.000757	0.000000	-2.998990	0.000000	0.000000	0.000000	-0.704766	0.070192	-0.066407	0.000000	0.000000	4.000000	34.000000	0.000000
2171.553662	-0.007377	0.538980	-0.126918	79.238022	59.563873	95.440308	-4.000757	0.000000	-2.998990	0.000000	0.000000	0.000000	-0.704766	0.070192	-0.066407	0.000000	0.000000	4.000000	34.000000	0.000000
2171.556995	-0.007377	0.538980	-0.126918	79.238022	59.563873	95.440308	-4.000757	0.000000	-2.998990	0.000000	0.000000	0.000000	-0.704766	0.070192	-0.066407	0.000000	0.000000	4.000000	34.000000	0.000000
2171.560329	-0.009711	0.539200	-0.127056	79.081314	60.677784	96.071854	-4.038842	0.000000	-2.947500	0.000000	0.000000	0.000000	-0.700069	0.066017	-0.041650	0.000000	0.000000	4.000000	34.000000	0.000000
2171.563662	-0.009711	0.539200	-0.127056	79.081314	60.677784	96.071854	-4.038842	0.000000	-2.947500	0.000000	0.000000	0.000000	-0.700069	0.066017	-0.041650	0.000000	0.000000	4.000000	34.000000	0.000000
2171.566995	-0.009711	0.539200	-0.127056	79.081314	60.677784	96.071854	-4.038842	0.000000	-2.947500	0.000000	0.000000	0.000000	-0.700069	0.066017	-0.041650	0.000000	0.000000	4.000000	34.000000	0.000000
2171.570329	-0.012026	0.539369	-0.127223	78.949852	61.831421	96.710953	-4.075713	0.000000	-2.896302	0.000000	0.000000	0.000000	-0.694766	0.050774	-0.049846	0.000000	0.000000	4.000000	34.000000	0.000000
2171.573662	-0.012026	0.539369	-0.127223	78.949852	61.831421	96.710953	-4.075713	0.000000	-2.896302	0.000000	0.000000	0.000000	-0.694766	0.050774	-0.049846	0.000000	0.000000	4.000000	34.000000	0.000000
2171.576995	-0.012026	0.539369	-0.127223	78.949852	61.831421	96.710953	-4.075713	0.000000	-2.896302	0.000000	0.000000	0.000000	-0.694766	0.050774	-0.049846	0.000000	0.000000	4.000000	34.000000	0.000000
2171.580329	-0.014360	0.539524	-0.127307	78.830711	62.917984	97.665550	-4.112528	0.000000	-2.843785	0.000000	0.000000	0.000000	-0.700196	0.046664	-0.025284	0.000000	0.000000	4.000000	34.000000	0.000000
2171.583662	-0.014360	0.539524	-0.127307	78.830711	62.917984	97.665550	-4.112528	0.000000	-2.843785	0.000000	0.000000	0.000000	-0.700196	0.046664	-0.025284	0.000000	0.000000	4.000000	34.000000	0.000000
2171.586995	-0.014360	0.539524	-0.127307	78.830711	62.917984	97.665550	-4.112528	0.000000	-2.843785	0.000000	0.000000	0.000000	-0.700196	0.046664	-0.025284	0.000000	0.000000	4.000000	34.000000	0.000000
2171.590329	-0.016665	0.539655	-0.127352	78.729393	63.920647	98.701538	-4.148660	0.000000	-2.790811	0.000000	0.000000	0.000000	-0.691442	0.039196	-0.013604	0.000000	0.000000	4.000000	34.000000	0.000000
2171.593662	-0.016665	0.539655	-0.127352	78.729393	63.920647	98.701538	-4.148660	0.000000	-2.790811	0.000000	0.000000	0.000000	-0.691442	0.039196	-0.013604	0.000000	0.000000	4.000000	34.000000	0.000000
2171.596995	-0.016665	0.539655	-0.127352	78.729393	63.920647	98.701538	-4.148660	0.000000	-2.790811	0.000000	0.000000	0.000000	-0.691442	0.039196	-0.013604	0.000000	0.000000	4.000000	34.000000	0.000000
2171.600329	-0.018972	0.539746	-0.127380	78.654182	64.802101	99.449364	-4.183855	0.000000	-2.737765	0.000000	0.000000	0.000000	-0.692042	0.027375	-0.008341	0.000000	0.000000	4.000000	34.000000	0.000000
2171.603662	-0.018972	0.539746	-0.127380	78.654182	64.802101	99.449364	-4.183855	0.000000	-2.737765	0.000000	0.000000	0.000000	-0.692042	0.027375	-0.008341	0.000000	0.000000	4.000000	34.000000	0.000000
2171.606995	-0.018972	0.539746	-0.127380	78.654182	64.802101	99.449364	-4.183855	0.000000	-2.737765	0.000000	0.000000	0.000000	-0.692042	0.027375	-0.008341	0.000000	0.000000	4.000000	34.000000	0.000000
2171.610329	-0.021332	0.539842	-0.127333	78.613777	65.564644	99.686790	-4.218789	0.000000	-2.683621	0.000000	0.000000	0.000000	-0.708087	0.028709	0.014180	0.000000	0.000000	4.000000	34.000000	0.000000
2171.613662	-0.021332	0.539842	-0.127333	78.613777	65.564644	99.686790	-4.218789	0.000000	-2.683621	0.000000	0.000000	0.000000	-0.708087	0.028709	0.014180	0.000000	0.000000	4.000000	34.000000	0.000000
2171.616995	-0.021332	0.539842	-0.127333	78.613777	65.564644	99.686790	-4.218789	0.000000	-2.683621	0.000000	0.000000	0.000000	-0.708087	0.028709	0.014180	0.000000	0.000000	4.000000	34.000000	0.000000
2171.620329	-0.023729	0.539913	-0.127251	78.602005	66.214561	99.567307	-4.253677	0.000000	-2.627971	0.000000	0.000000	0.000000	-0.719134	0.021250	0.024582	0.000000	0.000000	4.000000	34.000000	0.000000
2171.623662	-0.023729	0.539913	-0.127251	78.602005	66.214561	99.567307	-4.253677	0.000000	-2.627971	0.000000	0.000000	0.000000	-0.719134	0.021250	0.024582	0.000000	0.000000	4.000000	34.000000	0.000000
2171.626995	-0.023729	0.539913	-0.127251	78.602005	66.214561	99.567307	-4.253677	0.000000	-2.627971	0.000000	0.000000	0.000000	-0.719134	0.021250	0.024582	0.000000	0.000000	4.000000	34.000000	0.000000
2171.630329	-0.026215	0.539988	-0.127098	78.603775	66.838722	99.360802	-4.288653	0.000000	-2.570497	0.000000	0.000000	0.000000	-0.745563	0.022602	0.045723	0.000000	0.000000	4.000000	34.000000	0.000000
2171.633662	-0.026215	0.539988	-0.127098	78.603775	66.838722	99.360802	-4.288653	0.000000	-2.570497	0.000000	0.000000	0.000000	-0.745563	0.022602	0.045723	0.000000	0.000000	4.000000	34.000000	0.000000
2171.636995	-0.026215	0.539988	-0.127098	78.603775	66.838722	99.360802	-4.288653	0.000000	-2.570497	0.000000	0.000000	0.000000	-0.745563	0.022602	0.045723	0.000000	0.000000	4.000000	34.000000	0.000000
2171.640329	-0.028769	0.540042	-0.126941	78.587723	67.486221	99.458870	-4.324148	0.000000	-2.510327	0.000000	0.000000	0.000000	-0.766211	0.016095	0.047200	0.000000	0.000000	4.000000	34.000000	0.000000
2171.643662	-0.028769	0.540042	-0.126941	78.587723	67.486221	99.458870	-4.324148	0.000000	-2.510327	0.000000	0.000000	0.000000	-0.766211	0.016095	0.047200	0.000000	0.000000	4.000000	34.000000	0.000000
2171.646995	-0.028769	0.540042	-0.126941	78.587723	67.486221	99.458870	-4.324148	0.000000	-2.510327	0.000000	0.000000	0.000000	-0.766211	0.016095	0.047200	0.000000	0.000000	4.000000	34.000000	0.000000
2171.650329	-0.031360	0.540092	-0.126782	78.537598	68.361526	100.249550	-4.360415	0.000000	-2.446789	0.000000	0.000000	0.000000	-0.777501	0.015053	0.047747	0.000000	0.000000	4.000000	34.000000	0.000000
2171.653662	-0.031360	0.540092	-0.126782	78.537598	68.361526	100.249550	-4.360415	0.000000	-2.446789	0.000000	0.000000	0.000000	-0.777501	0.015053	0.047747	0.000000	0.000000	4.000000	34.000000	0.000000
2171.656995	-0.031360	0.540092	-0.126782	78.537598	68.361526	100.249550	-4.360415	0.000000	-2.446789	0.000000	0.000000	0.000000	-0.777501	0.015053	0.047747	0.000000	0.000000	4.000000	34.000000	0.000000
2171.660329	-0.033957	0.540106	-0.126634	78.464348	69.559059	101.525169	-4.396953	0.000000	-2.380506	0.000000	0.000000	0.000000	-0.779032	0.004117	0.044327	0.000000	0.000000	4.000000	34.000000	0.000000
2171.663662	-0.033957	0.540106	-0.126634	78.464348	69.559059	101.525169	-4.396953	0.000000	-2.380506	0.000000	0.000000	0.000000	-0.779032	0.004117	0.044327	0.000000	0.000000	4.000000	34.000000	0.000000
2171.666995	-0.033957	0.540106	-0.126634	78.464348	69.559059	101.525169	-4.396953	0.000000	-2.380506	0.000000	0.000000	0.000000	-0.779032	0.004117	0.044327	0.000000	0.000000	4.000000	34.000000	0.000000
2171.670329	-0.036574	0.540101	-0.126504	78.385155	70.969322	102.733337	-4.433314	0.000000	-2.312082	0.000000	0.000000	0.000000	-0.785138	-0.001406	0.039014	0.000000	0.000000	4.000000	34.000000	0.000000
2171.673662	-0.036574	0.540101	-0.126504	78.385155	70.969322	102.733337	-4.433314	0.000000	-2.312082	0.000000	0.000000	0.000000	-0.785138	-0.001406	0.039014	0.000000	0.000000	4.000000	34.000000	0.000000
2171.676995	-0.036574	0.540101	-0.126504	78.385155	70.969322	102.733337	-4.433314	0.000000	-2.312082	0.000000	0.000000	0.000000	-0.785138	-0.001406	0.039014	0.000000	0.000000	4.000000	34.000000	0.000000
2171.680329	-0.039241	0.540045	-0.126411	78.307838	72.417458	103.697357	-4.469679	0.000000	-2.240975	0.000000	0.000000	0.000000	-0.800098	-0.016802	0.027785	0.000000	0.000000	4.000000	34.000000	0.000000
2171.683662	-0.039241	0.540045	-0.126411	78.307838	72.417458	103.697357	-4.469679	0.000000	-2.240975	0.000000	0.000000	0.000000	-0.800098	-0.016802	0.027785	0.000000	0.000000	4.000000	34.000000	0.000000
2171.686995	-0.039241	0.540045	-0.126411	78.307838	72.417458	103.697357	-4.469679	0.000000	-2.240975	0.000000	0.000000	0.000000	-0.800098	-0.016802	0.027785	0.000000	0.000000	4.000000	34.000000	0.000000
2171.690329	-0.041975	0.539971	-0.126344	78.232079	73.713791	104.476219	-4.506486	0.000000	-2.166007	0.000000	0.000000	0.000000	-0.820244	-0.022351	0.020272	0.000000	0.000000	4.000000	34.000000	0.000000
2171.693662	-0.041975	0.539971	-0.126344	78.232079	73.713791	104.476219	-4.506486	0.000000	-2.166007	0.000000	0.000000	0.000000	-0.820244	-0.022351	0.020272	0.000000	0.000000	4.000000	34.000000	0.000000
2171.696995	-0.041975	0.539971	-0.126344	78.232079	73.713791	104.476219	-4.506486	0.000000	-2.166007	0.000000	0.000000	0.000000	-0.820244	-0.022351	0.020272	0.000000	0.000000	4.000000	34.000000	0.000000
2171.700329	-0.044799	0.539870	-0.126256	78.170067	74.825668	105.242409	-4.543730	0.000000	-2.086748	0.000000	0.000000	0.000000	-0.847078	-0.030102	0.026320	0.000000	0.000000	4.000000	34.000000	0.000000
2171.703662	-0.044799	0.539870	-0.126256	78.170067	74.825668	105.242409	-4.543730	0.000000	-2.086748	0.000000	0.000000	0.000000	-0.847078	-0.030102	0.026320	0.000000	0.000000	4.000000	34.000000	0.000000
2171.706995	-0.044799	0.539870	-0.126256	78.170067	74.825668	105.242409	-4.543730	0.000000	-2.086748	0.000000	0.000000	0.000000	-0.847078	-0.030102	0.026320	0.000000	0.000000	4.000000	34.000000	0.000000
2171.710329	-0.047765	0.539810	-0.126126	78.125511	75.603546	105.851952	-4.581268	0.000000	-2.002995	0.000000	0.000000	0.000000	-0.889758	-0.018135	0.038968	0.000000	0.000000	4.000000	34.000000	0.000000
2171.713662	-0.047765	0.539810	-0.126126	78.125511	75.603546	105.851952	-4.581268	0.000000	-2.002995	0.000000	0.000000	0.000000	-0.889758	-0.018135	0.038968	0.000000	0.000000	4.000000	34.000000	0.000000
2171.716995	-0.047765	0.539810	-0.126126	78.125511	75.603546	105.851952	-4.581268	0.000000	-2.002995	0.000000	0.000000	0.000000	-0.889758	-0.018135	0.038968	0.000000	0.000000	4.000000	34.000000	0.000000
2171.720329	-0.050855	0.539778	-0.125880	78.083755	76.102913	106.190155	-4.619503	0.000000	-1.913164	0.000000	0.000000	0.000000	-0.927011	-0.009433	0.073906	0.000000	0.000000	4.000000	34.000000	0.000000
2171.723662	-0.050855	0.539778	-0.125880	78.083755	76.102913	106.190155	-4.619503	0.000000	-1.913164	0.000000	0.000000	0.000000	-0.927011	-0.009433	0.073906	0.000000	0.000000	4.000000	34.000000	0.000000
2171.726995	-0.050855	0.539778	-0.125880	78.083755	76.102913	106.190155	-4.619503	0.000000	-1.913164	0.000000	0.000000	0.000000	-0.927011	-0.009433	0.073906	0.000000	0.000000	4.000000	34.000000	0.000000
2171.730329	-0.054064	0.539805	-0.125478	78.041153	76.237206	106.131226	-4.657622	0.000000	-1.818393	0.000000	0.000000	0.000000	-0.962751	0.007992	0.120527	0.000000	0.000000	4.000000	34.000000	0.000000
2171.733662	-0.054064	0.539805	-0.125478	78.041153	76.237206	106.131226	-4.657622	0.000000	-1.818393	0.000000	0.000000	0.000000	-0.962751	0.007992	0.120527	0.000000	0.000000	4.000000	34.000000	0.000000
2171.736995	-0.054064	0.539805	-0.125478	78.041153	76.237206	106.131226	-4.657622	0.000000	-1.818393	0.000000	0.000000	0.000000	-0.962751	0.007992	0.120527	0.000000	0.000000	4.000000	34.000000	0.000000
2171.740329	-0.057351	0.539889	-0.124916	77.986465	76.039261	105.899994	-4.695261	0.000000	-1.718873	0.000000	0.000000	0.000000	-0.985923	0.025286	0.168546	0.000000	0.000000	4.000000	34.000000	0.000000
2171.743662	-0.057351	0.539889	-0.124916	77.986465	76.039261	105.899994	-4.695261	0.000000	-1.718873	0.000000	0.000000	0.000000	-0.985923	0.025286	0.168546	0.000000	0.000000	4.000000	34.000000	0.000000
2171.746995	-0.057351	0.539889	-0.124916	77.986465	76.039261	105.899994	-4.695261	0.000000	-1.718873	0.000000	0.000000	0.000000	-0.985923	0.025286	0.168546	0.000000	0.000000	4.000000	34.000000	0.000000
2171.750329	-0.060670	0.539979	-0.124199	77.923149	75.582497	105.260223	-4.731806	0.000000	-1.615554	0.000000	0.000000	0.000000	-0.995866	0.026973	0.215168	0.000000	0.000000	4.000000	34.000000	0.000000
2171.753662	-0.060670	0.539979	-0.124199	77.923149	75.582497	105.260223	-4.731806	0.000000	-1.615554	0.000000	0.000000	0.000000	-0.995866	0.026973	0.215168	0.000000	0.000000	4.000000	34.000000	0.000000
2171.756995	-0.060670	0.539979	-0.124199	77.923149	75.582497	105.260223	-4.731806	0.000000	-1.615554	0.000000	0.000000	0.000000	-0.995866	0.026973	0.215168	0.000000	0.000000	4.000000	34.000000	0.000000
2171.760329	-0.064020	0.540044	-0.123367	77.870476	74.895927	104.132378	-4.766709	0.000000	-1.509466	0.000000	0.000000	0.000000	-1.004939	0.019600	0.249628	0.000000	0.000000	4.000000	34.000000	0.000000
2171.763662	-0.064020	0.540044	-0.123367	77.870476	74.895927	104.132378	-4.766709	0.000000	-1.509466	0.000000	0.000000	0.000000	-1.004939	0.019600	0.249628	0.000000	0.000000	4.000000	34.000000	0.000000
2171.766995	-0.064020	0.540044	-0.123367	77.870476	74.895927	104.132378	-4.766709	0.000000	-1.509466	0.000000	0.000000	0.000000	-1.004939	0.019600	0.249628	0.000000	0.000000	4.000000	34.000000	0.000000
2171.770329	-0.067427	0.540054	-0.122467	77.835175	74.248199	102.832947	-4.800020	0.000000	-1.399931	0.000000	0.000000	0.000000	-1.022225	0.003005	0.270089	0.000000	0.000000	4.000000	34.000000	0.000000
2171.773662	-0.067427	0.540054	-0.122467	77.835175	74.248199	102.832947	-4.800020	0.000000	-1.399931	0.000000	0.000000	0.000000	-1.022225	0.003005	0.270089	0.000000	0.000000	4.000000	34.000000	0.000000
2171.776995	-0.067427	0.540054	-0.122467	77.835175	74.248199	102.832947	-4.800020	0.000000	-1.399931	0.000000	0.000000	0.000000	-1.022225	0.003005	0.270089	0.000000	0.000000	4.000000	34.000000	0.000000
2171.780329	-0.070908	0.539986	-0.121594	77.788651	74.468071	102.406738	-4.832010	0.000000	-1.285179	0.000000	0.000000	0.000000	-1.044321	-0.020489	0.261777	0.000000	0.000000	4.000000	34.000000	0.000000
2171.783662	-0.070908	0.539986	-0.121594	77.788651	74.468071	102.406738	-4.832010	0.000000	-1.285179	0.000000	0.000000	0.000000	-1.044321	-0.020489	0.261777	0.000000	0.000000	4.000000	34.000000	0.000000
2171.786995	-0.070908	0.539986	-0.121594	77.788651	74.468071	102.406738	-4.832010	0.000000	-1.285179	0.000000	0.000000	0.000000	-1.044321	-0.020489	0.261777	0.000000	0.000000	4.000000	34.000000	0.000000
2171.790329	-0.074420	0.539853	-0.120721	77.691917	75.729050	103.164810	-4.862761	0.000000	-1.163425	0.000000	0.000000	0.000000	-1.053491	-0.039804	0.261939	0.000000	0.000000	4.000000	34.000000	0.000000
2171.793662	-0.074420	0.539853	-0.120721	77.691917	75.729050	103.164810	-4.862761	0.000000	-1.163425	0.000000	0.000000	0.000000	-1.053491	-0.039804	0.261939	0.000000	0.000000	4.000000	34.000000	0.000000
2171.796995	-0.074420	0.539853	-0.120721	77.691917	75.729050	103.164810	-4.862761	0.000000	-1.163425	0.000000	0.000000	0.000000	-1.053491	-0.039804	0.261939	0.000000	0.000000	4.000000	34.000000	0.000000
2171.800329	-0.078076	0.539740	-0.119725	77.563347	77.190765	104.391212	-4.891397	0.000000	-1.036456	0.000000	0.000000	0.000000	-1.096703	-0.034094	0.298834	0.000000	0.000000	4.000000	34.000000	0.000000
2171.803662	-0.078076	0.539740	-0.119725	77.563347	77.190765	104.391212	-4.891397	0.000000	-1.036456	0.000000	0.000000	0.000000	-1.096703	-0.034094	0.298834	0.000000	0.000000	4.000000	34.000000	0.000000
2171.806995	-0.078076	0.539740	-0.119725	77.563347	77.190765	104.391212	-4.891397	0.000000	-1.036456	0.000000	0.000000	0.000000	-1.096703	-0.034094	0.298834	0.000000	0.000000	4.000000	34.000000	0.000000
2171.810329	-0.081920	0.539614	-0.118661	77.426277	78.493279	105.784851	-4.918217	0.000000	-0.900637	0.000000	0.000000	0.000000	-1.153161	-0.037586	0.319158	0.000000	0.000000	4.000000	34.000000	0.000000
2171.813662	-0.081920	0.539614	-0.118661	77.426277	78.493279	105.784851	-4.918217	0.000000	-0.900637	0.000000	0.000000	0.000000	-1.153161	-0.037586	0.319158	0.000000	0.000000	4.000000	34.000000	0.000000
2171.816995	-0.081920	0.539614	-0.118661	77.426277	78.493279	105.784851	-4.918217	0.000000	-0.900637	0.000000	0.000000	0.000000	-1.153161	-0.037586	0.319158	0.000000	0.000000	4.000000	34.000000	0.000000
2171.820329	-0.085887	0.539487	-0.117472	77.288589	79.589493	106.688393	-4.942949	0.000000	-0.753160	0.000000	0.000000	0.000000	-1.190171	-0.038360	0.356757	0.000000	0.000000	4.000000	34.000000	0.000000
2171.823662	-0.085887	0.539487	-0.117472	77.288589	79.589493	106.688393	-4.942949	0.000000	-0.753160	0.000000	0.000000	0.000000	-1.190171	-0.038360	0.356757	0.000000	0.000000	4.000000	34.000000	0.000000
2171.826995	-0.085887	0.539487	-0.117472	77.288589	79.589493	106.688393	-4.942949	0.000000	-0.753160	0.000000	0.000000	0.000000	-1.190171	-0.038360	0.356757	0.000000	0.000000	4.000000	34.000000	0.000000
2171.830329	-0.089925	0.539306	-0.116183	77.141106	80.619308	106.852348	-4.964301	0.000000	-0.596418	0.000000	0.000000	0.000000	-1.211511	-0.054313	0.386640	0.000000	0.000000	4.000000	34.000000	0.000000
2171.833662	-0.089925	0.539306	-0.116183	77.141106	80.619308	106.852348	-4.964301	0.000000	-0.596418	0.000000	0.000000	0.000000	-1.211511	-0.054313	0.386640	0.000000	0.000000	4.000000	34.000000	0.000000
2171.836995	-0.089925	0.539306	-0.116183	77.141106	80.619308	106.852348	-4.964301	0.000000	-0.596418	0.000000	0.000000	0.000000	-1.211511	-0.054313	0.386640	0.000000	0.000000	4.000000	34.000000	0.000000
2171.840329	-0.094017	0.539054	-0.114812	76.957733	81.872604	106.940102	-4.981307	0.000000	-0.431956	0.000000	0.000000	0.000000	-1.227521	-0.075447	0.411405	0.000000	0.000000	4.000000	34.000000	0.000000
2171.843662	-0.094017	0.539054	-0.114812	76.957733	81.872604	106.940102	-4.981307	0.000000	-0.431956	0.000000	0.000000	0.000000	-1.227521	-0.075447	0.411405	0.000000	0.000000	4.000000	34.000000	0.000000
2171.846995	-0.094017	0.539054	-0.114812	76.957733	81.872604	106.940102	-4.981307	0.000000	-0.431956	0.000000	0.000000	0.000000	-1.227521	-0.075447	0.411405	0.000000	0.000000	4.000000	34.000000	0.000000
2171.850329	-0.098153	0.538720	-0.113402	76.718552	83.485466	107.579659	-4.993225	0.000000	-0.260209	0.000000	0.000000	0.000000	-1.240742	-0.100384	0.422847	0.000000	0.000000	4.000000	34.000000	0.000000
2171.853662	-0.098153	0.538720	-0.113402	76.718552	83.485466	107.579659	-4.993225	0.000000	-0.260209	0.000000	0.000000	0.000000	-1.240742	-0.100384	0.422847	0.000000	0.000000	4.000000	34.000000	0.000000
2171.856995	-0.098153	0.538720	-0.113402	76.718552	83.485466	107.579659	-4.993225	0.000000	-0.260209	0.000000	0.000000	0.000000	-1.240742	-0.100384	0.422847	0.000000	0.000000	4.000000	34.000000	0.000000
2171.860329	-0.102306	0.538334	-0.111931	76.430466	85.343643	109.012932	-4.999337	0.000000	-0.081438	0.000000	0.000000	0.000000	-1.245945	-0.115665	0.441359	0.000000	0.000000	4.000000	34.000000	0.000000
2171.863662	-0.102306	0.538334	-0.111931	76.430466	85.343643	109.012932	-4.999337	0.000000	-0.081438	0.000000	0.000000	0.000000	-1.245945	-0.115665	0.441359	0.000000	0.000000	4.000000	34.000000	0.000000
2171.866995	-0.102306	0.538334	-0.111931	76.430466	85.343643	109.012932	-4.999337	0.000000	-0.081438	0.000000	0.000000	0.000000	-1.245945	-0.115665	0.441359	0.000000	0.000000	4.000000	34.000000	0.000000
2171.870329	-0.106498	0.537900	-0.110332	76.103722	87.224243	110.999420	-4.998940	0.000000	0.102981	0.000000	0.000000	0.000000	-1.257693	-0.130086	0.479625	0.000000	0.000000	4.000000	34.000000	0.000000
2171.873662	-0.106498	0.537900	-0.110332	76.103722	87.224243	110.999420	-4.998940	0.000000	0.102981	0.000000	0.000000	0.000000	-1.257693	-0.130086	0.479625	0.000000	0.000000	4.000000	34.000000	0.000000
2171.876995	-0.106498	0.537900	-0.110332	76.103722	87.224243	110.999420	-4.998940	0.000000	0.102981	0.000000	0.000000	0.000000	-1.257693	-0.130086	0.479625	0.000000	0.000000	4.000000	34.000000	0.000000
2171.880329	-0.110819	0.537471	-0.108622	75.757935	88.964989	113.061798	-4.991351	0.000000	0.293972	0.000000	0.000000	0.000000	-1.296280	-0.128924	0.512949	0.000000	0.000000	4.000000	34.000000	0.000000
2171.883662	-0.110819	0.537471	-0.108622	75.757935	88.964989	113.061798	-4.991351	0.000000	0.293972	0.000000	0.000000	0.000000	-1.296280	-0.128924	0.512949	0.000000	0.000000	4.000000	34.000000	0.000000
2171.886995	-0.110819	0.537471	-0.108622	75.757935	88.964989	113.061798	-4.991351	0.000000	0.293972	0.000000	0.000000	0.000000	-1.296280	-0.128924	0.512949	0.000000	0.000000	4.000000	34.000000	0.000000
2171.890329	-0.115242	0.537022	-0.106791	75.405045	90.538322	114.760468	-4.975381	0.000000	0.495562	0.000000	0.000000	0.000000	-1.326731	-0.134453	0.549555	0.000000	0.000000	4.000000	34.000000	0.000000
2171.893662	-0.115242	0.537022	-0.106791	75.405045	90.538322	114.760468	-4.975381	0.000000	0.495562	0.000000	0.000000	0.000000	-1.326731	-0.134453	0.549555	0.000000	0.000000	4.000000	34.000000	0.000000
2171.896995	-0.115242	0.537022	-0.106791	75.405045	90.538322	114.760468	-4.975381	0.000000	0.495562	0.000000	0.000000	0.000000	-1.326731	-0.134453	0.549555	0.000000	0.000000	4.000000	34.000000	0.000000
2171.900329	-0.119787	0.536553	-0.104846	75.053505	91.947021	115.818672	-4.949840	0.000000	0.706458	0.000000	0.000000	0.000000	-1.363498	-0.140811	0.583507	0.000000	0.000000	4.000000	34.000000	0.000000
2171.903662	-0.119787	0.536553	-0.104846	75.053505	91.947021	115.818672	-4.949840	0.000000	0.706458	0.000000	0.000000	0.000000	-1.363498	-0.140811	0.583507	0.000000	0.000000	4.000000	34.000000	0.000000
2171.906995	-0.119787	0.536553	-0.104846	75.053505	91.947021	115.818672	-4.949840	0.000000	0.706458	0.000000	0.000000	0.000000	-1.363498	-0.140811	0.583507	0.000000	0.000000	4.000000	34.000000	0.000000
2171.910329	-0.124475	0.536048	-0.102745	74.688553	93.167252	116.300095	-4.913271	0.000000	0.927236	0.000000	0.000000	0.000000	-1.406451	-0.151405	0.630035	0.000000	0.000000	4.000000	34.000000	0.000000
2171.913662	-0.124475	0.536048	-0.102745	74.688553	93.167252	116.300095	-4.913271	0.000000	0.927236	0.000000	0.000000	0.000000	-1.406451	-0.151405	0.630035	0.000000	0.000000	4.000000	34.000000	0.000000
2171.916995	-0.124475	0.536048	-0.102745	74.688553	93.167252	116.300095	-4.913271	0.000000	0.927236	0.000000	0.000000	0.000000	-1.406451	-0.151405	0.630035	0.000000	0.000000	4.000000	34.000000	0.000000
2171.920329	-0.129202	0.535522	-0.100533	74.302635	94.317345	116.589554	-4.863909	0.000000	1.158618	0.000000	0.000000	0.000000	-1.418274	-0.157987	0.663729	0.000000	0.000000	4.000000	34.000000	0.000000
2171.923662	-0.129202	0.535522	-0.100533	74.302635	94.317345	116.589554	-4.863909	0.000000	1.158618	0.000000	0.000000	0.000000	-1.418274	-0.157987	0.663729	0.000000	0.000000	4.000000	34.000000	0.000000
2171.926995	-0.129202	0.535522	-0.100533	74.302635	94.317345	116.589554	-4.863909	0.000000	1.158618	0.000000	0.000000	0.000000	-1.418274	-0.157987	0.663729	0.000000	0.000000	4.000000	34.000000	0.000000
2171.930329	-0.133895	0.534965	-0.098154	73.839622	95.661575	117.257629	-4.801536	0.000000	1.394724	0.000000	0.000000	0.000000	-1.407695	-0.167143	0.713602	0.000000	0.000000	4.000000	34.000000	0.000000
2171.933662	-0.133895	0.534965	-0.098154	73.839622	95.661575	117.257629	-4.801536	0.000000	1.394724	0.000000	0.000000	0.000000	-1.407695	-0.167143	0.713602	0.000000	0.000000	4.000000	34.000000	0.000000
2171.936995	-0.133895	0.534965	-0.098154	73.839622	95.661575	117.257629	-4.801536	0.000000	1.394724	0.000000	0.000000	0.000000	-1.407695	-0.167143	0.713602	0.000000	0.000000	4.000000	34.000000	0.000000
2171.940329	-0.138525	0.534413	-0.095679	73.271515	97.264305	118.567657	-4.726148	0.000000	1.632031	0.000000	0.000000	0.000000	-1.389061	-0.165369	0.742665	0.000000	0.000000	4.000000	34.000000	0.000000
2171.943662	-0.138525	0.534413	-0.095679	73.271515	97.264305	118.567657	-4.726148	0.000000	1.632031	0.000000	0.000000	0.000000	-1.389061	-0.165369	0.742665	0.000000	0.000000	4.000000	34.000000	0.000000
2171.946995	-0.138525	0.534413	-0.095679	73.271515	97.264305	118.567657	-4.726148	0.000000	1.632031	0.000000	0.000000	0.000000	-1.389061	-0.165369	0.742665	0.000000	0.000000	4.000000	34.000000	0.000000
2171.950329	-0.143072	0.533885	-0.093000	72.683540	98.939575	120.101936	-4.638137	0.000000	1.867534	0.000000	0.000000	0.000000	-1.364111	-0.158681	0.803537	0.000000	0.000000	4.000000	34.000000	0.000000
2171.953662	-0.143072	0.533885	-0.093000	72.683540	98.939575	120.101936	-4.638137	0.000000	1.867534	0.000000	0.000000	0.000000	-1.364111	-0.158681	0.803537	0.000000	0.000000	4.000000	34.000000	0.000000
2171.956995	-0.143072	0.533885	-0.093000	72.683540	98.939575	120.101936	-4.638137	0.000000	1.867534	0.000000	0.000000	0.000000	-1.364111	-0.158681	0.803537	0.000000	0.000000	4.000000	34.000000	0.000000
2171.960329	-0.147569	0.533389	-0.090180	72.189766	100.766846	121.630905	-4.537035	0.000000	2.101267	0.000000	0.000000	0.000000	-1.349119	-0.148591	0.845957	0.000000	0.000000	4.000000	34.000000	0.000000
2171.963662	-0.147569	0.533389	-0.090180	72.189766	100.766846	121.630905	-4.537035	0.000000	2.101267	0.000000	0.000000	0.000000	-1.349119	-0.148591	0.845957	0.000000	0.000000	4.000000	34.000000	0.000000
2171.966995	-0.147569	0.533389	-0.090180	72.189766	100.766846	121.630905	-4.537035	0.000000	2.101267	0.000000	0.000000	0.000000	-1.349119	-0.148591	0.845957	0.000000	0.000000	4.000000	34.000000	0.000000
2171.970329	-0.152079	0.532890	-0.087260	71.826904	102.815880	123.134300	-4.422457	0.000000	2.332783	0.000000	0.000000	0.000000	-1.352988	-0.149777	0.876226	0.000000	0.000000	4.000000	34.000000	0.000000
2171.973662	-0.152079	0.532890	-0.087260	71.826904	102.815880	123.134300	-4.422457	0.000000	2.332783	0.000000	0.000000	0.000000	-1.352988	-0.149777	0.876226	0.000000	0.000000	4.000000	34.000000	0.000000
2171.976995	-0.152079	0.532890	-0.087260	71.826904	102.815880	123.134300	-4.422457	0.000000	2.332783	0.000000	0.000000	0.000000	-1.352988	-0.149777	0.876226	0.000000	0.000000	4.000000	34.000000	0.000000
2171.980329	-0.156645	0.532386	-0.084182	71.576225	105.003632	124.746536	-4.293465	0.000000	2.562452	0.000000	0.000000	0.000000	-1.369969	-0.151046	0.923187	0.000000	0.000000	4.000000	34.000000	0.000000
2171.983662	-0.156645	0.532386	-0.084182	71.576225	105.003632	124.746536	-4.293465	0.000000	2.562452	0.000000	0.000000	0.000000	-1.369969	-0.151046	0.923187	0.000000	0.000000	4.000000	34.000000	0.000000
2171.986995	-0.156645	0.532386	-0.084182	71.576225	105.003632	124.746536	-4.293465	0.000000	2.562452	0.000000	0.000000	0.000000	-1.369969	-0.151046	0.923187	0.000000	0.000000	4.000000	34.000000	0.000000
2171.990329	-0.161189	0.531883	-0.080941	71.385574	107.211838	126.556236	-4.148300	0.000000	2.791346	0.000000	0.000000	0.000000	-1.363014	-0.150899	0.972393	0.000000	0.000000	4.000000	34.000000	0.000000
2171.993662	-0.161189	0.531883	-0.080941	71.385574	107.211838	126.556236	-4.148300	0.000000	2.791346	0.000000	0.000000	0.000000	-1.363014	-0.150899	0.972393	0.000000	0.000000	4.000000	34.000000	0.000000
2171.996995	-0.161189	0.531883	-0.080941	71.385574	107.211838	126.556236	-4.148300	0.000000	2.791346	0.000000	0.000000	0.000000	-1.363014	-0.150899	0.972393	0.000000	0.000000	4.000000	34.000000	0.000000
2172.000329	-0.165751	0.531402	-0.077484	71.247917	109.405983	128.404739	-3.988547	0.000000	3.015211	0.000000	0.000000	0.000000	-1.368650	-0.144414	1.037225	0.000000	0.000000	4.000000	34.000000	0.000000
2172.003662	-0.165751	0.531402	-0.077484	71.247917	109.405983	128.404739	-3.988547	0.000000	3.015211	0.000000	0.000000	0.000000	-1.368650	-0.144414	1.037225	0.000000	0.000000	4.000000	34.000000	0.000000
2172.006995	-0.165751	0.531402	-0.077484	71.247917	109.405983	128.404739	-3.988547	0.000000	3.015211	0.000000	0.000000	0.000000	-1.368650	-0.144414	1.037225	0.000000	0.000000	4.000000	34.000000	0.000000
2172.010329	-0.170242	0.530925	-0.073865	71.149490	111.505722	130.088242	-3.812370	0.000000	3.235095	0.000000	0.000000	0.000000	-1.347174	-0.143210	1.085528	0.000000	0.000000	4.000000	34.000000	0.000000
2172.013662	-0.170242	0.530925	-0.073865	71.149490	111.505722	130.088242	-3.812370	0.000000	3.235095	0.000000	0.000000	0.000000	-1.347174	-0.143210	1.085528	0.000000	0.000000	4.000000	34.000000	0.000000
2172.016995	-0.170242	0.530925	-0.073865	71.149490	111.505722	130.088242	-3.812370	0.000000	3.235095	0.000000	0.000000	0.000000	-1.347174	-0.143210	1.085528	0.000000	0.000000	4.000000	34.000000	0.000000
2172.020329	-0.174608	0.530489	-0.070043	71.082916	113.533440	131.547836	-3.623292	0.000000	3.445541	0.000000	0.000000	0.000000	-1.309972	-0.130772	1.146606	0.000000	0.000000	4.000000	34.000000	0.000000
2172.023662	-0.174608	0.530489	-0.070043	71.082916	113.533440	131.547836	-3.623292	0.000000	3.445541	0.000000	0.000000	0.000000	-1.309972	-0.130772	1.146606	0.000000	0.000000	4.000000	34.000000	0.000000
2172.026995	-0.174608	0.530489	-0.070043	71.082916	113.533440	131.547836	-3.623292	0.000000	3.445541	0.000000	0.000000	0.000000	-1.309972	-0.130772	1.146606	0.000000	0.000000	4.000000	34.000000	0.000000
2172.030329	-0.178836	0.530088	-0.066130	71.045586	115.522392	132.708420	-3.422256	0.000000	3.645293	0.000000	0.000000	0.000000	-1.268449	-0.120379	1.174036	0.000000	0.000000	4.000000	34.000000	0.000000
2172.033662	-0.178836	0.530088	-0.066130	71.045586	115.522392	132.708420	-3.422256	0.000000	3.645293	0.000000	0.000000	0.000000	-1.268449	-0.120379	1.174036	0.000000	0.000000	4.000000	34.000000	0.000000
2172.036995	-0.178836	0.530088	-0.066130	71.045586	115.522392	132.708420	-3.422256	0.000000	3.645293	0.000000	0.000000	0.000000	-1.268449	-0.120379	1.174036	0.000000	0.000000	4.000000	34.000000	0.000000
2172.040329	-0.182902	0.529708	-0.062207	71.041458	117.512016	133.722824	-3.213319	0.000000	3.830742	0.000000	0.000000	0.000000	-1.219840	-0.113801	1.176944	0.000000	0.000000	4.000000	34.000000	0.000000
2172.043662	-0.182902	0.529708	-0.062207	71.041458	117.512016	133.722824	-3.213319	0.000000	3.830742	0.000000	0.000000	0.000000	-1.219840	-0.113801	1.176944	0.000000	0.000000	4.000000	34.000000	0.000000
2172.046995	-0.182902	0.529708	-0.062207	71.041458	117.512016	133.722824	-3.213319	0.000000	3.830742	0.000000	0.000000	0.000000	-1.219840	-0.113801	1.176944	0.000000	0.000000	4.000000	34.000000	0.000000
2172.050329	-0.186970	0.529360	-0.058300	71.073158	119.565811	134.936478	-3.000920	0.000000	3.999310	0.000000	0.000000	0.000000	-1.220222	-0.104356	1.171982	0.000000	0.000000	4.000000	34.000000	0.000000
2172.053662	-0.186970	0.529360	-0.058300	71.073158	119.565811	134.936478	-3.000920	0.000000	3.999310	0.000000	0.000000	0.000000	-1.220222	-0.104356	1.171982	0.000000	0.000000	4.000000	34.000000	0.000000
2172.056995	-0.186970	0.529360	-0.058300	71.073158	119.565811	134.936478	-3.000920	0.000000	3.999310	0.000000	0.000000	0.000000	-1.220222	-0.104356	1.171982	0.000000	0.000000	4.000000	34.000000	0.000000
2172.060329	-0.191052	0.529102	-0.054378	71.152885	121.644264	136.357605	-2.784076	0.000000	4.153182	0.000000	0.000000	0.000000	-1.224660	-0.077619	1.176673	0.000000	0.000000	4.000000	34.000000	0.000000
2172.063662	-0.191052	0.529102	-0.054378	71.152885	121.644264	136.357605	-2.784076	0.000000	4.153182	0.000000	0.000000	0.000000	-1.224660	-0.077619	1.176673	0.000000	0.000000	4.000000	34.000000	0.000000
2172.066995	-0.191052	0.529102	-0.054378	71.152885	121.644264	136.357605	-2.784076	0.000000	4.153182	0.000000	0.000000	0.000000	-1.224660	-0.077619	1.176673	0.000000	0.000000	4.000000	34.000000	0.000000
2172.070329	-0.195180	0.528895	-0.050472	71.275940	123.722618	137.820770	-2.563687	0.000000	4.292727	0.000000	0.000000	0.000000	-1.238287	-0.061958	1.171619	0.000000	0.000000	4.000000	34.000000	0.000000
2172.073662	-0.195180	0.528895	-0.050472	71.275940	123.722618	137.820770	-2.563687	0.000000	4.292727	0.000000	0.000000	0.000000	-1.238287	-0.061958	1.171619	0.000000	0.000000	4.000000	34.000000	0.000000
2172.076995	-0.195180	0.528895	-0.050472	71.275940	123.722618	137.820770	-2.563687	0.000000	4.292727	0.000000	0.000000	0.000000	-1.238287	-0.061958	1.171619	0.000000	0.000000	4.000000	34.000000	0.000000
2172.080329	-0.199362	0.528741	-0.046516	71.420959	125.660767	139.022583	-2.342452	0.000000	4.417343	0.000000	0.000000	0.000000	-1.254598	-0.046362	1.186889	0.000000	0.000000	4.000000	34.000000	0.000000
2172.083662	-0.199362	0.528741	-0.046516	71.420959	125.660767	139.022583	-2.342452	0.000000	4.417343	0.000000	0.000000	0.000000	-1.254598	-0.046362	1.186889	0.000000	0.000000	4.000000	34.000000	0.000000
2172.086995	-0.199362	0.528741	-0.046516	71.420959	125.660767	139.022583	-2.342452	0.000000	4.417343	0.000000	0.000000	0.000000	-1.254598	-0.046362	1.186889	0.000000	0.000000	4.000000	34.000000	0.000000
2172.090329	-0.203546	0.528674	-0.042515	71.582916	127.282738	139.908295	-2.119939	0.000000	4.528340	0.000000	0.000000	0.000000	-1.255407	-0.019972	1.200245	0.000000	0.000000	4.000000	34.000000	0.000000
2172.093662	-0.203546	0.528674	-0.042515	71.582916	127.282738	139.908295	-2.119939	0.000000	4.528340	0.000000	0.000000	0.000000	-1.255407	-0.019972	1.200245	0.000000	0.000000	4.000000	34.000000	0.000000
2172.096995	-0.203546	0.528674	-0.042515	71.582916	127.282738	139.908295	-2.119939	0.000000	4.528340	0.000000	0.000000	0.000000	-1.255407	-0.019972	1.200245	0.000000	0.000000	4.000000	34.000000	0.000000
2172.100329	-0.207652	0.528699	-0.038430	71.750328	128.479736	140.549225	-1.899109	0.000000	4.625299	0.000000	0.000000	0.000000	-1.231809	0.007344	1.225471	0.000000	0.000000	4.000000	34.000000	0.000000
2172.103662	-0.207652	0.528699	-0.038430	71.750328	128.479736	140.549225	-1.899109	0.000000	4.625299	0.000000	0.000000	0.000000	-1.231809	0.007344	1.225471	0.000000	0.000000	4.000000	34.000000	0.000000
2172.106995	-0.207652	0.528699	-0.038430	71.750328	128.479736	140.549225	-1.899109	0.000000	4.625299	0.000000	0.000000	0.000000	-1.231809	0.007344	1.225471	0.000000	0.000000	4.000000	34.000000	0.000000
2172.110329	-0.211646	0.528820	-0.034317	71.923332	129.224945	141.044571	-1.681026	0.000000	4.708944	0.000000	0.000000	0.000000	-1.198183	0.036561	1.233960	0.000000	0.000000	4.000000	34.000000	0.000000
2172.113662	-0.211646	0.528820	-0.034317	71.923332	129.224945	141.044571	-1.681026	0.000000	4.708944	0.000000	0.000000	0.000000	-1.198183	0.036561	1.233960	0.000000	0.000000	4.000000	34.000000	0.000000
2172.116995	-0.211646	0.528820	-0.034317	71.923332	129.224945	141.044571	-1.681026	0.000000	4.708944	0.000000	0.000000	0.000000	-1.198183	0.036561	1.233960	0.000000	0.000000	4.000000	34.000000	0.000000
2172.120329	-0.215489	0.529106	-0.030190	72.129974	129.635712	141.188461	-1.469039	0.000000	4.779323	0.000000	0.000000	0.000000	-1.152914	0.085614	1.238263	0.000000	0.000000	4.000000	34.000000	0.000000
2172.123662	-0.215489	0.529106	-0.030190	72.129974	129.635712	141.188461	-1.469039	0.000000	4.779323	0.000000	0.000000	0.000000	-1.152914	0.085614	1.238263	0.000000	0.000000	4.000000	34.000000	0.000000
2172.126995	-0.215489	0.529106	-0.030190	72.129974	129.635712	141.188461	-1.469039	0.000000	4.779323	0.000000	0.000000	0.000000	-1.152914	0.085614	1.238263	0.000000	0.000000	4.000000	34.000000	0.000000
2172.130329	-0.219133	0.529459	-0.026077	72.393974	130.027939	140.831848	-1.264539	0.000000	4.837451	0.000000	0.000000	0.000000	-1.093215	0.105997	1.233806	0.000000	0.000000	4.000000	34.000000	0.000000
2172.133662	-0.219133	0.529459	-0.026077	72.393974	130.027939	140.831848	-1.264539	0.000000	4.837451	0.000000	0.000000	0.000000	-1.093215	0.105997	1.233806	0.000000	0.000000	4.000000	34.000000	0.000000
2172.136995	-0.219133	0.529459	-0.026077	72.393974	130.027939	140.831848	-1.264539	0.000000	4.837451	0.000000	0.000000	0.000000	-1.093215	0.105997	1.233806	0.000000	0.000000	4.000000	34.000000	0.000000
2172.140329	-0.222643	0.529900	-0.021989	72.775909	130.477814	139.878891	-1.069130	0.000000	4.884359	0.000000	0.000000	0.000000	-1.052889	0.132345	1.226426	0.000000	0.000000	4.000000	34.000000	0.000000
2172.143662	-0.222643	0.529900	-0.021989	72.775909	130.477814	139.878891	-1.069130	0.000000	4.884359	0.000000	0.000000	0.000000	-1.052889	0.132345	1.226426	0.000000	0.000000	4.000000	34.000000	0.000000
2172.146995	-0.222643	0.529900	-0.021989	72.775909	130.477814	139.878891	-1.069130	0.000000	4.884359	0.000000	0.000000	0.000000	-1.052889	0.132345	1.226426	0.000000	0.000000	4.000000	34.000000	0.000000
2172.150329	-0.226064	0.530408	-0.017825	73.449905	130.792801	138.601303	-0.882387	0.000000	4.921524	0.000000	0.000000	0.000000	-1.026362	0.152202	1.249205	0.000000	0.000000	4.000000	34.000000	0.000000
2172.153662	-0.226064	0.530408	-0.017825	73.449905	130.792801	138.601303	-0.882387	0.000000	4.921524	0.000000	0.000000	0.000000	-1.026362	0.152202	1.249205	0.000000	0.000000	4.000000	34.000000	0.000000
2172.156995	-0.226064	0.530408	-0.017825	73.449905	130.792801	138.601303	-0.882387	0.000000	4.921524	0.000000	0.000000	0.000000	-1.026362	0.152202	1.249205	0.000000	0.000000	4.000000	34.000000	0.000000
2172.160329	-0.229392	0.530941	-0.013481	74.614197	130.502426	137.189194	-0.700011	0.000000	4.950756	0.000000	0.000000	0.000000	-0.998453	0.159902	1.303108	0.000000	0.000000	4.000000	34.000000	0.000000
2172.163662	-0.229392	0.530941	-0.013481	74.614197	130.502426	137.189194	-0.700011	0.000000	4.950756	0.000000	0.000000	0.000000	-0.998453	0.159902	1.303108	0.000000	0.000000	4.000000	34.000000	0.000000
2172.166995	-0.229392	0.530941	-0.013481	74.614197	130.502426	137.189194	-0.700011	0.000000	4.950756	0.000000	0.000000	0.000000	-0.998453	0.159902	1.303108	0.000000	0.000000	4.000000	34.000000	0.000000
2172.170329	-0.232583	0.531444	-0.008927	76.037727	129.453339	135.804672	-0.518135	0.000000	4.973081	0.000000	0.000000	0.000000	-0.957280	0.151068	1.366210	0.000000	0.000000	4.000000	34.000000	0.000000
2172.173662	-0.232583	0.531444	-0.008927	76.037727	129.453339	135.804672	-0.518135	0.000000	4.973081	0.000000	0.000000	0.000000	-0.957280	0.151068	1.366210	0.000000	0.000000	4.000000	34.000000	0.000000
2172.176995	-0.232583	0.531444	-0.008927	76.037727	129.453339	135.804672	-0.518135	0.000000	4.973081	0.000000	0.000000	0.000000	-0.957280	0.151068	1.366210	0.000000	0.000000	4.000000	34.000000	0.000000
2172.180329	-0.235508	0.531876	-0.004185	77.499695	127.777679	133.997787	-0.335900	0.000000	4.988704	0.000000	0.000000	0.000000	-0.877455	0.129700	1.422777	0.000000	0.000000	4.000000	34.000000	0.000000
2172.183662	-0.235508	0.531876	-0.004185	77.499695	127.777679	133.997787	-0.335900	0.000000	4.988704	0.000000	0.000000	0.000000	-0.877455	0.129700	1.422777	0.000000	0.000000	4.000000	34.000000	0.000000
2172.186995	-0.235508	0.531876	-0.004185	77.499695	127.777679	133.997787	-0.335900	0.000000	4.988704	0.000000	0.000000	0.000000	-0.877455	0.129700	1.422777	0.000000	0.000000	4.000000	34.000000	0.000000
2172.190329	-0.238144	0.532252	0.000779	78.919685	125.719727	131.483154	-0.154327	0.000000	4.997618	0.000000	0.000000	0.000000	-0.790679	0.112652	1.489049	0.000000	0.000000	4.000000	34.000000	0.000000
2172.193662	-0.238144	0.532252	0.000779	78.919685	125.719727	131.483154	-0.154327	0.000000	4.997618	0.000000	0.000000	0.000000	-0.790679	0.112652	1.489049	0.000000	0.000000	4.000000	34.000000	0.000000
2172.196995	-0.238144	0.532252	0.000779	78.919685	125.719727	131.483154	-0.154327	0.000000	4.997618	0.000000	0.000000	0.000000	-0.790679	0.112652	1.489049	0.000000	0.000000	4.000000	34.000000	0.000000
2172.200329	-0.240616	0.532592	0.005963	80.292870	123.414581	128.375580	0.028194	0.000000	4.999920	0.000000	0.000000	0.000000	-0.741599	0.101880	1.555079	0.000000	0.000000	4.000000	34.000000	0.000000
2172.203662	-0.240616	0.532592	0.005963	80.292870	123.414581	128.375580	0.028194	0.000000	4.999920	0.000000	0.000000	0.000000	-0.741599	0.101880	1.555079	0.000000	0.000000	4.000000	34.000000	0.000000
2172.206995	-0.240616	0.532592	0.005963	80.292870	123.414581	128.375580	0.028194	0.000000	4.999920	0.000000	0.000000	0.000000	-0.741599	0.101880	1.555079	0.000000	0.000000	4.000000	34.000000	0.000000
2172.210329	-0.242945	0.532882	0.011262	81.636322	121.030655	125.474472	0.211826	0.000000	4.995511	0.000000	0.000000	0.000000	-0.698854	0.086985	1.589741	0.000000	0.000000	4.000000	34.000000	0.000000
2172.213662	-0.242945	0.532882	0.011262	81.636322	121.030655	125.474472	0.211826	0.000000	4.995511	0.000000	0.000000	0.000000	-0.698854	0.086985	1.589741	0.000000	0.000000	4.000000	34.000000	0.000000
2172.216995	-0.242945	0.532882	0.011262	81.636322	121.030655	125.474472	0.211826	0.000000	4.995511	0.000000	0.000000	0.000000	-0.698854	0.086985	1.589741	0.000000	0.000000	4.000000	34.000000	0.000000
2172.220329	-0.245161	0.533161	0.016745	82.903778	118.711258	122.795670	0.392700	0.000000	4.984555	0.000000	0.000000	0.000000	-0.664755	0.083763	1.644955	0.000000	0.000000	4.000000	34.000000	0.000000
2172.223662	-0.245161	0.533161	0.016745	82.903778	118.711258	122.795670	0.392700	0.000000	4.984555	0.000000	0.000000	0.000000	-0.664755	0.083763	1.644955	0.000000	0.000000	4.000000	34.000000	0.000000
2172.226995	-0.245161	0.533161	0.016745	82.903778	118.711258	122.795670	0.392700	0.000000	4.984555	0.000000	0.000000	0.000000	-0.664755	0.083763	1.644955	0.000000	0.000000	4.000000	34.000000	0.000000
2172.230329	-0.247104	0.533365	0.022227	83.528099	119.528404	123.149788	0.572970	0.000000	4.967062	0.000000	0.000000	0.000000	-0.582711	0.061255	1.644740	0.000000	0.000000	4.000000	34.000000	0.000000
2172.233662	-0.247104	0.533365	0.022227	83.528099	119.528404	123.149788	0.572970	0.000000	4.967062	0.000000	0.000000	0.000000	-0.582711	0.061255	1.644740	0.000000	0.000000	4.000000	34.000000	0.000000
2172.236995	-0.247104	0.533365	0.022227	83.528099	119.528404	123.149788	0.572970	0.000000	4.967062	0.000000	0.000000	0.000000	-0.582711	0.061255	1.644740	0.000000	0.000000	4.000000	34.000000	0.000000
2172.240329	-0.248712	0.533477	0.027607	83.408073	123.992470	127.121597	0.747021	0.000000	4.943882	0.000000	0.000000	0.000000	-0.482644	0.033483	1.613901	0.000000	0.000000	4.000000	34.000000	0.000000
2172.243662	-0.248712	0.533477	0.027607	83.408073	123.992470	127.121597	0.747021	0.000000	4.943882	0.000000	0.000000	0.000000	-0.482644	0.033483	1.613901	0.000000	0.000000	4.000000	34.000000	0.000000
2172.246995	-0.248712	0.533477	0.027607	83.408073	123.992470	127.121597	0.747021	0.000000	4.943882	0.000000	0.000000	0.000000	-0.482644	0.033483	1.613901	0.000000	0.000000	4.000000	34.000000	0.000000
2172.250329	-0.250105	0.533594	0.033126	83.113503	128.370605	131.038834	0.912610	0.000000	4.916009	0.000000	0.000000	0.000000	-0.417671	0.035221	1.655629	0.000000	0.000000	4.000000	34.000000	0.000000
2172.253662	-0.250105	0.533594	0.033126	83.113503	128.370605	131.038834	0.912610	0.000000	4.916009	0.000000	0.000000	0.000000	-0.417671	0.035221	1.655629	0.000000	0.000000	4.000000	34.000000	0.000000
2172.256995	-0.250105	0.533594	0.033126	83.113503	128.370605	131.038834	0.912610	0.000000	4.916009	0.000000	0.000000	0.000000	-0.417671	0.035221	1.655629	0.000000	0.000000	4.000000	34.000000	0.000000
2172.260329	-0.251325	0.533712	0.038714	82.801865	131.918396	134.164490	1.077498	0.000000	4.882520	0.000000	0.000000	0.000000	-0.366236	0.035425	1.676339	0.000000	0.000000	4.000000	34.000000	0.000000
2172.263662	-0.251325	0.533712	0.038714	82.801865	131.918396	134.164490	1.077498	0.000000	4.882520	0.000000	0.000000	0.000000	-0.366236	0.035425	1.676339	0.000000	0.000000	4.000000	34.000000	0.000000
2172.266995	-0.251325	0.533712	0.038714	82.801865	131.918396	134.164490	1.077498	0.000000	4.882520	0.000000	0.000000	0.000000	-0.366236	0.035425	1.676339	0.000000	0.000000	4.000000	34.000000	0.000000
2172.270329	-0.252338	0.533759	0.044309	82.497452	134.854752	136.701935	1.239240	0.000000	4.843995	0.000000	0.000000	0.000000	-0.303926	0.014138	1.678552	0.000000	0.000000	4.000000	34.000000	0.000000
2172.273662	-0.252338	0.533759	0.044309	82.497452	134.854752	136.701935	1.239240	0.000000	4.843995	0.000000	0.000000	0.000000	-0.303926	0.014138	1.678552	0.000000	0.000000	4.000000	34.000000	0.000000
2172.276995	-0.252338	0.533759	0.044309	82.497452	134.854752	136.701935	1.239240	0.000000	4.843995	0.000000	0.000000	0.000000	-0.303926	0.014138	1.678552	0.000000	0.000000	4.000000	34.000000	0.000000
2172.280329	-0.253104	0.533755	0.049839	82.226028	137.664520	139.091431	1.396419	0.000000	4.801043	0.000000	0.000000	0.000000	-0.229546	-0.001251	1.659209	0.000000	0.000000	4.000000	34.000000	0.000000
2172.283662	-0.253104	0.533755	0.049839	82.226028	137.664520	139.091431	1.396419	0.000000	4.801043	0.000000	0.000000	0.000000	-0.229546	-0.001251	1.659209	0.000000	0.000000	4.000000	34.000000	0.000000
2172.286995	-0.253104	0.533755	0.049839	82.226028	137.664520	139.091431	1.396419	0.000000	4.801043	0.000000	0.000000	0.000000	-0.229546	-0.001251	1.659209	0.000000	0.000000	4.000000	34.000000	0.000000
2172.290329	-0.253714	0.533731	0.055255	81.987854	140.544617	141.519119	1.547699	0.000000	4.754433	0.000000	0.000000	0.000000	-0.183053	-0.007122	1.624764	0.000000	0.000000	4.000000	34.000000	0.000000
2172.293662	-0.253714	0.533731	0.055255	81.987854	140.544617	141.519119	1.547699	0.000000	4.754433	0.000000	0.000000	0.000000	-0.183053	-0.007122	1.624764	0.000000	0.000000	4.000000	34.000000	0.000000
2172.296995	-0.253714	0.533731	0.055255	81.987854	140.544617	141.519119	1.547699	0.000000	4.754433	0.000000	0.000000	0.000000	-0.183053	-0.007122	1.624764	0.000000	0.000000	4.000000	34.000000	0.000000
2172.300329	-0.254192	0.533721	0.060542	81.764175	143.432556	143.940018	1.691386	0.000000	4.705233	0.000000	0.000000	0.000000	-0.143597	-0.003173	1.585893	0.000000	0.000000	4.000000	34.000000	0.000000
2172.303662	-0.254192	0.533721	0.060542	81.764175	143.432556	143.940018	1.691386	0.000000	4.705233	0.000000	0.000000	0.000000	-0.143597	-0.003173	1.585893	0.000000	0.000000	4.000000	34.000000	0.000000
2172.306995	-0.254192	0.533721	0.060542	81.764175	143.432556	143.940018	1.691386	0.000000	4.705233	0.000000	0.000000	0.000000	-0.143597	-0.003173	1.585893	0.000000	0.000000	4.000000	34.000000	0.000000
2172.310329	-0.254526	0.533689	0.065669	81.562202	146.221039	146.260254	1.827374	0.000000	4.654106	0.000000	0.000000	0.000000	-0.100164	-0.009640	1.538182	0.000000	0.000000	4.000000	34.000000	0.000000
2172.313662	-0.254526	0.533689	0.065669	81.562202	146.221039	146.260254	1.827374	0.000000	4.654106	0.000000	0.000000	0.000000	-0.100164	-0.009640	1.538182	0.000000	0.000000	4.000000	34.000000	0.000000
2172.316995	-0.254526	0.533689	0.065669	81.562202	146.221039	146.260254	1.827374	0.000000	4.654106	0.000000	0.000000	0.000000	-0.100164	-0.009640	1.538182	0.000000	0.000000	4.000000	34.000000	0.000000
2172.320329	-0.254655	0.533714	0.070636	81.393440	148.585358	148.190689	1.955583	0.000000	4.601706	0.000000	0.000000	0.000000	-0.038522	0.007616	1.490180	0.000000	0.000000	4.000000	34.000000	0.000000
2172.323662	-0.254655	0.533714	0.070636	81.393440	148.585358	148.190689	1.955583	0.000000	4.601706	0.000000	0.000000	0.000000	-0.038522	0.007616	1.490180	0.000000	0.000000	4.000000	34.000000	0.000000
2172.326995	-0.254655	0.533714	0.070636	81.393440	148.585358	148.190689	1.955583	0.000000	4.601706	0.000000	0.000000	0.000000	-0.038522	0.007616	1.490180	0.000000	0.000000	4.000000	34.000000	0.000000
2172.330329	-0.254581	0.533768	0.075449	81.261536	150.397217	149.616104	2.077263	0.000000	4.548073	0.000000	0.000000	0.000000	0.022232	0.016148	1.443725	0.000000	0.000000	4.000000	34.000000	0.000000
2172.333662	-0.254581	0.533768	0.075449	81.261536	150.397217	149.616104	2.077263	0.000000	4.548073	0.000000	0.000000	0.000000	0.022232	0.016148	1.443725	0.000000	0.000000	4.000000	34.000000	0.000000
2172.336995	-0.254581	0.533768	0.075449	81.261536	150.397217	149.616104	2.077263	0.000000	4.548073	0.000000	0.000000	0.000000	0.022232	0.016148	1.443725	0.000000	0.000000	4.000000	34.000000	0.000000
2172.340329	-0.254218	0.533899	0.080121	81.166336	151.609467	150.494797	2.193138	0.000000	4.493345	0.000000	0.000000	0.000000	0.108775	0.039259	1.401713	0.000000	0.000000	4.000000	34.000000	0.000000
2172.343662	-0.254218	0.533899	0.080121	81.166336	151.609467	150.494797	2.193138	0.000000	4.493345	0.000000	0.000000	0.000000	0.108775	0.039259	1.401713	0.000000	0.000000	4.000000	34.000000	0.000000
2172.346995	-0.254218	0.533899	0.080121	81.166336	151.609467	150.494797	2.193138	0.000000	4.493345	0.000000	0.000000	0.000000	0.108775	0.039259	1.401713	0.000000	0.000000	4.000000	34.000000	0.000000
2172.350329	-0.253629	0.534063	0.084653	81.119606	152.369583	150.958542	2.305124	0.000000	4.436936	0.000000	0.000000	0.000000	0.176796	0.049320	1.359505	0.000000	0.000000	4.000000	34.000000	0.000000
2172.353662	-0.253629	0.534063	0.084653	81.119606	152.369583	150.958542	2.305124	0.000000	4.436936	0.000000	0.000000	0.000000	0.176796	0.049320	1.359505	0.000000	0.000000	4.000000	34.000000	0.000000
2172.356995	-0.253629	0.534063	0.084653	81.119606	152.369583	150.958542	2.305124	0.000000	4.436936	0.000000	0.000000	0.000000	0.176796	0.049320	1.359505	0.000000	0.000000	4.000000	34.000000	0.000000
2172.360329	-0.252777	0.534310	0.089034	81.125374	152.988724	151.286697	2.413026	0.000000	4.379190	0.000000	0.000000	0.000000	0.255476	0.074069	1.314313	0.000000	0.000000	4.000000	34.000000	0.000000
2172.363662	-0.252777	0.534310	0.089034	81.125374	152.988724	151.286697	2.413026	0.000000	4.379190	0.000000	0.000000	0.000000	0.255476	0.074069	1.314313	0.000000	0.000000	4.000000	34.000000	0.000000
2172.366995	-0.252777	0.534310	0.089034	81.125374	152.988724	151.286697	2.413026	0.000000	4.379190	0.000000	0.000000	0.000000	0.255476	0.074069	1.314313	0.000000	0.000000	4.000000	34.000000	0.000000
2172.370329	-0.251718	0.534609	0.093244	81.180664	153.920227	151.883881	2.517534	0.000000	4.319956	0.000000	0.000000	0.000000	0.317738	0.089671	1.263176	0.000000	0.000000	4.000000	34.000000	0.000000
2172.373662	-0.251718	0.534609	0.093244	81.180664	153.920227	151.883881	2.517534	0.000000	4.319956	0.000000	0.000000	0.000000	0.317738	0.089671	1.263176	0.000000	0.000000	4.000000	34.000000	0.000000
2172.376995	-0.251718	0.534609	0.093244	81.180664	153.920227	151.883881	2.517534	0.000000	4.319956	0.000000	0.000000	0.000000	0.317738	0.089671	1.263176	0.000000	0.000000	4.000000	34.000000	0.000000
2172.380329	-0.250543	0.534914	0.097272	81.286324	155.482300	153.046631	2.618030	0.000000	4.259803	0.000000	0.000000	0.000000	0.352642	0.091604	1.208188	0.000000	0.000000	4.000000	34.000000	0.000000
2172.383662	-0.250543	0.534914	0.097272	81.286324	155.482300	153.046631	2.618030	0.000000	4.259803	0.000000	0.000000	0.000000	0.352642	0.091604	1.208188	0.000000	0.000000	4.000000	34.000000	0.000000
2172.386995	-0.250543	0.534914	0.097272	81.286324	155.482300	153.046631	2.618030	0.000000	4.259803	0.000000	0.000000	0.000000	0.352642	0.091604	1.208188	0.000000	0.000000	4.000000	34.000000	0.000000
2172.390329	-0.249206	0.535279	0.101151	81.427711	157.605606	154.713150	2.713536	0.000000	4.199610	0.000000	0.000000	0.000000	0.400985	0.109513	1.163766	0.000000	0.000000	4.000000	34.000000	0.000000
2172.393662	-0.249206	0.535279	0.101151	81.427711	157.605606	154.713150	2.713536	0.000000	4.199610	0.000000	0.000000	0.000000	0.400985	0.109513	1.163766	0.000000	0.000000	4.000000	34.000000	0.000000
2172.396995	-0.249206	0.535279	0.101151	81.427711	157.605606	154.713150	2.713536	0.000000	4.199610	0.000000	0.000000	0.000000	0.400985	0.109513	1.163766	0.000000	0.000000	4.000000	34.000000	0.000000
2172.400329	-0.247708	0.535662	0.104950	81.596901	159.991028	156.617432	2.805682	0.000000	4.138617	0.000000	0.000000	0.000000	0.449350	0.114888	1.139644	0.000000	0.000000	4.000000	34.000000	0.000000
2172.403662	-0.247708	0.535662	0.104950	81.596901	159.991028	156.617432	2.805682	0.000000	4.138617	0.000000	0.000000	0.000000	0.449350	0.114888	1.139644	0.000000	0.000000	4.000000	34.000000	0.000000
2172.406995	-0.247708	0.535662	0.104950	81.596901	159.991028	156.617432	2.805682	0.000000	4.138617	0.000000	0.000000	0.000000	0.449350	0.114888	1.139644	0.000000	0.000000	4.000000	34.000000	0.000000
2172.410329	-0.246035	0.536059	0.108634	81.789986	162.189087	158.357407	2.896019	0.000000	4.075913	0.000000	0.000000	0.000000	0.501914	0.119055	1.105387	0.000000	0.000000	4.000000	34.000000	0.000000
2172.413662	-0.246035	0.536059	0.108634	81.789986	162.189087	158.357407	2.896019	0.000000	4.075913	0.000000	0.000000	0.000000	0.501914	0.119055	1.105387	0.000000	0.000000	4.000000	34.000000	0.000000
2172.416995	-0.246035	0.536059	0.108634	81.789986	162.189087	158.357407	2.896019	0.000000	4.075913	0.000000	0.000000	0.000000	0.501914	0.119055	1.105387	0.000000	0.000000	4.000000	34.000000	0.000000
2172.420329	-0.244113	0.536533	0.112328	82.011909	163.699677	159.473038	2.984293	0.000000	4.011732	0.000000	0.000000	0.000000	0.576646	0.142090	1.108051	0.000000	0.000000	4.000000	34.000000	0.000000
2172.423662	-0.244113	0.536533	0.112328	82.011909	163.699677	159.473038	2.984293	0.000000	4.011732	0.000000	0.000000	0.000000	0.576646	0.142090	1.108051	0.000000	0.000000	4.000000	34.000000	0.000000
2172.426995	-0.244113	0.536533	0.112328	82.011909	163.699677	159.473038	2.984293	0.000000	4.011732	0.000000	0.000000	0.000000	0.576646	0.142090	1.108051	0.000000	0.000000	4.000000	34.000000	0.000000
2172.430329	-0.241966	0.537075	0.115938	82.250481	164.266953	159.728241	3.073792	0.000000	3.943577	0.000000	0.000000	0.000000	0.644191	0.162712	1.083217	0.000000	0.000000	4.000000	34.000000	0.000000
2172.433662	-0.241966	0.537075	0.115938	82.250481	164.266953	159.728241	3.073792	0.000000	3.943577	0.000000	0.000000	0.000000	0.644191	0.162712	1.083217	0.000000	0.000000	4.000000	34.000000	0.000000
2172.436995	-0.241966	0.537075	0.115938	82.250481	164.266953	159.728241	3.073792	0.000000	3.943577	0.000000	0.000000	0.000000	0.644191	0.162712	1.083217	0.000000	0.000000	4.000000	34.000000	0.000000
2172.440329	-0.239607	0.537692	0.119498	82.486206	164.833908	159.969498	3.162671	0.000000	3.872662	0.000000	0.000000	0.000000	0.707588	0.184983	1.067827	0.000000	0.000000	4.000000	34.000000	0.000000
2172.443662	-0.239607	0.537692	0.119498	82.486206	164.833908	159.969498	3.162671	0.000000	3.872662	0.000000	0.000000	0.000000	0.707588	0.184983	1.067827	0.000000	0.000000	4.000000	34.000000	0.000000
2172.446995	-0.239607	0.537692	0.119498	82.486206	164.833908	159.969498	3.162671	0.000000	3.872662	0.000000	0.000000	0.000000	0.707588	0.184983	1.067827	0.000000	0.000000	4.000000	34.000000	0.000000
2172.450329	-0.236968	0.538379	0.122993	82.718697	165.429550	160.223083	3.251364	0.000000	3.798504	0.000000	0.000000	0.000000	0.791724	0.206195	1.048631	0.000000	0.000000	4.000000	34.000000	0.000000
2172.453662	-0.236968	0.538379	0.122993	82.718697	165.429550	160.223083	3.251364	0.000000	3.798504	0.000000	0.000000	0.000000	0.791724	0.206195	1.048631	0.000000	0.000000	4.000000	34.000000	0.000000
2172.456995	-0.236968	0.538379	0.122993	82.718697	165.429550	160.223083	3.251364	0.000000	3.798504	0.000000	0.000000	0.000000	0.791724	0.206195	1.048631	0.000000	0.000000	4.000000	34.000000	0.000000
2172.460329	-0.234086	0.539079	0.126356	82.939674	166.172226	160.599335	3.340653	0.000000	3.720220	0.000000	0.000000	0.000000	0.864664	0.210100	1.008828	0.000000	0.000000	4.000000	34.000000	0.000000
2172.463662	-0.234086	0.539079	0.126356	82.939674	166.172226	160.599335	3.340653	0.000000	3.720220	0.000000	0.000000	0.000000	0.864664	0.210100	1.008828	0.000000	0.000000	4.000000	34.000000	0.000000
2172.466995	-0.234086	0.539079	0.126356	82.939674	166.172226	160.599335	3.340653	0.000000	3.720220	0.000000	0.000000	0.000000	0.864664	0.210100	1.008828	0.000000	0.000000	4.000000	34.000000	0.000000
2172.470329	-0.231038	0.539808	0.129532	83.135559	167.484283	161.491394	3.429094	0.000000	3.638862	0.000000	0.000000	0.000000	0.914282	0.218493	0.952885	0.000000	0.000000	4.000000	34.000000	0.000000
2172.473662	-0.231038	0.539808	0.129532	83.135559	167.484283	161.491394	3.429094	0.000000	3.638862	0.000000	0.000000	0.000000	0.914282	0.218493	0.952885	0.000000	0.000000	4.000000	34.000000	0.000000
2172.476995	-0.231038	0.539808	0.129532	83.135559	167.484283	161.491394	3.429094	0.000000	3.638862	0.000000	0.000000	0.000000	0.914282	0.218493	0.952885	0.000000	0.000000	4.000000	34.000000	0.000000
2172.480329	-0.227885	0.540564	0.132499	83.302795	169.721863	163.238663	3.515045	0.000000	3.555904	0.000000	0.000000	0.000000	0.946067	0.226960	0.890093	0.000000	0.000000	4.000000	34.000000	0.000000
2172.483662	-0.227885	0.540564	0.132499	83.302795	169.721863	163.238663	3.515045	0.000000	3.555904	0.000000	0.000000	0.000000	0.946067	0.226960	0.890093	0.000000	0.000000	4.000000	34.000000	0.000000
2172.486995	-0.227885	0.540564	0.132499	83.302795	169.721863	163.238663	3.515045	0.000000	3.555904	0.000000	0.000000	0.000000	0.946067	0.226960	0.890093	0.000000	0.000000	4.000000	34.000000	0.000000
2172.490329	-0.224580	0.541334	0.135297	83.425827	172.780731	165.742447	3.597630	0.000000	3.472327	0.000000	0.000000	0.000000	0.991327	0.230979	0.839184	0.000000	0.000000	4.000000	34.000000	0.000000
2172.493662	-0.224580	0.541334	0.135297	83.425827	172.780731	165.742447	3.597630	0.000000	3.472327	0.000000	0.000000	0.000000	0.991327	0.230979	0.839184	0.000000	0.000000	4.000000	34.000000	0.000000
2172.496995	-0.224580	0.541334	0.135297	83.425827	172.780731	165.742447	3.597630	0.000000	3.472327	0.000000	0.000000	0.000000	0.991327	0.230979	0.839184	0.000000	0.000000	4.000000	34.000000	0.000000
2172.500329	-0.221174	0.542078	0.137873	83.507103	176.411118	168.778687	3.678203	0.000000	3.386860	0.000000	0.000000	0.000000	1.021926	0.223119	0.772921	0.000000	0.000000	4.000000	34.000000	0.000000
2172.503662	-0.221174	0.542078	0.137873	83.507103	176.411118	168.778687	3.678203	0.000000	3.386860	0.000000	0.000000	0.000000	1.021926	0.223119	0.772921	0.000000	0.000000	4.000000	34.000000	0.000000
2172.506995	-0.221174	0.542078	0.137873	83.507103	176.411118	168.778687	3.678203	0.000000	3.386860	0.000000	0.000000	0.000000	1.021926	0.223119	0.772921	0.000000	0.000000	4.000000	34.000000	0.000000
2172.510329	-0.217609	0.542805	0.140325	83.552811	-179.906616	171.858002	3.755656	0.000000	3.300765	0.000000	0.000000	0.000000	1.069464	0.218000	0.735702	0.000000	0.000000	4.000000	34.000000	0.000000
2172.513662	-0.217609	0.542805	0.140325	83.552811	-179.906616	171.858002	3.755656	0.000000	3.300765	0.000000	0.000000	0.000000	1.069464	0.218000	0.735702	0.000000	0.000000	4.000000	34.000000	0.000000
2172.516995	-0.217609	0.542805	0.140325	83.552811	-179.906616	171.858002	3.755656	0.000000	3.300765	0.000000	0.000000	0.000000	1.069464	0.218000	0.735702	0.000000	0.000000	4.000000	34.000000	0.000000
2172.520329	-0.213921	0.543534	0.142656	83.597672	-176.778320	174.427551	3.832080	0.000000	3.211723	0.000000	0.000000	0.000000	1.106314	0.218746	0.699169	0.000000	0.000000	4.000000	34.000000	0.000000
2172.523662	-0.213921	0.543534	0.142656	83.597672	-176.778320	174.427551	3.832080	0.000000	3.211723	0.000000	0.000000	0.000000	1.106314	0.218746	0.699169	0.000000	0.000000	4.000000	34.000000	0.000000
2172.526995	-0.213921	0.543534	0.142656	83.597672	-176.778320	174.427551	3.832080	0.000000	3.211723	0.000000	0.000000	0.000000	1.106314	0.218746	0.699169	0.000000	0.000000	4.000000	34.000000	0.000000
2172.530329	-0.210126	0.544235	0.144901	83.650009	-174.340073	176.354614	3.907064	0.000000	3.120073	0.000000	0.000000	0.000000	1.138592	0.210391	0.673464	0.000000	0.000000	4.000000	34.000000	0.000000
2172.533662	-0.210126	0.544235	0.144901	83.650009	-174.340073	176.354614	3.907064	0.000000	3.120073	0.000000	0.000000	0.000000	1.138592	0.210391	0.673464	0.000000	0.000000	4.000000	34.000000	0.000000
2172.536995	-0.210126	0.544235	0.144901	83.650009	-174.340073	176.354614	3.907064	0.000000	3.120073	0.000000	0.000000	0.000000	1.138592	0.210391	0.673464	0.000000	0.000000	4.000000	34.000000	0.000000
2172.540329	-0.206246	0.544923	0.147030	83.705956	-172.295715	177.916824	3.980796	0.000000	3.025436	0.000000	0.000000	0.000000	1.163799	0.206468	0.638728	0.000000	0.000000	4.000000	34.000000	0.000000
2172.543662	-0.206246	0.544923	0.147030	83.705956	-172.295715	177.916824	3.980796	0.000000	3.025436	0.000000	0.000000	0.000000	1.163799	0.206468	0.638728	0.000000	0.000000	4.000000	34.000000	0.000000
2172.546995	-0.206246	0.544923	0.147030	83.705956	-172.295715	177.916824	3.980796	0.000000	3.025436	0.000000	0.000000	0.000000	1.163799	0.206468	0.638728	0.000000	0.000000	4.000000	34.000000	0.000000
2172.550329	-0.202301	0.545623	0.149090	83.753235	-170.216965	179.509659	4.052635	0.000000	2.928506	0.000000	0.000000	0.000000	1.183618	0.209904	0.617972	0.000000	0.000000	4.000000	34.000000	0.000000
2172.553662	-0.202301	0.545623	0.149090	83.753235	-170.216965	179.509659	4.052635	0.000000	2.928506	0.000000	0.000000	0.000000	1.183618	0.209904	0.617972	0.000000	0.000000	4.000000	34.000000	0.000000
2172.556995	-0.202301	0.545623	0.149090	83.753235	-170.216965	179.509659	4.052635	0.000000	2.928506	0.000000	0.000000	0.000000	1.183618	0.209904	0.617972	0.000000	0.000000	4.000000	34.000000	0.000000
2172.560329	-0.198344	0.546314	0.151046	83.778618	-167.889267	-178.665329	4.122767	0.000000	2.828921	0.000000	0.000000	0.000000	1.187201	0.207343	0.586977	0.000000	0.000000	4.000000	34.000000	0.000000
2172.563662	-0.198344	0.546314	0.151046	83.778618	-167.889267	-178.665329	4.122767	0.000000	2.828921	0.000000	0.000000	0.000000	1.187201	0.207343	0.586977	0.000000	0.000000	4.000000	34.000000	0.000000
2172.566995	-0.198344	0.546314	0.151046	83.778618	-167.889267	-178.665329	4.122767	0.000000	2.828921	0.000000	0.000000	0.000000	1.187201	0.207343	0.586977	0.000000	0.000000	4.000000	34.000000	0.000000
2172.570329	-0.194352	0.547017	0.152923	83.782936	-165.435303	-176.669830	4.190144	0.000000	2.728131	0.000000	0.000000	0.000000	1.197529	0.210744	0.563111	0.000000	0.000000	4.000000	34.000000	0.000000
2172.573662	-0.194352	0.547017	0.152923	83.782936	-165.435303	-176.669830	4.190144	0.000000	2.728131	0.000000	0.000000	0.000000	1.197529	0.210744	0.563111	0.000000	0.000000	4.000000	34.000000	0.000000
2172.576995	-0.194352	0.547017	0.152923	83.782936	-165.435303	-176.669830	4.190144	0.000000	2.728131	0.000000	0.000000	0.000000	1.197529	0.210744	0.563111	0.000000	0.000000	4.000000	34.000000	0.000000
2172.580329	-0.190242	0.547735	0.154653	83.784294	-163.207703	-174.898346	4.255243	0.000000	2.625434	0.000000	0.000000	0.000000	1.232899	0.215619	0.518815	0.000000	0.000000	4.000000	34.000000	0.000000
2172.583662	-0.190242	0.547735	0.154653	83.784294	-163.207703	-174.898346	4.255243	0.000000	2.625434	0.000000	0.000000	0.000000	1.232899	0.215619	0.518815	0.000000	0.000000	4.000000	34.000000	0.000000
2172.586995	-0.190242	0.547735	0.154653	83.784294	-163.207703	-174.898346	4.255243	0.000000	2.625434	0.000000	0.000000	0.000000	1.232899	0.215619	0.518815	0.000000	0.000000	4.000000	34.000000	0.000000
2172.590329	-0.185965	0.548455	0.156269	83.815086	-161.629562	-173.718979	4.318552	0.000000	2.519941	0.000000	0.000000	0.000000	1.283193	0.215923	0.484963	0.000000	0.000000	4.000000	34.000000	0.000000
2172.593662	-0.185965	0.548455	0.156269	83.815086	-161.629562	-173.718979	4.318552	0.000000	2.519941	0.000000	0.000000	0.000000	1.283193	0.215923	0.484963	0.000000	0.000000	4.000000	34.000000	0.000000
2172.596995	-0.185965	0.548455	0.156269	83.815086	-161.629562	-173.718979	4.318552	0.000000	2.519941	0.000000	0.000000	0.000000	1.283193	0.215923	0.484963	0.000000	0.000000	4.000000	34.000000	0.000000
2172.600329	-0.181455	0.549136	0.157759	83.874458	-160.724884	-173.142914	4.380880	0.000000	2.409956	0.000000	0.000000	0.000000	1.352982	0.204132	0.446747	0.000000	0.000000	4.000000	34.000000	0.000000
2172.603662	-0.181455	0.549136	0.157759	83.874458	-160.724884	-173.142914	4.380880	0.000000	2.409956	0.000000	0.000000	0.000000	1.352982	0.204132	0.446747	0.000000	0.000000	4.000000	34.000000	0.000000
2172.606995	-0.181455	0.549136	0.157759	83.874458	-160.724884	-173.142914	4.380880	0.000000	2.409956	0.000000	0.000000	0.000000	1.352982	0.204132	0.446747	0.000000	0.000000	4.000000	34.000000	0.000000
2172.610329	-0.176740	0.549756	0.159093	83.926590	-159.910446	-172.582138	4.442744	0.000000	2.293911	0.000000	0.000000	0.000000	1.414498	0.186143	0.400304	0.000000	0.000000	4.000000	34.000000	0.000000
2172.613662	-0.176740	0.549756	0.159093	83.926590	-159.910446	-172.582138	4.442744	0.000000	2.293911	0.000000	0.000000	0.000000	1.414498	0.186143	0.400304	0.000000	0.000000	4.000000	34.000000	0.000000
2172.616995	-0.176740	0.549756	0.159093	83.926590	-159.910446	-172.582138	4.442744	0.000000	2.293911	0.000000	0.000000	0.000000	1.414498	0.186143	0.400304	0.000000	0.000000	4.000000	34.000000	0.000000
2172.620329	-0.171803	0.550321	0.160310	83.950394	-159.130753	-171.647232	4.503461	0.000000	2.172290	0.000000	0.000000	0.000000	1.481076	0.169571	0.365114	0.000000	0.000000	4.000000	34.000000	0.000000
2172.623662	-0.171803	0.550321	0.160310	83.950394	-159.130753	-171.647232	4.503461	0.000000	2.172290	0.000000	0.000000	0.000000	1.481076	0.169571	0.365114	0.000000	0.000000	4.000000	34.000000	0.000000
2172.626995	-0.171803	0.550321	0.160310	83.950394	-159.130753	-171.647232	4.503461	0.000000	2.172290	0.000000	0.000000	0.000000	1.481076	0.169571	0.365114	0.000000	0.000000	4.000000	34.000000	0.000000
2172.630329	-0.166736	0.550796	0.161386	83.902588	-157.926636	-170.014465	4.563183	0.000000	2.043859	0.000000	0.000000	0.000000	1.520105	0.142366	0.322754	0.000000	0.000000	4.000000	34.000000	0.000000
2172.633662	-0.166736	0.550796	0.161386	83.902588	-157.926636	-170.014465	4.563183	0.000000	2.043859	0.000000	0.000000	0.000000	1.520105	0.142366	0.322754	0.000000	0.000000	4.000000	34.000000	0.000000
2172.636995	-0.166736	0.550796	0.161386	83.902588	-157.926636	-170.014465	4.563183	0.000000	2.043859	0.000000	0.000000	0.000000	1.520105	0.142366	0.322754	0.000000	0.000000	4.000000	34.000000	0.000000
2172.640329	-0.161625	0.551194	0.162275	83.731239	-155.874725	-167.208618	4.620531	0.000000	1.910678	0.000000	0.000000	0.000000	1.533301	0.119581	0.266793	0.000000	0.000000	4.000000	34.000000	0.000000
2172.643662	-0.161625	0.551194	0.162275	83.731239	-155.874725	-167.208618	4.620531	0.000000	1.910678	0.000000	0.000000	0.000000	1.533301	0.119581	0.266793	0.000000	0.000000	4.000000	34.000000	0.000000
2172.646995	-0.161625	0.551194	0.162275	83.731239	-155.874725	-167.208618	4.620531	0.000000	1.910678	0.000000	0.000000	0.000000	1.533301	0.119581	0.266793	0.000000	0.000000	4.000000	34.000000	0.000000
2172.650329	-0.156465	0.551547	0.163066	83.453865	-153.037842	-163.661880	4.674295	0.000000	1.775096	0.000000	0.000000	0.000000	1.547972	0.105825	0.237399	0.000000	0.000000	4.000000	34.000000	0.000000
2172.653662	-0.156465	0.551547	0.163066	83.453865	-153.037842	-163.661880	4.674295	0.000000	1.775096	0.000000	0.000000	0.000000	1.547972	0.105825	0.237399	0.000000	0.000000	4.000000	34.000000	0.000000
2172.656995	-0.156465	0.551547	0.163066	83.453865	-153.037842	-163.661880	4.674295	0.000000	1.775096	0.000000	0.000000	0.000000	1.547972	0.105825	0.237399	0.000000	0.000000	4.000000	34.000000	0.000000
2172.660329	-0.151283	0.551869	0.163732	83.088036	-149.973846	-160.262695	4.724759	0.000000	1.636047	0.000000	0.000000	0.000000	1.554682	0.096481	0.199655	0.000000	0.000000	4.000000	34.000000	0.000000
2172.663662	-0.151283	0.551869	0.163732	83.088036	-149.973846	-160.262695	4.724759	0.000000	1.636047	0.000000	0.000000	0.000000	1.554682	0.096481	0.199655	0.000000	0.000000	4.000000	34.000000	0.000000
2172.666995	-0.151283	0.551869	0.163732	83.088036	-149.973846	-160.262695	4.724759	0.000000	1.636047	0.000000	0.000000	0.000000	1.554682	0.096481	0.199655	0.000000	0.000000	4.000000	34.000000	0.000000
2172.670329	-0.146022	0.552159	0.164285	82.688416	-147.448029	-157.794144	4.771431	0.000000	1.494472	0.000000	0.000000	0.000000	1.578399	0.087115	0.165871	0.000000	0.000000	4.000000	34.000000	0.000000
2172.673662	-0.146022	0.552159	0.164285	82.688416	-147.448029	-157.794144	4.771431	0.000000	1.494472	0.000000	0.000000	0.000000	1.578399	0.087115	0.165871	0.000000	0.000000	4.000000	34.000000	0.000000
2172.676995	-0.146022	0.552159	0.164285	82.688416	-147.448029	-157.794144	4.771431	0.000000	1.494472	0.000000	0.000000	0.000000	1.578399	0.087115	0.165871	0.000000	0.000000	4.000000	34.000000	0.000000
2172.680329	-0.140593	0.552488	0.164733	82.338509	-146.273926	-156.720596	4.814654	0.000000	1.348742	0.000000	0.000000	0.000000	1.628714	0.098599	0.134407	0.000000	0.000000	4.000000	34.000000	0.000000
2172.683662	-0.140593	0.552488	0.164733	82.338509	-146.273926	-156.720596	4.814654	0.000000	1.348742	0.000000	0.000000	0.000000	1.628714	0.098599	0.134407	0.000000	0.000000	4.000000	34.000000	0.000000
2172.686995	-0.140593	0.552488	0.164733	82.338509	-146.273926	-156.720596	4.814654	0.000000	1.348742	0.000000	0.000000	0.000000	1.628714	0.098599	0.134407	0.000000	0.000000	4.000000	34.000000	0.000000
2172.690329	-0.135050	0.552849	0.165024	82.117058	-146.641312	-156.872971	4.854781	0.000000	1.196287	0.000000	0.000000	0.000000	1.662809	0.108381	0.087425	0.000000	0.000000	4.000000	34.000000	0.000000
2172.693662	-0.135050	0.552849	0.165024	82.117058	-146.641312	-156.872971	4.854781	0.000000	1.196287	0.000000	0.000000	0.000000	1.662809	0.108381	0.087425	0.000000	0.000000	4.000000	34.000000	0.000000
2172.696995	-0.135050	0.552849	0.165024	82.117058	-146.641312	-156.872971	4.854781	0.000000	1.196287	0.000000	0.000000	0.000000	1.662809	0.108381	0.087425	0.000000	0.000000	4.000000	34.000000	0.000000
2172.700329	-0.129249	0.553242	0.165186	81.964226	-147.334549	-157.314590	4.890902	0.000000	1.038788	0.000000	0.000000	0.000000	1.740170	0.117977	0.048590	0.000000	0.000000	4.000000	34.000000	0.000000
2172.703662	-0.129249	0.553242	0.165186	81.964226	-147.334549	-157.314590	4.890902	0.000000	1.038788	0.000000	0.000000	0.000000	1.740170	0.117977	0.048590	0.000000	0.000000	4.000000	34.000000	0.000000
2172.706995	-0.129249	0.553242	0.165186	81.964226	-147.334549	-157.314590	4.890902	0.000000	1.038788	0.000000	0.000000	0.000000	1.740170	0.117977	0.048590	0.000000	0.000000	4.000000	34.000000	0.000000
2172.710329	-0.123289	0.553583	0.165224	81.814392	-147.715897	-157.733627	4.923413	0.000000	0.871781	0.000000	0.000000	0.000000	1.788043	0.102205	0.011208	0.000000	0.000000	4.000000	34.000000	0.000000
2172.713662	-0.123289	0.553583	0.165224	81.814392	-147.715897	-157.733627	4.923413	0.000000	0.871781	0.000000	0.000000	0.000000	1.788043	0.102205	0.011208	0.000000	0.000000	4.000000	34.000000	0.000000
2172.716995	-0.123289	0.553583	0.165224	81.814392	-147.715897	-157.733627	4.923413	0.000000	0.871781	0.000000	0.000000	0.000000	1.788043	0.102205	0.011208	0.000000	0.000000	4.000000	34.000000	0.000000
2172.720329	-0.117196	0.553866	0.165091	81.685326	-147.918167	-157.988907	4.951057	0.000000	0.697877	0.000000	0.000000	0.000000	1.828047	0.084754	-0.039733	0.000000	0.000000	4.000000	34.000000	0.000000
2172.723662	-0.117196	0.553866	0.165091	81.685326	-147.918167	-157.988907	4.951057	0.000000	0.697877	0.000000	0.000000	0.000000	1.828047	0.084754	-0.039733	0.000000	0.000000	4.000000	34.000000	0.000000
2172.726995	-0.117196	0.553866	0.165091	81.685326	-147.918167	-157.988907	4.951057	0.000000	0.697877	0.000000	0.000000	0.000000	1.828047	0.084754	-0.039733	0.000000	0.000000	4.000000	34.000000	0.000000
2172.730329	-0.110949	0.554006	0.164820	81.563385	-147.809204	-157.587494	4.973096	0.000000	0.517990	0.000000	0.000000	0.000000	1.873980	0.042165	-0.081372	0.000000	0.000000	4.000000	34.000000	0.000000
2172.733662	-0.110949	0.554006	0.164820	81.563385	-147.809204	-157.587494	4.973096	0.000000	0.517990	0.000000	0.000000	0.000000	1.873980	0.042165	-0.081372	0.000000	0.000000	4.000000	34.000000	0.000000
2172.736995	-0.110949	0.554006	0.164820	81.563385	-147.809204	-157.587494	4.973096	0.000000	0.517990	0.000000	0.000000	0.000000	1.873980	0.042165	-0.081372	0.000000	0.000000	4.000000	34.000000	0.000000
2172.740329	-0.104710	0.553996	0.164435	81.401840	-147.079361	-156.524002	4.989004	0.000000	0.331421	0.000000	0.000000	0.000000	1.871744	-0.003002	-0.115579	0.000000	0.000000	4.000000	34.000000	0.000000
2172.743662	-0.104710	0.553996	0.164435	81.401840	-147.079361	-156.524002	4.989004	0.000000	0.331421	0.000000	0.000000	0.000000	1.871744	-0.003002	-0.115579	0.000000	0.000000	4.000000	34.000000	0.000000
2172.746995	-0.104710	0.553996	0.164435	81.401840	-147.079361	-156.524002	4.989004	0.000000	0.331421	0.000000	0.000000	0.000000	1.871744	-0.003002	-0.115579	0.000000	0.000000	4.000000	34.000000	0.000000
2172.750329	-0.098566	0.553816	0.163906	81.157936	-145.851044	-155.215622	4.997950	0.000000	0.143156	0.000000	0.000000	0.000000	1.843069	-0.053886	-0.158581	0.000000	0.000000	4.000000	34.000000	0.000000
2172.753662	-0.098566	0.553816	0.163906	81.157936	-145.851044	-155.215622	4.997950	0.000000	0.143156	0.000000	0.000000	0.000000	1.843069	-0.053886	-0.158581	0.000000	0.000000	4.000000	34.000000	0.000000
2172.756995	-0.098566	0.553816	0.163906	81.157936	-145.851044	-155.215622	4.997950	0.000000	0.143156	0.000000	0.000000	0.000000	1.843069	-0.053886	-0.158581	0.000000	0.000000	4.000000	34.000000	0.000000
2172.760329	-0.092462	0.553557	0.163249	80.871506	-144.497070	-154.351181	4.999809	0.000000	-0.043733	0.000000	0.000000	0.000000	1.831211	-0.077957	-0.197013	0.000000	0.000000	4.000000	34.000000	0.000000
2172.763662	-0.092462	0.553557	0.163249	80.871506	-144.497070	-154.351181	4.999809	0.000000	-0.043733	0.000000	0.000000	0.000000	1.831211	-0.077957	-0.197013	0.000000	0.000000	4.000000	34.000000	0.000000
2172.766995	-0.092462	0.553557	0.163249	80.871506	-144.497070	-154.351181	4.999809	0.000000	-0.043733	0.000000	0.000000	0.000000	1.831211	-0.077957	-0.197013	0.000000	0.000000	4.000000	34.000000	0.000000
2172.770329	-0.086344	0.553203	0.162493	80.617783	-143.545853	-153.316284	4.994678	0.000000	-0.230619	0.000000	0.000000	0.000000	1.835490	-0.106196	-0.226799	0.000000	0.000000	4.000000	34.000000	0.000000
2172.773662	-0.086344	0.553203	0.162493	80.617783	-143.545853	-153.316284	4.994678	0.000000	-0.230619	0.000000	0.000000	0.000000	1.835490	-0.106196	-0.226799	0.000000	0.000000	4.000000	34.000000	0.000000
2172.776995	-0.086344	0.553203	0.162493	80.617783	-143.545853	-153.316284	4.994678	0.000000	-0.230619	0.000000	0.000000	0.000000	1.835490	-0.106196	-0.226799	0.000000	0.000000	4.000000	34.000000	0.000000
2172.780329	-0.080209	0.552838	0.161606	80.480232	-143.499786	-152.142303	4.982436	0.000000	-0.418726	0.000000	0.000000	0.000000	1.840405	-0.109514	-0.266149	0.000000	0.000000	4.000000	34.000000	0.000000
2172.783662	-0.080209	0.552838	0.161606	80.480232	-143.499786	-152.142303	4.982436	0.000000	-0.418726	0.000000	0.000000	0.000000	1.840405	-0.109514	-0.266149	0.000000	0.000000	4.000000	34.000000	0.000000
2172.786995	-0.080209	0.552838	0.161606	80.480232	-143.499786	-152.142303	4.982436	0.000000	-0.418726	0.000000	0.000000	0.000000	1.840405	-0.109514	-0.266149	0.000000	0.000000	4.000000	34.000000	0.000000
2172.790329	-0.073833	0.552487	0.160665	80.417183	-143.975235	-151.034393	4.962924	0.000000	-0.607771	0.000000	0.000000	0.000000	1.913041	-0.105257	-0.282236	0.000000	0.000000	4.000000	34.000000	0.000000
2172.793662	-0.073833	0.552487	0.160665	80.417183	-143.975235	-151.034393	4.962924	0.000000	-0.607771	0.000000	0.000000	0.000000	1.913041	-0.105257	-0.282236	0.000000	0.000000	4.000000	34.000000	0.000000
2172.796995	-0.073833	0.552487	0.160665	80.417183	-143.975235	-151.034393	4.962924	0.000000	-0.607771	0.000000	0.000000	0.000000	1.913041	-0.105257	-0.282236	0.000000	0.000000	4.000000	34.000000	0.000000
2172.800329	-0.067152	0.552125	0.159618	80.360931	-144.516052	-150.069717	4.934974	0.000000	-0.803756	0.000000	0.000000	0.000000	2.004124	-0.108625	-0.314077	0.000000	0.000000	4.000000	34.000000	0.000000
2172.803662	-0.067152	0.552125	0.159618	80.360931	-144.516052	-150.069717	4.934974	0.000000	-0.803756	0.000000	0.000000	0.000000	2.004124	-0.108625	-0.314077	0.000000	0.000000	4.000000	34.000000	0.000000
2172.806995	-0.067152	0.552125	0.159618	80.360931	-144.516052	-150.069717	4.934974	0.000000	-0.803756	0.000000	0.000000	0.000000	2.004124	-0.108625	-0.314077	0.000000	0.000000	4.000000	34.000000	0.000000
2172.810329	-0.060321	0.551737	0.158461	80.268852	-144.857468	-149.378036	4.897375	0.000000	-1.007831	0.000000	0.000000	0.000000	2.049345	-0.116231	-0.347291	0.000000	0.000000	4.000000	34.000000	0.000000
2172.813662	-0.060321	0.551737	0.158461	80.268852	-144.857468	-149.378036	4.897375	0.000000	-1.007831	0.000000	0.000000	0.000000	2.049345	-0.116231	-0.347291	0.000000	0.000000	4.000000	34.000000	0.000000
2172.816995	-0.060321	0.551737	0.158461	80.268852	-144.857468	-149.378036	4.897375	0.000000	-1.007831	0.000000	0.000000	0.000000	2.049345	-0.116231	-0.347291	0.000000	0.000000	4.000000	34.000000	0.000000
2172.820329	-0.053250	0.551246	0.157132	80.122353	-144.925674	-148.653366	4.850253	0.000000	-1.214517	0.000000	0.000000	0.000000	2.121340	-0.147329	-0.398518	0.000000	0.000000	4.000000	34.000000	0.000000
2172.823662	-0.053250	0.551246	0.157132	80.122353	-144.925674	-148.653366	4.850253	0.000000	-1.214517	0.000000	0.000000	0.000000	2.121340	-0.147329	-0.398518	0.000000	0.000000	4.000000	34.000000	0.000000
2172.826995	-0.053250	0.551246	0.157132	80.122353	-144.925674	-148.653366	4.850253	0.000000	-1.214517	0.000000	0.000000	0.000000	2.121340	-0.147329	-0.398518	0.000000	0.000000	4.000000	34.000000	0.000000
2172.830329	-0.046034	0.550672	0.155632	79.964714	-144.998901	-147.937469	4.792389	0.000000	-1.425835	0.000000	0.000000	0.000000	2.164849	-0.172343	-0.450069	0.000000	0.000000	4.000000	34.000000	0.000000
2172.833662	-0.046034	0.550672	0.155632	79.964714	-144.998901	-147.937469	4.792389	0.000000	-1.425835	0.000000	0.000000	0.000000	2.164849	-0.172343	-0.450069	0.000000	0.000000	4.000000	34.000000	0.000000
2172.836995	-0.046034	0.550672	0.155632	79.964714	-144.998901	-147.937469	4.792389	0.000000	-1.425835	0.000000	0.000000	0.000000	2.164849	-0.172343	-0.450069	0.000000	0.000000	4.000000	34.000000	0.000000
2172.840329	-0.038883	0.550000	0.153961	79.780846	-145.004150	-147.174316	4.724051	0.000000	-1.638091	0.000000	0.000000	0.000000	2.145306	-0.201345	-0.501337	0.000000	0.000000	4.000000	34.000000	0.000000
2172.843662	-0.038883	0.550000	0.153961	79.780846	-145.004150	-147.174316	4.724051	0.000000	-1.638091	0.000000	0.000000	0.000000	2.145306	-0.201345	-0.501337	0.000000	0.000000	4.000000	34.000000	0.000000
2172.846995	-0.038883	0.550000	0.153961	79.780846	-145.004150	-147.174316	4.724051	0.000000	-1.638091	0.000000	0.000000	0.000000	2.145306	-0.201345	-0.501337	0.000000	0.000000	4.000000	34.000000	0.000000
2172.850329	-0.031803	0.549292	0.152167	79.575455	-144.922470	-146.576309	4.647229	0.000000	-1.844793	0.000000	0.000000	0.000000	2.123949	-0.212567	-0.538344	0.000000	0.000000	4.000000	34.000000	0.000000
2172.853662	-0.031803	0.549292	0.152167	79.575455	-144.922470	-146.576309	4.647229	0.000000	-1.844793	0.000000	0.000000	0.000000	2.123949	-0.212567	-0.538344	0.000000	0.000000	4.000000	34.000000	0.000000
2172.856995	-0.031803	0.549292	0.152167	79.575455	-144.922470	-146.576309	4.647229	0.000000	-1.844793	0.000000	0.000000	0.000000	2.123949	-0.212567	-0.538344	0.000000	0.000000	4.000000	34.000000	0.000000
2172.860329	-0.024909	0.548535	0.150172	79.380310	-144.960312	-146.054398	4.562719	0.000000	-2.044894	0.000000	0.000000	0.000000	2.068290	-0.226989	-0.598305	0.000000	0.000000	4.000000	34.000000	0.000000
2172.863662	-0.024909	0.548535	0.150172	79.380310	-144.960312	-146.054398	4.562719	0.000000	-2.044894	0.000000	0.000000	0.000000	2.068290	-0.226989	-0.598305	0.000000	0.000000	4.000000	34.000000	0.000000
2172.866995	-0.024909	0.548535	0.150172	79.380310	-144.960312	-146.054398	4.562719	0.000000	-2.044894	0.000000	0.000000	0.000000	2.068290	-0.226989	-0.598305	0.000000	0.000000	4.000000	34.000000	0.000000
2172.870329	-0.018059	0.547745	0.147966	79.191505	-145.121475	-145.490417	4.472072	0.000000	-2.236196	0.000000	0.000000	0.000000	2.054954	-0.237143	-0.661901	0.000000	0.000000	4.000000	34.000000	0.000000
2172.873662	-0.018059	0.547745	0.147966	79.191505	-145.121475	-145.490417	4.472072	0.000000	-2.236196	0.000000	0.000000	0.000000	2.054954	-0.237143	-0.661901	0.000000	0.000000	4.000000	34.000000	0.000000
2172.876995	-0.018059	0.547745	0.147966	79.191505	-145.121475	-145.490417	4.472072	0.000000	-2.236196	0.000000	0.000000	0.000000	2.054954	-0.237143	-0.661901	0.000000	0.000000	4.000000	34.000000	0.000000
2172.880329	-0.011173	0.547006	0.145555	79.026894	-145.321686	-144.864609	4.374070	0.000000	-2.422295	0.000000	0.000000	0.000000	2.065732	-0.221685	-0.723366	0.000000	0.000000	4.000000	34.000000	0.000000
2172.883662	-0.011173	0.547006	0.145555	79.026894	-145.321686	-144.864609	4.374070	0.000000	-2.422295	0.000000	0.000000	0.000000	2.065732	-0.221685	-0.723366	0.000000	0.000000	4.000000	34.000000	0.000000
2172.886995	-0.011173	0.547006	0.145555	79.026894	-145.321686	-144.864609	4.374070	0.000000	-2.422295	0.000000	0.000000	0.000000	2.065732	-0.221685	-0.723366	0.000000	0.000000	4.000000	34.000000	0.000000
2172.890329	-0.004229	0.546279	0.142904	78.968903	-146.021942	-144.727448	4.268013	0.000000	-2.604624	0.000000	0.000000	0.000000	2.083230	-0.217924	-0.795306	0.000000	0.000000	4.000000	34.000000	0.000000
2172.893662	-0.004229	0.546279	0.142904	78.968903	-146.021942	-144.727448	4.268013	0.000000	-2.604624	0.000000	0.000000	0.000000	2.083230	-0.217924	-0.795306	0.000000	0.000000	4.000000	34.000000	0.000000
2172.896995	-0.004229	0.546279	0.142904	78.968903	-146.021942	-144.727448	4.268013	0.000000	-2.604624	0.000000	0.000000	0.000000	2.083230	-0.217924	-0.795306	0.000000	0.000000	4.000000	34.000000	0.000000
2172.900329	0.003021	0.545584	0.140023	79.097244	-147.063049	-144.684387	4.153504	0.000000	-2.783596	0.000000	0.000000	0.000000	2.174883	-0.208615	-0.864093	0.000000	0.000000	4.000000	34.000000	0.000000
2172.903662	0.003021	0.545584	0.140023	79.097244	-147.063049	-144.684387	4.153504	0.000000	-2.783596	0.000000	0.000000	0.000000	2.174883	-0.208615	-0.864093	0.000000	0.000000	4.000000	34.000000	0.000000
2172.906995	0.003021	0.545584	0.140023	79.097244	-147.063049	-144.684387	4.153504	0.000000	-2.783596	0.000000	0.000000	0.000000	2.174883	-0.208615	-0.864093	0.000000	0.000000	4.000000	34.000000	0.000000
2172.910329	0.010366	0.544849	0.136876	79.396614	-147.843155	-143.728607	4.027398	0.000000	-2.963118	0.000000	0.000000	0.000000	2.203629	-0.220635	-0.944185	0.000000	0.000000	4.000000	34.000000	0.000000
2172.913662	0.010366	0.544849	0.136876	79.396614	-147.843155	-143.728607	4.027398	0.000000	-2.963118	0.000000	0.000000	0.000000	2.203629	-0.220635	-0.944185	0.000000	0.000000	4.000000	34.000000	0.000000
2172.916995	0.010366	0.544849	0.136876	79.396614	-147.843155	-143.728607	4.027398	0.000000	-2.963118	0.000000	0.000000	0.000000	2.203629	-0.220635	-0.944185	0.000000	0.000000	4.000000	34.000000	0.000000
2172.920329	0.017713	0.544041	0.133462	79.840767	-147.740677	-141.807388	3.892311	0.000000	-3.138457	0.000000	0.000000	0.000000	2.204051	-0.242264	-1.024130	0.000000	0.000000	4.000000	34.000000	0.000000
2172.923662	0.017713	0.544041	0.133462	79.840767	-147.740677	-141.807388	3.892311	0.000000	-3.138457	0.000000	0.000000	0.000000	2.204051	-0.242264	-1.024130	0.000000	0.000000	4.000000	34.000000	0.000000
2172.926995	0.017713	0.544041	0.133462	79.840767	-147.740677	-141.807388	3.892311	0.000000	-3.138457	0.000000	0.000000	0.000000	2.204051	-0.242264	-1.024130	0.000000	0.000000	4.000000	34.000000	0.000000
2172.930329	0.025138	0.543135	0.129817	80.329048	-146.322983	-139.024170	3.749855	0.000000	-3.307353	0.000000	0.000000	0.000000	2.227324	-0.271680	-1.093583	0.000000	0.000000	4.000000	34.000000	0.000000
2172.933662	0.025138	0.543135	0.129817	80.329048	-146.322983	-139.024170	3.749855	0.000000	-3.307353	0.000000	0.000000	0.000000	2.227324	-0.271680	-1.093583	0.000000	0.000000	4.000000	34.000000	0.000000
2172.936995	0.025138	0.543135	0.129817	80.329048	-146.322983	-139.024170	3.749855	0.000000	-3.307353	0.000000	0.000000	0.000000	2.227324	-0.271680	-1.093583	0.000000	0.000000	4.000000	34.000000	0.000000
2172.940329	0.032379	0.542128	0.125910	80.840027	-143.745163	-135.629288	3.599820	0.000000	-3.470057	0.000000	0.000000	0.000000	2.172359	-0.302260	-1.172122	0.000000	0.000000	4.000000	34.000000	0.000000
2172.943662	0.032379	0.542128	0.125910	80.840027	-143.745163	-135.629288	3.599820	0.000000	-3.470057	0.000000	0.000000	0.000000	2.172359	-0.302260	-1.172122	0.000000	0.000000	4.000000	34.000000	0.000000
2172.946995	0.032379	0.542128	0.125910	80.840027	-143.745163	-135.629288	3.599820	0.000000	-3.470057	0.000000	0.000000	0.000000	2.172359	-0.302260	-1.172122	0.000000	0.000000	4.000000	34.000000	0.000000
2172.950329	0.039434	0.541012	0.121803	81.400703	-141.010193	-132.108459	3.445908	0.000000	-3.622944	0.000000	0.000000	0.000000	2.116736	-0.334637	-1.232170	0.000000	0.000000	4.000000	34.000000	0.000000
2172.953662	0.039434	0.541012	0.121803	81.400703	-141.010193	-132.108459	3.445908	0.000000	-3.622944	0.000000	0.000000	0.000000	2.116736	-0.334637	-1.232170	0.000000	0.000000	4.000000	34.000000	0.000000
2172.956995	0.039434	0.541012	0.121803	81.400703	-141.010193	-132.108459	3.445908	0.000000	-3.622944	0.000000	0.000000	0.000000	2.116736	-0.334637	-1.232170	0.000000	0.000000	4.000000	34.000000	0.000000
2172.960329	0.046326	0.539835	0.117470	81.966812	-138.003799	-128.314377	3.289426	0.000000	-3.765591	0.000000	0.000000	0.000000	2.067518	-0.353123	-1.299689	0.000000	0.000000	4.000000	34.000000	0.000000
2172.963662	0.046326	0.539835	0.117470	81.966812	-138.003799	-128.314377	3.289426	0.000000	-3.765591	0.000000	0.000000	0.000000	2.067518	-0.353123	-1.299689	0.000000	0.000000	4.000000	34.000000	0.000000
2172.966995	0.046326	0.539835	0.117470	81.966812	-138.003799	-128.314377	3.289426	0.000000	-3.765591	0.000000	0.000000	0.000000	2.067518	-0.353123	-1.299689	0.000000	0.000000	4.000000	34.000000	0.000000
2172.970329	0.052976	0.538658	0.113011	82.514915	-134.732880	-124.472725	3.130124	0.000000	-3.899016	0.000000	0.000000	0.000000	1.994813	-0.353066	-1.337688	0.000000	0.000000	4.000000	34.000000	0.000000
2172.973662	0.052976	0.538658	0.113011	82.514915	-134.732880	-124.472725	3.130124	0.000000	-3.899016	0.000000	0.000000	0.000000	1.994813	-0.353066	-1.337688	0.000000	0.000000	4.000000	34.000000	0.000000
2172.976995	0.052976	0.538658	0.113011	82.514915	-134.732880	-124.472725	3.130124	0.000000	-3.899016	0.000000	0.000000	0.000000	1.994813	-0.353066	-1.337688	0.000000	0.000000	4.000000	34.000000	0.000000
2172.980329	0.059466	0.537550	0.108453	83.068985	-131.139648	-120.089249	2.970979	0.000000	-4.021602	0.000000	0.000000	0.000000	1.947240	-0.332682	-1.367465	0.000000	0.000000	4.000000	34.000000	0.000000
2172.983662	0.059466	0.537550	0.108453	83.068985	-131.139648	-120.089249	2.970979	0.000000	-4.021602	0.000000	0.000000	0.000000	1.947240	-0.332682	-1.367465	0.000000	0.000000	4.000000	34.000000	0.000000
2172.986995	0.059466	0.537550	0.108453	83.068985	-131.139648	-120.089249	2.970979	0.000000	-4.021602	0.000000	0.000000	0.000000	1.947240	-0.332682	-1.367465	0.000000	0.000000	4.000000	34.000000	0.000000
2172.990329	0.065866	0.536573	0.103922	83.649338	-126.737099	-114.687973	2.811836	0.000000	-4.134438	0.000000	0.000000	0.000000	1.919993	-0.293095	-1.359465	0.000000	0.000000	4.000000	34.000000	0.000000
2172.993662	0.065866	0.536573	0.103922	83.649338	-126.737099	-114.687973	2.811836	0.000000	-4.134438	0.000000	0.000000	0.000000	1.919993	-0.293095	-1.359465	0.000000	0.000000	4.000000	34.000000	0.000000
2172.996995	0.065866	0.536573	0.103922	83.649338	-126.737099	-114.687973	2.811836	0.000000	-4.134438	0.000000	0.000000	0.000000	1.919993	-0.293095	-1.359465	0.000000	0.000000	4.000000	34.000000	0.000000
2173.000329	0.072253	0.535689	0.099376	84.232277	-120.806717	-107.917343	2.654681	0.000000	-4.237059	0.000000	0.000000	0.000000	1.916129	-0.264973	-1.363670	0.000000	0.000000	4.000000	34.000000	0.000000
2173.003662	0.072253	0.535689	0.099376	84.232277	-120.806717	-107.917343	2.654681	0.000000	-4.237059	0.000000	0.000000	0.000000	1.916129	-0.264973	-1.363670	0.000000	0.000000	4.000000	34.000000	0.000000
2173.006995	0.072253	0.535689	0.099376	84.232277	-120.806717	-107.917343	2.654681	0.000000	-4.237059	0.000000	0.000000	0.000000	1.916129	-0.264973	-1.363670	0.000000	0.000000	4.000000	34.000000	0.000000
2173.010329	0.078537	0.534866	0.094935	84.808159	-112.868164	-98.718834	2.498596	0.000000	-4.330937	0.000000	0.000000	0.000000	1.885201	-0.246961	-1.332423	0.000000	0.000000	4.000000	34.000000	0.000000
2173.013662	0.078537	0.534866	0.094935	84.808159	-112.868164	-98.718834	2.498596	0.000000	-4.330937	0.000000	0.000000	0.000000	1.885201	-0.246961	-1.332423	0.000000	0.000000	4.000000	34.000000	0.000000
2173.016995	0.078537	0.534866	0.094935	84.808159	-112.868164	-98.718834	2.498596	0.000000	-4.330937	0.000000	0.000000	0.000000	1.885201	-0.246961	-1.332423	0.000000	0.000000	4.000000	34.000000	0.000000
2173.020329	0.084592	0.534085	0.090605	85.285660	-103.064278	-87.453178	2.347448	0.000000	-4.414690	0.000000	0.000000	0.000000	1.816423	-0.234450	-1.299033	0.000000	0.000000	4.000000	34.000000	0.000000
2173.023662	0.084592	0.534085	0.090605	85.285660	-103.064278	-87.453178	2.347448	0.000000	-4.414690	0.000000	0.000000	0.000000	1.816423	-0.234450	-1.299033	0.000000	0.000000	4.000000	34.000000	0.000000
2173.026995	0.084592	0.534085	0.090605	85.285660	-103.064278	-87.453178	2.347448	0.000000	-4.414690	0.000000	0.000000	0.000000	1.816423	-0.234450	-1.299033	0.000000	0.000000	4.000000	34.000000	0.000000
2173.030329	0.090379	0.533302	0.086428	85.602257	-91.770248	-74.984314	2.203104	0.000000	-4.488466	0.000000	0.000000	0.000000	1.736131	-0.234748	-1.253001	0.000000	0.000000	4.000000	34.000000	0.000000
2173.033662	0.090379	0.533302	0.086428	85.602257	-91.770248	-74.984314	2.203104	0.000000	-4.488466	0.000000	0.000000	0.000000	1.736131	-0.234748	-1.253001	0.000000	0.000000	4.000000	34.000000	0.000000
2173.036995	0.090379	0.533302	0.086428	85.602257	-91.770248	-74.984314	2.203104	0.000000	-4.488466	0.000000	0.000000	0.000000	1.736131	-0.234748	-1.253001	0.000000	0.000000	4.000000	34.000000	0.000000
2173.040329	0.095698	0.532514	0.082411	85.769592	-80.030975	-62.413902	2.066872	0.000000	-4.552806	0.000000	0.000000	0.000000	1.595553	-0.236518	-1.205001	0.000000	0.000000	4.000000	34.000000	0.000000
2173.043662	0.095698	0.532514	0.082411	85.769592	-80.030975	-62.413902	2.066872	0.000000	-4.552806	0.000000	0.000000	0.000000	1.595553	-0.236518	-1.205001	0.000000	0.000000	4.000000	34.000000	0.000000
2173.046995	0.095698	0.532514	0.082411	85.769592	-80.030975	-62.413902	2.066872	0.000000	-4.552806	0.000000	0.000000	0.000000	1.595553	-0.236518	-1.205001	0.000000	0.000000	4.000000	34.000000	0.000000
2173.050329	0.100598	0.531679	0.078485	85.799049	-68.627602	-50.538010	1.940529	0.000000	-4.608074	0.000000	0.000000	0.000000	1.470194	-0.250361	-1.177784	0.000000	0.000000	4.000000	34.000000	0.000000
2173.053662	0.100598	0.531679	0.078485	85.799049	-68.627602	-50.538010	1.940529	0.000000	-4.608074	0.000000	0.000000	0.000000	1.470194	-0.250361	-1.177784	0.000000	0.000000	4.000000	34.000000	0.000000
2173.056995	0.100598	0.531679	0.078485	85.799049	-68.627602	-50.538010	1.940529	0.000000	-4.608074	0.000000	0.000000	0.000000	1.470194	-0.250361	-1.177784	0.000000	0.000000	4.000000	34.000000	0.000000
2173.060329	0.105101	0.530789	0.074578	85.876396	-59.067921	-40.385056	1.821801	0.000000	-4.656291	0.000000	0.000000	0.000000	1.350736	-0.267136	-1.172137	0.000000	0.000000	4.000000	34.000000	0.000000
2173.063662	0.105101	0.530789	0.074578	85.876396	-59.067921	-40.385056	1.821801	0.000000	-4.656291	0.000000	0.000000	0.000000	1.350736	-0.267136	-1.172137	0.000000	0.000000	4.000000	34.000000	0.000000
2173.066995	0.105101	0.530789	0.074578	85.876396	-59.067921	-40.385056	1.821801	0.000000	-4.656291	0.000000	0.000000	0.000000	1.350736	-0.267136	-1.172137	0.000000	0.000000	4.000000	34.000000	0.000000
2173.070329	0.109188	0.529963	0.070584	86.245117	-53.246212	-33.766418	1.708636	0.000000	-4.698996	0.000000	0.000000	0.000000	1.226188	-0.247876	-1.198273	0.000000	0.000000	4.000000	34.000000	0.000000
2173.073662	0.109188	0.529963	0.070584	86.245117	-53.246212	-33.766418	1.708636	0.000000	-4.698996	0.000000	0.000000	0.000000	1.226188	-0.247876	-1.198273	0.000000	0.000000	4.000000	34.000000	0.000000
2173.076995	0.109188	0.529963	0.070584	86.245117	-53.246212	-33.766418	1.708636	0.000000	-4.698996	0.000000	0.000000	0.000000	1.226188	-0.247876	-1.198273	0.000000	0.000000	4.000000	34.000000	0.000000
2173.080329	0.112976	0.529177	0.066428	86.924957	-51.164494	-31.368877	1.598547	0.000000	-4.737578	0.000000	0.000000	0.000000	1.136436	-0.235789	-1.246912	0.000000	0.000000	4.000000	34.000000	0.000000
2173.083662	0.112976	0.529177	0.066428	86.924957	-51.164494	-31.368877	1.598547	0.000000	-4.737578	0.000000	0.000000	0.000000	1.136436	-0.235789	-1.246912	0.000000	0.000000	4.000000	34.000000	0.000000
2173.086995	0.112976	0.529177	0.066428	86.924957	-51.164494	-31.368877	1.598547	0.000000	-4.737578	0.000000	0.000000	0.000000	1.136436	-0.235789	-1.246912	0.000000	0.000000	4.000000	34.000000	0.000000
2173.090329	0.116406	0.528528	0.062197	87.776657	-48.932369	-28.749973	1.488771	0.000000	-4.773212	0.000000	0.000000	0.000000	1.028933	-0.194573	-1.269113	0.000000	0.000000	4.000000	34.000000	0.000000
2173.093662	0.116406	0.528528	0.062197	87.776657	-48.932369	-28.749973	1.488771	0.000000	-4.773212	0.000000	0.000000	0.000000	1.028933	-0.194573	-1.269113	0.000000	0.000000	4.000000	34.000000	0.000000
2173.096995	0.116406	0.528528	0.062197	87.776657	-48.932369	-28.749973	1.488771	0.000000	-4.773212	0.000000	0.000000	0.000000	1.028933	-0.194573	-1.269113	0.000000	0.000000	4.000000	34.000000	0.000000
2173.100329	0.119381	0.527939	0.057912	88.633415	-43.930977	-23.300377	1.381136	0.000000	-4.805462	0.000000	0.000000	0.000000	0.892534	-0.176702	-1.285635	0.000000	0.000000	4.000000	34.000000	0.000000
2173.103662	0.119381	0.527939	0.057912	88.633415	-43.930977	-23.300377	1.381136	0.000000	-4.805462	0.000000	0.000000	0.000000	0.892534	-0.176702	-1.285635	0.000000	0.000000	4.000000	34.000000	0.000000
2173.106995	0.119381	0.527939	0.057912	88.633415	-43.930977	-23.300377	1.381136	0.000000	-4.805462	0.000000	0.000000	0.000000	0.892534	-0.176702	-1.285635	0.000000	0.000000	4.000000	34.000000	0.000000
2173.110329	0.122007	0.527351	0.053562	89.370995	-31.393364	-10.393609	1.276173	0.000000	-4.834396	0.000000	0.000000	0.000000	0.787655	-0.176439	-1.304820	0.000000	0.000000	4.000000	34.000000	0.000000
2173.113662	0.122007	0.527351	0.053562	89.370995	-31.393364	-10.393609	1.276173	0.000000	-4.834396	0.000000	0.000000	0.000000	0.787655	-0.176439	-1.304820	0.000000	0.000000	4.000000	34.000000	0.000000
2173.116995	0.122007	0.527351	0.053562	89.370995	-31.393364	-10.393609	1.276173	0.000000	-4.834396	0.000000	0.000000	0.000000	0.787655	-0.176439	-1.304820	0.000000	0.000000	4.000000	34.000000	0.000000
2173.120329	0.124333	0.526689	0.049237	89.494484	-2.103979	19.105066	1.172676	0.000000	-4.860538	0.000000	0.000000	0.000000	0.697884	-0.198727	-1.297579	0.000000	0.000000	4.000000	34.000000	0.000000
2173.123662	0.124333	0.526689	0.049237	89.494484	-2.103979	19.105066	1.172676	0.000000	-4.860538	0.000000	0.000000	0.000000	0.697884	-0.198727	-1.297579	0.000000	0.000000	4.000000	34.000000	0.000000
2173.126995	0.124333	0.526689	0.049237	89.494484	-2.103979	19.105066	1.172676	0.000000	-4.860538	0.000000	0.000000	0.000000	0.697884	-0.198727	-1.297579	0.000000	0.000000	4.000000	34.000000	0.000000
2173.130329	0.126280	0.525959	0.045003	89.542862	79.614082	100.922920	1.071897	0.000000	-4.883752	0.000000	0.000000	0.000000	0.584159	-0.218896	-1.270270	0.000000	0.000000	4.000000	34.000000	0.000000
2173.133662	0.126280	0.525959	0.045003	89.542862	79.614082	100.922920	1.071897	0.000000	-4.883752	0.000000	0.000000	0.000000	0.584159	-0.218896	-1.270270	0.000000	0.000000	4.000000	34.000000	0.000000
2173.136995	0.126280	0.525959	0.045003	89.542862	79.614082	100.922920	1.071897	0.000000	-4.883752	0.000000	0.000000	0.000000	0.584159	-0.218896	-1.270270	0.000000	0.000000	4.000000	34.000000	0.000000
2173.140329	0.127972	0.525090	0.040823	89.102783	80.374046	101.785034	0.975304	0.000000	-4.903956	0.000000	0.000000	0.000000	0.507681	-0.260533	-1.254049	0.000000	0.000000	4.000000	34.000000	0.000000
2173.143662	0.127972	0.525090	0.040823	89.102783	80.374046	101.785034	0.975304	0.000000	-4.903956	0.000000	0.000000	0.000000	0.507681	-0.260533	-1.254049	0.000000	0.000000	4.000000	34.000000	0.000000
2173.146995	0.127972	0.525090	0.040823	89.102783	80.374046	101.785034	0.975304	0.000000	-4.903956	0.000000	0.000000	0.000000	0.507681	-0.260533	-1.254049	0.000000	0.000000	4.000000	34.000000	0.000000
2173.150329	0.129408	0.524153	0.036670	88.521172	74.349121	96.027985	0.881324	0.000000	-4.921714	0.000000	0.000000	0.000000	0.430537	-0.281141	-1.245861	0.000000	0.000000	4.000000	34.000000	0.000000
2173.153662	0.129408	0.524153	0.036670	88.521172	74.349121	96.027985	0.881324	0.000000	-4.921714	0.000000	0.000000	0.000000	0.430537	-0.281141	-1.245861	0.000000	0.000000	4.000000	34.000000	0.000000
2173.156995	0.129408	0.524153	0.036670	88.521172	74.349121	96.027985	0.881324	0.000000	-4.921714	0.000000	0.000000	0.000000	0.430537	-0.281141	-1.245861	0.000000	0.000000	4.000000	34.000000	0.000000
2173.160329	0.130566	0.523221	0.032456	87.711670	73.579140	95.836685	0.789210	0.000000	-4.937322	0.000000	0.000000	0.000000	0.347656	-0.279557	-1.264115	0.000000	0.000000	4.000000	34.000000	0.000000
2173.163662	0.130566	0.523221	0.032456	87.711670	73.579140	95.836685	0.789210	0.000000	-4.937322	0.000000	0.000000	0.000000	0.347656	-0.279557	-1.264115	0.000000	0.000000	4.000000	34.000000	0.000000
2173.166995	0.130566	0.523221	0.032456	87.711670	73.579140	95.836685	0.789210	0.000000	-4.937322	0.000000	0.000000	0.000000	0.347656	-0.279557	-1.264115	0.000000	0.000000	4.000000	34.000000	0.000000
2173.170329	0.131519	0.522377	0.028154	86.724220	74.729156	97.856049	0.696963	0.000000	-4.951186	0.000000	0.000000	0.000000	0.285797	-0.253290	-1.290713	0.000000	0.000000	4.000000	34.000000	0.000000
2173.173662	0.131519	0.522377	0.028154	86.724220	74.729156	97.856049	0.696963	0.000000	-4.951186	0.000000	0.000000	0.000000	0.285797	-0.253290	-1.290713	0.000000	0.000000	4.000000	34.000000	0.000000
2173.176995	0.131519	0.522377	0.028154	86.724220	74.729156	97.856049	0.696963	0.000000	-4.951186	0.000000	0.000000	0.000000	0.285797	-0.253290	-1.290713	0.000000	0.000000	4.000000	34.000000	0.000000
2173.180329	0.132147	0.521656	0.023770	85.664063	75.565628	99.728058	0.603576	0.000000	-4.963436	0.000000	0.000000	0.000000	0.188222	-0.216211	-1.315137	0.000000	0.000000	4.000000	34.000000	0.000000
2173.183662	0.132147	0.521656	0.023770	85.664063	75.565628	99.728058	0.603576	0.000000	-4.963436	0.000000	0.000000	0.000000	0.188222	-0.216211	-1.315137	0.000000	0.000000	4.000000	34.000000	0.000000
2173.186995	0.132147	0.521656	0.023770	85.664063	75.565628	99.728058	0.603576	0.000000	-4.963436	0.000000	0.000000	0.000000	0.188222	-0.216211	-1.315137	0.000000	0.000000	4.000000	34.000000	0.000000
2173.190329	0.132332	0.520980	0.019394	84.646095	75.230255	100.442413	0.509297	0.000000	-4.973994	0.000000	0.000000	0.000000	0.055648	-0.202851	-1.312935	0.000000	0.000000	4.000000	34.000000	0.000000
2173.193662	0.132332	0.520980	0.019394	84.646095	75.230255	100.442413	0.509297	0.000000	-4.973994	0.000000	0.000000	0.000000	0.055648	-0.202851	-1.312935	0.000000	0.000000	4.000000	34.000000	0.000000
2173.196995	0.132332	0.520980	0.019394	84.646095	75.230255	100.442413	0.509297	0.000000	-4.973994	0.000000	0.000000	0.000000	0.055648	-0.202851	-1.312935	0.000000	0.000000	4.000000	34.000000	0.000000
2173.200329	0.132280	0.520406	0.015116	83.795563	73.063461	99.103912	0.415920	0.000000	-4.982671	0.000000	0.000000	0.000000	-0.015581	-0.172178	-1.283194	0.000000	0.000000	4.000000	34.000000	0.000000
2173.203662	0.132280	0.520406	0.015116	83.795563	73.063461	99.103912	0.415920	0.000000	-4.982671	0.000000	0.000000	0.000000	-0.015581	-0.172178	-1.283194	0.000000	0.000000	4.000000	34.000000	0.000000
2173.206995	0.132280	0.520406	0.015116	83.795563	73.063461	99.103912	0.415920	0.000000	-4.982671	0.000000	0.000000	0.000000	-0.015581	-0.172178	-1.283194	0.000000	0.000000	4.000000	34.000000	0.000000
2173.210329	0.131963	0.519815	0.010986	83.181892	69.512520	96.039879	0.324700	0.000000	-4.989446	0.000000	0.000000	0.000000	-0.095198	-0.177281	-1.238910	0.000000	0.000000	4.000000	34.000000	0.000000
2173.213662	0.131963	0.519815	0.010986	83.181892	69.512520	96.039879	0.324700	0.000000	-4.989446	0.000000	0.000000	0.000000	-0.095198	-0.177281	-1.238910	0.000000	0.000000	4.000000	34.000000	0.000000
2173.216995	0.131963	0.519815	0.010986	83.181892	69.512520	96.039879	0.324700	0.000000	-4.989446	0.000000	0.000000	0.000000	-0.095198	-0.177281	-1.238910	0.000000	0.000000	4.000000	34.000000	0.000000
2173.220329	0.131417	0.519171	0.007023	82.723709	65.435699	92.201141	0.236551	0.000000	-4.994401	0.000000	0.000000	0.000000	-0.163781	-0.193200	-1.188903	0.000000	0.000000	4.000000	34.000000	0.000000
2173.223662	0.131417	0.519171	0.007023	82.723709	65.435699	92.201141	0.236551	0.000000	-4.994401	0.000000	0.000000	0.000000	-0.163781	-0.193200	-1.188903	0.000000	0.000000	4.000000	34.000000	0.000000
2173.226995	0.131417	0.519171	0.007023	82.723709	65.435699	92.201141	0.236551	0.000000	-4.994401	0.000000	0.000000	0.000000	-0.163781	-0.193200	-1.188903	0.000000	0.000000	4.000000	34.000000	0.000000
2173.230329	0.130836	0.518455	0.003221	82.314613	61.653503	88.565544	0.151680	0.000000	-4.997699	0.000000	0.000000	0.000000	-0.174153	-0.214829	-1.140704	0.000000	0.000000	4.000000	34.000000	0.000000
2173.233662	0.130836	0.518455	0.003221	82.314613	61.653503	88.565544	0.151680	0.000000	-4.997699	0.000000	0.000000	0.000000	-0.174153	-0.214829	-1.140704	0.000000	0.000000	4.000000	34.000000	0.000000
2173.236995	0.130836	0.518455	0.003221	82.314613	61.653503	88.565544	0.151680	0.000000	-4.997699	0.000000	0.000000	0.000000	-0.174153	-0.214829	-1.140704	0.000000	0.000000	4.000000	34.000000	0.000000
2173.240329	0.130255	0.517664	-0.000473	81.925377	58.423588	85.456009	0.069764	0.000000	-4.999513	0.000000	0.000000	0.000000	-0.174286	-0.237435	-1.108186	0.000000	0.000000	4.000000	34.000000	0.000000
2173.243662	0.130255	0.517664	-0.000473	81.925377	58.423588	85.456009	0.069764	0.000000	-4.999513	0.000000	0.000000	0.000000	-0.174286	-0.237435	-1.108186	0.000000	0.000000	4.000000	34.000000	0.000000
2173.246995	0.130255	0.517664	-0.000473	81.925377	58.423588	85.456009	0.069764	0.000000	-4.999513	0.000000	0.000000	0.000000	-0.174286	-0.237435	-1.108186	0.000000	0.000000	4.000000	34.000000	0.000000
2173.250329	0.129565	0.516814	-0.004118	81.551476	55.730679	82.893219	-0.010267	0.000000	-4.999990	0.000000	0.000000	0.000000	-0.207184	-0.254907	-1.093522	0.000000	0.000000	4.000000	34.000000	0.000000
2173.253662	0.129565	0.516814	-0.004118	81.551476	55.730679	82.893219	-0.010267	0.000000	-4.999990	0.000000	0.000000	0.000000	-0.207184	-0.254907	-1.093522	0.000000	0.000000	4.000000	34.000000	0.000000
2173.256995	0.129565	0.516814	-0.004118	81.551476	55.730679	82.893219	-0.010267	0.000000	-4.999990	0.000000	0.000000	0.000000	-0.207184	-0.254907	-1.093522	0.000000	0.000000	4.000000	34.000000	0.000000
2173.260329	0.128723	0.515959	-0.007709	81.209763	53.422356	80.711136	-0.089675	0.000000	-4.999196	0.000000	0.000000	0.000000	-0.252641	-0.256593	-1.077209	0.000000	0.000000	4.000000	34.000000	0.000000
2173.263662	0.128723	0.515959	-0.007709	81.209763	53.422356	80.711136	-0.089675	0.000000	-4.999196	0.000000	0.000000	0.000000	-0.252641	-0.256593	-1.077209	0.000000	0.000000	4.000000	34.000000	0.000000
2173.266995	0.128723	0.515959	-0.007709	81.209763	53.422356	80.711136	-0.089675	0.000000	-4.999196	0.000000	0.000000	0.000000	-0.252641	-0.256593	-1.077209	0.000000	0.000000	4.000000	34.000000	0.000000
2173.270329	0.127713	0.515240	-0.011236	80.913040	51.205132	78.566872	-0.168418	0.000000	-4.997163	0.000000	0.000000	0.000000	-0.303027	-0.215547	-1.058148	0.000000	0.000000	4.000000	34.000000	0.000000
2173.273662	0.127713	0.515240	-0.011236	80.913040	51.205132	78.566872	-0.168418	0.000000	-4.997163	0.000000	0.000000	0.000000	-0.303027	-0.215547	-1.058148	0.000000	0.000000	4.000000	34.000000	0.000000
2173.276995	0.127713	0.515240	-0.011236	80.913040	51.205132	78.566872	-0.168418	0.000000	-4.997163	0.000000	0.000000	0.000000	-0.303027	-0.215547	-1.058148	0.000000	0.000000	4.000000	34.000000	0.000000
2173.280329	0.126504	0.514707	-0.014583	80.625816	49.161015	76.596214	-0.246409	0.000000	-4.993925	0.000000	0.000000	0.000000	-0.362609	-0.160112	-1.004279	0.000000	0.000000	4.000000	34.000000	0.000000
2173.283662	0.126504	0.514707	-0.014583	80.625816	49.161015	76.596214	-0.246409	0.000000	-4.993925	0.000000	0.000000	0.000000	-0.362609	-0.160112	-1.004279	0.000000	0.000000	4.000000	34.000000	0.000000
2173.286995	0.126504	0.514707	-0.014583	80.625816	49.161015	76.596214	-0.246409	0.000000	-4.993925	0.000000	0.000000	0.000000	-0.362609	-0.160112	-1.004279	0.000000	0.000000	4.000000	34.000000	0.000000
2173.290329	0.125161	0.514375	-0.017703	80.336571	47.278439	74.805489	-0.321257	0.000000	-4.989669	0.000000	0.000000	0.000000	-0.402856	-0.099611	-0.935905	0.000000	0.000000	4.000000	34.000000	0.000000
2173.293662	0.125161	0.514375	-0.017703	80.336571	47.278439	74.805489	-0.321257	0.000000	-4.989669	0.000000	0.000000	0.000000	-0.402856	-0.099611	-0.935905	0.000000	0.000000	4.000000	34.000000	0.000000
2173.296995	0.125161	0.514375	-0.017703	80.336571	47.278439	74.805489	-0.321257	0.000000	-4.989669	0.000000	0.000000	0.000000	-0.402856	-0.099611	-0.935905	0.000000	0.000000	4.000000	34.000000	0.000000
2173.300329	0.123713	0.514202	-0.020506	80.080139	45.522793	73.120171	-0.391910	0.000000	-4.984617	0.000000	0.000000	0.000000	-0.434355	-0.051813	-0.840837	0.000000	0.000000	4.000000	34.000000	0.000000
2173.303662	0.123713	0.514202	-0.020506	80.080139	45.522793	73.120171	-0.391910	0.000000	-4.984617	0.000000	0.000000	0.000000	-0.434355	-0.051813	-0.840837	0.000000	0.000000	4.000000	34.000000	0.000000
2173.306995	0.123713	0.514202	-0.020506	80.080139	45.522793	73.120171	-0.391910	0.000000	-4.984617	0.000000	0.000000	0.000000	-0.434355	-0.051813	-0.840837	0.000000	0.000000	4.000000	34.000000	0.000000
2173.310329	0.122060	0.514102	-0.023042	79.883369	43.768833	71.366463	-0.456393	0.000000	-4.979127	0.000000	0.000000	0.000000	-0.495886	-0.030022	-0.760785	0.000000	0.000000	4.000000	34.000000	0.000000
2173.313662	0.122060	0.514102	-0.023042	79.883369	43.768833	71.366463	-0.456393	0.000000	-4.979127	0.000000	0.000000	0.000000	-0.495886	-0.030022	-0.760785	0.000000	0.000000	4.000000	34.000000	0.000000
2173.316995	0.122060	0.514102	-0.023042	79.883369	43.768833	71.366463	-0.456393	0.000000	-4.979127	0.000000	0.000000	0.000000	-0.495886	-0.030022	-0.760785	0.000000	0.000000	4.000000	34.000000	0.000000
2173.320329	0.120193	0.514015	-0.025278	79.796394	42.187218	69.727013	-0.516047	0.000000	-4.973298	0.000000	0.000000	0.000000	-0.560037	-0.025908	-0.670963	0.000000	0.000000	4.000000	34.000000	0.000000
2173.323662	0.120193	0.514015	-0.025278	79.796394	42.187218	69.727013	-0.516047	0.000000	-4.973298	0.000000	0.000000	0.000000	-0.560037	-0.025908	-0.670963	0.000000	0.000000	4.000000	34.000000	0.000000
2173.326995	0.120193	0.514015	-0.025278	79.796394	42.187218	69.727013	-0.516047	0.000000	-4.973298	0.000000	0.000000	0.000000	-0.560037	-0.025908	-0.670963	0.000000	0.000000	4.000000	34.000000	0.000000
2173.330329	0.118138	0.513888	-0.027375	79.872978	40.962933	68.385483	-0.570257	0.000000	-4.967374	0.000000	0.000000	0.000000	-0.616544	-0.038267	-0.629106	0.000000	0.000000	4.000000	34.000000	0.000000
2173.333662	0.118138	0.513888	-0.027375	79.872978	40.962933	68.385483	-0.570257	0.000000	-4.967374	0.000000	0.000000	0.000000	-0.616544	-0.038267	-0.629106	0.000000	0.000000	4.000000	34.000000	0.000000
2173.336995	0.118138	0.513888	-0.027375	79.872978	40.962933	68.385483	-0.570257	0.000000	-4.967374	0.000000	0.000000	0.000000	-0.616544	-0.038267	-0.629106	0.000000	0.000000	4.000000	34.000000	0.000000
2173.340329	0.116024	0.513759	-0.029352	80.094437	40.294895	67.614693	-0.622593	0.000000	-4.961086	0.000000	0.000000	0.000000	-0.634374	-0.038636	-0.592988	0.000000	0.000000	4.000000	34.000000	0.000000
2173.343662	0.116024	0.513759	-0.029352	80.094437	40.294895	67.614693	-0.622593	0.000000	-4.961086	0.000000	0.000000	0.000000	-0.634374	-0.038636	-0.592988	0.000000	0.000000	4.000000	34.000000	0.000000
2173.346995	0.116024	0.513759	-0.029352	80.094437	40.294895	67.614693	-0.622593	0.000000	-4.961086	0.000000	0.000000	0.000000	-0.634374	-0.038636	-0.592988	0.000000	0.000000	4.000000	34.000000	0.000000
2173.350329	0.113863	0.513604	-0.031323	80.307770	39.945557	67.262970	-0.673183	0.000000	-4.954475	0.000000	0.000000	0.000000	-0.648173	-0.046595	-0.591222	0.000000	0.000000	4.000000	34.000000	0.000000
2173.353662	0.113863	0.513604	-0.031323	80.307770	39.945557	67.262970	-0.673183	0.000000	-4.954475	0.000000	0.000000	0.000000	-0.648173	-0.046595	-0.591222	0.000000	0.000000	4.000000	34.000000	0.000000
2173.356995	0.113863	0.513604	-0.031323	80.307770	39.945557	67.262970	-0.673183	0.000000	-4.954475	0.000000	0.000000	0.000000	-0.648173	-0.046595	-0.591222	0.000000	0.000000	4.000000	34.000000	0.000000
2173.360329	0.111733	0.513407	-0.033329	80.490517	39.867439	67.287994	-0.724577	0.000000	-4.947220	0.000000	0.000000	0.000000	-0.639097	-0.058901	-0.601917	0.000000	0.000000	4.000000	34.000000	0.000000
2173.363662	0.111733	0.513407	-0.033329	80.490517	39.867439	67.287994	-0.724577	0.000000	-4.947220	0.000000	0.000000	0.000000	-0.639097	-0.058901	-0.601917	0.000000	0.000000	4.000000	34.000000	0.000000
2173.366995	0.111733	0.513407	-0.033329	80.490517	39.867439	67.287994	-0.724577	0.000000	-4.947220	0.000000	0.000000	0.000000	-0.639097	-0.058901	-0.601917	0.000000	0.000000	4.000000	34.000000	0.000000
2173.370329	0.109618	0.513161	-0.035343	80.650352	40.036491	67.637863	-0.777482	0.000000	-4.939182	0.000000	0.000000	0.000000	-0.634294	-0.073773	-0.604239	0.000000	0.000000	4.000000	34.000000	0.000000
2173.373662	0.109618	0.513161	-0.035343	80.650352	40.036491	67.637863	-0.777482	0.000000	-4.939182	0.000000	0.000000	0.000000	-0.634294	-0.073773	-0.604239	0.000000	0.000000	4.000000	34.000000	0.000000
2173.376995	0.109618	0.513161	-0.035343	80.650352	40.036491	67.637863	-0.777482	0.000000	-4.939182	0.000000	0.000000	0.000000	-0.634294	-0.073773	-0.604239	0.000000	0.000000	4.000000	34.000000	0.000000
2173.380329	0.107439	0.512856	-0.037434	80.815895	40.255516	68.056786	-0.831303	0.000000	-4.930409	0.000000	0.000000	0.000000	-0.653897	-0.091712	-0.627259	0.000000	0.000000	4.000000	34.000000	0.000000
2173.383662	0.107439	0.512856	-0.037434	80.815895	40.255516	68.056786	-0.831303	0.000000	-4.930409	0.000000	0.000000	0.000000	-0.653897	-0.091712	-0.627259	0.000000	0.000000	4.000000	34.000000	0.000000
2173.386995	0.107439	0.512856	-0.037434	80.815895	40.255516	68.056786	-0.831303	0.000000	-4.930409	0.000000	0.000000	0.000000	-0.653897	-0.091712	-0.627259	0.000000	0.000000	4.000000	34.000000	0.000000
2173.390329	0.105178	0.512479	-0.039506	81.003525	40.402225	68.379845	-0.887950	0.000000	-4.920523	0.000000	0.000000	0.000000	-0.678275	-0.113176	-0.621507	0.000000	0.000000	4.000000	34.000000	0.000000
2173.393662	0.105178	0.512479	-0.039506	81.003525	40.402225	68.379845	-0.887950	0.000000	-4.920523	0.000000	0.000000	0.000000	-0.678275	-0.113176	-0.621507	0.000000	0.000000	4.000000	34.000000	0.000000
2173.396995	0.105178	0.512479	-0.039506	81.003525	40.402225	68.379845	-0.887950	0.000000	-4.920523	0.000000	0.000000	0.000000	-0.678275	-0.113176	-0.621507	0.000000	0.000000	4.000000	34.000000	0.000000
2173.400329	0.102797	0.512055	-0.041553	81.207077	40.460640	68.595413	-0.945356	0.000000	-4.909817	0.000000	0.000000	0.000000	-0.714274	-0.127208	-0.614194	0.000000	0.000000	4.000000	34.000000	0.000000
2173.403662	0.102797	0.512055	-0.041553	81.207077	40.460640	68.595413	-0.945356	0.000000	-4.909817	0.000000	0.000000	0.000000	-0.714274	-0.127208	-0.614194	0.000000	0.000000	4.000000	34.000000	0.000000
2173.406995	0.102797	0.512055	-0.041553	81.207077	40.460640	68.595413	-0.945356	0.000000	-4.909817	0.000000	0.000000	0.000000	-0.714274	-0.127208	-0.614194	0.000000	0.000000	4.000000	34.000000	0.000000
2173.410329	0.100338	0.511596	-0.043498	81.407875	40.511452	68.824356	-1.003648	0.000000	-4.898233	0.000000	0.000000	0.000000	-0.737576	-0.137631	-0.583500	0.000000	0.000000	4.000000	34.000000	0.000000
2173.413662	0.100338	0.511596	-0.043498	81.407875	40.511452	68.824356	-1.003648	0.000000	-4.898233	0.000000	0.000000	0.000000	-0.737576	-0.137631	-0.583500	0.000000	0.000000	4.000000	34.000000	0.000000
2173.416995	0.100338	0.511596	-0.043498	81.407875	40.511452	68.824356	-1.003648	0.000000	-4.898233	0.000000	0.000000	0.000000	-0.737576	-0.137631	-0.583500	0.000000	0.000000	4.000000	34.000000	0.000000
2173.420329	0.097821	0.511115	-0.045440	81.592857	40.786762	69.353912	-1.060897	0.000000	-4.886154	0.000000	0.000000	0.000000	-0.755236	-0.144239	-0.582447	0.000000	0.000000	4.000000	34.000000	0.000000
2173.423662	0.097821	0.511115	-0.045440	81.592857	40.786762	69.353912	-1.060897	0.000000	-4.886154	0.000000	0.000000	0.000000	-0.755236	-0.144239	-0.582447	0.000000	0.000000	4.000000	34.000000	0.000000
2173.426995	0.097821	0.511115	-0.045440	81.592857	40.786762	69.353912	-1.060897	0.000000	-4.886154	0.000000	0.000000	0.000000	-0.755236	-0.144239	-0.582447	0.000000	0.000000	4.000000	34.000000	0.000000
2173.430329	0.095314	0.510652	-0.047263	81.761269	41.127720	69.975296	-1.119352	0.000000	-4.873094	0.000000	0.000000	0.000000	-0.752117	-0.138811	-0.546877	0.000000	0.000000	4.000000	34.000000	0.000000
2173.433662	0.095314	0.510652	-0.047263	81.761269	41.127720	69.975296	-1.119352	0.000000	-4.873094	0.000000	0.000000	0.000000	-0.752117	-0.138811	-0.546877	0.000000	0.000000	4.000000	34.000000	0.000000
2173.436995	0.095314	0.510652	-0.047263	81.761269	41.127720	69.975296	-1.119352	0.000000	-4.873094	0.000000	0.000000	0.000000	-0.752117	-0.138811	-0.546877	0.000000	0.000000	4.000000	34.000000	0.000000
2173.440329	0.092892	0.510276	-0.048992	81.915627	41.435215	70.560715	-1.175972	0.000000	-4.859742	0.000000	0.000000	0.000000	-0.726632	-0.112818	-0.518993	0.000000	0.000000	4.000000	34.000000	0.000000
2173.443662	0.092892	0.510276	-0.048992	81.915627	41.435215	70.560715	-1.175972	0.000000	-4.859742	0.000000	0.000000	0.000000	-0.726632	-0.112818	-0.518993	0.000000	0.000000	4.000000	34.000000	0.000000
2173.446995	0.092892	0.510276	-0.048992	81.915627	41.435215	70.560715	-1.175972	0.000000	-4.859742	0.000000	0.000000	0.000000	-0.726632	-0.112818	-0.518993	0.000000	0.000000	4.000000	34.000000	0.000000
2173.450329	0.090552	0.510008	-0.050630	82.051247	41.684292	71.074806	-1.230866	0.000000	-4.846129	0.000000	0.000000	0.000000	-0.701902	-0.080324	-0.491362	0.000000	0.000000	4.000000	34.000000	0.000000
2173.453662	0.090552	0.510008	-0.050630	82.051247	41.684292	71.074806	-1.230866	0.000000	-4.846129	0.000000	0.000000	0.000000	-0.701902	-0.080324	-0.491362	0.000000	0.000000	4.000000	34.000000	0.000000
2173.456995	0.090552	0.510008	-0.050630	82.051247	41.684292	71.074806	-1.230866	0.000000	-4.846129	0.000000	0.000000	0.000000	-0.701902	-0.080324	-0.491362	0.000000	0.000000	4.000000	34.000000	0.000000
2173.460329	0.088322	0.509842	-0.052226	82.170403	41.851406	71.477417	-1.283967	0.000000	-4.832331	0.000000	0.000000	0.000000	-0.669000	-0.049897	-0.478610	0.000000	0.000000	4.000000	34.000000	0.000000
2173.463662	0.088322	0.509842	-0.052226	82.170403	41.851406	71.477417	-1.283967	0.000000	-4.832331	0.000000	0.000000	0.000000	-0.669000	-0.049897	-0.478610	0.000000	0.000000	4.000000	34.000000	0.000000
2173.466995	0.088322	0.509842	-0.052226	82.170403	41.851406	71.477417	-1.283967	0.000000	-4.832331	0.000000	0.000000	0.000000	-0.669000	-0.049897	-0.478610	0.000000	0.000000	4.000000	34.000000	0.000000
2173.470329	0.086206	0.509745	-0.053751	82.290443	41.836437	71.648727	-1.336177	0.000000	-4.818156	0.000000	0.000000	0.000000	-0.634957	-0.029167	-0.457509	0.000000	0.000000	4.000000	34.000000	0.000000
2173.473662	0.086206	0.509745	-0.053751	82.290443	41.836437	71.648727	-1.336177	0.000000	-4.818156	0.000000	0.000000	0.000000	-0.634957	-0.029167	-0.457509	0.000000	0.000000	4.000000	34.000000	0.000000
2173.476995	0.086206	0.509745	-0.053751	82.290443	41.836437	71.648727	-1.336177	0.000000	-4.818156	0.000000	0.000000	0.000000	-0.634957	-0.029167	-0.457509	0.000000	0.000000	4.000000	34.000000	0.000000
2173.480329	0.084139	0.509702	-0.055212	82.428658	41.488682	71.394508	-1.386699	0.000000	-4.803859	0.000000	0.000000	0.000000	-0.619951	-0.012802	-0.438280	0.000000	0.000000	4.000000	34.000000	0.000000
2173.483662	0.084139	0.509702	-0.055212	82.428658	41.488682	71.394508	-1.386699	0.000000	-4.803859	0.000000	0.000000	0.000000	-0.619951	-0.012802	-0.438280	0.000000	0.000000	4.000000	34.000000	0.000000
2173.486995	0.084139	0.509702	-0.055212	82.428658	41.488682	71.394508	-1.386699	0.000000	-4.803859	0.000000	0.000000	0.000000	-0.619951	-0.012802	-0.438280	0.000000	0.000000	4.000000	34.000000	0.000000
2173.490329	0.082071	0.509638	-0.056564	82.606071	40.709728	70.590935	-1.436023	0.000000	-4.789347	0.000000	0.000000	0.000000	-0.620447	-0.019197	-0.405823	0.000000	0.000000	4.000000	34.000000	0.000000
2173.493662	0.082071	0.509638	-0.056564	82.606071	40.709728	70.590935	-1.436023	0.000000	-4.789347	0.000000	0.000000	0.000000	-0.620447	-0.019197	-0.405823	0.000000	0.000000	4.000000	34.000000	0.000000
2173.496995	0.082071	0.509638	-0.056564	82.606071	40.709728	70.590935	-1.436023	0.000000	-4.789347	0.000000	0.000000	0.000000	-0.620447	-0.019197	-0.405823	0.000000	0.000000	4.000000	34.000000	0.000000
2173.500329	0.080007	0.509512	-0.057874	82.814880	39.522419	69.275925	-1.483423	0.000000	-4.774878	0.000000	0.000000	0.000000	-0.619190	-0.037978	-0.392741	0.000000	0.000000	4.000000	34.000000	0.000000
2173.503662	0.080007	0.509512	-0.057874	82.814880	39.522419	69.275925	-1.483423	0.000000	-4.774878	0.000000	0.000000	0.000000	-0.619190	-0.037978	-0.392741	0.000000	0.000000	4.000000	34.000000	0.000000
2173.506995	0.080007	0.509512	-0.057874	82.814880	39.522419	69.275925	-1.483423	0.000000	-4.774878	0.000000	0.000000	0.000000	-0.619190	-0.037978	-0.392741	0.000000	0.000000	4.000000	34.000000	0.000000
2173.510329	0.077978	0.509343	-0.059079	83.034348	38.191925	67.789711	-1.530386	0.000000	-4.760034	0.000000	0.000000	0.000000	-0.608633	-0.050617	-0.361620	0.000000	0.000000	4.000000	34.000000	0.000000
2173.513662	0.077978	0.509343	-0.059079	83.034348	38.191925	67.789711	-1.530386	0.000000	-4.760034	0.000000	0.000000	0.000000	-0.608633	-0.050617	-0.361620	0.000000	0.000000	4.000000	34.000000	0.000000
2173.516995	0.077978	0.509343	-0.059079	83.034348	38.191925	67.789711	-1.530386	0.000000	-4.760034	0.000000	0.000000	0.000000	-0.608633	-0.050617	-0.361620	0.000000	0.000000	4.000000	34.000000	0.000000
2173.520329	0.076019	0.509108	-0.060298	83.228912	37.131035	66.651062	-1.575208	0.000000	-4.745389	0.000000	0.000000	0.000000	-0.587709	-0.070619	-0.365812	0.000000	0.000000	4.000000	34.000000	0.000000
2173.523662	0.076019	0.509108	-0.060298	83.228912	37.131035	66.651062	-1.575208	0.000000	-4.745389	0.000000	0.000000	0.000000	-0.587709	-0.070619	-0.365812	0.000000	0.000000	4.000000	34.000000	0.000000
2173.526995	0.076019	0.509108	-0.060298	83.228912	37.131035	66.651062	-1.575208	0.000000	-4.745389	0.000000	0.000000	0.000000	-0.587709	-0.070619	-0.365812	0.000000	0.000000	4.000000	34.000000	0.000000
2173.530329	0.074166	0.508850	-0.061543	83.386688	36.639416	66.208817	-1.620393	0.000000	-4.730151	0.000000	0.000000	0.000000	-0.555999	-0.077202	-0.373536	0.000000	0.000000	4.000000	34.000000	0.000000
2173.533662	0.074166	0.508850	-0.061543	83.386688	36.639416	66.208817	-1.620393	0.000000	-4.730151	0.000000	0.000000	0.000000	-0.555999	-0.077202	-0.373536	0.000000	0.000000	4.000000	34.000000	0.000000
2173.536995	0.074166	0.508850	-0.061543	83.386688	36.639416	66.208817	-1.620393	0.000000	-4.730151	0.000000	0.000000	0.000000	-0.555999	-0.077202	-0.373536	0.000000	0.000000	4.000000	34.000000	0.000000
2173.540329	0.072426	0.508631	-0.062868	83.503059	36.746151	66.496796	-1.665862	0.000000	-4.714330	0.000000	0.000000	0.000000	-0.521797	-0.065707	-0.397482	0.000000	0.000000	4.000000	34.000000	0.000000
2173.543662	0.072426	0.508631	-0.062868	83.503059	36.746151	66.496796	-1.665862	0.000000	-4.714330	0.000000	0.000000	0.000000	-0.521797	-0.065707	-0.397482	0.000000	0.000000	4.000000	34.000000	0.000000
2173.546995	0.072426	0.508631	-0.062868	83.503059	36.746151	66.496796	-1.665862	0.000000	-4.714330	0.000000	0.000000	0.000000	-0.521797	-0.065707	-0.397482	0.000000	0.000000	4.000000	34.000000	0.000000
2173.550329	0.070809	0.508387	-0.064334	83.613403	37.019997	66.954842	-1.712753	0.000000	-4.697496	0.000000	0.000000	0.000000	-0.485351	-0.073280	-0.439659	0.000000	0.000000	4.000000	34.000000	0.000000
2173.553662	0.070809	0.508387	-0.064334	83.613403	37.019997	66.954842	-1.712753	0.000000	-4.697496	0.000000	0.000000	0.000000	-0.485351	-0.073280	-0.439659	0.000000	0.000000	4.000000	34.000000	0.000000
2173.556995	0.070809	0.508387	-0.064334	83.613403	37.019997	66.954842	-1.712753	0.000000	-4.697496	0.000000	0.000000	0.000000	-0.485351	-0.073280	-0.439659	0.000000	0.000000	4.000000	34.000000	0.000000
2173.560329	0.069229	0.508180	-0.065864	83.737717	37.164207	67.235207	-1.762357	0.000000	-4.679113	0.000000	0.000000	0.000000	-0.473754	-0.061984	-0.458890	0.000000	0.000000	4.000000	34.000000	0.000000
2173.563662	0.069229	0.508180	-0.065864	83.737717	37.164207	67.235207	-1.762357	0.000000	-4.679113	0.000000	0.000000	0.000000	-0.473754	-0.061984	-0.458890	0.000000	0.000000	4.000000	34.000000	0.000000
2173.566995	0.069229	0.508180	-0.065864	83.737717	37.164207	67.235207	-1.762357	0.000000	-4.679113	0.000000	0.000000	0.000000	-0.473754	-0.061984	-0.458890	0.000000	0.000000	4.000000	34.000000	0.000000
2173.570329	0.067649	0.507975	-0.067468	83.881081	36.985989	67.114357	-1.813477	0.000000	-4.659539	0.000000	0.000000	0.000000	-0.474167	-0.061457	-0.481446	0.000000	0.000000	4.000000	34.000000	0.000000
2173.573662	0.067649	0.507975	-0.067468	83.881081	36.985989	67.114357	-1.813477	0.000000	-4.659539	0.000000	0.000000	0.000000	-0.474167	-0.061457	-0.481446	0.000000	0.000000	4.000000	34.000000	0.000000
2173.576995	0.067649	0.507975	-0.067468	83.881081	36.985989	67.114357	-1.813477	0.000000	-4.659539	0.000000	0.000000	0.000000	-0.474167	-0.061457	-0.481446	0.000000	0.000000	4.000000	34.000000	0.000000
2173.580329	0.066101	0.507784	-0.069064	84.030708	36.330738	66.440880	-1.866700	0.000000	-4.638473	0.000000	0.000000	0.000000	-0.464362	-0.057530	-0.478617	0.000000	0.000000	4.000000	34.000000	0.000000
2173.583662	0.066101	0.507784	-0.069064	84.030708	36.330738	66.440880	-1.866700	0.000000	-4.638473	0.000000	0.000000	0.000000	-0.464362	-0.057530	-0.478617	0.000000	0.000000	4.000000	34.000000	0.000000
2173.586995	0.066101	0.507784	-0.069064	84.030708	36.330738	66.440880	-1.866700	0.000000	-4.638473	0.000000	0.000000	0.000000	-0.464362	-0.057530	-0.478617	0.000000	0.000000	4.000000	34.000000	0.000000
2173.590329	0.064570	0.507644	-0.070514	84.107315	34.997169	65.053383	-1.919642	0.000000	-4.616814	0.000000	0.000000	0.000000	-0.459188	-0.042056	-0.434983	0.000000	0.000000	4.000000	34.000000	0.000000
2173.593662	0.064570	0.507644	-0.070514	84.107315	34.997169	65.053383	-1.919642	0.000000	-4.616814	0.000000	0.000000	0.000000	-0.459188	-0.042056	-0.434983	0.000000	0.000000	4.000000	34.000000	0.000000
2173.596995	0.064570	0.507644	-0.070514	84.107315	34.997169	65.053383	-1.919642	0.000000	-4.616814	0.000000	0.000000	0.000000	-0.459188	-0.042056	-0.434983	0.000000	0.000000	4.000000	34.000000	0.000000
2173.600329	0.063100	0.507560	-0.071780	84.080795	33.280907	63.310329	-1.969208	0.000000	-4.595891	0.000000	0.000000	0.000000	-0.441209	-0.024938	-0.379740	0.000000	0.000000	4.000000	34.000000	0.000000
2173.603662	0.063100	0.507560	-0.071780	84.080795	33.280907	63.310329	-1.969208	0.000000	-4.595891	0.000000	0.000000	0.000000	-0.441209	-0.024938	-0.379740	0.000000	0.000000	4.000000	34.000000	0.000000
2173.606995	0.063100	0.507560	-0.071780	84.080795	33.280907	63.310329	-1.969208	0.000000	-4.595891	0.000000	0.000000	0.000000	-0.441209	-0.024938	-0.379740	0.000000	0.000000	4.000000	34.000000	0.000000
2173.610329	0.061702	0.507542	-0.072886	83.986465	31.810623	61.885181	-2.014060	0.000000	-4.576413	0.000000	0.000000	0.000000	-0.419462	-0.005514	-0.332084	0.000000	0.000000	4.000000	34.000000	0.000000
2173.613662	0.061702	0.507542	-0.072886	83.986465	31.810623	61.885181	-2.014060	0.000000	-4.576413	0.000000	0.000000	0.000000	-0.419462	-0.005514	-0.332084	0.000000	0.000000	4.000000	34.000000	0.000000
2173.616995	0.061702	0.507542	-0.072886	83.986465	31.810623	61.885181	-2.014060	0.000000	-4.576413	0.000000	0.000000	0.000000	-0.419462	-0.005514	-0.332084	0.000000	0.000000	4.000000	34.000000	0.000000
2173.620329	0.060370	0.507596	-0.073857	83.863205	30.911942	61.089581	-2.054654	0.000000	-4.558332	0.000000	0.000000	0.000000	-0.399365	0.016125	-0.291154	0.000000	0.000000	4.000000	34.000000	0.000000
2173.623662	0.060370	0.507596	-0.073857	83.863205	30.911942	61.089581	-2.054654	0.000000	-4.558332	0.000000	0.000000	0.000000	-0.399365	0.016125	-0.291154	0.000000	0.000000	4.000000	34.000000	0.000000
2173.626995	0.060370	0.507596	-0.073857	83.863205	30.911942	61.089581	-2.054654	0.000000	-4.558332	0.000000	0.000000	0.000000	-0.399365	0.016125	-0.291154	0.000000	0.000000	4.000000	34.000000	0.000000
2173.630329	0.059083	0.507729	-0.074711	83.755341	30.237364	60.318760	-2.091553	0.000000	-4.541521	0.000000	0.000000	0.000000	-0.386270	0.040032	-0.256162	0.000000	0.000000	4.000000	34.000000	0.000000
2173.633662	0.059083	0.507729	-0.074711	83.755341	30.237364	60.318760	-2.091553	0.000000	-4.541521	0.000000	0.000000	0.000000	-0.386270	0.040032	-0.256162	0.000000	0.000000	4.000000	34.000000	0.000000
2173.636995	0.059083	0.507729	-0.074711	83.755341	30.237364	60.318760	-2.091553	0.000000	-4.541521	0.000000	0.000000	0.000000	-0.386270	0.040032	-0.256162	0.000000	0.000000	4.000000	34.000000	0.000000
2173.640329	0.057827	0.507944	-0.075515	83.691429	29.775633	59.522858	-2.125453	0.000000	-4.525754	0.000000	0.000000	0.000000	-0.376611	0.064385	-0.241374	0.000000	0.000000	4.000000	34.000000	0.000000
2173.643662	0.057827	0.507944	-0.075515	83.691429	29.775633	59.522858	-2.125453	0.000000	-4.525754	0.000000	0.000000	0.000000	-0.376611	0.064385	-0.241374	0.000000	0.000000	4.000000	34.000000	0.000000
2173.646995	0.057827	0.507944	-0.075515	83.691429	29.775633	59.522858	-2.125453	0.000000	-4.525754	0.000000	0.000000	0.000000	-0.376611	0.064385	-0.241374	0.000000	0.000000	4.000000	34.000000	0.000000
2173.650329	0.056583	0.508205	-0.076286	83.672127	29.521475	58.996601	-2.158040	0.000000	-4.510306	0.000000	0.000000	0.000000	-0.373359	0.078253	-0.231111	0.000000	0.000000	4.000000	34.000000	0.000000
2173.653662	0.056583	0.508205	-0.076286	83.672127	29.521475	58.996601	-2.158040	0.000000	-4.510306	0.000000	0.000000	0.000000	-0.373359	0.078253	-0.231111	0.000000	0.000000	4.000000	34.000000	0.000000
2173.656995	0.056583	0.508205	-0.076286	83.672127	29.521475	58.996601	-2.158040	0.000000	-4.510306	0.000000	0.000000	0.000000	-0.373359	0.078253	-0.231111	0.000000	0.000000	4.000000	34.000000	0.000000
2173.660329	0.055327	0.508519	-0.077043	83.669243	29.342701	58.747074	-2.189890	0.000000	-4.494928	0.000000	0.000000	0.000000	-0.376649	0.094340	-0.227125	0.000000	0.000000	4.000000	34.000000	0.000000
2173.663662	0.055327	0.508519	-0.077043	83.669243	29.342701	58.747074	-2.189890	0.000000	-4.494928	0.000000	0.000000	0.000000	-0.376649	0.094340	-0.227125	0.000000	0.000000	4.000000	34.000000	0.000000
2173.666995	0.055327	0.508519	-0.077043	83.669243	29.342701	58.747074	-2.189890	0.000000	-4.494928	0.000000	0.000000	0.000000	-0.376649	0.094340	-0.227125	0.000000	0.000000	4.000000	34.000000	0.000000
2173.670329	0.054104	0.508872	-0.077745	83.660492	29.146416	58.628738	-2.221735	0.000000	-4.479274	0.000000	0.000000	0.000000	-0.367118	0.105851	-0.210585	0.000000	0.000000	4.000000	34.000000	0.000000
2173.673662	0.054104	0.508872	-0.077745	83.660492	29.146416	58.628738	-2.221735	0.000000	-4.479274	0.000000	0.000000	0.000000	-0.367118	0.105851	-0.210585	0.000000	0.000000	4.000000	34.000000	0.000000
2173.676995	0.054104	0.508872	-0.077745	83.660492	29.146416	58.628738	-2.221735	0.000000	-4.479274	0.000000	0.000000	0.000000	-0.367118	0.105851	-0.210585	0.000000	0.000000	4.000000	34.000000	0.000000
2173.680329	0.052924	0.509215	-0.078433	83.648346	28.954176	58.526943	-2.252114	0.000000	-4.464077	0.000000	0.000000	0.000000	-0.354009	0.103008	-0.206367	0.000000	0.000000	4.000000	34.000000	0.000000
2173.683662	0.052924	0.509215	-0.078433	83.648346	28.954176	58.526943	-2.252114	0.000000	-4.464077	0.000000	0.000000	0.000000	-0.354009	0.103008	-0.206367	0.000000	0.000000	4.000000	34.000000	0.000000
2173.686995	0.052924	0.509215	-0.078433	83.648346	28.954176	58.526943	-2.252114	0.000000	-4.464077	0.000000	0.000000	0.000000	-0.354009	0.103008	-0.206367	0.000000	0.000000	4.000000	34.000000	0.000000
2173.690329	0.051888	0.509604	-0.079035	83.624100	28.744083	58.291744	-2.281822	0.000000	-4.448965	0.000000	0.000000	0.000000	-0.310662	0.116430	-0.180732	0.000000	0.000000	4.000000	34.000000	0.000000
2173.693662	0.051888	0.509604	-0.079035	83.624100	28.744083	58.291744	-2.281822	0.000000	-4.448965	0.000000	0.000000	0.000000	-0.310662	0.116430	-0.180732	0.000000	0.000000	4.000000	34.000000	0.000000
2173.696995	0.051888	0.509604	-0.079035	83.624100	28.744083	58.291744	-2.281822	0.000000	-4.448965	0.000000	0.000000	0.000000	-0.310662	0.116430	-0.180732	0.000000	0.000000	4.000000	34.000000	0.000000
2173.700329	0.050972	0.509989	-0.079587	83.593719	28.605700	57.976913	-2.307991	0.000000	-4.435446	0.000000	0.000000	0.000000	-0.274677	0.115572	-0.165660	0.000000	0.000000	4.000000	34.000000	0.000000
2173.703662	0.050972	0.509989	-0.079587	83.593719	28.605700	57.976913	-2.307991	0.000000	-4.435446	0.000000	0.000000	0.000000	-0.274677	0.115572	-0.165660	0.000000	0.000000	4.000000	34.000000	0.000000
2173.706995	0.050972	0.509989	-0.079587	83.593719	28.605700	57.976913	-2.307991	0.000000	-4.435446	0.000000	0.000000	0.000000	-0.274677	0.115572	-0.165660	0.000000	0.000000	4.000000	34.000000	0.000000
2173.710329	0.050972	0.509989	-0.079587	83.553024	28.548279	57.874367	-2.331672	0.000000	-4.423042	0.000000	0.000000	0.000000	-0.274677	0.115572	-0.165660	0.000000	0.000000	4.000000	34.000000	0.000000
2173.713662	0.050200	0.510378	-0.080046	83.553024	28.548279	57.874367	-2.331672	0.000000	-4.423042	0.000000	0.000000	0.000000	-0.231817	0.116670	-0.137675	0.000000	0.000000	4.000000	34.000000	0.000000
2173.716995	0.050200	0.510378	-0.080046	83.553024	28.548279	57.874367	-2.331672	0.000000	-4.423042	0.000000	0.000000	0.000000	-0.231817	0.116670	-0.137675	0.000000	0.000000	4.000000	34.000000	0.000000
2173.720329	0.049509	0.510764	-0.080448	83.515083	28.453590	57.900360	-2.331672	0.000000	-4.423042	0.000000	0.000000	0.000000	-0.207126	0.116018	-0.120648	0.000000	0.000000	4.000000	34.000000	0.000000
2173.723662	0.049509	0.510764	-0.080448	83.515083	28.453590	57.900360	-2.331672	0.000000	-4.423042	0.000000	0.000000	0.000000	-0.207126	0.116018	-0.120648	0.000000	0.000000	4.000000	34.000000	0.000000
2173.726995	0.049509	0.510764	-0.080448	83.515083	28.453590	57.900360	-2.331672	0.000000	-4.423042	0.000000	0.000000	0.000000	-0.207126	0.116018	-0.120648	0.000000	0.000000	4.000000	34.000000	0.000000
2173.730329	0.049509	0.510764	-0.080448	83.477036	28.241959	57.772205	-2.369208	0.000000	-4.403050	0.000000	0.000000	0.000000	-0.207126	0.116018	-0.120648	0.000000	0.000000	4.000000	34.000000	0.000000
2173.733662	0.048901	0.511128	-0.080790	83.477036	28.241959	57.772205	-2.369208	0.000000	-4.403050	0.000000	0.000000	0.000000	-0.182493	0.109245	-0.102598	0.000000	0.000000	4.000000	34.000000	0.000000
2173.736995	0.048901	0.511128	-0.080790	83.477036	28.241959	57.772205	-2.369208	0.000000	-4.403050	0.000000	0.000000	0.000000	-0.182493	0.109245	-0.102598	0.000000	0.000000	4.000000	34.000000	0.000000
2173.740329	0.048336	0.511478	-0.081091	83.442345	28.038609	57.644958	-2.369208	0.000000	-4.403050	0.000000	0.000000	0.000000	-0.169632	0.104707	-0.090147	0.000000	0.000000	4.000000	34.000000	0.000000
2173.743662	0.048336	0.511478	-0.081091	83.442345	28.038609	57.644958	-2.369208	0.000000	-4.403050	0.000000	0.000000	0.000000	-0.169632	0.104707	-0.090147	0.000000	0.000000	4.000000	34.000000	0.000000
2173.746995	0.048336	0.511478	-0.081091	83.442345	28.038609	57.644958	-2.369208	0.000000	-4.403050	0.000000	0.000000	0.000000	-0.169632	0.104707	-0.090147	0.000000	0.000000	4.000000	34.000000	0.000000
2173.750329	0.048336	0.511478	-0.081091	83.410606	27.851534	57.528622	-2.398377	0.000000	-4.387230	0.000000	0.000000	0.000000	-0.169632	0.104707	-0.090147	0.000000	0.000000	4.000000	34.000000	0.000000
2173.753662	0.047813	0.511791	-0.081347	83.410606	27.851534	57.528622	-2.398377	0.000000	-4.387230	0.000000	0.000000	0.000000	-0.156740	0.093991	-0.076733	0.000000	0.000000	4.000000	34.000000	0.000000
2173.756995	0.047813	0.511791	-0.081347	83.410606	27.851534	57.528622	-2.398377	0.000000	-4.387230	0.000000	0.000000	0.000000	-0.156740	0.093991	-0.076733	0.000000	0.000000	4.000000	34.000000	0.000000
2173.760329	0.047325	0.512049	-0.081623	83.388443	27.682758	57.421280	-2.398377	0.000000	-4.387230	0.000000	0.000000	0.000000	-0.146395	0.077350	-0.082836	0.000000	0.000000	4.000000	34.000000	0.000000
2173.763662	0.047325	0.512049	-0.081623	83.388443	27.682758	57.421280	-2.398377	0.000000	-4.387230	0.000000	0.000000	0.000000	-0.146395	0.077350	-0.082836	0.000000	0.000000	4.000000	34.000000	0.000000
2173.766995	0.047325	0.512049	-0.081623	83.388443	27.682758	57.421280	-2.398377	0.000000	-4.387230	0.000000	0.000000	0.000000	-0.146395	0.077350	-0.082836	0.000000	0.000000	4.000000	34.000000	0.000000
2173.770329	0.047325	0.512049	-0.081623	83.374809	27.481411	57.272160	-2.423121	0.000000	-4.373612	0.000000	0.000000	0.000000	-0.146395	0.077350	-0.082836	0.000000	0.000000	4.000000	34.000000	0.000000
2173.773662	0.046824	0.512258	-0.081868	83.374809	27.481411	57.272160	-2.423121	0.000000	-4.373612	0.000000	0.000000	0.000000	-0.150417	0.062690	-0.073499	0.000000	0.000000	4.000000	34.000000	0.000000
2173.776995	0.046824	0.512258	-0.081868	83.374809	27.481411	57.272160	-2.423121	0.000000	-4.373612	0.000000	0.000000	0.000000	-0.150417	0.062690	-0.073499	0.000000	0.000000	4.000000	34.000000	0.000000
2173.780329	0.046268	0.512411	-0.082122	83.371788	27.200394	57.029545	-2.423121	0.000000	-4.373612	0.000000	0.000000	0.000000	-0.166793	0.046086	-0.076204	0.000000	0.000000	4.000000	34.000000	0.000000
2173.783662	0.046268	0.512411	-0.082122	83.371788	27.200394	57.029545	-2.423121	0.000000	-4.373612	0.000000	0.000000	0.000000	-0.166793	0.046086	-0.076204	0.000000	0.000000	4.000000	34.000000	0.000000
2173.786995	0.046268	0.512411	-0.082122	83.371788	27.200394	57.029545	-2.423121	0.000000	-4.373612	0.000000	0.000000	0.000000	-0.166793	0.046086	-0.076204	0.000000	0.000000	4.000000	34.000000	0.000000
2173.790329	0.045648	0.512509	-0.082315	83.381386	26.861691	56.722225	-2.447824	0.000000	-4.359835	0.000000	0.000000	0.000000	-0.185952	0.029412	-0.057804	0.000000	0.000000	4.000000	34.000000	0.000000
2173.793662	0.045648	0.512509	-0.082315	83.381386	26.861691	56.722225	-2.447824	0.000000	-4.359835	0.000000	0.000000	0.000000	-0.185952	0.029412	-0.057804	0.000000	0.000000	4.000000	34.000000	0.000000
2173.796995	0.045648	0.512509	-0.082315	83.381386	26.861691	56.722225	-2.447824	0.000000	-4.359835	0.000000	0.000000	0.000000	-0.185952	0.029412	-0.057804	0.000000	0.000000	4.000000	34.000000	0.000000
2173.800329	0.045020	0.512565	-0.082432	83.392952	26.545219	56.435940	-2.460100	0.000000	-4.352919	0.000000	0.000000	0.000000	-0.188395	0.016843	-0.035161	0.000000	0.000000	4.000000	34.000000	0.000000
2173.803662	0.045020	0.512565	-0.082432	83.392952	26.545219	56.435940	-2.460100	0.000000	-4.352919	0.000000	0.000000	0.000000	-0.188395	0.016843	-0.035161	0.000000	0.000000	4.000000	34.000000	0.000000
2173.806995	0.045020	0.512565	-0.082432	83.392952	26.545219	56.435940	-2.460100	0.000000	-4.352919	0.000000	0.000000	0.000000	-0.188395	0.016843	-0.035161	0.000000	0.000000	4.000000	34.000000	0.000000
2173.810329	0.045020	0.512565	-0.082432	83.391701	26.415831	56.385479	-2.470818	0.000000	-4.346845	0.000000	0.000000	0.000000	-0.188395	0.016843	-0.035161	0.000000	0.000000	4.000000	34.000000	0.000000
2173.813662	0.044447	0.512593	-0.082391	83.391701	26.415831	56.385479	-2.470818	0.000000	-4.346845	0.000000	0.000000	0.000000	-0.171753	0.008293	0.012342	0.000000	0.000000	4.000000	34.000000	0.000000
2173.816995	0.044447	0.512593	-0.082391	83.391701	26.415831	56.385479	-2.470818	0.000000	-4.346845	0.000000	0.000000	0.000000	-0.171753	0.008293	0.012342	0.000000	0.000000	4.000000	34.000000	0.000000
2173.820329	0.043916	0.512586	-0.082304	83.389595	26.326094	56.377407	-2.470818	0.000000	-4.346845	0.000000	0.000000	0.000000	-0.159305	-0.002109	0.026019	0.000000	0.000000	4.000000	34.000000	0.000000
2173.823662	0.043916	0.512586	-0.082304	83.389595	26.326094	56.377407	-2.470818	0.000000	-4.346845	0.000000	0.000000	0.000000	-0.159305	-0.002109	0.026019	0.000000	0.000000	4.000000	34.000000	0.000000
2173.826995	0.043916	0.512586	-0.082304	83.389595	26.326094	56.377407	-2.470818	0.000000	-4.346845	0.000000	0.000000	0.000000	-0.159305	-0.002109	0.026019	0.000000	0.000000	4.000000	34.000000	0.000000
2173.830329	0.043916	0.512586	-0.082304	83.389572	26.244493	56.377388	-2.482193	0.000000	-4.340359	0.000000	0.000000	0.000000	-0.159305	-0.002109	0.026019	0.000000	0.000000	4.000000	34.000000	0.000000
2173.833662	0.043396	0.512551	-0.082123	83.389572	26.244493	56.377388	-2.482193	0.000000	-4.340359	0.000000	0.000000	0.000000	-0.156046	-0.010528	0.054365	0.000000	0.000000	4.000000	34.000000	0.000000
2173.836995	0.043396	0.512551	-0.082123	83.389572	26.244493	56.377388	-2.482193	0.000000	-4.340359	0.000000	0.000000	0.000000	-0.156046	-0.010528	0.054365	0.000000	0.000000	4.000000	34.000000	0.000000
2173.840329	0.042886	0.512508	-0.081850	83.386635	26.153812	56.360256	-2.482193	0.000000	-4.340359	0.000000	0.000000	0.000000	-0.153012	-0.012776	0.081822	0.000000	0.000000	4.000000	34.000000	0.000000
2173.843662	0.042886	0.512508	-0.081850	83.386635	26.153812	56.360256	-2.482193	0.000000	-4.340359	0.000000	0.000000	0.000000	-0.153012	-0.012776	0.081822	0.000000	0.000000	4.000000	34.000000	0.000000
2173.846995	0.042886	0.512508	-0.081850	83.386635	26.153812	56.360256	-2.482193	0.000000	-4.340359	0.000000	0.000000	0.000000	-0.153012	-0.012776	0.081822	0.000000	0.000000	4.000000	34.000000	0.000000
2173.850329	0.042886	0.512508	-0.081850	83.383698	26.055004	56.343155	-2.485286	0.000000	-4.338589	0.000000	0.000000	0.000000	-0.153012	-0.012776	0.081822	0.000000	0.000000	4.000000	34.000000	0.000000
2173.853662	0.042327	0.512452	-0.081524	83.383698	26.055004	56.343155	-2.485286	0.000000	-4.338589	0.000000	0.000000	0.000000	-0.167658	-0.017020	0.097702	0.000000	0.000000	4.000000	34.000000	0.000000
2173.856995	0.042327	0.512452	-0.081524	83.383698	26.055004	56.343155	-2.485286	0.000000	-4.338589	0.000000	0.000000	0.000000	-0.167658	-0.017020	0.097702	0.000000	0.000000	4.000000	34.000000	0.000000
2173.860329	0.041770	0.512388	-0.081176	83.380768	25.956215	56.262272	-2.485286	0.000000	-4.338589	0.000000	0.000000	0.000000	-0.167139	-0.019186	0.104588	0.000000	0.000000	4.000000	34.000000	0.000000
2173.863662	0.041770	0.512388	-0.081176	83.380768	25.956215	56.262272	-2.485286	0.000000	-4.338589	0.000000	0.000000	0.000000	-0.167139	-0.019186	0.104588	0.000000	0.000000	4.000000	34.000000	0.000000
2173.866995	0.041770	0.512388	-0.081176	83.380768	25.956215	56.262272	-2.485286	0.000000	-4.338589	0.000000	0.000000	0.000000	-0.167139	-0.019186	0.104588	0.000000	0.000000	4.000000	34.000000	0.000000
2173.870329	0.041770	0.512388	-0.081176	83.380348	25.877483	56.009327	-2.484478	0.000000	-4.339052	0.000000	0.000000	0.000000	-0.167139	-0.019186	0.104588	0.000000	0.000000	4.000000	34.000000	0.000000
2173.873662	0.041230	0.512303	-0.080827	83.380348	25.877483	56.009327	-2.484478	0.000000	-4.339052	0.000000	0.000000	0.000000	-0.161979	-0.025451	0.104637	0.000000	0.000000	4.000000	34.000000	0.000000
2173.876995	0.041230	0.512303	-0.080827	83.380348	25.877483	56.009327	-2.484478	0.000000	-4.339052	0.000000	0.000000	0.000000	-0.161979	-0.025451	0.104637	0.000000	0.000000	4.000000	34.000000	0.000000
2173.880329	0.040707	0.512218	-0.080481	83.379486	25.809771	55.575214	-2.484478	0.000000	-4.339052	0.000000	0.000000	0.000000	-0.156906	-0.025494	0.103807	0.000000	0.000000	4.000000	34.000000	0.000000
2173.883662	0.040707	0.512218	-0.080481	83.379486	25.809771	55.575214	-2.484478	0.000000	-4.339052	0.000000	0.000000	0.000000	-0.156906	-0.025494	0.103807	0.000000	0.000000	4.000000	34.000000	0.000000
2173.886995	0.040707	0.512218	-0.080481	83.379486	25.809771	55.575214	-2.484478	0.000000	-4.339052	0.000000	0.000000	0.000000	-0.156906	-0.025494	0.103807	0.000000	0.000000	4.000000	34.000000	0.000000
2173.890329	0.040707	0.512218	-0.080481	83.382835	25.798845	55.200611	-2.482476	0.000000	-4.340197	0.000000	0.000000	0.000000	-0.156906	-0.025494	0.103807	0.000000	0.000000	4.000000	34.000000	0.000000
2173.893662	0.040235	0.512098	-0.080159	83.382835	25.798845	55.200611	-2.482476	0.000000	-4.340197	0.000000	0.000000	0.000000	-0.141648	-0.035848	0.096504	0.000000	0.000000	4.000000	34.000000	0.000000
2173.896995	0.040235	0.512098	-0.080159	83.382835	25.798845	55.200611	-2.482476	0.000000	-4.340197	0.000000	0.000000	0.000000	-0.141648	-0.035848	0.096504	0.000000	0.000000	4.000000	34.000000	0.000000
2173.900329	0.039775	0.511972	-0.079885	83.381882	25.896566	55.150200	-2.482476	0.000000	-4.340197	0.000000	0.000000	0.000000	-0.137923	-0.037862	0.082348	0.000000	0.000000	4.000000	34.000000	0.000000
2173.903662	0.039775	0.511972	-0.079885	83.381882	25.896566	55.150200	-2.482476	0.000000	-4.340197	0.000000	0.000000	0.000000	-0.137923	-0.037862	0.082348	0.000000	0.000000	4.000000	34.000000	0.000000
2173.906995	0.039775	0.511972	-0.079885	83.381882	25.896566	55.150200	-2.482476	0.000000	-4.340197	0.000000	0.000000	0.000000	-0.137923	-0.037862	0.082348	0.000000	0.000000	4.000000	34.000000	0.000000
2173.910329	0.039775	0.511972	-0.079885	83.370193	26.042561	55.379398	-2.480998	0.000000	-4.341042	0.000000	0.000000	0.000000	-0.137923	-0.037862	0.082348	0.000000	0.000000	4.000000	34.000000	0.000000
2173.913662	0.039386	0.511866	-0.079621	83.370193	26.042561	55.379398	-2.480998	0.000000	-4.341042	0.000000	0.000000	0.000000	-0.116701	-0.031702	0.079028	0.000000	0.000000	4.000000	34.000000	0.000000
2173.916995	0.039386	0.511866	-0.079621	83.370193	26.042561	55.379398	-2.480998	0.000000	-4.341042	0.000000	0.000000	0.000000	-0.116701	-0.031702	0.079028	0.000000	0.000000	4.000000	34.000000	0.000000
2173.920329	0.039386	0.511866	-0.079621	83.350494	26.133999	55.574623	-2.480998	0.000000	-4.341042	0.000000	0.000000	0.000000	-0.116701	-0.031702	0.079028	0.000000	0.000000	4.000000	34.000000	0.000000
2173.923662	0.039386	0.511866	-0.079621	83.350494	26.133999	55.574623	-2.480998	0.000000	-4.341042	0.000000	0.000000	0.000000	-0.116701	-0.031702	0.079028	0.000000	0.000000	4.000000	34.000000	0.000000
2173.926995	0.039048	0.511789	-0.079391	83.350494	26.133999	55.574623	-2.480998	0.000000	-4.341042	0.000000	0.000000	0.000000	-0.101549	-0.023363	0.069197	0.000000	0.000000	4.000000	34.000000	0.000000
2173.930329	0.038731	0.511738	-0.079120	83.323387	26.096344	55.613228	-2.480033	0.000000	-4.341594	0.000000	0.000000	0.000000	-0.095006	-0.015235	0.081049	0.000000	0.000000	4.000000	34.000000	0.000000
2173.933662	0.038731	0.511738	-0.079120	83.323387	26.096344	55.613228	-2.480033	0.000000	-4.341594	0.000000	0.000000	0.000000	-0.095006	-0.015235	0.081049	0.000000	0.000000	4.000000	34.000000	0.000000
2173.936995	0.038731	0.511738	-0.079120	83.323387	26.096344	55.613228	-2.480033	0.000000	-4.341594	0.000000	0.000000	0.000000	-0.095006	-0.015235	0.081049	0.000000	0.000000	4.000000	34.000000	0.000000
2173.940329	0.038731	0.511738	-0.079120	83.297699	25.973358	55.540901	-2.477045	0.000000	-4.343299	0.000000	0.000000	0.000000	-0.095006	-0.015235	0.081049	0.000000	0.000000	4.000000	34.000000	0.000000
2173.943662	0.038470	0.511721	-0.078838	83.297699	25.973358	55.540901	-2.477045	0.000000	-4.343299	0.000000	0.000000	0.000000	-0.078434	-0.004963	0.084679	0.000000	0.000000	4.000000	34.000000	0.000000
2173.946995	0.038470	0.511721	-0.078838	83.297699	25.973358	55.540901	-2.477045	0.000000	-4.343299	0.000000	0.000000	0.000000	-0.078434	-0.004963	0.084679	0.000000	0.000000	4.000000	34.000000	0.000000
2173.950329	0.038470	0.511721	-0.078838	83.264023	25.815529	55.413334	-2.477045	0.000000	-4.343299	0.000000	0.000000	0.000000	-0.078434	-0.004963	0.084679	0.000000	0.000000	4.000000	34.000000	0.000000
2173.953662	0.038470	0.511721	-0.078838	83.264023	25.815529	55.413334	-2.477045	0.000000	-4.343299	0.000000	0.000000	0.000000	-0.078434	-0.004963	0.084679	0.000000	0.000000	4.000000	34.000000	0.000000
2173.956995	0.038246	0.511718	-0.078539	83.264023	25.815529	55.413334	-2.477045	0.000000	-4.343299	0.000000	0.000000	0.000000	-0.067141	-0.000880	0.089779	0.000000	0.000000	4.000000	34.000000	0.000000
2173.960329	0.038093	0.511736	-0.078250	83.245499	25.735693	55.362637	-2.473892	0.000000	-4.345097	0.000000	0.000000	0.000000	-0.045759	0.005316	0.086674	0.000000	0.000000	4.000000	34.000000	0.000000
2173.963662	0.038093	0.511736	-0.078250	83.245499	25.735693	55.362637	-2.473892	0.000000	-4.345097	0.000000	0.000000	0.000000	-0.045759	0.005316	0.086674	0.000000	0.000000	4.000000	34.000000	0.000000
2173.966995	0.038093	0.511736	-0.078250	83.245499	25.735693	55.362637	-2.473892	0.000000	-4.345097	0.000000	0.000000	0.000000	-0.045759	0.005316	0.086674	0.000000	0.000000	4.000000	34.000000	0.000000
2173.970329	0.038093	0.511736	-0.078250	83.230797	25.668875	55.309296	-2.464991	0.000000	-4.350152	0.000000	0.000000	0.000000	-0.045759	0.005316	0.086674	0.000000	0.000000	4.000000	34.000000	0.000000
2173.973662	0.037974	0.511740	-0.077986	83.230797	25.668875	55.309296	-2.464991	0.000000	-4.350152	0.000000	0.000000	0.000000	-0.035666	0.001232	0.079312	0.000000	0.000000	4.000000	34.000000	0.000000
2173.976995	0.037974	0.511740	-0.077986	83.230797	25.668875	55.309296	-2.464991	0.000000	-4.350152	0.000000	0.000000	0.000000	-0.035666	0.001232	0.079312	0.000000	0.000000	4.000000	34.000000	0.000000
2173.980329	0.037974	0.511740	-0.077986	83.221992	25.628345	55.282177	-2.464991	0.000000	-4.350152	0.000000	0.000000	0.000000	-0.035666	0.001232	0.079312	0.000000	0.000000	4.000000	34.000000	0.000000
2173.983662	0.037974	0.511740	-0.077986	83.221992	25.628345	55.282177	-2.464991	0.000000	-4.350152	0.000000	0.000000	0.000000	-0.035666	0.001232	0.079312	0.000000	0.000000	4.000000	34.000000	0.000000
2173.986995	0.037905	0.511738	-0.077771	83.221992	25.628345	55.282177	-2.464991	0.000000	-4.350152	0.000000	0.000000	0.000000	-0.020849	-0.000707	0.064285	0.000000	0.000000	4.000000	34.000000	0.000000
2173.990329	0.037905	0.511738	-0.077771	83.221939	25.620144	55.274139	-2.460285	0.000000	-4.352815	0.000000	0.000000	0.000000	-0.020849	-0.000707	0.064285	0.000000	0.000000	4.000000	34.000000	0.000000
2173.993662	0.037905	0.511738	-0.077771	83.221939	25.620144	55.274139	-2.460285	0.000000	-4.352815	0.000000	0.000000	0.000000	-0.020849	-0.000707	0.064285	0.000000	0.000000	4.000000	34.000000	0.000000
2173.996995	0.037905	0.511738	-0.077771	83.221939	25.620144	55.274139	-2.460285	0.000000	-4.352815	0.000000	0.000000	0.000000	-0.020849	-0.000707	0.064285	0.000000	0.000000	4.000000	34.000000	0.000000
2174.000329	0.037850	0.511646	-0.077592	83.227837	25.632708	55.292286	-2.456095	0.000000	-4.355181	0.000000	0.000000	0.000000	-0.016455	-0.027641	0.053904	0.000000	0.000000	4.000000	34.000000	0.000000
2174.003662	0.037850	0.511646	-0.077592	83.227837	25.632708	55.292286	-2.456095	0.000000	-4.355181	0.000000	0.000000	0.000000	-0.016455	-0.027641	0.053904	0.000000	0.000000	4.000000	34.000000	0.000000
2174.006995	0.037850	0.511646	-0.077592	83.227837	25.632708	55.292286	-2.456095	0.000000	-4.355181	0.000000	0.000000	0.000000	-0.016455	-0.027641	0.053904	0.000000	0.000000	4.000000	34.000000	0.000000
2174.010329	0.037850	0.511646	-0.077592	83.245499	25.686747	55.346680	-2.452528	0.000000	-4.357191	0.000000	0.000000	0.000000	-0.016455	-0.027641	0.053904	0.000000	0.000000	4.000000	34.000000	0.000000
2174.013662	0.037838	0.511543	-0.077714	83.245499	25.686747	55.346680	-2.452528	0.000000	-4.357191	0.000000	0.000000	0.000000	-0.003650	-0.030758	-0.036619	0.000000	0.000000	4.000000	34.000000	0.000000
2174.016995	0.037838	0.511543	-0.077714	83.245499	25.686747	55.346680	-2.452528	0.000000	-4.357191	0.000000	0.000000	0.000000	-0.003650	-0.030758	-0.036619	0.000000	0.000000	4.000000	34.000000	0.000000
2174.020329	0.037838	0.511543	-0.077714	83.274918	25.774801	55.438103	-2.452528	0.000000	-4.357191	0.000000	0.000000	0.000000	-0.003650	-0.030758	-0.036619	0.000000	0.000000	4.000000	34.000000	0.000000
2174.023662	0.037838	0.511543	-0.077714	83.274918	25.774801	55.438103	-2.452528	0.000000	-4.357191	0.000000	0.000000	0.000000	-0.003650	-0.030758	-0.036619	0.000000	0.000000	4.000000	34.000000	0.000000
2174.026995	0.037794	0.511421	-0.077968	83.274918	25.774801	55.438103	-2.452528	0.000000	-4.357191	0.000000	0.000000	0.000000	-0.013059	-0.036495	-0.076263	0.000000	0.000000	4.000000	34.000000	0.000000
2174.030329	0.037794	0.511421	-0.077968	83.314789	25.890369	55.560169	-2.455621	0.000000	-4.355449	0.000000	0.000000	0.000000	-0.013059	-0.036495	-0.076263	0.000000	0.000000	4.000000	34.000000	0.000000
2174.033662	0.037794	0.511421	-0.077968	83.314789	25.890369	55.560169	-2.455621	0.000000	-4.355449	0.000000	0.000000	0.000000	-0.013059	-0.036495	-0.076263	0.000000	0.000000	4.000000	34.000000	0.000000
2174.036995	0.037794	0.511421	-0.077968	83.314789	25.890369	55.560169	-2.455621	0.000000	-4.355449	0.000000	0.000000	0.000000	-0.013059	-0.036495	-0.076263	0.000000	0.000000	4.000000	34.000000	0.000000
2174.040329	0.037628	0.511052	-0.078911	83.328934	25.900694	55.577980	-2.462297	0.000000	-4.351677	0.000000	0.000000	0.000000	-0.049955	-0.110668	-0.282879	0.000000	0.000000	4.000000	34.000000	0.000000
2174.043662	0.037628	0.511052	-0.078911	83.328934	25.900694	55.577980	-2.462297	0.000000	-4.351677	0.000000	0.000000	0.000000	-0.049955	-0.110668	-0.282879	0.000000	0.000000	4.000000	34.000000	0.000000
2174.046995	0.037628	0.511052	-0.078911	83.328934	25.900694	55.577980	-2.462297	0.000000	-4.351677	0.000000	0.000000	0.000000	-0.049955	-0.110668	-0.282879	0.000000	0.000000	4.000000	34.000000	0.000000
2174.050329	0.037628	0.511052	-0.078911	83.275650	25.634705	55.321945	-2.487018	0.000000	-4.337596	0.000000	0.000000	0.000000	-0.049955	-0.110668	-0.282879	0.000000	0.000000	4.000000	34.000000	0.000000
2174.053662	0.037510	0.510812	-0.079555	83.275650	25.634705	55.321945	-2.487018	0.000000	-4.337596	0.000000	0.000000	0.000000	-0.035522	-0.072162	-0.193316	0.000000	0.000000	4.000000	34.000000	0.000000
2174.056995	0.037510	0.510812	-0.079555	83.275650	25.634705	55.321945	-2.487018	0.000000	-4.337596	0.000000	0.000000	0.000000	-0.035522	-0.072162	-0.193316	0.000000	0.000000	4.000000	34.000000	0.000000
2174.060329	0.037405	0.510545	-0.080244	83.134956	25.038492	54.741016	-2.487018	0.000000	-4.337596	0.000000	0.000000	0.000000	-0.031353	-0.080119	-0.206515	0.000000	0.000000	4.000000	34.000000	0.000000
2174.063662	0.037405	0.510545	-0.080244	83.134956	25.038492	54.741016	-2.487018	0.000000	-4.337596	0.000000	0.000000	0.000000	-0.031353	-0.080119	-0.206515	0.000000	0.000000	4.000000	34.000000	0.000000
2174.066995	0.037405	0.510545	-0.080244	83.134956	25.038492	54.741016	-2.487018	0.000000	-4.337596	0.000000	0.000000	0.000000	-0.031353	-0.080119	-0.206515	0.000000	0.000000	4.000000	34.000000	0.000000
2174.070329	0.037405	0.510545	-0.080244	82.945480	24.303169	54.014187	-2.521479	0.000000	-4.317655	0.000000	0.000000	0.000000	-0.031353	-0.080119	-0.206515	0.000000	0.000000	4.000000	34.000000	0.000000
2174.073662	0.037314	0.510251	-0.080976	82.945480	24.303169	54.014187	-2.521479	0.000000	-4.317655	0.000000	0.000000	0.000000	-0.027215	-0.088030	-0.219741	0.000000	0.000000	4.000000	34.000000	0.000000
2174.076995	0.037314	0.510251	-0.080976	82.945480	24.303169	54.014187	-2.521479	0.000000	-4.317655	0.000000	0.000000	0.000000	-0.027215	-0.088030	-0.219741	0.000000	0.000000	4.000000	34.000000	0.000000
2174.080329	0.037237	0.509952	-0.081756	82.735199	23.534628	53.257641	-2.521479	0.000000	-4.317655	0.000000	0.000000	0.000000	-0.023195	-0.089721	-0.233854	0.000000	0.000000	4.000000	34.000000	0.000000
2174.083662	0.037237	0.509952	-0.081756	82.735199	23.534628	53.257641	-2.521479	0.000000	-4.317655	0.000000	0.000000	0.000000	-0.023195	-0.089721	-0.233854	0.000000	0.000000	4.000000	34.000000	0.000000
2174.086995	0.037237	0.509952	-0.081756	82.735199	23.534628	53.257641	-2.521479	0.000000	-4.317655	0.000000	0.000000	0.000000	-0.023195	-0.089721	-0.233854	0.000000	0.000000	4.000000	34.000000	0.000000
2174.090329	0.037237	0.509952	-0.081756	82.519867	22.804008	52.536076	-2.558964	0.000000	-4.295544	0.000000	0.000000	0.000000	-0.023195	-0.089721	-0.233854	0.000000	0.000000	4.000000	34.000000	0.000000
2174.093662	0.037161	0.509709	-0.082520	82.519867	22.804008	52.536076	-2.558964	0.000000	-4.295544	0.000000	0.000000	0.000000	-0.022757	-0.073125	-0.229449	0.000000	0.000000	4.000000	34.000000	0.000000
2174.096995	0.037161	0.509709	-0.082520	82.519867	22.804008	52.536076	-2.558964	0.000000	-4.295544	0.000000	0.000000	0.000000	-0.022757	-0.073125	-0.229449	0.000000	0.000000	4.000000	34.000000	0.000000
2174.100329	0.037081	0.509459	-0.083330	82.333717	22.200912	51.941238	-2.558964	0.000000	-4.295544	0.000000	0.000000	0.000000	-0.024104	-0.074861	-0.243028	0.000000	0.000000	4.000000	34.000000	0.000000
2174.103662	0.037081	0.509459	-0.083330	82.333717	22.200912	51.941238	-2.558964	0.000000	-4.295544	0.000000	0.000000	0.000000	-0.024104	-0.074861	-0.243028	0.000000	0.000000	4.000000	34.000000	0.000000
2174.106995	0.037081	0.509459	-0.083330	82.333717	22.200912	51.941238	-2.558964	0.000000	-4.295544	0.000000	0.000000	0.000000	-0.024104	-0.074861	-0.243028	0.000000	0.000000	4.000000	34.000000	0.000000
2174.110329	0.037081	0.509459	-0.083330	82.184448	21.730383	51.475365	-2.597232	0.000000	-4.272515	0.000000	0.000000	0.000000	-0.024104	-0.074861	-0.243028	0.000000	0.000000	4.000000	34.000000	0.000000
2174.113662	0.037014	0.509204	-0.084188	82.184448	21.730383	51.475365	-2.597232	0.000000	-4.272515	0.000000	0.000000	0.000000	-0.020140	-0.076567	-0.257156	0.000000	0.000000	4.000000	34.000000	0.000000
2174.116995	0.037014	0.509204	-0.084188	82.184448	21.730383	51.475365	-2.597232	0.000000	-4.272515	0.000000	0.000000	0.000000	-0.020140	-0.076567	-0.257156	0.000000	0.000000	4.000000	34.000000	0.000000
2174.120329	0.036922	0.508930	-0.085109	82.092102	21.425522	51.176556	-2.597232	0.000000	-4.272515	0.000000	0.000000	0.000000	-0.027443	-0.082277	-0.276554	0.000000	0.000000	4.000000	34.000000	0.000000
2174.123662	0.036922	0.508930	-0.085109	82.092102	21.425522	51.176556	-2.597232	0.000000	-4.272515	0.000000	0.000000	0.000000	-0.027443	-0.082277	-0.276554	0.000000	0.000000	4.000000	34.000000	0.000000
2174.126995	0.036922	0.508930	-0.085109	82.092102	21.425522	51.176556	-2.597232	0.000000	-4.272515	0.000000	0.000000	0.000000	-0.027443	-0.082277	-0.276554	0.000000	0.000000	4.000000	34.000000	0.000000
2174.130329	0.036822	0.508623	-0.086119	82.052063	21.259964	51.016075	-2.639575	0.000000	-4.246486	0.000000	0.000000	0.000000	-0.030050	-0.091933	-0.302837	0.000000	0.000000	4.000000	34.000000	0.000000
2174.133662	0.036822	0.508623	-0.086119	82.052063	21.259964	51.016075	-2.639575	0.000000	-4.246486	0.000000	0.000000	0.000000	-0.030050	-0.091933	-0.302837	0.000000	0.000000	4.000000	34.000000	0.000000
2174.136995	0.036822	0.508623	-0.086119	82.052063	21.259964	51.016075	-2.639575	0.000000	-4.246486	0.000000	0.000000	0.000000	-0.030050	-0.091933	-0.302837	0.000000	0.000000	4.000000	34.000000	0.000000
2174.140329	0.036700	0.508311	-0.087172	82.064545	21.225679	50.988632	-2.663441	0.000000	-4.231558	0.000000	0.000000	0.000000	-0.036680	-0.093553	-0.316019	0.000000	0.000000	4.000000	34.000000	0.000000
2174.143662	0.036700	0.508311	-0.087172	82.064545	21.225679	50.988632	-2.663441	0.000000	-4.231558	0.000000	0.000000	0.000000	-0.036680	-0.093553	-0.316019	0.000000	0.000000	4.000000	34.000000	0.000000
2174.146995	0.036700	0.508311	-0.087172	82.064545	21.225679	50.988632	-2.663441	0.000000	-4.231558	0.000000	0.000000	0.000000	-0.036680	-0.093553	-0.316019	0.000000	0.000000	4.000000	34.000000	0.000000
2174.150329	0.036575	0.508007	-0.088250	82.099297	21.254322	51.023293	-2.688363	0.000000	-4.215769	0.000000	0.000000	0.000000	-0.037384	-0.091175	-0.323429	0.000000	0.000000	4.000000	34.000000	0.000000
2174.153662	0.036575	0.508007	-0.088250	82.099297	21.254322	51.023293	-2.688363	0.000000	-4.215769	0.000000	0.000000	0.000000	-0.037384	-0.091175	-0.323429	0.000000	0.000000	4.000000	34.000000	0.000000
2174.156995	0.036575	0.508007	-0.088250	82.099297	21.254322	51.023293	-2.688363	0.000000	-4.215769	0.000000	0.000000	0.000000	-0.037384	-0.091175	-0.323429	0.000000	0.000000	4.000000	34.000000	0.000000
2174.160329	0.036575	0.508007	-0.088250	82.119301	21.247732	51.014824	-2.713618	0.000000	-4.199557	0.000000	0.000000	0.000000	-0.037384	-0.091175	-0.323429	0.000000	0.000000	4.000000	34.000000	0.000000
2174.163662	0.036463	0.507763	-0.089200	82.119301	21.247732	51.014824	-2.713618	0.000000	-4.199557	0.000000	0.000000	0.000000	-0.033533	-0.073258	-0.284866	0.000000	0.000000	4.000000	34.000000	0.000000
2174.166995	0.036463	0.507763	-0.089200	82.119301	21.247732	51.014824	-2.713618	0.000000	-4.199557	0.000000	0.000000	0.000000	-0.033533	-0.073258	-0.284866	0.000000	0.000000	4.000000	34.000000	0.000000
2174.170329	0.036327	0.507605	-0.090044	82.091255	21.126266	50.838497	-2.713618	0.000000	-4.199557	0.000000	0.000000	0.000000	-0.040923	-0.047313	-0.253152	0.000000	0.000000	4.000000	34.000000	0.000000
2174.173662	0.036327	0.507605	-0.090044	82.091255	21.126266	50.838497	-2.713618	0.000000	-4.199557	0.000000	0.000000	0.000000	-0.040923	-0.047313	-0.253152	0.000000	0.000000	4.000000	34.000000	0.000000
2174.176995	0.036327	0.507605	-0.090044	82.091255	21.126266	50.838497	-2.713618	0.000000	-4.199557	0.000000	0.000000	0.000000	-0.040923	-0.047313	-0.253152	0.000000	0.000000	4.000000	34.000000	0.000000
2174.180329	0.036327	0.507605	-0.090044	82.022408	20.910347	50.363079	-2.755661	0.000000	-4.172090	0.000000	0.000000	0.000000	-0.040923	-0.047313	-0.253152	0.000000	0.000000	4.000000	34.000000	0.000000
2174.183662	0.036230	0.507539	-0.090673	82.022408	20.910347	50.363079	-2.755661	0.000000	-4.172090	0.000000	0.000000	0.000000	-0.029218	-0.019902	-0.188762	0.000000	0.000000	4.000000	34.000000	0.000000
2174.186995	0.036230	0.507539	-0.090673	82.022408	20.910347	50.363079	-2.755661	0.000000	-4.172090	0.000000	0.000000	0.000000	-0.029218	-0.019902	-0.188762	0.000000	0.000000	4.000000	34.000000	0.000000
2174.190329	0.036147	0.507585	-0.091157	81.959900	20.735086	49.841904	-2.755661	0.000000	-4.172090	0.000000	0.000000	0.000000	-0.024886	0.013678	-0.145255	0.000000	0.000000	4.000000	34.000000	0.000000
2174.193662	0.036147	0.507585	-0.091157	81.959900	20.735086	49.841904	-2.755661	0.000000	-4.172090	0.000000	0.000000	0.000000	-0.024886	0.013678	-0.145255	0.000000	0.000000	4.000000	34.000000	0.000000
2174.196995	0.036147	0.507585	-0.091157	81.959900	20.735086	49.841904	-2.755661	0.000000	-4.172090	0.000000	0.000000	0.000000	-0.024886	0.013678	-0.145255	0.000000	0.000000	4.000000	34.000000	0.000000
2174.200329	0.036147	0.507585	-0.091157	81.940269	20.676989	49.640869	-2.781795	0.000000	-4.154711	0.000000	0.000000	0.000000	-0.024886	0.013678	-0.145255	0.000000	0.000000	4.000000	34.000000	0.000000
2174.203662	0.036072	0.507703	-0.091560	81.940269	20.676989	49.640869	-2.781795	0.000000	-4.154711	0.000000	0.000000	0.000000	-0.022440	0.035393	-0.120753	0.000000	0.000000	4.000000	34.000000	0.000000
2174.206995	0.036072	0.507703	-0.091560	81.940269	20.676989	49.640869	-2.781795	0.000000	-4.154711	0.000000	0.000000	0.000000	-0.022440	0.035393	-0.120753	0.000000	0.000000	4.000000	34.000000	0.000000
2174.210329	0.036072	0.507703	-0.091560	81.928192	20.640478	49.577847	-2.781795	0.000000	-4.154711	0.000000	0.000000	0.000000	-0.022440	0.035393	-0.120753	0.000000	0.000000	4.000000	34.000000	0.000000
2174.213662	0.036072	0.507703	-0.091560	81.928192	20.640478	49.577847	-2.781795	0.000000	-4.154711	0.000000	0.000000	0.000000	-0.022440	0.035393	-0.120753	0.000000	0.000000	4.000000	34.000000	0.000000
2174.216995	0.035953	0.507893	-0.091875	81.928192	20.640478	49.577847	-2.781795	0.000000	-4.154711	0.000000	0.000000	0.000000	-0.035609	0.057070	-0.094716	0.000000	0.000000	4.000000	34.000000	0.000000
2174.220329	0.035766	0.508156	-0.092172	81.897926	20.561705	49.512272	-2.791314	0.000000	-4.148321	0.000000	0.000000	0.000000	-0.055983	0.078921	-0.088882	0.000000	0.000000	4.000000	34.000000	0.000000
2174.223662	0.035766	0.508156	-0.092172	81.897926	20.561705	49.512272	-2.791314	0.000000	-4.148321	0.000000	0.000000	0.000000	-0.055983	0.078921	-0.088882	0.000000	0.000000	4.000000	34.000000	0.000000
2174.226995	0.035766	0.508156	-0.092172	81.897926	20.561705	49.512272	-2.791314	0.000000	-4.148321	0.000000	0.000000	0.000000	-0.055983	0.078921	-0.088882	0.000000	0.000000	4.000000	34.000000	0.000000
2174.230329	0.035766	0.508156	-0.092172	81.864944	20.457848	49.433102	-2.808434	0.000000	-4.136749	0.000000	0.000000	0.000000	-0.055983	0.078921	-0.088882	0.000000	0.000000	4.000000	34.000000	0.000000
2174.233662	0.035492	0.508499	-0.092471	81.864944	20.457848	49.433102	-2.808434	0.000000	-4.136749	0.000000	0.000000	0.000000	-0.082207	0.102797	-0.089791	0.000000	0.000000	4.000000	34.000000	0.000000
2174.236995	0.035492	0.508499	-0.092471	81.864944	20.457848	49.433102	-2.808434	0.000000	-4.136749	0.000000	0.000000	0.000000	-0.082207	0.102797	-0.089791	0.000000	0.000000	4.000000	34.000000	0.000000
2174.240329	0.035144	0.508894	-0.092818	81.819626	20.324984	49.348354	-2.808434	0.000000	-4.136749	0.000000	0.000000	0.000000	-0.104401	0.118704	-0.103992	0.000000	0.000000	4.000000	34.000000	0.000000
2174.243662	0.035144	0.508894	-0.092818	81.819626	20.324984	49.348354	-2.808434	0.000000	-4.136749	0.000000	0.000000	0.000000	-0.104401	0.118704	-0.103992	0.000000	0.000000	4.000000	34.000000	0.000000
2174.246995	0.035144	0.508894	-0.092818	81.819626	20.324984	49.348354	-2.808434	0.000000	-4.136749	0.000000	0.000000	0.000000	-0.104401	0.118704	-0.103992	0.000000	0.000000	4.000000	34.000000	0.000000
2174.250329	0.035144	0.508894	-0.092818	81.759071	20.154636	49.228718	-2.830694	0.000000	-4.121550	0.000000	0.000000	0.000000	-0.104401	0.118704	-0.103992	0.000000	0.000000	4.000000	34.000000	0.000000
2174.253662	0.034712	0.509382	-0.093147	81.759071	20.154636	49.228718	-2.830694	0.000000	-4.121550	0.000000	0.000000	0.000000	-0.129870	0.146400	-0.098829	0.000000	0.000000	4.000000	34.000000	0.000000
2174.256995	0.034712	0.509382	-0.093147	81.759071	20.154636	49.228718	-2.830694	0.000000	-4.121550	0.000000	0.000000	0.000000	-0.129870	0.146400	-0.098829	0.000000	0.000000	4.000000	34.000000	0.000000
2174.260329	0.034231	0.509956	-0.093439	81.686386	19.953449	49.080925	-2.830694	0.000000	-4.121550	0.000000	0.000000	0.000000	-0.144253	0.172014	-0.087656	0.000000	0.000000	4.000000	34.000000	0.000000
2174.263662	0.034231	0.509956	-0.093439	81.686386	19.953449	49.080925	-2.830694	0.000000	-4.121550	0.000000	0.000000	0.000000	-0.144253	0.172014	-0.087656	0.000000	0.000000	4.000000	34.000000	0.000000
2174.266995	0.034231	0.509956	-0.093439	81.686386	19.953449	49.080925	-2.830694	0.000000	-4.121550	0.000000	0.000000	0.000000	-0.144253	0.172014	-0.087656	0.000000	0.000000	4.000000	34.000000	0.000000
2174.270329	0.034231	0.509956	-0.093439	81.589355	19.701410	48.860760	-2.856587	0.000000	-4.103646	0.000000	0.000000	0.000000	-0.144253	0.172014	-0.087656	0.000000	0.000000	4.000000	34.000000	0.000000
2174.273662	0.033697	0.510634	-0.093558	81.589355	19.701410	48.860760	-2.856587	0.000000	-4.103646	0.000000	0.000000	0.000000	-0.160066	0.203581	-0.035647	0.000000	0.000000	4.000000	34.000000	0.000000
2174.276995	0.033697	0.510634	-0.093558	81.589355	19.701410	48.860760	-2.856587	0.000000	-4.103646	0.000000	0.000000	0.000000	-0.160066	0.203581	-0.035647	0.000000	0.000000	4.000000	34.000000	0.000000
2174.280329	0.033145	0.511399	-0.093505	81.468338	19.400761	48.363590	-2.856587	0.000000	-4.103646	0.000000	0.000000	0.000000	-0.165650	0.229451	0.016062	0.000000	0.000000	4.000000	34.000000	0.000000
2174.283662	0.033145	0.511399	-0.093505	81.468338	19.400761	48.363590	-2.856587	0.000000	-4.103646	0.000000	0.000000	0.000000	-0.165650	0.229451	0.016062	0.000000	0.000000	4.000000	34.000000	0.000000
2174.286995	0.033145	0.511399	-0.093505	81.468338	19.400761	48.363590	-2.856587	0.000000	-4.103646	0.000000	0.000000	0.000000	-0.165650	0.229451	0.016062	0.000000	0.000000	4.000000	34.000000	0.000000
2174.290329	0.032612	0.512258	-0.093237	81.325653	19.077366	47.318794	-2.873559	0.000000	-4.091779	0.000000	0.000000	0.000000	-0.159910	0.257690	0.080145	0.000000	0.000000	4.000000	34.000000	0.000000
2174.293662	0.032612	0.512258	-0.093237	81.325653	19.077366	47.318794	-2.873559	0.000000	-4.091779	0.000000	0.000000	0.000000	-0.159910	0.257690	0.080145	0.000000	0.000000	4.000000	34.000000	0.000000
2174.296995	0.032612	0.512258	-0.093237	81.325653	19.077366	47.318794	-2.873559	0.000000	-4.091779	0.000000	0.000000	0.000000	-0.159910	0.257690	0.080145	0.000000	0.000000	4.000000	34.000000	0.000000
2174.300329	0.032042	0.513146	-0.092789	81.167557	18.732340	46.145798	-2.875773	0.000000	-4.090224	0.000000	0.000000	0.000000	-0.171001	0.266347	0.134645	0.000000	0.000000	4.000000	34.000000	0.000000
2174.303662	0.032042	0.513146	-0.092789	81.167557	18.732340	46.145798	-2.875773	0.000000	-4.090224	0.000000	0.000000	0.000000	-0.171001	0.266347	0.134645	0.000000	0.000000	4.000000	34.000000	0.000000
2174.306995	0.032042	0.513146	-0.092789	81.167557	18.732340	46.145798	-2.875773	0.000000	-4.090224	0.000000	0.000000	0.000000	-0.171001	0.266347	0.134645	0.000000	0.000000	4.000000	34.000000	0.000000
2174.310329	0.031395	0.514077	-0.092204	81.002434	18.370680	45.219589	-2.874777	0.000000	-4.090924	0.000000	0.000000	0.000000	-0.194059	0.279258	0.175466	0.000000	0.000000	4.000000	34.000000	0.000000
2174.313662	0.031395	0.514077	-0.092204	81.002434	18.370680	45.219589	-2.874777	0.000000	-4.090924	0.000000	0.000000	0.000000	-0.194059	0.279258	0.175466	0.000000	0.000000	4.000000	34.000000	0.000000
2174.316995	0.031395	0.514077	-0.092204	81.002434	18.370680	45.219589	-2.874777	0.000000	-4.090924	0.000000	0.000000	0.000000	-0.194059	0.279258	0.175466	0.000000	0.000000	4.000000	34.000000	0.000000
2174.320329	0.030651	0.515018	-0.091500	80.854446	18.044449	44.732471	-2.872058	0.000000	-4.092833	0.000000	0.000000	0.000000	-0.223128	0.282371	0.211149	0.000000	0.000000	4.000000	34.000000	0.000000
2174.323662	0.030651	0.515018	-0.091500	80.854446	18.044449	44.732471	-2.872058	0.000000	-4.092833	0.000000	0.000000	0.000000	-0.223128	0.282371	0.211149	0.000000	0.000000	4.000000	34.000000	0.000000
2174.326995	0.030651	0.515018	-0.091500	80.854446	18.044449	44.732471	-2.872058	0.000000	-4.092833	0.000000	0.000000	0.000000	-0.223128	0.282371	0.211149	0.000000	0.000000	4.000000	34.000000	0.000000
2174.330329	0.029851	0.515949	-0.090817	80.828575	17.954885	44.713257	-2.868236	0.000000	-4.095512	0.000000	0.000000	0.000000	-0.240234	0.279205	0.204909	0.000000	0.000000	4.000000	34.000000	0.000000
2174.333662	0.029851	0.515949	-0.090817	80.828575	17.954885	44.713257	-2.868236	0.000000	-4.095512	0.000000	0.000000	0.000000	-0.240234	0.279205	0.204909	0.000000	0.000000	4.000000	34.000000	0.000000
2174.336995	0.029851	0.515949	-0.090817	80.828575	17.954885	44.713257	-2.868236	0.000000	-4.095512	0.000000	0.000000	0.000000	-0.240234	0.279205	0.204909	0.000000	0.000000	4.000000	34.000000	0.000000
2174.340329	0.029008	0.516855	-0.090177	81.011391	18.286160	45.011440	-2.865649	0.000000	-4.097323	0.000000	0.000000	0.000000	-0.252642	0.271862	0.191933	0.000000	0.000000	4.000000	34.000000	0.000000
2174.343662	0.029008	0.516855	-0.090177	81.011391	18.286160	45.011440	-2.865649	0.000000	-4.097323	0.000000	0.000000	0.000000	-0.252642	0.271862	0.191933	0.000000	0.000000	4.000000	34.000000	0.000000
2174.346995	0.029008	0.516855	-0.090177	81.011391	18.286160	45.011440	-2.865649	0.000000	-4.097323	0.000000	0.000000	0.000000	-0.252642	0.271862	0.191933	0.000000	0.000000	4.000000	34.000000	0.000000
2174.350329	0.028145	0.517804	-0.089547	81.290649	18.854399	45.235298	-2.864565	0.000000	-4.098081	0.000000	0.000000	0.000000	-0.258962	0.284758	0.189039	0.000000	0.000000	4.000000	34.000000	0.000000
2174.353662	0.028145	0.517804	-0.089547	81.290649	18.854399	45.235298	-2.864565	0.000000	-4.098081	0.000000	0.000000	0.000000	-0.258962	0.284758	0.189039	0.000000	0.000000	4.000000	34.000000	0.000000
2174.356995	0.028145	0.517804	-0.089547	81.290649	18.854399	45.235298	-2.864565	0.000000	-4.098081	0.000000	0.000000	0.000000	-0.258962	0.284758	0.189039	0.000000	0.000000	4.000000	34.000000	0.000000
2174.360329	0.027235	0.518785	-0.088807	81.544159	19.406662	45.204128	-2.863990	0.000000	-4.098483	0.000000	0.000000	0.000000	-0.273188	0.294248	0.221914	0.000000	0.000000	4.000000	34.000000	0.000000
2174.363662	0.027235	0.518785	-0.088807	81.544159	19.406662	45.204128	-2.863990	0.000000	-4.098483	0.000000	0.000000	0.000000	-0.273188	0.294248	0.221914	0.000000	0.000000	4.000000	34.000000	0.000000
2174.366995	0.027235	0.518785	-0.088807	81.544159	19.406662	45.204128	-2.863990	0.000000	-4.098483	0.000000	0.000000	0.000000	-0.273188	0.294248	0.221914	0.000000	0.000000	4.000000	34.000000	0.000000
2174.370329	0.026276	0.519778	-0.087955	81.747742	19.869307	45.140396	-2.861752	0.000000	-4.100046	0.000000	0.000000	0.000000	-0.287694	0.297904	0.255598	0.000000	0.000000	4.000000	34.000000	0.000000
2174.373662	0.026276	0.519778	-0.087955	81.747742	19.869307	45.140396	-2.861752	0.000000	-4.100046	0.000000	0.000000	0.000000	-0.287694	0.297904	0.255598	0.000000	0.000000	4.000000	34.000000	0.000000
2174.376995	0.026276	0.519778	-0.087955	81.747742	19.869307	45.140396	-2.861752	0.000000	-4.100046	0.000000	0.000000	0.000000	-0.287694	0.297904	0.255598	0.000000	0.000000	4.000000	34.000000	0.000000
2174.380329	0.025267	0.520784	-0.086992	81.898018	20.221264	45.083965	-2.857759	0.000000	-4.102829	0.000000	0.000000	0.000000	-0.302586	0.301758	0.289105	0.000000	0.000000	4.000000	34.000000	0.000000
2174.383662	0.025267	0.520784	-0.086992	81.898018	20.221264	45.083965	-2.857759	0.000000	-4.102829	0.000000	0.000000	0.000000	-0.302586	0.301758	0.289105	0.000000	0.000000	4.000000	34.000000	0.000000
2174.386995	0.025267	0.520784	-0.086992	81.898018	20.221264	45.083965	-2.857759	0.000000	-4.102829	0.000000	0.000000	0.000000	-0.302586	0.301758	0.289105	0.000000	0.000000	4.000000	34.000000	0.000000
2174.390329	0.024244	0.521817	-0.085899	82.004143	20.473375	44.978951	-2.851993	0.000000	-4.106841	0.000000	0.000000	0.000000	-0.306916	0.310044	0.327915	0.000000	0.000000	4.000000	34.000000	0.000000
2174.393662	0.024244	0.521817	-0.085899	82.004143	20.473375	44.978951	-2.851993	0.000000	-4.106841	0.000000	0.000000	0.000000	-0.306916	0.310044	0.327915	0.000000	0.000000	4.000000	34.000000	0.000000
2174.396995	0.024244	0.521817	-0.085899	82.004143	20.473375	44.978951	-2.851993	0.000000	-4.106841	0.000000	0.000000	0.000000	-0.306916	0.310044	0.327915	0.000000	0.000000	4.000000	34.000000	0.000000
2174.400329	0.023185	0.522871	-0.084720	82.069023	20.623192	44.830387	-2.843442	0.000000	-4.112765	0.000000	0.000000	0.000000	-0.317783	0.316185	0.353487	0.000000	0.000000	4.000000	34.000000	0.000000
2174.403662	0.023185	0.522871	-0.084720	82.069023	20.623192	44.830387	-2.843442	0.000000	-4.112765	0.000000	0.000000	0.000000	-0.317783	0.316185	0.353487	0.000000	0.000000	4.000000	34.000000	0.000000
2174.406995	0.023185	0.522871	-0.084720	82.069023	20.623192	44.830387	-2.843442	0.000000	-4.112765	0.000000	0.000000	0.000000	-0.317783	0.316185	0.353487	0.000000	0.000000	4.000000	34.000000	0.000000
2174.410329	0.022122	0.523953	-0.083484	82.129814	20.768066	44.830879	-2.833343	0.000000	-4.119729	0.000000	0.000000	0.000000	-0.318773	0.324396	0.371009	0.000000	0.000000	4.000000	34.000000	0.000000
2174.413662	0.022122	0.523953	-0.083484	82.129814	20.768066	44.830879	-2.833343	0.000000	-4.119729	0.000000	0.000000	0.000000	-0.318773	0.324396	0.371009	0.000000	0.000000	4.000000	34.000000	0.000000
2174.416995	0.022122	0.523953	-0.083484	82.129814	20.768066	44.830879	-2.833343	0.000000	-4.119729	0.000000	0.000000	0.000000	-0.318773	0.324396	0.371009	0.000000	0.000000	4.000000	34.000000	0.000000
2174.420329	0.021051	0.525025	-0.082274	82.274445	21.181011	45.056530	-2.821723	0.000000	-4.127697	0.000000	0.000000	0.000000	-0.321375	0.321726	0.362777	0.000000	0.000000	4.000000	34.000000	0.000000
2174.423662	0.021051	0.525025	-0.082274	82.274445	21.181011	45.056530	-2.821723	0.000000	-4.127697	0.000000	0.000000	0.000000	-0.321375	0.321726	0.362777	0.000000	0.000000	4.000000	34.000000	0.000000
2174.426995	0.021051	0.525025	-0.082274	82.274445	21.181011	45.056530	-2.821723	0.000000	-4.127697	0.000000	0.000000	0.000000	-0.321375	0.321726	0.362777	0.000000	0.000000	4.000000	34.000000	0.000000
2174.430329	0.019988	0.526095	-0.081117	82.549782	22.120039	45.833561	-2.810609	0.000000	-4.135273	0.000000	0.000000	0.000000	-0.318934	0.320897	0.347041	0.000000	0.000000	4.000000	34.000000	0.000000
2174.433662	0.019988	0.526095	-0.081117	82.549782	22.120039	45.833561	-2.810609	0.000000	-4.135273	0.000000	0.000000	0.000000	-0.318934	0.320897	0.347041	0.000000	0.000000	4.000000	34.000000	0.000000
2174.436995	0.019988	0.526095	-0.081117	82.549782	22.120039	45.833561	-2.810609	0.000000	-4.135273	0.000000	0.000000	0.000000	-0.318934	0.320897	0.347041	0.000000	0.000000	4.000000	34.000000	0.000000
2174.440329	0.018970	0.527176	-0.079994	82.888367	23.508549	47.055202	-2.800346	0.000000	-4.142229	0.000000	0.000000	0.000000	-0.305259	0.324259	0.336938	0.000000	0.000000	4.000000	34.000000	0.000000
2174.443662	0.018970	0.527176	-0.079994	82.888367	23.508549	47.055202	-2.800346	0.000000	-4.142229	0.000000	0.000000	0.000000	-0.305259	0.324259	0.336938	0.000000	0.000000	4.000000	34.000000	0.000000
2174.446995	0.018970	0.527176	-0.079994	82.888367	23.508549	47.055202	-2.800346	0.000000	-4.142229	0.000000	0.000000	0.000000	-0.305259	0.324259	0.336938	0.000000	0.000000	4.000000	34.000000	0.000000
2174.450329	0.017925	0.528259	-0.078946	83.217911	25.233898	48.714767	-2.789919	0.000000	-4.149260	0.000000	0.000000	0.000000	-0.313547	0.325119	0.314627	0.000000	0.000000	4.000000	34.000000	0.000000
2174.453662	0.017925	0.528259	-0.078946	83.217911	25.233898	48.714767	-2.789919	0.000000	-4.149260	0.000000	0.000000	0.000000	-0.313547	0.325119	0.314627	0.000000	0.000000	4.000000	34.000000	0.000000
2174.456995	0.017925	0.528259	-0.078946	83.217911	25.233898	48.714767	-2.789919	0.000000	-4.149260	0.000000	0.000000	0.000000	-0.313547	0.325119	0.314627	0.000000	0.000000	4.000000	34.000000	0.000000
2174.460329	0.016856	0.529348	-0.077903	83.500374	27.189249	50.723984	-2.781518	0.000000	-4.154896	0.000000	0.000000	0.000000	-0.320773	0.326550	0.312874	0.000000	0.000000	4.000000	34.000000	0.000000
2174.463662	0.016856	0.529348	-0.077903	83.500374	27.189249	50.723984	-2.781518	0.000000	-4.154896	0.000000	0.000000	0.000000	-0.320773	0.326550	0.312874	0.000000	0.000000	4.000000	34.000000	0.000000
2174.466995	0.016856	0.529348	-0.077903	83.500374	27.189249	50.723984	-2.781518	0.000000	-4.154896	0.000000	0.000000	0.000000	-0.320773	0.326550	0.312874	0.000000	0.000000	4.000000	34.000000	0.000000
2174.470329	0.015815	0.530412	-0.076908	83.731873	29.211821	52.880756	-2.773471	0.000000	-4.160271	0.000000	0.000000	0.000000	-0.312287	0.319190	0.298266	0.000000	0.000000	4.000000	34.000000	0.000000
2174.473662	0.015815	0.530412	-0.076908	83.731873	29.211821	52.880756	-2.773471	0.000000	-4.160271	0.000000	0.000000	0.000000	-0.312287	0.319190	0.298266	0.000000	0.000000	4.000000	34.000000	0.000000
2174.476995	0.015815	0.530412	-0.076908	83.731873	29.211821	52.880756	-2.773471	0.000000	-4.160271	0.000000	0.000000	0.000000	-0.312287	0.319190	0.298266	0.000000	0.000000	4.000000	34.000000	0.000000
2174.480329	0.014787	0.531495	-0.075901	83.915756	31.104975	54.949802	-2.765991	0.000000	-4.165249	0.000000	0.000000	0.000000	-0.308322	0.324964	0.302170	0.000000	0.000000	4.000000	34.000000	0.000000
2174.483662	0.014787	0.531495	-0.075901	83.915756	31.104975	54.949802	-2.765991	0.000000	-4.165249	0.000000	0.000000	0.000000	-0.308322	0.324964	0.302170	0.000000	0.000000	4.000000	34.000000	0.000000
2174.486995	0.014787	0.531495	-0.075901	83.915756	31.104975	54.949802	-2.765991	0.000000	-4.165249	0.000000	0.000000	0.000000	-0.308322	0.324964	0.302170	0.000000	0.000000	4.000000	34.000000	0.000000
2174.490329	0.013789	0.532589	-0.074926	84.066833	32.633793	56.438286	-2.757797	0.000000	-4.170678	0.000000	0.000000	0.000000	-0.299391	0.328167	0.292572	0.000000	0.000000	4.000000	34.000000	0.000000
2174.493662	0.013789	0.532589	-0.074926	84.066833	32.633793	56.438286	-2.757797	0.000000	-4.170678	0.000000	0.000000	0.000000	-0.299391	0.328167	0.292572	0.000000	0.000000	4.000000	34.000000	0.000000
2174.496995	0.013789	0.532589	-0.074926	84.066833	32.633793	56.438286	-2.757797	0.000000	-4.170678	0.000000	0.000000	0.000000	-0.299391	0.328167	0.292572	0.000000	0.000000	4.000000	34.000000	0.000000
2174.500329	0.012803	0.533693	-0.073982	84.192924	33.789829	57.320812	-2.749740	0.000000	-4.175994	0.000000	0.000000	0.000000	-0.295764	0.331356	0.283219	0.000000	0.000000	4.000000	34.000000	0.000000
2174.503662	0.012803	0.533693	-0.073982	84.192924	33.789829	57.320812	-2.749740	0.000000	-4.175994	0.000000	0.000000	0.000000	-0.295764	0.331356	0.283219	0.000000	0.000000	4.000000	34.000000	0.000000
2174.506995	0.012803	0.533693	-0.073982	84.192924	33.789829	57.320812	-2.749740	0.000000	-4.175994	0.000000	0.000000	0.000000	-0.295764	0.331356	0.283219	0.000000	0.000000	4.000000	34.000000	0.000000
2174.510329	0.011885	0.534802	-0.073046	84.280434	34.593056	57.725475	-2.742110	0.000000	-4.181008	0.000000	0.000000	0.000000	-0.275393	0.332680	0.280653	0.000000	0.000000	4.000000	34.000000	0.000000
2174.513662	0.011885	0.534802	-0.073046	84.280434	34.593056	57.725475	-2.742110	0.000000	-4.181008	0.000000	0.000000	0.000000	-0.275393	0.332680	0.280653	0.000000	0.000000	4.000000	34.000000	0.000000
2174.516995	0.011885	0.534802	-0.073046	84.280434	34.593056	57.725475	-2.742110	0.000000	-4.181008	0.000000	0.000000	0.000000	-0.275393	0.332680	0.280653	0.000000	0.000000	4.000000	34.000000	0.000000
2174.520329	0.011035	0.535886	-0.072159	84.332718	35.164043	57.973431	-2.733380	0.000000	-4.186721	0.000000	0.000000	0.000000	-0.255195	0.325009	0.266272	0.000000	0.000000	4.000000	34.000000	0.000000
2174.523662	0.011035	0.535886	-0.072159	84.332718	35.164043	57.973431	-2.733380	0.000000	-4.186721	0.000000	0.000000	0.000000	-0.255195	0.325009	0.266272	0.000000	0.000000	4.000000	34.000000	0.000000
2174.526995	0.011035	0.535886	-0.072159	84.332718	35.164043	57.973431	-2.733380	0.000000	-4.186721	0.000000	0.000000	0.000000	-0.255195	0.325009	0.266272	0.000000	0.000000	4.000000	34.000000	0.000000
2174.530329	0.010235	0.536952	-0.071274	84.342651	35.438721	58.196491	-2.724579	0.000000	-4.192454	0.000000	0.000000	0.000000	-0.239896	0.319937	0.265503	0.000000	0.000000	4.000000	34.000000	0.000000
2174.533662	0.010235	0.536952	-0.071274	84.342651	35.438721	58.196491	-2.724579	0.000000	-4.192454	0.000000	0.000000	0.000000	-0.239896	0.319937	0.265503	0.000000	0.000000	4.000000	34.000000	0.000000
2174.536995	0.010235	0.536952	-0.071274	84.342651	35.438721	58.196491	-2.724579	0.000000	-4.192454	0.000000	0.000000	0.000000	-0.239896	0.319937	0.265503	0.000000	0.000000	4.000000	34.000000	0.000000
2174.540329	0.009450	0.537980	-0.070386	84.328224	35.453304	58.296669	-2.714788	0.000000	-4.198800	0.000000	0.000000	0.000000	-0.235467	0.308462	0.266476	0.000000	0.000000	4.000000	34.000000	0.000000
2174.543662	0.009450	0.537980	-0.070386	84.328224	35.453304	58.296669	-2.714788	0.000000	-4.198800	0.000000	0.000000	0.000000	-0.235467	0.308462	0.266476	0.000000	0.000000	4.000000	34.000000	0.000000
2174.546995	0.009450	0.537980	-0.070386	84.328224	35.453304	58.296669	-2.714788	0.000000	-4.198800	0.000000	0.000000	0.000000	-0.235467	0.308462	0.266476	0.000000	0.000000	4.000000	34.000000	0.000000
2174.550329	0.008716	0.538961	-0.069539	84.277924	35.137650	58.014187	-2.704463	0.000000	-4.205459	0.000000	0.000000	0.000000	-0.220262	0.294149	0.254116	0.000000	0.000000	4.000000	34.000000	0.000000
2174.553662	0.008716	0.538961	-0.069539	84.277924	35.137650	58.014187	-2.704463	0.000000	-4.205459	0.000000	0.000000	0.000000	-0.220262	0.294149	0.254116	0.000000	0.000000	4.000000	34.000000	0.000000
2174.556995	0.008716	0.538961	-0.069539	84.277924	35.137650	58.014187	-2.704463	0.000000	-4.205459	0.000000	0.000000	0.000000	-0.220262	0.294149	0.254116	0.000000	0.000000	4.000000	34.000000	0.000000
2174.560329	0.007979	0.539918	-0.068667	84.197556	34.588943	57.329762	-2.694179	0.000000	-4.212054	0.000000	0.000000	0.000000	-0.221082	0.287036	0.261440	0.000000	0.000000	4.000000	34.000000	0.000000
2174.563662	0.007979	0.539918	-0.068667	84.197556	34.588943	57.329762	-2.694179	0.000000	-4.212054	0.000000	0.000000	0.000000	-0.221082	0.287036	0.261440	0.000000	0.000000	4.000000	34.000000	0.000000
2174.566995	0.007979	0.539918	-0.068667	84.197556	34.588943	57.329762	-2.694179	0.000000	-4.212054	0.000000	0.000000	0.000000	-0.221082	0.287036	0.261440	0.000000	0.000000	4.000000	34.000000	0.000000
2174.570329	0.007275	0.540826	-0.067835	84.115639	34.038105	56.343224	-2.683075	0.000000	-4.219136	0.000000	0.000000	0.000000	-0.211209	0.272483	0.249514	0.000000	0.000000	4.000000	34.000000	0.000000
2174.573662	0.007275	0.540826	-0.067835	84.115639	34.038105	56.343224	-2.683075	0.000000	-4.219136	0.000000	0.000000	0.000000	-0.211209	0.272483	0.249514	0.000000	0.000000	4.000000	34.000000	0.000000
2174.576995	0.007275	0.540826	-0.067835	84.115639	34.038105	56.343224	-2.683075	0.000000	-4.219136	0.000000	0.000000	0.000000	-0.211209	0.272483	0.249514	0.000000	0.000000	4.000000	34.000000	0.000000
2174.580329	0.006567	0.541691	-0.067066	84.065681	33.778286	55.548611	-2.672295	0.000000	-4.225972	0.000000	0.000000	0.000000	-0.212436	0.259522	0.230668	0.000000	0.000000	4.000000	34.000000	0.000000
2174.583662	0.006567	0.541691	-0.067066	84.065681	33.778286	55.548611	-2.672295	0.000000	-4.225972	0.000000	0.000000	0.000000	-0.212436	0.259522	0.230668	0.000000	0.000000	4.000000	34.000000	0.000000
2174.586995	0.006567	0.541691	-0.067066	84.065681	33.778286	55.548611	-2.672295	0.000000	-4.225972	0.000000	0.000000	0.000000	-0.212436	0.259522	0.230668	0.000000	0.000000	4.000000	34.000000	0.000000
2174.590329	0.005855	0.542497	-0.066380	84.104126	34.198158	55.745895	-2.663180	0.000000	-4.231722	0.000000	0.000000	0.000000	-0.213645	0.241782	0.206056	0.000000	0.000000	4.000000	34.000000	0.000000
2174.593662	0.005855	0.542497	-0.066380	84.104126	34.198158	55.745895	-2.663180	0.000000	-4.231722	0.000000	0.000000	0.000000	-0.213645	0.241782	0.206056	0.000000	0.000000	4.000000	34.000000	0.000000
2174.596995	0.005855	0.542497	-0.066380	84.104126	34.198158	55.745895	-2.663180	0.000000	-4.231722	0.000000	0.000000	0.000000	-0.213645	0.241782	0.206056	0.000000	0.000000	4.000000	34.000000	0.000000
2174.600329	0.005120	0.543286	-0.065783	84.223511	35.203140	56.823532	-2.656335	0.000000	-4.236022	0.000000	0.000000	0.000000	-0.220329	0.236708	0.178834	0.000000	0.000000	4.000000	34.000000	0.000000
2174.603662	0.005120	0.543286	-0.065783	84.223511	35.203140	56.823532	-2.656335	0.000000	-4.236022	0.000000	0.000000	0.000000	-0.220329	0.236708	0.178834	0.000000	0.000000	4.000000	34.000000	0.000000
2174.606995	0.005120	0.543286	-0.065783	84.223511	35.203140	56.823532	-2.656335	0.000000	-4.236022	0.000000	0.000000	0.000000	-0.220329	0.236708	0.178834	0.000000	0.000000	4.000000	34.000000	0.000000
2174.610329	0.004364	0.544024	-0.065225	84.371269	36.486294	58.200916	-2.652411	0.000000	-4.238481	0.000000	0.000000	0.000000	-0.226705	0.221534	0.167631	0.000000	0.000000	4.000000	34.000000	0.000000
2174.613662	0.004364	0.544024	-0.065225	84.371269	36.486294	58.200916	-2.652411	0.000000	-4.238481	0.000000	0.000000	0.000000	-0.226705	0.221534	0.167631	0.000000	0.000000	4.000000	34.000000	0.000000
2174.616995	0.004364	0.544024	-0.065225	84.371269	36.486294	58.200916	-2.652411	0.000000	-4.238481	0.000000	0.000000	0.000000	-0.226705	0.221534	0.167631	0.000000	0.000000	4.000000	34.000000	0.000000
2174.620329	0.003588	0.544712	-0.064703	84.510094	37.779442	59.586292	-2.649904	0.000000	-4.240049	0.000000	0.000000	0.000000	-0.233040	0.206269	0.156491	0.000000	0.000000	4.000000	34.000000	0.000000
2174.623662	0.003588	0.544712	-0.064703	84.510094	37.779442	59.586292	-2.649904	0.000000	-4.240049	0.000000	0.000000	0.000000	-0.233040	0.206269	0.156491	0.000000	0.000000	4.000000	34.000000	0.000000
2174.626995	0.003588	0.544712	-0.064703	84.510094	37.779442	59.586292	-2.649904	0.000000	-4.240049	0.000000	0.000000	0.000000	-0.233040	0.206269	0.156491	0.000000	0.000000	4.000000	34.000000	0.000000
2174.630329	0.002827	0.545348	-0.064219	84.628372	38.955116	60.847717	-2.648839	0.000000	-4.240714	0.000000	0.000000	0.000000	-0.228139	0.190932	0.145328	0.000000	0.000000	4.000000	34.000000	0.000000
2174.633662	0.002827	0.545348	-0.064219	84.628372	38.955116	60.847717	-2.648839	0.000000	-4.240714	0.000000	0.000000	0.000000	-0.228139	0.190932	0.145328	0.000000	0.000000	4.000000	34.000000	0.000000
2174.636995	0.002827	0.545348	-0.064219	84.628372	38.955116	60.847717	-2.648839	0.000000	-4.240714	0.000000	0.000000	0.000000	-0.228139	0.190932	0.145328	0.000000	0.000000	4.000000	34.000000	0.000000
2174.640329	0.002084	0.545900	-0.063718	84.725380	39.979256	61.873993	-2.648559	0.000000	-4.240889	0.000000	0.000000	0.000000	-0.223068	0.165521	0.150315	0.000000	0.000000	4.000000	34.000000	0.000000
2174.643662	0.002084	0.545900	-0.063718	84.725380	39.979256	61.873993	-2.648559	0.000000	-4.240889	0.000000	0.000000	0.000000	-0.223068	0.165521	0.150315	0.000000	0.000000	4.000000	34.000000	0.000000
2174.646995	0.002084	0.545900	-0.063718	84.725380	39.979256	61.873993	-2.648559	0.000000	-4.240889	0.000000	0.000000	0.000000	-0.223068	0.165521	0.150315	0.000000	0.000000	4.000000	34.000000	0.000000
2174.650329	0.001320	0.546388	-0.063204	84.794174	40.741016	62.490589	-2.647463	0.000000	-4.241573	0.000000	0.000000	0.000000	-0.229233	0.146459	0.154014	0.000000	0.000000	4.000000	34.000000	0.000000
2174.653662	0.001320	0.546388	-0.063204	84.794174	40.741016	62.490589	-2.647463	0.000000	-4.241573	0.000000	0.000000	0.000000	-0.229233	0.146459	0.154014	0.000000	0.000000	4.000000	34.000000	0.000000
2174.656995	0.001320	0.546388	-0.063204	84.794174	40.741016	62.490589	-2.647463	0.000000	-4.241573	0.000000	0.000000	0.000000	-0.229233	0.146459	0.154014	0.000000	0.000000	4.000000	34.000000	0.000000
2174.660329	0.000572	0.546844	-0.062640	84.834946	41.207623	62.962719	-2.646365	0.000000	-4.242258	0.000000	0.000000	0.000000	-0.224189	0.136809	0.169373	0.000000	0.000000	4.000000	34.000000	0.000000
2174.663662	0.000572	0.546844	-0.062640	84.834946	41.207623	62.962719	-2.646365	0.000000	-4.242258	0.000000	0.000000	0.000000	-0.224189	0.136809	0.169373	0.000000	0.000000	4.000000	34.000000	0.000000
2174.666995	0.000572	0.546844	-0.062640	84.834946	41.207623	62.962719	-2.646365	0.000000	-4.242258	0.000000	0.000000	0.000000	-0.224189	0.136809	0.169373	0.000000	0.000000	4.000000	34.000000	0.000000
2174.670329	-0.000177	0.547252	-0.062043	84.842308	41.295975	63.146076	-2.643375	0.000000	-4.244122	0.000000	0.000000	0.000000	-0.224835	0.122368	0.178970	0.000000	0.000000	4.000000	34.000000	0.000000
2174.673662	-0.000177	0.547252	-0.062043	84.842308	41.295975	63.146076	-2.643375	0.000000	-4.244122	0.000000	0.000000	0.000000	-0.224835	0.122368	0.178970	0.000000	0.000000	4.000000	34.000000	0.000000
2174.676995	-0.000177	0.547252	-0.062043	84.842308	41.295975	63.146076	-2.643375	0.000000	-4.244122	0.000000	0.000000	0.000000	-0.224835	0.122368	0.178970	0.000000	0.000000	4.000000	34.000000	0.000000
2174.680329	-0.000929	0.547633	-0.061419	84.819038	41.033062	62.979584	-2.639395	0.000000	-4.246598	0.000000	0.000000	0.000000	-0.225534	0.114373	0.187122	0.000000	0.000000	4.000000	34.000000	0.000000
2174.683662	-0.000929	0.547633	-0.061419	84.819038	41.033062	62.979584	-2.639395	0.000000	-4.246598	0.000000	0.000000	0.000000	-0.225534	0.114373	0.187122	0.000000	0.000000	4.000000	34.000000	0.000000
2174.686995	-0.000929	0.547633	-0.061419	84.819038	41.033062	62.979584	-2.639395	0.000000	-4.246598	0.000000	0.000000	0.000000	-0.225534	0.114373	0.187122	0.000000	0.000000	4.000000	34.000000	0.000000
2174.690329	-0.001702	0.548000	-0.060817	84.777756	40.558846	62.605755	-2.634552	0.000000	-4.249605	0.000000	0.000000	0.000000	-0.231865	0.109849	0.180693	0.000000	0.000000	4.000000	34.000000	0.000000
2174.693662	-0.001702	0.548000	-0.060817	84.777756	40.558846	62.605755	-2.634552	0.000000	-4.249605	0.000000	0.000000	0.000000	-0.231865	0.109849	0.180693	0.000000	0.000000	4.000000	34.000000	0.000000
2174.696995	-0.001702	0.548000	-0.060817	84.777756	40.558846	62.605755	-2.634552	0.000000	-4.249605	0.000000	0.000000	0.000000	-0.231865	0.109849	0.180693	0.000000	0.000000	4.000000	34.000000	0.000000
2174.700329	-0.002534	0.548339	-0.060188	84.724007	39.946331	62.083858	-2.630702	0.000000	-4.251988	0.000000	0.000000	0.000000	-0.249584	0.101755	0.188748	0.000000	0.000000	4.000000	34.000000	0.000000
2174.703662	-0.002534	0.548339	-0.060188	84.724007	39.946331	62.083858	-2.630702	0.000000	-4.251988	0.000000	0.000000	0.000000	-0.249584	0.101755	0.188748	0.000000	0.000000	4.000000	34.000000	0.000000
2174.706995	-0.002534	0.548339	-0.060188	84.724007	39.946331	62.083858	-2.630702	0.000000	-4.251988	0.000000	0.000000	0.000000	-0.249584	0.101755	0.188748	0.000000	0.000000	4.000000	34.000000	0.000000
2174.710329	-0.003368	0.548653	-0.059624	84.671265	39.346367	61.556370	-2.627089	0.000000	-4.254221	0.000000	0.000000	0.000000	-0.250214	0.094145	0.169212	0.000000	0.000000	4.000000	34.000000	0.000000
2174.713662	-0.003368	0.548653	-0.059624	84.671265	39.346367	61.556370	-2.627089	0.000000	-4.254221	0.000000	0.000000	0.000000	-0.250214	0.094145	0.169212	0.000000	0.000000	4.000000	34.000000	0.000000
2174.716995	-0.003368	0.548653	-0.059624	84.671265	39.346367	61.556370	-2.627089	0.000000	-4.254221	0.000000	0.000000	0.000000	-0.250214	0.094145	0.169212	0.000000	0.000000	4.000000	34.000000	0.000000
2174.720329	-0.004260	0.548919	-0.059120	84.622948	38.795265	60.952999	-2.625527	0.000000	-4.255186	0.000000	0.000000	0.000000	-0.267746	0.079980	0.151035	0.000000	0.000000	4.000000	34.000000	0.000000
2174.723662	-0.004260	0.548919	-0.059120	84.622948	38.795265	60.952999	-2.625527	0.000000	-4.255186	0.000000	0.000000	0.000000	-0.267746	0.079980	0.151035	0.000000	0.000000	4.000000	34.000000	0.000000
2174.726995	-0.004260	0.548919	-0.059120	84.622948	38.795265	60.952999	-2.625527	0.000000	-4.255186	0.000000	0.000000	0.000000	-0.267746	0.079980	0.151035	0.000000	0.000000	4.000000	34.000000	0.000000
2174.730329	-0.005174	0.549164	-0.058614	84.579315	38.287849	60.095783	-2.627047	0.000000	-4.254248	0.000000	0.000000	0.000000	-0.274120	0.073550	0.151769	0.000000	0.000000	4.000000	34.000000	0.000000
2174.733662	-0.005174	0.549164	-0.058614	84.579315	38.287849	60.095783	-2.627047	0.000000	-4.254248	0.000000	0.000000	0.000000	-0.274120	0.073550	0.151769	0.000000	0.000000	4.000000	34.000000	0.000000
2174.736995	-0.005174	0.549164	-0.058614	84.579315	38.287849	60.095783	-2.627047	0.000000	-4.254248	0.000000	0.000000	0.000000	-0.274120	0.073550	0.151769	0.000000	0.000000	4.000000	34.000000	0.000000
2174.740329	-0.006108	0.549378	-0.058150	84.537537	37.855518	58.994995	-2.628941	0.000000	-4.253078	0.000000	0.000000	0.000000	-0.280323	0.064091	0.139422	0.000000	0.000000	4.000000	34.000000	0.000000
2174.743662	-0.006108	0.549378	-0.058150	84.537537	37.855518	58.994995	-2.628941	0.000000	-4.253078	0.000000	0.000000	0.000000	-0.280323	0.064091	0.139422	0.000000	0.000000	4.000000	34.000000	0.000000
2174.746995	-0.006108	0.549378	-0.058150	84.537537	37.855518	58.994995	-2.628941	0.000000	-4.253078	0.000000	0.000000	0.000000	-0.280323	0.064091	0.139422	0.000000	0.000000	4.000000	34.000000	0.000000
2174.750329	-0.007046	0.549542	-0.057653	84.495979	37.519257	58.047512	-2.632637	0.000000	-4.250791	0.000000	0.000000	0.000000	-0.281161	0.049278	0.148999	0.000000	0.000000	4.000000	34.000000	0.000000
2174.753662	-0.007046	0.549542	-0.057653	84.495979	37.519257	58.047512	-2.632637	0.000000	-4.250791	0.000000	0.000000	0.000000	-0.281161	0.049278	0.148999	0.000000	0.000000	4.000000	34.000000	0.000000
2174.756995	-0.007046	0.549542	-0.057653	84.495979	37.519257	58.047512	-2.632637	0.000000	-4.250791	0.000000	0.000000	0.000000	-0.281161	0.049278	0.148999	0.000000	0.000000	4.000000	34.000000	0.000000
2174.760329	-0.008005	0.549695	-0.057111	84.448463	37.294769	57.606102	-2.635404	0.000000	-4.249076	0.000000	0.000000	0.000000	-0.287851	0.045754	0.162723	0.000000	0.000000	4.000000	34.000000	0.000000
2174.763662	-0.008005	0.549695	-0.057111	84.448463	37.294769	57.606102	-2.635404	0.000000	-4.249076	0.000000	0.000000	0.000000	-0.287851	0.045754	0.162723	0.000000	0.000000	4.000000	34.000000	0.000000
2174.766995	-0.008005	0.549695	-0.057111	84.448463	37.294769	57.606102	-2.635404	0.000000	-4.249076	0.000000	0.000000	0.000000	-0.287851	0.045754	0.162723	0.000000	0.000000	4.000000	34.000000	0.000000
2174.770329	-0.008968	0.549814	-0.056517	84.394539	37.142090	57.592422	-2.637161	0.000000	-4.247985	0.000000	0.000000	0.000000	-0.288994	0.035628	0.178039	0.000000	0.000000	4.000000	34.000000	0.000000
2174.773662	-0.008968	0.549814	-0.056517	84.394539	37.142090	57.592422	-2.637161	0.000000	-4.247985	0.000000	0.000000	0.000000	-0.288994	0.035628	0.178039	0.000000	0.000000	4.000000	34.000000	0.000000
2174.776995	-0.008968	0.549814	-0.056517	84.394539	37.142090	57.592422	-2.637161	0.000000	-4.247985	0.000000	0.000000	0.000000	-0.288994	0.035628	0.178039	0.000000	0.000000	4.000000	34.000000	0.000000
2174.780329	-0.009879	0.549920	-0.055876	84.342377	36.977898	57.595242	-2.637315	0.000000	-4.247890	0.000000	0.000000	0.000000	-0.273066	0.032052	0.192251	0.000000	0.000000	4.000000	34.000000	0.000000
2174.783662	-0.009879	0.549920	-0.055876	84.342377	36.977898	57.595242	-2.637315	0.000000	-4.247890	0.000000	0.000000	0.000000	-0.273066	0.032052	0.192251	0.000000	0.000000	4.000000	34.000000	0.000000
2174.786995	-0.009879	0.549920	-0.055876	84.342377	36.977898	57.595242	-2.637315	0.000000	-4.247890	0.000000	0.000000	0.000000	-0.273066	0.032052	0.192251	0.000000	0.000000	4.000000	34.000000	0.000000
2174.790329	-0.010718	0.550025	-0.055144	84.296036	36.714096	57.465668	-2.634737	0.000000	-4.249490	0.000000	0.000000	0.000000	-0.251772	0.031411	0.219742	0.000000	0.000000	4.000000	34.000000	0.000000
2174.793662	-0.010718	0.550025	-0.055144	84.296036	36.714096	57.465668	-2.634737	0.000000	-4.249490	0.000000	0.000000	0.000000	-0.251772	0.031411	0.219742	0.000000	0.000000	4.000000	34.000000	0.000000
2174.796995	-0.010718	0.550025	-0.055144	84.296036	36.714096	57.465668	-2.634737	0.000000	-4.249490	0.000000	0.000000	0.000000	-0.251772	0.031411	0.219742	0.000000	0.000000	4.000000	34.000000	0.000000
2174.800329	-0.011466	0.550139	-0.054367	84.258163	36.328846	57.162941	-2.627432	0.000000	-4.254010	0.000000	0.000000	0.000000	-0.224370	0.034289	0.232963	0.000000	0.000000	4.000000	34.000000	0.000000
2174.803662	-0.011466	0.550139	-0.054367	84.258163	36.328846	57.162941	-2.627432	0.000000	-4.254010	0.000000	0.000000	0.000000	-0.224370	0.034289	0.232963	0.000000	0.000000	4.000000	34.000000	0.000000
2174.806995	-0.011466	0.550139	-0.054367	84.258163	36.328846	57.162941	-2.627432	0.000000	-4.254010	0.000000	0.000000	0.000000	-0.224370	0.034289	0.232963	0.000000	0.000000	4.000000	34.000000	0.000000
2174.810329	-0.012162	0.550251	-0.053499	84.218597	35.932152	56.713573	-2.616464	0.000000	-4.260765	0.000000	0.000000	0.000000	-0.208804	0.033574	0.260514	0.000000	0.000000	4.000000	34.000000	0.000000
2174.813662	-0.012162	0.550251	-0.053499	84.218597	35.932152	56.713573	-2.616464	0.000000	-4.260765	0.000000	0.000000	0.000000	-0.208804	0.033574	0.260514	0.000000	0.000000	4.000000	34.000000	0.000000
2174.816995	-0.012162	0.550251	-0.053499	84.218597	35.932152	56.713573	-2.616464	0.000000	-4.260765	0.000000	0.000000	0.000000	-0.208804	0.033574	0.260514	0.000000	0.000000	4.000000	34.000000	0.000000
2174.820329	-0.012764	0.550347	-0.052648	84.179810	35.537971	55.945602	-2.600878	0.000000	-4.270297	0.000000	0.000000	0.000000	-0.180687	0.028612	0.255200	0.000000	0.000000	4.000000	34.000000	0.000000
2174.823662	-0.012764	0.550347	-0.052648	84.179810	35.537971	55.945602	-2.600878	0.000000	-4.270297	0.000000	0.000000	0.000000	-0.180687	0.028612	0.255200	0.000000	0.000000	4.000000	34.000000	0.000000
2174.826995	-0.012764	0.550347	-0.052648	84.179810	35.537971	55.945602	-2.600878	0.000000	-4.270297	0.000000	0.000000	0.000000	-0.180687	0.028612	0.255200	0.000000	0.000000	4.000000	34.000000	0.000000
2174.830329	-0.013312	0.550435	-0.051773	84.144989	35.189568	54.959972	-2.583539	0.000000	-4.280809	0.000000	0.000000	0.000000	-0.164336	0.026626	0.262647	0.000000	0.000000	4.000000	34.000000	0.000000
2174.833662	-0.013312	0.550435	-0.051773	84.144989	35.189568	54.959972	-2.583539	0.000000	-4.280809	0.000000	0.000000	0.000000	-0.164336	0.026626	0.262647	0.000000	0.000000	4.000000	34.000000	0.000000
2174.836995	-0.013312	0.550435	-0.051773	84.144989	35.189568	54.959972	-2.583539	0.000000	-4.280809	0.000000	0.000000	0.000000	-0.164336	0.026626	0.262647	0.000000	0.000000	4.000000	34.000000	0.000000
2174.840329	-0.013899	0.550536	-0.050948	84.117004	34.813480	53.841820	-2.563733	0.000000	-4.292701	0.000000	0.000000	0.000000	-0.176087	0.030139	0.247388	0.000000	0.000000	4.000000	34.000000	0.000000
2174.843662	-0.013899	0.550536	-0.050948	84.117004	34.813480	53.841820	-2.563733	0.000000	-4.292701	0.000000	0.000000	0.000000	-0.176087	0.030139	0.247388	0.000000	0.000000	4.000000	34.000000	0.000000
2174.846995	-0.013899	0.550536	-0.050948	84.117004	34.813480	53.841820	-2.563733	0.000000	-4.292701	0.000000	0.000000	0.000000	-0.176087	0.030139	0.247388	0.000000	0.000000	4.000000	34.000000	0.000000
2174.850329	-0.013899	0.550536	-0.050948	84.104958	34.207283	52.694508	-2.546247	0.000000	-4.303095	0.000000	0.000000	0.000000	-0.176087	0.030139	0.247388	0.000000	0.000000	4.000000	34.000000	0.000000
2174.853662	-0.014522	0.550673	-0.050271	84.104958	34.207283	52.694508	-2.546247	0.000000	-4.303095	0.000000	0.000000	0.000000	-0.186812	0.041062	0.203062	0.000000	0.000000	4.000000	34.000000	0.000000
2174.856995	-0.014522	0.550673	-0.050271	84.104958	34.207283	52.694508	-2.546247	0.000000	-4.303095	0.000000	0.000000	0.000000	-0.186812	0.041062	0.203062	0.000000	0.000000	4.000000	34.000000	0.000000
2174.860329	-0.015200	0.550863	-0.049724	84.111641	33.247986	51.343922	-2.546247	0.000000	-4.303095	0.000000	0.000000	0.000000	-0.203419	0.056970	0.164227	0.000000	0.000000	4.000000	34.000000	0.000000
2174.863662	-0.015200	0.550863	-0.049724	84.111641	33.247986	51.343922	-2.546247	0.000000	-4.303095	0.000000	0.000000	0.000000	-0.203419	0.056970	0.164227	0.000000	0.000000	4.000000	34.000000	0.000000
2174.866995	-0.015200	0.550863	-0.049724	84.111641	33.247986	51.343922	-2.546247	0.000000	-4.303095	0.000000	0.000000	0.000000	-0.203419	0.056970	0.164227	0.000000	0.000000	4.000000	34.000000	0.000000
2174.870329	-0.015877	0.551094	-0.049256	84.138802	32.062408	49.993778	-2.486193	0.000000	-4.240016	0.000000	0.000000	0.000000	-0.203050	0.069251	0.140504	0.000000	0.000000	4.000000	34.000000	0.000000
2174.873662	-0.015877	0.551094	-0.049256	84.138802	32.062408	49.993778	-2.486193	0.000000	-4.240016	0.000000	0.000000	0.000000	-0.203050	0.069251	0.140504	0.000000	0.000000	4.000000	34.000000	0.000000
2174.876995	-0.015877	0.551094	-0.049256	84.138802	32.062408	49.993778	-2.486193	0.000000	-4.240016	0.000000	0.000000	0.000000	-0.203050	0.069251	0.140504	0.000000	0.000000	4.000000	34.000000	0.000000
2174.880329	-0.016510	0.551279	-0.048936	84.186081	30.686005	48.518169	-2.462775	0.000000	-4.206175	0.000000	0.000000	0.000000	-0.190075	0.055495	0.095942	0.000000	0.000000	4.000000	34.000000	0.000000
2174.883662	-0.016510	0.551279	-0.048936	84.186081	30.686005	48.518169	-2.462775	0.000000	-4.206175	0.000000	0.000000	0.000000	-0.190075	0.055495	0.095942	0.000000	0.000000	4.000000	34.000000	0.000000
2174.886995	-0.016510	0.551279	-0.048936	84.186081	30.686005	48.518169	-2.462775	0.000000	-4.206175	0.000000	0.000000	0.000000	-0.190075	0.055495	0.095942	0.000000	0.000000	4.000000	34.000000	0.000000
2174.890329	-0.016510	0.551279	-0.048936	84.247353	29.213047	46.916229	-2.446785	0.000000	-4.174496	0.000000	0.000000	0.000000	-0.190075	0.055495	0.095942	0.000000	0.000000	4.000000	34.000000	0.000000
2174.893662	-0.017084	0.551415	-0.048672	84.247353	29.213047	46.916229	-2.446785	0.000000	-4.174496	0.000000	0.000000	0.000000	-0.172204	0.041025	0.079201	0.000000	0.000000	4.000000	34.000000	0.000000
2174.896995	-0.017084	0.551415	-0.048672	84.247353	29.213047	46.916229	-2.446785	0.000000	-4.174496	0.000000	0.000000	0.000000	-0.172204	0.041025	0.079201	0.000000	0.000000	4.000000	34.000000	0.000000
2174.900329	-0.017523	0.551469	-0.048406	84.316757	27.825594	45.363724	-2.446785	0.000000	-4.174496	0.000000	0.000000	0.000000	-0.131633	0.016082	0.079609	0.000000	0.000000	4.000000	34.000000	0.000000
2174.903662	-0.017523	0.551469	-0.048406	84.316757	27.825594	45.363724	-2.446785	0.000000	-4.174496	0.000000	0.000000	0.000000	-0.131633	0.016082	0.079609	0.000000	0.000000	4.000000	34.000000	0.000000
2174.906995	-0.017523	0.551469	-0.048406	84.316757	27.825594	45.363724	-2.446785	0.000000	-4.174496	0.000000	0.000000	0.000000	-0.131633	0.016082	0.079609	0.000000	0.000000	4.000000	34.000000	0.000000
2174.910329	-0.017523	0.551469	-0.048406	84.388466	26.567692	43.828445	-2.420317	0.000000	-4.123856	0.000000	0.000000	0.000000	-0.131633	0.016082	0.079609	0.000000	0.000000	4.000000	34.000000	0.000000
2174.913662	-0.017806	0.551445	-0.048162	84.388466	26.567692	43.828445	-2.420317	0.000000	-4.123856	0.000000	0.000000	0.000000	-0.084839	-0.007043	0.073162	0.000000	0.000000	4.000000	34.000000	0.000000
2174.916995	-0.017806	0.551445	-0.048162	84.388466	26.567692	43.828445	-2.420317	0.000000	-4.123856	0.000000	0.000000	0.000000	-0.084839	-0.007043	0.073162	0.000000	0.000000	4.000000	34.000000	0.000000
2174.920329	-0.017951	0.551389	-0.047951	84.457764	25.408751	42.425961	-2.420317	0.000000	-4.123856	0.000000	0.000000	0.000000	-0.043638	-0.016770	0.063476	0.000000	0.000000	4.000000	34.000000	0.000000
2174.923662	-0.017951	0.551389	-0.047951	84.457764	25.408751	42.425961	-2.420317	0.000000	-4.123856	0.000000	0.000000	0.000000	-0.043638	-0.016770	0.063476	0.000000	0.000000	4.000000	34.000000	0.000000
2174.926995	-0.017951	0.551389	-0.047951	84.457764	25.408751	42.425961	-2.420317	0.000000	-4.123856	0.000000	0.000000	0.000000	-0.043638	-0.016770	0.063476	0.000000	0.000000	4.000000	34.000000	0.000000
2174.930329	-0.017951	0.551389	-0.047951	84.529259	24.144796	40.878845	-2.397544	0.000000	-4.102443	0.000000	0.000000	0.000000	-0.043638	-0.016770	0.063476	0.000000	0.000000	4.000000	34.000000	0.000000
2174.933662	-0.018039	0.551311	-0.047732	84.529259	24.144796	40.878845	-2.397544	0.000000	-4.102443	0.000000	0.000000	0.000000	-0.026254	-0.023526	0.065764	0.000000	0.000000	4.000000	34.000000	0.000000
2174.936995	-0.018039	0.551311	-0.047732	84.529259	24.144796	40.878845	-2.397544	0.000000	-4.102443	0.000000	0.000000	0.000000	-0.026254	-0.023526	0.065764	0.000000	0.000000	4.000000	34.000000	0.000000
2174.940329	-0.018103	0.551274	-0.047589	84.622726	22.424122	38.805569	-2.397544	0.000000	-4.102443	0.000000	0.000000	0.000000	-0.019415	-0.011219	0.042722	0.000000	0.000000	4.000000	34.000000	0.000000
2174.943662	-0.018103	0.551274	-0.047589	84.622726	22.424122	38.805569	-2.397544	0.000000	-4.102443	0.000000	0.000000	0.000000	-0.019415	-0.011219	0.042722	0.000000	0.000000	4.000000	34.000000	0.000000
2174.946995	-0.018103	0.551274	-0.047589	84.622726	22.424122	38.805569	-2.397544	0.000000	-4.102443	0.000000	0.000000	0.000000	-0.019415	-0.011219	0.042722	0.000000	0.000000	4.000000	34.000000	0.000000
2174.950329	-0.018103	0.551274	-0.047589	84.732140	20.071247	36.121658	-2.379463	0.000000	-4.094832	0.000000	0.000000	0.000000	-0.019415	-0.011219	0.042722	0.000000	0.000000	4.000000	34.000000	0.000000
2174.953662	-0.018144	0.551261	-0.047543	84.732140	20.071247	36.121658	-2.379463	0.000000	-4.094832	0.000000	0.000000	0.000000	-0.012309	-0.003761	0.013982	0.000000	0.000000	4.000000	34.000000	0.000000
2174.956995	-0.018144	0.551261	-0.047543	84.732140	20.071247	36.121658	-2.379463	0.000000	-4.094832	0.000000	0.000000	0.000000	-0.012309	-0.003761	0.013982	0.000000	0.000000	4.000000	34.000000	0.000000
2174.960329	-0.018182	0.551290	-0.047574	84.848015	17.068422	32.721687	-2.379463	0.000000	-4.094832	0.000000	0.000000	0.000000	-0.011278	0.008600	-0.009306	0.000000	0.000000	4.000000	34.000000	0.000000
2174.963662	-0.018182	0.551290	-0.047574	84.848015	17.068422	32.721687	-2.379463	0.000000	-4.094832	0.000000	0.000000	0.000000	-0.011278	0.008600	-0.009306	0.000000	0.000000	4.000000	34.000000	0.000000
2174.966995	-0.018182	0.551290	-0.047574	84.848015	17.068422	32.721687	-2.379463	0.000000	-4.094832	0.000000	0.000000	0.000000	-0.011278	0.008600	-0.009306	0.000000	0.000000	4.000000	34.000000	0.000000
2174.970329	-0.018182	0.551290	-0.047574	84.959900	13.607814	28.819204	-2.378684	0.000000	-4.090901	0.000000	0.000000	0.000000	-0.011278	0.008600	-0.009306	0.000000	0.000000	4.000000	34.000000	0.000000
2174.973662	-0.018215	0.551305	-0.047715	84.959900	13.607814	28.819204	-2.378684	0.000000	-4.090901	0.000000	0.000000	0.000000	-0.009801	0.004504	-0.042470	0.000000	0.000000	4.000000	34.000000	0.000000
2174.976995	-0.018215	0.551305	-0.047715	84.959900	13.607814	28.819204	-2.378684	0.000000	-4.090901	0.000000	0.000000	0.000000	-0.009801	0.004504	-0.042470	0.000000	0.000000	4.000000	34.000000	0.000000
2174.980329	-0.018215	0.551305	-0.047715	85.051331	10.239361	25.036413	-2.378684	0.000000	-4.090901	0.000000	0.000000	0.000000	-0.009801	0.004504	-0.042470	0.000000	0.000000	4.000000	34.000000	0.000000
2174.983662	-0.018215	0.551305	-0.047715	85.051331	10.239361	25.036413	-2.378684	0.000000	-4.090901	0.000000	0.000000	0.000000	-0.009801	0.004504	-0.042470	0.000000	0.000000	4.000000	34.000000	0.000000
2174.986995	-0.018206	0.551332	-0.047903	85.051331	10.239361	25.036413	-2.378684	0.000000	-4.090901	0.000000	0.000000	0.000000	0.002511	0.008219	-0.056454	0.000000	0.000000	4.000000	34.000000	0.000000
2174.990329	-0.018196	0.551305	-0.048125	85.121750	7.233085	21.668005	-2.385762	0.000000	-4.089267	0.000000	0.000000	0.000000	0.002951	-0.008191	-0.066337	0.000000	0.000000	4.000000	34.000000	0.000000
2174.993662	-0.018196	0.551305	-0.048125	85.121750	7.233085	21.668005	-2.385762	0.000000	-4.089267	0.000000	0.000000	0.000000	0.002951	-0.008191	-0.066337	0.000000	0.000000	4.000000	34.000000	0.000000
2174.996995	-0.018196	0.551305	-0.048125	85.121750	7.233085	21.668005	-2.385762	0.000000	-4.089267	0.000000	0.000000	0.000000	0.002951	-0.008191	-0.066337	0.000000	0.000000	4.000000	34.000000	0.000000
2175.000329	-0.018196	0.551305	-0.048125	85.177887	4.855902	19.009205	-2.406227	0.000000	-4.090178	0.000000	0.000000	0.000000	0.002951	-0.008191	-0.066337	0.000000	0.000000	4.000000	34.000000	0.000000
2175.003662	-0.018205	0.551201	-0.048374	85.177887	4.855902	19.009205	-2.406227	0.000000	-4.090178	0.000000	0.000000	0.000000	-0.002500	-0.031312	-0.074946	0.000000	0.000000	4.000000	34.000000	0.000000
2175.006995	-0.018205	0.551201	-0.048374	85.177887	4.855902	19.009205	-2.406227	0.000000	-4.090178	0.000000	0.000000	0.000000	-0.002500	-0.031312	-0.074946	0.000000	0.000000	4.000000	34.000000	0.000000
2175.010329	-0.018205	0.551201	-0.048374	85.221397	3.141308	17.106163	-2.406227	0.000000	-4.090178	0.000000	0.000000	0.000000	-0.002500	-0.031312	-0.074946	0.000000	0.000000	4.000000	34.000000	0.000000
2175.013662	-0.018205	0.551201	-0.048374	85.221397	3.141308	17.106163	-2.406227	0.000000	-4.090178	0.000000	0.000000	0.000000	-0.002500	-0.031312	-0.074946	0.000000	0.000000	4.000000	34.000000	0.000000
2175.016995	-0.018255	0.551100	-0.048559	85.221397	3.141308	17.106163	-2.406227	0.000000	-4.090178	0.000000	0.000000	0.000000	-0.015032	-0.030160	-0.055268	0.000000	0.000000	4.000000	34.000000	0.000000
2175.020329	-0.018363	0.551000	-0.048745	85.248734	2.117115	15.978509	-2.418718	0.000000	-4.089761	0.000000	0.000000	0.000000	-0.032466	-0.030151	-0.056067	0.000000	0.000000	4.000000	34.000000	0.000000
2175.023662	-0.018363	0.551000	-0.048745	85.248734	2.117115	15.978509	-2.418718	0.000000	-4.089761	0.000000	0.000000	0.000000	-0.032466	-0.030151	-0.056067	0.000000	0.000000	4.000000	34.000000	0.000000
2175.026995	-0.018363	0.551000	-0.048745	85.248734	2.117115	15.978509	-2.418718	0.000000	-4.089761	0.000000	0.000000	0.000000	-0.032466	-0.030151	-0.056067	0.000000	0.000000	4.000000	34.000000	0.000000
2175.030329	-0.018363	0.551000	-0.048745	85.267403	1.808351	15.651360	-2.437274	0.000000	-4.081845	0.000000	0.000000	0.000000	-0.032466	-0.030151	-0.056067	0.000000	0.000000	4.000000	34.000000	0.000000
2175.033662	-0.018475	0.550919	-0.048846	85.267403	1.808351	15.651360	-2.437274	0.000000	-4.081845	0.000000	0.000000	0.000000	-0.033607	-0.024210	-0.030153	0.000000	0.000000	4.000000	34.000000	0.000000
2175.036995	-0.018475	0.550919	-0.048846	85.267403	1.808351	15.651360	-2.437274	0.000000	-4.081845	0.000000	0.000000	0.000000	-0.033607	-0.024210	-0.030153	0.000000	0.000000	4.000000	34.000000	0.000000
2175.040329	-0.018475	0.550919	-0.048846	85.274368	1.809163	15.675801	-2.437274	0.000000	-4.081845	0.000000	0.000000	0.000000	-0.033607	-0.024210	-0.030153	0.000000	0.000000	4.000000	34.000000	0.000000
2175.043662	-0.018475	0.550919	-0.048846	85.274368	1.809163	15.675801	-2.437274	0.000000	-4.081845	0.000000	0.000000	0.000000	-0.033607	-0.024210	-0.030153	0.000000	0.000000	4.000000	34.000000	0.000000
2175.046995	-0.018629	0.550864	-0.048886	85.274368	1.809163	15.675801	-2.437274	0.000000	-4.081845	0.000000	0.000000	0.000000	-0.046070	-0.016368	-0.012014	0.000000	0.000000	4.000000	34.000000	0.000000
2175.050329	-0.018629	0.550864	-0.048886	85.274323	1.781965	15.675797	-2.442299	0.000000	-4.076243	0.000000	0.000000	0.000000	-0.046070	-0.016368	-0.012014	0.000000	0.000000	4.000000	34.000000	0.000000
2175.053662	-0.018629	0.550864	-0.048886	85.274323	1.781965	15.675797	-2.442299	0.000000	-4.076243	0.000000	0.000000	0.000000	-0.046070	-0.016368	-0.012014	0.000000	0.000000	4.000000	34.000000	0.000000
2175.056995	-0.018629	0.550864	-0.048886	85.274323	1.781965	15.675797	-2.442299	0.000000	-4.076243	0.000000	0.000000	0.000000	-0.046070	-0.016368	-0.012014	0.000000	0.000000	4.000000	34.000000	0.000000
2175.060329	-0.019060	0.550900	-0.048800	85.267944	1.759736	15.688005	-2.444302	0.000000	-4.068565	0.000000	0.000000	0.000000	-0.129398	0.010778	0.025747	0.000000	0.000000	4.000000	34.000000	0.000000
2175.063662	-0.019060	0.550900	-0.048800	85.267944	1.759736	15.688005	-2.444302	0.000000	-4.068565	0.000000	0.000000	0.000000	-0.129398	0.010778	0.025747	0.000000	0.000000	4.000000	34.000000	0.000000
2175.066995	-0.019060	0.550900	-0.048800	85.267944	1.759736	15.688005	-2.444302	0.000000	-4.068565	0.000000	0.000000	0.000000	-0.129398	0.010778	0.025747	0.000000	0.000000	4.000000	34.000000	0.000000
2175.070329	-0.019060	0.550900	-0.048800	85.258186	1.785918	15.751419	-2.440010	0.000000	-4.046999	0.000000	0.000000	0.000000	-0.129398	0.010778	0.025747	0.000000	0.000000	4.000000	34.000000	0.000000
2175.073662	-0.019279	0.550930	-0.048681	85.258186	1.785918	15.751419	-2.440010	0.000000	-4.046999	0.000000	0.000000	0.000000	-0.065810	0.008932	0.035894	0.000000	0.000000	4.000000	34.000000	0.000000
2175.076995	-0.019279	0.550930	-0.048681	85.258186	1.785918	15.751419	-2.440010	0.000000	-4.046999	0.000000	0.000000	0.000000	-0.065810	0.008932	0.035894	0.000000	0.000000	4.000000	34.000000	0.000000
2175.080329	-0.019537	0.550944	-0.048582	85.246803	2.019288	16.040522	-2.440010	0.000000	-4.046999	0.000000	0.000000	0.000000	-0.077214	0.004092	0.029585	0.000000	0.000000	4.000000	34.000000	0.000000
2175.083662	-0.019537	0.550944	-0.048582	85.246803	2.019288	16.040522	-2.440010	0.000000	-4.046999	0.000000	0.000000	0.000000	-0.077214	0.004092	0.029585	0.000000	0.000000	4.000000	34.000000	0.000000
2175.086995	-0.019537	0.550944	-0.048582	85.246803	2.019288	16.040522	-2.440010	0.000000	-4.046999	0.000000	0.000000	0.000000	-0.077214	0.004092	0.029585	0.000000	0.000000	4.000000	34.000000	0.000000
2175.090329	-0.019537	0.550944	-0.048582	85.233093	2.503624	16.623301	-2.429097	0.000000	-4.023161	0.000000	0.000000	0.000000	-0.077214	0.004092	0.029585	0.000000	0.000000	4.000000	34.000000	0.000000
2175.093662	-0.019796	0.550967	-0.048440	85.233093	2.503624	16.623301	-2.429097	0.000000	-4.023161	0.000000	0.000000	0.000000	-0.077881	0.007047	0.042496	0.000000	0.000000	4.000000	34.000000	0.000000
2175.096995	-0.019796	0.550967	-0.048440	85.233093	2.503624	16.623301	-2.429097	0.000000	-4.023161	0.000000	0.000000	0.000000	-0.077881	0.007047	0.042496	0.000000	0.000000	4.000000	34.000000	0.000000
2175.100329	-0.019796	0.550967	-0.048440	85.209480	3.313359	17.569857	-2.429097	0.000000	-4.023161	0.000000	0.000000	0.000000	-0.077881	0.007047	0.042496	0.000000	0.000000	4.000000	34.000000	0.000000
2175.103662	-0.019796	0.550967	-0.048440	85.209480	3.313359	17.569857	-2.429097	0.000000	-4.023161	0.000000	0.000000	0.000000	-0.077881	0.007047	0.042496	0.000000	0.000000	4.000000	34.000000	0.000000
2175.106995	-0.020076	0.551029	-0.048286	85.209480	3.313359	17.569857	-2.429097	0.000000	-4.023161	0.000000	0.000000	0.000000	-0.083964	0.018605	0.046334	0.000000	0.000000	4.000000	34.000000	0.000000
2175.110329	-0.020076	0.551029	-0.048286	85.181793	4.368226	18.790848	-2.422015	0.000000	-4.010181	0.000000	0.000000	0.000000	-0.083964	0.018605	0.046334	0.000000	0.000000	4.000000	34.000000	0.000000
2175.113662	-0.020076	0.551029	-0.048286	85.181793	4.368226	18.790848	-2.422015	0.000000	-4.010181	0.000000	0.000000	0.000000	-0.083964	0.018605	0.046334	0.000000	0.000000	4.000000	34.000000	0.000000
2175.116995	-0.020076	0.551029	-0.048286	85.181793	4.368226	18.790848	-2.422015	0.000000	-4.010181	0.000000	0.000000	0.000000	-0.083964	0.018605	0.046334	0.000000	0.000000	4.000000	34.000000	0.000000
2175.120329	-0.020713	0.551204	-0.048016	85.147041	5.537557	20.150846	-2.414292	0.000000	-3.996187	0.000000	0.000000	0.000000	-0.190907	0.052523	0.080970	0.000000	0.000000	4.000000	34.000000	0.000000
2175.123662	-0.020713	0.551204	-0.048016	85.147041	5.537557	20.150846	-2.414292	0.000000	-3.996187	0.000000	0.000000	0.000000	-0.190907	0.052523	0.080970	0.000000	0.000000	4.000000	34.000000	0.000000
2175.126995	-0.020713	0.551204	-0.048016	85.147041	5.537557	20.150846	-2.414292	0.000000	-3.996187	0.000000	0.000000	0.000000	-0.190907	0.052523	0.080970	0.000000	0.000000	4.000000	34.000000	0.000000
2175.130329	-0.020713	0.551204	-0.048016	85.105637	6.748990	21.572935	-2.400797	0.000000	-3.964369	0.000000	0.000000	0.000000	-0.190907	0.052523	0.080970	0.000000	0.000000	4.000000	34.000000	0.000000
2175.133662	-0.021130	0.551305	-0.047855	85.105637	6.748990	21.572935	-2.400797	0.000000	-3.964369	0.000000	0.000000	0.000000	-0.125177	0.030199	0.048189	0.000000	0.000000	4.000000	34.000000	0.000000
2175.136995	-0.021130	0.551305	-0.047855	85.105637	6.748990	21.572935	-2.400797	0.000000	-3.964369	0.000000	0.000000	0.000000	-0.125177	0.030199	0.048189	0.000000	0.000000	4.000000	34.000000	0.000000
2175.140329	-0.021130	0.551305	-0.047855	85.056602	8.188956	23.254793	-2.400797	0.000000	-3.964369	0.000000	0.000000	0.000000	-0.125177	0.030199	0.048189	0.000000	0.000000	4.000000	34.000000	0.000000
2175.143662	-0.021130	0.551305	-0.047855	85.056602	8.188956	23.254793	-2.400797	0.000000	-3.964369	0.000000	0.000000	0.000000	-0.125177	0.030199	0.048189	0.000000	0.000000	4.000000	34.000000	0.000000
2175.146995	-0.021606	0.551383	-0.047693	85.056602	8.188956	23.254793	-2.400797	0.000000	-3.964369	0.000000	0.000000	0.000000	-0.142855	0.023472	0.048668	0.000000	0.000000	4.000000	34.000000	0.000000
2175.150329	-0.022090	0.551491	-0.047402	84.991013	10.022405	25.359140	-2.392766	0.000000	-3.943506	0.000000	0.000000	0.000000	-0.145067	0.032422	0.087331	0.000000	0.000000	4.000000	34.000000	0.000000
2175.153662	-0.022090	0.551491	-0.047402	84.991013	10.022405	25.359140	-2.392766	0.000000	-3.943506	0.000000	0.000000	0.000000	-0.145067	0.032422	0.087331	0.000000	0.000000	4.000000	34.000000	0.000000
2175.156995	-0.022090	0.551491	-0.047402	84.991013	10.022405	25.359140	-2.392766	0.000000	-3.943506	0.000000	0.000000	0.000000	-0.145067	0.032422	0.087331	0.000000	0.000000	4.000000	34.000000	0.000000
2175.160329	-0.022557	0.551587	-0.047062	84.901535	12.346888	27.813805	-2.370100	0.000000	-3.895519	0.000000	0.000000	0.000000	-0.140229	0.028677	0.101943	0.000000	0.000000	4.000000	34.000000	0.000000
2175.163662	-0.022557	0.551587	-0.047062	84.901535	12.346888	27.813805	-2.370100	0.000000	-3.895519	0.000000	0.000000	0.000000	-0.140229	0.028677	0.101943	0.000000	0.000000	4.000000	34.000000	0.000000
2175.166995	-0.022557	0.551587	-0.047062	84.901535	12.346888	27.813805	-2.370100	0.000000	-3.895519	0.000000	0.000000	0.000000	-0.140229	0.028677	0.101943	0.000000	0.000000	4.000000	34.000000	0.000000
2175.170329	-0.022993	0.551735	-0.046597	84.772278	15.085368	30.452860	-2.353109	0.000000	-3.872148	0.000000	0.000000	0.000000	-0.130854	0.044362	0.139678	0.000000	0.000000	4.000000	34.000000	0.000000
2175.173662	-0.022993	0.551735	-0.046597	84.772278	15.085368	30.452860	-2.353109	0.000000	-3.872148	0.000000	0.000000	0.000000	-0.130854	0.044362	0.139678	0.000000	0.000000	4.000000	34.000000	0.000000
2175.176995	-0.022993	0.551735	-0.046597	84.772278	15.085368	30.452860	-2.353109	0.000000	-3.872148	0.000000	0.000000	0.000000	-0.130854	0.044362	0.139678	0.000000	0.000000	4.000000	34.000000	0.000000
2175.180329	-0.022993	0.551735	-0.046597	84.605011	18.268106	33.487907	-2.329829	0.000000	-3.850339	0.000000	0.000000	0.000000	-0.130854	0.044362	0.139678	0.000000	0.000000	4.000000	34.000000	0.000000
2175.183662	-0.023415	0.551886	-0.046063	84.605011	18.268106	33.487907	-2.329829	0.000000	-3.850339	0.000000	0.000000	0.000000	-0.126431	0.045463	0.159989	0.000000	0.000000	4.000000	34.000000	0.000000
2175.186995	-0.023415	0.551886	-0.046063	84.605011	18.268106	33.487907	-2.329829	0.000000	-3.850339	0.000000	0.000000	0.000000	-0.126431	0.045463	0.159989	0.000000	0.000000	4.000000	34.000000	0.000000
2175.190329	-0.023819	0.552009	-0.045500	84.387306	21.784027	37.248375	-2.329829	0.000000	-3.850339	0.000000	0.000000	0.000000	-0.121383	0.036831	0.168924	0.000000	0.000000	4.000000	34.000000	0.000000
2175.193662	-0.023819	0.552009	-0.045500	84.387306	21.784027	37.248375	-2.329829	0.000000	-3.850339	0.000000	0.000000	0.000000	-0.121383	0.036831	0.168924	0.000000	0.000000	4.000000	34.000000	0.000000
2175.196995	-0.023819	0.552009	-0.045500	84.387306	21.784027	37.248375	-2.329829	0.000000	-3.850339	0.000000	0.000000	0.000000	-0.121383	0.036831	0.168924	0.000000	0.000000	4.000000	34.000000	0.000000
2175.200329	-0.024305	0.552164	-0.044904	84.130646	25.180475	41.281155	-2.275011	0.000000	-3.809036	0.000000	0.000000	0.000000	-0.145844	0.046522	0.178724	0.000000	0.000000	4.000000	34.000000	0.000000
2175.203662	-0.024305	0.552164	-0.044904	84.130646	25.180475	41.281155	-2.275011	0.000000	-3.809036	0.000000	0.000000	0.000000	-0.145844	0.046522	0.178724	0.000000	0.000000	4.000000	34.000000	0.000000
2175.206995	-0.024305	0.552164	-0.044904	84.130646	25.180475	41.281155	-2.275011	0.000000	-3.809036	0.000000	0.000000	0.000000	-0.145844	0.046522	0.178724	0.000000	0.000000	4.000000	34.000000	0.000000
2175.210329	-0.024831	0.552325	-0.044336	83.868156	28.108595	44.827030	-2.245223	0.000000	-3.784729	0.000000	0.000000	0.000000	-0.157562	0.048426	0.170530	0.000000	0.000000	4.000000	34.000000	0.000000
2175.213662	-0.024831	0.552325	-0.044336	83.868156	28.108595	44.827030	-2.245223	0.000000	-3.784729	0.000000	0.000000	0.000000	-0.157562	0.048426	0.170530	0.000000	0.000000	4.000000	34.000000	0.000000
2175.216995	-0.024831	0.552325	-0.044336	83.868156	28.108595	44.827030	-2.245223	0.000000	-3.784729	0.000000	0.000000	0.000000	-0.157562	0.048426	0.170530	0.000000	0.000000	4.000000	34.000000	0.000000
2175.220329	-0.025393	0.552461	-0.043833	83.622345	30.473719	47.745518	-2.216801	0.000000	-3.758469	0.000000	0.000000	0.000000	-0.168606	0.040580	0.150949	0.000000	0.000000	4.000000	34.000000	0.000000
2175.223662	-0.025393	0.552461	-0.043833	83.622345	30.473719	47.745518	-2.216801	0.000000	-3.758469	0.000000	0.000000	0.000000	-0.168606	0.040580	0.150949	0.000000	0.000000	4.000000	34.000000	0.000000
2175.226995	-0.025393	0.552461	-0.043833	83.622345	30.473719	47.745518	-2.216801	0.000000	-3.758469	0.000000	0.000000	0.000000	-0.168606	0.040580	0.150949	0.000000	0.000000	4.000000	34.000000	0.000000
2175.230329	-0.025916	0.552557	-0.043342	83.445724	32.682800	50.438335	-2.191643	0.000000	-3.730368	0.000000	0.000000	0.000000	-0.156957	0.028901	0.147287	0.000000	0.000000	4.000000	34.000000	0.000000
2175.233662	-0.025916	0.552557	-0.043342	83.445724	32.682800	50.438335	-2.191643	0.000000	-3.730368	0.000000	0.000000	0.000000	-0.156957	0.028901	0.147287	0.000000	0.000000	4.000000	34.000000	0.000000
2175.236995	-0.025916	0.552557	-0.043342	83.445724	32.682800	50.438335	-2.191643	0.000000	-3.730368	0.000000	0.000000	0.000000	-0.156957	0.028901	0.147287	0.000000	0.000000	4.000000	34.000000	0.000000
2175.240329	-0.025916	0.552557	-0.043342	83.381744	35.305050	53.463745	-2.167096	0.000000	-3.704208	0.000000	0.000000	0.000000	-0.156957	0.028901	0.147287	0.000000	0.000000	4.000000	34.000000	0.000000
2175.243662	-0.026340	0.552660	-0.042870	83.381744	35.305050	53.463745	-2.167096	0.000000	-3.704208	0.000000	0.000000	0.000000	-0.127350	0.030785	0.141690	0.000000	0.000000	4.000000	34.000000	0.000000
2175.246995	-0.026340	0.552660	-0.042870	83.381744	35.305050	53.463745	-2.167096	0.000000	-3.704208	0.000000	0.000000	0.000000	-0.127350	0.030785	0.141690	0.000000	0.000000	4.000000	34.000000	0.000000
2175.250329	-0.026669	0.552733	-0.042362	83.419563	38.615665	57.115074	-2.167096	0.000000	-3.704208	0.000000	0.000000	0.000000	-0.098653	0.022020	0.152205	0.000000	0.000000	4.000000	34.000000	0.000000
2175.253662	-0.026669	0.552733	-0.042362	83.419563	38.615665	57.115074	-2.167096	0.000000	-3.704208	0.000000	0.000000	0.000000	-0.098653	0.022020	0.152205	0.000000	0.000000	4.000000	34.000000	0.000000
2175.256995	-0.026669	0.552733	-0.042362	83.419563	38.615665	57.115074	-2.167096	0.000000	-3.704208	0.000000	0.000000	0.000000	-0.098653	0.022020	0.152205	0.000000	0.000000	4.000000	34.000000	0.000000
2175.260329	-0.026669	0.552733	-0.042362	83.499565	42.249046	61.033737	-2.118113	0.000000	-3.666541	0.000000	0.000000	0.000000	-0.098653	0.022020	0.152205	0.000000	0.000000	4.000000	34.000000	0.000000
2175.263662	-0.026941	0.552800	-0.041827	83.499565	42.249046	61.033737	-2.118113	0.000000	-3.666541	0.000000	0.000000	0.000000	-0.081595	0.020058	0.160457	0.000000	0.000000	4.000000	34.000000	0.000000
2175.266995	-0.026941	0.552800	-0.041827	83.499565	42.249046	61.033737	-2.118113	0.000000	-3.666541	0.000000	0.000000	0.000000	-0.081595	0.020058	0.160457	0.000000	0.000000	4.000000	34.000000	0.000000
2175.270329	-0.027138	0.552854	-0.041240	83.583206	45.727051	64.724121	-2.118113	0.000000	-3.666541	0.000000	0.000000	0.000000	-0.059028	0.016127	0.176351	0.000000	0.000000	4.000000	34.000000	0.000000
2175.273662	-0.027138	0.552854	-0.041240	83.583206	45.727051	64.724121	-2.118113	0.000000	-3.666541	0.000000	0.000000	0.000000	-0.059028	0.016127	0.176351	0.000000	0.000000	4.000000	34.000000	0.000000
2175.276995	-0.027138	0.552854	-0.041240	83.583206	45.727051	64.724121	-2.118113	0.000000	-3.666541	0.000000	0.000000	0.000000	-0.059028	0.016127	0.176351	0.000000	0.000000	4.000000	34.000000	0.000000
2175.280329	-0.027259	0.552917	-0.040604	83.658600	48.800858	67.944664	-2.061978	0.000000	-3.643104	0.000000	0.000000	0.000000	-0.036274	0.019004	0.190700	0.000000	0.000000	4.000000	34.000000	0.000000
2175.283662	-0.027259	0.552917	-0.040604	83.658600	48.800858	67.944664	-2.061978	0.000000	-3.643104	0.000000	0.000000	0.000000	-0.036274	0.019004	0.190700	0.000000	0.000000	4.000000	34.000000	0.000000
2175.286995	-0.027259	0.552917	-0.040604	83.658600	48.800858	67.944664	-2.061978	0.000000	-3.643104	0.000000	0.000000	0.000000	-0.036274	0.019004	0.190700	0.000000	0.000000	4.000000	34.000000	0.000000
2175.290329	-0.027343	0.552990	-0.039923	83.748718	51.437202	70.646278	-2.030195	0.000000	-3.637058	0.000000	0.000000	0.000000	-0.025301	0.021859	0.204277	0.000000	0.000000	4.000000	34.000000	0.000000
2175.293662	-0.027343	0.552990	-0.039923	83.748718	51.437202	70.646278	-2.030195	0.000000	-3.637058	0.000000	0.000000	0.000000	-0.025301	0.021859	0.204277	0.000000	0.000000	4.000000	34.000000	0.000000
2175.296995	-0.027343	0.552990	-0.039923	83.748718	51.437202	70.646278	-2.030195	0.000000	-3.637058	0.000000	0.000000	0.000000	-0.025301	0.021859	0.204277	0.000000	0.000000	4.000000	34.000000	0.000000
2175.300329	-0.027343	0.552990	-0.039923	83.863846	53.626373	72.818718	-1.996149	0.000000	-3.632841	0.000000	0.000000	0.000000	-0.025301	0.021859	0.204277	0.000000	0.000000	4.000000	34.000000	0.000000
2175.303662	-0.027365	0.553075	-0.039287	83.863846	53.626373	72.818718	-1.996149	0.000000	-3.632841	0.000000	0.000000	0.000000	-0.006534	0.025680	0.190931	0.000000	0.000000	4.000000	34.000000	0.000000
2175.306995	-0.027365	0.553075	-0.039287	83.863846	53.626373	72.818718	-1.996149	0.000000	-3.632841	0.000000	0.000000	0.000000	-0.006534	0.025680	0.190931	0.000000	0.000000	4.000000	34.000000	0.000000
2175.310329	-0.027365	0.553167	-0.038673	83.953506	55.525326	74.698143	-1.996149	0.000000	-3.632841	0.000000	0.000000	0.000000	-0.000079	0.027578	0.184036	0.000000	0.000000	4.000000	34.000000	0.000000
2175.313662	-0.027365	0.553167	-0.038673	83.953506	55.525326	74.698143	-1.996149	0.000000	-3.632841	0.000000	0.000000	0.000000	-0.000079	0.027578	0.184036	0.000000	0.000000	4.000000	34.000000	0.000000
2175.316995	-0.027365	0.553167	-0.038673	83.953506	55.525326	74.698143	-1.996149	0.000000	-3.632841	0.000000	0.000000	0.000000	-0.000079	0.027578	0.184036	0.000000	0.000000	4.000000	34.000000	0.000000
2175.320329	-0.027365	0.553167	-0.038673	84.018700	57.067318	76.222839	-1.933654	0.000000	-3.631739	0.000000	0.000000	0.000000	-0.000079	0.027578	0.184036	0.000000	0.000000	4.000000	34.000000	0.000000
2175.323662	-0.027358	0.553269	-0.038175	84.018700	57.067318	76.222839	-1.933654	0.000000	-3.631739	0.000000	0.000000	0.000000	0.002212	0.030473	0.149468	0.000000	0.000000	4.000000	34.000000	0.000000
2175.326995	-0.027358	0.553269	-0.038175	84.018700	57.067318	76.222839	-1.933654	0.000000	-3.631739	0.000000	0.000000	0.000000	0.002212	0.030473	0.149468	0.000000	0.000000	4.000000	34.000000	0.000000
2175.330329	-0.027358	0.553269	-0.038175	84.066437	58.292774	77.438820	-1.933654	0.000000	-3.631739	0.000000	0.000000	0.000000	0.002212	0.030473	0.149468	0.000000	0.000000	4.000000	34.000000	0.000000
2175.333662	-0.027358	0.553269	-0.038175	84.066437	58.292774	77.438820	-1.933654	0.000000	-3.631739	0.000000	0.000000	0.000000	0.002212	0.030473	0.149468	0.000000	0.000000	4.000000	34.000000	0.000000
2175.336995	-0.027386	0.553367	-0.037746	84.066437	58.292774	77.438820	-1.933654	0.000000	-3.631739	0.000000	0.000000	0.000000	-0.008394	0.029483	0.128572	0.000000	0.000000	4.000000	34.000000	0.000000
2175.340329	-0.027408	0.553446	-0.037404	84.094086	59.063507	78.203171	-1.908743	0.000000	-3.632108	0.000000	0.000000	0.000000	-0.006714	0.023581	0.102831	0.000000	0.000000	4.000000	34.000000	0.000000
2175.343662	-0.027408	0.553446	-0.037404	84.094086	59.063507	78.203171	-1.908743	0.000000	-3.632108	0.000000	0.000000	0.000000	-0.006714	0.023581	0.102831	0.000000	0.000000	4.000000	34.000000	0.000000
2175.346995	-0.027408	0.553446	-0.037404	84.094086	59.063507	78.203171	-1.908743	0.000000	-3.632108	0.000000	0.000000	0.000000	-0.006714	0.023581	0.102831	0.000000	0.000000	4.000000	34.000000	0.000000
2175.350329	-0.027408	0.553446	-0.037404	84.103790	59.396126	78.531723	-1.870176	0.000000	-3.629590	0.000000	0.000000	0.000000	-0.006714	0.023581	0.102831	0.000000	0.000000	4.000000	34.000000	0.000000
2175.353662	-0.027428	0.553515	-0.037104	84.103790	59.396126	78.531723	-1.870176	0.000000	-3.629590	0.000000	0.000000	0.000000	-0.005873	0.020613	0.089958	0.000000	0.000000	4.000000	34.000000	0.000000
2175.356995	-0.027428	0.553515	-0.037104	84.103790	59.396126	78.531723	-1.870176	0.000000	-3.629590	0.000000	0.000000	0.000000	-0.005873	0.020613	0.089958	0.000000	0.000000	4.000000	34.000000	0.000000
2175.360329	-0.027428	0.553515	-0.037104	84.095184	59.293308	78.426262	-1.870176	0.000000	-3.629590	0.000000	0.000000	0.000000	-0.005873	0.020613	0.089958	0.000000	0.000000	4.000000	34.000000	0.000000
2175.363662	-0.027428	0.553515	-0.037104	84.095184	59.293308	78.426262	-1.870176	0.000000	-3.629590	0.000000	0.000000	0.000000	-0.005873	0.020613	0.089958	0.000000	0.000000	4.000000	34.000000	0.000000
2175.366995	-0.027430	0.553593	-0.036760	84.095184	59.293308	78.426262	-1.870176	0.000000	-3.629590	0.000000	0.000000	0.000000	-0.000723	0.023562	0.103176	0.000000	0.000000	4.000000	34.000000	0.000000
2175.370329	-0.027320	0.553685	-0.036298	84.082413	59.099209	78.216469	-1.855183	0.000000	-3.628611	0.000000	0.000000	0.000000	0.033107	0.027460	0.138389	0.000000	0.000000	4.000000	34.000000	0.000000
2175.373662	-0.027320	0.553685	-0.036298	84.082413	59.099209	78.216469	-1.855183	0.000000	-3.628611	0.000000	0.000000	0.000000	0.033107	0.027460	0.138389	0.000000	0.000000	4.000000	34.000000	0.000000
2175.376995	-0.027320	0.553685	-0.036298	84.082413	59.099209	78.216469	-1.855183	0.000000	-3.628611	0.000000	0.000000	0.000000	0.033107	0.027460	0.138389	0.000000	0.000000	4.000000	34.000000	0.000000
2175.380329	-0.027320	0.553685	-0.036298	84.066673	58.837162	77.920212	-1.814922	0.000000	-3.634008	0.000000	0.000000	0.000000	0.033107	0.027460	0.138389	0.000000	0.000000	4.000000	34.000000	0.000000
2175.383662	-0.027118	0.553759	-0.035692	84.066673	58.837162	77.920212	-1.814922	0.000000	-3.634008	0.000000	0.000000	0.000000	0.060522	0.022424	0.181952	0.000000	0.000000	4.000000	34.000000	0.000000
2175.386995	-0.027118	0.553759	-0.035692	84.066673	58.837162	77.920212	-1.814922	0.000000	-3.634008	0.000000	0.000000	0.000000	0.060522	0.022424	0.181952	0.000000	0.000000	4.000000	34.000000	0.000000
2175.390329	-0.026866	0.553834	-0.034924	84.047737	58.531704	77.572075	-1.814922	0.000000	-3.634008	0.000000	0.000000	0.000000	0.075756	0.022248	0.230303	0.000000	0.000000	4.000000	34.000000	0.000000
2175.393662	-0.026866	0.553834	-0.034924	84.047737	58.531704	77.572075	-1.814922	0.000000	-3.634008	0.000000	0.000000	0.000000	0.075756	0.022248	0.230303	0.000000	0.000000	4.000000	34.000000	0.000000
2175.396995	-0.026866	0.553834	-0.034924	84.047737	58.531704	77.572075	-1.814922	0.000000	-3.634008	0.000000	0.000000	0.000000	0.075756	0.022248	0.230303	0.000000	0.000000	4.000000	34.000000	0.000000
2175.400329	-0.026866	0.553834	-0.034924	84.026962	58.170460	77.166092	-1.746213	0.000000	-3.656721	0.000000	0.000000	0.000000	0.075756	0.022248	0.230303	0.000000	0.000000	4.000000	34.000000	0.000000
2175.403662	-0.026599	0.553897	-0.034041	84.026962	58.170460	77.166092	-1.746213	0.000000	-3.656721	0.000000	0.000000	0.000000	0.079945	0.019047	0.264986	0.000000	0.000000	4.000000	34.000000	0.000000
2175.406995	-0.026599	0.553897	-0.034041	84.026962	58.170460	77.166092	-1.746213	0.000000	-3.656721	0.000000	0.000000	0.000000	0.079945	0.019047	0.264986	0.000000	0.000000	4.000000	34.000000	0.000000
2175.410329	-0.026381	0.553959	-0.033003	84.005997	57.809444	76.763062	-1.746213	0.000000	-3.656721	0.000000	0.000000	0.000000	0.065334	0.018643	0.311316	0.000000	0.000000	4.000000	34.000000	0.000000
2175.413662	-0.026381	0.553959	-0.033003	84.005997	57.809444	76.763062	-1.746213	0.000000	-3.656721	0.000000	0.000000	0.000000	0.065334	0.018643	0.311316	0.000000	0.000000	4.000000	34.000000	0.000000
2175.416995	-0.026381	0.553959	-0.033003	84.005997	57.809444	76.763062	-1.746213	0.000000	-3.656721	0.000000	0.000000	0.000000	0.065334	0.018643	0.311316	0.000000	0.000000	4.000000	34.000000	0.000000
2175.420329	-0.026224	0.553990	-0.031941	83.986923	57.460854	76.376015	-1.650162	0.000000	-3.680934	0.000000	0.000000	0.000000	0.047047	0.009331	0.318780	0.000000	0.000000	4.000000	34.000000	0.000000
2175.423662	-0.026224	0.553990	-0.031941	83.986923	57.460854	76.376015	-1.650162	0.000000	-3.680934	0.000000	0.000000	0.000000	0.047047	0.009331	0.318780	0.000000	0.000000	4.000000	34.000000	0.000000
2175.426995	-0.026224	0.553990	-0.031941	83.986923	57.460854	76.376015	-1.650162	0.000000	-3.680934	0.000000	0.000000	0.000000	0.047047	0.009331	0.318780	0.000000	0.000000	4.000000	34.000000	0.000000
2175.430329	-0.026165	0.553987	-0.030922	83.989273	57.333710	76.210358	-1.597033	0.000000	-3.688776	0.000000	0.000000	0.000000	0.017721	-0.000900	0.305509	0.000000	0.000000	4.000000	34.000000	0.000000
2175.433662	-0.026165	0.553987	-0.030922	83.989273	57.333710	76.210358	-1.597033	0.000000	-3.688776	0.000000	0.000000	0.000000	0.017721	-0.000900	0.305509	0.000000	0.000000	4.000000	34.000000	0.000000
2175.436995	-0.026165	0.553987	-0.030922	83.989273	57.333710	76.210358	-1.597033	0.000000	-3.688776	0.000000	0.000000	0.000000	0.017721	-0.000900	0.305509	0.000000	0.000000	4.000000	34.000000	0.000000
2175.440329	-0.026165	0.553987	-0.030922	84.062050	58.152088	76.972145	-1.546114	0.000000	-3.691729	0.000000	0.000000	0.000000	0.017721	-0.000900	0.305509	0.000000	0.000000	4.000000	34.000000	0.000000
2175.443662	-0.026223	0.553980	-0.029979	84.062050	58.152088	76.972145	-1.546114	0.000000	-3.691729	0.000000	0.000000	0.000000	-0.017379	-0.002093	0.283121	0.000000	0.000000	4.000000	34.000000	0.000000
2175.446995	-0.026223	0.553980	-0.029979	84.062050	58.152088	76.972145	-1.546114	0.000000	-3.691729	0.000000	0.000000	0.000000	-0.017379	-0.002093	0.283121	0.000000	0.000000	4.000000	34.000000	0.000000
2175.450329	-0.026337	0.553930	-0.029119	84.201027	60.437546	79.190002	-1.546114	0.000000	-3.691729	0.000000	0.000000	0.000000	-0.034185	-0.015217	0.257852	0.000000	0.000000	4.000000	34.000000	0.000000
2175.453662	-0.026337	0.553930	-0.029119	84.201027	60.437546	79.190002	-1.546114	0.000000	-3.691729	0.000000	0.000000	0.000000	-0.034185	-0.015217	0.257852	0.000000	0.000000	4.000000	34.000000	0.000000
2175.456995	-0.026337	0.553930	-0.029119	84.201027	60.437546	79.190002	-1.546114	0.000000	-3.691729	0.000000	0.000000	0.000000	-0.034185	-0.015217	0.257852	0.000000	0.000000	4.000000	34.000000	0.000000
2175.460329	-0.026337	0.553930	-0.029119	84.313560	63.605999	82.327812	-1.455952	0.000000	-3.683135	0.000000	0.000000	0.000000	-0.034185	-0.015217	0.257852	0.000000	0.000000	4.000000	34.000000	0.000000
2175.463662	-0.026413	0.553911	-0.028220	84.313560	63.605999	82.327812	-1.455952	0.000000	-3.683135	0.000000	0.000000	0.000000	-0.022724	-0.005585	0.269688	0.000000	0.000000	4.000000	34.000000	0.000000
2175.466995	-0.026413	0.553911	-0.028220	84.313560	63.605999	82.327812	-1.455952	0.000000	-3.683135	0.000000	0.000000	0.000000	-0.022724	-0.005585	0.269688	0.000000	0.000000	4.000000	34.000000	0.000000
2175.470329	-0.026410	0.553901	-0.027274	84.398384	67.015465	85.709206	-1.455952	0.000000	-3.683135	0.000000	0.000000	0.000000	0.000960	-0.003009	0.283846	0.000000	0.000000	4.000000	34.000000	0.000000
2175.473662	-0.026410	0.553901	-0.027274	84.398384	67.015465	85.709206	-1.455952	0.000000	-3.683135	0.000000	0.000000	0.000000	0.000960	-0.003009	0.283846	0.000000	0.000000	4.000000	34.000000	0.000000
2175.476995	-0.026410	0.553901	-0.027274	84.398384	67.015465	85.709206	-1.455952	0.000000	-3.683135	0.000000	0.000000	0.000000	0.000960	-0.003009	0.283846	0.000000	0.000000	4.000000	34.000000	0.000000
2175.480329	-0.026410	0.553892	-0.026262	84.461548	70.267319	88.930290	-1.363696	0.000000	-3.679508	0.000000	0.000000	0.000000	-0.000173	-0.002568	0.303660	0.000000	0.000000	4.000000	34.000000	0.000000
2175.483662	-0.026410	0.553892	-0.026262	84.461548	70.267319	88.930290	-1.363696	0.000000	-3.679508	0.000000	0.000000	0.000000	-0.000173	-0.002568	0.303660	0.000000	0.000000	4.000000	34.000000	0.000000
2175.486995	-0.026410	0.553892	-0.026262	84.461548	70.267319	88.930290	-1.363696	0.000000	-3.679508	0.000000	0.000000	0.000000	-0.000173	-0.002568	0.303660	0.000000	0.000000	4.000000	34.000000	0.000000
2175.490329	-0.026455	0.553869	-0.025205	84.514633	73.201675	91.826965	-1.313086	0.000000	-3.679479	0.000000	0.000000	0.000000	-0.013259	-0.007134	0.317095	0.000000	0.000000	4.000000	34.000000	0.000000
2175.493662	-0.026455	0.553869	-0.025205	84.514633	73.201675	91.826965	-1.313086	0.000000	-3.679479	0.000000	0.000000	0.000000	-0.013259	-0.007134	0.317095	0.000000	0.000000	4.000000	34.000000	0.000000
2175.496995	-0.026455	0.553869	-0.025205	84.514633	73.201675	91.826965	-1.313086	0.000000	-3.679479	0.000000	0.000000	0.000000	-0.013259	-0.007134	0.317095	0.000000	0.000000	4.000000	34.000000	0.000000
2175.500329	-0.026503	0.553846	-0.024082	84.566391	75.880585	94.452156	-1.260237	0.000000	-3.677269	0.000000	0.000000	0.000000	-0.014437	-0.006830	0.336847	0.000000	0.000000	4.000000	34.000000	0.000000
2175.503662	-0.026503	0.553846	-0.024082	84.566391	75.880585	94.452156	-1.260237	0.000000	-3.677269	0.000000	0.000000	0.000000	-0.014437	-0.006830	0.336847	0.000000	0.000000	4.000000	34.000000	0.000000
2175.506995	-0.026503	0.553846	-0.024082	84.566391	75.880585	94.452156	-1.260237	0.000000	-3.677269	0.000000	0.000000	0.000000	-0.014437	-0.006830	0.336847	0.000000	0.000000	4.000000	34.000000	0.000000
2175.510329	-0.026633	0.553798	-0.022960	84.624878	78.210663	96.715591	-1.204096	0.000000	-3.674863	0.000000	0.000000	0.000000	-0.039224	-0.014409	0.336710	0.000000	0.000000	4.000000	34.000000	0.000000
2175.513662	-0.026633	0.553798	-0.022960	84.624878	78.210663	96.715591	-1.204096	0.000000	-3.674863	0.000000	0.000000	0.000000	-0.039224	-0.014409	0.336710	0.000000	0.000000	4.000000	34.000000	0.000000
2175.516995	-0.026633	0.553798	-0.022960	84.624878	78.210663	96.715591	-1.204096	0.000000	-3.674863	0.000000	0.000000	0.000000	-0.039224	-0.014409	0.336710	0.000000	0.000000	4.000000	34.000000	0.000000
2175.520329	-0.026766	0.553765	-0.021819	84.680977	80.282227	98.720551	-1.147978	0.000000	-3.668325	0.000000	0.000000	0.000000	-0.039651	-0.009903	0.342077	0.000000	0.000000	4.000000	34.000000	0.000000
2175.523662	-0.026766	0.553765	-0.021819	84.680977	80.282227	98.720551	-1.147978	0.000000	-3.668325	0.000000	0.000000	0.000000	-0.039651	-0.009903	0.342077	0.000000	0.000000	4.000000	34.000000	0.000000
2175.526995	-0.026766	0.553765	-0.021819	84.680977	80.282227	98.720551	-1.147978	0.000000	-3.668325	0.000000	0.000000	0.000000	-0.039651	-0.009903	0.342077	0.000000	0.000000	4.000000	34.000000	0.000000
2175.530329	-0.026875	0.553721	-0.020721	84.709984	82.149948	100.542068	-1.090965	0.000000	-3.661717	0.000000	0.000000	0.000000	-0.032735	-0.013198	0.329502	0.000000	0.000000	4.000000	34.000000	0.000000
2175.533662	-0.026875	0.553721	-0.020721	84.709984	82.149948	100.542068	-1.090965	0.000000	-3.661717	0.000000	0.000000	0.000000	-0.032735	-0.013198	0.329502	0.000000	0.000000	4.000000	34.000000	0.000000
2175.536995	-0.026875	0.553721	-0.020721	84.709984	82.149948	100.542068	-1.090965	0.000000	-3.661717	0.000000	0.000000	0.000000	-0.032735	-0.013198	0.329502	0.000000	0.000000	4.000000	34.000000	0.000000
2175.540329	-0.026962	0.553659	-0.019641	84.700729	83.875069	102.257355	-1.036048	0.000000	-3.656261	0.000000	0.000000	0.000000	-0.026211	-0.018642	0.324106	0.000000	0.000000	4.000000	34.000000	0.000000
2175.543662	-0.026962	0.553659	-0.019641	84.700729	83.875069	102.257355	-1.036048	0.000000	-3.656261	0.000000	0.000000	0.000000	-0.026211	-0.018642	0.324106	0.000000	0.000000	4.000000	34.000000	0.000000
2175.546995	-0.026962	0.553659	-0.019641	84.700729	83.875069	102.257355	-1.036048	0.000000	-3.656261	0.000000	0.000000	0.000000	-0.026211	-0.018642	0.324106	0.000000	0.000000	4.000000	34.000000	0.000000
2175.550329	-0.027008	0.553571	-0.018553	84.687248	85.381119	103.751053	-0.982030	0.000000	-3.651893	0.000000	0.000000	0.000000	-0.013833	-0.026304	0.326257	0.000000	0.000000	4.000000	34.000000	0.000000
2175.553662	-0.027008	0.553571	-0.018553	84.687248	85.381119	103.751053	-0.982030	0.000000	-3.651893	0.000000	0.000000	0.000000	-0.013833	-0.026304	0.326257	0.000000	0.000000	4.000000	34.000000	0.000000
2175.556995	-0.027008	0.553571	-0.018553	84.687248	85.381119	103.751053	-0.982030	0.000000	-3.651893	0.000000	0.000000	0.000000	-0.013833	-0.026304	0.326257	0.000000	0.000000	4.000000	34.000000	0.000000
2175.560329	-0.026971	0.553482	-0.017461	84.671707	86.740639	105.087982	-0.927654	0.000000	-3.649587	0.000000	0.000000	0.000000	0.011258	-0.026826	0.327600	0.000000	0.000000	4.000000	34.000000	0.000000
2175.563662	-0.026971	0.553482	-0.017461	84.671707	86.740639	105.087982	-0.927654	0.000000	-3.649587	0.000000	0.000000	0.000000	0.011258	-0.026826	0.327600	0.000000	0.000000	4.000000	34.000000	0.000000
2175.566995	-0.026971	0.553482	-0.017461	84.671707	86.740639	105.087982	-0.927654	0.000000	-3.649587	0.000000	0.000000	0.000000	0.011258	-0.026826	0.327600	0.000000	0.000000	4.000000	34.000000	0.000000
2175.570329	-0.026910	0.553398	-0.016392	84.654488	87.993141	106.318314	-0.873054	0.000000	-3.651464	0.000000	0.000000	0.000000	0.018139	-0.025089	0.320647	0.000000	0.000000	4.000000	34.000000	0.000000
2175.573662	-0.026910	0.553398	-0.016392	84.654488	87.993141	106.318314	-0.873054	0.000000	-3.651464	0.000000	0.000000	0.000000	0.018139	-0.025089	0.320647	0.000000	0.000000	4.000000	34.000000	0.000000
2175.576995	-0.026910	0.553398	-0.016392	84.654488	87.993141	106.318314	-0.873054	0.000000	-3.651464	0.000000	0.000000	0.000000	0.018139	-0.025089	0.320647	0.000000	0.000000	4.000000	34.000000	0.000000
2175.580329	-0.026891	0.553337	-0.015332	84.644196	88.990341	107.289993	-0.819613	0.000000	-3.654487	0.000000	0.000000	0.000000	0.005844	-0.018294	0.318118	0.000000	0.000000	4.000000	34.000000	0.000000
2175.583662	-0.026891	0.553337	-0.015332	84.644196	88.990341	107.289993	-0.819613	0.000000	-3.654487	0.000000	0.000000	0.000000	0.005844	-0.018294	0.318118	0.000000	0.000000	4.000000	34.000000	0.000000
2175.586995	-0.026891	0.553337	-0.015332	84.644196	88.990341	107.289993	-0.819613	0.000000	-3.654487	0.000000	0.000000	0.000000	0.005844	-0.018294	0.318118	0.000000	0.000000	4.000000	34.000000	0.000000
2175.590329	-0.026891	0.553337	-0.015332	84.642479	89.992958	108.257408	-0.766593	0.000000	-3.655461	0.000000	0.000000	0.000000	0.005844	-0.018294	0.318118	0.000000	0.000000	4.000000	34.000000	0.000000
2175.593662	-0.026887	0.553256	-0.014358	84.642479	89.992958	108.257408	-0.766593	0.000000	-3.655461	0.000000	0.000000	0.000000	0.001208	-0.024244	0.292167	0.000000	0.000000	4.000000	34.000000	0.000000
2175.596995	-0.026887	0.553256	-0.014358	84.642479	89.992958	108.257408	-0.766593	0.000000	-3.655461	0.000000	0.000000	0.000000	0.001208	-0.024244	0.292167	0.000000	0.000000	4.000000	34.000000	0.000000
2175.600329	-0.026923	0.553182	-0.013411	84.656906	90.970680	109.189468	-0.766593	0.000000	-3.655461	0.000000	0.000000	0.000000	-0.010906	-0.022354	0.284114	0.000000	0.000000	4.000000	34.000000	0.000000
2175.603662	-0.026923	0.553182	-0.013411	84.656906	90.970680	109.189468	-0.766593	0.000000	-3.655461	0.000000	0.000000	0.000000	-0.010906	-0.022354	0.284114	0.000000	0.000000	4.000000	34.000000	0.000000
2175.606995	-0.026923	0.553182	-0.013411	84.656906	90.970680	109.189468	-0.766593	0.000000	-3.655461	0.000000	0.000000	0.000000	-0.010906	-0.022354	0.284114	0.000000	0.000000	4.000000	34.000000	0.000000
2175.610329	-0.026923	0.553182	-0.013411	84.698105	91.729919	109.881294	-0.670547	0.000000	-3.653844	0.000000	0.000000	0.000000	-0.010906	-0.022354	0.284114	0.000000	0.000000	4.000000	34.000000	0.000000
2175.613662	-0.026978	0.553121	-0.012513	84.698105	91.729919	109.881294	-0.670547	0.000000	-3.653844	0.000000	0.000000	0.000000	-0.016339	-0.018148	0.269330	0.000000	0.000000	4.000000	34.000000	0.000000
2175.616995	-0.026978	0.553121	-0.012513	84.698105	91.729919	109.881294	-0.670547	0.000000	-3.653844	0.000000	0.000000	0.000000	-0.016339	-0.018148	0.269330	0.000000	0.000000	4.000000	34.000000	0.000000
2175.620329	-0.027012	0.553101	-0.011601	84.739510	92.075485	110.164871	-0.670547	0.000000	-3.653844	0.000000	0.000000	0.000000	-0.010227	-0.006151	0.273558	0.000000	0.000000	4.000000	34.000000	0.000000
2175.623662	-0.027012	0.553101	-0.011601	84.739510	92.075485	110.164871	-0.670547	0.000000	-3.653844	0.000000	0.000000	0.000000	-0.010227	-0.006151	0.273558	0.000000	0.000000	4.000000	34.000000	0.000000
2175.626995	-0.027012	0.553101	-0.011601	84.739510	92.075485	110.164871	-0.670547	0.000000	-3.653844	0.000000	0.000000	0.000000	-0.010227	-0.006151	0.273558	0.000000	0.000000	4.000000	34.000000	0.000000
2175.630329	-0.027012	0.553101	-0.011601	84.743759	91.976524	110.050407	-0.580065	0.000000	-3.649417	0.000000	0.000000	0.000000	-0.010227	-0.006151	0.273558	0.000000	0.000000	4.000000	34.000000	0.000000
2175.633662	-0.027001	0.553136	-0.010722	84.743759	91.976524	110.050407	-0.580065	0.000000	-3.649417	0.000000	0.000000	0.000000	0.003145	0.010547	0.263929	0.000000	0.000000	4.000000	34.000000	0.000000
2175.636995	-0.027001	0.553136	-0.010722	84.743759	91.976524	110.050407	-0.580065	0.000000	-3.649417	0.000000	0.000000	0.000000	0.003145	0.010547	0.263929	0.000000	0.000000	4.000000	34.000000	0.000000
2175.640329	-0.026928	0.553187	-0.009820	84.745178	91.555725	109.612541	-0.580065	0.000000	-3.649417	0.000000	0.000000	0.000000	0.022008	0.015360	0.270488	0.000000	0.000000	4.000000	34.000000	0.000000
2175.643662	-0.026928	0.553187	-0.009820	84.745178	91.555725	109.612541	-0.580065	0.000000	-3.649417	0.000000	0.000000	0.000000	0.022008	0.015360	0.270488	0.000000	0.000000	4.000000	34.000000	0.000000
2175.646995	-0.026928	0.553187	-0.009820	84.745178	91.555725	109.612541	-0.580065	0.000000	-3.649417	0.000000	0.000000	0.000000	0.022008	0.015360	0.270488	0.000000	0.000000	4.000000	34.000000	0.000000
2175.650329	-0.026928	0.553187	-0.009820	84.749245	91.034607	109.067375	-0.490996	0.000000	-3.653609	0.000000	0.000000	0.000000	0.022008	0.015360	0.270488	0.000000	0.000000	4.000000	34.000000	0.000000
2175.653662	-0.026830	0.553253	-0.008965	84.749245	91.034607	109.067375	-0.490996	0.000000	-3.653609	0.000000	0.000000	0.000000	0.029405	0.019830	0.256500	0.000000	0.000000	4.000000	34.000000	0.000000
2175.656995	-0.026830	0.553253	-0.008965	84.749245	91.034607	109.067375	-0.490996	0.000000	-3.653609	0.000000	0.000000	0.000000	0.029405	0.019830	0.256500	0.000000	0.000000	4.000000	34.000000	0.000000
2175.660329	-0.026687	0.553351	-0.008137	84.752899	90.512573	108.521301	-0.490996	0.000000	-3.653609	0.000000	0.000000	0.000000	0.042890	0.029370	0.248440	0.000000	0.000000	4.000000	34.000000	0.000000
2175.663662	-0.026687	0.553351	-0.008137	84.752899	90.512573	108.521301	-0.490996	0.000000	-3.653609	0.000000	0.000000	0.000000	0.042890	0.029370	0.248440	0.000000	0.000000	4.000000	34.000000	0.000000
2175.666995	-0.026687	0.553351	-0.008137	84.752899	90.512573	108.521301	-0.490996	0.000000	-3.653609	0.000000	0.000000	0.000000	0.042890	0.029370	0.248440	0.000000	0.000000	4.000000	34.000000	0.000000
2175.670329	-0.026687	0.553351	-0.008137	84.755928	90.029495	108.008873	-0.406839	0.000000	-3.665658	0.000000	0.000000	0.000000	0.042890	0.029370	0.248440	0.000000	0.000000	4.000000	34.000000	0.000000
2175.673662	-0.026539	0.553472	-0.007380	84.755928	90.029495	108.008873	-0.406839	0.000000	-3.665658	0.000000	0.000000	0.000000	0.044365	0.036300	0.226978	0.000000	0.000000	4.000000	34.000000	0.000000
2175.676995	-0.026539	0.553472	-0.007380	84.755928	90.029495	108.008873	-0.406839	0.000000	-3.665658	0.000000	0.000000	0.000000	0.044365	0.036300	0.226978	0.000000	0.000000	4.000000	34.000000	0.000000
2175.680329	-0.026344	0.553591	-0.006687	84.760223	89.514305	107.462486	-0.406839	0.000000	-3.665658	0.000000	0.000000	0.000000	0.058552	0.035853	0.207864	0.000000	0.000000	4.000000	34.000000	0.000000
2175.683662	-0.026344	0.553591	-0.006687	84.760223	89.514305	107.462486	-0.406839	0.000000	-3.665658	0.000000	0.000000	0.000000	0.058552	0.035853	0.207864	0.000000	0.000000	4.000000	34.000000	0.000000
2175.686995	-0.026344	0.553591	-0.006687	84.760223	89.514305	107.462486	-0.406839	0.000000	-3.665658	0.000000	0.000000	0.000000	0.058552	0.035853	0.207864	0.000000	0.000000	4.000000	34.000000	0.000000
2175.690329	-0.026344	0.553591	-0.006687	84.762207	89.066704	106.982979	-0.334365	0.000000	-3.682811	0.000000	0.000000	0.000000	0.058552	0.035853	0.207864	0.000000	0.000000	4.000000	34.000000	0.000000
2175.693662	-0.026125	0.553719	-0.006017	84.762207	89.066704	106.982979	-0.334365	0.000000	-3.682811	0.000000	0.000000	0.000000	0.065609	0.038178	0.201011	0.000000	0.000000	4.000000	34.000000	0.000000
2175.696995	-0.026125	0.553719	-0.006017	84.762207	89.066704	106.982979	-0.334365	0.000000	-3.682811	0.000000	0.000000	0.000000	0.065609	0.038178	0.201011	0.000000	0.000000	4.000000	34.000000	0.000000
2175.700329	-0.025860	0.553862	-0.005393	84.768753	88.568222	106.436287	-0.334365	0.000000	-3.682811	0.000000	0.000000	0.000000	0.079524	0.042866	0.187421	0.000000	0.000000	4.000000	34.000000	0.000000
2175.703662	-0.025860	0.553862	-0.005393	84.768753	88.568222	106.436287	-0.334365	0.000000	-3.682811	0.000000	0.000000	0.000000	0.079524	0.042866	0.187421	0.000000	0.000000	4.000000	34.000000	0.000000
2175.706995	-0.025860	0.553862	-0.005393	84.768753	88.568222	106.436287	-0.334365	0.000000	-3.682811	0.000000	0.000000	0.000000	0.079524	0.042866	0.187421	0.000000	0.000000	4.000000	34.000000	0.000000
2175.710329	-0.025860	0.553862	-0.005393	84.781021	88.113831	105.924286	-0.269627	0.000000	-3.707000	0.000000	0.000000	0.000000	0.079524	0.042866	0.187421	0.000000	0.000000	4.000000	34.000000	0.000000
2175.713662	-0.025551	0.554029	-0.004771	84.781021	88.113831	105.924286	-0.269627	0.000000	-3.707000	0.000000	0.000000	0.000000	0.092750	0.050285	0.186432	0.000000	0.000000	4.000000	34.000000	0.000000
2175.716995	-0.025551	0.554029	-0.004771	84.781021	88.113831	105.924286	-0.269627	0.000000	-3.707000	0.000000	0.000000	0.000000	0.092750	0.050285	0.186432	0.000000	0.000000	4.000000	34.000000	0.000000
2175.720329	-0.025179	0.554206	-0.004105	84.819603	87.626953	105.345093	-0.269627	0.000000	-3.707000	0.000000	0.000000	0.000000	0.111689	0.052994	0.199962	0.000000	0.000000	4.000000	34.000000	0.000000
2175.723662	-0.025179	0.554206	-0.004105	84.819603	87.626953	105.345093	-0.269627	0.000000	-3.707000	0.000000	0.000000	0.000000	0.111689	0.052994	0.199962	0.000000	0.000000	4.000000	34.000000	0.000000
2175.726995	-0.025179	0.554206	-0.004105	84.819603	87.626953	105.345093	-0.269627	0.000000	-3.707000	0.000000	0.000000	0.000000	0.111689	0.052994	0.199962	0.000000	0.000000	4.000000	34.000000	0.000000
2175.730329	-0.025179	0.554206	-0.004105	84.895355	87.182793	104.759613	-0.205228	0.000000	-3.741073	0.000000	0.000000	0.000000	0.111689	0.052994	0.199962	0.000000	0.000000	4.000000	34.000000	0.000000
2175.733662	-0.024762	0.554358	-0.003431	84.895355	87.182793	104.759613	-0.205228	0.000000	-3.741073	0.000000	0.000000	0.000000	0.124886	0.045550	0.202062	0.000000	0.000000	4.000000	34.000000	0.000000
2175.736995	-0.024762	0.554358	-0.003431	84.895355	87.182793	104.759613	-0.205228	0.000000	-3.741073	0.000000	0.000000	0.000000	0.124886	0.045550	0.202062	0.000000	0.000000	4.000000	34.000000	0.000000
2175.740329	-0.024283	0.554511	-0.002689	85.013077	86.810783	104.192322	-0.205228	0.000000	-3.741073	0.000000	0.000000	0.000000	0.143650	0.045874	0.222578	0.000000	0.000000	4.000000	34.000000	0.000000
2175.743662	-0.024283	0.554511	-0.002689	85.013077	86.810783	104.192322	-0.205228	0.000000	-3.741073	0.000000	0.000000	0.000000	0.143650	0.045874	0.222578	0.000000	0.000000	4.000000	34.000000	0.000000
2175.746995	-0.024283	0.554511	-0.002689	85.013077	86.810783	104.192322	-0.205228	0.000000	-3.741073	0.000000	0.000000	0.000000	0.143650	0.045874	0.222578	0.000000	0.000000	4.000000	34.000000	0.000000
2175.750329	-0.023759	0.554622	-0.001959	85.168236	86.456398	103.596474	-0.134454	0.000000	-3.785829	0.000000	0.000000	0.000000	0.157324	0.033278	0.219084	0.000000	0.000000	4.000000	34.000000	0.000000
2175.753662	-0.023759	0.554622	-0.001959	85.168236	86.456398	103.596474	-0.134454	0.000000	-3.785829	0.000000	0.000000	0.000000	0.157324	0.033278	0.219084	0.000000	0.000000	4.000000	34.000000	0.000000
2175.756995	-0.023759	0.554622	-0.001959	85.168236	86.456398	103.596474	-0.134454	0.000000	-3.785829	0.000000	0.000000	0.000000	0.157324	0.033278	0.219084	0.000000	0.000000	4.000000	34.000000	0.000000
2175.760329	-0.023193	0.554733	-0.001162	85.350006	86.132370	102.999619	-0.097941	0.000000	-3.812049	0.000000	0.000000	0.000000	0.169845	0.033528	0.239135	0.000000	0.000000	4.000000	34.000000	0.000000
2175.763662	-0.023193	0.554733	-0.001162	85.350006	86.132370	102.999619	-0.097941	0.000000	-3.812049	0.000000	0.000000	0.000000	0.169845	0.033528	0.239135	0.000000	0.000000	4.000000	34.000000	0.000000
2175.766995	-0.023193	0.554733	-0.001162	85.350006	86.132370	102.999619	-0.097941	0.000000	-3.812049	0.000000	0.000000	0.000000	0.169845	0.033528	0.239135	0.000000	0.000000	4.000000	34.000000	0.000000
2175.770329	-0.023193	0.554733	-0.001162	85.529808	85.731926	102.322655	-0.058085	0.000000	-3.840357	0.000000	0.000000	0.000000	0.169845	0.033528	0.239135	0.000000	0.000000	4.000000	34.000000	0.000000
2175.773662	-0.022603	0.554820	-0.000359	85.529808	85.731926	102.322655	-0.058085	0.000000	-3.840357	0.000000	0.000000	0.000000	0.176901	0.025946	0.240722	0.000000	0.000000	4.000000	34.000000	0.000000
2175.776995	-0.022603	0.554820	-0.000359	85.529808	85.731926	102.322655	-0.058085	0.000000	-3.840357	0.000000	0.000000	0.000000	0.176901	0.025946	0.240722	0.000000	0.000000	4.000000	34.000000	0.000000
2175.780329	-0.022033	0.554906	0.000441	85.688972	85.308853	101.648178	-0.058085	0.000000	-3.840357	0.000000	0.000000	0.000000	0.171039	0.025836	0.240059	0.000000	0.000000	4.000000	34.000000	0.000000
2175.783662	-0.022033	0.554906	0.000441	85.688972	85.308853	101.648178	-0.058085	0.000000	-3.840357	0.000000	0.000000	0.000000	0.171039	0.025836	0.240059	0.000000	0.000000	4.000000	34.000000	0.000000
2175.786995	-0.022033	0.554906	0.000441	85.688972	85.308853	101.648178	-0.058085	0.000000	-3.840357	0.000000	0.000000	0.000000	0.171039	0.025836	0.240059	0.000000	0.000000	4.000000	34.000000	0.000000
2175.790329	-0.021458	0.554991	0.001174	85.808800	84.907013	101.037796	0.022046	0.000000	-3.898347	0.000000	0.000000	0.000000	0.172590	0.025468	0.220075	0.000000	0.000000	4.000000	34.000000	0.000000
2175.793662	-0.021458	0.554991	0.001174	85.808800	84.907013	101.037796	0.022046	0.000000	-3.898347	0.000000	0.000000	0.000000	0.172590	0.025468	0.220075	0.000000	0.000000	4.000000	34.000000	0.000000
2175.796995	-0.021458	0.554991	0.001174	85.808800	84.907013	101.037796	0.022046	0.000000	-3.898347	0.000000	0.000000	0.000000	0.172590	0.025468	0.220075	0.000000	0.000000	4.000000	34.000000	0.000000
2175.800329	-0.020922	0.555067	0.001863	85.899689	84.459946	100.415581	0.058725	0.000000	-3.927112	0.000000	0.000000	0.000000	0.160665	0.022728	0.206599	0.000000	0.000000	4.000000	34.000000	0.000000
2175.803662	-0.020922	0.555067	0.001863	85.899689	84.459946	100.415581	0.058725	0.000000	-3.927112	0.000000	0.000000	0.000000	0.160665	0.022728	0.206599	0.000000	0.000000	4.000000	34.000000	0.000000
2175.806995	-0.020922	0.555067	0.001863	85.899689	84.459946	100.415581	0.058725	0.000000	-3.927112	0.000000	0.000000	0.000000	0.160665	0.022728	0.206599	0.000000	0.000000	4.000000	34.000000	0.000000
2175.810329	-0.020922	0.555067	0.001863	85.981171	84.021317	99.820343	0.093158	0.000000	-3.953889	0.000000	0.000000	0.000000	0.160665	0.022728	0.206599	0.000000	0.000000	4.000000	34.000000	0.000000
2175.813662	-0.020402	0.555132	0.002443	85.981171	84.021317	99.820343	0.093158	0.000000	-3.953889	0.000000	0.000000	0.000000	0.156051	0.019721	0.173837	0.000000	0.000000	4.000000	34.000000	0.000000
2175.816995	-0.020402	0.555132	0.002443	85.981171	84.021317	99.820343	0.093158	0.000000	-3.953889	0.000000	0.000000	0.000000	0.156051	0.019721	0.173837	0.000000	0.000000	4.000000	34.000000	0.000000
2175.820329	-0.019986	0.555180	0.002933	86.059860	83.690247	99.341873	0.093158	0.000000	-3.953889	0.000000	0.000000	0.000000	0.124778	0.014335	0.147071	0.000000	0.000000	4.000000	34.000000	0.000000
2175.823662	-0.019986	0.555180	0.002933	86.059860	83.690247	99.341873	0.093158	0.000000	-3.953889	0.000000	0.000000	0.000000	0.124778	0.014335	0.147071	0.000000	0.000000	4.000000	34.000000	0.000000
2175.826995	-0.019986	0.555180	0.002933	86.059860	83.690247	99.341873	0.093158	0.000000	-3.953889	0.000000	0.000000	0.000000	0.124778	0.014335	0.147071	0.000000	0.000000	4.000000	34.000000	0.000000
2175.830329	-0.019986	0.555180	0.002933	86.108711	83.414642	98.970406	0.146643	0.000000	-4.000694	0.000000	0.000000	0.000000	0.124778	0.014335	0.147071	0.000000	0.000000	4.000000	34.000000	0.000000
2175.833662	-0.019652	0.555218	0.003312	86.108711	83.414642	98.970406	0.146643	0.000000	-4.000694	0.000000	0.000000	0.000000	0.100189	0.011383	0.113617	0.000000	0.000000	4.000000	34.000000	0.000000
2175.836995	-0.019652	0.555218	0.003312	86.108711	83.414642	98.970406	0.146643	0.000000	-4.000694	0.000000	0.000000	0.000000	0.100189	0.011383	0.113617	0.000000	0.000000	4.000000	34.000000	0.000000
2175.840329	-0.019652	0.555218	0.003312	86.112289	83.212212	98.735153	0.146643	0.000000	-4.000694	0.000000	0.000000	0.000000	0.100189	0.011383	0.113617	0.000000	0.000000	4.000000	34.000000	0.000000
2175.843662	-0.019652	0.555218	0.003312	86.112289	83.212212	98.735153	0.146643	0.000000	-4.000694	0.000000	0.000000	0.000000	0.100189	0.011383	0.113617	0.000000	0.000000	4.000000	34.000000	0.000000
2175.846995	-0.019467	0.555213	0.003605	86.112289	83.212212	98.735153	0.146643	0.000000	-4.000694	0.000000	0.000000	0.000000	0.055407	-0.001545	0.088093	0.000000	0.000000	4.000000	34.000000	0.000000
2175.850329	-0.019344	0.555198	0.003789	86.110222	83.136818	98.644920	0.165579	0.000000	-4.017392	0.000000	0.000000	0.000000	0.037133	-0.004457	0.055060	0.000000	0.000000	4.000000	34.000000	0.000000
2175.853662	-0.019344	0.555198	0.003789	86.110222	83.136818	98.644920	0.165579	0.000000	-4.017392	0.000000	0.000000	0.000000	0.037133	-0.004457	0.055060	0.000000	0.000000	4.000000	34.000000	0.000000
2175.856995	-0.019344	0.555198	0.003789	86.110222	83.136818	98.644920	0.165579	0.000000	-4.017392	0.000000	0.000000	0.000000	0.037133	-0.004457	0.055060	0.000000	0.000000	4.000000	34.000000	0.000000
2175.860329	-0.019344	0.555198	0.003789	86.107101	83.150673	98.648567	0.189438	0.000000	-4.032815	0.000000	0.000000	0.000000	0.037133	-0.004457	0.055060	0.000000	0.000000	4.000000	34.000000	0.000000
2175.863662	-0.019258	0.555182	0.003840	86.107101	83.150673	98.648567	0.189438	0.000000	-4.032815	0.000000	0.000000	0.000000	0.025669	-0.004893	0.015251	0.000000	0.000000	4.000000	34.000000	0.000000
2175.866995	-0.019258	0.555182	0.003840	86.107101	83.150673	98.648567	0.189438	0.000000	-4.032815	0.000000	0.000000	0.000000	0.025669	-0.004893	0.015251	0.000000	0.000000	4.000000	34.000000	0.000000
2175.870329	-0.019258	0.555182	0.003840	86.100517	83.076538	98.575768	0.189438	0.000000	-4.032815	0.000000	0.000000	0.000000	0.025669	-0.004893	0.015251	0.000000	0.000000	4.000000	34.000000	0.000000
2175.873662	-0.019258	0.555182	0.003840	86.100517	83.076538	98.575768	0.189438	0.000000	-4.032815	0.000000	0.000000	0.000000	0.025669	-0.004893	0.015251	0.000000	0.000000	4.000000	34.000000	0.000000
2175.876995	-0.019212	0.555223	0.003789	86.100517	83.076538	98.575768	0.189438	0.000000	-4.032815	0.000000	0.000000	0.000000	0.013788	0.012457	-0.015209	0.000000	0.000000	4.000000	34.000000	0.000000
2175.880329	-0.019212	0.555223	0.003789	86.068314	82.467789	97.994034	0.191980	0.000000	-4.037094	0.000000	0.000000	0.000000	0.013788	0.012457	-0.015209	0.000000	0.000000	4.000000	34.000000	0.000000
2175.883662	-0.019212	0.555223	0.003789	86.068314	82.467789	97.994034	0.191980	0.000000	-4.037094	0.000000	0.000000	0.000000	0.013788	0.012457	-0.015209	0.000000	0.000000	4.000000	34.000000	0.000000
2175.886995	-0.019212	0.555223	0.003789	86.068314	82.467789	97.994034	0.191980	0.000000	-4.037094	0.000000	0.000000	0.000000	0.013788	0.012457	-0.015209	0.000000	0.000000	4.000000	34.000000	0.000000
2175.890329	-0.019050	0.555465	0.003569	85.954071	79.719620	95.490166	0.189445	0.000000	-4.039392	0.000000	0.000000	0.000000	0.048760	0.072467	-0.065962	0.000000	0.000000	4.000000	34.000000	0.000000
2175.893662	-0.019050	0.555465	0.003569	85.954071	79.719620	95.490166	0.189445	0.000000	-4.039392	0.000000	0.000000	0.000000	0.048760	0.072467	-0.065962	0.000000	0.000000	4.000000	34.000000	0.000000
2175.896995	-0.019050	0.555465	0.003569	85.954071	79.719620	95.490166	0.189445	0.000000	-4.039392	0.000000	0.000000	0.000000	0.048760	0.072467	-0.065962	0.000000	0.000000	4.000000	34.000000	0.000000
2175.900329	-0.019050	0.555465	0.003569	85.745636	74.816055	91.279602	0.178451	0.000000	-4.047518	0.000000	0.000000	0.000000	0.048760	0.072467	-0.065962	0.000000	0.000000	4.000000	34.000000	0.000000
[truncated: 14,812 more rows]
