# Supplementary material for: Haptic Guidance Needs to Be Intuitive Not Just Informative to Improve Human Motor Accuracy
Source: PLoS One. 2016 Mar 16;11(3):e0150912. doi: 10.1371/journal.pone.0150912 (PMC4794196; doi:10.1371/journal.pone.0150912)
Supplement: S2 Data — (ZIP) [file pone.0150912.s002.zip › Subject10/exp2_0035.txt]

Time	PosX	PosY	PosZ	RotX	RotY	RotZ	ForceX	ForceY	ForceZ	MomentX	MomentY	MomentZ	VelocityX	VelocityY	VelocityZ	CalibratedWeight	ButtonDown	Condition	Trial	Visual
2227.566453	0.007366	0.555273	0.272811	83.966095	85.815887	93.542885	4.730483	0.000000	1.619424	0.000000	0.000000	0.000000	0.198333	0.011807	0.086135	0.000000	1.000000	4.000000	35.000000	0.000000
2227.569786	0.007366	0.555273	0.272811	83.966095	85.815887	93.542885	4.730483	0.000000	1.619424	0.000000	0.000000	0.000000	0.198333	0.011807	0.086135	0.000000	1.000000	4.000000	35.000000	0.000000
2227.573119	0.007366	0.555273	0.272811	83.966095	85.815887	93.542885	4.730483	0.000000	1.619424	0.000000	0.000000	0.000000	0.198333	0.011807	0.086135	0.000000	1.000000	4.000000	35.000000	0.000000
2227.576453	0.007366	0.555273	0.272811	83.960640	85.375801	92.949928	4.734506	0.000000	1.607623	0.000000	0.000000	0.000000	0.198333	0.011807	0.086135	0.000000	1.000000	4.000000	35.000000	0.000000
2227.579786	0.008964	0.555480	0.273123	83.960640	85.375801	92.949928	4.734506	0.000000	1.607623	0.000000	0.000000	0.000000	0.479425	0.062078	0.093768	0.000000	1.000000	4.000000	35.000000	0.000000
2227.583119	0.008964	0.555480	0.273123	83.960640	85.375801	92.949928	4.734506	0.000000	1.607623	0.000000	0.000000	0.000000	0.479425	0.062078	0.093768	0.000000	1.000000	4.000000	35.000000	0.000000
2227.586453	0.008964	0.555480	0.273123	83.965736	85.214226	92.646248	4.743443	0.000000	1.581060	0.000000	0.000000	0.000000	0.479425	0.062078	0.093768	0.000000	1.000000	4.000000	35.000000	0.000000
2227.589786	0.010634	0.555615	0.273500	83.965736	85.214226	92.646248	4.743443	0.000000	1.581060	0.000000	0.000000	0.000000	0.500956	0.040496	0.113093	0.000000	1.000000	4.000000	35.000000	0.000000
2227.593119	0.010634	0.555615	0.273500	83.965736	85.214226	92.646248	4.743443	0.000000	1.581060	0.000000	0.000000	0.000000	0.500956	0.040496	0.113093	0.000000	1.000000	4.000000	35.000000	0.000000
2227.596453	0.010634	0.555615	0.273500	84.193390	84.222664	91.400475	4.752719	0.000000	1.552950	0.000000	0.000000	0.000000	0.500956	0.040496	0.113093	0.000000	1.000000	4.000000	35.000000	0.000000
2227.599786	0.012275	0.555923	0.274103	84.193390	84.222664	91.400475	4.752719	0.000000	1.552950	0.000000	0.000000	0.000000	0.492228	0.092518	0.180883	0.000000	1.000000	4.000000	35.000000	0.000000
2227.603119	0.012275	0.555923	0.274103	84.193390	84.222664	91.400475	4.752719	0.000000	1.552950	0.000000	0.000000	0.000000	0.492228	0.092518	0.180883	0.000000	1.000000	4.000000	35.000000	0.000000
2227.606453	0.012275	0.555923	0.274103	84.900650	82.709846	89.315765	4.762058	0.000000	1.524074	0.000000	0.000000	0.000000	0.492228	0.092518	0.180883	0.000000	1.000000	4.000000	35.000000	0.000000
2227.609786	0.014476	0.556412	0.274815	84.900650	82.709846	89.315765	4.762058	0.000000	1.524074	0.000000	0.000000	0.000000	0.660546	0.146521	0.213432	0.000000	1.000000	4.000000	35.000000	0.000000
2227.613119	0.014476	0.556412	0.274815	84.900650	82.709846	89.315765	4.762058	0.000000	1.524074	0.000000	0.000000	0.000000	0.660546	0.146521	0.213432	0.000000	1.000000	4.000000	35.000000	0.000000
2227.616453	0.014476	0.556412	0.274815	85.878357	80.207993	86.123703	4.774158	0.000000	1.485740	0.000000	0.000000	0.000000	0.660546	0.146521	0.213432	0.000000	1.000000	4.000000	35.000000	0.000000
2227.619786	0.016124	0.556805	0.275424	85.878357	80.207993	86.123703	4.774158	0.000000	1.485740	0.000000	0.000000	0.000000	0.494191	0.117921	0.182922	0.000000	0.000000	4.000000	35.000000	0.000000
2227.623119	0.016124	0.556805	0.275424	85.878357	80.207993	86.123703	4.774158	0.000000	1.485740	0.000000	0.000000	0.000000	0.494191	0.117921	0.182922	0.000000	0.000000	4.000000	35.000000	0.000000
2227.626453	0.016124	0.556805	0.275424	87.075172	76.180466	81.265045	4.783120	0.000000	1.456626	0.000000	0.000000	0.000000	0.494191	0.117921	0.182922	0.000000	0.000000	4.000000	35.000000	0.000000
2227.629786	0.018222	0.557157	0.275861	87.075172	76.180466	81.265045	4.783120	0.000000	1.456626	0.000000	0.000000	0.000000	0.629590	0.105480	0.130934	0.000000	0.000000	4.000000	35.000000	0.000000
2227.633119	0.018222	0.557157	0.275861	87.075172	76.180466	81.265045	4.783120	0.000000	1.456626	0.000000	0.000000	0.000000	0.629590	0.105480	0.130934	0.000000	0.000000	4.000000	35.000000	0.000000
2227.636453	0.018222	0.557157	0.275861	88.398430	69.478630	73.618858	4.793796	0.000000	1.421098	0.000000	0.000000	0.000000	0.629590	0.105480	0.130934	0.000000	0.000000	4.000000	35.000000	0.000000
2227.639786	0.020913	0.557537	0.276181	88.398430	69.478630	73.618858	4.793796	0.000000	1.421098	0.000000	0.000000	0.000000	0.807148	0.114017	0.096118	0.000000	0.000000	4.000000	35.000000	0.000000
2227.643119	0.020913	0.557537	0.276181	88.398430	69.478630	73.618858	4.793796	0.000000	1.421098	0.000000	0.000000	0.000000	0.807148	0.114017	0.096118	0.000000	0.000000	4.000000	35.000000	0.000000
2227.646453	0.020913	0.557537	0.276181	89.488327	23.059618	26.309404	4.806799	0.000000	1.376473	0.000000	0.000000	0.000000	0.807148	0.114017	0.096118	0.000000	0.000000	4.000000	35.000000	0.000000
2227.649786	0.023463	0.557799	0.276379	89.488327	23.059618	26.309404	4.806799	0.000000	1.376473	0.000000	0.000000	0.000000	0.765003	0.078668	0.059259	0.000000	0.000000	4.000000	35.000000	0.000000
2227.653119	0.023463	0.557799	0.276379	89.488327	23.059618	26.309404	4.806799	0.000000	1.376473	0.000000	0.000000	0.000000	0.765003	0.078668	0.059259	0.000000	0.000000	4.000000	35.000000	0.000000
2227.656453	0.023463	0.557799	0.276379	88.952644	-105.989235	-103.623650	4.818644	0.000000	1.334419	0.000000	0.000000	0.000000	0.765003	0.078668	0.059259	0.000000	0.000000	4.000000	35.000000	0.000000
2227.659786	0.026640	0.558200	0.276511	88.952644	-105.989235	-103.623650	4.818644	0.000000	1.334419	0.000000	0.000000	0.000000	0.953205	0.120235	0.039624	0.000000	0.000000	4.000000	35.000000	0.000000
2227.663119	0.026640	0.558200	0.276511	88.952644	-105.989235	-103.623650	4.818644	0.000000	1.334419	0.000000	0.000000	0.000000	0.953205	0.120235	0.039624	0.000000	0.000000	4.000000	35.000000	0.000000
2227.666453	0.026640	0.558200	0.276511	87.695145	-108.993889	-107.479515	4.832808	0.000000	1.282170	0.000000	0.000000	0.000000	0.953205	0.120235	0.039624	0.000000	0.000000	4.000000	35.000000	0.000000
2227.669786	0.030026	0.558633	0.276557	87.695145	-108.993889	-107.479515	4.832808	0.000000	1.282170	0.000000	0.000000	0.000000	1.015597	0.129932	0.013787	0.000000	0.000000	4.000000	35.000000	0.000000
2227.673119	0.030026	0.558633	0.276557	87.695145	-108.993889	-107.479515	4.832808	0.000000	1.282170	0.000000	0.000000	0.000000	1.015597	0.129932	0.013787	0.000000	0.000000	4.000000	35.000000	0.000000
2227.676453	0.030026	0.558633	0.276557	86.498543	-109.479210	-108.755226	4.847248	0.000000	1.226452	0.000000	0.000000	0.000000	1.015597	0.129932	0.013787	0.000000	0.000000	4.000000	35.000000	0.000000
2227.679786	0.033130	0.559098	0.276536	86.498543	-109.479210	-108.755226	4.847248	0.000000	1.226452	0.000000	0.000000	0.000000	0.931430	0.139623	-0.006253	0.000000	0.000000	4.000000	35.000000	0.000000
2227.683119	0.033130	0.559098	0.276536	86.498543	-109.479210	-108.755226	4.847248	0.000000	1.226452	0.000000	0.000000	0.000000	0.931430	0.139623	-0.006253	0.000000	0.000000	4.000000	35.000000	0.000000
2227.686453	0.033130	0.559098	0.276536	85.350716	-109.105843	-109.153610	4.859931	0.000000	1.175189	0.000000	0.000000	0.000000	0.931430	0.139623	-0.006253	0.000000	0.000000	4.000000	35.000000	0.000000
2227.689786	0.036547	0.559640	0.276446	85.350716	-109.105843	-109.153610	4.859931	0.000000	1.175189	0.000000	0.000000	0.000000	1.024969	0.162548	-0.027002	0.000000	0.000000	4.000000	35.000000	0.000000
2227.693119	0.036547	0.559640	0.276446	85.350716	-109.105843	-109.153610	4.859931	0.000000	1.175189	0.000000	0.000000	0.000000	1.024969	0.162548	-0.027002	0.000000	0.000000	4.000000	35.000000	0.000000
2227.696453	0.036547	0.559640	0.276446	84.262703	-108.514915	-109.292625	4.873274	0.000000	1.118571	0.000000	0.000000	0.000000	1.024969	0.162548	-0.027002	0.000000	0.000000	4.000000	35.000000	0.000000
2227.699786	0.039784	0.560188	0.276245	84.262703	-108.514915	-109.292625	4.873274	0.000000	1.118571	0.000000	0.000000	0.000000	0.971004	0.164344	-0.060234	0.000000	0.000000	4.000000	35.000000	0.000000
2227.703119	0.039784	0.560188	0.276245	84.262703	-108.514915	-109.292625	4.873274	0.000000	1.118571	0.000000	0.000000	0.000000	0.971004	0.164344	-0.060234	0.000000	0.000000	4.000000	35.000000	0.000000
2227.706453	0.039784	0.560188	0.276245	83.250641	-107.841499	-109.307663	4.885282	0.000000	1.064903	0.000000	0.000000	0.000000	0.971004	0.164344	-0.060234	0.000000	0.000000	4.000000	35.000000	0.000000
2227.709786	0.042912	0.560749	0.275990	83.250641	-107.841499	-109.307663	4.885282	0.000000	1.064903	0.000000	0.000000	0.000000	0.938542	0.168526	-0.076658	0.000000	0.000000	4.000000	35.000000	0.000000
2227.713119	0.042912	0.560749	0.275990	83.250641	-107.841499	-109.307663	4.885282	0.000000	1.064903	0.000000	0.000000	0.000000	0.938542	0.168526	-0.076658	0.000000	0.000000	4.000000	35.000000	0.000000
2227.716453	0.042912	0.560749	0.275990	82.322433	-107.060921	-109.176994	4.896349	0.000000	1.012801	0.000000	0.000000	0.000000	0.938542	0.168526	-0.076658	0.000000	0.000000	4.000000	35.000000	0.000000
2227.719786	0.046143	0.561311	0.275714	82.322433	-107.060921	-109.176994	4.896349	0.000000	1.012801	0.000000	0.000000	0.000000	0.969409	0.168506	-0.082745	0.000000	0.000000	4.000000	35.000000	0.000000
2227.723119	0.046143	0.561311	0.275714	82.322433	-107.060921	-109.176994	4.896349	0.000000	1.012801	0.000000	0.000000	0.000000	0.969409	0.168506	-0.082745	0.000000	0.000000	4.000000	35.000000	0.000000
2227.726453	0.046143	0.561311	0.275714	81.519569	-106.458366	-109.126106	4.907256	0.000000	0.958560	0.000000	0.000000	0.000000	0.969409	0.168506	-0.082745	0.000000	0.000000	4.000000	35.000000	0.000000
2227.729786	0.049159	0.561820	0.275356	81.519569	-106.458366	-109.126106	4.907256	0.000000	0.958560	0.000000	0.000000	0.000000	0.904693	0.152738	-0.107207	0.000000	0.000000	4.000000	35.000000	0.000000
2227.733119	0.049159	0.561820	0.275356	81.519569	-106.458366	-109.126106	4.907256	0.000000	0.958560	0.000000	0.000000	0.000000	0.904693	0.152738	-0.107207	0.000000	0.000000	4.000000	35.000000	0.000000
2227.736453	0.049159	0.561820	0.275356	80.880188	-106.009247	-109.138840	4.916893	0.000000	0.907840	0.000000	0.000000	0.000000	0.904693	0.152738	-0.107207	0.000000	0.000000	4.000000	35.000000	0.000000
2227.739786	0.052173	0.562289	0.274992	80.880188	-106.009247	-109.138840	4.916893	0.000000	0.907840	0.000000	0.000000	0.000000	0.904158	0.140657	-0.109323	0.000000	0.000000	4.000000	35.000000	0.000000
2227.743119	0.052173	0.562289	0.274992	80.880188	-106.009247	-109.138840	4.916893	0.000000	0.907840	0.000000	0.000000	0.000000	0.904158	0.140657	-0.109323	0.000000	0.000000	4.000000	35.000000	0.000000
2227.746453	0.052173	0.562289	0.274992	80.426361	-105.805565	-109.242050	4.926052	0.000000	0.856748	0.000000	0.000000	0.000000	0.904158	0.140657	-0.109323	0.000000	0.000000	4.000000	35.000000	0.000000
2227.749786	0.055112	0.562732	0.274580	80.426361	-105.805565	-109.242050	4.926052	0.000000	0.856748	0.000000	0.000000	0.000000	0.881743	0.132735	-0.123693	0.000000	0.000000	4.000000	35.000000	0.000000
2227.753119	0.055112	0.562732	0.274580	80.426361	-105.805565	-109.242050	4.926052	0.000000	0.856748	0.000000	0.000000	0.000000	0.881743	0.132735	-0.123693	0.000000	0.000000	4.000000	35.000000	0.000000
2227.756453	0.055112	0.562732	0.274580	80.174812	-105.843117	-108.953331	4.934497	0.000000	0.806685	0.000000	0.000000	0.000000	0.881743	0.132735	-0.123693	0.000000	0.000000	4.000000	35.000000	0.000000
2227.759786	0.057839	0.563152	0.274160	80.174812	-105.843117	-108.953331	4.934497	0.000000	0.806685	0.000000	0.000000	0.000000	0.818228	0.126033	-0.125828	0.000000	0.000000	4.000000	35.000000	0.000000
2227.763119	0.057839	0.563152	0.274160	80.174812	-105.843117	-108.953331	4.934497	0.000000	0.806685	0.000000	0.000000	0.000000	0.818228	0.126033	-0.125828	0.000000	0.000000	4.000000	35.000000	0.000000
2227.766453	0.057839	0.563152	0.274160	80.068108	-105.952255	-107.110558	4.941907	0.000000	0.759969	0.000000	0.000000	0.000000	0.818228	0.126033	-0.125828	0.000000	0.000000	4.000000	35.000000	0.000000
2227.769786	0.060596	0.563607	0.273693	80.068108	-105.952255	-107.110558	4.941907	0.000000	0.759969	0.000000	0.000000	0.000000	0.827055	0.136730	-0.140228	0.000000	0.000000	4.000000	35.000000	0.000000
2227.773119	0.060596	0.563607	0.273693	80.068108	-105.952255	-107.110558	4.941907	0.000000	0.759969	0.000000	0.000000	0.000000	0.827055	0.136730	-0.140228	0.000000	0.000000	4.000000	35.000000	0.000000
2227.776453	0.060596	0.563607	0.273693	80.014992	-105.980568	-104.837914	4.948973	0.000000	0.712506	0.000000	0.000000	0.000000	0.827055	0.136730	-0.140228	0.000000	0.000000	4.000000	35.000000	0.000000
2227.779786	0.063277	0.563974	0.273174	80.014992	-105.980568	-104.837914	4.948973	0.000000	0.712506	0.000000	0.000000	0.000000	0.804230	0.110073	-0.155486	0.000000	0.000000	4.000000	35.000000	0.000000
2227.783119	0.063277	0.563974	0.273174	80.014992	-105.980568	-104.837914	4.948973	0.000000	0.712506	0.000000	0.000000	0.000000	0.804230	0.110073	-0.155486	0.000000	0.000000	4.000000	35.000000	0.000000
2227.786453	0.063277	0.563974	0.273174	79.960007	-105.802681	-102.971603	4.955424	0.000000	0.666159	0.000000	0.000000	0.000000	0.804230	0.110073	-0.155486	0.000000	0.000000	4.000000	35.000000	0.000000
2227.789786	0.066018	0.564372	0.272576	79.960007	-105.802681	-102.971603	4.955424	0.000000	0.666159	0.000000	0.000000	0.000000	0.822381	0.119435	-0.179479	0.000000	0.000000	4.000000	35.000000	0.000000
2227.793119	0.066018	0.564372	0.272576	79.960007	-105.802681	-102.971603	4.955424	0.000000	0.666159	0.000000	0.000000	0.000000	0.822381	0.119435	-0.179479	0.000000	0.000000	4.000000	35.000000	0.000000
2227.796453	0.066018	0.564372	0.272576	79.916344	-105.551659	-101.868492	4.961592	0.000000	0.618553	0.000000	0.000000	0.000000	0.822381	0.119435	-0.179479	0.000000	0.000000	4.000000	35.000000	0.000000
2227.799786	0.068750	0.564700	0.271904	79.916344	-105.551659	-101.868492	4.961592	0.000000	0.618553	0.000000	0.000000	0.000000	0.819484	0.098132	-0.201730	0.000000	0.000000	4.000000	35.000000	0.000000
2227.803119	0.068750	0.564700	0.271904	79.916344	-105.551659	-101.868492	4.961592	0.000000	0.618553	0.000000	0.000000	0.000000	0.819484	0.098132	-0.201730	0.000000	0.000000	4.000000	35.000000	0.000000
2227.806453	0.068750	0.564700	0.271904	79.907722	-105.424728	-101.844757	4.967301	0.000000	0.570894	0.000000	0.000000	0.000000	0.819484	0.098132	-0.201730	0.000000	0.000000	4.000000	35.000000	0.000000
2227.809786	0.071541	0.564978	0.271162	79.907722	-105.424728	-101.844757	4.967301	0.000000	0.570894	0.000000	0.000000	0.000000	0.837439	0.083421	-0.222557	0.000000	0.000000	4.000000	35.000000	0.000000
2227.813119	0.071541	0.564978	0.271162	79.907722	-105.424728	-101.844757	4.967301	0.000000	0.570894	0.000000	0.000000	0.000000	0.837439	0.083421	-0.222557	0.000000	0.000000	4.000000	35.000000	0.000000
2227.816453	0.071541	0.564978	0.271162	79.900635	-105.332726	-101.982277	4.972689	0.000000	0.521886	0.000000	0.000000	0.000000	0.837439	0.083421	-0.222557	0.000000	0.000000	4.000000	35.000000	0.000000
2227.819786	0.074397	0.565153	0.270402	79.900635	-105.332726	-101.982277	4.972689	0.000000	0.521886	0.000000	0.000000	0.000000	0.856732	0.052666	-0.227990	0.000000	0.000000	4.000000	35.000000	0.000000
2227.823119	0.074397	0.565153	0.270402	79.900635	-105.332726	-101.982277	4.972689	0.000000	0.521886	0.000000	0.000000	0.000000	0.856732	0.052666	-0.227990	0.000000	0.000000	4.000000	35.000000	0.000000
2227.826453	0.074397	0.565153	0.270402	79.886993	-105.295235	-102.173805	4.977737	0.000000	0.471313	0.000000	0.000000	0.000000	0.856732	0.052666	-0.227990	0.000000	0.000000	4.000000	35.000000	0.000000
2227.829786	0.077315	0.565244	0.269606	79.886993	-105.295235	-102.173805	4.977737	0.000000	0.471313	0.000000	0.000000	0.000000	0.875394	0.027306	-0.238863	0.000000	0.000000	4.000000	35.000000	0.000000
2227.833119	0.077315	0.565244	0.269606	79.886993	-105.295235	-102.173805	4.977737	0.000000	0.471313	0.000000	0.000000	0.000000	0.875394	0.027306	-0.238863	0.000000	0.000000	4.000000	35.000000	0.000000
2227.836453	0.077315	0.565244	0.269606	79.872864	-105.292374	-102.107010	4.982394	0.000000	0.419222	0.000000	0.000000	0.000000	0.875394	0.027306	-0.238863	0.000000	0.000000	4.000000	35.000000	0.000000
2227.839786	0.080266	0.565237	0.268823	79.872864	-105.292374	-102.107010	4.982394	0.000000	0.419222	0.000000	0.000000	0.000000	0.885099	-0.002068	-0.234937	0.000000	0.000000	4.000000	35.000000	0.000000
2227.843119	0.080266	0.565237	0.268823	79.872864	-105.292374	-102.107010	4.982394	0.000000	0.419222	0.000000	0.000000	0.000000	0.885099	-0.002068	-0.234937	0.000000	0.000000	4.000000	35.000000	0.000000
2227.846453	0.080266	0.565237	0.268823	79.859314	-105.307747	-101.773209	4.986581	0.000000	0.366069	0.000000	0.000000	0.000000	0.885099	-0.002068	-0.234937	0.000000	0.000000	4.000000	35.000000	0.000000
2227.849786	0.083250	0.565155	0.268064	79.859314	-105.307747	-101.773209	4.986581	0.000000	0.366069	0.000000	0.000000	0.000000	0.895268	-0.024731	-0.227648	0.000000	0.000000	4.000000	35.000000	0.000000
2227.853119	0.083250	0.565155	0.268064	79.859314	-105.307747	-101.773209	4.986581	0.000000	0.366069	0.000000	0.000000	0.000000	0.895268	-0.024731	-0.227648	0.000000	0.000000	4.000000	35.000000	0.000000
2227.856453	0.083250	0.565155	0.268064	79.851265	-105.330467	-101.595474	4.990267	0.000000	0.311822	0.000000	0.000000	0.000000	0.895268	-0.024731	-0.227648	0.000000	0.000000	4.000000	35.000000	0.000000
2227.859786	0.086337	0.564997	0.267321	79.851265	-105.330467	-101.595474	4.990267	0.000000	0.311822	0.000000	0.000000	0.000000	0.926175	-0.047389	-0.222931	0.000000	0.000000	4.000000	35.000000	0.000000
2227.863119	0.086337	0.564997	0.267321	79.851265	-105.330467	-101.595474	4.990267	0.000000	0.311822	0.000000	0.000000	0.000000	0.926175	-0.047389	-0.222931	0.000000	0.000000	4.000000	35.000000	0.000000
2227.866453	0.086337	0.564997	0.267321	79.858131	-105.390778	-101.588280	4.993482	0.000000	0.255221	0.000000	0.000000	0.000000	0.926175	-0.047389	-0.222931	0.000000	0.000000	4.000000	35.000000	0.000000
2227.869786	0.089526	0.564843	0.266580	79.858131	-105.390778	-101.588280	4.993482	0.000000	0.255221	0.000000	0.000000	0.000000	0.956700	-0.046073	-0.222129	0.000000	0.000000	4.000000	35.000000	0.000000
2227.873119	0.089526	0.564843	0.266580	79.858131	-105.390778	-101.588280	4.993482	0.000000	0.255221	0.000000	0.000000	0.000000	0.956700	-0.046073	-0.222129	0.000000	0.000000	4.000000	35.000000	0.000000
2227.876453	0.089526	0.564843	0.266580	79.879791	-105.484711	-101.449921	4.996145	0.000000	0.196299	0.000000	0.000000	0.000000	0.956700	-0.046073	-0.222129	0.000000	0.000000	4.000000	35.000000	0.000000
2227.879786	0.092820	0.564637	0.265865	79.879791	-105.484711	-101.449921	4.996145	0.000000	0.196299	0.000000	0.000000	0.000000	0.988123	-0.062028	-0.214716	0.000000	0.000000	4.000000	35.000000	0.000000
2227.883119	0.092820	0.564637	0.265865	79.879791	-105.484711	-101.449921	4.996145	0.000000	0.196299	0.000000	0.000000	0.000000	0.988123	-0.062028	-0.214716	0.000000	0.000000	4.000000	35.000000	0.000000
2227.886453	0.092820	0.564637	0.265865	79.897263	-105.563507	-101.248001	4.998178	0.000000	0.134987	0.000000	0.000000	0.000000	0.988123	-0.062028	-0.214716	0.000000	0.000000	4.000000	35.000000	0.000000
2227.889786	0.096181	0.564434	0.265153	79.897263	-105.563507	-101.248001	4.998178	0.000000	0.134987	0.000000	0.000000	0.000000	1.008432	-0.060716	-0.213333	0.000000	0.000000	4.000000	35.000000	0.000000
2227.893119	0.096181	0.564434	0.265153	79.897263	-105.563507	-101.248001	4.998178	0.000000	0.134987	0.000000	0.000000	0.000000	1.008432	-0.060716	-0.213333	0.000000	0.000000	4.000000	35.000000	0.000000
2227.896453	0.096181	0.564434	0.265153	79.928795	-105.661629	-101.127274	4.999481	0.000000	0.072004	0.000000	0.000000	0.000000	1.008432	-0.060716	-0.213333	0.000000	0.000000	4.000000	35.000000	0.000000
2227.899786	0.099605	0.564210	0.264405	79.928795	-105.661629	-101.127274	4.999481	0.000000	0.072004	0.000000	0.000000	0.000000	1.027105	-0.067318	-0.224422	0.000000	0.000000	4.000000	35.000000	0.000000
2227.903119	0.099605	0.564210	0.264405	79.928795	-105.661629	-101.127274	4.999481	0.000000	0.072004	0.000000	0.000000	0.000000	1.027105	-0.067318	-0.224422	0.000000	0.000000	4.000000	35.000000	0.000000
2227.906453	0.099605	0.564210	0.264405	80.001549	-105.905708	-100.823647	4.999995	0.000000	0.007472	0.000000	0.000000	0.000000	1.027105	-0.067318	-0.224422	0.000000	0.000000	4.000000	35.000000	0.000000
2227.909786	0.103133	0.563972	0.263673	80.001549	-105.905708	-100.823647	4.999995	0.000000	0.007472	0.000000	0.000000	0.000000	1.058390	-0.071296	-0.219856	0.000000	0.000000	4.000000	35.000000	0.000000
2227.913119	0.103133	0.563972	0.263673	80.001549	-105.905708	-100.823647	4.999995	0.000000	0.007472	0.000000	0.000000	0.000000	1.058390	-0.071296	-0.219856	0.000000	0.000000	4.000000	35.000000	0.000000
2227.916453	0.103133	0.563972	0.263673	80.137398	-106.372726	-100.935913	4.999647	0.000000	-0.059404	0.000000	0.000000	0.000000	1.058390	-0.071296	-0.219856	0.000000	0.000000	4.000000	35.000000	0.000000
2227.919786	0.106654	0.563713	0.262911	80.137398	-106.372726	-100.935913	4.999647	0.000000	-0.059404	0.000000	0.000000	0.000000	1.056422	-0.077877	-0.228593	0.000000	0.000000	4.000000	35.000000	0.000000
2227.923119	0.106654	0.563713	0.262911	80.137398	-106.372726	-100.935913	4.999647	0.000000	-0.059404	0.000000	0.000000	0.000000	1.056422	-0.077877	-0.228593	0.000000	0.000000	4.000000	35.000000	0.000000
2227.926453	0.106654	0.563713	0.262911	80.340424	-107.051041	-101.523270	4.998399	0.000000	-0.126509	0.000000	0.000000	0.000000	1.056422	-0.077877	-0.228593	0.000000	0.000000	4.000000	35.000000	0.000000
2227.929786	0.110310	0.563435	0.262128	80.340424	-107.051041	-101.523270	4.998399	0.000000	-0.126509	0.000000	0.000000	0.000000	1.096681	-0.083170	-0.234894	0.000000	0.000000	4.000000	35.000000	0.000000
2227.933119	0.110310	0.563435	0.262128	80.340424	-107.051041	-101.523270	4.998399	0.000000	-0.126509	0.000000	0.000000	0.000000	1.096681	-0.083170	-0.234894	0.000000	0.000000	4.000000	35.000000	0.000000
2227.936453	0.110310	0.563435	0.262128	80.598091	-108.021080	-101.922295	4.996137	0.000000	-0.196505	0.000000	0.000000	0.000000	1.096681	-0.083170	-0.234894	0.000000	0.000000	4.000000	35.000000	0.000000
2227.939786	0.113927	0.563118	0.261337	80.598091	-108.021080	-101.922295	4.996137	0.000000	-0.196505	0.000000	0.000000	0.000000	1.085140	-0.095054	-0.237208	0.000000	0.000000	4.000000	35.000000	0.000000
2227.943119	0.113927	0.563118	0.261337	80.598091	-108.021080	-101.922295	4.996137	0.000000	-0.196505	0.000000	0.000000	0.000000	1.085140	-0.095054	-0.237208	0.000000	0.000000	4.000000	35.000000	0.000000
2227.946453	0.113927	0.563118	0.261337	80.890884	-109.208626	-102.194550	4.992915	0.000000	-0.266079	0.000000	0.000000	0.000000	1.085140	-0.095054	-0.237208	0.000000	0.000000	4.000000	35.000000	0.000000
2227.949786	0.117607	0.562802	0.260517	80.890884	-109.208626	-102.194550	4.992915	0.000000	-0.266079	0.000000	0.000000	0.000000	1.104012	-0.094992	-0.246106	0.000000	0.000000	4.000000	35.000000	0.000000
2227.953119	0.117607	0.562802	0.260517	80.890884	-109.208626	-102.194550	4.992915	0.000000	-0.266079	0.000000	0.000000	0.000000	1.104012	-0.094992	-0.246106	0.000000	0.000000	4.000000	35.000000	0.000000
2227.956453	0.117607	0.562802	0.260517	81.172585	-110.453644	-102.881012	4.988620	0.000000	-0.337156	0.000000	0.000000	0.000000	1.104012	-0.094992	-0.246106	0.000000	0.000000	4.000000	35.000000	0.000000
2227.959786	0.121418	0.562485	0.259654	81.172585	-110.453644	-102.881012	4.988620	0.000000	-0.337156	0.000000	0.000000	0.000000	1.143198	-0.094946	-0.258769	0.000000	0.000000	4.000000	35.000000	0.000000
2227.963119	0.121418	0.562485	0.259654	81.172585	-110.453644	-102.881012	4.988620	0.000000	-0.337156	0.000000	0.000000	0.000000	1.143198	-0.094946	-0.258769	0.000000	0.000000	4.000000	35.000000	0.000000
2227.966453	0.121418	0.562485	0.259654	81.416862	-111.695160	-103.495384	4.983077	0.000000	-0.411032	0.000000	0.000000	0.000000	1.143198	-0.094946	-0.258769	0.000000	0.000000	4.000000	35.000000	0.000000
2227.969786	0.125257	0.562129	0.258771	81.416862	-111.695160	-103.495384	4.983077	0.000000	-0.411032	0.000000	0.000000	0.000000	1.151914	-0.106801	-0.265007	0.000000	0.000000	4.000000	35.000000	0.000000
2227.973119	0.125257	0.562129	0.258771	81.416862	-111.695160	-103.495384	4.983077	0.000000	-0.411032	0.000000	0.000000	0.000000	1.151914	-0.106801	-0.265007	0.000000	0.000000	4.000000	35.000000	0.000000
2227.976453	0.125257	0.562129	0.258771	81.610718	-112.790672	-104.139069	4.976352	0.000000	-0.485719	0.000000	0.000000	0.000000	1.151914	-0.106801	-0.265007	0.000000	0.000000	4.000000	35.000000	0.000000
2227.979786	0.129219	0.561747	0.257801	81.610718	-112.790672	-104.139069	4.976352	0.000000	-0.485719	0.000000	0.000000	0.000000	1.188624	-0.114620	-0.290849	0.000000	0.000000	4.000000	35.000000	0.000000
2227.983119	0.129219	0.561747	0.257801	81.610718	-112.790672	-104.139069	4.976352	0.000000	-0.485719	0.000000	0.000000	0.000000	1.188624	-0.114620	-0.290849	0.000000	0.000000	4.000000	35.000000	0.000000
2227.986453	0.129219	0.561747	0.257801	81.747475	-113.684105	-104.917328	4.968191	0.000000	-0.563101	0.000000	0.000000	0.000000	1.188624	-0.114620	-0.290849	0.000000	0.000000	4.000000	35.000000	0.000000
2227.989786	0.133209	0.561326	0.256809	81.747475	-113.684105	-104.917328	4.968191	0.000000	-0.563101	0.000000	0.000000	0.000000	1.196996	-0.126452	-0.297775	0.000000	0.000000	4.000000	35.000000	0.000000
2227.993119	0.133209	0.561326	0.256809	81.747475	-113.684105	-104.917328	4.968191	0.000000	-0.563101	0.000000	0.000000	0.000000	1.196996	-0.126452	-0.297775	0.000000	0.000000	4.000000	35.000000	0.000000
2227.996453	0.133209	0.561326	0.256809	81.856857	-114.572075	-105.664368	4.958711	0.000000	-0.641241	0.000000	0.000000	0.000000	1.196996	-0.126452	-0.297775	0.000000	0.000000	4.000000	35.000000	0.000000
2227.999786	0.137156	0.560883	0.255788	81.856857	-114.572075	-105.664368	4.958711	0.000000	-0.641241	0.000000	0.000000	0.000000	1.184017	-0.132966	-0.306144	0.000000	0.000000	4.000000	35.000000	0.000000
2228.003119	0.137156	0.560883	0.255788	81.856857	-114.572075	-105.664368	4.958711	0.000000	-0.641241	0.000000	0.000000	0.000000	1.184017	-0.132966	-0.306144	0.000000	0.000000	4.000000	35.000000	0.000000
2228.006453	0.137156	0.560883	0.255788	81.965744	-115.535095	-105.728172	4.948068	0.000000	-0.718764	0.000000	0.000000	0.000000	1.184017	-0.132966	-0.306144	0.000000	0.000000	4.000000	35.000000	0.000000
2228.009786	0.141126	0.560356	0.254721	81.965744	-115.535095	-105.728172	4.948068	0.000000	-0.718764	0.000000	0.000000	0.000000	1.190881	-0.157911	-0.320229	0.000000	0.000000	4.000000	35.000000	0.000000
2228.013119	0.141126	0.560356	0.254721	81.965744	-115.535095	-105.728172	4.948068	0.000000	-0.718764	0.000000	0.000000	0.000000	1.190881	-0.157911	-0.320229	0.000000	0.000000	4.000000	35.000000	0.000000
2228.016453	0.141126	0.560356	0.254721	82.090385	-116.749176	-104.715851	4.936078	0.000000	-0.796952	0.000000	0.000000	0.000000	1.190881	-0.157911	-0.320229	0.000000	0.000000	4.000000	35.000000	0.000000
2228.019786	0.145049	0.559786	0.253614	82.090385	-116.749176	-104.715851	4.936078	0.000000	-0.796952	0.000000	0.000000	0.000000	1.176968	-0.170966	-0.332053	0.000000	0.000000	4.000000	35.000000	0.000000
2228.023119	0.145049	0.559786	0.253614	82.090385	-116.749176	-104.715851	4.936078	0.000000	-0.796952	0.000000	0.000000	0.000000	1.176968	-0.170966	-0.332053	0.000000	0.000000	4.000000	35.000000	0.000000
2228.026453	0.145049	0.559786	0.253614	82.198380	-118.060829	-103.641220	4.922939	0.000000	-0.874454	0.000000	0.000000	0.000000	1.176968	-0.170966	-0.332053	0.000000	0.000000	4.000000	35.000000	0.000000
2228.029786	0.148924	0.559112	0.252462	82.198380	-118.060829	-103.641220	4.922939	0.000000	-0.874454	0.000000	0.000000	0.000000	1.162547	-0.202406	-0.345603	0.000000	0.000000	4.000000	35.000000	0.000000
2228.033119	0.148924	0.559112	0.252462	82.198380	-118.060829	-103.641220	4.922939	0.000000	-0.874454	0.000000	0.000000	0.000000	1.162547	-0.202406	-0.345603	0.000000	0.000000	4.000000	35.000000	0.000000
2228.036453	0.148924	0.559112	0.252462	82.317780	-119.576477	-103.618629	4.908680	0.000000	-0.951245	0.000000	0.000000	0.000000	1.162547	-0.202406	-0.345603	0.000000	0.000000	4.000000	35.000000	0.000000
2228.039786	0.152785	0.558433	0.251259	82.317780	-119.576477	-103.618629	4.908680	0.000000	-0.951245	0.000000	0.000000	0.000000	1.158108	-0.203492	-0.360956	0.000000	0.000000	4.000000	35.000000	0.000000
2228.043119	0.152785	0.558433	0.251259	82.317780	-119.576477	-103.618629	4.908680	0.000000	-0.951245	0.000000	0.000000	0.000000	1.158108	-0.203492	-0.360956	0.000000	0.000000	4.000000	35.000000	0.000000
2228.046453	0.152785	0.558433	0.251259	82.485008	-121.732498	-105.568733	4.893188	0.000000	-1.027963	0.000000	0.000000	0.000000	1.158108	-0.203492	-0.360956	0.000000	0.000000	4.000000	35.000000	0.000000
2228.049786	0.156592	0.557668	0.249993	82.485008	-121.732498	-105.568733	4.893188	0.000000	-1.027963	0.000000	0.000000	0.000000	1.142186	-0.229506	-0.379543	0.000000	0.000000	4.000000	35.000000	0.000000
2228.053119	0.156592	0.557668	0.249993	82.485008	-121.732498	-105.568733	4.893188	0.000000	-1.027963	0.000000	0.000000	0.000000	1.142186	-0.229506	-0.379543	0.000000	0.000000	4.000000	35.000000	0.000000
2228.056453	0.156592	0.557668	0.249993	82.725945	-124.741074	-108.459625	4.876610	0.000000	-1.103934	0.000000	0.000000	0.000000	1.142186	-0.229506	-0.379543	0.000000	0.000000	4.000000	35.000000	0.000000
2228.059786	0.160386	0.556922	0.248689	82.725945	-124.741074	-108.459625	4.876610	0.000000	-1.103934	0.000000	0.000000	0.000000	1.138131	-0.223936	-0.391247	0.000000	0.000000	4.000000	35.000000	0.000000
2228.063119	0.160386	0.556922	0.248689	82.725945	-124.741074	-108.459625	4.876610	0.000000	-1.103934	0.000000	0.000000	0.000000	1.138131	-0.223936	-0.391247	0.000000	0.000000	4.000000	35.000000	0.000000
2228.066453	0.160386	0.556922	0.248689	83.013962	-128.427841	-111.283226	4.858815	0.000000	-1.179795	0.000000	0.000000	0.000000	1.138131	-0.223936	-0.391247	0.000000	0.000000	4.000000	35.000000	0.000000
2228.069786	0.164144	0.556141	0.247405	83.013962	-128.427841	-111.283226	4.858815	0.000000	-1.179795	0.000000	0.000000	0.000000	1.127507	-0.234328	-0.385151	0.000000	0.000000	4.000000	35.000000	0.000000
2228.073119	0.164144	0.556141	0.247405	83.013962	-128.427841	-111.283226	4.858815	0.000000	-1.179795	0.000000	0.000000	0.000000	1.127507	-0.234328	-0.385151	0.000000	0.000000	4.000000	35.000000	0.000000
2228.076453	0.164144	0.556141	0.247405	83.370544	-131.468933	-113.583626	4.839975	0.000000	-1.254844	0.000000	0.000000	0.000000	1.127507	-0.234328	-0.385151	0.000000	0.000000	4.000000	35.000000	0.000000
2228.079786	0.167832	0.555404	0.246140	83.370544	-131.468933	-113.583626	4.839975	0.000000	-1.254844	0.000000	0.000000	0.000000	1.106310	-0.221019	-0.379650	0.000000	0.000000	4.000000	35.000000	0.000000
2228.083119	0.167832	0.555404	0.246140	83.370544	-131.468933	-113.583626	4.839975	0.000000	-1.254844	0.000000	0.000000	0.000000	1.106310	-0.221019	-0.379650	0.000000	0.000000	4.000000	35.000000	0.000000
2228.086453	0.167832	0.555404	0.246140	83.830933	-132.811554	-114.441826	4.820310	0.000000	-1.328389	0.000000	0.000000	0.000000	1.106310	-0.221019	-0.379650	0.000000	0.000000	4.000000	35.000000	0.000000
2228.089786	0.171461	0.554698	0.244940	83.830933	-132.811554	-114.441826	4.820310	0.000000	-1.328389	0.000000	0.000000	0.000000	1.088696	-0.211876	-0.359946	0.000000	0.000000	4.000000	35.000000	0.000000
2228.093119	0.171461	0.554698	0.244940	83.830933	-132.811554	-114.441826	4.820310	0.000000	-1.328389	0.000000	0.000000	0.000000	1.088696	-0.211876	-0.359946	0.000000	0.000000	4.000000	35.000000	0.000000
2228.096453	0.171461	0.554698	0.244940	84.328255	-132.156342	-113.193260	4.799896	0.000000	-1.400357	0.000000	0.000000	0.000000	1.088696	-0.211876	-0.359946	0.000000	0.000000	4.000000	35.000000	0.000000
2228.099786	0.174993	0.553978	0.243792	84.328255	-132.156342	-113.193260	4.799896	0.000000	-1.400357	0.000000	0.000000	0.000000	1.059724	-0.215789	-0.344570	0.000000	0.000000	4.000000	35.000000	0.000000
2228.103119	0.174993	0.553978	0.243792	84.328255	-132.156342	-113.193260	4.799896	0.000000	-1.400357	0.000000	0.000000	0.000000	1.059724	-0.215789	-0.344570	0.000000	0.000000	4.000000	35.000000	0.000000
2228.106453	0.174993	0.553978	0.243792	84.827095	-129.697617	-110.368225	4.779004	0.000000	-1.470076	0.000000	0.000000	0.000000	1.059724	-0.215789	-0.344570	0.000000	0.000000	4.000000	35.000000	0.000000
2228.109786	0.178448	0.553238	0.242629	84.827095	-129.697617	-110.368225	4.779004	0.000000	-1.470076	0.000000	0.000000	0.000000	1.036621	-0.222158	-0.348702	0.000000	0.000000	4.000000	35.000000	0.000000
2228.113119	0.178448	0.553238	0.242629	84.827095	-129.697617	-110.368225	4.779004	0.000000	-1.470076	0.000000	0.000000	0.000000	1.036621	-0.222158	-0.348702	0.000000	0.000000	4.000000	35.000000	0.000000
2228.116453	0.178448	0.553238	0.242629	85.316635	-126.292397	-106.931747	4.757505	0.000000	-1.538227	0.000000	0.000000	0.000000	1.036621	-0.222158	-0.348702	0.000000	0.000000	4.000000	35.000000	0.000000
2228.119786	0.181849	0.552451	0.241405	85.316635	-126.292397	-106.931747	4.757505	0.000000	-1.538227	0.000000	0.000000	0.000000	1.020273	-0.236169	-0.367416	0.000000	0.000000	4.000000	35.000000	0.000000
2228.123119	0.181849	0.552451	0.241405	85.316635	-126.292397	-106.931747	4.757505	0.000000	-1.538227	0.000000	0.000000	0.000000	1.020273	-0.236169	-0.367416	0.000000	0.000000	4.000000	35.000000	0.000000
2228.126453	0.181849	0.552451	0.241405	85.808105	-123.491859	-103.489586	4.735226	0.000000	-1.605501	0.000000	0.000000	0.000000	1.020273	-0.236169	-0.367416	0.000000	0.000000	4.000000	35.000000	0.000000
2228.129786	0.185088	0.551613	0.240115	85.808105	-123.491859	-103.489586	4.735226	0.000000	-1.605501	0.000000	0.000000	0.000000	0.971586	-0.251323	-0.386790	0.000000	0.000000	4.000000	35.000000	0.000000
2228.133119	0.185088	0.551613	0.240115	85.808105	-123.491859	-103.489586	4.735226	0.000000	-1.605501	0.000000	0.000000	0.000000	0.971586	-0.251323	-0.386790	0.000000	0.000000	4.000000	35.000000	0.000000
2228.136453	0.185088	0.551613	0.240115	86.325119	-121.964943	-100.640755	4.712845	0.000000	-1.670058	0.000000	0.000000	0.000000	0.971586	-0.251323	-0.386790	0.000000	0.000000	4.000000	35.000000	0.000000
2228.139786	0.188299	0.550747	0.238739	86.325119	-121.964943	-100.640755	4.712845	0.000000	-1.670058	0.000000	0.000000	0.000000	0.963323	-0.259881	-0.412777	0.000000	0.000000	4.000000	35.000000	0.000000
2228.143119	0.188299	0.550747	0.238739	86.325119	-121.964943	-100.640755	4.712845	0.000000	-1.670058	0.000000	0.000000	0.000000	0.963323	-0.259881	-0.412777	0.000000	0.000000	4.000000	35.000000	0.000000
2228.146453	0.188299	0.550747	0.238739	86.849922	-122.369476	-99.055664	4.689530	0.000000	-1.734449	0.000000	0.000000	0.000000	0.963323	-0.259881	-0.412777	0.000000	0.000000	4.000000	35.000000	0.000000
2228.149786	0.191502	0.549866	0.237222	86.849922	-122.369476	-99.055664	4.689530	0.000000	-1.734449	0.000000	0.000000	0.000000	0.960776	-0.264196	-0.455290	0.000000	0.000000	4.000000	35.000000	0.000000
2228.153119	0.191502	0.549866	0.237222	86.849922	-122.369476	-99.055664	4.689530	0.000000	-1.734449	0.000000	0.000000	0.000000	0.960776	-0.264196	-0.455290	0.000000	0.000000	4.000000	35.000000	0.000000
2228.156453	0.191502	0.549866	0.237222	87.335823	-124.499298	-99.205833	4.664996	0.000000	-1.799392	0.000000	0.000000	0.000000	0.960776	-0.264196	-0.455290	0.000000	0.000000	4.000000	35.000000	0.000000
2228.159786	0.194608	0.548957	0.235635	87.335823	-124.499298	-99.205833	4.664996	0.000000	-1.799392	0.000000	0.000000	0.000000	0.931860	-0.272587	-0.475866	0.000000	0.000000	4.000000	35.000000	0.000000
2228.163119	0.194608	0.548957	0.235635	87.335823	-124.499298	-99.205833	4.664996	0.000000	-1.799392	0.000000	0.000000	0.000000	0.931860	-0.272587	-0.475866	0.000000	0.000000	4.000000	35.000000	0.000000
2228.166453	0.194608	0.548957	0.235635	87.744926	-127.598671	-100.878273	4.639978	0.000000	-1.862956	0.000000	0.000000	0.000000	0.931860	-0.272587	-0.475866	0.000000	0.000000	4.000000	35.000000	0.000000
2228.169786	0.197754	0.548103	0.233963	87.744926	-127.598671	-100.878273	4.639978	0.000000	-1.862956	0.000000	0.000000	0.000000	0.943747	-0.256186	-0.501634	0.000000	0.000000	4.000000	35.000000	0.000000
2228.173119	0.197754	0.548103	0.233963	87.744926	-127.598671	-100.878273	4.639978	0.000000	-1.862956	0.000000	0.000000	0.000000	0.943747	-0.256186	-0.501634	0.000000	0.000000	4.000000	35.000000	0.000000
2228.176453	0.197754	0.548103	0.233963	88.062149	-130.697861	-103.087334	4.613499	0.000000	-1.927595	0.000000	0.000000	0.000000	0.943747	-0.256186	-0.501634	0.000000	0.000000	4.000000	35.000000	0.000000
2228.179786	0.200817	0.547269	0.232277	88.062149	-130.697861	-103.087334	4.613499	0.000000	-1.927595	0.000000	0.000000	0.000000	0.918922	-0.250451	-0.506019	0.000000	0.000000	4.000000	35.000000	0.000000
2228.183119	0.200817	0.547269	0.232277	88.062149	-130.697861	-103.087334	4.613499	0.000000	-1.927595	0.000000	0.000000	0.000000	0.918922	-0.250451	-0.506019	0.000000	0.000000	4.000000	35.000000	0.000000
2228.186453	0.200817	0.547269	0.232277	88.331642	-131.747787	-103.435616	4.586599	0.000000	-1.990756	0.000000	0.000000	0.000000	0.918922	-0.250451	-0.506019	0.000000	0.000000	4.000000	35.000000	0.000000
2228.189786	0.203880	0.546460	0.230615	88.331642	-131.747787	-103.435616	4.586599	0.000000	-1.990756	0.000000	0.000000	0.000000	0.918903	-0.242436	-0.498448	0.000000	0.000000	4.000000	35.000000	0.000000
2228.193119	0.203880	0.546460	0.230615	88.331642	-131.747787	-103.435616	4.586599	0.000000	-1.990756	0.000000	0.000000	0.000000	0.918903	-0.242436	-0.498448	0.000000	0.000000	4.000000	35.000000	0.000000
2228.196453	0.203880	0.546460	0.230615	88.590828	-127.830612	-98.832466	4.558845	0.000000	-2.053516	0.000000	0.000000	0.000000	0.918903	-0.242436	-0.498448	0.000000	0.000000	4.000000	35.000000	0.000000
2228.199786	0.206926	0.545626	0.229040	88.590828	-127.830612	-98.832466	4.558845	0.000000	-2.053516	0.000000	0.000000	0.000000	0.913866	-0.250397	-0.472668	0.000000	0.000000	4.000000	35.000000	0.000000
2228.203119	0.206926	0.545626	0.229040	88.590828	-127.830612	-98.832466	4.558845	0.000000	-2.053516	0.000000	0.000000	0.000000	0.913866	-0.250397	-0.472668	0.000000	0.000000	4.000000	35.000000	0.000000
2228.206453	0.206926	0.545626	0.229040	88.857910	-117.475372	-87.717400	4.530606	0.000000	-2.115091	0.000000	0.000000	0.000000	0.913866	-0.250397	-0.472668	0.000000	0.000000	4.000000	35.000000	0.000000
2228.209786	0.209897	0.544747	0.227587	88.857910	-117.475372	-87.717400	4.530606	0.000000	-2.115091	0.000000	0.000000	0.000000	0.891336	-0.263712	-0.435718	0.000000	0.000000	4.000000	35.000000	0.000000
2228.213119	0.209897	0.544747	0.227587	88.857910	-117.475372	-87.717400	4.530606	0.000000	-2.115091	0.000000	0.000000	0.000000	0.891336	-0.263712	-0.435718	0.000000	0.000000	4.000000	35.000000	0.000000
2228.216453	0.209897	0.544747	0.227587	89.104309	-98.531815	-68.372452	4.502545	0.000000	-2.174186	0.000000	0.000000	0.000000	0.891336	-0.263712	-0.435718	0.000000	0.000000	4.000000	35.000000	0.000000
2228.219786	0.212849	0.543759	0.226202	89.104309	-98.531815	-68.372452	4.502545	0.000000	-2.174186	0.000000	0.000000	0.000000	0.885455	-0.296335	-0.415555	0.000000	0.000000	4.000000	35.000000	0.000000
2228.223119	0.212849	0.543759	0.226202	89.104309	-98.531815	-68.372452	4.502545	0.000000	-2.174186	0.000000	0.000000	0.000000	0.885455	-0.296335	-0.415555	0.000000	0.000000	4.000000	35.000000	0.000000
2228.226453	0.212849	0.543759	0.226202	89.233826	-70.373451	-40.274731	4.474131	0.000000	-2.232074	0.000000	0.000000	0.000000	0.885455	-0.296335	-0.415555	0.000000	0.000000	4.000000	35.000000	0.000000
2228.229786	0.215731	0.542655	0.224836	89.233826	-70.373451	-40.274731	4.474131	0.000000	-2.232074	0.000000	0.000000	0.000000	0.864646	-0.331151	-0.409804	0.000000	0.000000	4.000000	35.000000	0.000000
2228.233119	0.215731	0.542655	0.224836	89.233826	-70.373451	-40.274731	4.474131	0.000000	-2.232074	0.000000	0.000000	0.000000	0.864646	-0.331151	-0.409804	0.000000	0.000000	4.000000	35.000000	0.000000
2228.236453	0.215731	0.542655	0.224836	89.257431	-39.097897	-8.771714	4.445628	0.000000	-2.288317	0.000000	0.000000	0.000000	0.864646	-0.331151	-0.409804	0.000000	0.000000	4.000000	35.000000	0.000000
2228.239786	0.218532	0.541510	0.223451	89.257431	-39.097897	-8.771714	4.445628	0.000000	-2.288317	0.000000	0.000000	0.000000	0.840281	-0.343548	-0.415328	0.000000	0.000000	4.000000	35.000000	0.000000
2228.243119	0.218532	0.541510	0.223451	89.257431	-39.097897	-8.771714	4.445628	0.000000	-2.288317	0.000000	0.000000	0.000000	0.840281	-0.343548	-0.415328	0.000000	0.000000	4.000000	35.000000	0.000000
2228.246453	0.218532	0.541510	0.223451	89.199844	-8.541029	22.547634	4.417027	0.000000	-2.343049	0.000000	0.000000	0.000000	0.840281	-0.343548	-0.415328	0.000000	0.000000	4.000000	35.000000	0.000000
2228.249786	0.221301	0.540338	0.221982	89.199844	-8.541029	22.547634	4.417027	0.000000	-2.343049	0.000000	0.000000	0.000000	0.830743	-0.351610	-0.440727	0.000000	0.000000	4.000000	35.000000	0.000000
2228.253119	0.221301	0.540338	0.221982	89.199844	-8.541029	22.547634	4.417027	0.000000	-2.343049	0.000000	0.000000	0.000000	0.830743	-0.351610	-0.440727	0.000000	0.000000	4.000000	35.000000	0.000000
2228.256453	0.221301	0.540338	0.221982	89.036522	15.191510	46.999775	4.387652	0.000000	-2.397604	0.000000	0.000000	0.000000	0.830743	-0.351610	-0.440727	0.000000	0.000000	4.000000	35.000000	0.000000
2228.259786	0.224083	0.539232	0.220353	89.036522	15.191510	46.999775	4.387652	0.000000	-2.397604	0.000000	0.000000	0.000000	0.834774	-0.331924	-0.488841	0.000000	0.000000	4.000000	35.000000	0.000000
2228.263119	0.224083	0.539232	0.220353	89.036522	15.191510	46.999775	4.387652	0.000000	-2.397604	0.000000	0.000000	0.000000	0.834774	-0.331924	-0.488841	0.000000	0.000000	4.000000	35.000000	0.000000
2228.266453	0.224083	0.539232	0.220353	88.836182	30.132343	62.585003	4.356738	0.000000	-2.453332	0.000000	0.000000	0.000000	0.834774	-0.331924	-0.488841	0.000000	0.000000	4.000000	35.000000	0.000000
2228.269786	0.226848	0.538113	0.218582	88.836182	30.132343	62.585003	4.356738	0.000000	-2.453332	0.000000	0.000000	0.000000	0.829329	-0.335532	-0.531371	0.000000	0.000000	4.000000	35.000000	0.000000
2228.273119	0.226848	0.538113	0.218582	88.836182	30.132343	62.585003	4.356738	0.000000	-2.453332	0.000000	0.000000	0.000000	0.829329	-0.335532	-0.531371	0.000000	0.000000	4.000000	35.000000	0.000000
2228.276453	0.226848	0.538113	0.218582	88.658852	38.746357	72.147850	4.324551	0.000000	-2.509634	0.000000	0.000000	0.000000	0.829329	-0.335532	-0.531371	0.000000	0.000000	4.000000	35.000000	0.000000
2228.279786	0.229521	0.537040	0.216669	88.658852	38.746357	72.147850	4.324551	0.000000	-2.509634	0.000000	0.000000	0.000000	0.801914	-0.322033	-0.573764	0.000000	0.000000	4.000000	35.000000	0.000000
2228.283119	0.229521	0.537040	0.216669	88.658852	38.746357	72.147850	4.324551	0.000000	-2.509634	0.000000	0.000000	0.000000	0.801914	-0.322033	-0.573764	0.000000	0.000000	4.000000	35.000000	0.000000
2228.286453	0.229521	0.537040	0.216669	88.563057	43.178600	77.906448	4.291659	0.000000	-2.565476	0.000000	0.000000	0.000000	0.801914	-0.322033	-0.573764	0.000000	0.000000	4.000000	35.000000	0.000000
2228.289786	0.232024	0.535920	0.214703	88.563057	43.178600	77.906448	4.291659	0.000000	-2.565476	0.000000	0.000000	0.000000	0.750829	-0.336042	-0.589933	0.000000	0.000000	4.000000	35.000000	0.000000
2228.293119	0.232024	0.535920	0.214703	88.563057	43.178600	77.906448	4.291659	0.000000	-2.565476	0.000000	0.000000	0.000000	0.750829	-0.336042	-0.589933	0.000000	0.000000	4.000000	35.000000	0.000000
2228.296453	0.232024	0.535920	0.214703	88.560463	44.408287	80.191742	4.259186	0.000000	-2.619033	0.000000	0.000000	0.000000	0.750829	-0.336042	-0.589933	0.000000	0.000000	4.000000	35.000000	0.000000
2228.299786	0.234453	0.534714	0.212654	88.560463	44.408287	80.191742	4.259186	0.000000	-2.619033	0.000000	0.000000	0.000000	0.728680	-0.361539	-0.614616	0.000000	0.000000	4.000000	35.000000	0.000000
2228.303119	0.234453	0.534714	0.212654	88.560463	44.408287	80.191742	4.259186	0.000000	-2.619033	0.000000	0.000000	0.000000	0.728680	-0.361539	-0.614616	0.000000	0.000000	4.000000	35.000000	0.000000
2228.306453	0.234453	0.534714	0.212654	88.631691	46.446312	82.693047	4.226144	0.000000	-2.672022	0.000000	0.000000	0.000000	0.728680	-0.361539	-0.614616	0.000000	0.000000	4.000000	35.000000	0.000000
2228.309786	0.236702	0.533383	0.210531	88.631691	46.446312	82.693047	4.226144	0.000000	-2.672022	0.000000	0.000000	0.000000	0.674945	-0.399403	-0.636920	0.000000	0.000000	4.000000	35.000000	0.000000
2228.313119	0.236702	0.533383	0.210531	88.631691	46.446312	82.693047	4.226144	0.000000	-2.672022	0.000000	0.000000	0.000000	0.674945	-0.399403	-0.636920	0.000000	0.000000	4.000000	35.000000	0.000000
2228.316453	0.236702	0.533383	0.210531	88.721298	52.704037	89.429657	4.193516	0.000000	-2.722944	0.000000	0.000000	0.000000	0.674945	-0.399403	-0.636920	0.000000	0.000000	4.000000	35.000000	0.000000
2228.319786	0.238813	0.531968	0.208348	88.721298	52.704037	89.429657	4.193516	0.000000	-2.722944	0.000000	0.000000	0.000000	0.633205	-0.424388	-0.654916	0.000000	0.000000	4.000000	35.000000	0.000000
2228.323119	0.238813	0.531968	0.208348	88.721298	52.704037	89.429657	4.193516	0.000000	-2.722944	0.000000	0.000000	0.000000	0.633205	-0.424388	-0.654916	0.000000	0.000000	4.000000	35.000000	0.000000
2228.326453	0.238813	0.531968	0.208348	88.754631	65.653648	102.964508	4.161039	0.000000	-2.772319	0.000000	0.000000	0.000000	0.633205	-0.424388	-0.654916	0.000000	0.000000	4.000000	35.000000	0.000000
2228.329786	0.240850	0.530531	0.206091	88.754631	65.653648	102.964508	4.161039	0.000000	-2.772319	0.000000	0.000000	0.000000	0.611186	-0.431259	-0.677047	0.000000	0.000000	4.000000	35.000000	0.000000
2228.333119	0.240850	0.530531	0.206091	88.754631	65.653648	102.964508	4.161039	0.000000	-2.772319	0.000000	0.000000	0.000000	0.611186	-0.431259	-0.677047	0.000000	0.000000	4.000000	35.000000	0.000000
2228.336453	0.240850	0.530531	0.206091	88.651871	82.726723	120.643463	4.128022	0.000000	-2.821247	0.000000	0.000000	0.000000	0.611186	-0.431259	-0.677047	0.000000	0.000000	4.000000	35.000000	0.000000
2228.339786	0.242889	0.529124	0.203676	88.651871	82.726723	120.643463	4.128022	0.000000	-2.821247	0.000000	0.000000	0.000000	0.611636	-0.422108	-0.724561	0.000000	0.000000	4.000000	35.000000	0.000000
2228.343119	0.242889	0.529124	0.203676	88.651871	82.726723	120.643463	4.128022	0.000000	-2.821247	0.000000	0.000000	0.000000	0.611636	-0.422108	-0.724561	0.000000	0.000000	4.000000	35.000000	0.000000
2228.346453	0.242889	0.529124	0.203676	88.376465	97.746605	136.342163	4.093173	0.000000	-2.871573	0.000000	0.000000	0.000000	0.611636	-0.422108	-0.724561	0.000000	0.000000	4.000000	35.000000	0.000000
2228.349786	0.244904	0.527828	0.201135	88.376465	97.746605	136.342163	4.093173	0.000000	-2.871573	0.000000	0.000000	0.000000	0.604416	-0.388898	-0.762189	0.000000	0.000000	4.000000	35.000000	0.000000
2228.353119	0.244904	0.527828	0.201135	88.376465	97.746605	136.342163	4.093173	0.000000	-2.871573	0.000000	0.000000	0.000000	0.604416	-0.388898	-0.762189	0.000000	0.000000	4.000000	35.000000	0.000000
2228.356453	0.244904	0.527828	0.201135	88.002571	107.803116	147.153229	4.056844	0.000000	-2.922674	0.000000	0.000000	0.000000	0.604416	-0.388898	-0.762189	0.000000	0.000000	4.000000	35.000000	0.000000
2228.359786	0.246904	0.526645	0.198499	88.002571	107.803116	147.153229	4.056844	0.000000	-2.922674	0.000000	0.000000	0.000000	0.600003	-0.354872	-0.790946	0.000000	0.000000	4.000000	35.000000	0.000000
2228.363119	0.246904	0.526645	0.198499	88.002571	107.803116	147.153229	4.056844	0.000000	-2.922674	0.000000	0.000000	0.000000	0.600003	-0.354872	-0.790946	0.000000	0.000000	4.000000	35.000000	0.000000
2228.366453	0.246904	0.526645	0.198499	87.628914	114.259964	154.691803	4.019065	0.000000	-2.974410	0.000000	0.000000	0.000000	0.600003	-0.354872	-0.790946	0.000000	0.000000	4.000000	35.000000	0.000000
2228.369786	0.248839	0.525539	0.195823	87.628914	114.259964	154.691803	4.019065	0.000000	-2.974410	0.000000	0.000000	0.000000	0.580386	-0.331566	-0.802650	0.000000	0.000000	4.000000	35.000000	0.000000
2228.373119	0.248839	0.525539	0.195823	87.628914	114.259964	154.691803	4.019065	0.000000	-2.974410	0.000000	0.000000	0.000000	0.580386	-0.331566	-0.802650	0.000000	0.000000	4.000000	35.000000	0.000000
2228.376453	0.248839	0.525539	0.195823	87.343910	118.231667	159.737549	3.980684	0.000000	-3.025583	0.000000	0.000000	0.000000	0.580386	-0.331566	-0.802650	0.000000	0.000000	4.000000	35.000000	0.000000
2228.379786	0.250740	0.524473	0.193101	87.343910	118.231667	159.737549	3.980684	0.000000	-3.025583	0.000000	0.000000	0.000000	0.570374	-0.319821	-0.816713	0.000000	0.000000	4.000000	35.000000	0.000000
2228.383119	0.250740	0.524473	0.193101	87.343910	118.231667	159.737549	3.980684	0.000000	-3.025583	0.000000	0.000000	0.000000	0.570374	-0.319821	-0.816713	0.000000	0.000000	4.000000	35.000000	0.000000
2228.386453	0.250740	0.524473	0.193101	87.216110	120.131142	162.299042	3.941312	0.000000	-3.076696	0.000000	0.000000	0.000000	0.570374	-0.319821	-0.816713	0.000000	0.000000	4.000000	35.000000	0.000000
2228.389786	0.252553	0.523391	0.190376	87.216110	120.131142	162.299042	3.941312	0.000000	-3.076696	0.000000	0.000000	0.000000	0.544091	-0.324750	-0.817551	0.000000	0.000000	4.000000	35.000000	0.000000
2228.393119	0.252553	0.523391	0.190376	87.216110	120.131142	162.299042	3.941312	0.000000	-3.076696	0.000000	0.000000	0.000000	0.544091	-0.324750	-0.817551	0.000000	0.000000	4.000000	35.000000	0.000000
2228.396453	0.252553	0.523391	0.190376	87.224411	119.530609	161.954727	3.901814	0.000000	-3.126635	0.000000	0.000000	0.000000	0.544091	-0.324750	-0.817551	0.000000	0.000000	4.000000	35.000000	0.000000
2228.399786	0.254224	0.522313	0.187686	87.224411	119.530609	161.954727	3.901814	0.000000	-3.126635	0.000000	0.000000	0.000000	0.501133	-0.323517	-0.807001	0.000000	0.000000	4.000000	35.000000	0.000000
2228.403119	0.254224	0.522313	0.187686	87.224411	119.530609	161.954727	3.901814	0.000000	-3.126635	0.000000	0.000000	0.000000	0.501133	-0.323517	-0.807001	0.000000	0.000000	4.000000	35.000000	0.000000
2228.406453	0.254224	0.522313	0.187686	87.252625	116.448418	159.017563	3.863091	0.000000	-3.174355	0.000000	0.000000	0.000000	0.501133	-0.323517	-0.807001	0.000000	0.000000	4.000000	35.000000	0.000000
2228.409786	0.255738	0.521311	0.184995	87.252625	116.448418	159.017563	3.863091	0.000000	-3.174355	0.000000	0.000000	0.000000	0.454251	-0.300464	-0.807101	0.000000	0.000000	4.000000	35.000000	0.000000
2228.413119	0.255738	0.521311	0.184995	87.252625	116.448418	159.017563	3.863091	0.000000	-3.174355	0.000000	0.000000	0.000000	0.454251	-0.300464	-0.807101	0.000000	0.000000	4.000000	35.000000	0.000000
2228.416453	0.255738	0.521311	0.184995	87.257767	111.847656	154.500900	3.825040	0.000000	-3.220105	0.000000	0.000000	0.000000	0.454251	-0.300464	-0.807101	0.000000	0.000000	4.000000	35.000000	0.000000
2228.419786	0.257200	0.520400	0.182210	87.257767	111.847656	154.500900	3.825040	0.000000	-3.220105	0.000000	0.000000	0.000000	0.438461	-0.273288	-0.835568	0.000000	0.000000	4.000000	35.000000	0.000000
2228.423119	0.257200	0.520400	0.182210	87.257767	111.847656	154.500900	3.825040	0.000000	-3.220105	0.000000	0.000000	0.000000	0.438461	-0.273288	-0.835568	0.000000	0.000000	4.000000	35.000000	0.000000
2228.426453	0.257200	0.520400	0.182210	87.194328	106.868546	149.713623	3.785796	0.000000	-3.266151	0.000000	0.000000	0.000000	0.438461	-0.273288	-0.835568	0.000000	0.000000	4.000000	35.000000	0.000000
2228.429786	0.258550	0.519674	0.179362	87.194328	106.868546	149.713623	3.785796	0.000000	-3.266151	0.000000	0.000000	0.000000	0.405047	-0.217701	-0.854541	0.000000	0.000000	4.000000	35.000000	0.000000
2228.433119	0.258550	0.519674	0.179362	87.194328	106.868546	149.713623	3.785796	0.000000	-3.266151	0.000000	0.000000	0.000000	0.405047	-0.217701	-0.854541	0.000000	0.000000	4.000000	35.000000	0.000000
2228.436453	0.258550	0.519674	0.179362	87.081604	101.660759	144.692490	3.746188	0.000000	-3.311507	0.000000	0.000000	0.000000	0.405047	-0.217701	-0.854541	0.000000	0.000000	4.000000	35.000000	0.000000
2228.439786	0.259898	0.519118	0.176461	87.081604	101.660759	144.692490	3.746188	0.000000	-3.311507	0.000000	0.000000	0.000000	0.404460	-0.166877	-0.870308	0.000000	0.000000	4.000000	35.000000	0.000000
2228.443119	0.259898	0.519118	0.176461	87.081604	101.660759	144.692490	3.746188	0.000000	-3.311507	0.000000	0.000000	0.000000	0.404460	-0.166877	-0.870308	0.000000	0.000000	4.000000	35.000000	0.000000
2228.446453	0.259898	0.519118	0.176461	86.975151	95.665207	138.628647	3.705138	0.000000	-3.357373	0.000000	0.000000	0.000000	0.404460	-0.166877	-0.870308	0.000000	0.000000	4.000000	35.000000	0.000000
2228.449786	0.261264	0.518678	0.173558	86.975151	95.665207	138.628647	3.705138	0.000000	-3.357373	0.000000	0.000000	0.000000	0.409928	-0.132009	-0.870912	0.000000	0.000000	4.000000	35.000000	0.000000
2228.453119	0.261264	0.518678	0.173558	86.975151	95.665207	138.628647	3.705138	0.000000	-3.357373	0.000000	0.000000	0.000000	0.409928	-0.132009	-0.870912	0.000000	0.000000	4.000000	35.000000	0.000000
2228.456453	0.261264	0.518678	0.173558	86.863754	88.837738	131.761520	3.662874	0.000000	-3.403432	0.000000	0.000000	0.000000	0.409928	-0.132009	-0.870912	0.000000	0.000000	4.000000	35.000000	0.000000
2228.459786	0.262554	0.518396	0.170761	86.863754	88.837738	131.761520	3.662874	0.000000	-3.403432	0.000000	0.000000	0.000000	0.386853	-0.084493	-0.839042	0.000000	0.000000	4.000000	35.000000	0.000000
2228.463119	0.262554	0.518396	0.170761	86.863754	88.837738	131.761520	3.662874	0.000000	-3.403432	0.000000	0.000000	0.000000	0.386853	-0.084493	-0.839042	0.000000	0.000000	4.000000	35.000000	0.000000
2228.466453	0.262554	0.518396	0.170761	86.688026	82.046181	125.175400	3.621488	0.000000	-3.447438	0.000000	0.000000	0.000000	0.386853	-0.084493	-0.839042	0.000000	0.000000	4.000000	35.000000	0.000000
2228.469786	0.263786	0.518164	0.168112	86.688026	82.046181	125.175400	3.621488	0.000000	-3.447438	0.000000	0.000000	0.000000	0.369569	-0.069840	-0.794763	0.000000	0.000000	4.000000	35.000000	0.000000
2228.473119	0.263786	0.518164	0.168112	86.688026	82.046181	125.175400	3.621488	0.000000	-3.447438	0.000000	0.000000	0.000000	0.369569	-0.069840	-0.794763	0.000000	0.000000	4.000000	35.000000	0.000000
2228.476453	0.263786	0.518164	0.168112	86.472969	76.138359	119.413895	3.581309	0.000000	-3.489158	0.000000	0.000000	0.000000	0.369569	-0.069840	-0.794763	0.000000	0.000000	4.000000	35.000000	0.000000
2228.479786	0.264862	0.517940	0.165622	86.472969	76.138359	119.413895	3.581309	0.000000	-3.489158	0.000000	0.000000	0.000000	0.322985	-0.067232	-0.746981	0.000000	0.000000	4.000000	35.000000	0.000000
2228.483119	0.264862	0.517940	0.165622	86.472969	76.138359	119.413895	3.581309	0.000000	-3.489158	0.000000	0.000000	0.000000	0.322985	-0.067232	-0.746981	0.000000	0.000000	4.000000	35.000000	0.000000
2228.486453	0.264862	0.517940	0.165622	86.252892	71.505325	114.726852	3.543646	0.000000	-3.527403	0.000000	0.000000	0.000000	0.322985	-0.067232	-0.746981	0.000000	0.000000	4.000000	35.000000	0.000000
2228.489786	0.265777	0.517647	0.163268	86.252892	71.505325	114.726852	3.543646	0.000000	-3.527403	0.000000	0.000000	0.000000	0.274240	-0.087650	-0.706100	0.000000	0.000000	4.000000	35.000000	0.000000
2228.493119	0.265777	0.517647	0.163268	86.252892	71.505325	114.726852	3.543646	0.000000	-3.527403	0.000000	0.000000	0.000000	0.274240	-0.087650	-0.706100	0.000000	0.000000	4.000000	35.000000	0.000000
2228.496453	0.265777	0.517647	0.163268	86.038986	67.960762	111.078873	3.508477	0.000000	-3.562386	0.000000	0.000000	0.000000	0.274240	-0.087650	-0.706100	0.000000	0.000000	4.000000	35.000000	0.000000
2228.499786	0.266453	0.517332	0.160952	86.038986	67.960762	111.078873	3.508477	0.000000	-3.562386	0.000000	0.000000	0.000000	0.202965	-0.094460	-0.694747	0.000000	0.000000	4.000000	35.000000	0.000000
2228.503119	0.266453	0.517332	0.160952	86.038986	67.960762	111.078873	3.508477	0.000000	-3.562386	0.000000	0.000000	0.000000	0.202965	-0.094460	-0.694747	0.000000	0.000000	4.000000	35.000000	0.000000
2228.506453	0.266453	0.517332	0.160952	85.830963	65.554718	108.596016	3.475640	0.000000	-3.594430	0.000000	0.000000	0.000000	0.202965	-0.094460	-0.694747	0.000000	0.000000	4.000000	35.000000	0.000000
2228.509786	0.267005	0.516975	0.158610	85.830963	65.554718	108.596016	3.475640	0.000000	-3.594430	0.000000	0.000000	0.000000	0.165511	-0.107182	-0.702678	0.000000	0.000000	4.000000	35.000000	0.000000
2228.513119	0.267005	0.516975	0.158610	85.830963	65.554718	108.596016	3.475640	0.000000	-3.594430	0.000000	0.000000	0.000000	0.165511	-0.107182	-0.702678	0.000000	0.000000	4.000000	35.000000	0.000000
2228.516453	0.267005	0.516975	0.158610	85.590027	64.844994	107.900246	3.443237	0.000000	-3.625482	0.000000	0.000000	0.000000	0.165511	-0.107182	-0.702678	0.000000	0.000000	4.000000	35.000000	0.000000
2228.519786	0.267468	0.516626	0.156165	85.590027	64.844994	107.900246	3.443237	0.000000	-3.625482	0.000000	0.000000	0.000000	0.138941	-0.104719	-0.733549	0.000000	0.000000	4.000000	35.000000	0.000000
2228.523119	0.267468	0.516626	0.156165	85.590027	64.844994	107.900246	3.443237	0.000000	-3.625482	0.000000	0.000000	0.000000	0.138941	-0.104719	-0.733549	0.000000	0.000000	4.000000	35.000000	0.000000
2228.526453	0.267468	0.516626	0.156165	85.310570	65.792068	108.952484	3.409972	0.000000	-3.656787	0.000000	0.000000	0.000000	0.138941	-0.104719	-0.733549	0.000000	0.000000	4.000000	35.000000	0.000000
2228.529786	0.267897	0.516358	0.153584	85.310570	65.792068	108.952484	3.409972	0.000000	-3.656787	0.000000	0.000000	0.000000	0.128744	-0.080444	-0.774052	0.000000	0.000000	4.000000	35.000000	0.000000
2228.533119	0.267897	0.516358	0.153584	85.310570	65.792068	108.952484	3.409972	0.000000	-3.656787	0.000000	0.000000	0.000000	0.128744	-0.080444	-0.774052	0.000000	0.000000	4.000000	35.000000	0.000000
2228.536453	0.267897	0.516358	0.153584	85.054108	67.405655	110.698502	3.374787	0.000000	-3.689284	0.000000	0.000000	0.000000	0.128744	-0.080444	-0.774052	0.000000	0.000000	4.000000	35.000000	0.000000
2228.539786	0.268260	0.516176	0.150956	85.054108	67.405655	110.698502	3.374787	0.000000	-3.689284	0.000000	0.000000	0.000000	0.108955	-0.054634	-0.788477	0.000000	0.000000	4.000000	35.000000	0.000000
2228.543119	0.268260	0.516176	0.150956	85.054108	67.405655	110.698502	3.374787	0.000000	-3.689284	0.000000	0.000000	0.000000	0.108955	-0.054634	-0.788477	0.000000	0.000000	4.000000	35.000000	0.000000
2228.546453	0.268260	0.516176	0.150956	84.864006	68.938026	112.330528	3.338979	0.000000	-3.721723	0.000000	0.000000	0.000000	0.108955	-0.054634	-0.788477	0.000000	0.000000	4.000000	35.000000	0.000000
2228.549786	0.268580	0.516059	0.148253	84.864006	68.938026	112.330528	3.338979	0.000000	-3.721723	0.000000	0.000000	0.000000	0.095869	-0.035016	-0.811026	0.000000	0.000000	4.000000	35.000000	0.000000
2228.553119	0.268580	0.516059	0.148253	84.864006	68.938026	112.330528	3.338979	0.000000	-3.721723	0.000000	0.000000	0.000000	0.095869	-0.035016	-0.811026	0.000000	0.000000	4.000000	35.000000	0.000000
2228.556453	0.268580	0.516059	0.148253	84.785530	70.153580	113.560104	3.301917	0.000000	-3.754643	0.000000	0.000000	0.000000	0.095869	-0.035016	-0.811026	0.000000	0.000000	4.000000	35.000000	0.000000
2228.559786	0.268821	0.515958	0.145551	84.785530	70.153580	113.560104	3.301917	0.000000	-3.754643	0.000000	0.000000	0.000000	0.072242	-0.030510	-0.810637	0.000000	0.000000	4.000000	35.000000	0.000000
2228.563119	0.268821	0.515958	0.145551	84.785530	70.153580	113.560104	3.301917	0.000000	-3.754643	0.000000	0.000000	0.000000	0.072242	-0.030510	-0.810637	0.000000	0.000000	4.000000	35.000000	0.000000
2228.566453	0.268821	0.515958	0.145551	84.832214	70.924576	114.273750	3.264900	0.000000	-3.786876	0.000000	0.000000	0.000000	0.072242	-0.030510	-0.810637	0.000000	0.000000	4.000000	35.000000	0.000000
2228.569786	0.268964	0.515818	0.142883	84.832214	70.924576	114.273750	3.264900	0.000000	-3.786876	0.000000	0.000000	0.000000	0.042939	-0.041771	-0.800384	0.000000	0.000000	4.000000	35.000000	0.000000
2228.573119	0.268964	0.515818	0.142883	84.832214	70.924576	114.273750	3.264900	0.000000	-3.786876	0.000000	0.000000	0.000000	0.042939	-0.041771	-0.800384	0.000000	0.000000	4.000000	35.000000	0.000000
2228.576453	0.268964	0.515818	0.142883	84.927963	72.107201	115.392029	3.228571	0.000000	-3.817896	0.000000	0.000000	0.000000	0.042939	-0.041771	-0.800384	0.000000	0.000000	4.000000	35.000000	0.000000
2228.579786	0.268990	0.515626	0.140279	84.927963	72.107201	115.392029	3.228571	0.000000	-3.817896	0.000000	0.000000	0.000000	0.007798	-0.057825	-0.781100	0.000000	0.000000	4.000000	35.000000	0.000000
2228.583119	0.268990	0.515626	0.140279	84.927963	72.107201	115.392029	3.228571	0.000000	-3.817896	0.000000	0.000000	0.000000	0.007798	-0.057825	-0.781100	0.000000	0.000000	4.000000	35.000000	0.000000
2228.586453	0.268990	0.515626	0.140279	85.062515	73.937035	117.142403	3.193584	0.000000	-3.847209	0.000000	0.000000	0.000000	0.007798	-0.057825	-0.781100	0.000000	0.000000	4.000000	35.000000	0.000000
2228.589786	0.268991	0.515393	0.137640	85.062515	73.937035	117.142403	3.193584	0.000000	-3.847209	0.000000	0.000000	0.000000	0.000395	-0.069723	-0.791753	0.000000	0.000000	4.000000	35.000000	0.000000
2228.593119	0.268991	0.515393	0.137640	85.062515	73.937035	117.142403	3.193584	0.000000	-3.847209	0.000000	0.000000	0.000000	0.000395	-0.069723	-0.791753	0.000000	0.000000	4.000000	35.000000	0.000000
2228.596453	0.268991	0.515393	0.137640	85.198776	76.004158	119.128571	3.157586	0.000000	-3.876810	0.000000	0.000000	0.000000	0.000395	-0.069723	-0.791753	0.000000	0.000000	4.000000	35.000000	0.000000
2228.599786	0.268952	0.515160	0.135007	85.198776	76.004158	119.128571	3.157586	0.000000	-3.876810	0.000000	0.000000	0.000000	-0.011616	-0.069931	-0.789995	0.000000	0.000000	4.000000	35.000000	0.000000
2228.603119	0.268952	0.515160	0.135007	85.198776	76.004158	119.128571	3.157586	0.000000	-3.876810	0.000000	0.000000	0.000000	-0.011616	-0.069931	-0.789995	0.000000	0.000000	4.000000	35.000000	0.000000
2228.606453	0.268952	0.515160	0.135007	85.292389	77.522888	120.562317	3.121286	0.000000	-3.906095	0.000000	0.000000	0.000000	-0.011616	-0.069931	-0.789995	0.000000	0.000000	4.000000	35.000000	0.000000
2228.609786	0.268927	0.515039	0.132421	85.292389	77.522888	120.562317	3.121286	0.000000	-3.906095	0.000000	0.000000	0.000000	-0.007601	-0.036417	-0.775557	0.000000	0.000000	4.000000	35.000000	0.000000
2228.613119	0.268927	0.515039	0.132421	85.292389	77.522888	120.562317	3.121286	0.000000	-3.906095	0.000000	0.000000	0.000000	-0.007601	-0.036417	-0.775557	0.000000	0.000000	4.000000	35.000000	0.000000
2228.616453	0.268927	0.515039	0.132421	85.296883	77.462135	120.424255	3.084685	0.000000	-3.935063	0.000000	0.000000	0.000000	-0.007601	-0.036417	-0.775557	0.000000	0.000000	4.000000	35.000000	0.000000
2228.619786	0.268978	0.515047	0.129874	85.296883	77.462135	120.424255	3.084685	0.000000	-3.935063	0.000000	0.000000	0.000000	0.015315	0.002553	-0.764205	0.000000	0.000000	4.000000	35.000000	0.000000
2228.623119	0.268978	0.515047	0.129874	85.296883	77.462135	120.424255	3.084685	0.000000	-3.935063	0.000000	0.000000	0.000000	0.015315	0.002553	-0.764205	0.000000	0.000000	4.000000	35.000000	0.000000
2228.626453	0.268978	0.515047	0.129874	85.220253	75.969589	118.877419	3.046946	0.000000	-3.964356	0.000000	0.000000	0.000000	0.015315	0.002553	-0.764205	0.000000	0.000000	4.000000	35.000000	0.000000
2228.629786	0.269050	0.515226	0.127465	85.220253	75.969589	118.877419	3.046946	0.000000	-3.964356	0.000000	0.000000	0.000000	0.021688	0.053609	-0.722815	0.000000	0.000000	4.000000	35.000000	0.000000
2228.633119	0.269050	0.515226	0.127465	85.220253	75.969589	118.877419	3.046946	0.000000	-3.964356	0.000000	0.000000	0.000000	0.021688	0.053609	-0.722815	0.000000	0.000000	4.000000	35.000000	0.000000
2228.636453	0.269050	0.515226	0.127465	85.080078	73.624069	116.546158	3.010221	0.000000	-3.992314	0.000000	0.000000	0.000000	0.021688	0.053609	-0.722815	0.000000	0.000000	4.000000	35.000000	0.000000
2228.639786	0.269086	0.515484	0.125211	85.080078	73.624069	116.546158	3.010221	0.000000	-3.992314	0.000000	0.000000	0.000000	0.010719	0.077564	-0.676085	0.000000	0.000000	4.000000	35.000000	0.000000
2228.643119	0.269086	0.515484	0.125211	85.080078	73.624069	116.546158	3.010221	0.000000	-3.992314	0.000000	0.000000	0.000000	0.010719	0.077564	-0.676085	0.000000	0.000000	4.000000	35.000000	0.000000
2228.646453	0.269086	0.515484	0.125211	84.919815	71.236450	114.168480	2.975556	0.000000	-4.018217	0.000000	0.000000	0.000000	0.010719	0.077564	-0.676085	0.000000	0.000000	4.000000	35.000000	0.000000
2228.649786	0.269114	0.515781	0.123027	84.919815	71.236450	114.168480	2.975556	0.000000	-4.018217	0.000000	0.000000	0.000000	0.008340	0.089002	-0.655149	0.000000	0.000000	4.000000	35.000000	0.000000
2228.653119	0.269114	0.515781	0.123027	84.919815	71.236450	114.168480	2.975556	0.000000	-4.018217	0.000000	0.000000	0.000000	0.008340	0.089002	-0.655149	0.000000	0.000000	4.000000	35.000000	0.000000
2228.656453	0.269114	0.515781	0.123027	84.776588	69.171822	112.041107	2.941410	0.000000	-4.043279	0.000000	0.000000	0.000000	0.008340	0.089002	-0.655149	0.000000	0.000000	4.000000	35.000000	0.000000
2228.659786	0.269031	0.516093	0.120905	84.776588	69.171822	112.041107	2.941410	0.000000	-4.043279	0.000000	0.000000	0.000000	-0.025014	0.093702	-0.636644	0.000000	0.000000	4.000000	35.000000	0.000000
2228.663119	0.269031	0.516093	0.120905	84.776588	69.171822	112.041107	2.941410	0.000000	-4.043279	0.000000	0.000000	0.000000	-0.025014	0.093702	-0.636644	0.000000	0.000000	4.000000	35.000000	0.000000
2228.666453	0.269031	0.516093	0.120905	84.677742	67.565750	110.363670	2.908883	0.000000	-4.066743	0.000000	0.000000	0.000000	-0.025014	0.093702	-0.636644	0.000000	0.000000	4.000000	35.000000	0.000000
2228.669786	0.268793	0.516377	0.118751	84.677742	67.565750	110.363670	2.908883	0.000000	-4.066743	0.000000	0.000000	0.000000	-0.071144	0.084964	-0.646274	0.000000	0.000000	4.000000	35.000000	0.000000
2228.673119	0.268793	0.516377	0.118751	84.677742	67.565750	110.363670	2.908883	0.000000	-4.066743	0.000000	0.000000	0.000000	-0.071144	0.084964	-0.646274	0.000000	0.000000	4.000000	35.000000	0.000000
2228.676453	0.268793	0.516377	0.118751	84.617447	66.654259	109.396965	2.876986	0.000000	-4.089371	0.000000	0.000000	0.000000	-0.071144	0.084964	-0.646274	0.000000	0.000000	4.000000	35.000000	0.000000
2228.679786	0.268458	0.516630	0.116538	84.617447	66.654259	109.396965	2.876986	0.000000	-4.089371	0.000000	0.000000	0.000000	-0.100720	0.076164	-0.663756	0.000000	0.000000	4.000000	35.000000	0.000000
2228.683119	0.268458	0.516630	0.116538	84.617447	66.654259	109.396965	2.876986	0.000000	-4.089371	0.000000	0.000000	0.000000	-0.100720	0.076164	-0.663756	0.000000	0.000000	4.000000	35.000000	0.000000
2228.686453	0.268458	0.516630	0.116538	84.591515	66.325325	109.021080	2.844627	0.000000	-4.111946	0.000000	0.000000	0.000000	-0.100720	0.076164	-0.663756	0.000000	0.000000	4.000000	35.000000	0.000000
2228.689786	0.268088	0.516886	0.114193	84.591515	66.325325	109.021080	2.844627	0.000000	-4.111946	0.000000	0.000000	0.000000	-0.110864	0.076728	-0.703505	0.000000	0.000000	4.000000	35.000000	0.000000
2228.693119	0.268088	0.516886	0.114193	84.591515	66.325325	109.021080	2.844627	0.000000	-4.111946	0.000000	0.000000	0.000000	-0.110864	0.076728	-0.703505	0.000000	0.000000	4.000000	35.000000	0.000000
2228.696453	0.268088	0.516886	0.114193	84.608711	66.424339	109.067085	2.809756	0.000000	-4.135852	0.000000	0.000000	0.000000	-0.110864	0.076728	-0.703505	0.000000	0.000000	4.000000	35.000000	0.000000
2228.699786	0.267709	0.517177	0.111699	84.608711	66.424339	109.067085	2.809756	0.000000	-4.135852	0.000000	0.000000	0.000000	-0.113680	0.087340	-0.748210	0.000000	0.000000	4.000000	35.000000	0.000000
2228.703119	0.267709	0.517177	0.111699	84.608711	66.424339	109.067085	2.809756	0.000000	-4.135852	0.000000	0.000000	0.000000	-0.113680	0.087340	-0.748210	0.000000	0.000000	4.000000	35.000000	0.000000
2228.706453	0.267709	0.517177	0.111699	84.665054	66.946320	109.523727	2.771665	0.000000	-4.161475	0.000000	0.000000	0.000000	-0.113680	0.087340	-0.748210	0.000000	0.000000	4.000000	35.000000	0.000000
2228.709786	0.267342	0.517525	0.109103	84.665054	66.946320	109.523727	2.771665	0.000000	-4.161475	0.000000	0.000000	0.000000	-0.110284	0.104396	-0.778941	0.000000	0.000000	4.000000	35.000000	0.000000
2228.713119	0.267342	0.517525	0.109103	84.665054	66.946320	109.523727	2.771665	0.000000	-4.161475	0.000000	0.000000	0.000000	-0.110284	0.104396	-0.778941	0.000000	0.000000	4.000000	35.000000	0.000000
2228.716453	0.267342	0.517525	0.109103	84.717987	67.450325	109.970100	2.730759	0.000000	-4.188432	0.000000	0.000000	0.000000	-0.110284	0.104396	-0.778941	0.000000	0.000000	4.000000	35.000000	0.000000
2228.719786	0.267008	0.517917	0.106454	84.717987	67.450325	109.970100	2.730759	0.000000	-4.188432	0.000000	0.000000	0.000000	-0.100122	0.117576	-0.794640	0.000000	0.000000	4.000000	35.000000	0.000000
2228.723119	0.267008	0.517917	0.106454	84.717987	67.450325	109.970100	2.730759	0.000000	-4.188432	0.000000	0.000000	0.000000	-0.100122	0.117576	-0.794640	0.000000	0.000000	4.000000	35.000000	0.000000
2228.726453	0.267008	0.517917	0.106454	84.731438	67.531441	110.082550	2.687545	0.000000	-4.216290	0.000000	0.000000	0.000000	-0.100122	0.117576	-0.794640	0.000000	0.000000	4.000000	35.000000	0.000000
2228.729786	0.266667	0.518344	0.103874	84.731438	67.531441	110.082550	2.687545	0.000000	-4.216290	0.000000	0.000000	0.000000	-0.102297	0.128107	-0.773897	0.000000	0.000000	4.000000	35.000000	0.000000
2228.733119	0.266667	0.518344	0.103874	84.731438	67.531441	110.082550	2.687545	0.000000	-4.216290	0.000000	0.000000	0.000000	-0.102297	0.128107	-0.773897	0.000000	0.000000	4.000000	35.000000	0.000000
2228.736453	0.266667	0.518344	0.103874	84.654114	66.607094	109.273842	2.644639	0.000000	-4.243335	0.000000	0.000000	0.000000	-0.102297	0.128107	-0.773897	0.000000	0.000000	4.000000	35.000000	0.000000
2228.739786	0.266278	0.518832	0.101483	84.654114	66.607094	109.273842	2.644639	0.000000	-4.243335	0.000000	0.000000	0.000000	-0.116526	0.146416	-0.717418	0.000000	0.000000	4.000000	35.000000	0.000000
2228.743119	0.266278	0.518832	0.101483	84.654114	66.607094	109.273842	2.644639	0.000000	-4.243335	0.000000	0.000000	0.000000	-0.116526	0.146416	-0.717418	0.000000	0.000000	4.000000	35.000000	0.000000
2228.746453	0.266278	0.518832	0.101483	84.503349	65.001488	107.690697	2.604789	0.000000	-4.267912	0.000000	0.000000	0.000000	-0.116526	0.146416	-0.717418	0.000000	0.000000	4.000000	35.000000	0.000000
2228.749786	0.265804	0.519344	0.099263	84.503349	65.001488	107.690697	2.604789	0.000000	-4.267912	0.000000	0.000000	0.000000	-0.142247	0.153537	-0.665873	0.000000	0.000000	4.000000	35.000000	0.000000
2228.753119	0.265804	0.519344	0.099263	84.503349	65.001488	107.690697	2.604789	0.000000	-4.267912	0.000000	0.000000	0.000000	-0.142247	0.153537	-0.665873	0.000000	0.000000	4.000000	35.000000	0.000000
2228.756453	0.265804	0.519344	0.099263	84.328400	63.318367	105.984505	2.568307	0.000000	-4.289965	0.000000	0.000000	0.000000	-0.142247	0.153537	-0.665873	0.000000	0.000000	4.000000	35.000000	0.000000
2228.759786	0.265271	0.519805	0.097131	84.328400	63.318367	105.984505	2.568307	0.000000	-4.289965	0.000000	0.000000	0.000000	-0.160090	0.138398	-0.639708	0.000000	0.000000	4.000000	35.000000	0.000000
2228.763119	0.265271	0.519805	0.097131	84.328400	63.318367	105.984505	2.568307	0.000000	-4.289965	0.000000	0.000000	0.000000	-0.160090	0.138398	-0.639708	0.000000	0.000000	4.000000	35.000000	0.000000
2228.766453	0.265271	0.519805	0.097131	84.177818	61.992867	104.641663	2.533415	0.000000	-4.310662	0.000000	0.000000	0.000000	-0.160090	0.138398	-0.639708	0.000000	0.000000	4.000000	35.000000	0.000000
2228.769786	0.264642	0.520265	0.095077	84.177818	61.992867	104.641663	2.533415	0.000000	-4.310662	0.000000	0.000000	0.000000	-0.188459	0.137948	-0.616064	0.000000	0.000000	4.000000	35.000000	0.000000
2228.773119	0.264642	0.520265	0.095077	84.177818	61.992867	104.641663	2.533415	0.000000	-4.310662	0.000000	0.000000	0.000000	-0.188459	0.137948	-0.616064	0.000000	0.000000	4.000000	35.000000	0.000000
2228.776453	0.264642	0.520265	0.095077	84.068588	61.056686	103.687416	2.500417	0.000000	-4.329887	0.000000	0.000000	0.000000	-0.188459	0.137948	-0.616064	0.000000	0.000000	4.000000	35.000000	0.000000
2228.779786	0.263992	0.520749	0.092983	84.068588	61.056686	103.687416	2.500417	0.000000	-4.329887	0.000000	0.000000	0.000000	-0.195088	0.145250	-0.628345	0.000000	0.000000	4.000000	35.000000	0.000000
2228.783119	0.263992	0.520749	0.092983	84.068588	61.056686	103.687416	2.500417	0.000000	-4.329887	0.000000	0.000000	0.000000	-0.195088	0.145250	-0.628345	0.000000	0.000000	4.000000	35.000000	0.000000
2228.786453	0.263992	0.520749	0.092983	83.998741	60.486298	103.093376	2.466149	0.000000	-4.349495	0.000000	0.000000	0.000000	-0.195088	0.145250	-0.628345	0.000000	0.000000	4.000000	35.000000	0.000000
2228.789786	0.263363	0.521272	0.090804	83.998741	60.486298	103.093376	2.466149	0.000000	-4.349495	0.000000	0.000000	0.000000	-0.188811	0.156793	-0.653679	0.000000	0.000000	4.000000	35.000000	0.000000
2228.793119	0.263363	0.521272	0.090804	83.998741	60.486298	103.093376	2.466149	0.000000	-4.349495	0.000000	0.000000	0.000000	-0.188811	0.156793	-0.653679	0.000000	0.000000	4.000000	35.000000	0.000000
2228.796453	0.263363	0.521272	0.090804	83.974648	60.253662	102.828537	2.429175	0.000000	-4.370253	0.000000	0.000000	0.000000	-0.188811	0.156793	-0.653679	0.000000	0.000000	4.000000	35.000000	0.000000
2228.799786	0.262756	0.521810	0.088479	83.974648	60.253662	102.828537	2.429175	0.000000	-4.370253	0.000000	0.000000	0.000000	-0.182045	0.161325	-0.697383	0.000000	0.000000	4.000000	35.000000	0.000000
2228.803119	0.262756	0.521810	0.088479	83.974648	60.253662	102.828537	2.429175	0.000000	-4.370253	0.000000	0.000000	0.000000	-0.182045	0.161325	-0.697383	0.000000	0.000000	4.000000	35.000000	0.000000
2228.806453	0.262756	0.521810	0.088479	84.000572	60.388626	102.916748	2.388090	0.000000	-4.392838	0.000000	0.000000	0.000000	-0.182045	0.161325	-0.697383	0.000000	0.000000	4.000000	35.000000	0.000000
2228.809786	0.262193	0.522384	0.086057	84.000572	60.388626	102.916748	2.388090	0.000000	-4.392838	0.000000	0.000000	0.000000	-0.168753	0.172375	-0.726660	0.000000	0.000000	4.000000	35.000000	0.000000
2228.813119	0.262193	0.522384	0.086057	84.000572	60.388626	102.916748	2.388090	0.000000	-4.392838	0.000000	0.000000	0.000000	-0.168753	0.172375	-0.726660	0.000000	0.000000	4.000000	35.000000	0.000000
2228.816453	0.262193	0.522384	0.086057	84.071098	60.848228	103.323425	2.343482	0.000000	-4.416797	0.000000	0.000000	0.000000	-0.168753	0.172375	-0.726660	0.000000	0.000000	4.000000	35.000000	0.000000
2228.819786	0.261614	0.523009	0.083544	84.071098	60.848228	103.323425	2.343482	0.000000	-4.416797	0.000000	0.000000	0.000000	-0.173957	0.187425	-0.754063	0.000000	0.000000	4.000000	35.000000	0.000000
2228.823119	0.261614	0.523009	0.083544	84.071098	60.848228	103.323425	2.343482	0.000000	-4.416797	0.000000	0.000000	0.000000	-0.173957	0.187425	-0.754063	0.000000	0.000000	4.000000	35.000000	0.000000
2228.826453	0.261614	0.523009	0.083544	84.194550	61.296658	103.684563	2.296041	0.000000	-4.441643	0.000000	0.000000	0.000000	-0.173957	0.187425	-0.754063	0.000000	0.000000	4.000000	35.000000	0.000000
2228.829786	0.260984	0.523622	0.081003	84.194550	61.296658	103.684563	2.296041	0.000000	-4.441643	0.000000	0.000000	0.000000	-0.188935	0.183720	-0.762147	0.000000	0.000000	4.000000	35.000000	0.000000
2228.833119	0.260984	0.523622	0.081003	84.194550	61.296658	103.684563	2.296041	0.000000	-4.441643	0.000000	0.000000	0.000000	-0.188935	0.183720	-0.762147	0.000000	0.000000	4.000000	35.000000	0.000000
2228.836453	0.260984	0.523622	0.081003	84.345078	61.258354	103.520744	2.247410	0.000000	-4.466447	0.000000	0.000000	0.000000	-0.188935	0.183720	-0.762147	0.000000	0.000000	4.000000	35.000000	0.000000
2228.839786	0.260244	0.524226	0.078506	84.345078	61.258354	103.520744	2.247410	0.000000	-4.466447	0.000000	0.000000	0.000000	-0.221851	0.181263	-0.749078	0.000000	0.000000	4.000000	35.000000	0.000000
2228.843119	0.260244	0.524226	0.078506	84.345078	61.258354	103.520744	2.247410	0.000000	-4.466447	0.000000	0.000000	0.000000	-0.221851	0.181263	-0.749078	0.000000	0.000000	4.000000	35.000000	0.000000
2228.846453	0.260244	0.524226	0.078506	84.474800	60.702660	102.814659	2.199773	0.000000	-4.490100	0.000000	0.000000	0.000000	-0.221851	0.181263	-0.749078	0.000000	0.000000	4.000000	35.000000	0.000000
2228.849786	0.259415	0.524794	0.076090	84.474800	60.702660	102.814659	2.199773	0.000000	-4.490100	0.000000	0.000000	0.000000	-0.248910	0.170324	-0.724973	0.000000	0.000000	4.000000	35.000000	0.000000
2228.853119	0.259415	0.524794	0.076090	84.474800	60.702660	102.814659	2.199773	0.000000	-4.490100	0.000000	0.000000	0.000000	-0.248910	0.170324	-0.724973	0.000000	0.000000	4.000000	35.000000	0.000000
2228.856453	0.259415	0.524794	0.076090	84.525032	59.465389	101.435989	2.153774	0.000000	-4.512345	0.000000	0.000000	0.000000	-0.248910	0.170324	-0.724973	0.000000	0.000000	4.000000	35.000000	0.000000
2228.859786	0.258547	0.525325	0.073729	84.525032	59.465389	101.435989	2.153774	0.000000	-4.512345	0.000000	0.000000	0.000000	-0.260359	0.159580	-0.708258	0.000000	0.000000	4.000000	35.000000	0.000000
2228.863119	0.258547	0.525325	0.073729	84.525032	59.465389	101.435989	2.153774	0.000000	-4.512345	0.000000	0.000000	0.000000	-0.260359	0.159580	-0.708258	0.000000	0.000000	4.000000	35.000000	0.000000
2228.866453	0.258547	0.525325	0.073729	84.485878	57.954933	99.819702	2.108329	0.000000	-4.533756	0.000000	0.000000	0.000000	-0.260359	0.159580	-0.708258	0.000000	0.000000	4.000000	35.000000	0.000000
2228.869786	0.257665	0.525854	0.071408	84.485878	57.954933	99.819702	2.108329	0.000000	-4.533756	0.000000	0.000000	0.000000	-0.264492	0.158649	-0.696181	0.000000	0.000000	4.000000	35.000000	0.000000
2228.873119	0.257665	0.525854	0.071408	84.485878	57.954933	99.819702	2.108329	0.000000	-4.533756	0.000000	0.000000	0.000000	-0.264492	0.158649	-0.696181	0.000000	0.000000	4.000000	35.000000	0.000000
2228.876453	0.257665	0.525854	0.071408	84.390694	56.531593	98.320114	2.062843	0.000000	-4.554633	0.000000	0.000000	0.000000	-0.264492	0.158649	-0.696181	0.000000	0.000000	4.000000	35.000000	0.000000
2228.879786	0.256859	0.526426	0.069057	84.390694	56.531593	98.320114	2.062843	0.000000	-4.554633	0.000000	0.000000	0.000000	-0.241754	0.171465	-0.705313	0.000000	0.000000	4.000000	35.000000	0.000000
2228.883119	0.256859	0.526426	0.069057	84.390694	56.531593	98.320114	2.062843	0.000000	-4.554633	0.000000	0.000000	0.000000	-0.241754	0.171465	-0.705313	0.000000	0.000000	4.000000	35.000000	0.000000
2228.886453	0.256859	0.526426	0.069057	84.277443	55.193764	96.907402	2.014649	0.000000	-4.576154	0.000000	0.000000	0.000000	-0.241754	0.171465	-0.705313	0.000000	0.000000	4.000000	35.000000	0.000000
2228.889786	0.256087	0.527035	0.066654	84.277443	55.193764	96.907402	2.014649	0.000000	-4.576154	0.000000	0.000000	0.000000	-0.231745	0.182777	-0.720929	0.000000	0.000000	4.000000	35.000000	0.000000
2228.893119	0.256087	0.527035	0.066654	84.277443	55.193764	96.907402	2.014649	0.000000	-4.576154	0.000000	0.000000	0.000000	-0.231745	0.182777	-0.720929	0.000000	0.000000	4.000000	35.000000	0.000000
2228.896453	0.256087	0.527035	0.066654	84.180412	53.647465	95.246101	1.963616	0.000000	-4.598283	0.000000	0.000000	0.000000	-0.231745	0.182777	-0.720929	0.000000	0.000000	4.000000	35.000000	0.000000
2228.899786	0.255305	0.527699	0.064239	84.180412	53.647465	95.246101	1.963616	0.000000	-4.598283	0.000000	0.000000	0.000000	-0.234610	0.199303	-0.724650	0.000000	0.000000	4.000000	35.000000	0.000000
2228.903119	0.255305	0.527699	0.064239	84.180412	53.647465	95.246101	1.963616	0.000000	-4.598283	0.000000	0.000000	0.000000	-0.234610	0.199303	-0.724650	0.000000	0.000000	4.000000	35.000000	0.000000
2228.906453	0.255305	0.527699	0.064239	84.139534	51.601364	93.079163	1.911114	0.000000	-4.620351	0.000000	0.000000	0.000000	-0.234610	0.199303	-0.724650	0.000000	0.000000	4.000000	35.000000	0.000000
2228.909786	0.254522	0.528405	0.061829	84.139534	51.601364	93.079163	1.911114	0.000000	-4.620351	0.000000	0.000000	0.000000	-0.234702	0.211557	-0.722738	0.000000	0.000000	4.000000	35.000000	0.000000
2228.913119	0.254522	0.528405	0.061829	84.139534	51.601364	93.079163	1.911114	0.000000	-4.620351	0.000000	0.000000	0.000000	-0.234702	0.211557	-0.722738	0.000000	0.000000	4.000000	35.000000	0.000000
2228.916453	0.254522	0.528405	0.061829	84.140938	48.973381	90.374985	1.857485	0.000000	-4.642171	0.000000	0.000000	0.000000	-0.234702	0.211557	-0.722738	0.000000	0.000000	4.000000	35.000000	0.000000
2228.919786	0.253670	0.529087	0.059470	84.140938	48.973381	90.374985	1.857485	0.000000	-4.642171	0.000000	0.000000	0.000000	-0.255830	0.204788	-0.707865	0.000000	0.000000	4.000000	35.000000	0.000000
2228.923119	0.253670	0.529087	0.059470	84.140938	48.973381	90.374985	1.857485	0.000000	-4.642171	0.000000	0.000000	0.000000	-0.255830	0.204788	-0.707865	0.000000	0.000000	4.000000	35.000000	0.000000
2228.926453	0.253670	0.529087	0.059470	84.174660	45.919975	87.007759	1.804572	0.000000	-4.662994	0.000000	0.000000	0.000000	-0.255830	0.204788	-0.707865	0.000000	0.000000	4.000000	35.000000	0.000000
2228.929786	0.252827	0.529797	0.057136	84.174660	45.919975	87.007759	1.804572	0.000000	-4.662994	0.000000	0.000000	0.000000	-0.252888	0.212889	-0.700264	0.000000	0.000000	4.000000	35.000000	0.000000
2228.933119	0.252827	0.529797	0.057136	84.174660	45.919975	87.007759	1.804572	0.000000	-4.662994	0.000000	0.000000	0.000000	-0.252888	0.212889	-0.700264	0.000000	0.000000	4.000000	35.000000	0.000000
2228.936453	0.252827	0.529797	0.057136	84.210197	42.737720	83.479027	1.750934	0.000000	-4.683400	0.000000	0.000000	0.000000	-0.252888	0.212889	-0.700264	0.000000	0.000000	4.000000	35.000000	0.000000
2228.939786	0.252007	0.530458	0.054853	84.210197	42.737720	83.479027	1.750934	0.000000	-4.683400	0.000000	0.000000	0.000000	-0.246026	0.198333	-0.684728	0.000000	0.000000	4.000000	35.000000	0.000000
2228.943119	0.252007	0.530458	0.054853	84.210197	42.737720	83.479027	1.750934	0.000000	-4.683400	0.000000	0.000000	0.000000	-0.246026	0.198333	-0.684728	0.000000	0.000000	4.000000	35.000000	0.000000
2228.946453	0.252007	0.530458	0.054853	84.229698	40.048935	80.554451	1.697183	0.000000	-4.703145	0.000000	0.000000	0.000000	-0.246026	0.198333	-0.684728	0.000000	0.000000	4.000000	35.000000	0.000000
2228.949786	0.251165	0.531129	0.052593	84.229698	40.048935	80.554451	1.697183	0.000000	-4.703145	0.000000	0.000000	0.000000	-0.252498	0.201170	-0.678018	0.000000	0.000000	4.000000	35.000000	0.000000
2228.953119	0.251165	0.531129	0.052593	84.229698	40.048935	80.554451	1.697183	0.000000	-4.703145	0.000000	0.000000	0.000000	-0.252498	0.201170	-0.678018	0.000000	0.000000	4.000000	35.000000	0.000000
2228.956453	0.251165	0.531129	0.052593	84.252701	37.986416	78.454269	1.642997	0.000000	-4.722347	0.000000	0.000000	0.000000	-0.252498	0.201170	-0.678018	0.000000	0.000000	4.000000	35.000000	0.000000
2228.959786	0.250335	0.531796	0.050363	84.252701	37.986416	78.454269	1.642997	0.000000	-4.722347	0.000000	0.000000	0.000000	-0.248808	0.200084	-0.669121	0.000000	0.000000	4.000000	35.000000	0.000000
2228.963119	0.250335	0.531796	0.050363	84.252701	37.986416	78.454269	1.642997	0.000000	-4.722347	0.000000	0.000000	0.000000	-0.248808	0.200084	-0.669121	0.000000	0.000000	4.000000	35.000000	0.000000
2228.966453	0.250335	0.531796	0.050363	84.291885	36.376217	76.888199	1.588261	0.000000	-4.741036	0.000000	0.000000	0.000000	-0.248808	0.200084	-0.669121	0.000000	0.000000	4.000000	35.000000	0.000000
2228.969786	0.249477	0.532508	0.048198	84.291885	36.376217	76.888199	1.588261	0.000000	-4.741036	0.000000	0.000000	0.000000	-0.257681	0.213694	-0.649482	0.000000	0.000000	4.000000	35.000000	0.000000
2228.973119	0.249477	0.532508	0.048198	84.291885	36.376217	76.888199	1.588261	0.000000	-4.741036	0.000000	0.000000	0.000000	-0.257681	0.213694	-0.649482	0.000000	0.000000	4.000000	35.000000	0.000000
2228.976453	0.249477	0.532508	0.048198	84.351074	35.096779	75.491875	1.534426	0.000000	-4.758733	0.000000	0.000000	0.000000	-0.257681	0.213694	-0.649482	0.000000	0.000000	4.000000	35.000000	0.000000
2228.979786	0.248573	0.533229	0.046067	84.351074	35.096779	75.491875	1.534426	0.000000	-4.758733	0.000000	0.000000	0.000000	-0.270947	0.216460	-0.639189	0.000000	0.000000	4.000000	35.000000	0.000000
2228.983119	0.248573	0.533229	0.046067	84.351074	35.096779	75.491875	1.534426	0.000000	-4.758733	0.000000	0.000000	0.000000	-0.270947	0.216460	-0.639189	0.000000	0.000000	4.000000	35.000000	0.000000
2228.986453	0.248573	0.533229	0.046067	84.438881	34.069420	74.338089	1.480772	0.000000	-4.775700	0.000000	0.000000	0.000000	-0.270947	0.216460	-0.639189	0.000000	0.000000	4.000000	35.000000	0.000000
2228.989786	0.247602	0.533937	0.043920	84.438881	34.069420	74.338089	1.480772	0.000000	-4.775700	0.000000	0.000000	0.000000	-0.291494	0.212244	-0.644091	0.000000	0.000000	4.000000	35.000000	0.000000
2228.993119	0.247602	0.533937	0.043920	84.438881	34.069420	74.338089	1.480772	0.000000	-4.775700	0.000000	0.000000	0.000000	-0.291494	0.212244	-0.644091	0.000000	0.000000	4.000000	35.000000	0.000000
2228.996453	0.247602	0.533937	0.043920	84.526001	33.259785	73.434380	1.426005	0.000000	-4.792338	0.000000	0.000000	0.000000	-0.291494	0.212244	-0.644091	0.000000	0.000000	4.000000	35.000000	0.000000
2228.999786	0.246548	0.534617	0.041788	84.526001	33.259785	73.434380	1.426005	0.000000	-4.792338	0.000000	0.000000	0.000000	-0.316123	0.204136	-0.639800	0.000000	0.000000	4.000000	35.000000	0.000000
2229.003119	0.246548	0.534617	0.041788	84.526001	33.259785	73.434380	1.426005	0.000000	-4.792338	0.000000	0.000000	0.000000	-0.316123	0.204136	-0.639800	0.000000	0.000000	4.000000	35.000000	0.000000
2229.006453	0.246548	0.534617	0.041788	84.616165	32.860954	72.989807	1.371080	0.000000	-4.808341	0.000000	0.000000	0.000000	-0.316123	0.204136	-0.639800	0.000000	0.000000	4.000000	35.000000	0.000000
2229.009786	0.245476	0.535253	0.039618	84.616165	32.860954	72.989807	1.371080	0.000000	-4.808341	0.000000	0.000000	0.000000	-0.321568	0.190725	-0.650827	0.000000	0.000000	4.000000	35.000000	0.000000
2229.013119	0.245476	0.535253	0.039618	84.616165	32.860954	72.989807	1.371080	0.000000	-4.808341	0.000000	0.000000	0.000000	-0.321568	0.190725	-0.650827	0.000000	0.000000	4.000000	35.000000	0.000000
2229.016453	0.245476	0.535253	0.039618	84.707764	32.922512	73.049538	1.313824	0.000000	-4.824299	0.000000	0.000000	0.000000	-0.321568	0.190725	-0.650827	0.000000	0.000000	4.000000	35.000000	0.000000
2229.019786	0.244336	0.535851	0.037369	84.707764	32.922512	73.049538	1.313824	0.000000	-4.824299	0.000000	0.000000	0.000000	-0.342180	0.179353	-0.674799	0.000000	0.000000	4.000000	35.000000	0.000000
2229.023119	0.244336	0.535851	0.037369	84.707764	32.922512	73.049538	1.313824	0.000000	-4.824299	0.000000	0.000000	0.000000	-0.342180	0.179353	-0.674799	0.000000	0.000000	4.000000	35.000000	0.000000
2229.026453	0.244336	0.535851	0.037369	84.791168	33.023926	73.154305	1.253193	0.000000	-4.840404	0.000000	0.000000	0.000000	-0.342180	0.179353	-0.674799	0.000000	0.000000	4.000000	35.000000	0.000000
2229.029786	0.243150	0.536410	0.035027	84.791168	33.023926	73.154305	1.253193	0.000000	-4.840404	0.000000	0.000000	0.000000	-0.355758	0.167819	-0.702441	0.000000	0.000000	4.000000	35.000000	0.000000
2229.033119	0.243150	0.536410	0.035027	84.791168	33.023926	73.154305	1.253193	0.000000	-4.840404	0.000000	0.000000	0.000000	-0.355758	0.167819	-0.702441	0.000000	0.000000	4.000000	35.000000	0.000000
2229.036453	0.243150	0.536410	0.035027	84.823280	33.052799	73.186897	1.188394	0.000000	-4.856719	0.000000	0.000000	0.000000	-0.355758	0.167819	-0.702441	0.000000	0.000000	4.000000	35.000000	0.000000
2229.039786	0.241963	0.536930	0.032683	84.823280	33.052799	73.186897	1.188394	0.000000	-4.856719	0.000000	0.000000	0.000000	-0.356024	0.156026	-0.703167	0.000000	0.000000	4.000000	35.000000	0.000000
2229.043119	0.241963	0.536930	0.032683	84.823280	33.052799	73.186897	1.188394	0.000000	-4.856719	0.000000	0.000000	0.000000	-0.356024	0.156026	-0.703167	0.000000	0.000000	4.000000	35.000000	0.000000
2229.046453	0.241963	0.536930	0.032683	84.776627	32.968590	73.106834	1.121782	0.000000	-4.872536	0.000000	0.000000	0.000000	-0.356024	0.156026	-0.703167	0.000000	0.000000	4.000000	35.000000	0.000000
2229.049786	0.240789	0.537477	0.030365	84.776627	32.968590	73.106834	1.121782	0.000000	-4.872536	0.000000	0.000000	0.000000	-0.352205	0.163909	-0.695590	0.000000	0.000000	4.000000	35.000000	0.000000
2229.053119	0.240789	0.537477	0.030365	84.776627	32.968590	73.106834	1.121782	0.000000	-4.872536	0.000000	0.000000	0.000000	-0.352205	0.163909	-0.695590	0.000000	0.000000	4.000000	35.000000	0.000000
2229.056453	0.240789	0.537477	0.030365	84.650162	32.771652	72.919907	1.054144	0.000000	-4.887615	0.000000	0.000000	0.000000	-0.352205	0.163909	-0.695590	0.000000	0.000000	4.000000	35.000000	0.000000
2229.059786	0.239603	0.537996	0.028138	84.650162	32.771652	72.919907	1.054144	0.000000	-4.887615	0.000000	0.000000	0.000000	-0.355736	0.155776	-0.668101	0.000000	0.000000	4.000000	35.000000	0.000000
2229.063119	0.239603	0.537996	0.028138	84.650162	32.771652	72.919907	1.054144	0.000000	-4.887615	0.000000	0.000000	0.000000	-0.355736	0.155776	-0.668101	0.000000	0.000000	4.000000	35.000000	0.000000
2229.066453	0.239603	0.537996	0.028138	84.449883	32.490772	72.649307	0.987913	0.000000	-4.901431	0.000000	0.000000	0.000000	-0.355736	0.155776	-0.668101	0.000000	0.000000	4.000000	35.000000	0.000000
2229.069786	0.238435	0.538536	0.026003	84.449883	32.490772	72.649307	0.987913	0.000000	-4.901431	0.000000	0.000000	0.000000	-0.350376	0.162024	-0.640381	0.000000	0.000000	4.000000	35.000000	0.000000
2229.073119	0.238435	0.538536	0.026003	84.449883	32.490772	72.649307	0.987913	0.000000	-4.901431	0.000000	0.000000	0.000000	-0.350376	0.162024	-0.640381	0.000000	0.000000	4.000000	35.000000	0.000000
2229.076453	0.238435	0.538536	0.026003	84.230301	32.204155	72.383774	0.923042	0.000000	-4.914061	0.000000	0.000000	0.000000	-0.350376	0.162024	-0.640381	0.000000	0.000000	4.000000	35.000000	0.000000
2229.079786	0.237283	0.539074	0.023899	84.230301	32.204155	72.383774	0.923042	0.000000	-4.914061	0.000000	0.000000	0.000000	-0.345616	0.161298	-0.631354	0.000000	0.000000	4.000000	35.000000	0.000000
2229.083119	0.237283	0.539074	0.023899	84.230301	32.204155	72.383774	0.923042	0.000000	-4.914061	0.000000	0.000000	0.000000	-0.345616	0.161298	-0.631354	0.000000	0.000000	4.000000	35.000000	0.000000
2229.086453	0.237283	0.539074	0.023899	84.029854	31.955248	72.150620	0.857521	0.000000	-4.925917	0.000000	0.000000	0.000000	-0.345616	0.161298	-0.631354	0.000000	0.000000	4.000000	35.000000	0.000000
2229.089786	0.236089	0.539597	0.021764	84.029854	31.955248	72.150620	0.857521	0.000000	-4.925917	0.000000	0.000000	0.000000	-0.358204	0.156911	-0.640317	0.000000	0.000000	4.000000	35.000000	0.000000
2229.093119	0.236089	0.539597	0.021764	84.029854	31.955248	72.150620	0.857521	0.000000	-4.925917	0.000000	0.000000	0.000000	-0.358204	0.156911	-0.640317	0.000000	0.000000	4.000000	35.000000	0.000000
2229.096453	0.236089	0.539597	0.021764	83.866333	31.755157	71.968880	0.789602	0.000000	-4.937259	0.000000	0.000000	0.000000	-0.358204	0.156911	-0.640317	0.000000	0.000000	4.000000	35.000000	0.000000
2229.099786	0.234848	0.540058	0.019588	83.866333	31.755157	71.968880	0.789602	0.000000	-4.937259	0.000000	0.000000	0.000000	-0.372473	0.138448	-0.652932	0.000000	0.000000	4.000000	35.000000	0.000000
2229.103119	0.234848	0.540058	0.019588	83.866333	31.755157	71.968880	0.789602	0.000000	-4.937259	0.000000	0.000000	0.000000	-0.372473	0.138448	-0.652932	0.000000	0.000000	4.000000	35.000000	0.000000
2229.106453	0.234848	0.540058	0.019588	83.748901	31.608524	71.840446	0.718755	0.000000	-4.948069	0.000000	0.000000	0.000000	-0.372473	0.138448	-0.652932	0.000000	0.000000	4.000000	35.000000	0.000000
2229.109786	0.233564	0.540452	0.017322	83.748901	31.608524	71.840446	0.718755	0.000000	-4.948069	0.000000	0.000000	0.000000	-0.385198	0.118187	-0.679761	0.000000	0.000000	4.000000	35.000000	0.000000
2229.113119	0.233564	0.540452	0.017322	83.748901	31.608524	71.840446	0.718755	0.000000	-4.948069	0.000000	0.000000	0.000000	-0.385198	0.118187	-0.679761	0.000000	0.000000	4.000000	35.000000	0.000000
2229.116453	0.233564	0.540452	0.017322	83.664726	31.478191	71.731895	0.643071	0.000000	-4.958473	0.000000	0.000000	0.000000	-0.385198	0.118187	-0.679761	0.000000	0.000000	4.000000	35.000000	0.000000
2229.119786	0.232190	0.540807	0.014984	83.664726	31.478191	71.731895	0.643071	0.000000	-4.958473	0.000000	0.000000	0.000000	-0.412030	0.106558	-0.701357	0.000000	0.000000	4.000000	35.000000	0.000000
2229.123119	0.232190	0.540807	0.014984	83.664726	31.478191	71.731895	0.643071	0.000000	-4.958473	0.000000	0.000000	0.000000	-0.412030	0.106558	-0.701357	0.000000	0.000000	4.000000	35.000000	0.000000
2229.126453	0.232190	0.540807	0.014984	83.585182	31.366787	71.644112	0.563160	0.000000	-4.968184	0.000000	0.000000	0.000000	-0.412030	0.106558	-0.701357	0.000000	0.000000	4.000000	35.000000	0.000000
2229.129786	0.230792	0.541101	0.012592	83.585182	31.366787	71.644112	0.563160	0.000000	-4.968184	0.000000	0.000000	0.000000	-0.419401	0.088186	-0.717766	0.000000	0.000000	4.000000	35.000000	0.000000
2229.133119	0.230792	0.541101	0.012592	83.585182	31.366787	71.644112	0.563160	0.000000	-4.968184	0.000000	0.000000	0.000000	-0.419401	0.088186	-0.717766	0.000000	0.000000	4.000000	35.000000	0.000000
2229.136453	0.230792	0.541101	0.012592	83.438812	31.192480	71.499237	0.479145	0.000000	-4.976989	0.000000	0.000000	0.000000	-0.419401	0.088186	-0.717766	0.000000	0.000000	4.000000	35.000000	0.000000
2229.139786	0.229359	0.541376	0.010234	83.438812	31.192480	71.499237	0.479145	0.000000	-4.976989	0.000000	0.000000	0.000000	-0.430071	0.082338	-0.707269	0.000000	0.000000	4.000000	35.000000	0.000000
2229.143119	0.229359	0.541376	0.010234	83.438812	31.192480	71.499237	0.479145	0.000000	-4.976989	0.000000	0.000000	0.000000	-0.430071	0.082338	-0.707269	0.000000	0.000000	4.000000	35.000000	0.000000
2229.146453	0.229359	0.541376	0.010234	83.164680	30.909325	71.257011	0.394337	0.000000	-4.984426	0.000000	0.000000	0.000000	-0.430071	0.082338	-0.707269	0.000000	0.000000	4.000000	35.000000	0.000000
2229.149786	0.227895	0.541708	0.008033	83.164680	30.909325	71.257011	0.394337	0.000000	-4.984426	0.000000	0.000000	0.000000	-0.438992	0.099493	-0.660199	0.000000	0.000000	4.000000	35.000000	0.000000
2229.153119	0.227895	0.541708	0.008033	83.164680	30.909325	71.257011	0.394337	0.000000	-4.984426	0.000000	0.000000	0.000000	-0.438992	0.099493	-0.660199	0.000000	0.000000	4.000000	35.000000	0.000000
2229.156453	0.227895	0.541708	0.008033	82.770020	30.563847	70.960098	0.313444	0.000000	-4.990166	0.000000	0.000000	0.000000	-0.438992	0.099493	-0.660199	0.000000	0.000000	4.000000	35.000000	0.000000
2229.159786	0.226435	0.542086	0.005999	82.770020	30.563847	70.960098	0.313444	0.000000	-4.990166	0.000000	0.000000	0.000000	-0.437923	0.113472	-0.610256	0.000000	0.000000	4.000000	35.000000	0.000000
2229.163119	0.226435	0.542086	0.005999	82.770020	30.563847	70.960098	0.313444	0.000000	-4.990166	0.000000	0.000000	0.000000	-0.437923	0.113472	-0.610256	0.000000	0.000000	4.000000	35.000000	0.000000
2229.166453	0.226435	0.542086	0.005999	82.335968	30.203308	70.657379	0.236977	0.000000	-4.994381	0.000000	0.000000	0.000000	-0.437923	0.113472	-0.610256	0.000000	0.000000	4.000000	35.000000	0.000000
2229.169786	0.224992	0.542472	0.004156	82.335968	30.203308	70.657379	0.236977	0.000000	-4.994381	0.000000	0.000000	0.000000	-0.432988	0.115957	-0.552849	0.000000	0.000000	4.000000	35.000000	0.000000
2229.173119	0.224992	0.542472	0.004156	82.335968	30.203308	70.657379	0.236977	0.000000	-4.994381	0.000000	0.000000	0.000000	-0.432988	0.115957	-0.552849	0.000000	0.000000	4.000000	35.000000	0.000000
2229.176453	0.224992	0.542472	0.004156	81.923088	29.886442	70.400803	0.166174	0.000000	-4.997238	0.000000	0.000000	0.000000	-0.432988	0.115957	-0.552849	0.000000	0.000000	4.000000	35.000000	0.000000
2229.179786	0.223570	0.542862	0.002458	81.923088	29.886442	70.400803	0.166174	0.000000	-4.997238	0.000000	0.000000	0.000000	-0.426599	0.116762	-0.509410	0.000000	0.000000	4.000000	35.000000	0.000000
2229.183119	0.223570	0.542862	0.002458	81.923088	29.886442	70.400803	0.166174	0.000000	-4.997238	0.000000	0.000000	0.000000	-0.426599	0.116762	-0.509410	0.000000	0.000000	4.000000	35.000000	0.000000
2229.186453	0.223570	0.542862	0.002458	81.558525	29.609322	70.194534	0.099452	0.000000	-4.999011	0.000000	0.000000	0.000000	-0.426599	0.116762	-0.509410	0.000000	0.000000	4.000000	35.000000	0.000000
2229.189786	0.222152	0.543247	0.000869	81.558525	29.609322	70.194534	0.099452	0.000000	-4.999011	0.000000	0.000000	0.000000	-0.425397	0.115756	-0.476801	0.000000	0.000000	4.000000	35.000000	0.000000
2229.193119	0.222152	0.543247	0.000869	81.558525	29.609322	70.194534	0.099452	0.000000	-4.999011	0.000000	0.000000	0.000000	-0.425397	0.115756	-0.476801	0.000000	0.000000	4.000000	35.000000	0.000000
2229.196453	0.222152	0.543247	0.000869	81.243866	29.368721	70.029900	0.035570	0.000000	-4.999873	0.000000	0.000000	0.000000	-0.425397	0.115756	-0.476801	0.000000	0.000000	4.000000	35.000000	0.000000
2229.199786	0.220662	0.543589	-0.000660	81.243866	29.368721	70.029900	0.035570	0.000000	-4.999873	0.000000	0.000000	0.000000	-0.447101	0.102513	-0.458555	0.000000	0.000000	4.000000	35.000000	0.000000
2229.203119	0.220662	0.543589	-0.000660	81.243866	29.368721	70.029900	0.035570	0.000000	-4.999873	0.000000	0.000000	0.000000	-0.447101	0.102513	-0.458555	0.000000	0.000000	4.000000	35.000000	0.000000
2229.206453	0.220662	0.543589	-0.000660	80.986221	29.162638	69.902245	-0.027328	0.000000	-4.999925	0.000000	0.000000	0.000000	-0.447101	0.102513	-0.458555	0.000000	0.000000	4.000000	35.000000	0.000000
2229.209786	0.219167	0.543908	-0.002210	80.986221	29.162638	69.902245	-0.027328	0.000000	-4.999925	0.000000	0.000000	0.000000	-0.448548	0.095598	-0.465278	0.000000	0.000000	4.000000	35.000000	0.000000
2229.213119	0.219167	0.543908	-0.002210	80.986221	29.162638	69.902245	-0.027328	0.000000	-4.999925	0.000000	0.000000	0.000000	-0.448548	0.095598	-0.465278	0.000000	0.000000	4.000000	35.000000	0.000000
2229.216453	0.219167	0.543908	-0.002210	80.788742	28.984055	69.807259	-0.092729	0.000000	-4.999140	0.000000	0.000000	0.000000	-0.448548	0.095598	-0.465278	0.000000	0.000000	4.000000	35.000000	0.000000
2229.219786	0.217616	0.544186	-0.003779	80.788742	28.984055	69.807259	-0.092729	0.000000	-4.999140	0.000000	0.000000	0.000000	-0.465228	0.083519	-0.470703	0.000000	0.000000	4.000000	35.000000	0.000000
2229.223119	0.217616	0.544186	-0.003779	80.788742	28.984055	69.807259	-0.092729	0.000000	-4.999140	0.000000	0.000000	0.000000	-0.465228	0.083519	-0.470703	0.000000	0.000000	4.000000	35.000000	0.000000
2229.226453	0.217616	0.544186	-0.003779	80.654411	28.836290	69.742752	-0.160586	0.000000	-4.997420	0.000000	0.000000	0.000000	-0.465228	0.083519	-0.470703	0.000000	0.000000	4.000000	35.000000	0.000000
2229.229786	0.216035	0.544417	-0.005425	80.654411	28.836290	69.742752	-0.160586	0.000000	-4.997420	0.000000	0.000000	0.000000	-0.474178	0.069355	-0.493537	0.000000	0.000000	4.000000	35.000000	0.000000
2229.233119	0.216035	0.544417	-0.005425	80.654411	28.836290	69.742752	-0.160586	0.000000	-4.997420	0.000000	0.000000	0.000000	-0.474178	0.069355	-0.493537	0.000000	0.000000	4.000000	35.000000	0.000000
2229.236453	0.216035	0.544417	-0.005425	80.576378	28.716473	69.703224	-0.233491	0.000000	-4.994545	0.000000	0.000000	0.000000	-0.474178	0.069355	-0.493537	0.000000	0.000000	4.000000	35.000000	0.000000
2229.239786	0.214470	0.544653	-0.007107	80.576378	28.716473	69.703224	-0.233491	0.000000	-4.994545	0.000000	0.000000	0.000000	-0.469651	0.070672	-0.504850	0.000000	0.000000	4.000000	35.000000	0.000000
2229.243119	0.214470	0.544653	-0.007107	80.576378	28.716473	69.703224	-0.233491	0.000000	-4.994545	0.000000	0.000000	0.000000	-0.469651	0.070672	-0.504850	0.000000	0.000000	4.000000	35.000000	0.000000
2229.246453	0.214470	0.544653	-0.007107	80.549988	28.615923	69.685379	-0.309852	0.000000	-4.990390	0.000000	0.000000	0.000000	-0.469651	0.070672	-0.504850	0.000000	0.000000	4.000000	35.000000	0.000000
2229.249786	0.212838	0.544885	-0.008835	80.549988	28.615923	69.685379	-0.309852	0.000000	-4.990390	0.000000	0.000000	0.000000	-0.489615	0.069731	-0.518162	0.000000	0.000000	4.000000	35.000000	0.000000
2229.253119	0.212838	0.544885	-0.008835	80.549988	28.615923	69.685379	-0.309852	0.000000	-4.990390	0.000000	0.000000	0.000000	-0.489615	0.069731	-0.518162	0.000000	0.000000	4.000000	35.000000	0.000000
2229.256453	0.212838	0.544885	-0.008835	80.587456	28.534454	69.694397	-0.390279	0.000000	-4.984745	0.000000	0.000000	0.000000	-0.489615	0.069731	-0.518162	0.000000	0.000000	4.000000	35.000000	0.000000
2229.259786	0.211185	0.545119	-0.010512	80.587456	28.534454	69.694397	-0.390279	0.000000	-4.984745	0.000000	0.000000	0.000000	-0.495900	0.070086	-0.503201	0.000000	0.000000	4.000000	35.000000	0.000000
2229.263119	0.211185	0.545119	-0.010512	80.587456	28.534454	69.694397	-0.390279	0.000000	-4.984745	0.000000	0.000000	0.000000	-0.495900	0.070086	-0.503201	0.000000	0.000000	4.000000	35.000000	0.000000
2229.266453	0.211185	0.545119	-0.010512	80.664093	28.459627	69.720604	-0.470625	0.000000	-4.977802	0.000000	0.000000	0.000000	-0.495900	0.070086	-0.503201	0.000000	0.000000	4.000000	35.000000	0.000000
2229.269786	0.209504	0.545369	-0.012045	80.664093	28.459627	69.720604	-0.470625	0.000000	-4.977802	0.000000	0.000000	0.000000	-0.504209	0.074900	-0.459970	0.000000	0.000000	4.000000	35.000000	0.000000
2229.273119	0.209504	0.545369	-0.012045	80.664093	28.459627	69.720604	-0.470625	0.000000	-4.977802	0.000000	0.000000	0.000000	-0.504209	0.074900	-0.459970	0.000000	0.000000	4.000000	35.000000	0.000000
2229.276453	0.209504	0.545369	-0.012045	80.742203	28.375261	69.748100	-0.546690	0.000000	-4.970023	0.000000	0.000000	0.000000	-0.504209	0.074900	-0.459970	0.000000	0.000000	4.000000	35.000000	0.000000
2229.279786	0.207781	0.545601	-0.013467	80.742203	28.375261	69.748100	-0.546690	0.000000	-4.970023	0.000000	0.000000	0.000000	-0.516987	0.069648	-0.426672	0.000000	0.000000	4.000000	35.000000	0.000000
2229.283119	0.207781	0.545601	-0.013467	80.742203	28.375261	69.748100	-0.546690	0.000000	-4.970023	0.000000	0.000000	0.000000	-0.516987	0.069648	-0.426672	0.000000	0.000000	4.000000	35.000000	0.000000
2229.286453	0.207781	0.545601	-0.013467	80.817200	28.279406	69.775009	-0.619939	0.000000	-4.961419	0.000000	0.000000	0.000000	-0.516987	0.069648	-0.426672	0.000000	0.000000	4.000000	35.000000	0.000000
2229.289786	0.206004	0.545807	-0.014748	80.817200	28.279406	69.775009	-0.619939	0.000000	-4.961419	0.000000	0.000000	0.000000	-0.532975	0.061707	-0.384280	0.000000	0.000000	4.000000	35.000000	0.000000
2229.293119	0.206004	0.545807	-0.014748	80.817200	28.279406	69.775009	-0.619939	0.000000	-4.961419	0.000000	0.000000	0.000000	-0.532975	0.061707	-0.384280	0.000000	0.000000	4.000000	35.000000	0.000000
2229.296453	0.206004	0.545807	-0.014748	80.895340	28.174263	69.803482	-0.689012	0.000000	-4.952298	0.000000	0.000000	0.000000	-0.532975	0.061707	-0.384280	0.000000	0.000000	4.000000	35.000000	0.000000
2229.299786	0.204192	0.545962	-0.015962	80.895340	28.174263	69.803482	-0.689012	0.000000	-4.952298	0.000000	0.000000	0.000000	-0.543752	0.046671	-0.364078	0.000000	0.000000	4.000000	35.000000	0.000000
2229.303119	0.204192	0.545962	-0.015962	80.895340	28.174263	69.803482	-0.689012	0.000000	-4.952298	0.000000	0.000000	0.000000	-0.543752	0.046671	-0.364078	0.000000	0.000000	4.000000	35.000000	0.000000
2229.306453	0.204192	0.545962	-0.015962	80.973457	28.061401	69.832405	-0.757156	0.000000	-4.942339	0.000000	0.000000	0.000000	-0.543752	0.046671	-0.364078	0.000000	0.000000	4.000000	35.000000	0.000000
2229.309786	0.202342	0.546095	-0.017113	80.973457	28.061401	69.832405	-0.757156	0.000000	-4.942339	0.000000	0.000000	0.000000	-0.555039	0.039790	-0.345319	0.000000	0.000000	4.000000	35.000000	0.000000
2229.313119	0.202342	0.546095	-0.017113	80.973457	28.061401	69.832405	-0.757156	0.000000	-4.942339	0.000000	0.000000	0.000000	-0.555039	0.039790	-0.345319	0.000000	0.000000	4.000000	35.000000	0.000000
2229.316453	0.202342	0.546095	-0.017113	81.051590	27.946379	69.861893	-0.824624	0.000000	-4.931530	0.000000	0.000000	0.000000	-0.555039	0.039790	-0.345319	0.000000	0.000000	4.000000	35.000000	0.000000
2229.319786	0.200465	0.546259	-0.018289	81.051590	27.946379	69.861893	-0.824624	0.000000	-4.931530	0.000000	0.000000	0.000000	-0.563000	0.049387	-0.352690	0.000000	0.000000	4.000000	35.000000	0.000000
2229.323119	0.200465	0.546259	-0.018289	81.051590	27.946379	69.861893	-0.824624	0.000000	-4.931530	0.000000	0.000000	0.000000	-0.563000	0.049387	-0.352690	0.000000	0.000000	4.000000	35.000000	0.000000
2229.326453	0.200465	0.546259	-0.018289	81.123520	27.821035	69.879204	-0.895483	0.000000	-4.919157	0.000000	0.000000	0.000000	-0.563000	0.049387	-0.352690	0.000000	0.000000	4.000000	35.000000	0.000000
2229.329786	0.198552	0.546465	-0.019510	81.123520	27.821035	69.879204	-0.895483	0.000000	-4.919157	0.000000	0.000000	0.000000	-0.573729	0.061559	-0.366525	0.000000	0.000000	4.000000	35.000000	0.000000
2229.333119	0.198552	0.546465	-0.019510	81.123520	27.821035	69.879204	-0.895483	0.000000	-4.919157	0.000000	0.000000	0.000000	-0.573729	0.061559	-0.366525	0.000000	0.000000	4.000000	35.000000	0.000000
2229.336453	0.198552	0.546465	-0.019510	81.189606	27.654474	69.853439	-0.971003	0.000000	-4.904809	0.000000	0.000000	0.000000	-0.573729	0.061559	-0.366525	0.000000	0.000000	4.000000	35.000000	0.000000
2229.339786	0.196623	0.546736	-0.020793	81.189606	27.654474	69.853439	-0.971003	0.000000	-4.904809	0.000000	0.000000	0.000000	-0.578700	0.081384	-0.384680	0.000000	0.000000	4.000000	35.000000	0.000000
2229.343119	0.196623	0.546736	-0.020793	81.189606	27.654474	69.853439	-0.971003	0.000000	-4.904809	0.000000	0.000000	0.000000	-0.578700	0.081384	-0.384680	0.000000	0.000000	4.000000	35.000000	0.000000
2229.346453	0.196623	0.546736	-0.020793	81.250572	27.380655	69.701218	-1.039633	0.000000	-4.831174	0.000000	0.000000	0.000000	-0.578700	0.081384	-0.384680	0.000000	0.000000	4.000000	35.000000	0.000000
2229.349786	0.194626	0.547063	-0.022087	81.250572	27.380655	69.701218	-1.039633	0.000000	-4.831174	0.000000	0.000000	0.000000	-0.599309	0.098113	-0.388270	0.000000	0.000000	4.000000	35.000000	0.000000
2229.353119	0.194626	0.547063	-0.022087	81.250572	27.380655	69.701218	-1.039633	0.000000	-4.831174	0.000000	0.000000	0.000000	-0.599309	0.098113	-0.388270	0.000000	0.000000	4.000000	35.000000	0.000000
2229.356453	0.194626	0.547063	-0.022087	81.308212	26.772982	69.161308	-1.104344	0.000000	-4.731290	0.000000	0.000000	0.000000	-0.599309	0.098113	-0.388270	0.000000	0.000000	4.000000	35.000000	0.000000
2229.359786	0.192566	0.547444	-0.023326	81.308212	26.772982	69.161308	-1.104344	0.000000	-4.731290	0.000000	0.000000	0.000000	-0.617958	0.114238	-0.371636	0.000000	0.000000	4.000000	35.000000	0.000000
2229.363119	0.192566	0.547444	-0.023326	81.308212	26.772982	69.161308	-1.104344	0.000000	-4.731290	0.000000	0.000000	0.000000	-0.617958	0.114238	-0.371636	0.000000	0.000000	4.000000	35.000000	0.000000
2229.366453	0.192566	0.547444	-0.023326	81.353325	25.711550	68.089951	-1.166283	0.000000	-4.628297	0.000000	0.000000	0.000000	-0.617958	0.114238	-0.371636	0.000000	0.000000	4.000000	35.000000	0.000000
2229.369786	0.190432	0.547851	-0.024428	81.353325	25.711550	68.089951	-1.166283	0.000000	-4.628297	0.000000	0.000000	0.000000	-0.640324	0.122180	-0.330652	0.000000	0.000000	4.000000	35.000000	0.000000
2229.373119	0.190432	0.547851	-0.024428	81.353325	25.711550	68.089951	-1.166283	0.000000	-4.628297	0.000000	0.000000	0.000000	-0.640324	0.122180	-0.330652	0.000000	0.000000	4.000000	35.000000	0.000000
2229.376453	0.190432	0.547851	-0.024428	81.389061	24.309397	66.621201	-1.221392	0.000000	-4.521576	0.000000	0.000000	0.000000	-0.640324	0.122180	-0.330652	0.000000	0.000000	4.000000	35.000000	0.000000
2229.379786	0.188240	0.548260	-0.025467	81.389061	24.309397	66.621201	-1.221392	0.000000	-4.521576	0.000000	0.000000	0.000000	-0.657519	0.122805	-0.311896	0.000000	0.000000	4.000000	35.000000	0.000000
2229.383119	0.188240	0.548260	-0.025467	81.389061	24.309397	66.621201	-1.221392	0.000000	-4.521576	0.000000	0.000000	0.000000	-0.657519	0.122805	-0.311896	0.000000	0.000000	4.000000	35.000000	0.000000
2229.386453	0.188240	0.548260	-0.025467	81.407417	22.692238	64.913490	-1.273375	0.000000	-4.411990	0.000000	0.000000	0.000000	-0.657519	0.122805	-0.311896	0.000000	0.000000	4.000000	35.000000	0.000000
2229.389786	0.185989	0.548654	-0.026394	81.407417	22.692238	64.913490	-1.273375	0.000000	-4.411990	0.000000	0.000000	0.000000	-0.675189	0.118208	-0.277871	0.000000	0.000000	4.000000	35.000000	0.000000
2229.393119	0.185989	0.548654	-0.026394	81.407417	22.692238	64.913490	-1.273375	0.000000	-4.411990	0.000000	0.000000	0.000000	-0.675189	0.118208	-0.277871	0.000000	0.000000	4.000000	35.000000	0.000000
2229.396453	0.185989	0.548654	-0.026394	81.418602	21.060585	63.201996	-1.319687	0.000000	-4.299459	0.000000	0.000000	0.000000	-0.675189	0.118208	-0.277871	0.000000	0.000000	4.000000	35.000000	0.000000
2229.399786	0.183718	0.549017	-0.027173	81.418602	21.060585	63.201996	-1.319687	0.000000	-4.299459	0.000000	0.000000	0.000000	-0.681213	0.108649	-0.233796	0.000000	0.000000	4.000000	35.000000	0.000000
2229.403119	0.183718	0.549017	-0.027173	81.418602	21.060585	63.201996	-1.319687	0.000000	-4.299459	0.000000	0.000000	0.000000	-0.681213	0.108649	-0.233796	0.000000	0.000000	4.000000	35.000000	0.000000
2229.406453	0.183718	0.549017	-0.027173	81.436684	19.558290	61.661644	-1.358653	0.000000	-4.185923	0.000000	0.000000	0.000000	-0.681213	0.108649	-0.233796	0.000000	0.000000	4.000000	35.000000	0.000000
2229.409786	0.181402	0.549348	-0.027866	81.436684	19.558290	61.661644	-1.358653	0.000000	-4.185923	0.000000	0.000000	0.000000	-0.695086	0.099520	-0.207834	0.000000	0.000000	4.000000	35.000000	0.000000
2229.413119	0.181402	0.549348	-0.027866	81.436684	19.558290	61.661644	-1.358653	0.000000	-4.185923	0.000000	0.000000	0.000000	-0.695086	0.099520	-0.207834	0.000000	0.000000	4.000000	35.000000	0.000000
2229.416453	0.181402	0.549348	-0.027866	81.456245	18.348318	60.482834	-1.393292	0.000000	-4.070076	0.000000	0.000000	0.000000	-0.695086	0.099520	-0.207834	0.000000	0.000000	4.000000	35.000000	0.000000
2229.419786	0.179058	0.549650	-0.028481	81.456245	18.348318	60.482834	-1.393292	0.000000	-4.070076	0.000000	0.000000	0.000000	-0.702910	0.090593	-0.184633	0.000000	0.000000	4.000000	35.000000	0.000000
2229.423119	0.179058	0.549650	-0.028481	81.456245	18.348318	60.482834	-1.393292	0.000000	-4.070076	0.000000	0.000000	0.000000	-0.702910	0.090593	-0.184633	0.000000	0.000000	4.000000	35.000000	0.000000
2229.426453	0.179058	0.549650	-0.028481	81.474327	17.414448	59.648460	-1.424064	0.000000	-3.952924	0.000000	0.000000	0.000000	-0.702910	0.090593	-0.184633	0.000000	0.000000	4.000000	35.000000	0.000000
2229.429786	0.176716	0.549940	-0.029011	81.474327	17.414448	59.648460	-1.424064	0.000000	-3.952924	0.000000	0.000000	0.000000	-0.702641	0.086907	-0.158952	0.000000	0.000000	4.000000	35.000000	0.000000
2229.433119	0.176716	0.549940	-0.029011	81.474327	17.414448	59.648460	-1.424064	0.000000	-3.952924	0.000000	0.000000	0.000000	-0.702641	0.086907	-0.158952	0.000000	0.000000	4.000000	35.000000	0.000000
2229.436453	0.176716	0.549940	-0.029011	81.498665	16.730984	59.100712	-1.450556	0.000000	-3.835817	0.000000	0.000000	0.000000	-0.702641	0.086907	-0.158952	0.000000	0.000000	4.000000	35.000000	0.000000
2229.439786	0.174360	0.550184	-0.029489	81.498665	16.730984	59.100712	-1.450556	0.000000	-3.835817	0.000000	0.000000	0.000000	-0.706761	0.073301	-0.143505	0.000000	0.000000	4.000000	35.000000	0.000000
2229.443119	0.174360	0.550184	-0.029489	81.498665	16.730984	59.100712	-1.450556	0.000000	-3.835817	0.000000	0.000000	0.000000	-0.706761	0.073301	-0.143505	0.000000	0.000000	4.000000	35.000000	0.000000
2229.446453	0.174360	0.550184	-0.029489	81.525230	16.201941	58.564713	-1.474473	0.000000	-3.718024	0.000000	0.000000	0.000000	-0.706761	0.073301	-0.143505	0.000000	0.000000	4.000000	35.000000	0.000000
2229.449786	0.172038	0.550401	-0.029916	81.525230	16.201941	58.564713	-1.474473	0.000000	-3.718024	0.000000	0.000000	0.000000	-0.696747	0.064898	-0.127880	0.000000	0.000000	4.000000	35.000000	0.000000
2229.453119	0.172038	0.550401	-0.029916	81.525230	16.201941	58.564713	-1.474473	0.000000	-3.718024	0.000000	0.000000	0.000000	-0.696747	0.064898	-0.127880	0.000000	0.000000	4.000000	35.000000	0.000000
2229.456453	0.172038	0.550401	-0.029916	81.557243	15.806014	58.082024	-1.495787	0.000000	-3.601899	0.000000	0.000000	0.000000	-0.696747	0.064898	-0.127880	0.000000	0.000000	4.000000	35.000000	0.000000
2229.459786	0.169685	0.550564	-0.030329	81.557243	15.806014	58.082024	-1.495787	0.000000	-3.601899	0.000000	0.000000	0.000000	-0.705806	0.049060	-0.124115	0.000000	0.000000	4.000000	35.000000	0.000000
2229.463119	0.169685	0.550564	-0.030329	81.557243	15.806014	58.082024	-1.495787	0.000000	-3.601899	0.000000	0.000000	0.000000	-0.705806	0.049060	-0.124115	0.000000	0.000000	4.000000	35.000000	0.000000
2229.466453	0.169685	0.550564	-0.030329	81.594307	15.503978	57.954662	-1.516473	0.000000	-3.484264	0.000000	0.000000	0.000000	-0.705806	0.049060	-0.124115	0.000000	0.000000	4.000000	35.000000	0.000000
2229.469786	0.167306	0.550742	-0.030723	81.594307	15.503978	57.954662	-1.516473	0.000000	-3.484264	0.000000	0.000000	0.000000	-0.713933	0.053369	-0.118197	0.000000	0.000000	4.000000	35.000000	0.000000
2229.473119	0.167306	0.550742	-0.030723	81.594307	15.503978	57.954662	-1.516473	0.000000	-3.484264	0.000000	0.000000	0.000000	-0.713933	0.053369	-0.118197	0.000000	0.000000	4.000000	35.000000	0.000000
2229.476453	0.167306	0.550742	-0.030723	81.631531	15.207618	57.837532	-1.536172	0.000000	-3.365276	0.000000	0.000000	0.000000	-0.713933	0.053369	-0.118197	0.000000	0.000000	4.000000	35.000000	0.000000
2229.479786	0.164914	0.550893	-0.031119	81.631531	15.207618	57.837532	-1.536172	0.000000	-3.365276	0.000000	0.000000	0.000000	-0.717454	0.045183	-0.118519	0.000000	0.000000	4.000000	35.000000	0.000000
2229.483119	0.164914	0.550893	-0.031119	81.631531	15.207618	57.837532	-1.536172	0.000000	-3.365276	0.000000	0.000000	0.000000	-0.717454	0.045183	-0.118519	0.000000	0.000000	4.000000	35.000000	0.000000
2229.486453	0.164914	0.550893	-0.031119	81.665581	14.910438	57.538807	-1.555925	0.000000	-3.245700	0.000000	0.000000	0.000000	-0.717454	0.045183	-0.118519	0.000000	0.000000	4.000000	35.000000	0.000000
2229.489786	0.162501	0.551049	-0.031542	81.665581	14.910438	57.538807	-1.555925	0.000000	-3.245700	0.000000	0.000000	0.000000	-0.724016	0.046945	-0.126969	0.000000	0.000000	4.000000	35.000000	0.000000
2229.493119	0.162501	0.551049	-0.031542	81.665581	14.910438	57.538807	-1.555925	0.000000	-3.245700	0.000000	0.000000	0.000000	-0.724016	0.046945	-0.126969	0.000000	0.000000	4.000000	35.000000	0.000000
2229.496453	0.162501	0.551049	-0.031542	81.706039	14.617393	56.926888	-1.577087	0.000000	-3.125030	0.000000	0.000000	0.000000	-0.724016	0.046945	-0.126969	0.000000	0.000000	4.000000	35.000000	0.000000
2229.499786	0.160094	0.551203	-0.031979	81.706039	14.617393	56.926888	-1.577087	0.000000	-3.125030	0.000000	0.000000	0.000000	-0.721896	0.046259	-0.131197	0.000000	0.000000	4.000000	35.000000	0.000000
2229.503119	0.160094	0.551203	-0.031979	81.706039	14.617393	56.926888	-1.577087	0.000000	-3.125030	0.000000	0.000000	0.000000	-0.721896	0.046259	-0.131197	0.000000	0.000000	4.000000	35.000000	0.000000
2229.506453	0.160094	0.551203	-0.031979	81.749619	14.321766	56.096962	-1.598953	0.000000	-3.004714	0.000000	0.000000	0.000000	-0.721896	0.046259	-0.131197	0.000000	0.000000	4.000000	35.000000	0.000000
2229.509786	0.157690	0.551314	-0.032443	81.749619	14.321766	56.096962	-1.598953	0.000000	-3.004714	0.000000	0.000000	0.000000	-0.721158	0.033069	-0.139168	0.000000	0.000000	4.000000	35.000000	0.000000
2229.513119	0.157690	0.551314	-0.032443	81.749619	14.321766	56.096962	-1.598953	0.000000	-3.004714	0.000000	0.000000	0.000000	-0.721158	0.033069	-0.139168	0.000000	0.000000	4.000000	35.000000	0.000000
2229.516453	0.157690	0.551314	-0.032443	81.799461	14.013042	55.437561	-1.622147	0.000000	-2.884522	0.000000	0.000000	0.000000	-0.721158	0.033069	-0.139168	0.000000	0.000000	4.000000	35.000000	0.000000
2229.519786	0.155206	0.551379	-0.032973	81.799461	14.013042	55.437561	-1.622147	0.000000	-2.884522	0.000000	0.000000	0.000000	-0.745255	0.019745	-0.159082	0.000000	0.000000	4.000000	35.000000	0.000000
2229.523119	0.155206	0.551379	-0.032973	81.799461	14.013042	55.437561	-1.622147	0.000000	-2.884522	0.000000	0.000000	0.000000	-0.745255	0.019745	-0.159082	0.000000	0.000000	4.000000	35.000000	0.000000
2229.526453	0.155206	0.551379	-0.032973	81.855484	13.690995	54.972416	-1.648661	0.000000	-2.760312	0.000000	0.000000	0.000000	-0.745255	0.019745	-0.159082	0.000000	0.000000	4.000000	35.000000	0.000000
2229.529786	0.152660	0.551410	-0.033462	81.855484	13.690995	54.972416	-1.648661	0.000000	-2.760312	0.000000	0.000000	0.000000	-0.763988	0.009342	-0.146747	0.000000	0.000000	4.000000	35.000000	0.000000
2229.533119	0.152660	0.551410	-0.033462	81.855484	13.690995	54.972416	-1.648661	0.000000	-2.760312	0.000000	0.000000	0.000000	-0.763988	0.009342	-0.146747	0.000000	0.000000	4.000000	35.000000	0.000000
2229.536453	0.152660	0.551410	-0.033462	81.911484	13.360215	54.410923	-1.673119	0.000000	-2.632981	0.000000	0.000000	0.000000	-0.763988	0.009342	-0.146747	0.000000	0.000000	4.000000	35.000000	0.000000
2229.539786	0.150089	0.551432	-0.033931	81.911484	13.360215	54.410923	-1.673119	0.000000	-2.632981	0.000000	0.000000	0.000000	-0.771186	0.006398	-0.140497	0.000000	0.000000	4.000000	35.000000	0.000000
2229.543119	0.150089	0.551432	-0.033931	81.911484	13.360215	54.410923	-1.673119	0.000000	-2.632981	0.000000	0.000000	0.000000	-0.771186	0.006398	-0.140497	0.000000	0.000000	4.000000	35.000000	0.000000
2229.546453	0.150089	0.551432	-0.033931	81.967476	13.020681	53.745152	-1.696535	0.000000	-2.504451	0.000000	0.000000	0.000000	-0.771186	0.006398	-0.140497	0.000000	0.000000	4.000000	35.000000	0.000000
2229.549786	0.147482	0.551436	-0.034349	81.967476	13.020681	53.745152	-1.696535	0.000000	-2.504451	0.000000	0.000000	0.000000	-0.782082	0.001169	-0.125570	0.000000	0.000000	4.000000	35.000000	0.000000
2229.553119	0.147482	0.551436	-0.034349	81.967476	13.020681	53.745152	-1.696535	0.000000	-2.504451	0.000000	0.000000	0.000000	-0.782082	0.001169	-0.125570	0.000000	0.000000	4.000000	35.000000	0.000000
2229.556453	0.147482	0.551436	-0.034349	82.020363	12.674840	53.224854	-1.717463	0.000000	-2.374103	0.000000	0.000000	0.000000	-0.782082	0.001169	-0.125570	0.000000	0.000000	4.000000	35.000000	0.000000
2229.559786	0.144838	0.551448	-0.034654	82.020363	12.674840	53.224854	-1.717463	0.000000	-2.374103	0.000000	0.000000	0.000000	-0.793175	0.003723	-0.091491	0.000000	0.000000	4.000000	35.000000	0.000000
2229.563119	0.144838	0.551448	-0.034654	82.020363	12.674840	53.224854	-1.717463	0.000000	-2.374103	0.000000	0.000000	0.000000	-0.793175	0.003723	-0.091491	0.000000	0.000000	4.000000	35.000000	0.000000
2229.566453	0.144838	0.551448	-0.034654	82.067238	12.334501	52.895622	-1.732712	0.000000	-2.241908	0.000000	0.000000	0.000000	-0.793175	0.003723	-0.091491	0.000000	0.000000	4.000000	35.000000	0.000000
2229.569786	0.142218	0.551445	-0.034862	82.067238	12.334501	52.895622	-1.732712	0.000000	-2.241908	0.000000	0.000000	0.000000	-0.786123	-0.000930	-0.062218	0.000000	0.000000	4.000000	35.000000	0.000000
2229.573119	0.142218	0.551445	-0.034862	82.067238	12.334501	52.895622	-1.732712	0.000000	-2.241908	0.000000	0.000000	0.000000	-0.786123	-0.000930	-0.062218	0.000000	0.000000	4.000000	35.000000	0.000000
2229.576453	0.142218	0.551445	-0.034862	82.104546	11.994697	52.466690	-1.743082	0.000000	-2.110887	0.000000	0.000000	0.000000	-0.786123	-0.000930	-0.062218	0.000000	0.000000	4.000000	35.000000	0.000000
2229.579786	0.139631	0.551460	-0.034936	82.104546	11.994697	52.466690	-1.743082	0.000000	-2.110887	0.000000	0.000000	0.000000	-0.776028	0.004523	-0.022194	0.000000	0.000000	4.000000	35.000000	0.000000
2229.583119	0.139631	0.551460	-0.034936	82.104546	11.994697	52.466690	-1.743082	0.000000	-2.110887	0.000000	0.000000	0.000000	-0.776028	0.004523	-0.022194	0.000000	0.000000	4.000000	35.000000	0.000000
2229.586453	0.139631	0.551460	-0.034936	82.135857	11.668979	51.790466	-1.746781	0.000000	-1.981549	0.000000	0.000000	0.000000	-0.776028	0.004523	-0.022194	0.000000	0.000000	4.000000	35.000000	0.000000
2229.589786	0.137129	0.551501	-0.034918	82.135857	11.668979	51.790466	-1.746781	0.000000	-1.981549	0.000000	0.000000	0.000000	-0.750734	0.012377	0.005396	0.000000	0.000000	4.000000	35.000000	0.000000
2229.593119	0.137129	0.551501	-0.034918	82.135857	11.668979	51.790466	-1.746781	0.000000	-1.981549	0.000000	0.000000	0.000000	-0.750734	0.012377	0.005396	0.000000	0.000000	4.000000	35.000000	0.000000
2229.596453	0.137129	0.551501	-0.034918	82.160904	11.353656	50.911812	-1.745881	0.000000	-1.856427	0.000000	0.000000	0.000000	-0.750734	0.012377	0.005396	0.000000	0.000000	4.000000	35.000000	0.000000
2229.599786	0.134679	0.551511	-0.034830	82.160904	11.353656	50.911812	-1.745881	0.000000	-1.856427	0.000000	0.000000	0.000000	-0.734932	0.003042	0.026186	0.000000	0.000000	4.000000	35.000000	0.000000
2229.603119	0.134679	0.551511	-0.034830	82.160904	11.353656	50.911812	-1.745881	0.000000	-1.856427	0.000000	0.000000	0.000000	-0.734932	0.003042	0.026186	0.000000	0.000000	4.000000	35.000000	0.000000
2229.606453	0.134679	0.551511	-0.034830	82.185783	11.028828	50.101601	-1.741517	0.000000	-1.733938	0.000000	0.000000	0.000000	-0.734932	0.003042	0.026186	0.000000	0.000000	4.000000	35.000000	0.000000
2229.609786	0.132244	0.551532	-0.034647	82.185783	11.028828	50.101601	-1.741517	0.000000	-1.733938	0.000000	0.000000	0.000000	-0.730337	0.006045	0.054890	0.000000	0.000000	4.000000	35.000000	0.000000
2229.613119	0.132244	0.551532	-0.034647	82.185783	11.028828	50.101601	-1.741517	0.000000	-1.733938	0.000000	0.000000	0.000000	-0.730337	0.006045	0.054890	0.000000	0.000000	4.000000	35.000000	0.000000
2229.616453	0.132244	0.551532	-0.034647	82.210663	10.701133	49.618343	-1.732369	0.000000	-1.612215	0.000000	0.000000	0.000000	-0.730337	0.006045	0.054890	0.000000	0.000000	4.000000	35.000000	0.000000
2229.619786	0.129847	0.551512	-0.034434	82.210663	10.701133	49.618343	-1.732369	0.000000	-1.612215	0.000000	0.000000	0.000000	-0.719113	-0.005822	0.063939	0.000000	0.000000	4.000000	35.000000	0.000000
2229.623119	0.129847	0.551512	-0.034434	82.210663	10.701133	49.618343	-1.732369	0.000000	-1.612215	0.000000	0.000000	0.000000	-0.719113	-0.005822	0.063939	0.000000	0.000000	4.000000	35.000000	0.000000
2229.626453	0.129847	0.551512	-0.034434	82.235573	10.376060	49.302528	-1.721712	0.000000	-1.492363	0.000000	0.000000	0.000000	-0.719113	-0.005822	0.063939	0.000000	0.000000	4.000000	35.000000	0.000000
2229.629786	0.127445	0.551477	-0.034183	82.235573	10.376060	49.302528	-1.721712	0.000000	-1.492363	0.000000	0.000000	0.000000	-0.720581	-0.010429	0.075332	0.000000	0.000000	4.000000	35.000000	0.000000
2229.633119	0.127445	0.551477	-0.034183	82.235573	10.376060	49.302528	-1.721712	0.000000	-1.492363	0.000000	0.000000	0.000000	-0.720581	-0.010429	0.075332	0.000000	0.000000	4.000000	35.000000	0.000000
2229.636453	0.127445	0.551477	-0.034183	82.260460	10.048105	48.866879	-1.709157	0.000000	-1.372266	0.000000	0.000000	0.000000	-0.720581	-0.010429	0.075332	0.000000	0.000000	4.000000	35.000000	0.000000
2229.639786	0.125079	0.551403	-0.033901	82.260460	10.048105	48.866879	-1.709157	0.000000	-1.372266	0.000000	0.000000	0.000000	-0.709769	-0.022215	0.084624	0.000000	0.000000	4.000000	35.000000	0.000000
2229.643119	0.125079	0.551403	-0.033901	82.260460	10.048105	48.866879	-1.709157	0.000000	-1.372266	0.000000	0.000000	0.000000	-0.709769	-0.022215	0.084624	0.000000	0.000000	4.000000	35.000000	0.000000
2229.646453	0.125079	0.551403	-0.033901	82.285484	9.732280	48.211102	-1.695053	0.000000	-1.253971	0.000000	0.000000	0.000000	-0.709769	-0.022215	0.084624	0.000000	0.000000	4.000000	35.000000	0.000000
2229.649786	0.122719	0.551323	-0.033540	82.285484	9.732280	48.211102	-1.695053	0.000000	-1.253971	0.000000	0.000000	0.000000	-0.708101	-0.024030	0.108357	0.000000	0.000000	4.000000	35.000000	0.000000
2229.653119	0.122719	0.551323	-0.033540	82.285484	9.732280	48.211102	-1.695053	0.000000	-1.253971	0.000000	0.000000	0.000000	-0.708101	-0.024030	0.108357	0.000000	0.000000	4.000000	35.000000	0.000000
2229.656453	0.122719	0.551323	-0.033540	82.310707	9.425974	47.518833	-1.676994	0.000000	-1.135954	0.000000	0.000000	0.000000	-0.708101	-0.024030	0.108357	0.000000	0.000000	4.000000	35.000000	0.000000
2229.659786	0.120418	0.551221	-0.033135	82.310707	9.425974	47.518833	-1.676994	0.000000	-1.135954	0.000000	0.000000	0.000000	-0.690258	-0.030777	0.121590	0.000000	0.000000	4.000000	35.000000	0.000000
2229.663119	0.120418	0.551221	-0.033135	82.310707	9.425974	47.518833	-1.676994	0.000000	-1.135954	0.000000	0.000000	0.000000	-0.690258	-0.030777	0.121590	0.000000	0.000000	4.000000	35.000000	0.000000
2229.666453	0.120418	0.551221	-0.033135	82.331406	9.223656	47.073856	-1.656729	0.000000	-1.020911	0.000000	0.000000	0.000000	-0.690258	-0.030777	0.121590	0.000000	0.000000	4.000000	35.000000	0.000000
2229.669786	0.118139	0.551136	-0.032660	82.331406	9.223656	47.073856	-1.656729	0.000000	-1.020911	0.000000	0.000000	0.000000	-0.683684	-0.025327	0.142404	0.000000	0.000000	4.000000	35.000000	0.000000
2229.673119	0.118139	0.551136	-0.032660	82.331406	9.223656	47.073856	-1.656729	0.000000	-1.020911	0.000000	0.000000	0.000000	-0.683684	-0.025327	0.142404	0.000000	0.000000	4.000000	35.000000	0.000000
2229.676453	0.118139	0.551136	-0.032660	82.348244	9.167265	47.162136	-1.632995	0.000000	-0.906964	0.000000	0.000000	0.000000	-0.683684	-0.025327	0.142404	0.000000	0.000000	4.000000	35.000000	0.000000
2229.679786	0.115921	0.551070	-0.032126	82.348244	9.167265	47.162136	-1.632995	0.000000	-0.906964	0.000000	0.000000	0.000000	-0.665366	-0.019892	0.160035	0.000000	0.000000	4.000000	35.000000	0.000000
2229.683119	0.115921	0.551070	-0.032126	82.348244	9.167265	47.162136	-1.632995	0.000000	-0.906964	0.000000	0.000000	0.000000	-0.665366	-0.019892	0.160035	0.000000	0.000000	4.000000	35.000000	0.000000
2229.686453	0.115921	0.551070	-0.032126	82.363724	9.253506	47.586788	-1.606322	0.000000	-0.796070	0.000000	0.000000	0.000000	-0.665366	-0.019892	0.160035	0.000000	0.000000	4.000000	35.000000	0.000000
2229.689786	0.113850	0.551014	-0.031532	82.363724	9.253506	47.586788	-1.606322	0.000000	-0.796070	0.000000	0.000000	0.000000	-0.621272	-0.016707	0.178385	0.000000	0.000000	4.000000	35.000000	0.000000
2229.693119	0.113850	0.551014	-0.031532	82.363724	9.253506	47.586788	-1.606322	0.000000	-0.796070	0.000000	0.000000	0.000000	-0.621272	-0.016707	0.178385	0.000000	0.000000	4.000000	35.000000	0.000000
2229.696453	0.113850	0.551014	-0.031532	82.372955	9.381415	48.024567	-1.576591	0.000000	-0.692524	0.000000	0.000000	0.000000	-0.621272	-0.016707	0.178385	0.000000	0.000000	4.000000	35.000000	0.000000
2229.699786	0.111888	0.550968	-0.030933	82.372955	9.381415	48.024567	-1.576591	0.000000	-0.692524	0.000000	0.000000	0.000000	-0.588598	-0.013977	0.179731	0.000000	0.000000	4.000000	35.000000	0.000000
2229.703119	0.111888	0.550968	-0.030933	82.372955	9.381415	48.024567	-1.576591	0.000000	-0.692524	0.000000	0.000000	0.000000	-0.588598	-0.013977	0.179731	0.000000	0.000000	4.000000	35.000000	0.000000
2229.706453	0.111888	0.550968	-0.030933	82.376869	9.397065	48.299442	-1.546636	0.000000	-0.594425	0.000000	0.000000	0.000000	-0.588598	-0.013977	0.179731	0.000000	0.000000	4.000000	35.000000	0.000000
2229.709786	0.110035	0.550930	-0.030328	82.376869	9.397065	48.299442	-1.546636	0.000000	-0.594425	0.000000	0.000000	0.000000	-0.555954	-0.011273	0.181536	0.000000	0.000000	4.000000	35.000000	0.000000
2229.713119	0.110035	0.550930	-0.030328	82.376869	9.397065	48.299442	-1.546636	0.000000	-0.594425	0.000000	0.000000	0.000000	-0.555954	-0.011273	0.181536	0.000000	0.000000	4.000000	35.000000	0.000000
2229.716453	0.110035	0.550930	-0.030328	82.376999	9.164701	48.047699	-1.516380	0.000000	-0.501766	0.000000	0.000000	0.000000	-0.555954	-0.011273	0.181536	0.000000	0.000000	4.000000	35.000000	0.000000
2229.719786	0.108292	0.550878	-0.029710	82.376999	9.164701	48.047699	-1.516380	0.000000	-0.501766	0.000000	0.000000	0.000000	-0.522958	-0.015810	0.185262	0.000000	0.000000	4.000000	35.000000	0.000000
2229.723119	0.108292	0.550878	-0.029710	82.376999	9.164701	48.047699	-1.516380	0.000000	-0.501766	0.000000	0.000000	0.000000	-0.522958	-0.015810	0.185262	0.000000	0.000000	4.000000	35.000000	0.000000
2229.726453	0.108292	0.550878	-0.029710	82.377022	8.936220	47.385513	-1.485503	0.000000	-0.414606	0.000000	0.000000	0.000000	-0.522958	-0.015810	0.185262	0.000000	0.000000	4.000000	35.000000	0.000000
2229.729786	0.106601	0.550832	-0.029138	82.377022	8.936220	47.385513	-1.485503	0.000000	-0.414606	0.000000	0.000000	0.000000	-0.507370	-0.013571	0.171635	0.000000	0.000000	4.000000	35.000000	0.000000
2229.733119	0.106601	0.550832	-0.029138	82.377022	8.936220	47.385513	-1.485503	0.000000	-0.414606	0.000000	0.000000	0.000000	-0.507370	-0.013571	0.171635	0.000000	0.000000	4.000000	35.000000	0.000000
2229.736453	0.106601	0.550832	-0.029138	82.376999	8.710489	46.396278	-1.456897	0.000000	-0.330044	0.000000	0.000000	0.000000	-0.507370	-0.013571	0.171635	0.000000	0.000000	4.000000	35.000000	0.000000
2229.739786	0.104968	0.550787	-0.028587	82.376999	8.710489	46.396278	-1.456897	0.000000	-0.330044	0.000000	0.000000	0.000000	-0.489914	-0.013567	0.165140	0.000000	0.000000	4.000000	35.000000	0.000000
2229.743119	0.104968	0.550787	-0.028587	82.376999	8.710489	46.396278	-1.456897	0.000000	-0.330044	0.000000	0.000000	0.000000	-0.489914	-0.013567	0.165140	0.000000	0.000000	4.000000	35.000000	0.000000
2229.746453	0.104968	0.550787	-0.028587	82.370918	8.504035	45.614216	-1.429374	0.000000	-0.248392	0.000000	0.000000	0.000000	-0.489914	-0.013567	0.165140	0.000000	0.000000	4.000000	35.000000	0.000000
2229.749786	0.103361	0.550775	-0.028012	82.370918	8.504035	45.614216	-1.429374	0.000000	-0.248392	0.000000	0.000000	0.000000	-0.481979	-0.003657	0.172702	0.000000	0.000000	4.000000	35.000000	0.000000
2229.753119	0.103361	0.550775	-0.028012	82.370918	8.504035	45.614216	-1.429374	0.000000	-0.248392	0.000000	0.000000	0.000000	-0.481979	-0.003657	0.172702	0.000000	0.000000	4.000000	35.000000	0.000000
2229.756453	0.103361	0.550775	-0.028012	82.361542	8.295330	45.365139	-1.400590	0.000000	-0.168062	0.000000	0.000000	0.000000	-0.481979	-0.003657	0.172702	0.000000	0.000000	4.000000	35.000000	0.000000
2229.759786	0.101801	0.550796	-0.027415	82.361542	8.295330	45.365139	-1.400590	0.000000	-0.168062	0.000000	0.000000	0.000000	-0.468017	0.006289	0.178905	0.000000	0.000000	4.000000	35.000000	0.000000
2229.763119	0.101801	0.550796	-0.027415	82.361542	8.295330	45.365139	-1.400590	0.000000	-0.168062	0.000000	0.000000	0.000000	-0.468017	0.006289	0.178905	0.000000	0.000000	4.000000	35.000000	0.000000
2229.766453	0.101801	0.550796	-0.027415	82.342857	8.098216	45.369602	-1.370773	0.000000	-0.090059	0.000000	0.000000	0.000000	-0.468017	0.006289	0.178905	0.000000	0.000000	4.000000	35.000000	0.000000
2229.769786	0.100308	0.550850	-0.026803	82.342857	8.098216	45.369602	-1.370773	0.000000	-0.090059	0.000000	0.000000	0.000000	-0.447995	0.016200	0.183833	0.000000	0.000000	4.000000	35.000000	0.000000
2229.773119	0.100308	0.550850	-0.026803	82.342857	8.098216	45.369602	-1.370773	0.000000	-0.090059	0.000000	0.000000	0.000000	-0.447995	0.016200	0.183833	0.000000	0.000000	4.000000	35.000000	0.000000
2229.776453	0.100308	0.550850	-0.026803	82.317909	7.924139	45.354134	-1.340134	0.000000	-0.015393	0.000000	0.000000	0.000000	-0.447995	0.016200	0.183833	0.000000	0.000000	4.000000	35.000000	0.000000
2229.779786	0.098953	0.550922	-0.026140	82.317909	7.924139	45.354134	-1.340134	0.000000	-0.015393	0.000000	0.000000	0.000000	-0.406395	0.021606	0.198658	0.000000	0.000000	4.000000	35.000000	0.000000
2229.783119	0.098953	0.550922	-0.026140	82.317909	7.924139	45.354134	-1.340134	0.000000	-0.015393	0.000000	0.000000	0.000000	-0.406395	0.021606	0.198658	0.000000	0.000000	4.000000	35.000000	0.000000
2229.786453	0.098953	0.550922	-0.026140	82.296051	7.764236	45.312572	-1.307024	0.000000	0.052339	0.000000	0.000000	0.000000	-0.406395	0.021606	0.198658	0.000000	0.000000	4.000000	35.000000	0.000000
2229.789786	0.097719	0.550970	-0.025505	82.296051	7.764236	45.312572	-1.307024	0.000000	0.052339	0.000000	0.000000	0.000000	-0.370166	0.014360	0.190511	0.000000	0.000000	4.000000	35.000000	0.000000
2229.793119	0.097719	0.550970	-0.025505	82.296051	7.764236	45.312572	-1.307024	0.000000	0.052339	0.000000	0.000000	0.000000	-0.370166	0.014360	0.190511	0.000000	0.000000	4.000000	35.000000	0.000000
2229.796453	0.097719	0.550970	-0.025505	82.271118	7.617173	45.153332	-1.275272	0.000000	0.114034	0.000000	0.000000	0.000000	-0.370166	0.014360	0.190511	0.000000	0.000000	4.000000	35.000000	0.000000
2229.799786	0.096606	0.550987	-0.024804	82.271118	7.617173	45.153332	-1.275272	0.000000	0.114034	0.000000	0.000000	0.000000	-0.334045	0.005202	0.210421	0.000000	0.000000	4.000000	35.000000	0.000000
2229.803119	0.096606	0.550987	-0.024804	82.271118	7.617173	45.153332	-1.275272	0.000000	0.114034	0.000000	0.000000	0.000000	-0.334045	0.005202	0.210421	0.000000	0.000000	4.000000	35.000000	0.000000
2229.806453	0.096606	0.550987	-0.024804	82.252304	7.470044	44.842937	-1.240202	0.000000	0.169708	0.000000	0.000000	0.000000	-0.334045	0.005202	0.210421	0.000000	0.000000	4.000000	35.000000	0.000000
2229.809786	0.095603	0.550965	-0.024077	82.252304	7.470044	44.842937	-1.240202	0.000000	0.169708	0.000000	0.000000	0.000000	-0.300761	-0.006703	0.218164	0.000000	0.000000	4.000000	35.000000	0.000000
2229.813119	0.095603	0.550965	-0.024077	82.252304	7.470044	44.842937	-1.240202	0.000000	0.169708	0.000000	0.000000	0.000000	-0.300761	-0.006703	0.218164	0.000000	0.000000	4.000000	35.000000	0.000000
2229.816453	0.095603	0.550965	-0.024077	82.236717	7.338604	44.581791	-1.203842	0.000000	0.219835	0.000000	0.000000	0.000000	-0.300761	-0.006703	0.218164	0.000000	0.000000	4.000000	35.000000	0.000000
2229.819786	0.094654	0.550919	-0.023291	82.236717	7.338604	44.581791	-1.203842	0.000000	0.219835	0.000000	0.000000	0.000000	-0.284777	-0.013658	0.235645	0.000000	0.000000	4.000000	35.000000	0.000000
2229.823119	0.094654	0.550919	-0.023291	82.236717	7.338604	44.581791	-1.203842	0.000000	0.219835	0.000000	0.000000	0.000000	-0.284777	-0.013658	0.235645	0.000000	0.000000	4.000000	35.000000	0.000000
2229.826453	0.094654	0.550919	-0.023291	82.224228	7.210591	44.462181	-1.164567	0.000000	0.267297	0.000000	0.000000	0.000000	-0.284777	-0.013658	0.235645	0.000000	0.000000	4.000000	35.000000	0.000000
2229.829786	0.093755	0.550809	-0.022461	82.224228	7.210591	44.462181	-1.164567	0.000000	0.267297	0.000000	0.000000	0.000000	-0.269744	-0.032992	0.249247	0.000000	0.000000	4.000000	35.000000	0.000000
2229.833119	0.093755	0.550809	-0.022461	82.224228	7.210591	44.462181	-1.164567	0.000000	0.267297	0.000000	0.000000	0.000000	-0.269744	-0.032992	0.249247	0.000000	0.000000	4.000000	35.000000	0.000000
2229.836453	0.093755	0.550809	-0.022461	82.211723	7.087969	44.398373	-1.123026	0.000000	0.312255	0.000000	0.000000	0.000000	-0.269744	-0.032992	0.249247	0.000000	0.000000	4.000000	35.000000	0.000000
2229.839786	0.092905	0.550659	-0.021589	82.211723	7.087969	44.398373	-1.123026	0.000000	0.312255	0.000000	0.000000	0.000000	-0.255083	-0.045118	0.261423	0.000000	0.000000	4.000000	35.000000	0.000000
2229.843119	0.092905	0.550659	-0.021589	82.211723	7.087969	44.398373	-1.123026	0.000000	0.312255	0.000000	0.000000	0.000000	-0.255083	-0.045118	0.261423	0.000000	0.000000	4.000000	35.000000	0.000000
2229.846453	0.092905	0.550659	-0.021589	82.202377	6.974236	44.252785	-1.079456	0.000000	0.354769	0.000000	0.000000	0.000000	-0.255083	-0.045118	0.261423	0.000000	0.000000	4.000000	35.000000	0.000000
2229.849786	0.092164	0.550492	-0.020695	82.202377	6.974236	44.252785	-1.079456	0.000000	0.354769	0.000000	0.000000	0.000000	-0.222128	-0.050027	0.268231	0.000000	0.000000	4.000000	35.000000	0.000000
2229.853119	0.092164	0.550492	-0.020695	82.202377	6.974236	44.252785	-1.079456	0.000000	0.354769	0.000000	0.000000	0.000000	-0.222128	-0.050027	0.268231	0.000000	0.000000	4.000000	35.000000	0.000000
2229.856453	0.092164	0.550492	-0.020695	82.193298	6.895727	43.898422	-1.034751	0.000000	0.391790	0.000000	0.000000	0.000000	-0.222128	-0.050027	0.268231	0.000000	0.000000	4.000000	35.000000	0.000000
2229.859786	0.091560	0.550301	-0.019759	82.193298	6.895727	43.898422	-1.034751	0.000000	0.391790	0.000000	0.000000	0.000000	-0.181381	-0.057326	0.280857	0.000000	0.000000	4.000000	35.000000	0.000000
2229.863119	0.091560	0.550301	-0.019759	82.193298	6.895727	43.898422	-1.034751	0.000000	0.391790	0.000000	0.000000	0.000000	-0.181381	-0.057326	0.280857	0.000000	0.000000	4.000000	35.000000	0.000000
2229.866453	0.091560	0.550301	-0.019759	82.190956	6.867484	43.425728	-0.987941	0.000000	0.422020	0.000000	0.000000	0.000000	-0.181381	-0.057326	0.280857	0.000000	0.000000	4.000000	35.000000	0.000000
2229.869786	0.091048	0.550075	-0.018882	82.190956	6.867484	43.425728	-0.987941	0.000000	0.422020	0.000000	0.000000	0.000000	-0.153368	-0.067692	0.263069	0.000000	0.000000	4.000000	35.000000	0.000000
2229.873119	0.091048	0.550075	-0.018882	82.190956	6.867484	43.425728	-0.987941	0.000000	0.422020	0.000000	0.000000	0.000000	-0.153368	-0.067692	0.263069	0.000000	0.000000	4.000000	35.000000	0.000000
2229.876453	0.091048	0.550075	-0.018882	82.189926	6.952946	43.129875	-0.944096	0.000000	0.447581	0.000000	0.000000	0.000000	-0.153368	-0.067692	0.263069	0.000000	0.000000	4.000000	35.000000	0.000000
2229.879786	0.091048	0.550075	-0.018882	82.189926	6.952946	43.129875	-0.944096	0.000000	0.447581	0.000000	0.000000	0.000000	-0.153368	-0.067692	0.263069	0.000000	0.000000	4.000000	35.000000	0.000000
2229.883119	0.090711	0.549833	-0.017994	82.189926	6.952946	43.129875	-0.944096	0.000000	0.447581	0.000000	0.000000	0.000000	-0.101215	-0.072777	0.266388	0.000000	0.000000	4.000000	35.000000	0.000000
2229.886453	0.090711	0.549833	-0.017994	82.192772	7.183046	43.389633	-0.944096	0.000000	0.447581	0.000000	0.000000	0.000000	-0.101215	-0.072777	0.266388	0.000000	0.000000	4.000000	35.000000	0.000000
2229.889786	0.090476	0.549589	-0.017128	82.192772	7.183046	43.389633	-0.944096	0.000000	0.447581	0.000000	0.000000	0.000000	-0.070482	-0.073206	0.259751	0.000000	0.000000	4.000000	35.000000	0.000000
2229.893119	0.090476	0.549589	-0.017128	82.192772	7.183046	43.389633	-0.944096	0.000000	0.447581	0.000000	0.000000	0.000000	-0.070482	-0.073206	0.259751	0.000000	0.000000	4.000000	35.000000	0.000000
2229.896453	0.090476	0.549589	-0.017128	82.202202	7.540604	43.854351	-0.856407	0.000000	0.476197	0.000000	0.000000	0.000000	-0.070482	-0.073206	0.259751	0.000000	0.000000	4.000000	35.000000	0.000000
2229.899786	0.090476	0.549589	-0.017128	82.202202	7.540604	43.854351	-0.856407	0.000000	0.476197	0.000000	0.000000	0.000000	-0.070482	-0.073206	0.259751	0.000000	0.000000	4.000000	35.000000	0.000000
2229.903119	0.090336	0.549334	-0.016326	82.202202	7.540604	43.854351	-0.856407	0.000000	0.476197	0.000000	0.000000	0.000000	-0.042110	-0.076244	0.240727	0.000000	0.000000	4.000000	35.000000	0.000000
2229.906453	0.090336	0.549334	-0.016326	82.244278	7.973886	44.401249	-0.856407	0.000000	0.476197	0.000000	0.000000	0.000000	-0.042110	-0.076244	0.240727	0.000000	0.000000	4.000000	35.000000	0.000000
2229.909786	0.090341	0.549079	-0.015554	82.244278	7.973886	44.401249	-0.856407	0.000000	0.476197	0.000000	0.000000	0.000000	0.001585	-0.076628	0.231600	0.000000	0.000000	4.000000	35.000000	0.000000
2229.913119	0.090341	0.549079	-0.015554	82.244278	7.973886	44.401249	-0.856407	0.000000	0.476197	0.000000	0.000000	0.000000	0.001585	-0.076628	0.231600	0.000000	0.000000	4.000000	35.000000	0.000000
2229.916453	0.090341	0.549079	-0.015554	82.341522	8.438470	44.973362	-0.777686	0.000000	0.482952	0.000000	0.000000	0.000000	0.001585	-0.076628	0.231600	0.000000	0.000000	4.000000	35.000000	0.000000
2229.919786	0.090341	0.549079	-0.015554	82.341522	8.438470	44.973362	-0.777686	0.000000	0.482952	0.000000	0.000000	0.000000	0.001585	-0.076628	0.231600	0.000000	0.000000	4.000000	35.000000	0.000000
2229.923119	0.090420	0.548838	-0.014846	82.341522	8.438470	44.973362	-0.777686	0.000000	0.482952	0.000000	0.000000	0.000000	0.023767	-0.072204	0.212434	0.000000	0.000000	4.000000	35.000000	0.000000
2229.926453	0.090420	0.548838	-0.014846	82.491905	8.853852	45.479027	-0.777686	0.000000	0.482952	0.000000	0.000000	0.000000	0.023767	-0.072204	0.212434	0.000000	0.000000	4.000000	35.000000	0.000000
2229.929786	0.090570	0.548596	-0.014220	82.491905	8.853852	45.479027	-0.777686	0.000000	0.482952	0.000000	0.000000	0.000000	0.044960	-0.072674	0.187797	0.000000	0.000000	4.000000	35.000000	0.000000
2229.933119	0.090570	0.548596	-0.014220	82.491905	8.853852	45.479027	-0.777686	0.000000	0.482952	0.000000	0.000000	0.000000	0.044960	-0.072674	0.187797	0.000000	0.000000	4.000000	35.000000	0.000000
2229.936453	0.090570	0.548596	-0.014220	82.644806	9.056761	45.714558	-0.710980	0.000000	0.471497	0.000000	0.000000	0.000000	0.044960	-0.072674	0.187797	0.000000	0.000000	4.000000	35.000000	0.000000
2229.939786	0.090570	0.548596	-0.014220	82.644806	9.056761	45.714558	-0.710980	0.000000	0.471497	0.000000	0.000000	0.000000	0.044960	-0.072674	0.187797	0.000000	0.000000	4.000000	35.000000	0.000000
2229.943119	0.090796	0.548344	-0.013653	82.644806	9.056761	45.714558	-0.710980	0.000000	0.471497	0.000000	0.000000	0.000000	0.067680	-0.075553	0.170098	0.000000	0.000000	4.000000	35.000000	0.000000
2229.946453	0.090796	0.548344	-0.013653	82.795570	9.069373	45.714981	-0.710980	0.000000	0.471497	0.000000	0.000000	0.000000	0.067680	-0.075553	0.170098	0.000000	0.000000	4.000000	35.000000	0.000000
2229.949786	0.091080	0.548100	-0.013122	82.795570	9.069373	45.714981	-0.710980	0.000000	0.471497	0.000000	0.000000	0.000000	0.085296	-0.073393	0.159149	0.000000	0.000000	4.000000	35.000000	0.000000
2229.953119	0.091080	0.548100	-0.013122	82.795570	9.069373	45.714981	-0.710980	0.000000	0.471497	0.000000	0.000000	0.000000	0.085296	-0.073393	0.159149	0.000000	0.000000	4.000000	35.000000	0.000000
2229.956453	0.091080	0.548100	-0.013122	82.932335	9.063929	45.683659	-0.656106	0.000000	0.446001	0.000000	0.000000	0.000000	0.085296	-0.073393	0.159149	0.000000	0.000000	4.000000	35.000000	0.000000
2229.959786	0.091080	0.548100	-0.013122	82.932335	9.063929	45.683659	-0.656106	0.000000	0.446001	0.000000	0.000000	0.000000	0.085296	-0.073393	0.159149	0.000000	0.000000	4.000000	35.000000	0.000000
2229.963119	0.091419	0.547846	-0.012646	82.932335	9.063929	45.683659	-0.656106	0.000000	0.446001	0.000000	0.000000	0.000000	0.101843	-0.076180	0.142694	0.000000	0.000000	4.000000	35.000000	0.000000
2229.966453	0.091419	0.547846	-0.012646	83.037109	9.147422	45.741222	-0.656106	0.000000	0.446001	0.000000	0.000000	0.000000	0.101843	-0.076180	0.142694	0.000000	0.000000	4.000000	35.000000	0.000000
2229.969786	0.091861	0.547574	-0.012211	83.037109	9.147422	45.741222	-0.656106	0.000000	0.446001	0.000000	0.000000	0.000000	0.132536	-0.081395	0.130522	0.000000	0.000000	4.000000	35.000000	0.000000
2229.973119	0.091861	0.547574	-0.012211	83.037109	9.147422	45.741222	-0.656106	0.000000	0.446001	0.000000	0.000000	0.000000	0.132536	-0.081395	0.130522	0.000000	0.000000	4.000000	35.000000	0.000000
2229.976453	0.091861	0.547574	-0.012211	83.096748	9.457790	46.050133	-0.610570	0.000000	0.406938	0.000000	0.000000	0.000000	0.132536	-0.081395	0.130522	0.000000	0.000000	4.000000	35.000000	0.000000
2229.979786	0.091861	0.547574	-0.012211	83.096748	9.457790	46.050133	-0.610570	0.000000	0.406938	0.000000	0.000000	0.000000	0.132536	-0.081395	0.130522	0.000000	0.000000	4.000000	35.000000	0.000000
2229.983119	0.092345	0.547327	-0.011791	83.096748	9.457790	46.050133	-0.610570	0.000000	0.406938	0.000000	0.000000	0.000000	0.145121	-0.074175	0.126235	0.000000	0.000000	4.000000	35.000000	0.000000
2229.986453	0.092345	0.547327	-0.011791	83.126816	9.943511	46.554394	-0.610570	0.000000	0.406938	0.000000	0.000000	0.000000	0.145121	-0.074175	0.126235	0.000000	0.000000	4.000000	35.000000	0.000000
2229.989786	0.092871	0.547104	-0.011384	83.126816	9.943511	46.554394	-0.610570	0.000000	0.406938	0.000000	0.000000	0.000000	0.157739	-0.066947	0.121919	0.000000	0.000000	4.000000	35.000000	0.000000
2229.993119	0.092871	0.547104	-0.011384	83.126816	9.943511	46.554394	-0.610570	0.000000	0.406938	0.000000	0.000000	0.000000	0.157739	-0.066947	0.121919	0.000000	0.000000	4.000000	35.000000	0.000000
2229.996453	0.092871	0.547104	-0.011384	83.135445	10.640104	47.299576	-0.569211	0.000000	0.356462	0.000000	0.000000	0.000000	0.157739	-0.066947	0.121919	0.000000	0.000000	4.000000	35.000000	0.000000
2229.999786	0.092871	0.547104	-0.011384	83.135445	10.640104	47.299576	-0.569211	0.000000	0.356462	0.000000	0.000000	0.000000	0.157739	-0.066947	0.121919	0.000000	0.000000	4.000000	35.000000	0.000000
2230.003119	0.093414	0.546889	-0.011006	83.135445	10.640104	47.299576	-0.569211	0.000000	0.356462	0.000000	0.000000	0.000000	0.162884	-0.064635	0.113421	0.000000	0.000000	4.000000	35.000000	0.000000
2230.006453	0.093414	0.546889	-0.011006	83.142365	11.504379	48.239792	-0.569211	0.000000	0.356462	0.000000	0.000000	0.000000	0.162884	-0.064635	0.113421	0.000000	0.000000	4.000000	35.000000	0.000000
2230.009786	0.093966	0.546681	-0.010588	83.142365	11.504379	48.239792	-0.569211	0.000000	0.356462	0.000000	0.000000	0.000000	0.165731	-0.062341	0.125555	0.000000	0.000000	4.000000	35.000000	0.000000
2230.013119	0.093966	0.546681	-0.010588	83.142365	11.504379	48.239792	-0.569211	0.000000	0.356462	0.000000	0.000000	0.000000	0.165731	-0.062341	0.125555	0.000000	0.000000	4.000000	35.000000	0.000000
2230.016453	0.093966	0.546681	-0.010588	83.152374	12.412205	49.233555	-0.529381	0.000000	0.301693	0.000000	0.000000	0.000000	0.165731	-0.062341	0.125555	0.000000	0.000000	4.000000	35.000000	0.000000
2230.019786	0.094489	0.546489	-0.010212	83.152374	12.412205	49.233555	-0.529381	0.000000	0.301693	0.000000	0.000000	0.000000	0.156708	-0.057557	0.112815	0.000000	0.000000	4.000000	35.000000	0.000000
2230.023119	0.094489	0.546489	-0.010212	83.152374	12.412205	49.233555	-0.529381	0.000000	0.301693	0.000000	0.000000	0.000000	0.156708	-0.057557	0.112815	0.000000	0.000000	4.000000	35.000000	0.000000
2230.026453	0.094489	0.546489	-0.010212	83.174927	13.425971	50.349648	-0.510579	0.000000	0.275575	0.000000	0.000000	0.000000	0.156708	-0.057557	0.112815	0.000000	0.000000	4.000000	35.000000	0.000000
2230.029786	0.095008	0.546280	-0.009855	83.174927	13.425971	50.349648	-0.510579	0.000000	0.275575	0.000000	0.000000	0.000000	0.155773	-0.062673	0.107102	0.000000	0.000000	4.000000	35.000000	0.000000
2230.033119	0.095008	0.546280	-0.009855	83.174927	13.425971	50.349648	-0.510579	0.000000	0.275575	0.000000	0.000000	0.000000	0.155773	-0.062673	0.107102	0.000000	0.000000	4.000000	35.000000	0.000000
2230.036453	0.095008	0.546280	-0.009855	83.203033	14.564713	51.598179	-0.492728	0.000000	0.249612	0.000000	0.000000	0.000000	0.155773	-0.062673	0.107102	0.000000	0.000000	4.000000	35.000000	0.000000
2230.039786	0.095008	0.546280	-0.009855	83.203033	14.564713	51.598179	-0.492728	0.000000	0.249612	0.000000	0.000000	0.000000	0.155773	-0.062673	0.107102	0.000000	0.000000	4.000000	35.000000	0.000000
2230.043119	0.095539	0.546087	-0.009549	83.203033	14.564713	51.598179	-0.492728	0.000000	0.249612	0.000000	0.000000	0.000000	0.159417	-0.057824	0.091705	0.000000	0.000000	4.000000	35.000000	0.000000
2230.046453	0.095539	0.546087	-0.009549	83.216461	15.742476	52.896408	-0.492728	0.000000	0.249612	0.000000	0.000000	0.000000	0.159417	-0.057824	0.091705	0.000000	0.000000	4.000000	35.000000	0.000000
2230.049786	0.096117	0.545936	-0.009240	83.216461	15.742476	52.896408	-0.492728	0.000000	0.249612	0.000000	0.000000	0.000000	0.173248	-0.045461	0.092788	0.000000	0.000000	4.000000	35.000000	0.000000
2230.053119	0.096117	0.545936	-0.009240	83.216461	15.742476	52.896408	-0.492728	0.000000	0.249612	0.000000	0.000000	0.000000	0.173248	-0.045461	0.092788	0.000000	0.000000	4.000000	35.000000	0.000000
2230.056453	0.096117	0.545936	-0.009240	83.205315	16.913055	54.182064	-0.461980	0.000000	0.194168	0.000000	0.000000	0.000000	0.173248	-0.045461	0.092788	0.000000	0.000000	4.000000	35.000000	0.000000
2230.059786	0.096117	0.545936	-0.009240	83.205315	16.913055	54.182064	-0.461980	0.000000	0.194168	0.000000	0.000000	0.000000	0.173248	-0.045461	0.092788	0.000000	0.000000	4.000000	35.000000	0.000000
2230.063119	0.096716	0.545784	-0.008936	83.205315	16.913055	54.182064	-0.461980	0.000000	0.194168	0.000000	0.000000	0.000000	0.179857	-0.045581	0.091148	0.000000	0.000000	4.000000	35.000000	0.000000
2230.066453	0.096716	0.545784	-0.008936	83.184532	18.112574	55.496643	-0.461980	0.000000	0.194168	0.000000	0.000000	0.000000	0.179857	-0.045581	0.091148	0.000000	0.000000	4.000000	35.000000	0.000000
2230.069786	0.097345	0.545690	-0.008606	83.184532	18.112574	55.496643	-0.461980	0.000000	0.194168	0.000000	0.000000	0.000000	0.188548	-0.028236	0.099009	0.000000	0.000000	4.000000	35.000000	0.000000
2230.073119	0.097345	0.545690	-0.008606	83.184532	18.112574	55.496643	-0.461980	0.000000	0.194168	0.000000	0.000000	0.000000	0.188548	-0.028236	0.099009	0.000000	0.000000	4.000000	35.000000	0.000000
2230.076453	0.097345	0.545690	-0.008606	83.156853	19.342457	56.851589	-0.430287	0.000000	0.132767	0.000000	0.000000	0.000000	0.188548	-0.028236	0.099009	0.000000	0.000000	4.000000	35.000000	0.000000
2230.079786	0.097345	0.545690	-0.008606	83.156853	19.342457	56.851589	-0.430287	0.000000	0.132767	0.000000	0.000000	0.000000	0.188548	-0.028236	0.099009	0.000000	0.000000	4.000000	35.000000	0.000000
2230.083119	0.097991	0.545579	-0.008300	83.156853	19.342457	56.851589	-0.430287	0.000000	0.132767	0.000000	0.000000	0.000000	0.194014	-0.033327	0.091844	0.000000	0.000000	4.000000	35.000000	0.000000
2230.086453	0.097991	0.545579	-0.008300	83.128792	20.581886	58.212460	-0.430287	0.000000	0.132767	0.000000	0.000000	0.000000	0.194014	-0.033327	0.091844	0.000000	0.000000	4.000000	35.000000	0.000000
2230.089786	0.098643	0.545484	-0.007976	83.128792	20.581886	58.212460	-0.430287	0.000000	0.132767	0.000000	0.000000	0.000000	0.195477	-0.028432	0.096997	0.000000	0.000000	4.000000	35.000000	0.000000
2230.093119	0.098643	0.545484	-0.007976	83.128792	20.581886	58.212460	-0.430287	0.000000	0.132767	0.000000	0.000000	0.000000	0.195477	-0.028432	0.096997	0.000000	0.000000	4.000000	35.000000	0.000000
2230.096453	0.098643	0.545484	-0.007976	83.095612	21.746960	59.495266	-0.398813	0.000000	0.067852	0.000000	0.000000	0.000000	0.195477	-0.028432	0.096997	0.000000	0.000000	4.000000	35.000000	0.000000
2230.099786	0.098643	0.545484	-0.007976	83.095612	21.746960	59.495266	-0.398813	0.000000	0.067852	0.000000	0.000000	0.000000	0.195477	-0.028432	0.096997	0.000000	0.000000	4.000000	35.000000	0.000000
2230.103119	0.099270	0.545372	-0.007668	83.095612	21.746960	59.495266	-0.398813	0.000000	0.067852	0.000000	0.000000	0.000000	0.188143	-0.033545	0.092627	0.000000	0.000000	4.000000	35.000000	0.000000
2230.106453	0.099270	0.545372	-0.007668	83.059235	22.908417	60.778973	-0.398813	0.000000	0.067852	0.000000	0.000000	0.000000	0.188143	-0.033545	0.092627	0.000000	0.000000	4.000000	35.000000	0.000000
2230.109786	0.099907	0.545268	-0.007319	83.059235	22.908417	60.778973	-0.398813	0.000000	0.067852	0.000000	0.000000	0.000000	0.191134	-0.031238	0.104664	0.000000	0.000000	4.000000	35.000000	0.000000
2230.113119	0.099907	0.545268	-0.007319	83.059235	22.908417	60.778973	-0.398813	0.000000	0.067852	0.000000	0.000000	0.000000	0.191134	-0.031238	0.104664	0.000000	0.000000	4.000000	35.000000	0.000000
2230.116453	0.099907	0.545268	-0.007319	83.023880	24.033176	62.017830	-0.365932	0.000000	0.004639	0.000000	0.000000	0.000000	0.191134	-0.031238	0.104664	0.000000	0.000000	4.000000	35.000000	0.000000
2230.119786	0.099907	0.545268	-0.007319	83.023880	24.033176	62.017830	-0.365932	0.000000	0.004639	0.000000	0.000000	0.000000	0.191134	-0.031238	0.104664	0.000000	0.000000	4.000000	35.000000	0.000000
2230.123119	0.100515	0.545155	-0.007007	83.023880	24.033176	62.017830	-0.365932	0.000000	0.004639	0.000000	0.000000	0.000000	0.182249	-0.033764	0.093457	0.000000	0.000000	4.000000	35.000000	0.000000
2230.126453	0.100515	0.545155	-0.007007	82.984711	25.077595	63.165359	-0.365932	0.000000	0.004639	0.000000	0.000000	0.000000	0.182249	-0.033764	0.093457	0.000000	0.000000	4.000000	35.000000	0.000000
2230.129786	0.101149	0.545059	-0.006683	82.984711	25.077595	63.165359	-0.365932	0.000000	0.004639	0.000000	0.000000	0.000000	0.190134	-0.028879	0.097194	0.000000	0.000000	4.000000	35.000000	0.000000
2230.133119	0.101149	0.545059	-0.006683	82.984711	25.077595	63.165359	-0.365932	0.000000	0.004639	0.000000	0.000000	0.000000	0.190134	-0.028879	0.097194	0.000000	0.000000	4.000000	35.000000	0.000000
2230.136453	0.101149	0.545059	-0.006683	82.949066	26.032877	64.209198	-0.334156	0.000000	-0.057425	0.000000	0.000000	0.000000	0.190134	-0.028879	0.097194	0.000000	0.000000	4.000000	35.000000	0.000000
2230.139786	0.101149	0.545059	-0.006683	82.949066	26.032877	64.209198	-0.334156	0.000000	-0.057425	0.000000	0.000000	0.000000	0.190134	-0.028879	0.097194	0.000000	0.000000	4.000000	35.000000	0.000000
2230.143119	0.101779	0.544946	-0.006378	82.949066	26.032877	64.209198	-0.334156	0.000000	-0.057425	0.000000	0.000000	0.000000	0.189166	-0.033985	0.091434	0.000000	0.000000	4.000000	35.000000	0.000000
2230.146453	0.101779	0.544946	-0.006378	82.910362	26.920715	65.176453	-0.334156	0.000000	-0.057425	0.000000	0.000000	0.000000	0.189166	-0.033985	0.091434	0.000000	0.000000	4.000000	35.000000	0.000000
2230.149786	0.102431	0.544857	-0.006084	82.910362	26.920715	65.176453	-0.334156	0.000000	-0.057425	0.000000	0.000000	0.000000	0.195523	-0.026506	0.088275	0.000000	0.000000	4.000000	35.000000	0.000000
2230.153119	0.102431	0.544857	-0.006084	82.910362	26.920715	65.176453	-0.334156	0.000000	-0.057425	0.000000	0.000000	0.000000	0.195523	-0.026506	0.088275	0.000000	0.000000	4.000000	35.000000	0.000000
2230.156453	0.102431	0.544857	-0.006084	82.875336	27.744217	66.068466	-0.304205	0.000000	-0.121540	0.000000	0.000000	0.000000	0.195523	-0.026506	0.088275	0.000000	0.000000	4.000000	35.000000	0.000000
2230.159786	0.103035	0.544777	-0.005804	82.875336	27.744217	66.068466	-0.304205	0.000000	-0.121540	0.000000	0.000000	0.000000	0.181360	-0.024011	0.084045	0.000000	0.000000	4.000000	35.000000	0.000000
2230.163119	0.103035	0.544777	-0.005804	82.875336	27.744217	66.068466	-0.304205	0.000000	-0.121540	0.000000	0.000000	0.000000	0.181360	-0.024011	0.084045	0.000000	0.000000	4.000000	35.000000	0.000000
2230.166453	0.103035	0.544777	-0.005804	82.838173	28.409534	66.783951	-0.290197	0.000000	-0.151766	0.000000	0.000000	0.000000	0.181360	-0.024011	0.084045	0.000000	0.000000	4.000000	35.000000	0.000000
2230.169786	0.103619	0.544697	-0.005520	82.838173	28.409534	66.783951	-0.290197	0.000000	-0.151766	0.000000	0.000000	0.000000	0.175150	-0.024093	0.085249	0.000000	0.000000	4.000000	35.000000	0.000000
2230.173119	0.103619	0.544697	-0.005520	82.838173	28.409534	66.783951	-0.290197	0.000000	-0.151766	0.000000	0.000000	0.000000	0.175150	-0.024093	0.085249	0.000000	0.000000	4.000000	35.000000	0.000000
2230.176453	0.103619	0.544697	-0.005520	82.803497	28.982662	67.398094	-0.275989	0.000000	-0.180958	0.000000	0.000000	0.000000	0.175150	-0.024093	0.085249	0.000000	0.000000	4.000000	35.000000	0.000000
2230.179786	0.103619	0.544697	-0.005520	82.803497	28.982662	67.398094	-0.275989	0.000000	-0.180958	0.000000	0.000000	0.000000	0.175150	-0.024093	0.085249	0.000000	0.000000	4.000000	35.000000	0.000000
2230.183119	0.104165	0.544633	-0.005208	82.803497	28.982662	67.398094	-0.275989	0.000000	-0.180958	0.000000	0.000000	0.000000	0.163746	-0.019196	0.093409	0.000000	0.000000	4.000000	35.000000	0.000000
2230.186453	0.104165	0.544633	-0.005208	82.765518	29.604677	68.077499	-0.275989	0.000000	-0.180958	0.000000	0.000000	0.000000	0.163746	-0.019196	0.093409	0.000000	0.000000	4.000000	35.000000	0.000000
2230.189786	0.104678	0.544577	-0.004847	82.765518	29.604677	68.077499	-0.275989	0.000000	-0.180958	0.000000	0.000000	0.000000	0.153915	-0.016874	0.108449	0.000000	0.000000	4.000000	35.000000	0.000000
2230.193119	0.104678	0.544577	-0.004847	82.765518	29.604677	68.077499	-0.275989	0.000000	-0.180958	0.000000	0.000000	0.000000	0.153915	-0.016874	0.108449	0.000000	0.000000	4.000000	35.000000	0.000000
2230.196453	0.104678	0.544577	-0.004847	82.726677	30.214756	68.750366	-0.242346	0.000000	-0.233902	0.000000	0.000000	0.000000	0.153915	-0.016874	0.108449	0.000000	0.000000	4.000000	35.000000	0.000000
2230.199786	0.104678	0.544577	-0.004847	82.726677	30.214756	68.750366	-0.242346	0.000000	-0.233902	0.000000	0.000000	0.000000	0.153915	-0.016874	0.108449	0.000000	0.000000	4.000000	35.000000	0.000000
2230.203119	0.105145	0.544504	-0.004494	82.726677	30.214756	68.750366	-0.242346	0.000000	-0.233902	0.000000	0.000000	0.000000	0.139967	-0.021967	0.105792	0.000000	0.000000	4.000000	35.000000	0.000000
2230.206453	0.105145	0.544504	-0.004494	82.678848	30.915239	69.536324	-0.242346	0.000000	-0.233902	0.000000	0.000000	0.000000	0.139967	-0.021967	0.105792	0.000000	0.000000	4.000000	35.000000	0.000000
2230.209786	0.105601	0.544412	-0.004092	82.678848	30.915239	69.536324	-0.242346	0.000000	-0.233902	0.000000	0.000000	0.000000	0.136886	-0.027346	0.120784	0.000000	0.000000	4.000000	35.000000	0.000000
2230.213119	0.105601	0.544412	-0.004092	82.678848	30.915239	69.536324	-0.242346	0.000000	-0.233902	0.000000	0.000000	0.000000	0.136886	-0.027346	0.120784	0.000000	0.000000	4.000000	35.000000	0.000000
2230.216453	0.105601	0.544412	-0.004092	82.622009	31.825054	70.571724	-0.204583	0.000000	-0.280044	0.000000	0.000000	0.000000	0.136886	-0.027346	0.120784	0.000000	0.000000	4.000000	35.000000	0.000000
2230.219786	0.105601	0.544412	-0.004092	82.622009	31.825054	70.571724	-0.204583	0.000000	-0.280044	0.000000	0.000000	0.000000	0.136886	-0.027346	0.120784	0.000000	0.000000	4.000000	35.000000	0.000000
2230.223119	0.106042	0.544312	-0.003662	82.622009	31.825054	70.571724	-0.204583	0.000000	-0.280044	0.000000	0.000000	0.000000	0.132210	-0.030090	0.128944	0.000000	0.000000	4.000000	35.000000	0.000000
2230.226453	0.106042	0.544312	-0.003662	82.562698	32.727139	71.603912	-0.204583	0.000000	-0.280044	0.000000	0.000000	0.000000	0.132210	-0.030090	0.128944	0.000000	0.000000	4.000000	35.000000	0.000000
2230.229786	0.106504	0.544211	-0.003238	82.562698	32.727139	71.603912	-0.204583	0.000000	-0.280044	0.000000	0.000000	0.000000	0.138865	-0.030226	0.127253	0.000000	0.000000	4.000000	35.000000	0.000000
2230.233119	0.106504	0.544211	-0.003238	82.562698	32.727139	71.603912	-0.204583	0.000000	-0.280044	0.000000	0.000000	0.000000	0.138865	-0.030226	0.127253	0.000000	0.000000	4.000000	35.000000	0.000000
2230.236453	0.106504	0.544211	-0.003238	82.503258	33.641075	72.651627	-0.161884	0.000000	-0.325223	0.000000	0.000000	0.000000	0.138865	-0.030226	0.127253	0.000000	0.000000	4.000000	35.000000	0.000000
2230.239786	0.106504	0.544211	-0.003238	82.503258	33.641075	72.651627	-0.161884	0.000000	-0.325223	0.000000	0.000000	0.000000	0.138865	-0.030226	0.127253	0.000000	0.000000	4.000000	35.000000	0.000000
2230.243119	0.106948	0.544085	-0.002804	82.503258	33.641075	72.651627	-0.161884	0.000000	-0.325223	0.000000	0.000000	0.000000	0.132916	-0.038001	0.129975	0.000000	0.000000	4.000000	35.000000	0.000000
2230.246453	0.106948	0.544085	-0.002804	82.443863	34.449188	73.577072	-0.161884	0.000000	-0.325223	0.000000	0.000000	0.000000	0.132916	-0.038001	0.129975	0.000000	0.000000	4.000000	35.000000	0.000000
2230.249786	0.107374	0.543974	-0.002349	82.443863	34.449188	73.577072	-0.161884	0.000000	-0.325223	0.000000	0.000000	0.000000	0.127910	-0.033163	0.136759	0.000000	0.000000	4.000000	35.000000	0.000000
2230.253119	0.107374	0.543974	-0.002349	82.443863	34.449188	73.577072	-0.161884	0.000000	-0.325223	0.000000	0.000000	0.000000	0.127910	-0.033163	0.136759	0.000000	0.000000	4.000000	35.000000	0.000000
2230.256453	0.107374	0.543974	-0.002349	82.392021	35.097347	74.316116	-0.117428	0.000000	-0.368694	0.000000	0.000000	0.000000	0.127910	-0.033163	0.136759	0.000000	0.000000	4.000000	35.000000	0.000000
2230.259786	0.107374	0.543974	-0.002349	82.392021	35.097347	74.316116	-0.117428	0.000000	-0.368694	0.000000	0.000000	0.000000	0.127910	-0.033163	0.136759	0.000000	0.000000	4.000000	35.000000	0.000000
2230.263119	0.107805	0.543880	-0.001875	82.392021	35.097347	74.316116	-0.117428	0.000000	-0.368694	0.000000	0.000000	0.000000	0.129380	-0.028301	0.142019	0.000000	0.000000	4.000000	35.000000	0.000000
2230.266453	0.107805	0.543880	-0.001875	82.345627	35.582287	74.865440	-0.117428	0.000000	-0.368694	0.000000	0.000000	0.000000	0.129380	-0.028301	0.142019	0.000000	0.000000	4.000000	35.000000	0.000000
2230.269786	0.108206	0.543777	-0.001438	82.345627	35.582287	74.865440	-0.117428	0.000000	-0.368694	0.000000	0.000000	0.000000	0.120169	-0.030775	0.131147	0.000000	0.000000	4.000000	35.000000	0.000000
2230.273119	0.108206	0.543777	-0.001438	82.345627	35.582287	74.865440	-0.117428	0.000000	-0.368694	0.000000	0.000000	0.000000	0.120169	-0.030775	0.131147	0.000000	0.000000	4.000000	35.000000	0.000000
2230.276453	0.108206	0.543777	-0.001438	82.312904	35.902378	75.215408	-0.071900	0.000000	-0.410286	0.000000	0.000000	0.000000	0.120169	-0.030775	0.131147	0.000000	0.000000	4.000000	35.000000	0.000000
2230.279786	0.108206	0.543777	-0.001438	82.312904	35.902378	75.215408	-0.071900	0.000000	-0.410286	0.000000	0.000000	0.000000	0.120169	-0.030775	0.131147	0.000000	0.000000	4.000000	35.000000	0.000000
2230.283119	0.108601	0.543683	-0.001024	82.312904	35.902378	75.215408	-0.071900	0.000000	-0.410286	0.000000	0.000000	0.000000	0.118709	-0.028218	0.124188	0.000000	0.000000	4.000000	35.000000	0.000000
2230.286453	0.108601	0.543683	-0.001024	82.294724	36.052490	75.359039	-0.071900	0.000000	-0.410286	0.000000	0.000000	0.000000	0.118709	-0.028218	0.124188	0.000000	0.000000	4.000000	35.000000	0.000000
2230.289786	0.108999	0.543563	-0.000606	82.294724	36.052490	75.359039	-0.071900	0.000000	-0.410286	0.000000	0.000000	0.000000	0.119191	-0.036036	0.125420	0.000000	0.000000	4.000000	35.000000	0.000000
2230.293119	0.108999	0.543563	-0.000606	82.294724	36.052490	75.359039	-0.071900	0.000000	-0.410286	0.000000	0.000000	0.000000	0.119191	-0.036036	0.125420	0.000000	0.000000	4.000000	35.000000	0.000000
2230.296453	0.108999	0.543563	-0.000606	82.290672	36.096626	75.371391	-0.030299	0.000000	-0.449936	0.000000	0.000000	0.000000	0.119191	-0.036036	0.125420	0.000000	0.000000	4.000000	35.000000	0.000000
2230.299786	0.108999	0.543563	-0.000606	82.290672	36.096626	75.371391	-0.030299	0.000000	-0.449936	0.000000	0.000000	0.000000	0.119191	-0.036036	0.125420	0.000000	0.000000	4.000000	35.000000	0.000000
2230.303119	0.109382	0.543418	-0.000247	82.290672	36.096626	75.371391	-0.030299	0.000000	-0.449936	0.000000	0.000000	0.000000	0.115124	-0.043493	0.107624	0.000000	0.000000	4.000000	35.000000	0.000000
2230.306453	0.109382	0.543418	-0.000247	82.290062	36.143559	75.382065	-0.030299	0.000000	-0.449936	0.000000	0.000000	0.000000	0.115124	-0.043493	0.107624	0.000000	0.000000	4.000000	35.000000	0.000000
2230.309786	0.109779	0.543265	0.000065	82.290062	36.143559	75.382065	-0.030299	0.000000	-0.449936	0.000000	0.000000	0.000000	0.118834	-0.045928	0.093705	0.000000	0.000000	4.000000	35.000000	0.000000
2230.313119	0.109779	0.543265	0.000065	82.290062	36.143559	75.382065	-0.030299	0.000000	-0.449936	0.000000	0.000000	0.000000	0.118834	-0.045928	0.093705	0.000000	0.000000	4.000000	35.000000	0.000000
2230.316453	0.109779	0.543265	0.000065	82.289452	36.193134	75.392647	0.003256	0.000000	-0.488929	0.000000	0.000000	0.000000	0.118834	-0.045928	0.093705	0.000000	0.000000	4.000000	35.000000	0.000000
2230.319786	0.109779	0.543265	0.000065	82.289452	36.193134	75.392647	0.003256	0.000000	-0.488929	0.000000	0.000000	0.000000	0.118834	-0.045928	0.093705	0.000000	0.000000	4.000000	35.000000	0.000000
2230.323119	0.110187	0.543104	0.000331	82.289452	36.193134	75.392647	0.003256	0.000000	-0.488929	0.000000	0.000000	0.000000	0.122540	-0.048312	0.079782	0.000000	0.000000	4.000000	35.000000	0.000000
2230.326453	0.110187	0.543104	0.000331	82.294647	36.263321	75.421318	0.003256	0.000000	-0.488929	0.000000	0.000000	0.000000	0.122540	-0.048312	0.079782	0.000000	0.000000	4.000000	35.000000	0.000000
2230.329786	0.110607	0.542961	0.000546	82.294647	36.263321	75.421318	0.003256	0.000000	-0.488929	0.000000	0.000000	0.000000	0.125900	-0.042971	0.064487	0.000000	0.000000	4.000000	35.000000	0.000000
2230.333119	0.110607	0.542961	0.000546	82.294647	36.263321	75.421318	0.003256	0.000000	-0.488929	0.000000	0.000000	0.000000	0.125900	-0.042971	0.064487	0.000000	0.000000	4.000000	35.000000	0.000000
2230.336453	0.110607	0.542961	0.000546	82.303307	36.333626	75.448341	0.027301	0.000000	-0.530336	0.000000	0.000000	0.000000	0.125900	-0.042971	0.064487	0.000000	0.000000	4.000000	35.000000	0.000000
2230.339786	0.110607	0.542961	0.000546	82.303307	36.333626	75.448341	0.027301	0.000000	-0.530336	0.000000	0.000000	0.000000	0.125900	-0.042971	0.064487	0.000000	0.000000	4.000000	35.000000	0.000000
2230.343119	0.111034	0.542793	0.000696	82.303307	36.333626	75.448341	0.027301	0.000000	-0.530336	0.000000	0.000000	0.000000	0.128253	-0.050338	0.045136	0.000000	0.000000	4.000000	35.000000	0.000000
2230.346453	0.111034	0.542793	0.000696	82.311935	36.406670	75.475388	0.027301	0.000000	-0.530336	0.000000	0.000000	0.000000	0.128253	-0.050338	0.045136	0.000000	0.000000	4.000000	35.000000	0.000000
2230.349786	0.111034	0.542793	0.000696	82.311935	36.406670	75.475388	0.027301	0.000000	-0.530336	0.000000	0.000000	0.000000	0.128253	-0.050338	0.045136	0.000000	0.000000	4.000000	35.000000	0.000000
2230.353119	0.111034	0.542793	0.000696	82.311935	36.406670	75.475388	0.027301	0.000000	-0.530336	0.000000	0.000000	0.000000	0.128253	-0.050338	0.045136	0.000000	0.000000	4.000000	35.000000	0.000000
2230.356453	0.111798	0.542513	0.000808	82.323509	36.486130	75.511673	0.034823	0.000000	-0.551711	0.000000	0.000000	0.000000	0.229164	-0.084029	0.033365	0.000000	0.000000	4.000000	35.000000	0.000000
2230.359786	0.111798	0.542513	0.000808	82.323509	36.486130	75.511673	0.034823	0.000000	-0.551711	0.000000	0.000000	0.000000	0.000001	-0.000004	0.000000	0.000000	0.000000	4.000000	35.000000	0.000000
2230.363119	0.111798	0.542513	0.000808	82.323509	36.486130	75.511673	0.034823	0.000000	-0.551711	0.000000	0.000000	0.000000	0.000001	-0.000004	0.000000	0.000000	0.000000	4.000000	35.000000	0.000000
2230.366453	0.111798	0.542513	0.000808	82.329285	36.539494	75.529839	0.040384	0.000000	-0.589905	0.000000	0.000000	0.000000	0.000001	-0.000004	0.000000	0.000000	0.000000	4.000000	35.000000	0.000000
2230.369786	0.111798	0.542513	0.000808	82.329285	36.539494	75.529839	0.040384	0.000000	-0.589905	0.000000	0.000000	0.000000	0.000001	-0.000004	0.000000	0.000000	0.000000	4.000000	35.000000	0.000000
2230.373119	0.112127	0.542425	0.000833	82.329285	36.539494	75.529839	0.040384	0.000000	-0.589905	0.000000	0.000000	0.000000	0.098610	-0.026371	0.007511	0.000000	0.000000	4.000000	35.000000	0.000000
2230.376453	0.112127	0.542425	0.000833	82.335045	36.590103	75.547958	0.040384	0.000000	-0.589905	0.000000	0.000000	0.000000	0.098610	-0.026371	0.007511	0.000000	0.000000	4.000000	35.000000	0.000000
2230.379786	0.112127	0.542425	0.000833	82.335045	36.590103	75.547958	0.040384	0.000000	-0.589905	0.000000	0.000000	0.000000	0.098610	-0.026371	0.007511	0.000000	0.000000	4.000000	35.000000	0.000000
2230.383119	0.112127	0.542425	0.000833	82.335045	36.590103	75.547958	0.040384	0.000000	-0.589905	0.000000	0.000000	0.000000	0.098610	-0.026371	0.007511	0.000000	0.000000	4.000000	35.000000	0.000000
2230.386453	0.112624	0.542310	0.000888	82.335045	36.617310	75.547974	0.041636	0.000000	-0.606340	0.000000	0.000000	0.000000	0.149289	-0.034585	0.016543	0.000000	0.000000	4.000000	35.000000	0.000000
2230.389786	0.112624	0.542310	0.000888	82.335045	36.617310	75.547974	0.041636	0.000000	-0.606340	0.000000	0.000000	0.000000	0.149289	-0.034585	0.016543	0.000000	0.000000	4.000000	35.000000	0.000000
2230.393119	0.112624	0.542310	0.000888	82.335045	36.617310	75.547974	0.041636	0.000000	-0.606340	0.000000	0.000000	0.000000	0.149289	-0.034585	0.016543	0.000000	0.000000	4.000000	35.000000	0.000000
2230.396453	0.112624	0.542310	0.000888	82.335022	36.636337	75.547966	0.044393	0.000000	-0.631221	0.000000	0.000000	0.000000	0.149289	-0.034585	0.016543	0.000000	0.000000	4.000000	35.000000	0.000000
2230.399786	0.112793	0.542282	0.000918	82.335022	36.636337	75.547966	0.044393	0.000000	-0.631221	0.000000	0.000000	0.000000	0.050667	-0.008205	0.009089	0.000000	0.000000	4.000000	35.000000	0.000000
2230.403119	0.112793	0.542282	0.000918	82.335022	36.636337	75.547966	0.044393	0.000000	-0.631221	0.000000	0.000000	0.000000	0.050667	-0.008205	0.009089	0.000000	0.000000	4.000000	35.000000	0.000000
2230.406453	0.112793	0.542282	0.000918	82.332153	36.640934	75.538872	0.045908	0.000000	-0.639666	0.000000	0.000000	0.000000	0.050667	-0.008205	0.009089	0.000000	0.000000	4.000000	35.000000	0.000000
2230.409786	0.112793	0.542282	0.000918	82.332153	36.640934	75.538872	0.045908	0.000000	-0.639666	0.000000	0.000000	0.000000	0.050667	-0.008205	0.009089	0.000000	0.000000	4.000000	35.000000	0.000000
2230.413119	0.112896	0.542281	0.000960	82.332153	36.640934	75.538872	0.045908	0.000000	-0.639666	0.000000	0.000000	0.000000	0.030769	-0.000456	0.012540	0.000000	0.000000	4.000000	35.000000	0.000000
2230.416453	0.112896	0.542281	0.000960	82.329285	36.637363	75.529793	0.045908	0.000000	-0.639666	0.000000	0.000000	0.000000	0.030769	-0.000456	0.012540	0.000000	0.000000	4.000000	35.000000	0.000000
2230.419786	0.112896	0.542281	0.000960	82.329285	36.637363	75.529793	0.045908	0.000000	-0.639666	0.000000	0.000000	0.000000	0.030769	-0.000456	0.012540	0.000000	0.000000	4.000000	35.000000	0.000000
2230.423119	0.112896	0.542281	0.000960	82.329285	36.637363	75.529793	0.045908	0.000000	-0.639666	0.000000	0.000000	0.000000	0.030769	-0.000456	0.012540	0.000000	0.000000	4.000000	35.000000	0.000000
2230.426453	0.112971	0.542278	0.001076	82.326393	36.628387	75.520714	0.047998	0.000000	-0.644794	0.000000	0.000000	0.000000	0.022400	-0.000961	0.034717	0.000000	0.000000	4.000000	35.000000	0.000000
2230.429786	0.112971	0.542278	0.001076	82.326393	36.628387	75.520714	0.047998	0.000000	-0.644794	0.000000	0.000000	0.000000	0.022400	-0.000961	0.034717	0.000000	0.000000	4.000000	35.000000	0.000000
2230.433119	0.112971	0.542278	0.001076	82.326393	36.628387	75.520714	0.047998	0.000000	-0.644794	0.000000	0.000000	0.000000	0.022400	-0.000961	0.034717	0.000000	0.000000	4.000000	35.000000	0.000000
2230.436453	0.112971	0.542278	0.001076	82.326393	36.628387	75.520714	0.053784	0.000000	-0.648528	0.000000	0.000000	0.000000	0.022400	-0.000961	0.034717	0.000000	0.000000	4.000000	35.000000	0.000000
2230.439786	0.112971	0.542278	0.001076	82.326393	36.628387	75.520714	0.053784	0.000000	-0.648528	0.000000	0.000000	0.000000	-0.000001	0.000005	0.000000	0.000000	0.000000	4.000000	35.000000	0.000000
2230.443119	0.112971	0.542278	0.001076	82.326393	36.628387	75.520714	0.053784	0.000000	-0.648528	0.000000	0.000000	0.000000	-0.000001	0.000005	0.000000	0.000000	0.000000	4.000000	35.000000	0.000000
2230.446453	0.112971	0.542278	0.001076	82.326393	36.625690	75.520760	0.053784	0.000000	-0.648528	0.000000	0.000000	0.000000	-0.000001	0.000005	0.000000	0.000000	0.000000	4.000000	35.000000	0.000000
2230.449786	0.112971	0.542278	0.001076	82.326393	36.625690	75.520760	0.053784	0.000000	-0.648528	0.000000	0.000000	0.000000	-0.000001	0.000005	0.000000	0.000000	0.000000	4.000000	35.000000	0.000000
2230.453119	0.112944	0.542261	0.001063	82.326393	36.625690	75.520760	0.053784	0.000000	-0.648528	0.000000	0.000000	0.000000	-0.007863	-0.004994	-0.003811	0.000000	0.000000	4.000000	35.000000	0.000000
2230.456453	0.112944	0.542261	0.001063	82.329285	36.631954	75.529816	0.053784	0.000000	-0.648528	0.000000	0.000000	0.000000	-0.007863	-0.004994	-0.003811	0.000000	0.000000	4.000000	35.000000	0.000000
2230.459786	0.112944	0.542261	0.001063	82.329285	36.631954	75.529816	0.053784	0.000000	-0.648528	0.000000	0.000000	0.000000	-0.007863	-0.004994	-0.003811	0.000000	0.000000	4.000000	35.000000	0.000000
2230.463119	0.112944	0.542261	0.001063	82.329285	36.631954	75.529816	0.053784	0.000000	-0.648528	0.000000	0.000000	0.000000	-0.007863	-0.004994	-0.003811	0.000000	0.000000	4.000000	35.000000	0.000000
2230.466453	0.112865	0.542237	0.001020	82.335068	36.647213	75.547951	0.053149	0.000000	-0.647217	0.000000	0.000000	0.000000	-0.023915	-0.007256	-0.012790	0.000000	0.000000	4.000000	35.000000	0.000000
2230.469786	0.112865	0.542237	0.001020	82.335068	36.647213	75.547951	0.053149	0.000000	-0.647217	0.000000	0.000000	0.000000	-0.023915	-0.007256	-0.012790	0.000000	0.000000	4.000000	35.000000	0.000000
2230.473119	0.112865	0.542237	0.001020	82.335068	36.647213	75.547951	0.053149	0.000000	-0.647217	0.000000	0.000000	0.000000	-0.023915	-0.007256	-0.012790	0.000000	0.000000	4.000000	35.000000	0.000000
2230.476453	0.112865	0.542237	0.001020	82.337936	36.650822	75.557076	0.051018	0.000000	-0.643231	0.000000	0.000000	0.000000	-0.023915	-0.007256	-0.012790	0.000000	0.000000	4.000000	35.000000	0.000000
2230.479786	0.112827	0.542238	0.000962	82.337936	36.650822	75.557076	0.051018	0.000000	-0.643231	0.000000	0.000000	0.000000	-0.011196	0.000462	-0.017361	0.000000	0.000000	4.000000	35.000000	0.000000
2230.483119	0.112827	0.542238	0.000962	82.337936	36.650822	75.557076	0.051018	0.000000	-0.643231	0.000000	0.000000	0.000000	-0.011196	0.000462	-0.017361	0.000000	0.000000	4.000000	35.000000	0.000000
2230.486453	0.112827	0.542238	0.000962	82.340805	36.654400	75.566177	0.048124	0.000000	-0.641365	0.000000	0.000000	0.000000	-0.011196	0.000462	-0.017361	0.000000	0.000000	4.000000	35.000000	0.000000
2230.489786	0.112827	0.542238	0.000962	82.340805	36.654400	75.566177	0.048124	0.000000	-0.641365	0.000000	0.000000	0.000000	-0.011196	0.000462	-0.017361	0.000000	0.000000	4.000000	35.000000	0.000000
2230.493119	0.112746	0.542240	0.000915	82.340805	36.654400	75.566177	0.048124	0.000000	-0.641365	0.000000	0.000000	0.000000	-0.024243	0.000473	-0.014151	0.000000	0.000000	4.000000	35.000000	0.000000
2230.496453	0.112746	0.542240	0.000915	82.346581	36.664307	75.584412	0.048124	0.000000	-0.641365	0.000000	0.000000	0.000000	-0.024243	0.000473	-0.014151	0.000000	0.000000	4.000000	35.000000	0.000000
2230.499786	0.112746	0.542240	0.000915	82.346581	36.664307	75.584412	0.048124	0.000000	-0.641365	0.000000	0.000000	0.000000	-0.024243	0.000473	-0.014151	0.000000	0.000000	4.000000	35.000000	0.000000
2230.503119	0.112746	0.542240	0.000915	82.346581	36.664307	75.584412	0.048124	0.000000	-0.641365	0.000000	0.000000	0.000000	-0.024243	0.000473	-0.014151	0.000000	0.000000	4.000000	35.000000	0.000000
2230.506453	0.112586	0.542217	0.000825	82.349472	36.662514	75.593575	0.045766	0.000000	-0.637325	0.000000	0.000000	0.000000	-0.048139	-0.006785	-0.026963	0.000000	0.000000	4.000000	35.000000	0.000000
2230.509786	0.112586	0.542217	0.000825	82.349472	36.662514	75.593575	0.045766	0.000000	-0.637325	0.000000	0.000000	0.000000	-0.048139	-0.006785	-0.026963	0.000000	0.000000	4.000000	35.000000	0.000000
2230.513119	0.112586	0.542217	0.000825	82.349472	36.662514	75.593575	0.045766	0.000000	-0.637325	0.000000	0.000000	0.000000	-0.048139	-0.006785	-0.026963	0.000000	0.000000	4.000000	35.000000	0.000000
2230.516453	0.112586	0.542217	0.000825	82.352966	36.646378	75.592033	0.041272	0.000000	-0.629301	0.000000	0.000000	0.000000	-0.048139	-0.006785	-0.026963	0.000000	0.000000	4.000000	35.000000	0.000000
2230.519786	0.112446	0.542210	0.000817	82.352966	36.646378	75.592033	0.041272	0.000000	-0.629301	0.000000	0.000000	0.000000	-0.042133	-0.002279	-0.002584	0.000000	0.000000	4.000000	35.000000	0.000000
2230.523119	0.112446	0.542210	0.000817	82.352966	36.646378	75.592033	0.041272	0.000000	-0.629301	0.000000	0.000000	0.000000	-0.042133	-0.002279	-0.002584	0.000000	0.000000	4.000000	35.000000	0.000000
2230.526453	0.112446	0.542210	0.000817	82.355843	36.636360	75.601128	0.040841	0.000000	-0.622279	0.000000	0.000000	0.000000	-0.042133	-0.002279	-0.002584	0.000000	0.000000	4.000000	35.000000	0.000000
2230.529786	0.112446	0.542210	0.000817	82.355843	36.636360	75.601128	0.040841	0.000000	-0.622279	0.000000	0.000000	0.000000	-0.042133	-0.002279	-0.002584	0.000000	0.000000	4.000000	35.000000	0.000000
2230.533119	0.112267	0.542193	0.000841	82.355843	36.636360	75.601128	0.040841	0.000000	-0.622279	0.000000	0.000000	0.000000	-0.053512	-0.004988	0.007377	0.000000	0.000000	4.000000	35.000000	0.000000
2230.536453	0.112267	0.542193	0.000841	82.355865	36.611858	75.601105	0.040841	0.000000	-0.622279	0.000000	0.000000	0.000000	-0.053512	-0.004988	0.007377	0.000000	0.000000	4.000000	35.000000	0.000000
2230.539786	0.112267	0.542193	0.000841	82.355865	36.611858	75.601105	0.040841	0.000000	-0.622279	0.000000	0.000000	0.000000	-0.053512	-0.004988	0.007377	0.000000	0.000000	4.000000	35.000000	0.000000
2230.543119	0.112267	0.542193	0.000841	82.355865	36.611858	75.601105	0.040841	0.000000	-0.622279	0.000000	0.000000	0.000000	-0.053512	-0.004988	0.007377	0.000000	0.000000	4.000000	35.000000	0.000000
2230.546453	0.111841	0.542226	0.000984	82.352989	36.572922	75.592018	0.042070	0.000000	-0.613361	0.000000	0.000000	0.000000	-0.127826	0.009980	0.042763	0.000000	0.000000	4.000000	35.000000	0.000000
2230.549786	0.111841	0.542226	0.000984	82.352989	36.572922	75.592018	0.042070	0.000000	-0.613361	0.000000	0.000000	0.000000	-0.127826	0.009980	0.042763	0.000000	0.000000	4.000000	35.000000	0.000000
2230.553119	0.111841	0.542226	0.000984	82.352989	36.572922	75.592018	0.042070	0.000000	-0.613361	0.000000	0.000000	0.000000	-0.127826	0.009980	0.042763	0.000000	0.000000	4.000000	35.000000	0.000000
2230.556453	0.111841	0.542226	0.000984	82.344299	36.515835	75.564583	0.049198	0.000000	-0.592056	0.000000	0.000000	0.000000	-0.127826	0.009980	0.042763	0.000000	0.000000	4.000000	35.000000	0.000000
2230.559786	0.111622	0.542242	0.001124	82.344299	36.515835	75.564583	0.049198	0.000000	-0.592056	0.000000	0.000000	0.000000	-0.065834	0.004543	0.041909	0.000000	0.000000	4.000000	35.000000	0.000000
2230.563119	0.111622	0.542242	0.001124	82.344299	36.515835	75.564583	0.049198	0.000000	-0.592056	0.000000	0.000000	0.000000	-0.065834	0.004543	0.041909	0.000000	0.000000	4.000000	35.000000	0.000000
2230.566453	0.111622	0.542242	0.001124	82.335640	36.458858	75.537292	0.056182	0.000000	-0.581084	0.000000	0.000000	0.000000	-0.065834	0.004543	0.041909	0.000000	0.000000	4.000000	35.000000	0.000000
2230.569786	0.111622	0.542242	0.001124	82.335640	36.458858	75.537292	0.056182	0.000000	-0.581084	0.000000	0.000000	0.000000	-0.065834	0.004543	0.041909	0.000000	0.000000	4.000000	35.000000	0.000000
2230.573119	0.111411	0.542290	0.001299	82.335640	36.458858	75.537292	0.056182	0.000000	-0.581084	0.000000	0.000000	0.000000	-0.063232	0.014521	0.052725	0.000000	0.000000	4.000000	35.000000	0.000000
2230.576453	0.111411	0.542290	0.001299	82.324684	36.386810	75.490303	0.056182	0.000000	-0.581084	0.000000	0.000000	0.000000	-0.063232	0.014521	0.052725	0.000000	0.000000	4.000000	35.000000	0.000000
2230.579786	0.111411	0.542290	0.001299	82.324684	36.386810	75.490303	0.056182	0.000000	-0.581084	0.000000	0.000000	0.000000	-0.063232	0.014521	0.052725	0.000000	0.000000	4.000000	35.000000	0.000000
2230.583119	0.111411	0.542290	0.001299	82.324684	36.386810	75.490303	0.056182	0.000000	-0.581084	0.000000	0.000000	0.000000	-0.063232	0.014521	0.052725	0.000000	0.000000	4.000000	35.000000	0.000000
2230.586453	0.111016	0.542378	0.001668	82.312317	36.319855	75.452782	0.064970	0.000000	-0.570545	0.000000	0.000000	0.000000	-0.118432	0.026332	0.110549	0.000000	0.000000	4.000000	35.000000	0.000000
2230.589786	0.111016	0.542378	0.001668	82.312317	36.319855	75.452782	0.064970	0.000000	-0.570545	0.000000	0.000000	0.000000	-0.118432	0.026332	0.110549	0.000000	0.000000	4.000000	35.000000	0.000000
2230.593119	0.111016	0.542378	0.001668	82.312317	36.319855	75.452782	0.064970	0.000000	-0.570545	0.000000	0.000000	0.000000	-0.118432	0.026332	0.110549	0.000000	0.000000	4.000000	35.000000	0.000000
2230.596453	0.111016	0.542378	0.001668	82.309074	36.288074	75.447601	0.083395	0.000000	-0.550807	0.000000	0.000000	0.000000	-0.118432	0.026332	0.110549	0.000000	0.000000	4.000000	35.000000	0.000000
2230.599786	0.110826	0.542452	0.001834	82.309074	36.288074	75.447601	0.083395	0.000000	-0.550807	0.000000	0.000000	0.000000	-0.057169	0.022259	0.049692	0.000000	0.000000	4.000000	35.000000	0.000000
2230.603119	0.110826	0.542452	0.001834	82.309074	36.288074	75.447601	0.083395	0.000000	-0.550807	0.000000	0.000000	0.000000	-0.057169	0.022259	0.049692	0.000000	0.000000	4.000000	35.000000	0.000000
2230.606453	0.110826	0.542452	0.001834	82.327263	36.332851	75.521126	0.091677	0.000000	-0.541278	0.000000	0.000000	0.000000	-0.057169	0.022259	0.049692	0.000000	0.000000	4.000000	35.000000	0.000000
2230.609786	0.110826	0.542452	0.001834	82.327263	36.332851	75.521126	0.091677	0.000000	-0.541278	0.000000	0.000000	0.000000	-0.057169	0.022259	0.049692	0.000000	0.000000	4.000000	35.000000	0.000000
2230.613119	0.110605	0.542467	0.001973	82.327263	36.332851	75.521126	0.091677	0.000000	-0.541278	0.000000	0.000000	0.000000	-0.066032	0.004537	0.041751	0.000000	0.000000	4.000000	35.000000	0.000000
2230.616453	0.110605	0.542467	0.001973	82.382195	36.512196	75.731079	0.091677	0.000000	-0.541278	0.000000	0.000000	0.000000	-0.066032	0.004537	0.041751	0.000000	0.000000	4.000000	35.000000	0.000000
2230.619786	0.110605	0.542467	0.001973	82.382195	36.512196	75.731079	0.091677	0.000000	-0.541278	0.000000	0.000000	0.000000	-0.066032	0.004537	0.041751	0.000000	0.000000	4.000000	35.000000	0.000000
2230.623119	0.110605	0.542467	0.001973	82.382195	36.512196	75.731079	0.091677	0.000000	-0.541278	0.000000	0.000000	0.000000	-0.066032	0.004537	0.041751	0.000000	0.000000	4.000000	35.000000	0.000000
2230.626453	0.110108	0.542484	0.002111	82.462509	36.795616	76.041672	0.098635	0.000000	-0.530273	0.000000	0.000000	0.000000	-0.149117	0.004994	0.041570	0.000000	0.000000	4.000000	35.000000	0.000000
2230.629786	0.110108	0.542484	0.002111	82.462509	36.795616	76.041672	0.098635	0.000000	-0.530273	0.000000	0.000000	0.000000	-0.149117	0.004994	0.041570	0.000000	0.000000	4.000000	35.000000	0.000000
2230.633119	0.110108	0.542484	0.002111	82.462509	36.795616	76.041672	0.098635	0.000000	-0.530273	0.000000	0.000000	0.000000	-0.149117	0.004994	0.041570	0.000000	0.000000	4.000000	35.000000	0.000000
2230.636453	0.110108	0.542484	0.002111	82.532364	37.044327	76.317924	0.105563	0.000000	-0.505420	0.000000	0.000000	0.000000	-0.149117	0.004994	0.041570	0.000000	0.000000	4.000000	35.000000	0.000000
2230.639786	0.109890	0.542484	0.002163	82.532364	37.044327	76.317924	0.105563	0.000000	-0.505420	0.000000	0.000000	0.000000	-0.065412	0.000005	0.015665	0.000000	0.000000	4.000000	35.000000	0.000000
2230.643119	0.109890	0.542484	0.002163	82.532364	37.044327	76.317924	0.105563	0.000000	-0.505420	0.000000	0.000000	0.000000	-0.065412	0.000005	0.015665	0.000000	0.000000	4.000000	35.000000	0.000000
2230.646453	0.109890	0.542484	0.002163	82.564362	37.154243	76.448303	0.108174	0.000000	-0.494518	0.000000	0.000000	0.000000	-0.065412	0.000005	0.015665	0.000000	0.000000	4.000000	35.000000	0.000000
2230.649786	0.109693	0.542510	0.002206	82.564362	37.154243	76.448303	0.108174	0.000000	-0.494518	0.000000	0.000000	0.000000	-0.059202	0.007751	0.012712	0.000000	0.000000	4.000000	35.000000	0.000000
2230.653119	0.109693	0.542510	0.002206	82.564362	37.154243	76.448303	0.108174	0.000000	-0.494518	0.000000	0.000000	0.000000	-0.059202	0.007751	0.012712	0.000000	0.000000	4.000000	35.000000	0.000000
2230.656453	0.109693	0.542510	0.002206	82.565605	37.147659	76.455109	0.110293	0.000000	-0.484651	0.000000	0.000000	0.000000	-0.059202	0.007751	0.012712	0.000000	0.000000	4.000000	35.000000	0.000000
2230.659786	0.109693	0.542510	0.002206	82.565605	37.147659	76.455109	0.110293	0.000000	-0.484651	0.000000	0.000000	0.000000	-0.059202	0.007751	0.012712	0.000000	0.000000	4.000000	35.000000	0.000000
2230.663119	0.109577	0.542544	0.002205	82.565605	37.147659	76.455109	0.110293	0.000000	-0.484651	0.000000	0.000000	0.000000	-0.034656	0.010482	-0.000339	0.000000	0.000000	4.000000	35.000000	0.000000
2230.666453	0.109577	0.542544	0.002205	82.563362	37.118011	76.434441	0.110293	0.000000	-0.484651	0.000000	0.000000	0.000000	-0.034656	0.010482	-0.000339	0.000000	0.000000	4.000000	35.000000	0.000000
2230.669786	0.109577	0.542544	0.002205	82.563362	37.118011	76.434441	0.110293	0.000000	-0.484651	0.000000	0.000000	0.000000	-0.034656	0.010482	-0.000339	0.000000	0.000000	4.000000	35.000000	0.000000
2230.673119	0.109577	0.542544	0.002205	82.563362	37.118011	76.434441	0.110293	0.000000	-0.484651	0.000000	0.000000	0.000000	-0.034656	0.010482	-0.000339	0.000000	0.000000	4.000000	35.000000	0.000000
2230.676453	0.109478	0.542589	0.002176	82.563942	37.106125	76.423447	0.110236	0.000000	-0.478875	0.000000	0.000000	0.000000	-0.029727	0.013223	-0.008694	0.000000	0.000000	4.000000	35.000000	0.000000
2230.679786	0.109478	0.542589	0.002176	82.563942	37.106125	76.423447	0.110236	0.000000	-0.478875	0.000000	0.000000	0.000000	-0.029727	0.013223	-0.008694	0.000000	0.000000	4.000000	35.000000	0.000000
2230.683119	0.109478	0.542589	0.002176	82.563942	37.106125	76.423447	0.110236	0.000000	-0.478875	0.000000	0.000000	0.000000	-0.029727	0.013223	-0.008694	0.000000	0.000000	4.000000	35.000000	0.000000
2230.686453	0.109478	0.542589	0.002176	82.565231	37.087902	76.401604	0.108787	0.000000	-0.473920	0.000000	0.000000	0.000000	-0.029727	0.013223	-0.008694	0.000000	0.000000	4.000000	35.000000	0.000000
2230.689786	0.109473	0.542598	0.002153	82.565231	37.087902	76.401604	0.108787	0.000000	-0.473920	0.000000	0.000000	0.000000	-0.001618	0.002719	-0.006786	0.000000	0.000000	4.000000	35.000000	0.000000
2230.693119	0.109473	0.542598	0.002153	82.565231	37.087902	76.401604	0.108787	0.000000	-0.473920	0.000000	0.000000	0.000000	-0.001618	0.002719	-0.006786	0.000000	0.000000	4.000000	35.000000	0.000000
2230.696453	0.109473	0.542598	0.002153	82.567657	37.051308	76.357727	0.107656	0.000000	-0.473651	0.000000	0.000000	0.000000	-0.001618	0.002719	-0.006786	0.000000	0.000000	4.000000	35.000000	0.000000
2230.699786	0.109473	0.542598	0.002153	82.567657	37.051308	76.357727	0.107656	0.000000	-0.473651	0.000000	0.000000	0.000000	-0.001618	0.002719	-0.006786	0.000000	0.000000	4.000000	35.000000	0.000000
2230.703119	0.109468	0.542607	0.002131	82.567657	37.051308	76.357727	0.107656	0.000000	-0.473651	0.000000	0.000000	0.000000	-0.001617	0.002730	-0.006786	0.000000	0.000000	4.000000	35.000000	0.000000
2230.706453	0.109468	0.542607	0.002131	82.574631	37.049561	76.355232	0.107656	0.000000	-0.473651	0.000000	0.000000	0.000000	-0.001617	0.002730	-0.006786	0.000000	0.000000	4.000000	35.000000	0.000000
2230.709786	0.109468	0.542607	0.002131	82.574631	37.049561	76.355232	0.107656	0.000000	-0.473651	0.000000	0.000000	0.000000	-0.001617	0.002730	-0.006786	0.000000	0.000000	4.000000	35.000000	0.000000
2230.713119	0.109468	0.542607	0.002131	82.574631	37.049561	76.355232	0.107656	0.000000	-0.473651	0.000000	0.000000	0.000000	-0.001617	0.002730	-0.006786	0.000000	0.000000	4.000000	35.000000	0.000000
2230.716453	0.109451	0.542514	0.002063	82.580368	37.071556	76.374672	0.106525	0.000000	-0.473381	0.000000	0.000000	0.000000	-0.004847	-0.027765	-0.020341	0.000000	0.000000	4.000000	35.000000	0.000000
2230.719786	0.109451	0.542514	0.002063	82.580368	37.071556	76.374672	0.106525	0.000000	-0.473381	0.000000	0.000000	0.000000	-0.004847	-0.027765	-0.020341	0.000000	0.000000	4.000000	35.000000	0.000000
2230.723119	0.109451	0.542514	0.002063	82.580368	37.071556	76.374672	0.106525	0.000000	-0.473381	0.000000	0.000000	0.000000	-0.004847	-0.027765	-0.020341	0.000000	0.000000	4.000000	35.000000	0.000000
2230.726453	0.109451	0.542514	0.002063	82.589020	37.106003	76.403954	0.103135	0.000000	-0.472573	0.000000	0.000000	0.000000	-0.004847	-0.027765	-0.020341	0.000000	0.000000	4.000000	35.000000	0.000000
2230.729786	0.109488	0.542455	0.002021	82.589020	37.106003	76.403954	0.103135	0.000000	-0.472573	0.000000	0.000000	0.000000	0.010816	-0.017738	-0.012611	0.000000	0.000000	4.000000	35.000000	0.000000
2230.733119	0.109488	0.542455	0.002021	82.589020	37.106003	76.403954	0.103135	0.000000	-0.472573	0.000000	0.000000	0.000000	0.010816	-0.017738	-0.012611	0.000000	0.000000	4.000000	35.000000	0.000000
2230.736453	0.109488	0.542455	0.002021	82.600471	37.155636	76.443024	0.101033	0.000000	-0.474376	0.000000	0.000000	0.000000	0.010816	-0.017738	-0.012611	0.000000	0.000000	4.000000	35.000000	0.000000
2230.739786	0.109488	0.542455	0.002021	82.600471	37.155636	76.443024	0.101033	0.000000	-0.474376	0.000000	0.000000	0.000000	0.010816	-0.017738	-0.012611	0.000000	0.000000	4.000000	35.000000	0.000000
2230.743119	0.109573	0.542387	0.001991	82.600471	37.155636	76.443024	0.101033	0.000000	-0.474376	0.000000	0.000000	0.000000	0.025513	-0.020471	-0.008949	0.000000	0.000000	4.000000	35.000000	0.000000
2230.746453	0.109573	0.542387	0.001991	82.609070	37.201080	76.472382	0.101033	0.000000	-0.474376	0.000000	0.000000	0.000000	0.025513	-0.020471	-0.008949	0.000000	0.000000	4.000000	35.000000	0.000000
2230.749786	0.109573	0.542387	0.001991	82.609070	37.201080	76.472382	0.101033	0.000000	-0.474376	0.000000	0.000000	0.000000	0.025513	-0.020471	-0.008949	0.000000	0.000000	4.000000	35.000000	0.000000
2230.753119	0.109573	0.542387	0.001991	82.609070	37.201080	76.472382	0.101033	0.000000	-0.474376	0.000000	0.000000	0.000000	0.025513	-0.020471	-0.008949	0.000000	0.000000	4.000000	35.000000	0.000000
2230.756453	0.109864	0.542243	0.001859	82.620544	37.259102	76.511696	0.099542	0.000000	-0.478628	0.000000	0.000000	0.000000	0.087322	-0.043210	-0.039516	0.000000	0.000000	4.000000	35.000000	0.000000
2230.759786	0.109864	0.542243	0.001859	82.620544	37.259102	76.511696	0.099542	0.000000	-0.478628	0.000000	0.000000	0.000000	0.087322	-0.043210	-0.039516	0.000000	0.000000	4.000000	35.000000	0.000000
2230.763119	0.109864	0.542243	0.001859	82.620544	37.259102	76.511696	0.099542	0.000000	-0.478628	0.000000	0.000000	0.000000	0.087322	-0.043210	-0.039516	0.000000	0.000000	4.000000	35.000000	0.000000
2230.766453	0.109864	0.542243	0.001859	82.628502	37.319355	76.552246	0.092956	0.000000	-0.493182	0.000000	0.000000	0.000000	0.087322	-0.043210	-0.039516	0.000000	0.000000	4.000000	35.000000	0.000000
2230.769786	0.110036	0.542175	0.001808	82.628502	37.319355	76.552246	0.092956	0.000000	-0.493182	0.000000	0.000000	0.000000	0.051645	-0.020479	-0.015245	0.000000	0.000000	4.000000	35.000000	0.000000
2230.773119	0.110036	0.542175	0.001808	82.628502	37.319355	76.552246	0.092956	0.000000	-0.493182	0.000000	0.000000	0.000000	0.051645	-0.020479	-0.015245	0.000000	0.000000	4.000000	35.000000	0.000000
2230.776453	0.110036	0.542175	0.001808	82.631348	37.353596	76.562103	0.090415	0.000000	-0.501789	0.000000	0.000000	0.000000	0.051645	-0.020479	-0.015245	0.000000	0.000000	4.000000	35.000000	0.000000
2230.779786	0.110036	0.542175	0.001808	82.631348	37.353596	76.562103	0.090415	0.000000	-0.501789	0.000000	0.000000	0.000000	0.051645	-0.020479	-0.015245	0.000000	0.000000	4.000000	35.000000	0.000000
2230.783119	0.110233	0.542149	0.001766	82.631348	37.353596	76.562103	0.090415	0.000000	-0.501789	0.000000	0.000000	0.000000	0.059151	-0.007732	-0.012762	0.000000	0.000000	4.000000	35.000000	0.000000
2230.786453	0.110233	0.542149	0.001766	82.631325	37.380772	76.562073	0.090415	0.000000	-0.501789	0.000000	0.000000	0.000000	0.059151	-0.007732	-0.012762	0.000000	0.000000	4.000000	35.000000	0.000000
2230.789786	0.110233	0.542149	0.001766	82.631325	37.380772	76.562073	0.090415	0.000000	-0.501789	0.000000	0.000000	0.000000	0.059151	-0.007732	-0.012762	0.000000	0.000000	4.000000	35.000000	0.000000
2230.793119	0.110233	0.542149	0.001766	82.631325	37.380772	76.562073	0.090415	0.000000	-0.501789	0.000000	0.000000	0.000000	0.059151	-0.007732	-0.012762	0.000000	0.000000	4.000000	35.000000	0.000000
2230.796453	0.110676	0.542135	0.001884	82.622780	37.373226	76.532539	0.088288	0.000000	-0.511648	0.000000	0.000000	0.000000	0.133003	-0.004201	0.035436	0.000000	0.000000	4.000000	35.000000	0.000000
2230.799786	0.110676	0.542135	0.001884	82.622780	37.373226	76.532539	0.088288	0.000000	-0.511648	0.000000	0.000000	0.000000	-0.000001	0.000002	0.000000	0.000000	0.000000	4.000000	35.000000	0.000000
2230.803119	0.110676	0.542135	0.001884	82.622780	37.373226	76.532539	0.088288	0.000000	-0.511648	0.000000	0.000000	0.000000	-0.000001	0.000002	0.000000	0.000000	0.000000	4.000000	35.000000	0.000000
2230.806453	0.110676	0.542135	0.001884	82.611351	37.353279	76.493233	0.094194	0.000000	-0.533815	0.000000	0.000000	0.000000	-0.000001	0.000002	0.000000	0.000000	0.000000	4.000000	35.000000	0.000000
2230.809786	0.110676	0.542135	0.001884	82.611351	37.353279	76.493233	0.094194	0.000000	-0.533815	0.000000	0.000000	0.000000	-0.000001	0.000002	0.000000	0.000000	0.000000	4.000000	35.000000	0.000000
2230.813119	0.110879	0.542147	0.002055	82.611351	37.353279	76.493233	0.094194	0.000000	-0.533815	0.000000	0.000000	0.000000	0.060822	0.003554	0.051335	0.000000	0.000000	4.000000	35.000000	0.000000
2230.816453	0.110879	0.542147	0.002055	82.594055	37.311275	76.434395	0.094194	0.000000	-0.533815	0.000000	0.000000	0.000000	0.060822	0.003554	0.051335	0.000000	0.000000	4.000000	35.000000	0.000000
2230.819786	0.110879	0.542147	0.002055	82.594055	37.311275	76.434395	0.094194	0.000000	-0.533815	0.000000	0.000000	0.000000	0.060822	0.003554	0.051335	0.000000	0.000000	4.000000	35.000000	0.000000
2230.823119	0.110879	0.542147	0.002055	82.594055	37.311275	76.434395	0.094194	0.000000	-0.533815	0.000000	0.000000	0.000000	0.060822	0.003554	0.051335	0.000000	0.000000	4.000000	35.000000	0.000000
2230.826453	0.111247	0.542208	0.002621	82.573395	37.266403	76.377174	0.102750	0.000000	-0.543952	0.000000	0.000000	0.000000	0.110324	0.018343	0.169889	0.000000	0.000000	4.000000	35.000000	0.000000
2230.829786	0.111247	0.542208	0.002621	82.573395	37.266403	76.377174	0.102750	0.000000	-0.543952	0.000000	0.000000	0.000000	0.110324	0.018343	0.169889	0.000000	0.000000	4.000000	35.000000	0.000000
2230.833119	0.111247	0.542208	0.002621	82.573395	37.266403	76.377174	0.102750	0.000000	-0.543952	0.000000	0.000000	0.000000	0.110324	0.018343	0.169889	0.000000	0.000000	4.000000	35.000000	0.000000
2230.836453	0.111247	0.542208	0.002621	82.564651	37.263283	76.364388	0.131065	0.000000	-0.562339	0.000000	0.000000	0.000000	0.110324	0.018343	0.169889	0.000000	0.000000	4.000000	35.000000	0.000000
2230.839786	0.111416	0.542190	0.002939	82.564651	37.263283	76.364388	0.131065	0.000000	-0.562339	0.000000	0.000000	0.000000	0.050796	-0.005241	0.095275	0.000000	0.000000	4.000000	35.000000	0.000000
2230.843119	0.111416	0.542190	0.002939	82.564651	37.263283	76.364388	0.131065	0.000000	-0.562339	0.000000	0.000000	0.000000	0.050796	-0.005241	0.095275	0.000000	0.000000	4.000000	35.000000	0.000000
2230.846453	0.111416	0.542190	0.002939	82.594749	37.441486	76.537697	0.146944	0.000000	-0.570805	0.000000	0.000000	0.000000	0.050796	-0.005241	0.095275	0.000000	0.000000	4.000000	35.000000	0.000000
2230.849786	0.111416	0.542190	0.002939	82.594749	37.441486	76.537697	0.146944	0.000000	-0.570805	0.000000	0.000000	0.000000	0.050796	-0.005241	0.095275	0.000000	0.000000	4.000000	35.000000	0.000000
2230.853119	0.111584	0.542199	0.003252	82.594749	37.441486	76.537697	0.146944	0.000000	-0.570805	0.000000	0.000000	0.000000	0.050500	0.002471	0.093883	0.000000	0.000000	4.000000	35.000000	0.000000
2230.856453	0.111584	0.542199	0.003252	82.722015	38.150047	77.253555	0.146944	0.000000	-0.570805	0.000000	0.000000	0.000000	0.050500	0.002471	0.093883	0.000000	0.000000	4.000000	35.000000	0.000000
2230.859786	0.111584	0.542199	0.003252	82.722015	38.150047	77.253555	0.146944	0.000000	-0.570805	0.000000	0.000000	0.000000	0.050500	0.002471	0.093883	0.000000	0.000000	4.000000	35.000000	0.000000
2230.863119	0.111584	0.542199	0.003252	82.722015	38.150047	77.253555	0.146944	0.000000	-0.570805	0.000000	0.000000	0.000000	0.050500	0.002471	0.093883	0.000000	0.000000	4.000000	35.000000	0.000000
2230.866453	0.111932	0.542113	0.003827	82.944954	39.496239	78.621536	0.162591	0.000000	-0.579222	0.000000	0.000000	0.000000	0.104375	-0.025687	0.172520	0.000000	0.000000	4.000000	35.000000	0.000000
2230.869786	0.111932	0.542113	0.003827	82.944954	39.496239	78.621536	0.162591	0.000000	-0.579222	0.000000	0.000000	0.000000	-0.000001	0.000009	0.000000	0.000000	0.000000	4.000000	35.000000	0.000000
2230.873119	0.111932	0.542113	0.003827	82.944954	39.496239	78.621536	0.162591	0.000000	-0.579222	0.000000	0.000000	0.000000	-0.000001	0.000009	0.000000	0.000000	0.000000	4.000000	35.000000	0.000000
2230.876453	0.111932	0.542113	0.003827	83.204918	41.288296	80.445801	0.191344	0.000000	-0.596618	0.000000	0.000000	0.000000	-0.000001	0.000009	0.000000	0.000000	0.000000	4.000000	35.000000	0.000000
2230.879786	0.111932	0.542113	0.003827	83.204918	41.288296	80.445801	0.191344	0.000000	-0.596618	0.000000	0.000000	0.000000	-0.000001	0.000009	0.000000	0.000000	0.000000	4.000000	35.000000	0.000000
2230.883119	0.112185	0.542078	0.004105	83.204918	41.288296	80.445801	0.191344	0.000000	-0.596618	0.000000	0.000000	0.000000	0.075885	-0.010392	0.083322	0.000000	0.000000	4.000000	35.000000	0.000000
2230.886453	0.112185	0.542078	0.004105	83.462143	43.309525	82.505798	0.191344	0.000000	-0.596618	0.000000	0.000000	0.000000	0.075885	-0.010392	0.083322	0.000000	0.000000	4.000000	35.000000	0.000000
2230.889786	0.112466	0.542034	0.004399	83.462143	43.309525	82.505798	0.191344	0.000000	-0.596618	0.000000	0.000000	0.000000	0.084172	-0.013223	0.088423	0.000000	0.000000	4.000000	35.000000	0.000000
2230.893119	0.112466	0.542034	0.004399	83.462143	43.309525	82.505798	0.191344	0.000000	-0.596618	0.000000	0.000000	0.000000	0.084172	-0.013223	0.088423	0.000000	0.000000	4.000000	35.000000	0.000000
2230.896453	0.112466	0.542034	0.004399	83.708267	45.109833	84.304787	0.219969	0.000000	-0.623294	0.000000	0.000000	0.000000	0.084172	-0.013223	0.088423	0.000000	0.000000	4.000000	35.000000	0.000000
2230.899786	0.112707	0.542007	0.004723	83.708267	45.109833	84.304787	0.219969	0.000000	-0.623294	0.000000	0.000000	0.000000	0.072412	-0.008266	0.096972	0.000000	0.000000	4.000000	35.000000	0.000000
2230.903119	0.112707	0.542007	0.004723	83.708267	45.109833	84.304787	0.219969	0.000000	-0.623294	0.000000	0.000000	0.000000	0.072412	-0.008266	0.096972	0.000000	0.000000	4.000000	35.000000	0.000000
2230.906453	0.112707	0.542007	0.004723	83.930016	46.663353	85.826759	0.236131	0.000000	-0.635363	0.000000	0.000000	0.000000	0.072412	-0.008266	0.096972	0.000000	0.000000	4.000000	35.000000	0.000000
2230.909786	0.112707	0.542007	0.004723	83.930016	46.663353	85.826759	0.236131	0.000000	-0.635363	0.000000	0.000000	0.000000	0.072412	-0.008266	0.096972	0.000000	0.000000	4.000000	35.000000	0.000000
2230.913119	0.112954	0.541970	0.005068	83.930016	46.663353	85.826759	0.236131	0.000000	-0.635363	0.000000	0.000000	0.000000	0.074126	-0.011101	0.103670	0.000000	0.000000	4.000000	35.000000	0.000000
2230.916453	0.112954	0.541970	0.005068	84.121704	48.127254	87.257599	0.236131	0.000000	-0.635363	0.000000	0.000000	0.000000	0.074126	-0.011101	0.103670	0.000000	0.000000	4.000000	35.000000	0.000000
2230.919786	0.112954	0.541970	0.005068	84.121704	48.127254	87.257599	0.236131	0.000000	-0.635363	0.000000	0.000000	0.000000	0.074126	-0.011101	0.103670	0.000000	0.000000	4.000000	35.000000	0.000000
2230.923119	0.112954	0.541970	0.005068	84.121704	48.127254	87.257599	0.236131	0.000000	-0.635363	0.000000	0.000000	0.000000	0.074126	-0.011101	0.103670	0.000000	0.000000	4.000000	35.000000	0.000000
2230.926453	0.113360	0.541959	0.005680	84.292747	49.546150	88.654633	0.253409	0.000000	-0.647717	0.000000	0.000000	0.000000	0.121716	-0.003366	0.183624	0.000000	0.000000	4.000000	35.000000	0.000000
2230.929786	0.113360	0.541959	0.005680	84.292747	49.546150	88.654633	0.253409	0.000000	-0.647717	0.000000	0.000000	0.000000	-0.000000	-0.000004	-0.000000	0.000000	0.000000	4.000000	35.000000	0.000000
2230.933119	0.113360	0.541959	0.005680	84.292747	49.546150	88.654633	0.253409	0.000000	-0.647717	0.000000	0.000000	0.000000	-0.000000	-0.000004	-0.000000	0.000000	0.000000	4.000000	35.000000	0.000000
2230.936453	0.113360	0.541959	0.005680	84.451508	50.965843	90.058281	0.284013	0.000000	-0.668003	0.000000	0.000000	0.000000	-0.000000	-0.000004	-0.000000	0.000000	0.000000	4.000000	35.000000	0.000000
2230.939786	0.113501	0.542001	0.005970	84.451508	50.965843	90.058281	0.284013	0.000000	-0.668003	0.000000	0.000000	0.000000	0.042283	0.012795	0.087007	0.000000	0.000000	4.000000	35.000000	0.000000
2230.943119	0.113501	0.542001	0.005970	84.451508	50.965843	90.058281	0.284013	0.000000	-0.668003	0.000000	0.000000	0.000000	0.042283	0.012795	0.087007	0.000000	0.000000	4.000000	35.000000	0.000000
2230.946453	0.113501	0.542001	0.005970	84.603333	52.431110	91.510353	0.298514	0.000000	-0.675050	0.000000	0.000000	0.000000	0.042283	0.012795	0.087007	0.000000	0.000000	4.000000	35.000000	0.000000
2230.949786	0.113501	0.542001	0.005970	84.603333	52.431110	91.510353	0.298514	0.000000	-0.675050	0.000000	0.000000	0.000000	0.042283	0.012795	0.087007	0.000000	0.000000	4.000000	35.000000	0.000000
2230.953119	0.113610	0.542036	0.006225	84.603333	52.431110	91.510353	0.298514	0.000000	-0.675050	0.000000	0.000000	0.000000	0.032724	0.010538	0.076442	0.000000	0.000000	4.000000	35.000000	0.000000
2230.956453	0.113610	0.542036	0.006225	84.753159	53.999928	93.063179	0.298514	0.000000	-0.675050	0.000000	0.000000	0.000000	0.032724	0.010538	0.076442	0.000000	0.000000	4.000000	35.000000	0.000000
2230.959786	0.113610	0.542036	0.006225	84.753159	53.999928	93.063179	0.298514	0.000000	-0.675050	0.000000	0.000000	0.000000	0.032724	0.010538	0.076442	0.000000	0.000000	4.000000	35.000000	0.000000
2230.963119	0.113610	0.542036	0.006225	84.753159	53.999928	93.063179	0.298514	0.000000	-0.675050	0.000000	0.000000	0.000000	0.032724	0.010538	0.076442	0.000000	0.000000	4.000000	35.000000	0.000000
2230.966453	0.113861	0.542125	0.006679	84.908531	55.771641	94.818443	0.311254	0.000000	-0.680504	0.000000	0.000000	0.000000	0.075383	0.026703	0.136077	0.000000	0.000000	4.000000	35.000000	0.000000
2230.969786	0.113861	0.542125	0.006679	84.908531	55.771641	94.818443	0.311254	0.000000	-0.680504	0.000000	0.000000	0.000000	-0.000000	0.000006	-0.000000	0.000000	0.000000	4.000000	35.000000	0.000000
2230.973119	0.113861	0.542125	0.006679	84.908531	55.771641	94.818443	0.311254	0.000000	-0.680504	0.000000	0.000000	0.000000	-0.000000	0.000006	-0.000000	0.000000	0.000000	4.000000	35.000000	0.000000
2230.976453	0.113861	0.542125	0.006679	85.065681	57.739994	96.767509	0.333934	0.000000	-0.693068	0.000000	0.000000	0.000000	-0.000000	0.000006	-0.000000	0.000000	0.000000	4.000000	35.000000	0.000000
2230.979786	0.113861	0.542125	0.006679	85.065681	57.739994	96.767509	0.333934	0.000000	-0.693068	0.000000	0.000000	0.000000	-0.000000	0.000006	-0.000000	0.000000	0.000000	4.000000	35.000000	0.000000
2230.983119	0.114017	0.542146	0.006836	85.065681	57.739994	96.767509	0.333934	0.000000	-0.693068	0.000000	0.000000	0.000000	0.046623	0.006085	0.047217	0.000000	0.000000	4.000000	35.000000	0.000000
2230.986453	0.114017	0.542146	0.006836	85.224060	59.930874	98.939133	0.333934	0.000000	-0.693068	0.000000	0.000000	0.000000	0.046623	0.006085	0.047217	0.000000	0.000000	4.000000	35.000000	0.000000
2230.989786	0.114017	0.542146	0.006836	85.224060	59.930874	98.939133	0.333934	0.000000	-0.693068	0.000000	0.000000	0.000000	0.046623	0.006085	0.047217	0.000000	0.000000	4.000000	35.000000	0.000000
2230.993119	0.114017	0.542146	0.006836	85.224060	59.930874	98.939133	0.333934	0.000000	-0.693068	0.000000	0.000000	0.000000	0.046623	0.006085	0.047217	0.000000	0.000000	4.000000	35.000000	0.000000
2230.996453	0.114226	0.542173	0.007023	85.368698	62.159382	101.148911	0.341803	0.000000	-0.700839	0.000000	0.000000	0.000000	0.062853	0.008319	0.056084	0.000000	0.000000	4.000000	35.000000	0.000000
2230.999786	0.114226	0.542173	0.007023	85.368698	62.159382	101.148911	0.341803	0.000000	-0.700839	0.000000	0.000000	0.000000	-0.000000	0.000004	-0.000000	0.000000	0.000000	4.000000	35.000000	0.000000
2231.003119	0.114226	0.542173	0.007023	85.368698	62.159382	101.148911	0.341803	0.000000	-0.700839	0.000000	0.000000	0.000000	-0.000000	0.000004	-0.000000	0.000000	0.000000	4.000000	35.000000	0.000000
2231.006453	0.114226	0.542173	0.007023	85.495331	64.320366	103.294914	0.351151	0.000000	-0.711314	0.000000	0.000000	0.000000	-0.000000	0.000004	-0.000000	0.000000	0.000000	4.000000	35.000000	0.000000
2231.009786	0.114226	0.542173	0.007023	85.495331	64.320366	103.294914	0.351151	0.000000	-0.711314	0.000000	0.000000	0.000000	-0.000000	0.000004	-0.000000	0.000000	0.000000	4.000000	35.000000	0.000000
2231.013119	0.114287	0.542183	0.006984	85.495331	64.320366	103.294914	0.351151	0.000000	-0.711314	0.000000	0.000000	0.000000	0.018171	0.002805	-0.011628	0.000000	0.000000	4.000000	35.000000	0.000000
2231.016453	0.114287	0.542183	0.006984	85.592247	66.144836	105.108429	0.351151	0.000000	-0.711314	0.000000	0.000000	0.000000	0.018171	0.002805	-0.011628	0.000000	0.000000	4.000000	35.000000	0.000000
2231.019786	0.114287	0.542183	0.006984	85.592247	66.144836	105.108429	0.351151	0.000000	-0.711314	0.000000	0.000000	0.000000	0.018171	0.002805	-0.011628	0.000000	0.000000	4.000000	35.000000	0.000000
2231.023119	0.114287	0.542183	0.006984	85.592247	66.144836	105.108429	0.351151	0.000000	-0.711314	0.000000	0.000000	0.000000	0.018171	0.002805	-0.011628	0.000000	0.000000	4.000000	35.000000	0.000000
2231.026453	0.114300	0.542224	0.006752	85.666313	67.607430	106.562668	0.349213	0.000000	-0.714342	0.000000	0.000000	0.000000	0.003878	0.012376	-0.069648	0.000000	0.000000	4.000000	35.000000	0.000000
2231.029786	0.114300	0.542224	0.006752	85.666313	67.607430	106.562668	0.349213	0.000000	-0.714342	0.000000	0.000000	0.000000	0.003878	0.012376	-0.069648	0.000000	0.000000	4.000000	35.000000	0.000000
2231.033119	0.114300	0.542224	0.006752	85.666313	67.607430	106.562668	0.349213	0.000000	-0.714342	0.000000	0.000000	0.000000	0.003878	0.012376	-0.069648	0.000000	0.000000	4.000000	35.000000	0.000000
2231.036453	0.114300	0.542224	0.006752	85.719658	68.755577	107.705231	0.337605	0.000000	-0.714989	0.000000	0.000000	0.000000	0.003878	0.012376	-0.069648	0.000000	0.000000	4.000000	35.000000	0.000000
2231.039786	0.114269	0.542265	0.006531	85.719658	68.755577	107.705231	0.337605	0.000000	-0.714989	0.000000	0.000000	0.000000	-0.009354	0.012361	-0.066401	0.000000	0.000000	4.000000	35.000000	0.000000
2231.043119	0.114269	0.542265	0.006531	85.719658	68.755577	107.705231	0.337605	0.000000	-0.714989	0.000000	0.000000	0.000000	-0.009354	0.012361	-0.066401	0.000000	0.000000	4.000000	35.000000	0.000000
2231.046453	0.114269	0.542265	0.006531	85.752640	69.497787	108.443069	0.326538	0.000000	-0.713430	0.000000	0.000000	0.000000	-0.009354	0.012361	-0.066401	0.000000	0.000000	4.000000	35.000000	0.000000
2231.049786	0.114269	0.542265	0.006531	85.752640	69.497787	108.443069	0.326538	0.000000	-0.713430	0.000000	0.000000	0.000000	-0.009354	0.012361	-0.066401	0.000000	0.000000	4.000000	35.000000	0.000000
2231.053119	0.114237	0.542306	0.006309	85.752640	69.497787	108.443069	0.326538	0.000000	-0.713430	0.000000	0.000000	0.000000	-0.009364	0.012347	-0.066411	0.000000	0.000000	4.000000	35.000000	0.000000
2231.056453	0.114237	0.542306	0.006309	85.763206	69.730232	108.675262	0.326538	0.000000	-0.713430	0.000000	0.000000	0.000000	-0.009364	0.012347	-0.066411	0.000000	0.000000	4.000000	35.000000	0.000000
2231.059786	0.114237	0.542306	0.006309	85.763206	69.730232	108.675262	0.326538	0.000000	-0.713430	0.000000	0.000000	0.000000	-0.009364	0.012347	-0.066411	0.000000	0.000000	4.000000	35.000000	0.000000
2231.063119	0.114237	0.542306	0.006309	85.763206	69.730232	108.675262	0.326538	0.000000	-0.713430	0.000000	0.000000	0.000000	-0.009364	0.012347	-0.066411	0.000000	0.000000	4.000000	35.000000	0.000000
2231.066453	0.114126	0.542371	0.005859	85.766724	69.800240	108.745453	0.315469	0.000000	-0.711869	0.000000	0.000000	0.000000	-0.033271	0.019583	-0.134995	0.000000	0.000000	4.000000	35.000000	0.000000
2231.069786	0.114126	0.542371	0.005859	85.766724	69.800240	108.745453	0.315469	0.000000	-0.711869	0.000000	0.000000	0.000000	-0.033271	0.019583	-0.134995	0.000000	0.000000	4.000000	35.000000	0.000000
2231.073119	0.114126	0.542371	0.005859	85.766724	69.800240	108.745453	0.315469	0.000000	-0.711869	0.000000	0.000000	0.000000	-0.033271	0.019583	-0.134995	0.000000	0.000000	4.000000	35.000000	0.000000
2231.076453	0.114126	0.542371	0.005859	85.770195	69.867645	108.815765	0.292970	0.000000	-0.706324	0.000000	0.000000	0.000000	-0.033271	0.019583	-0.134995	0.000000	0.000000	4.000000	35.000000	0.000000
2231.079786	0.114056	0.542429	0.005667	85.770195	69.867645	108.815765	0.292970	0.000000	-0.706324	0.000000	0.000000	0.000000	-0.021236	0.017288	-0.057794	0.000000	0.000000	4.000000	35.000000	0.000000
2231.083119	0.114056	0.542429	0.005667	85.770195	69.867645	108.815765	0.292970	0.000000	-0.706324	0.000000	0.000000	0.000000	-0.021236	0.017288	-0.057794	0.000000	0.000000	4.000000	35.000000	0.000000
2231.086453	0.114056	0.542429	0.005667	85.774925	69.927849	108.874420	0.283338	0.000000	-0.702785	0.000000	0.000000	0.000000	-0.021236	0.017288	-0.057794	0.000000	0.000000	4.000000	35.000000	0.000000
2231.089786	0.114056	0.542429	0.005667	85.774925	69.927849	108.874420	0.283338	0.000000	-0.702785	0.000000	0.000000	0.000000	-0.021236	0.017288	-0.057794	0.000000	0.000000	4.000000	35.000000	0.000000
2231.093119	0.114014	0.542451	0.005496	85.774925	69.927849	108.874420	0.283338	0.000000	-0.702785	0.000000	0.000000	0.000000	-0.012645	0.006661	-0.051317	0.000000	0.000000	4.000000	35.000000	0.000000
2231.096453	0.114014	0.542451	0.005496	85.778450	69.998215	108.944969	0.283338	0.000000	-0.702785	0.000000	0.000000	0.000000	-0.012645	0.006661	-0.051317	0.000000	0.000000	4.000000	35.000000	0.000000
2231.099786	0.114014	0.542451	0.005496	85.778450	69.998215	108.944969	0.283338	0.000000	-0.702785	0.000000	0.000000	0.000000	-0.012645	0.006661	-0.051317	0.000000	0.000000	4.000000	35.000000	0.000000
2231.103119	0.114014	0.542451	0.005496	85.778450	69.998215	108.944969	0.283338	0.000000	-0.702785	0.000000	0.000000	0.000000	-0.012645	0.006661	-0.051317	0.000000	0.000000	4.000000	35.000000	0.000000
2231.106453	0.113931	0.542433	0.005254	85.783691	70.104027	109.051079	0.274785	0.000000	-0.700677	0.000000	0.000000	0.000000	-0.024890	-0.005630	-0.072652	0.000000	0.000000	4.000000	35.000000	0.000000
2231.109786	0.113931	0.542433	0.005254	85.783691	70.104027	109.051079	0.274785	0.000000	-0.700677	0.000000	0.000000	0.000000	-0.024890	-0.005630	-0.072652	0.000000	0.000000	4.000000	35.000000	0.000000
2231.113119	0.113931	0.542433	0.005254	85.783691	70.104027	109.051079	0.274785	0.000000	-0.700677	0.000000	0.000000	0.000000	-0.024890	-0.005630	-0.072652	0.000000	0.000000	4.000000	35.000000	0.000000
2231.116453	0.113931	0.542433	0.005254	85.785454	70.136711	109.086586	0.262676	0.000000	-0.696529	0.000000	0.000000	0.000000	-0.024890	-0.005630	-0.072652	0.000000	0.000000	4.000000	35.000000	0.000000
2231.119786	0.113899	0.542425	0.005218	85.785454	70.136711	109.086586	0.262676	0.000000	-0.696529	0.000000	0.000000	0.000000	-0.009580	-0.002231	-0.010532	0.000000	0.000000	4.000000	35.000000	0.000000
2231.123119	0.113899	0.542425	0.005218	85.785454	70.136711	109.086586	0.262676	0.000000	-0.696529	0.000000	0.000000	0.000000	-0.009580	-0.002231	-0.010532	0.000000	0.000000	4.000000	35.000000	0.000000
2231.126453	0.113899	0.542425	0.005218	85.787178	70.166595	109.121994	0.260921	0.000000	-0.694932	0.000000	0.000000	0.000000	-0.009580	-0.002231	-0.010532	0.000000	0.000000	4.000000	35.000000	0.000000
2231.129786	0.113899	0.542425	0.005218	85.787178	70.166595	109.121994	0.260921	0.000000	-0.694932	0.000000	0.000000	0.000000	-0.009580	-0.002231	-0.010532	0.000000	0.000000	4.000000	35.000000	0.000000
2231.133119	0.113877	0.542425	0.005224	85.787178	70.166595	109.121994	0.260921	0.000000	-0.694932	0.000000	0.000000	0.000000	-0.006585	0.000004	0.001622	0.000000	0.000000	4.000000	35.000000	0.000000
2231.136453	0.113877	0.542425	0.005224	85.783691	70.090408	109.051064	0.260921	0.000000	-0.694932	0.000000	0.000000	0.000000	-0.006585	0.000004	0.001622	0.000000	0.000000	4.000000	35.000000	0.000000
2231.139786	0.113877	0.542425	0.005224	85.783691	70.090408	109.051064	0.260921	0.000000	-0.694932	0.000000	0.000000	0.000000	-0.006585	0.000004	0.001622	0.000000	0.000000	4.000000	35.000000	0.000000
2231.143119	0.113877	0.542425	0.005224	85.783691	70.090408	109.051064	0.260921	0.000000	-0.694932	0.000000	0.000000	0.000000	-0.006585	0.000004	0.001622	0.000000	0.000000	4.000000	35.000000	0.000000
2231.146453	0.113829	0.542455	0.005408	85.778496	69.979195	108.944992	0.261191	0.000000	-0.693835	0.000000	0.000000	0.000000	-0.014378	0.008958	0.055103	0.000000	0.000000	4.000000	35.000000	0.000000
2231.149786	0.113829	0.542455	0.005408	85.778496	69.979195	108.944992	0.261191	0.000000	-0.693835	0.000000	0.000000	0.000000	-0.014378	0.008958	0.055103	0.000000	0.000000	4.000000	35.000000	0.000000
2231.153119	0.113829	0.542455	0.005408	85.778496	69.979195	108.944992	0.261191	0.000000	-0.693835	0.000000	0.000000	0.000000	-0.014378	0.008958	0.055103	0.000000	0.000000	4.000000	35.000000	0.000000
2231.156453	0.113829	0.542455	0.005408	85.771446	69.835793	108.803925	0.270375	0.000000	-0.691439	0.000000	0.000000	0.000000	-0.014378	0.008958	0.055103	0.000000	0.000000	4.000000	35.000000	0.000000
2231.159786	0.113836	0.542503	0.005530	85.771446	69.835793	108.803925	0.270375	0.000000	-0.691439	0.000000	0.000000	0.000000	0.002047	0.014520	0.036724	0.000000	0.000000	4.000000	35.000000	0.000000
2231.163119	0.113836	0.542503	0.005530	85.771446	69.835793	108.803925	0.270375	0.000000	-0.691439	0.000000	0.000000	0.000000	0.002047	0.014520	0.036724	0.000000	0.000000	4.000000	35.000000	0.000000
2231.166453	0.113836	0.542503	0.005530	85.764412	69.695709	108.663467	0.276496	0.000000	-0.691780	0.000000	0.000000	0.000000	0.002047	0.014520	0.036724	0.000000	0.000000	4.000000	35.000000	0.000000
2231.169786	0.113836	0.542503	0.005530	85.764412	69.695709	108.663467	0.276496	0.000000	-0.691780	0.000000	0.000000	0.000000	0.002047	0.014520	0.036724	0.000000	0.000000	4.000000	35.000000	0.000000
2231.173119	0.113864	0.542552	0.005647	85.764412	69.695709	108.663467	0.276496	0.000000	-0.691780	0.000000	0.000000	0.000000	0.008635	0.014539	0.035098	0.000000	0.000000	4.000000	35.000000	0.000000
2231.176453	0.113864	0.542552	0.005647	85.757439	69.555946	108.523323	0.276496	0.000000	-0.691780	0.000000	0.000000	0.000000	0.008635	0.014539	0.035098	0.000000	0.000000	4.000000	35.000000	0.000000
2231.179786	0.113864	0.542552	0.005647	85.757439	69.555946	108.523323	0.276496	0.000000	-0.691780	0.000000	0.000000	0.000000	0.008635	0.014539	0.035098	0.000000	0.000000	4.000000	35.000000	0.000000
2231.183119	0.113864	0.542552	0.005647	85.757439	69.555946	108.523323	0.276496	0.000000	-0.691780	0.000000	0.000000	0.000000	0.008635	0.014539	0.035098	0.000000	0.000000	4.000000	35.000000	0.000000
2231.186453	0.113928	0.542651	0.005812	85.752129	69.454170	108.418541	0.282346	0.000000	-0.693219	0.000000	0.000000	0.000000	0.019209	0.029627	0.049656	0.000000	0.000000	4.000000	35.000000	0.000000
2231.189786	0.113928	0.542651	0.005812	85.752129	69.454170	108.418541	0.282346	0.000000	-0.693219	0.000000	0.000000	0.000000	0.019209	0.029627	0.049656	0.000000	0.000000	4.000000	35.000000	0.000000
2231.193119	0.113928	0.542651	0.005812	85.752129	69.454170	108.418541	0.282346	0.000000	-0.693219	0.000000	0.000000	0.000000	0.019209	0.029627	0.049656	0.000000	0.000000	4.000000	35.000000	0.000000
2231.196453	0.113928	0.542651	0.005812	85.750381	69.422188	108.383736	0.290622	0.000000	-0.696420	0.000000	0.000000	0.000000	0.019209	0.029627	0.049656	0.000000	0.000000	4.000000	35.000000	0.000000
2231.199786	0.113960	0.542658	0.005848	85.750381	69.422188	108.383736	0.290622	0.000000	-0.696420	0.000000	0.000000	0.000000	0.009583	0.002232	0.010526	0.000000	0.000000	4.000000	35.000000	0.000000
2231.203119	0.113960	0.542658	0.005848	85.750381	69.422188	108.383736	0.290622	0.000000	-0.696420	0.000000	0.000000	0.000000	0.009583	0.002232	0.010526	0.000000	0.000000	4.000000	35.000000	0.000000
2231.206453	0.113960	0.542658	0.005848	85.748589	69.390083	108.348808	0.292376	0.000000	-0.698017	0.000000	0.000000	0.000000	0.009583	0.002232	0.010526	0.000000	0.000000	4.000000	35.000000	0.000000
2231.209786	0.113960	0.542658	0.005848	85.748589	69.390083	108.348808	0.292376	0.000000	-0.698017	0.000000	0.000000	0.000000	0.009583	0.002232	0.010526	0.000000	0.000000	4.000000	35.000000	0.000000
2231.213119	0.113987	0.542675	0.005860	85.748589	69.390083	108.348808	0.292376	0.000000	-0.698017	0.000000	0.000000	0.000000	0.007924	0.005032	0.003771	0.000000	0.000000	4.000000	35.000000	0.000000
2231.216453	0.113987	0.542675	0.005860	85.745033	69.323433	108.279243	0.292376	0.000000	-0.698017	0.000000	0.000000	0.000000	0.007924	0.005032	0.003771	0.000000	0.000000	4.000000	35.000000	0.000000
2231.219786	0.113987	0.542675	0.005860	85.745033	69.323433	108.279243	0.292376	0.000000	-0.698017	0.000000	0.000000	0.000000	0.007924	0.005032	0.003771	0.000000	0.000000	4.000000	35.000000	0.000000
2231.223119	0.113987	0.542675	0.005860	85.745033	69.323433	108.279243	0.292376	0.000000	-0.698017	0.000000	0.000000	0.000000	0.007924	0.005032	0.003771	0.000000	0.000000	4.000000	35.000000	0.000000
2231.226453	0.114046	0.542794	0.005912	85.739700	69.222313	108.175125	0.293004	0.000000	-0.699338	0.000000	0.000000	0.000000	0.017831	0.035750	0.015602	0.000000	0.000000	4.000000	35.000000	0.000000
2231.229786	0.114046	0.542794	0.005912	85.739700	69.222313	108.175125	0.293004	0.000000	-0.699338	0.000000	0.000000	0.000000	0.017831	0.035750	0.015602	0.000000	0.000000	4.000000	35.000000	0.000000
2231.233119	0.114046	0.542794	0.005912	85.739700	69.222313	108.175125	0.293004	0.000000	-0.699338	0.000000	0.000000	0.000000	0.017831	0.035750	0.015602	0.000000	0.000000	4.000000	35.000000	0.000000
2231.236453	0.114046	0.542794	0.005912	85.732582	69.084190	108.036606	0.295605	0.000000	-0.702310	0.000000	0.000000	0.000000	0.017831	0.035750	0.015602	0.000000	0.000000	4.000000	35.000000	0.000000
2231.239786	0.114075	0.542880	0.005934	85.732582	69.084190	108.036606	0.295605	0.000000	-0.702310	0.000000	0.000000	0.000000	0.008579	0.025713	0.006433	0.000000	0.000000	4.000000	35.000000	0.000000
2231.243119	0.114075	0.542880	0.005934	85.732582	69.084190	108.036606	0.295605	0.000000	-0.702310	0.000000	0.000000	0.000000	0.008579	0.025713	0.006433	0.000000	0.000000	4.000000	35.000000	0.000000
2231.246453	0.114075	0.542880	0.005934	85.723640	68.914909	107.864151	0.296677	0.000000	-0.703739	0.000000	0.000000	0.000000	0.008579	0.025713	0.006433	0.000000	0.000000	4.000000	35.000000	0.000000
2231.249786	0.114075	0.542880	0.005934	85.723640	68.914909	107.864151	0.296677	0.000000	-0.703739	0.000000	0.000000	0.000000	0.008579	0.025713	0.006433	0.000000	0.000000	4.000000	35.000000	0.000000
2231.253119	0.114087	0.542956	0.005983	85.723640	68.914909	107.864151	0.296677	0.000000	-0.703739	0.000000	0.000000	0.000000	0.003649	0.022906	0.014807	0.000000	0.000000	4.000000	35.000000	0.000000
2231.256453	0.114087	0.542956	0.005983	85.716507	68.780563	107.726707	0.296677	0.000000	-0.703739	0.000000	0.000000	0.000000	0.003649	0.022906	0.014807	0.000000	0.000000	4.000000	35.000000	0.000000
2231.259786	0.114087	0.542956	0.005983	85.716507	68.780563	107.726707	0.296677	0.000000	-0.703739	0.000000	0.000000	0.000000	0.003649	0.022906	0.014807	0.000000	0.000000	4.000000	35.000000	0.000000
2231.263119	0.114087	0.542956	0.005983	85.716507	68.780563	107.726707	0.296677	0.000000	-0.703739	0.000000	0.000000	0.000000	0.003649	0.022906	0.014807	0.000000	0.000000	4.000000	35.000000	0.000000
2231.266453	0.114127	0.543144	0.006049	85.706184	68.620094	107.567490	0.299145	0.000000	-0.704348	0.000000	0.000000	0.000000	0.011887	0.056451	0.019854	0.000000	0.000000	4.000000	35.000000	0.000000
2231.269786	0.114127	0.543144	0.006049	85.706184	68.620094	107.567490	0.299145	0.000000	-0.704348	0.000000	0.000000	0.000000	0.011887	0.056451	0.019854	0.000000	0.000000	4.000000	35.000000	0.000000
2231.273119	0.114127	0.543144	0.006049	85.706184	68.620094	107.567490	0.299145	0.000000	-0.704348	0.000000	0.000000	0.000000	0.011887	0.056451	0.019854	0.000000	0.000000	4.000000	35.000000	0.000000
2231.276453	0.114127	0.543144	0.006049	85.700806	68.520813	107.465202	0.302454	0.000000	-0.706329	0.000000	0.000000	0.000000	0.011887	0.056451	0.019854	0.000000	0.000000	4.000000	35.000000	0.000000
2231.279786	0.114161	0.543221	0.006093	85.700806	68.520813	107.465202	0.302454	0.000000	-0.706329	0.000000	0.000000	0.000000	0.010241	0.022943	0.013167	0.000000	0.000000	4.000000	35.000000	0.000000
2231.283119	0.114161	0.543221	0.006093	85.700806	68.520813	107.465202	0.302454	0.000000	-0.706329	0.000000	0.000000	0.000000	0.010241	0.022943	0.013167	0.000000	0.000000	4.000000	35.000000	0.000000
2231.286453	0.114161	0.543221	0.006093	85.693520	68.385139	107.329140	0.304648	0.000000	-0.708036	0.000000	0.000000	0.000000	0.010241	0.022943	0.013167	0.000000	0.000000	4.000000	35.000000	0.000000
2231.289786	0.114161	0.543221	0.006093	85.693520	68.385139	107.329140	0.304648	0.000000	-0.708036	0.000000	0.000000	0.000000	0.010241	0.022943	0.013167	0.000000	0.000000	4.000000	35.000000	0.000000
2231.293119	0.114163	0.543290	0.006102	85.693520	68.385139	107.329140	0.304648	0.000000	-0.708036	0.000000	0.000000	0.000000	0.000651	0.020673	0.002647	0.000000	0.000000	4.000000	35.000000	0.000000
2231.296453	0.114163	0.543290	0.006102	85.684975	68.262917	107.205574	0.304648	0.000000	-0.708036	0.000000	0.000000	0.000000	0.000651	0.020673	0.002647	0.000000	0.000000	4.000000	35.000000	0.000000
2231.299786	0.114197	0.543366	0.006146	85.684975	68.262917	107.205574	0.304648	0.000000	-0.708036	0.000000	0.000000	0.000000	0.010243	0.022946	0.013158	0.000000	0.000000	4.000000	35.000000	0.000000
2231.303119	0.114197	0.543366	0.006146	85.684975	68.262917	107.205574	0.304648	0.000000	-0.708036	0.000000	0.000000	0.000000	0.010243	0.022946	0.013158	0.000000	0.000000	4.000000	35.000000	0.000000
2231.306453	0.114197	0.543366	0.006146	85.673874	68.159172	107.106689	0.307283	0.000000	-0.709852	0.000000	0.000000	0.000000	0.010243	0.022946	0.013158	0.000000	0.000000	4.000000	35.000000	0.000000
2231.309786	0.114197	0.543366	0.006146	85.673874	68.159172	107.106689	0.307283	0.000000	-0.709852	0.000000	0.000000	0.000000	0.010243	0.022946	0.013158	0.000000	0.000000	4.000000	35.000000	0.000000
2231.313119	0.114214	0.543459	0.006213	85.673874	68.159172	107.106689	0.307283	0.000000	-0.709852	0.000000	0.000000	0.000000	0.004969	0.027982	0.020163	0.000000	0.000000	4.000000	35.000000	0.000000
2231.316453	0.114214	0.543459	0.006213	85.652824	68.043259	107.001465	0.307283	0.000000	-0.709852	0.000000	0.000000	0.000000	0.004969	0.027982	0.020163	0.000000	0.000000	4.000000	35.000000	0.000000
2231.319786	0.114214	0.543459	0.006213	85.652824	68.043259	107.001465	0.307283	0.000000	-0.709852	0.000000	0.000000	0.000000	0.004969	0.027982	0.020163	0.000000	0.000000	4.000000	35.000000	0.000000
2231.323119	0.114214	0.543459	0.006213	85.652824	68.043259	107.001465	0.307283	0.000000	-0.709852	0.000000	0.000000	0.000000	0.004969	0.027982	0.020163	0.000000	0.000000	4.000000	35.000000	0.000000
2231.326453	0.114276	0.543706	0.006373	85.622345	67.954025	106.936012	0.310643	0.000000	-0.710680	0.000000	0.000000	0.000000	0.018848	0.073899	0.048063	0.000000	0.000000	4.000000	35.000000	0.000000
2231.329786	0.114276	0.543706	0.006373	85.622345	67.954025	106.936012	0.310643	0.000000	-0.710680	0.000000	0.000000	0.000000	0.018848	0.073899	0.048063	0.000000	0.000000	4.000000	35.000000	0.000000
2231.333119	0.114276	0.543706	0.006373	85.622345	67.954025	106.936012	0.310643	0.000000	-0.710680	0.000000	0.000000	0.000000	0.018848	0.073899	0.048063	0.000000	0.000000	4.000000	35.000000	0.000000
2231.336453	0.114276	0.543706	0.006373	85.586113	67.863609	106.874527	0.318654	0.000000	-0.713821	0.000000	0.000000	0.000000	0.018848	0.073899	0.048063	0.000000	0.000000	4.000000	35.000000	0.000000
2231.339786	0.114296	0.543842	0.006454	85.586113	67.863609	106.874527	0.318654	0.000000	-0.713821	0.000000	0.000000	0.000000	0.005950	0.040865	0.024138	0.000000	0.000000	4.000000	35.000000	0.000000
2231.343119	0.114296	0.543842	0.006454	85.586113	67.863609	106.874527	0.318654	0.000000	-0.713821	0.000000	0.000000	0.000000	0.005950	0.040865	0.024138	0.000000	0.000000	4.000000	35.000000	0.000000
2231.346453	0.114296	0.543842	0.006454	85.555031	67.734100	106.766960	0.322677	0.000000	-0.714813	0.000000	0.000000	0.000000	0.005950	0.040865	0.024138	0.000000	0.000000	4.000000	35.000000	0.000000
2231.349786	0.114296	0.543842	0.006454	85.555031	67.734100	106.766960	0.322677	0.000000	-0.714813	0.000000	0.000000	0.000000	0.005950	0.040865	0.024138	0.000000	0.000000	4.000000	35.000000	0.000000
2231.353119	0.114319	0.544021	0.006547	85.555031	67.734100	106.766960	0.322677	0.000000	-0.714813	0.000000	0.000000	0.000000	0.006930	0.053784	0.028118	0.000000	0.000000	4.000000	35.000000	0.000000
2231.356453	0.114319	0.544021	0.006547	85.523247	67.563980	106.616913	0.322677	0.000000	-0.714813	0.000000	0.000000	0.000000	0.006930	0.053784	0.028118	0.000000	0.000000	4.000000	35.000000	0.000000
2231.359786	0.114319	0.544021	0.006547	85.523247	67.563980	106.616913	0.322677	0.000000	-0.714813	0.000000	0.000000	0.000000	0.006930	0.053784	0.028118	0.000000	0.000000	4.000000	35.000000	0.000000
2231.363119	0.114319	0.544021	0.006547	85.523247	67.563980	106.616913	0.322677	0.000000	-0.714813	0.000000	0.000000	0.000000	0.006930	0.053784	0.028118	0.000000	0.000000	4.000000	35.000000	0.000000
2231.366453	0.114355	0.544361	0.006785	85.491455	67.393486	106.469200	0.327363	0.000000	-0.715968	0.000000	0.000000	0.000000	0.010569	0.102060	0.071312	0.000000	0.000000	4.000000	35.000000	0.000000
2231.369786	0.114355	0.544361	0.006785	85.491455	67.393486	106.469200	0.327363	0.000000	-0.715968	0.000000	0.000000	0.000000	0.000001	-0.000007	0.000000	0.000000	0.000000	4.000000	35.000000	0.000000
2231.373119	0.114355	0.544361	0.006785	85.491455	67.393486	106.469200	0.327363	0.000000	-0.715968	0.000000	0.000000	0.000000	0.000001	-0.000007	0.000000	0.000000	0.000000	4.000000	35.000000	0.000000
2231.376453	0.114355	0.544361	0.006785	85.462700	67.158867	106.244843	0.339248	0.000000	-0.717729	0.000000	0.000000	0.000000	0.000001	-0.000007	0.000000	0.000000	0.000000	4.000000	35.000000	0.000000
2231.379786	0.114355	0.544361	0.006785	85.462700	67.158867	106.244843	0.339248	0.000000	-0.717729	0.000000	0.000000	0.000000	0.000001	-0.000007	0.000000	0.000000	0.000000	4.000000	35.000000	0.000000
2231.383119	0.114404	0.544558	0.006891	85.462700	67.158867	106.244843	0.339248	0.000000	-0.717729	0.000000	0.000000	0.000000	0.014849	0.058879	0.031789	0.000000	0.000000	4.000000	35.000000	0.000000
2231.386453	0.114404	0.544558	0.006891	85.443962	66.846657	105.928917	0.339248	0.000000	-0.717729	0.000000	0.000000	0.000000	0.014849	0.058879	0.031789	0.000000	0.000000	4.000000	35.000000	0.000000
2231.389786	0.114404	0.544558	0.006891	85.443962	66.846657	105.928917	0.339248	0.000000	-0.717729	0.000000	0.000000	0.000000	0.014849	0.058879	0.031789	0.000000	0.000000	4.000000	35.000000	0.000000
2231.393119	0.114404	0.544558	0.006891	85.443962	66.846657	105.928917	0.339248	0.000000	-0.717729	0.000000	0.000000	0.000000	0.014849	0.058879	0.031789	0.000000	0.000000	4.000000	35.000000	0.000000
2231.396453	0.114541	0.544949	0.007160	85.423157	66.505829	105.584282	0.344546	0.000000	-0.720204	0.000000	0.000000	0.000000	0.040947	0.117385	0.080739	0.000000	0.000000	4.000000	35.000000	0.000000
2231.399786	0.114541	0.544949	0.007160	85.423157	66.505829	105.584282	0.344546	0.000000	-0.720204	0.000000	0.000000	0.000000	0.040947	0.117385	0.080739	0.000000	0.000000	4.000000	35.000000	0.000000
2231.403119	0.114541	0.544949	0.007160	85.423157	66.505829	105.584282	0.344546	0.000000	-0.720204	0.000000	0.000000	0.000000	0.040947	0.117385	0.080739	0.000000	0.000000	4.000000	35.000000	0.000000
2231.406453	0.114541	0.544949	0.007160	85.402191	66.173622	105.242813	0.358003	0.000000	-0.727028	0.000000	0.000000	0.000000	0.040947	0.117385	0.080739	0.000000	0.000000	4.000000	35.000000	0.000000
2231.409786	0.114616	0.545162	0.007278	85.402191	66.173622	105.242813	0.358003	0.000000	-0.727028	0.000000	0.000000	0.000000	0.022775	0.064044	0.035426	0.000000	0.000000	4.000000	35.000000	0.000000
2231.413119	0.114616	0.545162	0.007278	85.402191	66.173622	105.242813	0.358003	0.000000	-0.727028	0.000000	0.000000	0.000000	0.022775	0.064044	0.035426	0.000000	0.000000	4.000000	35.000000	0.000000
2231.416453	0.114616	0.545162	0.007278	85.379166	65.811310	104.873878	0.363907	0.000000	-0.730824	0.000000	0.000000	0.000000	0.022775	0.064044	0.035426	0.000000	0.000000	4.000000	35.000000	0.000000
2231.419786	0.114697	0.545393	0.007414	85.379166	65.811310	104.873878	0.363907	0.000000	-0.730824	0.000000	0.000000	0.000000	0.024093	0.069151	0.040745	0.000000	0.000000	4.000000	35.000000	0.000000
2231.423119	0.114697	0.545393	0.007414	85.379166	65.811310	104.873878	0.363907	0.000000	-0.730824	0.000000	0.000000	0.000000	0.024093	0.069151	0.040745	0.000000	0.000000	4.000000	35.000000	0.000000
2231.426453	0.114697	0.545393	0.007414	85.355820	65.449921	104.508568	0.370698	0.000000	-0.734840	0.000000	0.000000	0.000000	0.024093	0.069151	0.040745	0.000000	0.000000	4.000000	35.000000	0.000000
2231.429786	0.114697	0.545393	0.007414	85.355820	65.449921	104.508568	0.370698	0.000000	-0.734840	0.000000	0.000000	0.000000	0.024093	0.069151	0.040745	0.000000	0.000000	4.000000	35.000000	0.000000
2231.433119	0.114772	0.545633	0.007527	85.355820	65.449921	104.508568	0.370698	0.000000	-0.734840	0.000000	0.000000	0.000000	0.022423	0.071965	0.033942	0.000000	0.000000	4.000000	35.000000	0.000000
2231.436453	0.114772	0.545633	0.007527	85.337044	65.171799	104.223763	0.370698	0.000000	-0.734840	0.000000	0.000000	0.000000	0.022423	0.071965	0.033942	0.000000	0.000000	4.000000	35.000000	0.000000
2231.439786	0.114772	0.545633	0.007527	85.337044	65.171799	104.223763	0.370698	0.000000	-0.734840	0.000000	0.000000	0.000000	0.022423	0.071965	0.033942	0.000000	0.000000	4.000000	35.000000	0.000000
2231.443119	0.114772	0.545633	0.007527	85.337044	65.171799	104.223763	0.370698	0.000000	-0.734840	0.000000	0.000000	0.000000	0.022423	0.071965	0.033942	0.000000	0.000000	4.000000	35.000000	0.000000
2231.446453	0.114850	0.546133	0.007656	85.321358	64.956795	104.004379	0.376355	0.000000	-0.738577	0.000000	0.000000	0.000000	0.023589	0.150010	0.038636	0.000000	0.000000	4.000000	35.000000	0.000000
2231.449786	0.114850	0.546133	0.007656	85.321358	64.956795	104.004379	0.376355	0.000000	-0.738577	0.000000	0.000000	0.000000	0.023589	0.150010	0.038636	0.000000	0.000000	4.000000	35.000000	0.000000
2231.453119	0.114850	0.546133	0.007656	85.321358	64.956795	104.004379	0.376355	0.000000	-0.738577	0.000000	0.000000	0.000000	0.023589	0.150010	0.038636	0.000000	0.000000	4.000000	35.000000	0.000000
2231.456453	0.114850	0.546133	0.007656	85.319519	64.974823	104.015144	0.382795	0.000000	-0.742508	0.000000	0.000000	0.000000	0.023589	0.150010	0.038636	0.000000	0.000000	4.000000	35.000000	0.000000
2231.459786	0.114911	0.546359	0.007620	85.319519	64.974823	104.015144	0.382795	0.000000	-0.742508	0.000000	0.000000	0.000000	0.018380	0.067880	-0.010898	0.000000	0.000000	4.000000	35.000000	0.000000
2231.463119	0.114911	0.546359	0.007620	85.319519	64.974823	104.015144	0.382795	0.000000	-0.742508	0.000000	0.000000	0.000000	0.018380	0.067880	-0.010898	0.000000	0.000000	4.000000	35.000000	0.000000
2231.466453	0.114911	0.546359	0.007620	85.324165	65.112404	104.142334	0.380978	0.000000	-0.745571	0.000000	0.000000	0.000000	0.018380	0.067880	-0.010898	0.000000	0.000000	4.000000	35.000000	0.000000
2231.469786	0.114911	0.546359	0.007620	85.324165	65.112404	104.142334	0.380978	0.000000	-0.745571	0.000000	0.000000	0.000000	0.018380	0.067880	-0.010898	0.000000	0.000000	4.000000	35.000000	0.000000
2231.473119	0.114967	0.546595	0.007561	85.324165	65.112404	104.142334	0.380978	0.000000	-0.745571	0.000000	0.000000	0.000000	0.016695	0.070626	-0.017694	0.000000	0.000000	4.000000	35.000000	0.000000
2231.476453	0.114967	0.546595	0.007561	85.333389	65.329781	104.346558	0.380978	0.000000	-0.745571	0.000000	0.000000	0.000000	0.016695	0.070626	-0.017694	0.000000	0.000000	4.000000	35.000000	0.000000
2231.479786	0.114967	0.546595	0.007561	85.333389	65.329781	104.346558	0.380978	0.000000	-0.745571	0.000000	0.000000	0.000000	0.016695	0.070626	-0.017694	0.000000	0.000000	4.000000	35.000000	0.000000
2231.483119	0.114967	0.546595	0.007561	85.333389	65.329781	104.346558	0.380978	0.000000	-0.745571	0.000000	0.000000	0.000000	0.016695	0.070626	-0.017694	0.000000	0.000000	4.000000	35.000000	0.000000
2231.486453	0.115095	0.547074	0.007414	85.330833	65.343857	104.350464	0.378029	0.000000	-0.748354	0.000000	0.000000	0.000000	0.038295	0.143971	-0.043899	0.000000	0.000000	4.000000	35.000000	0.000000
2231.489786	0.115095	0.547074	0.007414	85.330833	65.343857	104.350464	0.378029	0.000000	-0.748354	0.000000	0.000000	0.000000	0.038295	0.143971	-0.043899	0.000000	0.000000	4.000000	35.000000	0.000000
2231.493119	0.115095	0.547074	0.007414	85.330833	65.343857	104.350464	0.378029	0.000000	-0.748354	0.000000	0.000000	0.000000	0.038295	0.143971	-0.043899	0.000000	0.000000	4.000000	35.000000	0.000000
2231.496453	0.115095	0.547074	0.007414	85.315918	65.143356	104.137581	0.370713	0.000000	-0.754736	0.000000	0.000000	0.000000	0.038295	0.143971	-0.043899	0.000000	0.000000	4.000000	35.000000	0.000000
2231.499786	0.115153	0.547353	0.007368	85.315918	65.143356	104.137581	0.370713	0.000000	-0.754736	0.000000	0.000000	0.000000	0.017621	0.083540	-0.013904	0.000000	0.000000	4.000000	35.000000	0.000000
2231.503119	0.115153	0.547353	0.007368	85.315918	65.143356	104.137581	0.370713	0.000000	-0.754736	0.000000	0.000000	0.000000	0.017621	0.083540	-0.013904	0.000000	0.000000	4.000000	35.000000	0.000000
2231.506453	0.115153	0.547353	0.007368	85.296844	64.871666	103.856483	0.368395	0.000000	-0.757673	0.000000	0.000000	0.000000	0.017621	0.083540	-0.013904	0.000000	0.000000	4.000000	35.000000	0.000000
2231.509786	0.115153	0.547353	0.007368	85.296844	64.871666	103.856483	0.368395	0.000000	-0.757673	0.000000	0.000000	0.000000	0.017621	0.083540	-0.013904	0.000000	0.000000	4.000000	35.000000	0.000000
2231.513119	0.115207	0.547641	0.007299	85.296844	64.871666	103.856483	0.368395	0.000000	-0.757673	0.000000	0.000000	0.000000	0.015931	0.086296	-0.020721	0.000000	0.000000	4.000000	35.000000	0.000000
2231.516453	0.115207	0.547641	0.007299	85.276443	64.573944	103.554871	0.368395	0.000000	-0.757673	0.000000	0.000000	0.000000	0.015931	0.086296	-0.020721	0.000000	0.000000	4.000000	35.000000	0.000000
2231.519786	0.115207	0.547641	0.007299	85.276443	64.573944	103.554871	0.368395	0.000000	-0.757673	0.000000	0.000000	0.000000	0.015931	0.086296	-0.020721	0.000000	0.000000	4.000000	35.000000	0.000000
2231.523119	0.115207	0.547641	0.007299	85.276443	64.573944	103.554871	0.368395	0.000000	-0.757673	0.000000	0.000000	0.000000	0.015931	0.086296	-0.020721	0.000000	0.000000	4.000000	35.000000	0.000000
2231.526453	0.115264	0.548162	0.007249	85.260544	64.356323	103.330582	0.364942	0.000000	-0.760328	0.000000	0.000000	0.000000	0.017362	0.156483	-0.014915	0.000000	0.000000	4.000000	35.000000	0.000000
2231.529786	0.115264	0.548162	0.007249	85.260544	64.356323	103.330582	0.364942	0.000000	-0.760328	0.000000	0.000000	0.000000	0.017362	0.156483	-0.014915	0.000000	0.000000	4.000000	35.000000	0.000000
2231.533119	0.115264	0.548162	0.007249	85.260544	64.356323	103.330582	0.364942	0.000000	-0.760328	0.000000	0.000000	0.000000	0.017362	0.156483	-0.014915	0.000000	0.000000	4.000000	35.000000	0.000000
2231.536453	0.115264	0.548162	0.007249	85.247910	64.186302	103.159340	0.362456	0.000000	-0.763222	0.000000	0.000000	0.000000	0.017362	0.156483	-0.014915	0.000000	0.000000	4.000000	35.000000	0.000000
2231.539786	0.115259	0.548388	0.007228	85.247910	64.186302	103.159340	0.362456	0.000000	-0.763222	0.000000	0.000000	0.000000	-0.001555	0.067843	-0.006268	0.000000	0.000000	4.000000	35.000000	0.000000
2231.543119	0.115259	0.548388	0.007228	85.247910	64.186302	103.159340	0.362456	0.000000	-0.763222	0.000000	0.000000	0.000000	-0.001555	0.067843	-0.006268	0.000000	0.000000	4.000000	35.000000	0.000000
2231.546453	0.115259	0.548388	0.007228	85.239922	64.091446	103.063210	0.361411	0.000000	-0.762963	0.000000	0.000000	0.000000	-0.001555	0.067843	-0.006268	0.000000	0.000000	4.000000	35.000000	0.000000
2231.549786	0.115259	0.548388	0.007228	85.239922	64.091446	103.063210	0.361411	0.000000	-0.762963	0.000000	0.000000	0.000000	-0.001555	0.067843	-0.006268	0.000000	0.000000	4.000000	35.000000	0.000000
2231.553119	0.115251	0.548571	0.007194	85.239922	64.091446	103.063210	0.361411	0.000000	-0.762963	0.000000	0.000000	0.000000	-0.002522	0.054896	-0.010164	0.000000	0.000000	4.000000	35.000000	0.000000
2231.556453	0.115251	0.548571	0.007194	85.231987	63.996933	102.967445	0.361411	0.000000	-0.762963	0.000000	0.000000	0.000000	-0.002522	0.054896	-0.010164	0.000000	0.000000	4.000000	35.000000	0.000000
2231.559786	0.115251	0.548571	0.007194	85.231987	63.996933	102.967445	0.361411	0.000000	-0.762963	0.000000	0.000000	0.000000	-0.002522	0.054896	-0.010164	0.000000	0.000000	4.000000	35.000000	0.000000
2231.563119	0.115251	0.548571	0.007194	85.231987	63.996933	102.967445	0.361411	0.000000	-0.762963	0.000000	0.000000	0.000000	-0.002522	0.054896	-0.010164	0.000000	0.000000	4.000000	35.000000	0.000000
2231.566453	0.115232	0.548989	0.007117	85.221313	63.857624	102.827019	0.359717	0.000000	-0.762543	0.000000	0.000000	0.000000	-0.005786	0.125464	-0.023308	0.000000	0.000000	4.000000	35.000000	0.000000
2231.569786	0.115232	0.548989	0.007117	85.221313	63.857624	102.827019	0.359717	0.000000	-0.762543	0.000000	0.000000	0.000000	-0.005786	0.125464	-0.023308	0.000000	0.000000	4.000000	35.000000	0.000000
2231.573119	0.115232	0.548989	0.007117	85.221313	63.857624	102.827019	0.359717	0.000000	-0.762543	0.000000	0.000000	0.000000	-0.005786	0.125464	-0.023308	0.000000	0.000000	4.000000	35.000000	0.000000
2231.576453	0.115232	0.548989	0.007117	85.207191	63.660309	102.626282	0.355832	0.000000	-0.761578	0.000000	0.000000	0.000000	-0.005786	0.125464	-0.023308	0.000000	0.000000	4.000000	35.000000	0.000000
2231.579786	0.115250	0.549190	0.007095	85.207191	63.660309	102.626282	0.355832	0.000000	-0.761578	0.000000	0.000000	0.000000	0.005393	0.060012	-0.006560	0.000000	0.000000	4.000000	35.000000	0.000000
2231.583119	0.115250	0.549190	0.007095	85.207191	63.660309	102.626282	0.355832	0.000000	-0.761578	0.000000	0.000000	0.000000	0.005393	0.060012	-0.006560	0.000000	0.000000	4.000000	35.000000	0.000000
2231.586453	0.115250	0.549190	0.007095	85.194214	63.451099	102.414635	0.354739	0.000000	-0.762477	0.000000	0.000000	0.000000	0.005393	0.060012	-0.006560	0.000000	0.000000	4.000000	35.000000	0.000000
2231.589786	0.115250	0.549190	0.007095	85.194214	63.451099	102.414635	0.354739	0.000000	-0.762477	0.000000	0.000000	0.000000	0.005393	0.060012	-0.006560	0.000000	0.000000	4.000000	35.000000	0.000000
2231.593119	0.115241	0.549372	0.007061	85.194214	63.451099	102.414635	0.354739	0.000000	-0.762477	0.000000	0.000000	0.000000	-0.002546	0.054879	-0.010253	0.000000	0.000000	4.000000	35.000000	0.000000
2231.596453	0.115241	0.549372	0.007061	85.181953	63.281574	102.244514	0.354739	0.000000	-0.762477	0.000000	0.000000	0.000000	-0.002546	0.054879	-0.010253	0.000000	0.000000	4.000000	35.000000	0.000000
2231.599786	0.115228	0.549538	0.007009	85.181953	63.281574	102.244514	0.354739	0.000000	-0.762477	0.000000	0.000000	0.000000	-0.003868	0.049769	-0.015582	0.000000	0.000000	4.000000	35.000000	0.000000
2231.603119	0.115228	0.549538	0.007009	85.181953	63.281574	102.244514	0.354739	0.000000	-0.762477	0.000000	0.000000	0.000000	-0.003868	0.049769	-0.015582	0.000000	0.000000	4.000000	35.000000	0.000000
2231.606453	0.115228	0.549538	0.007009	85.169693	63.113003	102.075333	0.350433	0.000000	-0.761408	0.000000	0.000000	0.000000	-0.003868	0.049769	-0.015582	0.000000	0.000000	4.000000	35.000000	0.000000
2231.609786	0.115228	0.549538	0.007009	85.169693	63.113003	102.075333	0.350433	0.000000	-0.761408	0.000000	0.000000	0.000000	-0.003868	0.049769	-0.015582	0.000000	0.000000	4.000000	35.000000	0.000000
2231.613119	0.115216	0.549678	0.006962	85.169693	63.113003	102.075333	0.350433	0.000000	-0.761408	0.000000	0.000000	0.000000	-0.003505	0.041918	-0.014128	0.000000	0.000000	4.000000	35.000000	0.000000
2231.616453	0.115216	0.549678	0.006962	85.159485	62.973164	101.935005	0.350433	0.000000	-0.761408	0.000000	0.000000	0.000000	-0.003505	0.041918	-0.014128	0.000000	0.000000	4.000000	35.000000	0.000000
2231.619786	0.115216	0.549678	0.006962	85.159485	62.973164	101.935005	0.350433	0.000000	-0.761408	0.000000	0.000000	0.000000	-0.003505	0.041918	-0.014128	0.000000	0.000000	4.000000	35.000000	0.000000
2231.623119	0.115216	0.549678	0.006962	85.159485	62.973164	101.935005	0.350433	0.000000	-0.761408	0.000000	0.000000	0.000000	-0.003505	0.041918	-0.014128	0.000000	0.000000	4.000000	35.000000	0.000000
2231.626453	0.115193	0.549921	0.006963	85.149216	62.831192	101.795242	0.348079	0.000000	-0.760824	0.000000	0.000000	0.000000	-0.006901	0.072953	0.000469	0.000000	0.000000	4.000000	35.000000	0.000000
2231.629786	0.115193	0.549921	0.006963	85.149216	62.831192	101.795242	0.348079	0.000000	-0.760824	0.000000	0.000000	0.000000	-0.006901	0.072953	0.000469	0.000000	0.000000	4.000000	35.000000	0.000000
2231.633119	0.115193	0.549921	0.006963	85.149216	62.831192	101.795242	0.348079	0.000000	-0.760824	0.000000	0.000000	0.000000	-0.006901	0.072953	0.000469	0.000000	0.000000	4.000000	35.000000	0.000000
2231.636453	0.115193	0.549921	0.006963	85.140945	62.720222	101.683884	0.348157	0.000000	-0.759674	0.000000	0.000000	0.000000	-0.006901	0.072953	0.000469	0.000000	0.000000	4.000000	35.000000	0.000000
2231.639786	0.115199	0.550034	0.006984	85.140945	62.720222	101.683884	0.348157	0.000000	-0.759674	0.000000	0.000000	0.000000	0.001534	0.033761	0.006181	0.000000	0.000000	4.000000	35.000000	0.000000
2231.643119	0.115199	0.550034	0.006984	85.140945	62.720222	101.683884	0.348157	0.000000	-0.759674	0.000000	0.000000	0.000000	0.001534	0.033761	0.006181	0.000000	0.000000	4.000000	35.000000	0.000000
2231.646453	0.115199	0.550034	0.006984	85.130630	62.584751	101.545197	0.349187	0.000000	-0.759929	0.000000	0.000000	0.000000	0.001534	0.033761	0.006181	0.000000	0.000000	4.000000	35.000000	0.000000
2231.649786	0.115199	0.550034	0.006984	85.130630	62.584751	101.545197	0.349187	0.000000	-0.759929	0.000000	0.000000	0.000000	0.001534	0.033761	0.006181	0.000000	0.000000	4.000000	35.000000	0.000000
2231.653119	0.115237	0.550128	0.007044	85.130630	62.584751	101.545197	0.349187	0.000000	-0.759929	0.000000	0.000000	0.000000	0.011509	0.028364	0.018092	0.000000	0.000000	4.000000	35.000000	0.000000
2231.656453	0.115237	0.550128	0.007044	85.121101	62.487919	101.446983	0.349187	0.000000	-0.759929	0.000000	0.000000	0.000000	0.011509	0.028364	0.018092	0.000000	0.000000	4.000000	35.000000	0.000000
2231.659786	0.115237	0.550128	0.007044	85.121101	62.487919	101.446983	0.349187	0.000000	-0.759929	0.000000	0.000000	0.000000	0.011509	0.028364	0.018092	0.000000	0.000000	4.000000	35.000000	0.000000
2231.663119	0.115237	0.550128	0.007044	85.121101	62.487919	101.446983	0.349187	0.000000	-0.759929	0.000000	0.000000	0.000000	0.011509	0.028364	0.018092	0.000000	0.000000	4.000000	35.000000	0.000000
2231.666453	0.115350	0.550257	0.007123	85.112839	62.383682	101.344864	0.352202	0.000000	-0.761847	0.000000	0.000000	0.000000	0.033978	0.038621	0.023758	0.000000	0.000000	4.000000	35.000000	0.000000
2231.669786	0.115350	0.550257	0.007123	85.112839	62.383682	101.344864	0.352202	0.000000	-0.761847	0.000000	0.000000	0.000000	0.033978	0.038621	0.023758	0.000000	0.000000	4.000000	35.000000	0.000000
2231.673119	0.115350	0.550257	0.007123	85.112839	62.383682	101.344864	0.352202	0.000000	-0.761847	0.000000	0.000000	0.000000	0.033978	0.038621	0.023758	0.000000	0.000000	4.000000	35.000000	0.000000
2231.676453	0.115350	0.550257	0.007123	85.110794	62.369858	101.317352	0.356162	0.000000	-0.767510	0.000000	0.000000	0.000000	0.033978	0.038621	0.023758	0.000000	0.000000	4.000000	35.000000	0.000000
2231.679786	0.115458	0.550273	0.007182	85.110794	62.369858	101.317352	0.356162	0.000000	-0.767510	0.000000	0.000000	0.000000	0.032456	0.004832	0.017584	0.000000	0.000000	4.000000	35.000000	0.000000
2231.683119	0.115458	0.550273	0.007182	85.110794	62.369858	101.317352	0.356162	0.000000	-0.767510	0.000000	0.000000	0.000000	0.032456	0.004832	0.017584	0.000000	0.000000	4.000000	35.000000	0.000000
2231.686453	0.115458	0.550273	0.007182	85.108711	62.356125	101.289925	0.359093	0.000000	-0.772920	0.000000	0.000000	0.000000	0.032456	0.004832	0.017584	0.000000	0.000000	4.000000	35.000000	0.000000
2231.689786	0.115458	0.550273	0.007182	85.108711	62.356125	101.289925	0.359093	0.000000	-0.772920	0.000000	0.000000	0.000000	0.032456	0.004832	0.017584	0.000000	0.000000	4.000000	35.000000	0.000000
2231.693119	0.115596	0.550264	0.007172	85.108711	62.356125	101.289925	0.359093	0.000000	-0.772920	0.000000	0.000000	0.000000	0.041365	-0.002706	-0.003092	0.000000	0.000000	4.000000	35.000000	0.000000
2231.696453	0.115596	0.550264	0.007172	85.106628	62.345085	101.262459	0.359093	0.000000	-0.772920	0.000000	0.000000	0.000000	0.041365	-0.002706	-0.003092	0.000000	0.000000	4.000000	35.000000	0.000000
2231.699786	0.115596	0.550264	0.007172	85.106628	62.345085	101.262459	0.359093	0.000000	-0.772920	0.000000	0.000000	0.000000	0.041365	-0.002706	-0.003092	0.000000	0.000000	4.000000	35.000000	0.000000
2231.703119	0.115596	0.550264	0.007172	85.106628	62.345085	101.262459	0.359093	0.000000	-0.772920	0.000000	0.000000	0.000000	0.041365	-0.002706	-0.003092	0.000000	0.000000	4.000000	35.000000	0.000000
2231.706453	0.115871	0.550236	0.007242	85.106628	62.361431	101.262489	0.358577	0.000000	-0.779814	0.000000	0.000000	0.000000	0.082515	-0.008429	0.021058	0.000000	0.000000	4.000000	35.000000	0.000000
2231.709786	0.115871	0.550236	0.007242	85.106628	62.361431	101.262489	0.358577	0.000000	-0.779814	0.000000	0.000000	0.000000	0.082515	-0.008429	0.021058	0.000000	0.000000	4.000000	35.000000	0.000000
2231.713119	0.115871	0.550236	0.007242	85.106628	62.361431	101.262489	0.358577	0.000000	-0.779814	0.000000	0.000000	0.000000	0.082515	-0.008429	0.021058	0.000000	0.000000	4.000000	35.000000	0.000000
2231.716453	0.115871	0.550236	0.007242	85.106590	62.372318	101.262497	0.362087	0.000000	-0.793566	0.000000	0.000000	0.000000	0.082515	-0.008429	0.021058	0.000000	0.000000	4.000000	35.000000	0.000000
2231.719786	0.115982	0.550200	0.007310	85.106590	62.372318	101.262497	0.362087	0.000000	-0.793566	0.000000	0.000000	0.000000	0.033224	-0.010865	0.020503	0.000000	0.000000	4.000000	35.000000	0.000000
2231.723119	0.115982	0.550200	0.007310	85.106590	62.372318	101.262497	0.362087	0.000000	-0.793566	0.000000	0.000000	0.000000	0.033224	-0.010865	0.020503	0.000000	0.000000	4.000000	35.000000	0.000000
2231.726453	0.115982	0.550200	0.007310	85.108673	62.410465	101.289871	0.365504	0.000000	-0.799103	0.000000	0.000000	0.000000	0.033224	-0.010865	0.020503	0.000000	0.000000	4.000000	35.000000	0.000000
2231.729786	0.115982	0.550200	0.007310	85.108673	62.410465	101.289871	0.365504	0.000000	-0.799103	0.000000	0.000000	0.000000	0.033224	-0.010865	0.020503	0.000000	0.000000	4.000000	35.000000	0.000000
2231.733119	0.116100	0.550128	0.007406	85.108673	62.410465	101.289871	0.365504	0.000000	-0.799103	0.000000	0.000000	0.000000	0.035294	-0.021417	0.028746	0.000000	0.000000	4.000000	35.000000	0.000000
2231.736453	0.116100	0.550128	0.007406	85.112839	62.470661	101.344803	0.365504	0.000000	-0.799103	0.000000	0.000000	0.000000	0.035294	-0.021417	0.028746	0.000000	0.000000	4.000000	35.000000	0.000000
2231.739786	0.116100	0.550128	0.007406	85.112839	62.470661	101.344803	0.365504	0.000000	-0.799103	0.000000	0.000000	0.000000	0.035294	-0.021417	0.028746	0.000000	0.000000	4.000000	35.000000	0.000000
2231.743119	0.116100	0.550128	0.007406	85.112839	62.470661	101.344803	0.365504	0.000000	-0.799103	0.000000	0.000000	0.000000	0.035294	-0.021417	0.028746	0.000000	0.000000	4.000000	35.000000	0.000000
2231.746453	0.116262	0.549852	0.007775	85.119064	62.552998	101.427460	0.370295	0.000000	-0.804986	0.000000	0.000000	0.000000	0.048791	-0.082795	0.110787	0.000000	0.000000	4.000000	35.000000	0.000000
2231.749786	0.116262	0.549852	0.007775	85.119064	62.552998	101.427460	0.370295	0.000000	-0.804986	0.000000	0.000000	0.000000	0.048791	-0.082795	0.110787	0.000000	0.000000	4.000000	35.000000	0.000000
2231.753119	0.116262	0.549852	0.007775	85.119064	62.552998	101.427460	0.370295	0.000000	-0.804986	0.000000	0.000000	0.000000	0.048791	-0.082795	0.110787	0.000000	0.000000	4.000000	35.000000	0.000000
2231.756453	0.116262	0.549852	0.007775	85.129425	62.693241	101.565498	0.388760	0.000000	-0.813118	0.000000	0.000000	0.000000	0.048791	-0.082795	0.110787	0.000000	0.000000	4.000000	35.000000	0.000000
2231.759786	0.116315	0.549622	0.007985	85.129425	62.693241	101.565498	0.388760	0.000000	-0.813118	0.000000	0.000000	0.000000	0.015749	-0.068980	0.062994	0.000000	0.000000	4.000000	35.000000	0.000000
2231.763119	0.116315	0.549622	0.007985	85.129425	62.693241	101.565498	0.388760	0.000000	-0.813118	0.000000	0.000000	0.000000	0.015749	-0.068980	0.062994	0.000000	0.000000	4.000000	35.000000	0.000000
2231.766453	0.116315	0.549622	0.007985	85.138527	62.841969	101.716454	0.399259	0.000000	-0.815743	0.000000	0.000000	0.000000	0.015749	-0.068980	0.062994	0.000000	0.000000	4.000000	35.000000	0.000000
2231.769786	0.116387	0.549408	0.008275	85.138527	62.841969	101.716454	0.399259	0.000000	-0.815743	0.000000	0.000000	0.000000	0.021778	-0.064227	0.087094	0.000000	0.000000	4.000000	35.000000	0.000000
2231.773119	0.116387	0.549408	0.008275	85.138527	62.841969	101.716454	0.399259	0.000000	-0.815743	0.000000	0.000000	0.000000	0.021778	-0.064227	0.087094	0.000000	0.000000	4.000000	35.000000	0.000000
2231.776453	0.116387	0.549408	0.008275	85.146111	62.949825	101.821808	0.413774	0.000000	-0.819372	0.000000	0.000000	0.000000	0.021778	-0.064227	0.087094	0.000000	0.000000	4.000000	35.000000	0.000000
2231.779786	0.116387	0.549408	0.008275	85.146111	62.949825	101.821808	0.413774	0.000000	-0.819372	0.000000	0.000000	0.000000	0.021778	-0.064227	0.087094	0.000000	0.000000	4.000000	35.000000	0.000000
2231.783119	0.116514	0.549202	0.008595	85.146111	62.949825	101.821808	0.413774	0.000000	-0.819372	0.000000	0.000000	0.000000	0.038052	-0.061960	0.095802	0.000000	0.000000	4.000000	35.000000	0.000000
2231.786453	0.116514	0.549202	0.008595	85.160660	63.183620	102.046822	0.413774	0.000000	-0.819372	0.000000	0.000000	0.000000	0.038052	-0.061960	0.095802	0.000000	0.000000	4.000000	35.000000	0.000000
2231.789786	0.116514	0.549202	0.008595	85.160660	63.183620	102.046822	0.413774	0.000000	-0.819372	0.000000	0.000000	0.000000	0.038052	-0.061960	0.095802	0.000000	0.000000	4.000000	35.000000	0.000000
2231.793119	0.116514	0.549202	0.008595	85.160660	63.183620	102.046822	0.413774	0.000000	-0.819372	0.000000	0.000000	0.000000	0.038052	-0.061960	0.095802	0.000000	0.000000	4.000000	35.000000	0.000000
2231.796453	0.116817	0.548890	0.009334	85.198418	63.804958	102.660339	0.429741	0.000000	-0.825714	0.000000	0.000000	0.000000	0.090732	-0.093476	0.221604	0.000000	0.000000	4.000000	35.000000	0.000000
2231.799786	0.116817	0.548890	0.009334	85.198418	63.804958	102.660339	0.429741	0.000000	-0.825714	0.000000	0.000000	0.000000	-0.000001	0.000008	0.000000	0.000000	0.000000	4.000000	35.000000	0.000000
2231.803119	0.116817	0.548890	0.009334	85.198418	63.804958	102.660339	0.429741	0.000000	-0.825714	0.000000	0.000000	0.000000	-0.000001	0.000008	0.000000	0.000000	0.000000	4.000000	35.000000	0.000000
2231.806453	0.116817	0.548890	0.009334	85.289940	65.381668	104.223289	0.466675	0.000000	-0.840836	0.000000	0.000000	0.000000	-0.000001	0.000008	0.000000	0.000000	0.000000	4.000000	35.000000	0.000000
2231.809786	0.116817	0.548890	0.009334	85.289940	65.381668	104.223289	0.466675	0.000000	-0.840836	0.000000	0.000000	0.000000	-0.000001	0.000008	0.000000	0.000000	0.000000	4.000000	35.000000	0.000000
2231.813119	0.116994	0.548759	0.009758	85.289940	65.381668	104.223289	0.466675	0.000000	-0.840836	0.000000	0.000000	0.000000	0.053063	-0.039415	0.127251	0.000000	0.000000	4.000000	35.000000	0.000000
2231.816453	0.116994	0.548759	0.009758	85.402153	67.498047	106.324173	0.466675	0.000000	-0.840836	0.000000	0.000000	0.000000	0.053063	-0.039415	0.127251	0.000000	0.000000	4.000000	35.000000	0.000000
2231.819786	0.116994	0.548759	0.009758	85.402153	67.498047	106.324173	0.466675	0.000000	-0.840836	0.000000	0.000000	0.000000	0.053063	-0.039415	0.127251	0.000000	0.000000	4.000000	35.000000	0.000000
2231.823119	0.116994	0.548759	0.009758	85.402153	67.498047	106.324173	0.466675	0.000000	-0.840836	0.000000	0.000000	0.000000	0.053063	-0.039415	0.127251	0.000000	0.000000	4.000000	35.000000	0.000000
2231.826453	0.117239	0.548479	0.010547	85.522362	70.023643	108.841637	0.487884	0.000000	-0.849680	0.000000	0.000000	0.000000	0.073512	-0.083903	0.236900	0.000000	0.000000	4.000000	35.000000	0.000000
2231.829786	0.117239	0.548479	0.010547	85.522362	70.023643	108.841637	0.487884	0.000000	-0.849680	0.000000	0.000000	0.000000	-0.000000	-0.000004	-0.000000	0.000000	0.000000	4.000000	35.000000	0.000000
2231.833119	0.117239	0.548479	0.010547	85.522362	70.023643	108.841637	0.487884	0.000000	-0.849680	0.000000	0.000000	0.000000	-0.000000	-0.000004	-0.000000	0.000000	0.000000	4.000000	35.000000	0.000000
2231.836453	0.117239	0.548479	0.010547	85.630356	72.587601	111.400894	0.527367	0.000000	-0.861932	0.000000	0.000000	0.000000	-0.000000	-0.000004	-0.000000	0.000000	0.000000	4.000000	35.000000	0.000000
2231.839786	0.117239	0.548479	0.010547	85.630356	72.587601	111.400894	0.527367	0.000000	-0.861932	0.000000	0.000000	0.000000	-0.000000	-0.000004	-0.000000	0.000000	0.000000	4.000000	35.000000	0.000000
2231.843119	0.117313	0.548295	0.010940	85.630356	72.587601	111.400894	0.527367	0.000000	-0.861932	0.000000	0.000000	0.000000	0.022458	-0.055155	0.117871	0.000000	0.000000	4.000000	35.000000	0.000000
2231.846453	0.117313	0.548295	0.010940	85.717003	74.920166	113.727211	0.527367	0.000000	-0.861932	0.000000	0.000000	0.000000	0.022458	-0.055155	0.117871	0.000000	0.000000	4.000000	35.000000	0.000000
2231.849786	0.117313	0.548295	0.010940	85.717003	74.920166	113.727211	0.527367	0.000000	-0.861932	0.000000	0.000000	0.000000	0.022458	-0.055155	0.117871	0.000000	0.000000	4.000000	35.000000	0.000000
2231.853119	0.117313	0.548295	0.010940	85.717003	74.920166	113.727211	0.527367	0.000000	-0.861932	0.000000	0.000000	0.000000	0.022458	-0.055155	0.117871	0.000000	0.000000	4.000000	35.000000	0.000000
2231.856453	0.117497	0.547785	0.011767	85.788567	77.071220	115.873192	0.547012	0.000000	-0.865675	0.000000	0.000000	0.000000	0.055022	-0.153103	0.247882	0.000000	0.000000	4.000000	35.000000	0.000000
2231.859786	0.117497	0.547785	0.011767	85.788567	77.071220	115.873192	0.547012	0.000000	-0.865675	0.000000	0.000000	0.000000	0.000001	-0.000003	0.000000	0.000000	0.000000	4.000000	35.000000	0.000000
2231.863119	0.117497	0.547785	0.011767	85.788567	77.071220	115.873192	0.547012	0.000000	-0.865675	0.000000	0.000000	0.000000	0.000001	-0.000003	0.000000	0.000000	0.000000	4.000000	35.000000	0.000000
2231.866453	0.117497	0.547785	0.011767	85.840698	78.858620	117.661308	0.588326	0.000000	-0.874845	0.000000	0.000000	0.000000	0.000001	-0.000003	0.000000	0.000000	0.000000	4.000000	35.000000	0.000000
2231.869786	0.117497	0.547785	0.011767	85.840698	78.858620	117.661308	0.588326	0.000000	-0.874845	0.000000	0.000000	0.000000	0.000001	-0.000003	0.000000	0.000000	0.000000	4.000000	35.000000	0.000000
2231.873119	0.117603	0.547511	0.012190	85.840698	78.858620	117.661308	0.588326	0.000000	-0.874845	0.000000	0.000000	0.000000	0.031843	-0.082162	0.127091	0.000000	0.000000	4.000000	35.000000	0.000000
2231.876453	0.117603	0.547511	0.012190	85.876068	80.219841	119.018600	0.588326	0.000000	-0.874845	0.000000	0.000000	0.000000	0.031843	-0.082162	0.127091	0.000000	0.000000	4.000000	35.000000	0.000000
2231.879786	0.117603	0.547511	0.012190	85.876068	80.219841	119.018600	0.588326	0.000000	-0.874845	0.000000	0.000000	0.000000	0.031843	-0.082162	0.127091	0.000000	0.000000	4.000000	35.000000	0.000000
2231.883119	0.117603	0.547511	0.012190	85.876068	80.219841	119.018600	0.588326	0.000000	-0.874845	0.000000	0.000000	0.000000	0.031843	-0.082162	0.127091	0.000000	0.000000	4.000000	35.000000	0.000000
2231.886453	0.117832	0.547105	0.012917	85.901604	81.239258	120.032883	0.609508	0.000000	-0.880152	0.000000	0.000000	0.000000	0.068837	-0.121781	0.217950	0.000000	0.000000	4.000000	35.000000	0.000000
2231.889786	0.117832	0.547105	0.012917	85.901604	81.239258	120.032883	0.609508	0.000000	-0.880152	0.000000	0.000000	0.000000	-0.000000	-0.000008	0.000000	0.000000	0.000000	4.000000	35.000000	0.000000
2231.893119	0.117832	0.547105	0.012917	85.901604	81.239258	120.032883	0.609508	0.000000	-0.880152	0.000000	0.000000	0.000000	-0.000000	-0.000008	0.000000	0.000000	0.000000	4.000000	35.000000	0.000000
2231.896453	0.117832	0.547105	0.012917	85.924263	82.223381	121.008881	0.645833	0.000000	-0.891625	0.000000	0.000000	0.000000	-0.000000	-0.000008	0.000000	0.000000	0.000000	4.000000	35.000000	0.000000
2231.899786	0.117832	0.547105	0.012917	85.924263	82.223381	121.008881	0.645833	0.000000	-0.891625	0.000000	0.000000	0.000000	-0.000000	-0.000008	0.000000	0.000000	0.000000	4.000000	35.000000	0.000000
2231.903119	0.117966	0.546981	0.013260	85.924263	82.223381	121.008881	0.645833	0.000000	-0.891625	0.000000	0.000000	0.000000	0.040043	-0.037234	0.102937	0.000000	0.000000	4.000000	35.000000	0.000000
2231.906453	0.117966	0.546981	0.013260	85.939674	82.969040	121.746391	0.645833	0.000000	-0.891625	0.000000	0.000000	0.000000	0.040043	-0.037234	0.102937	0.000000	0.000000	4.000000	35.000000	0.000000
2231.909786	0.117966	0.546981	0.013260	85.939674	82.969040	121.746391	0.645833	0.000000	-0.891625	0.000000	0.000000	0.000000	0.040043	-0.037234	0.102937	0.000000	0.000000	4.000000	35.000000	0.000000
2231.913119	0.117966	0.546981	0.013260	85.939674	82.969040	121.746391	0.645833	0.000000	-0.891625	0.000000	0.000000	0.000000	0.040043	-0.037234	0.102937	0.000000	0.000000	4.000000	35.000000	0.000000
2231.916453	0.118240	0.546992	0.013784	85.952621	83.649994	122.416481	0.662989	0.000000	-0.898299	0.000000	0.000000	0.000000	0.082230	0.003145	0.157344	0.000000	0.000000	4.000000	35.000000	0.000000
2231.919786	0.118240	0.546992	0.013784	85.952621	83.649994	122.416481	0.662989	0.000000	-0.898299	0.000000	0.000000	0.000000	0.082230	0.003145	0.157344	0.000000	0.000000	4.000000	35.000000	0.000000
2231.923119	0.118240	0.546992	0.013784	85.952621	83.649994	122.416481	0.662989	0.000000	-0.898299	0.000000	0.000000	0.000000	0.082230	0.003145	0.157344	0.000000	0.000000	4.000000	35.000000	0.000000
2231.926453	0.118240	0.546992	0.013784	85.960175	84.136604	122.891876	0.689213	0.000000	-0.912004	0.000000	0.000000	0.000000	0.082230	0.003145	0.157344	0.000000	0.000000	4.000000	35.000000	0.000000
2231.929786	0.118342	0.547117	0.013999	85.960175	84.136604	122.891876	0.689213	0.000000	-0.912004	0.000000	0.000000	0.000000	0.030462	0.037644	0.064514	0.000000	0.000000	4.000000	35.000000	0.000000
2231.933119	0.118342	0.547117	0.013999	85.960175	84.136604	122.891876	0.689213	0.000000	-0.912004	0.000000	0.000000	0.000000	0.030462	0.037644	0.064514	0.000000	0.000000	4.000000	35.000000	0.000000
2231.936453	0.118342	0.547117	0.013999	85.964928	84.495331	123.242401	0.699965	0.000000	-0.917081	0.000000	0.000000	0.000000	0.030462	0.037644	0.064514	0.000000	0.000000	4.000000	35.000000	0.000000
2231.939786	0.118342	0.547117	0.013999	85.964928	84.495331	123.242401	0.699965	0.000000	-0.917081	0.000000	0.000000	0.000000	0.030462	0.037644	0.064514	0.000000	0.000000	4.000000	35.000000	0.000000
2231.943119	0.118426	0.547271	0.014147	85.964928	84.495331	123.242401	0.699965	0.000000	-0.917081	0.000000	0.000000	0.000000	0.025398	0.046165	0.044303	0.000000	0.000000	4.000000	35.000000	0.000000
2231.946453	0.118426	0.547271	0.014147	85.961143	84.426384	123.171577	0.699965	0.000000	-0.917081	0.000000	0.000000	0.000000	0.025398	0.046165	0.044303	0.000000	0.000000	4.000000	35.000000	0.000000
2231.949786	0.118426	0.547271	0.014147	85.961143	84.426384	123.171577	0.699965	0.000000	-0.917081	0.000000	0.000000	0.000000	0.025398	0.046165	0.044303	0.000000	0.000000	4.000000	35.000000	0.000000
2231.953119	0.118426	0.547271	0.014147	85.961143	84.426384	123.171577	0.699965	0.000000	-0.917081	0.000000	0.000000	0.000000	0.025398	0.046165	0.044303	0.000000	0.000000	4.000000	35.000000	0.000000
2231.956453	0.118507	0.547676	0.014468	85.948990	83.958572	122.702423	0.707349	0.000000	-0.921314	0.000000	0.000000	0.000000	0.024186	0.121467	0.096262	0.000000	0.000000	4.000000	35.000000	0.000000
2231.959786	0.118507	0.547676	0.014468	85.948990	83.958572	122.702423	0.707349	0.000000	-0.921314	0.000000	0.000000	0.000000	0.024186	0.121467	0.096262	0.000000	0.000000	4.000000	35.000000	0.000000
2231.963119	0.118507	0.547676	0.014468	85.948990	83.958572	122.702423	0.707349	0.000000	-0.921314	0.000000	0.000000	0.000000	0.024186	0.121467	0.096262	0.000000	0.000000	4.000000	35.000000	0.000000
2231.966453	0.118507	0.547676	0.014468	85.935913	83.459541	122.204872	0.723392	0.000000	-0.925345	0.000000	0.000000	0.000000	0.024186	0.121467	0.096262	0.000000	0.000000	4.000000	35.000000	0.000000
2231.969786	0.118532	0.547891	0.014663	85.935913	83.459541	122.204872	0.723392	0.000000	-0.925345	0.000000	0.000000	0.000000	0.007536	0.064507	0.058420	0.000000	0.000000	4.000000	35.000000	0.000000
2231.973119	0.118532	0.547891	0.014663	85.935913	83.459541	122.204872	0.723392	0.000000	-0.925345	0.000000	0.000000	0.000000	0.007536	0.064507	0.058420	0.000000	0.000000	4.000000	35.000000	0.000000
2231.976453	0.118532	0.547891	0.014663	85.919945	82.931839	121.677513	0.733129	0.000000	-0.926600	0.000000	0.000000	0.000000	0.007536	0.064507	0.058420	0.000000	0.000000	4.000000	35.000000	0.000000
2231.979786	0.118532	0.547891	0.014663	85.919945	82.931839	121.677513	0.733129	0.000000	-0.926600	0.000000	0.000000	0.000000	0.007536	0.064507	0.058420	0.000000	0.000000	4.000000	35.000000	0.000000
2231.983119	0.118578	0.548133	0.014847	85.919945	82.931839	121.677513	0.733129	0.000000	-0.926600	0.000000	0.000000	0.000000	0.013878	0.072537	0.055248	0.000000	0.000000	4.000000	35.000000	0.000000
2231.986453	0.118578	0.548133	0.014847	85.903847	82.434998	121.175316	0.733129	0.000000	-0.926600	0.000000	0.000000	0.000000	0.013878	0.072537	0.055248	0.000000	0.000000	4.000000	35.000000	0.000000
2231.989786	0.118578	0.548133	0.014847	85.903847	82.434998	121.175316	0.733129	0.000000	-0.926600	0.000000	0.000000	0.000000	0.013878	0.072537	0.055248	0.000000	0.000000	4.000000	35.000000	0.000000
2231.993119	0.118578	0.548133	0.014847	85.903847	82.434998	121.175316	0.733129	0.000000	-0.926600	0.000000	0.000000	0.000000	0.013878	0.072537	0.055248	0.000000	0.000000	4.000000	35.000000	0.000000
2231.996453	0.118800	0.548685	0.015257	85.888290	82.064880	120.798332	0.742337	0.000000	-0.928913	0.000000	0.000000	0.000000	0.066664	0.165812	0.123003	0.000000	0.000000	4.000000	35.000000	0.000000
2231.999786	0.118800	0.548685	0.015257	85.888290	82.064880	120.798332	0.742337	0.000000	-0.928913	0.000000	0.000000	0.000000	0.000000	-0.000002	-0.000000	0.000000	0.000000	4.000000	35.000000	0.000000
2232.003119	0.118800	0.548685	0.015257	85.888290	82.064880	120.798332	0.742337	0.000000	-0.928913	0.000000	0.000000	0.000000	0.000000	-0.000002	-0.000000	0.000000	0.000000	4.000000	35.000000	0.000000
2232.006453	0.118800	0.548685	0.015257	85.888054	82.359650	121.076607	0.762838	0.000000	-0.940024	0.000000	0.000000	0.000000	0.000000	-0.000002	-0.000000	0.000000	0.000000	4.000000	35.000000	0.000000
2232.009786	0.118800	0.548685	0.015257	85.888054	82.359650	121.076607	0.762838	0.000000	-0.940024	0.000000	0.000000	0.000000	0.000000	-0.000002	-0.000000	0.000000	0.000000	4.000000	35.000000	0.000000
2232.013119	0.118969	0.548973	0.015357	85.888054	82.359650	121.076607	0.762838	0.000000	-0.940024	0.000000	0.000000	0.000000	0.050480	0.086332	0.030013	0.000000	0.000000	4.000000	35.000000	0.000000
2232.016453	0.118969	0.548973	0.015357	85.900314	83.530609	122.230431	0.762838	0.000000	-0.940024	0.000000	0.000000	0.000000	0.050480	0.086332	0.030013	0.000000	0.000000	4.000000	35.000000	0.000000
2232.019786	0.118969	0.548973	0.015357	85.900314	83.530609	122.230431	0.762838	0.000000	-0.940024	0.000000	0.000000	0.000000	0.050480	0.086332	0.030013	0.000000	0.000000	4.000000	35.000000	0.000000
2232.023119	0.118969	0.548973	0.015357	85.900314	83.530609	122.230431	0.762838	0.000000	-0.940024	0.000000	0.000000	0.000000	0.050480	0.086332	0.030013	0.000000	0.000000	4.000000	35.000000	0.000000
2232.026453	0.119429	0.549520	0.015289	85.912323	85.272270	123.956047	0.767840	0.000000	-0.948437	0.000000	0.000000	0.000000	0.137980	0.163935	-0.020487	0.000000	0.000000	4.000000	35.000000	0.000000
2232.029786	0.119429	0.549520	0.015289	85.912323	85.272270	123.956047	0.767840	0.000000	-0.948437	0.000000	0.000000	0.000000	0.000000	-0.000001	-0.000000	0.000000	0.000000	4.000000	35.000000	0.000000
2232.033119	0.119429	0.549520	0.015289	85.912323	85.272270	123.956047	0.767840	0.000000	-0.948437	0.000000	0.000000	0.000000	0.000000	-0.000001	-0.000000	0.000000	0.000000	4.000000	35.000000	0.000000
2232.036453	0.119429	0.549520	0.015289	85.923454	87.178329	125.837875	0.764425	0.000000	-0.971434	0.000000	0.000000	0.000000	0.000000	-0.000001	-0.000000	0.000000	0.000000	4.000000	35.000000	0.000000
2232.039786	0.119429	0.549520	0.015289	85.923454	87.178329	125.837875	0.764425	0.000000	-0.971434	0.000000	0.000000	0.000000	0.000000	-0.000001	-0.000000	0.000000	0.000000	4.000000	35.000000	0.000000
2232.043119	0.119720	0.549778	0.015120	85.923454	87.178329	125.837875	0.764425	0.000000	-0.971434	0.000000	0.000000	0.000000	0.087431	0.077507	-0.050520	0.000000	0.000000	4.000000	35.000000	0.000000
2232.046453	0.119720	0.549778	0.015120	85.923645	88.961227	127.596718	0.764425	0.000000	-0.971434	0.000000	0.000000	0.000000	0.087431	0.077507	-0.050520	0.000000	0.000000	4.000000	35.000000	0.000000
2232.049786	0.119720	0.549778	0.015120	85.923645	88.961227	127.596718	0.764425	0.000000	-0.971434	0.000000	0.000000	0.000000	0.087431	0.077507	-0.050520	0.000000	0.000000	4.000000	35.000000	0.000000
2232.053119	0.119720	0.549778	0.015120	85.923645	88.961227	127.596718	0.764425	0.000000	-0.971434	0.000000	0.000000	0.000000	0.087431	0.077507	-0.050520	0.000000	0.000000	4.000000	35.000000	0.000000
2232.056453	0.120411	0.550336	0.014460	85.916878	90.208656	128.810059	0.756005	0.000000	-0.986006	0.000000	0.000000	0.000000	0.207239	0.167533	-0.198110	0.000000	0.000000	4.000000	35.000000	0.000000
2232.059786	0.120411	0.550336	0.014460	85.916878	90.208656	128.810059	0.756005	0.000000	-0.986006	0.000000	0.000000	0.000000	-0.000000	0.000002	0.000000	0.000000	0.000000	4.000000	35.000000	0.000000
2232.063119	0.120411	0.550336	0.014460	85.916878	90.208656	128.810059	0.756005	0.000000	-0.986006	0.000000	0.000000	0.000000	-0.000000	0.000002	0.000000	0.000000	0.000000	4.000000	35.000000	0.000000
2232.066453	0.120411	0.550336	0.014460	85.915909	90.721916	129.263184	0.722987	0.000000	-1.020546	0.000000	0.000000	0.000000	-0.000000	0.000002	0.000000	0.000000	0.000000	4.000000	35.000000	0.000000
2232.069786	0.120411	0.550336	0.014460	85.915909	90.721916	129.263184	0.722987	0.000000	-1.020546	0.000000	0.000000	0.000000	-0.000000	0.000002	0.000000	0.000000	0.000000	4.000000	35.000000	0.000000
2232.073119	0.120864	0.550644	0.013996	85.915909	90.721916	129.263184	0.722987	0.000000	-1.020546	0.000000	0.000000	0.000000	0.136072	0.092251	-0.139126	0.000000	0.000000	4.000000	35.000000	0.000000
2232.076453	0.120864	0.550644	0.013996	85.911888	90.612511	129.081787	0.722987	0.000000	-1.020546	0.000000	0.000000	0.000000	0.136072	0.092251	-0.139126	0.000000	0.000000	4.000000	35.000000	0.000000
2232.079786	0.121349	0.550996	0.013470	85.911888	90.612511	129.081787	0.722987	0.000000	-1.020546	0.000000	0.000000	0.000000	0.145335	0.105671	-0.157738	0.000000	0.000000	4.000000	35.000000	0.000000
2232.083119	0.121349	0.550996	0.013470	85.911888	90.612511	129.081787	0.722987	0.000000	-1.020546	0.000000	0.000000	0.000000	0.145335	0.105671	-0.157738	0.000000	0.000000	4.000000	35.000000	0.000000
2232.086453	0.121349	0.550996	0.013470	85.904999	90.311920	128.698639	0.673510	0.000000	-1.067447	0.000000	0.000000	0.000000	0.145335	0.105671	-0.157738	0.000000	0.000000	4.000000	35.000000	0.000000
2232.089786	0.121349	0.550996	0.013470	85.904999	90.311920	128.698639	0.673510	0.000000	-1.067447	0.000000	0.000000	0.000000	0.145335	0.105671	-0.157738	0.000000	0.000000	4.000000	35.000000	0.000000
2232.093119	0.121914	0.551384	0.012893	85.904999	90.311920	128.698639	0.673510	0.000000	-1.067447	0.000000	0.000000	0.000000	0.169624	0.116209	-0.173149	0.000000	0.000000	4.000000	35.000000	0.000000
2232.096453	0.121914	0.551384	0.012893	85.898071	90.015518	128.316956	0.673510	0.000000	-1.067447	0.000000	0.000000	0.000000	0.169624	0.116209	-0.173149	0.000000	0.000000	4.000000	35.000000	0.000000
2232.099786	0.122489	0.551789	0.012264	85.898071	90.015518	128.316956	0.673510	0.000000	-1.067447	0.000000	0.000000	0.000000	0.172344	0.121543	-0.188677	0.000000	0.000000	4.000000	35.000000	0.000000
2232.103119	0.122489	0.551789	0.012264	85.898071	90.015518	128.316956	0.673510	0.000000	-1.067447	0.000000	0.000000	0.000000	0.172344	0.121543	-0.188677	0.000000	0.000000	4.000000	35.000000	0.000000
2232.106453	0.122489	0.551789	0.012264	85.890869	89.725769	127.936478	0.613205	0.000000	-1.124442	0.000000	0.000000	0.000000	0.172344	0.121543	-0.188677	0.000000	0.000000	4.000000	35.000000	0.000000
2232.109786	0.123112	0.552194	0.011554	85.890869	89.725769	127.936478	0.613205	0.000000	-1.124442	0.000000	0.000000	0.000000	0.186950	0.121622	-0.212976	0.000000	0.000000	4.000000	35.000000	0.000000
2232.113119	0.123112	0.552194	0.011554	85.890869	89.725769	127.936478	0.613205	0.000000	-1.124442	0.000000	0.000000	0.000000	0.186950	0.121622	-0.212976	0.000000	0.000000	4.000000	35.000000	0.000000
2232.116453	0.123112	0.552194	0.011554	85.884293	89.482002	127.599365	0.577709	0.000000	-1.155600	0.000000	0.000000	0.000000	0.186950	0.121622	-0.212976	0.000000	0.000000	4.000000	35.000000	0.000000
2232.119786	0.123727	0.552608	0.010821	85.884293	89.482002	127.599365	0.577709	0.000000	-1.155600	0.000000	0.000000	0.000000	0.184540	0.124065	-0.220092	0.000000	0.000000	4.000000	35.000000	0.000000
2232.123119	0.123727	0.552608	0.010821	85.884293	89.482002	127.599365	0.577709	0.000000	-1.155600	0.000000	0.000000	0.000000	0.184540	0.124065	-0.220092	0.000000	0.000000	4.000000	35.000000	0.000000
2232.126453	0.123727	0.552608	0.010821	85.879158	89.328453	127.347282	0.541027	0.000000	-1.186357	0.000000	0.000000	0.000000	0.184540	0.124065	-0.220092	0.000000	0.000000	4.000000	35.000000	0.000000
2232.129786	0.124358	0.553003	0.010062	85.879158	89.328453	127.347282	0.541027	0.000000	-1.186357	0.000000	0.000000	0.000000	0.189150	0.118564	-0.227464	0.000000	0.000000	4.000000	35.000000	0.000000
2232.133119	0.124358	0.553003	0.010062	85.879158	89.328453	127.347282	0.541027	0.000000	-1.186357	0.000000	0.000000	0.000000	0.189150	0.118564	-0.227464	0.000000	0.000000	4.000000	35.000000	0.000000
2232.136453	0.124358	0.553003	0.010062	85.874176	89.172897	127.095848	0.503117	0.000000	-1.217882	0.000000	0.000000	0.000000	0.189150	0.118564	-0.227464	0.000000	0.000000	4.000000	35.000000	0.000000
2232.139786	0.125005	0.553353	0.009285	85.874176	89.172897	127.095848	0.503117	0.000000	-1.217882	0.000000	0.000000	0.000000	0.194113	0.105132	-0.233325	0.000000	0.000000	4.000000	35.000000	0.000000
2232.143119	0.125005	0.553353	0.009285	85.874176	89.172897	127.095848	0.503117	0.000000	-1.217882	0.000000	0.000000	0.000000	0.194113	0.105132	-0.233325	0.000000	0.000000	4.000000	35.000000	0.000000
2232.146453	0.125005	0.553353	0.009285	85.870758	89.106674	126.928574	0.464229	0.000000	-1.250234	0.000000	0.000000	0.000000	0.194113	0.105132	-0.233325	0.000000	0.000000	4.000000	35.000000	0.000000
2232.149786	0.125649	0.553703	0.008506	85.870758	89.106674	126.928574	0.464229	0.000000	-1.250234	0.000000	0.000000	0.000000	0.193388	0.104817	-0.233706	0.000000	0.000000	4.000000	35.000000	0.000000
2232.153119	0.125649	0.553703	0.008506	85.870758	89.106674	126.928574	0.464229	0.000000	-1.250234	0.000000	0.000000	0.000000	0.193388	0.104817	-0.233706	0.000000	0.000000	4.000000	35.000000	0.000000
2232.156453	0.125649	0.553703	0.008506	85.867294	89.043411	126.761513	0.425278	0.000000	-1.282465	0.000000	0.000000	0.000000	0.193388	0.104817	-0.233706	0.000000	0.000000	4.000000	35.000000	0.000000
2232.159786	0.126359	0.554025	0.007712	85.867294	89.043411	126.761513	0.425278	0.000000	-1.282465	0.000000	0.000000	0.000000	0.212944	0.096603	-0.237951	0.000000	0.000000	4.000000	35.000000	0.000000
2232.163119	0.126359	0.554025	0.007712	85.867294	89.043411	126.761513	0.425278	0.000000	-1.282465	0.000000	0.000000	0.000000	0.212944	0.096603	-0.237951	0.000000	0.000000	4.000000	35.000000	0.000000
2232.166453	0.126359	0.554025	0.007712	85.863838	88.985970	126.602814	0.385620	0.000000	-1.317956	0.000000	0.000000	0.000000	0.212944	0.096603	-0.237951	0.000000	0.000000	4.000000	35.000000	0.000000
2232.169786	0.127088	0.554346	0.006912	85.863838	88.985970	126.602814	0.385620	0.000000	-1.317956	0.000000	0.000000	0.000000	0.218769	0.096302	-0.240186	0.000000	0.000000	4.000000	35.000000	0.000000
2232.173119	0.127088	0.554346	0.006912	85.863838	88.985970	126.602814	0.385620	0.000000	-1.317956	0.000000	0.000000	0.000000	0.218769	0.096302	-0.240186	0.000000	0.000000	4.000000	35.000000	0.000000
2232.176453	0.127088	0.554346	0.006912	85.859383	88.889931	126.394730	0.345589	0.000000	-1.354418	0.000000	0.000000	0.000000	0.218769	0.096302	-0.240186	0.000000	0.000000	4.000000	35.000000	0.000000
2232.179786	0.127843	0.554657	0.006126	85.859383	88.889931	126.394730	0.345589	0.000000	-1.354418	0.000000	0.000000	0.000000	0.226420	0.093322	-0.235704	0.000000	0.000000	4.000000	35.000000	0.000000
2232.183119	0.127843	0.554657	0.006126	85.859383	88.889931	126.394730	0.345589	0.000000	-1.354418	0.000000	0.000000	0.000000	0.226420	0.093322	-0.235704	0.000000	0.000000	4.000000	35.000000	0.000000
2232.186453	0.127843	0.554657	0.006126	85.855843	88.838562	126.228699	0.306305	0.000000	-1.392154	0.000000	0.000000	0.000000	0.226420	0.093322	-0.235704	0.000000	0.000000	4.000000	35.000000	0.000000
2232.189786	0.128623	0.554958	0.005355	85.855843	88.838562	126.228699	0.306305	0.000000	-1.392154	0.000000	0.000000	0.000000	0.234081	0.090398	-0.231251	0.000000	0.000000	4.000000	35.000000	0.000000
2232.193119	0.128623	0.554958	0.005355	85.855843	88.838562	126.228699	0.306305	0.000000	-1.392154	0.000000	0.000000	0.000000	0.234081	0.090398	-0.231251	0.000000	0.000000	4.000000	35.000000	0.000000
2232.196453	0.128623	0.554958	0.005355	85.851738	88.750778	126.039734	0.267763	0.000000	-1.431168	0.000000	0.000000	0.000000	0.234081	0.090398	-0.231251	0.000000	0.000000	4.000000	35.000000	0.000000
2232.199786	0.129342	0.555250	0.004624	85.851738	88.750778	126.039734	0.267763	0.000000	-1.431168	0.000000	0.000000	0.000000	0.215447	0.087477	-0.219459	0.000000	0.000000	4.000000	35.000000	0.000000
2232.203119	0.129342	0.555250	0.004624	85.851738	88.750778	126.039734	0.267763	0.000000	-1.431168	0.000000	0.000000	0.000000	0.215447	0.087477	-0.219459	0.000000	0.000000	4.000000	35.000000	0.000000
2232.206453	0.129342	0.555250	0.004624	85.850410	88.722641	125.908981	0.231186	0.000000	-1.467076	0.000000	0.000000	0.000000	0.215447	0.087477	-0.219459	0.000000	0.000000	4.000000	35.000000	0.000000
2232.209786	0.129342	0.555250	0.004624	85.850410	88.722641	125.908981	0.231186	0.000000	-1.467076	0.000000	0.000000	0.000000	0.215447	0.087477	-0.219459	0.000000	0.000000	4.000000	35.000000	0.000000
2232.213119	0.130033	0.555514	0.003971	85.850410	88.722641	125.908981	0.231186	0.000000	-1.467076	0.000000	0.000000	0.000000	0.207310	0.079268	-0.195934	0.000000	0.000000	4.000000	35.000000	0.000000
2232.216453	0.130033	0.555514	0.003971	85.844612	88.499146	125.598587	0.231186	0.000000	-1.467076	0.000000	0.000000	0.000000	0.207310	0.079268	-0.195934	0.000000	0.000000	4.000000	35.000000	0.000000
2232.219786	0.130628	0.555708	0.003403	85.844612	88.499146	125.598587	0.231186	0.000000	-1.467076	0.000000	0.000000	0.000000	0.178631	0.058117	-0.170406	0.000000	0.000000	4.000000	35.000000	0.000000
2232.223119	0.130628	0.555708	0.003403	85.844612	88.499146	125.598587	0.231186	0.000000	-1.467076	0.000000	0.000000	0.000000	0.178631	0.058117	-0.170406	0.000000	0.000000	4.000000	35.000000	0.000000
2232.226453	0.130628	0.555708	0.003403	85.830116	87.753120	124.783791	0.170130	0.000000	-1.531399	0.000000	0.000000	0.000000	0.178631	0.058117	-0.170406	0.000000	0.000000	4.000000	35.000000	0.000000
2232.229786	0.130628	0.555708	0.003403	85.830116	87.753120	124.783791	0.170130	0.000000	-1.531399	0.000000	0.000000	0.000000	0.178631	0.058117	-0.170406	0.000000	0.000000	4.000000	35.000000	0.000000
2232.233119	0.131124	0.555831	0.002989	85.830116	87.753120	124.783791	0.170130	0.000000	-1.531399	0.000000	0.000000	0.000000	0.148938	0.036935	-0.124194	0.000000	0.000000	4.000000	35.000000	0.000000
2232.236453	0.131124	0.555831	0.002989	85.801476	86.302544	123.282837	0.170130	0.000000	-1.531399	0.000000	0.000000	0.000000	0.148938	0.036935	-0.124194	0.000000	0.000000	4.000000	35.000000	0.000000
2232.239786	0.131479	0.555884	0.002742	85.801476	86.302544	123.282837	0.170130	0.000000	-1.531399	0.000000	0.000000	0.000000	0.106384	0.015831	-0.074116	0.000000	0.000000	4.000000	35.000000	0.000000
2232.243119	0.131479	0.555884	0.002742	85.801476	86.302544	123.282837	0.170130	0.000000	-1.531399	0.000000	0.000000	0.000000	0.106384	0.015831	-0.074116	0.000000	0.000000	4.000000	35.000000	0.000000
2232.246453	0.131479	0.555884	0.002742	85.764923	84.620811	121.573326	0.137078	0.000000	-1.573954	0.000000	0.000000	0.000000	0.106384	0.015831	-0.074116	0.000000	0.000000	4.000000	35.000000	0.000000
2232.249786	0.131479	0.555884	0.002742	85.764923	84.620811	121.573326	0.137078	0.000000	-1.573954	0.000000	0.000000	0.000000	0.106384	0.015831	-0.074116	0.000000	0.000000	4.000000	35.000000	0.000000
2232.253119	0.131730	0.555875	0.002627	85.764923	84.620811	121.573326	0.137078	0.000000	-1.573954	0.000000	0.000000	0.000000	0.075177	-0.002539	-0.034419	0.000000	0.000000	4.000000	35.000000	0.000000
2232.256453	0.131730	0.555875	0.002627	85.733635	83.312759	120.247383	0.137078	0.000000	-1.573954	0.000000	0.000000	0.000000	0.075177	-0.002539	-0.034419	0.000000	0.000000	4.000000	35.000000	0.000000
2232.259786	0.131897	0.555831	0.002633	85.733635	83.312759	120.247383	0.137078	0.000000	-1.573954	0.000000	0.000000	0.000000	0.050147	-0.013129	0.001897	0.000000	0.000000	4.000000	35.000000	0.000000
2232.263119	0.131897	0.555831	0.002633	85.733635	83.312759	120.247383	0.137078	0.000000	-1.573954	0.000000	0.000000	0.000000	0.050147	-0.013129	0.001897	0.000000	0.000000	4.000000	35.000000	0.000000
2232.266453	0.131897	0.555831	0.002633	85.710884	82.484497	119.415215	0.131658	0.000000	-1.594841	0.000000	0.000000	0.000000	0.050147	-0.013129	0.001897	0.000000	0.000000	4.000000	35.000000	0.000000
2232.269786	0.131897	0.555831	0.002633	85.710884	82.484497	119.415215	0.131658	0.000000	-1.594841	0.000000	0.000000	0.000000	0.050147	-0.013129	0.001897	0.000000	0.000000	4.000000	35.000000	0.000000
2232.273119	0.132013	0.555744	0.002708	85.710884	82.484497	119.415215	0.131658	0.000000	-1.594841	0.000000	0.000000	0.000000	0.034821	-0.026261	0.022550	0.000000	0.000000	4.000000	35.000000	0.000000
2232.276453	0.132013	0.555744	0.002708	85.696892	82.313263	119.252441	0.131658	0.000000	-1.594841	0.000000	0.000000	0.000000	0.034821	-0.026261	0.022550	0.000000	0.000000	4.000000	35.000000	0.000000
2232.279786	0.132013	0.555744	0.002708	85.696892	82.313263	119.252441	0.131658	0.000000	-1.594841	0.000000	0.000000	0.000000	0.034821	-0.026261	0.022550	0.000000	0.000000	4.000000	35.000000	0.000000
2232.283119	0.132013	0.555744	0.002708	85.696892	82.313263	119.252441	0.131658	0.000000	-1.594841	0.000000	0.000000	0.000000	0.034821	-0.026261	0.022550	0.000000	0.000000	4.000000	35.000000	0.000000
2232.286453	0.132114	0.555612	0.002977	85.676224	82.412270	119.372437	0.135416	0.000000	-1.600644	0.000000	0.000000	0.000000	0.030209	-0.039581	0.080533	0.000000	0.000000	4.000000	35.000000	0.000000
2232.289786	0.132114	0.555612	0.002977	85.676224	82.412270	119.372437	0.135416	0.000000	-1.600644	0.000000	0.000000	0.000000	0.030209	-0.039581	0.080533	0.000000	0.000000	4.000000	35.000000	0.000000
2232.293119	0.132114	0.555612	0.002977	85.676224	82.412270	119.372437	0.135416	0.000000	-1.600644	0.000000	0.000000	0.000000	0.030209	-0.039581	0.080533	0.000000	0.000000	4.000000	35.000000	0.000000
2232.296453	0.132114	0.555612	0.002977	85.663025	82.473602	119.448997	0.148838	0.000000	-1.605680	0.000000	0.000000	0.000000	0.030209	-0.039581	0.080533	0.000000	0.000000	4.000000	35.000000	0.000000
2232.299786	0.132130	0.555559	0.003118	85.663025	82.473602	119.448997	0.148838	0.000000	-1.605680	0.000000	0.000000	0.000000	0.005048	-0.015885	0.042305	0.000000	0.000000	4.000000	35.000000	0.000000
2232.303119	0.132130	0.555559	0.003118	85.663025	82.473602	119.448997	0.148838	0.000000	-1.605680	0.000000	0.000000	0.000000	0.005048	-0.015885	0.042305	0.000000	0.000000	4.000000	35.000000	0.000000
2232.306453	0.132130	0.555559	0.003118	85.661804	82.430389	119.419098	0.155889	0.000000	-1.606521	0.000000	0.000000	0.000000	0.005048	-0.015885	0.042305	0.000000	0.000000	4.000000	35.000000	0.000000
2232.309786	0.132130	0.555559	0.003118	85.661804	82.430389	119.419098	0.155889	0.000000	-1.606521	0.000000	0.000000	0.000000	0.005048	-0.015885	0.042305	0.000000	0.000000	4.000000	35.000000	0.000000
2232.313119	0.132152	0.555523	0.003276	85.661804	82.430389	119.419098	0.155889	0.000000	-1.606521	0.000000	0.000000	0.000000	0.006538	-0.010718	0.047488	0.000000	0.000000	4.000000	35.000000	0.000000
2232.316453	0.132152	0.555523	0.003276	85.661667	82.419388	119.418976	0.155889	0.000000	-1.606521	0.000000	0.000000	0.000000	0.006538	-0.010718	0.047488	0.000000	0.000000	4.000000	35.000000	0.000000
2232.319786	0.132082	0.555470	0.003442	85.661667	82.419388	119.418976	0.155889	0.000000	-1.606521	0.000000	0.000000	0.000000	-0.021202	-0.015937	0.049822	0.000000	0.000000	4.000000	35.000000	0.000000
2232.323119	0.132082	0.555470	0.003442	85.661667	82.419388	119.418976	0.155889	0.000000	-1.606521	0.000000	0.000000	0.000000	-0.021202	-0.015937	0.049822	0.000000	0.000000	4.000000	35.000000	0.000000
2232.326453	0.132082	0.555470	0.003442	85.660446	82.362572	119.381096	0.172107	0.000000	-1.604076	0.000000	0.000000	0.000000	-0.021202	-0.015937	0.049822	0.000000	0.000000	4.000000	35.000000	0.000000
2232.329786	0.132082	0.555470	0.003442	85.660446	82.362572	119.381096	0.172107	0.000000	-1.604076	0.000000	0.000000	0.000000	-0.021202	-0.015937	0.049822	0.000000	0.000000	4.000000	35.000000	0.000000
2232.333119	0.131966	0.555443	0.003616	85.660446	82.362572	119.381096	0.172107	0.000000	-1.604076	0.000000	0.000000	0.000000	-0.034789	-0.008080	0.052027	0.000000	0.000000	4.000000	35.000000	0.000000
2232.336453	0.131966	0.555443	0.003616	85.660492	82.335396	119.381119	0.172107	0.000000	-1.604076	0.000000	0.000000	0.000000	-0.034789	-0.008080	0.052027	0.000000	0.000000	4.000000	35.000000	0.000000
2232.339786	0.131966	0.555443	0.003616	85.660492	82.335396	119.381119	0.172107	0.000000	-1.604076	0.000000	0.000000	0.000000	-0.034789	-0.008080	0.052027	0.000000	0.000000	4.000000	35.000000	0.000000
2232.343119	0.131966	0.555443	0.003616	85.660492	82.335396	119.381119	0.172107	0.000000	-1.604076	0.000000	0.000000	0.000000	-0.034789	-0.008080	0.052027	0.000000	0.000000	4.000000	35.000000	0.000000
2232.346453	0.131562	0.555390	0.003944	85.660492	82.305466	119.381081	0.180778	0.000000	-1.598278	0.000000	0.000000	0.000000	-0.120974	-0.016074	0.098481	0.000000	0.000000	4.000000	35.000000	0.000000
2232.349786	0.131562	0.555390	0.003944	85.660492	82.305466	119.381081	0.180778	0.000000	-1.598278	0.000000	0.000000	0.000000	-0.120974	-0.016074	0.098481	0.000000	0.000000	4.000000	35.000000	0.000000
2232.353119	0.131562	0.555390	0.003944	85.660492	82.305466	119.381081	0.180778	0.000000	-1.598278	0.000000	0.000000	0.000000	-0.120974	-0.016074	0.098481	0.000000	0.000000	4.000000	35.000000	0.000000
2232.356453	0.131562	0.555390	0.003944	85.659187	82.229576	119.343185	0.197192	0.000000	-1.578116	0.000000	0.000000	0.000000	-0.120974	-0.016074	0.098481	0.000000	0.000000	4.000000	35.000000	0.000000
2232.359786	0.131280	0.555380	0.004116	85.659187	82.229576	119.343185	0.197192	0.000000	-1.578116	0.000000	0.000000	0.000000	-0.084720	-0.002782	0.051602	0.000000	0.000000	4.000000	35.000000	0.000000
2232.363119	0.131280	0.555380	0.004116	85.659187	82.229576	119.343185	0.197192	0.000000	-1.578116	0.000000	0.000000	0.000000	-0.084720	-0.002782	0.051602	0.000000	0.000000	4.000000	35.000000	0.000000
2232.366453	0.131280	0.555380	0.004116	85.656746	82.113358	119.267532	0.205792	0.000000	-1.563996	0.000000	0.000000	0.000000	-0.084720	-0.002782	0.051602	0.000000	0.000000	4.000000	35.000000	0.000000
2232.369786	0.131280	0.555380	0.004116	85.656746	82.113358	119.267532	0.205792	0.000000	-1.563996	0.000000	0.000000	0.000000	-0.084720	-0.002782	0.051602	0.000000	0.000000	4.000000	35.000000	0.000000
2232.373119	0.130947	0.555380	0.004278	85.656746	82.113358	119.267532	0.205792	0.000000	-1.563996	0.000000	0.000000	0.000000	-0.099822	-0.000102	0.048540	0.000000	0.000000	4.000000	35.000000	0.000000
2232.376453	0.130947	0.555380	0.004278	85.654266	81.983582	119.191940	0.205792	0.000000	-1.563996	0.000000	0.000000	0.000000	-0.099822	-0.000102	0.048540	0.000000	0.000000	4.000000	35.000000	0.000000
2232.379786	0.130947	0.555380	0.004278	85.654266	81.983582	119.191940	0.205792	0.000000	-1.563996	0.000000	0.000000	0.000000	-0.099822	-0.000102	0.048540	0.000000	0.000000	4.000000	35.000000	0.000000
2232.383119	0.130947	0.555380	0.004278	85.654266	81.983582	119.191940	0.205792	0.000000	-1.563996	0.000000	0.000000	0.000000	-0.099822	-0.000102	0.048540	0.000000	0.000000	4.000000	35.000000	0.000000
2232.386453	0.130011	0.555431	0.004733	85.651878	81.798347	119.069962	0.213882	0.000000	-1.547359	0.000000	0.000000	0.000000	-0.280925	0.015349	0.136533	0.000000	0.000000	4.000000	35.000000	0.000000
2232.389786	0.130011	0.555431	0.004733	85.651878	81.798347	119.069962	0.213882	0.000000	-1.547359	0.000000	0.000000	0.000000	0.000001	0.000007	0.000000	0.000000	0.000000	4.000000	35.000000	0.000000
2232.393119	0.130011	0.555431	0.004733	85.651878	81.798347	119.069962	0.213882	0.000000	-1.547359	0.000000	0.000000	0.000000	0.000001	0.000007	0.000000	0.000000	0.000000	4.000000	35.000000	0.000000
2232.396453	0.130011	0.555431	0.004733	85.648056	81.606758	118.956924	0.236638	0.000000	-1.500538	0.000000	0.000000	0.000000	0.000001	0.000007	0.000000	0.000000	0.000000	4.000000	35.000000	0.000000
2232.399786	0.130011	0.555431	0.004733	85.648056	81.606758	118.956924	0.236638	0.000000	-1.500538	0.000000	0.000000	0.000000	0.000001	0.000007	0.000000	0.000000	0.000000	4.000000	35.000000	0.000000
2232.403119	0.129402	0.555465	0.005008	85.648056	81.606758	118.956924	0.236638	0.000000	-1.500538	0.000000	0.000000	0.000000	-0.182670	0.010279	0.082631	0.000000	0.000000	4.000000	35.000000	0.000000
2232.406453	0.129402	0.555465	0.005008	85.648056	81.514244	118.956871	0.236638	0.000000	-1.500538	0.000000	0.000000	0.000000	-0.182670	0.010279	0.082631	0.000000	0.000000	4.000000	35.000000	0.000000
2232.409786	0.128674	0.555439	0.005284	85.648056	81.514244	118.956871	0.236638	0.000000	-1.500538	0.000000	0.000000	0.000000	-0.218218	-0.007986	0.082716	0.000000	0.000000	4.000000	35.000000	0.000000
2232.413119	0.128674	0.555439	0.005284	85.648056	81.514244	118.956871	0.236638	0.000000	-1.500538	0.000000	0.000000	0.000000	-0.218218	-0.007986	0.082716	0.000000	0.000000	4.000000	35.000000	0.000000
2232.416453	0.128674	0.555439	0.005284	85.648010	81.410881	118.956886	0.264195	0.000000	-1.433723	0.000000	0.000000	0.000000	-0.218218	-0.007986	0.082716	0.000000	0.000000	4.000000	35.000000	0.000000
2232.419786	0.128674	0.555439	0.005284	85.648010	81.410881	118.956886	0.264195	0.000000	-1.433723	0.000000	0.000000	0.000000	-0.218218	-0.007986	0.082716	0.000000	0.000000	4.000000	35.000000	0.000000
2232.423119	0.127837	0.555412	0.005589	85.648010	81.410881	118.956886	0.264195	0.000000	-1.433723	0.000000	0.000000	0.000000	-0.251329	-0.007995	0.091478	0.000000	0.000000	4.000000	35.000000	0.000000
2232.426453	0.127837	0.555412	0.005589	85.647919	81.341217	119.003235	0.264195	0.000000	-1.433723	0.000000	0.000000	0.000000	-0.251329	-0.007995	0.091478	0.000000	0.000000	4.000000	35.000000	0.000000
2232.429786	0.126899	0.555377	0.005876	85.647919	81.341217	119.003235	0.264195	0.000000	-1.433723	0.000000	0.000000	0.000000	-0.281196	-0.010549	0.086298	0.000000	0.000000	4.000000	35.000000	0.000000
2232.433119	0.126899	0.555377	0.005876	85.647919	81.341217	119.003235	0.264195	0.000000	-1.433723	0.000000	0.000000	0.000000	-0.281196	-0.010549	0.086298	0.000000	0.000000	4.000000	35.000000	0.000000
2232.436453	0.126899	0.555377	0.005876	85.650398	81.293983	119.078613	0.293825	0.000000	-1.344969	0.000000	0.000000	0.000000	-0.281196	-0.010549	0.086298	0.000000	0.000000	4.000000	35.000000	0.000000
2232.439786	0.125907	0.555333	0.006134	85.650398	81.293983	119.078613	0.293825	0.000000	-1.344969	0.000000	0.000000	0.000000	-0.297835	-0.013054	0.077352	0.000000	0.000000	4.000000	35.000000	0.000000
2232.443119	0.125907	0.555333	0.006134	85.650398	81.293983	119.078613	0.293825	0.000000	-1.344969	0.000000	0.000000	0.000000	-0.297835	-0.013054	0.077352	0.000000	0.000000	4.000000	35.000000	0.000000
2232.446453	0.125907	0.555333	0.006134	85.650124	81.210587	119.124878	0.306717	0.000000	-1.295329	0.000000	0.000000	0.000000	-0.297835	-0.013054	0.077352	0.000000	0.000000	4.000000	35.000000	0.000000
2232.449786	0.124885	0.555299	0.006373	85.650124	81.210587	119.124878	0.306717	0.000000	-1.295329	0.000000	0.000000	0.000000	-0.306414	-0.010401	0.071730	0.000000	0.000000	4.000000	35.000000	0.000000
2232.453119	0.124885	0.555299	0.006373	85.650124	81.210587	119.124878	0.306717	0.000000	-1.295329	0.000000	0.000000	0.000000	-0.306414	-0.010401	0.071730	0.000000	0.000000	4.000000	35.000000	0.000000
2232.456453	0.124885	0.555299	0.006373	85.649811	81.171852	119.217552	0.318672	0.000000	-1.244260	0.000000	0.000000	0.000000	-0.306414	-0.010401	0.071730	0.000000	0.000000	4.000000	35.000000	0.000000
2232.459786	0.123806	0.555308	0.006572	85.649811	81.171852	119.217552	0.318672	0.000000	-1.244260	0.000000	0.000000	0.000000	-0.323788	0.002789	0.059496	0.000000	0.000000	4.000000	35.000000	0.000000
2232.463119	0.123806	0.555308	0.006572	85.649811	81.171852	119.217552	0.318672	0.000000	-1.244260	0.000000	0.000000	0.000000	-0.323788	0.002789	0.059496	0.000000	0.000000	4.000000	35.000000	0.000000
2232.466453	0.123806	0.555308	0.006572	85.648277	81.042671	119.226051	0.328588	0.000000	-1.190296	0.000000	0.000000	0.000000	-0.323788	0.002789	0.059496	0.000000	0.000000	4.000000	35.000000	0.000000
2232.469786	0.122675	0.555352	0.006751	85.648277	81.042671	119.226051	0.328588	0.000000	-1.190296	0.000000	0.000000	0.000000	-0.339281	0.013330	0.053911	0.000000	0.000000	4.000000	35.000000	0.000000
2232.473119	0.122675	0.555352	0.006751	85.648277	81.042671	119.226051	0.328588	0.000000	-1.190296	0.000000	0.000000	0.000000	-0.339281	0.013330	0.053911	0.000000	0.000000	4.000000	35.000000	0.000000
2232.476453	0.122675	0.555352	0.006751	85.645584	80.875946	119.196915	0.337573	0.000000	-1.133749	0.000000	0.000000	0.000000	-0.339281	0.013330	0.053911	0.000000	0.000000	4.000000	35.000000	0.000000
2232.479786	0.121537	0.555432	0.006901	85.645584	80.875946	119.196915	0.337573	0.000000	-1.133749	0.000000	0.000000	0.000000	-0.341510	0.023867	0.044748	0.000000	0.000000	4.000000	35.000000	0.000000
2232.483119	0.121537	0.555432	0.006901	85.645584	80.875946	119.196915	0.337573	0.000000	-1.133749	0.000000	0.000000	0.000000	-0.341510	0.023867	0.044748	0.000000	0.000000	4.000000	35.000000	0.000000
2232.486453	0.121537	0.555432	0.006901	85.641579	80.671738	119.130150	0.345031	0.000000	-1.076831	0.000000	0.000000	0.000000	-0.341510	0.023867	0.044748	0.000000	0.000000	4.000000	35.000000	0.000000
2232.489786	0.120381	0.555529	0.007070	85.641579	80.671738	119.130150	0.345031	0.000000	-1.076831	0.000000	0.000000	0.000000	-0.346774	0.029017	0.050840	0.000000	0.000000	4.000000	35.000000	0.000000
2232.493119	0.120381	0.555529	0.007070	85.641579	80.671738	119.130150	0.345031	0.000000	-1.076831	0.000000	0.000000	0.000000	-0.346774	0.029017	0.050840	0.000000	0.000000	4.000000	35.000000	0.000000
2232.496453	0.120381	0.555529	0.007070	85.634666	80.478661	119.080635	0.353504	0.000000	-1.019035	0.000000	0.000000	0.000000	-0.346774	0.029017	0.050840	0.000000	0.000000	4.000000	35.000000	0.000000
2232.499786	0.119235	0.555643	0.007186	85.634666	80.478661	119.080635	0.353504	0.000000	-1.019035	0.000000	0.000000	0.000000	-0.343680	0.034310	0.034698	0.000000	0.000000	4.000000	35.000000	0.000000
2232.503119	0.119235	0.555643	0.007186	85.634666	80.478661	119.080635	0.353504	0.000000	-1.019035	0.000000	0.000000	0.000000	-0.343680	0.034310	0.034698	0.000000	0.000000	4.000000	35.000000	0.000000
2232.506453	0.119235	0.555643	0.007186	85.630493	80.318909	119.060158	0.359287	0.000000	-0.961755	0.000000	0.000000	0.000000	-0.343680	0.034310	0.034698	0.000000	0.000000	4.000000	35.000000	0.000000
2232.509786	0.118091	0.555731	0.007304	85.630493	80.318909	119.060158	0.359287	0.000000	-0.961755	0.000000	0.000000	0.000000	-0.343244	0.026436	0.035404	0.000000	0.000000	4.000000	35.000000	0.000000
2232.513119	0.118091	0.555731	0.007304	85.630493	80.318909	119.060158	0.359287	0.000000	-0.961755	0.000000	0.000000	0.000000	-0.343244	0.026436	0.035404	0.000000	0.000000	4.000000	35.000000	0.000000
2232.516453	0.118091	0.555731	0.007304	85.629150	80.145439	119.014572	0.365188	0.000000	-0.904548	0.000000	0.000000	0.000000	-0.343244	0.026436	0.035404	0.000000	0.000000	4.000000	35.000000	0.000000
2232.519786	0.116953	0.555810	0.007442	85.629150	80.145439	119.014572	0.365188	0.000000	-0.904548	0.000000	0.000000	0.000000	-0.341505	0.023774	0.041348	0.000000	0.000000	4.000000	35.000000	0.000000
2232.523119	0.116953	0.555810	0.007442	85.629150	80.145439	119.014572	0.365188	0.000000	-0.904548	0.000000	0.000000	0.000000	-0.341505	0.023774	0.041348	0.000000	0.000000	4.000000	35.000000	0.000000
2232.526453	0.116953	0.555810	0.007442	85.627892	79.972099	118.897369	0.372079	0.000000	-0.847630	0.000000	0.000000	0.000000	-0.341505	0.023774	0.041348	0.000000	0.000000	4.000000	35.000000	0.000000
2232.529786	0.115819	0.555907	0.007594	85.627892	79.972099	118.897369	0.372079	0.000000	-0.847630	0.000000	0.000000	0.000000	-0.340198	0.028941	0.045737	0.000000	0.000000	4.000000	35.000000	0.000000
2232.533119	0.115819	0.555907	0.007594	85.627892	79.972099	118.897369	0.372079	0.000000	-0.847630	0.000000	0.000000	0.000000	-0.340198	0.028941	0.045737	0.000000	0.000000	4.000000	35.000000	0.000000
2232.536453	0.115819	0.555907	0.007594	85.625298	79.758583	118.734573	0.379702	0.000000	-0.790930	0.000000	0.000000	0.000000	-0.340198	0.028941	0.045737	0.000000	0.000000	4.000000	35.000000	0.000000
2232.539786	0.114658	0.555986	0.007732	85.625298	79.758583	118.734573	0.379702	0.000000	-0.790930	0.000000	0.000000	0.000000	-0.348132	0.023739	0.041298	0.000000	0.000000	4.000000	35.000000	0.000000
2232.543119	0.114658	0.555986	0.007732	85.625298	79.758583	118.734573	0.379702	0.000000	-0.790930	0.000000	0.000000	0.000000	-0.348132	0.023739	0.041298	0.000000	0.000000	4.000000	35.000000	0.000000
2232.546453	0.114658	0.555986	0.007732	85.624046	79.582527	118.689140	0.386585	0.000000	-0.732908	0.000000	0.000000	0.000000	-0.348132	0.023739	0.041298	0.000000	0.000000	4.000000	35.000000	0.000000
2232.549786	0.113470	0.556074	0.007849	85.624046	79.582527	118.689140	0.386585	0.000000	-0.732908	0.000000	0.000000	0.000000	-0.356416	0.026342	0.035226	0.000000	0.000000	4.000000	35.000000	0.000000
2232.553119	0.113470	0.556074	0.007849	85.624046	79.582527	118.689140	0.386585	0.000000	-0.732908	0.000000	0.000000	0.000000	-0.356416	0.026342	0.035226	0.000000	0.000000	4.000000	35.000000	0.000000
2232.556453	0.113470	0.556074	0.007849	85.621490	79.366524	118.614349	0.392456	0.000000	-0.673505	0.000000	0.000000	0.000000	-0.356416	0.026342	0.035226	0.000000	0.000000	4.000000	35.000000	0.000000
2232.559786	0.112308	0.556179	0.007976	85.621490	79.366524	118.614349	0.392456	0.000000	-0.673505	0.000000	0.000000	0.000000	-0.348491	0.031533	0.037949	0.000000	0.000000	4.000000	35.000000	0.000000
2232.563119	0.112308	0.556179	0.007976	85.621490	79.366524	118.614349	0.392456	0.000000	-0.673505	0.000000	0.000000	0.000000	-0.348491	0.031533	0.037949	0.000000	0.000000	4.000000	35.000000	0.000000
2232.566453	0.112308	0.556179	0.007976	85.618851	79.147781	118.531555	0.398781	0.000000	-0.615424	0.000000	0.000000	0.000000	-0.348491	0.031533	0.037949	0.000000	0.000000	4.000000	35.000000	0.000000
2232.569786	0.111103	0.556284	0.008110	85.618851	79.147781	118.531555	0.398781	0.000000	-0.615424	0.000000	0.000000	0.000000	-0.361732	0.031502	0.040235	0.000000	0.000000	4.000000	35.000000	0.000000
2232.573119	0.111103	0.556284	0.008110	85.618851	79.147781	118.531555	0.398781	0.000000	-0.615424	0.000000	0.000000	0.000000	-0.361732	0.031502	0.040235	0.000000	0.000000	4.000000	35.000000	0.000000
2232.576453	0.111103	0.556284	0.008110	85.618904	79.003700	118.531624	0.405487	0.000000	-0.555135	0.000000	0.000000	0.000000	-0.361732	0.031502	0.040235	0.000000	0.000000	4.000000	35.000000	0.000000
2232.579786	0.109878	0.556372	0.008160	85.618904	79.003700	118.531624	0.405487	0.000000	-0.555135	0.000000	0.000000	0.000000	-0.367427	0.026344	0.015140	0.000000	0.000000	4.000000	35.000000	0.000000
2232.583119	0.109878	0.556372	0.008160	85.618904	79.003700	118.531624	0.405487	0.000000	-0.555135	0.000000	0.000000	0.000000	-0.367427	0.026344	0.015140	0.000000	0.000000	4.000000	35.000000	0.000000
2232.586453	0.109878	0.556372	0.008160	85.620377	78.852531	118.514961	0.408010	0.000000	-0.493897	0.000000	0.000000	0.000000	-0.367427	0.026344	0.015140	0.000000	0.000000	4.000000	35.000000	0.000000
2232.589786	0.108637	0.556451	0.008235	85.620377	78.852531	118.514961	0.408010	0.000000	-0.493897	0.000000	0.000000	0.000000	-0.372324	0.023662	0.022542	0.000000	0.000000	4.000000	35.000000	0.000000
2232.593119	0.108637	0.556451	0.008235	85.620377	78.852531	118.514961	0.408010	0.000000	-0.493897	0.000000	0.000000	0.000000	-0.372324	0.023662	0.022542	0.000000	0.000000	4.000000	35.000000	0.000000
2232.596453	0.108637	0.556451	0.008235	85.621719	78.742950	118.544357	0.411767	0.000000	-0.431843	0.000000	0.000000	0.000000	-0.372324	0.023662	0.022542	0.000000	0.000000	4.000000	35.000000	0.000000
2232.599786	0.107400	0.556512	0.008221	85.621719	78.742950	118.544357	0.411767	0.000000	-0.431843	0.000000	0.000000	0.000000	-0.371180	0.018499	-0.004173	0.000000	0.000000	4.000000	35.000000	0.000000
2232.603119	0.107400	0.556512	0.008221	85.621719	78.742950	118.544357	0.411767	0.000000	-0.431843	0.000000	0.000000	0.000000	-0.371180	0.018499	-0.004173	0.000000	0.000000	4.000000	35.000000	0.000000
2232.606453	0.107400	0.556512	0.008221	85.626778	78.745430	118.686165	0.411071	0.000000	-0.369980	0.000000	0.000000	0.000000	-0.371180	0.018499	-0.004173	0.000000	0.000000	4.000000	35.000000	0.000000
2232.609786	0.106138	0.556530	0.008197	85.626778	78.745430	118.686165	0.411071	0.000000	-0.369980	0.000000	0.000000	0.000000	-0.378420	0.005393	-0.007333	0.000000	0.000000	4.000000	35.000000	0.000000
2232.613119	0.106138	0.556530	0.008197	85.626778	78.745430	118.686165	0.411071	0.000000	-0.369980	0.000000	0.000000	0.000000	-0.378420	0.005393	-0.007333	0.000000	0.000000	4.000000	35.000000	0.000000
2232.616453	0.106138	0.556530	0.008197	85.634438	78.823051	118.911316	0.409849	0.000000	-0.306910	0.000000	0.000000	0.000000	-0.378420	0.005393	-0.007333	0.000000	0.000000	4.000000	35.000000	0.000000
2232.619786	0.104874	0.556531	0.008152	85.634438	78.823051	118.911316	0.409849	0.000000	-0.306910	0.000000	0.000000	0.000000	-0.379363	0.000158	-0.013635	0.000000	0.000000	4.000000	35.000000	0.000000
2232.623119	0.104874	0.556531	0.008152	85.634438	78.823051	118.911316	0.409849	0.000000	-0.306910	0.000000	0.000000	0.000000	-0.379363	0.000158	-0.013635	0.000000	0.000000	4.000000	35.000000	0.000000
2232.626453	0.104874	0.556531	0.008152	85.643463	78.891884	119.120697	0.407577	0.000000	-0.243683	0.000000	0.000000	0.000000	-0.379363	0.000158	-0.013635	0.000000	0.000000	4.000000	35.000000	0.000000
2232.629786	0.103589	0.556505	0.008113	85.643463	78.891884	119.120697	0.407577	0.000000	-0.243683	0.000000	0.000000	0.000000	-0.385357	-0.007675	-0.011618	0.000000	0.000000	4.000000	35.000000	0.000000
2232.633119	0.103589	0.556505	0.008113	85.643463	78.891884	119.120697	0.407577	0.000000	-0.243683	0.000000	0.000000	0.000000	-0.385357	-0.007675	-0.011618	0.000000	0.000000	4.000000	35.000000	0.000000
2232.636453	0.103589	0.556505	0.008113	85.651024	78.968620	119.331726	0.405641	0.000000	-0.179457	0.000000	0.000000	0.000000	-0.385357	-0.007675	-0.011618	0.000000	0.000000	4.000000	35.000000	0.000000
2232.639786	0.102300	0.556488	0.008048	85.651024	78.968620	119.331726	0.405641	0.000000	-0.179457	0.000000	0.000000	0.000000	-0.386597	-0.005076	-0.019560	0.000000	0.000000	4.000000	35.000000	0.000000
2232.643119	0.102300	0.556488	0.008048	85.651024	78.968620	119.331726	0.405641	0.000000	-0.179457	0.000000	0.000000	0.000000	-0.386597	-0.005076	-0.019560	0.000000	0.000000	4.000000	35.000000	0.000000
2232.646453	0.102300	0.556488	0.008048	85.655983	78.967529	119.467438	0.402381	0.000000	-0.115024	0.000000	0.000000	0.000000	-0.386597	-0.005076	-0.019560	0.000000	0.000000	4.000000	35.000000	0.000000
2232.649786	0.100981	0.556497	0.008046	85.655983	78.967529	119.467438	0.402381	0.000000	-0.115024	0.000000	0.000000	0.000000	-0.395756	0.002675	-0.000356	0.000000	0.000000	4.000000	35.000000	0.000000
2232.653119	0.100981	0.556497	0.008046	85.655983	78.967529	119.467438	0.402381	0.000000	-0.115024	0.000000	0.000000	0.000000	-0.395756	0.002675	-0.000356	0.000000	0.000000	4.000000	35.000000	0.000000
2232.656453	0.100981	0.556497	0.008046	85.659676	78.926071	119.541443	0.402321	0.000000	-0.049064	0.000000	0.000000	0.000000	-0.395756	0.002675	-0.000356	0.000000	0.000000	4.000000	35.000000	0.000000
2232.659786	0.099685	0.556506	0.008037	85.659676	78.926071	119.541443	0.402321	0.000000	-0.049064	0.000000	0.000000	0.000000	-0.388908	0.002648	-0.002911	0.000000	0.000000	4.000000	35.000000	0.000000
2232.663119	0.099685	0.556506	0.008037	85.659676	78.926071	119.541443	0.402321	0.000000	-0.049064	0.000000	0.000000	0.000000	-0.388908	0.002648	-0.002911	0.000000	0.000000	4.000000	35.000000	0.000000
2232.666453	0.099685	0.556506	0.008037	85.662117	78.849625	119.505844	0.401836	0.000000	0.015753	0.000000	0.000000	0.000000	-0.388908	0.002648	-0.002911	0.000000	0.000000	4.000000	35.000000	0.000000
2232.669786	0.098378	0.556567	0.008081	85.662117	78.849625	119.505844	0.401836	0.000000	0.015753	0.000000	0.000000	0.000000	-0.391956	0.018203	0.013243	0.000000	0.000000	4.000000	35.000000	0.000000
2232.673119	0.098378	0.556567	0.008081	85.662117	78.849625	119.505844	0.401836	0.000000	0.015753	0.000000	0.000000	0.000000	-0.391956	0.018203	0.013243	0.000000	0.000000	4.000000	35.000000	0.000000
2232.676453	0.098378	0.556567	0.008081	85.663383	78.735329	119.312584	0.404043	0.000000	0.081079	0.000000	0.000000	0.000000	-0.391956	0.018203	0.013243	0.000000	0.000000	4.000000	35.000000	0.000000
2232.679786	0.097104	0.556610	0.008163	85.663383	78.735329	119.312584	0.404043	0.000000	0.081079	0.000000	0.000000	0.000000	-0.382313	0.012981	0.024513	0.000000	0.000000	4.000000	35.000000	0.000000
2232.683119	0.097104	0.556610	0.008163	85.663383	78.735329	119.312584	0.404043	0.000000	0.081079	0.000000	0.000000	0.000000	-0.382313	0.012981	0.024513	0.000000	0.000000	4.000000	35.000000	0.000000
2232.686453	0.097104	0.556610	0.008163	85.663338	78.585770	118.865868	0.408129	0.000000	0.144798	0.000000	0.000000	0.000000	-0.382313	0.012981	0.024513	0.000000	0.000000	4.000000	35.000000	0.000000
2232.689786	0.095882	0.556662	0.008272	85.663338	78.585770	118.865868	0.408129	0.000000	0.144798	0.000000	0.000000	0.000000	-0.366470	0.015582	0.032904	0.000000	0.000000	4.000000	35.000000	0.000000
2232.693119	0.095882	0.556662	0.008272	85.663338	78.585770	118.865868	0.408129	0.000000	0.144798	0.000000	0.000000	0.000000	-0.366470	0.015582	0.032904	0.000000	0.000000	4.000000	35.000000	0.000000
2232.696453	0.095882	0.556662	0.008272	85.664551	78.476852	118.114136	0.413613	0.000000	0.205877	0.000000	0.000000	0.000000	-0.366470	0.015582	0.032904	0.000000	0.000000	4.000000	35.000000	0.000000
2232.699786	0.094645	0.556679	0.008412	85.664551	78.476852	118.114136	0.413613	0.000000	0.205877	0.000000	0.000000	0.000000	-0.371356	0.005171	0.041774	0.000000	0.000000	4.000000	35.000000	0.000000
2232.703119	0.094645	0.556679	0.008412	85.664551	78.476852	118.114136	0.413613	0.000000	0.205877	0.000000	0.000000	0.000000	-0.371356	0.005171	0.041774	0.000000	0.000000	4.000000	35.000000	0.000000
2232.706453	0.094645	0.556679	0.008412	85.664604	78.327286	117.180733	0.420575	0.000000	0.267769	0.000000	0.000000	0.000000	-0.371356	0.005171	0.041774	0.000000	0.000000	4.000000	35.000000	0.000000
2232.709786	0.093415	0.556705	0.008588	85.664604	78.327286	117.180733	0.420575	0.000000	0.267769	0.000000	0.000000	0.000000	-0.368932	0.007785	0.052973	0.000000	0.000000	4.000000	35.000000	0.000000
2232.713119	0.093415	0.556705	0.008588	85.664604	78.327286	117.180733	0.420575	0.000000	0.267769	0.000000	0.000000	0.000000	-0.368932	0.007785	0.052973	0.000000	0.000000	4.000000	35.000000	0.000000
2232.716453	0.093415	0.556705	0.008588	85.664604	78.174873	116.334991	0.429404	0.000000	0.329258	0.000000	0.000000	0.000000	-0.368932	0.007785	0.052973	0.000000	0.000000	4.000000	35.000000	0.000000
2232.719786	0.092172	0.556714	0.008812	85.664604	78.174873	116.334991	0.429404	0.000000	0.329258	0.000000	0.000000	0.000000	-0.372922	0.002607	0.067106	0.000000	0.000000	4.000000	35.000000	0.000000
2232.723119	0.092172	0.556714	0.008812	85.664604	78.174873	116.334991	0.429404	0.000000	0.329258	0.000000	0.000000	0.000000	-0.372922	0.002607	0.067106	0.000000	0.000000	4.000000	35.000000	0.000000
2232.726453	0.092172	0.556714	0.008812	85.663292	77.976440	115.858139	0.440588	0.000000	0.391412	0.000000	0.000000	0.000000	-0.372922	0.002607	0.067106	0.000000	0.000000	4.000000	35.000000	0.000000
2232.729786	0.090874	0.556722	0.009109	85.663292	77.976440	115.858139	0.440588	0.000000	0.391412	0.000000	0.000000	0.000000	-0.389277	0.002596	0.089097	0.000000	0.000000	4.000000	35.000000	0.000000
2232.733119	0.090874	0.556722	0.009109	85.663292	77.976440	115.858139	0.440588	0.000000	0.391412	0.000000	0.000000	0.000000	-0.389277	0.002596	0.089097	0.000000	0.000000	4.000000	35.000000	0.000000
2232.736453	0.090874	0.556722	0.009109	85.661621	77.763641	115.723183	0.455438	0.000000	0.456291	0.000000	0.000000	0.000000	-0.389277	0.002596	0.089097	0.000000	0.000000	4.000000	35.000000	0.000000
2232.739786	0.089535	0.556748	0.009428	85.661621	77.763641	115.723183	0.455438	0.000000	0.456291	0.000000	0.000000	0.000000	-0.401831	0.007804	0.095866	0.000000	0.000000	4.000000	35.000000	0.000000
2232.743119	0.089535	0.556748	0.009428	85.661621	77.763641	115.723183	0.455438	0.000000	0.456291	0.000000	0.000000	0.000000	-0.401831	0.007804	0.095866	0.000000	0.000000	4.000000	35.000000	0.000000
2232.746453	0.089535	0.556748	0.009428	85.658012	77.548592	115.635353	0.471416	0.000000	0.523263	0.000000	0.000000	0.000000	-0.401831	0.007804	0.095866	0.000000	0.000000	4.000000	35.000000	0.000000
2232.749786	0.088202	0.556783	0.009785	85.658012	77.548592	115.635353	0.471416	0.000000	0.523263	0.000000	0.000000	0.000000	-0.399852	0.010408	0.106924	0.000000	0.000000	4.000000	35.000000	0.000000
2232.753119	0.088202	0.556783	0.009785	85.658012	77.548592	115.635353	0.471416	0.000000	0.523263	0.000000	0.000000	0.000000	-0.399852	0.010408	0.106924	0.000000	0.000000	4.000000	35.000000	0.000000
2232.756453	0.088202	0.556783	0.009785	85.660263	77.503418	115.536964	0.489236	0.000000	0.589905	0.000000	0.000000	0.000000	-0.399852	0.010408	0.106924	0.000000	0.000000	4.000000	35.000000	0.000000
2232.759786	0.086897	0.556826	0.010174	85.660263	77.503418	115.536964	0.489236	0.000000	0.589905	0.000000	0.000000	0.000000	-0.391321	0.013001	0.116759	0.000000	0.000000	4.000000	35.000000	0.000000
2232.763119	0.086897	0.556826	0.010174	85.660263	77.503418	115.536964	0.489236	0.000000	0.589905	0.000000	0.000000	0.000000	-0.391321	0.013001	0.116759	0.000000	0.000000	4.000000	35.000000	0.000000
2232.766453	0.086897	0.556826	0.010174	85.667900	77.751968	115.456306	0.508696	0.000000	0.655125	0.000000	0.000000	0.000000	-0.391321	0.013001	0.116759	0.000000	0.000000	4.000000	35.000000	0.000000
2232.769786	0.085629	0.556861	0.010511	85.667900	77.751968	115.456306	0.508696	0.000000	0.655125	0.000000	0.000000	0.000000	-0.380686	0.010420	0.100999	0.000000	0.000000	4.000000	35.000000	0.000000
2232.773119	0.085629	0.556861	0.010511	85.667900	77.751968	115.456306	0.508696	0.000000	0.655125	0.000000	0.000000	0.000000	-0.380686	0.010420	0.100999	0.000000	0.000000	4.000000	35.000000	0.000000
2232.776453	0.085629	0.556861	0.010511	85.685799	78.630852	115.956436	0.525529	0.000000	0.718573	0.000000	0.000000	0.000000	-0.380686	0.010420	0.100999	0.000000	0.000000	4.000000	35.000000	0.000000
2232.779786	0.084429	0.556887	0.010855	85.685799	78.630852	115.956436	0.525529	0.000000	0.718573	0.000000	0.000000	0.000000	-0.359802	0.007814	0.103275	0.000000	0.000000	4.000000	35.000000	0.000000
2232.783119	0.084429	0.556887	0.010855	85.685799	78.630852	115.956436	0.525529	0.000000	0.718573	0.000000	0.000000	0.000000	-0.359802	0.007814	0.103275	0.000000	0.000000	4.000000	35.000000	0.000000
2232.786453	0.084429	0.556887	0.010855	85.702812	79.726952	116.867485	0.542742	0.000000	0.778540	0.000000	0.000000	0.000000	-0.359802	0.007814	0.103275	0.000000	0.000000	4.000000	35.000000	0.000000
2232.789786	0.083277	0.556905	0.011211	85.702812	79.726952	116.867485	0.542742	0.000000	0.778540	0.000000	0.000000	0.000000	-0.345595	0.005200	0.106898	0.000000	0.000000	4.000000	35.000000	0.000000
2232.793119	0.083277	0.556905	0.011211	85.702812	79.726952	116.867485	0.542742	0.000000	0.778540	0.000000	0.000000	0.000000	-0.345595	0.005200	0.106898	0.000000	0.000000	4.000000	35.000000	0.000000
2232.796453	0.083277	0.556905	0.011211	85.723366	80.861366	118.053741	0.560558	0.000000	0.836139	0.000000	0.000000	0.000000	-0.345595	0.005200	0.106898	0.000000	0.000000	4.000000	35.000000	0.000000
2232.799786	0.082153	0.556931	0.011602	85.723366	80.861366	118.053741	0.560558	0.000000	0.836139	0.000000	0.000000	0.000000	-0.337156	0.007815	0.117109	0.000000	0.000000	4.000000	35.000000	0.000000
2232.803119	0.082153	0.556931	0.011602	85.723366	80.861366	118.053741	0.560558	0.000000	0.836139	0.000000	0.000000	0.000000	-0.337156	0.007815	0.117109	0.000000	0.000000	4.000000	35.000000	0.000000
2232.806453	0.082153	0.556931	0.011602	85.738739	81.776390	119.093445	0.580076	0.000000	0.892332	0.000000	0.000000	0.000000	-0.337156	0.007815	0.117109	0.000000	0.000000	4.000000	35.000000	0.000000
2232.809786	0.081124	0.556965	0.012015	85.738739	81.776390	119.093445	0.580076	0.000000	0.892332	0.000000	0.000000	0.000000	-0.308738	0.010420	0.123912	0.000000	0.000000	4.000000	35.000000	0.000000
2232.813119	0.081124	0.556965	0.012015	85.738739	81.776390	119.093445	0.580076	0.000000	0.892332	0.000000	0.000000	0.000000	-0.308738	0.010420	0.123912	0.000000	0.000000	4.000000	35.000000	0.000000
2232.816453	0.081124	0.556965	0.012015	85.753517	82.770447	120.177193	0.600728	0.000000	0.943788	0.000000	0.000000	0.000000	-0.308738	0.010420	0.123912	0.000000	0.000000	4.000000	35.000000	0.000000
2232.819786	0.080187	0.556991	0.012433	85.753517	82.770447	120.177193	0.600728	0.000000	0.943788	0.000000	0.000000	0.000000	-0.281246	0.007795	0.125584	0.000000	0.000000	4.000000	35.000000	0.000000
2232.823119	0.080187	0.556991	0.012433	85.753517	82.770447	120.177193	0.600728	0.000000	0.943788	0.000000	0.000000	0.000000	-0.281246	0.007795	0.125584	0.000000	0.000000	4.000000	35.000000	0.000000
2232.826453	0.080187	0.556991	0.012433	85.762337	84.248177	121.643158	0.621659	0.000000	0.990663	0.000000	0.000000	0.000000	-0.281246	0.007795	0.125584	0.000000	0.000000	4.000000	35.000000	0.000000
2232.829786	0.080187	0.556991	0.012433	85.762337	84.248177	121.643158	0.621659	0.000000	0.990663	0.000000	0.000000	0.000000	-0.281246	0.007795	0.125584	0.000000	0.000000	4.000000	35.000000	0.000000
2232.833119	0.079356	0.557000	0.012813	85.762337	84.248177	121.643158	0.621659	0.000000	0.990663	0.000000	0.000000	0.000000	-0.249095	0.002580	0.114048	0.000000	0.000000	4.000000	35.000000	0.000000
2232.836453	0.079356	0.557000	0.012813	85.754944	86.130363	123.392754	0.621659	0.000000	0.990663	0.000000	0.000000	0.000000	-0.249095	0.002580	0.114048	0.000000	0.000000	4.000000	35.000000	0.000000
2232.839786	0.078640	0.557026	0.013191	85.754944	86.130363	123.392754	0.621659	0.000000	0.990663	0.000000	0.000000	0.000000	-0.215056	0.007788	0.113317	0.000000	0.000000	4.000000	35.000000	0.000000
2232.843119	0.078640	0.557026	0.013191	85.754944	86.130363	123.392754	0.621659	0.000000	0.990663	0.000000	0.000000	0.000000	-0.215056	0.007788	0.113317	0.000000	0.000000	4.000000	35.000000	0.000000
2232.846453	0.078640	0.557026	0.013191	85.737679	88.030327	125.169952	0.659553	0.000000	1.068021	0.000000	0.000000	0.000000	-0.215056	0.007788	0.113317	0.000000	0.000000	4.000000	35.000000	0.000000
2232.849786	0.078640	0.557026	0.013191	85.737679	88.030327	125.169952	0.659553	0.000000	1.068021	0.000000	0.000000	0.000000	-0.215056	0.007788	0.113317	0.000000	0.000000	4.000000	35.000000	0.000000
2232.853119	0.078054	0.557008	0.013533	85.737679	88.030327	125.169952	0.659553	0.000000	1.068021	0.000000	0.000000	0.000000	-0.175752	-0.005264	0.102611	0.000000	0.000000	4.000000	35.000000	0.000000
2232.856453	0.078054	0.557008	0.013533	85.722038	89.756020	126.972084	0.659553	0.000000	1.068021	0.000000	0.000000	0.000000	-0.175752	-0.005264	0.102611	0.000000	0.000000	4.000000	35.000000	0.000000
2232.859786	0.077556	0.557017	0.013854	85.722038	89.756020	126.972084	0.659553	0.000000	1.068021	0.000000	0.000000	0.000000	-0.149417	0.002520	0.096353	0.000000	0.000000	4.000000	35.000000	0.000000
2232.863119	0.077556	0.557017	0.013854	85.722038	89.756020	126.972084	0.659553	0.000000	1.068021	0.000000	0.000000	0.000000	-0.149417	0.002520	0.096353	0.000000	0.000000	4.000000	35.000000	0.000000
2232.866453	0.077556	0.557017	0.013854	85.722404	91.343040	128.613663	0.692714	0.000000	1.122216	0.000000	0.000000	0.000000	-0.149417	0.002520	0.096353	0.000000	0.000000	4.000000	35.000000	0.000000
2232.869786	0.077556	0.557017	0.013854	85.722404	91.343040	128.613663	0.692714	0.000000	1.122216	0.000000	0.000000	0.000000	-0.149417	0.002520	0.096353	0.000000	0.000000	4.000000	35.000000	0.000000
2232.873119	0.077169	0.557025	0.014157	85.722404	91.343040	128.613663	0.692714	0.000000	1.122216	0.000000	0.000000	0.000000	-0.116043	0.002526	0.090693	0.000000	0.000000	4.000000	35.000000	0.000000
2232.876453	0.077169	0.557025	0.014157	85.726990	92.768509	130.067017	0.692714	0.000000	1.122216	0.000000	0.000000	0.000000	-0.116043	0.002526	0.090693	0.000000	0.000000	4.000000	35.000000	0.000000
2232.879786	0.076964	0.557025	0.014452	85.726990	92.768509	130.067017	0.692714	0.000000	1.122216	0.000000	0.000000	0.000000	-0.061326	-0.000105	0.088758	0.000000	0.000000	4.000000	35.000000	0.000000
2232.883119	0.076964	0.557025	0.014452	85.726990	92.768509	130.067017	0.692714	0.000000	1.122216	0.000000	0.000000	0.000000	-0.061326	-0.000105	0.088758	0.000000	0.000000	4.000000	35.000000	0.000000
2232.886453	0.076964	0.557025	0.014452	85.728363	93.984184	131.294662	0.722622	0.000000	1.151777	0.000000	0.000000	0.000000	-0.061326	-0.000105	0.088758	0.000000	0.000000	4.000000	35.000000	0.000000
2232.889786	0.076861	0.557025	0.014666	85.728363	93.984184	131.294662	0.722622	0.000000	1.151777	0.000000	0.000000	0.000000	-0.030933	-0.000090	0.064081	0.000000	0.000000	4.000000	35.000000	0.000000
2232.893119	0.076861	0.557025	0.014666	85.728363	93.984184	131.294662	0.722622	0.000000	1.151777	0.000000	0.000000	0.000000	-0.030933	-0.000090	0.064081	0.000000	0.000000	4.000000	35.000000	0.000000
2232.896453	0.076861	0.557025	0.014666	85.727806	95.123215	132.429596	0.733303	0.000000	1.156933	0.000000	0.000000	0.000000	-0.030933	-0.000090	0.064081	0.000000	0.000000	4.000000	35.000000	0.000000
2232.899786	0.076861	0.557025	0.014666	85.727806	95.123215	132.429596	0.733303	0.000000	1.156933	0.000000	0.000000	0.000000	-0.030933	-0.000090	0.064081	0.000000	0.000000	4.000000	35.000000	0.000000
2232.903119	0.076944	0.557033	0.014891	85.727806	95.123215	132.429596	0.733303	0.000000	1.156933	0.000000	0.000000	0.000000	0.024806	0.002490	0.067551	0.000000	0.000000	4.000000	35.000000	0.000000
2232.906453	0.076944	0.557033	0.014891	85.725609	96.249359	133.532700	0.733303	0.000000	1.156933	0.000000	0.000000	0.000000	0.024806	0.002490	0.067551	0.000000	0.000000	4.000000	35.000000	0.000000
2232.909786	0.076944	0.557033	0.014891	85.725609	96.249359	133.532700	0.733303	0.000000	1.156933	0.000000	0.000000	0.000000	0.024806	0.002490	0.067551	0.000000	0.000000	4.000000	35.000000	0.000000
2232.913119	0.076944	0.557033	0.014891	85.725609	96.249359	133.532700	0.733303	0.000000	1.156933	0.000000	0.000000	0.000000	0.024806	0.002490	0.067551	0.000000	0.000000	4.000000	35.000000	0.000000
2232.916453	0.077385	0.557111	0.015196	85.721306	97.464401	134.716064	0.744561	0.000000	1.152798	0.000000	0.000000	0.000000	0.132321	0.023295	0.091443	0.000000	0.000000	4.000000	35.000000	0.000000
2232.919786	0.077385	0.557111	0.015196	85.721306	97.464401	134.716064	0.744561	0.000000	1.152798	0.000000	0.000000	0.000000	0.132321	0.023295	0.091443	0.000000	0.000000	4.000000	35.000000	0.000000
2232.923119	0.077385	0.557111	0.015196	85.721306	97.464401	134.716064	0.744561	0.000000	1.152798	0.000000	0.000000	0.000000	0.132321	0.023295	0.091443	0.000000	0.000000	4.000000	35.000000	0.000000
2232.926453	0.077385	0.557111	0.015196	85.716728	98.419731	135.629852	0.759802	0.000000	1.130745	0.000000	0.000000	0.000000	0.132321	0.023295	0.091443	0.000000	0.000000	4.000000	35.000000	0.000000
2232.929786	0.077729	0.557162	0.015325	85.716728	98.419731	135.629852	0.759802	0.000000	1.130745	0.000000	0.000000	0.000000	0.103101	0.015560	0.038771	0.000000	0.000000	4.000000	35.000000	0.000000
2232.933119	0.077729	0.557162	0.015325	85.716728	98.419731	135.629852	0.759802	0.000000	1.130745	0.000000	0.000000	0.000000	0.103101	0.015560	0.038771	0.000000	0.000000	4.000000	35.000000	0.000000
2232.936453	0.077729	0.557162	0.015325	85.712616	99.058624	136.222382	0.766264	0.000000	1.113562	0.000000	0.000000	0.000000	0.103101	0.015560	0.038771	0.000000	0.000000	4.000000	35.000000	0.000000
2232.939786	0.077729	0.557162	0.015325	85.712616	99.058624	136.222382	0.766264	0.000000	1.113562	0.000000	0.000000	0.000000	0.103101	0.015560	0.038771	0.000000	0.000000	4.000000	35.000000	0.000000
2232.943119	0.078129	0.557214	0.015379	85.712616	99.058624	136.222382	0.766264	0.000000	1.113562	0.000000	0.000000	0.000000	0.120183	0.015604	0.016202	0.000000	0.000000	4.000000	35.000000	0.000000
2232.946453	0.078129	0.557214	0.015379	85.708008	99.469429	136.578522	0.766264	0.000000	1.113562	0.000000	0.000000	0.000000	0.120183	0.015604	0.016202	0.000000	0.000000	4.000000	35.000000	0.000000
2232.949786	0.078129	0.557214	0.015379	85.708008	99.469429	136.578522	0.766264	0.000000	1.113562	0.000000	0.000000	0.000000	0.120183	0.015604	0.016202	0.000000	0.000000	4.000000	35.000000	0.000000
2232.953119	0.078129	0.557214	0.015379	85.708008	99.469429	136.578522	0.766264	0.000000	1.113562	0.000000	0.000000	0.000000	0.120183	0.015604	0.016202	0.000000	0.000000	4.000000	35.000000	0.000000
2232.956453	0.079172	0.557380	0.015411	85.701622	99.601555	136.646255	0.768964	0.000000	1.093531	0.000000	0.000000	0.000000	0.312833	0.049578	0.009544	0.000000	0.000000	4.000000	35.000000	0.000000
2232.959786	0.079172	0.557380	0.015411	85.701622	99.601555	136.646255	0.768964	0.000000	1.093531	0.000000	0.000000	0.000000	0.000000	-0.000007	-0.000000	0.000000	0.000000	4.000000	35.000000	0.000000
2232.963119	0.079172	0.557380	0.015411	85.701622	99.601555	136.646255	0.768964	0.000000	1.093531	0.000000	0.000000	0.000000	0.000000	-0.000007	-0.000000	0.000000	0.000000	4.000000	35.000000	0.000000
2232.966453	0.079172	0.557380	0.015411	85.693336	99.497528	136.468277	0.770554	0.000000	1.041392	0.000000	0.000000	0.000000	0.000000	-0.000007	-0.000000	0.000000	0.000000	4.000000	35.000000	0.000000
2232.969786	0.079172	0.557380	0.015411	85.693336	99.497528	136.468277	0.770554	0.000000	1.041392	0.000000	0.000000	0.000000	0.000000	-0.000007	-0.000000	0.000000	0.000000	4.000000	35.000000	0.000000
2232.973119	0.079901	0.557476	0.015356	85.693336	99.497528	136.468277	0.770554	0.000000	1.041392	0.000000	0.000000	0.000000	0.218656	0.028741	-0.016670	0.000000	0.000000	4.000000	35.000000	0.000000
2232.976453	0.079901	0.557476	0.015356	85.681984	99.335426	136.219162	0.770554	0.000000	1.041392	0.000000	0.000000	0.000000	0.218656	0.028741	-0.016670	0.000000	0.000000	4.000000	35.000000	0.000000
2232.979786	0.080720	0.557571	0.015283	85.681984	99.335426	136.219162	0.770554	0.000000	1.041392	0.000000	0.000000	0.000000	0.245572	0.028753	-0.021610	0.000000	0.000000	4.000000	35.000000	0.000000
2232.983119	0.080720	0.557571	0.015283	85.681984	99.335426	136.219162	0.770554	0.000000	1.041392	0.000000	0.000000	0.000000	0.245572	0.028753	-0.021610	0.000000	0.000000	4.000000	35.000000	0.000000
2232.986453	0.080720	0.557571	0.015283	85.673782	99.232338	136.012268	0.764174	0.000000	0.964021	0.000000	0.000000	0.000000	0.245572	0.028753	-0.021610	0.000000	0.000000	4.000000	35.000000	0.000000
2232.989786	0.080720	0.557571	0.015283	85.673782	99.232338	136.012268	0.764174	0.000000	0.964021	0.000000	0.000000	0.000000	0.245572	0.028753	-0.021610	0.000000	0.000000	4.000000	35.000000	0.000000
2232.993119	0.081657	0.557676	0.015231	85.673782	99.232338	136.012268	0.764174	0.000000	0.964021	0.000000	0.000000	0.000000	0.281311	0.031347	-0.015648	0.000000	0.000000	4.000000	35.000000	0.000000
2232.996453	0.081657	0.557676	0.015231	85.673607	99.150627	135.804855	0.764174	0.000000	0.964021	0.000000	0.000000	0.000000	0.281311	0.031347	-0.015648	0.000000	0.000000	4.000000	35.000000	0.000000
2232.999786	0.082723	0.557746	0.015118	85.673607	99.150627	135.804855	0.764174	0.000000	0.964021	0.000000	0.000000	0.000000	0.319850	0.020912	-0.033854	0.000000	0.000000	4.000000	35.000000	0.000000
2233.003119	0.082723	0.557746	0.015118	85.673607	99.150627	135.804855	0.764174	0.000000	0.964021	0.000000	0.000000	0.000000	0.319850	0.020912	-0.033854	0.000000	0.000000	4.000000	35.000000	0.000000
2233.006453	0.082723	0.557746	0.015118	85.673424	99.121101	135.638870	0.755924	0.000000	0.863827	0.000000	0.000000	0.000000	0.319850	0.020912	-0.033854	0.000000	0.000000	4.000000	35.000000	0.000000
2233.009786	0.083857	0.557815	0.014991	85.673424	99.121101	135.638870	0.755924	0.000000	0.863827	0.000000	0.000000	0.000000	0.339996	0.020919	-0.038161	0.000000	0.000000	4.000000	35.000000	0.000000
2233.013119	0.083857	0.557815	0.014991	85.673424	99.121101	135.638870	0.755924	0.000000	0.863827	0.000000	0.000000	0.000000	0.339996	0.020919	-0.038161	0.000000	0.000000	4.000000	35.000000	0.000000
2233.016453	0.083857	0.557815	0.014991	85.673195	99.105209	135.472916	0.749564	0.000000	0.807161	0.000000	0.000000	0.000000	0.339996	0.020919	-0.038161	0.000000	0.000000	4.000000	35.000000	0.000000
2233.019786	0.085133	0.557867	0.014883	85.673195	99.105209	135.472916	0.749564	0.000000	0.807161	0.000000	0.000000	0.000000	0.382776	0.015653	-0.032440	0.000000	0.000000	4.000000	35.000000	0.000000
2233.023119	0.085133	0.557867	0.014883	85.673195	99.105209	135.472916	0.749564	0.000000	0.807161	0.000000	0.000000	0.000000	0.382776	0.015653	-0.032440	0.000000	0.000000	4.000000	35.000000	0.000000
2233.026453	0.085133	0.557867	0.014883	85.672882	99.102936	135.306992	0.744157	0.000000	0.743365	0.000000	0.000000	0.000000	0.382776	0.015653	-0.032440	0.000000	0.000000	4.000000	35.000000	0.000000
2233.029786	0.086494	0.557928	0.014732	85.672882	99.102936	135.306992	0.744157	0.000000	0.743365	0.000000	0.000000	0.000000	0.408401	0.018299	-0.045305	0.000000	0.000000	4.000000	35.000000	0.000000
2233.033119	0.086494	0.557928	0.014732	85.672882	99.102936	135.306992	0.744157	0.000000	0.743365	0.000000	0.000000	0.000000	0.408401	0.018299	-0.045305	0.000000	0.000000	4.000000	35.000000	0.000000
2233.036453	0.086494	0.557928	0.014732	85.672607	99.070305	135.099701	0.736606	0.000000	0.675298	0.000000	0.000000	0.000000	0.408401	0.018299	-0.045305	0.000000	0.000000	4.000000	35.000000	0.000000
2233.039786	0.087944	0.558016	0.014555	85.672607	99.070305	135.099701	0.736606	0.000000	0.675298	0.000000	0.000000	0.000000	0.434921	0.026172	-0.053119	0.000000	0.000000	4.000000	35.000000	0.000000
2233.043119	0.087944	0.558016	0.014555	85.672607	99.070305	135.099701	0.736606	0.000000	0.675298	0.000000	0.000000	0.000000	0.434921	0.026172	-0.053119	0.000000	0.000000	4.000000	35.000000	0.000000
2233.046453	0.087944	0.558016	0.014555	85.672058	99.045647	134.892242	0.727753	0.000000	0.602812	0.000000	0.000000	0.000000	0.434921	0.026172	-0.053119	0.000000	0.000000	4.000000	35.000000	0.000000
2233.049786	0.089487	0.558094	0.014380	85.672058	99.045647	134.892242	0.727753	0.000000	0.602812	0.000000	0.000000	0.000000	0.463005	0.023523	-0.052664	0.000000	0.000000	4.000000	35.000000	0.000000
2233.053119	0.089487	0.558094	0.014380	85.672058	99.045647	134.892242	0.727753	0.000000	0.602812	0.000000	0.000000	0.000000	0.463005	0.023523	-0.052664	0.000000	0.000000	4.000000	35.000000	0.000000
2233.056453	0.089487	0.558094	0.014380	85.671524	98.993500	134.643555	0.718976	0.000000	0.525644	0.000000	0.000000	0.000000	0.463005	0.023523	-0.052664	0.000000	0.000000	4.000000	35.000000	0.000000
2233.059786	0.091119	0.558199	0.014176	85.671524	98.993500	134.643555	0.718976	0.000000	0.525644	0.000000	0.000000	0.000000	0.489478	0.031412	-0.060999	0.000000	0.000000	4.000000	35.000000	0.000000
2233.063119	0.091119	0.558199	0.014176	85.671524	98.993500	134.643555	0.718976	0.000000	0.525644	0.000000	0.000000	0.000000	0.489478	0.031412	-0.060999	0.000000	0.000000	4.000000	35.000000	0.000000
2233.066453	0.091119	0.558199	0.014176	85.670975	98.988182	134.436386	0.708810	0.000000	0.444064	0.000000	0.000000	0.000000	0.489478	0.031412	-0.060999	0.000000	0.000000	4.000000	35.000000	0.000000
2233.069786	0.092813	0.558312	0.013931	85.670975	98.988182	134.436386	0.708810	0.000000	0.444064	0.000000	0.000000	0.000000	0.508142	0.034052	-0.073550	0.000000	0.000000	4.000000	35.000000	0.000000
2233.073119	0.092813	0.558312	0.013931	85.670975	98.988182	134.436386	0.708810	0.000000	0.444064	0.000000	0.000000	0.000000	0.508142	0.034052	-0.073550	0.000000	0.000000	4.000000	35.000000	0.000000
2233.076453	0.092813	0.558312	0.013931	85.670212	98.952454	134.187790	0.696551	0.000000	0.359374	0.000000	0.000000	0.000000	0.508142	0.034052	-0.073550	0.000000	0.000000	4.000000	35.000000	0.000000
2233.079786	0.094574	0.558400	0.013672	85.670212	98.952454	134.187790	0.696551	0.000000	0.359374	0.000000	0.000000	0.000000	0.528410	0.026190	-0.077799	0.000000	0.000000	4.000000	35.000000	0.000000
2233.083119	0.094574	0.558400	0.013672	85.670212	98.952454	134.187790	0.696551	0.000000	0.359374	0.000000	0.000000	0.000000	0.528410	0.026190	-0.077799	0.000000	0.000000	4.000000	35.000000	0.000000
2233.086453	0.094574	0.558400	0.013672	85.669662	99.007568	134.038086	0.683585	0.000000	0.271305	0.000000	0.000000	0.000000	0.528410	0.026190	-0.077799	0.000000	0.000000	4.000000	35.000000	0.000000
2233.089786	0.096402	0.558487	0.013392	85.669662	99.007568	134.038086	0.683585	0.000000	0.271305	0.000000	0.000000	0.000000	0.548318	0.026196	-0.083898	0.000000	0.000000	4.000000	35.000000	0.000000
2233.093119	0.096402	0.558487	0.013392	85.669662	99.007568	134.038086	0.683585	0.000000	0.271305	0.000000	0.000000	0.000000	0.548318	0.026196	-0.083898	0.000000	0.000000	4.000000	35.000000	0.000000
2233.096453	0.096402	0.558487	0.013392	85.669121	99.062691	133.912308	0.669602	0.000000	0.179919	0.000000	0.000000	0.000000	0.548318	0.026196	-0.083898	0.000000	0.000000	4.000000	35.000000	0.000000
2233.099786	0.098221	0.558539	0.013070	85.669121	99.062691	133.912308	0.669602	0.000000	0.179919	0.000000	0.000000	0.000000	0.545900	0.015729	-0.096517	0.000000	0.000000	4.000000	35.000000	0.000000
2233.103119	0.098221	0.558539	0.013070	85.669121	99.062691	133.912308	0.669602	0.000000	0.179919	0.000000	0.000000	0.000000	0.545900	0.015729	-0.096517	0.000000	0.000000	4.000000	35.000000	0.000000
2233.106453	0.098221	0.558539	0.013070	85.668800	99.205864	133.981094	0.653516	0.000000	0.088936	0.000000	0.000000	0.000000	0.545900	0.015729	-0.096517	0.000000	0.000000	4.000000	35.000000	0.000000
2233.109786	0.100081	0.558574	0.012715	85.668800	99.205864	133.981094	0.653516	0.000000	0.088936	0.000000	0.000000	0.000000	0.557857	0.010467	-0.106717	0.000000	0.000000	4.000000	35.000000	0.000000
2233.113119	0.100081	0.558574	0.012715	85.668800	99.205864	133.981094	0.653516	0.000000	0.088936	0.000000	0.000000	0.000000	0.557857	0.010467	-0.106717	0.000000	0.000000	4.000000	35.000000	0.000000
2233.116453	0.100081	0.558574	0.012715	85.668671	99.393044	134.362518	0.635730	0.000000	-0.004040	0.000000	0.000000	0.000000	0.557857	0.010467	-0.106717	0.000000	0.000000	4.000000	35.000000	0.000000
2233.119786	0.101963	0.558583	0.012352	85.668671	99.393044	134.362518	0.635730	0.000000	-0.004040	0.000000	0.000000	0.000000	0.564512	0.002625	-0.108752	0.000000	0.000000	4.000000	35.000000	0.000000
2233.123119	0.101963	0.558583	0.012352	85.668671	99.393044	134.362518	0.635730	0.000000	-0.004040	0.000000	0.000000	0.000000	0.564512	0.002625	-0.108752	0.000000	0.000000	4.000000	35.000000	0.000000
2233.126453	0.101963	0.558583	0.012352	85.668404	99.541763	134.949951	0.617604	0.000000	-0.098125	0.000000	0.000000	0.000000	0.564512	0.002625	-0.108752	0.000000	0.000000	4.000000	35.000000	0.000000
2233.129786	0.103891	0.558609	0.011990	85.668404	99.541763	134.949951	0.617604	0.000000	-0.098125	0.000000	0.000000	0.000000	0.578641	0.007851	-0.108744	0.000000	0.000000	4.000000	35.000000	0.000000
2233.133119	0.103891	0.558609	0.011990	85.668404	99.541763	134.949951	0.617604	0.000000	-0.098125	0.000000	0.000000	0.000000	0.578641	0.007851	-0.108744	0.000000	0.000000	4.000000	35.000000	0.000000
2233.136453	0.103891	0.558609	0.011990	85.668076	99.698540	135.577164	0.599480	0.000000	-0.194566	0.000000	0.000000	0.000000	0.578641	0.007851	-0.108744	0.000000	0.000000	4.000000	35.000000	0.000000
2233.139786	0.105858	0.558644	0.011586	85.668076	99.698540	135.577164	0.599480	0.000000	-0.194566	0.000000	0.000000	0.000000	0.590068	0.010475	-0.120980	0.000000	0.000000	4.000000	35.000000	0.000000
2233.143119	0.105858	0.558644	0.011586	85.668076	99.698540	135.577164	0.599480	0.000000	-0.194566	0.000000	0.000000	0.000000	0.590068	0.010475	-0.120980	0.000000	0.000000	4.000000	35.000000	0.000000
2233.146453	0.105858	0.558644	0.011586	85.667725	99.858055	136.108673	0.579317	0.000000	-0.292910	0.000000	0.000000	0.000000	0.590068	0.010475	-0.120980	0.000000	0.000000	4.000000	35.000000	0.000000
2233.149786	0.107850	0.558697	0.011187	85.667725	99.858055	136.108673	0.579317	0.000000	-0.292910	0.000000	0.000000	0.000000	0.597476	0.015743	-0.119775	0.000000	0.000000	4.000000	35.000000	0.000000
2233.153119	0.107850	0.558697	0.011187	85.667725	99.858055	136.108673	0.579317	0.000000	-0.292910	0.000000	0.000000	0.000000	0.597476	0.015743	-0.119775	0.000000	0.000000	4.000000	35.000000	0.000000
2233.156453	0.107850	0.558697	0.011187	85.667000	99.940521	136.326111	0.559354	0.000000	-0.392490	0.000000	0.000000	0.000000	0.597476	0.015743	-0.119775	0.000000	0.000000	4.000000	35.000000	0.000000
2233.159786	0.109884	0.558749	0.010769	85.667000	99.940521	136.326111	0.559354	0.000000	-0.392490	0.000000	0.000000	0.000000	0.610357	0.015737	-0.125445	0.000000	0.000000	4.000000	35.000000	0.000000
2233.163119	0.109884	0.558749	0.010769	85.667000	99.940521	136.326111	0.559354	0.000000	-0.392490	0.000000	0.000000	0.000000	0.610357	0.015737	-0.125445	0.000000	0.000000	4.000000	35.000000	0.000000
2233.166453	0.109884	0.558749	0.010769	85.666504	100.069778	136.345657	0.538447	0.000000	-0.494216	0.000000	0.000000	0.000000	0.610357	0.015737	-0.125445	0.000000	0.000000	4.000000	35.000000	0.000000
2233.169786	0.111966	0.558819	0.010349	85.666504	100.069778	136.345657	0.538447	0.000000	-0.494216	0.000000	0.000000	0.000000	0.624438	0.020985	-0.126084	0.000000	0.000000	4.000000	35.000000	0.000000
2233.173119	0.111966	0.558819	0.010349	85.666504	100.069778	136.345657	0.538447	0.000000	-0.494216	0.000000	0.000000	0.000000	0.624438	0.020985	-0.126084	0.000000	0.000000	4.000000	35.000000	0.000000
2233.176453	0.111966	0.558819	0.010349	85.665688	100.160545	136.331879	0.517433	0.000000	-0.598289	0.000000	0.000000	0.000000	0.624438	0.020985	-0.126084	0.000000	0.000000	4.000000	35.000000	0.000000
2233.179786	0.114069	0.558863	0.009919	85.665688	100.160545	136.331879	0.517433	0.000000	-0.598289	0.000000	0.000000	0.000000	0.631013	0.013102	-0.128872	0.000000	0.000000	4.000000	35.000000	0.000000
2233.183119	0.114069	0.558863	0.009919	85.665688	100.160545	136.331879	0.517433	0.000000	-0.598289	0.000000	0.000000	0.000000	0.631013	0.013102	-0.128872	0.000000	0.000000	4.000000	35.000000	0.000000
2233.186453	0.114069	0.558863	0.009919	85.663651	100.336098	136.641388	0.495954	0.000000	-0.703458	0.000000	0.000000	0.000000	0.631013	0.013102	-0.128872	0.000000	0.000000	4.000000	35.000000	0.000000
2233.189786	0.116193	0.558906	0.009475	85.663651	100.336098	136.641388	0.495954	0.000000	-0.703458	0.000000	0.000000	0.000000	0.637176	0.013106	-0.133368	0.000000	0.000000	4.000000	35.000000	0.000000
2233.193119	0.116193	0.558906	0.009475	85.663651	100.336098	136.641388	0.495954	0.000000	-0.703458	0.000000	0.000000	0.000000	0.637176	0.013106	-0.133368	0.000000	0.000000	4.000000	35.000000	0.000000
2233.196453	0.116193	0.558906	0.009475	85.662842	100.429695	137.018646	0.473726	0.000000	-0.809654	0.000000	0.000000	0.000000	0.637176	0.013106	-0.133368	0.000000	0.000000	4.000000	35.000000	0.000000
2233.199786	0.118349	0.558932	0.009060	85.662842	100.429695	137.018646	0.473726	0.000000	-0.809654	0.000000	0.000000	0.000000	0.646760	0.007836	-0.124355	0.000000	0.000000	4.000000	35.000000	0.000000
2233.203119	0.118349	0.558932	0.009060	85.662842	100.429695	137.018646	0.473726	0.000000	-0.809654	0.000000	0.000000	0.000000	0.646760	0.007836	-0.124355	0.000000	0.000000	4.000000	35.000000	0.000000
2233.206453	0.118349	0.558932	0.009060	85.662079	100.528870	137.364075	0.453000	0.000000	-0.917447	0.000000	0.000000	0.000000	0.646760	0.007836	-0.124355	0.000000	0.000000	4.000000	35.000000	0.000000
2233.209786	0.120514	0.558967	0.008675	85.662079	100.528870	137.364075	0.453000	0.000000	-0.917447	0.000000	0.000000	0.000000	0.649447	0.010459	-0.115379	0.000000	0.000000	4.000000	35.000000	0.000000
2233.213119	0.120514	0.558967	0.008675	85.662079	100.528870	137.364075	0.453000	0.000000	-0.917447	0.000000	0.000000	0.000000	0.649447	0.010459	-0.115379	0.000000	0.000000	4.000000	35.000000	0.000000
2233.216453	0.120514	0.558967	0.008675	85.660713	100.512482	137.317322	0.433770	0.000000	-1.025689	0.000000	0.000000	0.000000	0.649447	0.010459	-0.115379	0.000000	0.000000	4.000000	35.000000	0.000000
2233.219786	0.122713	0.559055	0.008327	85.660713	100.512482	137.317322	0.433770	0.000000	-1.025689	0.000000	0.000000	0.000000	0.659842	0.026219	-0.104645	0.000000	0.000000	4.000000	35.000000	0.000000
2233.223119	0.122713	0.559055	0.008327	85.660713	100.512482	137.317322	0.433770	0.000000	-1.025689	0.000000	0.000000	0.000000	0.659842	0.026219	-0.104645	0.000000	0.000000	4.000000	35.000000	0.000000
2233.226453	0.122713	0.559055	0.008327	85.658463	100.347694	136.909073	0.416329	0.000000	-1.135663	0.000000	0.000000	0.000000	0.659842	0.026219	-0.104645	0.000000	0.000000	4.000000	35.000000	0.000000
2233.229786	0.124956	0.559160	0.008041	85.658463	100.347694	136.909073	0.416329	0.000000	-1.135663	0.000000	0.000000	0.000000	0.672678	0.031444	-0.085690	0.000000	0.000000	4.000000	35.000000	0.000000
2233.233119	0.124956	0.559160	0.008041	85.658463	100.347694	136.909073	0.416329	0.000000	-1.135663	0.000000	0.000000	0.000000	0.672678	0.031444	-0.085690	0.000000	0.000000	4.000000	35.000000	0.000000
2233.236453	0.124956	0.559160	0.008041	85.655037	99.874146	136.194901	0.402048	0.000000	-1.247776	0.000000	0.000000	0.000000	0.672678	0.031444	-0.085690	0.000000	0.000000	4.000000	35.000000	0.000000
2233.239786	0.127201	0.559326	0.007842	85.655037	99.874146	136.194901	0.402048	0.000000	-1.247776	0.000000	0.000000	0.000000	0.673531	0.049868	-0.059783	0.000000	0.000000	4.000000	35.000000	0.000000
2233.243119	0.127201	0.559326	0.007842	85.655037	99.874146	136.194901	0.402048	0.000000	-1.247776	0.000000	0.000000	0.000000	0.673531	0.049868	-0.059783	0.000000	0.000000	4.000000	35.000000	0.000000
2233.246453	0.127201	0.559326	0.007842	85.649269	99.068314	135.257706	0.392084	0.000000	-1.360031	0.000000	0.000000	0.000000	0.673531	0.049868	-0.059783	0.000000	0.000000	4.000000	35.000000	0.000000
2233.249786	0.129462	0.559518	0.007688	85.649269	99.068314	135.257706	0.392084	0.000000	-1.360031	0.000000	0.000000	0.000000	0.678503	0.057748	-0.046053	0.000000	0.000000	4.000000	35.000000	0.000000
2233.253119	0.129462	0.559518	0.007688	85.649269	99.068314	135.257706	0.392084	0.000000	-1.360031	0.000000	0.000000	0.000000	0.678503	0.057748	-0.046053	0.000000	0.000000	4.000000	35.000000	0.000000
2233.256453	0.129462	0.559518	0.007688	85.641266	98.158638	134.477448	0.384409	0.000000	-1.473115	0.000000	0.000000	0.000000	0.678503	0.057748	-0.046053	0.000000	0.000000	4.000000	35.000000	0.000000
2233.259786	0.131743	0.559711	0.007585	85.641266	98.158638	134.477448	0.384409	0.000000	-1.473115	0.000000	0.000000	0.000000	0.684140	0.057761	-0.030802	0.000000	0.000000	4.000000	35.000000	0.000000
2233.263119	0.131743	0.559711	0.007585	85.641266	98.158638	134.477448	0.384409	0.000000	-1.473115	0.000000	0.000000	0.000000	0.684140	0.057761	-0.030802	0.000000	0.000000	4.000000	35.000000	0.000000
2233.266453	0.131743	0.559711	0.007585	85.632019	97.415398	133.735046	0.379275	0.000000	-1.587138	0.000000	0.000000	0.000000	0.684140	0.057761	-0.030802	0.000000	0.000000	4.000000	35.000000	0.000000
2233.269786	0.133999	0.559903	0.007546	85.632019	97.415398	133.735046	0.379275	0.000000	-1.587138	0.000000	0.000000	0.000000	0.676783	0.057774	-0.011835	0.000000	0.000000	4.000000	35.000000	0.000000
2233.273119	0.133999	0.559903	0.007546	85.632019	97.415398	133.735046	0.379275	0.000000	-1.587138	0.000000	0.000000	0.000000	0.676783	0.057774	-0.011835	0.000000	0.000000	4.000000	35.000000	0.000000
2233.276453	0.133999	0.559903	0.007546	85.623680	96.980843	133.197113	0.377302	0.000000	-1.699935	0.000000	0.000000	0.000000	0.676783	0.057774	-0.011835	0.000000	0.000000	4.000000	35.000000	0.000000
2233.279786	0.136231	0.560096	0.007570	85.623680	96.980843	133.197113	0.377302	0.000000	-1.699935	0.000000	0.000000	0.000000	0.669648	0.057769	0.007224	0.000000	0.000000	4.000000	35.000000	0.000000
2233.283119	0.136231	0.560096	0.007570	85.623680	96.980843	133.197113	0.377302	0.000000	-1.699935	0.000000	0.000000	0.000000	0.669648	0.057769	0.007224	0.000000	0.000000	4.000000	35.000000	0.000000
2233.286453	0.136231	0.560096	0.007570	85.614655	96.538193	132.614120	0.378506	0.000000	-1.811544	0.000000	0.000000	0.000000	0.669648	0.057769	0.007224	0.000000	0.000000	4.000000	35.000000	0.000000
2233.289786	0.138386	0.560253	0.007637	85.614655	96.538193	132.614120	0.378506	0.000000	-1.811544	0.000000	0.000000	0.000000	0.646461	0.047162	0.020124	0.000000	0.000000	4.000000	35.000000	0.000000
2233.293119	0.138386	0.560253	0.007637	85.614655	96.538193	132.614120	0.378506	0.000000	-1.811544	0.000000	0.000000	0.000000	0.646461	0.047162	0.020124	0.000000	0.000000	4.000000	35.000000	0.000000
2233.296453	0.138386	0.560253	0.007637	85.605156	96.090195	132.097733	0.381860	0.000000	-1.919287	0.000000	0.000000	0.000000	0.646461	0.047162	0.020124	0.000000	0.000000	4.000000	35.000000	0.000000
2233.299786	0.140462	0.560401	0.007743	85.605156	96.090195	132.097733	0.381860	0.000000	-1.919287	0.000000	0.000000	0.000000	0.622870	0.044468	0.031736	0.000000	0.000000	4.000000	35.000000	0.000000
2233.303119	0.140462	0.560401	0.007743	85.605156	96.090195	132.097733	0.381860	0.000000	-1.919287	0.000000	0.000000	0.000000	0.622870	0.044468	0.031736	0.000000	0.000000	4.000000	35.000000	0.000000
2233.306453	0.140462	0.560401	0.007743	85.591797	95.642288	131.728531	0.387149	0.000000	-2.023099	0.000000	0.000000	0.000000	0.622870	0.044468	0.031736	0.000000	0.000000	4.000000	35.000000	0.000000
2233.309786	0.142511	0.560532	0.007897	85.591797	95.642288	131.728531	0.387149	0.000000	-2.023099	0.000000	0.000000	0.000000	0.614615	0.039090	0.046297	0.000000	0.000000	4.000000	35.000000	0.000000
2233.313119	0.142511	0.560532	0.007897	85.591797	95.642288	131.728531	0.387149	0.000000	-2.023099	0.000000	0.000000	0.000000	0.614615	0.039090	0.046297	0.000000	0.000000	4.000000	35.000000	0.000000
2233.316453	0.142511	0.560532	0.007897	85.569069	95.172874	131.242264	0.394866	0.000000	-2.125535	0.000000	0.000000	0.000000	0.614615	0.039090	0.046297	0.000000	0.000000	4.000000	35.000000	0.000000
2233.319786	0.144575	0.560671	0.008081	85.569069	95.172874	131.242264	0.394866	0.000000	-2.125535	0.000000	0.000000	0.000000	0.619244	0.041639	0.055226	0.000000	0.000000	4.000000	35.000000	0.000000
2233.323119	0.144575	0.560671	0.008081	85.569069	95.172874	131.242264	0.394866	0.000000	-2.125535	0.000000	0.000000	0.000000	0.619244	0.041639	0.055226	0.000000	0.000000	4.000000	35.000000	0.000000
2233.326453	0.144575	0.560671	0.008081	85.529060	94.701523	130.698624	0.404070	0.000000	-2.228743	0.000000	0.000000	0.000000	0.619244	0.041639	0.055226	0.000000	0.000000	4.000000	35.000000	0.000000
2233.329786	0.146663	0.560836	0.008244	85.529060	94.701523	130.698624	0.404070	0.000000	-2.228743	0.000000	0.000000	0.000000	0.626416	0.049597	0.048655	0.000000	0.000000	4.000000	35.000000	0.000000
2233.333119	0.146663	0.560836	0.008244	85.529060	94.701523	130.698624	0.404070	0.000000	-2.228743	0.000000	0.000000	0.000000	0.626416	0.049597	0.048655	0.000000	0.000000	4.000000	35.000000	0.000000
2233.336453	0.146663	0.560836	0.008244	85.487030	94.168182	130.058105	0.412179	0.000000	-2.333145	0.000000	0.000000	0.000000	0.626416	0.049597	0.048655	0.000000	0.000000	4.000000	35.000000	0.000000
2233.339786	0.148765	0.561036	0.008430	85.487030	94.168182	130.058105	0.412179	0.000000	-2.333145	0.000000	0.000000	0.000000	0.630660	0.060162	0.055799	0.000000	0.000000	4.000000	35.000000	0.000000
2233.343119	0.148765	0.561036	0.008430	85.487030	94.168182	130.058105	0.412179	0.000000	-2.333145	0.000000	0.000000	0.000000	0.630660	0.060162	0.055799	0.000000	0.000000	4.000000	35.000000	0.000000
2233.346453	0.148765	0.561036	0.008430	85.458511	93.617630	129.425354	0.421479	0.000000	-2.438255	0.000000	0.000000	0.000000	0.630660	0.060162	0.055799	0.000000	0.000000	4.000000	35.000000	0.000000
2233.349786	0.150857	0.561255	0.008561	85.458511	93.617630	129.425354	0.421479	0.000000	-2.438255	0.000000	0.000000	0.000000	0.627444	0.065561	0.039520	0.000000	0.000000	4.000000	35.000000	0.000000
2233.353119	0.150857	0.561255	0.008561	85.458511	93.617630	129.425354	0.421479	0.000000	-2.438255	0.000000	0.000000	0.000000	0.627444	0.065561	0.039520	0.000000	0.000000	4.000000	35.000000	0.000000
2233.356453	0.150857	0.561255	0.008561	85.441765	93.047104	128.919037	0.428066	0.000000	-2.542829	0.000000	0.000000	0.000000	0.627444	0.065561	0.039520	0.000000	0.000000	4.000000	35.000000	0.000000
2233.359786	0.152907	0.561501	0.008624	85.441765	93.047104	128.919037	0.428066	0.000000	-2.542829	0.000000	0.000000	0.000000	0.615243	0.073763	0.018842	0.000000	0.000000	4.000000	35.000000	0.000000
2233.363119	0.152907	0.561501	0.008624	85.441765	93.047104	128.919037	0.428066	0.000000	-2.542829	0.000000	0.000000	0.000000	0.615243	0.073763	0.018842	0.000000	0.000000	4.000000	35.000000	0.000000
2233.366453	0.152907	0.561501	0.008624	85.425079	92.512039	128.751602	0.431206	0.000000	-2.645370	0.000000	0.000000	0.000000	0.615243	0.073763	0.018842	0.000000	0.000000	4.000000	35.000000	0.000000
2233.369786	0.154904	0.561738	0.008653	85.425079	92.512039	128.751602	0.431206	0.000000	-2.645370	0.000000	0.000000	0.000000	0.598904	0.071175	0.008797	0.000000	0.000000	4.000000	35.000000	0.000000
2233.373119	0.154904	0.561738	0.008653	85.425079	92.512039	128.751602	0.431206	0.000000	-2.645370	0.000000	0.000000	0.000000	0.598904	0.071175	0.008797	0.000000	0.000000	4.000000	35.000000	0.000000
2233.376453	0.154904	0.561738	0.008653	85.408455	92.014473	128.818726	0.432672	0.000000	-2.745188	0.000000	0.000000	0.000000	0.598904	0.071175	0.008797	0.000000	0.000000	4.000000	35.000000	0.000000
2233.379786	0.156817	0.561976	0.008567	85.408455	92.014473	128.818726	0.432672	0.000000	-2.745188	0.000000	0.000000	0.000000	0.574070	0.071473	-0.025853	0.000000	0.000000	4.000000	35.000000	0.000000
2233.383119	0.156817	0.561976	0.008567	85.408455	92.014473	128.818726	0.432672	0.000000	-2.745188	0.000000	0.000000	0.000000	0.574070	0.071473	-0.025853	0.000000	0.000000	4.000000	35.000000	0.000000
2233.386453	0.156817	0.561976	0.008567	85.395508	91.620872	128.892960	0.428363	0.000000	-2.840866	0.000000	0.000000	0.000000	0.574070	0.071473	-0.025853	0.000000	0.000000	4.000000	35.000000	0.000000
2233.389786	0.158632	0.562206	0.008396	85.395508	91.620872	128.892960	0.428363	0.000000	-2.840866	0.000000	0.000000	0.000000	0.544456	0.069014	-0.051294	0.000000	0.000000	4.000000	35.000000	0.000000
2233.393119	0.158632	0.562206	0.008396	85.395508	91.620872	128.892960	0.428363	0.000000	-2.840866	0.000000	0.000000	0.000000	0.544456	0.069014	-0.051294	0.000000	0.000000	4.000000	35.000000	0.000000
2233.396453	0.158632	0.562206	0.008396	85.383316	91.340759	129.032303	0.419814	0.000000	-2.931609	0.000000	0.000000	0.000000	0.544456	0.069014	-0.051294	0.000000	0.000000	4.000000	35.000000	0.000000
2233.399786	0.160340	0.562437	0.008120	85.383316	91.340759	129.032303	0.419814	0.000000	-2.931609	0.000000	0.000000	0.000000	0.512264	0.069297	-0.082962	0.000000	0.000000	4.000000	35.000000	0.000000
2233.403119	0.160340	0.562437	0.008120	85.383316	91.340759	129.032303	0.419814	0.000000	-2.931609	0.000000	0.000000	0.000000	0.512264	0.069297	-0.082962	0.000000	0.000000	4.000000	35.000000	0.000000
2233.406453	0.160340	0.562437	0.008120	85.371796	91.094368	129.051376	0.405988	0.000000	-3.016986	0.000000	0.000000	0.000000	0.512264	0.069297	-0.082962	0.000000	0.000000	4.000000	35.000000	0.000000
2233.409786	0.161985	0.562642	0.007729	85.371796	91.094368	129.051376	0.405988	0.000000	-3.016986	0.000000	0.000000	0.000000	0.493545	0.061512	-0.117235	0.000000	0.000000	4.000000	35.000000	0.000000
2233.413119	0.161985	0.562642	0.007729	85.371796	91.094368	129.051376	0.405988	0.000000	-3.016986	0.000000	0.000000	0.000000	0.493545	0.061512	-0.117235	0.000000	0.000000	4.000000	35.000000	0.000000
2233.416453	0.161985	0.562642	0.007729	85.362953	90.957314	129.031281	0.386448	0.000000	-3.099244	0.000000	0.000000	0.000000	0.493545	0.061512	-0.117235	0.000000	0.000000	4.000000	35.000000	0.000000
2233.419786	0.163572	0.562839	0.007241	85.362953	90.957314	129.031281	0.386448	0.000000	-3.099244	0.000000	0.000000	0.000000	0.476235	0.058996	-0.146337	0.000000	0.000000	4.000000	35.000000	0.000000
2233.423119	0.163572	0.562839	0.007241	85.362953	90.957314	129.031281	0.386448	0.000000	-3.099244	0.000000	0.000000	0.000000	0.476235	0.058996	-0.146337	0.000000	0.000000	4.000000	35.000000	0.000000
2233.426453	0.163572	0.562839	0.007241	85.355019	90.855354	129.200653	0.362059	0.000000	-3.178616	0.000000	0.000000	0.000000	0.476235	0.058996	-0.146337	0.000000	0.000000	4.000000	35.000000	0.000000
2233.429786	0.165115	0.563036	0.006695	85.355019	90.855354	129.200653	0.362059	0.000000	-3.178616	0.000000	0.000000	0.000000	0.462744	0.059130	-0.163734	0.000000	0.000000	4.000000	35.000000	0.000000
2233.433119	0.165115	0.563036	0.006695	85.355019	90.855354	129.200653	0.362059	0.000000	-3.178616	0.000000	0.000000	0.000000	0.462744	0.059130	-0.163734	0.000000	0.000000	4.000000	35.000000	0.000000
2233.436453	0.165115	0.563036	0.006695	85.348320	90.799400	129.711609	0.334770	0.000000	-3.255740	0.000000	0.000000	0.000000	0.462744	0.059130	-0.163734	0.000000	0.000000	4.000000	35.000000	0.000000
2233.439786	0.166644	0.563197	0.006112	85.348320	90.799400	129.711609	0.334770	0.000000	-3.255740	0.000000	0.000000	0.000000	0.458639	0.048410	-0.175165	0.000000	0.000000	4.000000	35.000000	0.000000
2233.443119	0.166644	0.563197	0.006112	85.348320	90.799400	129.711609	0.334770	0.000000	-3.255740	0.000000	0.000000	0.000000	0.458639	0.048410	-0.175165	0.000000	0.000000	4.000000	35.000000	0.000000
2233.446453	0.166644	0.563197	0.006112	85.338219	90.494286	129.563309	0.305576	0.000000	-3.332180	0.000000	0.000000	0.000000	0.458639	0.048410	-0.175165	0.000000	0.000000	4.000000	35.000000	0.000000
2233.449786	0.168128	0.563332	0.005544	85.338219	90.494286	129.563309	0.305576	0.000000	-3.332180	0.000000	0.000000	0.000000	0.445430	0.040361	-0.170267	0.000000	0.000000	4.000000	35.000000	0.000000
2233.453119	0.168128	0.563332	0.005544	85.338219	90.494286	129.563309	0.305576	0.000000	-3.332180	0.000000	0.000000	0.000000	0.445430	0.040361	-0.170267	0.000000	0.000000	4.000000	35.000000	0.000000
2233.456453	0.168128	0.563332	0.005544	85.304268	89.176926	128.196213	0.277198	0.000000	-3.406419	0.000000	0.000000	0.000000	0.445430	0.040361	-0.170267	0.000000	0.000000	4.000000	35.000000	0.000000
2233.459786	0.169585	0.563421	0.005037	85.304268	89.176926	128.196213	0.277198	0.000000	-3.406419	0.000000	0.000000	0.000000	0.437096	0.026846	-0.152126	0.000000	0.000000	4.000000	35.000000	0.000000
2233.463119	0.169585	0.563421	0.005037	85.304268	89.176926	128.196213	0.277198	0.000000	-3.406419	0.000000	0.000000	0.000000	0.437096	0.026846	-0.152126	0.000000	0.000000	4.000000	35.000000	0.000000
2233.466453	0.169585	0.563421	0.005037	85.230667	86.613106	125.655632	0.251843	0.000000	-3.479268	0.000000	0.000000	0.000000	0.437096	0.026846	-0.152126	0.000000	0.000000	4.000000	35.000000	0.000000
2233.469786	0.170955	0.563484	0.004631	85.230667	86.613106	125.655632	0.251843	0.000000	-3.479268	0.000000	0.000000	0.000000	0.411029	0.018701	-0.121684	0.000000	0.000000	4.000000	35.000000	0.000000
2233.473119	0.170955	0.563484	0.004631	85.230667	86.613106	125.655632	0.251843	0.000000	-3.479268	0.000000	0.000000	0.000000	0.411029	0.018701	-0.121684	0.000000	0.000000	4.000000	35.000000	0.000000
2233.476453	0.170955	0.563484	0.004631	85.121422	83.380974	122.758667	0.231563	0.000000	-3.547773	0.000000	0.000000	0.000000	0.411029	0.018701	-0.121684	0.000000	0.000000	4.000000	35.000000	0.000000
2233.479786	0.172225	0.563510	0.004290	85.121422	83.380974	122.758667	0.231563	0.000000	-3.547773	0.000000	0.000000	0.000000	0.380945	0.007908	-0.102465	0.000000	0.000000	4.000000	35.000000	0.000000
2233.483119	0.172225	0.563510	0.004290	85.121422	83.380974	122.758667	0.231563	0.000000	-3.547773	0.000000	0.000000	0.000000	0.380945	0.007908	-0.102465	0.000000	0.000000	4.000000	35.000000	0.000000
2233.486453	0.172225	0.563510	0.004290	84.984406	80.020103	120.300850	0.214485	0.000000	-3.611264	0.000000	0.000000	0.000000	0.380945	0.007908	-0.102465	0.000000	0.000000	4.000000	35.000000	0.000000
2233.489786	0.173457	0.563456	0.003977	84.984406	80.020103	120.300850	0.214485	0.000000	-3.611264	0.000000	0.000000	0.000000	0.369465	-0.016292	-0.093683	0.000000	0.000000	4.000000	35.000000	0.000000
2233.493119	0.173457	0.563456	0.003977	84.984406	80.020103	120.300850	0.214485	0.000000	-3.611264	0.000000	0.000000	0.000000	0.369465	-0.016292	-0.093683	0.000000	0.000000	4.000000	35.000000	0.000000
2233.496453	0.173457	0.563456	0.003977	84.838821	77.026649	118.449593	0.198871	0.000000	-3.672842	0.000000	0.000000	0.000000	0.369465	-0.016292	-0.093683	0.000000	0.000000	4.000000	35.000000	0.000000
2233.499786	0.174712	0.563375	0.003659	84.838821	77.026649	118.449593	0.198871	0.000000	-3.672842	0.000000	0.000000	0.000000	0.376506	-0.024410	-0.095533	0.000000	0.000000	4.000000	35.000000	0.000000
2233.503119	0.174712	0.563375	0.003659	84.838821	77.026649	118.449593	0.198871	0.000000	-3.672842	0.000000	0.000000	0.000000	0.376506	-0.024410	-0.095533	0.000000	0.000000	4.000000	35.000000	0.000000
2233.506453	0.174712	0.563375	0.003659	84.691566	74.436455	116.875778	0.182949	0.000000	-3.735593	0.000000	0.000000	0.000000	0.376506	-0.024410	-0.095533	0.000000	0.000000	4.000000	35.000000	0.000000
2233.509786	0.175984	0.563248	0.003318	84.691566	74.436455	116.875778	0.182949	0.000000	-3.735593	0.000000	0.000000	0.000000	0.381665	-0.037868	-0.102342	0.000000	0.000000	4.000000	35.000000	0.000000
2233.513119	0.175984	0.563248	0.003318	84.691566	74.436455	116.875778	0.182949	0.000000	-3.735593	0.000000	0.000000	0.000000	0.381665	-0.037868	-0.102342	0.000000	0.000000	4.000000	35.000000	0.000000
2233.516453	0.175984	0.563248	0.003318	84.555183	72.314713	115.277901	0.165892	0.000000	-3.799203	0.000000	0.000000	0.000000	0.381665	-0.037868	-0.102342	0.000000	0.000000	4.000000	35.000000	0.000000
2233.519786	0.177275	0.563149	0.002959	84.555183	72.314713	115.277901	0.165892	0.000000	-3.799203	0.000000	0.000000	0.000000	0.387415	-0.029787	-0.107550	0.000000	0.000000	4.000000	35.000000	0.000000
2233.523119	0.177275	0.563149	0.002959	84.555183	72.314713	115.277901	0.165892	0.000000	-3.799203	0.000000	0.000000	0.000000	0.387415	-0.029787	-0.107550	0.000000	0.000000	4.000000	35.000000	0.000000
2233.526453	0.177275	0.563149	0.002959	84.435699	70.601074	113.588913	0.147967	0.000000	-3.863772	0.000000	0.000000	0.000000	0.387415	-0.029787	-0.107550	0.000000	0.000000	4.000000	35.000000	0.000000
2233.529786	0.178558	0.563059	0.002576	84.435699	70.601074	113.588913	0.147967	0.000000	-3.863772	0.000000	0.000000	0.000000	0.384692	-0.027078	-0.115148	0.000000	0.000000	4.000000	35.000000	0.000000
2233.533119	0.178558	0.563059	0.002576	84.435699	70.601074	113.588913	0.147967	0.000000	-3.863772	0.000000	0.000000	0.000000	0.384692	-0.027078	-0.115148	0.000000	0.000000	4.000000	35.000000	0.000000
2233.536453	0.178558	0.563059	0.002576	84.345184	69.219902	112.105431	0.128776	0.000000	-3.927888	0.000000	0.000000	0.000000	0.384692	-0.027078	-0.115148	0.000000	0.000000	4.000000	35.000000	0.000000
2233.539786	0.179856	0.562950	0.002231	84.345184	69.219902	112.105431	0.128776	0.000000	-3.927888	0.000000	0.000000	0.000000	0.389543	-0.032562	-0.103231	0.000000	0.000000	4.000000	35.000000	0.000000
2233.543119	0.179856	0.562950	0.002231	84.345184	69.219902	112.105431	0.128776	0.000000	-3.927888	0.000000	0.000000	0.000000	0.389543	-0.032562	-0.103231	0.000000	0.000000	4.000000	35.000000	0.000000
2233.546453	0.179856	0.562950	0.002231	84.300888	68.010040	111.061356	0.111571	0.000000	-3.992811	0.000000	0.000000	0.000000	0.389543	-0.032562	-0.103231	0.000000	0.000000	4.000000	35.000000	0.000000
2233.549786	0.181067	0.562842	0.001918	84.300888	68.010040	111.061356	0.111571	0.000000	-3.992811	0.000000	0.000000	0.000000	0.363219	-0.032592	-0.094023	0.000000	0.000000	4.000000	35.000000	0.000000
2233.553119	0.181067	0.562842	0.001918	84.300888	68.010040	111.061356	0.111571	0.000000	-3.992811	0.000000	0.000000	0.000000	0.363219	-0.032592	-0.094023	0.000000	0.000000	4.000000	35.000000	0.000000
2233.556453	0.181067	0.562842	0.001918	84.314011	66.809547	110.243530	0.095900	0.000000	-4.053348	0.000000	0.000000	0.000000	0.363219	-0.032592	-0.094023	0.000000	0.000000	4.000000	35.000000	0.000000
2233.559786	0.182192	0.562706	0.001641	84.314011	66.809547	110.243530	0.095900	0.000000	-4.053348	0.000000	0.000000	0.000000	0.337586	-0.040699	-0.083001	0.000000	0.000000	4.000000	35.000000	0.000000
2233.563119	0.182192	0.562706	0.001641	84.314011	66.809547	110.243530	0.095900	0.000000	-4.053348	0.000000	0.000000	0.000000	0.337586	-0.040699	-0.083001	0.000000	0.000000	4.000000	35.000000	0.000000
2233.566453	0.182192	0.562706	0.001641	84.373985	65.675560	109.391663	0.082067	0.000000	-4.109612	0.000000	0.000000	0.000000	0.337586	-0.040699	-0.083001	0.000000	0.000000	4.000000	35.000000	0.000000
2233.569786	0.183273	0.562597	0.001442	84.373985	65.675560	109.391663	0.082067	0.000000	-4.109612	0.000000	0.000000	0.000000	0.324374	-0.032758	-0.059792	0.000000	0.000000	4.000000	35.000000	0.000000
2233.573119	0.183273	0.562597	0.001442	84.373985	65.675560	109.391663	0.082067	0.000000	-4.109612	0.000000	0.000000	0.000000	0.324374	-0.032758	-0.059792	0.000000	0.000000	4.000000	35.000000	0.000000
2233.576453	0.183273	0.562597	0.001442	84.466850	64.818123	108.627060	0.072102	0.000000	-4.163675	0.000000	0.000000	0.000000	0.324374	-0.032758	-0.059792	0.000000	0.000000	4.000000	35.000000	0.000000
2233.579786	0.184313	0.562460	0.001263	84.466850	64.818123	108.627060	0.072102	0.000000	-4.163675	0.000000	0.000000	0.000000	0.311963	-0.040905	-0.053716	0.000000	0.000000	4.000000	35.000000	0.000000
2233.583119	0.184313	0.562460	0.001263	84.466850	64.818123	108.627060	0.072102	0.000000	-4.163675	0.000000	0.000000	0.000000	0.311963	-0.040905	-0.053716	0.000000	0.000000	4.000000	35.000000	0.000000
2233.586453	0.184313	0.562460	0.001263	84.556335	64.096558	107.894203	0.063149	0.000000	-4.215669	0.000000	0.000000	0.000000	0.311963	-0.040905	-0.053716	0.000000	0.000000	4.000000	35.000000	0.000000
2233.589786	0.185360	0.562342	0.001098	84.556335	64.096558	107.894203	0.063149	0.000000	-4.215669	0.000000	0.000000	0.000000	0.313929	-0.035607	-0.049573	0.000000	0.000000	4.000000	35.000000	0.000000
2233.593119	0.185360	0.562342	0.001098	84.556335	64.096558	107.894203	0.063149	0.000000	-4.215669	0.000000	0.000000	0.000000	0.313929	-0.035607	-0.049573	0.000000	0.000000	4.000000	35.000000	0.000000
2233.596453	0.185360	0.562342	0.001098	84.629761	63.464180	107.321365	0.054887	0.000000	-4.267990	0.000000	0.000000	0.000000	0.313929	-0.035607	-0.049573	0.000000	0.000000	4.000000	35.000000	0.000000
2233.599786	0.186393	0.562214	0.000960	84.629761	63.464180	107.321365	0.054887	0.000000	-4.267990	0.000000	0.000000	0.000000	0.310061	-0.038402	-0.041193	0.000000	0.000000	4.000000	35.000000	0.000000
2233.603119	0.186393	0.562214	0.000960	84.629761	63.464180	107.321365	0.054887	0.000000	-4.267990	0.000000	0.000000	0.000000	0.310061	-0.038402	-0.041193	0.000000	0.000000	4.000000	35.000000	0.000000
2233.606453	0.186393	0.562214	0.000960	84.687759	62.913208	106.901634	0.048021	0.000000	-4.319667	0.000000	0.000000	0.000000	0.310061	-0.038402	-0.041193	0.000000	0.000000	4.000000	35.000000	0.000000
2233.609786	0.187390	0.562103	0.000855	84.687759	62.913208	106.901634	0.048021	0.000000	-4.319667	0.000000	0.000000	0.000000	0.299059	-0.033098	-0.031713	0.000000	0.000000	4.000000	35.000000	0.000000
2233.613119	0.187390	0.562103	0.000855	84.687759	62.913208	106.901634	0.048021	0.000000	-4.319667	0.000000	0.000000	0.000000	0.299059	-0.033098	-0.031713	0.000000	0.000000	4.000000	35.000000	0.000000
2233.616453	0.187390	0.562103	0.000855	84.744545	62.383034	106.455559	0.042736	0.000000	-4.369510	0.000000	0.000000	0.000000	0.299059	-0.033098	-0.031713	0.000000	0.000000	4.000000	35.000000	0.000000
2233.619786	0.187390	0.562103	0.000855	84.744545	62.383034	106.455559	0.042736	0.000000	-4.369510	0.000000	0.000000	0.000000	0.299059	-0.033098	-0.031713	0.000000	0.000000	4.000000	35.000000	0.000000
2233.623119	0.188331	0.561984	0.000795	84.744545	62.383034	106.455559	0.042736	0.000000	-4.369510	0.000000	0.000000	0.000000	0.282222	-0.035925	-0.017889	0.000000	0.000000	4.000000	35.000000	0.000000
2233.626453	0.188331	0.561984	0.000795	84.814125	61.659733	105.763000	0.042736	0.000000	-4.369510	0.000000	0.000000	0.000000	0.282222	-0.035925	-0.017889	0.000000	0.000000	4.000000	35.000000	0.000000
2233.629786	0.189170	0.561881	0.000795	84.814125	61.659733	105.763000	0.042736	0.000000	-4.369510	0.000000	0.000000	0.000000	0.251724	-0.030653	-0.000162	0.000000	0.000000	4.000000	35.000000	0.000000
2233.633119	0.189170	0.561881	0.000795	84.814125	61.659733	105.763000	0.042736	0.000000	-4.369510	0.000000	0.000000	0.000000	0.251724	-0.030653	-0.000162	0.000000	0.000000	4.000000	35.000000	0.000000
2233.636453	0.189170	0.561881	0.000795	84.889328	60.764683	104.814598	0.039728	0.000000	-4.458501	0.000000	0.000000	0.000000	0.251724	-0.030653	-0.000162	0.000000	0.000000	4.000000	35.000000	0.000000
2233.639786	0.189170	0.561881	0.000795	84.889328	60.764683	104.814598	0.039728	0.000000	-4.458501	0.000000	0.000000	0.000000	0.251724	-0.030653	-0.000162	0.000000	0.000000	4.000000	35.000000	0.000000
2233.643119	0.189931	0.561770	0.000850	84.889328	60.764683	104.814598	0.039728	0.000000	-4.458501	0.000000	0.000000	0.000000	0.228427	-0.033476	0.016613	0.000000	0.000000	4.000000	35.000000	0.000000
2233.646453	0.189931	0.561770	0.000850	84.954765	59.934502	103.819740	0.039728	0.000000	-4.458501	0.000000	0.000000	0.000000	0.228427	-0.033476	0.016613	0.000000	0.000000	4.000000	35.000000	0.000000
2233.649786	0.190578	0.561640	0.000933	84.954765	59.934502	103.819740	0.039728	0.000000	-4.458501	0.000000	0.000000	0.000000	0.193933	-0.038912	0.024947	0.000000	0.000000	4.000000	35.000000	0.000000
2233.653119	0.190578	0.561640	0.000933	84.954765	59.934502	103.819740	0.039728	0.000000	-4.458501	0.000000	0.000000	0.000000	0.193933	-0.038912	0.024947	0.000000	0.000000	4.000000	35.000000	0.000000
2233.656453	0.190578	0.561640	0.000933	84.997665	59.415791	103.171692	0.046654	0.000000	-4.528894	0.000000	0.000000	0.000000	0.193933	-0.038912	0.024947	0.000000	0.000000	4.000000	35.000000	0.000000
2233.659786	0.190578	0.561640	0.000933	84.997665	59.415791	103.171692	0.046654	0.000000	-4.528894	0.000000	0.000000	0.000000	0.193933	-0.038912	0.024947	0.000000	0.000000	4.000000	35.000000	0.000000
2233.663119	0.191151	0.561519	0.001021	84.997665	59.415791	103.171692	0.046654	0.000000	-4.528894	0.000000	0.000000	0.000000	0.171799	-0.036202	0.026405	0.000000	0.000000	4.000000	35.000000	0.000000
2233.666453	0.191151	0.561519	0.001021	85.010017	59.353382	103.048882	0.046654	0.000000	-4.528894	0.000000	0.000000	0.000000	0.171799	-0.036202	0.026405	0.000000	0.000000	4.000000	35.000000	0.000000
2233.669786	0.191652	0.561381	0.001120	85.010017	59.353382	103.048882	0.046654	0.000000	-4.528894	0.000000	0.000000	0.000000	0.150292	-0.041594	0.029525	0.000000	0.000000	4.000000	35.000000	0.000000
2233.673119	0.191652	0.561381	0.001120	85.010017	59.353382	103.048882	0.046654	0.000000	-4.528894	0.000000	0.000000	0.000000	0.150292	-0.041594	0.029525	0.000000	0.000000	4.000000	35.000000	0.000000
2233.676453	0.191652	0.561381	0.001120	85.014099	59.450676	103.107216	0.055976	0.000000	-4.582576	0.000000	0.000000	0.000000	0.150292	-0.041594	0.029525	0.000000	0.000000	4.000000	35.000000	0.000000
2233.679786	0.191652	0.561381	0.001120	85.014099	59.450676	103.107216	0.055976	0.000000	-4.582576	0.000000	0.000000	0.000000	0.150292	-0.041594	0.029525	0.000000	0.000000	4.000000	35.000000	0.000000
2233.683119	0.192054	0.561252	0.001164	85.014099	59.450676	103.107216	0.055976	0.000000	-4.582576	0.000000	0.000000	0.000000	0.120702	-0.038637	0.013477	0.000000	0.000000	4.000000	35.000000	0.000000
2233.686453	0.192054	0.561252	0.001164	85.024132	59.566559	103.193527	0.055976	0.000000	-4.582576	0.000000	0.000000	0.000000	0.120702	-0.038637	0.013477	0.000000	0.000000	4.000000	35.000000	0.000000
2233.689786	0.192054	0.561252	0.001164	85.024132	59.566559	103.193527	0.055976	0.000000	-4.582576	0.000000	0.000000	0.000000	0.120702	-0.038637	0.013477	0.000000	0.000000	4.000000	35.000000	0.000000
2233.693119	0.192054	0.561252	0.001164	85.024132	59.566559	103.193527	0.055976	0.000000	-4.582576	0.000000	0.000000	0.000000	0.120702	-0.038637	0.013477	0.000000	0.000000	4.000000	35.000000	0.000000
2233.696453	0.192543	0.560924	0.001172	85.036629	59.699043	103.301918	0.058222	0.000000	-4.602694	0.000000	0.000000	0.000000	0.146744	-0.098268	0.002129	0.000000	0.000000	4.000000	35.000000	0.000000
2233.699786	0.192543	0.560924	0.001172	85.036629	59.699043	103.301918	0.058222	0.000000	-4.602694	0.000000	0.000000	0.000000	-0.000000	0.000008	-0.000000	0.000000	0.000000	4.000000	35.000000	0.000000
2233.703119	0.192543	0.560924	0.001172	85.036629	59.699043	103.301918	0.058222	0.000000	-4.602694	0.000000	0.000000	0.000000	-0.000000	0.000008	-0.000000	0.000000	0.000000	4.000000	35.000000	0.000000
2233.706453	0.192543	0.560924	0.001172	85.051613	59.840122	103.440590	0.058577	0.000000	-4.627151	0.000000	0.000000	0.000000	-0.000000	0.000008	-0.000000	0.000000	0.000000	4.000000	35.000000	0.000000
2233.709786	0.192543	0.560924	0.001172	85.051613	59.840122	103.440590	0.058577	0.000000	-4.627151	0.000000	0.000000	0.000000	-0.000000	0.000008	-0.000000	0.000000	0.000000	4.000000	35.000000	0.000000
2233.713119	0.192634	0.560771	0.001145	85.051613	59.840122	103.440590	0.058577	0.000000	-4.627151	0.000000	0.000000	0.000000	0.027365	-0.046080	-0.007981	0.000000	0.000000	4.000000	35.000000	0.000000
2233.716453	0.192634	0.560771	0.001145	85.064819	59.953754	103.554787	0.058577	0.000000	-4.627151	0.000000	0.000000	0.000000	0.027365	-0.046080	-0.007981	0.000000	0.000000	4.000000	35.000000	0.000000
2233.719786	0.192634	0.560771	0.001145	85.064819	59.953754	103.554787	0.058577	0.000000	-4.627151	0.000000	0.000000	0.000000	0.027365	-0.046080	-0.007981	0.000000	0.000000	4.000000	35.000000	0.000000
2233.723119	0.192634	0.560771	0.001145	85.064819	59.953754	103.554787	0.058577	0.000000	-4.627151	0.000000	0.000000	0.000000	0.027365	-0.046080	-0.007981	0.000000	0.000000	4.000000	35.000000	0.000000
2233.726453	0.192570	0.560519	0.001114	85.073792	60.025730	103.630020	0.057247	0.000000	-4.631711	0.000000	0.000000	0.000000	-0.019284	-0.075604	-0.009351	0.000000	0.000000	4.000000	35.000000	0.000000
2233.729786	0.192570	0.560519	0.001114	85.073792	60.025730	103.630020	0.057247	0.000000	-4.631711	0.000000	0.000000	0.000000	-0.019284	-0.075604	-0.009351	0.000000	0.000000	4.000000	35.000000	0.000000
2233.733119	0.192570	0.560519	0.001114	85.073792	60.025730	103.630020	0.057247	0.000000	-4.631711	0.000000	0.000000	0.000000	-0.019284	-0.075604	-0.009351	0.000000	0.000000	4.000000	35.000000	0.000000
2233.736453	0.192570	0.560519	0.001114	85.075661	60.016880	103.635559	0.055688	0.000000	-4.628497	0.000000	0.000000	0.000000	-0.019284	-0.075604	-0.009351	0.000000	0.000000	4.000000	35.000000	0.000000
2233.739786	0.192474	0.560429	0.001128	85.075661	60.016880	103.635559	0.055688	0.000000	-4.628497	0.000000	0.000000	0.000000	-0.028865	-0.026973	0.004397	0.000000	0.000000	4.000000	35.000000	0.000000
2233.743119	0.192474	0.560429	0.001128	85.075661	60.016880	103.635559	0.055688	0.000000	-4.628497	0.000000	0.000000	0.000000	-0.028865	-0.026973	0.004397	0.000000	0.000000	4.000000	35.000000	0.000000
2233.746453	0.192474	0.560429	0.001128	85.065529	59.891621	103.527504	0.056421	0.000000	-4.623686	0.000000	0.000000	0.000000	-0.028865	-0.026973	0.004397	0.000000	0.000000	4.000000	35.000000	0.000000
2233.749786	0.192474	0.560429	0.001128	85.065529	59.891621	103.527504	0.056421	0.000000	-4.623686	0.000000	0.000000	0.000000	-0.028865	-0.026973	0.004397	0.000000	0.000000	4.000000	35.000000	0.000000
2233.753119	0.192301	0.560375	0.001144	85.065529	59.891621	103.527504	0.056421	0.000000	-4.623686	0.000000	0.000000	0.000000	-0.051796	-0.016029	0.004638	0.000000	0.000000	4.000000	35.000000	0.000000
2233.756453	0.192301	0.560375	0.001144	85.047577	59.684753	103.346130	0.056421	0.000000	-4.623686	0.000000	0.000000	0.000000	-0.051796	-0.016029	0.004638	0.000000	0.000000	4.000000	35.000000	0.000000
2233.759786	0.192301	0.560375	0.001144	85.047577	59.684753	103.346130	0.056421	0.000000	-4.623686	0.000000	0.000000	0.000000	-0.051796	-0.016029	0.004638	0.000000	0.000000	4.000000	35.000000	0.000000
2233.763119	0.192301	0.560375	0.001144	85.047577	59.684753	103.346130	0.056421	0.000000	-4.623686	0.000000	0.000000	0.000000	-0.051796	-0.016029	0.004638	0.000000	0.000000	4.000000	35.000000	0.000000
2233.766453	0.191795	0.560304	0.001280	85.033073	59.502647	103.200256	0.057194	0.000000	-4.615053	0.000000	0.000000	0.000000	-0.151742	-0.021376	0.040772	0.000000	0.000000	4.000000	35.000000	0.000000
2233.769786	0.191795	0.560304	0.001280	85.033073	59.502647	103.200256	0.057194	0.000000	-4.615053	0.000000	0.000000	0.000000	-0.151742	-0.021376	0.040772	0.000000	0.000000	4.000000	35.000000	0.000000
2233.773119	0.191795	0.560304	0.001280	85.033073	59.502647	103.200256	0.057194	0.000000	-4.615053	0.000000	0.000000	0.000000	-0.151742	-0.021376	0.040772	0.000000	0.000000	4.000000	35.000000	0.000000
2233.776453	0.191795	0.560304	0.001280	85.026688	59.365643	103.108414	0.063989	0.000000	-4.589763	0.000000	0.000000	0.000000	-0.151742	-0.021376	0.040772	0.000000	0.000000	4.000000	35.000000	0.000000
2233.779786	0.191381	0.560278	0.001390	85.026688	59.365643	103.108414	0.063989	0.000000	-4.589763	0.000000	0.000000	0.000000	-0.124274	-0.007863	0.032996	0.000000	0.000000	4.000000	35.000000	0.000000
2233.783119	0.191381	0.560278	0.001390	85.026688	59.365643	103.108414	0.063989	0.000000	-4.589763	0.000000	0.000000	0.000000	-0.124274	-0.007863	0.032996	0.000000	0.000000	4.000000	35.000000	0.000000
2233.786453	0.191381	0.560278	0.001390	85.034225	59.367710	103.173271	0.069489	0.000000	-4.569050	0.000000	0.000000	0.000000	-0.124274	-0.007863	0.032996	0.000000	0.000000	4.000000	35.000000	0.000000
2233.789786	0.191381	0.560278	0.001390	85.034225	59.367710	103.173271	0.069489	0.000000	-4.569050	0.000000	0.000000	0.000000	-0.124274	-0.007863	0.032996	0.000000	0.000000	4.000000	35.000000	0.000000
2233.793119	0.190842	0.560243	0.001507	85.034225	59.367710	103.173271	0.069489	0.000000	-4.569050	0.000000	0.000000	0.000000	-0.161635	-0.010395	0.035206	0.000000	0.000000	4.000000	35.000000	0.000000
2233.796453	0.190842	0.560243	0.001507	85.039200	59.331963	103.216568	0.069489	0.000000	-4.569050	0.000000	0.000000	0.000000	-0.161635	-0.010395	0.035206	0.000000	0.000000	4.000000	35.000000	0.000000
2233.799786	0.190120	0.560218	0.001675	85.039200	59.331963	103.216568	0.069489	0.000000	-4.569050	0.000000	0.000000	0.000000	-0.216587	-0.007605	0.050265	0.000000	0.000000	4.000000	35.000000	0.000000
2233.803119	0.190120	0.560218	0.001675	85.039200	59.331963	103.216568	0.069489	0.000000	-4.569050	0.000000	0.000000	0.000000	-0.216587	-0.007605	0.050265	0.000000	0.000000	4.000000	35.000000	0.000000
2233.806453	0.190120	0.560218	0.001675	85.046700	59.293541	103.281746	0.083734	0.000000	-4.506013	0.000000	0.000000	0.000000	-0.216587	-0.007605	0.050265	0.000000	0.000000	4.000000	35.000000	0.000000
2233.809786	0.190120	0.560218	0.001675	85.046700	59.293541	103.281746	0.083734	0.000000	-4.506013	0.000000	0.000000	0.000000	-0.216587	-0.007605	0.050265	0.000000	0.000000	4.000000	35.000000	0.000000
2233.813119	0.189228	0.560211	0.001861	85.046700	59.293541	103.281746	0.083734	0.000000	-4.506013	0.000000	0.000000	0.000000	-0.267667	-0.002001	0.055945	0.000000	0.000000	4.000000	35.000000	0.000000
2233.816453	0.189228	0.560211	0.001861	85.054222	59.239029	103.347137	0.083734	0.000000	-4.506013	0.000000	0.000000	0.000000	-0.267667	-0.002001	0.055945	0.000000	0.000000	4.000000	35.000000	0.000000
2233.819786	0.188203	0.560232	0.002094	85.054222	59.239029	103.347137	0.083734	0.000000	-4.506013	0.000000	0.000000	0.000000	-0.307572	0.006135	0.069946	0.000000	0.000000	4.000000	35.000000	0.000000
2233.823119	0.188203	0.560232	0.002094	85.054222	59.239029	103.347137	0.083734	0.000000	-4.506013	0.000000	0.000000	0.000000	-0.307572	0.006135	0.069946	0.000000	0.000000	4.000000	35.000000	0.000000
2233.826453	0.188203	0.560232	0.002094	85.061714	59.173756	103.412666	0.104716	0.000000	-4.410140	0.000000	0.000000	0.000000	-0.307572	0.006135	0.069946	0.000000	0.000000	4.000000	35.000000	0.000000
2233.829786	0.187036	0.560262	0.002289	85.061714	59.173756	103.412666	0.104716	0.000000	-4.410140	0.000000	0.000000	0.000000	-0.350183	0.009176	0.058390	0.000000	0.000000	4.000000	35.000000	0.000000
2233.833119	0.187036	0.560262	0.002289	85.061714	59.173756	103.412666	0.104716	0.000000	-4.410140	0.000000	0.000000	0.000000	-0.350183	0.009176	0.058390	0.000000	0.000000	4.000000	35.000000	0.000000
2233.836453	0.187036	0.560262	0.002289	85.065727	59.086895	103.471802	0.114447	0.000000	-4.351776	0.000000	0.000000	0.000000	-0.350183	0.009176	0.058390	0.000000	0.000000	4.000000	35.000000	0.000000
2233.839786	0.185779	0.560320	0.002511	85.065727	59.086895	103.471802	0.114447	0.000000	-4.351776	0.000000	0.000000	0.000000	-0.376976	0.017288	0.066511	0.000000	0.000000	4.000000	35.000000	0.000000
2233.843119	0.185779	0.560320	0.002511	85.065727	59.086895	103.471802	0.114447	0.000000	-4.351776	0.000000	0.000000	0.000000	-0.376976	0.017288	0.066511	0.000000	0.000000	4.000000	35.000000	0.000000
2233.846453	0.185779	0.560320	0.002511	85.065727	58.934574	103.471794	0.125532	0.000000	-4.288947	0.000000	0.000000	0.000000	-0.376976	0.017288	0.066511	0.000000	0.000000	4.000000	35.000000	0.000000
2233.849786	0.184448	0.560413	0.002796	85.065727	58.934574	103.471794	0.125532	0.000000	-4.288947	0.000000	0.000000	0.000000	-0.399248	0.027902	0.085751	0.000000	0.000000	4.000000	35.000000	0.000000
2233.853119	0.184448	0.560413	0.002796	85.065727	58.934574	103.471794	0.125532	0.000000	-4.288947	0.000000	0.000000	0.000000	-0.399248	0.027902	0.085751	0.000000	0.000000	4.000000	35.000000	0.000000
2233.856453	0.184448	0.560413	0.002796	85.065727	58.768753	103.471878	0.139824	0.000000	-4.222405	0.000000	0.000000	0.000000	-0.399248	0.027902	0.085751	0.000000	0.000000	4.000000	35.000000	0.000000
2233.859786	0.182999	0.560515	0.003100	85.065727	58.768753	103.471878	0.139824	0.000000	-4.222405	0.000000	0.000000	0.000000	-0.434652	0.030677	0.091157	0.000000	0.000000	4.000000	35.000000	0.000000
2233.863119	0.182999	0.560515	0.003100	85.065727	58.768753	103.471878	0.139824	0.000000	-4.222405	0.000000	0.000000	0.000000	-0.434652	0.030677	0.091157	0.000000	0.000000	4.000000	35.000000	0.000000
2233.866453	0.182999	0.560515	0.003100	85.065681	58.589199	103.471825	0.155017	0.000000	-4.149963	0.000000	0.000000	0.000000	-0.434652	0.030677	0.091157	0.000000	0.000000	4.000000	35.000000	0.000000
2233.869786	0.181463	0.560617	0.003434	85.065681	58.589199	103.471825	0.155017	0.000000	-4.149963	0.000000	0.000000	0.000000	-0.460954	0.030589	0.100117	0.000000	0.000000	4.000000	35.000000	0.000000
2233.873119	0.181463	0.560617	0.003434	85.065681	58.589199	103.471825	0.155017	0.000000	-4.149963	0.000000	0.000000	0.000000	-0.460954	0.030589	0.100117	0.000000	0.000000	4.000000	35.000000	0.000000
2233.876453	0.181463	0.560617	0.003434	85.065727	58.393448	103.471901	0.171703	0.000000	-4.073137	0.000000	0.000000	0.000000	-0.460954	0.030589	0.100117	0.000000	0.000000	4.000000	35.000000	0.000000
2233.879786	0.179803	0.560710	0.003835	85.065727	58.393448	103.471901	0.171703	0.000000	-4.073137	0.000000	0.000000	0.000000	-0.497909	0.027790	0.120420	0.000000	0.000000	4.000000	35.000000	0.000000
2233.883119	0.179803	0.560710	0.003835	85.065727	58.393448	103.471901	0.171703	0.000000	-4.073137	0.000000	0.000000	0.000000	-0.497909	0.027790	0.120420	0.000000	0.000000	4.000000	35.000000	0.000000
2233.886453	0.179803	0.560710	0.003835	85.065765	58.181293	103.471886	0.191773	0.000000	-3.990153	0.000000	0.000000	0.000000	-0.497909	0.027790	0.120420	0.000000	0.000000	4.000000	35.000000	0.000000
2233.889786	0.177981	0.560812	0.004268	85.065765	58.181293	103.471886	0.191773	0.000000	-3.990153	0.000000	0.000000	0.000000	-0.546608	0.030526	0.129873	0.000000	0.000000	4.000000	35.000000	0.000000
2233.893119	0.177981	0.560812	0.004268	85.065765	58.181293	103.471886	0.191773	0.000000	-3.990153	0.000000	0.000000	0.000000	-0.546608	0.030526	0.129873	0.000000	0.000000	4.000000	35.000000	0.000000
2233.896453	0.177981	0.560812	0.004268	85.064735	57.966423	103.487152	0.213419	0.000000	-3.899052	0.000000	0.000000	0.000000	-0.546608	0.030526	0.129873	0.000000	0.000000	4.000000	35.000000	0.000000
2233.899786	0.176035	0.560904	0.004766	85.064735	57.966423	103.487152	0.213419	0.000000	-3.899052	0.000000	0.000000	0.000000	-0.583818	0.027706	0.149255	0.000000	0.000000	4.000000	35.000000	0.000000
2233.903119	0.176035	0.560904	0.004766	85.064735	57.966423	103.487152	0.213419	0.000000	-3.899052	0.000000	0.000000	0.000000	-0.583818	0.027706	0.149255	0.000000	0.000000	4.000000	35.000000	0.000000
2233.906453	0.176035	0.560904	0.004766	85.064255	57.781551	103.554939	0.238294	0.000000	-3.801749	0.000000	0.000000	0.000000	-0.583818	0.027706	0.149255	0.000000	0.000000	4.000000	35.000000	0.000000
2233.909786	0.173942	0.560988	0.005267	85.064255	57.781551	103.554939	0.238294	0.000000	-3.801749	0.000000	0.000000	0.000000	-0.627978	0.025111	0.150209	0.000000	0.000000	4.000000	35.000000	0.000000
2233.913119	0.173942	0.560988	0.005267	85.064255	57.781551	103.554939	0.238294	0.000000	-3.801749	0.000000	0.000000	0.000000	-0.627978	0.025111	0.150209	0.000000	0.000000	4.000000	35.000000	0.000000
2233.916453	0.173942	0.560988	0.005267	85.060722	57.626472	103.668419	0.263329	0.000000	-3.697086	0.000000	0.000000	0.000000	-0.627978	0.025111	0.150209	0.000000	0.000000	4.000000	35.000000	0.000000
2233.919786	0.171743	0.561090	0.005747	85.060722	57.626472	103.668419	0.263329	0.000000	-3.697086	0.000000	0.000000	0.000000	-0.659520	0.030584	0.144077	0.000000	0.000000	4.000000	35.000000	0.000000
2233.923119	0.171743	0.561090	0.005747	85.060722	57.626472	103.668419	0.263329	0.000000	-3.697086	0.000000	0.000000	0.000000	-0.659520	0.030584	0.144077	0.000000	0.000000	4.000000	35.000000	0.000000
2233.926453	0.171743	0.561090	0.005747	85.044220	57.641163	103.915169	0.287342	0.000000	-3.587166	0.000000	0.000000	0.000000	-0.659520	0.030584	0.144077	0.000000	0.000000	4.000000	35.000000	0.000000
2233.929786	0.169486	0.561183	0.006194	85.044220	57.641163	103.915169	0.287342	0.000000	-3.587166	0.000000	0.000000	0.000000	-0.677161	0.027931	0.134267	0.000000	0.000000	4.000000	35.000000	0.000000
2233.933119	0.169486	0.561183	0.006194	85.044220	57.641163	103.915169	0.287342	0.000000	-3.587166	0.000000	0.000000	0.000000	-0.677161	0.027931	0.134267	0.000000	0.000000	4.000000	35.000000	0.000000
2233.936453	0.169486	0.561183	0.006194	85.016899	57.848991	103.922310	0.309720	0.000000	-3.474306	0.000000	0.000000	0.000000	-0.677161	0.027931	0.134267	0.000000	0.000000	4.000000	35.000000	0.000000
2233.939786	0.167197	0.561312	0.006612	85.016899	57.848991	103.922310	0.309720	0.000000	-3.474306	0.000000	0.000000	0.000000	-0.686872	0.038690	0.125168	0.000000	0.000000	4.000000	35.000000	0.000000
2233.943119	0.167197	0.561312	0.006612	85.016899	57.848991	103.922310	0.309720	0.000000	-3.474306	0.000000	0.000000	0.000000	-0.686872	0.038690	0.125168	0.000000	0.000000	4.000000	35.000000	0.000000
2233.946453	0.167197	0.561312	0.006612	84.977806	58.189331	103.671097	0.330581	0.000000	-3.359827	0.000000	0.000000	0.000000	-0.686872	0.038690	0.125168	0.000000	0.000000	4.000000	35.000000	0.000000
2233.949786	0.164857	0.561423	0.006948	84.977806	58.189331	103.671097	0.330581	0.000000	-3.359827	0.000000	0.000000	0.000000	-0.701741	0.033412	0.101034	0.000000	0.000000	4.000000	35.000000	0.000000
2233.953119	0.164857	0.561423	0.006948	84.977806	58.189331	103.671097	0.330581	0.000000	-3.359827	0.000000	0.000000	0.000000	-0.701741	0.033412	0.101034	0.000000	0.000000	4.000000	35.000000	0.000000
2233.956453	0.164857	0.561423	0.006948	84.929161	58.676952	103.647049	0.347420	0.000000	-3.242870	0.000000	0.000000	0.000000	-0.701741	0.033412	0.101034	0.000000	0.000000	4.000000	35.000000	0.000000
2233.959786	0.162467	0.561543	0.007267	84.929161	58.676952	103.647049	0.347420	0.000000	-3.242870	0.000000	0.000000	0.000000	-0.717136	0.036027	0.095508	0.000000	0.000000	4.000000	35.000000	0.000000
2233.963119	0.162467	0.561543	0.007267	84.929161	58.676952	103.647049	0.347420	0.000000	-3.242870	0.000000	0.000000	0.000000	-0.717136	0.036027	0.095508	0.000000	0.000000	4.000000	35.000000	0.000000
2233.966453	0.162467	0.561543	0.007267	84.871231	59.287277	104.129837	0.363338	0.000000	-3.123347	0.000000	0.000000	0.000000	-0.717136	0.036027	0.095508	0.000000	0.000000	4.000000	35.000000	0.000000
2233.969786	0.159974	0.561681	0.007559	84.871231	59.287277	104.129837	0.363338	0.000000	-3.123347	0.000000	0.000000	0.000000	-0.747947	0.041341	0.087699	0.000000	0.000000	4.000000	35.000000	0.000000
2233.973119	0.159974	0.561681	0.007559	84.871231	59.287277	104.129837	0.363338	0.000000	-3.123347	0.000000	0.000000	0.000000	-0.747947	0.041341	0.087699	0.000000	0.000000	4.000000	35.000000	0.000000
2233.976453	0.159974	0.561681	0.007559	84.806381	59.878582	104.681267	0.377955	0.000000	-2.998689	0.000000	0.000000	0.000000	-0.747947	0.041341	0.087699	0.000000	0.000000	4.000000	35.000000	0.000000
2233.979786	0.157430	0.561827	0.007831	84.806381	59.878582	104.681267	0.377955	0.000000	-2.998689	0.000000	0.000000	0.000000	-0.763124	0.043889	0.081515	0.000000	0.000000	4.000000	35.000000	0.000000
2233.983119	0.157430	0.561827	0.007831	84.806381	59.878582	104.681267	0.377955	0.000000	-2.998689	0.000000	0.000000	0.000000	-0.763124	0.043889	0.081515	0.000000	0.000000	4.000000	35.000000	0.000000
2233.986453	0.157430	0.561827	0.007831	84.743347	60.362358	104.991753	0.391541	0.000000	-2.871502	0.000000	0.000000	0.000000	-0.763124	0.043889	0.081515	0.000000	0.000000	4.000000	35.000000	0.000000
2233.989786	0.154814	0.561982	0.008088	84.743347	60.362358	104.991753	0.391541	0.000000	-2.871502	0.000000	0.000000	0.000000	-0.784813	0.046426	0.077280	0.000000	0.000000	4.000000	35.000000	0.000000
2233.993119	0.154814	0.561982	0.008088	84.743347	60.362358	104.991753	0.391541	0.000000	-2.871502	0.000000	0.000000	0.000000	-0.784813	0.046426	0.077280	0.000000	0.000000	4.000000	35.000000	0.000000
2233.996453	0.154814	0.561982	0.008088	84.676010	60.897701	105.099251	0.404421	0.000000	-2.740700	0.000000	0.000000	0.000000	-0.784813	0.046426	0.077280	0.000000	0.000000	4.000000	35.000000	0.000000
2233.999786	0.152161	0.562154	0.008362	84.676010	60.897701	105.099251	0.404421	0.000000	-2.740700	0.000000	0.000000	0.000000	-0.795981	0.051568	0.082158	0.000000	0.000000	4.000000	35.000000	0.000000
2234.003119	0.152161	0.562154	0.008362	84.676010	60.897701	105.099251	0.404421	0.000000	-2.740700	0.000000	0.000000	0.000000	-0.795981	0.051568	0.082158	0.000000	0.000000	4.000000	35.000000	0.000000
2234.006453	0.152161	0.562154	0.008362	84.594810	61.483383	105.115326	0.418114	0.000000	-2.608036	0.000000	0.000000	0.000000	-0.795981	0.051568	0.082158	0.000000	0.000000	4.000000	35.000000	0.000000
2234.009786	0.149473	0.562289	0.008663	84.594810	61.483383	105.115326	0.418114	0.000000	-2.608036	0.000000	0.000000	0.000000	-0.806172	0.040629	0.090126	0.000000	0.000000	4.000000	35.000000	0.000000
2234.013119	0.149473	0.562289	0.008663	84.594810	61.483383	105.115326	0.418114	0.000000	-2.608036	0.000000	0.000000	0.000000	-0.806172	0.040629	0.090126	0.000000	0.000000	4.000000	35.000000	0.000000
2234.016453	0.149473	0.562289	0.008663	84.508804	62.069565	105.227493	0.433135	0.000000	-2.473674	0.000000	0.000000	0.000000	-0.806172	0.040629	0.090126	0.000000	0.000000	4.000000	35.000000	0.000000
2234.019786	0.146834	0.562442	0.009018	84.508804	62.069565	105.227493	0.433135	0.000000	-2.473674	0.000000	0.000000	0.000000	-0.791815	0.045761	0.106742	0.000000	0.000000	4.000000	35.000000	0.000000
2234.023119	0.146834	0.562442	0.009018	84.508804	62.069565	105.227493	0.433135	0.000000	-2.473674	0.000000	0.000000	0.000000	-0.791815	0.045761	0.106742	0.000000	0.000000	4.000000	35.000000	0.000000
2234.026453	0.146834	0.562442	0.009018	84.418922	62.643253	105.588547	0.450925	0.000000	-2.341705	0.000000	0.000000	0.000000	-0.791815	0.045761	0.106742	0.000000	0.000000	4.000000	35.000000	0.000000
2234.029786	0.144159	0.562558	0.009401	84.418922	62.643253	105.588547	0.450925	0.000000	-2.341705	0.000000	0.000000	0.000000	-0.802400	0.034939	0.114664	0.000000	0.000000	4.000000	35.000000	0.000000
2234.033119	0.144159	0.562558	0.009401	84.418922	62.643253	105.588547	0.450925	0.000000	-2.341705	0.000000	0.000000	0.000000	-0.802400	0.034939	0.114664	0.000000	0.000000	4.000000	35.000000	0.000000
2234.036453	0.144159	0.562558	0.009401	84.341133	63.063549	105.943329	0.470036	0.000000	-2.207971	0.000000	0.000000	0.000000	-0.802400	0.034939	0.114664	0.000000	0.000000	4.000000	35.000000	0.000000
2234.039786	0.141490	0.562639	0.009864	84.341133	63.063549	105.943329	0.470036	0.000000	-2.207971	0.000000	0.000000	0.000000	-0.800884	0.024150	0.138847	0.000000	0.000000	4.000000	35.000000	0.000000
2234.043119	0.141490	0.562639	0.009864	84.341133	63.063549	105.943329	0.470036	0.000000	-2.207971	0.000000	0.000000	0.000000	-0.800884	0.024150	0.138847	0.000000	0.000000	4.000000	35.000000	0.000000
2234.046453	0.141490	0.562639	0.009864	84.292816	63.496334	106.310333	0.493177	0.000000	-2.074490	0.000000	0.000000	0.000000	-0.800884	0.024150	0.138847	0.000000	0.000000	4.000000	35.000000	0.000000
2234.049786	0.138870	0.562710	0.010320	84.292816	63.496334	106.310333	0.493177	0.000000	-2.074490	0.000000	0.000000	0.000000	-0.785796	0.021397	0.137008	0.000000	0.000000	4.000000	35.000000	0.000000
2234.053119	0.138870	0.562710	0.010320	84.292816	63.496334	106.310333	0.493177	0.000000	-2.074490	0.000000	0.000000	0.000000	-0.785796	0.021397	0.137008	0.000000	0.000000	4.000000	35.000000	0.000000
2234.056453	0.138870	0.562710	0.010320	84.316620	64.483315	107.253769	0.516011	0.000000	-1.943524	0.000000	0.000000	0.000000	-0.785796	0.021397	0.137008	0.000000	0.000000	4.000000	35.000000	0.000000
2234.059786	0.136209	0.562728	0.010786	84.316620	64.483315	107.253769	0.516011	0.000000	-1.943524	0.000000	0.000000	0.000000	-0.798407	0.005358	0.139790	0.000000	0.000000	4.000000	35.000000	0.000000
2234.063119	0.136209	0.562728	0.010786	84.316620	64.483315	107.253769	0.516011	0.000000	-1.943524	0.000000	0.000000	0.000000	-0.798407	0.005358	0.139790	0.000000	0.000000	4.000000	35.000000	0.000000
2234.066453	0.136209	0.562728	0.010786	84.448853	66.315178	109.112495	0.539310	0.000000	-1.810456	0.000000	0.000000	0.000000	-0.798407	0.005358	0.139790	0.000000	0.000000	4.000000	35.000000	0.000000
2234.069786	0.133504	0.562719	0.011255	84.448853	66.315178	109.112495	0.539310	0.000000	-1.810456	0.000000	0.000000	0.000000	-0.811549	-0.002643	0.140700	0.000000	0.000000	4.000000	35.000000	0.000000
2234.073119	0.133504	0.562719	0.011255	84.448853	66.315178	109.112495	0.539310	0.000000	-1.810456	0.000000	0.000000	0.000000	-0.811549	-0.002643	0.140700	0.000000	0.000000	4.000000	35.000000	0.000000
2234.076453	0.133504	0.562719	0.011255	84.635017	68.952232	111.591988	0.562760	0.000000	-1.675198	0.000000	0.000000	0.000000	-0.811549	-0.002643	0.140700	0.000000	0.000000	4.000000	35.000000	0.000000
2234.079786	0.130798	0.562710	0.011709	84.635017	68.952232	111.591988	0.562760	0.000000	-1.675198	0.000000	0.000000	0.000000	-0.811855	-0.002670	0.135998	0.000000	0.000000	4.000000	35.000000	0.000000
2234.083119	0.130798	0.562710	0.011709	84.635017	68.952232	111.591988	0.562760	0.000000	-1.675198	0.000000	0.000000	0.000000	-0.811855	-0.002670	0.135998	0.000000	0.000000	4.000000	35.000000	0.000000
2234.086453	0.130798	0.562710	0.011709	84.801292	72.101891	114.266289	0.585426	0.000000	-1.539889	0.000000	0.000000	0.000000	-0.811855	-0.002670	0.135998	0.000000	0.000000	4.000000	35.000000	0.000000
2234.089786	0.128057	0.562710	0.012198	84.801292	72.101891	114.266289	0.585426	0.000000	-1.539889	0.000000	0.000000	0.000000	-0.822262	-0.000024	0.146796	0.000000	0.000000	4.000000	35.000000	0.000000
2234.093119	0.128057	0.562710	0.012198	84.801292	72.101891	114.266289	0.585426	0.000000	-1.539889	0.000000	0.000000	0.000000	-0.822262	-0.000024	0.146796	0.000000	0.000000	4.000000	35.000000	0.000000
2234.096453	0.128057	0.562710	0.012198	84.896309	75.599747	117.012169	0.609892	0.000000	-1.402845	0.000000	0.000000	0.000000	-0.822262	-0.000024	0.146796	0.000000	0.000000	4.000000	35.000000	0.000000
2234.099786	0.125376	0.562710	0.012721	84.896309	75.599747	117.012169	0.609892	0.000000	-1.402845	0.000000	0.000000	0.000000	-0.804302	-0.000042	0.157055	0.000000	0.000000	4.000000	35.000000	0.000000
2234.103119	0.125376	0.562710	0.012721	84.896309	75.599747	117.012169	0.609892	0.000000	-1.402845	0.000000	0.000000	0.000000	-0.804302	-0.000042	0.157055	0.000000	0.000000	4.000000	35.000000	0.000000
2234.106453	0.125376	0.562710	0.012721	84.894165	79.176384	119.880829	0.636068	0.000000	-1.268795	0.000000	0.000000	0.000000	-0.804302	-0.000042	0.157055	0.000000	0.000000	4.000000	35.000000	0.000000
2234.109786	0.122758	0.562728	0.013297	84.894165	79.176384	119.880829	0.636068	0.000000	-1.268795	0.000000	0.000000	0.000000	-0.785258	0.005285	0.172742	0.000000	0.000000	4.000000	35.000000	0.000000
2234.113119	0.122758	0.562728	0.013297	84.894165	79.176384	119.880829	0.636068	0.000000	-1.268795	0.000000	0.000000	0.000000	-0.785258	0.005285	0.172742	0.000000	0.000000	4.000000	35.000000	0.000000
2234.116453	0.122758	0.562728	0.013297	84.789886	82.497284	122.739441	0.664858	0.000000	-1.137918	0.000000	0.000000	0.000000	-0.785258	0.005285	0.172742	0.000000	0.000000	4.000000	35.000000	0.000000
2234.119786	0.120182	0.562737	0.013938	84.789886	82.497284	122.739441	0.664858	0.000000	-1.137918	0.000000	0.000000	0.000000	-0.772807	0.002647	0.192145	0.000000	0.000000	4.000000	35.000000	0.000000
2234.123119	0.120182	0.562737	0.013938	84.789886	82.497284	122.739441	0.664858	0.000000	-1.137918	0.000000	0.000000	0.000000	-0.772807	0.002647	0.192145	0.000000	0.000000	4.000000	35.000000	0.000000
2234.126453	0.120182	0.562737	0.013938	84.625938	85.600914	125.568413	0.696882	0.000000	-1.009117	0.000000	0.000000	0.000000	-0.772807	0.002647	0.192145	0.000000	0.000000	4.000000	35.000000	0.000000
2234.129786	0.117637	0.562728	0.014604	84.625938	85.600914	125.568413	0.696882	0.000000	-1.009117	0.000000	0.000000	0.000000	-0.763701	-0.002654	0.199841	0.000000	0.000000	4.000000	35.000000	0.000000
2234.133119	0.117637	0.562728	0.014604	84.625938	85.600914	125.568413	0.696882	0.000000	-1.009117	0.000000	0.000000	0.000000	-0.763701	-0.002654	0.199841	0.000000	0.000000	4.000000	35.000000	0.000000
2234.136453	0.117637	0.562728	0.014604	84.454468	88.557945	128.423904	0.730189	0.000000	-0.881834	0.000000	0.000000	0.000000	-0.763701	-0.002654	0.199841	0.000000	0.000000	4.000000	35.000000	0.000000
2234.139786	0.115070	0.562710	0.015284	84.454468	88.557945	128.423904	0.730189	0.000000	-0.881834	0.000000	0.000000	0.000000	-0.769876	-0.005299	0.204162	0.000000	0.000000	4.000000	35.000000	0.000000
2234.143119	0.115070	0.562710	0.015284	84.454468	88.557945	128.423904	0.730189	0.000000	-0.881834	0.000000	0.000000	0.000000	-0.769876	-0.005299	0.204162	0.000000	0.000000	4.000000	35.000000	0.000000
2234.146453	0.115070	0.562710	0.015284	84.325668	91.607262	131.655212	0.764216	0.000000	-0.753521	0.000000	0.000000	0.000000	-0.769876	-0.005299	0.204162	0.000000	0.000000	4.000000	35.000000	0.000000
2234.149786	0.112495	0.562701	0.015928	84.325668	91.607262	131.655212	0.764216	0.000000	-0.753521	0.000000	0.000000	0.000000	-0.772675	-0.002662	0.193155	0.000000	0.000000	4.000000	35.000000	0.000000
2234.153119	0.112495	0.562701	0.015928	84.325668	91.607262	131.655212	0.764216	0.000000	-0.753521	0.000000	0.000000	0.000000	-0.772675	-0.002662	0.193155	0.000000	0.000000	4.000000	35.000000	0.000000
2234.156453	0.112495	0.562701	0.015928	84.274773	94.671753	134.766037	0.796409	0.000000	-0.624742	0.000000	0.000000	0.000000	-0.772675	-0.002662	0.193155	0.000000	0.000000	4.000000	35.000000	0.000000
2234.159786	0.109914	0.562719	0.016552	84.274773	94.671753	134.766037	0.796409	0.000000	-0.624742	0.000000	0.000000	0.000000	-0.774147	0.005313	0.187259	0.000000	0.000000	4.000000	35.000000	0.000000
2234.163119	0.109914	0.562719	0.016552	84.274773	94.671753	134.766037	0.796409	0.000000	-0.624742	0.000000	0.000000	0.000000	-0.774147	0.005313	0.187259	0.000000	0.000000	4.000000	35.000000	0.000000
2234.166453	0.109914	0.562719	0.016552	84.275597	97.745018	137.466965	0.827619	0.000000	-0.495717	0.000000	0.000000	0.000000	-0.774147	0.005313	0.187259	0.000000	0.000000	4.000000	35.000000	0.000000
2234.169786	0.107348	0.562746	0.017135	84.275597	97.745018	137.466965	0.827619	0.000000	-0.495717	0.000000	0.000000	0.000000	-0.769978	0.007967	0.174672	0.000000	0.000000	4.000000	35.000000	0.000000
2234.173119	0.107348	0.562746	0.017135	84.275597	97.745018	137.466965	0.827619	0.000000	-0.495717	0.000000	0.000000	0.000000	-0.769978	0.007967	0.174672	0.000000	0.000000	4.000000	35.000000	0.000000
2234.176453	0.107348	0.562746	0.017135	84.255394	100.693672	139.755127	0.856731	0.000000	-0.367388	0.000000	0.000000	0.000000	-0.769978	0.007967	0.174672	0.000000	0.000000	4.000000	35.000000	0.000000
[truncated: 839 more rows]
