# Supplementary material for: Haptic Guidance Needs to Be Intuitive Not Just Informative to Improve Human Motor Accuracy
Source: PLoS One. 2016 Mar 16;11(3):e0150912. doi: 10.1371/journal.pone.0150912 (PMC4794196; doi:10.1371/journal.pone.0150912)
Supplement: S2 Data — (ZIP) [file pone.0150912.s002.zip › Subject10/exp2_0036.txt]

Time	PosX	PosY	PosZ	RotX	RotY	RotZ	ForceX	ForceY	ForceZ	MomentX	MomentY	MomentZ	VelocityX	VelocityY	VelocityZ	CalibratedWeight	ButtonDown	Condition	Trial	Visual
2238.873119	0.004383	0.548967	0.255527	79.417526	96.714294	119.162270	0.000000	0.000000	0.000000	0.000000	0.000000	0.000000	0.020587	-0.005764	0.047342	0.000000	1.000000	4.000000	36.000000	0.000000
2238.876453	0.005298	0.548961	0.255630	79.419518	96.781937	119.163460	4.628690	0.000000	-1.890828	0.000000	0.000000	0.000000	0.274289	-0.001709	0.031060	0.000000	1.000000	4.000000	36.000000	0.000000
2238.879786	0.005298	0.548961	0.255630	79.419518	96.781937	119.163460	4.628690	0.000000	-1.890828	0.000000	0.000000	0.000000	0.274289	-0.001709	0.031060	0.000000	1.000000	4.000000	36.000000	0.000000
2238.883119	0.005298	0.548961	0.255630	79.419518	96.781937	119.163460	4.628690	0.000000	-1.890828	0.000000	0.000000	0.000000	0.274289	-0.001709	0.031060	0.000000	1.000000	4.000000	36.000000	0.000000
2238.886453	0.006989	0.548642	0.255595	79.415054	97.013054	119.280800	4.623149	0.000000	-1.904335	0.000000	0.000000	0.000000	0.507498	-0.095812	-0.010744	0.000000	1.000000	4.000000	36.000000	0.000000
2238.889786	0.006989	0.548642	0.255595	79.415054	97.013054	119.280800	4.623149	0.000000	-1.904335	0.000000	0.000000	0.000000	0.507498	-0.095812	-0.010744	0.000000	1.000000	4.000000	36.000000	0.000000
2238.893119	0.006989	0.548642	0.255595	79.415054	97.013054	119.280800	4.623149	0.000000	-1.904335	0.000000	0.000000	0.000000	0.507498	-0.095812	-0.010744	0.000000	1.000000	4.000000	36.000000	0.000000
2238.896453	0.008107	0.548740	0.255726	79.467514	97.125832	119.261726	4.612230	0.000000	-1.930630	0.000000	0.000000	0.000000	0.335462	0.029257	0.039398	0.000000	1.000000	4.000000	36.000000	0.000000
2238.899786	0.008107	0.548740	0.255726	79.467514	97.125832	119.261726	4.612230	0.000000	-1.930630	0.000000	0.000000	0.000000	0.335462	0.029257	0.039398	0.000000	1.000000	4.000000	36.000000	0.000000
2238.903119	0.008107	0.548740	0.255726	79.467514	97.125832	119.261726	4.612230	0.000000	-1.930630	0.000000	0.000000	0.000000	0.335462	0.029257	0.039398	0.000000	1.000000	4.000000	36.000000	0.000000
2238.906453	0.009425	0.548702	0.255574	79.860901	97.797401	119.592186	4.605381	0.000000	-1.946911	0.000000	0.000000	0.000000	0.395413	-0.011148	-0.045469	0.000000	1.000000	4.000000	36.000000	0.000000
2238.909786	0.009425	0.548702	0.255574	79.860901	97.797401	119.592186	4.605381	0.000000	-1.946911	0.000000	0.000000	0.000000	0.395413	-0.011148	-0.045469	0.000000	1.000000	4.000000	36.000000	0.000000
2238.913119	0.009425	0.548702	0.255574	79.860901	97.797401	119.592186	4.605381	0.000000	-1.946911	0.000000	0.000000	0.000000	0.395413	-0.011148	-0.045469	0.000000	1.000000	4.000000	36.000000	0.000000
2238.916453	0.011316	0.549004	0.255275	80.596840	98.916092	120.128441	4.596418	0.000000	-1.967979	0.000000	0.000000	0.000000	0.567120	0.090410	-0.089970	0.000000	1.000000	4.000000	36.000000	0.000000
2238.919786	0.011316	0.549004	0.255275	80.596840	98.916092	120.128441	4.596418	0.000000	-1.967979	0.000000	0.000000	0.000000	0.567120	0.090410	-0.089970	0.000000	1.000000	4.000000	36.000000	0.000000
2238.923119	0.011316	0.549004	0.255275	80.596840	98.916092	120.128441	4.596418	0.000000	-1.967979	0.000000	0.000000	0.000000	0.567120	0.090410	-0.089970	0.000000	1.000000	4.000000	36.000000	0.000000
2238.926453	0.012595	0.549336	0.254914	81.483734	100.399620	120.986145	4.583202	0.000000	-1.998566	0.000000	0.000000	0.000000	0.383753	0.099647	-0.108151	0.000000	1.000000	4.000000	36.000000	0.000000
2238.929786	0.012595	0.549336	0.254914	81.483734	100.399620	120.986145	4.583202	0.000000	-1.998566	0.000000	0.000000	0.000000	0.383753	0.099647	-0.108151	0.000000	1.000000	4.000000	36.000000	0.000000
2238.933119	0.012595	0.549336	0.254914	81.483734	100.399620	120.986145	4.583202	0.000000	-1.998566	0.000000	0.000000	0.000000	0.383753	0.099647	-0.108151	0.000000	1.000000	4.000000	36.000000	0.000000
2238.936453	0.014717	0.549884	0.254521	82.527901	102.142601	121.949493	4.573708	0.000000	-2.020197	0.000000	0.000000	0.000000	0.636689	0.164295	-0.117777	0.000000	1.000000	4.000000	36.000000	0.000000
2238.939786	0.014717	0.549884	0.254521	82.527901	102.142601	121.949493	4.573708	0.000000	-2.020197	0.000000	0.000000	0.000000	0.636689	0.164295	-0.117777	0.000000	1.000000	4.000000	36.000000	0.000000
2238.943119	0.014717	0.549884	0.254521	82.527901	102.142601	121.949493	4.573708	0.000000	-2.020197	0.000000	0.000000	0.000000	0.636689	0.164295	-0.117777	0.000000	1.000000	4.000000	36.000000	0.000000
2238.946453	0.017342	0.550440	0.254031	83.687981	103.571289	122.509827	4.558383	0.000000	-2.054543	0.000000	0.000000	0.000000	0.787381	0.166956	-0.147283	0.000000	1.000000	4.000000	36.000000	0.000000
2238.949786	0.017342	0.550440	0.254031	83.687981	103.571289	122.509827	4.558383	0.000000	-2.054543	0.000000	0.000000	0.000000	0.787381	0.166956	-0.147283	0.000000	1.000000	4.000000	36.000000	0.000000
2238.953119	0.017342	0.550440	0.254031	83.687981	103.571289	122.509827	4.558383	0.000000	-2.054543	0.000000	0.000000	0.000000	0.787381	0.166956	-0.147283	0.000000	1.000000	4.000000	36.000000	0.000000
2238.956453	0.020201	0.551125	0.253599	84.933334	104.213341	122.239326	4.539137	0.000000	-2.096720	0.000000	0.000000	0.000000	0.857848	0.205350	-0.129371	0.000000	0.000000	4.000000	36.000000	0.000000
2238.959786	0.020201	0.551125	0.253599	84.933334	104.213341	122.239326	4.539137	0.000000	-2.096720	0.000000	0.000000	0.000000	0.857848	0.205350	-0.129371	0.000000	0.000000	4.000000	36.000000	0.000000
2238.963119	0.020201	0.551125	0.253599	84.933334	104.213341	122.239326	4.539137	0.000000	-2.096720	0.000000	0.000000	0.000000	0.857848	0.205350	-0.129371	0.000000	0.000000	4.000000	36.000000	0.000000
2238.966453	0.023698	0.551847	0.253129	86.278481	103.815933	120.861267	4.518169	0.000000	-2.141529	0.000000	0.000000	0.000000	1.049032	0.216816	-0.140940	0.000000	0.000000	4.000000	36.000000	0.000000
2238.969786	0.023698	0.551847	0.253129	86.278481	103.815933	120.861267	4.518169	0.000000	-2.141529	0.000000	0.000000	0.000000	1.049032	0.216816	-0.140940	0.000000	0.000000	4.000000	36.000000	0.000000
2238.973119	0.023698	0.551847	0.253129	86.278481	103.815933	120.861267	4.518169	0.000000	-2.141529	0.000000	0.000000	0.000000	1.049032	0.216816	-0.140940	0.000000	0.000000	4.000000	36.000000	0.000000
2238.976453	0.027456	0.552536	0.252526	87.711845	101.609627	117.619385	4.492300	0.000000	-2.195277	0.000000	0.000000	0.000000	1.127430	0.206455	-0.180953	0.000000	0.000000	4.000000	36.000000	0.000000
2238.979786	0.027456	0.552536	0.252526	87.711845	101.609627	117.619385	4.492300	0.000000	-2.195277	0.000000	0.000000	0.000000	1.127430	0.206455	-0.180953	0.000000	0.000000	4.000000	36.000000	0.000000
2238.983119	0.027456	0.552536	0.252526	87.711845	101.609627	117.619385	4.492300	0.000000	-2.195277	0.000000	0.000000	0.000000	1.127430	0.206455	-0.180953	0.000000	0.000000	4.000000	36.000000	0.000000
2238.986453	0.031438	0.553223	0.251751	89.217407	88.712143	104.120987	4.463668	0.000000	-2.252924	0.000000	0.000000	0.000000	1.194505	0.206375	-0.232628	0.000000	0.000000	4.000000	36.000000	0.000000
2238.989786	0.031438	0.553223	0.251751	89.217407	88.712143	104.120987	4.463668	0.000000	-2.252924	0.000000	0.000000	0.000000	1.194505	0.206375	-0.232628	0.000000	0.000000	4.000000	36.000000	0.000000
2238.993119	0.031438	0.553223	0.251751	89.217407	88.712143	104.120987	4.463668	0.000000	-2.252924	0.000000	0.000000	0.000000	1.194505	0.206375	-0.232628	0.000000	0.000000	4.000000	36.000000	0.000000
2238.996453	0.035743	0.553837	0.250835	89.080170	-55.326443	-40.079166	4.432277	0.000000	-2.314071	0.000000	0.000000	0.000000	1.291455	0.184155	-0.274704	0.000000	0.000000	4.000000	36.000000	0.000000
2238.999786	0.035743	0.553837	0.250835	89.080170	-55.326443	-40.079166	4.432277	0.000000	-2.314071	0.000000	0.000000	0.000000	1.291455	0.184155	-0.274704	0.000000	0.000000	4.000000	36.000000	0.000000
2239.003119	0.035743	0.553837	0.250835	89.080170	-55.326443	-40.079166	4.432277	0.000000	-2.314071	0.000000	0.000000	0.000000	1.291455	0.184155	-0.274704	0.000000	0.000000	4.000000	36.000000	0.000000
2239.006453	0.039966	0.554458	0.249816	87.417671	-66.164757	-50.946796	4.397387	0.000000	-2.379704	0.000000	0.000000	0.000000	1.266932	0.186341	-0.305710	0.000000	0.000000	4.000000	36.000000	0.000000
2239.009786	0.039966	0.554458	0.249816	87.417671	-66.164757	-50.946796	4.397387	0.000000	-2.379704	0.000000	0.000000	0.000000	1.266932	0.186341	-0.305710	0.000000	0.000000	4.000000	36.000000	0.000000
2239.013119	0.039966	0.554458	0.249816	87.417671	-66.164757	-50.946796	4.397387	0.000000	-2.379704	0.000000	0.000000	0.000000	1.266932	0.186341	-0.305710	0.000000	0.000000	4.000000	36.000000	0.000000
2239.016453	0.044208	0.555031	0.248712	85.692070	-68.621185	-53.262524	4.362017	0.000000	-2.443932	0.000000	0.000000	0.000000	1.272600	0.171697	-0.331275	0.000000	0.000000	4.000000	36.000000	0.000000
2239.019786	0.044208	0.555031	0.248712	85.692070	-68.621185	-53.262524	4.362017	0.000000	-2.443932	0.000000	0.000000	0.000000	1.272600	0.171697	-0.331275	0.000000	0.000000	4.000000	36.000000	0.000000
2239.023119	0.044208	0.555031	0.248712	85.692070	-68.621185	-53.262524	4.362017	0.000000	-2.443932	0.000000	0.000000	0.000000	1.272600	0.171697	-0.331275	0.000000	0.000000	4.000000	36.000000	0.000000
2239.026453	0.048605	0.555541	0.247562	84.008736	-69.409615	-54.073944	4.325496	0.000000	-2.508005	0.000000	0.000000	0.000000	1.319013	0.153149	-0.345090	0.000000	0.000000	4.000000	36.000000	0.000000
2239.029786	0.048605	0.555541	0.247562	84.008736	-69.409615	-54.073944	4.325496	0.000000	-2.508005	0.000000	0.000000	0.000000	1.319013	0.153149	-0.345090	0.000000	0.000000	4.000000	36.000000	0.000000
2239.033119	0.048605	0.555541	0.247562	84.008736	-69.409615	-54.073944	4.325496	0.000000	-2.508005	0.000000	0.000000	0.000000	1.319013	0.153149	-0.345090	0.000000	0.000000	4.000000	36.000000	0.000000
2239.036453	0.053090	0.555995	0.246398	82.438927	-69.645905	-54.739597	4.286948	0.000000	-2.573340	0.000000	0.000000	0.000000	1.345738	0.135987	-0.348995	0.000000	0.000000	4.000000	36.000000	0.000000
2239.039786	0.053090	0.555995	0.246398	82.438927	-69.645905	-54.739597	4.286948	0.000000	-2.573340	0.000000	0.000000	0.000000	1.345738	0.135987	-0.348995	0.000000	0.000000	4.000000	36.000000	0.000000
2239.043119	0.053090	0.555995	0.246398	82.438927	-69.645905	-54.739597	4.286948	0.000000	-2.573340	0.000000	0.000000	0.000000	1.345738	0.135987	-0.348995	0.000000	0.000000	4.000000	36.000000	0.000000
2239.046453	0.057802	0.556417	0.245253	81.072800	-69.479362	-54.665173	4.247015	0.000000	-2.638724	0.000000	0.000000	0.000000	1.413484	0.126635	-0.343570	0.000000	0.000000	4.000000	36.000000	0.000000
2239.049786	0.057802	0.556417	0.245253	81.072800	-69.479362	-54.665173	4.247015	0.000000	-2.638724	0.000000	0.000000	0.000000	1.413484	0.126635	-0.343570	0.000000	0.000000	4.000000	36.000000	0.000000
2239.053119	0.057802	0.556417	0.245253	81.072800	-69.479362	-54.665173	4.247015	0.000000	-2.638724	0.000000	0.000000	0.000000	1.413484	0.126635	-0.343570	0.000000	0.000000	4.000000	36.000000	0.000000
2239.056453	0.062706	0.556748	0.244117	79.889771	-69.176414	-53.941841	4.204805	0.000000	-2.705478	0.000000	0.000000	0.000000	1.471049	0.099389	-0.340756	0.000000	0.000000	4.000000	36.000000	0.000000
2239.059786	0.062706	0.556748	0.244117	79.889771	-69.176414	-53.941841	4.204805	0.000000	-2.705478	0.000000	0.000000	0.000000	1.471049	0.099389	-0.340756	0.000000	0.000000	4.000000	36.000000	0.000000
2239.063119	0.062706	0.556748	0.244117	79.889771	-69.176414	-53.941841	4.204805	0.000000	-2.705478	0.000000	0.000000	0.000000	1.471049	0.099389	-0.340756	0.000000	0.000000	4.000000	36.000000	0.000000
2239.066453	0.067634	0.557027	0.242998	78.803719	-68.950508	-53.305202	4.160561	0.000000	-2.773038	0.000000	0.000000	0.000000	1.478619	0.083793	-0.335906	0.000000	0.000000	4.000000	36.000000	0.000000
2239.069786	0.067634	0.557027	0.242998	78.803719	-68.950508	-53.305202	4.160561	0.000000	-2.773038	0.000000	0.000000	0.000000	1.478619	0.083793	-0.335906	0.000000	0.000000	4.000000	36.000000	0.000000
2239.073119	0.067634	0.557027	0.242998	78.803719	-68.950508	-53.305202	4.160561	0.000000	-2.773038	0.000000	0.000000	0.000000	1.478619	0.083793	-0.335906	0.000000	0.000000	4.000000	36.000000	0.000000
2239.076453	0.072693	0.557281	0.241927	77.735840	-68.801468	-53.054062	4.115670	0.000000	-2.839236	0.000000	0.000000	0.000000	1.517651	0.076044	-0.321153	0.000000	0.000000	4.000000	36.000000	0.000000
2239.079786	0.072693	0.557281	0.241927	77.735840	-68.801468	-53.054062	4.115670	0.000000	-2.839236	0.000000	0.000000	0.000000	1.517651	0.076044	-0.321153	0.000000	0.000000	4.000000	36.000000	0.000000
2239.083119	0.072693	0.557281	0.241927	77.735840	-68.801468	-53.054062	4.115670	0.000000	-2.839236	0.000000	0.000000	0.000000	1.517651	0.076044	-0.321153	0.000000	0.000000	4.000000	36.000000	0.000000
2239.086453	0.077713	0.557444	0.240883	76.710915	-68.712425	-53.065197	4.069558	0.000000	-2.904944	0.000000	0.000000	0.000000	1.506090	0.049085	-0.313159	0.000000	0.000000	4.000000	36.000000	0.000000
2239.089786	0.077713	0.557444	0.240883	76.710915	-68.712425	-53.065197	4.069558	0.000000	-2.904944	0.000000	0.000000	0.000000	1.506090	0.049085	-0.313159	0.000000	0.000000	4.000000	36.000000	0.000000
2239.093119	0.077713	0.557444	0.240883	76.710915	-68.712425	-53.065197	4.069558	0.000000	-2.904944	0.000000	0.000000	0.000000	1.506090	0.049085	-0.313159	0.000000	0.000000	4.000000	36.000000	0.000000
2239.096453	0.082699	0.557502	0.239885	75.839287	-68.660583	-52.850140	4.023519	0.000000	-2.968382	0.000000	0.000000	0.000000	1.495535	0.017140	-0.299435	0.000000	0.000000	4.000000	36.000000	0.000000
2239.099786	0.082699	0.557502	0.239885	75.839287	-68.660583	-52.850140	4.023519	0.000000	-2.968382	0.000000	0.000000	0.000000	1.495535	0.017140	-0.299435	0.000000	0.000000	4.000000	36.000000	0.000000
2239.103119	0.082699	0.557502	0.239885	75.839287	-68.660583	-52.850140	4.023519	0.000000	-2.968382	0.000000	0.000000	0.000000	1.495535	0.017140	-0.299435	0.000000	0.000000	4.000000	36.000000	0.000000
2239.106453	0.087675	0.557482	0.238862	75.240540	-68.699364	-52.446758	3.977726	0.000000	-3.029470	0.000000	0.000000	0.000000	1.492827	-0.005905	-0.306951	0.000000	0.000000	4.000000	36.000000	0.000000
2239.109786	0.087675	0.557482	0.238862	75.240540	-68.699364	-52.446758	3.977726	0.000000	-3.029470	0.000000	0.000000	0.000000	1.492827	-0.005905	-0.306951	0.000000	0.000000	4.000000	36.000000	0.000000
2239.113119	0.087675	0.557482	0.238862	75.240540	-68.699364	-52.446758	3.977726	0.000000	-3.029470	0.000000	0.000000	0.000000	1.492827	-0.005905	-0.306951	0.000000	0.000000	4.000000	36.000000	0.000000
2239.116453	0.092540	0.557402	0.237809	74.989136	-69.102676	-52.386700	3.931612	0.000000	-3.089082	0.000000	0.000000	0.000000	1.459693	-0.023844	-0.315957	0.000000	0.000000	4.000000	36.000000	0.000000
2239.119786	0.092540	0.557402	0.237809	74.989136	-69.102676	-52.386700	3.931612	0.000000	-3.089082	0.000000	0.000000	0.000000	1.459693	-0.023844	-0.315957	0.000000	0.000000	4.000000	36.000000	0.000000
2239.123119	0.092540	0.557402	0.237809	74.989136	-69.102676	-52.386700	3.931612	0.000000	-3.089082	0.000000	0.000000	0.000000	1.459693	-0.023844	-0.315957	0.000000	0.000000	4.000000	36.000000	0.000000
2239.126453	0.097217	0.557250	0.236644	75.030869	-70.300377	-53.028358	3.885997	0.000000	-3.146272	0.000000	0.000000	0.000000	1.402889	-0.045785	-0.349458	0.000000	0.000000	4.000000	36.000000	0.000000
2239.129786	0.097217	0.557250	0.236644	75.030869	-70.300377	-53.028358	3.885997	0.000000	-3.146272	0.000000	0.000000	0.000000	1.402889	-0.045785	-0.349458	0.000000	0.000000	4.000000	36.000000	0.000000
2239.133119	0.097217	0.557250	0.236644	75.030869	-70.300377	-53.028358	3.885997	0.000000	-3.146272	0.000000	0.000000	0.000000	1.402889	-0.045785	-0.349458	0.000000	0.000000	4.000000	36.000000	0.000000
2239.136453	0.101705	0.557105	0.235391	75.074295	-72.260963	-54.800022	3.841000	0.000000	-3.201050	0.000000	0.000000	0.000000	1.346527	-0.043404	-0.375899	0.000000	0.000000	4.000000	36.000000	0.000000
2239.139786	0.101705	0.557105	0.235391	75.074295	-72.260963	-54.800022	3.841000	0.000000	-3.201050	0.000000	0.000000	0.000000	1.346527	-0.043404	-0.375899	0.000000	0.000000	4.000000	36.000000	0.000000
2239.143119	0.101705	0.557105	0.235391	75.074295	-72.260963	-54.800022	3.841000	0.000000	-3.201050	0.000000	0.000000	0.000000	1.346527	-0.043404	-0.375899	0.000000	0.000000	4.000000	36.000000	0.000000
2239.146453	0.106010	0.556935	0.234089	75.119293	-74.666451	-57.394367	3.796750	0.000000	-3.253412	0.000000	0.000000	0.000000	1.291558	-0.051147	-0.390446	0.000000	0.000000	4.000000	36.000000	0.000000
2239.149786	0.106010	0.556935	0.234089	75.119293	-74.666451	-57.394367	3.796750	0.000000	-3.253412	0.000000	0.000000	0.000000	1.291558	-0.051147	-0.390446	0.000000	0.000000	4.000000	36.000000	0.000000
2239.153119	0.106010	0.556935	0.234089	75.119293	-74.666451	-57.394367	3.796750	0.000000	-3.253412	0.000000	0.000000	0.000000	1.291558	-0.051147	-0.390446	0.000000	0.000000	4.000000	36.000000	0.000000
2239.156453	0.110268	0.556743	0.232753	75.270515	-77.127281	-59.681694	3.753476	0.000000	-3.303244	0.000000	0.000000	0.000000	1.277342	-0.057538	-0.401025	0.000000	0.000000	4.000000	36.000000	0.000000
2239.159786	0.110268	0.556743	0.232753	75.270515	-77.127281	-59.681694	3.753476	0.000000	-3.303244	0.000000	0.000000	0.000000	1.277342	-0.057538	-0.401025	0.000000	0.000000	4.000000	36.000000	0.000000
2239.163119	0.110268	0.556743	0.232753	75.270515	-77.127281	-59.681694	3.753476	0.000000	-3.303244	0.000000	0.000000	0.000000	1.277342	-0.057538	-0.401025	0.000000	0.000000	4.000000	36.000000	0.000000
2239.166453	0.114451	0.556534	0.231418	75.529411	-79.550240	-61.314186	3.710197	0.000000	-3.351780	0.000000	0.000000	0.000000	1.254790	-0.062545	-0.400451	0.000000	0.000000	4.000000	36.000000	0.000000
2239.169786	0.114451	0.556534	0.231418	75.529411	-79.550240	-61.314186	3.710197	0.000000	-3.351780	0.000000	0.000000	0.000000	1.254790	-0.062545	-0.400451	0.000000	0.000000	4.000000	36.000000	0.000000
2239.173119	0.114451	0.556534	0.231418	75.529411	-79.550240	-61.314186	3.710197	0.000000	-3.351780	0.000000	0.000000	0.000000	1.254790	-0.062545	-0.400451	0.000000	0.000000	4.000000	36.000000	0.000000
2239.176453	0.118559	0.556309	0.230086	75.844284	-81.948410	-62.657402	3.667421	0.000000	-3.398532	0.000000	0.000000	0.000000	1.232413	-0.067580	-0.399492	0.000000	0.000000	4.000000	36.000000	0.000000
2239.179786	0.118559	0.556309	0.230086	75.844284	-81.948410	-62.657402	3.667421	0.000000	-3.398532	0.000000	0.000000	0.000000	1.232413	-0.067580	-0.399492	0.000000	0.000000	4.000000	36.000000	0.000000
2239.183119	0.118559	0.556309	0.230086	75.844284	-81.948410	-62.657402	3.667421	0.000000	-3.398532	0.000000	0.000000	0.000000	1.232413	-0.067580	-0.399492	0.000000	0.000000	4.000000	36.000000	0.000000
2239.186453	0.122630	0.556110	0.228779	76.170174	-84.152878	-63.557022	3.625180	0.000000	-3.443555	0.000000	0.000000	0.000000	1.221346	-0.059827	-0.392170	0.000000	0.000000	4.000000	36.000000	0.000000
2239.189786	0.122630	0.556110	0.228779	76.170174	-84.152878	-63.557022	3.625180	0.000000	-3.443555	0.000000	0.000000	0.000000	1.221346	-0.059827	-0.392170	0.000000	0.000000	4.000000	36.000000	0.000000
2239.193119	0.122630	0.556110	0.228779	76.170174	-84.152878	-63.557022	3.625180	0.000000	-3.443555	0.000000	0.000000	0.000000	1.221346	-0.059827	-0.392170	0.000000	0.000000	4.000000	36.000000	0.000000
2239.196453	0.126701	0.555919	0.227509	76.482796	-85.685059	-63.746628	3.583362	0.000000	-3.487049	0.000000	0.000000	0.000000	1.221302	-0.057106	-0.380983	0.000000	0.000000	4.000000	36.000000	0.000000
2239.199786	0.126701	0.555919	0.227509	76.482796	-85.685059	-63.746628	3.583362	0.000000	-3.487049	0.000000	0.000000	0.000000	1.221302	-0.057106	-0.380983	0.000000	0.000000	4.000000	36.000000	0.000000
2239.203119	0.126701	0.555919	0.227509	76.482796	-85.685059	-63.746628	3.583362	0.000000	-3.487049	0.000000	0.000000	0.000000	1.221302	-0.057106	-0.380983	0.000000	0.000000	4.000000	36.000000	0.000000
2239.206453	0.130643	0.555738	0.226301	76.805725	-86.151314	-63.046696	3.541819	0.000000	-3.529238	0.000000	0.000000	0.000000	1.182629	-0.054394	-0.362317	0.000000	0.000000	4.000000	36.000000	0.000000
2239.209786	0.130643	0.555738	0.226301	76.805725	-86.151314	-63.046696	3.541819	0.000000	-3.529238	0.000000	0.000000	0.000000	1.182629	-0.054394	-0.362317	0.000000	0.000000	4.000000	36.000000	0.000000
2239.213119	0.130643	0.555738	0.226301	76.805725	-86.151314	-63.046696	3.541819	0.000000	-3.529238	0.000000	0.000000	0.000000	1.182629	-0.054394	-0.362317	0.000000	0.000000	4.000000	36.000000	0.000000
2239.216453	0.134591	0.555549	0.225151	77.162918	-85.963249	-62.091660	3.501782	0.000000	-3.568965	0.000000	0.000000	0.000000	1.184402	-0.056688	-0.345172	0.000000	0.000000	4.000000	36.000000	0.000000
2239.219786	0.134591	0.555549	0.225151	77.162918	-85.963249	-62.091660	3.501782	0.000000	-3.568965	0.000000	0.000000	0.000000	1.184402	-0.056688	-0.345172	0.000000	0.000000	4.000000	36.000000	0.000000
2239.223119	0.134591	0.555549	0.225151	77.162918	-85.963249	-62.091660	3.501782	0.000000	-3.568965	0.000000	0.000000	0.000000	1.184402	-0.056688	-0.345172	0.000000	0.000000	4.000000	36.000000	0.000000
2239.226453	0.138537	0.555327	0.224013	77.599464	-85.762161	-61.299911	3.462206	0.000000	-3.607371	0.000000	0.000000	0.000000	1.183897	-0.066727	-0.341215	0.000000	0.000000	4.000000	36.000000	0.000000
2239.229786	0.138537	0.555327	0.224013	77.599464	-85.762161	-61.299911	3.462206	0.000000	-3.607371	0.000000	0.000000	0.000000	1.183897	-0.066727	-0.341215	0.000000	0.000000	4.000000	36.000000	0.000000
2239.233119	0.138537	0.555327	0.224013	77.599464	-85.762161	-61.299911	3.462206	0.000000	-3.607371	0.000000	0.000000	0.000000	1.183897	-0.066727	-0.341215	0.000000	0.000000	4.000000	36.000000	0.000000
2239.236453	0.142387	0.555033	0.222915	78.134651	-85.769554	-60.735523	3.422832	0.000000	-3.644752	0.000000	0.000000	0.000000	1.154811	-0.088123	-0.329625	0.000000	0.000000	4.000000	36.000000	0.000000
2239.239786	0.142387	0.555033	0.222915	78.134651	-85.769554	-60.735523	3.422832	0.000000	-3.644752	0.000000	0.000000	0.000000	1.154811	-0.088123	-0.329625	0.000000	0.000000	4.000000	36.000000	0.000000
2239.243119	0.142387	0.555033	0.222915	78.134651	-85.769554	-60.735523	3.422832	0.000000	-3.644752	0.000000	0.000000	0.000000	1.154811	-0.088123	-0.329625	0.000000	0.000000	4.000000	36.000000	0.000000
2239.246453	0.146273	0.554748	0.221849	78.725601	-86.031403	-60.339386	3.384615	0.000000	-3.680269	0.000000	0.000000	0.000000	1.166047	-0.085385	-0.319715	0.000000	0.000000	4.000000	36.000000	0.000000
2239.249786	0.146273	0.554748	0.221849	78.725601	-86.031403	-60.339386	3.384615	0.000000	-3.680269	0.000000	0.000000	0.000000	1.166047	-0.085385	-0.319715	0.000000	0.000000	4.000000	36.000000	0.000000
2239.253119	0.146273	0.554748	0.221849	78.725601	-86.031403	-60.339386	3.384615	0.000000	-3.680269	0.000000	0.000000	0.000000	1.166047	-0.085385	-0.319715	0.000000	0.000000	4.000000	36.000000	0.000000
2239.256453	0.150098	0.554489	0.220819	79.295769	-86.414680	-60.132473	3.346513	0.000000	-3.714950	0.000000	0.000000	0.000000	1.147372	-0.077657	-0.309000	0.000000	0.000000	4.000000	36.000000	0.000000
2239.259786	0.150098	0.554489	0.220819	79.295769	-86.414680	-60.132473	3.346513	0.000000	-3.714950	0.000000	0.000000	0.000000	1.147372	-0.077657	-0.309000	0.000000	0.000000	4.000000	36.000000	0.000000
2239.263119	0.150098	0.554489	0.220819	79.295769	-86.414680	-60.132473	3.346513	0.000000	-3.714950	0.000000	0.000000	0.000000	1.147372	-0.077657	-0.309000	0.000000	0.000000	4.000000	36.000000	0.000000
2239.266453	0.153923	0.554235	0.219798	79.774742	-86.846870	-60.338779	3.309323	0.000000	-3.748118	0.000000	0.000000	0.000000	1.147374	-0.076280	-0.306230	0.000000	0.000000	4.000000	36.000000	0.000000
2239.269786	0.153923	0.554235	0.219798	79.774742	-86.846870	-60.338779	3.309323	0.000000	-3.748118	0.000000	0.000000	0.000000	1.147374	-0.076280	-0.306230	0.000000	0.000000	4.000000	36.000000	0.000000
2239.273119	0.153923	0.554235	0.219798	79.774742	-86.846870	-60.338779	3.309323	0.000000	-3.748118	0.000000	0.000000	0.000000	1.147374	-0.076280	-0.306230	0.000000	0.000000	4.000000	36.000000	0.000000
2239.276453	0.157783	0.554007	0.218792	80.102783	-87.140244	-60.626583	3.272372	0.000000	-3.780421	0.000000	0.000000	0.000000	1.158033	-0.068571	-0.301838	0.000000	0.000000	4.000000	36.000000	0.000000
2239.279786	0.157783	0.554007	0.218792	80.102783	-87.140244	-60.626583	3.272372	0.000000	-3.780421	0.000000	0.000000	0.000000	1.158033	-0.068571	-0.301838	0.000000	0.000000	4.000000	36.000000	0.000000
2239.283119	0.157783	0.554007	0.218792	80.102783	-87.140244	-60.626583	3.272372	0.000000	-3.780421	0.000000	0.000000	0.000000	1.158033	-0.068571	-0.301838	0.000000	0.000000	4.000000	36.000000	0.000000
2239.286453	0.161602	0.553719	0.217764	80.247276	-87.099854	-60.406734	3.235465	0.000000	-3.812056	0.000000	0.000000	0.000000	1.145909	-0.086256	-0.308501	0.000000	0.000000	4.000000	36.000000	0.000000
2239.289786	0.161602	0.553719	0.217764	80.247276	-87.099854	-60.406734	3.235465	0.000000	-3.812056	0.000000	0.000000	0.000000	1.145909	-0.086256	-0.308501	0.000000	0.000000	4.000000	36.000000	0.000000
2239.293119	0.161602	0.553719	0.217764	80.247276	-87.099854	-60.406734	3.235465	0.000000	-3.812056	0.000000	0.000000	0.000000	1.145909	-0.086256	-0.308501	0.000000	0.000000	4.000000	36.000000	0.000000
2239.296453	0.165444	0.553410	0.216693	80.239243	-86.848526	-59.782059	3.198854	0.000000	-3.842828	0.000000	0.000000	0.000000	1.152565	-0.092593	-0.321247	0.000000	0.000000	4.000000	36.000000	0.000000
2239.299786	0.165444	0.553410	0.216693	80.239243	-86.848526	-59.782059	3.198854	0.000000	-3.842828	0.000000	0.000000	0.000000	1.152565	-0.092593	-0.321247	0.000000	0.000000	4.000000	36.000000	0.000000
2239.303119	0.165444	0.553410	0.216693	80.239243	-86.848526	-59.782059	3.198854	0.000000	-3.842828	0.000000	0.000000	0.000000	1.152565	-0.092593	-0.321247	0.000000	0.000000	4.000000	36.000000	0.000000
2239.306453	0.169310	0.553005	0.215589	80.235779	-86.680016	-59.240791	3.161913	0.000000	-3.873281	0.000000	0.000000	0.000000	1.159842	-0.121640	-0.331090	0.000000	0.000000	4.000000	36.000000	0.000000
2239.309786	0.169310	0.553005	0.215589	80.235779	-86.680016	-59.240791	3.161913	0.000000	-3.873281	0.000000	0.000000	0.000000	1.159842	-0.121640	-0.331090	0.000000	0.000000	4.000000	36.000000	0.000000
2239.313119	0.169310	0.553005	0.215589	80.235779	-86.680016	-59.240791	3.161913	0.000000	-3.873281	0.000000	0.000000	0.000000	1.159842	-0.121640	-0.331090	0.000000	0.000000	4.000000	36.000000	0.000000
2239.316453	0.173190	0.552574	0.214411	80.230400	-86.604904	-59.105801	3.124719	0.000000	-3.903349	0.000000	0.000000	0.000000	1.163829	-0.129229	-0.353420	0.000000	0.000000	4.000000	36.000000	0.000000
2239.319786	0.173190	0.552574	0.214411	80.230400	-86.604904	-59.105801	3.124719	0.000000	-3.903349	0.000000	0.000000	0.000000	1.163829	-0.129229	-0.353420	0.000000	0.000000	4.000000	36.000000	0.000000
2239.323119	0.173190	0.552574	0.214411	80.230400	-86.604904	-59.105801	3.124719	0.000000	-3.903349	0.000000	0.000000	0.000000	1.163829	-0.129229	-0.353420	0.000000	0.000000	4.000000	36.000000	0.000000
2239.326453	0.176952	0.552059	0.213184	80.223099	-86.550514	-59.284275	3.086987	0.000000	-3.933257	0.000000	0.000000	0.000000	1.128676	-0.154523	-0.368141	0.000000	0.000000	4.000000	36.000000	0.000000
2239.329786	0.176952	0.552059	0.213184	80.223099	-86.550514	-59.284275	3.086987	0.000000	-3.933257	0.000000	0.000000	0.000000	1.128676	-0.154523	-0.368141	0.000000	0.000000	4.000000	36.000000	0.000000
2239.333119	0.176952	0.552059	0.213184	80.223099	-86.550514	-59.284275	3.086987	0.000000	-3.933257	0.000000	0.000000	0.000000	1.128676	-0.154523	-0.368141	0.000000	0.000000	4.000000	36.000000	0.000000
2239.336453	0.180572	0.551502	0.211944	80.225655	-86.403870	-59.037518	3.049846	0.000000	-3.962126	0.000000	0.000000	0.000000	1.085919	-0.167057	-0.372078	0.000000	0.000000	4.000000	36.000000	0.000000
2239.339786	0.180572	0.551502	0.211944	80.225655	-86.403870	-59.037518	3.049846	0.000000	-3.962126	0.000000	0.000000	0.000000	1.085919	-0.167057	-0.372078	0.000000	0.000000	4.000000	36.000000	0.000000
2239.343119	0.180572	0.551502	0.211944	80.225655	-86.403870	-59.037518	3.049846	0.000000	-3.962126	0.000000	0.000000	0.000000	1.085919	-0.167057	-0.372078	0.000000	0.000000	4.000000	36.000000	0.000000
2239.346453	0.184046	0.550979	0.210682	80.253922	-86.110291	-57.932941	3.013767	0.000000	-3.989637	0.000000	0.000000	0.000000	1.042378	-0.156894	-0.378353	0.000000	0.000000	4.000000	36.000000	0.000000
2239.349786	0.184046	0.550979	0.210682	80.253922	-86.110291	-57.932941	3.013767	0.000000	-3.989637	0.000000	0.000000	0.000000	1.042378	-0.156894	-0.378353	0.000000	0.000000	4.000000	36.000000	0.000000
2239.353119	0.184046	0.550979	0.210682	80.253922	-86.110291	-57.932941	3.013767	0.000000	-3.989637	0.000000	0.000000	0.000000	1.042378	-0.156894	-0.378353	0.000000	0.000000	4.000000	36.000000	0.000000
2239.356453	0.187411	0.550511	0.209407	80.365021	-85.743965	-56.538006	2.978672	0.000000	-4.015907	0.000000	0.000000	0.000000	1.009437	-0.140390	-0.382764	0.000000	0.000000	4.000000	36.000000	0.000000
2239.359786	0.187411	0.550511	0.209407	80.365021	-85.743965	-56.538006	2.978672	0.000000	-4.015907	0.000000	0.000000	0.000000	1.009437	-0.140390	-0.382764	0.000000	0.000000	4.000000	36.000000	0.000000
2239.363119	0.187411	0.550511	0.209407	80.365021	-85.743965	-56.538006	2.978672	0.000000	-4.015907	0.000000	0.000000	0.000000	1.009437	-0.140390	-0.382764	0.000000	0.000000	4.000000	36.000000	0.000000
2239.366453	0.190718	0.550166	0.208178	80.614456	-85.268990	-55.480564	2.944354	0.000000	-4.041136	0.000000	0.000000	0.000000	0.991985	-0.103677	-0.368545	0.000000	0.000000	4.000000	36.000000	0.000000
2239.369786	0.190718	0.550166	0.208178	80.614456	-85.268990	-55.480564	2.944354	0.000000	-4.041136	0.000000	0.000000	0.000000	0.991985	-0.103677	-0.368545	0.000000	0.000000	4.000000	36.000000	0.000000
2239.373119	0.190718	0.550166	0.208178	80.614456	-85.268990	-55.480564	2.944354	0.000000	-4.041136	0.000000	0.000000	0.000000	0.991985	-0.103677	-0.368545	0.000000	0.000000	4.000000	36.000000	0.000000
2239.376453	0.194037	0.549888	0.207002	80.990471	-84.522453	-54.479313	2.911027	0.000000	-4.065209	0.000000	0.000000	0.000000	0.995747	-0.083369	-0.352731	0.000000	0.000000	4.000000	36.000000	0.000000
2239.379786	0.194037	0.549888	0.207002	80.990471	-84.522453	-54.479313	2.911027	0.000000	-4.065209	0.000000	0.000000	0.000000	0.995747	-0.083369	-0.352731	0.000000	0.000000	4.000000	36.000000	0.000000
2239.383119	0.194037	0.549888	0.207002	80.990471	-84.522453	-54.479313	2.911027	0.000000	-4.065209	0.000000	0.000000	0.000000	0.995747	-0.083369	-0.352731	0.000000	0.000000	4.000000	36.000000	0.000000
2239.386453	0.197277	0.549640	0.205912	81.436798	-83.417145	-52.915867	2.878280	0.000000	-4.088460	0.000000	0.000000	0.000000	0.971918	-0.074457	-0.327061	0.000000	0.000000	4.000000	36.000000	0.000000
2239.389786	0.197277	0.549640	0.205912	81.436798	-83.417145	-52.915867	2.878280	0.000000	-4.088460	0.000000	0.000000	0.000000	0.971918	-0.074457	-0.327061	0.000000	0.000000	4.000000	36.000000	0.000000
2239.393119	0.197277	0.549640	0.205912	81.436798	-83.417145	-52.915867	2.878280	0.000000	-4.088460	0.000000	0.000000	0.000000	0.971918	-0.074457	-0.327061	0.000000	0.000000	4.000000	36.000000	0.000000
2239.396453	0.200454	0.549337	0.204848	81.898674	-82.007782	-50.801300	2.847033	0.000000	-4.110281	0.000000	0.000000	0.000000	0.953286	-0.090801	-0.319369	0.000000	0.000000	4.000000	36.000000	0.000000
2239.399786	0.200454	0.549337	0.204848	81.898674	-82.007782	-50.801300	2.847033	0.000000	-4.110281	0.000000	0.000000	0.000000	0.953286	-0.090801	-0.319369	0.000000	0.000000	4.000000	36.000000	0.000000
2239.403119	0.200454	0.549337	0.204848	81.898674	-82.007782	-50.801300	2.847033	0.000000	-4.110281	0.000000	0.000000	0.000000	0.953286	-0.090801	-0.319369	0.000000	0.000000	4.000000	36.000000	0.000000
2239.406453	0.203565	0.548997	0.203792	82.329109	-80.534653	-48.526512	2.816612	0.000000	-4.131186	0.000000	0.000000	0.000000	0.933190	-0.102098	-0.316748	0.000000	0.000000	4.000000	36.000000	0.000000
2239.409786	0.203565	0.548997	0.203792	82.329109	-80.534653	-48.526512	2.816612	0.000000	-4.131186	0.000000	0.000000	0.000000	0.933190	-0.102098	-0.316748	0.000000	0.000000	4.000000	36.000000	0.000000
2239.413119	0.203565	0.548997	0.203792	82.329109	-80.534653	-48.526512	2.816612	0.000000	-4.131186	0.000000	0.000000	0.000000	0.933190	-0.102098	-0.316748	0.000000	0.000000	4.000000	36.000000	0.000000
2239.416453	0.206563	0.548497	0.202708	82.687607	-79.188805	-46.782177	2.786884	0.000000	-4.151299	0.000000	0.000000	0.000000	0.899368	-0.149941	-0.324982	0.000000	0.000000	4.000000	36.000000	0.000000
2239.419786	0.206563	0.548497	0.202708	82.687607	-79.188805	-46.782177	2.786884	0.000000	-4.151299	0.000000	0.000000	0.000000	0.899368	-0.149941	-0.324982	0.000000	0.000000	4.000000	36.000000	0.000000
2239.423119	0.206563	0.548497	0.202708	82.687607	-79.188805	-46.782177	2.786884	0.000000	-4.151299	0.000000	0.000000	0.000000	0.899368	-0.149941	-0.324982	0.000000	0.000000	4.000000	36.000000	0.000000
2239.426453	0.209439	0.547930	0.201572	82.988380	-78.229836	-45.899948	2.757782	0.000000	-4.170688	0.000000	0.000000	0.000000	0.862881	-0.170037	-0.341017	0.000000	0.000000	4.000000	36.000000	0.000000
2239.429786	0.209439	0.547930	0.201572	82.988380	-78.229836	-45.899948	2.757782	0.000000	-4.170688	0.000000	0.000000	0.000000	0.862881	-0.170037	-0.341017	0.000000	0.000000	4.000000	36.000000	0.000000
2239.433119	0.209439	0.547930	0.201572	82.988380	-78.229836	-45.899948	2.757782	0.000000	-4.170688	0.000000	0.000000	0.000000	0.862881	-0.170037	-0.341017	0.000000	0.000000	4.000000	36.000000	0.000000
2239.436453	0.212183	0.547292	0.200352	83.284607	-77.775047	-45.449215	2.729093	0.000000	-4.189517	0.000000	0.000000	0.000000	0.823252	-0.191293	-0.365827	0.000000	0.000000	4.000000	36.000000	0.000000
2239.439786	0.212183	0.547292	0.200352	83.284607	-77.775047	-45.449215	2.729093	0.000000	-4.189517	0.000000	0.000000	0.000000	0.823252	-0.191293	-0.365827	0.000000	0.000000	4.000000	36.000000	0.000000
2239.443119	0.212183	0.547292	0.200352	83.284607	-77.775047	-45.449215	2.729093	0.000000	-4.189517	0.000000	0.000000	0.000000	0.823252	-0.191293	-0.365827	0.000000	0.000000	4.000000	36.000000	0.000000
2239.446453	0.214827	0.546681	0.199045	83.625351	-77.874931	-45.302090	2.700573	0.000000	-4.207957	0.000000	0.000000	0.000000	0.793045	-0.183543	-0.392244	0.000000	0.000000	4.000000	36.000000	0.000000
2239.449786	0.214827	0.546681	0.199045	83.625351	-77.874931	-45.302090	2.700573	0.000000	-4.207957	0.000000	0.000000	0.000000	0.793045	-0.183543	-0.392244	0.000000	0.000000	4.000000	36.000000	0.000000
2239.453119	0.214827	0.546681	0.199045	83.625351	-77.874931	-45.302090	2.700573	0.000000	-4.207957	0.000000	0.000000	0.000000	0.793045	-0.183543	-0.392244	0.000000	0.000000	4.000000	36.000000	0.000000
2239.456453	0.217468	0.546078	0.197637	84.008087	-78.381233	-45.035992	2.671950	0.000000	-4.226191	0.000000	0.000000	0.000000	0.792266	-0.180807	-0.422386	0.000000	0.000000	4.000000	36.000000	0.000000
2239.459786	0.217468	0.546078	0.197637	84.008087	-78.381233	-45.035992	2.671950	0.000000	-4.226191	0.000000	0.000000	0.000000	0.792266	-0.180807	-0.422386	0.000000	0.000000	4.000000	36.000000	0.000000
2239.463119	0.217468	0.546078	0.197637	84.008087	-78.381233	-45.035992	2.671950	0.000000	-4.226191	0.000000	0.000000	0.000000	0.792266	-0.180807	-0.422386	0.000000	0.000000	4.000000	36.000000	0.000000
2239.466453	0.220037	0.545501	0.196132	84.369148	-78.991798	-44.332409	2.642487	0.000000	-4.244675	0.000000	0.000000	0.000000	0.770700	-0.173006	-0.451598	0.000000	0.000000	4.000000	36.000000	0.000000
2239.469786	0.220037	0.545501	0.196132	84.369148	-78.991798	-44.332409	2.642487	0.000000	-4.244675	0.000000	0.000000	0.000000	0.770700	-0.173006	-0.451598	0.000000	0.000000	4.000000	36.000000	0.000000
2239.473119	0.220037	0.545501	0.196132	84.369148	-78.991798	-44.332409	2.642487	0.000000	-4.244675	0.000000	0.000000	0.000000	0.770700	-0.173006	-0.451598	0.000000	0.000000	4.000000	36.000000	0.000000
2239.476453	0.222586	0.544921	0.194584	84.633965	-79.035408	-42.955971	2.612617	0.000000	-4.263125	0.000000	0.000000	0.000000	0.764794	-0.173972	-0.464144	0.000000	0.000000	4.000000	36.000000	0.000000
2239.479786	0.222586	0.544921	0.194584	84.633965	-79.035408	-42.955971	2.612617	0.000000	-4.263125	0.000000	0.000000	0.000000	0.764794	-0.173972	-0.464144	0.000000	0.000000	4.000000	36.000000	0.000000
2239.483119	0.222586	0.544921	0.194584	84.633965	-79.035408	-42.955971	2.612617	0.000000	-4.263125	0.000000	0.000000	0.000000	0.764794	-0.173972	-0.464144	0.000000	0.000000	4.000000	36.000000	0.000000
2239.486453	0.225077	0.544259	0.192985	84.788231	-78.119469	-40.878773	2.582551	0.000000	-4.281405	0.000000	0.000000	0.000000	0.747242	-0.198747	-0.479934	0.000000	0.000000	4.000000	36.000000	0.000000
2239.489786	0.225077	0.544259	0.192985	84.788231	-78.119469	-40.878773	2.582551	0.000000	-4.281405	0.000000	0.000000	0.000000	0.747242	-0.198747	-0.479934	0.000000	0.000000	4.000000	36.000000	0.000000
2239.493119	0.225077	0.544259	0.192985	84.788231	-78.119469	-40.878773	2.582551	0.000000	-4.281405	0.000000	0.000000	0.000000	0.747242	-0.198747	-0.479934	0.000000	0.000000	4.000000	36.000000	0.000000
2239.496453	0.227439	0.543435	0.191332	84.903534	-77.005333	-38.969109	2.552403	0.000000	-4.299446	0.000000	0.000000	0.000000	0.708747	-0.247114	-0.495691	0.000000	0.000000	4.000000	36.000000	0.000000
2239.499786	0.227439	0.543435	0.191332	84.903534	-77.005333	-38.969109	2.552403	0.000000	-4.299446	0.000000	0.000000	0.000000	0.708747	-0.247114	-0.495691	0.000000	0.000000	4.000000	36.000000	0.000000
2239.503119	0.227439	0.543435	0.191332	84.903534	-77.005333	-38.969109	2.552403	0.000000	-4.299446	0.000000	0.000000	0.000000	0.708747	-0.247114	-0.495691	0.000000	0.000000	4.000000	36.000000	0.000000
2239.506453	0.229634	0.542505	0.189617	85.134499	-76.133545	-37.551632	2.522562	0.000000	-4.317022	0.000000	0.000000	0.000000	0.658530	-0.279028	-0.514624	0.000000	0.000000	4.000000	36.000000	0.000000
2239.509786	0.229634	0.542505	0.189617	85.134499	-76.133545	-37.551632	2.522562	0.000000	-4.317022	0.000000	0.000000	0.000000	0.658530	-0.279028	-0.514624	0.000000	0.000000	4.000000	36.000000	0.000000
2239.513119	0.229634	0.542505	0.189617	85.134499	-76.133545	-37.551632	2.522562	0.000000	-4.317022	0.000000	0.000000	0.000000	0.658530	-0.279028	-0.514624	0.000000	0.000000	4.000000	36.000000	0.000000
2239.516453	0.231691	0.541374	0.187824	85.573845	-75.901764	-36.840870	2.493118	0.000000	-4.334093	0.000000	0.000000	0.000000	0.616848	-0.339411	-0.538002	0.000000	0.000000	4.000000	36.000000	0.000000
2239.519786	0.231691	0.541374	0.187824	85.573845	-75.901764	-36.840870	2.493118	0.000000	-4.334093	0.000000	0.000000	0.000000	0.616848	-0.339411	-0.538002	0.000000	0.000000	4.000000	36.000000	0.000000
2239.523119	0.231691	0.541374	0.187824	85.573845	-75.901764	-36.840870	2.493118	0.000000	-4.334093	0.000000	0.000000	0.000000	0.616848	-0.339411	-0.538002	0.000000	0.000000	4.000000	36.000000	0.000000
2239.526453	0.233662	0.540192	0.185913	86.234802	-76.331741	-36.841389	2.463728	0.000000	-4.350867	0.000000	0.000000	0.000000	0.591328	-0.354533	-0.573249	0.000000	0.000000	4.000000	36.000000	0.000000
2239.529786	0.233662	0.540192	0.185913	86.234802	-76.331741	-36.841389	2.463728	0.000000	-4.350867	0.000000	0.000000	0.000000	0.591328	-0.354533	-0.573249	0.000000	0.000000	4.000000	36.000000	0.000000
2239.533119	0.233662	0.540192	0.185913	86.234802	-76.331741	-36.841389	2.463728	0.000000	-4.350867	0.000000	0.000000	0.000000	0.591328	-0.354533	-0.573249	0.000000	0.000000	4.000000	36.000000	0.000000
2239.536453	0.235570	0.539063	0.183950	87.005981	-77.086609	-37.279354	2.433666	0.000000	-4.367754	0.000000	0.000000	0.000000	0.572653	-0.338542	-0.588728	0.000000	0.000000	4.000000	36.000000	0.000000
2239.539786	0.235570	0.539063	0.183950	87.005981	-77.086609	-37.279354	2.433666	0.000000	-4.367754	0.000000	0.000000	0.000000	0.572653	-0.338542	-0.588728	0.000000	0.000000	4.000000	36.000000	0.000000
2239.543119	0.235570	0.539063	0.183950	87.005981	-77.086609	-37.279354	2.433666	0.000000	-4.367754	0.000000	0.000000	0.000000	0.572653	-0.338542	-0.588728	0.000000	0.000000	4.000000	36.000000	0.000000
2239.546453	0.237383	0.538063	0.181940	87.755104	-76.427612	-36.328690	2.403438	0.000000	-4.384459	0.000000	0.000000	0.000000	0.543838	-0.300213	-0.603182	0.000000	0.000000	4.000000	36.000000	0.000000
2239.549786	0.237383	0.538063	0.181940	87.755104	-76.427612	-36.328690	2.403438	0.000000	-4.384459	0.000000	0.000000	0.000000	0.543838	-0.300213	-0.603182	0.000000	0.000000	4.000000	36.000000	0.000000
2239.553119	0.237383	0.538063	0.181940	87.755104	-76.427612	-36.328690	2.403438	0.000000	-4.384459	0.000000	0.000000	0.000000	0.543838	-0.300213	-0.603182	0.000000	0.000000	4.000000	36.000000	0.000000
2239.556453	0.239111	0.537193	0.179913	88.328362	-70.835953	-30.539501	2.373247	0.000000	-4.400875	0.000000	0.000000	0.000000	0.518461	-0.260928	-0.608105	0.000000	0.000000	4.000000	36.000000	0.000000
2239.559786	0.239111	0.537193	0.179913	88.328362	-70.835953	-30.539501	2.373247	0.000000	-4.400875	0.000000	0.000000	0.000000	0.518461	-0.260928	-0.608105	0.000000	0.000000	4.000000	36.000000	0.000000
2239.563119	0.239111	0.537193	0.179913	88.328362	-70.835953	-30.539501	2.373247	0.000000	-4.400875	0.000000	0.000000	0.000000	0.518461	-0.260928	-0.608105	0.000000	0.000000	4.000000	36.000000	0.000000
2239.566453	0.240727	0.536416	0.177886	88.605202	-57.526382	-17.079361	2.343335	0.000000	-4.416874	0.000000	0.000000	0.000000	0.484611	-0.232968	-0.608074	0.000000	0.000000	4.000000	36.000000	0.000000
2239.569786	0.240727	0.536416	0.177886	88.605202	-57.526382	-17.079361	2.343335	0.000000	-4.416874	0.000000	0.000000	0.000000	0.484611	-0.232968	-0.608074	0.000000	0.000000	4.000000	36.000000	0.000000
2239.573119	0.240727	0.536416	0.177886	88.605202	-57.526382	-17.079361	2.343335	0.000000	-4.416874	0.000000	0.000000	0.000000	0.484611	-0.232968	-0.608074	0.000000	0.000000	4.000000	36.000000	0.000000
2239.576453	0.242272	0.535745	0.175789	88.623703	-41.274109	-0.610143	2.314008	0.000000	-4.432309	0.000000	0.000000	0.000000	0.463433	-0.201315	-0.629122	0.000000	0.000000	4.000000	36.000000	0.000000
2239.579786	0.242272	0.535745	0.175789	88.623703	-41.274109	-0.610143	2.314008	0.000000	-4.432309	0.000000	0.000000	0.000000	0.463433	-0.201315	-0.629122	0.000000	0.000000	4.000000	36.000000	0.000000
2239.583119	0.242272	0.535745	0.175789	88.623703	-41.274109	-0.610143	2.314008	0.000000	-4.432309	0.000000	0.000000	0.000000	0.463433	-0.201315	-0.629122	0.000000	0.000000	4.000000	36.000000	0.000000
2239.586453	0.243838	0.535105	0.173595	88.516418	-27.225555	13.744389	2.284307	0.000000	-4.447690	0.000000	0.000000	0.000000	0.469969	-0.192047	-0.658101	0.000000	0.000000	4.000000	36.000000	0.000000
2239.589786	0.243838	0.535105	0.173595	88.516418	-27.225555	13.744389	2.284307	0.000000	-4.447690	0.000000	0.000000	0.000000	0.469969	-0.192047	-0.658101	0.000000	0.000000	4.000000	36.000000	0.000000
2239.593119	0.243838	0.535105	0.173595	88.516418	-27.225555	13.744389	2.284307	0.000000	-4.447690	0.000000	0.000000	0.000000	0.469969	-0.192047	-0.658101	0.000000	0.000000	4.000000	36.000000	0.000000
2239.596453	0.245413	0.534492	0.171273	88.375267	-15.900722	25.337095	2.253455	0.000000	-4.463400	0.000000	0.000000	0.000000	0.472427	-0.183912	-0.696527	0.000000	0.000000	4.000000	36.000000	0.000000
2239.599786	0.245413	0.534492	0.171273	88.375267	-15.900722	25.337095	2.253455	0.000000	-4.463400	0.000000	0.000000	0.000000	0.472427	-0.183912	-0.696527	0.000000	0.000000	4.000000	36.000000	0.000000
2239.603119	0.245413	0.534492	0.171273	88.375267	-15.900722	25.337095	2.253455	0.000000	-4.463400	0.000000	0.000000	0.000000	0.472427	-0.183912	-0.696527	0.000000	0.000000	4.000000	36.000000	0.000000
2239.606453	0.246931	0.533849	0.168836	88.259987	-5.511117	35.799717	2.221186	0.000000	-4.479546	0.000000	0.000000	0.000000	0.455306	-0.192995	-0.731041	0.000000	0.000000	4.000000	36.000000	0.000000
2239.609786	0.246931	0.533849	0.168836	88.259987	-5.511117	35.799717	2.221186	0.000000	-4.479546	0.000000	0.000000	0.000000	0.455306	-0.192995	-0.731041	0.000000	0.000000	4.000000	36.000000	0.000000
2239.613119	0.246931	0.533849	0.168836	88.259987	-5.511117	35.799717	2.221186	0.000000	-4.479546	0.000000	0.000000	0.000000	0.455306	-0.192995	-0.731041	0.000000	0.000000	4.000000	36.000000	0.000000
2239.616453	0.248478	0.533176	0.166249	88.174789	5.333869	46.777184	2.187951	0.000000	-4.495872	0.000000	0.000000	0.000000	0.464352	-0.201967	-0.776341	0.000000	0.000000	4.000000	36.000000	0.000000
2239.619786	0.248478	0.533176	0.166249	88.174789	5.333869	46.777184	2.187951	0.000000	-4.495872	0.000000	0.000000	0.000000	0.464352	-0.201967	-0.776341	0.000000	0.000000	4.000000	36.000000	0.000000
2239.623119	0.248478	0.533176	0.166249	88.174789	5.333869	46.777184	2.187951	0.000000	-4.495872	0.000000	0.000000	0.000000	0.464352	-0.201967	-0.776341	0.000000	0.000000	4.000000	36.000000	0.000000
2239.626453	0.249993	0.532509	0.163529	88.080513	15.826891	57.514954	2.152903	0.000000	-4.512760	0.000000	0.000000	0.000000	0.454416	-0.199911	-0.816048	0.000000	0.000000	4.000000	36.000000	0.000000
2239.629786	0.249993	0.532509	0.163529	88.080513	15.826891	57.514954	2.152903	0.000000	-4.512760	0.000000	0.000000	0.000000	0.454416	-0.199911	-0.816048	0.000000	0.000000	4.000000	36.000000	0.000000
2239.633119	0.249993	0.532509	0.163529	88.080513	15.826891	57.514954	2.152903	0.000000	-4.512760	0.000000	0.000000	0.000000	0.454416	-0.199911	-0.816048	0.000000	0.000000	4.000000	36.000000	0.000000
2239.636453	0.251425	0.531890	0.160727	87.956848	23.923174	65.844292	2.116535	0.000000	-4.529931	0.000000	0.000000	0.000000	0.429603	-0.185794	-0.840577	0.000000	0.000000	4.000000	36.000000	0.000000
2239.639786	0.251425	0.531890	0.160727	87.956848	23.923174	65.844292	2.116535	0.000000	-4.529931	0.000000	0.000000	0.000000	0.429603	-0.185794	-0.840577	0.000000	0.000000	4.000000	36.000000	0.000000
2239.643119	0.251425	0.531890	0.160727	87.956848	23.923174	65.844292	2.116535	0.000000	-4.529931	0.000000	0.000000	0.000000	0.429603	-0.185794	-0.840577	0.000000	0.000000	4.000000	36.000000	0.000000
2239.646453	0.252856	0.531361	0.157878	87.831108	28.180519	70.249710	2.079602	0.000000	-4.547005	0.000000	0.000000	0.000000	0.429303	-0.158667	-0.854667	0.000000	0.000000	4.000000	36.000000	0.000000
2239.649786	0.252856	0.531361	0.157878	87.831108	28.180519	70.249710	2.079602	0.000000	-4.547005	0.000000	0.000000	0.000000	0.429303	-0.158667	-0.854667	0.000000	0.000000	4.000000	36.000000	0.000000
2239.653119	0.252856	0.531361	0.157878	87.831108	28.180519	70.249710	2.079602	0.000000	-4.547005	0.000000	0.000000	0.000000	0.429303	-0.158667	-0.854667	0.000000	0.000000	4.000000	36.000000	0.000000
2239.656453	0.254165	0.530866	0.155020	87.705521	28.304167	70.500877	2.042056	0.000000	-4.563990	0.000000	0.000000	0.000000	0.392649	-0.148632	-0.857285	0.000000	0.000000	4.000000	36.000000	0.000000
2239.659786	0.254165	0.530866	0.155020	87.705521	28.304167	70.500877	2.042056	0.000000	-4.563990	0.000000	0.000000	0.000000	0.392649	-0.148632	-0.857285	0.000000	0.000000	4.000000	36.000000	0.000000
2239.663119	0.254165	0.530866	0.155020	87.705521	28.304167	70.500877	2.042056	0.000000	-4.563990	0.000000	0.000000	0.000000	0.392649	-0.148632	-0.857285	0.000000	0.000000	4.000000	36.000000	0.000000
2239.666453	0.255371	0.530427	0.152200	87.563293	28.128567	70.574852	2.004885	0.000000	-4.580441	0.000000	0.000000	0.000000	0.361894	-0.131600	-0.846128	0.000000	0.000000	4.000000	36.000000	0.000000
2239.669786	0.255371	0.530427	0.152200	87.563293	28.128567	70.574852	2.004885	0.000000	-4.580441	0.000000	0.000000	0.000000	0.361894	-0.131600	-0.846128	0.000000	0.000000	4.000000	36.000000	0.000000
2239.673119	0.255371	0.530427	0.152200	87.563293	28.128567	70.574852	2.004885	0.000000	-4.580441	0.000000	0.000000	0.000000	0.361894	-0.131600	-0.846128	0.000000	0.000000	4.000000	36.000000	0.000000
2239.676453	0.256429	0.530021	0.149384	87.413887	28.010181	70.595963	1.968478	0.000000	-4.596204	0.000000	0.000000	0.000000	0.317150	-0.121813	-0.844701	0.000000	0.000000	4.000000	36.000000	0.000000
2239.679786	0.256429	0.530021	0.149384	87.413887	28.010181	70.595963	1.968478	0.000000	-4.596204	0.000000	0.000000	0.000000	0.317150	-0.121813	-0.844701	0.000000	0.000000	4.000000	36.000000	0.000000
2239.683119	0.256429	0.530021	0.149384	87.413887	28.010181	70.595963	1.968478	0.000000	-4.596204	0.000000	0.000000	0.000000	0.317150	-0.121813	-0.844701	0.000000	0.000000	4.000000	36.000000	0.000000
2239.686453	0.257311	0.529611	0.146589	87.263908	28.539772	71.050827	1.932686	0.000000	-4.611369	0.000000	0.000000	0.000000	0.264602	-0.122887	-0.838345	0.000000	0.000000	4.000000	36.000000	0.000000
2239.689786	0.257311	0.529611	0.146589	87.263908	28.539772	71.050827	1.932686	0.000000	-4.611369	0.000000	0.000000	0.000000	0.264602	-0.122887	-0.838345	0.000000	0.000000	4.000000	36.000000	0.000000
2239.693119	0.257311	0.529611	0.146589	87.263908	28.539772	71.050827	1.932686	0.000000	-4.611369	0.000000	0.000000	0.000000	0.264602	-0.122887	-0.838345	0.000000	0.000000	4.000000	36.000000	0.000000
2239.696453	0.258004	0.529230	0.143781	87.129555	31.312187	73.815956	1.897788	0.000000	-4.625841	0.000000	0.000000	0.000000	0.207955	-0.114411	-0.842417	0.000000	0.000000	4.000000	36.000000	0.000000
2239.699786	0.258004	0.529230	0.143781	87.129555	31.312187	73.815956	1.897788	0.000000	-4.625841	0.000000	0.000000	0.000000	0.207955	-0.114411	-0.842417	0.000000	0.000000	4.000000	36.000000	0.000000
2239.703119	0.258004	0.529230	0.143781	87.129555	31.312187	73.815956	1.897788	0.000000	-4.625841	0.000000	0.000000	0.000000	0.207955	-0.114411	-0.842417	0.000000	0.000000	4.000000	36.000000	0.000000
2239.706453	0.258576	0.528817	0.140881	86.991829	36.486328	79.085670	1.863431	0.000000	-4.639787	0.000000	0.000000	0.000000	0.171729	-0.123785	-0.870183	0.000000	0.000000	4.000000	36.000000	0.000000
2239.709786	0.258576	0.528817	0.140881	86.991829	36.486328	79.085670	1.863431	0.000000	-4.639787	0.000000	0.000000	0.000000	0.171729	-0.123785	-0.870183	0.000000	0.000000	4.000000	36.000000	0.000000
2239.713119	0.258576	0.528817	0.140881	86.991829	36.486328	79.085670	1.863431	0.000000	-4.639787	0.000000	0.000000	0.000000	0.171729	-0.123785	-0.870183	0.000000	0.000000	4.000000	36.000000	0.000000
2239.716453	0.259074	0.528425	0.137841	86.830406	43.426296	86.228500	1.828392	0.000000	-4.653706	0.000000	0.000000	0.000000	0.149456	-0.117692	-0.911928	0.000000	0.000000	4.000000	36.000000	0.000000
2239.719786	0.259074	0.528425	0.137841	86.830406	43.426296	86.228500	1.828392	0.000000	-4.653706	0.000000	0.000000	0.000000	0.149456	-0.117692	-0.911928	0.000000	0.000000	4.000000	36.000000	0.000000
2239.723119	0.259074	0.528425	0.137841	86.830406	43.426296	86.228500	1.828392	0.000000	-4.653706	0.000000	0.000000	0.000000	0.149456	-0.117692	-0.911928	0.000000	0.000000	4.000000	36.000000	0.000000
2239.726453	0.259518	0.528033	0.134635	86.588722	50.863346	93.936172	1.791900	0.000000	-4.667879	0.000000	0.000000	0.000000	0.133240	-0.117679	-0.961930	0.000000	0.000000	4.000000	36.000000	0.000000
2239.729786	0.259518	0.528033	0.134635	86.588722	50.863346	93.936172	1.791900	0.000000	-4.667879	0.000000	0.000000	0.000000	0.133240	-0.117679	-0.961930	0.000000	0.000000	4.000000	36.000000	0.000000
2239.733119	0.259518	0.528033	0.134635	86.588722	50.863346	93.936172	1.791900	0.000000	-4.667879	0.000000	0.000000	0.000000	0.133240	-0.117679	-0.961930	0.000000	0.000000	4.000000	36.000000	0.000000
2239.736453	0.259912	0.527660	0.131274	86.247253	56.793999	100.152565	1.753507	0.000000	-4.682437	0.000000	0.000000	0.000000	0.118164	-0.111915	-1.008042	0.000000	0.000000	4.000000	36.000000	0.000000
2239.739786	0.259912	0.527660	0.131274	86.247253	56.793999	100.152565	1.753507	0.000000	-4.682437	0.000000	0.000000	0.000000	0.118164	-0.111915	-1.008042	0.000000	0.000000	4.000000	36.000000	0.000000
2239.743119	0.259912	0.527660	0.131274	86.247253	56.793999	100.152565	1.753507	0.000000	-4.682437	0.000000	0.000000	0.000000	0.118164	-0.111915	-1.008042	0.000000	0.000000	4.000000	36.000000	0.000000
2239.746453	0.260155	0.527344	0.127838	85.830589	59.779812	103.379845	1.713294	0.000000	-4.697299	0.000000	0.000000	0.000000	0.072907	-0.094698	-1.031060	0.000000	0.000000	4.000000	36.000000	0.000000
2239.749786	0.260155	0.527344	0.127838	85.830589	59.779812	103.379845	1.713294	0.000000	-4.697299	0.000000	0.000000	0.000000	0.072907	-0.094698	-1.031060	0.000000	0.000000	4.000000	36.000000	0.000000
2239.753119	0.260155	0.527344	0.127838	85.830589	59.779812	103.379845	1.713294	0.000000	-4.697299	0.000000	0.000000	0.000000	0.072907	-0.094698	-1.031060	0.000000	0.000000	4.000000	36.000000	0.000000
2239.756453	0.260250	0.527058	0.124404	85.364517	59.324482	103.050163	1.672521	0.000000	-4.711972	0.000000	0.000000	0.000000	0.028523	-0.085929	-1.030128	0.000000	0.000000	4.000000	36.000000	0.000000
2239.759786	0.260250	0.527058	0.124404	85.364517	59.324482	103.050163	1.672521	0.000000	-4.711972	0.000000	0.000000	0.000000	0.028523	-0.085929	-1.030128	0.000000	0.000000	4.000000	36.000000	0.000000
2239.763119	0.260250	0.527058	0.124404	85.364517	59.324482	103.050163	1.672521	0.000000	-4.711972	0.000000	0.000000	0.000000	0.028523	-0.085929	-1.030128	0.000000	0.000000	4.000000	36.000000	0.000000
2239.766453	0.260138	0.526823	0.121057	84.816727	56.598034	100.409538	1.632059	0.000000	-4.726139	0.000000	0.000000	0.000000	-0.033781	-0.070395	-1.004027	0.000000	0.000000	4.000000	36.000000	0.000000
2239.769786	0.260138	0.526823	0.121057	84.816727	56.598034	100.409538	1.632059	0.000000	-4.726139	0.000000	0.000000	0.000000	-0.033781	-0.070395	-1.004027	0.000000	0.000000	4.000000	36.000000	0.000000
2239.773119	0.260138	0.526823	0.121057	84.816727	56.598034	100.409538	1.632059	0.000000	-4.726139	0.000000	0.000000	0.000000	-0.033781	-0.070395	-1.004027	0.000000	0.000000	4.000000	36.000000	0.000000
2239.776453	0.259913	0.526590	0.117782	84.150650	53.714378	97.618462	1.593110	0.000000	-4.739409	0.000000	0.000000	0.000000	-0.067569	-0.069998	-0.982508	0.000000	0.000000	4.000000	36.000000	0.000000
2239.779786	0.259913	0.526590	0.117782	84.150650	53.714378	97.618462	1.593110	0.000000	-4.739409	0.000000	0.000000	0.000000	-0.067569	-0.069998	-0.982508	0.000000	0.000000	4.000000	36.000000	0.000000
2239.783119	0.259913	0.526590	0.117782	84.150650	53.714378	97.618462	1.593110	0.000000	-4.739409	0.000000	0.000000	0.000000	-0.067569	-0.069998	-0.982508	0.000000	0.000000	4.000000	36.000000	0.000000
2239.786453	0.259611	0.526300	0.114511	83.410103	52.067081	96.137451	1.555106	0.000000	-4.752015	0.000000	0.000000	0.000000	-0.090385	-0.086766	-0.981433	0.000000	0.000000	4.000000	36.000000	0.000000
2239.789786	0.259611	0.526300	0.114511	83.410103	52.067081	96.137451	1.555106	0.000000	-4.752015	0.000000	0.000000	0.000000	-0.090385	-0.086766	-0.981433	0.000000	0.000000	4.000000	36.000000	0.000000
2239.793119	0.259611	0.526300	0.114511	83.410103	52.067081	96.137451	1.555106	0.000000	-4.752015	0.000000	0.000000	0.000000	-0.090385	-0.086766	-0.981433	0.000000	0.000000	4.000000	36.000000	0.000000
2239.796453	0.259240	0.526009	0.111254	82.618759	51.871738	96.278519	1.517087	0.000000	-4.764289	0.000000	0.000000	0.000000	-0.111441	-0.087420	-0.977050	0.000000	0.000000	4.000000	36.000000	0.000000
2239.799786	0.259240	0.526009	0.111254	82.618759	51.871738	96.278519	1.517087	0.000000	-4.764289	0.000000	0.000000	0.000000	-0.111441	-0.087420	-0.977050	0.000000	0.000000	4.000000	36.000000	0.000000
2239.803119	0.259240	0.526009	0.111254	82.618759	51.871738	96.278519	1.517087	0.000000	-4.764289	0.000000	0.000000	0.000000	-0.111441	-0.087420	-0.977050	0.000000	0.000000	4.000000	36.000000	0.000000
2239.806453	0.258873	0.525697	0.107960	81.824615	52.503635	97.358765	1.479153	0.000000	-4.776202	0.000000	0.000000	0.000000	-0.110106	-0.093692	-0.988147	0.000000	0.000000	4.000000	36.000000	0.000000
2239.809786	0.258873	0.525697	0.107960	81.824615	52.503635	97.358765	1.479153	0.000000	-4.776202	0.000000	0.000000	0.000000	-0.110106	-0.093692	-0.988147	0.000000	0.000000	4.000000	36.000000	0.000000
2239.813119	0.258873	0.525697	0.107960	81.824615	52.503635	97.358765	1.479153	0.000000	-4.776202	0.000000	0.000000	0.000000	-0.110106	-0.093692	-0.988147	0.000000	0.000000	4.000000	36.000000	0.000000
2239.816453	0.258488	0.525416	0.104653	81.069565	53.190670	98.519241	1.440388	0.000000	-4.788035	0.000000	0.000000	0.000000	-0.115394	-0.084149	-0.992142	0.000000	0.000000	4.000000	36.000000	0.000000
2239.819786	0.258488	0.525416	0.104653	81.069565	53.190670	98.519241	1.440388	0.000000	-4.788035	0.000000	0.000000	0.000000	-0.115394	-0.084149	-0.992142	0.000000	0.000000	4.000000	36.000000	0.000000
2239.823119	0.258488	0.525416	0.104653	81.069565	53.190670	98.519241	1.440388	0.000000	-4.788035	0.000000	0.000000	0.000000	-0.115394	-0.084149	-0.992142	0.000000	0.000000	4.000000	36.000000	0.000000
2239.826453	0.258112	0.525167	0.101320	80.417351	53.426338	99.137291	1.401157	0.000000	-4.799663	0.000000	0.000000	0.000000	-0.112735	-0.074725	-0.999760	0.000000	0.000000	4.000000	36.000000	0.000000
2239.829786	0.258112	0.525167	0.101320	80.417351	53.426338	99.137291	1.401157	0.000000	-4.799663	0.000000	0.000000	0.000000	-0.112735	-0.074725	-0.999760	0.000000	0.000000	4.000000	36.000000	0.000000
2239.833119	0.258112	0.525167	0.101320	80.417351	53.426338	99.137291	1.401157	0.000000	-4.799663	0.000000	0.000000	0.000000	-0.112735	-0.074725	-0.999760	0.000000	0.000000	4.000000	36.000000	0.000000
2239.836453	0.257728	0.524978	0.097926	79.905479	52.810020	98.689316	1.361211	0.000000	-4.811144	0.000000	0.000000	0.000000	-0.115339	-0.056651	-1.018306	0.000000	0.000000	4.000000	36.000000	0.000000
2239.839786	0.257728	0.524978	0.097926	79.905479	52.810020	98.689316	1.361211	0.000000	-4.811144	0.000000	0.000000	0.000000	-0.115339	-0.056651	-1.018306	0.000000	0.000000	4.000000	36.000000	0.000000
2239.843119	0.257728	0.524978	0.097926	79.905479	52.810020	98.689316	1.361211	0.000000	-4.811144	0.000000	0.000000	0.000000	-0.115339	-0.056651	-1.018306	0.000000	0.000000	4.000000	36.000000	0.000000
2239.846453	0.257367	0.524823	0.094540	79.557541	51.368130	97.167114	1.320151	0.000000	-4.822572	0.000000	0.000000	0.000000	-0.108376	-0.046457	-1.015834	0.000000	0.000000	4.000000	36.000000	0.000000
2239.849786	0.257367	0.524823	0.094540	79.557541	51.368130	97.167114	1.320151	0.000000	-4.822572	0.000000	0.000000	0.000000	-0.108376	-0.046457	-1.015834	0.000000	0.000000	4.000000	36.000000	0.000000
2239.853119	0.257367	0.524823	0.094540	79.557541	51.368130	97.167114	1.320151	0.000000	-4.822572	0.000000	0.000000	0.000000	-0.108376	-0.046457	-1.015834	0.000000	0.000000	4.000000	36.000000	0.000000
2239.856453	0.257011	0.524688	0.091193	79.321518	49.928101	95.548798	1.278740	0.000000	-4.833718	0.000000	0.000000	0.000000	-0.106692	-0.040724	-1.004009	0.000000	0.000000	4.000000	36.000000	0.000000
2239.859786	0.257011	0.524688	0.091193	79.321518	49.928101	95.548798	1.278740	0.000000	-4.833718	0.000000	0.000000	0.000000	-0.106692	-0.040724	-1.004009	0.000000	0.000000	4.000000	36.000000	0.000000
2239.863119	0.257011	0.524688	0.091193	79.321518	49.928101	95.548798	1.278740	0.000000	-4.833718	0.000000	0.000000	0.000000	-0.106692	-0.040724	-1.004009	0.000000	0.000000	4.000000	36.000000	0.000000
2239.866453	0.256624	0.524608	0.087941	79.165512	48.753689	94.178268	1.237443	0.000000	-4.844454	0.000000	0.000000	0.000000	-0.116083	-0.023921	-0.975589	0.000000	0.000000	4.000000	36.000000	0.000000
2239.869786	0.256624	0.524608	0.087941	79.165512	48.753689	94.178268	1.237443	0.000000	-4.844454	0.000000	0.000000	0.000000	-0.116083	-0.023921	-0.975589	0.000000	0.000000	4.000000	36.000000	0.000000
2239.873119	0.256624	0.524608	0.087941	79.165512	48.753689	94.178268	1.237443	0.000000	-4.844454	0.000000	0.000000	0.000000	-0.116083	-0.023921	-0.975589	0.000000	0.000000	4.000000	36.000000	0.000000
2239.876453	0.256135	0.524528	0.084763	79.060425	47.964890	93.240448	1.197107	0.000000	-4.854578	0.000000	0.000000	0.000000	-0.146847	-0.023873	-0.953307	0.000000	0.000000	4.000000	36.000000	0.000000
2239.879786	0.256135	0.524528	0.084763	79.060425	47.964890	93.240448	1.197107	0.000000	-4.854578	0.000000	0.000000	0.000000	-0.146847	-0.023873	-0.953307	0.000000	0.000000	4.000000	36.000000	0.000000
2239.883119	0.256135	0.524528	0.084763	79.060425	47.964890	93.240448	1.197107	0.000000	-4.854578	0.000000	0.000000	0.000000	-0.146847	-0.023873	-0.953307	0.000000	0.000000	4.000000	36.000000	0.000000
2239.886453	0.255498	0.524490	0.081761	79.004272	47.625217	92.824150	1.157709	0.000000	-4.864125	0.000000	0.000000	0.000000	-0.190824	-0.011519	-0.900758	0.000000	0.000000	4.000000	36.000000	0.000000
2239.889786	0.255498	0.524490	0.081761	79.004272	47.625217	92.824150	1.157709	0.000000	-4.864125	0.000000	0.000000	0.000000	-0.190824	-0.011519	-0.900758	0.000000	0.000000	4.000000	36.000000	0.000000
2239.893119	0.255498	0.524490	0.081761	79.004272	47.625217	92.824150	1.157709	0.000000	-4.864125	0.000000	0.000000	0.000000	-0.190824	-0.011519	-0.900758	0.000000	0.000000	4.000000	36.000000	0.000000
2239.896453	0.254747	0.524470	0.078861	79.013336	47.593876	92.757164	1.120690	0.000000	-4.872787	0.000000	0.000000	0.000000	-0.225415	-0.006009	-0.870116	0.000000	0.000000	4.000000	36.000000	0.000000
2239.899786	0.254747	0.524470	0.078861	79.013336	47.593876	92.757164	1.120690	0.000000	-4.872787	0.000000	0.000000	0.000000	-0.225415	-0.006009	-0.870116	0.000000	0.000000	4.000000	36.000000	0.000000
2239.903119	0.254747	0.524470	0.078861	79.013336	47.593876	92.757164	1.120690	0.000000	-4.872787	0.000000	0.000000	0.000000	-0.225415	-0.006009	-0.870116	0.000000	0.000000	4.000000	36.000000	0.000000
2239.906453	0.253908	0.524468	0.076050	79.098389	47.753830	92.883896	1.085018	0.000000	-4.880854	0.000000	0.000000	0.000000	-0.251653	-0.000495	-0.843080	0.000000	0.000000	4.000000	36.000000	0.000000
2239.909786	0.253908	0.524468	0.076050	79.098389	47.753830	92.883896	1.085018	0.000000	-4.880854	0.000000	0.000000	0.000000	-0.251653	-0.000495	-0.843080	0.000000	0.000000	4.000000	36.000000	0.000000
2239.913119	0.253908	0.524468	0.076050	79.098389	47.753830	92.883896	1.085018	0.000000	-4.880854	0.000000	0.000000	0.000000	-0.251653	-0.000495	-0.843080	0.000000	0.000000	4.000000	36.000000	0.000000
2239.916453	0.253085	0.524494	0.073217	79.228111	48.042820	93.139351	1.050456	0.000000	-4.888409	0.000000	0.000000	0.000000	-0.247100	0.007861	-0.849912	0.000000	0.000000	4.000000	36.000000	0.000000
2239.919786	0.253085	0.524494	0.073217	79.228111	48.042820	93.139351	1.050456	0.000000	-4.888409	0.000000	0.000000	0.000000	-0.247100	0.007861	-0.849912	0.000000	0.000000	4.000000	36.000000	0.000000
2239.923119	0.253085	0.524494	0.073217	79.228111	48.042820	93.139351	1.050456	0.000000	-4.888409	0.000000	0.000000	0.000000	-0.247100	0.007861	-0.849912	0.000000	0.000000	4.000000	36.000000	0.000000
2239.926453	0.252274	0.524570	0.070423	79.392212	48.433331	93.489914	1.015226	0.000000	-4.895847	0.000000	0.000000	0.000000	-0.243051	0.022790	-0.838180	0.000000	0.000000	4.000000	36.000000	0.000000
2239.929786	0.252274	0.524570	0.070423	79.392212	48.433331	93.489914	1.015226	0.000000	-4.895847	0.000000	0.000000	0.000000	-0.243051	0.022790	-0.838180	0.000000	0.000000	4.000000	36.000000	0.000000
2239.933119	0.252274	0.524570	0.070423	79.392212	48.433331	93.489914	1.015226	0.000000	-4.895847	0.000000	0.000000	0.000000	-0.243051	0.022790	-0.838180	0.000000	0.000000	4.000000	36.000000	0.000000
2239.936453	0.251445	0.524687	0.067600	79.574760	48.848759	93.855698	0.980159	0.000000	-4.902988	0.000000	0.000000	0.000000	-0.248779	0.034945	-0.846905	0.000000	0.000000	4.000000	36.000000	0.000000
2239.939786	0.251445	0.524687	0.067600	79.574760	48.848759	93.855698	0.980159	0.000000	-4.902988	0.000000	0.000000	0.000000	-0.248779	0.034945	-0.846905	0.000000	0.000000	4.000000	36.000000	0.000000
2239.943119	0.251445	0.524687	0.067600	79.574760	48.848759	93.855698	0.980159	0.000000	-4.902988	0.000000	0.000000	0.000000	-0.248779	0.034945	-0.846905	0.000000	0.000000	4.000000	36.000000	0.000000
2239.946453	0.250599	0.524802	0.064817	79.760231	49.132580	94.058220	0.944435	0.000000	-4.909994	0.000000	0.000000	0.000000	-0.253816	0.034612	-0.835091	0.000000	0.000000	4.000000	36.000000	0.000000
2239.949786	0.250599	0.524802	0.064817	79.760231	49.132580	94.058220	0.944435	0.000000	-4.909994	0.000000	0.000000	0.000000	-0.253816	0.034612	-0.835091	0.000000	0.000000	4.000000	36.000000	0.000000
2239.953119	0.250599	0.524802	0.064817	79.760231	49.132580	94.058220	0.944435	0.000000	-4.909994	0.000000	0.000000	0.000000	-0.253816	0.034612	-0.835091	0.000000	0.000000	4.000000	36.000000	0.000000
2239.956453	0.249726	0.524984	0.062112	79.953842	49.255505	94.071121	0.908967	0.000000	-4.916684	0.000000	0.000000	0.000000	-0.262022	0.054559	-0.811280	0.000000	0.000000	4.000000	36.000000	0.000000
2239.959786	0.249726	0.524984	0.062112	79.953842	49.255505	94.071121	0.908967	0.000000	-4.916684	0.000000	0.000000	0.000000	-0.262022	0.054559	-0.811280	0.000000	0.000000	4.000000	36.000000	0.000000
2239.963119	0.249726	0.524984	0.062112	79.953842	49.255505	94.071121	0.908967	0.000000	-4.916684	0.000000	0.000000	0.000000	-0.262022	0.054559	-0.811280	0.000000	0.000000	4.000000	36.000000	0.000000
2239.966453	0.248774	0.525120	0.059506	80.150963	49.258732	93.947685	0.874334	0.000000	-4.922960	0.000000	0.000000	0.000000	-0.285408	0.040744	-0.781965	0.000000	0.000000	4.000000	36.000000	0.000000
2239.969786	0.248774	0.525120	0.059506	80.150963	49.258732	93.947685	0.874334	0.000000	-4.922960	0.000000	0.000000	0.000000	-0.285408	0.040744	-0.781965	0.000000	0.000000	4.000000	36.000000	0.000000
2239.973119	0.248774	0.525120	0.059506	80.150963	49.258732	93.947685	0.874334	0.000000	-4.922960	0.000000	0.000000	0.000000	-0.285408	0.040744	-0.781965	0.000000	0.000000	4.000000	36.000000	0.000000
2239.976453	0.247762	0.525246	0.057028	80.340439	49.288345	93.878815	0.840920	0.000000	-4.928778	0.000000	0.000000	0.000000	-0.303711	0.037895	-0.743236	0.000000	0.000000	4.000000	36.000000	0.000000
2239.979786	0.247762	0.525246	0.057028	80.340439	49.288345	93.878815	0.840920	0.000000	-4.928778	0.000000	0.000000	0.000000	-0.303711	0.037895	-0.743236	0.000000	0.000000	4.000000	36.000000	0.000000
2239.983119	0.247762	0.525246	0.057028	80.340439	49.288345	93.878815	0.840920	0.000000	-4.928778	0.000000	0.000000	0.000000	-0.303711	0.037895	-0.743236	0.000000	0.000000	4.000000	36.000000	0.000000
2239.986453	0.246674	0.525359	0.054645	80.519005	49.392403	93.913185	0.809127	0.000000	-4.934097	0.000000	0.000000	0.000000	-0.326482	0.033842	-0.714900	0.000000	0.000000	4.000000	36.000000	0.000000
2239.989786	0.246674	0.525359	0.054645	80.519005	49.392403	93.913185	0.809127	0.000000	-4.934097	0.000000	0.000000	0.000000	-0.326482	0.033842	-0.714900	0.000000	0.000000	4.000000	36.000000	0.000000
2239.993119	0.246674	0.525359	0.054645	80.519005	49.392403	93.913185	0.809127	0.000000	-4.934097	0.000000	0.000000	0.000000	-0.326482	0.033842	-0.714900	0.000000	0.000000	4.000000	36.000000	0.000000
2239.996453	0.245539	0.525516	0.052292	80.685310	49.596024	94.074051	0.778527	0.000000	-4.939018	0.000000	0.000000	0.000000	-0.340292	0.047032	-0.706100	0.000000	0.000000	4.000000	36.000000	0.000000
2239.999786	0.245539	0.525516	0.052292	80.685310	49.596024	94.074051	0.778527	0.000000	-4.939018	0.000000	0.000000	0.000000	-0.340292	0.047032	-0.706100	0.000000	0.000000	4.000000	36.000000	0.000000
2240.003119	0.245539	0.525516	0.052292	80.685310	49.596024	94.074051	0.778527	0.000000	-4.939018	0.000000	0.000000	0.000000	-0.340292	0.047032	-0.706100	0.000000	0.000000	4.000000	36.000000	0.000000
2240.006453	0.244393	0.525703	0.049975	80.849571	49.700806	94.123604	0.748150	0.000000	-4.943710	0.000000	0.000000	0.000000	-0.343876	0.056145	-0.695071	0.000000	0.000000	4.000000	36.000000	0.000000
2240.009786	0.244393	0.525703	0.049975	80.849571	49.700806	94.123604	0.748150	0.000000	-4.943710	0.000000	0.000000	0.000000	-0.343876	0.056145	-0.695071	0.000000	0.000000	4.000000	36.000000	0.000000
2240.013119	0.244393	0.525703	0.049975	80.849571	49.700806	94.123604	0.748150	0.000000	-4.943710	0.000000	0.000000	0.000000	-0.343876	0.056145	-0.695071	0.000000	0.000000	4.000000	36.000000	0.000000
2240.016453	0.243256	0.525959	0.047614	81.036163	49.505203	93.803261	0.718029	0.000000	-4.948175	0.000000	0.000000	0.000000	-0.341289	0.076773	-0.708265	0.000000	0.000000	4.000000	36.000000	0.000000
2240.019786	0.243256	0.525959	0.047614	81.036163	49.505203	93.803261	0.718029	0.000000	-4.948175	0.000000	0.000000	0.000000	-0.341289	0.076773	-0.708265	0.000000	0.000000	4.000000	36.000000	0.000000
2240.023119	0.243256	0.525959	0.047614	81.036163	49.505203	93.803261	0.718029	0.000000	-4.948175	0.000000	0.000000	0.000000	-0.341289	0.076773	-0.708265	0.000000	0.000000	4.000000	36.000000	0.000000
2240.026453	0.242113	0.526239	0.045243	81.253426	48.781498	92.847305	0.686987	0.000000	-4.952580	0.000000	0.000000	0.000000	-0.342715	0.084090	-0.711205	0.000000	0.000000	4.000000	36.000000	0.000000
2240.029786	0.242113	0.526239	0.045243	81.253426	48.781498	92.847305	0.686987	0.000000	-4.952580	0.000000	0.000000	0.000000	-0.342715	0.084090	-0.711205	0.000000	0.000000	4.000000	36.000000	0.000000
2240.033119	0.242113	0.526239	0.045243	81.253426	48.781498	92.847305	0.686987	0.000000	-4.952580	0.000000	0.000000	0.000000	-0.342715	0.084090	-0.711205	0.000000	0.000000	4.000000	36.000000	0.000000
2240.036453	0.241008	0.526571	0.042949	81.508537	47.367336	91.068680	0.655525	0.000000	-4.956842	0.000000	0.000000	0.000000	-0.331608	0.099475	-0.688169	0.000000	0.000000	4.000000	36.000000	0.000000
2240.039786	0.241008	0.526571	0.042949	81.508537	47.367336	91.068680	0.655525	0.000000	-4.956842	0.000000	0.000000	0.000000	-0.331608	0.099475	-0.688169	0.000000	0.000000	4.000000	36.000000	0.000000
2240.043119	0.241008	0.526571	0.042949	81.508537	47.367336	91.068680	0.655525	0.000000	-4.956842	0.000000	0.000000	0.000000	-0.331608	0.099475	-0.688169	0.000000	0.000000	4.000000	36.000000	0.000000
2240.046453	0.239923	0.526949	0.040698	81.780113	45.259331	88.490875	0.624806	0.000000	-4.960808	0.000000	0.000000	0.000000	-0.325532	0.113325	-0.675563	0.000000	0.000000	4.000000	36.000000	0.000000
2240.049786	0.239923	0.526949	0.040698	81.780113	45.259331	88.490875	0.624806	0.000000	-4.960808	0.000000	0.000000	0.000000	-0.325532	0.113325	-0.675563	0.000000	0.000000	4.000000	36.000000	0.000000
2240.053119	0.239923	0.526949	0.040698	81.780113	45.259331	88.490875	0.624806	0.000000	-4.960808	0.000000	0.000000	0.000000	-0.325532	0.113325	-0.675563	0.000000	0.000000	4.000000	36.000000	0.000000
2240.056453	0.238902	0.527370	0.038578	82.041229	42.654881	85.403786	0.594384	0.000000	-4.964545	0.000000	0.000000	0.000000	-0.306337	0.126317	-0.635722	0.000000	0.000000	4.000000	36.000000	0.000000
2240.059786	0.238902	0.527370	0.038578	82.041229	42.654881	85.403786	0.594384	0.000000	-4.964545	0.000000	0.000000	0.000000	-0.306337	0.126317	-0.635722	0.000000	0.000000	4.000000	36.000000	0.000000
2240.063119	0.238902	0.527370	0.038578	82.041229	42.654881	85.403786	0.594384	0.000000	-4.964545	0.000000	0.000000	0.000000	-0.306337	0.126317	-0.635722	0.000000	0.000000	4.000000	36.000000	0.000000
2240.066453	0.237937	0.527817	0.036577	82.266602	39.823776	82.277008	0.565517	0.000000	-4.967916	0.000000	0.000000	0.000000	-0.289322	0.134165	-0.600415	0.000000	0.000000	4.000000	36.000000	0.000000
2240.069786	0.237937	0.527817	0.036577	82.266602	39.823776	82.277008	0.565517	0.000000	-4.967916	0.000000	0.000000	0.000000	-0.289322	0.134165	-0.600415	0.000000	0.000000	4.000000	36.000000	0.000000
2240.073119	0.237937	0.527817	0.036577	82.266602	39.823776	82.277008	0.565517	0.000000	-4.967916	0.000000	0.000000	0.000000	-0.289322	0.134165	-0.600415	0.000000	0.000000	4.000000	36.000000	0.000000
2240.076453	0.237027	0.528298	0.034628	82.454414	36.957989	79.304207	0.538039	0.000000	-4.970967	0.000000	0.000000	0.000000	-0.273176	0.144306	-0.584809	0.000000	0.000000	4.000000	36.000000	0.000000
2240.079786	0.237027	0.528298	0.034628	82.454414	36.957989	79.304207	0.538039	0.000000	-4.970967	0.000000	0.000000	0.000000	-0.273176	0.144306	-0.584809	0.000000	0.000000	4.000000	36.000000	0.000000
2240.083119	0.237027	0.528298	0.034628	82.454414	36.957989	79.304207	0.538039	0.000000	-4.970967	0.000000	0.000000	0.000000	-0.273176	0.144306	-0.584809	0.000000	0.000000	4.000000	36.000000	0.000000
2240.086453	0.236226	0.528800	0.032728	82.611702	33.990555	76.254692	0.511033	0.000000	-4.973816	0.000000	0.000000	0.000000	-0.240259	0.150772	-0.569899	0.000000	0.000000	4.000000	36.000000	0.000000
2240.089786	0.236226	0.528800	0.032728	82.611702	33.990555	76.254692	0.511033	0.000000	-4.973816	0.000000	0.000000	0.000000	-0.240259	0.150772	-0.569899	0.000000	0.000000	4.000000	36.000000	0.000000
2240.093119	0.236226	0.528800	0.032728	82.611702	33.990555	76.254692	0.511033	0.000000	-4.973816	0.000000	0.000000	0.000000	-0.240259	0.150772	-0.569899	0.000000	0.000000	4.000000	36.000000	0.000000
2240.096453	0.235422	0.529297	0.030825	82.742851	30.801207	72.573273	0.484408	0.000000	-4.976479	0.000000	0.000000	0.000000	-0.241036	0.148934	-0.570967	0.000000	0.000000	4.000000	36.000000	0.000000
2240.099786	0.235422	0.529297	0.030825	82.742851	30.801207	72.573273	0.484408	0.000000	-4.976479	0.000000	0.000000	0.000000	-0.241036	0.148934	-0.570967	0.000000	0.000000	4.000000	36.000000	0.000000
2240.103119	0.235422	0.529297	0.030825	82.742851	30.801207	72.573273	0.484408	0.000000	-4.976479	0.000000	0.000000	0.000000	-0.241036	0.148934	-0.570967	0.000000	0.000000	4.000000	36.000000	0.000000
2240.106453	0.234589	0.529763	0.028980	82.846809	27.467440	68.736320	0.457565	0.000000	-4.979020	0.000000	0.000000	0.000000	-0.249952	0.139838	-0.553531	0.000000	0.000000	4.000000	36.000000	0.000000
2240.109786	0.234589	0.529763	0.028980	82.846809	27.467440	68.736320	0.457565	0.000000	-4.979020	0.000000	0.000000	0.000000	-0.249952	0.139838	-0.553531	0.000000	0.000000	4.000000	36.000000	0.000000
2240.113119	0.234589	0.529763	0.028980	82.846809	27.467440	68.736320	0.457565	0.000000	-4.979020	0.000000	0.000000	0.000000	-0.249952	0.139838	-0.553531	0.000000	0.000000	4.000000	36.000000	0.000000
2240.116453	0.233708	0.530223	0.027153	82.922073	24.074150	64.836784	0.431449	0.000000	-4.981350	0.000000	0.000000	0.000000	-0.264378	0.138122	-0.547922	0.000000	0.000000	4.000000	36.000000	0.000000
2240.119786	0.233708	0.530223	0.027153	82.922073	24.074150	64.836784	0.431449	0.000000	-4.981350	0.000000	0.000000	0.000000	-0.264378	0.138122	-0.547922	0.000000	0.000000	4.000000	36.000000	0.000000
2240.123119	0.233708	0.530223	0.027153	82.922073	24.074150	64.836784	0.431449	0.000000	-4.981350	0.000000	0.000000	0.000000	-0.264378	0.138122	-0.547922	0.000000	0.000000	4.000000	36.000000	0.000000
2240.126453	0.232852	0.530672	0.025379	82.967316	20.796041	61.086380	0.405502	0.000000	-4.983530	0.000000	0.000000	0.000000	-0.256844	0.134442	-0.532297	0.000000	0.000000	4.000000	36.000000	0.000000
2240.129786	0.232852	0.530672	0.025379	82.967316	20.796041	61.086380	0.405502	0.000000	-4.983530	0.000000	0.000000	0.000000	-0.256844	0.134442	-0.532297	0.000000	0.000000	4.000000	36.000000	0.000000
2240.133119	0.232852	0.530672	0.025379	82.967316	20.796041	61.086380	0.405502	0.000000	-4.983530	0.000000	0.000000	0.000000	-0.256844	0.134442	-0.532297	0.000000	0.000000	4.000000	36.000000	0.000000
2240.136453	0.231971	0.531114	0.023612	82.993019	17.849846	57.710495	0.380132	0.000000	-4.985529	0.000000	0.000000	0.000000	-0.264180	0.132761	-0.530013	0.000000	0.000000	4.000000	36.000000	0.000000
2240.139786	0.231971	0.531114	0.023612	82.993019	17.849846	57.710495	0.380132	0.000000	-4.985529	0.000000	0.000000	0.000000	-0.264180	0.132761	-0.530013	0.000000	0.000000	4.000000	36.000000	0.000000
2240.143119	0.231971	0.531114	0.023612	82.993019	17.849846	57.710495	0.380132	0.000000	-4.985529	0.000000	0.000000	0.000000	-0.264180	0.132761	-0.530013	0.000000	0.000000	4.000000	36.000000	0.000000
2240.146453	0.231084	0.531557	0.021889	83.008545	15.434505	54.952461	0.354741	0.000000	-4.987401	0.000000	0.000000	0.000000	-0.266226	0.132798	-0.516943	0.000000	0.000000	4.000000	36.000000	0.000000
2240.149786	0.231084	0.531557	0.021889	83.008545	15.434505	54.952461	0.354741	0.000000	-4.987401	0.000000	0.000000	0.000000	-0.266226	0.132798	-0.516943	0.000000	0.000000	4.000000	36.000000	0.000000
2240.153119	0.231084	0.531557	0.021889	83.008545	15.434505	54.952461	0.354741	0.000000	-4.987401	0.000000	0.000000	0.000000	-0.266226	0.132798	-0.516943	0.000000	0.000000	4.000000	36.000000	0.000000
2240.156453	0.230151	0.531965	0.020188	83.031647	13.609640	52.882553	0.329848	0.000000	-4.989108	0.000000	0.000000	0.000000	-0.279656	0.122473	-0.510305	0.000000	0.000000	4.000000	36.000000	0.000000
2240.159786	0.230151	0.531965	0.020188	83.031647	13.609640	52.882553	0.329848	0.000000	-4.989108	0.000000	0.000000	0.000000	-0.279656	0.122473	-0.510305	0.000000	0.000000	4.000000	36.000000	0.000000
2240.163119	0.230151	0.531965	0.020188	83.031647	13.609640	52.882553	0.329848	0.000000	-4.989108	0.000000	0.000000	0.000000	-0.279656	0.122473	-0.510305	0.000000	0.000000	4.000000	36.000000	0.000000
2240.166453	0.229260	0.532345	0.018513	83.065735	12.329976	51.440647	0.305170	0.000000	-4.990678	0.000000	0.000000	0.000000	-0.267380	0.113968	-0.502658	0.000000	0.000000	4.000000	36.000000	0.000000
2240.169786	0.229260	0.532345	0.018513	83.065735	12.329976	51.440647	0.305170	0.000000	-4.990678	0.000000	0.000000	0.000000	-0.267380	0.113968	-0.502658	0.000000	0.000000	4.000000	36.000000	0.000000
2240.173119	0.229260	0.532345	0.018513	83.065735	12.329976	51.440647	0.305170	0.000000	-4.990678	0.000000	0.000000	0.000000	-0.267380	0.113968	-0.502658	0.000000	0.000000	4.000000	36.000000	0.000000
2240.176453	0.228264	0.532657	0.016848	83.116043	11.411241	50.434689	0.280681	0.000000	-4.992116	0.000000	0.000000	0.000000	-0.298837	0.093522	-0.499273	0.000000	0.000000	4.000000	36.000000	0.000000
2240.179786	0.228264	0.532657	0.016848	83.116043	11.411241	50.434689	0.280681	0.000000	-4.992116	0.000000	0.000000	0.000000	-0.298837	0.093522	-0.499273	0.000000	0.000000	4.000000	36.000000	0.000000
2240.183119	0.228264	0.532657	0.016848	83.116043	11.411241	50.434689	0.280681	0.000000	-4.992116	0.000000	0.000000	0.000000	-0.298837	0.093522	-0.499273	0.000000	0.000000	4.000000	36.000000	0.000000
2240.186453	0.227219	0.532889	0.015193	83.181511	10.578989	49.536270	0.256290	0.000000	-4.993427	0.000000	0.000000	0.000000	-0.313663	0.069784	-0.496547	0.000000	0.000000	4.000000	36.000000	0.000000
2240.189786	0.227219	0.532889	0.015193	83.181511	10.578989	49.536270	0.256290	0.000000	-4.993427	0.000000	0.000000	0.000000	-0.313663	0.069784	-0.496547	0.000000	0.000000	4.000000	36.000000	0.000000
2240.193119	0.227219	0.532889	0.015193	83.181511	10.578989	49.536270	0.256290	0.000000	-4.993427	0.000000	0.000000	0.000000	-0.313663	0.069784	-0.496547	0.000000	0.000000	4.000000	36.000000	0.000000
2240.196453	0.226070	0.533055	0.013548	83.257126	9.766768	48.671097	0.231907	0.000000	-4.994619	0.000000	0.000000	0.000000	-0.344646	0.049651	-0.493488	0.000000	0.000000	4.000000	36.000000	0.000000
2240.199786	0.226070	0.533055	0.013548	83.257126	9.766768	48.671097	0.231907	0.000000	-4.994619	0.000000	0.000000	0.000000	-0.344646	0.049651	-0.493488	0.000000	0.000000	4.000000	36.000000	0.000000
2240.203119	0.226070	0.533055	0.013548	83.257126	9.766768	48.671097	0.231907	0.000000	-4.994619	0.000000	0.000000	0.000000	-0.344646	0.049651	-0.493488	0.000000	0.000000	4.000000	36.000000	0.000000
2240.206453	0.224833	0.533137	0.011886	83.341263	8.931589	47.791695	0.207571	0.000000	-4.995690	0.000000	0.000000	0.000000	-0.371018	0.024549	-0.498781	0.000000	0.000000	4.000000	36.000000	0.000000
2240.209786	0.224833	0.533137	0.011886	83.341263	8.931589	47.791695	0.207571	0.000000	-4.995690	0.000000	0.000000	0.000000	-0.371018	0.024549	-0.498781	0.000000	0.000000	4.000000	36.000000	0.000000
2240.213119	0.224833	0.533137	0.011886	83.341263	8.931589	47.791695	0.207571	0.000000	-4.995690	0.000000	0.000000	0.000000	-0.371018	0.024549	-0.498781	0.000000	0.000000	4.000000	36.000000	0.000000
2240.216453	0.223575	0.533215	0.010229	83.430000	8.054873	46.883930	0.182827	0.000000	-4.996656	0.000000	0.000000	0.000000	-0.377341	0.023527	-0.497047	0.000000	0.000000	4.000000	36.000000	0.000000
2240.219786	0.223575	0.533215	0.010229	83.430000	8.054873	46.883930	0.182827	0.000000	-4.996656	0.000000	0.000000	0.000000	-0.377341	0.023527	-0.497047	0.000000	0.000000	4.000000	36.000000	0.000000
2240.223119	0.223575	0.533215	0.010229	83.430000	8.054873	46.883930	0.182827	0.000000	-4.996656	0.000000	0.000000	0.000000	-0.377341	0.023527	-0.497047	0.000000	0.000000	4.000000	36.000000	0.000000
2240.226453	0.222259	0.533256	0.008555	83.518715	7.185156	45.985832	0.157980	0.000000	-4.997503	0.000000	0.000000	0.000000	-0.394925	0.012244	-0.502061	0.000000	0.000000	4.000000	36.000000	0.000000
2240.229786	0.222259	0.533256	0.008555	83.518715	7.185156	45.985832	0.157980	0.000000	-4.997503	0.000000	0.000000	0.000000	-0.394925	0.012244	-0.502061	0.000000	0.000000	4.000000	36.000000	0.000000
2240.233119	0.222259	0.533256	0.008555	83.518715	7.185156	45.985832	0.157980	0.000000	-4.997503	0.000000	0.000000	0.000000	-0.394925	0.012244	-0.502061	0.000000	0.000000	4.000000	36.000000	0.000000
2240.236453	0.220887	0.533283	0.006928	83.608429	6.264285	45.042778	0.132692	0.000000	-4.998240	0.000000	0.000000	0.000000	-0.411379	0.007979	-0.488148	0.000000	0.000000	4.000000	36.000000	0.000000
2240.239786	0.220887	0.533283	0.006928	83.608429	6.264285	45.042778	0.132692	0.000000	-4.998240	0.000000	0.000000	0.000000	-0.411379	0.007979	-0.488148	0.000000	0.000000	4.000000	36.000000	0.000000
2240.243119	0.220887	0.533283	0.006928	83.608429	6.264285	45.042778	0.132692	0.000000	-4.998240	0.000000	0.000000	0.000000	-0.411379	0.007979	-0.488148	0.000000	0.000000	4.000000	36.000000	0.000000
2240.246453	0.219498	0.533278	0.005310	83.697899	5.326945	44.087479	0.107927	0.000000	-4.998835	0.000000	0.000000	0.000000	-0.416803	-0.001369	-0.485573	0.000000	0.000000	4.000000	36.000000	0.000000
2240.249786	0.219498	0.533278	0.005310	83.697899	5.326945	44.087479	0.107927	0.000000	-4.998835	0.000000	0.000000	0.000000	-0.416803	-0.001369	-0.485573	0.000000	0.000000	4.000000	36.000000	0.000000
2240.253119	0.219498	0.533278	0.005310	83.697899	5.326945	44.087479	0.107927	0.000000	-4.998835	0.000000	0.000000	0.000000	-0.416803	-0.001369	-0.485573	0.000000	0.000000	4.000000	36.000000	0.000000
2240.256453	0.218049	0.533215	0.003724	83.768509	4.489451	43.243782	0.083080	0.000000	-4.999310	0.000000	0.000000	0.000000	-0.434744	-0.018926	-0.475715	0.000000	0.000000	4.000000	36.000000	0.000000
2240.259786	0.218049	0.533215	0.003724	83.768509	4.489451	43.243782	0.083080	0.000000	-4.999310	0.000000	0.000000	0.000000	-0.434744	-0.018926	-0.475715	0.000000	0.000000	4.000000	36.000000	0.000000
2240.263119	0.218049	0.533215	0.003724	83.768509	4.489451	43.243782	0.083080	0.000000	-4.999310	0.000000	0.000000	0.000000	-0.434744	-0.018926	-0.475715	0.000000	0.000000	4.000000	36.000000	0.000000
2240.266453	0.216586	0.533145	0.002210	83.759605	4.177949	42.960545	0.058537	0.000000	-4.999657	0.000000	0.000000	0.000000	-0.438893	-0.021082	-0.454171	0.000000	0.000000	4.000000	36.000000	0.000000
2240.269786	0.216586	0.533145	0.002210	83.759605	4.177949	42.960545	0.058537	0.000000	-4.999657	0.000000	0.000000	0.000000	-0.438893	-0.021082	-0.454171	0.000000	0.000000	4.000000	36.000000	0.000000
2240.273119	0.216586	0.533145	0.002210	83.759605	4.177949	42.960545	0.058537	0.000000	-4.999657	0.000000	0.000000	0.000000	-0.438893	-0.021082	-0.454171	0.000000	0.000000	4.000000	36.000000	0.000000
2240.276453	0.215143	0.533107	0.000838	83.640472	4.535500	43.379650	0.034901	0.000000	-4.999878	0.000000	0.000000	0.000000	-0.433024	-0.011170	-0.411520	0.000000	0.000000	4.000000	36.000000	0.000000
2240.279786	0.215143	0.533107	0.000838	83.640472	4.535500	43.379650	0.034901	0.000000	-4.999878	0.000000	0.000000	0.000000	-0.433024	-0.011170	-0.411520	0.000000	0.000000	4.000000	36.000000	0.000000
2240.283119	0.215143	0.533107	0.000838	83.640472	4.535500	43.379650	0.034901	0.000000	-4.999878	0.000000	0.000000	0.000000	-0.433024	-0.011170	-0.411520	0.000000	0.000000	4.000000	36.000000	0.000000
2240.286453	0.213715	0.533080	-0.000455	83.442375	5.245774	44.163071	0.013298	0.000000	-4.999982	0.000000	0.000000	0.000000	-0.428160	-0.008105	-0.387919	0.000000	0.000000	4.000000	36.000000	0.000000
2240.289786	0.213715	0.533080	-0.000455	83.442375	5.245774	44.163071	0.013298	0.000000	-4.999982	0.000000	0.000000	0.000000	-0.428160	-0.008105	-0.387919	0.000000	0.000000	4.000000	36.000000	0.000000
2240.293119	0.213715	0.533080	-0.000455	83.442375	5.245774	44.163071	0.013298	0.000000	-4.999982	0.000000	0.000000	0.000000	-0.428160	-0.008105	-0.387919	0.000000	0.000000	4.000000	36.000000	0.000000
2240.296453	0.212273	0.533074	-0.001679	83.200493	6.010957	44.998165	-0.007250	0.000000	-4.999995	0.000000	0.000000	0.000000	-0.432636	-0.001818	-0.367351	0.000000	0.000000	4.000000	36.000000	0.000000
2240.299786	0.212273	0.533074	-0.001679	83.200493	6.010957	44.998165	-0.007250	0.000000	-4.999995	0.000000	0.000000	0.000000	-0.432636	-0.001818	-0.367351	0.000000	0.000000	4.000000	36.000000	0.000000
2240.303119	0.212273	0.533074	-0.001679	83.200493	6.010957	44.998165	-0.007250	0.000000	-4.999995	0.000000	0.000000	0.000000	-0.432636	-0.001818	-0.367351	0.000000	0.000000	4.000000	36.000000	0.000000
2240.306453	0.210816	0.533089	-0.002835	82.949791	6.589774	45.633591	-0.026890	0.000000	-4.999928	0.000000	0.000000	0.000000	-0.437041	0.004474	-0.346795	0.000000	0.000000	4.000000	36.000000	0.000000
2240.309786	0.210816	0.533089	-0.002835	82.949791	6.589774	45.633591	-0.026890	0.000000	-4.999928	0.000000	0.000000	0.000000	-0.437041	0.004474	-0.346795	0.000000	0.000000	4.000000	36.000000	0.000000
2240.313119	0.210816	0.533089	-0.002835	82.949791	6.589774	45.633591	-0.026890	0.000000	-4.999928	0.000000	0.000000	0.000000	-0.437041	0.004474	-0.346795	0.000000	0.000000	4.000000	36.000000	0.000000
2240.316453	0.209297	0.533129	-0.003971	82.717567	6.764681	45.826900	-0.045610	0.000000	-4.999792	0.000000	0.000000	0.000000	-0.455879	0.012033	-0.340658	0.000000	0.000000	4.000000	36.000000	0.000000
2240.319786	0.209297	0.533129	-0.003971	82.717567	6.764681	45.826900	-0.045610	0.000000	-4.999792	0.000000	0.000000	0.000000	-0.455879	0.012033	-0.340658	0.000000	0.000000	4.000000	36.000000	0.000000
2240.323119	0.209297	0.533129	-0.003971	82.717567	6.764681	45.826900	-0.045610	0.000000	-4.999792	0.000000	0.000000	0.000000	-0.455879	0.012033	-0.340658	0.000000	0.000000	4.000000	36.000000	0.000000
2240.326453	0.207709	0.533150	-0.005100	82.514572	6.399267	45.416100	-0.064187	0.000000	-4.999588	0.000000	0.000000	0.000000	-0.476355	0.006353	-0.338637	0.000000	0.000000	4.000000	36.000000	0.000000
2240.329786	0.207709	0.533150	-0.005100	82.514572	6.399267	45.416100	-0.064187	0.000000	-4.999588	0.000000	0.000000	0.000000	-0.476355	0.006353	-0.338637	0.000000	0.000000	4.000000	36.000000	0.000000
2240.333119	0.207709	0.533150	-0.005100	82.514572	6.399267	45.416100	-0.064187	0.000000	-4.999588	0.000000	0.000000	0.000000	-0.476355	0.006353	-0.338637	0.000000	0.000000	4.000000	36.000000	0.000000
2240.336453	0.206024	0.533136	-0.006230	82.345779	5.648925	44.577946	-0.082854	0.000000	-4.999313	0.000000	0.000000	0.000000	-0.505394	-0.004334	-0.338983	0.000000	0.000000	4.000000	36.000000	0.000000
2240.339786	0.206024	0.533136	-0.006230	82.345779	5.648925	44.577946	-0.082854	0.000000	-4.999313	0.000000	0.000000	0.000000	-0.505394	-0.004334	-0.338983	0.000000	0.000000	4.000000	36.000000	0.000000
2240.343119	0.206024	0.533136	-0.006230	82.345779	5.648925	44.577946	-0.082854	0.000000	-4.999313	0.000000	0.000000	0.000000	-0.505394	-0.004334	-0.338983	0.000000	0.000000	4.000000	36.000000	0.000000
2240.346453	0.204319	0.533049	-0.007367	82.213814	4.649329	43.469345	-0.101762	0.000000	-4.998964	0.000000	0.000000	0.000000	-0.511641	-0.026155	-0.341069	0.000000	0.000000	4.000000	36.000000	0.000000
2240.349786	0.204319	0.533049	-0.007367	82.213814	4.649329	43.469345	-0.101762	0.000000	-4.998964	0.000000	0.000000	0.000000	-0.511641	-0.026155	-0.341069	0.000000	0.000000	4.000000	36.000000	0.000000
2240.353119	0.204319	0.533049	-0.007367	82.213814	4.649329	43.469345	-0.101762	0.000000	-4.998964	0.000000	0.000000	0.000000	-0.511641	-0.026155	-0.341069	0.000000	0.000000	4.000000	36.000000	0.000000
2240.356453	0.202564	0.532873	-0.008518	82.116760	3.692164	42.422619	-0.120998	0.000000	-4.998536	0.000000	0.000000	0.000000	-0.526511	-0.052747	-0.345475	0.000000	0.000000	4.000000	36.000000	0.000000
2240.359786	0.202564	0.532873	-0.008518	82.116760	3.692164	42.422619	-0.120998	0.000000	-4.998536	0.000000	0.000000	0.000000	-0.526511	-0.052747	-0.345475	0.000000	0.000000	4.000000	36.000000	0.000000
2240.363119	0.202564	0.532873	-0.008518	82.116760	3.692164	42.422619	-0.120998	0.000000	-4.998536	0.000000	0.000000	0.000000	-0.526511	-0.052747	-0.345475	0.000000	0.000000	4.000000	36.000000	0.000000
2240.366453	0.200781	0.532686	-0.009638	82.015884	3.035208	41.730507	-0.140710	0.000000	-4.998020	0.000000	0.000000	0.000000	-0.534881	-0.056137	-0.335915	0.000000	0.000000	4.000000	36.000000	0.000000
2240.369786	0.200781	0.532686	-0.009638	82.015884	3.035208	41.730507	-0.140710	0.000000	-4.998020	0.000000	0.000000	0.000000	-0.534881	-0.056137	-0.335915	0.000000	0.000000	4.000000	36.000000	0.000000
2240.373119	0.200781	0.532686	-0.009638	82.015884	3.035208	41.730507	-0.140710	0.000000	-4.998020	0.000000	0.000000	0.000000	-0.534881	-0.056137	-0.335915	0.000000	0.000000	4.000000	36.000000	0.000000
2240.376453	0.199019	0.532534	-0.010616	81.846283	2.944815	41.666046	-0.160131	0.000000	-4.997435	0.000000	0.000000	0.000000	-0.528465	-0.045710	-0.293450	0.000000	0.000000	4.000000	36.000000	0.000000
2240.379786	0.199019	0.532534	-0.010616	81.846283	2.944815	41.666046	-0.160131	0.000000	-4.997435	0.000000	0.000000	0.000000	-0.528465	-0.045710	-0.293450	0.000000	0.000000	4.000000	36.000000	0.000000
2240.383119	0.199019	0.532534	-0.010616	81.846283	2.944815	41.666046	-0.160131	0.000000	-4.997435	0.000000	0.000000	0.000000	-0.528465	-0.045710	-0.293450	0.000000	0.000000	4.000000	36.000000	0.000000
2240.386453	0.197246	0.532482	-0.011356	81.564964	3.598988	42.430786	-0.177402	0.000000	-4.996852	0.000000	0.000000	0.000000	-0.532125	-0.015441	-0.221856	0.000000	0.000000	4.000000	36.000000	0.000000
2240.389786	0.197246	0.532482	-0.011356	81.564964	3.598988	42.430786	-0.177402	0.000000	-4.996852	0.000000	0.000000	0.000000	-0.532125	-0.015441	-0.221856	0.000000	0.000000	4.000000	36.000000	0.000000
2240.393119	0.197246	0.532482	-0.011356	81.564964	3.598988	42.430786	-0.177402	0.000000	-4.996852	0.000000	0.000000	0.000000	-0.532125	-0.015441	-0.221856	0.000000	0.000000	4.000000	36.000000	0.000000
2240.396453	0.195505	0.532478	-0.011867	81.188980	4.593029	43.573532	-0.190873	0.000000	-4.996355	0.000000	0.000000	0.000000	-0.522338	-0.001164	-0.153511	0.000000	0.000000	4.000000	36.000000	0.000000
2240.399786	0.195505	0.532478	-0.011867	81.188980	4.593029	43.573532	-0.190873	0.000000	-4.996355	0.000000	0.000000	0.000000	-0.522338	-0.001164	-0.153511	0.000000	0.000000	4.000000	36.000000	0.000000
2240.403119	0.195505	0.532478	-0.011867	81.188980	4.593029	43.573532	-0.190873	0.000000	-4.996355	0.000000	0.000000	0.000000	-0.522338	-0.001164	-0.153511	0.000000	0.000000	4.000000	36.000000	0.000000
2240.406453	0.193795	0.532522	-0.012150	80.784180	5.544693	44.679459	-0.200634	0.000000	-4.995973	0.000000	0.000000	0.000000	-0.512924	0.013164	-0.084978	0.000000	0.000000	4.000000	36.000000	0.000000
2240.409786	0.193795	0.532522	-0.012150	80.784180	5.544693	44.679459	-0.200634	0.000000	-4.995973	0.000000	0.000000	0.000000	-0.512924	0.013164	-0.084978	0.000000	0.000000	4.000000	36.000000	0.000000
2240.413119	0.193795	0.532522	-0.012150	80.784180	5.544693	44.679459	-0.200634	0.000000	-4.995973	0.000000	0.000000	0.000000	-0.512924	0.013164	-0.084978	0.000000	0.000000	4.000000	36.000000	0.000000
2240.416453	0.192095	0.532588	-0.012192	80.390984	6.338785	45.640942	-0.206609	0.000000	-4.995729	0.000000	0.000000	0.000000	-0.509817	0.019651	-0.012412	0.000000	0.000000	4.000000	36.000000	0.000000
2240.419786	0.192095	0.532588	-0.012192	80.390984	6.338785	45.640942	-0.206609	0.000000	-4.995729	0.000000	0.000000	0.000000	-0.509817	0.019651	-0.012412	0.000000	0.000000	4.000000	36.000000	0.000000
2240.423119	0.192095	0.532588	-0.012192	80.390984	6.338785	45.640942	-0.206609	0.000000	-4.995729	0.000000	0.000000	0.000000	-0.509817	0.019651	-0.012412	0.000000	0.000000	4.000000	36.000000	0.000000
2240.426453	0.190443	0.532678	-0.012078	80.028053	6.973524	46.450466	-0.208515	0.000000	-4.995651	0.000000	0.000000	0.000000	-0.495855	0.027282	0.034285	0.000000	0.000000	4.000000	36.000000	0.000000
2240.429786	0.190443	0.532678	-0.012078	80.028053	6.973524	46.450466	-0.208515	0.000000	-4.995651	0.000000	0.000000	0.000000	-0.495855	0.027282	0.034285	0.000000	0.000000	4.000000	36.000000	0.000000
2240.433119	0.190443	0.532678	-0.012078	80.028053	6.973524	46.450466	-0.208515	0.000000	-4.995651	0.000000	0.000000	0.000000	-0.495855	0.027282	0.034285	0.000000	0.000000	4.000000	36.000000	0.000000
2240.436453	0.188807	0.532828	-0.011755	79.687370	7.505598	47.165592	-0.207737	0.000000	-4.995683	0.000000	0.000000	0.000000	-0.490607	0.044855	0.096907	0.000000	0.000000	4.000000	36.000000	0.000000
2240.439786	0.188807	0.532828	-0.011755	79.687370	7.505598	47.165592	-0.207737	0.000000	-4.995683	0.000000	0.000000	0.000000	-0.490607	0.044855	0.096907	0.000000	0.000000	4.000000	36.000000	0.000000
2240.443119	0.188807	0.532828	-0.011755	79.687370	7.505598	47.165592	-0.207737	0.000000	-4.995683	0.000000	0.000000	0.000000	-0.490607	0.044855	0.096907	0.000000	0.000000	4.000000	36.000000	0.000000
2240.446453	0.187196	0.532977	-0.011262	79.374069	7.941426	47.795097	-0.203333	0.000000	-4.995864	0.000000	0.000000	0.000000	-0.483476	0.044687	0.147685	0.000000	0.000000	4.000000	36.000000	0.000000
2240.449786	0.187196	0.532977	-0.011262	79.374069	7.941426	47.795097	-0.203333	0.000000	-4.995864	0.000000	0.000000	0.000000	-0.483476	0.044687	0.147685	0.000000	0.000000	4.000000	36.000000	0.000000
2240.453119	0.187196	0.532977	-0.011262	79.374069	7.941426	47.795097	-0.203333	0.000000	-4.995864	0.000000	0.000000	0.000000	-0.483476	0.044687	0.147685	0.000000	0.000000	4.000000	36.000000	0.000000
2240.456453	0.185652	0.533145	-0.010669	79.106155	8.252828	48.304745	-0.195923	0.000000	-4.996161	0.000000	0.000000	0.000000	-0.463068	0.050538	0.177922	0.000000	0.000000	4.000000	36.000000	0.000000
2240.459786	0.185652	0.533145	-0.010669	79.106155	8.252828	48.304745	-0.195923	0.000000	-4.996161	0.000000	0.000000	0.000000	-0.463068	0.050538	0.177922	0.000000	0.000000	4.000000	36.000000	0.000000
2240.463119	0.185652	0.533145	-0.010669	79.106155	8.252828	48.304745	-0.195923	0.000000	-4.996161	0.000000	0.000000	0.000000	-0.463068	0.050538	0.177922	0.000000	0.000000	4.000000	36.000000	0.000000
2240.466453	0.184105	0.533317	-0.009966	78.950066	8.314590	48.564140	-0.186621	0.000000	-4.996516	0.000000	0.000000	0.000000	-0.464230	0.051495	0.211029	0.000000	0.000000	4.000000	36.000000	0.000000
2240.469786	0.184105	0.533317	-0.009966	78.950066	8.314590	48.564140	-0.186621	0.000000	-4.996516	0.000000	0.000000	0.000000	-0.464230	0.051495	0.211029	0.000000	0.000000	4.000000	36.000000	0.000000
2240.473119	0.184105	0.533317	-0.009966	78.950066	8.314590	48.564140	-0.186621	0.000000	-4.996516	0.000000	0.000000	0.000000	-0.464230	0.051495	0.211029	0.000000	0.000000	4.000000	36.000000	0.000000
2240.476453	0.182518	0.533432	-0.009174	78.954376	8.089643	48.547413	-0.175281	0.000000	-4.996927	0.000000	0.000000	0.000000	-0.475916	0.034640	0.237460	0.000000	0.000000	4.000000	36.000000	0.000000
2240.479786	0.182518	0.533432	-0.009174	78.954376	8.089643	48.547413	-0.175281	0.000000	-4.996927	0.000000	0.000000	0.000000	-0.475916	0.034640	0.237460	0.000000	0.000000	4.000000	36.000000	0.000000
2240.483119	0.182518	0.533432	-0.009174	78.954376	8.089643	48.547413	-0.175281	0.000000	-4.996927	0.000000	0.000000	0.000000	-0.475916	0.034640	0.237460	0.000000	0.000000	4.000000	36.000000	0.000000
2240.486453	0.180939	0.533512	-0.008363	79.050415	7.704193	48.375492	-0.162280	0.000000	-4.997366	0.000000	0.000000	0.000000	-0.473885	0.023734	0.243298	0.000000	0.000000	4.000000	36.000000	0.000000
2240.489786	0.180939	0.533512	-0.008363	79.050415	7.704193	48.375492	-0.162280	0.000000	-4.997366	0.000000	0.000000	0.000000	-0.473885	0.023734	0.243298	0.000000	0.000000	4.000000	36.000000	0.000000
2240.493119	0.180939	0.533512	-0.008363	79.050415	7.704193	48.375492	-0.162280	0.000000	-4.997366	0.000000	0.000000	0.000000	-0.473885	0.023734	0.243298	0.000000	0.000000	4.000000	36.000000	0.000000
2240.496453	0.179330	0.533521	-0.007559	79.192757	7.233344	48.121880	-0.148779	0.000000	-4.997786	0.000000	0.000000	0.000000	-0.482498	0.002935	0.241275	0.000000	0.000000	4.000000	36.000000	0.000000
2240.499786	0.179330	0.533521	-0.007559	79.192757	7.233344	48.121880	-0.148779	0.000000	-4.997786	0.000000	0.000000	0.000000	-0.482498	0.002935	0.241275	0.000000	0.000000	4.000000	36.000000	0.000000
2240.503119	0.179330	0.533521	-0.007559	79.192757	7.233344	48.121880	-0.148779	0.000000	-4.997786	0.000000	0.000000	0.000000	-0.482498	0.002935	0.241275	0.000000	0.000000	4.000000	36.000000	0.000000
2240.506453	0.177706	0.533472	-0.006792	79.328217	6.765411	47.868572	-0.135256	0.000000	-4.998170	0.000000	0.000000	0.000000	-0.487207	-0.014902	0.230244	0.000000	0.000000	4.000000	36.000000	0.000000
2240.509786	0.177706	0.533472	-0.006792	79.328217	6.765411	47.868572	-0.135256	0.000000	-4.998170	0.000000	0.000000	0.000000	-0.487207	-0.014902	0.230244	0.000000	0.000000	4.000000	36.000000	0.000000
2240.513119	0.177706	0.533472	-0.006792	79.328217	6.765411	47.868572	-0.135256	0.000000	-4.998170	0.000000	0.000000	0.000000	-0.487207	-0.014902	0.230244	0.000000	0.000000	4.000000	36.000000	0.000000
2240.516453	0.176083	0.533320	-0.006083	79.456299	6.320029	47.620102	-0.122242	0.000000	-4.998506	0.000000	0.000000	0.000000	-0.486979	-0.045655	0.212582	0.000000	0.000000	4.000000	36.000000	0.000000
2240.519786	0.176083	0.533320	-0.006083	79.456299	6.320029	47.620102	-0.122242	0.000000	-4.998506	0.000000	0.000000	0.000000	-0.486979	-0.045655	0.212582	0.000000	0.000000	4.000000	36.000000	0.000000
2240.523119	0.176083	0.533320	-0.006083	79.456299	6.320029	47.620102	-0.122242	0.000000	-4.998506	0.000000	0.000000	0.000000	-0.486979	-0.045655	0.212582	0.000000	0.000000	4.000000	36.000000	0.000000
2240.526453	0.174428	0.533128	-0.005454	79.556564	5.921546	47.407097	-0.110138	0.000000	-4.998787	0.000000	0.000000	0.000000	-0.496383	-0.057536	0.188655	0.000000	0.000000	4.000000	36.000000	0.000000
2240.529786	0.174428	0.533128	-0.005454	79.556564	5.921546	47.407097	-0.110138	0.000000	-4.998787	0.000000	0.000000	0.000000	-0.496383	-0.057536	0.188655	0.000000	0.000000	4.000000	36.000000	0.000000
2240.533119	0.174428	0.533128	-0.005454	79.556564	5.921546	47.407097	-0.110138	0.000000	-4.998787	0.000000	0.000000	0.000000	-0.496383	-0.057536	0.188655	0.000000	0.000000	4.000000	36.000000	0.000000
2240.536453	0.172746	0.532844	-0.004898	79.615067	5.606298	47.293823	-0.099351	0.000000	-4.999013	0.000000	0.000000	0.000000	-0.504657	-0.085211	0.166935	0.000000	0.000000	4.000000	36.000000	0.000000
2240.539786	0.172746	0.532844	-0.004898	79.615067	5.606298	47.293823	-0.099351	0.000000	-4.999013	0.000000	0.000000	0.000000	-0.504657	-0.085211	0.166935	0.000000	0.000000	4.000000	36.000000	0.000000
2240.543119	0.172746	0.532844	-0.004898	79.615067	5.606298	47.293823	-0.099351	0.000000	-4.999013	0.000000	0.000000	0.000000	-0.504657	-0.085211	0.166935	0.000000	0.000000	4.000000	36.000000	0.000000
2240.546453	0.171019	0.532537	-0.004396	79.656509	5.320797	47.204971	-0.089769	0.000000	-4.999195	0.000000	0.000000	0.000000	-0.518055	-0.092090	0.150474	0.000000	0.000000	4.000000	36.000000	0.000000
2240.549786	0.171019	0.532537	-0.004396	79.656509	5.320797	47.204971	-0.089769	0.000000	-4.999195	0.000000	0.000000	0.000000	-0.518055	-0.092090	0.150474	0.000000	0.000000	4.000000	36.000000	0.000000
2240.553119	0.171019	0.532537	-0.004396	79.656509	5.320797	47.204971	-0.089769	0.000000	-4.999195	0.000000	0.000000	0.000000	-0.518055	-0.092090	0.150474	0.000000	0.000000	4.000000	36.000000	0.000000
2240.556453	0.169238	0.532144	-0.003913	79.712234	4.993543	47.067703	-0.081091	0.000000	-4.999342	0.000000	0.000000	0.000000	-0.534475	-0.117756	0.144993	0.000000	0.000000	4.000000	36.000000	0.000000
2240.559786	0.169238	0.532144	-0.003913	79.712234	4.993543	47.067703	-0.081091	0.000000	-4.999342	0.000000	0.000000	0.000000	-0.534475	-0.117756	0.144993	0.000000	0.000000	4.000000	36.000000	0.000000
2240.563119	0.169238	0.532144	-0.003913	79.712234	4.993543	47.067703	-0.081091	0.000000	-4.999342	0.000000	0.000000	0.000000	-0.534475	-0.117756	0.144993	0.000000	0.000000	4.000000	36.000000	0.000000
2240.566453	0.167412	0.531729	-0.003486	79.773071	4.634797	46.807446	-0.072655	0.000000	-4.999472	0.000000	0.000000	0.000000	-0.547623	-0.124537	0.128142	0.000000	0.000000	4.000000	36.000000	0.000000
2240.569786	0.167412	0.531729	-0.003486	79.773071	4.634797	46.807446	-0.072655	0.000000	-4.999472	0.000000	0.000000	0.000000	-0.547623	-0.124537	0.128142	0.000000	0.000000	4.000000	36.000000	0.000000
2240.573119	0.167412	0.531729	-0.003486	79.773071	4.634797	46.807446	-0.072655	0.000000	-4.999472	0.000000	0.000000	0.000000	-0.547623	-0.124537	0.128142	0.000000	0.000000	4.000000	36.000000	0.000000
2240.576453	0.165559	0.531272	-0.003072	79.838135	4.288918	46.270416	-0.065167	0.000000	-4.999575	0.000000	0.000000	0.000000	-0.555891	-0.137230	0.124013	0.000000	0.000000	4.000000	36.000000	0.000000
2240.579786	0.165559	0.531272	-0.003072	79.838135	4.288918	46.270416	-0.065167	0.000000	-4.999575	0.000000	0.000000	0.000000	-0.555891	-0.137230	0.124013	0.000000	0.000000	4.000000	36.000000	0.000000
2240.583119	0.165559	0.531272	-0.003072	79.838135	4.288918	46.270416	-0.065167	0.000000	-4.999575	0.000000	0.000000	0.000000	-0.555891	-0.137230	0.124013	0.000000	0.000000	4.000000	36.000000	0.000000
2240.586453	0.163770	0.530815	-0.002690	79.910820	3.963106	45.244797	-0.057840	0.000000	-4.999665	0.000000	0.000000	0.000000	-0.536722	-0.137118	0.114610	0.000000	0.000000	4.000000	36.000000	0.000000
2240.589786	0.163770	0.530815	-0.002690	79.910820	3.963106	45.244797	-0.057840	0.000000	-4.999665	0.000000	0.000000	0.000000	-0.536722	-0.137118	0.114610	0.000000	0.000000	4.000000	36.000000	0.000000
2240.593119	0.163770	0.530815	-0.002690	79.910820	3.963106	45.244797	-0.057840	0.000000	-4.999665	0.000000	0.000000	0.000000	-0.536722	-0.137118	0.114610	0.000000	0.000000	4.000000	36.000000	0.000000
2240.596453	0.161987	0.530378	-0.002366	79.980484	3.648763	43.975266	-0.050992	0.000000	-4.999740	0.000000	0.000000	0.000000	-0.535065	-0.130960	0.097120	0.000000	0.000000	4.000000	36.000000	0.000000
2240.599786	0.161987	0.530378	-0.002366	79.980484	3.648763	43.975266	-0.050992	0.000000	-4.999740	0.000000	0.000000	0.000000	-0.535065	-0.130960	0.097120	0.000000	0.000000	4.000000	36.000000	0.000000
2240.603119	0.161987	0.530378	-0.002366	79.980484	3.648763	43.975266	-0.050992	0.000000	-4.999740	0.000000	0.000000	0.000000	-0.535065	-0.130960	0.097120	0.000000	0.000000	4.000000	36.000000	0.000000
2240.606453	0.160246	0.529942	-0.002065	80.047501	3.347152	43.068703	-0.045161	0.000000	-4.999796	0.000000	0.000000	0.000000	-0.522193	-0.130808	0.090325	0.000000	0.000000	4.000000	36.000000	0.000000
2240.609786	0.160246	0.529942	-0.002065	80.047501	3.347152	43.068703	-0.045161	0.000000	-4.999796	0.000000	0.000000	0.000000	-0.522193	-0.130808	0.090325	0.000000	0.000000	4.000000	36.000000	0.000000
2240.613119	0.160246	0.529942	-0.002065	80.047501	3.347152	43.068703	-0.045161	0.000000	-4.999796	0.000000	0.000000	0.000000	-0.522193	-0.130808	0.090325	0.000000	0.000000	4.000000	36.000000	0.000000
2240.616453	0.158546	0.529559	-0.001794	80.113640	3.036510	42.806091	-0.039679	0.000000	-4.999843	0.000000	0.000000	0.000000	-0.510071	-0.114849	0.081441	0.000000	0.000000	4.000000	36.000000	0.000000
2240.619786	0.158546	0.529559	-0.001794	80.113640	3.036510	42.806091	-0.039679	0.000000	-4.999843	0.000000	0.000000	0.000000	-0.510071	-0.114849	0.081441	0.000000	0.000000	4.000000	36.000000	0.000000
2240.623119	0.158546	0.529559	-0.001794	80.113640	3.036510	42.806091	-0.039679	0.000000	-4.999843	0.000000	0.000000	0.000000	-0.510071	-0.114849	0.081441	0.000000	0.000000	4.000000	36.000000	0.000000
2240.626453	0.156932	0.529177	-0.001559	80.172424	2.747156	42.708138	-0.034691	0.000000	-4.999880	0.000000	0.000000	0.000000	-0.484131	-0.114712	0.070492	0.000000	0.000000	4.000000	36.000000	0.000000
2240.629786	0.156932	0.529177	-0.001559	80.172424	2.747156	42.708138	-0.034691	0.000000	-4.999880	0.000000	0.000000	0.000000	-0.484131	-0.114712	0.070492	0.000000	0.000000	4.000000	36.000000	0.000000
2240.633119	0.156932	0.529177	-0.001559	80.172424	2.747156	42.708138	-0.034691	0.000000	-4.999880	0.000000	0.000000	0.000000	-0.484131	-0.114712	0.070492	0.000000	0.000000	4.000000	36.000000	0.000000
2240.636453	0.155388	0.528837	-0.001338	80.202187	2.530249	42.670971	-0.030336	0.000000	-4.999908	0.000000	0.000000	0.000000	-0.463184	-0.101828	0.066305	0.000000	0.000000	4.000000	36.000000	0.000000
2240.639786	0.155388	0.528837	-0.001338	80.202187	2.530249	42.670971	-0.030336	0.000000	-4.999908	0.000000	0.000000	0.000000	-0.463184	-0.101828	0.066305	0.000000	0.000000	4.000000	36.000000	0.000000
2240.643119	0.155388	0.528837	-0.001338	80.202187	2.530249	42.670971	-0.030336	0.000000	-4.999908	0.000000	0.000000	0.000000	-0.463184	-0.101828	0.066305	0.000000	0.000000	4.000000	36.000000	0.000000
2240.646453	0.153875	0.528466	-0.001173	80.168571	2.447871	42.753716	-0.026193	0.000000	-4.999931	0.000000	0.000000	0.000000	-0.453811	-0.111432	0.049481	0.000000	0.000000	4.000000	36.000000	0.000000
2240.649786	0.153875	0.528466	-0.001173	80.168571	2.447871	42.753716	-0.026193	0.000000	-4.999931	0.000000	0.000000	0.000000	-0.453811	-0.111432	0.049481	0.000000	0.000000	4.000000	36.000000	0.000000
2240.653119	0.153875	0.528466	-0.001173	80.168571	2.447871	42.753716	-0.026193	0.000000	-4.999931	0.000000	0.000000	0.000000	-0.453811	-0.111432	0.049481	0.000000	0.000000	4.000000	36.000000	0.000000
2240.656453	0.152393	0.528059	-0.000995	80.102310	2.451523	42.909576	-0.023101	0.000000	-4.999947	0.000000	0.000000	0.000000	-0.444667	-0.122218	0.053309	0.000000	0.000000	4.000000	36.000000	0.000000
2240.659786	0.152393	0.528059	-0.000995	80.102310	2.451523	42.909576	-0.023101	0.000000	-4.999947	0.000000	0.000000	0.000000	-0.444667	-0.122218	0.053309	0.000000	0.000000	4.000000	36.000000	0.000000
2240.663119	0.152393	0.528059	-0.000995	80.102310	2.451523	42.909576	-0.023101	0.000000	-4.999947	0.000000	0.000000	0.000000	-0.444667	-0.122218	0.053309	0.000000	0.000000	4.000000	36.000000	0.000000
2240.666453	0.150906	0.527609	-0.000837	80.004189	2.524346	42.955215	-0.019716	0.000000	-4.999961	0.000000	0.000000	0.000000	-0.446041	-0.134819	0.047425	0.000000	0.000000	4.000000	36.000000	0.000000
2240.669786	0.150906	0.527609	-0.000837	80.004189	2.524346	42.955215	-0.019716	0.000000	-4.999961	0.000000	0.000000	0.000000	-0.446041	-0.134819	0.047425	0.000000	0.000000	4.000000	36.000000	0.000000
2240.673119	0.150906	0.527609	-0.000837	80.004189	2.524346	42.955215	-0.019716	0.000000	-4.999961	0.000000	0.000000	0.000000	-0.446041	-0.134819	0.047425	0.000000	0.000000	4.000000	36.000000	0.000000
2240.676453	0.149434	0.527170	-0.000713	79.890121	2.627993	42.584072	-0.016683	0.000000	-4.999972	0.000000	0.000000	0.000000	-0.441585	-0.131609	0.037183	0.000000	0.000000	4.000000	36.000000	0.000000
2240.679786	0.149434	0.527170	-0.000713	79.890121	2.627993	42.584072	-0.016683	0.000000	-4.999972	0.000000	0.000000	0.000000	-0.441585	-0.131609	0.037183	0.000000	0.000000	4.000000	36.000000	0.000000
2240.683119	0.149434	0.527170	-0.000713	79.890121	2.627993	42.584072	-0.016683	0.000000	-4.999972	0.000000	0.000000	0.000000	-0.441585	-0.131609	0.037183	0.000000	0.000000	4.000000	36.000000	0.000000
2240.686453	0.148016	0.526700	-0.000652	79.786797	2.774008	41.844185	-0.014297	0.000000	-4.999979	0.000000	0.000000	0.000000	-0.425473	-0.141140	0.018418	0.000000	0.000000	4.000000	36.000000	0.000000
2240.689786	0.148016	0.526700	-0.000652	79.786797	2.774008	41.844185	-0.014297	0.000000	-4.999979	0.000000	0.000000	0.000000	-0.425473	-0.141140	0.018418	0.000000	0.000000	4.000000	36.000000	0.000000
2240.693119	0.148016	0.526700	-0.000652	79.786797	2.774008	41.844185	-0.014297	0.000000	-4.999979	0.000000	0.000000	0.000000	-0.425473	-0.141140	0.018418	0.000000	0.000000	4.000000	36.000000	0.000000
2240.696453	0.146644	0.526234	-0.000678	79.710114	3.201356	41.700348	-0.013141	0.000000	-4.999982	0.000000	0.000000	0.000000	-0.411702	-0.139730	-0.007838	0.000000	0.000000	4.000000	36.000000	0.000000
2240.699786	0.146644	0.526234	-0.000678	79.710114	3.201356	41.700348	-0.013141	0.000000	-4.999982	0.000000	0.000000	0.000000	-0.411702	-0.139730	-0.007838	0.000000	0.000000	4.000000	36.000000	0.000000
2240.703119	0.146644	0.526234	-0.000678	79.710114	3.201356	41.700348	-0.013141	0.000000	-4.999982	0.000000	0.000000	0.000000	-0.411702	-0.139730	-0.007838	0.000000	0.000000	4.000000	36.000000	0.000000
2240.706453	0.145399	0.525757	-0.000837	79.679680	3.977452	42.547211	-0.013744	0.000000	-4.999981	0.000000	0.000000	0.000000	-0.373536	-0.143120	-0.047724	0.000000	0.000000	4.000000	36.000000	0.000000
2240.709786	0.145399	0.525757	-0.000837	79.679680	3.977452	42.547211	-0.013744	0.000000	-4.999981	0.000000	0.000000	0.000000	-0.373536	-0.143120	-0.047724	0.000000	0.000000	4.000000	36.000000	0.000000
2240.713119	0.145399	0.525757	-0.000837	79.679680	3.977452	42.547211	-0.013744	0.000000	-4.999981	0.000000	0.000000	0.000000	-0.373536	-0.143120	-0.047724	0.000000	0.000000	4.000000	36.000000	0.000000
2240.716453	0.144278	0.525257	-0.001215	79.670845	4.812993	43.694351	-0.017055	0.000000	-4.999971	0.000000	0.000000	0.000000	-0.336358	-0.150016	-0.113409	0.000000	0.000000	4.000000	36.000000	0.000000
2240.719786	0.144278	0.525257	-0.001215	79.670845	4.812993	43.694351	-0.017055	0.000000	-4.999971	0.000000	0.000000	0.000000	-0.336358	-0.150016	-0.113409	0.000000	0.000000	4.000000	36.000000	0.000000
2240.723119	0.144278	0.525257	-0.001215	79.670845	4.812993	43.694351	-0.017055	0.000000	-4.999971	0.000000	0.000000	0.000000	-0.336358	-0.150016	-0.113409	0.000000	0.000000	4.000000	36.000000	0.000000
2240.726453	0.143250	0.524740	-0.001758	79.675171	5.576140	44.704273	-0.024870	0.000000	-4.999938	0.000000	0.000000	0.000000	-0.308240	-0.155026	-0.162797	0.000000	0.000000	4.000000	36.000000	0.000000
2240.729786	0.143250	0.524740	-0.001758	79.675171	5.576140	44.704273	-0.024870	0.000000	-4.999938	0.000000	0.000000	0.000000	-0.308240	-0.155026	-0.162797	0.000000	0.000000	4.000000	36.000000	0.000000
2240.733119	0.143250	0.524740	-0.001758	79.675171	5.576140	44.704273	-0.024870	0.000000	-4.999938	0.000000	0.000000	0.000000	-0.308240	-0.155026	-0.162797	0.000000	0.000000	4.000000	36.000000	0.000000
2240.736453	0.142274	0.524181	-0.002448	79.669167	6.164975	45.428726	-0.036129	0.000000	-4.999869	0.000000	0.000000	0.000000	-0.292722	-0.167755	-0.206966	0.000000	0.000000	4.000000	36.000000	0.000000
2240.739786	0.142274	0.524181	-0.002448	79.669167	6.164975	45.428726	-0.036129	0.000000	-4.999869	0.000000	0.000000	0.000000	-0.292722	-0.167755	-0.206966	0.000000	0.000000	4.000000	36.000000	0.000000
2240.743119	0.142274	0.524181	-0.002448	79.669167	6.164975	45.428726	-0.036129	0.000000	-4.999869	0.000000	0.000000	0.000000	-0.292722	-0.167755	-0.206966	0.000000	0.000000	4.000000	36.000000	0.000000
2240.746453	0.141313	0.523596	-0.003253	79.613403	6.503375	45.864178	-0.050511	0.000000	-4.999745	0.000000	0.000000	0.000000	-0.288418	-0.175590	-0.241608	0.000000	0.000000	4.000000	36.000000	0.000000
2240.749786	0.141313	0.523596	-0.003253	79.613403	6.503375	45.864178	-0.050511	0.000000	-4.999745	0.000000	0.000000	0.000000	-0.288418	-0.175590	-0.241608	0.000000	0.000000	4.000000	36.000000	0.000000
2240.753119	0.141313	0.523596	-0.003253	79.613403	6.503375	45.864178	-0.050511	0.000000	-4.999745	0.000000	0.000000	0.000000	-0.288418	-0.175590	-0.241608	0.000000	0.000000	4.000000	36.000000	0.000000
2240.756453	0.140378	0.522991	-0.004134	79.508156	6.651497	46.090122	-0.067395	0.000000	-4.999546	0.000000	0.000000	0.000000	-0.280334	-0.181562	-0.264231	0.000000	0.000000	4.000000	36.000000	0.000000
2240.759786	0.140378	0.522991	-0.004134	79.508156	6.651497	46.090122	-0.067395	0.000000	-4.999546	0.000000	0.000000	0.000000	-0.280334	-0.181562	-0.264231	0.000000	0.000000	4.000000	36.000000	0.000000
2240.763119	0.140378	0.522991	-0.004134	79.508156	6.651497	46.090122	-0.067395	0.000000	-4.999546	0.000000	0.000000	0.000000	-0.280334	-0.181562	-0.264231	0.000000	0.000000	4.000000	36.000000	0.000000
2240.766453	0.139500	0.522330	-0.005071	79.385872	6.796996	46.294998	-0.085971	0.000000	-4.999260	0.000000	0.000000	0.000000	-0.263506	-0.198225	-0.281273	0.000000	0.000000	4.000000	36.000000	0.000000
2240.769786	0.139500	0.522330	-0.005071	79.385872	6.796996	46.294998	-0.085971	0.000000	-4.999260	0.000000	0.000000	0.000000	-0.263506	-0.198225	-0.281273	0.000000	0.000000	4.000000	36.000000	0.000000
2240.773119	0.139500	0.522330	-0.005071	79.385872	6.796996	46.294998	-0.085971	0.000000	-4.999260	0.000000	0.000000	0.000000	-0.263506	-0.198225	-0.281273	0.000000	0.000000	4.000000	36.000000	0.000000
2240.776453	0.138728	0.521634	-0.006129	79.231186	7.026300	46.570690	-0.105849	0.000000	-4.998879	0.000000	0.000000	0.000000	-0.231552	-0.208713	-0.317364	0.000000	0.000000	4.000000	36.000000	0.000000
2240.779786	0.138728	0.521634	-0.006129	79.231186	7.026300	46.570690	-0.105849	0.000000	-4.998879	0.000000	0.000000	0.000000	-0.231552	-0.208713	-0.317364	0.000000	0.000000	4.000000	36.000000	0.000000
2240.783119	0.138728	0.521634	-0.006129	79.231186	7.026300	46.570690	-0.105849	0.000000	-4.998879	0.000000	0.000000	0.000000	-0.231552	-0.208713	-0.317364	0.000000	0.000000	4.000000	36.000000	0.000000
2240.786453	0.138079	0.520951	-0.007252	79.040588	7.372277	46.975292	-0.128330	0.000000	-4.998353	0.000000	0.000000	0.000000	-0.194711	-0.204970	-0.336691	0.000000	0.000000	4.000000	36.000000	0.000000
2240.789786	0.138079	0.520951	-0.007252	79.040588	7.372277	46.975292	-0.128330	0.000000	-4.998353	0.000000	0.000000	0.000000	-0.194711	-0.204970	-0.336691	0.000000	0.000000	4.000000	36.000000	0.000000
2240.793119	0.138079	0.520951	-0.007252	79.040588	7.372277	46.975292	-0.128330	0.000000	-4.998353	0.000000	0.000000	0.000000	-0.194711	-0.204970	-0.336691	0.000000	0.000000	4.000000	36.000000	0.000000
2240.796453	0.137541	0.520249	-0.008475	78.825264	7.729249	47.363571	-0.152221	0.000000	-4.997682	0.000000	0.000000	0.000000	-0.161573	-0.210567	-0.367020	0.000000	0.000000	4.000000	36.000000	0.000000
2240.799786	0.137541	0.520249	-0.008475	78.825264	7.729249	47.363571	-0.152221	0.000000	-4.997682	0.000000	0.000000	0.000000	-0.161573	-0.210567	-0.367020	0.000000	0.000000	4.000000	36.000000	0.000000
2240.803119	0.137541	0.520249	-0.008475	78.825264	7.729249	47.363571	-0.152221	0.000000	-4.997682	0.000000	0.000000	0.000000	-0.161573	-0.210567	-0.367020	0.000000	0.000000	4.000000	36.000000	0.000000
2240.806453	0.137105	0.519539	-0.009821	78.600998	8.033720	47.664284	-0.178275	0.000000	-4.996820	0.000000	0.000000	0.000000	-0.130761	-0.213149	-0.403867	0.000000	0.000000	4.000000	36.000000	0.000000
2240.809786	0.137105	0.519539	-0.009821	78.600998	8.033720	47.664284	-0.178275	0.000000	-4.996820	0.000000	0.000000	0.000000	-0.130761	-0.213149	-0.403867	0.000000	0.000000	4.000000	36.000000	0.000000
2240.813119	0.137105	0.519539	-0.009821	78.600998	8.033720	47.664284	-0.178275	0.000000	-4.996820	0.000000	0.000000	0.000000	-0.130761	-0.213149	-0.403867	0.000000	0.000000	4.000000	36.000000	0.000000
2240.816453	0.136670	0.518835	-0.011239	78.388977	8.309933	47.927490	-0.206928	0.000000	-4.995716	0.000000	0.000000	0.000000	-0.130352	-0.210958	-0.425354	0.000000	0.000000	4.000000	36.000000	0.000000
2240.819786	0.136670	0.518835	-0.011239	78.388977	8.309933	47.927490	-0.206928	0.000000	-4.995716	0.000000	0.000000	0.000000	-0.130352	-0.210958	-0.425354	0.000000	0.000000	4.000000	36.000000	0.000000
2240.823119	0.136670	0.518835	-0.011239	78.388977	8.309933	47.927490	-0.206928	0.000000	-4.995716	0.000000	0.000000	0.000000	-0.130352	-0.210958	-0.425354	0.000000	0.000000	4.000000	36.000000	0.000000
2240.826453	0.136270	0.518145	-0.012694	78.195885	8.568911	48.170345	-0.237172	0.000000	-4.994372	0.000000	0.000000	0.000000	-0.119958	-0.207086	-0.436620	0.000000	0.000000	4.000000	36.000000	0.000000
2240.829786	0.136270	0.518145	-0.012694	78.195885	8.568911	48.170345	-0.237172	0.000000	-4.994372	0.000000	0.000000	0.000000	-0.119958	-0.207086	-0.436620	0.000000	0.000000	4.000000	36.000000	0.000000
2240.833119	0.136270	0.518145	-0.012694	78.195885	8.568911	48.170345	-0.237172	0.000000	-4.994372	0.000000	0.000000	0.000000	-0.119958	-0.207086	-0.436620	0.000000	0.000000	4.000000	36.000000	0.000000
2240.836453	0.135837	0.517427	-0.014184	78.027534	8.792842	48.381458	-0.268254	0.000000	-4.992799	0.000000	0.000000	0.000000	-0.130056	-0.215480	-0.446742	0.000000	0.000000	4.000000	36.000000	0.000000
2240.839786	0.135837	0.517427	-0.014184	78.027534	8.792842	48.381458	-0.268254	0.000000	-4.992799	0.000000	0.000000	0.000000	-0.130056	-0.215480	-0.446742	0.000000	0.000000	4.000000	36.000000	0.000000
2240.843119	0.135837	0.517427	-0.014184	78.027534	8.792842	48.381458	-0.268254	0.000000	-4.992799	0.000000	0.000000	0.000000	-0.130056	-0.215480	-0.446742	0.000000	0.000000	4.000000	36.000000	0.000000
2240.846453	0.135418	0.516696	-0.015701	77.888596	9.002195	48.581665	-0.300164	0.000000	-4.990982	0.000000	0.000000	0.000000	-0.125807	-0.219095	-0.455169	0.000000	0.000000	4.000000	36.000000	0.000000
2240.849786	0.135418	0.516696	-0.015701	77.888596	9.002195	48.581665	-0.300164	0.000000	-4.990982	0.000000	0.000000	0.000000	-0.125807	-0.219095	-0.455169	0.000000	0.000000	4.000000	36.000000	0.000000
2240.853119	0.135418	0.516696	-0.015701	77.888596	9.002195	48.581665	-0.300164	0.000000	-4.990982	0.000000	0.000000	0.000000	-0.125807	-0.219095	-0.455169	0.000000	0.000000	4.000000	36.000000	0.000000
2240.856453	0.135046	0.515934	-0.017209	77.780846	9.263616	48.865463	-0.332727	0.000000	-4.988917	0.000000	0.000000	0.000000	-0.111326	-0.228602	-0.452374	0.000000	0.000000	4.000000	36.000000	0.000000
2240.859786	0.135046	0.515934	-0.017209	77.780846	9.263616	48.865463	-0.332727	0.000000	-4.988917	0.000000	0.000000	0.000000	-0.111326	-0.228602	-0.452374	0.000000	0.000000	4.000000	36.000000	0.000000
2240.863119	0.135046	0.515934	-0.017209	77.780846	9.263616	48.865463	-0.332727	0.000000	-4.988917	0.000000	0.000000	0.000000	-0.111326	-0.228602	-0.452374	0.000000	0.000000	4.000000	36.000000	0.000000
2240.866453	0.134722	0.515166	-0.018710	77.689163	9.640583	49.310787	-0.365092	0.000000	-4.986653	0.000000	0.000000	0.000000	-0.097267	-0.230481	-0.450481	0.000000	0.000000	4.000000	36.000000	0.000000
2240.869786	0.134722	0.515166	-0.018710	77.689163	9.640583	49.310787	-0.365092	0.000000	-4.986653	0.000000	0.000000	0.000000	-0.097267	-0.230481	-0.450481	0.000000	0.000000	4.000000	36.000000	0.000000
2240.873119	0.134722	0.515166	-0.018710	77.689163	9.640583	49.310787	-0.365092	0.000000	-4.986653	0.000000	0.000000	0.000000	-0.097267	-0.230481	-0.450481	0.000000	0.000000	4.000000	36.000000	0.000000
2240.876453	0.134415	0.514422	-0.020155	77.604332	10.125705	49.918858	-0.397301	0.000000	-4.984190	0.000000	0.000000	0.000000	-0.092272	-0.223268	-0.433340	0.000000	0.000000	4.000000	36.000000	0.000000
2240.879786	0.134415	0.514422	-0.020155	77.604332	10.125705	49.918858	-0.397301	0.000000	-4.984190	0.000000	0.000000	0.000000	-0.092272	-0.223268	-0.433340	0.000000	0.000000	4.000000	36.000000	0.000000
2240.883119	0.134415	0.514422	-0.020155	77.604332	10.125705	49.918858	-0.397301	0.000000	-4.984190	0.000000	0.000000	0.000000	-0.092272	-0.223268	-0.433340	0.000000	0.000000	4.000000	36.000000	0.000000
2240.886453	0.134146	0.513677	-0.021545	77.511383	10.627867	50.551968	-0.428314	0.000000	-4.981621	0.000000	0.000000	0.000000	-0.080749	-0.223555	-0.417138	0.000000	0.000000	4.000000	36.000000	0.000000
2240.889786	0.134146	0.513677	-0.021545	77.511383	10.627867	50.551968	-0.428314	0.000000	-4.981621	0.000000	0.000000	0.000000	-0.080749	-0.223555	-0.417138	0.000000	0.000000	4.000000	36.000000	0.000000
2240.893119	0.134146	0.513677	-0.021545	77.511383	10.627867	50.551968	-0.428314	0.000000	-4.981621	0.000000	0.000000	0.000000	-0.080749	-0.223555	-0.417138	0.000000	0.000000	4.000000	36.000000	0.000000
2240.896453	0.133885	0.512990	-0.022903	77.412498	11.121245	51.171352	-0.458146	0.000000	-4.978966	0.000000	0.000000	0.000000	-0.078014	-0.206105	-0.407302	0.000000	0.000000	4.000000	36.000000	0.000000
2240.899786	0.133885	0.512990	-0.022903	77.412498	11.121245	51.171352	-0.458146	0.000000	-4.978966	0.000000	0.000000	0.000000	-0.078014	-0.206105	-0.407302	0.000000	0.000000	4.000000	36.000000	0.000000
2240.903119	0.133885	0.512990	-0.022903	77.412498	11.121245	51.171352	-0.458146	0.000000	-4.978966	0.000000	0.000000	0.000000	-0.078014	-0.206105	-0.407302	0.000000	0.000000	4.000000	36.000000	0.000000
2240.906453	0.133622	0.512326	-0.024196	77.323784	11.543689	51.706799	-0.487286	0.000000	-4.976198	0.000000	0.000000	0.000000	-0.079099	-0.199131	-0.388002	0.000000	0.000000	4.000000	36.000000	0.000000
2240.909786	0.133622	0.512326	-0.024196	77.323784	11.543689	51.706799	-0.487286	0.000000	-4.976198	0.000000	0.000000	0.000000	-0.079099	-0.199131	-0.388002	0.000000	0.000000	4.000000	36.000000	0.000000
2240.913119	0.133622	0.512326	-0.024196	77.323784	11.543689	51.706799	-0.487286	0.000000	-4.976198	0.000000	0.000000	0.000000	-0.079099	-0.199131	-0.388002	0.000000	0.000000	4.000000	36.000000	0.000000
2240.916453	0.133410	0.511695	-0.025466	77.241760	11.900681	52.155750	-0.515095	0.000000	-4.973397	0.000000	0.000000	0.000000	-0.063675	-0.189344	-0.380925	0.000000	0.000000	4.000000	36.000000	0.000000
2240.919786	0.133410	0.511695	-0.025466	77.241760	11.900681	52.155750	-0.515095	0.000000	-4.973397	0.000000	0.000000	0.000000	-0.063675	-0.189344	-0.380925	0.000000	0.000000	4.000000	36.000000	0.000000
2240.923119	0.133410	0.511695	-0.025466	77.241760	11.900681	52.155750	-0.515095	0.000000	-4.973397	0.000000	0.000000	0.000000	-0.063675	-0.189344	-0.380925	0.000000	0.000000	4.000000	36.000000	0.000000
2240.926453	0.133202	0.511081	-0.026718	77.190895	12.249579	52.603004	-0.542303	0.000000	-4.970504	0.000000	0.000000	0.000000	-0.062365	-0.184111	-0.375716	0.000000	0.000000	4.000000	36.000000	0.000000
2240.929786	0.133202	0.511081	-0.026718	77.190895	12.249579	52.603004	-0.542303	0.000000	-4.970504	0.000000	0.000000	0.000000	-0.062365	-0.184111	-0.375716	0.000000	0.000000	4.000000	36.000000	0.000000
2240.933119	0.133202	0.511081	-0.026718	77.190895	12.249579	52.603004	-0.542303	0.000000	-4.970504	0.000000	0.000000	0.000000	-0.062365	-0.184111	-0.375716	0.000000	0.000000	4.000000	36.000000	0.000000
2240.936453	0.132998	0.510485	-0.027953	77.167831	12.638988	53.121960	-0.569136	0.000000	-4.967503	0.000000	0.000000	0.000000	-0.061042	-0.178925	-0.370472	0.000000	0.000000	4.000000	36.000000	0.000000
2240.939786	0.132998	0.510485	-0.027953	77.167831	12.638988	53.121960	-0.569136	0.000000	-4.967503	0.000000	0.000000	0.000000	-0.061042	-0.178925	-0.370472	0.000000	0.000000	4.000000	36.000000	0.000000
2240.943119	0.132998	0.510485	-0.027953	77.167831	12.638988	53.121960	-0.569136	0.000000	-4.967503	0.000000	0.000000	0.000000	-0.061042	-0.178925	-0.370472	0.000000	0.000000	4.000000	36.000000	0.000000
2240.946453	0.132793	0.509891	-0.029190	77.186684	13.055931	53.695770	-0.595589	0.000000	-4.964400	0.000000	0.000000	0.000000	-0.061491	-0.178230	-0.370963	0.000000	0.000000	4.000000	36.000000	0.000000
2240.949786	0.132793	0.509891	-0.029190	77.186684	13.055931	53.695770	-0.595589	0.000000	-4.964400	0.000000	0.000000	0.000000	-0.061491	-0.178230	-0.370963	0.000000	0.000000	4.000000	36.000000	0.000000
2240.953119	0.132793	0.509891	-0.029190	77.186684	13.055931	53.695770	-0.595589	0.000000	-4.964400	0.000000	0.000000	0.000000	-0.061491	-0.178230	-0.370963	0.000000	0.000000	4.000000	36.000000	0.000000
2240.956453	0.132552	0.509314	-0.030396	77.247513	13.515071	54.347870	-0.622075	0.000000	-4.961151	0.000000	0.000000	0.000000	-0.072300	-0.173105	-0.361897	0.000000	0.000000	4.000000	36.000000	0.000000
2240.959786	0.132552	0.509314	-0.030396	77.247513	13.515071	54.347870	-0.622075	0.000000	-4.961151	0.000000	0.000000	0.000000	-0.072300	-0.173105	-0.361897	0.000000	0.000000	4.000000	36.000000	0.000000
2240.963119	0.132552	0.509314	-0.030396	77.247513	13.515071	54.347870	-0.622075	0.000000	-4.961151	0.000000	0.000000	0.000000	-0.072300	-0.173105	-0.361897	0.000000	0.000000	4.000000	36.000000	0.000000
2240.966453	0.132290	0.508739	-0.031598	77.325912	14.020595	55.080887	-0.648021	0.000000	-4.957829	0.000000	0.000000	0.000000	-0.078728	-0.172416	-0.360492	0.000000	0.000000	4.000000	36.000000	0.000000
2240.969786	0.132290	0.508739	-0.031598	77.325912	14.020595	55.080887	-0.648021	0.000000	-4.957829	0.000000	0.000000	0.000000	-0.078728	-0.172416	-0.360492	0.000000	0.000000	4.000000	36.000000	0.000000
2240.973119	0.132290	0.508739	-0.031598	77.325912	14.020595	55.080887	-0.648021	0.000000	-4.957829	0.000000	0.000000	0.000000	-0.078728	-0.172416	-0.360492	0.000000	0.000000	4.000000	36.000000	0.000000
2240.976453	0.132044	0.508210	-0.032743	77.403328	14.567197	55.878601	-0.673930	0.000000	-4.954373	0.000000	0.000000	0.000000	-0.073650	-0.158582	-0.343576	0.000000	0.000000	4.000000	36.000000	0.000000
2240.979786	0.132044	0.508210	-0.032743	77.403328	14.567197	55.878601	-0.673930	0.000000	-4.954373	0.000000	0.000000	0.000000	-0.073650	-0.158582	-0.343576	0.000000	0.000000	4.000000	36.000000	0.000000
2240.983119	0.132044	0.508210	-0.032743	77.403328	14.567197	55.878601	-0.673930	0.000000	-4.954373	0.000000	0.000000	0.000000	-0.073650	-0.158582	-0.343576	0.000000	0.000000	4.000000	36.000000	0.000000
2240.986453	0.131783	0.507722	-0.033867	77.470497	15.118999	56.674038	-0.698613	0.000000	-4.950953	0.000000	0.000000	0.000000	-0.078416	-0.146348	-0.337102	0.000000	0.000000	4.000000	36.000000	0.000000
2240.989786	0.131783	0.507722	-0.033867	77.470497	15.118999	56.674038	-0.698613	0.000000	-4.950953	0.000000	0.000000	0.000000	-0.078416	-0.146348	-0.337102	0.000000	0.000000	4.000000	36.000000	0.000000
2240.993119	0.131783	0.507722	-0.033867	77.470497	15.118999	56.674038	-0.698613	0.000000	-4.950953	0.000000	0.000000	0.000000	-0.078416	-0.146348	-0.337102	0.000000	0.000000	4.000000	36.000000	0.000000
2240.996453	0.131540	0.507256	-0.034931	77.559372	15.620364	57.400608	-0.722893	0.000000	-4.947466	0.000000	0.000000	0.000000	-0.073001	-0.140010	-0.319258	0.000000	0.000000	4.000000	36.000000	0.000000
2240.999786	0.131540	0.507256	-0.034931	77.559372	15.620364	57.400608	-0.722893	0.000000	-4.947466	0.000000	0.000000	0.000000	-0.073001	-0.140010	-0.319258	0.000000	0.000000	4.000000	36.000000	0.000000
2241.003119	0.131540	0.507256	-0.034931	77.559372	15.620364	57.400608	-0.722893	0.000000	-4.947466	0.000000	0.000000	0.000000	-0.073001	-0.140010	-0.319258	0.000000	0.000000	4.000000	36.000000	0.000000
2241.006453	0.131321	0.506829	-0.035986	77.678017	16.058279	58.025757	-0.745877	0.000000	-4.944054	0.000000	0.000000	0.000000	-0.065667	-0.127934	-0.316430	0.000000	0.000000	4.000000	36.000000	0.000000
2241.009786	0.131321	0.506829	-0.035986	77.678017	16.058279	58.025757	-0.745877	0.000000	-4.944054	0.000000	0.000000	0.000000	-0.065667	-0.127934	-0.316430	0.000000	0.000000	4.000000	36.000000	0.000000
2241.013119	0.131321	0.506829	-0.035986	77.678017	16.058279	58.025757	-0.745877	0.000000	-4.944054	0.000000	0.000000	0.000000	-0.065667	-0.127934	-0.316430	0.000000	0.000000	4.000000	36.000000	0.000000
2241.016453	0.131106	0.506443	-0.037025	77.790588	16.439631	58.572071	-0.768586	0.000000	-4.940575	0.000000	0.000000	0.000000	-0.064345	-0.115972	-0.311681	0.000000	0.000000	4.000000	36.000000	0.000000
2241.019786	0.131106	0.506443	-0.037025	77.790588	16.439631	58.572071	-0.768586	0.000000	-4.940575	0.000000	0.000000	0.000000	-0.064345	-0.115972	-0.311681	0.000000	0.000000	4.000000	36.000000	0.000000
2241.023119	0.131106	0.506443	-0.037025	77.790588	16.439631	58.572071	-0.768586	0.000000	-4.940575	0.000000	0.000000	0.000000	-0.064345	-0.115972	-0.311681	0.000000	0.000000	4.000000	36.000000	0.000000
2241.026453	0.130878	0.506052	-0.038106	77.904488	16.762318	59.029385	-0.790944	0.000000	-4.937045	0.000000	0.000000	0.000000	-0.068476	-0.117061	-0.324413	0.000000	0.000000	4.000000	36.000000	0.000000
2241.029786	0.130878	0.506052	-0.038106	77.904488	16.762318	59.029385	-0.790944	0.000000	-4.937045	0.000000	0.000000	0.000000	-0.068476	-0.117061	-0.324413	0.000000	0.000000	4.000000	36.000000	0.000000
2241.033119	0.130878	0.506052	-0.038106	77.904488	16.762318	59.029385	-0.790944	0.000000	-4.937045	0.000000	0.000000	0.000000	-0.068476	-0.117061	-0.324413	0.000000	0.000000	4.000000	36.000000	0.000000
2241.036453	0.130649	0.505664	-0.039188	78.021019	17.068779	59.460457	-0.814225	0.000000	-4.933259	0.000000	0.000000	0.000000	-0.068732	-0.116685	-0.324716	0.000000	0.000000	4.000000	36.000000	0.000000
2241.039786	0.130649	0.505664	-0.039188	78.021019	17.068779	59.460457	-0.814225	0.000000	-4.933259	0.000000	0.000000	0.000000	-0.068732	-0.116685	-0.324716	0.000000	0.000000	4.000000	36.000000	0.000000
2241.043119	0.130649	0.505664	-0.039188	78.021019	17.068779	59.460457	-0.814225	0.000000	-4.933259	0.000000	0.000000	0.000000	-0.068732	-0.116685	-0.324716	0.000000	0.000000	4.000000	36.000000	0.000000
2241.046453	0.130387	0.505252	-0.040374	78.144127	17.327717	59.819687	-0.837521	0.000000	-4.929357	0.000000	0.000000	0.000000	-0.078630	-0.123487	-0.355813	0.000000	0.000000	4.000000	36.000000	0.000000
2241.049786	0.130387	0.505252	-0.040374	78.144127	17.327717	59.819687	-0.837521	0.000000	-4.929357	0.000000	0.000000	0.000000	-0.078630	-0.123487	-0.355813	0.000000	0.000000	4.000000	36.000000	0.000000
2241.053119	0.130387	0.505252	-0.040374	78.144127	17.327717	59.819687	-0.837521	0.000000	-4.929357	0.000000	0.000000	0.000000	-0.078630	-0.123487	-0.355813	0.000000	0.000000	4.000000	36.000000	0.000000
2241.056453	0.130098	0.504808	-0.041642	78.254677	17.530447	60.099094	-0.863078	0.000000	-4.924946	0.000000	0.000000	0.000000	-0.086500	-0.133070	-0.380382	0.000000	0.000000	4.000000	36.000000	0.000000
2241.059786	0.130098	0.504808	-0.041642	78.254677	17.530447	60.099094	-0.863078	0.000000	-4.924946	0.000000	0.000000	0.000000	-0.086500	-0.133070	-0.380382	0.000000	0.000000	4.000000	36.000000	0.000000
2241.063119	0.130098	0.504808	-0.041642	78.254677	17.530447	60.099094	-0.863078	0.000000	-4.924946	0.000000	0.000000	0.000000	-0.086500	-0.133070	-0.380382	0.000000	0.000000	4.000000	36.000000	0.000000
2241.066453	0.129756	0.504381	-0.042874	78.298759	17.695080	60.326992	-0.890417	0.000000	-4.920077	0.000000	0.000000	0.000000	-0.102680	-0.128289	-0.369375	0.000000	0.000000	4.000000	36.000000	0.000000
2241.069786	0.129756	0.504381	-0.042874	78.298759	17.695080	60.326992	-0.890417	0.000000	-4.920077	0.000000	0.000000	0.000000	-0.102680	-0.128289	-0.369375	0.000000	0.000000	4.000000	36.000000	0.000000
2241.073119	0.129756	0.504381	-0.042874	78.298759	17.695080	60.326992	-0.890417	0.000000	-4.920077	0.000000	0.000000	0.000000	-0.102680	-0.128289	-0.369375	0.000000	0.000000	4.000000	36.000000	0.000000
2241.076453	0.129426	0.503983	-0.044067	78.241547	17.829187	60.517128	-0.917191	0.000000	-4.915156	0.000000	0.000000	0.000000	-0.099203	-0.119329	-0.358023	0.000000	0.000000	4.000000	36.000000	0.000000
2241.079786	0.129426	0.503983	-0.044067	78.241547	17.829187	60.517128	-0.917191	0.000000	-4.915156	0.000000	0.000000	0.000000	-0.099203	-0.119329	-0.358023	0.000000	0.000000	4.000000	36.000000	0.000000
2241.083119	0.129426	0.503983	-0.044067	78.241547	17.829187	60.517128	-0.917191	0.000000	-4.915156	0.000000	0.000000	0.000000	-0.099203	-0.119329	-0.358023	0.000000	0.000000	4.000000	36.000000	0.000000
2241.086453	0.129094	0.503605	-0.045194	78.109299	17.926451	60.661144	-0.943137	0.000000	-4.910244	0.000000	0.000000	0.000000	-0.099496	-0.113257	-0.338160	0.000000	0.000000	4.000000	36.000000	0.000000
2241.089786	0.129094	0.503605	-0.045194	78.109299	17.926451	60.661144	-0.943137	0.000000	-4.910244	0.000000	0.000000	0.000000	-0.099496	-0.113257	-0.338160	0.000000	0.000000	4.000000	36.000000	0.000000
2241.093119	0.129094	0.503605	-0.045194	78.109299	17.926451	60.661144	-0.943137	0.000000	-4.910244	0.000000	0.000000	0.000000	-0.099496	-0.113257	-0.338160	0.000000	0.000000	4.000000	36.000000	0.000000
2241.096453	0.128768	0.503262	-0.046235	77.959961	18.007141	60.787392	-0.967718	0.000000	-4.905458	0.000000	0.000000	0.000000	-0.097870	-0.103002	-0.312352	0.000000	0.000000	4.000000	36.000000	0.000000
2241.099786	0.128768	0.503262	-0.046235	77.959961	18.007141	60.787392	-0.967718	0.000000	-4.905458	0.000000	0.000000	0.000000	-0.097870	-0.103002	-0.312352	0.000000	0.000000	4.000000	36.000000	0.000000
2241.103119	0.128768	0.503262	-0.046235	77.959961	18.007141	60.787392	-0.967718	0.000000	-4.905458	0.000000	0.000000	0.000000	-0.097870	-0.103002	-0.312352	0.000000	0.000000	4.000000	36.000000	0.000000
2241.106453	0.128447	0.502934	-0.047258	77.813667	18.067760	60.885509	-0.990504	0.000000	-4.900908	0.000000	0.000000	0.000000	-0.096117	-0.098470	-0.306749	0.000000	0.000000	4.000000	36.000000	0.000000
2241.109786	0.128447	0.502934	-0.047258	77.813667	18.067760	60.885509	-0.990504	0.000000	-4.900908	0.000000	0.000000	0.000000	-0.096117	-0.098470	-0.306749	0.000000	0.000000	4.000000	36.000000	0.000000
2241.113119	0.128447	0.502934	-0.047258	77.813667	18.067760	60.885509	-0.990504	0.000000	-4.900908	0.000000	0.000000	0.000000	-0.096117	-0.098470	-0.306749	0.000000	0.000000	4.000000	36.000000	0.000000
2241.116453	0.128120	0.502593	-0.048301	77.716164	18.093206	60.929974	-1.012882	0.000000	-4.896332	0.000000	0.000000	0.000000	-0.098057	-0.102381	-0.312959	0.000000	0.000000	4.000000	36.000000	0.000000
2241.119786	0.128120	0.502593	-0.048301	77.716164	18.093206	60.929974	-1.012882	0.000000	-4.896332	0.000000	0.000000	0.000000	-0.098057	-0.102381	-0.312959	0.000000	0.000000	4.000000	36.000000	0.000000
2241.123119	0.128120	0.502593	-0.048301	77.716164	18.093206	60.929974	-1.012882	0.000000	-4.896332	0.000000	0.000000	0.000000	-0.098057	-0.102381	-0.312959	0.000000	0.000000	4.000000	36.000000	0.000000
2241.126453	0.127766	0.502266	-0.049431	77.673660	18.090210	60.929489	-1.035713	0.000000	-4.891554	0.000000	0.000000	0.000000	-0.106243	-0.097834	-0.339077	0.000000	0.000000	4.000000	36.000000	0.000000
2241.129786	0.127766	0.502266	-0.049431	77.673660	18.090210	60.929489	-1.035713	0.000000	-4.891554	0.000000	0.000000	0.000000	-0.106243	-0.097834	-0.339077	0.000000	0.000000	4.000000	36.000000	0.000000
2241.133119	0.127766	0.502266	-0.049431	77.673660	18.090210	60.929489	-1.035713	0.000000	-4.891554	0.000000	0.000000	0.000000	-0.106243	-0.097834	-0.339077	0.000000	0.000000	4.000000	36.000000	0.000000
2241.136453	0.127393	0.501899	-0.050622	77.700783	18.088823	60.928436	-1.060446	0.000000	-4.886251	0.000000	0.000000	0.000000	-0.111926	-0.110088	-0.357212	0.000000	0.000000	4.000000	36.000000	0.000000
2241.139786	0.127393	0.501899	-0.050622	77.700783	18.088823	60.928436	-1.060446	0.000000	-4.886251	0.000000	0.000000	0.000000	-0.111926	-0.110088	-0.357212	0.000000	0.000000	4.000000	36.000000	0.000000
2241.143119	0.127393	0.501899	-0.050622	77.700783	18.088823	60.928436	-1.060446	0.000000	-4.886251	0.000000	0.000000	0.000000	-0.111926	-0.110088	-0.357212	0.000000	0.000000	4.000000	36.000000	0.000000
2241.146453	0.126980	0.501520	-0.051940	77.795197	18.092957	60.932827	-1.086497	0.000000	-4.880525	0.000000	0.000000	0.000000	-0.123870	-0.113820	-0.395327	0.000000	0.000000	4.000000	36.000000	0.000000
2241.149786	0.126980	0.501520	-0.051940	77.795197	18.092957	60.932827	-1.086497	0.000000	-4.880525	0.000000	0.000000	0.000000	-0.123870	-0.113820	-0.395327	0.000000	0.000000	4.000000	36.000000	0.000000
2241.153119	0.126980	0.501520	-0.051940	77.795197	18.092957	60.932827	-1.086497	0.000000	-4.880525	0.000000	0.000000	0.000000	-0.123870	-0.113820	-0.395327	0.000000	0.000000	4.000000	36.000000	0.000000
2241.156453	0.126529	0.501142	-0.053247	77.919670	18.094351	60.939835	-1.115319	0.000000	-4.874019	0.000000	0.000000	0.000000	-0.135518	-0.113411	-0.392177	0.000000	0.000000	4.000000	36.000000	0.000000
2241.159786	0.126529	0.501142	-0.053247	77.919670	18.094351	60.939835	-1.115319	0.000000	-4.874019	0.000000	0.000000	0.000000	-0.135518	-0.113411	-0.392177	0.000000	0.000000	4.000000	36.000000	0.000000
2241.163119	0.126529	0.501142	-0.053247	77.919670	18.094351	60.939835	-1.115319	0.000000	-4.874019	0.000000	0.000000	0.000000	-0.135518	-0.113411	-0.392177	0.000000	0.000000	4.000000	36.000000	0.000000
2241.166453	0.126039	0.500784	-0.054476	78.021721	18.085930	60.945225	-1.144101	0.000000	-4.867343	0.000000	0.000000	0.000000	-0.146973	-0.107509	-0.368705	0.000000	0.000000	4.000000	36.000000	0.000000
2241.169786	0.126039	0.500784	-0.054476	78.021721	18.085930	60.945225	-1.144101	0.000000	-4.867343	0.000000	0.000000	0.000000	-0.146973	-0.107509	-0.368705	0.000000	0.000000	4.000000	36.000000	0.000000
2241.173119	0.126039	0.500784	-0.054476	78.021721	18.085930	60.945225	-1.144101	0.000000	-4.867343	0.000000	0.000000	0.000000	-0.146973	-0.107509	-0.368705	0.000000	0.000000	4.000000	36.000000	0.000000
2241.176453	0.125543	0.500472	-0.055593	78.069557	18.070374	60.946262	-1.171475	0.000000	-4.860827	0.000000	0.000000	0.000000	-0.148821	-0.093371	-0.335077	0.000000	0.000000	4.000000	36.000000	0.000000
2241.179786	0.125543	0.500472	-0.055593	78.069557	18.070374	60.946262	-1.171475	0.000000	-4.860827	0.000000	0.000000	0.000000	-0.148821	-0.093371	-0.335077	0.000000	0.000000	4.000000	36.000000	0.000000
2241.183119	0.125543	0.500472	-0.055593	78.069557	18.070374	60.946262	-1.171475	0.000000	-4.860827	0.000000	0.000000	0.000000	-0.148821	-0.093371	-0.335077	0.000000	0.000000	4.000000	36.000000	0.000000
2241.186453	0.125073	0.500212	-0.056561	78.088669	18.047194	60.945145	-1.196613	0.000000	-4.854701	0.000000	0.000000	0.000000	-0.140916	-0.078025	-0.290535	0.000000	0.000000	4.000000	36.000000	0.000000
2241.189786	0.125073	0.500212	-0.056561	78.088669	18.047194	60.945145	-1.196613	0.000000	-4.854701	0.000000	0.000000	0.000000	-0.140916	-0.078025	-0.290535	0.000000	0.000000	4.000000	36.000000	0.000000
2241.193119	0.125073	0.500212	-0.056561	78.088669	18.047194	60.945145	-1.196613	0.000000	-4.854701	0.000000	0.000000	0.000000	-0.140916	-0.078025	-0.290535	0.000000	0.000000	4.000000	36.000000	0.000000
2241.196453	0.124610	0.499967	-0.057511	78.108459	18.021545	60.944221	-1.218623	0.000000	-4.849223	0.000000	0.000000	0.000000	-0.138910	-0.073718	-0.284895	0.000000	0.000000	4.000000	36.000000	0.000000
2241.199786	0.124610	0.499967	-0.057511	78.108459	18.021545	60.944221	-1.218623	0.000000	-4.849223	0.000000	0.000000	0.000000	-0.138910	-0.073718	-0.284895	0.000000	0.000000	4.000000	36.000000	0.000000
2241.203119	0.124610	0.499967	-0.057511	78.108459	18.021545	60.944221	-1.218623	0.000000	-4.849223	0.000000	0.000000	0.000000	-0.138910	-0.073718	-0.284895	0.000000	0.000000	4.000000	36.000000	0.000000
2241.206453	0.124103	0.499708	-0.058470	78.159180	17.998566	60.945942	-1.240234	0.000000	-4.843740	0.000000	0.000000	0.000000	-0.151981	-0.077629	-0.287679	0.000000	0.000000	4.000000	36.000000	0.000000
2241.209786	0.124103	0.499708	-0.058470	78.159180	17.998566	60.945942	-1.240234	0.000000	-4.843740	0.000000	0.000000	0.000000	-0.151981	-0.077629	-0.287679	0.000000	0.000000	4.000000	36.000000	0.000000
2241.213119	0.124103	0.499708	-0.058470	78.159180	17.998566	60.945942	-1.240234	0.000000	-4.843740	0.000000	0.000000	0.000000	-0.151981	-0.077629	-0.287679	0.000000	0.000000	4.000000	36.000000	0.000000
2241.216453	0.123596	0.499455	-0.059500	78.257011	17.975697	60.945602	-1.262277	0.000000	-4.838043	0.000000	0.000000	0.000000	-0.152117	-0.076013	-0.309126	0.000000	0.000000	4.000000	36.000000	0.000000
2241.219786	0.123596	0.499455	-0.059500	78.257011	17.975697	60.945602	-1.262277	0.000000	-4.838043	0.000000	0.000000	0.000000	-0.152117	-0.076013	-0.309126	0.000000	0.000000	4.000000	36.000000	0.000000
2241.223119	0.123596	0.499455	-0.059500	78.257011	17.975697	60.945602	-1.262277	0.000000	-4.838043	0.000000	0.000000	0.000000	-0.152117	-0.076013	-0.309126	0.000000	0.000000	4.000000	36.000000	0.000000
2241.226453	0.123007	0.499175	-0.060667	78.366562	17.952356	60.952320	-1.285787	0.000000	-4.831848	0.000000	0.000000	0.000000	-0.176885	-0.083926	-0.350024	0.000000	0.000000	4.000000	36.000000	0.000000
2241.229786	0.123007	0.499175	-0.060667	78.366562	17.952356	60.952320	-1.285787	0.000000	-4.831848	0.000000	0.000000	0.000000	-0.176885	-0.083926	-0.350024	0.000000	0.000000	4.000000	36.000000	0.000000
2241.233119	0.123007	0.499175	-0.060667	78.366562	17.952356	60.952320	-1.285787	0.000000	-4.831848	0.000000	0.000000	0.000000	-0.176885	-0.083926	-0.350024	0.000000	0.000000	4.000000	36.000000	0.000000
2241.236453	0.122379	0.498860	-0.061960	78.491753	17.930119	60.960171	-1.312510	0.000000	-4.824657	0.000000	0.000000	0.000000	-0.188198	-0.094473	-0.387930	0.000000	0.000000	4.000000	36.000000	0.000000
2241.239786	0.122379	0.498860	-0.061960	78.491753	17.930119	60.960171	-1.312510	0.000000	-4.824657	0.000000	0.000000	0.000000	-0.188198	-0.094473	-0.387930	0.000000	0.000000	4.000000	36.000000	0.000000
2241.243119	0.122379	0.498860	-0.061960	78.491753	17.930119	60.960171	-1.312510	0.000000	-4.824657	0.000000	0.000000	0.000000	-0.188198	-0.094473	-0.387930	0.000000	0.000000	4.000000	36.000000	0.000000
2241.246453	0.121677	0.498510	-0.063369	78.614792	17.897827	60.961346	-1.342005	0.000000	-4.816536	0.000000	0.000000	0.000000	-0.210709	-0.104907	-0.422509	0.000000	0.000000	4.000000	36.000000	0.000000
2241.249786	0.121677	0.498510	-0.063369	78.614792	17.897827	60.961346	-1.342005	0.000000	-4.816536	0.000000	0.000000	0.000000	-0.210709	-0.104907	-0.422509	0.000000	0.000000	4.000000	36.000000	0.000000
2241.253119	0.121677	0.498510	-0.063369	78.614792	17.897827	60.961346	-1.342005	0.000000	-4.816536	0.000000	0.000000	0.000000	-0.210709	-0.104907	-0.422509	0.000000	0.000000	4.000000	36.000000	0.000000
2241.256453	0.120931	0.498153	-0.064858	78.696236	17.865593	60.964760	-1.374255	0.000000	-4.807434	0.000000	0.000000	0.000000	-0.223759	-0.107177	-0.446948	0.000000	0.000000	4.000000	36.000000	0.000000
2241.259786	0.120931	0.498153	-0.064858	78.696236	17.865593	60.964760	-1.374255	0.000000	-4.807434	0.000000	0.000000	0.000000	-0.223759	-0.107177	-0.446948	0.000000	0.000000	4.000000	36.000000	0.000000
2241.263119	0.120931	0.498153	-0.064858	78.696236	17.865593	60.964760	-1.374255	0.000000	-4.807434	0.000000	0.000000	0.000000	-0.223759	-0.107177	-0.446948	0.000000	0.000000	4.000000	36.000000	0.000000
2241.266453	0.120138	0.497788	-0.066312	78.648010	17.810017	60.955971	-1.408408	0.000000	-4.797540	0.000000	0.000000	0.000000	-0.237964	-0.109457	-0.435940	0.000000	0.000000	4.000000	36.000000	0.000000
2241.269786	0.120138	0.497788	-0.066312	78.648010	17.810017	60.955971	-1.408408	0.000000	-4.797540	0.000000	0.000000	0.000000	-0.237964	-0.109457	-0.435940	0.000000	0.000000	4.000000	36.000000	0.000000
2241.273119	0.120138	0.497788	-0.066312	78.648010	17.810017	60.955971	-1.408408	0.000000	-4.797540	0.000000	0.000000	0.000000	-0.237964	-0.109457	-0.435940	0.000000	0.000000	4.000000	36.000000	0.000000
2241.276453	0.119292	0.497442	-0.067682	78.449913	17.725822	60.927597	-1.442131	0.000000	-4.787511	0.000000	0.000000	0.000000	-0.253831	-0.103707	-0.411191	0.000000	0.000000	4.000000	36.000000	0.000000
2241.279786	0.119292	0.497442	-0.067682	78.449913	17.725822	60.927597	-1.442131	0.000000	-4.787511	0.000000	0.000000	0.000000	-0.253831	-0.103707	-0.411191	0.000000	0.000000	4.000000	36.000000	0.000000
2241.283119	0.119292	0.497442	-0.067682	78.449913	17.725822	60.927597	-1.442131	0.000000	-4.787511	0.000000	0.000000	0.000000	-0.253831	-0.103707	-0.411191	0.000000	0.000000	4.000000	36.000000	0.000000
2241.286453	0.118356	0.497098	-0.069028	78.142990	17.626263	60.897026	-1.474566	0.000000	-4.777620	0.000000	0.000000	0.000000	-0.280769	-0.103330	-0.403656	0.000000	0.000000	4.000000	36.000000	0.000000
2241.289786	0.118356	0.497098	-0.069028	78.142990	17.626263	60.897026	-1.474566	0.000000	-4.777620	0.000000	0.000000	0.000000	-0.280769	-0.103330	-0.403656	0.000000	0.000000	4.000000	36.000000	0.000000
2241.293119	0.118356	0.497098	-0.069028	78.142990	17.626263	60.897026	-1.474566	0.000000	-4.777620	0.000000	0.000000	0.000000	-0.280769	-0.103330	-0.403656	0.000000	0.000000	4.000000	36.000000	0.000000
2241.296453	0.117362	0.496720	-0.070378	77.807579	17.511116	60.859703	-1.507112	0.000000	-4.767454	0.000000	0.000000	0.000000	-0.298052	-0.113528	-0.405120	0.000000	0.000000	4.000000	36.000000	0.000000
2241.299786	0.117362	0.496720	-0.070378	77.807579	17.511116	60.859703	-1.507112	0.000000	-4.767454	0.000000	0.000000	0.000000	-0.298052	-0.113528	-0.405120	0.000000	0.000000	4.000000	36.000000	0.000000
2241.303119	0.117362	0.496720	-0.070378	77.807579	17.511116	60.859703	-1.507112	0.000000	-4.767454	0.000000	0.000000	0.000000	-0.298052	-0.113528	-0.405120	0.000000	0.000000	4.000000	36.000000	0.000000
2241.306453	0.116287	0.496316	-0.071751	77.480728	17.391169	60.830547	-1.540192	0.000000	-4.756870	0.000000	0.000000	0.000000	-0.322671	-0.120940	-0.411821	0.000000	0.000000	4.000000	36.000000	0.000000
2241.309786	0.116287	0.496316	-0.071751	77.480728	17.391169	60.830547	-1.540192	0.000000	-4.756870	0.000000	0.000000	0.000000	-0.322671	-0.120940	-0.411821	0.000000	0.000000	4.000000	36.000000	0.000000
2241.313119	0.116287	0.496316	-0.071751	77.480728	17.391169	60.830547	-1.540192	0.000000	-4.756870	0.000000	0.000000	0.000000	-0.322671	-0.120940	-0.411821	0.000000	0.000000	4.000000	36.000000	0.000000
2241.316453	0.115149	0.495867	-0.073150	77.188759	17.269547	60.805126	-1.574331	0.000000	-4.745680	0.000000	0.000000	0.000000	-0.341351	-0.134838	-0.419808	0.000000	0.000000	4.000000	36.000000	0.000000
2241.319786	0.115149	0.495867	-0.073150	77.188759	17.269547	60.805126	-1.574331	0.000000	-4.745680	0.000000	0.000000	0.000000	-0.341351	-0.134838	-0.419808	0.000000	0.000000	4.000000	36.000000	0.000000
2241.323119	0.115149	0.495867	-0.073150	77.188759	17.269547	60.805126	-1.574331	0.000000	-4.745680	0.000000	0.000000	0.000000	-0.341351	-0.134838	-0.419808	0.000000	0.000000	4.000000	36.000000	0.000000
2241.326453	0.113991	0.495407	-0.074569	76.936150	17.146334	60.783466	-1.609507	0.000000	-4.733867	0.000000	0.000000	0.000000	-0.347276	-0.138083	-0.425756	0.000000	0.000000	4.000000	36.000000	0.000000
2241.329786	0.113991	0.495407	-0.074569	76.936150	17.146334	60.783466	-1.609507	0.000000	-4.733867	0.000000	0.000000	0.000000	-0.347276	-0.138083	-0.425756	0.000000	0.000000	4.000000	36.000000	0.000000
2241.333119	0.113991	0.495407	-0.074569	76.936150	17.146334	60.783466	-1.609507	0.000000	-4.733867	0.000000	0.000000	0.000000	-0.347276	-0.138083	-0.425756	0.000000	0.000000	4.000000	36.000000	0.000000
2241.336453	0.112815	0.494953	-0.075940	76.737610	17.022032	60.758091	-1.645313	0.000000	-4.721541	0.000000	0.000000	0.000000	-0.352912	-0.136115	-0.411177	0.000000	0.000000	4.000000	36.000000	0.000000
2241.339786	0.112815	0.494953	-0.075940	76.737610	17.022032	60.758091	-1.645313	0.000000	-4.721541	0.000000	0.000000	0.000000	-0.352912	-0.136115	-0.411177	0.000000	0.000000	4.000000	36.000000	0.000000
2241.343119	0.112815	0.494953	-0.075940	76.737610	17.022032	60.758091	-1.645313	0.000000	-4.721541	0.000000	0.000000	0.000000	-0.352912	-0.136115	-0.411177	0.000000	0.000000	4.000000	36.000000	0.000000
2241.346453	0.111643	0.494502	-0.077316	76.577652	16.900866	60.743729	-1.680401	0.000000	-4.709167	0.000000	0.000000	0.000000	-0.351450	-0.135417	-0.412698	0.000000	0.000000	4.000000	36.000000	0.000000
2241.349786	0.111643	0.494502	-0.077316	76.577652	16.900866	60.743729	-1.680401	0.000000	-4.709167	0.000000	0.000000	0.000000	-0.351450	-0.135417	-0.412698	0.000000	0.000000	4.000000	36.000000	0.000000
2241.353119	0.111643	0.494502	-0.077316	76.577652	16.900866	60.743729	-1.680401	0.000000	-4.709167	0.000000	0.000000	0.000000	-0.351450	-0.135417	-0.412698	0.000000	0.000000	4.000000	36.000000	0.000000
2241.356453	0.110460	0.494048	-0.078620	76.460831	16.777428	60.724472	-1.715661	0.000000	-4.696436	0.000000	0.000000	0.000000	-0.355031	-0.136067	-0.391413	0.000000	0.000000	4.000000	36.000000	0.000000
2241.359786	0.110460	0.494048	-0.078620	76.460831	16.777428	60.724472	-1.715661	0.000000	-4.696436	0.000000	0.000000	0.000000	-0.355031	-0.136067	-0.391413	0.000000	0.000000	4.000000	36.000000	0.000000
2241.363119	0.110460	0.494048	-0.078620	76.460831	16.777428	60.724472	-1.715661	0.000000	-4.696436	0.000000	0.000000	0.000000	-0.355031	-0.136067	-0.391413	0.000000	0.000000	4.000000	36.000000	0.000000
2241.366453	0.109252	0.493610	-0.079899	76.394196	16.652021	60.692631	-1.749722	0.000000	-4.683853	0.000000	0.000000	0.000000	-0.362501	-0.131542	-0.383644	0.000000	0.000000	4.000000	36.000000	0.000000
2241.369786	0.109252	0.493610	-0.079899	76.394196	16.652021	60.692631	-1.749722	0.000000	-4.683853	0.000000	0.000000	0.000000	-0.362501	-0.131542	-0.383644	0.000000	0.000000	4.000000	36.000000	0.000000
2241.373119	0.109252	0.493610	-0.079899	76.394196	16.652021	60.692631	-1.749722	0.000000	-4.683853	0.000000	0.000000	0.000000	-0.362501	-0.131542	-0.383644	0.000000	0.000000	4.000000	36.000000	0.000000
2241.376453	0.107984	0.493165	-0.081140	76.371567	16.521225	60.535839	-1.783569	0.000000	-4.671069	0.000000	0.000000	0.000000	-0.380432	-0.133463	-0.372288	0.000000	0.000000	4.000000	36.000000	0.000000
2241.379786	0.107984	0.493165	-0.081140	76.371567	16.521225	60.535839	-1.783569	0.000000	-4.671069	0.000000	0.000000	0.000000	-0.380432	-0.133463	-0.372288	0.000000	0.000000	4.000000	36.000000	0.000000
2241.383119	0.107984	0.493165	-0.081140	76.371567	16.521225	60.535839	-1.783569	0.000000	-4.671069	0.000000	0.000000	0.000000	-0.380432	-0.133463	-0.372288	0.000000	0.000000	4.000000	36.000000	0.000000
2241.386453	0.106679	0.492731	-0.082399	76.381348	16.384342	59.998116	-1.817244	0.000000	-4.658071	0.000000	0.000000	0.000000	-0.391363	-0.130211	-0.377687	0.000000	0.000000	4.000000	36.000000	0.000000
2241.389786	0.106679	0.492731	-0.082399	76.381348	16.384342	59.998116	-1.817244	0.000000	-4.658071	0.000000	0.000000	0.000000	-0.391363	-0.130211	-0.377687	0.000000	0.000000	4.000000	36.000000	0.000000
2241.393119	0.106679	0.492731	-0.082399	76.381348	16.384342	59.998116	-1.817244	0.000000	-4.658071	0.000000	0.000000	0.000000	-0.391363	-0.130211	-0.377687	0.000000	0.000000	4.000000	36.000000	0.000000
2241.396453	0.105321	0.492286	-0.083670	76.422028	16.243969	59.259727	-1.851674	0.000000	-4.644492	0.000000	0.000000	0.000000	-0.407297	-0.133336	-0.381162	0.000000	0.000000	4.000000	36.000000	0.000000
2241.399786	0.105321	0.492286	-0.083670	76.422028	16.243969	59.259727	-1.851674	0.000000	-4.644492	0.000000	0.000000	0.000000	-0.407297	-0.133336	-0.381162	0.000000	0.000000	4.000000	36.000000	0.000000
2241.403119	0.105321	0.492286	-0.083670	76.422028	16.243969	59.259727	-1.851674	0.000000	-4.644492	0.000000	0.000000	0.000000	-0.407297	-0.133336	-0.381162	0.000000	0.000000	4.000000	36.000000	0.000000
2241.406453	0.103893	0.491853	-0.084949	76.465843	16.098358	58.725857	-1.886876	0.000000	-4.630302	0.000000	0.000000	0.000000	-0.428475	-0.130091	-0.383913	0.000000	0.000000	4.000000	36.000000	0.000000
2241.409786	0.103893	0.491853	-0.084949	76.465843	16.098358	58.725857	-1.886876	0.000000	-4.630302	0.000000	0.000000	0.000000	-0.428475	-0.130091	-0.383913	0.000000	0.000000	4.000000	36.000000	0.000000
2241.413119	0.103893	0.491853	-0.084949	76.465843	16.098358	58.725857	-1.886876	0.000000	-4.630302	0.000000	0.000000	0.000000	-0.428475	-0.130091	-0.383913	0.000000	0.000000	4.000000	36.000000	0.000000
2241.416453	0.102437	0.491417	-0.086155	76.458588	15.935983	58.614834	-1.922960	0.000000	-4.615433	0.000000	0.000000	0.000000	-0.436740	-0.130760	-0.361752	0.000000	0.000000	4.000000	36.000000	0.000000
2241.419786	0.102437	0.491417	-0.086155	76.458588	15.935983	58.614834	-1.922960	0.000000	-4.615433	0.000000	0.000000	0.000000	-0.436740	-0.130760	-0.361752	0.000000	0.000000	4.000000	36.000000	0.000000
2241.423119	0.102437	0.491417	-0.086155	76.458588	15.935983	58.614834	-1.922960	0.000000	-4.615433	0.000000	0.000000	0.000000	-0.436740	-0.130760	-0.361752	0.000000	0.000000	4.000000	36.000000	0.000000
2241.426453	0.101035	0.491024	-0.087267	76.398750	15.767631	58.599487	-1.958001	0.000000	-4.600677	0.000000	0.000000	0.000000	-0.420649	-0.117666	-0.333437	0.000000	0.000000	4.000000	36.000000	0.000000
2241.429786	0.101035	0.491024	-0.087267	76.398750	15.767631	58.599487	-1.958001	0.000000	-4.600677	0.000000	0.000000	0.000000	-0.420649	-0.117666	-0.333437	0.000000	0.000000	4.000000	36.000000	0.000000
2241.433119	0.101035	0.491024	-0.087267	76.398750	15.767631	58.599487	-1.958001	0.000000	-4.600677	0.000000	0.000000	0.000000	-0.420649	-0.117666	-0.333437	0.000000	0.000000	4.000000	36.000000	0.000000
2241.436453	0.099669	0.490654	-0.088276	76.280083	15.601479	58.541054	-1.990946	0.000000	-4.586516	0.000000	0.000000	0.000000	-0.409934	-0.110996	-0.302914	0.000000	0.000000	4.000000	36.000000	0.000000
2241.439786	0.099669	0.490654	-0.088276	76.280083	15.601479	58.541054	-1.990946	0.000000	-4.586516	0.000000	0.000000	0.000000	-0.409934	-0.110996	-0.302914	0.000000	0.000000	4.000000	36.000000	0.000000
2241.443119	0.099669	0.490654	-0.088276	76.280083	15.601479	58.541054	-1.990946	0.000000	-4.586516	0.000000	0.000000	0.000000	-0.409934	-0.110996	-0.302914	0.000000	0.000000	4.000000	36.000000	0.000000
2241.446453	0.098302	0.490290	-0.089244	76.142082	15.429007	58.362122	-2.021791	0.000000	-4.573004	0.000000	0.000000	0.000000	-0.409878	-0.109320	-0.290214	0.000000	0.000000	4.000000	36.000000	0.000000
2241.449786	0.098302	0.490290	-0.089244	76.142082	15.429007	58.362122	-2.021791	0.000000	-4.573004	0.000000	0.000000	0.000000	-0.409878	-0.109320	-0.290214	0.000000	0.000000	4.000000	36.000000	0.000000
2241.453119	0.098302	0.490290	-0.089244	76.142082	15.429007	58.362122	-2.021791	0.000000	-4.573004	0.000000	0.000000	0.000000	-0.409878	-0.109320	-0.290214	0.000000	0.000000	4.000000	36.000000	0.000000
2241.456453	0.096872	0.489943	-0.090129	75.997818	15.245659	57.975746	-2.051970	0.000000	-4.559541	0.000000	0.000000	0.000000	-0.429122	-0.103969	-0.265681	0.000000	0.000000	4.000000	36.000000	0.000000
2241.459786	0.096872	0.489943	-0.090129	75.997818	15.245659	57.975746	-2.051970	0.000000	-4.559541	0.000000	0.000000	0.000000	-0.429122	-0.103969	-0.265681	0.000000	0.000000	4.000000	36.000000	0.000000
2241.463119	0.096872	0.489943	-0.090129	75.997818	15.245659	57.975746	-2.051970	0.000000	-4.559541	0.000000	0.000000	0.000000	-0.429122	-0.103969	-0.265681	0.000000	0.000000	4.000000	36.000000	0.000000
2241.466453	0.095337	0.489607	-0.091017	75.883659	15.045266	57.431755	-2.081296	0.000000	-4.546230	0.000000	0.000000	0.000000	-0.460387	-0.101008	-0.266275	0.000000	0.000000	4.000000	36.000000	0.000000
2241.469786	0.095337	0.489607	-0.091017	75.883659	15.045266	57.431755	-2.081296	0.000000	-4.546230	0.000000	0.000000	0.000000	-0.460387	-0.101008	-0.266275	0.000000	0.000000	4.000000	36.000000	0.000000
2241.473119	0.095337	0.489607	-0.091017	75.883659	15.045266	57.431755	-2.081296	0.000000	-4.546230	0.000000	0.000000	0.000000	-0.460387	-0.101008	-0.266275	0.000000	0.000000	4.000000	36.000000	0.000000
2241.476453	0.093689	0.489255	-0.091950	75.808159	14.833421	56.913776	-2.111751	0.000000	-4.532164	0.000000	0.000000	0.000000	-0.494597	-0.105392	-0.279938	0.000000	0.000000	4.000000	36.000000	0.000000
2241.479786	0.093689	0.489255	-0.091950	75.808159	14.833421	56.913776	-2.111751	0.000000	-4.532164	0.000000	0.000000	0.000000	-0.494597	-0.105392	-0.279938	0.000000	0.000000	4.000000	36.000000	0.000000
2241.483119	0.093689	0.489255	-0.091950	75.808159	14.833421	56.913776	-2.111751	0.000000	-4.532164	0.000000	0.000000	0.000000	-0.494597	-0.105392	-0.279938	0.000000	0.000000	4.000000	36.000000	0.000000
2241.486453	0.091991	0.488894	-0.092900	75.779816	14.615792	56.682209	-2.144294	0.000000	-4.516858	0.000000	0.000000	0.000000	-0.509461	-0.108580	-0.284850	0.000000	0.000000	4.000000	36.000000	0.000000
2241.489786	0.091991	0.488894	-0.092900	75.779816	14.615792	56.682209	-2.144294	0.000000	-4.516858	0.000000	0.000000	0.000000	-0.509461	-0.108580	-0.284850	0.000000	0.000000	4.000000	36.000000	0.000000
2241.493119	0.091991	0.488894	-0.092900	75.779816	14.615792	56.682209	-2.144294	0.000000	-4.516858	0.000000	0.000000	0.000000	-0.509461	-0.108580	-0.284850	0.000000	0.000000	4.000000	36.000000	0.000000
2241.496453	0.090285	0.488497	-0.093922	75.787834	14.397576	56.575504	-2.177823	0.000000	-4.500788	0.000000	0.000000	0.000000	-0.511764	-0.118986	-0.306587	0.000000	0.000000	4.000000	36.000000	0.000000
2241.499786	0.090285	0.488497	-0.093922	75.787834	14.397576	56.575504	-2.177823	0.000000	-4.500788	0.000000	0.000000	0.000000	-0.511764	-0.118986	-0.306587	0.000000	0.000000	4.000000	36.000000	0.000000
2241.503119	0.090285	0.488497	-0.093922	75.787834	14.397576	56.575504	-2.177823	0.000000	-4.500788	0.000000	0.000000	0.000000	-0.511764	-0.118986	-0.306587	0.000000	0.000000	4.000000	36.000000	0.000000
2241.506453	0.088577	0.488078	-0.094995	75.805267	14.179639	56.333454	-2.213027	0.000000	-4.483582	0.000000	0.000000	0.000000	-0.512300	-0.125623	-0.322059	0.000000	0.000000	4.000000	36.000000	0.000000
2241.509786	0.088577	0.488078	-0.094995	75.805267	14.179639	56.333454	-2.213027	0.000000	-4.483582	0.000000	0.000000	0.000000	-0.512300	-0.125623	-0.322059	0.000000	0.000000	4.000000	36.000000	0.000000
2241.513119	0.088577	0.488078	-0.094995	75.805267	14.179639	56.333454	-2.213027	0.000000	-4.483582	0.000000	0.000000	0.000000	-0.512300	-0.125623	-0.322059	0.000000	0.000000	4.000000	36.000000	0.000000
2241.516453	0.086871	0.487686	-0.096031	75.758522	13.955548	56.064129	-2.249444	0.000000	-4.465423	0.000000	0.000000	0.000000	-0.511684	-0.117752	-0.310819	0.000000	0.000000	4.000000	36.000000	0.000000
2241.519786	0.086871	0.487686	-0.096031	75.758522	13.955548	56.064129	-2.249444	0.000000	-4.465423	0.000000	0.000000	0.000000	-0.511684	-0.117752	-0.310819	0.000000	0.000000	4.000000	36.000000	0.000000
2241.523119	0.086871	0.487686	-0.096031	75.758522	13.955548	56.064129	-2.249444	0.000000	-4.465423	0.000000	0.000000	0.000000	-0.511684	-0.117752	-0.310819	0.000000	0.000000	4.000000	36.000000	0.000000
2241.526453	0.085150	0.487319	-0.097026	75.615982	13.720873	55.893513	-2.285345	0.000000	-4.447156	0.000000	0.000000	0.000000	-0.516271	-0.109977	-0.298333	0.000000	0.000000	4.000000	36.000000	0.000000
2241.529786	0.085150	0.487319	-0.097026	75.615982	13.720873	55.893513	-2.285345	0.000000	-4.447156	0.000000	0.000000	0.000000	-0.516271	-0.109977	-0.298333	0.000000	0.000000	4.000000	36.000000	0.000000
2241.533119	0.085150	0.487319	-0.097026	75.615982	13.720873	55.893513	-2.285345	0.000000	-4.447156	0.000000	0.000000	0.000000	-0.516271	-0.109977	-0.298333	0.000000	0.000000	4.000000	36.000000	0.000000
2241.536453	0.083395	0.486994	-0.097905	75.372139	13.473351	55.702396	-2.320824	0.000000	-4.428744	0.000000	0.000000	0.000000	-0.526547	-0.097601	-0.263796	0.000000	0.000000	4.000000	36.000000	0.000000
2241.539786	0.083395	0.486994	-0.097905	75.372139	13.473351	55.702396	-2.320824	0.000000	-4.428744	0.000000	0.000000	0.000000	-0.526547	-0.097601	-0.263796	0.000000	0.000000	4.000000	36.000000	0.000000
2241.543119	0.083395	0.486994	-0.097905	75.372139	13.473351	55.702396	-2.320824	0.000000	-4.428744	0.000000	0.000000	0.000000	-0.526547	-0.097601	-0.263796	0.000000	0.000000	4.000000	36.000000	0.000000
2241.546453	0.081644	0.486721	-0.098656	75.069389	13.215531	55.373562	-2.354703	0.000000	-4.410825	0.000000	0.000000	0.000000	-0.525360	-0.081835	-0.225250	0.000000	0.000000	4.000000	36.000000	0.000000
2241.549786	0.081644	0.486721	-0.098656	75.069389	13.215531	55.373562	-2.354703	0.000000	-4.410825	0.000000	0.000000	0.000000	-0.525360	-0.081835	-0.225250	0.000000	0.000000	4.000000	36.000000	0.000000
2241.553119	0.081644	0.486721	-0.098656	75.069389	13.215531	55.373562	-2.354703	0.000000	-4.410825	0.000000	0.000000	0.000000	-0.525360	-0.081835	-0.225250	0.000000	0.000000	4.000000	36.000000	0.000000
2241.556453	0.079916	0.486445	-0.099348	74.766586	12.955961	55.277058	-2.386374	0.000000	-4.393771	0.000000	0.000000	0.000000	-0.518570	-0.082883	-0.207750	0.000000	0.000000	4.000000	36.000000	0.000000
2241.559786	0.079916	0.486445	-0.099348	74.766586	12.955961	55.277058	-2.386374	0.000000	-4.393771	0.000000	0.000000	0.000000	-0.518570	-0.082883	-0.207750	0.000000	0.000000	4.000000	36.000000	0.000000
2241.563119	0.079916	0.486445	-0.099348	74.766586	12.955961	55.277058	-2.386374	0.000000	-4.393771	0.000000	0.000000	0.000000	-0.518570	-0.082883	-0.207750	0.000000	0.000000	4.000000	36.000000	0.000000
2241.566453	0.078203	0.486193	-0.100007	74.512375	12.704734	55.215252	-2.416963	0.000000	-4.377018	0.000000	0.000000	0.000000	-0.513633	-0.075488	-0.197524	0.000000	0.000000	4.000000	36.000000	0.000000
2241.569786	0.078203	0.486193	-0.100007	74.512375	12.704734	55.215252	-2.416963	0.000000	-4.377018	0.000000	0.000000	0.000000	-0.513633	-0.075488	-0.197524	0.000000	0.000000	4.000000	36.000000	0.000000
2241.573119	0.078203	0.486193	-0.100007	74.512375	12.704734	55.215252	-2.416963	0.000000	-4.377018	0.000000	0.000000	0.000000	-0.513633	-0.075488	-0.197524	0.000000	0.000000	4.000000	36.000000	0.000000
2241.576453	0.076558	0.485966	-0.100642	74.302063	12.458886	55.028381	-2.446979	0.000000	-4.360309	0.000000	0.000000	0.000000	-0.493600	-0.068163	-0.190489	0.000000	0.000000	4.000000	36.000000	0.000000
2241.579786	0.076558	0.485966	-0.100642	74.302063	12.458886	55.028381	-2.446979	0.000000	-4.360309	0.000000	0.000000	0.000000	-0.493600	-0.068163	-0.190489	0.000000	0.000000	4.000000	36.000000	0.000000
2241.583119	0.076558	0.485966	-0.100642	74.302063	12.458886	55.028381	-2.446979	0.000000	-4.360309	0.000000	0.000000	0.000000	-0.493600	-0.068163	-0.190489	0.000000	0.000000	4.000000	36.000000	0.000000
2241.586453	0.074902	0.485720	-0.101280	74.143524	12.218266	54.636509	-2.476081	0.000000	-4.343849	0.000000	0.000000	0.000000	-0.496692	-0.073901	-0.191382	0.000000	0.000000	4.000000	36.000000	0.000000
2241.589786	0.074902	0.485720	-0.101280	74.143524	12.218266	54.636509	-2.476081	0.000000	-4.343849	0.000000	0.000000	0.000000	-0.496692	-0.073901	-0.191382	0.000000	0.000000	4.000000	36.000000	0.000000
2241.593119	0.074902	0.485720	-0.101280	74.143524	12.218266	54.636509	-2.476081	0.000000	-4.343849	0.000000	0.000000	0.000000	-0.496692	-0.073901	-0.191382	0.000000	0.000000	4.000000	36.000000	0.000000
2241.596453	0.073258	0.485486	-0.101904	74.035095	11.977347	53.999634	-2.505557	0.000000	-4.326914	0.000000	0.000000	0.000000	-0.493449	-0.070126	-0.187356	0.000000	0.000000	4.000000	36.000000	0.000000
2241.599786	0.073258	0.485486	-0.101904	74.035095	11.977347	53.999634	-2.505557	0.000000	-4.326914	0.000000	0.000000	0.000000	-0.493449	-0.070126	-0.187356	0.000000	0.000000	4.000000	36.000000	0.000000
2241.603119	0.073258	0.485486	-0.101904	74.035095	11.977347	53.999634	-2.505557	0.000000	-4.326914	0.000000	0.000000	0.000000	-0.493449	-0.070126	-0.187356	0.000000	0.000000	4.000000	36.000000	0.000000
2241.606453	0.071582	0.485268	-0.102460	73.962135	11.730045	53.228851	-2.534876	0.000000	-4.309803	0.000000	0.000000	0.000000	-0.502708	-0.065327	-0.166781	0.000000	0.000000	4.000000	36.000000	0.000000
2241.609786	0.071582	0.485268	-0.102460	73.962135	11.730045	53.228851	-2.534876	0.000000	-4.309803	0.000000	0.000000	0.000000	-0.502708	-0.065327	-0.166781	0.000000	0.000000	4.000000	36.000000	0.000000
2241.613119	0.071582	0.485268	-0.102460	73.962135	11.730045	53.228851	-2.534876	0.000000	-4.309803	0.000000	0.000000	0.000000	-0.502708	-0.065327	-0.166781	0.000000	0.000000	4.000000	36.000000	0.000000
2241.616453	0.069875	0.485066	-0.102948	73.946228	11.477118	52.715794	-2.563475	0.000000	-4.292854	0.000000	0.000000	0.000000	-0.512127	-0.060578	-0.146327	0.000000	0.000000	4.000000	36.000000	0.000000
2241.619786	0.069875	0.485066	-0.102948	73.946228	11.477118	52.715794	-2.563475	0.000000	-4.292854	0.000000	0.000000	0.000000	-0.512127	-0.060578	-0.146327	0.000000	0.000000	4.000000	36.000000	0.000000
2241.623119	0.069875	0.485066	-0.102948	73.946228	11.477118	52.715794	-2.563475	0.000000	-4.292854	0.000000	0.000000	0.000000	-0.512127	-0.060578	-0.146327	0.000000	0.000000	4.000000	36.000000	0.000000
2241.626453	0.068132	0.484868	-0.103389	73.981995	11.218410	52.635803	-2.591386	0.000000	-4.276063	0.000000	0.000000	0.000000	-0.522985	-0.059331	-0.132506	0.000000	0.000000	4.000000	36.000000	0.000000
2241.629786	0.068132	0.484868	-0.103389	73.981995	11.218410	52.635803	-2.591386	0.000000	-4.276063	0.000000	0.000000	0.000000	-0.522985	-0.059331	-0.132506	0.000000	0.000000	4.000000	36.000000	0.000000
2241.633119	0.068132	0.484868	-0.103389	73.981995	11.218410	52.635803	-2.591386	0.000000	-4.276063	0.000000	0.000000	0.000000	-0.522985	-0.059331	-0.132506	0.000000	0.000000	4.000000	36.000000	0.000000
2241.636453	0.066364	0.484702	-0.103813	74.050842	10.958529	52.605156	-2.619089	0.000000	-4.259152	0.000000	0.000000	0.000000	-0.530305	-0.049814	-0.127204	0.000000	0.000000	4.000000	36.000000	0.000000
2241.639786	0.066364	0.484702	-0.103813	74.050842	10.958529	52.605156	-2.619089	0.000000	-4.259152	0.000000	0.000000	0.000000	-0.530305	-0.049814	-0.127204	0.000000	0.000000	4.000000	36.000000	0.000000
2241.643119	0.066364	0.484702	-0.103813	74.050842	10.958529	52.605156	-2.619089	0.000000	-4.259152	0.000000	0.000000	0.000000	-0.530305	-0.049814	-0.127204	0.000000	0.000000	4.000000	36.000000	0.000000
2241.646453	0.064589	0.484529	-0.104220	74.119713	10.690531	52.407036	-2.646988	0.000000	-4.241869	0.000000	0.000000	0.000000	-0.532469	-0.052090	-0.122042	0.000000	0.000000	4.000000	36.000000	0.000000
2241.649786	0.064589	0.484529	-0.104220	74.119713	10.690531	52.407036	-2.646988	0.000000	-4.241869	0.000000	0.000000	0.000000	-0.532469	-0.052090	-0.122042	0.000000	0.000000	4.000000	36.000000	0.000000
2241.653119	0.064589	0.484529	-0.104220	74.119713	10.690531	52.407036	-2.646988	0.000000	-4.241869	0.000000	0.000000	0.000000	-0.532469	-0.052090	-0.122042	0.000000	0.000000	4.000000	36.000000	0.000000
2241.656453	0.062789	0.484393	-0.104517	74.179169	10.419626	51.730022	-2.674905	0.000000	-4.224320	0.000000	0.000000	0.000000	-0.540078	-0.040541	-0.088950	0.000000	0.000000	4.000000	36.000000	0.000000
2241.659786	0.062789	0.484393	-0.104517	74.179169	10.419626	51.730022	-2.674905	0.000000	-4.224320	0.000000	0.000000	0.000000	-0.540078	-0.040541	-0.088950	0.000000	0.000000	4.000000	36.000000	0.000000
2241.663119	0.062789	0.484393	-0.104517	74.179169	10.419626	51.730022	-2.674905	0.000000	-4.224320	0.000000	0.000000	0.000000	-0.540078	-0.040541	-0.088950	0.000000	0.000000	4.000000	36.000000	0.000000
2241.666453	0.061001	0.484262	-0.104778	74.229271	10.145852	50.622082	-2.701354	0.000000	-4.207457	0.000000	0.000000	0.000000	-0.536447	-0.039427	-0.078219	0.000000	0.000000	4.000000	36.000000	0.000000
2241.669786	0.061001	0.484262	-0.104778	74.229271	10.145852	50.622082	-2.701354	0.000000	-4.207457	0.000000	0.000000	0.000000	-0.536447	-0.039427	-0.078219	0.000000	0.000000	4.000000	36.000000	0.000000
2241.673119	0.061001	0.484262	-0.104778	74.229271	10.145852	50.622082	-2.701354	0.000000	-4.207457	0.000000	0.000000	0.000000	-0.536447	-0.039427	-0.078219	0.000000	0.000000	4.000000	36.000000	0.000000
2241.676453	0.059198	0.484138	-0.104951	74.279266	9.891803	49.684879	-2.727268	0.000000	-4.190704	0.000000	0.000000	0.000000	-0.540747	-0.037270	-0.052179	0.000000	0.000000	4.000000	36.000000	0.000000
2241.679786	0.059198	0.484138	-0.104951	74.279266	9.891803	49.684879	-2.727268	0.000000	-4.190704	0.000000	0.000000	0.000000	-0.540747	-0.037270	-0.052179	0.000000	0.000000	4.000000	36.000000	0.000000
2241.683119	0.059198	0.484138	-0.104951	74.279266	9.891803	49.684879	-2.727268	0.000000	-4.190704	0.000000	0.000000	0.000000	-0.540747	-0.037270	-0.052179	0.000000	0.000000	4.000000	36.000000	0.000000
2241.686453	0.057410	0.484009	-0.105066	74.319717	9.672114	49.348755	-2.752032	0.000000	-4.174484	0.000000	0.000000	0.000000	-0.536451	-0.038558	-0.034407	0.000000	0.000000	4.000000	36.000000	0.000000
2241.689786	0.057410	0.484009	-0.105066	74.319717	9.672114	49.348755	-2.752032	0.000000	-4.174484	0.000000	0.000000	0.000000	-0.536451	-0.038558	-0.034407	0.000000	0.000000	4.000000	36.000000	0.000000
2241.693119	0.057410	0.484009	-0.105066	74.319717	9.672114	49.348755	-2.752032	0.000000	-4.174484	0.000000	0.000000	0.000000	-0.536451	-0.038558	-0.034407	0.000000	0.000000	4.000000	36.000000	0.000000
2241.696453	0.055601	0.483896	-0.105118	74.360123	9.454448	49.463615	-2.775809	0.000000	-4.158712	0.000000	0.000000	0.000000	-0.542537	-0.034045	-0.015414	0.000000	0.000000	4.000000	36.000000	0.000000
2241.699786	0.055601	0.483896	-0.105118	74.360123	9.454448	49.463615	-2.775809	0.000000	-4.158712	0.000000	0.000000	0.000000	-0.542537	-0.034045	-0.015414	0.000000	0.000000	4.000000	36.000000	0.000000
2241.703119	0.055601	0.483896	-0.105118	74.360123	9.454448	49.463615	-2.775809	0.000000	-4.158712	0.000000	0.000000	0.000000	-0.542537	-0.034045	-0.015414	0.000000	0.000000	4.000000	36.000000	0.000000
2241.706453	0.053771	0.483779	-0.105221	74.397545	9.196789	49.515831	-2.798947	0.000000	-4.143175	0.000000	0.000000	0.000000	-0.549050	-0.035009	-0.031057	0.000000	0.000000	4.000000	36.000000	0.000000
2241.709786	0.053771	0.483779	-0.105221	74.397545	9.196789	49.515831	-2.798947	0.000000	-4.143175	0.000000	0.000000	0.000000	-0.549050	-0.035009	-0.031057	0.000000	0.000000	4.000000	36.000000	0.000000
2241.713119	0.053771	0.483779	-0.105221	74.397545	9.196789	49.515831	-2.798947	0.000000	-4.143175	0.000000	0.000000	0.000000	-0.549050	-0.035009	-0.031057	0.000000	0.000000	4.000000	36.000000	0.000000
2241.716453	0.051937	0.483697	-0.105266	74.431984	8.906814	49.445107	-2.823586	0.000000	-4.126422	0.000000	0.000000	0.000000	-0.550411	-0.024679	-0.013423	0.000000	0.000000	4.000000	36.000000	0.000000
2241.719786	0.051937	0.483697	-0.105266	74.431984	8.906814	49.445107	-2.823586	0.000000	-4.126422	0.000000	0.000000	0.000000	-0.550411	-0.024679	-0.013423	0.000000	0.000000	4.000000	36.000000	0.000000
2241.723119	0.051937	0.483697	-0.105266	74.431984	8.906814	49.445107	-2.823586	0.000000	-4.126422	0.000000	0.000000	0.000000	-0.550411	-0.024679	-0.013423	0.000000	0.000000	4.000000	36.000000	0.000000
2241.726453	0.050103	0.483634	-0.105322	74.460129	8.613918	49.071026	-2.847494	0.000000	-4.109962	0.000000	0.000000	0.000000	-0.549923	-0.018836	-0.016735	0.000000	0.000000	4.000000	36.000000	0.000000
2241.729786	0.050103	0.483634	-0.105322	74.460129	8.613918	49.071026	-2.847494	0.000000	-4.109962	0.000000	0.000000	0.000000	-0.549923	-0.018836	-0.016735	0.000000	0.000000	4.000000	36.000000	0.000000
2241.733119	0.050103	0.483634	-0.105322	74.460129	8.613918	49.071026	-2.847494	0.000000	-4.109962	0.000000	0.000000	0.000000	-0.549923	-0.018836	-0.016735	0.000000	0.000000	4.000000	36.000000	0.000000
2241.736453	0.048265	0.483606	-0.105319	74.478912	8.323465	48.026516	-2.871870	0.000000	-4.092966	0.000000	0.000000	0.000000	-0.551647	-0.008530	0.000886	0.000000	0.000000	4.000000	36.000000	0.000000
2241.739786	0.048265	0.483606	-0.105319	74.478912	8.323465	48.026516	-2.871870	0.000000	-4.092966	0.000000	0.000000	0.000000	-0.551647	-0.008530	0.000886	0.000000	0.000000	4.000000	36.000000	0.000000
2241.743119	0.048265	0.483606	-0.105319	74.478912	8.323465	48.026516	-2.871870	0.000000	-4.092966	0.000000	0.000000	0.000000	-0.551647	-0.008530	0.000886	0.000000	0.000000	4.000000	36.000000	0.000000
2241.746453	0.046445	0.483607	-0.105190	74.488220	8.047525	46.430912	-2.895536	0.000000	-4.076256	0.000000	0.000000	0.000000	-0.545915	0.000347	0.038512	0.000000	0.000000	4.000000	36.000000	0.000000
2241.749786	0.046445	0.483607	-0.105190	74.488220	8.047525	46.430912	-2.895536	0.000000	-4.076256	0.000000	0.000000	0.000000	-0.545915	0.000347	0.038512	0.000000	0.000000	4.000000	36.000000	0.000000
2241.753119	0.046445	0.483607	-0.105190	74.488220	8.047525	46.430912	-2.895536	0.000000	-4.076256	0.000000	0.000000	0.000000	-0.545915	0.000347	0.038512	0.000000	0.000000	4.000000	36.000000	0.000000
2241.756453	0.044578	0.483630	-0.104904	74.481537	7.816172	45.096943	-2.916955	0.000000	-4.060958	0.000000	0.000000	0.000000	-0.559966	0.006837	0.085813	0.000000	0.000000	4.000000	36.000000	0.000000
2241.759786	0.044578	0.483630	-0.104904	74.481537	7.816172	45.096943	-2.916955	0.000000	-4.060958	0.000000	0.000000	0.000000	-0.559966	0.006837	0.085813	0.000000	0.000000	4.000000	36.000000	0.000000
2241.763119	0.044578	0.483630	-0.104904	74.481537	7.816172	45.096943	-2.916955	0.000000	-4.060958	0.000000	0.000000	0.000000	-0.559966	0.006837	0.085813	0.000000	0.000000	4.000000	36.000000	0.000000
2241.766453	0.042690	0.483709	-0.104514	74.461769	7.648654	44.534702	-2.936395	0.000000	-4.046923	0.000000	0.000000	0.000000	-0.566523	0.023966	0.117144	0.000000	0.000000	4.000000	36.000000	0.000000
2241.769786	0.042690	0.483709	-0.104514	74.461769	7.648654	44.534702	-2.936395	0.000000	-4.046923	0.000000	0.000000	0.000000	-0.566523	0.023966	0.117144	0.000000	0.000000	4.000000	36.000000	0.000000
2241.773119	0.042690	0.483709	-0.104514	74.461769	7.648654	44.534702	-2.936395	0.000000	-4.046923	0.000000	0.000000	0.000000	-0.566523	0.023966	0.117144	0.000000	0.000000	4.000000	36.000000	0.000000
2241.776453	0.040783	0.483831	-0.103972	74.425804	7.512844	44.409088	-2.954509	0.000000	-4.033717	0.000000	0.000000	0.000000	-0.572008	0.036324	0.162459	0.000000	0.000000	4.000000	36.000000	0.000000
2241.779786	0.040783	0.483831	-0.103972	74.425804	7.512844	44.409088	-2.954509	0.000000	-4.033717	0.000000	0.000000	0.000000	-0.572008	0.036324	0.162459	0.000000	0.000000	4.000000	36.000000	0.000000
2241.783119	0.040783	0.483831	-0.103972	74.425804	7.512844	44.409088	-2.954509	0.000000	-4.033717	0.000000	0.000000	0.000000	-0.572008	0.036324	0.162459	0.000000	0.000000	4.000000	36.000000	0.000000
2241.786453	0.038824	0.483963	-0.103413	74.380013	7.377059	44.154095	-2.970384	0.000000	-4.022041	0.000000	0.000000	0.000000	-0.587797	0.039815	0.167616	0.000000	0.000000	4.000000	36.000000	0.000000
2241.789786	0.038824	0.483963	-0.103413	74.380013	7.377059	44.154095	-2.970384	0.000000	-4.022041	0.000000	0.000000	0.000000	-0.587797	0.039815	0.167616	0.000000	0.000000	4.000000	36.000000	0.000000
2241.793119	0.038824	0.483963	-0.103413	74.380013	7.377059	44.154095	-2.970384	0.000000	-4.022041	0.000000	0.000000	0.000000	-0.587797	0.039815	0.167616	0.000000	0.000000	4.000000	36.000000	0.000000
2241.796453	0.036795	0.484108	-0.102837	74.333939	7.222386	43.698746	-2.986961	0.000000	-4.009746	0.000000	0.000000	0.000000	-0.608801	0.043306	0.173042	0.000000	0.000000	4.000000	36.000000	0.000000
2241.799786	0.036795	0.484108	-0.102837	74.333939	7.222386	43.698746	-2.986961	0.000000	-4.009746	0.000000	0.000000	0.000000	-0.608801	0.043306	0.173042	0.000000	0.000000	4.000000	36.000000	0.000000
2241.803119	0.036795	0.484108	-0.102837	74.333939	7.222386	43.698746	-2.986961	0.000000	-4.009746	0.000000	0.000000	0.000000	-0.608801	0.043306	0.173042	0.000000	0.000000	4.000000	36.000000	0.000000
2241.806453	0.034712	0.484225	-0.102242	74.293839	7.052884	42.844120	-3.004499	0.000000	-3.996622	0.000000	0.000000	0.000000	-0.624859	0.035135	0.178498	0.000000	0.000000	4.000000	36.000000	0.000000
2241.809786	0.034712	0.484225	-0.102242	74.293839	7.052884	42.844120	-3.004499	0.000000	-3.996622	0.000000	0.000000	0.000000	-0.624859	0.035135	0.178498	0.000000	0.000000	4.000000	36.000000	0.000000
2241.813119	0.034712	0.484225	-0.102242	74.293839	7.052884	42.844120	-3.004499	0.000000	-3.996622	0.000000	0.000000	0.000000	-0.624859	0.035135	0.178498	0.000000	0.000000	4.000000	36.000000	0.000000
2241.816453	0.032583	0.484308	-0.101722	74.255608	6.930709	41.998875	-3.022806	0.000000	-3.982794	0.000000	0.000000	0.000000	-0.638550	0.024846	0.155844	0.000000	0.000000	4.000000	36.000000	0.000000
2241.819786	0.032583	0.484308	-0.101722	74.255608	6.930709	41.998875	-3.022806	0.000000	-3.982794	0.000000	0.000000	0.000000	-0.638550	0.024846	0.155844	0.000000	0.000000	4.000000	36.000000	0.000000
2241.823119	0.032583	0.484308	-0.101722	74.255608	6.930709	41.998875	-3.022806	0.000000	-3.982794	0.000000	0.000000	0.000000	-0.638550	0.024846	0.155844	0.000000	0.000000	4.000000	36.000000	0.000000
2241.826453	0.030418	0.484402	-0.101191	74.217178	6.895252	41.588097	-3.043571	0.000000	-3.966948	0.000000	0.000000	0.000000	-0.649635	0.028326	0.159484	0.000000	0.000000	4.000000	36.000000	0.000000
2241.829786	0.030418	0.484402	-0.101191	74.217178	6.895252	41.588097	-3.043571	0.000000	-3.966948	0.000000	0.000000	0.000000	-0.649635	0.028326	0.159484	0.000000	0.000000	4.000000	36.000000	0.000000
2241.833119	0.030418	0.484402	-0.101191	74.217178	6.895252	41.588097	-3.043571	0.000000	-3.966948	0.000000	0.000000	0.000000	-0.649635	0.028326	0.159484	0.000000	0.000000	4.000000	36.000000	0.000000
2241.836453	0.028286	0.484512	-0.100607	74.180672	6.952952	41.820900	-3.065068	0.000000	-3.950362	0.000000	0.000000	0.000000	-0.639467	0.032869	0.175026	0.000000	0.000000	4.000000	36.000000	0.000000
2241.839786	0.028286	0.484512	-0.100607	74.180672	6.952952	41.820900	-3.065068	0.000000	-3.950362	0.000000	0.000000	0.000000	-0.639467	0.032869	0.175026	0.000000	0.000000	4.000000	36.000000	0.000000
2241.843119	0.028286	0.484512	-0.100607	74.180672	6.952952	41.820900	-3.065068	0.000000	-3.950362	0.000000	0.000000	0.000000	-0.639467	0.032869	0.175026	0.000000	0.000000	4.000000	36.000000	0.000000
2241.846453	0.026223	0.484687	-0.099955	74.180923	7.103650	42.108494	-3.085519	0.000000	-3.934408	0.000000	0.000000	0.000000	-0.619001	0.052646	0.195729	0.000000	0.000000	4.000000	36.000000	0.000000
2241.849786	0.026223	0.484687	-0.099955	74.180923	7.103650	42.108494	-3.085519	0.000000	-3.934408	0.000000	0.000000	0.000000	-0.619001	0.052646	0.195729	0.000000	0.000000	4.000000	36.000000	0.000000
2241.853119	0.026223	0.484687	-0.099955	74.180923	7.103650	42.108494	-3.085519	0.000000	-3.934408	0.000000	0.000000	0.000000	-0.619001	0.052646	0.195729	0.000000	0.000000	4.000000	36.000000	0.000000
2241.856453	0.024242	0.484898	-0.099254	74.323792	7.382974	41.805828	-3.104054	0.000000	-3.919802	0.000000	0.000000	0.000000	-0.594187	0.063156	0.210234	0.000000	0.000000	4.000000	36.000000	0.000000
2241.859786	0.024242	0.484898	-0.099254	74.323792	7.382974	41.805828	-3.104054	0.000000	-3.919802	0.000000	0.000000	0.000000	-0.594187	0.063156	0.210234	0.000000	0.000000	4.000000	36.000000	0.000000
2241.863119	0.024242	0.484898	-0.099254	74.323792	7.382974	41.805828	-3.104054	0.000000	-3.919802	0.000000	0.000000	0.000000	-0.594187	0.063156	0.210234	0.000000	0.000000	4.000000	36.000000	0.000000
2241.866453	0.022273	0.485159	-0.098546	74.634598	7.876989	41.024406	-3.120793	0.000000	-3.906489	0.000000	0.000000	0.000000	-0.590855	0.078570	0.212245	0.000000	0.000000	4.000000	36.000000	0.000000
2241.869786	0.022273	0.485159	-0.098546	74.634598	7.876989	41.024406	-3.120793	0.000000	-3.906489	0.000000	0.000000	0.000000	-0.590855	0.078570	0.212245	0.000000	0.000000	4.000000	36.000000	0.000000
2241.873119	0.022273	0.485159	-0.098546	74.634598	7.876989	41.024406	-3.120793	0.000000	-3.906489	0.000000	0.000000	0.000000	-0.590855	0.078570	0.212245	0.000000	0.000000	4.000000	36.000000	0.000000
2241.876453	0.020288	0.485484	-0.097693	75.011986	8.658319	40.725822	-3.137593	0.000000	-3.893008	0.000000	0.000000	0.000000	-0.595487	0.097301	0.255978	0.000000	0.000000	4.000000	36.000000	0.000000
2241.879786	0.020288	0.485484	-0.097693	75.011986	8.658319	40.725822	-3.137593	0.000000	-3.893008	0.000000	0.000000	0.000000	-0.595487	0.097301	0.255978	0.000000	0.000000	4.000000	36.000000	0.000000
2241.883119	0.020288	0.485484	-0.097693	75.011986	8.658319	40.725822	-3.137593	0.000000	-3.893008	0.000000	0.000000	0.000000	-0.595487	0.097301	0.255978	0.000000	0.000000	4.000000	36.000000	0.000000
2241.886453	0.018212	0.485884	-0.096784	75.389282	9.702989	41.340935	-3.152173	0.000000	-3.881212	0.000000	0.000000	0.000000	-0.622877	0.119952	0.272714	0.000000	0.000000	4.000000	36.000000	0.000000
2241.889786	0.018212	0.485884	-0.096784	75.389282	9.702989	41.340935	-3.152173	0.000000	-3.881212	0.000000	0.000000	0.000000	-0.622877	0.119952	0.272714	0.000000	0.000000	4.000000	36.000000	0.000000
2241.893119	0.018212	0.485884	-0.096784	75.389282	9.702989	41.340935	-3.152173	0.000000	-3.881212	0.000000	0.000000	0.000000	-0.622877	0.119952	0.272714	0.000000	0.000000	4.000000	36.000000	0.000000
2241.896453	0.016045	0.486355	-0.095752	75.736671	10.995900	42.549530	-3.167475	0.000000	-3.868734	0.000000	0.000000	0.000000	-0.649854	0.141498	0.309687	0.000000	0.000000	4.000000	36.000000	0.000000
2241.899786	0.016045	0.486355	-0.095752	75.736671	10.995900	42.549530	-3.167475	0.000000	-3.868734	0.000000	0.000000	0.000000	-0.649854	0.141498	0.309687	0.000000	0.000000	4.000000	36.000000	0.000000
2241.903119	0.016045	0.486355	-0.095752	75.736671	10.995900	42.549530	-3.167475	0.000000	-3.868734	0.000000	0.000000	0.000000	-0.649854	0.141498	0.309687	0.000000	0.000000	4.000000	36.000000	0.000000
2241.906453	0.013800	0.486892	-0.094690	76.091064	12.585023	43.877499	-3.182200	0.000000	-3.856631	0.000000	0.000000	0.000000	-0.673637	0.161063	0.318470	0.000000	0.000000	4.000000	36.000000	0.000000
2241.909786	0.013800	0.486892	-0.094690	76.091064	12.585023	43.877499	-3.182200	0.000000	-3.856631	0.000000	0.000000	0.000000	-0.673637	0.161063	0.318470	0.000000	0.000000	4.000000	36.000000	0.000000
2241.913119	0.013800	0.486892	-0.094690	76.091064	12.585023	43.877499	-3.182200	0.000000	-3.856631	0.000000	0.000000	0.000000	-0.673637	0.161063	0.318470	0.000000	0.000000	4.000000	36.000000	0.000000
2241.916453	0.011475	0.487479	-0.093554	76.478165	14.603312	45.470043	-3.198072	0.000000	-3.843480	0.000000	0.000000	0.000000	-0.697356	0.175979	0.340922	0.000000	0.000000	4.000000	36.000000	0.000000
2241.919786	0.011475	0.487479	-0.093554	76.478165	14.603312	45.470043	-3.198072	0.000000	-3.843480	0.000000	0.000000	0.000000	-0.697356	0.175979	0.340922	0.000000	0.000000	4.000000	36.000000	0.000000
2241.923119	0.011475	0.487479	-0.093554	76.478165	14.603312	45.470043	-3.198072	0.000000	-3.843480	0.000000	0.000000	0.000000	-0.697356	0.175979	0.340922	0.000000	0.000000	4.000000	36.000000	0.000000
2241.926453	0.009103	0.488072	-0.092388	76.911880	17.243046	48.331142	-3.214239	0.000000	-3.829969	0.000000	0.000000	0.000000	-0.711675	0.178014	0.349910	0.000000	0.000000	4.000000	36.000000	0.000000
2241.929786	0.009103	0.488072	-0.092388	76.911880	17.243046	48.331142	-3.214239	0.000000	-3.829969	0.000000	0.000000	0.000000	-0.711675	0.178014	0.349910	0.000000	0.000000	4.000000	36.000000	0.000000
2241.933119	0.009103	0.488072	-0.092388	76.911880	17.243046	48.331142	-3.214239	0.000000	-3.829969	0.000000	0.000000	0.000000	-0.711675	0.178014	0.349910	0.000000	0.000000	4.000000	36.000000	0.000000
2241.936453	0.006648	0.488728	-0.091127	77.347778	20.544222	52.369530	-3.231127	0.000000	-3.815733	0.000000	0.000000	0.000000	-0.736401	0.196852	0.378035	0.000000	0.000000	4.000000	36.000000	0.000000
2241.939786	0.006648	0.488728	-0.091127	77.347778	20.544222	52.369530	-3.231127	0.000000	-3.815733	0.000000	0.000000	0.000000	-0.736401	0.196852	0.378035	0.000000	0.000000	4.000000	36.000000	0.000000
2241.943119	0.006648	0.488728	-0.091127	77.347778	20.544222	52.369530	-3.231127	0.000000	-3.815733	0.000000	0.000000	0.000000	-0.736401	0.196852	0.378035	0.000000	0.000000	4.000000	36.000000	0.000000
2241.946453	0.004195	0.489404	-0.089819	77.782150	24.559114	56.788113	-3.248086	0.000000	-3.801308	0.000000	0.000000	0.000000	-0.735953	0.202740	0.392638	0.000000	0.000000	4.000000	36.000000	0.000000
2241.949786	0.004195	0.489404	-0.089819	77.782150	24.559114	56.788113	-3.248086	0.000000	-3.801308	0.000000	0.000000	0.000000	-0.735953	0.202740	0.392638	0.000000	0.000000	4.000000	36.000000	0.000000
2241.953119	0.004195	0.489404	-0.089819	77.782150	24.559114	56.788113	-3.248086	0.000000	-3.801308	0.000000	0.000000	0.000000	-0.735953	0.202740	0.392638	0.000000	0.000000	4.000000	36.000000	0.000000
2241.956453	0.001707	0.490076	-0.088505	78.195145	29.328716	61.436680	-3.264596	0.000000	-3.787138	0.000000	0.000000	0.000000	-0.746376	0.201499	0.394164	0.000000	0.000000	4.000000	36.000000	0.000000
2241.959786	0.001707	0.490076	-0.088505	78.195145	29.328716	61.436680	-3.264596	0.000000	-3.787138	0.000000	0.000000	0.000000	-0.746376	0.201499	0.394164	0.000000	0.000000	4.000000	36.000000	0.000000
2241.963119	0.001707	0.490076	-0.088505	78.195145	29.328716	61.436680	-3.264596	0.000000	-3.787138	0.000000	0.000000	0.000000	-0.746376	0.201499	0.394164	0.000000	0.000000	4.000000	36.000000	0.000000
2241.966453	-0.000851	0.490759	-0.087234	78.516724	34.594933	66.555130	-3.282235	0.000000	-3.771861	0.000000	0.000000	0.000000	-0.767458	0.205081	0.381320	0.000000	0.000000	4.000000	36.000000	0.000000
2241.969786	-0.000851	0.490759	-0.087234	78.516724	34.594933	66.555130	-3.282235	0.000000	-3.771861	0.000000	0.000000	0.000000	-0.767458	0.205081	0.381320	0.000000	0.000000	4.000000	36.000000	0.000000
2241.973119	-0.000851	0.490759	-0.087234	78.516724	34.594933	66.555130	-3.282235	0.000000	-3.771861	0.000000	0.000000	0.000000	-0.767458	0.205081	0.381320	0.000000	0.000000	4.000000	36.000000	0.000000
2241.976453	-0.003479	0.491447	-0.085983	78.717133	40.011154	71.887421	-3.302763	0.000000	-3.753898	0.000000	0.000000	0.000000	-0.788573	0.206240	0.375180	0.000000	0.000000	4.000000	36.000000	0.000000
2241.979786	-0.003479	0.491447	-0.085983	78.717133	40.011154	71.887421	-3.302763	0.000000	-3.753898	0.000000	0.000000	0.000000	-0.788573	0.206240	0.375180	0.000000	0.000000	4.000000	36.000000	0.000000
2241.983119	-0.003479	0.491447	-0.085983	78.717133	40.011154	71.887421	-3.302763	0.000000	-3.753898	0.000000	0.000000	0.000000	-0.788573	0.206240	0.375180	0.000000	0.000000	4.000000	36.000000	0.000000
2241.986453	-0.006142	0.492142	-0.084823	78.798042	45.380238	77.084160	-3.325857	0.000000	-3.733453	0.000000	0.000000	0.000000	-0.798844	0.208525	0.348112	0.000000	0.000000	4.000000	36.000000	0.000000
2241.989786	-0.006142	0.492142	-0.084823	78.798042	45.380238	77.084160	-3.325857	0.000000	-3.733453	0.000000	0.000000	0.000000	-0.798844	0.208525	0.348112	0.000000	0.000000	4.000000	36.000000	0.000000
2241.993119	-0.006142	0.492142	-0.084823	78.798042	45.380238	77.084160	-3.325857	0.000000	-3.733453	0.000000	0.000000	0.000000	-0.798844	0.208525	0.348112	0.000000	0.000000	4.000000	36.000000	0.000000
2241.996453	-0.008804	0.492874	-0.083663	78.766792	50.463192	81.858559	-3.352474	0.000000	-3.709571	0.000000	0.000000	0.000000	-0.798660	0.219481	0.347783	0.000000	0.000000	4.000000	36.000000	0.000000
2241.999786	-0.008804	0.492874	-0.083663	78.766792	50.463192	81.858559	-3.352474	0.000000	-3.709571	0.000000	0.000000	0.000000	-0.798660	0.219481	0.347783	0.000000	0.000000	4.000000	36.000000	0.000000
2242.003119	-0.008804	0.492874	-0.083663	78.766792	50.463192	81.858559	-3.352474	0.000000	-3.709571	0.000000	0.000000	0.000000	-0.798660	0.219481	0.347783	0.000000	0.000000	4.000000	36.000000	0.000000
2242.006453	-0.011429	0.493658	-0.082551	78.643204	55.098930	86.294495	-3.380103	0.000000	-3.684413	0.000000	0.000000	0.000000	-0.787390	0.235378	0.333576	0.000000	0.000000	4.000000	36.000000	0.000000
2242.009786	-0.011429	0.493658	-0.082551	78.643204	55.098930	86.294495	-3.380103	0.000000	-3.684413	0.000000	0.000000	0.000000	-0.787390	0.235378	0.333576	0.000000	0.000000	4.000000	36.000000	0.000000
2242.013119	-0.011429	0.493658	-0.082551	78.643204	55.098930	86.294495	-3.380103	0.000000	-3.684413	0.000000	0.000000	0.000000	-0.787390	0.235378	0.333576	0.000000	0.000000	4.000000	36.000000	0.000000
2242.016453	-0.013964	0.494513	-0.081417	78.467476	59.199539	90.179962	-3.409058	0.000000	-3.657639	0.000000	0.000000	0.000000	-0.760444	0.256472	0.340232	0.000000	0.000000	4.000000	36.000000	0.000000
2242.019786	-0.013964	0.494513	-0.081417	78.467476	59.199539	90.179962	-3.409058	0.000000	-3.657639	0.000000	0.000000	0.000000	-0.760444	0.256472	0.340232	0.000000	0.000000	4.000000	36.000000	0.000000
2242.023119	-0.013964	0.494513	-0.081417	78.467476	59.199539	90.179962	-3.409058	0.000000	-3.657639	0.000000	0.000000	0.000000	-0.760444	0.256472	0.340232	0.000000	0.000000	4.000000	36.000000	0.000000
2242.026453	-0.016409	0.495419	-0.080258	78.296303	62.905079	93.635498	-3.436708	0.000000	-3.631671	0.000000	0.000000	0.000000	-0.733411	0.271654	0.347935	0.000000	0.000000	4.000000	36.000000	0.000000
2242.029786	-0.016409	0.495419	-0.080258	78.296303	62.905079	93.635498	-3.436708	0.000000	-3.631671	0.000000	0.000000	0.000000	-0.733411	0.271654	0.347935	0.000000	0.000000	4.000000	36.000000	0.000000
2242.033119	-0.016409	0.495419	-0.080258	78.296303	62.905079	93.635498	-3.436708	0.000000	-3.631671	0.000000	0.000000	0.000000	-0.733411	0.271654	0.347935	0.000000	0.000000	4.000000	36.000000	0.000000
2242.036453	-0.018781	0.496375	-0.079072	78.187920	66.240021	96.700409	-3.462880	0.000000	-3.606725	0.000000	0.000000	0.000000	-0.711648	0.287018	0.355814	0.000000	0.000000	4.000000	36.000000	0.000000
2242.039786	-0.018781	0.496375	-0.079072	78.187920	66.240021	96.700409	-3.462880	0.000000	-3.606725	0.000000	0.000000	0.000000	-0.711648	0.287018	0.355814	0.000000	0.000000	4.000000	36.000000	0.000000
2242.043119	-0.018781	0.496375	-0.079072	78.187920	66.240021	96.700409	-3.462880	0.000000	-3.606725	0.000000	0.000000	0.000000	-0.711648	0.287018	0.355814	0.000000	0.000000	4.000000	36.000000	0.000000
2242.046453	-0.021097	0.497392	-0.077883	78.103149	69.214294	99.556229	-3.487849	0.000000	-3.582585	0.000000	0.000000	0.000000	-0.694810	0.305012	0.356615	0.000000	0.000000	4.000000	36.000000	0.000000
2242.049786	-0.021097	0.497392	-0.077883	78.103149	69.214294	99.556229	-3.487849	0.000000	-3.582585	0.000000	0.000000	0.000000	-0.694810	0.305012	0.356615	0.000000	0.000000	4.000000	36.000000	0.000000
2242.053119	-0.021097	0.497392	-0.077883	78.103149	69.214294	99.556229	-3.487849	0.000000	-3.582585	0.000000	0.000000	0.000000	-0.694810	0.305012	0.356615	0.000000	0.000000	4.000000	36.000000	0.000000
2242.056453	-0.023358	0.498461	-0.076667	77.988060	71.834328	102.272842	-3.512449	0.000000	-3.558469	0.000000	0.000000	0.000000	-0.678242	0.320791	0.364707	0.000000	0.000000	4.000000	36.000000	0.000000
2242.059786	-0.023358	0.498461	-0.076667	77.988060	71.834328	102.272842	-3.512449	0.000000	-3.558469	0.000000	0.000000	0.000000	-0.678242	0.320791	0.364707	0.000000	0.000000	4.000000	36.000000	0.000000
2242.063119	-0.023358	0.498461	-0.076667	77.988060	71.834328	102.272842	-3.512449	0.000000	-3.558469	0.000000	0.000000	0.000000	-0.678242	0.320791	0.364707	0.000000	0.000000	4.000000	36.000000	0.000000
2242.066453	-0.025599	0.499584	-0.075426	77.862267	74.116898	104.643379	-3.536104	0.000000	-3.534964	0.000000	0.000000	0.000000	-0.672495	0.336794	0.372246	0.000000	0.000000	4.000000	36.000000	0.000000
2242.069786	-0.025599	0.499584	-0.075426	77.862267	74.116898	104.643379	-3.536104	0.000000	-3.534964	0.000000	0.000000	0.000000	-0.672495	0.336794	0.372246	0.000000	0.000000	4.000000	36.000000	0.000000
2242.073119	-0.025599	0.499584	-0.075426	77.862267	74.116898	104.643379	-3.536104	0.000000	-3.534964	0.000000	0.000000	0.000000	-0.672495	0.336794	0.372246	0.000000	0.000000	4.000000	36.000000	0.000000
2242.076453	-0.027842	0.500753	-0.074138	77.730637	76.153152	106.629196	-3.559650	0.000000	-3.511251	0.000000	0.000000	0.000000	-0.672762	0.350654	0.386458	0.000000	0.000000	4.000000	36.000000	0.000000
2242.079786	-0.027842	0.500753	-0.074138	77.730637	76.153152	106.629196	-3.559650	0.000000	-3.511251	0.000000	0.000000	0.000000	-0.672762	0.350654	0.386458	0.000000	0.000000	4.000000	36.000000	0.000000
2242.083119	-0.027842	0.500753	-0.074138	77.730637	76.153152	106.629196	-3.559650	0.000000	-3.511251	0.000000	0.000000	0.000000	-0.672762	0.350654	0.386458	0.000000	0.000000	4.000000	36.000000	0.000000
2242.086453	-0.030013	0.501969	-0.072797	77.616142	77.947952	108.140907	-3.583053	0.000000	-3.487367	0.000000	0.000000	0.000000	-0.651339	0.364765	0.402243	0.000000	0.000000	4.000000	36.000000	0.000000
2242.089786	-0.030013	0.501969	-0.072797	77.616142	77.947952	108.140907	-3.583053	0.000000	-3.487367	0.000000	0.000000	0.000000	-0.651339	0.364765	0.402243	0.000000	0.000000	4.000000	36.000000	0.000000
2242.093119	-0.030013	0.501969	-0.072797	77.616142	77.947952	108.140907	-3.583053	0.000000	-3.487367	0.000000	0.000000	0.000000	-0.651339	0.364765	0.402243	0.000000	0.000000	4.000000	36.000000	0.000000
2242.096453	-0.032066	0.503230	-0.071513	77.536545	79.486969	109.375443	-3.604420	0.000000	-3.465278	0.000000	0.000000	0.000000	-0.616069	0.378298	0.385264	0.000000	0.000000	4.000000	36.000000	0.000000
2242.099786	-0.032066	0.503230	-0.071513	77.536545	79.486969	109.375443	-3.604420	0.000000	-3.465278	0.000000	0.000000	0.000000	-0.616069	0.378298	0.385264	0.000000	0.000000	4.000000	36.000000	0.000000
2242.103119	-0.032066	0.503230	-0.071513	77.536545	79.486969	109.375443	-3.604420	0.000000	-3.465278	0.000000	0.000000	0.000000	-0.616069	0.378298	0.385264	0.000000	0.000000	4.000000	36.000000	0.000000
2242.106453	-0.033999	0.504480	-0.070300	77.508331	80.874710	110.668098	-3.575656	0.000000	-3.396678	0.000000	0.000000	0.000000	-0.579724	0.375127	0.364032	0.000000	0.000000	4.000000	36.000000	0.000000
2242.109786	-0.033999	0.504480	-0.070300	77.508331	80.874710	110.668098	-3.575656	0.000000	-3.396678	0.000000	0.000000	0.000000	-0.579724	0.375127	0.364032	0.000000	0.000000	4.000000	36.000000	0.000000
2242.113119	-0.033999	0.504480	-0.070300	77.508331	80.874710	110.668098	-3.575656	0.000000	-3.396678	0.000000	0.000000	0.000000	-0.579724	0.375127	0.364032	0.000000	0.000000	4.000000	36.000000	0.000000
2242.116453	-0.035806	0.505727	-0.069178	77.563843	82.118118	111.736168	-3.514984	0.000000	-3.300058	0.000000	0.000000	0.000000	-0.542055	0.374106	0.336386	0.000000	0.000000	4.000000	36.000000	0.000000
2242.119786	-0.035806	0.505727	-0.069178	77.563843	82.118118	111.736168	-3.514984	0.000000	-3.300058	0.000000	0.000000	0.000000	-0.542055	0.374106	0.336386	0.000000	0.000000	4.000000	36.000000	0.000000
2242.123119	-0.035806	0.505727	-0.069178	77.563843	82.118118	111.736168	-3.514984	0.000000	-3.300058	0.000000	0.000000	0.000000	-0.542055	0.374106	0.336386	0.000000	0.000000	4.000000	36.000000	0.000000
2242.126453	-0.037581	0.506976	-0.068112	77.711014	83.241524	112.570381	-3.458920	0.000000	-3.209715	0.000000	0.000000	0.000000	-0.532666	0.374579	0.320056	0.000000	0.000000	4.000000	36.000000	0.000000
2242.129786	-0.037581	0.506976	-0.068112	77.711014	83.241524	112.570381	-3.458920	0.000000	-3.209715	0.000000	0.000000	0.000000	-0.532666	0.374579	0.320056	0.000000	0.000000	4.000000	36.000000	0.000000
2242.133119	-0.037581	0.506976	-0.068112	77.711014	83.241524	112.570381	-3.458920	0.000000	-3.209715	0.000000	0.000000	0.000000	-0.532666	0.374579	0.320056	0.000000	0.000000	4.000000	36.000000	0.000000
2242.136453	-0.039304	0.508233	-0.067120	77.967033	84.314354	113.217644	-3.405577	0.000000	-3.120938	0.000000	0.000000	0.000000	-0.516721	0.377279	0.297390	0.000000	0.000000	4.000000	36.000000	0.000000
2242.139786	-0.039304	0.508233	-0.067120	77.967033	84.314354	113.217644	-3.405577	0.000000	-3.120938	0.000000	0.000000	0.000000	-0.516721	0.377279	0.297390	0.000000	0.000000	4.000000	36.000000	0.000000
2242.143119	-0.039304	0.508233	-0.067120	77.967033	84.314354	113.217644	-3.405577	0.000000	-3.120938	0.000000	0.000000	0.000000	-0.516721	0.377279	0.297390	0.000000	0.000000	4.000000	36.000000	0.000000
2242.146453	-0.040993	0.509492	-0.066182	78.299416	85.301384	113.695641	-3.356012	0.000000	-3.034817	0.000000	0.000000	0.000000	-0.506679	0.377508	0.281481	0.000000	0.000000	4.000000	36.000000	0.000000
2242.149786	-0.040993	0.509492	-0.066182	78.299416	85.301384	113.695641	-3.356012	0.000000	-3.034817	0.000000	0.000000	0.000000	-0.506679	0.377508	0.281481	0.000000	0.000000	4.000000	36.000000	0.000000
2242.153119	-0.040993	0.509492	-0.066182	78.299416	85.301384	113.695641	-3.356012	0.000000	-3.034817	0.000000	0.000000	0.000000	-0.506679	0.377508	0.281481	0.000000	0.000000	4.000000	36.000000	0.000000
2242.156453	-0.042599	0.510749	-0.065222	78.645317	86.123528	114.013901	-3.309098	0.000000	-2.950371	0.000000	0.000000	0.000000	-0.481846	0.377120	0.287948	0.000000	0.000000	4.000000	36.000000	0.000000
2242.159786	-0.042599	0.510749	-0.065222	78.645317	86.123528	114.013901	-3.309098	0.000000	-2.950371	0.000000	0.000000	0.000000	-0.481846	0.377120	0.287948	0.000000	0.000000	4.000000	36.000000	0.000000
2242.163119	-0.042599	0.510749	-0.065222	78.645317	86.123528	114.013901	-3.309098	0.000000	-2.950371	0.000000	0.000000	0.000000	-0.481846	0.377120	0.287948	0.000000	0.000000	4.000000	36.000000	0.000000
2242.166453	-0.044116	0.512020	-0.064287	78.956779	86.692787	114.154739	-3.261107	0.000000	-2.870063	0.000000	0.000000	0.000000	-0.455270	0.381383	0.280577	0.000000	0.000000	4.000000	36.000000	0.000000
2242.169786	-0.044116	0.512020	-0.064287	78.956779	86.692787	114.154739	-3.261107	0.000000	-2.870063	0.000000	0.000000	0.000000	-0.455270	0.381383	0.280577	0.000000	0.000000	4.000000	36.000000	0.000000
2242.173119	-0.044116	0.512020	-0.064287	78.956779	86.692787	114.154739	-3.261107	0.000000	-2.870063	0.000000	0.000000	0.000000	-0.455270	0.381383	0.280577	0.000000	0.000000	4.000000	36.000000	0.000000
2242.176453	-0.045512	0.513290	-0.063324	79.216080	86.981758	114.109344	-3.214344	0.000000	-2.794185	0.000000	0.000000	0.000000	-0.418817	0.380996	0.288970	0.000000	0.000000	4.000000	36.000000	0.000000
2242.179786	-0.045512	0.513290	-0.063324	79.216080	86.981758	114.109344	-3.214344	0.000000	-2.794185	0.000000	0.000000	0.000000	-0.418817	0.380996	0.288970	0.000000	0.000000	4.000000	36.000000	0.000000
2242.183119	-0.045512	0.513290	-0.063324	79.216080	86.981758	114.109344	-3.214344	0.000000	-2.794185	0.000000	0.000000	0.000000	-0.418817	0.380996	0.288970	0.000000	0.000000	4.000000	36.000000	0.000000
2242.186453	-0.046872	0.514560	-0.062410	79.452469	87.002144	113.852654	-3.166182	0.000000	-2.724382	0.000000	0.000000	0.000000	-0.407826	0.380985	0.274114	0.000000	0.000000	4.000000	36.000000	0.000000
2242.189786	-0.046872	0.514560	-0.062410	79.452469	87.002144	113.852654	-3.166182	0.000000	-2.724382	0.000000	0.000000	0.000000	-0.407826	0.380985	0.274114	0.000000	0.000000	4.000000	36.000000	0.000000
2242.193119	-0.046872	0.514560	-0.062410	79.452469	87.002144	113.852654	-3.166182	0.000000	-2.724382	0.000000	0.000000	0.000000	-0.407826	0.380985	0.274114	0.000000	0.000000	4.000000	36.000000	0.000000
2242.196453	-0.048194	0.515830	-0.061545	79.717232	86.877739	113.432831	-3.120497	0.000000	-2.656411	0.000000	0.000000	0.000000	-0.396621	0.380882	0.259419	0.000000	0.000000	4.000000	36.000000	0.000000
2242.199786	-0.048194	0.515830	-0.061545	79.717232	86.877739	113.432831	-3.120497	0.000000	-2.656411	0.000000	0.000000	0.000000	-0.396621	0.380882	0.259419	0.000000	0.000000	4.000000	36.000000	0.000000
2242.203119	-0.048194	0.515830	-0.061545	79.717232	86.877739	113.432831	-3.120497	0.000000	-2.656411	0.000000	0.000000	0.000000	-0.396621	0.380882	0.259419	0.000000	0.000000	4.000000	36.000000	0.000000
2242.206453	-0.049441	0.517077	-0.060721	80.032379	86.697906	112.900085	-3.077260	0.000000	-2.590307	0.000000	0.000000	0.000000	-0.374037	0.374129	0.247261	0.000000	0.000000	4.000000	36.000000	0.000000
2242.209786	-0.049441	0.517077	-0.060721	80.032379	86.697906	112.900085	-3.077260	0.000000	-2.590307	0.000000	0.000000	0.000000	-0.374037	0.374129	0.247261	0.000000	0.000000	4.000000	36.000000	0.000000
2242.213119	-0.049441	0.517077	-0.060721	80.032379	86.697906	112.900085	-3.077260	0.000000	-2.590307	0.000000	0.000000	0.000000	-0.374037	0.374129	0.247261	0.000000	0.000000	4.000000	36.000000	0.000000
2242.216453	-0.050619	0.518287	-0.060026	80.418312	86.355659	112.128418	-3.036050	0.000000	-2.527968	0.000000	0.000000	0.000000	-0.353502	0.363150	0.208352	0.000000	0.000000	4.000000	36.000000	0.000000
2242.219786	-0.050619	0.518287	-0.060026	80.418312	86.355659	112.128418	-3.036050	0.000000	-2.527968	0.000000	0.000000	0.000000	-0.353502	0.363150	0.208352	0.000000	0.000000	4.000000	36.000000	0.000000
2242.223119	-0.050619	0.518287	-0.060026	80.418312	86.355659	112.128418	-3.036050	0.000000	-2.527968	0.000000	0.000000	0.000000	-0.353502	0.363150	0.208352	0.000000	0.000000	4.000000	36.000000	0.000000
2242.226453	-0.051747	0.519438	-0.059460	80.871353	85.841339	111.106979	-3.001325	0.000000	-2.469051	0.000000	0.000000	0.000000	-0.338371	0.345242	0.170074	0.000000	0.000000	4.000000	36.000000	0.000000
2242.229786	-0.051747	0.519438	-0.059460	80.871353	85.841339	111.106979	-3.001325	0.000000	-2.469051	0.000000	0.000000	0.000000	-0.338371	0.345242	0.170074	0.000000	0.000000	4.000000	36.000000	0.000000
2242.233119	-0.051747	0.519438	-0.059460	80.871353	85.841339	111.106979	-3.001325	0.000000	-2.469051	0.000000	0.000000	0.000000	-0.338371	0.345242	0.170074	0.000000	0.000000	4.000000	36.000000	0.000000
2242.236453	-0.052728	0.520550	-0.059010	81.351547	85.293785	110.013748	-2.972979	0.000000	-2.412656	0.000000	0.000000	0.000000	-0.294425	0.333569	0.134872	0.000000	0.000000	4.000000	36.000000	0.000000
2242.239786	-0.052728	0.520550	-0.059010	81.351547	85.293785	110.013748	-2.972979	0.000000	-2.412656	0.000000	0.000000	0.000000	-0.294425	0.333569	0.134872	0.000000	0.000000	4.000000	36.000000	0.000000
2242.243119	-0.052728	0.520550	-0.059010	81.351547	85.293785	110.013748	-2.972979	0.000000	-2.412656	0.000000	0.000000	0.000000	-0.294425	0.333569	0.134872	0.000000	0.000000	4.000000	36.000000	0.000000
2242.246453	-0.053607	0.521585	-0.058631	81.836121	84.764153	108.922127	-2.950500	0.000000	-2.363585	0.000000	0.000000	0.000000	-0.263489	0.310484	0.113844	0.000000	0.000000	4.000000	36.000000	0.000000
2242.249786	-0.053607	0.521585	-0.058631	81.836121	84.764153	108.922127	-2.950500	0.000000	-2.363585	0.000000	0.000000	0.000000	-0.263489	0.310484	0.113844	0.000000	0.000000	4.000000	36.000000	0.000000
2242.253119	-0.053607	0.521585	-0.058631	81.836121	84.764153	108.922127	-2.950500	0.000000	-2.363585	0.000000	0.000000	0.000000	-0.263489	0.310484	0.113844	0.000000	0.000000	4.000000	36.000000	0.000000
2242.256453	-0.054340	0.522571	-0.058342	82.307495	84.251534	107.850235	-2.931526	0.000000	-2.319670	0.000000	0.000000	0.000000	-0.219879	0.295981	0.086627	0.000000	0.000000	4.000000	36.000000	0.000000
2242.259786	-0.054340	0.522571	-0.058342	82.307495	84.251534	107.850235	-2.931526	0.000000	-2.319670	0.000000	0.000000	0.000000	-0.219879	0.295981	0.086627	0.000000	0.000000	4.000000	36.000000	0.000000
2242.263119	-0.054340	0.522571	-0.058342	82.307495	84.251534	107.850235	-2.931526	0.000000	-2.319670	0.000000	0.000000	0.000000	-0.219879	0.295981	0.086627	0.000000	0.000000	4.000000	36.000000	0.000000
2242.266453	-0.054984	0.523487	-0.058147	82.758850	83.745476	106.802162	-2.917089	0.000000	-2.283024	0.000000	0.000000	0.000000	-0.193238	0.274666	0.058516	0.000000	0.000000	4.000000	36.000000	0.000000
2242.269786	-0.054984	0.523487	-0.058147	82.758850	83.745476	106.802162	-2.917089	0.000000	-2.283024	0.000000	0.000000	0.000000	-0.193238	0.274666	0.058516	0.000000	0.000000	4.000000	36.000000	0.000000
2242.273119	-0.054984	0.523487	-0.058147	82.758850	83.745476	106.802162	-2.917089	0.000000	-2.283024	0.000000	0.000000	0.000000	-0.193238	0.274666	0.058516	0.000000	0.000000	4.000000	36.000000	0.000000
2242.276453	-0.055516	0.524360	-0.058069	83.198189	83.211807	105.742447	-2.907336	0.000000	-2.250817	0.000000	0.000000	0.000000	-0.159620	0.261867	0.023310	0.000000	0.000000	4.000000	36.000000	0.000000
2242.279786	-0.055516	0.524360	-0.058069	83.198189	83.211807	105.742447	-2.907336	0.000000	-2.250817	0.000000	0.000000	0.000000	-0.159620	0.261867	0.023310	0.000000	0.000000	4.000000	36.000000	0.000000
2242.283119	-0.055516	0.524360	-0.058069	83.198189	83.211807	105.742447	-2.907336	0.000000	-2.250817	0.000000	0.000000	0.000000	-0.159620	0.261867	0.023310	0.000000	0.000000	4.000000	36.000000	0.000000
2242.286453	-0.055995	0.525204	-0.058096	83.633636	82.686310	104.746269	-2.903451	0.000000	-2.224214	0.000000	0.000000	0.000000	-0.143741	0.253248	-0.008057	0.000000	0.000000	4.000000	36.000000	0.000000
2242.289786	-0.055995	0.525204	-0.058096	83.633636	82.686310	104.746269	-2.903451	0.000000	-2.224214	0.000000	0.000000	0.000000	-0.143741	0.253248	-0.008057	0.000000	0.000000	4.000000	36.000000	0.000000
2242.293119	-0.055995	0.525204	-0.058096	83.633636	82.686310	104.746269	-2.903451	0.000000	-2.224214	0.000000	0.000000	0.000000	-0.143741	0.253248	-0.008057	0.000000	0.000000	4.000000	36.000000	0.000000
2242.296453	-0.056411	0.526041	-0.058298	84.055618	82.125275	103.737480	-2.904794	0.000000	-2.200257	0.000000	0.000000	0.000000	-0.124745	0.250939	-0.060605	0.000000	0.000000	4.000000	36.000000	0.000000
2242.299786	-0.056411	0.526041	-0.058298	84.055618	82.125275	103.737480	-2.904794	0.000000	-2.200257	0.000000	0.000000	0.000000	-0.124745	0.250939	-0.060605	0.000000	0.000000	4.000000	36.000000	0.000000
2242.303119	-0.056411	0.526041	-0.058298	84.055618	82.125275	103.737480	-2.904794	0.000000	-2.200257	0.000000	0.000000	0.000000	-0.124745	0.250939	-0.060605	0.000000	0.000000	4.000000	36.000000	0.000000
2242.306453	-0.056411	0.526041	-0.058298	84.452957	81.491882	102.930305	-2.914895	0.000000	-2.179466	0.000000	0.000000	0.000000	-0.124745	0.250939	-0.060605	0.000000	0.000000	4.000000	36.000000	0.000000
2242.309786	-0.056690	0.526861	-0.058640	84.452957	81.491882	102.930305	-2.914895	0.000000	-2.179466	0.000000	0.000000	0.000000	-0.083902	0.246159	-0.102741	0.000000	0.000000	4.000000	36.000000	0.000000
2242.313119	-0.056690	0.526861	-0.058640	84.452957	81.491882	102.930305	-2.914895	0.000000	-2.179466	0.000000	0.000000	0.000000	-0.083902	0.246159	-0.102741	0.000000	0.000000	4.000000	36.000000	0.000000
2242.316453	-0.056878	0.527650	-0.059081	84.828537	80.820961	102.515755	-2.932019	0.000000	-2.165483	0.000000	0.000000	0.000000	-0.056401	0.236796	-0.132173	0.000000	0.000000	4.000000	36.000000	0.000000
2242.319786	-0.056878	0.527650	-0.059081	84.828537	80.820961	102.515755	-2.932019	0.000000	-2.165483	0.000000	0.000000	0.000000	-0.056401	0.236796	-0.132173	0.000000	0.000000	4.000000	36.000000	0.000000
2242.323119	-0.056878	0.527650	-0.059081	84.828537	80.820961	102.515755	-2.932019	0.000000	-2.165483	0.000000	0.000000	0.000000	-0.056401	0.236796	-0.132173	0.000000	0.000000	4.000000	36.000000	0.000000
2242.326453	-0.056878	0.527650	-0.059081	85.205070	79.909904	101.939514	-2.954047	0.000000	-2.156082	0.000000	0.000000	0.000000	-0.056401	0.236796	-0.132173	0.000000	0.000000	4.000000	36.000000	0.000000
2242.329786	-0.056918	0.528430	-0.059615	85.205070	79.909904	101.939514	-2.954047	0.000000	-2.156082	0.000000	0.000000	0.000000	-0.011772	0.233800	-0.160246	0.000000	0.000000	4.000000	36.000000	0.000000
2242.333119	-0.056918	0.528430	-0.059615	85.205070	79.909904	101.939514	-2.954047	0.000000	-2.156082	0.000000	0.000000	0.000000	-0.011772	0.233800	-0.160246	0.000000	0.000000	4.000000	36.000000	0.000000
2242.336453	-0.056838	0.529155	-0.060170	85.609612	77.690804	99.991455	-2.980755	0.000000	-2.154120	0.000000	0.000000	0.000000	0.023849	0.217713	-0.166587	0.000000	0.000000	4.000000	36.000000	0.000000
2242.339786	-0.056838	0.529155	-0.060170	85.609612	77.690804	99.991455	-2.980755	0.000000	-2.154120	0.000000	0.000000	0.000000	0.023849	0.217713	-0.166587	0.000000	0.000000	4.000000	36.000000	0.000000
2242.343119	-0.056838	0.529155	-0.060170	85.609612	77.690804	99.991455	-2.980755	0.000000	-2.154120	0.000000	0.000000	0.000000	0.023849	0.217713	-0.166587	0.000000	0.000000	4.000000	36.000000	0.000000
2242.346453	-0.056741	0.529814	-0.060713	86.023346	72.177345	94.900459	-3.008519	0.000000	-2.158095	0.000000	0.000000	0.000000	0.029047	0.197450	-0.162661	0.000000	0.000000	4.000000	36.000000	0.000000
2242.349786	-0.056741	0.529814	-0.060713	86.023346	72.177345	94.900459	-3.008519	0.000000	-2.158095	0.000000	0.000000	0.000000	0.029047	0.197450	-0.162661	0.000000	0.000000	4.000000	36.000000	0.000000
2242.353119	-0.056741	0.529814	-0.060713	86.023346	72.177345	94.900459	-3.008519	0.000000	-2.158095	0.000000	0.000000	0.000000	0.029047	0.197450	-0.162661	0.000000	0.000000	4.000000	36.000000	0.000000
2242.356453	-0.056655	0.530427	-0.061181	86.369667	62.794178	85.884354	-3.035630	0.000000	-2.162936	0.000000	0.000000	0.000000	0.025853	0.184134	-0.140433	0.000000	0.000000	4.000000	36.000000	0.000000
2242.359786	-0.056655	0.530427	-0.061181	86.369667	62.794178	85.884354	-3.035630	0.000000	-2.162936	0.000000	0.000000	0.000000	0.025853	0.184134	-0.140433	0.000000	0.000000	4.000000	36.000000	0.000000
2242.363119	-0.056655	0.530427	-0.061181	86.369667	62.794178	85.884354	-3.035630	0.000000	-2.162936	0.000000	0.000000	0.000000	0.025853	0.184134	-0.140433	0.000000	0.000000	4.000000	36.000000	0.000000
2242.366453	-0.056505	0.530973	-0.061697	86.567268	51.091850	74.291786	-3.059035	0.000000	-2.167245	0.000000	0.000000	0.000000	0.045154	0.163670	-0.154930	0.000000	0.000000	4.000000	36.000000	0.000000
2242.369786	-0.056505	0.530973	-0.061697	86.567268	51.091850	74.291786	-3.059035	0.000000	-2.167245	0.000000	0.000000	0.000000	0.045154	0.163670	-0.154930	0.000000	0.000000	4.000000	36.000000	0.000000
2242.373119	-0.056505	0.530973	-0.061697	86.567268	51.091850	74.291786	-3.059035	0.000000	-2.167245	0.000000	0.000000	0.000000	0.045154	0.163670	-0.154930	0.000000	0.000000	4.000000	36.000000	0.000000
2242.376453	-0.056339	0.531488	-0.062184	86.582756	39.382065	62.555065	-3.084857	0.000000	-2.174771	0.000000	0.000000	0.000000	0.049565	0.154652	-0.146045	0.000000	0.000000	4.000000	36.000000	0.000000
2242.379786	-0.056339	0.531488	-0.062184	86.582756	39.382065	62.555065	-3.084857	0.000000	-2.174771	0.000000	0.000000	0.000000	0.049565	0.154652	-0.146045	0.000000	0.000000	4.000000	36.000000	0.000000
2242.383119	-0.056339	0.531488	-0.062184	86.582756	39.382065	62.555065	-3.084857	0.000000	-2.174771	0.000000	0.000000	0.000000	0.049565	0.154652	-0.146045	0.000000	0.000000	4.000000	36.000000	0.000000
2242.386453	-0.056178	0.531996	-0.062648	86.427956	29.556612	52.836720	-3.109198	0.000000	-2.183032	0.000000	0.000000	0.000000	0.048510	0.152211	-0.139143	0.000000	0.000000	4.000000	36.000000	0.000000
2242.389786	-0.056178	0.531996	-0.062648	86.427956	29.556612	52.836720	-3.109198	0.000000	-2.183032	0.000000	0.000000	0.000000	0.048510	0.152211	-0.139143	0.000000	0.000000	4.000000	36.000000	0.000000
2242.393119	-0.056178	0.531996	-0.062648	86.427956	29.556612	52.836720	-3.109198	0.000000	-2.183032	0.000000	0.000000	0.000000	0.048510	0.152211	-0.139143	0.000000	0.000000	4.000000	36.000000	0.000000
2242.396453	-0.056040	0.532554	-0.063080	86.158401	22.327986	45.785625	-3.132388	0.000000	-2.191117	0.000000	0.000000	0.000000	0.041349	0.167400	-0.129543	0.000000	0.000000	4.000000	36.000000	0.000000
2242.399786	-0.056040	0.532554	-0.063080	86.158401	22.327986	45.785625	-3.132388	0.000000	-2.191117	0.000000	0.000000	0.000000	0.041349	0.167400	-0.129543	0.000000	0.000000	4.000000	36.000000	0.000000
2242.403119	-0.056040	0.532554	-0.063080	86.158401	22.327986	45.785625	-3.132388	0.000000	-2.191117	0.000000	0.000000	0.000000	0.041349	0.167400	-0.129543	0.000000	0.000000	4.000000	36.000000	0.000000
2242.406453	-0.056040	0.532554	-0.063080	85.831863	17.590530	41.073013	-3.153979	0.000000	-2.198008	0.000000	0.000000	0.000000	0.041349	0.167400	-0.129543	0.000000	0.000000	4.000000	36.000000	0.000000
2242.409786	-0.055883	0.533136	-0.063376	85.831863	17.590530	41.073013	-3.153979	0.000000	-2.198008	0.000000	0.000000	0.000000	0.046985	0.174567	-0.089009	0.000000	0.000000	4.000000	36.000000	0.000000
2242.413119	-0.055883	0.533136	-0.063376	85.831863	17.590530	41.073013	-3.153979	0.000000	-2.198008	0.000000	0.000000	0.000000	0.046985	0.174567	-0.089009	0.000000	0.000000	4.000000	36.000000	0.000000
2242.416453	-0.055702	0.533734	-0.063582	85.474937	14.929966	38.403591	-3.168814	0.000000	-2.205839	0.000000	0.000000	0.000000	0.054481	0.179416	-0.061567	0.000000	0.000000	4.000000	36.000000	0.000000
2242.419786	-0.055702	0.533734	-0.063582	85.474937	14.929966	38.403591	-3.168814	0.000000	-2.205839	0.000000	0.000000	0.000000	0.054481	0.179416	-0.061567	0.000000	0.000000	4.000000	36.000000	0.000000
2242.423119	-0.055702	0.533734	-0.063582	85.474937	14.929966	38.403591	-3.168814	0.000000	-2.205839	0.000000	0.000000	0.000000	0.054481	0.179416	-0.061567	0.000000	0.000000	4.000000	36.000000	0.000000
2242.426453	-0.055702	0.533734	-0.063582	85.144737	13.188343	36.662716	-3.179075	0.000000	-2.214919	0.000000	0.000000	0.000000	0.054481	0.179416	-0.061567	0.000000	0.000000	4.000000	36.000000	0.000000
2242.429786	-0.055589	0.534327	-0.063704	85.144737	13.188343	36.662716	-3.179075	0.000000	-2.214919	0.000000	0.000000	0.000000	0.033794	0.177863	-0.036856	0.000000	0.000000	4.000000	36.000000	0.000000
2242.433119	-0.055589	0.534327	-0.063704	85.144737	13.188343	36.662716	-3.179075	0.000000	-2.214919	0.000000	0.000000	0.000000	0.033794	0.177863	-0.036856	0.000000	0.000000	4.000000	36.000000	0.000000
2242.436453	-0.055523	0.534921	-0.063766	84.860733	11.860772	35.358078	-3.185218	0.000000	-2.220551	0.000000	0.000000	0.000000	0.019756	0.178415	-0.018492	0.000000	0.000000	4.000000	36.000000	0.000000
2242.439786	-0.055523	0.534921	-0.063766	84.860733	11.860772	35.358078	-3.185218	0.000000	-2.220551	0.000000	0.000000	0.000000	0.019756	0.178415	-0.018492	0.000000	0.000000	4.000000	36.000000	0.000000
2242.443119	-0.055523	0.534921	-0.063766	84.860733	11.860772	35.358078	-3.185218	0.000000	-2.220551	0.000000	0.000000	0.000000	0.019756	0.178415	-0.018492	0.000000	0.000000	4.000000	36.000000	0.000000
2242.446453	-0.055523	0.534921	-0.063766	84.639038	11.079009	34.601665	-3.188300	0.000000	-2.223844	0.000000	0.000000	0.000000	0.019756	0.178415	-0.018492	0.000000	0.000000	4.000000	36.000000	0.000000
2242.449786	-0.055464	0.535481	-0.063777	84.639038	11.079009	34.601665	-3.188300	0.000000	-2.223844	0.000000	0.000000	0.000000	0.017588	0.167975	-0.003163	0.000000	0.000000	4.000000	36.000000	0.000000
2242.453119	-0.055464	0.535481	-0.063777	84.639038	11.079009	34.601665	-3.188300	0.000000	-2.223844	0.000000	0.000000	0.000000	0.017588	0.167975	-0.003163	0.000000	0.000000	4.000000	36.000000	0.000000
2242.456453	-0.055363	0.536011	-0.063822	84.502319	11.160726	34.769848	-3.188827	0.000000	-2.226776	0.000000	0.000000	0.000000	0.030482	0.158860	-0.013596	0.000000	0.000000	4.000000	36.000000	0.000000
2242.459786	-0.055363	0.536011	-0.063822	84.502319	11.160726	34.769848	-3.188827	0.000000	-2.226776	0.000000	0.000000	0.000000	0.030482	0.158860	-0.013596	0.000000	0.000000	4.000000	36.000000	0.000000
2242.463119	-0.055363	0.536011	-0.063822	84.502319	11.160726	34.769848	-3.188827	0.000000	-2.226776	0.000000	0.000000	0.000000	0.030482	0.158860	-0.013596	0.000000	0.000000	4.000000	36.000000	0.000000
2242.466453	-0.055363	0.536011	-0.063822	84.424728	12.153109	35.916954	-3.191093	0.000000	-2.231856	0.000000	0.000000	0.000000	0.030482	0.158860	-0.013596	0.000000	0.000000	4.000000	36.000000	0.000000
2242.469786	-0.055259	0.536504	-0.063883	84.424728	12.153109	35.916954	-3.191093	0.000000	-2.231856	0.000000	0.000000	0.000000	0.031151	0.147804	-0.018406	0.000000	0.000000	4.000000	36.000000	0.000000
2242.473119	-0.055259	0.536504	-0.063883	84.424728	12.153109	35.916954	-3.191093	0.000000	-2.231856	0.000000	0.000000	0.000000	0.031151	0.147804	-0.018406	0.000000	0.000000	4.000000	36.000000	0.000000
2242.476453	-0.055133	0.537024	-0.063971	84.382629	13.776350	37.762695	-3.194161	0.000000	-2.237048	0.000000	0.000000	0.000000	0.037953	0.156204	-0.026275	0.000000	0.000000	4.000000	36.000000	0.000000
2242.479786	-0.055133	0.537024	-0.063971	84.382629	13.776350	37.762695	-3.194161	0.000000	-2.237048	0.000000	0.000000	0.000000	0.037953	0.156204	-0.026275	0.000000	0.000000	4.000000	36.000000	0.000000
2242.483119	-0.055133	0.537024	-0.063971	84.382629	13.776350	37.762695	-3.194161	0.000000	-2.237048	0.000000	0.000000	0.000000	0.037953	0.156204	-0.026275	0.000000	0.000000	4.000000	36.000000	0.000000
2242.486453	-0.055133	0.537024	-0.063971	84.374825	15.832696	40.071678	-3.198540	0.000000	-2.243373	0.000000	0.000000	0.000000	0.037953	0.156204	-0.026275	0.000000	0.000000	4.000000	36.000000	0.000000
2242.489786	-0.055031	0.537554	-0.064018	84.374825	15.832696	40.071678	-3.198540	0.000000	-2.243373	0.000000	0.000000	0.000000	0.030541	0.158818	-0.014234	0.000000	0.000000	4.000000	36.000000	0.000000
2242.493119	-0.055031	0.537554	-0.064018	84.374825	15.832696	40.071678	-3.198540	0.000000	-2.243373	0.000000	0.000000	0.000000	0.030541	0.158818	-0.014234	0.000000	0.000000	4.000000	36.000000	0.000000
2242.496453	-0.054940	0.538123	-0.063984	84.394127	17.997070	42.473587	-3.200912	0.000000	-2.248464	0.000000	0.000000	0.000000	0.027103	0.170704	0.010312	0.000000	0.000000	4.000000	36.000000	0.000000
2242.499786	-0.054940	0.538123	-0.063984	84.394127	17.997070	42.473587	-3.200912	0.000000	-2.248464	0.000000	0.000000	0.000000	0.027103	0.170704	0.010312	0.000000	0.000000	4.000000	36.000000	0.000000
2242.503119	-0.054940	0.538123	-0.063984	84.394127	17.997070	42.473587	-3.200912	0.000000	-2.248464	0.000000	0.000000	0.000000	0.027103	0.170704	0.010312	0.000000	0.000000	4.000000	36.000000	0.000000
2242.506453	-0.054940	0.538123	-0.063984	84.429405	20.188236	44.877022	-3.199193	0.000000	-2.252981	0.000000	0.000000	0.000000	0.027103	0.170704	0.010312	0.000000	0.000000	4.000000	36.000000	0.000000
2242.509786	-0.054844	0.538688	-0.063856	84.429405	20.188236	44.877022	-3.199193	0.000000	-2.252981	0.000000	0.000000	0.000000	0.028921	0.169656	0.038229	0.000000	0.000000	4.000000	36.000000	0.000000
2242.513119	-0.054844	0.538688	-0.063856	84.429405	20.188236	44.877022	-3.199193	0.000000	-2.252981	0.000000	0.000000	0.000000	0.028921	0.169656	0.038229	0.000000	0.000000	4.000000	36.000000	0.000000
2242.516453	-0.054780	0.539207	-0.063632	84.480721	22.536411	47.428165	-3.192822	0.000000	-2.257801	0.000000	0.000000	0.000000	0.019191	0.155673	0.067247	0.000000	0.000000	4.000000	36.000000	0.000000
2242.519786	-0.054780	0.539207	-0.063632	84.480721	22.536411	47.428165	-3.192822	0.000000	-2.257801	0.000000	0.000000	0.000000	0.019191	0.155673	0.067247	0.000000	0.000000	4.000000	36.000000	0.000000
2242.523119	-0.054780	0.539207	-0.063632	84.480721	22.536411	47.428165	-3.192822	0.000000	-2.257801	0.000000	0.000000	0.000000	0.019191	0.155673	0.067247	0.000000	0.000000	4.000000	36.000000	0.000000
2242.526453	-0.054780	0.539207	-0.063632	84.539299	25.312151	50.434166	-3.181614	0.000000	-2.261000	0.000000	0.000000	0.000000	0.019191	0.155673	0.067247	0.000000	0.000000	4.000000	36.000000	0.000000
2242.529786	-0.054707	0.539708	-0.063334	84.539299	25.312151	50.434166	-3.181614	0.000000	-2.261000	0.000000	0.000000	0.000000	0.021867	0.150163	0.089351	0.000000	0.000000	4.000000	36.000000	0.000000
2242.533119	-0.054707	0.539708	-0.063334	84.539299	25.312151	50.434166	-3.181614	0.000000	-2.261000	0.000000	0.000000	0.000000	0.021867	0.150163	0.089351	0.000000	0.000000	4.000000	36.000000	0.000000
2242.536453	-0.054658	0.540137	-0.063002	84.599960	28.800610	54.198357	-3.166722	0.000000	-2.264644	0.000000	0.000000	0.000000	0.014777	0.128919	0.099584	0.000000	0.000000	4.000000	36.000000	0.000000
2242.539786	-0.054658	0.540137	-0.063002	84.599960	28.800610	54.198357	-3.166722	0.000000	-2.264644	0.000000	0.000000	0.000000	0.014777	0.128919	0.099584	0.000000	0.000000	4.000000	36.000000	0.000000
2242.543119	-0.054658	0.540137	-0.063002	84.599960	28.800610	54.198357	-3.166722	0.000000	-2.264644	0.000000	0.000000	0.000000	0.014777	0.128919	0.099584	0.000000	0.000000	4.000000	36.000000	0.000000
2242.546453	-0.054632	0.540496	-0.062636	84.655952	32.921490	58.633854	-3.150125	0.000000	-2.267107	0.000000	0.000000	0.000000	0.007670	0.107624	0.109887	0.000000	0.000000	4.000000	36.000000	0.000000
2242.549786	-0.054632	0.540496	-0.062636	84.655952	32.921490	58.633854	-3.150125	0.000000	-2.267107	0.000000	0.000000	0.000000	0.007670	0.107624	0.109887	0.000000	0.000000	4.000000	36.000000	0.000000
2242.553119	-0.054632	0.540496	-0.062636	84.655952	32.921490	58.633854	-3.150125	0.000000	-2.267107	0.000000	0.000000	0.000000	0.007670	0.107624	0.109887	0.000000	0.000000	4.000000	36.000000	0.000000
2242.556453	-0.054632	0.540496	-0.062636	84.680389	37.577839	63.649815	-3.131810	0.000000	-2.268386	0.000000	0.000000	0.000000	0.007670	0.107624	0.109887	0.000000	0.000000	4.000000	36.000000	0.000000
2242.559786	-0.054702	0.540790	-0.062270	84.680389	37.577839	63.649815	-3.131810	0.000000	-2.268386	0.000000	0.000000	0.000000	-0.020956	0.088161	0.109946	0.000000	0.000000	4.000000	36.000000	0.000000
2242.563119	-0.054702	0.540790	-0.062270	84.680389	37.577839	63.649815	-3.131810	0.000000	-2.268386	0.000000	0.000000	0.000000	-0.020956	0.088161	0.109946	0.000000	0.000000	4.000000	36.000000	0.000000
2242.566453	-0.054807	0.541047	-0.061924	84.624069	42.347980	68.840271	-3.113486	0.000000	-2.264893	0.000000	0.000000	0.000000	-0.031594	0.077111	0.103834	0.000000	0.000000	4.000000	36.000000	0.000000
2242.569786	-0.054807	0.541047	-0.061924	84.624069	42.347980	68.840271	-3.113486	0.000000	-2.264893	0.000000	0.000000	0.000000	-0.031594	0.077111	0.103834	0.000000	0.000000	4.000000	36.000000	0.000000
2242.573119	-0.054807	0.541047	-0.061924	84.624069	42.347980	68.840271	-3.113486	0.000000	-2.264893	0.000000	0.000000	0.000000	-0.031594	0.077111	0.103834	0.000000	0.000000	4.000000	36.000000	0.000000
2242.576453	-0.054807	0.541047	-0.061924	84.477242	47.036301	74.027374	-3.096180	0.000000	-2.259627	0.000000	0.000000	0.000000	-0.031594	0.077111	0.103834	0.000000	0.000000	4.000000	36.000000	0.000000
2242.579786	-0.055055	0.541264	-0.061520	84.477242	47.036301	74.027374	-3.096180	0.000000	-2.259627	0.000000	0.000000	0.000000	-0.074237	0.064973	0.121183	0.000000	0.000000	4.000000	36.000000	0.000000
2242.583119	-0.055055	0.541264	-0.061520	84.477242	47.036301	74.027374	-3.096180	0.000000	-2.259627	0.000000	0.000000	0.000000	-0.074237	0.064973	0.121183	0.000000	0.000000	4.000000	36.000000	0.000000
2242.586453	-0.055457	0.541452	-0.061109	84.244049	51.136921	78.686661	-3.075983	0.000000	-2.247254	0.000000	0.000000	0.000000	-0.120667	0.056590	0.123310	0.000000	0.000000	4.000000	36.000000	0.000000
2242.589786	-0.055457	0.541452	-0.061109	84.244049	51.136921	78.686661	-3.075983	0.000000	-2.247254	0.000000	0.000000	0.000000	-0.120667	0.056590	0.123310	0.000000	0.000000	4.000000	36.000000	0.000000
2242.593119	-0.055457	0.541452	-0.061109	84.244049	51.136921	78.686661	-3.075983	0.000000	-2.247254	0.000000	0.000000	0.000000	-0.120667	0.056590	0.123310	0.000000	0.000000	4.000000	36.000000	0.000000
2242.596453	-0.055457	0.541452	-0.061109	83.943916	54.585991	82.695374	-3.055431	0.000000	-2.227143	0.000000	0.000000	0.000000	-0.120667	0.056590	0.123310	0.000000	0.000000	4.000000	36.000000	0.000000
2242.599786	-0.055952	0.541631	-0.060594	83.943916	54.585991	82.695374	-3.055431	0.000000	-2.227143	0.000000	0.000000	0.000000	-0.148336	0.053700	0.154462	0.000000	0.000000	4.000000	36.000000	0.000000
2242.603119	-0.055952	0.541631	-0.060594	83.943916	54.585991	82.695374	-3.055431	0.000000	-2.227143	0.000000	0.000000	0.000000	-0.148336	0.053700	0.154462	0.000000	0.000000	4.000000	36.000000	0.000000
2242.606453	-0.056564	0.541810	-0.059935	83.610641	57.304646	85.665627	-3.029687	0.000000	-2.202420	0.000000	0.000000	0.000000	-0.183703	0.053560	0.197658	0.000000	0.000000	4.000000	36.000000	0.000000
2242.609786	-0.056564	0.541810	-0.059935	83.610641	57.304646	85.665627	-3.029687	0.000000	-2.202420	0.000000	0.000000	0.000000	-0.183703	0.053560	0.197658	0.000000	0.000000	4.000000	36.000000	0.000000
2242.613119	-0.056564	0.541810	-0.059935	83.610641	57.304646	85.665627	-3.029687	0.000000	-2.202420	0.000000	0.000000	0.000000	-0.183703	0.053560	0.197658	0.000000	0.000000	4.000000	36.000000	0.000000
2242.616453	-0.057267	0.541963	-0.059193	83.288231	59.201794	87.131027	-2.996744	0.000000	-2.171803	0.000000	0.000000	0.000000	-0.211015	0.045910	0.222700	0.000000	0.000000	4.000000	36.000000	0.000000
2242.619786	-0.057267	0.541963	-0.059193	83.288231	59.201794	87.131027	-2.996744	0.000000	-2.171803	0.000000	0.000000	0.000000	-0.211015	0.045910	0.222700	0.000000	0.000000	4.000000	36.000000	0.000000
2242.623119	-0.057267	0.541963	-0.059193	83.288231	59.201794	87.131027	-2.996744	0.000000	-2.171803	0.000000	0.000000	0.000000	-0.211015	0.045910	0.222700	0.000000	0.000000	4.000000	36.000000	0.000000
2242.626453	-0.058056	0.542108	-0.058278	82.989296	60.537701	87.675751	-2.959628	0.000000	-2.136634	0.000000	0.000000	0.000000	-0.236668	0.043679	0.274312	0.000000	0.000000	4.000000	36.000000	0.000000
2242.629786	-0.058056	0.542108	-0.058278	82.989296	60.537701	87.675751	-2.959628	0.000000	-2.136634	0.000000	0.000000	0.000000	-0.236668	0.043679	0.274312	0.000000	0.000000	4.000000	36.000000	0.000000
2242.633119	-0.058056	0.542108	-0.058278	82.989296	60.537701	87.675751	-2.959628	0.000000	-2.136634	0.000000	0.000000	0.000000	-0.236668	0.043679	0.274312	0.000000	0.000000	4.000000	36.000000	0.000000
2242.636453	-0.058967	0.542230	-0.057217	82.689110	61.247524	87.702904	-2.913909	0.000000	-2.097189	0.000000	0.000000	0.000000	-0.273229	0.036598	0.318246	0.000000	0.000000	4.000000	36.000000	0.000000
2242.639786	-0.058967	0.542230	-0.057217	82.689110	61.247524	87.702904	-2.913909	0.000000	-2.097189	0.000000	0.000000	0.000000	-0.273229	0.036598	0.318246	0.000000	0.000000	4.000000	36.000000	0.000000
2242.643119	-0.058967	0.542230	-0.057217	82.689110	61.247524	87.702904	-2.913909	0.000000	-2.097189	0.000000	0.000000	0.000000	-0.273229	0.036598	0.318246	0.000000	0.000000	4.000000	36.000000	0.000000
2242.646453	-0.059921	0.542335	-0.056024	82.371513	61.426643	87.418678	-2.860868	0.000000	-2.051651	0.000000	0.000000	0.000000	-0.286352	0.031287	0.358124	0.000000	0.000000	4.000000	36.000000	0.000000
2242.649786	-0.059921	0.542335	-0.056024	82.371513	61.426643	87.418678	-2.860868	0.000000	-2.051651	0.000000	0.000000	0.000000	-0.286352	0.031287	0.358124	0.000000	0.000000	4.000000	36.000000	0.000000
2242.653119	-0.059921	0.542335	-0.056024	82.371513	61.426643	87.418678	-2.860868	0.000000	-2.051651	0.000000	0.000000	0.000000	-0.286352	0.031287	0.358124	0.000000	0.000000	4.000000	36.000000	0.000000
2242.656453	-0.060889	0.542430	-0.054649	82.046432	61.245399	87.024803	-2.801181	0.000000	-2.003926	0.000000	0.000000	0.000000	-0.290237	0.028486	0.412496	0.000000	0.000000	4.000000	36.000000	0.000000
2242.659786	-0.060889	0.542430	-0.054649	82.046432	61.245399	87.024803	-2.801181	0.000000	-2.003926	0.000000	0.000000	0.000000	-0.290237	0.028486	0.412496	0.000000	0.000000	4.000000	36.000000	0.000000
2242.663119	-0.060889	0.542430	-0.054649	82.046432	61.245399	87.024803	-2.801181	0.000000	-2.003926	0.000000	0.000000	0.000000	-0.290237	0.028486	0.412496	0.000000	0.000000	4.000000	36.000000	0.000000
2242.666453	-0.061880	0.542490	-0.053158	81.723907	61.041149	86.843834	-2.732431	0.000000	-1.955553	0.000000	0.000000	0.000000	-0.297243	0.018019	0.447198	0.000000	0.000000	4.000000	36.000000	0.000000
2242.669786	-0.061880	0.542490	-0.053158	81.723907	61.041149	86.843834	-2.732431	0.000000	-1.955553	0.000000	0.000000	0.000000	-0.297243	0.018019	0.447198	0.000000	0.000000	4.000000	36.000000	0.000000
2242.673119	-0.061880	0.542490	-0.053158	81.723907	61.041149	86.843834	-2.732431	0.000000	-1.955553	0.000000	0.000000	0.000000	-0.297243	0.018019	0.447198	0.000000	0.000000	4.000000	36.000000	0.000000
2242.676453	-0.062856	0.542514	-0.051546	81.423180	60.790329	86.658958	-2.657898	0.000000	-1.906013	0.000000	0.000000	0.000000	-0.292877	0.007227	0.483577	0.000000	0.000000	4.000000	36.000000	0.000000
2242.679786	-0.062856	0.542514	-0.051546	81.423180	60.790329	86.658958	-2.657898	0.000000	-1.906013	0.000000	0.000000	0.000000	-0.292877	0.007227	0.483577	0.000000	0.000000	4.000000	36.000000	0.000000
2242.683119	-0.062856	0.542514	-0.051546	81.423180	60.790329	86.658958	-2.657898	0.000000	-1.906013	0.000000	0.000000	0.000000	-0.292877	0.007227	0.483577	0.000000	0.000000	4.000000	36.000000	0.000000
2242.686453	-0.063842	0.542506	-0.049909	81.184547	60.837669	86.751976	-2.577302	0.000000	-1.857200	0.000000	0.000000	0.000000	-0.295896	-0.002451	0.490977	0.000000	0.000000	4.000000	36.000000	0.000000
2242.689786	-0.063842	0.542506	-0.049909	81.184547	60.837669	86.751976	-2.577302	0.000000	-1.857200	0.000000	0.000000	0.000000	-0.295896	-0.002451	0.490977	0.000000	0.000000	4.000000	36.000000	0.000000
2242.693119	-0.063842	0.542506	-0.049909	81.184547	60.837669	86.751976	-2.577302	0.000000	-1.857200	0.000000	0.000000	0.000000	-0.295896	-0.002451	0.490977	0.000000	0.000000	4.000000	36.000000	0.000000
2242.696453	-0.064837	0.542460	-0.048385	81.066841	63.068123	88.958786	-2.495473	0.000000	-1.807884	0.000000	0.000000	0.000000	-0.298438	-0.013588	0.457473	0.000000	0.000000	4.000000	36.000000	0.000000
2242.699786	-0.064837	0.542460	-0.048385	81.066841	63.068123	88.958786	-2.495473	0.000000	-1.807884	0.000000	0.000000	0.000000	-0.298438	-0.013588	0.457473	0.000000	0.000000	4.000000	36.000000	0.000000
2242.703119	-0.064837	0.542460	-0.048385	81.066841	63.068123	88.958786	-2.495473	0.000000	-1.807884	0.000000	0.000000	0.000000	-0.298438	-0.013588	0.457473	0.000000	0.000000	4.000000	36.000000	0.000000
2242.706453	-0.065800	0.542401	-0.046969	81.045135	67.782326	93.395882	-2.419227	0.000000	-1.758144	0.000000	0.000000	0.000000	-0.288984	-0.017832	0.424523	0.000000	0.000000	4.000000	36.000000	0.000000
2242.709786	-0.065800	0.542401	-0.046969	81.045135	67.782326	93.395882	-2.419227	0.000000	-1.758144	0.000000	0.000000	0.000000	-0.288984	-0.017832	0.424523	0.000000	0.000000	4.000000	36.000000	0.000000
2242.713119	-0.065800	0.542401	-0.046969	81.045135	67.782326	93.395882	-2.419227	0.000000	-1.758144	0.000000	0.000000	0.000000	-0.288984	-0.017832	0.424523	0.000000	0.000000	4.000000	36.000000	0.000000
2242.716453	-0.066807	0.542434	-0.045446	81.023438	72.726334	98.011139	-2.348473	0.000000	-1.709980	0.000000	0.000000	0.000000	-0.301909	0.009773	0.456919	0.000000	0.000000	4.000000	36.000000	0.000000
2242.719786	-0.066807	0.542434	-0.045446	81.023438	72.726334	98.011139	-2.348473	0.000000	-1.709980	0.000000	0.000000	0.000000	-0.301909	0.009773	0.456919	0.000000	0.000000	4.000000	36.000000	0.000000
2242.723119	-0.066807	0.542434	-0.045446	81.023438	72.726334	98.011139	-2.348473	0.000000	-1.709980	0.000000	0.000000	0.000000	-0.301909	0.009773	0.456919	0.000000	0.000000	4.000000	36.000000	0.000000
2242.726453	-0.067837	0.542486	-0.043935	80.942299	77.301704	102.477692	-2.272320	0.000000	-1.659662	0.000000	0.000000	0.000000	-0.309210	0.015813	0.453456	0.000000	0.000000	4.000000	36.000000	0.000000
2242.729786	-0.067837	0.542486	-0.043935	80.942299	77.301704	102.477692	-2.272320	0.000000	-1.659662	0.000000	0.000000	0.000000	-0.309210	0.015813	0.453456	0.000000	0.000000	4.000000	36.000000	0.000000
2242.733119	-0.067837	0.542486	-0.043935	80.942299	77.301704	102.477692	-2.272320	0.000000	-1.659662	0.000000	0.000000	0.000000	-0.309210	0.015813	0.453456	0.000000	0.000000	4.000000	36.000000	0.000000
2242.736453	-0.068812	0.542521	-0.042436	80.814743	81.433609	106.632431	-2.196744	0.000000	-1.608127	0.000000	0.000000	0.000000	-0.292218	0.010333	0.449531	0.000000	0.000000	4.000000	36.000000	0.000000
2242.739786	-0.068812	0.542521	-0.042436	80.814743	81.433609	106.632431	-2.196744	0.000000	-1.608127	0.000000	0.000000	0.000000	-0.292218	0.010333	0.449531	0.000000	0.000000	4.000000	36.000000	0.000000
2242.743119	-0.068812	0.542521	-0.042436	80.814743	81.433609	106.632431	-2.196744	0.000000	-1.608127	0.000000	0.000000	0.000000	-0.292218	0.010333	0.449531	0.000000	0.000000	4.000000	36.000000	0.000000
2242.746453	-0.069724	0.542544	-0.040974	80.652962	85.199203	110.406479	-2.121822	0.000000	-1.559424	0.000000	0.000000	0.000000	-0.273819	0.006937	0.438670	0.000000	0.000000	4.000000	36.000000	0.000000
2242.749786	-0.069724	0.542544	-0.040974	80.652962	85.199203	110.406479	-2.121822	0.000000	-1.559424	0.000000	0.000000	0.000000	-0.273819	0.006937	0.438670	0.000000	0.000000	4.000000	36.000000	0.000000
2242.753119	-0.069724	0.542544	-0.040974	80.652962	85.199203	110.406479	-2.121822	0.000000	-1.559424	0.000000	0.000000	0.000000	-0.273819	0.006937	0.438670	0.000000	0.000000	4.000000	36.000000	0.000000
2242.756453	-0.070678	0.542549	-0.039541	80.484894	88.543808	113.757561	-2.048710	0.000000	-1.513787	0.000000	0.000000	0.000000	-0.286108	0.001427	0.430009	0.000000	0.000000	4.000000	36.000000	0.000000
2242.759786	-0.070678	0.542549	-0.039541	80.484894	88.543808	113.757561	-2.048710	0.000000	-1.513787	0.000000	0.000000	0.000000	-0.286108	0.001427	0.430009	0.000000	0.000000	4.000000	36.000000	0.000000
2242.763119	-0.070678	0.542549	-0.039541	80.484894	88.543808	113.757561	-2.048710	0.000000	-1.513787	0.000000	0.000000	0.000000	-0.286108	0.001427	0.430009	0.000000	0.000000	4.000000	36.000000	0.000000
2242.766453	-0.071681	0.542557	-0.038211	80.352295	91.626442	116.783684	-1.977042	0.000000	-1.466102	0.000000	0.000000	0.000000	-0.300832	0.002432	0.399064	0.000000	0.000000	4.000000	36.000000	0.000000
2242.769786	-0.071681	0.542557	-0.038211	80.352295	91.626442	116.783684	-1.977042	0.000000	-1.466102	0.000000	0.000000	0.000000	-0.300832	0.002432	0.399064	0.000000	0.000000	4.000000	36.000000	0.000000
2242.773119	-0.071681	0.542557	-0.038211	80.352295	91.626442	116.783684	-1.977042	0.000000	-1.466102	0.000000	0.000000	0.000000	-0.300832	0.002432	0.399064	0.000000	0.000000	4.000000	36.000000	0.000000
2242.776453	-0.072718	0.542538	-0.036952	80.279366	94.527176	119.544113	-1.910531	0.000000	-1.415964	0.000000	0.000000	0.000000	-0.311064	-0.005566	0.377548	0.000000	0.000000	4.000000	36.000000	0.000000
2242.779786	-0.072718	0.542538	-0.036952	80.279366	94.527176	119.544113	-1.910531	0.000000	-1.415964	0.000000	0.000000	0.000000	-0.311064	-0.005566	0.377548	0.000000	0.000000	4.000000	36.000000	0.000000
2242.783119	-0.072718	0.542538	-0.036952	80.279366	94.527176	119.544113	-1.910531	0.000000	-1.415964	0.000000	0.000000	0.000000	-0.311064	-0.005566	0.377548	0.000000	0.000000	4.000000	36.000000	0.000000
2242.786453	-0.073785	0.542500	-0.035789	80.246658	97.164223	122.011444	-1.847607	0.000000	-1.364120	0.000000	0.000000	0.000000	-0.320070	-0.011394	0.348949	0.000000	0.000000	4.000000	36.000000	0.000000
2242.789786	-0.073785	0.542500	-0.035789	80.246658	97.164223	122.011444	-1.847607	0.000000	-1.364120	0.000000	0.000000	0.000000	-0.320070	-0.011394	0.348949	0.000000	0.000000	4.000000	36.000000	0.000000
2242.793119	-0.073785	0.542500	-0.035789	80.246658	97.164223	122.011444	-1.847607	0.000000	-1.364120	0.000000	0.000000	0.000000	-0.320070	-0.011394	0.348949	0.000000	0.000000	4.000000	36.000000	0.000000
2242.796453	-0.074801	0.542443	-0.034707	80.239304	99.454842	124.123825	-1.789449	0.000000	-1.310775	0.000000	0.000000	0.000000	-0.304960	-0.017088	0.324598	0.000000	0.000000	4.000000	36.000000	0.000000
2242.799786	-0.074801	0.542443	-0.034707	80.239304	99.454842	124.123825	-1.789449	0.000000	-1.310775	0.000000	0.000000	0.000000	-0.304960	-0.017088	0.324598	0.000000	0.000000	4.000000	36.000000	0.000000
2242.803119	-0.074801	0.542443	-0.034707	80.239304	99.454842	124.123825	-1.789449	0.000000	-1.310775	0.000000	0.000000	0.000000	-0.304960	-0.017088	0.324598	0.000000	0.000000	4.000000	36.000000	0.000000
2242.806453	-0.075793	0.542399	-0.033671	80.255753	101.278442	125.769180	-1.735349	0.000000	-1.259948	0.000000	0.000000	0.000000	-0.297676	-0.013158	0.310652	0.000000	0.000000	4.000000	36.000000	0.000000
2242.809786	-0.075793	0.542399	-0.033671	80.255753	101.278442	125.769180	-1.735349	0.000000	-1.259948	0.000000	0.000000	0.000000	-0.297676	-0.013158	0.310652	0.000000	0.000000	4.000000	36.000000	0.000000
2242.813119	-0.075793	0.542399	-0.033671	80.255753	101.278442	125.769180	-1.735349	0.000000	-1.259948	0.000000	0.000000	0.000000	-0.297676	-0.013158	0.310652	0.000000	0.000000	4.000000	36.000000	0.000000
2242.816453	-0.076778	0.542353	-0.032705	80.324844	102.564926	126.877174	-1.683574	0.000000	-1.210335	0.000000	0.000000	0.000000	-0.295297	-0.013932	0.290036	0.000000	0.000000	4.000000	36.000000	0.000000
2242.819786	-0.076778	0.542353	-0.032705	80.324844	102.564926	126.877174	-1.683574	0.000000	-1.210335	0.000000	0.000000	0.000000	-0.295297	-0.013932	0.290036	0.000000	0.000000	4.000000	36.000000	0.000000
2242.823119	-0.076778	0.542353	-0.032705	80.324844	102.564926	126.877174	-1.683574	0.000000	-1.210335	0.000000	0.000000	0.000000	-0.295297	-0.013932	0.290036	0.000000	0.000000	4.000000	36.000000	0.000000
2242.826453	-0.077802	0.542313	-0.031772	80.475502	103.226402	127.394447	-1.635234	0.000000	-1.161119	0.000000	0.000000	0.000000	-0.307243	-0.012106	0.279931	0.000000	0.000000	4.000000	36.000000	0.000000
2242.829786	-0.077802	0.542313	-0.031772	80.475502	103.226402	127.394447	-1.635234	0.000000	-1.161119	0.000000	0.000000	0.000000	-0.307243	-0.012106	0.279931	0.000000	0.000000	4.000000	36.000000	0.000000
2242.833119	-0.077802	0.542313	-0.031772	80.475502	103.226402	127.394447	-1.635234	0.000000	-1.161119	0.000000	0.000000	0.000000	-0.307243	-0.012106	0.279931	0.000000	0.000000	4.000000	36.000000	0.000000
2242.836453	-0.078882	0.542286	-0.030900	80.687447	103.562134	127.559074	-1.588579	0.000000	-1.109912	0.000000	0.000000	0.000000	-0.324003	-0.007928	0.261614	0.000000	0.000000	4.000000	36.000000	0.000000
2242.839786	-0.078882	0.542286	-0.030900	80.687447	103.562134	127.559074	-1.588579	0.000000	-1.109912	0.000000	0.000000	0.000000	-0.324003	-0.007928	0.261614	0.000000	0.000000	4.000000	36.000000	0.000000
2242.843119	-0.078882	0.542286	-0.030900	80.687447	103.562134	127.559074	-1.588579	0.000000	-1.109912	0.000000	0.000000	0.000000	-0.324003	-0.007928	0.261614	0.000000	0.000000	4.000000	36.000000	0.000000
2242.846453	-0.080013	0.542291	-0.030001	80.909035	104.004059	127.823082	-1.544977	0.000000	-1.055911	0.000000	0.000000	0.000000	-0.339440	0.001330	0.269631	0.000000	0.000000	4.000000	36.000000	0.000000
2242.849786	-0.080013	0.542291	-0.030001	80.909035	104.004059	127.823082	-1.544977	0.000000	-1.055911	0.000000	0.000000	0.000000	-0.339440	0.001330	0.269631	0.000000	0.000000	4.000000	36.000000	0.000000
2242.853119	-0.080013	0.542291	-0.030001	80.909035	104.004059	127.823082	-1.544977	0.000000	-1.055911	0.000000	0.000000	0.000000	-0.339440	0.001330	0.269631	0.000000	0.000000	4.000000	36.000000	0.000000
2242.856453	-0.081124	0.542302	-0.029125	81.123474	104.388123	128.051834	-1.500038	0.000000	-0.999338	0.000000	0.000000	0.000000	-0.333268	0.003321	0.262709	0.000000	0.000000	4.000000	36.000000	0.000000
2242.859786	-0.081124	0.542302	-0.029125	81.123474	104.388123	128.051834	-1.500038	0.000000	-0.999338	0.000000	0.000000	0.000000	-0.333268	0.003321	0.262709	0.000000	0.000000	4.000000	36.000000	0.000000
2242.863119	-0.081124	0.542302	-0.029125	81.123474	104.388123	128.051834	-1.500038	0.000000	-0.999338	0.000000	0.000000	0.000000	-0.333268	0.003321	0.262709	0.000000	0.000000	4.000000	36.000000	0.000000
2242.866453	-0.082226	0.542344	-0.028211	81.313545	104.689049	128.223251	-1.456253	0.000000	-0.943793	0.000000	0.000000	0.000000	-0.330513	0.012647	0.274097	0.000000	0.000000	4.000000	36.000000	0.000000
2242.869786	-0.082226	0.542344	-0.028211	81.313545	104.689049	128.223251	-1.456253	0.000000	-0.943793	0.000000	0.000000	0.000000	-0.330513	0.012647	0.274097	0.000000	0.000000	4.000000	36.000000	0.000000
2242.873119	-0.082226	0.542344	-0.028211	81.313545	104.689049	128.223251	-1.456253	0.000000	-0.943793	0.000000	0.000000	0.000000	-0.330513	0.012647	0.274097	0.000000	0.000000	4.000000	36.000000	0.000000
2242.876453	-0.083334	0.542425	-0.027287	81.482117	104.831322	128.268341	-1.410571	0.000000	-0.888708	0.000000	0.000000	0.000000	-0.332543	0.024376	0.277310	0.000000	0.000000	4.000000	36.000000	0.000000
2242.879786	-0.083334	0.542425	-0.027287	81.482117	104.831322	128.268341	-1.410571	0.000000	-0.888708	0.000000	0.000000	0.000000	-0.332543	0.024376	0.277310	0.000000	0.000000	4.000000	36.000000	0.000000
2242.883119	-0.083334	0.542425	-0.027287	81.482117	104.831322	128.268341	-1.410571	0.000000	-0.888708	0.000000	0.000000	0.000000	-0.332543	0.024376	0.277310	0.000000	0.000000	4.000000	36.000000	0.000000
2242.886453	-0.084414	0.542514	-0.026316	81.627876	104.854904	128.220245	-1.364352	0.000000	-0.833284	0.000000	0.000000	0.000000	-0.323962	0.026628	0.291253	0.000000	0.000000	4.000000	36.000000	0.000000
2242.889786	-0.084414	0.542514	-0.026316	81.627876	104.854904	128.220245	-1.364352	0.000000	-0.833284	0.000000	0.000000	0.000000	-0.323962	0.026628	0.291253	0.000000	0.000000	4.000000	36.000000	0.000000
2242.893119	-0.084414	0.542514	-0.026316	81.627876	104.854904	128.220245	-1.364352	0.000000	-0.833284	0.000000	0.000000	0.000000	-0.323962	0.026628	0.291253	0.000000	0.000000	4.000000	36.000000	0.000000
2242.896453	-0.085473	0.542610	-0.025368	81.763092	104.833244	128.146103	-1.315810	0.000000	-0.779290	0.000000	0.000000	0.000000	-0.317645	0.028732	0.284471	0.000000	0.000000	4.000000	36.000000	0.000000
2242.899786	-0.085473	0.542610	-0.025368	81.763092	104.833244	128.146103	-1.315810	0.000000	-0.779290	0.000000	0.000000	0.000000	-0.317645	0.028732	0.284471	0.000000	0.000000	4.000000	36.000000	0.000000
2242.903119	-0.085473	0.542610	-0.025368	81.763092	104.833244	128.146103	-1.315810	0.000000	-0.779290	0.000000	0.000000	0.000000	-0.317645	0.028732	0.284471	0.000000	0.000000	4.000000	36.000000	0.000000
2242.906453	-0.086585	0.542713	-0.024389	81.905243	104.813065	128.079941	-1.268398	0.000000	-0.726350	0.000000	0.000000	0.000000	-0.333638	0.030959	0.293585	0.000000	0.000000	4.000000	36.000000	0.000000
2242.909786	-0.086585	0.542713	-0.024389	81.905243	104.813065	128.079941	-1.268398	0.000000	-0.726350	0.000000	0.000000	0.000000	-0.333638	0.030959	0.293585	0.000000	0.000000	4.000000	36.000000	0.000000
2242.913119	-0.086585	0.542713	-0.024389	81.905243	104.813065	128.079941	-1.268398	0.000000	-0.726350	0.000000	0.000000	0.000000	-0.333638	0.030959	0.293585	0.000000	0.000000	4.000000	36.000000	0.000000
2242.916453	-0.087726	0.542831	-0.023400	82.066422	104.882767	128.066589	-1.219467	0.000000	-0.670743	0.000000	0.000000	0.000000	-0.342200	0.035602	0.296841	0.000000	0.000000	4.000000	36.000000	0.000000
2242.919786	-0.087726	0.542831	-0.023400	82.066422	104.882767	128.066589	-1.219467	0.000000	-0.670743	0.000000	0.000000	0.000000	-0.342200	0.035602	0.296841	0.000000	0.000000	4.000000	36.000000	0.000000
2242.923119	-0.087726	0.542831	-0.023400	82.066422	104.882767	128.066589	-1.219467	0.000000	-0.670743	0.000000	0.000000	0.000000	-0.342200	0.035602	0.296841	0.000000	0.000000	4.000000	36.000000	0.000000
2242.926453	-0.088855	0.542941	-0.022387	82.238632	104.958977	127.974785	-1.169994	0.000000	-0.613710	0.000000	0.000000	0.000000	-0.338726	0.032959	0.303929	0.000000	0.000000	4.000000	36.000000	0.000000
2242.929786	-0.088855	0.542941	-0.022387	82.238632	104.958977	127.974785	-1.169994	0.000000	-0.613710	0.000000	0.000000	0.000000	-0.338726	0.032959	0.303929	0.000000	0.000000	4.000000	36.000000	0.000000
2242.933119	-0.088855	0.542941	-0.022387	82.238632	104.958977	127.974785	-1.169994	0.000000	-0.613710	0.000000	0.000000	0.000000	-0.338726	0.032959	0.303929	0.000000	0.000000	4.000000	36.000000	0.000000
2242.936453	-0.089985	0.543067	-0.021290	82.403069	104.974335	127.552238	-1.119339	0.000000	-0.557256	0.000000	0.000000	0.000000	-0.338982	0.037632	0.329122	0.000000	0.000000	4.000000	36.000000	0.000000
2242.939786	-0.089985	0.543067	-0.021290	82.403069	104.974335	127.552238	-1.119339	0.000000	-0.557256	0.000000	0.000000	0.000000	-0.338982	0.037632	0.329122	0.000000	0.000000	4.000000	36.000000	0.000000
2242.943119	-0.089985	0.543067	-0.021290	82.403069	104.974335	127.552238	-1.119339	0.000000	-0.557256	0.000000	0.000000	0.000000	-0.338982	0.037632	0.329122	0.000000	0.000000	4.000000	36.000000	0.000000
2242.946453	-0.091079	0.543200	-0.020077	82.543411	104.847038	126.692337	-1.064485	0.000000	-0.500759	0.000000	0.000000	0.000000	-0.328314	0.039817	0.363796	0.000000	0.000000	4.000000	36.000000	0.000000
2242.949786	-0.091079	0.543200	-0.020077	82.543411	104.847038	126.692337	-1.064485	0.000000	-0.500759	0.000000	0.000000	0.000000	-0.328314	0.039817	0.363796	0.000000	0.000000	4.000000	36.000000	0.000000
2242.953119	-0.091079	0.543200	-0.020077	82.543411	104.847038	126.692337	-1.064485	0.000000	-0.500759	0.000000	0.000000	0.000000	-0.328314	0.039817	0.363796	0.000000	0.000000	4.000000	36.000000	0.000000
2242.956453	-0.092196	0.543348	-0.018785	82.631187	104.358406	125.622360	-1.003853	0.000000	-0.446040	0.000000	0.000000	0.000000	-0.334926	0.044398	0.387613	0.000000	0.000000	4.000000	36.000000	0.000000
2242.959786	-0.092196	0.543348	-0.018785	82.631187	104.358406	125.622360	-1.003853	0.000000	-0.446040	0.000000	0.000000	0.000000	-0.334926	0.044398	0.387613	0.000000	0.000000	4.000000	36.000000	0.000000
2242.963119	-0.092196	0.543348	-0.018785	82.631187	104.358406	125.622360	-1.003853	0.000000	-0.446040	0.000000	0.000000	0.000000	-0.334926	0.044398	0.387613	0.000000	0.000000	4.000000	36.000000	0.000000
2242.966453	-0.093344	0.543494	-0.017368	82.673721	103.626282	124.692139	-0.939250	0.000000	-0.390219	0.000000	0.000000	0.000000	-0.344592	0.044018	0.425165	0.000000	0.000000	4.000000	36.000000	0.000000
2242.969786	-0.093344	0.543494	-0.017368	82.673721	103.626282	124.692139	-0.939250	0.000000	-0.390219	0.000000	0.000000	0.000000	-0.344592	0.044018	0.425165	0.000000	0.000000	4.000000	36.000000	0.000000
2242.973119	-0.093344	0.543494	-0.017368	82.673721	103.626282	124.692139	-0.939250	0.000000	-0.390219	0.000000	0.000000	0.000000	-0.344592	0.044018	0.425165	0.000000	0.000000	4.000000	36.000000	0.000000
2242.976453	-0.094521	0.543648	-0.015849	82.719070	102.769005	123.894920	-0.868390	0.000000	-0.332787	0.000000	0.000000	0.000000	-0.352962	0.045971	0.455633	0.000000	0.000000	4.000000	36.000000	0.000000
2242.979786	-0.094521	0.543648	-0.015849	82.719070	102.769005	123.894920	-0.868390	0.000000	-0.332787	0.000000	0.000000	0.000000	-0.352962	0.045971	0.455633	0.000000	0.000000	4.000000	36.000000	0.000000
2242.983119	-0.094521	0.543648	-0.015849	82.719070	102.769005	123.894920	-0.868390	0.000000	-0.332787	0.000000	0.000000	0.000000	-0.352962	0.045971	0.455633	0.000000	0.000000	4.000000	36.000000	0.000000
2242.986453	-0.095704	0.543832	-0.014229	82.767082	101.866730	123.023964	-0.792451	0.000000	-0.273960	0.000000	0.000000	0.000000	-0.354872	0.055223	0.485923	0.000000	0.000000	4.000000	36.000000	0.000000
2242.989786	-0.095704	0.543832	-0.014229	82.767082	101.866730	123.023964	-0.792451	0.000000	-0.273960	0.000000	0.000000	0.000000	-0.354872	0.055223	0.485923	0.000000	0.000000	4.000000	36.000000	0.000000
2242.993119	-0.095704	0.543832	-0.014229	82.767082	101.866730	123.023964	-0.792451	0.000000	-0.273960	0.000000	0.000000	0.000000	-0.354872	0.055223	0.485923	0.000000	0.000000	4.000000	36.000000	0.000000
2242.996453	-0.096831	0.544022	-0.012491	82.814743	100.909920	121.924126	-0.711464	0.000000	-0.214814	0.000000	0.000000	0.000000	-0.338150	0.057043	0.521626	0.000000	0.000000	4.000000	36.000000	0.000000
2242.999786	-0.096831	0.544022	-0.012491	82.814743	100.909920	121.924126	-0.711464	0.000000	-0.214814	0.000000	0.000000	0.000000	-0.338150	0.057043	0.521626	0.000000	0.000000	4.000000	36.000000	0.000000
2243.003119	-0.096831	0.544022	-0.012491	82.814743	100.909920	121.924126	-0.711464	0.000000	-0.214814	0.000000	0.000000	0.000000	-0.338150	0.057043	0.521626	0.000000	0.000000	4.000000	36.000000	0.000000
2243.006453	-0.097902	0.544217	-0.010633	82.861908	99.932304	120.638107	-0.624526	0.000000	-0.158456	0.000000	0.000000	0.000000	-0.321251	0.058704	0.557358	0.000000	0.000000	4.000000	36.000000	0.000000
2243.009786	-0.097902	0.544217	-0.010633	82.861908	99.932304	120.638107	-0.624526	0.000000	-0.158456	0.000000	0.000000	0.000000	-0.321251	0.058704	0.557358	0.000000	0.000000	4.000000	36.000000	0.000000
2243.013119	-0.097902	0.544217	-0.010633	82.861908	99.932304	120.638107	-0.624526	0.000000	-0.158456	0.000000	0.000000	0.000000	-0.321251	0.058704	0.557358	0.000000	0.000000	4.000000	36.000000	0.000000
2243.016453	-0.098919	0.544402	-0.008743	82.908813	98.950409	119.433403	-0.531633	0.000000	-0.104914	0.000000	0.000000	0.000000	-0.305072	0.055481	0.566983	0.000000	0.000000	4.000000	36.000000	0.000000
2243.019786	-0.098919	0.544402	-0.008743	82.908813	98.950409	119.433403	-0.531633	0.000000	-0.104914	0.000000	0.000000	0.000000	-0.305072	0.055481	0.566983	0.000000	0.000000	4.000000	36.000000	0.000000
2243.023119	-0.098919	0.544402	-0.008743	82.908813	98.950409	119.433403	-0.531633	0.000000	-0.104914	0.000000	0.000000	0.000000	-0.305072	0.055481	0.566983	0.000000	0.000000	4.000000	36.000000	0.000000
2243.026453	-0.099842	0.544593	-0.006793	82.932144	98.357201	118.759438	-0.437136	0.000000	-0.054069	0.000000	0.000000	0.000000	-0.277050	0.057160	0.585016	0.000000	0.000000	4.000000	36.000000	0.000000
2243.029786	-0.099842	0.544593	-0.006793	82.932144	98.357201	118.759438	-0.437136	0.000000	-0.054069	0.000000	0.000000	0.000000	-0.277050	0.057160	0.585016	0.000000	0.000000	4.000000	36.000000	0.000000
2243.033119	-0.099842	0.544593	-0.006793	82.932144	98.357201	118.759438	-0.437136	0.000000	-0.054069	0.000000	0.000000	0.000000	-0.277050	0.057160	0.585016	0.000000	0.000000	4.000000	36.000000	0.000000
2243.036453	-0.100713	0.544756	-0.004897	82.877289	99.277603	119.561996	-0.339633	0.000000	-0.007894	0.000000	0.000000	0.000000	-0.261267	0.049048	0.568788	0.000000	0.000000	4.000000	36.000000	0.000000
2243.039786	-0.100713	0.544756	-0.004897	82.877289	99.277603	119.561996	-0.339633	0.000000	-0.007894	0.000000	0.000000	0.000000	-0.261267	0.049048	0.568788	0.000000	0.000000	4.000000	36.000000	0.000000
2243.043119	-0.100713	0.544756	-0.004897	82.877289	99.277603	119.561996	-0.339633	0.000000	-0.007894	0.000000	0.000000	0.000000	-0.261267	0.049048	0.568788	0.000000	0.000000	4.000000	36.000000	0.000000
2243.046453	-0.101471	0.544884	-0.003017	82.747231	101.747307	121.665726	-0.244835	0.000000	0.035651	0.000000	0.000000	0.000000	-0.227410	0.038305	0.563910	0.000000	0.000000	4.000000	36.000000	0.000000
2243.049786	-0.101471	0.544884	-0.003017	82.747231	101.747307	121.665726	-0.244835	0.000000	0.035651	0.000000	0.000000	0.000000	-0.227410	0.038305	0.563910	0.000000	0.000000	4.000000	36.000000	0.000000
2243.053119	-0.101471	0.544884	-0.003017	82.747231	101.747307	121.665726	-0.244835	0.000000	0.035651	0.000000	0.000000	0.000000	-0.227410	0.038305	0.563910	0.000000	0.000000	4.000000	36.000000	0.000000
2243.056453	-0.102192	0.545026	-0.001113	82.626076	104.651314	123.970474	-0.150850	0.000000	0.073552	0.000000	0.000000	0.000000	-0.216278	0.042538	0.571197	0.000000	0.000000	4.000000	36.000000	0.000000
2243.059786	-0.102192	0.545026	-0.001113	82.626076	104.651314	123.970474	-0.150850	0.000000	0.073552	0.000000	0.000000	0.000000	-0.216278	0.042538	0.571197	0.000000	0.000000	4.000000	36.000000	0.000000
2243.063119	-0.102192	0.545026	-0.001113	82.626076	104.651314	123.970474	-0.150850	0.000000	0.073552	0.000000	0.000000	0.000000	-0.216278	0.042538	0.571197	0.000000	0.000000	4.000000	36.000000	0.000000
2243.066453	-0.102819	0.545157	0.000766	82.525040	107.350189	126.153763	-0.055651	0.000000	0.109598	0.000000	0.000000	0.000000	-0.187965	0.039421	0.563757	0.000000	0.000000	4.000000	36.000000	0.000000
2243.069786	-0.102819	0.545157	0.000766	82.525040	107.350189	126.153763	-0.055651	0.000000	0.109598	0.000000	0.000000	0.000000	-0.187965	0.039421	0.563757	0.000000	0.000000	4.000000	36.000000	0.000000
2243.073119	-0.102819	0.545157	0.000766	82.525040	107.350189	126.153763	-0.055651	0.000000	0.109598	0.000000	0.000000	0.000000	-0.187965	0.039421	0.563757	0.000000	0.000000	4.000000	36.000000	0.000000
2243.076453	-0.103289	0.545269	0.002659	82.428741	109.743866	128.369019	0.038309	0.000000	0.140926	0.000000	0.000000	0.000000	-0.141216	0.033647	0.567714	0.000000	0.000000	4.000000	36.000000	0.000000
2243.079786	-0.103289	0.545269	0.002659	82.428741	109.743866	128.369019	0.038309	0.000000	0.140926	0.000000	0.000000	0.000000	-0.141216	0.033647	0.567714	0.000000	0.000000	4.000000	36.000000	0.000000
2243.083119	-0.103289	0.545269	0.002659	82.428741	109.743866	128.369019	0.038309	0.000000	0.140926	0.000000	0.000000	0.000000	-0.141216	0.033647	0.567714	0.000000	0.000000	4.000000	36.000000	0.000000
2243.086453	-0.103642	0.545345	0.004537	82.348473	111.827339	130.291672	0.132928	0.000000	0.164462	0.000000	0.000000	0.000000	-0.105841	0.022791	0.563478	0.000000	0.000000	4.000000	36.000000	0.000000
2243.089786	-0.103642	0.545345	0.004537	82.348473	111.827339	130.291672	0.132928	0.000000	0.164462	0.000000	0.000000	0.000000	-0.105841	0.022791	0.563478	0.000000	0.000000	4.000000	36.000000	0.000000
2243.093119	-0.103642	0.545345	0.004537	82.348473	111.827339	130.291672	0.132928	0.000000	0.164462	0.000000	0.000000	0.000000	-0.105841	0.022791	0.563478	0.000000	0.000000	4.000000	36.000000	0.000000
2243.096453	-0.103890	0.545446	0.006364	82.296432	113.646454	131.940002	0.226841	0.000000	0.182102	0.000000	0.000000	0.000000	-0.074528	0.030168	0.548259	0.000000	0.000000	4.000000	36.000000	0.000000
2243.099786	-0.103890	0.545446	0.006364	82.296432	113.646454	131.940002	0.226841	0.000000	0.182102	0.000000	0.000000	0.000000	-0.074528	0.030168	0.548259	0.000000	0.000000	4.000000	36.000000	0.000000
2243.103119	-0.103890	0.545446	0.006364	82.296432	113.646454	131.940002	0.226841	0.000000	0.182102	0.000000	0.000000	0.000000	-0.074528	0.030168	0.548259	0.000000	0.000000	4.000000	36.000000	0.000000
2243.106453	-0.104057	0.545546	0.008141	82.279892	115.276329	133.386658	0.318217	0.000000	0.194524	0.000000	0.000000	0.000000	-0.049878	0.029940	0.533072	0.000000	0.000000	4.000000	36.000000	0.000000
2243.109786	-0.104057	0.545546	0.008141	82.279892	115.276329	133.386658	0.318217	0.000000	0.194524	0.000000	0.000000	0.000000	-0.049878	0.029940	0.533072	0.000000	0.000000	4.000000	36.000000	0.000000
2243.113119	-0.104057	0.545546	0.008141	82.279892	115.276329	133.386658	0.318217	0.000000	0.194524	0.000000	0.000000	0.000000	-0.049878	0.029940	0.533072	0.000000	0.000000	4.000000	36.000000	0.000000
2243.116453	-0.104207	0.545645	0.009853	82.305298	116.725151	134.638336	0.407062	0.000000	0.202837	0.000000	0.000000	0.000000	-0.045001	0.029798	0.513517	0.000000	0.000000	4.000000	36.000000	0.000000
2243.119786	-0.104207	0.545645	0.009853	82.305298	116.725151	134.638336	0.407062	0.000000	0.202837	0.000000	0.000000	0.000000	-0.045001	0.029798	0.513517	0.000000	0.000000	4.000000	36.000000	0.000000
2243.123119	-0.104207	0.545645	0.009853	82.305298	116.725151	134.638336	0.407062	0.000000	0.202837	0.000000	0.000000	0.000000	-0.045001	0.029798	0.513517	0.000000	0.000000	4.000000	36.000000	0.000000
2243.126453	-0.104265	0.545736	0.011474	82.357407	117.946198	135.660873	0.492649	0.000000	0.210337	0.000000	0.000000	0.000000	-0.017429	0.027400	0.486314	0.000000	0.000000	4.000000	36.000000	0.000000
2243.129786	-0.104265	0.545736	0.011474	82.357407	117.946198	135.660873	0.492649	0.000000	0.210337	0.000000	0.000000	0.000000	-0.017429	0.027400	0.486314	0.000000	0.000000	4.000000	36.000000	0.000000
2243.133119	-0.104265	0.545736	0.011474	82.357407	117.946198	135.660873	0.492649	0.000000	0.210337	0.000000	0.000000	0.000000	-0.017429	0.027400	0.486314	0.000000	0.000000	4.000000	36.000000	0.000000
2243.136453	-0.104235	0.545837	0.013023	82.429230	118.839539	136.371353	0.573701	0.000000	0.213242	0.000000	0.000000	0.000000	0.009071	0.030236	0.464577	0.000000	0.000000	4.000000	36.000000	0.000000
2243.139786	-0.104235	0.545837	0.013023	82.429230	118.839539	136.371353	0.573701	0.000000	0.213242	0.000000	0.000000	0.000000	0.009071	0.030236	0.464577	0.000000	0.000000	4.000000	36.000000	0.000000
2243.143119	-0.104235	0.545837	0.013023	82.429230	118.839539	136.371353	0.573701	0.000000	0.213242	0.000000	0.000000	0.000000	0.009071	0.030236	0.464577	0.000000	0.000000	4.000000	36.000000	0.000000
2243.146453	-0.104140	0.545895	0.014503	82.514946	119.297874	136.674561	0.651130	0.000000	0.211730	0.000000	0.000000	0.000000	0.028355	0.017302	0.444258	0.000000	0.000000	4.000000	36.000000	0.000000
2243.149786	-0.104140	0.545895	0.014503	82.514946	119.297874	136.674561	0.651130	0.000000	0.211730	0.000000	0.000000	0.000000	0.028355	0.017302	0.444258	0.000000	0.000000	4.000000	36.000000	0.000000
2243.153119	-0.104140	0.545895	0.014503	82.514946	119.297874	136.674561	0.651130	0.000000	0.211730	0.000000	0.000000	0.000000	0.028355	0.017302	0.444258	0.000000	0.000000	4.000000	36.000000	0.000000
2243.156453	-0.103988	0.545970	0.015948	82.606361	119.387787	136.637283	0.725173	0.000000	0.207004	0.000000	0.000000	0.000000	0.045638	0.022552	0.433287	0.000000	0.000000	4.000000	36.000000	0.000000
2243.159786	-0.103988	0.545970	0.015948	82.606361	119.387787	136.637283	0.725173	0.000000	0.207004	0.000000	0.000000	0.000000	0.045638	0.022552	0.433287	0.000000	0.000000	4.000000	36.000000	0.000000
2243.163119	-0.103988	0.545970	0.015948	82.606361	119.387787	136.637283	0.725173	0.000000	0.207004	0.000000	0.000000	0.000000	0.045638	0.022552	0.433287	0.000000	0.000000	4.000000	36.000000	0.000000
2243.166453	-0.103771	0.546002	0.017325	82.696419	119.347801	136.478561	0.797388	0.000000	0.199398	0.000000	0.000000	0.000000	0.065035	0.009671	0.413051	0.000000	0.000000	4.000000	36.000000	0.000000
2243.169786	-0.103771	0.546002	0.017325	82.696419	119.347801	136.478561	0.797388	0.000000	0.199398	0.000000	0.000000	0.000000	0.065035	0.009671	0.413051	0.000000	0.000000	4.000000	36.000000	0.000000
2243.173119	-0.103771	0.546002	0.017325	82.696419	119.347801	136.478561	0.797388	0.000000	0.199398	0.000000	0.000000	0.000000	0.065035	0.009671	0.413051	0.000000	0.000000	4.000000	36.000000	0.000000
2243.176453	-0.103475	0.546026	0.018675	82.782410	119.350082	136.354324	0.866230	0.000000	0.188559	0.000000	0.000000	0.000000	0.088907	0.007010	0.405015	0.000000	0.000000	4.000000	36.000000	0.000000
2243.179786	-0.103475	0.546026	0.018675	82.782410	119.350082	136.354324	0.866230	0.000000	0.188559	0.000000	0.000000	0.000000	0.088907	0.007010	0.405015	0.000000	0.000000	4.000000	36.000000	0.000000
2243.183119	-0.103475	0.546026	0.018675	82.782410	119.350082	136.354324	0.866230	0.000000	0.188559	0.000000	0.000000	0.000000	0.088907	0.007010	0.405015	0.000000	0.000000	4.000000	36.000000	0.000000
2243.186453	-0.103098	0.546040	0.019998	82.856773	119.293816	136.179321	0.933732	0.000000	0.173741	0.000000	0.000000	0.000000	0.112904	0.004414	0.396964	0.000000	0.000000	4.000000	36.000000	0.000000
2243.189786	-0.103098	0.546040	0.019998	82.856773	119.293816	136.179321	0.933732	0.000000	0.173741	0.000000	0.000000	0.000000	0.112904	0.004414	0.396964	0.000000	0.000000	4.000000	36.000000	0.000000
2243.193119	-0.103098	0.546040	0.019998	82.856773	119.293816	136.179321	0.933732	0.000000	0.173741	0.000000	0.000000	0.000000	0.112904	0.004414	0.396964	0.000000	0.000000	4.000000	36.000000	0.000000
2243.196453	-0.102623	0.546063	0.021317	82.922882	119.174614	135.941879	0.999893	0.000000	0.154924	0.000000	0.000000	0.000000	0.142681	0.006918	0.395684	0.000000	0.000000	4.000000	36.000000	0.000000
2243.199786	-0.102623	0.546063	0.021317	82.922882	119.174614	135.941879	0.999893	0.000000	0.154924	0.000000	0.000000	0.000000	0.142681	0.006918	0.395684	0.000000	0.000000	4.000000	36.000000	0.000000
2243.203119	-0.102623	0.546063	0.021317	82.922882	119.174614	135.941879	0.999893	0.000000	0.154924	0.000000	0.000000	0.000000	0.142681	0.006918	0.395684	0.000000	0.000000	4.000000	36.000000	0.000000
2243.206453	-0.102093	0.546095	0.022622	82.981636	119.001244	135.649200	1.065840	0.000000	0.131144	0.000000	0.000000	0.000000	0.158982	0.009483	0.391420	0.000000	0.000000	4.000000	36.000000	0.000000
2243.209786	-0.102093	0.546095	0.022622	82.981636	119.001244	135.649200	1.065840	0.000000	0.131144	0.000000	0.000000	0.000000	0.158982	0.009483	0.391420	0.000000	0.000000	4.000000	36.000000	0.000000
2243.213119	-0.102093	0.546095	0.022622	82.981636	119.001244	135.649200	1.065840	0.000000	0.131144	0.000000	0.000000	0.000000	0.158982	0.009483	0.391420	0.000000	0.000000	4.000000	36.000000	0.000000
2243.216453	-0.101458	0.546145	0.023899	83.039139	118.818558	135.343384	1.131077	0.000000	0.104647	0.000000	0.000000	0.000000	0.190486	0.015021	0.383251	0.000000	0.000000	4.000000	36.000000	0.000000
2243.219786	-0.101458	0.546145	0.023899	83.039139	118.818558	135.343384	1.131077	0.000000	0.104647	0.000000	0.000000	0.000000	0.190486	0.015021	0.383251	0.000000	0.000000	4.000000	36.000000	0.000000
2243.223119	-0.101458	0.546145	0.023899	83.039139	118.818558	135.343384	1.131077	0.000000	0.104647	0.000000	0.000000	0.000000	0.190486	0.015021	0.383251	0.000000	0.000000	4.000000	36.000000	0.000000
2243.226453	-0.100745	0.546204	0.025167	83.097603	118.652191	135.041412	1.194952	0.000000	0.072899	0.000000	0.000000	0.000000	0.213844	0.017688	0.380302	0.000000	0.000000	4.000000	36.000000	0.000000
2243.229786	-0.100745	0.546204	0.025167	83.097603	118.652191	135.041412	1.194952	0.000000	0.072899	0.000000	0.000000	0.000000	0.213844	0.017688	0.380302	0.000000	0.000000	4.000000	36.000000	0.000000
2243.233119	-0.100745	0.546204	0.025167	83.097603	118.652191	135.041412	1.194952	0.000000	0.072899	0.000000	0.000000	0.000000	0.213844	0.017688	0.380302	0.000000	0.000000	4.000000	36.000000	0.000000
2243.236453	-0.099982	0.546262	0.026442	83.155960	118.486435	134.734650	1.258336	0.000000	0.037259	0.000000	0.000000	0.000000	0.229042	0.017453	0.382592	0.000000	0.000000	4.000000	36.000000	0.000000
2243.239786	-0.099982	0.546262	0.026442	83.155960	118.486435	134.734650	1.258336	0.000000	0.037259	0.000000	0.000000	0.000000	0.229042	0.017453	0.382592	0.000000	0.000000	4.000000	36.000000	0.000000
2243.243119	-0.099982	0.546262	0.026442	83.155960	118.486435	134.734650	1.258336	0.000000	0.037259	0.000000	0.000000	0.000000	0.229042	0.017453	0.382592	0.000000	0.000000	4.000000	36.000000	0.000000
2243.246453	-0.099159	0.546312	0.027684	83.218201	118.389977	134.486557	1.322101	0.000000	-0.000915	0.000000	0.000000	0.000000	0.246814	0.014997	0.372742	0.000000	0.000000	4.000000	36.000000	0.000000
2243.249786	-0.099159	0.546312	0.027684	83.218201	118.389977	134.486557	1.322101	0.000000	-0.000915	0.000000	0.000000	0.000000	0.246814	0.014997	0.372742	0.000000	0.000000	4.000000	36.000000	0.000000
2243.253119	-0.099159	0.546312	0.027684	83.218201	118.389977	134.486557	1.322101	0.000000	-0.000915	0.000000	0.000000	0.000000	0.246814	0.014997	0.372742	0.000000	0.000000	4.000000	36.000000	0.000000
2243.256453	-0.098294	0.546342	0.028979	83.291412	118.393623	134.313156	1.384225	0.000000	-0.042051	0.000000	0.000000	0.000000	0.259437	0.008876	0.388392	0.000000	0.000000	4.000000	36.000000	0.000000
2243.259786	-0.098294	0.546342	0.028979	83.291412	118.393623	134.313156	1.384225	0.000000	-0.042051	0.000000	0.000000	0.000000	0.259437	0.008876	0.388392	0.000000	0.000000	4.000000	36.000000	0.000000
2243.263119	-0.098294	0.546342	0.028979	83.291412	118.393623	134.313156	1.384225	0.000000	-0.042051	0.000000	0.000000	0.000000	0.259437	0.008876	0.388392	0.000000	0.000000	4.000000	36.000000	0.000000
2243.266453	-0.097331	0.546371	0.030290	83.378181	118.514900	134.234222	1.448957	0.000000	-0.085290	0.000000	0.000000	0.000000	0.288845	0.008594	0.393230	0.000000	0.000000	4.000000	36.000000	0.000000
2243.269786	-0.097331	0.546371	0.030290	83.378181	118.514900	134.234222	1.448957	0.000000	-0.085290	0.000000	0.000000	0.000000	0.288845	0.008594	0.393230	0.000000	0.000000	4.000000	36.000000	0.000000
2243.273119	-0.097331	0.546371	0.030290	83.378181	118.514900	134.234222	1.448957	0.000000	-0.085290	0.000000	0.000000	0.000000	0.288845	0.008594	0.393230	0.000000	0.000000	4.000000	36.000000	0.000000
2243.276453	-0.096298	0.546361	0.031639	83.463760	118.635513	134.145447	1.514495	0.000000	-0.133431	0.000000	0.000000	0.000000	0.309904	-0.002808	0.404705	0.000000	0.000000	4.000000	36.000000	0.000000
2243.279786	-0.096298	0.546361	0.031639	83.463760	118.635513	134.145447	1.514495	0.000000	-0.133431	0.000000	0.000000	0.000000	0.309904	-0.002808	0.404705	0.000000	0.000000	4.000000	36.000000	0.000000
2243.283119	-0.096298	0.546361	0.031639	83.463760	118.635513	134.145447	1.514495	0.000000	-0.133431	0.000000	0.000000	0.000000	0.309904	-0.002808	0.404705	0.000000	0.000000	4.000000	36.000000	0.000000
2243.286453	-0.095146	0.546368	0.033025	83.540016	118.722694	134.022232	1.581946	0.000000	-0.185082	0.000000	0.000000	0.000000	0.345716	0.002031	0.415876	0.000000	0.000000	4.000000	36.000000	0.000000
2243.289786	-0.095146	0.546368	0.033025	83.540016	118.722694	134.022232	1.581946	0.000000	-0.185082	0.000000	0.000000	0.000000	0.345716	0.002031	0.415876	0.000000	0.000000	4.000000	36.000000	0.000000
2243.293119	-0.095146	0.546368	0.033025	83.540016	118.722694	134.022232	1.581946	0.000000	-0.185082	0.000000	0.000000	0.000000	0.345716	0.002031	0.415876	0.000000	0.000000	4.000000	36.000000	0.000000
2243.296453	-0.093925	0.546354	0.034466	83.610825	118.732239	133.820129	1.651259	0.000000	-0.242701	0.000000	0.000000	0.000000	0.366304	-0.004292	0.432285	0.000000	0.000000	4.000000	36.000000	0.000000
2243.299786	-0.093925	0.546354	0.034466	83.610825	118.732239	133.820129	1.651259	0.000000	-0.242701	0.000000	0.000000	0.000000	0.366304	-0.004292	0.432285	0.000000	0.000000	4.000000	36.000000	0.000000
2243.303119	-0.093925	0.546354	0.034466	83.610825	118.732239	133.820129	1.651259	0.000000	-0.242701	0.000000	0.000000	0.000000	0.366304	-0.004292	0.432285	0.000000	0.000000	4.000000	36.000000	0.000000
2243.306453	-0.092568	0.546314	0.035867	83.675163	118.770706	133.639603	1.723306	0.000000	-0.303752	0.000000	0.000000	0.000000	0.407029	-0.012030	0.420330	0.000000	0.000000	4.000000	36.000000	0.000000
2243.309786	-0.092568	0.546314	0.035867	83.675163	118.770706	133.639603	1.723306	0.000000	-0.303752	0.000000	0.000000	0.000000	0.407029	-0.012030	0.420330	0.000000	0.000000	4.000000	36.000000	0.000000
2243.313119	-0.092568	0.546314	0.035867	83.675163	118.770706	133.639603	1.723306	0.000000	-0.303752	0.000000	0.000000	0.000000	0.407029	-0.012030	0.420330	0.000000	0.000000	4.000000	36.000000	0.000000
2243.316453	-0.091129	0.546282	0.037254	83.737061	118.792458	133.437439	1.793361	0.000000	-0.371591	0.000000	0.000000	0.000000	0.431840	-0.009353	0.416097	0.000000	0.000000	4.000000	36.000000	0.000000
2243.319786	-0.091129	0.546282	0.037254	83.737061	118.792458	133.437439	1.793361	0.000000	-0.371591	0.000000	0.000000	0.000000	0.431840	-0.009353	0.416097	0.000000	0.000000	4.000000	36.000000	0.000000
2243.323119	-0.091129	0.546282	0.037254	83.737061	118.792458	133.437439	1.793361	0.000000	-0.371591	0.000000	0.000000	0.000000	0.431840	-0.009353	0.416097	0.000000	0.000000	4.000000	36.000000	0.000000
2243.326453	-0.089624	0.546198	0.038592	83.792023	118.870590	133.282623	1.862710	0.000000	-0.443564	0.000000	0.000000	0.000000	0.451345	-0.025343	0.401232	0.000000	0.000000	4.000000	36.000000	0.000000
2243.329786	-0.089624	0.546198	0.038592	83.792023	118.870590	133.282623	1.862710	0.000000	-0.443564	0.000000	0.000000	0.000000	0.451345	-0.025343	0.401232	0.000000	0.000000	4.000000	36.000000	0.000000
2243.333119	-0.089624	0.546198	0.038592	83.792023	118.870590	133.282623	1.862710	0.000000	-0.443564	0.000000	0.000000	0.000000	0.451345	-0.025343	0.401232	0.000000	0.000000	4.000000	36.000000	0.000000
2243.336453	-0.088046	0.546108	0.039829	83.838844	119.083229	133.259247	1.929583	0.000000	-0.518788	0.000000	0.000000	0.000000	0.473430	-0.026939	0.371326	0.000000	0.000000	4.000000	36.000000	0.000000
2243.339786	-0.088046	0.546108	0.039829	83.838844	119.083229	133.259247	1.929583	0.000000	-0.518788	0.000000	0.000000	0.000000	0.473430	-0.026939	0.371326	0.000000	0.000000	4.000000	36.000000	0.000000
2243.343119	-0.088046	0.546108	0.039829	83.838844	119.083229	133.259247	1.929583	0.000000	-0.518788	0.000000	0.000000	0.000000	0.473430	-0.026939	0.371326	0.000000	0.000000	4.000000	36.000000	0.000000
2243.346453	-0.086423	0.546003	0.040985	83.869980	119.624771	133.544235	1.991470	0.000000	-0.597693	0.000000	0.000000	0.000000	0.487014	-0.031523	0.346788	0.000000	0.000000	4.000000	36.000000	0.000000
2243.349786	-0.086423	0.546003	0.040985	83.869980	119.624771	133.544235	1.991470	0.000000	-0.597693	0.000000	0.000000	0.000000	0.487014	-0.031523	0.346788	0.000000	0.000000	4.000000	36.000000	0.000000
2243.353119	-0.086423	0.546003	0.040985	83.869980	119.624771	133.544235	1.991470	0.000000	-0.597693	0.000000	0.000000	0.000000	0.487014	-0.031523	0.346788	0.000000	0.000000	4.000000	36.000000	0.000000
2243.356453	-0.084701	0.545876	0.042027	83.869949	120.690224	134.334702	2.049268	0.000000	-0.678863	0.000000	0.000000	0.000000	0.516638	-0.038230	0.312548	0.000000	0.000000	4.000000	36.000000	0.000000
2243.359786	-0.084701	0.545876	0.042027	83.869949	120.690224	134.334702	2.049268	0.000000	-0.678863	0.000000	0.000000	0.000000	0.516638	-0.038230	0.312548	0.000000	0.000000	4.000000	36.000000	0.000000
2243.363119	-0.084701	0.545876	0.042027	83.869949	120.690224	134.334702	2.049268	0.000000	-0.678863	0.000000	0.000000	0.000000	0.516638	-0.038230	0.312548	0.000000	0.000000	4.000000	36.000000	0.000000
2243.366453	-0.082935	0.545733	0.042986	83.849068	122.131805	135.482315	2.101360	0.000000	-0.764969	0.000000	0.000000	0.000000	0.529735	-0.042719	0.287745	0.000000	0.000000	4.000000	36.000000	0.000000
2243.369786	-0.082935	0.545733	0.042986	83.849068	122.131805	135.482315	2.101360	0.000000	-0.764969	0.000000	0.000000	0.000000	0.529735	-0.042719	0.287745	0.000000	0.000000	4.000000	36.000000	0.000000
2243.373119	-0.082935	0.545733	0.042986	83.849068	122.131805	135.482315	2.101360	0.000000	-0.764969	0.000000	0.000000	0.000000	0.529735	-0.042719	0.287745	0.000000	0.000000	4.000000	36.000000	0.000000
2243.376453	-0.081092	0.545579	0.043804	83.844887	123.584122	136.623291	2.149317	0.000000	-0.853258	0.000000	0.000000	0.000000	0.552765	-0.046216	0.245223	0.000000	0.000000	4.000000	36.000000	0.000000
2243.379786	-0.081092	0.545579	0.043804	83.844887	123.584122	136.623291	2.149317	0.000000	-0.853258	0.000000	0.000000	0.000000	0.552765	-0.046216	0.245223	0.000000	0.000000	4.000000	36.000000	0.000000
2243.383119	-0.081092	0.545579	0.043804	83.844887	123.584122	136.623291	2.149317	0.000000	-0.853258	0.000000	0.000000	0.000000	0.552765	-0.046216	0.245223	0.000000	0.000000	4.000000	36.000000	0.000000
2243.386453	-0.079137	0.545411	0.044549	83.857079	125.049278	137.756409	2.190187	0.000000	-0.945386	0.000000	0.000000	0.000000	0.586678	-0.050566	0.223539	0.000000	0.000000	4.000000	36.000000	0.000000
2243.389786	-0.079137	0.545411	0.044549	83.857079	125.049278	137.756409	2.190187	0.000000	-0.945386	0.000000	0.000000	0.000000	0.586678	-0.050566	0.223539	0.000000	0.000000	4.000000	36.000000	0.000000
2243.393119	-0.079137	0.545411	0.044549	83.857079	125.049278	137.756409	2.190187	0.000000	-0.945386	0.000000	0.000000	0.000000	0.586678	-0.050566	0.223539	0.000000	0.000000	4.000000	36.000000	0.000000
2243.396453	-0.077062	0.545248	0.045176	83.886116	126.396599	138.763382	2.227444	0.000000	-1.043166	0.000000	0.000000	0.000000	0.622482	-0.048703	0.188008	0.000000	0.000000	4.000000	36.000000	0.000000
2243.399786	-0.077062	0.545248	0.045176	83.886116	126.396599	138.763382	2.227444	0.000000	-1.043166	0.000000	0.000000	0.000000	0.622482	-0.048703	0.188008	0.000000	0.000000	4.000000	36.000000	0.000000
2243.403119	-0.077062	0.545248	0.045176	83.886116	126.396599	138.763382	2.227444	0.000000	-1.043166	0.000000	0.000000	0.000000	0.622482	-0.048703	0.188008	0.000000	0.000000	4.000000	36.000000	0.000000
2243.406453	-0.074897	0.545054	0.045706	83.928619	127.516823	139.546188	2.258779	0.000000	-1.146913	0.000000	0.000000	0.000000	0.649527	-0.058222	0.159169	0.000000	0.000000	4.000000	36.000000	0.000000
2243.409786	-0.074897	0.545054	0.045706	83.928619	127.516823	139.546188	2.258779	0.000000	-1.146913	0.000000	0.000000	0.000000	0.649527	-0.058222	0.159169	0.000000	0.000000	4.000000	36.000000	0.000000
2243.413119	-0.074897	0.545054	0.045706	83.928619	127.516823	139.546188	2.258779	0.000000	-1.146913	0.000000	0.000000	0.000000	0.649527	-0.058222	0.159169	0.000000	0.000000	4.000000	36.000000	0.000000
2243.416453	-0.072665	0.544884	0.046127	83.969574	128.472931	140.169296	2.285307	0.000000	-1.255168	0.000000	0.000000	0.000000	0.669481	-0.051013	0.126112	0.000000	0.000000	4.000000	36.000000	0.000000
2243.419786	-0.072665	0.544884	0.046127	83.969574	128.472931	140.169296	2.285307	0.000000	-1.255168	0.000000	0.000000	0.000000	0.669481	-0.051013	0.126112	0.000000	0.000000	4.000000	36.000000	0.000000
2243.423119	-0.072665	0.544884	0.046127	83.969574	128.472931	140.169296	2.285307	0.000000	-1.255168	0.000000	0.000000	0.000000	0.669481	-0.051013	0.126112	0.000000	0.000000	4.000000	36.000000	0.000000
2243.426453	-0.070321	0.544710	0.046447	83.993217	129.341248	140.716934	2.306325	0.000000	-1.366748	0.000000	0.000000	0.000000	0.703170	-0.052110	0.096233	0.000000	0.000000	4.000000	36.000000	0.000000
2243.429786	-0.070321	0.544710	0.046447	83.993217	129.341248	140.716934	2.306325	0.000000	-1.366748	0.000000	0.000000	0.000000	0.703170	-0.052110	0.096233	0.000000	0.000000	4.000000	36.000000	0.000000
2243.433119	-0.070321	0.544710	0.046447	83.993217	129.341248	140.716934	2.306325	0.000000	-1.366748	0.000000	0.000000	0.000000	0.703170	-0.052110	0.096233	0.000000	0.000000	4.000000	36.000000	0.000000
2243.436453	-0.067930	0.544536	0.046594	83.991814	130.070511	141.162018	2.322364	0.000000	-1.483943	0.000000	0.000000	0.000000	0.717485	-0.052152	0.044147	0.000000	0.000000	4.000000	36.000000	0.000000
2243.439786	-0.067930	0.544536	0.046594	83.991814	130.070511	141.162018	2.322364	0.000000	-1.483943	0.000000	0.000000	0.000000	0.717485	-0.052152	0.044147	0.000000	0.000000	4.000000	36.000000	0.000000
2243.443119	-0.067930	0.544536	0.046594	83.991814	130.070511	141.162018	2.322364	0.000000	-1.483943	0.000000	0.000000	0.000000	0.717485	-0.052152	0.044147	0.000000	0.000000	4.000000	36.000000	0.000000
2243.446453	-0.065449	0.544397	0.046609	83.967659	130.619461	141.437851	2.329722	0.000000	-1.603524	0.000000	0.000000	0.000000	0.744049	-0.041721	0.004385	0.000000	0.000000	4.000000	36.000000	0.000000
2243.449786	-0.065449	0.544397	0.046609	83.967659	130.619461	141.437851	2.329722	0.000000	-1.603524	0.000000	0.000000	0.000000	0.744049	-0.041721	0.004385	0.000000	0.000000	4.000000	36.000000	0.000000
2243.453119	-0.065449	0.544397	0.046609	83.967659	130.619461	141.437851	2.329722	0.000000	-1.603524	0.000000	0.000000	0.000000	0.744049	-0.041721	0.004385	0.000000	0.000000	4.000000	36.000000	0.000000
2243.456453	-0.062920	0.544279	0.046403	83.935020	131.172684	141.731140	2.330453	0.000000	-1.727532	0.000000	0.000000	0.000000	0.758713	-0.035563	-0.061803	0.000000	0.000000	4.000000	36.000000	0.000000
2243.459786	-0.062920	0.544279	0.046403	83.935020	131.172684	141.731140	2.330453	0.000000	-1.727532	0.000000	0.000000	0.000000	0.758713	-0.035563	-0.061803	0.000000	0.000000	4.000000	36.000000	0.000000
2243.463119	-0.062920	0.544279	0.046403	83.935020	131.172684	141.731140	2.330453	0.000000	-1.727532	0.000000	0.000000	0.000000	0.758713	-0.035563	-0.061803	0.000000	0.000000	4.000000	36.000000	0.000000
2243.466453	-0.060399	0.544160	0.046015	83.898605	131.777252	142.151459	2.320153	0.000000	-1.853984	0.000000	0.000000	0.000000	0.756471	-0.035611	-0.116463	0.000000	0.000000	4.000000	36.000000	0.000000
2243.469786	-0.060399	0.544160	0.046015	83.898605	131.777252	142.151459	2.320153	0.000000	-1.853984	0.000000	0.000000	0.000000	0.756471	-0.035611	-0.116463	0.000000	0.000000	4.000000	36.000000	0.000000
2243.473119	-0.060399	0.544160	0.046015	83.898605	131.777252	142.151459	2.320153	0.000000	-1.853984	0.000000	0.000000	0.000000	0.756471	-0.035611	-0.116463	0.000000	0.000000	4.000000	36.000000	0.000000
2243.476453	-0.057863	0.544041	0.045447	83.852539	132.451477	142.899902	2.300742	0.000000	-1.980062	0.000000	0.000000	0.000000	0.760669	-0.035715	-0.170354	0.000000	0.000000	4.000000	36.000000	0.000000
2243.479786	-0.057863	0.544041	0.045447	83.852539	132.451477	142.899902	2.300742	0.000000	-1.980062	0.000000	0.000000	0.000000	0.760669	-0.035715	-0.170354	0.000000	0.000000	4.000000	36.000000	0.000000
2243.483119	-0.057863	0.544041	0.045447	83.852539	132.451477	142.899902	2.300742	0.000000	-1.980062	0.000000	0.000000	0.000000	0.760669	-0.035715	-0.170354	0.000000	0.000000	4.000000	36.000000	0.000000
2243.486453	-0.055336	0.543887	0.044660	83.798721	133.217896	143.908005	2.272350	0.000000	-2.106840	0.000000	0.000000	0.000000	0.758169	-0.046314	-0.235958	0.000000	0.000000	4.000000	36.000000	0.000000
2243.489786	-0.055336	0.543887	0.044660	83.798721	133.217896	143.908005	2.272350	0.000000	-2.106840	0.000000	0.000000	0.000000	0.758169	-0.046314	-0.235958	0.000000	0.000000	4.000000	36.000000	0.000000
2243.493119	-0.055336	0.543887	0.044660	83.798721	133.217896	143.908005	2.272350	0.000000	-2.106840	0.000000	0.000000	0.000000	0.758169	-0.046314	-0.235958	0.000000	0.000000	4.000000	36.000000	0.000000
2243.496453	-0.052876	0.543739	0.043726	83.735214	133.999573	144.924393	2.233023	0.000000	-2.233202	0.000000	0.000000	0.000000	0.738137	-0.044422	-0.280259	0.000000	0.000000	4.000000	36.000000	0.000000
2243.499786	-0.052876	0.543739	0.043726	83.735214	133.999573	144.924393	2.233023	0.000000	-2.233202	0.000000	0.000000	0.000000	0.738137	-0.044422	-0.280259	0.000000	0.000000	4.000000	36.000000	0.000000
2243.503119	-0.052876	0.543739	0.043726	83.735214	133.999573	144.924393	2.233023	0.000000	-2.233202	0.000000	0.000000	0.000000	0.738137	-0.044422	-0.280259	0.000000	0.000000	4.000000	36.000000	0.000000
2243.506453	-0.050456	0.543534	0.042616	83.660515	134.821594	145.839737	2.186314	0.000000	-2.356225	0.000000	0.000000	0.000000	0.725750	-0.061253	-0.333052	0.000000	0.000000	4.000000	36.000000	0.000000
2243.509786	-0.050456	0.543534	0.042616	83.660515	134.821594	145.839737	2.186314	0.000000	-2.356225	0.000000	0.000000	0.000000	0.725750	-0.061253	-0.333052	0.000000	0.000000	4.000000	36.000000	0.000000
2243.513119	-0.050456	0.543534	0.042616	83.660515	134.821594	145.839737	2.186314	0.000000	-2.356225	0.000000	0.000000	0.000000	0.725750	-0.061253	-0.333052	0.000000	0.000000	4.000000	36.000000	0.000000
2243.516453	-0.048064	0.543316	0.041409	83.575905	135.654587	146.437256	2.130805	0.000000	-2.477183	0.000000	0.000000	0.000000	0.717686	-0.065599	-0.362145	0.000000	0.000000	4.000000	36.000000	0.000000
2243.519786	-0.048064	0.543316	0.041409	83.575905	135.654587	146.437256	2.130805	0.000000	-2.477183	0.000000	0.000000	0.000000	0.717686	-0.065599	-0.362145	0.000000	0.000000	4.000000	36.000000	0.000000
2243.523119	-0.048064	0.543316	0.041409	83.575905	135.654587	146.437256	2.130805	0.000000	-2.477183	0.000000	0.000000	0.000000	0.717686	-0.065599	-0.362145	0.000000	0.000000	4.000000	36.000000	0.000000
2243.526453	-0.045672	0.543076	0.040066	83.483292	136.520721	147.110886	2.070448	0.000000	-2.596797	0.000000	0.000000	0.000000	0.717533	-0.072062	-0.402827	0.000000	0.000000	4.000000	36.000000	0.000000
2243.529786	-0.045672	0.543076	0.040066	83.483292	136.520721	147.110886	2.070448	0.000000	-2.596797	0.000000	0.000000	0.000000	0.717533	-0.072062	-0.402827	0.000000	0.000000	4.000000	36.000000	0.000000
2243.533119	-0.045672	0.543076	0.040066	83.483292	136.520721	147.110886	2.070448	0.000000	-2.596797	0.000000	0.000000	0.000000	0.717533	-0.072062	-0.402827	0.000000	0.000000	4.000000	36.000000	0.000000
2243.536453	-0.043309	0.542848	0.038621	83.381683	137.310928	147.877930	2.003310	0.000000	-2.716386	0.000000	0.000000	0.000000	0.708864	-0.068335	-0.433427	0.000000	0.000000	4.000000	36.000000	0.000000
2243.539786	-0.043309	0.542848	0.038621	83.381683	137.310928	147.877930	2.003310	0.000000	-2.716386	0.000000	0.000000	0.000000	0.708864	-0.068335	-0.433427	0.000000	0.000000	4.000000	36.000000	0.000000
2243.543119	-0.043309	0.542848	0.038621	83.381683	137.310928	147.877930	2.003310	0.000000	-2.716386	0.000000	0.000000	0.000000	0.708864	-0.068335	-0.433427	0.000000	0.000000	4.000000	36.000000	0.000000
2243.546453	-0.040951	0.542642	0.037054	83.261635	137.905518	148.839584	1.931072	0.000000	-2.834530	0.000000	0.000000	0.000000	0.707499	-0.061644	-0.470282	0.000000	0.000000	4.000000	36.000000	0.000000
2243.549786	-0.040951	0.542642	0.037054	83.261635	137.905518	148.839584	1.931072	0.000000	-2.834530	0.000000	0.000000	0.000000	0.707499	-0.061644	-0.470282	0.000000	0.000000	4.000000	36.000000	0.000000
2243.553119	-0.040951	0.542642	0.037054	83.261635	137.905518	148.839584	1.931072	0.000000	-2.834530	0.000000	0.000000	0.000000	0.707499	-0.061644	-0.470282	0.000000	0.000000	4.000000	36.000000	0.000000
2243.556453	-0.038552	0.542485	0.035362	83.138504	138.451477	150.308029	1.852692	0.000000	-2.952447	0.000000	0.000000	0.000000	0.719816	-0.047101	-0.507559	0.000000	0.000000	4.000000	36.000000	0.000000
2243.559786	-0.038552	0.542485	0.035362	83.138504	138.451477	150.308029	1.852692	0.000000	-2.952447	0.000000	0.000000	0.000000	0.719816	-0.047101	-0.507559	0.000000	0.000000	4.000000	36.000000	0.000000
2243.563119	-0.038552	0.542485	0.035362	83.138504	138.451477	150.308029	1.852692	0.000000	-2.952447	0.000000	0.000000	0.000000	0.719816	-0.047101	-0.507559	0.000000	0.000000	4.000000	36.000000	0.000000
2243.566453	-0.036161	0.542393	0.033560	83.032326	139.172012	151.890701	1.768099	0.000000	-3.072416	0.000000	0.000000	0.000000	0.717122	-0.027706	-0.540722	0.000000	0.000000	4.000000	36.000000	0.000000
2243.569786	-0.036161	0.542393	0.033560	83.032326	139.172012	151.890701	1.768099	0.000000	-3.072416	0.000000	0.000000	0.000000	0.717122	-0.027706	-0.540722	0.000000	0.000000	4.000000	36.000000	0.000000
2243.573119	-0.036161	0.542393	0.033560	83.032326	139.172012	151.890701	1.768099	0.000000	-3.072416	0.000000	0.000000	0.000000	0.717122	-0.027706	-0.540722	0.000000	0.000000	4.000000	36.000000	0.000000
2243.576453	-0.033828	0.542311	0.031652	82.936501	139.999893	153.193222	1.677978	0.000000	-3.191936	0.000000	0.000000	0.000000	0.699898	-0.024708	-0.572161	0.000000	0.000000	4.000000	36.000000	0.000000
2243.579786	-0.033828	0.542311	0.031652	82.936501	139.999893	153.193222	1.677978	0.000000	-3.191936	0.000000	0.000000	0.000000	0.699898	-0.024708	-0.572161	0.000000	0.000000	4.000000	36.000000	0.000000
2243.583119	-0.033828	0.542311	0.031652	82.936501	139.999893	153.193222	1.677978	0.000000	-3.191936	0.000000	0.000000	0.000000	0.699898	-0.024708	-0.572161	0.000000	0.000000	4.000000	36.000000	0.000000
2243.586453	-0.031600	0.542238	0.029638	82.844673	140.784439	154.110138	1.582618	0.000000	-3.308586	0.000000	0.000000	0.000000	0.668599	-0.021896	-0.604401	0.000000	0.000000	4.000000	36.000000	0.000000
2243.589786	-0.031600	0.542238	0.029638	82.844673	140.784439	154.110138	1.582618	0.000000	-3.308586	0.000000	0.000000	0.000000	0.668599	-0.021896	-0.604401	0.000000	0.000000	4.000000	36.000000	0.000000
2243.593119	-0.031600	0.542238	0.029638	82.844673	140.784439	154.110138	1.582618	0.000000	-3.308586	0.000000	0.000000	0.000000	0.668599	-0.021896	-0.604401	0.000000	0.000000	4.000000	36.000000	0.000000
2243.596453	-0.029479	0.542198	0.027576	82.816246	141.231003	154.784698	1.481885	0.000000	-3.420019	0.000000	0.000000	0.000000	0.636200	-0.012021	-0.618446	0.000000	0.000000	4.000000	36.000000	0.000000
2243.599786	-0.029479	0.542198	0.027576	82.816246	141.231003	154.784698	1.481885	0.000000	-3.420019	0.000000	0.000000	0.000000	0.636200	-0.012021	-0.618446	0.000000	0.000000	4.000000	36.000000	0.000000
2243.603119	-0.029479	0.542198	0.027576	82.816246	141.231003	154.784698	1.481885	0.000000	-3.420019	0.000000	0.000000	0.000000	0.636200	-0.012021	-0.618446	0.000000	0.000000	4.000000	36.000000	0.000000
2243.606453	-0.027490	0.542154	0.025495	82.881836	141.155121	155.163696	1.378810	0.000000	-3.526052	0.000000	0.000000	0.000000	0.596682	-0.013096	-0.624216	0.000000	0.000000	4.000000	36.000000	0.000000
2243.609786	-0.027490	0.542154	0.025495	82.881836	141.155121	155.163696	1.378810	0.000000	-3.526052	0.000000	0.000000	0.000000	0.596682	-0.013096	-0.624216	0.000000	0.000000	4.000000	36.000000	0.000000
2243.613119	-0.027490	0.542154	0.025495	82.881836	141.155121	155.163696	1.378810	0.000000	-3.526052	0.000000	0.000000	0.000000	0.596682	-0.013096	-0.624216	0.000000	0.000000	4.000000	36.000000	0.000000
2243.616453	-0.025608	0.542159	0.023389	83.018631	140.507614	154.986694	1.274774	0.000000	-3.625500	0.000000	0.000000	0.000000	0.564578	0.001586	-0.631941	0.000000	0.000000	4.000000	36.000000	0.000000
2243.619786	-0.025608	0.542159	0.023389	83.018631	140.507614	154.986694	1.274774	0.000000	-3.625500	0.000000	0.000000	0.000000	0.564578	0.001586	-0.631941	0.000000	0.000000	4.000000	36.000000	0.000000
2243.623119	-0.025608	0.542159	0.023389	83.018631	140.507614	154.986694	1.274774	0.000000	-3.625500	0.000000	0.000000	0.000000	0.564578	0.001586	-0.631941	0.000000	0.000000	4.000000	36.000000	0.000000
2243.626453	-0.023786	0.542222	0.021237	83.189026	139.496811	154.374359	1.169451	0.000000	-3.719596	0.000000	0.000000	0.000000	0.546756	0.018854	-0.645572	0.000000	0.000000	4.000000	36.000000	0.000000
2243.629786	-0.023786	0.542222	0.021237	83.189026	139.496811	154.374359	1.169451	0.000000	-3.719596	0.000000	0.000000	0.000000	0.546756	0.018854	-0.645572	0.000000	0.000000	4.000000	36.000000	0.000000
2243.633119	-0.023786	0.542222	0.021237	83.189026	139.496811	154.374359	1.169451	0.000000	-3.719596	0.000000	0.000000	0.000000	0.546756	0.018854	-0.645572	0.000000	0.000000	4.000000	36.000000	0.000000
2243.636453	-0.022068	0.542358	0.019057	83.384293	138.322037	153.597672	1.061856	0.000000	-3.810722	0.000000	0.000000	0.000000	0.515174	0.040895	-0.654133	0.000000	0.000000	4.000000	36.000000	0.000000
2243.639786	-0.022068	0.542358	0.019057	83.384293	138.322037	153.597672	1.061856	0.000000	-3.810722	0.000000	0.000000	0.000000	0.515174	0.040895	-0.654133	0.000000	0.000000	4.000000	36.000000	0.000000
2243.643119	-0.022068	0.542358	0.019057	83.384293	138.322037	153.597672	1.061856	0.000000	-3.810722	0.000000	0.000000	0.000000	0.515174	0.040895	-0.654133	0.000000	0.000000	4.000000	36.000000	0.000000
2243.646453	-0.020453	0.542559	0.016807	83.613991	137.097305	152.646912	0.952833	0.000000	-3.896584	0.000000	0.000000	0.000000	0.484447	0.060297	-0.674913	0.000000	0.000000	4.000000	36.000000	0.000000
2243.649786	-0.020453	0.542559	0.016807	83.613991	137.097305	152.646912	0.952833	0.000000	-3.896584	0.000000	0.000000	0.000000	0.484447	0.060297	-0.674913	0.000000	0.000000	4.000000	36.000000	0.000000
2243.653119	-0.020453	0.542559	0.016807	83.613991	137.097305	152.646912	0.952833	0.000000	-3.896584	0.000000	0.000000	0.000000	0.484447	0.060297	-0.674913	0.000000	0.000000	4.000000	36.000000	0.000000
2243.656453	-0.018962	0.542781	0.014474	83.875351	135.518188	151.328445	0.840348	0.000000	-3.977326	0.000000	0.000000	0.000000	0.447381	0.066559	-0.699922	0.000000	0.000000	4.000000	36.000000	0.000000
2243.659786	-0.018962	0.542781	0.014474	83.875351	135.518188	151.328445	0.840348	0.000000	-3.977326	0.000000	0.000000	0.000000	0.447381	0.066559	-0.699922	0.000000	0.000000	4.000000	36.000000	0.000000
2243.663119	-0.018962	0.542781	0.014474	83.875351	135.518188	151.328445	0.840348	0.000000	-3.977326	0.000000	0.000000	0.000000	0.447381	0.066559	-0.699922	0.000000	0.000000	4.000000	36.000000	0.000000
2243.666453	-0.017617	0.543056	0.012095	84.172264	133.419266	149.707291	0.723694	0.000000	-4.051889	0.000000	0.000000	0.000000	0.403518	0.082567	-0.713790	0.000000	0.000000	4.000000	36.000000	0.000000
2243.669786	-0.017617	0.543056	0.012095	84.172264	133.419266	149.707291	0.723694	0.000000	-4.051889	0.000000	0.000000	0.000000	0.403518	0.082567	-0.713790	0.000000	0.000000	4.000000	36.000000	0.000000
2243.673119	-0.017617	0.543056	0.012095	84.172264	133.419266	149.707291	0.723694	0.000000	-4.051889	0.000000	0.000000	0.000000	0.403518	0.082567	-0.713790	0.000000	0.000000	4.000000	36.000000	0.000000
2243.676453	-0.016486	0.543357	0.009738	84.496513	130.720444	147.598129	0.604729	0.000000	-4.119142	0.000000	0.000000	0.000000	0.339488	0.090206	-0.707061	0.000000	0.000000	4.000000	36.000000	0.000000
2243.679786	-0.016486	0.543357	0.009738	84.496513	130.720444	147.598129	0.604729	0.000000	-4.119142	0.000000	0.000000	0.000000	0.339488	0.090206	-0.707061	0.000000	0.000000	4.000000	36.000000	0.000000
2243.683119	-0.016486	0.543357	0.009738	84.496513	130.720444	147.598129	0.604729	0.000000	-4.119142	0.000000	0.000000	0.000000	0.339488	0.090206	-0.707061	0.000000	0.000000	4.000000	36.000000	0.000000
2243.686453	-0.015520	0.543632	0.007416	84.824562	127.404556	144.712357	0.486886	0.000000	-4.175724	0.000000	0.000000	0.000000	0.289566	0.082557	-0.696554	0.000000	0.000000	4.000000	36.000000	0.000000
2243.689786	-0.015520	0.543632	0.007416	84.824562	127.404556	144.712357	0.486886	0.000000	-4.175724	0.000000	0.000000	0.000000	0.289566	0.082557	-0.696554	0.000000	0.000000	4.000000	36.000000	0.000000
2243.693119	-0.015520	0.543632	0.007416	84.824562	127.404556	144.712357	0.486886	0.000000	-4.175724	0.000000	0.000000	0.000000	0.289566	0.082557	-0.696554	0.000000	0.000000	4.000000	36.000000	0.000000
2243.696453	-0.014763	0.543883	0.005129	85.124557	123.669006	141.280350	0.370793	0.000000	-4.223984	0.000000	0.000000	0.000000	0.227239	0.075109	-0.686088	0.000000	0.000000	4.000000	36.000000	0.000000
2243.699786	-0.014763	0.543883	0.005129	85.124557	123.669006	141.280350	0.370793	0.000000	-4.223984	0.000000	0.000000	0.000000	0.227239	0.075109	-0.686088	0.000000	0.000000	4.000000	36.000000	0.000000
2243.703119	-0.014763	0.543883	0.005129	85.124557	123.669006	141.280350	0.370793	0.000000	-4.223984	0.000000	0.000000	0.000000	0.227239	0.075109	-0.686088	0.000000	0.000000	4.000000	36.000000	0.000000
2243.706453	-0.014147	0.544108	0.002946	85.364853	119.570030	137.375015	0.256445	0.000000	-4.261858	0.000000	0.000000	0.000000	0.184897	0.067646	-0.654967	0.000000	0.000000	4.000000	36.000000	0.000000
2243.709786	-0.014147	0.544108	0.002946	85.364853	119.570030	137.375015	0.256445	0.000000	-4.261858	0.000000	0.000000	0.000000	0.184897	0.067646	-0.654967	0.000000	0.000000	4.000000	36.000000	0.000000
2243.713119	-0.014147	0.544108	0.002946	85.364853	119.570030	137.375015	0.256445	0.000000	-4.261858	0.000000	0.000000	0.000000	0.184897	0.067646	-0.654967	0.000000	0.000000	4.000000	36.000000	0.000000
2243.716453	-0.013690	0.544343	0.000838	85.522194	115.266167	133.272583	0.147284	0.000000	-4.292674	0.000000	0.000000	0.000000	0.136955	0.070533	-0.632192	0.000000	0.000000	4.000000	36.000000	0.000000
2243.719786	-0.013690	0.544343	0.000838	85.522194	115.266167	133.272583	0.147284	0.000000	-4.292674	0.000000	0.000000	0.000000	0.136955	0.070533	-0.632192	0.000000	0.000000	4.000000	36.000000	0.000000
2243.723119	-0.013690	0.544343	0.000838	85.522194	115.266167	133.272583	0.147284	0.000000	-4.292674	0.000000	0.000000	0.000000	0.136955	0.070533	-0.632192	0.000000	0.000000	4.000000	36.000000	0.000000
2243.726453	-0.013346	0.544564	-0.001252	85.601448	111.173676	129.392593	0.041919	0.000000	-4.315499	0.000000	0.000000	0.000000	0.103226	0.066183	-0.627084	0.000000	0.000000	4.000000	36.000000	0.000000
2243.729786	-0.013346	0.544564	-0.001252	85.601448	111.173676	129.392593	0.041919	0.000000	-4.315499	0.000000	0.000000	0.000000	0.103226	0.066183	-0.627084	0.000000	0.000000	4.000000	36.000000	0.000000
2243.733119	-0.013346	0.544564	-0.001252	85.601448	111.173676	129.392593	0.041919	0.000000	-4.315499	0.000000	0.000000	0.000000	0.103226	0.066183	-0.627084	0.000000	0.000000	4.000000	36.000000	0.000000
2243.736453	-0.013157	0.544762	-0.003302	85.634933	107.713898	126.081566	-0.062595	0.000000	-4.332704	0.000000	0.000000	0.000000	0.056823	0.059422	-0.615176	0.000000	0.000000	4.000000	36.000000	0.000000
2243.739786	-0.013157	0.544762	-0.003302	85.634933	107.713898	126.081566	-0.062595	0.000000	-4.332704	0.000000	0.000000	0.000000	0.056823	0.059422	-0.615176	0.000000	0.000000	4.000000	36.000000	0.000000
2243.743119	-0.013157	0.544762	-0.003302	85.634933	107.713898	126.081566	-0.062595	0.000000	-4.332704	0.000000	0.000000	0.000000	0.056823	0.059422	-0.615176	0.000000	0.000000	4.000000	36.000000	0.000000
2243.746453	-0.013118	0.544913	-0.005374	85.645981	104.910080	123.385307	-0.165125	0.000000	-4.342174	0.000000	0.000000	0.000000	0.011575	0.045375	-0.621486	0.000000	0.000000	4.000000	36.000000	0.000000
2243.749786	-0.013118	0.544913	-0.005374	85.645981	104.910080	123.385307	-0.165125	0.000000	-4.342174	0.000000	0.000000	0.000000	0.011575	0.045375	-0.621486	0.000000	0.000000	4.000000	36.000000	0.000000
2243.753119	-0.013118	0.544913	-0.005374	85.645981	104.910080	123.385307	-0.165125	0.000000	-4.342174	0.000000	0.000000	0.000000	0.011575	0.045375	-0.621486	0.000000	0.000000	4.000000	36.000000	0.000000
2243.756453	-0.013208	0.545002	-0.007419	85.636993	102.985222	121.576347	-0.268706	0.000000	-4.344103	0.000000	0.000000	0.000000	-0.027065	0.026579	-0.613443	0.000000	0.000000	4.000000	36.000000	0.000000
2243.759786	-0.013208	0.545002	-0.007419	85.636993	102.985222	121.576347	-0.268706	0.000000	-4.344103	0.000000	0.000000	0.000000	-0.027065	0.026579	-0.613443	0.000000	0.000000	4.000000	36.000000	0.000000
2243.763119	-0.013208	0.545002	-0.007419	85.636993	102.985222	121.576347	-0.268706	0.000000	-4.344103	0.000000	0.000000	0.000000	-0.027065	0.026579	-0.613443	0.000000	0.000000	4.000000	36.000000	0.000000
2243.766453	-0.013445	0.545020	-0.009480	85.595490	101.739586	120.476189	-0.370946	0.000000	-4.339592	0.000000	0.000000	0.000000	-0.071184	0.005592	-0.618310	0.000000	0.000000	4.000000	36.000000	0.000000
2243.769786	-0.013445	0.545020	-0.009480	85.595490	101.739586	120.476189	-0.370946	0.000000	-4.339592	0.000000	0.000000	0.000000	-0.071184	0.005592	-0.618310	0.000000	0.000000	4.000000	36.000000	0.000000
2243.773119	-0.013445	0.545020	-0.009480	85.595490	101.739586	120.476189	-0.370946	0.000000	-4.339592	0.000000	0.000000	0.000000	-0.071184	0.005592	-0.618310	0.000000	0.000000	4.000000	36.000000	0.000000
2243.776453	-0.013788	0.545011	-0.011476	85.516602	101.052666	119.958054	-0.473998	0.000000	-4.327728	0.000000	0.000000	0.000000	-0.102732	-0.002879	-0.598801	0.000000	0.000000	4.000000	36.000000	0.000000
2243.779786	-0.013788	0.545011	-0.011476	85.516602	101.052666	119.958054	-0.473998	0.000000	-4.327728	0.000000	0.000000	0.000000	-0.102732	-0.002879	-0.598801	0.000000	0.000000	4.000000	36.000000	0.000000
2243.783119	-0.013788	0.545011	-0.011476	85.516602	101.052666	119.958054	-0.473998	0.000000	-4.327728	0.000000	0.000000	0.000000	-0.102732	-0.002879	-0.598801	0.000000	0.000000	4.000000	36.000000	0.000000
2243.786453	-0.014191	0.544941	-0.013443	85.372383	100.990631	120.125145	-0.573798	0.000000	-4.310606	0.000000	0.000000	0.000000	-0.120908	-0.020911	-0.590216	0.000000	0.000000	4.000000	36.000000	0.000000
2243.789786	-0.014191	0.544941	-0.013443	85.372383	100.990631	120.125145	-0.573798	0.000000	-4.310606	0.000000	0.000000	0.000000	-0.120908	-0.020911	-0.590216	0.000000	0.000000	4.000000	36.000000	0.000000
2243.793119	-0.014191	0.544941	-0.013443	85.372383	100.990631	120.125145	-0.573798	0.000000	-4.310606	0.000000	0.000000	0.000000	-0.120908	-0.020911	-0.590216	0.000000	0.000000	4.000000	36.000000	0.000000
2243.796453	-0.014696	0.544853	-0.015369	85.156616	101.271126	120.710152	-0.672167	0.000000	-4.290455	0.000000	0.000000	0.000000	-0.151587	-0.026576	-0.577840	0.000000	0.000000	4.000000	36.000000	0.000000
2243.799786	-0.014696	0.544853	-0.015369	85.156616	101.271126	120.710152	-0.672167	0.000000	-4.290455	0.000000	0.000000	0.000000	-0.151587	-0.026576	-0.577840	0.000000	0.000000	4.000000	36.000000	0.000000
2243.803119	-0.014696	0.544853	-0.015369	85.156616	101.271126	120.710152	-0.672167	0.000000	-4.290455	0.000000	0.000000	0.000000	-0.151587	-0.026576	-0.577840	0.000000	0.000000	4.000000	36.000000	0.000000
2243.806453	-0.015300	0.544705	-0.017335	84.893967	101.445618	121.255501	-0.768474	0.000000	-4.265191	0.000000	0.000000	0.000000	-0.181067	-0.044408	-0.589688	0.000000	0.000000	4.000000	36.000000	0.000000
2243.809786	-0.015300	0.544705	-0.017335	84.893967	101.445618	121.255501	-0.768474	0.000000	-4.265191	0.000000	0.000000	0.000000	-0.181067	-0.044408	-0.589688	0.000000	0.000000	4.000000	36.000000	0.000000
2243.813119	-0.015300	0.544705	-0.017335	84.893967	101.445618	121.255501	-0.768474	0.000000	-4.265191	0.000000	0.000000	0.000000	-0.181067	-0.044408	-0.589688	0.000000	0.000000	4.000000	36.000000	0.000000
2243.816453	-0.016000	0.544545	-0.019350	84.612679	101.563591	121.782356	-0.866755	0.000000	-4.235013	0.000000	0.000000	0.000000	-0.209972	-0.047726	-0.604580	0.000000	0.000000	4.000000	36.000000	0.000000
2243.819786	-0.016000	0.544545	-0.019350	84.612679	101.563591	121.782356	-0.866755	0.000000	-4.235013	0.000000	0.000000	0.000000	-0.209972	-0.047726	-0.604580	0.000000	0.000000	4.000000	36.000000	0.000000
2243.823119	-0.016000	0.544545	-0.019350	84.612679	101.563591	121.782356	-0.866755	0.000000	-4.235013	0.000000	0.000000	0.000000	-0.209972	-0.047726	-0.604580	0.000000	0.000000	4.000000	36.000000	0.000000
2243.826453	-0.016857	0.544328	-0.021409	84.339775	101.756248	122.391762	-0.967518	0.000000	-4.200017	0.000000	0.000000	0.000000	-0.257101	-0.065350	-0.617521	0.000000	0.000000	4.000000	36.000000	0.000000
2243.829786	-0.016857	0.544328	-0.021409	84.339775	101.756248	122.391762	-0.967518	0.000000	-4.200017	0.000000	0.000000	0.000000	-0.257101	-0.065350	-0.617521	0.000000	0.000000	4.000000	36.000000	0.000000
2243.833119	-0.016857	0.544328	-0.021409	84.339775	101.756248	122.391762	-0.967518	0.000000	-4.200017	0.000000	0.000000	0.000000	-0.257101	-0.065350	-0.617521	0.000000	0.000000	4.000000	36.000000	0.000000
2243.836453	-0.017783	0.544074	-0.023579	84.077812	102.029289	123.080513	-1.070439	0.000000	-4.157167	0.000000	0.000000	0.000000	-0.277872	-0.075983	-0.651205	0.000000	0.000000	4.000000	36.000000	0.000000
2243.839786	-0.017783	0.544074	-0.023579	84.077812	102.029289	123.080513	-1.070439	0.000000	-4.157167	0.000000	0.000000	0.000000	-0.277872	-0.075983	-0.651205	0.000000	0.000000	4.000000	36.000000	0.000000
2243.843119	-0.017783	0.544074	-0.023579	84.077812	102.029289	123.080513	-1.070439	0.000000	-4.157167	0.000000	0.000000	0.000000	-0.277872	-0.075983	-0.651205	0.000000	0.000000	4.000000	36.000000	0.000000
2243.846453	-0.018802	0.543795	-0.025755	83.829109	102.293724	123.756393	-1.178973	0.000000	-4.110855	0.000000	0.000000	0.000000	-0.305616	-0.083775	-0.652558	0.000000	0.000000	4.000000	36.000000	0.000000
2243.849786	-0.018802	0.543795	-0.025755	83.829109	102.293724	123.756393	-1.178973	0.000000	-4.110855	0.000000	0.000000	0.000000	-0.305616	-0.083775	-0.652558	0.000000	0.000000	4.000000	36.000000	0.000000
2243.853119	-0.018802	0.543795	-0.025755	83.829109	102.293724	123.756393	-1.178973	0.000000	-4.110855	0.000000	0.000000	0.000000	-0.305616	-0.083775	-0.652558	0.000000	0.000000	4.000000	36.000000	0.000000
2243.856453	-0.019891	0.543490	-0.027934	83.582253	102.599594	124.483162	-1.287732	0.000000	-4.059919	0.000000	0.000000	0.000000	-0.326784	-0.091389	-0.653842	0.000000	0.000000	4.000000	36.000000	0.000000
2243.859786	-0.019891	0.543490	-0.027934	83.582253	102.599594	124.483162	-1.287732	0.000000	-4.059919	0.000000	0.000000	0.000000	-0.326784	-0.091389	-0.653842	0.000000	0.000000	4.000000	36.000000	0.000000
2243.863119	-0.019891	0.543490	-0.027934	83.582253	102.599594	124.483162	-1.287732	0.000000	-4.059919	0.000000	0.000000	0.000000	-0.326784	-0.091389	-0.653842	0.000000	0.000000	4.000000	36.000000	0.000000
2243.866453	-0.020989	0.543137	-0.030111	83.338974	102.901115	125.203789	-1.396706	0.000000	-4.005455	0.000000	0.000000	0.000000	-0.329404	-0.105942	-0.653003	0.000000	0.000000	4.000000	36.000000	0.000000
2243.869786	-0.020989	0.543137	-0.030111	83.338974	102.901115	125.203789	-1.396706	0.000000	-4.005455	0.000000	0.000000	0.000000	-0.329404	-0.105942	-0.653003	0.000000	0.000000	4.000000	36.000000	0.000000
2243.873119	-0.020989	0.543137	-0.030111	83.338974	102.901115	125.203789	-1.396706	0.000000	-4.005455	0.000000	0.000000	0.000000	-0.329404	-0.105942	-0.653003	0.000000	0.000000	4.000000	36.000000	0.000000
2243.876453	-0.022159	0.542761	-0.032226	83.109833	103.202843	125.918571	-1.505540	0.000000	-3.950554	0.000000	0.000000	0.000000	-0.351071	-0.112898	-0.634500	0.000000	0.000000	4.000000	36.000000	0.000000
2243.879786	-0.022159	0.542761	-0.032226	83.109833	103.202843	125.918571	-1.505540	0.000000	-3.950554	0.000000	0.000000	0.000000	-0.351071	-0.112898	-0.634500	0.000000	0.000000	4.000000	36.000000	0.000000
2243.883119	-0.022159	0.542761	-0.032226	83.109833	103.202843	125.918571	-1.505540	0.000000	-3.950554	0.000000	0.000000	0.000000	-0.351071	-0.112898	-0.634500	0.000000	0.000000	4.000000	36.000000	0.000000
2243.886453	-0.023421	0.542362	-0.034281	82.889999	103.463219	126.592697	-1.611290	0.000000	-3.892042	0.000000	0.000000	0.000000	-0.378585	-0.119691	-0.616467	0.000000	0.000000	4.000000	36.000000	0.000000
2243.889786	-0.023421	0.542362	-0.034281	82.889999	103.463219	126.592697	-1.611290	0.000000	-3.892042	0.000000	0.000000	0.000000	-0.378585	-0.119691	-0.616467	0.000000	0.000000	4.000000	36.000000	0.000000
2243.893119	-0.023421	0.542362	-0.034281	82.889999	103.463219	126.592697	-1.611290	0.000000	-3.892042	0.000000	0.000000	0.000000	-0.378585	-0.119691	-0.616467	0.000000	0.000000	4.000000	36.000000	0.000000
2243.896453	-0.024756	0.541973	-0.036236	82.683319	103.688179	127.228981	-1.714035	0.000000	-3.828945	0.000000	0.000000	0.000000	-0.400545	-0.116759	-0.586733	0.000000	0.000000	4.000000	36.000000	0.000000
2243.899786	-0.024756	0.541973	-0.036236	82.683319	103.688179	127.228981	-1.714035	0.000000	-3.828945	0.000000	0.000000	0.000000	-0.400545	-0.116759	-0.586733	0.000000	0.000000	4.000000	36.000000	0.000000
2243.903119	-0.024756	0.541973	-0.036236	82.683319	103.688179	127.228981	-1.714035	0.000000	-3.828945	0.000000	0.000000	0.000000	-0.400545	-0.116759	-0.586733	0.000000	0.000000	4.000000	36.000000	0.000000
2243.906453	-0.026184	0.541555	-0.038109	82.488297	103.728462	127.694786	-1.811823	0.000000	-3.762187	0.000000	0.000000	0.000000	-0.428198	-0.125439	-0.561888	0.000000	0.000000	4.000000	36.000000	0.000000
2243.909786	-0.026184	0.541555	-0.038109	82.488297	103.728462	127.694786	-1.811823	0.000000	-3.762187	0.000000	0.000000	0.000000	-0.428198	-0.125439	-0.561888	0.000000	0.000000	4.000000	36.000000	0.000000
2243.913119	-0.026184	0.541555	-0.038109	82.488297	103.728462	127.694786	-1.811823	0.000000	-3.762187	0.000000	0.000000	0.000000	-0.428198	-0.125439	-0.561888	0.000000	0.000000	4.000000	36.000000	0.000000
2243.916453	-0.027698	0.541129	-0.039972	82.300102	103.531189	127.945930	-1.905471	0.000000	-3.690821	0.000000	0.000000	0.000000	-0.454329	-0.127552	-0.558800	0.000000	0.000000	4.000000	36.000000	0.000000
2243.919786	-0.027698	0.541129	-0.039972	82.300102	103.531189	127.945930	-1.905471	0.000000	-3.690821	0.000000	0.000000	0.000000	-0.454329	-0.127552	-0.558800	0.000000	0.000000	4.000000	36.000000	0.000000
2243.923119	-0.027698	0.541129	-0.039972	82.300102	103.531189	127.945930	-1.905471	0.000000	-3.690821	0.000000	0.000000	0.000000	-0.454329	-0.127552	-0.558800	0.000000	0.000000	4.000000	36.000000	0.000000
2243.926453	-0.029306	0.540708	-0.041715	82.114990	102.901833	127.803726	-1.998605	0.000000	-3.615099	0.000000	0.000000	0.000000	-0.482468	-0.126494	-0.522866	0.000000	0.000000	4.000000	36.000000	0.000000
2243.929786	-0.029306	0.540708	-0.041715	82.114990	102.901833	127.803726	-1.998605	0.000000	-3.615099	0.000000	0.000000	0.000000	-0.482468	-0.126494	-0.522866	0.000000	0.000000	4.000000	36.000000	0.000000
2243.933119	-0.029306	0.540708	-0.041715	82.114990	102.901833	127.803726	-1.998605	0.000000	-3.615099	0.000000	0.000000	0.000000	-0.482468	-0.126494	-0.522866	0.000000	0.000000	4.000000	36.000000	0.000000
2243.936453	-0.030984	0.540288	-0.043405	81.925468	101.957825	127.389931	-2.085749	0.000000	-3.534688	0.000000	0.000000	0.000000	-0.503326	-0.125867	-0.506892	0.000000	0.000000	4.000000	36.000000	0.000000
2243.939786	-0.030984	0.540288	-0.043405	81.925468	101.957825	127.389931	-2.085749	0.000000	-3.534688	0.000000	0.000000	0.000000	-0.503326	-0.125867	-0.506892	0.000000	0.000000	4.000000	36.000000	0.000000
2243.943119	-0.030984	0.540288	-0.043405	81.925468	101.957825	127.389931	-2.085749	0.000000	-3.534688	0.000000	0.000000	0.000000	-0.503326	-0.125867	-0.506892	0.000000	0.000000	4.000000	36.000000	0.000000
2243.946453	-0.032694	0.539864	-0.045015	81.716957	100.862030	126.863350	-2.170231	0.000000	-3.450800	0.000000	0.000000	0.000000	-0.512975	-0.127313	-0.483035	0.000000	0.000000	4.000000	36.000000	0.000000
2243.949786	-0.032694	0.539864	-0.045015	81.716957	100.862030	126.863350	-2.170231	0.000000	-3.450800	0.000000	0.000000	0.000000	-0.512975	-0.127313	-0.483035	0.000000	0.000000	4.000000	36.000000	0.000000
2243.953119	-0.032694	0.539864	-0.045015	81.716957	100.862030	126.863350	-2.170231	0.000000	-3.450800	0.000000	0.000000	0.000000	-0.512975	-0.127313	-0.483035	0.000000	0.000000	4.000000	36.000000	0.000000
2243.956453	-0.034440	0.539466	-0.046507	81.498436	99.800934	126.369431	-2.250737	0.000000	-3.365305	0.000000	0.000000	0.000000	-0.523816	-0.119309	-0.447599	0.000000	0.000000	4.000000	36.000000	0.000000
2243.959786	-0.034440	0.539466	-0.046507	81.498436	99.800934	126.369431	-2.250737	0.000000	-3.365305	0.000000	0.000000	0.000000	-0.523816	-0.119309	-0.447599	0.000000	0.000000	4.000000	36.000000	0.000000
2243.963119	-0.034440	0.539466	-0.046507	81.498436	99.800934	126.369431	-2.250737	0.000000	-3.365305	0.000000	0.000000	0.000000	-0.523816	-0.119309	-0.447599	0.000000	0.000000	4.000000	36.000000	0.000000
2243.966453	-0.036223	0.539095	-0.047881	81.275642	98.845116	125.967911	-2.325337	0.000000	-3.278002	0.000000	0.000000	0.000000	-0.535051	-0.111315	-0.412215	0.000000	0.000000	4.000000	36.000000	0.000000
2243.969786	-0.036223	0.539095	-0.047881	81.275642	98.845116	125.967911	-2.325337	0.000000	-3.278002	0.000000	0.000000	0.000000	-0.535051	-0.111315	-0.412215	0.000000	0.000000	4.000000	36.000000	0.000000
2243.973119	-0.036223	0.539095	-0.047881	81.275642	98.845116	125.967911	-2.325337	0.000000	-3.278002	0.000000	0.000000	0.000000	-0.535051	-0.111315	-0.412215	0.000000	0.000000	4.000000	36.000000	0.000000
2243.976453	-0.038052	0.538752	-0.049070	81.076256	98.001915	125.630280	-2.394039	0.000000	-3.188827	0.000000	0.000000	0.000000	-0.548583	-0.102817	-0.356713	0.000000	0.000000	4.000000	36.000000	0.000000
2243.979786	-0.038052	0.538752	-0.049070	81.076256	98.001915	125.630280	-2.394039	0.000000	-3.188827	0.000000	0.000000	0.000000	-0.548583	-0.102817	-0.356713	0.000000	0.000000	4.000000	36.000000	0.000000
2243.983119	-0.038052	0.538752	-0.049070	81.076256	98.001915	125.630280	-2.394039	0.000000	-3.188827	0.000000	0.000000	0.000000	-0.548583	-0.102817	-0.356713	0.000000	0.000000	4.000000	36.000000	0.000000
2243.986453	-0.039920	0.538421	-0.050161	80.930199	97.400528	125.139297	-2.453492	0.000000	-3.097396	0.000000	0.000000	0.000000	-0.560292	-0.099516	-0.327338	0.000000	0.000000	4.000000	36.000000	0.000000
2243.989786	-0.039920	0.538421	-0.050161	80.930199	97.400528	125.139297	-2.453492	0.000000	-3.097396	0.000000	0.000000	0.000000	-0.560292	-0.099516	-0.327338	0.000000	0.000000	4.000000	36.000000	0.000000
2243.993119	-0.039920	0.538421	-0.050161	80.930199	97.400528	125.139297	-2.453492	0.000000	-3.097396	0.000000	0.000000	0.000000	-0.560292	-0.099516	-0.327338	0.000000	0.000000	4.000000	36.000000	0.000000
2243.996453	-0.041830	0.538093	-0.051131	80.833115	97.244278	124.873878	-2.508048	0.000000	-3.004014	0.000000	0.000000	0.000000	-0.573117	-0.098261	-0.290922	0.000000	0.000000	4.000000	36.000000	0.000000
2243.999786	-0.041830	0.538093	-0.051131	80.833115	97.244278	124.873878	-2.508048	0.000000	-3.004014	0.000000	0.000000	0.000000	-0.573117	-0.098261	-0.290922	0.000000	0.000000	4.000000	36.000000	0.000000
2244.003119	-0.041830	0.538093	-0.051131	80.833115	97.244278	124.873878	-2.508048	0.000000	-3.004014	0.000000	0.000000	0.000000	-0.573117	-0.098261	-0.290922	0.000000	0.000000	4.000000	36.000000	0.000000
2244.006453	-0.043841	0.537732	-0.052001	80.792046	97.381142	124.977806	-2.556535	0.000000	-2.908495	0.000000	0.000000	0.000000	-0.603258	-0.108309	-0.261066	0.000000	0.000000	4.000000	36.000000	0.000000
2244.009786	-0.043841	0.537732	-0.052001	80.792046	97.381142	124.977806	-2.556535	0.000000	-2.908495	0.000000	0.000000	0.000000	-0.603258	-0.108309	-0.261066	0.000000	0.000000	4.000000	36.000000	0.000000
2244.013119	-0.043841	0.537732	-0.052001	80.792046	97.381142	124.977806	-2.556535	0.000000	-2.908495	0.000000	0.000000	0.000000	-0.603258	-0.108309	-0.261066	0.000000	0.000000	4.000000	36.000000	0.000000
2244.016453	-0.045934	0.537360	-0.052775	80.773438	97.544899	125.396469	-2.600046	0.000000	-2.807952	0.000000	0.000000	0.000000	-0.627844	-0.111641	-0.232324	0.000000	0.000000	4.000000	36.000000	0.000000
2244.019786	-0.045934	0.537360	-0.052775	80.773438	97.544899	125.396469	-2.600046	0.000000	-2.807952	0.000000	0.000000	0.000000	-0.627844	-0.111641	-0.232324	0.000000	0.000000	4.000000	36.000000	0.000000
2244.023119	-0.045934	0.537360	-0.052775	80.773438	97.544899	125.396469	-2.600046	0.000000	-2.807952	0.000000	0.000000	0.000000	-0.627844	-0.111641	-0.232324	0.000000	0.000000	4.000000	36.000000	0.000000
2244.026453	-0.048071	0.536999	-0.053455	80.754410	97.662788	125.813164	-2.638767	0.000000	-2.703311	0.000000	0.000000	0.000000	-0.641175	-0.108370	-0.203890	0.000000	0.000000	4.000000	36.000000	0.000000
2244.029786	-0.048071	0.536999	-0.053455	80.754410	97.662788	125.813164	-2.638767	0.000000	-2.703311	0.000000	0.000000	0.000000	-0.641175	-0.108370	-0.203890	0.000000	0.000000	4.000000	36.000000	0.000000
2244.033119	-0.048071	0.536999	-0.053455	80.754410	97.662788	125.813164	-2.638767	0.000000	-2.703311	0.000000	0.000000	0.000000	-0.641175	-0.108370	-0.203890	0.000000	0.000000	4.000000	36.000000	0.000000
2244.036453	-0.050221	0.536679	-0.053997	80.732506	97.683014	126.111946	-2.672748	0.000000	-2.596449	0.000000	0.000000	0.000000	-0.644949	-0.095882	-0.162502	0.000000	0.000000	4.000000	36.000000	0.000000
2244.039786	-0.050221	0.536679	-0.053997	80.732506	97.683014	126.111946	-2.672748	0.000000	-2.596449	0.000000	0.000000	0.000000	-0.644949	-0.095882	-0.162502	0.000000	0.000000	4.000000	36.000000	0.000000
2244.043119	-0.050221	0.536679	-0.053997	80.732506	97.683014	126.111946	-2.672748	0.000000	-2.596449	0.000000	0.000000	0.000000	-0.644949	-0.095882	-0.162502	0.000000	0.000000	4.000000	36.000000	0.000000
2244.046453	-0.052385	0.536423	-0.054405	80.703949	97.601906	126.238480	-2.699832	0.000000	-2.488957	0.000000	0.000000	0.000000	-0.649271	-0.076833	-0.122429	0.000000	0.000000	4.000000	36.000000	0.000000
2244.049786	-0.052385	0.536423	-0.054405	80.703949	97.601906	126.238480	-2.699832	0.000000	-2.488957	0.000000	0.000000	0.000000	-0.649271	-0.076833	-0.122429	0.000000	0.000000	4.000000	36.000000	0.000000
2244.053119	-0.052385	0.536423	-0.054405	80.703949	97.601906	126.238480	-2.699832	0.000000	-2.488957	0.000000	0.000000	0.000000	-0.649271	-0.076833	-0.122429	0.000000	0.000000	4.000000	36.000000	0.000000
2244.056453	-0.054553	0.536239	-0.054633	80.681519	97.415619	125.982620	-2.720237	0.000000	-2.380746	0.000000	0.000000	0.000000	-0.650317	-0.055313	-0.068613	0.000000	0.000000	4.000000	36.000000	0.000000
2244.059786	-0.054553	0.536239	-0.054633	80.681519	97.415619	125.982620	-2.720237	0.000000	-2.380746	0.000000	0.000000	0.000000	-0.650317	-0.055313	-0.068613	0.000000	0.000000	4.000000	36.000000	0.000000
2244.063119	-0.054553	0.536239	-0.054633	80.681519	97.415619	125.982620	-2.720237	0.000000	-2.380746	0.000000	0.000000	0.000000	-0.650317	-0.055313	-0.068613	0.000000	0.000000	4.000000	36.000000	0.000000
2244.066453	-0.056686	0.536111	-0.054697	80.674934	97.159431	125.225990	-2.731672	0.000000	-2.272360	0.000000	0.000000	0.000000	-0.639977	-0.038476	-0.019038	0.000000	0.000000	4.000000	36.000000	0.000000
2244.069786	-0.056686	0.536111	-0.054697	80.674934	97.159431	125.225990	-2.731672	0.000000	-2.272360	0.000000	0.000000	0.000000	-0.639977	-0.038476	-0.019038	0.000000	0.000000	4.000000	36.000000	0.000000
2244.073119	-0.056686	0.536111	-0.054697	80.674934	97.159431	125.225990	-2.731672	0.000000	-2.272360	0.000000	0.000000	0.000000	-0.639977	-0.038476	-0.019038	0.000000	0.000000	4.000000	36.000000	0.000000
2244.076453	-0.058803	0.536045	-0.054621	80.676559	96.826141	124.247276	-2.734845	0.000000	-2.165697	0.000000	0.000000	0.000000	-0.635114	-0.019643	0.022731	0.000000	0.000000	4.000000	36.000000	0.000000
2244.079786	-0.058803	0.536045	-0.054621	80.676559	96.826141	124.247276	-2.734845	0.000000	-2.165697	0.000000	0.000000	0.000000	-0.635114	-0.019643	0.022731	0.000000	0.000000	4.000000	36.000000	0.000000
2244.083119	-0.058803	0.536045	-0.054621	80.676559	96.826141	124.247276	-2.734845	0.000000	-2.165697	0.000000	0.000000	0.000000	-0.635114	-0.019643	0.022731	0.000000	0.000000	4.000000	36.000000	0.000000
2244.086453	-0.061012	0.536022	-0.054349	80.681412	96.416443	123.536934	-2.731057	0.000000	-2.059844	0.000000	0.000000	0.000000	-0.662810	-0.007023	0.081584	0.000000	0.000000	4.000000	36.000000	0.000000
2244.089786	-0.061012	0.536022	-0.054349	80.681412	96.416443	123.536934	-2.731057	0.000000	-2.059844	0.000000	0.000000	0.000000	-0.662810	-0.007023	0.081584	0.000000	0.000000	4.000000	36.000000	0.000000
2244.093119	-0.061012	0.536022	-0.054349	80.681412	96.416443	123.536934	-2.731057	0.000000	-2.059844	0.000000	0.000000	0.000000	-0.662810	-0.007023	0.081584	0.000000	0.000000	4.000000	36.000000	0.000000
2244.096453	-0.063269	0.536038	-0.053944	80.691666	95.915756	123.110252	-2.717459	0.000000	-1.949376	0.000000	0.000000	0.000000	-0.676901	0.005059	0.121675	0.000000	0.000000	4.000000	36.000000	0.000000
2244.099786	-0.063269	0.536038	-0.053944	80.691666	95.915756	123.110252	-2.717459	0.000000	-1.949376	0.000000	0.000000	0.000000	-0.676901	0.005059	0.121675	0.000000	0.000000	4.000000	36.000000	0.000000
2244.103119	-0.063269	0.536038	-0.053944	80.691666	95.915756	123.110252	-2.717459	0.000000	-1.949376	0.000000	0.000000	0.000000	-0.676901	0.005059	0.121675	0.000000	0.000000	4.000000	36.000000	0.000000
2244.106453	-0.065591	0.536058	-0.053424	80.703354	95.369423	122.693466	-2.697180	0.000000	-1.836560	0.000000	0.000000	0.000000	-0.696704	0.005766	0.156005	0.000000	0.000000	4.000000	36.000000	0.000000
2244.109786	-0.065591	0.536058	-0.053424	80.703354	95.369423	122.693466	-2.697180	0.000000	-1.836560	0.000000	0.000000	0.000000	-0.696704	0.005766	0.156005	0.000000	0.000000	4.000000	36.000000	0.000000
2244.113119	-0.065591	0.536058	-0.053424	80.703354	95.369423	122.693466	-2.697180	0.000000	-1.836560	0.000000	0.000000	0.000000	-0.696704	0.005766	0.156005	0.000000	0.000000	4.000000	36.000000	0.000000
2244.116453	-0.067986	0.536072	-0.052767	80.715683	94.798515	122.097748	-2.671179	0.000000	-1.720442	0.000000	0.000000	0.000000	-0.718359	0.004293	0.197048	0.000000	0.000000	4.000000	36.000000	0.000000
2244.119786	-0.067986	0.536072	-0.052767	80.715683	94.798515	122.097748	-2.671179	0.000000	-1.720442	0.000000	0.000000	0.000000	-0.718359	0.004293	0.197048	0.000000	0.000000	4.000000	36.000000	0.000000
2244.123119	-0.067986	0.536072	-0.052767	80.715683	94.798515	122.097748	-2.671179	0.000000	-1.720442	0.000000	0.000000	0.000000	-0.718359	0.004293	0.197048	0.000000	0.000000	4.000000	36.000000	0.000000
2244.126453	-0.070447	0.536095	-0.052022	80.728668	94.161728	121.370834	-2.638338	0.000000	-1.600716	0.000000	0.000000	0.000000	-0.738346	0.006904	0.223495	0.000000	0.000000	4.000000	36.000000	0.000000
2244.129786	-0.070447	0.536095	-0.052022	80.728668	94.161728	121.370834	-2.638338	0.000000	-1.600716	0.000000	0.000000	0.000000	-0.738346	0.006904	0.223495	0.000000	0.000000	4.000000	36.000000	0.000000
2244.133119	-0.070447	0.536095	-0.052022	80.728668	94.161728	121.370834	-2.638338	0.000000	-1.600716	0.000000	0.000000	0.000000	-0.738346	0.006904	0.223495	0.000000	0.000000	4.000000	36.000000	0.000000
2244.136453	-0.072984	0.536135	-0.051147	80.742882	93.481232	120.549316	-2.601089	0.000000	-1.477658	0.000000	0.000000	0.000000	-0.761221	0.011904	0.262418	0.000000	0.000000	4.000000	36.000000	0.000000
2244.139786	-0.072984	0.536135	-0.051147	80.742882	93.481232	120.549316	-2.601089	0.000000	-1.477658	0.000000	0.000000	0.000000	-0.761221	0.011904	0.262418	0.000000	0.000000	4.000000	36.000000	0.000000
2244.143119	-0.072984	0.536135	-0.051147	80.742882	93.481232	120.549316	-2.601089	0.000000	-1.477658	0.000000	0.000000	0.000000	-0.761221	0.011904	0.262418	0.000000	0.000000	4.000000	36.000000	0.000000
2244.146453	-0.075569	0.536222	-0.050098	80.759605	92.683525	119.714622	-2.557353	0.000000	-1.350788	0.000000	0.000000	0.000000	-0.775458	0.026088	0.314577	0.000000	0.000000	4.000000	36.000000	0.000000
2244.149786	-0.075569	0.536222	-0.050098	80.759605	92.683525	119.714622	-2.557353	0.000000	-1.350788	0.000000	0.000000	0.000000	-0.775458	0.026088	0.314577	0.000000	0.000000	4.000000	36.000000	0.000000
2244.153119	-0.075569	0.536222	-0.050098	80.759605	92.683525	119.714622	-2.557353	0.000000	-1.350788	0.000000	0.000000	0.000000	-0.775458	0.026088	0.314577	0.000000	0.000000	4.000000	36.000000	0.000000
2244.156453	-0.078192	0.536387	-0.048835	80.780533	91.752441	118.816635	-2.504923	0.000000	-1.221545	0.000000	0.000000	0.000000	-0.787001	0.049474	0.379023	0.000000	0.000000	4.000000	36.000000	0.000000
2244.159786	-0.078192	0.536387	-0.048835	80.780533	91.752441	118.816635	-2.504923	0.000000	-1.221545	0.000000	0.000000	0.000000	-0.787001	0.049474	0.379023	0.000000	0.000000	4.000000	36.000000	0.000000
2244.163119	-0.078192	0.536387	-0.048835	80.780533	91.752441	118.816635	-2.504923	0.000000	-1.221545	0.000000	0.000000	0.000000	-0.787001	0.049474	0.379023	0.000000	0.000000	4.000000	36.000000	0.000000
2244.166453	-0.080812	0.536630	-0.047281	80.802086	90.695320	117.738228	-2.441752	0.000000	-1.090378	0.000000	0.000000	0.000000	-0.785971	0.073165	0.466361	0.000000	0.000000	4.000000	36.000000	0.000000
2244.169786	-0.080812	0.536630	-0.047281	80.802086	90.695320	117.738228	-2.441752	0.000000	-1.090378	0.000000	0.000000	0.000000	-0.785971	0.073165	0.466361	0.000000	0.000000	4.000000	36.000000	0.000000
2244.173119	-0.080812	0.536630	-0.047281	80.802086	90.695320	117.738228	-2.441752	0.000000	-1.090378	0.000000	0.000000	0.000000	-0.785971	0.073165	0.466361	0.000000	0.000000	4.000000	36.000000	0.000000
2244.176453	-0.083281	0.536946	-0.045381	80.818298	89.486000	116.436066	-2.364026	0.000000	-0.959383	0.000000	0.000000	0.000000	-0.740512	0.094586	0.569976	0.000000	0.000000	4.000000	36.000000	0.000000
2244.179786	-0.083281	0.536946	-0.045381	80.818298	89.486000	116.436066	-2.364026	0.000000	-0.959383	0.000000	0.000000	0.000000	-0.740512	0.094586	0.569976	0.000000	0.000000	4.000000	36.000000	0.000000
2244.183119	-0.083281	0.536946	-0.045381	80.818298	89.486000	116.436066	-2.364026	0.000000	-0.959383	0.000000	0.000000	0.000000	-0.740512	0.094586	0.569976	0.000000	0.000000	4.000000	36.000000	0.000000
2244.186453	-0.085566	0.537308	-0.043191	80.835350	88.197151	115.030731	-2.269030	0.000000	-0.835964	0.000000	0.000000	0.000000	-0.685642	0.108722	0.656874	0.000000	0.000000	4.000000	36.000000	0.000000
2244.189786	-0.085566	0.537308	-0.043191	80.835350	88.197151	115.030731	-2.269030	0.000000	-0.835964	0.000000	0.000000	0.000000	-0.685642	0.108722	0.656874	0.000000	0.000000	4.000000	36.000000	0.000000
2244.193119	-0.085566	0.537308	-0.043191	80.835350	88.197151	115.030731	-2.269030	0.000000	-0.835964	0.000000	0.000000	0.000000	-0.685642	0.108722	0.656874	0.000000	0.000000	4.000000	36.000000	0.000000
2244.196453	-0.087640	0.537686	-0.040743	80.862915	86.961571	113.900597	-2.159551	0.000000	-0.721690	0.000000	0.000000	0.000000	-0.622094	0.113309	0.734261	0.000000	0.000000	4.000000	36.000000	0.000000
2244.199786	-0.087640	0.537686	-0.040743	80.862915	86.961571	113.900597	-2.159551	0.000000	-0.721690	0.000000	0.000000	0.000000	-0.622094	0.113309	0.734261	0.000000	0.000000	4.000000	36.000000	0.000000
2244.203119	-0.087640	0.537686	-0.040743	80.862915	86.961571	113.900597	-2.159551	0.000000	-0.721690	0.000000	0.000000	0.000000	-0.622094	0.113309	0.734261	0.000000	0.000000	4.000000	36.000000	0.000000
2244.206453	-0.089560	0.538062	-0.038137	80.849640	86.553200	113.597481	-2.037174	0.000000	-0.618008	0.000000	0.000000	0.000000	-0.576146	0.112714	0.781959	0.000000	0.000000	4.000000	36.000000	0.000000
2244.209786	-0.089560	0.538062	-0.038137	80.849640	86.553200	113.597481	-2.037174	0.000000	-0.618008	0.000000	0.000000	0.000000	-0.576146	0.112714	0.781959	0.000000	0.000000	4.000000	36.000000	0.000000
2244.213119	-0.089560	0.538062	-0.038137	80.849640	86.553200	113.597481	-2.037174	0.000000	-0.618008	0.000000	0.000000	0.000000	-0.576146	0.112714	0.781959	0.000000	0.000000	4.000000	36.000000	0.000000
2244.216453	-0.091279	0.538363	-0.035483	80.768227	88.316948	115.265648	-1.906847	0.000000	-0.521984	0.000000	0.000000	0.000000	-0.515747	0.090462	0.796186	0.000000	0.000000	4.000000	36.000000	0.000000
2244.219786	-0.091279	0.538363	-0.035483	80.768227	88.316948	115.265648	-1.906847	0.000000	-0.521984	0.000000	0.000000	0.000000	-0.515747	0.090462	0.796186	0.000000	0.000000	4.000000	36.000000	0.000000
2244.223119	-0.091279	0.538363	-0.035483	80.768227	88.316948	115.265648	-1.906847	0.000000	-0.521984	0.000000	0.000000	0.000000	-0.515747	0.090462	0.796186	0.000000	0.000000	4.000000	36.000000	0.000000
2244.226453	-0.092901	0.538644	-0.032768	80.683899	91.782379	118.148666	-1.774150	0.000000	-0.436026	0.000000	0.000000	0.000000	-0.486524	0.084411	0.814610	0.000000	0.000000	4.000000	36.000000	0.000000
2244.229786	-0.092901	0.538644	-0.032768	80.683899	91.782379	118.148666	-1.774150	0.000000	-0.436026	0.000000	0.000000	0.000000	-0.486524	0.084411	0.814610	0.000000	0.000000	4.000000	36.000000	0.000000
2244.233119	-0.092901	0.538644	-0.032768	80.683899	91.782379	118.148666	-1.774150	0.000000	-0.436026	0.000000	0.000000	0.000000	-0.486524	0.084411	0.814610	0.000000	0.000000	4.000000	36.000000	0.000000
2244.236453	-0.094530	0.538897	-0.029989	80.651199	95.793961	121.070160	-1.638381	0.000000	-0.354939	0.000000	0.000000	0.000000	-0.488619	0.075799	0.833551	0.000000	0.000000	4.000000	36.000000	0.000000
2244.239786	-0.094530	0.538897	-0.029989	80.651199	95.793961	121.070160	-1.638381	0.000000	-0.354939	0.000000	0.000000	0.000000	-0.488619	0.075799	0.833551	0.000000	0.000000	4.000000	36.000000	0.000000
2244.243119	-0.094530	0.538897	-0.029989	80.651199	95.793961	121.070160	-1.638381	0.000000	-0.354939	0.000000	0.000000	0.000000	-0.488619	0.075799	0.833551	0.000000	0.000000	4.000000	36.000000	0.000000
2244.246453	-0.096089	0.539112	-0.027106	80.637436	99.849403	124.215843	-1.499456	0.000000	-0.273502	0.000000	0.000000	0.000000	-0.467746	0.064471	0.864810	0.000000	0.000000	4.000000	36.000000	0.000000
2244.249786	-0.096089	0.539112	-0.027106	80.637436	99.849403	124.215843	-1.499456	0.000000	-0.273502	0.000000	0.000000	0.000000	-0.467746	0.064471	0.864810	0.000000	0.000000	4.000000	36.000000	0.000000
2244.253119	-0.096089	0.539112	-0.027106	80.637436	99.849403	124.215843	-1.499456	0.000000	-0.273502	0.000000	0.000000	0.000000	-0.467746	0.064471	0.864810	0.000000	0.000000	4.000000	36.000000	0.000000
2244.256453	-0.097439	0.539288	-0.024156	80.607903	103.667953	127.616173	-1.355321	0.000000	-0.195544	0.000000	0.000000	0.000000	-0.405012	0.052853	0.885123	0.000000	0.000000	4.000000	36.000000	0.000000
2244.259786	-0.097439	0.539288	-0.024156	80.607903	103.667953	127.616173	-1.355321	0.000000	-0.195544	0.000000	0.000000	0.000000	-0.405012	0.052853	0.885123	0.000000	0.000000	4.000000	36.000000	0.000000
2244.263119	-0.097439	0.539288	-0.024156	80.607903	103.667953	127.616173	-1.355321	0.000000	-0.195544	0.000000	0.000000	0.000000	-0.405012	0.052853	0.885123	0.000000	0.000000	4.000000	36.000000	0.000000
2244.266453	-0.098549	0.539457	-0.021159	80.537613	107.080658	130.709671	-1.207801	0.000000	-0.128042	0.000000	0.000000	0.000000	-0.332840	0.050752	0.899210	0.000000	0.000000	4.000000	36.000000	0.000000
2244.269786	-0.098549	0.539457	-0.021159	80.537613	107.080658	130.709671	-1.207801	0.000000	-0.128042	0.000000	0.000000	0.000000	-0.332840	0.050752	0.899210	0.000000	0.000000	4.000000	36.000000	0.000000
2244.273119	-0.098549	0.539457	-0.021159	80.537613	107.080658	130.709671	-1.207801	0.000000	-0.128042	0.000000	0.000000	0.000000	-0.332840	0.050752	0.899210	0.000000	0.000000	4.000000	36.000000	0.000000
2244.276453	-0.099476	0.539595	-0.018122	80.426643	110.075150	133.417648	-1.057932	0.000000	-0.072569	0.000000	0.000000	0.000000	-0.278176	0.041314	0.910915	0.000000	0.000000	4.000000	36.000000	0.000000
2244.279786	-0.099476	0.539595	-0.018122	80.426643	110.075150	133.417648	-1.057932	0.000000	-0.072569	0.000000	0.000000	0.000000	-0.278176	0.041314	0.910915	0.000000	0.000000	4.000000	36.000000	0.000000
2244.283119	-0.099476	0.539595	-0.018122	80.426643	110.075150	133.417648	-1.057932	0.000000	-0.072569	0.000000	0.000000	0.000000	-0.278176	0.041314	0.910915	0.000000	0.000000	4.000000	36.000000	0.000000
2244.286453	-0.100168	0.539759	-0.015068	80.306892	112.762962	135.820999	-0.906113	0.000000	-0.026206	0.000000	0.000000	0.000000	-0.207596	0.049116	0.916310	0.000000	0.000000	4.000000	36.000000	0.000000
2244.289786	-0.100168	0.539759	-0.015068	80.306892	112.762962	135.820999	-0.906113	0.000000	-0.026206	0.000000	0.000000	0.000000	-0.207596	0.049116	0.916310	0.000000	0.000000	4.000000	36.000000	0.000000
2244.293119	-0.100168	0.539759	-0.015068	80.306892	112.762962	135.820999	-0.906113	0.000000	-0.026206	0.000000	0.000000	0.000000	-0.207596	0.049116	0.916310	0.000000	0.000000	4.000000	36.000000	0.000000
2244.296453	-0.100683	0.539949	-0.012009	80.202248	115.295235	138.045273	-0.753395	0.000000	0.008393	0.000000	0.000000	0.000000	-0.154602	0.057162	0.917741	0.000000	0.000000	4.000000	36.000000	0.000000
2244.299786	-0.100683	0.539949	-0.012009	80.202248	115.295235	138.045273	-0.753395	0.000000	0.008393	0.000000	0.000000	0.000000	-0.154602	0.057162	0.917741	0.000000	0.000000	4.000000	36.000000	0.000000
2244.303119	-0.100683	0.539949	-0.012009	80.202248	115.295235	138.045273	-0.753395	0.000000	0.008393	0.000000	0.000000	0.000000	-0.154602	0.057162	0.917741	0.000000	0.000000	4.000000	36.000000	0.000000
2244.306453	-0.101101	0.540161	-0.009074	80.140205	117.832909	140.226913	-0.600438	0.000000	0.034160	0.000000	0.000000	0.000000	-0.125368	0.063533	0.880570	0.000000	0.000000	4.000000	36.000000	0.000000
2244.309786	-0.101101	0.540161	-0.009074	80.140205	117.832909	140.226913	-0.600438	0.000000	0.034160	0.000000	0.000000	0.000000	-0.125368	0.063533	0.880570	0.000000	0.000000	4.000000	36.000000	0.000000
2244.313119	-0.101101	0.540161	-0.009074	80.140205	117.832909	140.226913	-0.600438	0.000000	0.034160	0.000000	0.000000	0.000000	-0.125368	0.063533	0.880570	0.000000	0.000000	4.000000	36.000000	0.000000
2244.316453	-0.101413	0.540420	-0.006197	80.121025	120.466537	142.453583	-0.453676	0.000000	0.055055	0.000000	0.000000	0.000000	-0.093456	0.077509	0.862935	0.000000	0.000000	4.000000	36.000000	0.000000
2244.319786	-0.101413	0.540420	-0.006197	80.121025	120.466537	142.453583	-0.453676	0.000000	0.055055	0.000000	0.000000	0.000000	-0.093456	0.077509	0.862935	0.000000	0.000000	4.000000	36.000000	0.000000
2244.323119	-0.101413	0.540420	-0.006197	80.121025	120.466537	142.453583	-0.453676	0.000000	0.055055	0.000000	0.000000	0.000000	-0.093456	0.077509	0.862935	0.000000	0.000000	4.000000	36.000000	0.000000
2244.326453	-0.101604	0.540676	-0.003434	80.131294	123.096443	144.645355	-0.309854	0.000000	0.070631	0.000000	0.000000	0.000000	-0.057432	0.077062	0.828931	0.000000	0.000000	4.000000	36.000000	0.000000
2244.329786	-0.101604	0.540676	-0.003434	80.131294	123.096443	144.645355	-0.309854	0.000000	0.070631	0.000000	0.000000	0.000000	-0.057432	0.077062	0.828931	0.000000	0.000000	4.000000	36.000000	0.000000
2244.333119	-0.101604	0.540676	-0.003434	80.131294	123.096443	144.645355	-0.309854	0.000000	0.070631	0.000000	0.000000	0.000000	-0.057432	0.077062	0.828931	0.000000	0.000000	4.000000	36.000000	0.000000
2244.336453	-0.101661	0.540966	-0.000742	80.138435	125.446548	146.587128	-0.171698	0.000000	0.080203	0.000000	0.000000	0.000000	-0.017031	0.086767	0.807545	0.000000	0.000000	4.000000	36.000000	0.000000
2244.339786	-0.101661	0.540966	-0.000742	80.138435	125.446548	146.587128	-0.171698	0.000000	0.080203	0.000000	0.000000	0.000000	-0.017031	0.086767	0.807545	0.000000	0.000000	4.000000	36.000000	0.000000
2244.343119	-0.101661	0.540966	-0.000742	80.138435	125.446548	146.587128	-0.171698	0.000000	0.080203	0.000000	0.000000	0.000000	-0.017031	0.086767	0.807545	0.000000	0.000000	4.000000	36.000000	0.000000
2244.346453	-0.101530	0.541255	0.001852	80.123253	127.326721	148.116547	-0.037108	0.000000	0.083042	0.000000	0.000000	0.000000	0.039317	0.086853	0.778210	0.000000	0.000000	4.000000	36.000000	0.000000
2244.349786	-0.101530	0.541255	0.001852	80.123253	127.326721	148.116547	-0.037108	0.000000	0.083042	0.000000	0.000000	0.000000	0.039317	0.086853	0.778210	0.000000	0.000000	4.000000	36.000000	0.000000
2244.353119	-0.101530	0.541255	0.001852	80.123253	127.326721	148.116547	-0.037108	0.000000	0.083042	0.000000	0.000000	0.000000	0.039317	0.086853	0.778210	0.000000	0.000000	4.000000	36.000000	0.000000
2244.356453	-0.101244	0.541570	0.004403	80.087418	128.694489	149.196716	0.092594	0.000000	0.076489	0.000000	0.000000	0.000000	0.085766	0.094357	0.765263	0.000000	0.000000	4.000000	36.000000	0.000000
2244.359786	-0.101244	0.541570	0.004403	80.087418	128.694489	149.196716	0.092594	0.000000	0.076489	0.000000	0.000000	0.000000	0.085766	0.094357	0.765263	0.000000	0.000000	4.000000	36.000000	0.000000
2244.363119	-0.101244	0.541570	0.004403	80.087418	128.694489	149.196716	0.092594	0.000000	0.076489	0.000000	0.000000	0.000000	0.085766	0.094357	0.765263	0.000000	0.000000	4.000000	36.000000	0.000000
2244.366453	-0.100815	0.541902	0.006865	80.041435	129.649384	149.916367	0.220138	0.000000	0.062195	0.000000	0.000000	0.000000	0.128792	0.099826	0.738601	0.000000	0.000000	4.000000	36.000000	0.000000
2244.369786	-0.100815	0.541902	0.006865	80.041435	129.649384	149.916367	0.220138	0.000000	0.062195	0.000000	0.000000	0.000000	0.128792	0.099826	0.738601	0.000000	0.000000	4.000000	36.000000	0.000000
2244.373119	-0.100815	0.541902	0.006865	80.041435	129.649384	149.916367	0.220138	0.000000	0.062195	0.000000	0.000000	0.000000	0.128792	0.099826	0.738601	0.000000	0.000000	4.000000	36.000000	0.000000
2244.376453	-0.100246	0.542245	0.009261	80.021553	130.407730	150.440048	0.343238	0.000000	0.040729	0.000000	0.000000	0.000000	0.170649	0.102735	0.718731	0.000000	0.000000	4.000000	36.000000	0.000000
2244.379786	-0.100246	0.542245	0.009261	80.021553	130.407730	150.440048	0.343238	0.000000	0.040729	0.000000	0.000000	0.000000	0.170649	0.102735	0.718731	0.000000	0.000000	4.000000	36.000000	0.000000
2244.383119	-0.100246	0.542245	0.009261	80.021553	130.407730	150.440048	0.343238	0.000000	0.040729	0.000000	0.000000	0.000000	0.170649	0.102735	0.718731	0.000000	0.000000	4.000000	36.000000	0.000000
2244.386453	-0.099562	0.542614	0.011603	80.052383	131.104050	150.882233	0.463027	0.000000	0.012288	0.000000	0.000000	0.000000	0.204987	0.110822	0.702805	0.000000	0.000000	4.000000	36.000000	0.000000
2244.389786	-0.099562	0.542614	0.011603	80.052383	131.104050	150.882233	0.463027	0.000000	0.012288	0.000000	0.000000	0.000000	0.204987	0.110822	0.702805	0.000000	0.000000	4.000000	36.000000	0.000000
2244.393119	-0.099562	0.542614	0.011603	80.052383	131.104050	150.882233	0.463027	0.000000	0.012288	0.000000	0.000000	0.000000	0.204987	0.110822	0.702805	0.000000	0.000000	4.000000	36.000000	0.000000
2244.396453	-0.098742	0.543011	0.013897	80.133850	131.740540	151.238342	0.580161	0.000000	-0.021877	0.000000	0.000000	0.000000	0.246262	0.119085	0.688189	0.000000	0.000000	4.000000	36.000000	0.000000
2244.399786	-0.098742	0.543011	0.013897	80.133850	131.740540	151.238342	0.580161	0.000000	-0.021877	0.000000	0.000000	0.000000	0.246262	0.119085	0.688189	0.000000	0.000000	4.000000	36.000000	0.000000
2244.403119	-0.098742	0.543011	0.013897	80.133850	131.740540	151.238342	0.580161	0.000000	-0.021877	0.000000	0.000000	0.000000	0.246262	0.119085	0.688189	0.000000	0.000000	4.000000	36.000000	0.000000
2244.406453	-0.097688	0.543446	0.016138	80.256561	132.311615	151.503387	0.694859	0.000000	-0.062921	0.000000	0.000000	0.000000	0.316211	0.130366	0.672190	0.000000	0.000000	4.000000	36.000000	0.000000
2244.409786	-0.097688	0.543446	0.016138	80.256561	132.311615	151.503387	0.694859	0.000000	-0.062921	0.000000	0.000000	0.000000	0.316211	0.130366	0.672190	0.000000	0.000000	4.000000	36.000000	0.000000
2244.413119	-0.097688	0.543446	0.016138	80.256561	132.311615	151.503387	0.694859	0.000000	-0.062921	0.000000	0.000000	0.000000	0.316211	0.130366	0.672190	0.000000	0.000000	4.000000	36.000000	0.000000
2244.416453	-0.096399	0.543892	0.018328	80.409821	132.773346	151.641907	0.806891	0.000000	-0.115623	0.000000	0.000000	0.000000	0.386459	0.133879	0.657185	0.000000	0.000000	4.000000	36.000000	0.000000
2244.419786	-0.096399	0.543892	0.018328	80.409821	132.773346	151.641907	0.806891	0.000000	-0.115623	0.000000	0.000000	0.000000	0.386459	0.133879	0.657185	0.000000	0.000000	4.000000	36.000000	0.000000
2244.423119	-0.096399	0.543892	0.018328	80.409821	132.773346	151.641907	0.806891	0.000000	-0.115623	0.000000	0.000000	0.000000	0.386459	0.133879	0.657185	0.000000	0.000000	4.000000	36.000000	0.000000
2244.426453	-0.094885	0.544353	0.020400	80.597610	133.129379	151.657013	0.916421	0.000000	-0.180033	0.000000	0.000000	0.000000	0.454211	0.138191	0.621396	0.000000	0.000000	4.000000	36.000000	0.000000
2244.429786	-0.094885	0.544353	0.020400	80.597610	133.129379	151.657013	0.916421	0.000000	-0.180033	0.000000	0.000000	0.000000	0.454211	0.138191	0.621396	0.000000	0.000000	4.000000	36.000000	0.000000
2244.433119	-0.094885	0.544353	0.020400	80.597610	133.129379	151.657013	0.916421	0.000000	-0.180033	0.000000	0.000000	0.000000	0.454211	0.138191	0.621396	0.000000	0.000000	4.000000	36.000000	0.000000
2244.436453	-0.093154	0.544809	0.022395	80.786354	133.607971	151.759933	1.019987	0.000000	-0.255735	0.000000	0.000000	0.000000	0.519467	0.136802	0.598690	0.000000	0.000000	4.000000	36.000000	0.000000
2244.439786	-0.093154	0.544809	0.022395	80.786354	133.607971	151.759933	1.019987	0.000000	-0.255735	0.000000	0.000000	0.000000	0.519467	0.136802	0.598690	0.000000	0.000000	4.000000	36.000000	0.000000
2244.443119	-0.093154	0.544809	0.022395	80.786354	133.607971	151.759933	1.019987	0.000000	-0.255735	0.000000	0.000000	0.000000	0.519467	0.136802	0.598690	0.000000	0.000000	4.000000	36.000000	0.000000
2244.446453	-0.091204	0.545260	0.024313	80.987488	134.362259	152.088120	1.119769	0.000000	-0.342313	0.000000	0.000000	0.000000	0.584964	0.135471	0.575404	0.000000	0.000000	4.000000	36.000000	0.000000
2244.449786	-0.091204	0.545260	0.024313	80.987488	134.362259	152.088120	1.119769	0.000000	-0.342313	0.000000	0.000000	0.000000	0.584964	0.135471	0.575404	0.000000	0.000000	4.000000	36.000000	0.000000
2244.453119	-0.091204	0.545260	0.024313	80.987488	134.362259	152.088120	1.119769	0.000000	-0.342313	0.000000	0.000000	0.000000	0.584964	0.135471	0.575404	0.000000	0.000000	4.000000	36.000000	0.000000
2244.456453	-0.089109	0.545675	0.026036	81.207390	135.495117	152.729172	1.215670	0.000000	-0.439807	0.000000	0.000000	0.000000	0.628586	0.124550	0.516710	0.000000	0.000000	4.000000	36.000000	0.000000
2244.459786	-0.089109	0.545675	0.026036	81.207390	135.495117	152.729172	1.215670	0.000000	-0.439807	0.000000	0.000000	0.000000	0.628586	0.124550	0.516710	0.000000	0.000000	4.000000	36.000000	0.000000
2244.463119	-0.089109	0.545675	0.026036	81.207390	135.495117	152.729172	1.215670	0.000000	-0.439807	0.000000	0.000000	0.000000	0.628586	0.124550	0.516710	0.000000	0.000000	4.000000	36.000000	0.000000
2244.466453	-0.086804	0.546071	0.027592	81.440666	137.033066	153.716858	1.301788	0.000000	-0.544571	0.000000	0.000000	0.000000	0.691302	0.118768	0.466750	0.000000	0.000000	4.000000	36.000000	0.000000
2244.469786	-0.086804	0.546071	0.027592	81.440666	137.033066	153.716858	1.301788	0.000000	-0.544571	0.000000	0.000000	0.000000	0.691302	0.118768	0.466750	0.000000	0.000000	4.000000	36.000000	0.000000
2244.473119	-0.086804	0.546071	0.027592	81.440666	137.033066	153.716858	1.301788	0.000000	-0.544571	0.000000	0.000000	0.000000	0.691302	0.118768	0.466750	0.000000	0.000000	4.000000	36.000000	0.000000
2244.476453	-0.084365	0.546438	0.028989	81.685585	139.075760	155.145844	1.379580	0.000000	-0.659788	0.000000	0.000000	0.000000	0.731626	0.110046	0.419271	0.000000	0.000000	4.000000	36.000000	0.000000
2244.479786	-0.084365	0.546438	0.028989	81.685585	139.075760	155.145844	1.379580	0.000000	-0.659788	0.000000	0.000000	0.000000	0.731626	0.110046	0.419271	0.000000	0.000000	4.000000	36.000000	0.000000
2244.483119	-0.084365	0.546438	0.028989	81.685585	139.075760	155.145844	1.379580	0.000000	-0.659788	0.000000	0.000000	0.000000	0.731626	0.110046	0.419271	0.000000	0.000000	4.000000	36.000000	0.000000
2244.486453	-0.081794	0.546776	0.030227	81.928368	141.445938	156.864441	1.449458	0.000000	-0.781726	0.000000	0.000000	0.000000	0.771362	0.101298	0.371344	0.000000	0.000000	4.000000	36.000000	0.000000
2244.489786	-0.081794	0.546776	0.030227	81.928368	141.445938	156.864441	1.449458	0.000000	-0.781726	0.000000	0.000000	0.000000	0.771362	0.101298	0.371344	0.000000	0.000000	4.000000	36.000000	0.000000
2244.493119	-0.081794	0.546776	0.030227	81.928368	141.445938	156.864441	1.449458	0.000000	-0.781726	0.000000	0.000000	0.000000	0.771362	0.101298	0.371344	0.000000	0.000000	4.000000	36.000000	0.000000
2244.496453	-0.079059	0.547086	0.031244	82.141853	143.948395	158.710800	1.511349	0.000000	-0.910286	0.000000	0.000000	0.000000	0.820476	0.093201	0.305092	0.000000	0.000000	4.000000	36.000000	0.000000
2244.499786	-0.079059	0.547086	0.031244	82.141853	143.948395	158.710800	1.511349	0.000000	-0.910286	0.000000	0.000000	0.000000	0.820476	0.093201	0.305092	0.000000	0.000000	4.000000	36.000000	0.000000
2244.503119	-0.079059	0.547086	0.031244	82.141853	143.948395	158.710800	1.511349	0.000000	-0.910286	0.000000	0.000000	0.000000	0.820476	0.093201	0.305092	0.000000	0.000000	4.000000	36.000000	0.000000
2244.506453	-0.076125	0.547350	0.032090	82.311066	146.255859	160.407364	1.562198	0.000000	-1.047032	0.000000	0.000000	0.000000	0.880403	0.079178	0.253944	0.000000	0.000000	4.000000	36.000000	0.000000
2244.509786	-0.076125	0.547350	0.032090	82.311066	146.255859	160.407364	1.562198	0.000000	-1.047032	0.000000	0.000000	0.000000	0.880403	0.079178	0.253944	0.000000	0.000000	4.000000	36.000000	0.000000
2244.513119	-0.076125	0.547350	0.032090	82.311066	146.255859	160.407364	1.562198	0.000000	-1.047032	0.000000	0.000000	0.000000	0.880403	0.079178	0.253944	0.000000	0.000000	4.000000	36.000000	0.000000
2244.516453	-0.073013	0.547577	0.032737	82.437714	148.218948	161.823547	1.604522	0.000000	-1.193766	0.000000	0.000000	0.000000	0.933587	0.068041	0.193961	0.000000	0.000000	4.000000	36.000000	0.000000
2244.519786	-0.073013	0.547577	0.032737	82.437714	148.218948	161.823547	1.604522	0.000000	-1.193766	0.000000	0.000000	0.000000	0.933587	0.068041	0.193961	0.000000	0.000000	4.000000	36.000000	0.000000
2244.523119	-0.073013	0.547577	0.032737	82.437714	148.218948	161.823547	1.604522	0.000000	-1.193766	0.000000	0.000000	0.000000	0.933587	0.068041	0.193961	0.000000	0.000000	4.000000	36.000000	0.000000
2244.526453	-0.069841	0.547749	0.033146	82.524406	149.915894	162.987854	1.636848	0.000000	-1.349363	0.000000	0.000000	0.000000	0.951564	0.051638	0.122712	0.000000	0.000000	4.000000	36.000000	0.000000
2244.529786	-0.069841	0.547749	0.033146	82.524406	149.915894	162.987854	1.636848	0.000000	-1.349363	0.000000	0.000000	0.000000	0.951564	0.051638	0.122712	0.000000	0.000000	4.000000	36.000000	0.000000
2244.533119	-0.069841	0.547749	0.033146	82.524406	149.915894	162.987854	1.636848	0.000000	-1.349363	0.000000	0.000000	0.000000	0.951564	0.051638	0.122712	0.000000	0.000000	4.000000	36.000000	0.000000
2244.536453	-0.066575	0.547891	0.033381	82.587357	151.560226	164.155426	1.657300	0.000000	-1.507958	0.000000	0.000000	0.000000	0.979822	0.042623	0.070602	0.000000	0.000000	4.000000	36.000000	0.000000
2244.539786	-0.066575	0.547891	0.033381	82.587357	151.560226	164.155426	1.657300	0.000000	-1.507958	0.000000	0.000000	0.000000	0.979822	0.042623	0.070602	0.000000	0.000000	4.000000	36.000000	0.000000
2244.543119	-0.066575	0.547891	0.033381	82.587357	151.560226	164.155426	1.657300	0.000000	-1.507958	0.000000	0.000000	0.000000	0.979822	0.042623	0.070602	0.000000	0.000000	4.000000	36.000000	0.000000
2244.546453	-0.063309	0.547986	0.033411	82.638062	153.411713	165.800430	1.669067	0.000000	-1.671261	0.000000	0.000000	0.000000	0.979849	0.028339	0.008959	0.000000	0.000000	4.000000	36.000000	0.000000
2244.549786	-0.063309	0.547986	0.033411	82.638062	153.411713	165.800430	1.669067	0.000000	-1.671261	0.000000	0.000000	0.000000	0.979849	0.028339	0.008959	0.000000	0.000000	4.000000	36.000000	0.000000
2244.553119	-0.063309	0.547986	0.033411	82.638062	153.411713	165.800430	1.669067	0.000000	-1.671261	0.000000	0.000000	0.000000	0.979849	0.028339	0.008959	0.000000	0.000000	4.000000	36.000000	0.000000
2244.556453	-0.060090	0.548015	0.033212	82.679138	155.578568	168.083466	1.670560	0.000000	-1.834569	0.000000	0.000000	0.000000	0.965460	0.008859	-0.059802	0.000000	0.000000	4.000000	36.000000	0.000000
2244.559786	-0.060090	0.548015	0.033212	82.679138	155.578568	168.083466	1.670560	0.000000	-1.834569	0.000000	0.000000	0.000000	0.965460	0.008859	-0.059802	0.000000	0.000000	4.000000	36.000000	0.000000
2244.563119	-0.060090	0.548015	0.033212	82.679138	155.578568	168.083466	1.670560	0.000000	-1.834569	0.000000	0.000000	0.000000	0.965460	0.008859	-0.059802	0.000000	0.000000	4.000000	36.000000	0.000000
2244.566453	-0.056929	0.547987	0.032825	82.706795	158.047852	170.487762	1.660593	0.000000	-1.995479	0.000000	0.000000	0.000000	0.948498	-0.008415	-0.116119	0.000000	0.000000	4.000000	36.000000	0.000000
2244.569786	-0.056929	0.547987	0.032825	82.706795	158.047852	170.487762	1.660593	0.000000	-1.995479	0.000000	0.000000	0.000000	0.948498	-0.008415	-0.116119	0.000000	0.000000	4.000000	36.000000	0.000000
2244.573119	-0.056929	0.547987	0.032825	82.706795	158.047852	170.487762	1.660593	0.000000	-1.995479	0.000000	0.000000	0.000000	0.948498	-0.008415	-0.116119	0.000000	0.000000	4.000000	36.000000	0.000000
2244.576453	-0.053827	0.547902	0.032251	82.705826	160.498581	172.736496	1.641240	0.000000	-2.153562	0.000000	0.000000	0.000000	0.930659	-0.025701	-0.172203	0.000000	0.000000	4.000000	36.000000	0.000000
2244.579786	-0.053827	0.547902	0.032251	82.705826	160.498581	172.736496	1.641240	0.000000	-2.153562	0.000000	0.000000	0.000000	0.930659	-0.025701	-0.172203	0.000000	0.000000	4.000000	36.000000	0.000000
2244.583119	-0.053827	0.547902	0.032251	82.705826	160.498581	172.736496	1.641240	0.000000	-2.153562	0.000000	0.000000	0.000000	0.930659	-0.025701	-0.172203	0.000000	0.000000	4.000000	36.000000	0.000000
2244.586453	-0.050781	0.547680	0.031441	82.660408	162.346588	174.820709	1.612540	0.000000	-2.308672	0.000000	0.000000	0.000000	0.913525	-0.066528	-0.242807	0.000000	0.000000	4.000000	36.000000	0.000000
2244.589786	-0.050781	0.547680	0.031441	82.660408	162.346588	174.820709	1.612540	0.000000	-2.308672	0.000000	0.000000	0.000000	0.913525	-0.066528	-0.242807	0.000000	0.000000	4.000000	36.000000	0.000000
2244.593119	-0.050781	0.547680	0.031441	82.660408	162.346588	174.820709	1.612540	0.000000	-2.308672	0.000000	0.000000	0.000000	0.913525	-0.066528	-0.242807	0.000000	0.000000	4.000000	36.000000	0.000000
2244.596453	-0.047825	0.547401	0.030444	82.574585	163.409164	176.707108	1.572072	0.000000	-2.460927	0.000000	0.000000	0.000000	0.886967	-0.083706	-0.299251	0.000000	0.000000	4.000000	36.000000	0.000000
2244.599786	-0.047825	0.547401	0.030444	82.574585	163.409164	176.707108	1.572072	0.000000	-2.460927	0.000000	0.000000	0.000000	0.886967	-0.083706	-0.299251	0.000000	0.000000	4.000000	36.000000	0.000000
2244.603119	-0.047825	0.547401	0.030444	82.574585	163.409164	176.707108	1.572072	0.000000	-2.460927	0.000000	0.000000	0.000000	0.886967	-0.083706	-0.299251	0.000000	0.000000	4.000000	36.000000	0.000000
2244.606453	-0.044960	0.547038	0.029264	82.454956	163.921463	178.594940	1.522197	0.000000	-2.608754	0.000000	0.000000	0.000000	0.859595	-0.108860	-0.353953	0.000000	0.000000	4.000000	36.000000	0.000000
2244.609786	-0.044960	0.547038	0.029264	82.454956	163.921463	178.594940	1.522197	0.000000	-2.608754	0.000000	0.000000	0.000000	0.859595	-0.108860	-0.353953	0.000000	0.000000	4.000000	36.000000	0.000000
2244.613119	-0.044960	0.547038	0.029264	82.454956	163.921463	178.594940	1.522197	0.000000	-2.608754	0.000000	0.000000	0.000000	0.859595	-0.108860	-0.353953	0.000000	0.000000	4.000000	36.000000	0.000000
2244.616453	-0.042164	0.546619	0.027900	82.327522	164.431107	-179.551392	1.463205	0.000000	-2.752020	0.000000	0.000000	0.000000	0.838663	-0.125846	-0.409285	0.000000	0.000000	4.000000	36.000000	0.000000
2244.619786	-0.042164	0.546619	0.027900	82.327522	164.431107	-179.551392	1.463205	0.000000	-2.752020	0.000000	0.000000	0.000000	0.838663	-0.125846	-0.409285	0.000000	0.000000	4.000000	36.000000	0.000000
2244.623119	-0.042164	0.546619	0.027900	82.327522	164.431107	-179.551392	1.463205	0.000000	-2.752020	0.000000	0.000000	0.000000	0.838663	-0.125846	-0.409285	0.000000	0.000000	4.000000	36.000000	0.000000
2244.626453	-0.039464	0.546213	0.026358	82.232010	164.884201	-178.282623	1.394990	0.000000	-2.891798	0.000000	0.000000	0.000000	0.810007	-0.121799	-0.462532	0.000000	0.000000	4.000000	36.000000	0.000000
2244.629786	-0.039464	0.546213	0.026358	82.232010	164.884201	-178.282623	1.394990	0.000000	-2.891798	0.000000	0.000000	0.000000	0.810007	-0.121799	-0.462532	0.000000	0.000000	4.000000	36.000000	0.000000
2244.633119	-0.039464	0.546213	0.026358	82.232010	164.884201	-178.282623	1.394990	0.000000	-2.891798	0.000000	0.000000	0.000000	0.810007	-0.121799	-0.462532	0.000000	0.000000	4.000000	36.000000	0.000000
2244.636453	-0.036840	0.545784	0.024669	82.248627	165.210678	-177.821289	1.317902	0.000000	-3.026799	0.000000	0.000000	0.000000	0.787097	-0.128603	-0.506609	0.000000	0.000000	4.000000	36.000000	0.000000
2244.639786	-0.036840	0.545784	0.024669	82.248627	165.210678	-177.821289	1.317902	0.000000	-3.026799	0.000000	0.000000	0.000000	0.787097	-0.128603	-0.506609	0.000000	0.000000	4.000000	36.000000	0.000000
2244.643119	-0.036840	0.545784	0.024669	82.248627	165.210678	-177.821289	1.317902	0.000000	-3.026799	0.000000	0.000000	0.000000	0.787097	-0.128603	-0.506609	0.000000	0.000000	4.000000	36.000000	0.000000
2244.646453	-0.034343	0.545340	0.022872	82.488480	165.247147	-178.022049	1.233467	0.000000	-3.157981	0.000000	0.000000	0.000000	0.749245	-0.133136	-0.539086	0.000000	0.000000	4.000000	36.000000	0.000000
2244.649786	-0.034343	0.545340	0.022872	82.488480	165.247147	-178.022049	1.233467	0.000000	-3.157981	0.000000	0.000000	0.000000	0.749245	-0.133136	-0.539086	0.000000	0.000000	4.000000	36.000000	0.000000
2244.653119	-0.034343	0.545340	0.022872	82.488480	165.247147	-178.022049	1.233467	0.000000	-3.157981	0.000000	0.000000	0.000000	0.749245	-0.133136	-0.539086	0.000000	0.000000	4.000000	36.000000	0.000000
2244.656453	-0.031994	0.544907	0.020962	82.944397	164.924545	-178.400314	1.143619	0.000000	-3.282856	0.000000	0.000000	0.000000	0.704674	-0.129832	-0.573030	0.000000	0.000000	4.000000	36.000000	0.000000
2244.659786	-0.031994	0.544907	0.020962	82.944397	164.924545	-178.400314	1.143619	0.000000	-3.282856	0.000000	0.000000	0.000000	0.704674	-0.129832	-0.573030	0.000000	0.000000	4.000000	36.000000	0.000000
2244.663119	-0.031994	0.544907	0.020962	82.944397	164.924545	-178.400314	1.143619	0.000000	-3.282856	0.000000	0.000000	0.000000	0.704674	-0.129832	-0.573030	0.000000	0.000000	4.000000	36.000000	0.000000
2244.666453	-0.029814	0.544399	0.018912	83.507195	164.298004	-178.878067	1.048114	0.000000	-3.400301	0.000000	0.000000	0.000000	0.653936	-0.152375	-0.615080	0.000000	0.000000	4.000000	36.000000	0.000000
2244.669786	-0.029814	0.544399	0.018912	83.507195	164.298004	-178.878067	1.048114	0.000000	-3.400301	0.000000	0.000000	0.000000	0.653936	-0.152375	-0.615080	0.000000	0.000000	4.000000	36.000000	0.000000
2244.673119	-0.029814	0.544399	0.018912	83.507195	164.298004	-178.878067	1.048114	0.000000	-3.400301	0.000000	0.000000	0.000000	0.653936	-0.152375	-0.615080	0.000000	0.000000	4.000000	36.000000	0.000000
2244.676453	-0.027801	0.543852	0.016695	84.108574	163.391510	-179.582504	0.945601	0.000000	-3.509291	0.000000	0.000000	0.000000	0.603849	-0.164217	-0.665102	0.000000	0.000000	4.000000	36.000000	0.000000
2244.679786	-0.027801	0.543852	0.016695	84.108574	163.391510	-179.582504	0.945601	0.000000	-3.509291	0.000000	0.000000	0.000000	0.603849	-0.164217	-0.665102	0.000000	0.000000	4.000000	36.000000	0.000000
2244.683119	-0.027801	0.543852	0.016695	84.108574	163.391510	-179.582504	0.945601	0.000000	-3.509291	0.000000	0.000000	0.000000	0.603849	-0.164217	-0.665102	0.000000	0.000000	4.000000	36.000000	0.000000
2244.686453	-0.025915	0.543306	0.014394	84.691154	161.993317	179.021469	0.834750	0.000000	-3.609932	0.000000	0.000000	0.000000	0.566033	-0.163672	-0.690398	0.000000	0.000000	4.000000	36.000000	0.000000
2244.689786	-0.025915	0.543306	0.014394	84.691154	161.993317	179.021469	0.834750	0.000000	-3.609932	0.000000	0.000000	0.000000	0.566033	-0.163672	-0.690398	0.000000	0.000000	4.000000	36.000000	0.000000
2244.693119	-0.025915	0.543306	0.014394	84.691154	161.993317	179.021469	0.834750	0.000000	-3.609932	0.000000	0.000000	0.000000	0.566033	-0.163672	-0.690398	0.000000	0.000000	4.000000	36.000000	0.000000
2244.696453	-0.024125	0.542756	0.011903	85.218445	159.599655	176.556366	0.719684	0.000000	-3.704271	0.000000	0.000000	0.000000	0.536805	-0.165092	-0.747118	0.000000	0.000000	4.000000	36.000000	0.000000
2244.699786	-0.024125	0.542756	0.011903	85.218445	159.599655	176.556366	0.719684	0.000000	-3.704271	0.000000	0.000000	0.000000	0.536805	-0.165092	-0.747118	0.000000	0.000000	4.000000	36.000000	0.000000
2244.703119	-0.024125	0.542756	0.011903	85.218445	159.599655	176.556366	0.719684	0.000000	-3.704271	0.000000	0.000000	0.000000	0.536805	-0.165092	-0.747118	0.000000	0.000000	4.000000	36.000000	0.000000
2244.706453	-0.022392	0.542225	0.009287	85.682533	156.017792	172.978867	0.595164	0.000000	-3.793739	0.000000	0.000000	0.000000	0.519861	-0.159349	-0.784991	0.000000	0.000000	4.000000	36.000000	0.000000
2244.709786	-0.022392	0.542225	0.009287	85.682533	156.017792	172.978867	0.595164	0.000000	-3.793739	0.000000	0.000000	0.000000	0.519861	-0.159349	-0.784991	0.000000	0.000000	4.000000	36.000000	0.000000
2244.713119	-0.022392	0.542225	0.009287	85.682533	156.017792	172.978867	0.595164	0.000000	-3.793739	0.000000	0.000000	0.000000	0.519861	-0.159349	-0.784991	0.000000	0.000000	4.000000	36.000000	0.000000
2244.716453	-0.020762	0.541745	0.006579	86.095551	151.445892	168.493958	0.464333	0.000000	-3.880382	0.000000	0.000000	0.000000	0.489068	-0.143984	-0.812219	0.000000	0.000000	4.000000	36.000000	0.000000
2244.719786	-0.020762	0.541745	0.006579	86.095551	151.445892	168.493958	0.464333	0.000000	-3.880382	0.000000	0.000000	0.000000	0.489068	-0.143984	-0.812219	0.000000	0.000000	4.000000	36.000000	0.000000
2244.723119	-0.020762	0.541745	0.006579	86.095551	151.445892	168.493958	0.464333	0.000000	-3.880382	0.000000	0.000000	0.000000	0.489068	-0.143984	-0.812219	0.000000	0.000000	4.000000	36.000000	0.000000
2244.726453	-0.019365	0.541315	0.003776	86.489822	145.940582	163.263550	0.328963	0.000000	-3.961894	0.000000	0.000000	0.000000	0.419112	-0.128964	-0.840855	0.000000	0.000000	4.000000	36.000000	0.000000
2244.729786	-0.019365	0.541315	0.003776	86.489822	145.940582	163.263550	0.328963	0.000000	-3.961894	0.000000	0.000000	0.000000	0.419112	-0.128964	-0.840855	0.000000	0.000000	4.000000	36.000000	0.000000
2244.733119	-0.019365	0.541315	0.003776	86.489822	145.940582	163.263550	0.328963	0.000000	-3.961894	0.000000	0.000000	0.000000	0.419112	-0.128964	-0.840855	0.000000	0.000000	4.000000	36.000000	0.000000
2244.736453	-0.018160	0.540932	0.001013	86.930626	138.657806	156.376740	0.188820	0.000000	-4.031745	0.000000	0.000000	0.000000	0.361637	-0.114866	-0.829033	0.000000	0.000000	4.000000	36.000000	0.000000
2244.739786	-0.018160	0.540932	0.001013	86.930626	138.657806	156.376740	0.188820	0.000000	-4.031745	0.000000	0.000000	0.000000	0.361637	-0.114866	-0.829033	0.000000	0.000000	4.000000	36.000000	0.000000
2244.743119	-0.018160	0.540932	0.001013	86.930626	138.657806	156.376740	0.188820	0.000000	-4.031745	0.000000	0.000000	0.000000	0.361637	-0.114866	-0.829033	0.000000	0.000000	4.000000	36.000000	0.000000
2244.746453	-0.017162	0.540563	-0.001748	87.380203	127.723175	145.818436	0.050648	0.000000	-4.092018	0.000000	0.000000	0.000000	0.299147	-0.110775	-0.828199	0.000000	0.000000	4.000000	36.000000	0.000000
2244.749786	-0.017162	0.540563	-0.001748	87.380203	127.723175	145.818436	0.050648	0.000000	-4.092018	0.000000	0.000000	0.000000	0.299147	-0.110775	-0.828199	0.000000	0.000000	4.000000	36.000000	0.000000
2244.753119	-0.017162	0.540563	-0.001748	87.380203	127.723175	145.818436	0.050648	0.000000	-4.092018	0.000000	0.000000	0.000000	0.299147	-0.110775	-0.828199	0.000000	0.000000	4.000000	36.000000	0.000000
2244.756453	-0.016416	0.540173	-0.004412	87.674507	111.175331	129.635025	-0.087385	0.000000	-4.141876	0.000000	0.000000	0.000000	0.223823	-0.116876	-0.799208	0.000000	0.000000	4.000000	36.000000	0.000000
2244.759786	-0.016416	0.540173	-0.004412	87.674507	111.175331	129.635025	-0.087385	0.000000	-4.141876	0.000000	0.000000	0.000000	0.223823	-0.116876	-0.799208	0.000000	0.000000	4.000000	36.000000	0.000000
2244.763119	-0.016416	0.540173	-0.004412	87.674507	111.175331	129.635025	-0.087385	0.000000	-4.141876	0.000000	0.000000	0.000000	0.223823	-0.116876	-0.799208	0.000000	0.000000	4.000000	36.000000	0.000000
2244.766453	-0.015788	0.539748	-0.006992	87.626282	92.131851	110.962486	-0.220586	0.000000	-4.179180	0.000000	0.000000	0.000000	0.188551	-0.127646	-0.774031	0.000000	0.000000	4.000000	36.000000	0.000000
2244.769786	-0.015788	0.539748	-0.006992	87.626282	92.131851	110.962486	-0.220586	0.000000	-4.179180	0.000000	0.000000	0.000000	0.188551	-0.127646	-0.774031	0.000000	0.000000	4.000000	36.000000	0.000000
2244.773119	-0.015788	0.539748	-0.006992	87.626282	92.131851	110.962486	-0.220586	0.000000	-4.179180	0.000000	0.000000	0.000000	0.188551	-0.127646	-0.774031	0.000000	0.000000	4.000000	36.000000	0.000000
2244.776453	-0.015278	0.539328	-0.009406	87.221802	76.854050	96.130745	-0.349592	0.000000	-4.210605	0.000000	0.000000	0.000000	0.153095	-0.126040	-0.724395	0.000000	0.000000	4.000000	36.000000	0.000000
2244.779786	-0.015278	0.539328	-0.009406	87.221802	76.854050	96.130745	-0.349592	0.000000	-4.210605	0.000000	0.000000	0.000000	0.153095	-0.126040	-0.724395	0.000000	0.000000	4.000000	36.000000	0.000000
2244.783119	-0.015278	0.539328	-0.009406	87.221802	76.854050	96.130745	-0.349592	0.000000	-4.210605	0.000000	0.000000	0.000000	0.153095	-0.126040	-0.724395	0.000000	0.000000	4.000000	36.000000	0.000000
2244.786453	-0.014925	0.538922	-0.011679	86.608292	67.075516	86.936180	-0.470324	0.000000	-4.236121	0.000000	0.000000	0.000000	0.105838	-0.121795	-0.681875	0.000000	0.000000	4.000000	36.000000	0.000000
2244.789786	-0.014925	0.538922	-0.011679	86.608292	67.075516	86.936180	-0.470324	0.000000	-4.236121	0.000000	0.000000	0.000000	0.105838	-0.121795	-0.681875	0.000000	0.000000	4.000000	36.000000	0.000000
2244.793119	-0.014925	0.538922	-0.011679	86.608292	67.075516	86.936180	-0.470324	0.000000	-4.236121	0.000000	0.000000	0.000000	0.105838	-0.121795	-0.681875	0.000000	0.000000	4.000000	36.000000	0.000000
2244.796453	-0.014810	0.538539	-0.013836	85.932205	61.137238	81.654739	-0.583970	0.000000	-4.253760	0.000000	0.000000	0.000000	0.034314	-0.114996	-0.646941	0.000000	0.000000	4.000000	36.000000	0.000000
2244.799786	-0.014810	0.538539	-0.013836	85.932205	61.137238	81.654739	-0.583970	0.000000	-4.253760	0.000000	0.000000	0.000000	0.034314	-0.114996	-0.646941	0.000000	0.000000	4.000000	36.000000	0.000000
2244.803119	-0.014810	0.538539	-0.013836	85.932205	61.137238	81.654739	-0.583970	0.000000	-4.253760	0.000000	0.000000	0.000000	0.034314	-0.114996	-0.646941	0.000000	0.000000	4.000000	36.000000	0.000000
2244.806453	-0.014825	0.538194	-0.015919	85.287277	57.176579	78.343246	-0.691793	0.000000	-4.259480	0.000000	0.000000	0.000000	-0.004292	-0.103253	-0.624869	0.000000	0.000000	4.000000	36.000000	0.000000
2244.809786	-0.014825	0.538194	-0.015919	85.287277	57.176579	78.343246	-0.691793	0.000000	-4.259480	0.000000	0.000000	0.000000	-0.004292	-0.103253	-0.624869	0.000000	0.000000	4.000000	36.000000	0.000000
2244.813119	-0.014825	0.538194	-0.015919	85.287277	57.176579	78.343246	-0.691793	0.000000	-4.259480	0.000000	0.000000	0.000000	-0.004292	-0.103253	-0.624869	0.000000	0.000000	4.000000	36.000000	0.000000
2244.816453	-0.015026	0.537825	-0.018007	84.728195	54.399712	76.150253	-0.795938	0.000000	-4.258764	0.000000	0.000000	0.000000	-0.060359	-0.110748	-0.626370	0.000000	0.000000	4.000000	36.000000	0.000000
2244.819786	-0.015026	0.537825	-0.018007	84.728195	54.399712	76.150253	-0.795938	0.000000	-4.258764	0.000000	0.000000	0.000000	-0.060359	-0.110748	-0.626370	0.000000	0.000000	4.000000	36.000000	0.000000
2244.823119	-0.015026	0.537825	-0.018007	84.728195	54.399712	76.150253	-0.795938	0.000000	-4.258764	0.000000	0.000000	0.000000	-0.060359	-0.110748	-0.626370	0.000000	0.000000	4.000000	36.000000	0.000000
2244.826453	-0.015349	0.537392	-0.020113	84.322945	52.677200	74.896683	-0.900333	0.000000	-4.248704	0.000000	0.000000	0.000000	-0.096793	-0.130033	-0.631771	0.000000	0.000000	4.000000	36.000000	0.000000
2244.829786	-0.015349	0.537392	-0.020113	84.322945	52.677200	74.896683	-0.900333	0.000000	-4.248704	0.000000	0.000000	0.000000	-0.096793	-0.130033	-0.631771	0.000000	0.000000	4.000000	36.000000	0.000000
2244.833119	-0.015349	0.537392	-0.020113	84.322945	52.677200	74.896683	-0.900333	0.000000	-4.248704	0.000000	0.000000	0.000000	-0.096793	-0.130033	-0.631771	0.000000	0.000000	4.000000	36.000000	0.000000
2244.836453	-0.015853	0.536919	-0.022244	84.108543	51.857742	74.397888	-1.005628	0.000000	-4.232573	0.000000	0.000000	0.000000	-0.151208	-0.141961	-0.639310	0.000000	0.000000	4.000000	36.000000	0.000000
2244.839786	-0.015853	0.536919	-0.022244	84.108543	51.857742	74.397888	-1.005628	0.000000	-4.232573	0.000000	0.000000	0.000000	-0.151208	-0.141961	-0.639310	0.000000	0.000000	4.000000	36.000000	0.000000
2244.843119	-0.015853	0.536919	-0.022244	84.108543	51.857742	74.397888	-1.005628	0.000000	-4.232573	0.000000	0.000000	0.000000	-0.151208	-0.141961	-0.639310	0.000000	0.000000	4.000000	36.000000	0.000000
2244.846453	-0.016516	0.536398	-0.024376	84.025223	51.822582	74.603134	-1.112180	0.000000	-4.207371	0.000000	0.000000	0.000000	-0.198888	-0.156080	-0.639761	0.000000	0.000000	4.000000	36.000000	0.000000
2244.849786	-0.016516	0.536398	-0.024376	84.025223	51.822582	74.603134	-1.112180	0.000000	-4.207371	0.000000	0.000000	0.000000	-0.198888	-0.156080	-0.639761	0.000000	0.000000	4.000000	36.000000	0.000000
2244.853119	-0.016516	0.536398	-0.024376	84.025223	51.822582	74.603134	-1.112180	0.000000	-4.207371	0.000000	0.000000	0.000000	-0.198888	-0.156080	-0.639761	0.000000	0.000000	4.000000	36.000000	0.000000
2244.856453	-0.017276	0.535902	-0.026455	84.003540	52.511364	75.519272	-1.218807	0.000000	-4.174223	0.000000	0.000000	0.000000	-0.228092	-0.148803	-0.623566	0.000000	0.000000	4.000000	36.000000	0.000000
2244.859786	-0.017276	0.535902	-0.026455	84.003540	52.511364	75.519272	-1.218807	0.000000	-4.174223	0.000000	0.000000	0.000000	-0.228092	-0.148803	-0.623566	0.000000	0.000000	4.000000	36.000000	0.000000
2244.863119	-0.017276	0.535902	-0.026455	84.003540	52.511364	75.519272	-1.218807	0.000000	-4.174223	0.000000	0.000000	0.000000	-0.228092	-0.148803	-0.623566	0.000000	0.000000	4.000000	36.000000	0.000000
2244.866453	-0.018073	0.535415	-0.028429	83.985100	53.971222	77.260086	-1.322734	0.000000	-4.136208	0.000000	0.000000	0.000000	-0.239245	-0.146240	-0.592426	0.000000	0.000000	4.000000	36.000000	0.000000
2244.869786	-0.018073	0.535415	-0.028429	83.985100	53.971222	77.260086	-1.322734	0.000000	-4.136208	0.000000	0.000000	0.000000	-0.239245	-0.146240	-0.592426	0.000000	0.000000	4.000000	36.000000	0.000000
2244.873119	-0.018073	0.535415	-0.028429	83.985100	53.971222	77.260086	-1.322734	0.000000	-4.136208	0.000000	0.000000	0.000000	-0.239245	-0.146240	-0.592426	0.000000	0.000000	4.000000	36.000000	0.000000
2244.876453	-0.018908	0.534936	-0.030300	83.906288	55.771591	79.431572	-1.421472	0.000000	-4.096334	0.000000	0.000000	0.000000	-0.250428	-0.143634	-0.561227	0.000000	0.000000	4.000000	36.000000	0.000000
2244.879786	-0.018908	0.534936	-0.030300	83.906288	55.771591	79.431572	-1.421472	0.000000	-4.096334	0.000000	0.000000	0.000000	-0.250428	-0.143634	-0.561227	0.000000	0.000000	4.000000	36.000000	0.000000
2244.883119	-0.018908	0.534936	-0.030300	83.906288	55.771591	79.431572	-1.421472	0.000000	-4.096334	0.000000	0.000000	0.000000	-0.250428	-0.143634	-0.561227	0.000000	0.000000	4.000000	36.000000	0.000000
2244.886453	-0.019762	0.534520	-0.032031	83.779465	57.577881	81.662689	-1.515010	0.000000	-4.054595	0.000000	0.000000	0.000000	-0.256094	-0.124688	-0.519253	0.000000	0.000000	4.000000	36.000000	0.000000
2244.889786	-0.019762	0.534520	-0.032031	83.779465	57.577881	81.662689	-1.515010	0.000000	-4.054595	0.000000	0.000000	0.000000	-0.256094	-0.124688	-0.519253	0.000000	0.000000	4.000000	36.000000	0.000000
2244.893119	-0.019762	0.534520	-0.032031	83.779465	57.577881	81.662689	-1.515010	0.000000	-4.054595	0.000000	0.000000	0.000000	-0.256094	-0.124688	-0.519253	0.000000	0.000000	4.000000	36.000000	0.000000
2244.896453	-0.020711	0.534129	-0.033708	83.632156	59.236687	83.773026	-1.601552	0.000000	-4.011913	0.000000	0.000000	0.000000	-0.284895	-0.117518	-0.503019	0.000000	0.000000	4.000000	36.000000	0.000000
2244.899786	-0.020711	0.534129	-0.033708	83.632156	59.236687	83.773026	-1.601552	0.000000	-4.011913	0.000000	0.000000	0.000000	-0.284895	-0.117518	-0.503019	0.000000	0.000000	4.000000	36.000000	0.000000
2244.903119	-0.020711	0.534129	-0.033708	83.632156	59.236687	83.773026	-1.601552	0.000000	-4.011913	0.000000	0.000000	0.000000	-0.284895	-0.117518	-0.503019	0.000000	0.000000	4.000000	36.000000	0.000000
2244.906453	-0.021815	0.533745	-0.035353	83.504120	60.673950	85.647766	-1.685389	0.000000	-3.964431	0.000000	0.000000	0.000000	-0.331191	-0.115046	-0.493714	0.000000	0.000000	4.000000	36.000000	0.000000
2244.909786	-0.021815	0.533745	-0.035353	83.504120	60.673950	85.647766	-1.685389	0.000000	-3.964431	0.000000	0.000000	0.000000	-0.331191	-0.115046	-0.493714	0.000000	0.000000	4.000000	36.000000	0.000000
2244.913119	-0.021815	0.533745	-0.035353	83.504120	60.673950	85.647766	-1.685389	0.000000	-3.964431	0.000000	0.000000	0.000000	-0.331191	-0.115046	-0.493714	0.000000	0.000000	4.000000	36.000000	0.000000
2244.916453	-0.023070	0.533362	-0.037013	83.415100	61.906132	87.273842	-1.767674	0.000000	-3.909232	0.000000	0.000000	0.000000	-0.376315	-0.114933	-0.497749	0.000000	0.000000	4.000000	36.000000	0.000000
2244.919786	-0.023070	0.533362	-0.037013	83.415100	61.906132	87.273842	-1.767674	0.000000	-3.909232	0.000000	0.000000	0.000000	-0.376315	-0.114933	-0.497749	0.000000	0.000000	4.000000	36.000000	0.000000
2244.923119	-0.023070	0.533362	-0.037013	83.415100	61.906132	87.273842	-1.767674	0.000000	-3.909232	0.000000	0.000000	0.000000	-0.376315	-0.114933	-0.497749	0.000000	0.000000	4.000000	36.000000	0.000000
2244.926453	-0.024451	0.532987	-0.038709	83.359848	62.983826	88.713684	-1.850632	0.000000	-3.846513	0.000000	0.000000	0.000000	-0.414486	-0.112546	-0.508982	0.000000	0.000000	4.000000	36.000000	0.000000
2244.929786	-0.024451	0.532987	-0.038709	83.359848	62.983826	88.713684	-1.850632	0.000000	-3.846513	0.000000	0.000000	0.000000	-0.414486	-0.112546	-0.508982	0.000000	0.000000	4.000000	36.000000	0.000000
2244.933119	-0.024451	0.532987	-0.038709	83.359848	62.983826	88.713684	-1.850632	0.000000	-3.846513	0.000000	0.000000	0.000000	-0.414486	-0.112546	-0.508982	0.000000	0.000000	4.000000	36.000000	0.000000
2244.936453	-0.025922	0.532665	-0.040383	83.301598	63.971333	90.062462	-1.935463	0.000000	-3.777432	0.000000	0.000000	0.000000	-0.441296	-0.096424	-0.502169	0.000000	0.000000	4.000000	36.000000	0.000000
2244.939786	-0.025922	0.532665	-0.040383	83.301598	63.971333	90.062462	-1.935463	0.000000	-3.777432	0.000000	0.000000	0.000000	-0.441296	-0.096424	-0.502169	0.000000	0.000000	4.000000	36.000000	0.000000
2244.943119	-0.025922	0.532665	-0.040383	83.301598	63.971333	90.062462	-1.935463	0.000000	-3.777432	0.000000	0.000000	0.000000	-0.441296	-0.096424	-0.502169	0.000000	0.000000	4.000000	36.000000	0.000000
2244.946453	-0.027387	0.532443	-0.041969	83.193832	64.860603	91.362770	-2.019158	0.000000	-3.703882	0.000000	0.000000	0.000000	-0.439467	-0.066658	-0.475902	0.000000	0.000000	4.000000	36.000000	0.000000
2244.949786	-0.027387	0.532443	-0.041969	83.193832	64.860603	91.362770	-2.019158	0.000000	-3.703882	0.000000	0.000000	0.000000	-0.439467	-0.066658	-0.475902	0.000000	0.000000	4.000000	36.000000	0.000000
2244.953119	-0.027387	0.532443	-0.041969	83.193832	64.860603	91.362770	-2.019158	0.000000	-3.703882	0.000000	0.000000	0.000000	-0.439467	-0.066658	-0.475902	0.000000	0.000000	4.000000	36.000000	0.000000
2244.956453	-0.028805	0.532312	-0.043509	83.033371	65.618126	92.480827	-2.098475	0.000000	-3.630638	0.000000	0.000000	0.000000	-0.425261	-0.039492	-0.461740	0.000000	0.000000	4.000000	36.000000	0.000000
2244.959786	-0.028805	0.532312	-0.043509	83.033371	65.618126	92.480827	-2.098475	0.000000	-3.630638	0.000000	0.000000	0.000000	-0.425261	-0.039492	-0.461740	0.000000	0.000000	4.000000	36.000000	0.000000
2244.963119	-0.028805	0.532312	-0.043509	83.033371	65.618126	92.480827	-2.098475	0.000000	-3.630638	0.000000	0.000000	0.000000	-0.425261	-0.039492	-0.461740	0.000000	0.000000	4.000000	36.000000	0.000000
2244.966453	-0.030241	0.532308	-0.044921	82.860565	66.186157	93.393013	-2.175431	0.000000	-3.559761	0.000000	0.000000	0.000000	-0.430788	-0.001017	-0.423765	0.000000	0.000000	4.000000	36.000000	0.000000
2244.969786	-0.030241	0.532308	-0.044921	82.860565	66.186157	93.393013	-2.175431	0.000000	-3.559761	0.000000	0.000000	0.000000	-0.430788	-0.001017	-0.423765	0.000000	0.000000	4.000000	36.000000	0.000000
2244.973119	-0.030241	0.532308	-0.044921	82.860565	66.186157	93.393013	-2.175431	0.000000	-3.559761	0.000000	0.000000	0.000000	-0.430788	-0.001017	-0.423765	0.000000	0.000000	4.000000	36.000000	0.000000
2244.976453	-0.031712	0.532364	-0.046264	82.717003	66.566154	93.938011	-2.246059	0.000000	-3.487963	0.000000	0.000000	0.000000	-0.441276	0.016811	-0.402746	0.000000	0.000000	4.000000	36.000000	0.000000
2244.979786	-0.031712	0.532364	-0.046264	82.717003	66.566154	93.938011	-2.246059	0.000000	-3.487963	0.000000	0.000000	0.000000	-0.441276	0.016811	-0.402746	0.000000	0.000000	4.000000	36.000000	0.000000
2244.983119	-0.031712	0.532364	-0.046264	82.717003	66.566154	93.938011	-2.246059	0.000000	-3.487963	0.000000	0.000000	0.000000	-0.441276	0.016811	-0.402746	0.000000	0.000000	4.000000	36.000000	0.000000
2244.986453	-0.033223	0.532503	-0.047473	82.628899	66.693886	93.780243	-2.313183	0.000000	-3.414417	0.000000	0.000000	0.000000	-0.453456	0.041513	-0.362821	0.000000	0.000000	4.000000	36.000000	0.000000
2244.989786	-0.033223	0.532503	-0.047473	82.628899	66.693886	93.780243	-2.313183	0.000000	-3.414417	0.000000	0.000000	0.000000	-0.453456	0.041513	-0.362821	0.000000	0.000000	4.000000	36.000000	0.000000
2244.993119	-0.033223	0.532503	-0.047473	82.628899	66.693886	93.780243	-2.313183	0.000000	-3.414417	0.000000	0.000000	0.000000	-0.453456	0.041513	-0.362821	0.000000	0.000000	4.000000	36.000000	0.000000
2244.996453	-0.034830	0.532655	-0.048610	82.595673	66.669159	93.177109	-2.373653	0.000000	-3.338841	0.000000	0.000000	0.000000	-0.482076	0.045805	-0.341004	0.000000	0.000000	4.000000	36.000000	0.000000
2244.999786	-0.034830	0.532655	-0.048610	82.595673	66.669159	93.177109	-2.373653	0.000000	-3.338841	0.000000	0.000000	0.000000	-0.482076	0.045805	-0.341004	0.000000	0.000000	4.000000	36.000000	0.000000
2245.003119	-0.034830	0.532655	-0.048610	82.595673	66.669159	93.177109	-2.373653	0.000000	-3.338841	0.000000	0.000000	0.000000	-0.482076	0.045805	-0.341004	0.000000	0.000000	4.000000	36.000000	0.000000
2245.006453	-0.036496	0.532838	-0.049652	82.597633	66.524147	92.611580	-2.430487	0.000000	-3.258495	0.000000	0.000000	0.000000	-0.499693	0.054705	-0.312546	0.000000	0.000000	4.000000	36.000000	0.000000
2245.009786	-0.036496	0.532838	-0.049652	82.597633	66.524147	92.611580	-2.430487	0.000000	-3.258495	0.000000	0.000000	0.000000	-0.499693	0.054705	-0.312546	0.000000	0.000000	4.000000	36.000000	0.000000
2245.013119	-0.036496	0.532838	-0.049652	82.597633	66.524147	92.611580	-2.430487	0.000000	-3.258495	0.000000	0.000000	0.000000	-0.499693	0.054705	-0.312546	0.000000	0.000000	4.000000	36.000000	0.000000
2245.016453	-0.038224	0.533021	-0.050571	82.596550	66.302284	92.319839	-2.482579	0.000000	-3.175213	0.000000	0.000000	0.000000	-0.518369	0.054919	-0.275897	0.000000	0.000000	4.000000	36.000000	0.000000
2245.019786	-0.038224	0.533021	-0.050571	82.596550	66.302284	92.319839	-2.482579	0.000000	-3.175213	0.000000	0.000000	0.000000	-0.518369	0.054919	-0.275897	0.000000	0.000000	4.000000	36.000000	0.000000
2245.023119	-0.038224	0.533021	-0.050571	82.596550	66.302284	92.319839	-2.482579	0.000000	-3.175213	0.000000	0.000000	0.000000	-0.518369	0.054919	-0.275897	0.000000	0.000000	4.000000	36.000000	0.000000
2245.026453	-0.039976	0.533227	-0.051370	82.591492	65.958626	92.225273	-2.528561	0.000000	-3.088818	0.000000	0.000000	0.000000	-0.525776	0.061895	-0.239561	0.000000	0.000000	4.000000	36.000000	0.000000
2245.029786	-0.039976	0.533227	-0.051370	82.591492	65.958626	92.225273	-2.528561	0.000000	-3.088818	0.000000	0.000000	0.000000	-0.525776	0.061895	-0.239561	0.000000	0.000000	4.000000	36.000000	0.000000
2245.033119	-0.039976	0.533227	-0.051370	82.591492	65.958626	92.225273	-2.528561	0.000000	-3.088818	0.000000	0.000000	0.000000	-0.525776	0.061895	-0.239561	0.000000	0.000000	4.000000	36.000000	0.000000
2245.036453	-0.041699	0.533472	-0.052022	82.584023	65.509628	92.023239	-2.568488	0.000000	-3.001189	0.000000	0.000000	0.000000	-0.516961	0.073561	-0.195619	0.000000	0.000000	4.000000	36.000000	0.000000
2245.039786	-0.041699	0.533472	-0.052022	82.584023	65.509628	92.023239	-2.568488	0.000000	-3.001189	0.000000	0.000000	0.000000	-0.516961	0.073561	-0.195619	0.000000	0.000000	4.000000	36.000000	0.000000
2245.043119	-0.041699	0.533472	-0.052022	82.584023	65.509628	92.023239	-2.568488	0.000000	-3.001189	0.000000	0.000000	0.000000	-0.516961	0.073561	-0.195619	0.000000	0.000000	4.000000	36.000000	0.000000
2245.046453	-0.043456	0.533750	-0.052509	82.574234	65.019150	91.773560	-2.601092	0.000000	-2.915029	0.000000	0.000000	0.000000	-0.526845	0.083200	-0.146274	0.000000	0.000000	4.000000	36.000000	0.000000
2245.049786	-0.043456	0.533750	-0.052509	82.574234	65.019150	91.773560	-2.601092	0.000000	-2.915029	0.000000	0.000000	0.000000	-0.526845	0.083200	-0.146274	0.000000	0.000000	4.000000	36.000000	0.000000
2245.053119	-0.043456	0.533750	-0.052509	82.574234	65.019150	91.773560	-2.601092	0.000000	-2.915029	0.000000	0.000000	0.000000	-0.526845	0.083200	-0.146274	0.000000	0.000000	4.000000	36.000000	0.000000
2245.056453	-0.045206	0.534044	-0.052848	82.563042	64.516640	91.489967	-2.625471	0.000000	-2.827221	0.000000	0.000000	0.000000	-0.525209	0.088419	-0.101679	0.000000	0.000000	4.000000	36.000000	0.000000
2245.059786	-0.045206	0.534044	-0.052848	82.563042	64.516640	91.489967	-2.625471	0.000000	-2.827221	0.000000	0.000000	0.000000	-0.525209	0.088419	-0.101679	0.000000	0.000000	4.000000	36.000000	0.000000
2245.063119	-0.045206	0.534044	-0.052848	82.563042	64.516640	91.489967	-2.625471	0.000000	-2.827221	0.000000	0.000000	0.000000	-0.525209	0.088419	-0.101679	0.000000	0.000000	4.000000	36.000000	0.000000
2245.066453	-0.046973	0.534335	-0.053037	82.549889	63.950809	91.095276	-2.642417	0.000000	-2.739686	0.000000	0.000000	0.000000	-0.530086	0.087081	-0.056489	0.000000	0.000000	4.000000	36.000000	0.000000
2245.069786	-0.046973	0.534335	-0.053037	82.549889	63.950809	91.095276	-2.642417	0.000000	-2.739686	0.000000	0.000000	0.000000	-0.530086	0.087081	-0.056489	0.000000	0.000000	4.000000	36.000000	0.000000
2245.073119	-0.046973	0.534335	-0.053037	82.549889	63.950809	91.095276	-2.642417	0.000000	-2.739686	0.000000	0.000000	0.000000	-0.530086	0.087081	-0.056489	0.000000	0.000000	4.000000	36.000000	0.000000
2245.076453	-0.048758	0.534621	-0.053075	82.533104	63.340294	90.628197	-2.651832	0.000000	-2.651339	0.000000	0.000000	0.000000	-0.535573	0.085838	-0.011373	0.000000	0.000000	4.000000	36.000000	0.000000
2245.079786	-0.048758	0.534621	-0.053075	82.533104	63.340294	90.628197	-2.651832	0.000000	-2.651339	0.000000	0.000000	0.000000	-0.535573	0.085838	-0.011373	0.000000	0.000000	4.000000	36.000000	0.000000
2245.083119	-0.048758	0.534621	-0.053075	82.533104	63.340294	90.628197	-2.651832	0.000000	-2.651339	0.000000	0.000000	0.000000	-0.535573	0.085838	-0.011373	0.000000	0.000000	4.000000	36.000000	0.000000
2245.086453	-0.050562	0.534865	-0.052978	82.515961	62.728630	90.130775	-2.653728	0.000000	-2.562077	0.000000	0.000000	0.000000	-0.541095	0.073378	0.029041	0.000000	0.000000	4.000000	36.000000	0.000000
2245.089786	-0.050562	0.534865	-0.052978	82.515961	62.728630	90.130775	-2.653728	0.000000	-2.562077	0.000000	0.000000	0.000000	-0.541095	0.073378	0.029041	0.000000	0.000000	4.000000	36.000000	0.000000
2245.093119	-0.050562	0.534865	-0.052978	82.515961	62.728630	90.130775	-2.653728	0.000000	-2.562077	0.000000	0.000000	0.000000	-0.541095	0.073378	0.029041	0.000000	0.000000	4.000000	36.000000	0.000000
2245.096453	-0.052383	0.535075	-0.052770	82.498573	62.121403	89.451584	-2.648887	0.000000	-2.471894	0.000000	0.000000	0.000000	-0.546241	0.063018	0.062245	0.000000	0.000000	4.000000	36.000000	0.000000
2245.099786	-0.052383	0.535075	-0.052770	82.498573	62.121403	89.451584	-2.648887	0.000000	-2.471894	0.000000	0.000000	0.000000	-0.546241	0.063018	0.062245	0.000000	0.000000	4.000000	36.000000	0.000000
2245.103119	-0.052383	0.535075	-0.052770	82.498573	62.121403	89.451584	-2.648887	0.000000	-2.471894	0.000000	0.000000	0.000000	-0.546241	0.063018	0.062245	0.000000	0.000000	4.000000	36.000000	0.000000
2245.106453	-0.054236	0.535220	-0.052494	82.481926	61.537914	88.485184	-2.638513	0.000000	-2.380854	0.000000	0.000000	0.000000	-0.556034	0.043436	0.082876	0.000000	0.000000	4.000000	36.000000	0.000000
2245.109786	-0.054236	0.535220	-0.052494	82.481926	61.537914	88.485184	-2.638513	0.000000	-2.380854	0.000000	0.000000	0.000000	-0.556034	0.043436	0.082876	0.000000	0.000000	4.000000	36.000000	0.000000
2245.113119	-0.054236	0.535220	-0.052494	82.481926	61.537914	88.485184	-2.638513	0.000000	-2.380854	0.000000	0.000000	0.000000	-0.556034	0.043436	0.082876	0.000000	0.000000	4.000000	36.000000	0.000000
2245.116453	-0.056122	0.535344	-0.052158	82.466042	60.996746	87.329453	-2.624700	0.000000	-2.288182	0.000000	0.000000	0.000000	-0.565791	0.037173	0.100846	0.000000	0.000000	4.000000	36.000000	0.000000
2245.119786	-0.056122	0.535344	-0.052158	82.466042	60.996746	87.329453	-2.624700	0.000000	-2.288182	0.000000	0.000000	0.000000	-0.565791	0.037173	0.100846	0.000000	0.000000	4.000000	36.000000	0.000000
2245.123119	-0.056122	0.535344	-0.052158	82.466042	60.996746	87.329453	-2.624700	0.000000	-2.288182	0.000000	0.000000	0.000000	-0.565791	0.037173	0.100846	0.000000	0.000000	4.000000	36.000000	0.000000
2245.126453	-0.058038	0.535454	-0.051786	82.432915	60.454536	86.399719	-2.607893	0.000000	-2.193883	0.000000	0.000000	0.000000	-0.574816	0.032956	0.111555	0.000000	0.000000	4.000000	36.000000	0.000000
2245.129786	-0.058038	0.535454	-0.051786	82.432915	60.454536	86.399719	-2.607893	0.000000	-2.193883	0.000000	0.000000	0.000000	-0.574816	0.032956	0.111555	0.000000	0.000000	4.000000	36.000000	0.000000
2245.133119	-0.058038	0.535454	-0.051786	82.432915	60.454536	86.399719	-2.607893	0.000000	-2.193883	0.000000	0.000000	0.000000	-0.574816	0.032956	0.111555	0.000000	0.000000	4.000000	36.000000	0.000000
2245.136453	-0.059969	0.535565	-0.051357	82.361488	59.933727	85.838936	-2.589300	0.000000	-2.098080	0.000000	0.000000	0.000000	-0.579119	0.033308	0.128830	0.000000	0.000000	4.000000	36.000000	0.000000
2245.139786	-0.059969	0.535565	-0.051357	82.361488	59.933727	85.838936	-2.589300	0.000000	-2.098080	0.000000	0.000000	0.000000	-0.579119	0.033308	0.128830	0.000000	0.000000	4.000000	36.000000	0.000000
2245.143119	-0.059969	0.535565	-0.051357	82.361488	59.933727	85.838936	-2.589300	0.000000	-2.098080	0.000000	0.000000	0.000000	-0.579119	0.033308	0.128830	0.000000	0.000000	4.000000	36.000000	0.000000
2245.146453	-0.061904	0.535723	-0.050809	82.262360	59.414635	85.490280	-2.567829	0.000000	-2.001561	0.000000	0.000000	0.000000	-0.580554	0.047511	0.164415	0.000000	0.000000	4.000000	36.000000	0.000000
2245.149786	-0.061904	0.535723	-0.050809	82.262360	59.414635	85.490280	-2.567829	0.000000	-2.001561	0.000000	0.000000	0.000000	-0.580554	0.047511	0.164415	0.000000	0.000000	4.000000	36.000000	0.000000
2245.153119	-0.061904	0.535723	-0.050809	82.262360	59.414635	85.490280	-2.567829	0.000000	-2.001561	0.000000	0.000000	0.000000	-0.580554	0.047511	0.164415	0.000000	0.000000	4.000000	36.000000	0.000000
2245.156453	-0.063824	0.535891	-0.050154	82.143723	58.866184	85.027496	-2.540426	0.000000	-1.904802	0.000000	0.000000	0.000000	-0.575934	0.050354	0.196284	0.000000	0.000000	4.000000	36.000000	0.000000
2245.159786	-0.063824	0.535891	-0.050154	82.143723	58.866184	85.027496	-2.540426	0.000000	-1.904802	0.000000	0.000000	0.000000	-0.575934	0.050354	0.196284	0.000000	0.000000	4.000000	36.000000	0.000000
2245.163119	-0.063824	0.535891	-0.050154	82.143723	58.866184	85.027496	-2.540426	0.000000	-1.904802	0.000000	0.000000	0.000000	-0.575934	0.050354	0.196284	0.000000	0.000000	4.000000	36.000000	0.000000
2245.166453	-0.065710	0.536068	-0.049391	82.010307	58.336258	84.510864	-2.507712	0.000000	-1.808812	0.000000	0.000000	0.000000	-0.565858	0.053174	0.229117	0.000000	0.000000	4.000000	36.000000	0.000000
2245.169786	-0.065710	0.536068	-0.049391	82.010307	58.336258	84.510864	-2.507712	0.000000	-1.808812	0.000000	0.000000	0.000000	-0.565858	0.053174	0.229117	0.000000	0.000000	4.000000	36.000000	0.000000
2245.173119	-0.065710	0.536068	-0.049391	82.010307	58.336258	84.510864	-2.507712	0.000000	-1.808812	0.000000	0.000000	0.000000	-0.565858	0.053174	0.229117	0.000000	0.000000	4.000000	36.000000	0.000000
2245.176453	-0.067560	0.536239	-0.048536	81.875343	57.788662	83.856537	-2.469526	0.000000	-1.714503	0.000000	0.000000	0.000000	-0.555118	0.051282	0.256247	0.000000	0.000000	4.000000	36.000000	0.000000
2245.179786	-0.067560	0.536239	-0.048536	81.875343	57.788662	83.856537	-2.469526	0.000000	-1.714503	0.000000	0.000000	0.000000	-0.555118	0.051282	0.256247	0.000000	0.000000	4.000000	36.000000	0.000000
2245.183119	-0.067560	0.536239	-0.048536	81.875343	57.788662	83.856537	-2.469526	0.000000	-1.714503	0.000000	0.000000	0.000000	-0.555118	0.051282	0.256247	0.000000	0.000000	4.000000	36.000000	0.000000
2245.186453	-0.069406	0.536405	-0.047528	81.750641	57.588490	83.490036	-2.426818	0.000000	-1.621983	0.000000	0.000000	0.000000	-0.553792	0.049656	0.302450	0.000000	0.000000	4.000000	36.000000	0.000000
2245.189786	-0.069406	0.536405	-0.047528	81.750641	57.588490	83.490036	-2.426818	0.000000	-1.621983	0.000000	0.000000	0.000000	-0.553792	0.049656	0.302450	0.000000	0.000000	4.000000	36.000000	0.000000
2245.193119	-0.069406	0.536405	-0.047528	81.750641	57.588490	83.490036	-2.426818	0.000000	-1.621983	0.000000	0.000000	0.000000	-0.553792	0.049656	0.302450	0.000000	0.000000	4.000000	36.000000	0.000000
2245.196453	-0.071208	0.536540	-0.046491	81.680725	58.635967	84.421013	-2.376410	0.000000	-1.529685	0.000000	0.000000	0.000000	-0.540377	0.040448	0.311072	0.000000	0.000000	4.000000	36.000000	0.000000
2245.199786	-0.071208	0.536540	-0.046491	81.680725	58.635967	84.421013	-2.376410	0.000000	-1.529685	0.000000	0.000000	0.000000	-0.540377	0.040448	0.311072	0.000000	0.000000	4.000000	36.000000	0.000000
2245.203119	-0.071208	0.536540	-0.046491	81.680725	58.635967	84.421013	-2.376410	0.000000	-1.529685	0.000000	0.000000	0.000000	-0.540377	0.040448	0.311072	0.000000	0.000000	4.000000	36.000000	0.000000
2245.206453	-0.072960	0.536651	-0.045449	81.674492	61.014553	86.777275	-2.324564	0.000000	-1.439622	0.000000	0.000000	0.000000	-0.525656	0.033325	0.312828	0.000000	0.000000	4.000000	36.000000	0.000000
2245.209786	-0.072960	0.536651	-0.045449	81.674492	61.014553	86.777275	-2.324564	0.000000	-1.439622	0.000000	0.000000	0.000000	-0.525656	0.033325	0.312828	0.000000	0.000000	4.000000	36.000000	0.000000
2245.213119	-0.072960	0.536651	-0.045449	81.674492	61.014553	86.777275	-2.324564	0.000000	-1.439622	0.000000	0.000000	0.000000	-0.525656	0.033325	0.312828	0.000000	0.000000	4.000000	36.000000	0.000000
2245.216453	-0.074653	0.536794	-0.044226	81.694588	63.821548	89.589020	-2.272427	0.000000	-1.352012	0.000000	0.000000	0.000000	-0.508085	0.042859	0.366886	0.000000	0.000000	4.000000	36.000000	0.000000
2245.219786	-0.074653	0.536794	-0.044226	81.694588	63.821548	89.589020	-2.272427	0.000000	-1.352012	0.000000	0.000000	0.000000	-0.508085	0.042859	0.366886	0.000000	0.000000	4.000000	36.000000	0.000000
2245.223119	-0.074653	0.536794	-0.044226	81.694588	63.821548	89.589020	-2.272427	0.000000	-1.352012	0.000000	0.000000	0.000000	-0.508085	0.042859	0.366886	0.000000	0.000000	4.000000	36.000000	0.000000
2245.226453	-0.076330	0.536913	-0.042933	81.707954	66.601196	92.398750	-2.211279	0.000000	-1.267331	0.000000	0.000000	0.000000	-0.502911	0.035831	0.387745	0.000000	0.000000	4.000000	36.000000	0.000000
2245.229786	-0.076330	0.536913	-0.042933	81.707954	66.601196	92.398750	-2.211279	0.000000	-1.267331	0.000000	0.000000	0.000000	-0.502911	0.035831	0.387745	0.000000	0.000000	4.000000	36.000000	0.000000
2245.233119	-0.076330	0.536913	-0.042933	81.707954	66.601196	92.398750	-2.211279	0.000000	-1.267331	0.000000	0.000000	0.000000	-0.502911	0.035831	0.387745	0.000000	0.000000	4.000000	36.000000	0.000000
2245.236453	-0.077917	0.537063	-0.041522	81.698021	69.124237	95.019424	-2.146655	0.000000	-1.183513	0.000000	0.000000	0.000000	-0.476055	0.044950	0.423285	0.000000	0.000000	4.000000	36.000000	0.000000
2245.239786	-0.077917	0.537063	-0.041522	81.698021	69.124237	95.019424	-2.146655	0.000000	-1.183513	0.000000	0.000000	0.000000	-0.476055	0.044950	0.423285	0.000000	0.000000	4.000000	36.000000	0.000000
2245.243119	-0.077917	0.537063	-0.041522	81.698021	69.124237	95.019424	-2.146655	0.000000	-1.183513	0.000000	0.000000	0.000000	-0.476055	0.044950	0.423285	0.000000	0.000000	4.000000	36.000000	0.000000
2245.246453	-0.079454	0.537220	-0.039995	81.671310	71.302879	97.308624	-2.076107	0.000000	-1.104170	0.000000	0.000000	0.000000	-0.461228	0.047109	0.458088	0.000000	0.000000	4.000000	36.000000	0.000000
2245.249786	-0.079454	0.537220	-0.039995	81.671310	71.302879	97.308624	-2.076107	0.000000	-1.104170	0.000000	0.000000	0.000000	-0.461228	0.047109	0.458088	0.000000	0.000000	4.000000	36.000000	0.000000
2245.253119	-0.079454	0.537220	-0.039995	81.671310	71.302879	97.308624	-2.076107	0.000000	-1.104170	0.000000	0.000000	0.000000	-0.461228	0.047109	0.458088	0.000000	0.000000	4.000000	36.000000	0.000000
2245.256453	-0.080897	0.537415	-0.038372	81.633438	73.143417	99.256149	-1.999759	0.000000	-1.027299	0.000000	0.000000	0.000000	-0.432856	0.058420	0.486986	0.000000	0.000000	4.000000	36.000000	0.000000
2245.259786	-0.080897	0.537415	-0.038372	81.633438	73.143417	99.256149	-1.999759	0.000000	-1.027299	0.000000	0.000000	0.000000	-0.432856	0.058420	0.486986	0.000000	0.000000	4.000000	36.000000	0.000000
2245.263119	-0.080897	0.537415	-0.038372	81.633438	73.143417	99.256149	-1.999759	0.000000	-1.027299	0.000000	0.000000	0.000000	-0.432856	0.058420	0.486986	0.000000	0.000000	4.000000	36.000000	0.000000
2245.266453	-0.082273	0.537632	-0.036609	81.588654	74.733467	100.938461	-1.918595	0.000000	-0.955156	0.000000	0.000000	0.000000	-0.412957	0.065187	0.528934	0.000000	0.000000	4.000000	36.000000	0.000000
2245.269786	-0.082273	0.537632	-0.036609	81.588654	74.733467	100.938461	-1.918595	0.000000	-0.955156	0.000000	0.000000	0.000000	-0.412957	0.065187	0.528934	0.000000	0.000000	4.000000	36.000000	0.000000
2245.273119	-0.082273	0.537632	-0.036609	81.588654	74.733467	100.938461	-1.918595	0.000000	-0.955156	0.000000	0.000000	0.000000	-0.412957	0.065187	0.528934	0.000000	0.000000	4.000000	36.000000	0.000000
2245.276453	-0.083523	0.537840	-0.034801	81.538635	76.269577	102.540703	-1.830439	0.000000	-0.886330	0.000000	0.000000	0.000000	-0.374741	0.062284	0.542283	0.000000	0.000000	4.000000	36.000000	0.000000
2245.279786	-0.083523	0.537840	-0.034801	81.538635	76.269577	102.540703	-1.830439	0.000000	-0.886330	0.000000	0.000000	0.000000	-0.374741	0.062284	0.542283	0.000000	0.000000	4.000000	36.000000	0.000000
2245.283119	-0.083523	0.537840	-0.034801	81.538635	76.269577	102.540703	-1.830439	0.000000	-0.886330	0.000000	0.000000	0.000000	-0.374741	0.062284	0.542283	0.000000	0.000000	4.000000	36.000000	0.000000
2245.286453	-0.084695	0.538061	-0.032895	81.477715	77.866173	104.187126	-1.740059	0.000000	-0.823873	0.000000	0.000000	0.000000	-0.351762	0.066526	0.571901	0.000000	0.000000	4.000000	36.000000	0.000000
2245.289786	-0.084695	0.538061	-0.032895	81.477715	77.866173	104.187126	-1.740059	0.000000	-0.823873	0.000000	0.000000	0.000000	-0.351762	0.066526	0.571901	0.000000	0.000000	4.000000	36.000000	0.000000
2245.293119	-0.084695	0.538061	-0.032895	81.477715	77.866173	104.187126	-1.740059	0.000000	-0.823873	0.000000	0.000000	0.000000	-0.351762	0.066526	0.571901	0.000000	0.000000	4.000000	36.000000	0.000000
2245.296453	-0.085738	0.538249	-0.030938	81.406204	79.644051	105.978958	-1.644742	0.000000	-0.765246	0.000000	0.000000	0.000000	-0.312917	0.056385	0.587063	0.000000	0.000000	4.000000	36.000000	0.000000
2245.299786	-0.085738	0.538249	-0.030938	81.406204	79.644051	105.978958	-1.644742	0.000000	-0.765246	0.000000	0.000000	0.000000	-0.312917	0.056385	0.587063	0.000000	0.000000	4.000000	36.000000	0.000000
2245.303119	-0.085738	0.538249	-0.030938	81.406204	79.644051	105.978958	-1.644742	0.000000	-0.765246	0.000000	0.000000	0.000000	-0.312917	0.056385	0.587063	0.000000	0.000000	4.000000	36.000000	0.000000
2245.306453	-0.086670	0.538403	-0.028934	81.318565	81.638695	107.934311	-1.546898	0.000000	-0.713093	0.000000	0.000000	0.000000	-0.279618	0.046093	0.601276	0.000000	0.000000	4.000000	36.000000	0.000000
2245.309786	-0.086670	0.538403	-0.028934	81.318565	81.638695	107.934311	-1.546898	0.000000	-0.713093	0.000000	0.000000	0.000000	-0.279618	0.046093	0.601276	0.000000	0.000000	4.000000	36.000000	0.000000
2245.313119	-0.086670	0.538403	-0.028934	81.318565	81.638695	107.934311	-1.546898	0.000000	-0.713093	0.000000	0.000000	0.000000	-0.279618	0.046093	0.601276	0.000000	0.000000	4.000000	36.000000	0.000000
2245.316453	-0.087480	0.538538	-0.026928	81.218056	83.772980	109.912613	-1.446685	0.000000	-0.666490	0.000000	0.000000	0.000000	-0.242999	0.040406	0.601790	0.000000	0.000000	4.000000	36.000000	0.000000
2245.319786	-0.087480	0.538538	-0.026928	81.218056	83.772980	109.912613	-1.446685	0.000000	-0.666490	0.000000	0.000000	0.000000	-0.242999	0.040406	0.601790	0.000000	0.000000	4.000000	36.000000	0.000000
2245.323119	-0.087480	0.538538	-0.026928	81.218056	83.772980	109.912613	-1.446685	0.000000	-0.666490	0.000000	0.000000	0.000000	-0.242999	0.040406	0.601790	0.000000	0.000000	4.000000	36.000000	0.000000
2245.326453	-0.088207	0.538678	-0.024932	81.114845	85.987816	111.765739	-1.346387	0.000000	-0.625990	0.000000	0.000000	0.000000	-0.217895	0.041943	0.598719	0.000000	0.000000	4.000000	36.000000	0.000000
2245.329786	-0.088207	0.538678	-0.024932	81.114845	85.987816	111.765739	-1.346387	0.000000	-0.625990	0.000000	0.000000	0.000000	-0.217895	0.041943	0.598719	0.000000	0.000000	4.000000	36.000000	0.000000
2245.333119	-0.088207	0.538678	-0.024932	81.114845	85.987816	111.765739	-1.346387	0.000000	-0.625990	0.000000	0.000000	0.000000	-0.217895	0.041943	0.598719	0.000000	0.000000	4.000000	36.000000	0.000000
2245.336453	-0.088832	0.538815	-0.022919	81.018257	88.172729	113.310051	-1.246600	0.000000	-0.589674	0.000000	0.000000	0.000000	-0.187676	0.041101	0.603994	0.000000	0.000000	4.000000	36.000000	0.000000
2245.339786	-0.088832	0.538815	-0.022919	81.018257	88.172729	113.310051	-1.246600	0.000000	-0.589674	0.000000	0.000000	0.000000	-0.187676	0.041101	0.603994	0.000000	0.000000	4.000000	36.000000	0.000000
2245.343119	-0.088832	0.538815	-0.022919	81.018257	88.172729	113.310051	-1.246600	0.000000	-0.589674	0.000000	0.000000	0.000000	-0.187676	0.041101	0.603994	0.000000	0.000000	4.000000	36.000000	0.000000
2245.346453	-0.089367	0.538965	-0.020938	80.928246	90.357010	114.838608	-1.145935	0.000000	-0.558395	0.000000	0.000000	0.000000	-0.160395	0.045200	0.594268	0.000000	0.000000	4.000000	36.000000	0.000000
2245.349786	-0.089367	0.538965	-0.020938	80.928246	90.357010	114.838608	-1.145935	0.000000	-0.558395	0.000000	0.000000	0.000000	-0.160395	0.045200	0.594268	0.000000	0.000000	4.000000	36.000000	0.000000
2245.353119	-0.089367	0.538965	-0.020938	80.928246	90.357010	114.838608	-1.145935	0.000000	-0.558395	0.000000	0.000000	0.000000	-0.160395	0.045200	0.594268	0.000000	0.000000	4.000000	36.000000	0.000000
2245.356453	-0.089809	0.539130	-0.018989	80.835861	92.468964	116.625984	-1.046890	0.000000	-0.531663	0.000000	0.000000	0.000000	-0.132773	0.049434	0.584674	0.000000	0.000000	4.000000	36.000000	0.000000
2245.359786	-0.089809	0.539130	-0.018989	80.835861	92.468964	116.625984	-1.046890	0.000000	-0.531663	0.000000	0.000000	0.000000	-0.132773	0.049434	0.584674	0.000000	0.000000	4.000000	36.000000	0.000000
2245.363119	-0.089809	0.539130	-0.018989	80.835861	92.468964	116.625984	-1.046890	0.000000	-0.531663	0.000000	0.000000	0.000000	-0.132773	0.049434	0.584674	0.000000	0.000000	4.000000	36.000000	0.000000
2245.366453	-0.090121	0.539326	-0.017044	80.753242	94.420403	118.435631	-0.949445	0.000000	-0.509534	0.000000	0.000000	0.000000	-0.093431	0.058641	0.583359	0.000000	0.000000	4.000000	36.000000	0.000000
2245.369786	-0.090121	0.539326	-0.017044	80.753242	94.420403	118.435631	-0.949445	0.000000	-0.509534	0.000000	0.000000	0.000000	-0.093431	0.058641	0.583359	0.000000	0.000000	4.000000	36.000000	0.000000
2245.373119	-0.090121	0.539326	-0.017044	80.753242	94.420403	118.435631	-0.949445	0.000000	-0.509534	0.000000	0.000000	0.000000	-0.093431	0.058641	0.583359	0.000000	0.000000	4.000000	36.000000	0.000000
2245.376453	-0.090300	0.539528	-0.015100	80.672096	96.208588	120.080490	-0.852218	0.000000	-0.493962	0.000000	0.000000	0.000000	-0.053871	0.060616	0.583453	0.000000	0.000000	4.000000	36.000000	0.000000
2245.379786	-0.090300	0.539528	-0.015100	80.672096	96.208588	120.080490	-0.852218	0.000000	-0.493962	0.000000	0.000000	0.000000	-0.053871	0.060616	0.583453	0.000000	0.000000	4.000000	36.000000	0.000000
2245.383119	-0.090300	0.539528	-0.015100	80.672096	96.208588	120.080490	-0.852218	0.000000	-0.493962	0.000000	0.000000	0.000000	-0.053871	0.060616	0.583453	0.000000	0.000000	4.000000	36.000000	0.000000
2245.386453	-0.090400	0.539753	-0.013213	80.608864	97.821442	121.531822	-0.754976	0.000000	-0.484984	0.000000	0.000000	0.000000	-0.029982	0.067729	0.565940	0.000000	0.000000	4.000000	36.000000	0.000000
2245.389786	-0.090400	0.539753	-0.013213	80.608864	97.821442	121.531822	-0.754976	0.000000	-0.484984	0.000000	0.000000	0.000000	-0.029982	0.067729	0.565940	0.000000	0.000000	4.000000	36.000000	0.000000
2245.393119	-0.090400	0.539753	-0.013213	80.608864	97.821442	121.531822	-0.754976	0.000000	-0.484984	0.000000	0.000000	0.000000	-0.029982	0.067729	0.565940	0.000000	0.000000	4.000000	36.000000	0.000000
2245.396453	-0.090422	0.539954	-0.011376	80.565010	99.305122	122.836975	-0.660653	0.000000	-0.479986	0.000000	0.000000	0.000000	-0.006440	0.060126	0.551145	0.000000	0.000000	4.000000	36.000000	0.000000
2245.399786	-0.090422	0.539954	-0.011376	80.565010	99.305122	122.836975	-0.660653	0.000000	-0.479986	0.000000	0.000000	0.000000	-0.006440	0.060126	0.551145	0.000000	0.000000	4.000000	36.000000	0.000000
2245.403119	-0.090422	0.539954	-0.011376	80.565010	99.305122	122.836975	-0.660653	0.000000	-0.479986	0.000000	0.000000	0.000000	-0.006440	0.060126	0.551145	0.000000	0.000000	4.000000	36.000000	0.000000
2245.406453	-0.090368	0.540145	-0.009569	80.545349	100.723930	124.056671	-0.568795	0.000000	-0.478913	0.000000	0.000000	0.000000	0.016154	0.057412	0.541978	0.000000	0.000000	4.000000	36.000000	0.000000
2245.409786	-0.090368	0.540145	-0.009569	80.545349	100.723930	124.056671	-0.568795	0.000000	-0.478913	0.000000	0.000000	0.000000	0.016154	0.057412	0.541978	0.000000	0.000000	4.000000	36.000000	0.000000
2245.413119	-0.090368	0.540145	-0.009569	80.545349	100.723930	124.056671	-0.568795	0.000000	-0.478913	0.000000	0.000000	0.000000	0.016154	0.057412	0.541978	0.000000	0.000000	4.000000	36.000000	0.000000
2245.416453	-0.090221	0.540312	-0.007876	80.546486	102.067863	125.179909	-0.478465	0.000000	-0.481605	0.000000	0.000000	0.000000	0.043932	0.050074	0.507959	0.000000	0.000000	4.000000	36.000000	0.000000
2245.419786	-0.090221	0.540312	-0.007876	80.546486	102.067863	125.179909	-0.478465	0.000000	-0.481605	0.000000	0.000000	0.000000	0.043932	0.050074	0.507959	0.000000	0.000000	4.000000	36.000000	0.000000
2245.423119	-0.090221	0.540312	-0.007876	80.546486	102.067863	125.179909	-0.478465	0.000000	-0.481605	0.000000	0.000000	0.000000	0.043932	0.050074	0.507959	0.000000	0.000000	4.000000	36.000000	0.000000
[truncated: 960 more rows]
