# Supplementary material for: Haptic Guidance Needs to Be Intuitive Not Just Informative to Improve Human Motor Accuracy
Source: PLoS One. 2016 Mar 16;11(3):e0150912. doi: 10.1371/journal.pone.0150912 (PMC4794196; doi:10.1371/journal.pone.0150912)
Supplement: S2 Data — (ZIP) [file pone.0150912.s002.zip › Subject10/exp2_0037.txt]

Time	PosX	PosY	PosZ	RotX	RotY	RotZ	ForceX	ForceY	ForceZ	MomentX	MomentY	MomentZ	VelocityX	VelocityY	VelocityZ	CalibratedWeight	ButtonDown	Condition	Trial	Visual
2250.563119	0.004837	0.552272	0.257592	79.790932	115.050247	137.207016	0.000000	0.000000	0.000000	0.000000	0.000000	0.000000	0.010124	-0.042822	-0.008316	0.000000	1.000000	4.000000	37.000000	0.000000
2250.566453	0.005651	0.552090	0.257564	79.733444	114.724930	136.883652	4.690175	0.000000	1.732702	0.000000	0.000000	0.000000	0.244248	-0.054544	-0.008488	0.000000	1.000000	4.000000	37.000000	0.000000
2250.569786	0.005651	0.552090	0.257564	79.733444	114.724930	136.883652	4.690175	0.000000	1.732702	0.000000	0.000000	0.000000	0.244248	-0.054544	-0.008488	0.000000	1.000000	4.000000	37.000000	0.000000
2250.573119	0.005651	0.552090	0.257564	79.733444	114.724930	136.883652	4.690175	0.000000	1.732702	0.000000	0.000000	0.000000	0.244248	-0.054544	-0.008488	0.000000	1.000000	4.000000	37.000000	0.000000
2250.576453	0.007077	0.551842	0.257631	79.595955	114.010284	136.154037	4.694920	0.000000	1.719805	0.000000	0.000000	0.000000	0.427743	-0.074346	0.019992	0.000000	1.000000	4.000000	37.000000	0.000000
2250.579786	0.007077	0.551842	0.257631	79.595955	114.010284	136.154037	4.694920	0.000000	1.719805	0.000000	0.000000	0.000000	0.427743	-0.074346	0.019992	0.000000	1.000000	4.000000	37.000000	0.000000
2250.583119	0.007077	0.551842	0.257631	79.595955	114.010284	136.154037	4.694920	0.000000	1.719805	0.000000	0.000000	0.000000	0.427743	-0.074346	0.019992	0.000000	1.000000	4.000000	37.000000	0.000000
2250.586453	0.008541	0.552055	0.258020	79.419144	113.136742	135.281326	4.703413	0.000000	1.696440	0.000000	0.000000	0.000000	0.439178	0.063835	0.116831	0.000000	1.000000	4.000000	37.000000	0.000000
2250.589786	0.008541	0.552055	0.258020	79.419144	113.136742	135.281326	4.703413	0.000000	1.696440	0.000000	0.000000	0.000000	0.439178	0.063835	0.116831	0.000000	1.000000	4.000000	37.000000	0.000000
2250.593119	0.008541	0.552055	0.258020	79.419144	113.136742	135.281326	4.703413	0.000000	1.696440	0.000000	0.000000	0.000000	0.439178	0.063835	0.116831	0.000000	1.000000	4.000000	37.000000	0.000000
2250.596453	0.010110	0.552045	0.258527	79.598503	113.081375	135.031189	4.712694	0.000000	1.670484	0.000000	0.000000	0.000000	0.470753	-0.002913	0.152044	0.000000	1.000000	4.000000	37.000000	0.000000
2250.599786	0.010110	0.552045	0.258527	79.598503	113.081375	135.031189	4.712694	0.000000	1.670484	0.000000	0.000000	0.000000	0.470753	-0.002913	0.152044	0.000000	1.000000	4.000000	37.000000	0.000000
2250.603119	0.010110	0.552045	0.258527	79.598503	113.081375	135.031189	4.712694	0.000000	1.670484	0.000000	0.000000	0.000000	0.470753	-0.002913	0.152044	0.000000	1.000000	4.000000	37.000000	0.000000
2250.606453	0.012297	0.552420	0.259215	80.248894	114.352150	135.773941	4.722669	0.000000	1.642073	0.000000	0.000000	0.000000	0.656029	0.112374	0.206542	0.000000	1.000000	4.000000	37.000000	0.000000
2250.609786	0.012297	0.552420	0.259215	80.248894	114.352150	135.773941	4.722669	0.000000	1.642073	0.000000	0.000000	0.000000	0.656029	0.112374	0.206542	0.000000	1.000000	4.000000	37.000000	0.000000
2250.613119	0.012297	0.552420	0.259215	80.248894	114.352150	135.773941	4.722669	0.000000	1.642073	0.000000	0.000000	0.000000	0.656029	0.112374	0.206542	0.000000	1.000000	4.000000	37.000000	0.000000
2250.616453	0.013874	0.552765	0.259835	81.115822	116.789406	137.577011	4.736254	0.000000	1.602467	0.000000	0.000000	0.000000	0.473060	0.103608	0.185791	0.000000	0.000000	4.000000	37.000000	0.000000
2250.619786	0.013874	0.552765	0.259835	81.115822	116.789406	137.577011	4.736254	0.000000	1.602467	0.000000	0.000000	0.000000	0.473060	0.103608	0.185791	0.000000	0.000000	4.000000	37.000000	0.000000
2250.623119	0.013874	0.552765	0.259835	81.115822	116.789406	137.577011	4.736254	0.000000	1.602467	0.000000	0.000000	0.000000	0.473060	0.103608	0.185791	0.000000	0.000000	4.000000	37.000000	0.000000
2250.626453	0.016065	0.553299	0.260349	82.144745	120.517380	140.524612	4.746069	0.000000	1.573158	0.000000	0.000000	0.000000	0.657256	0.160074	0.154343	0.000000	0.000000	4.000000	37.000000	0.000000
2250.629786	0.016065	0.553299	0.260349	82.144745	120.517380	140.524612	4.746069	0.000000	1.573158	0.000000	0.000000	0.000000	0.657256	0.160074	0.154343	0.000000	0.000000	4.000000	37.000000	0.000000
2250.633119	0.016065	0.553299	0.260349	82.144745	120.517380	140.524612	4.746069	0.000000	1.573158	0.000000	0.000000	0.000000	0.657256	0.160074	0.154343	0.000000	0.000000	4.000000	37.000000	0.000000
2250.636453	0.018869	0.553795	0.260707	83.210220	125.694717	144.825150	4.758801	0.000000	1.534215	0.000000	0.000000	0.000000	0.841233	0.148901	0.107235	0.000000	0.000000	4.000000	37.000000	0.000000
2250.639786	0.018869	0.553795	0.260707	83.210220	125.694717	144.825150	4.758801	0.000000	1.534215	0.000000	0.000000	0.000000	0.841233	0.148901	0.107235	0.000000	0.000000	4.000000	37.000000	0.000000
2250.643119	0.018869	0.553795	0.260707	83.210220	125.694717	144.825150	4.758801	0.000000	1.534215	0.000000	0.000000	0.000000	0.841233	0.148901	0.107235	0.000000	0.000000	4.000000	37.000000	0.000000
2250.646453	0.021880	0.554349	0.261023	84.160675	132.113129	150.409149	4.774167	0.000000	1.485709	0.000000	0.000000	0.000000	0.903293	0.166098	0.094904	0.000000	0.000000	4.000000	37.000000	0.000000
2250.649786	0.021880	0.554349	0.261023	84.160675	132.113129	150.409149	4.774167	0.000000	1.485709	0.000000	0.000000	0.000000	0.903293	0.166098	0.094904	0.000000	0.000000	4.000000	37.000000	0.000000
2250.653119	0.021880	0.554349	0.261023	84.160675	132.113129	150.409149	4.774167	0.000000	1.485709	0.000000	0.000000	0.000000	0.903293	0.166098	0.094904	0.000000	0.000000	4.000000	37.000000	0.000000
2250.656453	0.025503	0.554926	0.261178	85.008408	140.661270	158.075333	4.790073	0.000000	1.433598	0.000000	0.000000	0.000000	1.087016	0.173106	0.046636	0.000000	0.000000	4.000000	37.000000	0.000000
2250.659786	0.025503	0.554926	0.261178	85.008408	140.661270	158.075333	4.790073	0.000000	1.433598	0.000000	0.000000	0.000000	1.087016	0.173106	0.046636	0.000000	0.000000	4.000000	37.000000	0.000000
2250.663119	0.025503	0.554926	0.261178	85.008408	140.661270	158.075333	4.790073	0.000000	1.433598	0.000000	0.000000	0.000000	1.087016	0.173106	0.046636	0.000000	0.000000	4.000000	37.000000	0.000000
2250.666453	0.029498	0.555566	0.261169	85.750198	153.104065	169.621063	4.808229	0.000000	1.371469	0.000000	0.000000	0.000000	1.198581	0.191872	-0.002975	0.000000	0.000000	4.000000	37.000000	0.000000
2250.669786	0.029498	0.555566	0.261169	85.750198	153.104065	169.621063	4.808229	0.000000	1.371469	0.000000	0.000000	0.000000	1.198581	0.191872	-0.002975	0.000000	0.000000	4.000000	37.000000	0.000000
2250.673119	0.029498	0.555566	0.261169	85.750198	153.104065	169.621063	4.808229	0.000000	1.371469	0.000000	0.000000	0.000000	1.198581	0.191872	-0.002975	0.000000	0.000000	4.000000	37.000000	0.000000
2250.676453	0.033420	0.556167	0.261006	86.270020	171.863251	-172.289200	4.827210	0.000000	1.303091	0.000000	0.000000	0.000000	1.176464	0.180473	-0.048685	0.000000	0.000000	4.000000	37.000000	0.000000
2250.679786	0.033420	0.556167	0.261006	86.270020	171.863251	-172.289200	4.827210	0.000000	1.303091	0.000000	0.000000	0.000000	1.176464	0.180473	-0.048685	0.000000	0.000000	4.000000	37.000000	0.000000
2250.683119	0.033420	0.556167	0.261006	86.270020	171.863251	-172.289200	4.827210	0.000000	1.303091	0.000000	0.000000	0.000000	1.176464	0.180473	-0.048685	0.000000	0.000000	4.000000	37.000000	0.000000
2250.686453	0.037613	0.556847	0.260797	86.293823	-163.524139	-148.004822	4.844855	0.000000	1.235874	0.000000	0.000000	0.000000	1.257819	0.204068	-0.062790	0.000000	0.000000	4.000000	37.000000	0.000000
2250.689786	0.037613	0.556847	0.260797	86.293823	-163.524139	-148.004822	4.844855	0.000000	1.235874	0.000000	0.000000	0.000000	1.257819	0.204068	-0.062790	0.000000	0.000000	4.000000	37.000000	0.000000
2250.693119	0.037613	0.556847	0.260797	86.293823	-163.524139	-148.004822	4.844855	0.000000	1.235874	0.000000	0.000000	0.000000	1.257819	0.204068	-0.062790	0.000000	0.000000	4.000000	37.000000	0.000000
2250.696453	0.041799	0.557515	0.260472	85.665863	-141.109604	-125.652107	4.862798	0.000000	1.163270	0.000000	0.000000	0.000000	1.255841	0.200323	-0.097366	0.000000	0.000000	4.000000	37.000000	0.000000
2250.699786	0.041799	0.557515	0.260472	85.665863	-141.109604	-125.652107	4.862798	0.000000	1.163270	0.000000	0.000000	0.000000	1.255841	0.200323	-0.097366	0.000000	0.000000	4.000000	37.000000	0.000000
2250.703119	0.041799	0.557515	0.260472	85.665863	-141.109604	-125.652107	4.862798	0.000000	1.163270	0.000000	0.000000	0.000000	1.255841	0.200323	-0.097366	0.000000	0.000000	4.000000	37.000000	0.000000
2250.706453	0.046185	0.558178	0.260080	84.623413	-125.919266	-110.298164	4.879668	0.000000	1.090337	0.000000	0.000000	0.000000	1.315788	0.199015	-0.117811	0.000000	0.000000	4.000000	37.000000	0.000000
2250.709786	0.046185	0.558178	0.260080	84.623413	-125.919266	-110.298164	4.879668	0.000000	1.090337	0.000000	0.000000	0.000000	1.315788	0.199015	-0.117811	0.000000	0.000000	4.000000	37.000000	0.000000
2250.713119	0.046185	0.558178	0.260080	84.623413	-125.919266	-110.298164	4.879668	0.000000	1.090337	0.000000	0.000000	0.000000	1.315788	0.199015	-0.117811	0.000000	0.000000	4.000000	37.000000	0.000000
2250.716453	0.050972	0.558855	0.259583	83.481453	-116.474258	-100.646614	4.896280	0.000000	1.013131	0.000000	0.000000	0.000000	1.436285	0.202930	-0.149057	0.000000	0.000000	4.000000	37.000000	0.000000
2250.719786	0.050972	0.558855	0.259583	83.481453	-116.474258	-100.646614	4.896280	0.000000	1.013131	0.000000	0.000000	0.000000	1.436285	0.202930	-0.149057	0.000000	0.000000	4.000000	37.000000	0.000000
2250.723119	0.050972	0.558855	0.259583	83.481453	-116.474258	-100.646614	4.896280	0.000000	1.013131	0.000000	0.000000	0.000000	1.436285	0.202930	-0.149057	0.000000	0.000000	4.000000	37.000000	0.000000
2250.726453	0.055957	0.559488	0.259013	82.409508	-110.464783	-94.712059	4.913136	0.000000	0.927949	0.000000	0.000000	0.000000	1.495522	0.189820	-0.170927	0.000000	0.000000	4.000000	37.000000	0.000000
2250.729786	0.055957	0.559488	0.259013	82.409508	-110.464783	-94.712059	4.913136	0.000000	0.927949	0.000000	0.000000	0.000000	1.495522	0.189820	-0.170927	0.000000	0.000000	4.000000	37.000000	0.000000
2250.733119	0.055957	0.559488	0.259013	82.409508	-110.464783	-94.712059	4.913136	0.000000	0.927949	0.000000	0.000000	0.000000	1.495522	0.189820	-0.170927	0.000000	0.000000	4.000000	37.000000	0.000000
2250.736453	0.061270	0.560029	0.258300	81.403442	-106.205536	-90.405182	4.929246	0.000000	0.838169	0.000000	0.000000	0.000000	1.593750	0.162296	-0.213838	0.000000	0.000000	4.000000	37.000000	0.000000
2250.739786	0.061270	0.560029	0.258300	81.403442	-106.205536	-90.405182	4.929246	0.000000	0.838169	0.000000	0.000000	0.000000	1.593750	0.162296	-0.213838	0.000000	0.000000	4.000000	37.000000	0.000000
2250.743119	0.061270	0.560029	0.258300	81.403442	-106.205536	-90.405182	4.929246	0.000000	0.838169	0.000000	0.000000	0.000000	1.593750	0.162296	-0.213838	0.000000	0.000000	4.000000	37.000000	0.000000
2250.746453	0.066910	0.560543	0.257474	80.417595	-102.863480	-86.872200	4.944724	0.000000	0.741422	0.000000	0.000000	0.000000	1.692080	0.154362	-0.247965	0.000000	0.000000	4.000000	37.000000	0.000000
2250.749786	0.066910	0.560543	0.257474	80.417595	-102.863480	-86.872200	4.944724	0.000000	0.741422	0.000000	0.000000	0.000000	1.692080	0.154362	-0.247965	0.000000	0.000000	4.000000	37.000000	0.000000
2250.753119	0.066910	0.560543	0.257474	80.417595	-102.863480	-86.872200	4.944724	0.000000	0.741422	0.000000	0.000000	0.000000	1.692080	0.154362	-0.247965	0.000000	0.000000	4.000000	37.000000	0.000000
2250.756453	0.072772	0.560988	0.256512	79.351830	-99.893677	-83.822121	4.959213	0.000000	0.637344	0.000000	0.000000	0.000000	1.758413	0.133311	-0.288624	0.000000	0.000000	4.000000	37.000000	0.000000
2250.759786	0.072772	0.560988	0.256512	79.351830	-99.893677	-83.822121	4.959213	0.000000	0.637344	0.000000	0.000000	0.000000	1.758413	0.133311	-0.288624	0.000000	0.000000	4.000000	37.000000	0.000000
2250.763119	0.072772	0.560988	0.256512	79.351830	-99.893677	-83.822121	4.959213	0.000000	0.637344	0.000000	0.000000	0.000000	1.758413	0.133311	-0.288624	0.000000	0.000000	4.000000	37.000000	0.000000
2250.766453	0.078921	0.561405	0.255425	78.100372	-97.049988	-81.066750	4.972066	0.000000	0.527780	0.000000	0.000000	0.000000	1.844938	0.125323	-0.325932	0.000000	0.000000	4.000000	37.000000	0.000000
2250.769786	0.078921	0.561405	0.255425	78.100372	-97.049988	-81.066750	4.972066	0.000000	0.527780	0.000000	0.000000	0.000000	1.844938	0.125323	-0.325932	0.000000	0.000000	4.000000	37.000000	0.000000
2250.773119	0.078921	0.561405	0.255425	78.100372	-97.049988	-81.066750	4.972066	0.000000	0.527780	0.000000	0.000000	0.000000	1.844938	0.125323	-0.325932	0.000000	0.000000	4.000000	37.000000	0.000000
2250.776453	0.085224	0.561779	0.254241	76.680641	-94.361641	-78.706627	4.983061	0.000000	0.411221	0.000000	0.000000	0.000000	1.890695	0.112071	-0.355329	0.000000	0.000000	4.000000	37.000000	0.000000
2250.779786	0.085224	0.561779	0.254241	76.680641	-94.361641	-78.706627	4.983061	0.000000	0.411221	0.000000	0.000000	0.000000	1.890695	0.112071	-0.355329	0.000000	0.000000	4.000000	37.000000	0.000000
2250.783119	0.085224	0.561779	0.254241	76.680641	-94.361641	-78.706627	4.983061	0.000000	0.411221	0.000000	0.000000	0.000000	1.890695	0.112071	-0.355329	0.000000	0.000000	4.000000	37.000000	0.000000
2250.786453	0.091612	0.562052	0.252986	75.158974	-91.959526	-76.494987	4.991576	0.000000	0.290108	0.000000	0.000000	0.000000	1.916529	0.081930	-0.376340	0.000000	0.000000	4.000000	37.000000	0.000000
2250.789786	0.091612	0.562052	0.252986	75.158974	-91.959526	-76.494987	4.991576	0.000000	0.290108	0.000000	0.000000	0.000000	1.916529	0.081930	-0.376340	0.000000	0.000000	4.000000	37.000000	0.000000
2250.793119	0.091612	0.562052	0.252986	75.158974	-91.959526	-76.494987	4.991576	0.000000	0.290108	0.000000	0.000000	0.000000	1.916529	0.081930	-0.376340	0.000000	0.000000	4.000000	37.000000	0.000000
2250.796453	0.098188	0.562246	0.251657	73.652161	-89.846809	-74.171265	4.997254	0.000000	0.165687	0.000000	0.000000	0.000000	1.972828	0.058298	-0.398657	0.000000	0.000000	4.000000	37.000000	0.000000
2250.799786	0.098188	0.562246	0.251657	73.652161	-89.846809	-74.171265	4.997254	0.000000	0.165687	0.000000	0.000000	0.000000	1.972828	0.058298	-0.398657	0.000000	0.000000	4.000000	37.000000	0.000000
2250.803119	0.098188	0.562246	0.251657	73.652161	-89.846809	-74.171265	4.997254	0.000000	0.165687	0.000000	0.000000	0.000000	1.972828	0.058298	-0.398657	0.000000	0.000000	4.000000	37.000000	0.000000
2250.806453	0.104819	0.562345	0.250287	72.357201	-88.128090	-72.222672	4.999870	0.000000	0.035997	0.000000	0.000000	0.000000	1.989206	0.029576	-0.411269	0.000000	0.000000	4.000000	37.000000	0.000000
2250.809786	0.104819	0.562345	0.250287	72.357201	-88.128090	-72.222672	4.999870	0.000000	0.035997	0.000000	0.000000	0.000000	1.989206	0.029576	-0.411269	0.000000	0.000000	4.000000	37.000000	0.000000
2250.813119	0.104819	0.562345	0.250287	72.357201	-88.128090	-72.222672	4.999870	0.000000	0.035997	0.000000	0.000000	0.000000	1.989206	0.029576	-0.411269	0.000000	0.000000	4.000000	37.000000	0.000000
2250.816453	0.111544	0.562374	0.248909	71.391174	-86.803207	-70.704720	4.999073	0.000000	-0.096249	0.000000	0.000000	0.000000	2.017583	0.008753	-0.413371	0.000000	0.000000	4.000000	37.000000	0.000000
2250.819786	0.111544	0.562374	0.248909	71.391174	-86.803207	-70.704720	4.999073	0.000000	-0.096249	0.000000	0.000000	0.000000	2.017583	0.008753	-0.413371	0.000000	0.000000	4.000000	37.000000	0.000000
2250.823119	0.111544	0.562374	0.248909	71.391174	-86.803207	-70.704720	4.999073	0.000000	-0.096249	0.000000	0.000000	0.000000	2.017583	0.008753	-0.413371	0.000000	0.000000	4.000000	37.000000	0.000000
2250.826453	0.118325	0.562369	0.247491	70.860901	-85.905403	-69.650749	4.994631	0.000000	-0.231646	0.000000	0.000000	0.000000	2.034399	-0.001658	-0.425320	0.000000	0.000000	4.000000	37.000000	0.000000
2250.829786	0.118325	0.562369	0.247491	70.860901	-85.905403	-69.650749	4.994631	0.000000	-0.231646	0.000000	0.000000	0.000000	2.034399	-0.001658	-0.425320	0.000000	0.000000	4.000000	37.000000	0.000000
2250.833119	0.118325	0.562369	0.247491	70.860901	-85.905403	-69.650749	4.994631	0.000000	-0.231646	0.000000	0.000000	0.000000	2.034399	-0.001658	-0.425320	0.000000	0.000000	4.000000	37.000000	0.000000
2250.836453	0.125096	0.562328	0.246043	70.701630	-85.436287	-68.727867	4.986349	0.000000	-0.369215	0.000000	0.000000	0.000000	2.031186	-0.012043	-0.434259	0.000000	0.000000	4.000000	37.000000	0.000000
2250.839786	0.125096	0.562328	0.246043	70.701630	-85.436287	-68.727867	4.986349	0.000000	-0.369215	0.000000	0.000000	0.000000	2.031186	-0.012043	-0.434259	0.000000	0.000000	4.000000	37.000000	0.000000
2250.843119	0.125096	0.562328	0.246043	70.701630	-85.436287	-68.727867	4.986349	0.000000	-0.369215	0.000000	0.000000	0.000000	2.031186	-0.012043	-0.434259	0.000000	0.000000	4.000000	37.000000	0.000000
2250.846453	0.131760	0.562236	0.244603	70.665886	-85.414436	-67.505180	4.974192	0.000000	-0.507361	0.000000	0.000000	0.000000	1.999110	-0.027603	-0.432221	0.000000	0.000000	4.000000	37.000000	0.000000
2250.849786	0.131760	0.562236	0.244603	70.665886	-85.414436	-67.505180	4.974192	0.000000	-0.507361	0.000000	0.000000	0.000000	1.999110	-0.027603	-0.432221	0.000000	0.000000	4.000000	37.000000	0.000000
2250.853119	0.131760	0.562236	0.244603	70.665886	-85.414436	-67.505180	4.974192	0.000000	-0.507361	0.000000	0.000000	0.000000	1.999110	-0.027603	-0.432221	0.000000	0.000000	4.000000	37.000000	0.000000
2250.856453	0.138342	0.562105	0.243117	70.580940	-85.748146	-66.164948	4.958378	0.000000	-0.643808	0.000000	0.000000	0.000000	1.974666	-0.039288	-0.445570	0.000000	0.000000	4.000000	37.000000	0.000000
2250.859786	0.138342	0.562105	0.243117	70.580940	-85.748146	-66.164948	4.958378	0.000000	-0.643808	0.000000	0.000000	0.000000	1.974666	-0.039288	-0.445570	0.000000	0.000000	4.000000	37.000000	0.000000
2250.863119	0.138342	0.562105	0.243117	70.580940	-85.748146	-66.164948	4.958378	0.000000	-0.643808	0.000000	0.000000	0.000000	1.974666	-0.039288	-0.445570	0.000000	0.000000	4.000000	37.000000	0.000000
2250.866453	0.144982	0.561940	0.241592	70.458763	-86.415634	-65.365395	4.938955	0.000000	-0.778922	0.000000	0.000000	0.000000	1.991868	-0.049643	-0.457646	0.000000	0.000000	4.000000	37.000000	0.000000
2250.869786	0.144982	0.561940	0.241592	70.458763	-86.415634	-65.365395	4.938955	0.000000	-0.778922	0.000000	0.000000	0.000000	1.991868	-0.049643	-0.457646	0.000000	0.000000	4.000000	37.000000	0.000000
2250.873119	0.144982	0.561940	0.241592	70.458763	-86.415634	-65.365395	4.938955	0.000000	-0.778922	0.000000	0.000000	0.000000	1.991868	-0.049643	-0.457646	0.000000	0.000000	4.000000	37.000000	0.000000
2250.876453	0.151643	0.561718	0.240019	70.306961	-87.270752	-65.159126	4.915525	0.000000	-0.915213	0.000000	0.000000	0.000000	1.998350	-0.066508	-0.471756	0.000000	0.000000	4.000000	37.000000	0.000000
2250.879786	0.151643	0.561718	0.240019	70.306961	-87.270752	-65.159126	4.915525	0.000000	-0.915213	0.000000	0.000000	0.000000	1.998350	-0.066508	-0.471756	0.000000	0.000000	4.000000	37.000000	0.000000
2250.883119	0.151643	0.561718	0.240019	70.306961	-87.270752	-65.159126	4.915525	0.000000	-0.915213	0.000000	0.000000	0.000000	1.998350	-0.066508	-0.471756	0.000000	0.000000	4.000000	37.000000	0.000000
2250.886453	0.158368	0.561467	0.238433	70.141083	-88.139931	-65.340355	4.888134	0.000000	-1.051734	0.000000	0.000000	0.000000	2.017531	-0.075501	-0.475896	0.000000	0.000000	4.000000	37.000000	0.000000
2250.889786	0.158368	0.561467	0.238433	70.141083	-88.139931	-65.340355	4.888134	0.000000	-1.051734	0.000000	0.000000	0.000000	2.017531	-0.075501	-0.475896	0.000000	0.000000	4.000000	37.000000	0.000000
2250.893119	0.158368	0.561467	0.238433	70.141083	-88.139931	-65.340355	4.888134	0.000000	-1.051734	0.000000	0.000000	0.000000	2.017531	-0.075501	-0.475896	0.000000	0.000000	4.000000	37.000000	0.000000
2250.896453	0.165159	0.561146	0.236836	69.984947	-88.958435	-65.592476	4.856599	0.000000	-1.188884	0.000000	0.000000	0.000000	2.037351	-0.096210	-0.479027	0.000000	0.000000	4.000000	37.000000	0.000000
2250.899786	0.165159	0.561146	0.236836	69.984947	-88.958435	-65.592476	4.856599	0.000000	-1.188884	0.000000	0.000000	0.000000	2.037351	-0.096210	-0.479027	0.000000	0.000000	4.000000	37.000000	0.000000
2250.903119	0.165159	0.561146	0.236836	69.984947	-88.958435	-65.592476	4.856599	0.000000	-1.188884	0.000000	0.000000	0.000000	2.037351	-0.096210	-0.479027	0.000000	0.000000	4.000000	37.000000	0.000000
2250.906453	0.171977	0.560752	0.235205	69.856911	-89.727257	-65.685562	4.820876	0.000000	-1.326331	0.000000	0.000000	0.000000	2.045392	-0.118257	-0.489261	0.000000	0.000000	4.000000	37.000000	0.000000
2250.909786	0.171977	0.560752	0.235205	69.856911	-89.727257	-65.685562	4.820876	0.000000	-1.326331	0.000000	0.000000	0.000000	2.045392	-0.118257	-0.489261	0.000000	0.000000	4.000000	37.000000	0.000000
2250.913119	0.171977	0.560752	0.235205	69.856911	-89.727257	-65.685562	4.820876	0.000000	-1.326331	0.000000	0.000000	0.000000	2.045392	-0.118257	-0.489261	0.000000	0.000000	4.000000	37.000000	0.000000
2250.916453	0.178791	0.560245	0.233553	69.741318	-90.359032	-65.782654	4.781140	0.000000	-1.463113	0.000000	0.000000	0.000000	2.044104	-0.152040	-0.495675	0.000000	0.000000	4.000000	37.000000	0.000000
2250.919786	0.178791	0.560245	0.233553	69.741318	-90.359032	-65.782654	4.781140	0.000000	-1.463113	0.000000	0.000000	0.000000	2.044104	-0.152040	-0.495675	0.000000	0.000000	4.000000	37.000000	0.000000
2250.923119	0.178791	0.560245	0.233553	69.741318	-90.359032	-65.782654	4.781140	0.000000	-1.463113	0.000000	0.000000	0.000000	2.044104	-0.152040	-0.495675	0.000000	0.000000	4.000000	37.000000	0.000000
2250.926453	0.185529	0.559682	0.231874	69.632195	-90.861816	-65.771393	4.737668	0.000000	-1.598282	0.000000	0.000000	0.000000	2.021532	-0.168910	-0.503771	0.000000	0.000000	4.000000	37.000000	0.000000
2250.929786	0.185529	0.559682	0.231874	69.632195	-90.861816	-65.771393	4.737668	0.000000	-1.598282	0.000000	0.000000	0.000000	2.021532	-0.168910	-0.503771	0.000000	0.000000	4.000000	37.000000	0.000000
2250.933119	0.185529	0.559682	0.231874	69.632195	-90.861816	-65.771393	4.737668	0.000000	-1.598282	0.000000	0.000000	0.000000	2.021532	-0.168910	-0.503771	0.000000	0.000000	4.000000	37.000000	0.000000
2250.936453	0.192092	0.559041	0.230185	69.573059	-91.304634	-65.617516	4.691047	0.000000	-1.730341	0.000000	0.000000	0.000000	1.968723	-0.192336	-0.506720	0.000000	0.000000	4.000000	37.000000	0.000000
2250.939786	0.192092	0.559041	0.230185	69.573059	-91.304634	-65.617516	4.691047	0.000000	-1.730341	0.000000	0.000000	0.000000	1.968723	-0.192336	-0.506720	0.000000	0.000000	4.000000	37.000000	0.000000
2250.943119	0.192092	0.559041	0.230185	69.573059	-91.304634	-65.617516	4.691047	0.000000	-1.730341	0.000000	0.000000	0.000000	1.968723	-0.192336	-0.506720	0.000000	0.000000	4.000000	37.000000	0.000000
2250.946453	0.198535	0.558317	0.228442	69.599434	-91.762711	-65.344788	4.642262	0.000000	-1.857258	0.000000	0.000000	0.000000	1.933163	-0.217075	-0.522741	0.000000	0.000000	4.000000	37.000000	0.000000
2250.949786	0.198535	0.558317	0.228442	69.599434	-91.762711	-65.344788	4.642262	0.000000	-1.857258	0.000000	0.000000	0.000000	1.933163	-0.217075	-0.522741	0.000000	0.000000	4.000000	37.000000	0.000000
2250.953119	0.198535	0.558317	0.228442	69.599434	-91.762711	-65.344788	4.642262	0.000000	-1.857258	0.000000	0.000000	0.000000	1.933163	-0.217075	-0.522741	0.000000	0.000000	4.000000	37.000000	0.000000
2250.956453	0.204836	0.557559	0.226569	69.733360	-92.277138	-64.733391	4.591117	0.000000	-1.980313	0.000000	0.000000	0.000000	1.890208	-0.227430	-0.562148	0.000000	0.000000	4.000000	37.000000	0.000000
2250.959786	0.204836	0.557559	0.226569	69.733360	-92.277138	-64.733391	4.591117	0.000000	-1.980313	0.000000	0.000000	0.000000	1.890208	-0.227430	-0.562148	0.000000	0.000000	4.000000	37.000000	0.000000
2250.963119	0.204836	0.557559	0.226569	69.733360	-92.277138	-64.733391	4.591117	0.000000	-1.980313	0.000000	0.000000	0.000000	1.890208	-0.227430	-0.562148	0.000000	0.000000	4.000000	37.000000	0.000000
2250.966453	0.210939	0.556793	0.224628	69.967369	-92.916771	-63.984795	4.537768	0.000000	-2.099681	0.000000	0.000000	0.000000	1.830887	-0.229922	-0.582181	0.000000	0.000000	4.000000	37.000000	0.000000
2250.969786	0.210939	0.556793	0.224628	69.967369	-92.916771	-63.984795	4.537768	0.000000	-2.099681	0.000000	0.000000	0.000000	1.830887	-0.229922	-0.582181	0.000000	0.000000	4.000000	37.000000	0.000000
2250.973119	0.210939	0.556793	0.224628	69.967369	-92.916771	-63.984795	4.537768	0.000000	-2.099681	0.000000	0.000000	0.000000	1.830887	-0.229922	-0.582181	0.000000	0.000000	4.000000	37.000000	0.000000
2250.976453	0.216825	0.556010	0.222567	70.300652	-93.632690	-63.186798	4.483059	0.000000	-2.214088	0.000000	0.000000	0.000000	1.765779	-0.234946	-0.618176	0.000000	0.000000	4.000000	37.000000	0.000000
2250.979786	0.216825	0.556010	0.222567	70.300652	-93.632690	-63.186798	4.483059	0.000000	-2.214088	0.000000	0.000000	0.000000	1.765779	-0.234946	-0.618176	0.000000	0.000000	4.000000	37.000000	0.000000
2250.983119	0.216825	0.556010	0.222567	70.300652	-93.632690	-63.186798	4.483059	0.000000	-2.214088	0.000000	0.000000	0.000000	1.765779	-0.234946	-0.618176	0.000000	0.000000	4.000000	37.000000	0.000000
2250.986453	0.222335	0.555232	0.220457	70.718544	-94.374229	-62.304535	4.427177	0.000000	-2.323811	0.000000	0.000000	0.000000	1.652958	-0.233334	-0.633223	0.000000	0.000000	4.000000	37.000000	0.000000
2250.989786	0.222335	0.555232	0.220457	70.718544	-94.374229	-62.304535	4.427177	0.000000	-2.323811	0.000000	0.000000	0.000000	1.652958	-0.233334	-0.633223	0.000000	0.000000	4.000000	37.000000	0.000000
2250.993119	0.222335	0.555232	0.220457	70.718544	-94.374229	-62.304535	4.427177	0.000000	-2.323811	0.000000	0.000000	0.000000	1.652958	-0.233334	-0.633223	0.000000	0.000000	4.000000	37.000000	0.000000
2250.996453	0.227597	0.554460	0.218261	71.197952	-95.111290	-61.443199	4.371974	0.000000	-2.426075	0.000000	0.000000	0.000000	1.578604	-0.231664	-0.658661	0.000000	0.000000	4.000000	37.000000	0.000000
2250.999786	0.227597	0.554460	0.218261	71.197952	-95.111290	-61.443199	4.371974	0.000000	-2.426075	0.000000	0.000000	0.000000	1.578604	-0.231664	-0.658661	0.000000	0.000000	4.000000	37.000000	0.000000
2251.003119	0.227597	0.554460	0.218261	71.197952	-95.111290	-61.443199	4.371974	0.000000	-2.426075	0.000000	0.000000	0.000000	1.578604	-0.231664	-0.658661	0.000000	0.000000	4.000000	37.000000	0.000000
2251.006453	0.232549	0.553615	0.216018	71.804108	-95.952599	-60.933327	4.316501	0.000000	-2.523453	0.000000	0.000000	0.000000	1.485781	-0.253265	-0.672926	0.000000	0.000000	4.000000	37.000000	0.000000
2251.009786	0.232549	0.553615	0.216018	71.804108	-95.952599	-60.933327	4.316501	0.000000	-2.523453	0.000000	0.000000	0.000000	1.485781	-0.253265	-0.672926	0.000000	0.000000	4.000000	37.000000	0.000000
2251.013119	0.232549	0.553615	0.216018	71.804108	-95.952599	-60.933327	4.316501	0.000000	-2.523453	0.000000	0.000000	0.000000	1.485781	-0.253265	-0.672926	0.000000	0.000000	4.000000	37.000000	0.000000
2251.016453	0.237230	0.552682	0.213739	72.645805	-96.742348	-60.770687	4.261676	0.000000	-2.614979	0.000000	0.000000	0.000000	1.404271	-0.279961	-0.683725	0.000000	0.000000	4.000000	37.000000	0.000000
2251.019786	0.237230	0.552682	0.213739	72.645805	-96.742348	-60.770687	4.261676	0.000000	-2.614979	0.000000	0.000000	0.000000	1.404271	-0.279961	-0.683725	0.000000	0.000000	4.000000	37.000000	0.000000
2251.023119	0.237230	0.552682	0.213739	72.645805	-96.742348	-60.770687	4.261676	0.000000	-2.614979	0.000000	0.000000	0.000000	1.404271	-0.279961	-0.683725	0.000000	0.000000	4.000000	37.000000	0.000000
2251.026453	0.241798	0.551660	0.211371	73.765701	-97.171288	-60.556576	4.207443	0.000000	-2.701374	0.000000	0.000000	0.000000	1.370389	-0.306529	-0.710324	0.000000	0.000000	4.000000	37.000000	0.000000
2251.029786	0.241798	0.551660	0.211371	73.765701	-97.171288	-60.556576	4.207443	0.000000	-2.701374	0.000000	0.000000	0.000000	1.370389	-0.306529	-0.710324	0.000000	0.000000	4.000000	37.000000	0.000000
2251.033119	0.241798	0.551660	0.211371	73.765701	-97.171288	-60.556576	4.207443	0.000000	-2.701374	0.000000	0.000000	0.000000	1.370389	-0.306529	-0.710324	0.000000	0.000000	4.000000	37.000000	0.000000
2251.036453	0.246155	0.550589	0.208946	75.041367	-97.237221	-60.210419	4.152218	0.000000	-2.785514	0.000000	0.000000	0.000000	1.307052	-0.321301	-0.727463	0.000000	0.000000	4.000000	37.000000	0.000000
2251.039786	0.246155	0.550589	0.208946	75.041367	-97.237221	-60.210419	4.152218	0.000000	-2.785514	0.000000	0.000000	0.000000	1.307052	-0.321301	-0.727463	0.000000	0.000000	4.000000	37.000000	0.000000
2251.043119	0.246155	0.550589	0.208946	75.041367	-97.237221	-60.210419	4.152218	0.000000	-2.785514	0.000000	0.000000	0.000000	1.307052	-0.321301	-0.727463	0.000000	0.000000	4.000000	37.000000	0.000000
2251.046453	0.250381	0.549405	0.206396	76.302284	-96.946068	-59.606148	4.097147	0.000000	-2.865900	0.000000	0.000000	0.000000	1.267816	-0.355178	-0.765211	0.000000	0.000000	4.000000	37.000000	0.000000
2251.049786	0.250381	0.549405	0.206396	76.302284	-96.946068	-59.606148	4.097147	0.000000	-2.865900	0.000000	0.000000	0.000000	1.267816	-0.355178	-0.765211	0.000000	0.000000	4.000000	37.000000	0.000000
2251.053119	0.250381	0.549405	0.206396	76.302284	-96.946068	-59.606148	4.097147	0.000000	-2.865900	0.000000	0.000000	0.000000	1.267816	-0.355178	-0.765211	0.000000	0.000000	4.000000	37.000000	0.000000
2251.056453	0.254516	0.548200	0.203641	77.426682	-96.230125	-58.420376	4.041115	0.000000	-2.944383	0.000000	0.000000	0.000000	1.240313	-0.361560	-0.826409	0.000000	0.000000	4.000000	37.000000	0.000000
2251.059786	0.254516	0.548200	0.203641	77.426682	-96.230125	-58.420376	4.041115	0.000000	-2.944383	0.000000	0.000000	0.000000	1.240313	-0.361560	-0.826409	0.000000	0.000000	4.000000	37.000000	0.000000
2251.063119	0.254516	0.548200	0.203641	77.426682	-96.230125	-58.420376	4.041115	0.000000	-2.944383	0.000000	0.000000	0.000000	1.240313	-0.361560	-0.826409	0.000000	0.000000	4.000000	37.000000	0.000000
2251.066453	0.258520	0.546915	0.200687	78.273178	-94.932106	-56.337677	3.983180	0.000000	-3.022297	0.000000	0.000000	0.000000	1.201229	-0.385728	-0.886173	0.000000	0.000000	4.000000	37.000000	0.000000
2251.069786	0.258520	0.546915	0.200687	78.273178	-94.932106	-56.337677	3.983180	0.000000	-3.022297	0.000000	0.000000	0.000000	1.201229	-0.385728	-0.886173	0.000000	0.000000	4.000000	37.000000	0.000000
2251.073119	0.258520	0.546915	0.200687	78.273178	-94.932106	-56.337677	3.983180	0.000000	-3.022297	0.000000	0.000000	0.000000	1.201229	-0.385728	-0.886173	0.000000	0.000000	4.000000	37.000000	0.000000
2251.076453	0.262292	0.545626	0.197562	78.787796	-92.973198	-53.526749	3.923629	0.000000	-3.099216	0.000000	0.000000	0.000000	1.131785	-0.386453	-0.937384	0.000000	0.000000	4.000000	37.000000	0.000000
2251.079786	0.262292	0.545626	0.197562	78.787796	-92.973198	-53.526749	3.923629	0.000000	-3.099216	0.000000	0.000000	0.000000	1.131785	-0.386453	-0.937384	0.000000	0.000000	4.000000	37.000000	0.000000
2251.083119	0.262292	0.545626	0.197562	78.787796	-92.973198	-53.526749	3.923629	0.000000	-3.099216	0.000000	0.000000	0.000000	1.131785	-0.386453	-0.937384	0.000000	0.000000	4.000000	37.000000	0.000000
2251.086453	0.265798	0.544375	0.194277	79.062706	-90.675476	-50.777649	3.863546	0.000000	-3.173800	0.000000	0.000000	0.000000	1.051603	-0.375476	-0.985548	0.000000	0.000000	4.000000	37.000000	0.000000
2251.089786	0.265798	0.544375	0.194277	79.062706	-90.675476	-50.777649	3.863546	0.000000	-3.173800	0.000000	0.000000	0.000000	1.051603	-0.375476	-0.985548	0.000000	0.000000	4.000000	37.000000	0.000000
2251.093119	0.265798	0.544375	0.194277	79.062706	-90.675476	-50.777649	3.863546	0.000000	-3.173800	0.000000	0.000000	0.000000	1.051603	-0.375476	-0.985548	0.000000	0.000000	4.000000	37.000000	0.000000
2251.096453	0.268997	0.543139	0.190834	79.286896	-88.603081	-47.972492	3.803294	0.000000	-3.245759	0.000000	0.000000	0.000000	0.959901	-0.370773	-1.032908	0.000000	0.000000	4.000000	37.000000	0.000000
2251.099786	0.268997	0.543139	0.190834	79.286896	-88.603081	-47.972492	3.803294	0.000000	-3.245759	0.000000	0.000000	0.000000	0.959901	-0.370773	-1.032908	0.000000	0.000000	4.000000	37.000000	0.000000
2251.103119	0.268997	0.543139	0.190834	79.286896	-88.603081	-47.972492	3.803294	0.000000	-3.245759	0.000000	0.000000	0.000000	0.959901	-0.370773	-1.032908	0.000000	0.000000	4.000000	37.000000	0.000000
2251.106453	0.271837	0.541999	0.187282	79.618614	-87.210602	-45.316082	3.743207	0.000000	-3.314876	0.000000	0.000000	0.000000	0.851817	-0.341915	-1.065723	0.000000	0.000000	4.000000	37.000000	0.000000
2251.109786	0.271837	0.541999	0.187282	79.618614	-87.210602	-45.316082	3.743207	0.000000	-3.314876	0.000000	0.000000	0.000000	0.851817	-0.341915	-1.065723	0.000000	0.000000	4.000000	37.000000	0.000000
2251.113119	0.271837	0.541999	0.187282	79.618614	-87.210602	-45.316082	3.743207	0.000000	-3.314876	0.000000	0.000000	0.000000	0.851817	-0.341915	-1.065723	0.000000	0.000000	4.000000	37.000000	0.000000
2251.116453	0.274657	0.540938	0.183496	80.112549	-86.577362	-43.290443	3.684186	0.000000	-3.380351	0.000000	0.000000	0.000000	0.846186	-0.318389	-1.135680	0.000000	0.000000	4.000000	37.000000	0.000000
2251.119786	0.274657	0.540938	0.183496	80.112549	-86.577362	-43.290443	3.684186	0.000000	-3.380351	0.000000	0.000000	0.000000	0.846186	-0.318389	-1.135680	0.000000	0.000000	4.000000	37.000000	0.000000
2251.123119	0.274657	0.540938	0.183496	80.112549	-86.577362	-43.290443	3.684186	0.000000	-3.380351	0.000000	0.000000	0.000000	0.846186	-0.318389	-1.135680	0.000000	0.000000	4.000000	37.000000	0.000000
2251.126453	0.277364	0.539916	0.179519	80.688393	-86.610771	-42.294037	3.621685	0.000000	-3.447230	0.000000	0.000000	0.000000	0.812149	-0.306438	-1.193025	0.000000	0.000000	4.000000	37.000000	0.000000
2251.129786	0.277364	0.539916	0.179519	80.688393	-86.610771	-42.294037	3.621685	0.000000	-3.447230	0.000000	0.000000	0.000000	0.812149	-0.306438	-1.193025	0.000000	0.000000	4.000000	37.000000	0.000000
2251.133119	0.277364	0.539916	0.179519	80.688393	-86.610771	-42.294037	3.621685	0.000000	-3.447230	0.000000	0.000000	0.000000	0.812149	-0.306438	-1.193025	0.000000	0.000000	4.000000	37.000000	0.000000
2251.136453	0.279963	0.538880	0.175372	81.224190	-86.846779	-42.015965	3.556818	0.000000	-3.514121	0.000000	0.000000	0.000000	0.779611	-0.311064	-1.244349	0.000000	0.000000	4.000000	37.000000	0.000000
2251.139786	0.279963	0.538880	0.175372	81.224190	-86.846779	-42.015965	3.556818	0.000000	-3.514121	0.000000	0.000000	0.000000	0.779611	-0.311064	-1.244349	0.000000	0.000000	4.000000	37.000000	0.000000
2251.143119	0.279963	0.538880	0.175372	81.224190	-86.846779	-42.015965	3.556818	0.000000	-3.514121	0.000000	0.000000	0.000000	0.779611	-0.311064	-1.244349	0.000000	0.000000	4.000000	37.000000	0.000000
2251.146453	0.282459	0.537773	0.171073	81.611259	-86.474220	-41.247875	3.489558	0.000000	-3.580920	0.000000	0.000000	0.000000	0.748672	-0.331969	-1.289718	0.000000	0.000000	4.000000	37.000000	0.000000
2251.149786	0.282459	0.537773	0.171073	81.611259	-86.474220	-41.247875	3.489558	0.000000	-3.580920	0.000000	0.000000	0.000000	0.748672	-0.331969	-1.289718	0.000000	0.000000	4.000000	37.000000	0.000000
2251.153119	0.282459	0.537773	0.171073	81.611259	-86.474220	-41.247875	3.489558	0.000000	-3.580920	0.000000	0.000000	0.000000	0.748672	-0.331969	-1.289718	0.000000	0.000000	4.000000	37.000000	0.000000
2251.156453	0.284782	0.536547	0.166712	81.727493	-84.345573	-38.628899	3.419892	0.000000	-3.647511	0.000000	0.000000	0.000000	0.696887	-0.367787	-1.308170	0.000000	0.000000	4.000000	37.000000	0.000000
2251.159786	0.284782	0.536547	0.166712	81.727493	-84.345573	-38.628899	3.419892	0.000000	-3.647511	0.000000	0.000000	0.000000	0.696887	-0.367787	-1.308170	0.000000	0.000000	4.000000	37.000000	0.000000
2251.163119	0.284782	0.536547	0.166712	81.727493	-84.345573	-38.628899	3.419892	0.000000	-3.647511	0.000000	0.000000	0.000000	0.696887	-0.367787	-1.308170	0.000000	0.000000	4.000000	37.000000	0.000000
2251.166453	0.286931	0.535101	0.162212	81.700378	-80.897179	-34.410053	3.349356	0.000000	-3.712387	0.000000	0.000000	0.000000	0.644718	-0.433816	-1.350104	0.000000	0.000000	4.000000	37.000000	0.000000
2251.169786	0.286931	0.535101	0.162212	81.700378	-80.897179	-34.410053	3.349356	0.000000	-3.712387	0.000000	0.000000	0.000000	0.644718	-0.433816	-1.350104	0.000000	0.000000	4.000000	37.000000	0.000000
2251.173119	0.286931	0.535101	0.162212	81.700378	-80.897179	-34.410053	3.349356	0.000000	-3.712387	0.000000	0.000000	0.000000	0.644718	-0.433816	-1.350104	0.000000	0.000000	4.000000	37.000000	0.000000
2251.176453	0.288963	0.533533	0.157548	81.622955	-77.002350	-29.719332	3.277018	0.000000	-3.776395	0.000000	0.000000	0.000000	0.609801	-0.470467	-1.399256	0.000000	0.000000	4.000000	37.000000	0.000000
2251.179786	0.288963	0.533533	0.157548	81.622955	-77.002350	-29.719332	3.277018	0.000000	-3.776395	0.000000	0.000000	0.000000	0.609801	-0.470467	-1.399256	0.000000	0.000000	4.000000	37.000000	0.000000
2251.183119	0.288963	0.533533	0.157548	81.622955	-77.002350	-29.719332	3.277018	0.000000	-3.776395	0.000000	0.000000	0.000000	0.609801	-0.470467	-1.399256	0.000000	0.000000	4.000000	37.000000	0.000000
2251.186453	0.290732	0.531976	0.152789	81.571419	-73.115120	-25.360441	3.201858	0.000000	-3.840327	0.000000	0.000000	0.000000	0.530448	-0.467109	-1.427670	0.000000	0.000000	4.000000	37.000000	0.000000
2251.189786	0.290732	0.531976	0.152789	81.571419	-73.115120	-25.360441	3.201858	0.000000	-3.840327	0.000000	0.000000	0.000000	0.530448	-0.467109	-1.427670	0.000000	0.000000	4.000000	37.000000	0.000000
2251.193119	0.290732	0.531976	0.152789	81.571419	-73.115120	-25.360441	3.201858	0.000000	-3.840327	0.000000	0.000000	0.000000	0.530448	-0.467109	-1.427670	0.000000	0.000000	4.000000	37.000000	0.000000
2251.196453	0.292147	0.530467	0.147973	81.615013	-69.464920	-21.681774	3.126011	0.000000	-3.902314	0.000000	0.000000	0.000000	0.424600	-0.452630	-1.444603	0.000000	0.000000	4.000000	37.000000	0.000000
2251.199786	0.292147	0.530467	0.147973	81.615013	-69.464920	-21.681774	3.126011	0.000000	-3.902314	0.000000	0.000000	0.000000	0.424600	-0.452630	-1.444603	0.000000	0.000000	4.000000	37.000000	0.000000
2251.203119	0.292147	0.530467	0.147973	81.615013	-69.464920	-21.681774	3.126011	0.000000	-3.902314	0.000000	0.000000	0.000000	0.424600	-0.452630	-1.444603	0.000000	0.000000	4.000000	37.000000	0.000000
2251.206453	0.293256	0.529139	0.143121	81.746880	-65.733574	-18.212973	3.050728	0.000000	-3.961446	0.000000	0.000000	0.000000	0.332700	-0.398326	-1.455593	0.000000	0.000000	4.000000	37.000000	0.000000
2251.209786	0.293256	0.529139	0.143121	81.746880	-65.733574	-18.212973	3.050728	0.000000	-3.961446	0.000000	0.000000	0.000000	0.332700	-0.398326	-1.455593	0.000000	0.000000	4.000000	37.000000	0.000000
2251.213119	0.293256	0.529139	0.143121	81.746880	-65.733574	-18.212973	3.050728	0.000000	-3.961446	0.000000	0.000000	0.000000	0.332700	-0.398326	-1.455593	0.000000	0.000000	4.000000	37.000000	0.000000
2251.216453	0.293993	0.527957	0.138310	81.848930	-61.574287	-14.344252	2.975718	0.000000	-4.018097	0.000000	0.000000	0.000000	0.221172	-0.354712	-1.443410	0.000000	0.000000	4.000000	37.000000	0.000000
2251.219786	0.293993	0.527957	0.138310	81.848930	-61.574287	-14.344252	2.975718	0.000000	-4.018097	0.000000	0.000000	0.000000	0.221172	-0.354712	-1.443410	0.000000	0.000000	4.000000	37.000000	0.000000
2251.223119	0.293993	0.527957	0.138310	81.848930	-61.574287	-14.344252	2.975718	0.000000	-4.018097	0.000000	0.000000	0.000000	0.221172	-0.354712	-1.443410	0.000000	0.000000	4.000000	37.000000	0.000000
2251.226453	0.294417	0.526869	0.133578	81.915512	-56.791828	-9.689957	2.902623	0.000000	-4.071213	0.000000	0.000000	0.000000	0.127283	-0.326384	-1.419701	0.000000	0.000000	4.000000	37.000000	0.000000
2251.229786	0.294417	0.526869	0.133578	81.915512	-56.791828	-9.689957	2.902623	0.000000	-4.071213	0.000000	0.000000	0.000000	0.127283	-0.326384	-1.419701	0.000000	0.000000	4.000000	37.000000	0.000000
2251.233119	0.294417	0.526869	0.133578	81.915512	-56.791828	-9.689957	2.902623	0.000000	-4.071213	0.000000	0.000000	0.000000	0.127283	-0.326384	-1.419701	0.000000	0.000000	4.000000	37.000000	0.000000
2251.236453	0.294672	0.525831	0.128783	81.922775	-51.353115	-4.356591	2.831429	0.000000	-4.121045	0.000000	0.000000	0.000000	0.076404	-0.311476	-1.438228	0.000000	0.000000	4.000000	37.000000	0.000000
2251.239786	0.294672	0.525831	0.128783	81.922775	-51.353115	-4.356591	2.831429	0.000000	-4.121045	0.000000	0.000000	0.000000	0.076404	-0.311476	-1.438228	0.000000	0.000000	4.000000	37.000000	0.000000
2251.243119	0.294672	0.525831	0.128783	81.922775	-51.353115	-4.356591	2.831429	0.000000	-4.121045	0.000000	0.000000	0.000000	0.076404	-0.311476	-1.438228	0.000000	0.000000	4.000000	37.000000	0.000000
2251.246453	0.294726	0.524750	0.123934	81.862068	-45.711018	1.038176	2.758684	0.000000	-4.170092	0.000000	0.000000	0.000000	0.016229	-0.324024	-1.454849	0.000000	0.000000	4.000000	37.000000	0.000000
2251.249786	0.294726	0.524750	0.123934	81.862068	-45.711018	1.038176	2.758684	0.000000	-4.170092	0.000000	0.000000	0.000000	0.016229	-0.324024	-1.454849	0.000000	0.000000	4.000000	37.000000	0.000000
2251.253119	0.294726	0.524750	0.123934	81.862068	-45.711018	1.038176	2.758684	0.000000	-4.170092	0.000000	0.000000	0.000000	0.016229	-0.324024	-1.454849	0.000000	0.000000	4.000000	37.000000	0.000000
2251.256453	0.294633	0.523665	0.118997	81.731956	-40.163742	6.295123	2.684644	0.000000	-4.218138	0.000000	0.000000	0.000000	-0.027849	-0.325739	-1.481180	0.000000	0.000000	4.000000	37.000000	0.000000
2251.259786	0.294633	0.523665	0.118997	81.731956	-40.163742	6.295123	2.684644	0.000000	-4.218138	0.000000	0.000000	0.000000	-0.027849	-0.325739	-1.481180	0.000000	0.000000	4.000000	37.000000	0.000000
2251.263119	0.294633	0.523665	0.118997	81.731956	-40.163742	6.295123	2.684644	0.000000	-4.218138	0.000000	0.000000	0.000000	-0.027849	-0.325739	-1.481180	0.000000	0.000000	4.000000	37.000000	0.000000
2251.266453	0.294456	0.522558	0.113960	81.548271	-34.924816	11.320864	2.608113	0.000000	-4.265881	0.000000	0.000000	0.000000	-0.053200	-0.332093	-1.511063	0.000000	0.000000	4.000000	37.000000	0.000000
2251.269786	0.294456	0.522558	0.113960	81.548271	-34.924816	11.320864	2.608113	0.000000	-4.265881	0.000000	0.000000	0.000000	-0.053200	-0.332093	-1.511063	0.000000	0.000000	4.000000	37.000000	0.000000
2251.273119	0.294456	0.522558	0.113960	81.548271	-34.924816	11.320864	2.608113	0.000000	-4.265881	0.000000	0.000000	0.000000	-0.053200	-0.332093	-1.511063	0.000000	0.000000	4.000000	37.000000	0.000000
2251.276453	0.294157	0.521399	0.108885	81.336754	-30.052706	16.341017	2.528075	0.000000	-4.313796	0.000000	0.000000	0.000000	-0.089853	-0.347698	-1.522465	0.000000	0.000000	4.000000	37.000000	0.000000
2251.279786	0.294157	0.521399	0.108885	81.336754	-30.052706	16.341017	2.528075	0.000000	-4.313796	0.000000	0.000000	0.000000	-0.089853	-0.347698	-1.522465	0.000000	0.000000	4.000000	37.000000	0.000000
2251.283119	0.294157	0.521399	0.108885	81.336754	-30.052706	16.341017	2.528075	0.000000	-4.313796	0.000000	0.000000	0.000000	-0.089853	-0.347698	-1.522465	0.000000	0.000000	4.000000	37.000000	0.000000
2251.286453	0.293724	0.520239	0.103751	81.141327	-25.420536	21.667414	2.445706	0.000000	-4.361023	0.000000	0.000000	0.000000	-0.129637	-0.347840	-1.540174	0.000000	0.000000	4.000000	37.000000	0.000000
2251.289786	0.293724	0.520239	0.103751	81.141327	-25.420536	21.667414	2.445706	0.000000	-4.361023	0.000000	0.000000	0.000000	-0.129637	-0.347840	-1.540174	0.000000	0.000000	4.000000	37.000000	0.000000
2251.293119	0.293724	0.520239	0.103751	81.141327	-25.420536	21.667414	2.445706	0.000000	-4.361023	0.000000	0.000000	0.000000	-0.129637	-0.347840	-1.540174	0.000000	0.000000	4.000000	37.000000	0.000000
2251.296453	0.293263	0.519090	0.098625	80.994095	-20.934862	26.994860	2.360579	0.000000	-4.407683	0.000000	0.000000	0.000000	-0.138471	-0.344744	-1.537810	0.000000	0.000000	4.000000	37.000000	0.000000
2251.299786	0.293263	0.519090	0.098625	80.994095	-20.934862	26.994860	2.360579	0.000000	-4.407683	0.000000	0.000000	0.000000	-0.138471	-0.344744	-1.537810	0.000000	0.000000	4.000000	37.000000	0.000000
2251.303119	0.293263	0.519090	0.098625	80.994095	-20.934862	26.994860	2.360579	0.000000	-4.407683	0.000000	0.000000	0.000000	-0.138471	-0.344744	-1.537810	0.000000	0.000000	4.000000	37.000000	0.000000
2251.306453	0.292718	0.517985	0.093533	80.867439	-16.560495	31.778692	2.272745	0.000000	-4.453609	0.000000	0.000000	0.000000	-0.163318	-0.331411	-1.527675	0.000000	0.000000	4.000000	37.000000	0.000000
2251.309786	0.292718	0.517985	0.093533	80.867439	-16.560495	31.778692	2.272745	0.000000	-4.453609	0.000000	0.000000	0.000000	-0.163318	-0.331411	-1.527675	0.000000	0.000000	4.000000	37.000000	0.000000
2251.313119	0.292718	0.517985	0.093533	80.867439	-16.560495	31.778692	2.272745	0.000000	-4.453609	0.000000	0.000000	0.000000	-0.163318	-0.331411	-1.527675	0.000000	0.000000	4.000000	37.000000	0.000000
2251.316453	0.292038	0.517003	0.088621	80.709038	-12.523222	35.811691	2.183135	0.000000	-4.498213	0.000000	0.000000	0.000000	-0.204079	-0.294798	-1.473391	0.000000	0.000000	4.000000	37.000000	0.000000
2251.319786	0.292038	0.517003	0.088621	80.709038	-12.523222	35.811691	2.183135	0.000000	-4.498213	0.000000	0.000000	0.000000	-0.204079	-0.294798	-1.473391	0.000000	0.000000	4.000000	37.000000	0.000000
2251.323119	0.292038	0.517003	0.088621	80.709038	-12.523222	35.811691	2.183135	0.000000	-4.498213	0.000000	0.000000	0.000000	-0.204079	-0.294798	-1.473391	0.000000	0.000000	4.000000	37.000000	0.000000
2251.326453	0.291205	0.516084	0.083849	80.493019	-9.094879	39.203987	2.095066	0.000000	-4.539901	0.000000	0.000000	0.000000	-0.249956	-0.275579	-1.431667	0.000000	0.000000	4.000000	37.000000	0.000000
2251.329786	0.291205	0.516084	0.083849	80.493019	-9.094879	39.203987	2.095066	0.000000	-4.539901	0.000000	0.000000	0.000000	-0.249956	-0.275579	-1.431667	0.000000	0.000000	4.000000	37.000000	0.000000
2251.333119	0.291205	0.516084	0.083849	80.493019	-9.094879	39.203987	2.095066	0.000000	-4.539901	0.000000	0.000000	0.000000	-0.249956	-0.275579	-1.431667	0.000000	0.000000	4.000000	37.000000	0.000000
2251.336453	0.290250	0.515229	0.079203	80.185921	-6.487940	41.663853	2.008054	0.000000	-4.579052	0.000000	0.000000	0.000000	-0.286561	-0.256686	-1.393737	0.000000	0.000000	4.000000	37.000000	0.000000
2251.339786	0.290250	0.515229	0.079203	80.185921	-6.487940	41.663853	2.008054	0.000000	-4.579052	0.000000	0.000000	0.000000	-0.286561	-0.256686	-1.393737	0.000000	0.000000	4.000000	37.000000	0.000000
2251.343119	0.290250	0.515229	0.079203	80.185921	-6.487940	41.663853	2.008054	0.000000	-4.579052	0.000000	0.000000	0.000000	-0.286561	-0.256686	-1.393737	0.000000	0.000000	4.000000	37.000000	0.000000
2251.346453	0.289235	0.514410	0.074550	79.850647	-4.483474	43.450314	1.921686	0.000000	-4.615964	0.000000	0.000000	0.000000	-0.304525	-0.245689	-1.396018	0.000000	0.000000	4.000000	37.000000	0.000000
2251.349786	0.289235	0.514410	0.074550	79.850647	-4.483474	43.450314	1.921686	0.000000	-4.615964	0.000000	0.000000	0.000000	-0.304525	-0.245689	-1.396018	0.000000	0.000000	4.000000	37.000000	0.000000
2251.353119	0.289235	0.514410	0.074550	79.850647	-4.483474	43.450314	1.921686	0.000000	-4.615964	0.000000	0.000000	0.000000	-0.304525	-0.245689	-1.396018	0.000000	0.000000	4.000000	37.000000	0.000000
2251.356453	0.288137	0.513539	0.069847	79.567528	-2.907070	44.802338	1.832688	0.000000	-4.652017	0.000000	0.000000	0.000000	-0.329256	-0.261071	-1.410930	0.000000	0.000000	4.000000	37.000000	0.000000
2251.359786	0.288137	0.513539	0.069847	79.567528	-2.907070	44.802338	1.832688	0.000000	-4.652017	0.000000	0.000000	0.000000	-0.329256	-0.261071	-1.410930	0.000000	0.000000	4.000000	37.000000	0.000000
2251.363119	0.288137	0.513539	0.069847	79.567528	-2.907070	44.802338	1.832688	0.000000	-4.652017	0.000000	0.000000	0.000000	-0.329256	-0.261071	-1.410930	0.000000	0.000000	4.000000	37.000000	0.000000
2251.366453	0.286970	0.512612	0.065000	79.372658	-1.804461	45.678738	1.740220	0.000000	-4.687391	0.000000	0.000000	0.000000	-0.350058	-0.278231	-1.454016	0.000000	0.000000	4.000000	37.000000	0.000000
2251.369786	0.286970	0.512612	0.065000	79.372658	-1.804461	45.678738	1.740220	0.000000	-4.687391	0.000000	0.000000	0.000000	-0.350058	-0.278231	-1.454016	0.000000	0.000000	4.000000	37.000000	0.000000
2251.373119	0.286970	0.512612	0.065000	79.372658	-1.804461	45.678738	1.740220	0.000000	-4.687391	0.000000	0.000000	0.000000	-0.350058	-0.278231	-1.454016	0.000000	0.000000	4.000000	37.000000	0.000000
2251.376453	0.285642	0.511561	0.060021	79.283546	-1.081608	46.198078	1.641862	0.000000	-4.722742	0.000000	0.000000	0.000000	-0.398395	-0.315332	-1.493699	0.000000	0.000000	4.000000	37.000000	0.000000
2251.379786	0.285642	0.511561	0.060021	79.283546	-1.081608	46.198078	1.641862	0.000000	-4.722742	0.000000	0.000000	0.000000	-0.398395	-0.315332	-1.493699	0.000000	0.000000	4.000000	37.000000	0.000000
2251.383119	0.285642	0.511561	0.060021	79.283546	-1.081608	46.198078	1.641862	0.000000	-4.722742	0.000000	0.000000	0.000000	-0.398395	-0.315332	-1.493699	0.000000	0.000000	4.000000	37.000000	0.000000
2251.386453	0.284166	0.510489	0.054933	79.279343	-0.543177	46.633610	1.538185	0.000000	-4.757519	0.000000	0.000000	0.000000	-0.442875	-0.321673	-1.526536	0.000000	0.000000	4.000000	37.000000	0.000000
2251.389786	0.284166	0.510489	0.054933	79.279343	-0.543177	46.633610	1.538185	0.000000	-4.757519	0.000000	0.000000	0.000000	-0.442875	-0.321673	-1.526536	0.000000	0.000000	4.000000	37.000000	0.000000
2251.393119	0.284166	0.510489	0.054933	79.279343	-0.543177	46.633610	1.538185	0.000000	-4.757519	0.000000	0.000000	0.000000	-0.442875	-0.321673	-1.526536	0.000000	0.000000	4.000000	37.000000	0.000000
2251.396453	0.282488	0.509399	0.049807	79.323181	-0.189410	46.998363	1.429171	0.000000	-4.791396	0.000000	0.000000	0.000000	-0.503555	-0.326775	-1.537841	0.000000	0.000000	4.000000	37.000000	0.000000
2251.399786	0.282488	0.509399	0.049807	79.323181	-0.189410	46.998363	1.429171	0.000000	-4.791396	0.000000	0.000000	0.000000	-0.503555	-0.326775	-1.537841	0.000000	0.000000	4.000000	37.000000	0.000000
2251.403119	0.282488	0.509399	0.049807	79.323181	-0.189410	46.998363	1.429171	0.000000	-4.791396	0.000000	0.000000	0.000000	-0.503555	-0.326775	-1.537841	0.000000	0.000000	4.000000	37.000000	0.000000
2251.406453	0.280622	0.508423	0.044665	79.408195	0.000845	47.128117	1.316506	0.000000	-4.823568	0.000000	0.000000	0.000000	-0.559550	-0.292906	-1.542639	0.000000	0.000000	4.000000	37.000000	0.000000
2251.409786	0.280622	0.508423	0.044665	79.408195	0.000845	47.128117	1.316506	0.000000	-4.823568	0.000000	0.000000	0.000000	-0.559550	-0.292906	-1.542639	0.000000	0.000000	4.000000	37.000000	0.000000
2251.413119	0.280622	0.508423	0.044665	79.408195	0.000845	47.128117	1.316506	0.000000	-4.823568	0.000000	0.000000	0.000000	-0.559550	-0.292906	-1.542639	0.000000	0.000000	4.000000	37.000000	0.000000
2251.416453	0.278628	0.507515	0.039546	79.509827	0.088113	47.319134	1.200254	0.000000	-4.853802	0.000000	0.000000	0.000000	-0.598366	-0.272406	-1.535462	0.000000	0.000000	4.000000	37.000000	0.000000
2251.419786	0.278628	0.507515	0.039546	79.509827	0.088113	47.319134	1.200254	0.000000	-4.853802	0.000000	0.000000	0.000000	-0.598366	-0.272406	-1.535462	0.000000	0.000000	4.000000	37.000000	0.000000
2251.423119	0.278628	0.507515	0.039546	79.509827	0.088113	47.319134	1.200254	0.000000	-4.853802	0.000000	0.000000	0.000000	-0.598366	-0.272406	-1.535462	0.000000	0.000000	4.000000	37.000000	0.000000
2251.426453	0.276514	0.506776	0.034573	79.539108	0.432195	47.946220	1.080778	0.000000	-4.881794	0.000000	0.000000	0.000000	-0.634224	-0.221567	-1.492025	0.000000	0.000000	4.000000	37.000000	0.000000
2251.429786	0.276514	0.506776	0.034573	79.539108	0.432195	47.946220	1.080778	0.000000	-4.881794	0.000000	0.000000	0.000000	-0.634224	-0.221567	-1.492025	0.000000	0.000000	4.000000	37.000000	0.000000
2251.433119	0.276514	0.506776	0.034573	79.539108	0.432195	47.946220	1.080778	0.000000	-4.881794	0.000000	0.000000	0.000000	-0.634224	-0.221567	-1.492025	0.000000	0.000000	4.000000	37.000000	0.000000
2251.436453	0.274296	0.506189	0.029763	79.369118	1.489442	49.366966	0.961065	0.000000	-4.906766	0.000000	0.000000	0.000000	-0.665201	-0.176082	-1.442877	0.000000	0.000000	4.000000	37.000000	0.000000
2251.439786	0.274296	0.506189	0.029763	79.369118	1.489442	49.366966	0.961065	0.000000	-4.906766	0.000000	0.000000	0.000000	-0.665201	-0.176082	-1.442877	0.000000	0.000000	4.000000	37.000000	0.000000
2251.443119	0.274296	0.506189	0.029763	79.369118	1.489442	49.366966	0.961065	0.000000	-4.906766	0.000000	0.000000	0.000000	-0.665201	-0.176082	-1.442877	0.000000	0.000000	4.000000	37.000000	0.000000
2251.446453	0.272056	0.505683	0.025197	78.959335	3.328445	51.353954	0.841631	0.000000	-4.928657	0.000000	0.000000	0.000000	-0.672029	-0.151826	-1.369844	0.000000	0.000000	4.000000	37.000000	0.000000
2251.449786	0.272056	0.505683	0.025197	78.959335	3.328445	51.353954	0.841631	0.000000	-4.928657	0.000000	0.000000	0.000000	-0.672029	-0.151826	-1.369844	0.000000	0.000000	4.000000	37.000000	0.000000
2251.453119	0.272056	0.505683	0.025197	78.959335	3.328445	51.353954	0.841631	0.000000	-4.928657	0.000000	0.000000	0.000000	-0.672029	-0.151826	-1.369844	0.000000	0.000000	4.000000	37.000000	0.000000
2251.456453	0.269580	0.505109	0.020647	78.416275	5.387134	53.319118	0.724509	0.000000	-4.947230	0.000000	0.000000	0.000000	-0.742897	-0.172270	-1.364979	0.000000	0.000000	4.000000	37.000000	0.000000
2251.459786	0.269580	0.505109	0.020647	78.416275	5.387134	53.319118	0.724509	0.000000	-4.947230	0.000000	0.000000	0.000000	-0.742897	-0.172270	-1.364979	0.000000	0.000000	4.000000	37.000000	0.000000
2251.463119	0.269580	0.505109	0.020647	78.416275	5.387134	53.319118	0.724509	0.000000	-4.947230	0.000000	0.000000	0.000000	-0.742897	-0.172270	-1.364979	0.000000	0.000000	4.000000	37.000000	0.000000
2251.466453	0.266889	0.504419	0.016036	77.843300	7.336068	55.196453	0.604313	0.000000	-4.963346	0.000000	0.000000	0.000000	-0.807163	-0.207139	-1.383519	0.000000	0.000000	4.000000	37.000000	0.000000
2251.469786	0.266889	0.504419	0.016036	77.843300	7.336068	55.196453	0.604313	0.000000	-4.963346	0.000000	0.000000	0.000000	-0.807163	-0.207139	-1.383519	0.000000	0.000000	4.000000	37.000000	0.000000
2251.473119	0.266889	0.504419	0.016036	77.843300	7.336068	55.196453	0.604313	0.000000	-4.963346	0.000000	0.000000	0.000000	-0.807163	-0.207139	-1.383519	0.000000	0.000000	4.000000	37.000000	0.000000
2251.476453	0.264078	0.503641	0.011258	77.303238	9.018606	56.816544	0.478221	0.000000	-4.977077	0.000000	0.000000	0.000000	-0.843527	-0.233323	-1.433355	0.000000	0.000000	4.000000	37.000000	0.000000
2251.479786	0.264078	0.503641	0.011258	77.303238	9.018606	56.816544	0.478221	0.000000	-4.977077	0.000000	0.000000	0.000000	-0.843527	-0.233323	-1.433355	0.000000	0.000000	4.000000	37.000000	0.000000
2251.483119	0.264078	0.503641	0.011258	77.303238	9.018606	56.816544	0.478221	0.000000	-4.977077	0.000000	0.000000	0.000000	-0.843527	-0.233323	-1.433355	0.000000	0.000000	4.000000	37.000000	0.000000
2251.486453	0.261124	0.502775	0.006275	76.809822	10.461482	58.199238	0.342255	0.000000	-4.988273	0.000000	0.000000	0.000000	-0.886065	-0.259815	-1.494686	0.000000	0.000000	4.000000	37.000000	0.000000
2251.489786	0.261124	0.502775	0.006275	76.809822	10.461482	58.199238	0.342255	0.000000	-4.988273	0.000000	0.000000	0.000000	-0.886065	-0.259815	-1.494686	0.000000	0.000000	4.000000	37.000000	0.000000
2251.493119	0.261124	0.502775	0.006275	76.809822	10.461482	58.199238	0.342255	0.000000	-4.988273	0.000000	0.000000	0.000000	-0.886065	-0.259815	-1.494686	0.000000	0.000000	4.000000	37.000000	0.000000
2251.496453	0.258093	0.501936	0.001201	76.346199	11.719444	59.396343	0.194590	0.000000	-4.996212	0.000000	0.000000	0.000000	-0.909216	-0.251731	-1.522218	0.000000	0.000000	4.000000	37.000000	0.000000
2251.499786	0.258093	0.501936	0.001201	76.346199	11.719444	59.396343	0.194590	0.000000	-4.996212	0.000000	0.000000	0.000000	-0.909216	-0.251731	-1.522218	0.000000	0.000000	4.000000	37.000000	0.000000
2251.503119	0.258093	0.501936	0.001201	76.346199	11.719444	59.396343	0.194590	0.000000	-4.996212	0.000000	0.000000	0.000000	-0.909216	-0.251731	-1.522218	0.000000	0.000000	4.000000	37.000000	0.000000
2251.506453	0.254958	0.501190	-0.003815	75.877739	12.794013	60.404480	0.037993	0.000000	-4.999856	0.000000	0.000000	0.000000	-0.940751	-0.223734	-1.504795	0.000000	0.000000	4.000000	37.000000	0.000000
2251.509786	0.254958	0.501190	-0.003815	75.877739	12.794013	60.404480	0.037993	0.000000	-4.999856	0.000000	0.000000	0.000000	-0.940751	-0.223734	-1.504795	0.000000	0.000000	4.000000	37.000000	0.000000
2251.513119	0.254958	0.501190	-0.003815	75.877739	12.794013	60.404480	0.037993	0.000000	-4.999856	0.000000	0.000000	0.000000	-0.940751	-0.223734	-1.504795	0.000000	0.000000	4.000000	37.000000	0.000000
2251.516453	0.251619	0.500614	-0.008606	75.358978	13.713316	61.284431	-0.123050	0.000000	-4.998486	0.000000	0.000000	0.000000	-1.001511	-0.172927	-1.437253	0.000000	0.000000	4.000000	37.000000	0.000000
2251.519786	0.251619	0.500614	-0.008606	75.358978	13.713316	61.284431	-0.123050	0.000000	-4.998486	0.000000	0.000000	0.000000	-1.001511	-0.172927	-1.437253	0.000000	0.000000	4.000000	37.000000	0.000000
2251.523119	0.251619	0.500614	-0.008606	75.358978	13.713316	61.284431	-0.123050	0.000000	-4.998486	0.000000	0.000000	0.000000	-1.001511	-0.172927	-1.437253	0.000000	0.000000	4.000000	37.000000	0.000000
2251.526453	0.248159	0.500224	-0.013097	74.758072	14.576399	62.219151	-0.283331	0.000000	-4.991966	0.000000	0.000000	0.000000	-1.038154	-0.116835	-1.347340	0.000000	0.000000	4.000000	37.000000	0.000000
2251.529786	0.248159	0.500224	-0.013097	74.758072	14.576399	62.219151	-0.283331	0.000000	-4.991966	0.000000	0.000000	0.000000	-1.038154	-0.116835	-1.347340	0.000000	0.000000	4.000000	37.000000	0.000000
2251.533119	0.248159	0.500224	-0.013097	74.758072	14.576399	62.219151	-0.283331	0.000000	-4.991966	0.000000	0.000000	0.000000	-1.038154	-0.116835	-1.347340	0.000000	0.000000	4.000000	37.000000	0.000000
2251.536453	0.244585	0.499989	-0.017287	74.116508	15.421254	62.993099	-0.440263	0.000000	-4.980579	0.000000	0.000000	0.000000	-1.071964	-0.070530	-1.257125	0.000000	0.000000	4.000000	37.000000	0.000000
2251.539786	0.244585	0.499989	-0.017287	74.116508	15.421254	62.993099	-0.440263	0.000000	-4.980579	0.000000	0.000000	0.000000	-1.071964	-0.070530	-1.257125	0.000000	0.000000	4.000000	37.000000	0.000000
2251.543119	0.244585	0.499989	-0.017287	74.116508	15.421254	62.993099	-0.440263	0.000000	-4.980579	0.000000	0.000000	0.000000	-1.071964	-0.070530	-1.257125	0.000000	0.000000	4.000000	37.000000	0.000000
2251.546453	0.240850	0.499812	-0.021281	73.487961	16.289726	63.900715	-0.593587	0.000000	-4.964641	0.000000	0.000000	0.000000	-1.120685	-0.053070	-1.198324	0.000000	0.000000	4.000000	37.000000	0.000000
2251.549786	0.240850	0.499812	-0.021281	73.487961	16.289726	63.900715	-0.593587	0.000000	-4.964641	0.000000	0.000000	0.000000	-1.120685	-0.053070	-1.198324	0.000000	0.000000	4.000000	37.000000	0.000000
2251.553119	0.240850	0.499812	-0.021281	73.487961	16.289726	63.900715	-0.593587	0.000000	-4.964641	0.000000	0.000000	0.000000	-1.120685	-0.053070	-1.198324	0.000000	0.000000	4.000000	37.000000	0.000000
2251.556453	0.236999	0.499692	-0.025106	72.892273	17.084808	64.811691	-0.746988	0.000000	-4.943886	0.000000	0.000000	0.000000	-1.155107	-0.036015	-1.147361	0.000000	0.000000	4.000000	37.000000	0.000000
2251.559786	0.236999	0.499692	-0.025106	72.892273	17.084808	64.811691	-0.746988	0.000000	-4.943886	0.000000	0.000000	0.000000	-1.155107	-0.036015	-1.147361	0.000000	0.000000	4.000000	37.000000	0.000000
2251.563119	0.236999	0.499692	-0.025106	72.892273	17.084808	64.811691	-0.746988	0.000000	-4.943886	0.000000	0.000000	0.000000	-1.155107	-0.036015	-1.147361	0.000000	0.000000	4.000000	37.000000	0.000000
2251.566453	0.232982	0.499559	-0.028918	72.344620	17.736092	65.599518	-0.901272	0.000000	-4.918100	0.000000	0.000000	0.000000	-1.205347	-0.039754	-1.143615	0.000000	0.000000	4.000000	37.000000	0.000000
2251.569786	0.232982	0.499559	-0.028918	72.344620	17.736092	65.599518	-0.901272	0.000000	-4.918100	0.000000	0.000000	0.000000	-1.205347	-0.039754	-1.143615	0.000000	0.000000	4.000000	37.000000	0.000000
2251.573119	0.232982	0.499559	-0.028918	72.344620	17.736092	65.599518	-0.901272	0.000000	-4.918100	0.000000	0.000000	0.000000	-1.205347	-0.039754	-1.143615	0.000000	0.000000	4.000000	37.000000	0.000000
2251.576453	0.228872	0.499403	-0.032736	71.855049	18.257462	66.273033	-1.062464	0.000000	-4.885813	0.000000	0.000000	0.000000	-1.232801	-0.046925	-1.145265	0.000000	0.000000	4.000000	37.000000	0.000000
2251.579786	0.228872	0.499403	-0.032736	71.855049	18.257462	66.273033	-1.062464	0.000000	-4.885813	0.000000	0.000000	0.000000	-1.232801	-0.046925	-1.145265	0.000000	0.000000	4.000000	37.000000	0.000000
2251.583119	0.228872	0.499403	-0.032736	71.855049	18.257462	66.273033	-1.062464	0.000000	-4.885813	0.000000	0.000000	0.000000	-1.232801	-0.046925	-1.145265	0.000000	0.000000	4.000000	37.000000	0.000000
2251.586453	0.224674	0.499242	-0.036660	71.472092	18.625368	66.807388	-1.230985	0.000000	-4.846099	0.000000	0.000000	0.000000	-1.259619	-0.048417	-1.177256	0.000000	0.000000	4.000000	37.000000	0.000000
2251.589786	0.224674	0.499242	-0.036660	71.472092	18.625368	66.807388	-1.230985	0.000000	-4.846099	0.000000	0.000000	0.000000	-1.259619	-0.048417	-1.177256	0.000000	0.000000	4.000000	37.000000	0.000000
2251.593119	0.224674	0.499242	-0.036660	71.472092	18.625368	66.807388	-1.230985	0.000000	-4.846099	0.000000	0.000000	0.000000	-1.259619	-0.048417	-1.177256	0.000000	0.000000	4.000000	37.000000	0.000000
2251.596453	0.220310	0.499049	-0.040650	71.185440	18.835756	67.183189	-1.410516	0.000000	-4.796920	0.000000	0.000000	0.000000	-1.309053	-0.057874	-1.197063	0.000000	0.000000	4.000000	37.000000	0.000000
2251.599786	0.220310	0.499049	-0.040650	71.185440	18.835756	67.183189	-1.410516	0.000000	-4.796920	0.000000	0.000000	0.000000	-1.309053	-0.057874	-1.197063	0.000000	0.000000	4.000000	37.000000	0.000000
2251.603119	0.220310	0.499049	-0.040650	71.185440	18.835756	67.183189	-1.410516	0.000000	-4.796920	0.000000	0.000000	0.000000	-1.309053	-0.057874	-1.197063	0.000000	0.000000	4.000000	37.000000	0.000000
2251.606453	0.215756	0.498901	-0.044533	70.961250	18.856485	67.321877	-1.600496	0.000000	-4.736920	0.000000	0.000000	0.000000	-1.366334	-0.044193	-1.164976	0.000000	0.000000	4.000000	37.000000	0.000000
2251.609786	0.215756	0.498901	-0.044533	70.961250	18.856485	67.321877	-1.600496	0.000000	-4.736920	0.000000	0.000000	0.000000	-1.366334	-0.044193	-1.164976	0.000000	0.000000	4.000000	37.000000	0.000000
2251.613119	0.215756	0.498901	-0.044533	70.961250	18.856485	67.321877	-1.600496	0.000000	-4.736920	0.000000	0.000000	0.000000	-1.366334	-0.044193	-1.164976	0.000000	0.000000	4.000000	37.000000	0.000000
2251.616453	0.210931	0.498787	-0.048246	70.768921	18.681643	67.202286	-1.795311	0.000000	-4.666568	0.000000	0.000000	0.000000	-1.447489	-0.034222	-1.113821	0.000000	0.000000	4.000000	37.000000	0.000000
2251.619786	0.210931	0.498787	-0.048246	70.768921	18.681643	67.202286	-1.795311	0.000000	-4.666568	0.000000	0.000000	0.000000	-1.447489	-0.034222	-1.113821	0.000000	0.000000	4.000000	37.000000	0.000000
2251.623119	0.210931	0.498787	-0.048246	70.768921	18.681643	67.202286	-1.795311	0.000000	-4.666568	0.000000	0.000000	0.000000	-1.447489	-0.034222	-1.113821	0.000000	0.000000	4.000000	37.000000	0.000000
2251.626453	0.205929	0.498777	-0.051727	70.599609	18.401634	66.978058	-1.994161	0.000000	-4.585119	0.000000	0.000000	0.000000	-1.500466	-0.003009	-1.044222	0.000000	0.000000	4.000000	37.000000	0.000000
2251.629786	0.205929	0.498777	-0.051727	70.599609	18.401634	66.978058	-1.994161	0.000000	-4.585119	0.000000	0.000000	0.000000	-1.500466	-0.003009	-1.044222	0.000000	0.000000	4.000000	37.000000	0.000000
2251.633119	0.205929	0.498777	-0.051727	70.599609	18.401634	66.978058	-1.994161	0.000000	-4.585119	0.000000	0.000000	0.000000	-1.500466	-0.003009	-1.044222	0.000000	0.000000	4.000000	37.000000	0.000000
2251.636453	0.200817	0.498823	-0.054959	70.463402	18.097189	66.806595	-2.193968	0.000000	-4.492940	0.000000	0.000000	0.000000	-1.533648	0.013811	-0.969595	0.000000	0.000000	4.000000	37.000000	0.000000
2251.639786	0.200817	0.498823	-0.054959	70.463402	18.097189	66.806595	-2.193968	0.000000	-4.492940	0.000000	0.000000	0.000000	-1.533648	0.013811	-0.969595	0.000000	0.000000	4.000000	37.000000	0.000000
2251.643119	0.200817	0.498823	-0.054959	70.463402	18.097189	66.806595	-2.193968	0.000000	-4.492940	0.000000	0.000000	0.000000	-1.533648	0.013811	-0.969595	0.000000	0.000000	4.000000	37.000000	0.000000
2251.646453	0.195635	0.498949	-0.057967	70.367516	17.840506	66.849709	-2.393174	0.000000	-4.390070	0.000000	0.000000	0.000000	-1.554539	0.037689	-0.902587	0.000000	0.000000	4.000000	37.000000	0.000000
2251.649786	0.195635	0.498949	-0.057967	70.367516	17.840506	66.849709	-2.393174	0.000000	-4.390070	0.000000	0.000000	0.000000	-1.554539	0.037689	-0.902587	0.000000	0.000000	4.000000	37.000000	0.000000
2251.653119	0.195635	0.498949	-0.057967	70.367516	17.840506	66.849709	-2.393174	0.000000	-4.390070	0.000000	0.000000	0.000000	-1.554539	0.037689	-0.902587	0.000000	0.000000	4.000000	37.000000	0.000000
2251.656453	0.190407	0.499096	-0.060858	70.317101	17.619141	67.081902	-2.591725	0.000000	-4.275858	0.000000	0.000000	0.000000	-1.568474	0.044224	-0.867057	0.000000	0.000000	4.000000	37.000000	0.000000
2251.659786	0.190407	0.499096	-0.060858	70.317101	17.619141	67.081902	-2.591725	0.000000	-4.275858	0.000000	0.000000	0.000000	-1.568474	0.044224	-0.867057	0.000000	0.000000	4.000000	37.000000	0.000000
2251.663119	0.190407	0.499096	-0.060858	70.317101	17.619141	67.081902	-2.591725	0.000000	-4.275858	0.000000	0.000000	0.000000	-1.568474	0.044224	-0.867057	0.000000	0.000000	4.000000	37.000000	0.000000
2251.666453	0.185162	0.499279	-0.063622	70.302689	17.347933	67.297005	-2.792094	0.000000	-4.147796	0.000000	0.000000	0.000000	-1.573525	0.054917	-0.829385	0.000000	0.000000	4.000000	37.000000	0.000000
2251.669786	0.185162	0.499279	-0.063622	70.302689	17.347933	67.297005	-2.792094	0.000000	-4.147796	0.000000	0.000000	0.000000	-1.573525	0.054917	-0.829385	0.000000	0.000000	4.000000	37.000000	0.000000
2251.673119	0.185162	0.499279	-0.063622	70.302689	17.347933	67.297005	-2.792094	0.000000	-4.147796	0.000000	0.000000	0.000000	-1.573525	0.054917	-0.829385	0.000000	0.000000	4.000000	37.000000	0.000000
2251.676453	0.179884	0.499466	-0.066349	70.325226	16.990253	67.312813	-2.992492	0.000000	-4.005620	0.000000	0.000000	0.000000	-1.583375	0.055832	-0.818024	0.000000	0.000000	4.000000	37.000000	0.000000
2251.679786	0.179884	0.499466	-0.066349	70.325226	16.990253	67.312813	-2.992492	0.000000	-4.005620	0.000000	0.000000	0.000000	-1.583375	0.055832	-0.818024	0.000000	0.000000	4.000000	37.000000	0.000000
2251.683119	0.179884	0.499466	-0.066349	70.325226	16.990253	67.312813	-2.992492	0.000000	-4.005620	0.000000	0.000000	0.000000	-1.583375	0.055832	-0.818024	0.000000	0.000000	4.000000	37.000000	0.000000
2251.686453	0.174584	0.499664	-0.069070	70.392189	16.562597	67.033615	-3.194636	0.000000	-3.846336	0.000000	0.000000	0.000000	-1.589910	0.059543	-0.816217	0.000000	0.000000	4.000000	37.000000	0.000000
2251.689786	0.174584	0.499664	-0.069070	70.392189	16.562597	67.033615	-3.194636	0.000000	-3.846336	0.000000	0.000000	0.000000	-1.589910	0.059543	-0.816217	0.000000	0.000000	4.000000	37.000000	0.000000
2251.693119	0.174584	0.499664	-0.069070	70.392189	16.562597	67.033615	-3.194636	0.000000	-3.846336	0.000000	0.000000	0.000000	-1.589910	0.059543	-0.816217	0.000000	0.000000	4.000000	37.000000	0.000000
2251.696453	0.169174	0.499851	-0.071744	70.497169	16.074804	66.495308	-3.397309	0.000000	-3.668555	0.000000	0.000000	0.000000	-1.622940	0.056212	-0.802371	0.000000	0.000000	4.000000	37.000000	0.000000
2251.699786	0.169174	0.499851	-0.071744	70.497169	16.074804	66.495308	-3.397309	0.000000	-3.668555	0.000000	0.000000	0.000000	-1.622940	0.056212	-0.802371	0.000000	0.000000	4.000000	37.000000	0.000000
2251.703119	0.169174	0.499851	-0.071744	70.497169	16.074804	66.495308	-3.397309	0.000000	-3.668555	0.000000	0.000000	0.000000	-1.622940	0.056212	-0.802371	0.000000	0.000000	4.000000	37.000000	0.000000
2251.706453	0.163640	0.500010	-0.074320	70.632561	15.525235	65.729385	-3.587209	0.000000	-3.458721	0.000000	0.000000	0.000000	-1.660184	0.047472	-0.772805	0.000000	0.000000	4.000000	37.000000	0.000000
2251.709786	0.163640	0.500010	-0.074320	70.632561	15.525235	65.729385	-3.587209	0.000000	-3.458721	0.000000	0.000000	0.000000	-1.660184	0.047472	-0.772805	0.000000	0.000000	4.000000	37.000000	0.000000
2251.713119	0.163640	0.500010	-0.074320	70.632561	15.525235	65.729385	-3.587209	0.000000	-3.458721	0.000000	0.000000	0.000000	-1.660184	0.047472	-0.772805	0.000000	0.000000	4.000000	37.000000	0.000000
2251.716453	0.157918	0.500208	-0.076662	70.767914	14.920741	64.780518	-3.716010	0.000000	-3.182024	0.000000	0.000000	0.000000	-1.716810	0.059423	-0.702688	0.000000	0.000000	4.000000	37.000000	0.000000
2251.719786	0.157918	0.500208	-0.076662	70.767914	14.920741	64.780518	-3.716010	0.000000	-3.182024	0.000000	0.000000	0.000000	-1.716810	0.059423	-0.702688	0.000000	0.000000	4.000000	37.000000	0.000000
2251.723119	0.157918	0.500208	-0.076662	70.767914	14.920741	64.780518	-3.716010	0.000000	-3.182024	0.000000	0.000000	0.000000	-1.716810	0.059423	-0.702688	0.000000	0.000000	4.000000	37.000000	0.000000
2251.726453	0.152053	0.500419	-0.078723	70.835464	14.323139	63.658546	-3.833124	0.000000	-2.895888	0.000000	0.000000	0.000000	-1.759515	0.063449	-0.618135	0.000000	0.000000	4.000000	37.000000	0.000000
2251.729786	0.152053	0.500419	-0.078723	70.835464	14.323139	63.658546	-3.833124	0.000000	-2.895888	0.000000	0.000000	0.000000	-1.759515	0.063449	-0.618135	0.000000	0.000000	4.000000	37.000000	0.000000
2251.733119	0.152053	0.500419	-0.078723	70.835464	14.323139	63.658546	-3.833124	0.000000	-2.895888	0.000000	0.000000	0.000000	-1.759515	0.063449	-0.618135	0.000000	0.000000	4.000000	37.000000	0.000000
2251.736453	0.146171	0.500735	-0.080448	70.785789	13.795345	62.512821	-3.936147	0.000000	-2.602636	0.000000	0.000000	0.000000	-1.764577	0.094699	-0.517534	0.000000	0.000000	4.000000	37.000000	0.000000
2251.739786	0.146171	0.500735	-0.080448	70.785789	13.795345	62.512821	-3.936147	0.000000	-2.602636	0.000000	0.000000	0.000000	-1.764577	0.094699	-0.517534	0.000000	0.000000	4.000000	37.000000	0.000000
2251.743119	0.146171	0.500735	-0.080448	70.785789	13.795345	62.512821	-3.936147	0.000000	-2.602636	0.000000	0.000000	0.000000	-1.764577	0.094699	-0.517534	0.000000	0.000000	4.000000	37.000000	0.000000
2251.746453	0.140288	0.501123	-0.081941	70.699081	13.299825	61.455406	-4.022403	0.000000	-2.308540	0.000000	0.000000	0.000000	-1.764822	0.116436	-0.447884	0.000000	0.000000	4.000000	37.000000	0.000000
2251.749786	0.140288	0.501123	-0.081941	70.699081	13.299825	61.455406	-4.022403	0.000000	-2.308540	0.000000	0.000000	0.000000	-1.764822	0.116436	-0.447884	0.000000	0.000000	4.000000	37.000000	0.000000
2251.753119	0.140288	0.501123	-0.081941	70.699081	13.299825	61.455406	-4.022403	0.000000	-2.308540	0.000000	0.000000	0.000000	-1.764822	0.116436	-0.447884	0.000000	0.000000	4.000000	37.000000	0.000000
2251.756453	0.134487	0.501606	-0.083237	70.617165	12.833504	60.336014	-4.097050	0.000000	-2.014403	0.000000	0.000000	0.000000	-1.740422	0.144801	-0.388866	0.000000	0.000000	4.000000	37.000000	0.000000
2251.759786	0.134487	0.501606	-0.083237	70.617165	12.833504	60.336014	-4.097050	0.000000	-2.014403	0.000000	0.000000	0.000000	-1.740422	0.144801	-0.388866	0.000000	0.000000	4.000000	37.000000	0.000000
2251.763119	0.134487	0.501606	-0.083237	70.617165	12.833504	60.336014	-4.097050	0.000000	-2.014403	0.000000	0.000000	0.000000	-1.740422	0.144801	-0.388866	0.000000	0.000000	4.000000	37.000000	0.000000
2251.766453	0.128728	0.502156	-0.084368	70.557320	12.381680	59.048767	-4.161861	0.000000	-1.724332	0.000000	0.000000	0.000000	-1.727659	0.165232	-0.339220	0.000000	0.000000	4.000000	37.000000	0.000000
2251.769786	0.128728	0.502156	-0.084368	70.557320	12.381680	59.048767	-4.161861	0.000000	-1.724332	0.000000	0.000000	0.000000	-1.727659	0.165232	-0.339220	0.000000	0.000000	4.000000	37.000000	0.000000
2251.773119	0.128728	0.502156	-0.084368	70.557320	12.381680	59.048767	-4.161861	0.000000	-1.724332	0.000000	0.000000	0.000000	-1.727659	0.165232	-0.339220	0.000000	0.000000	4.000000	37.000000	0.000000
2251.776453	0.122908	0.502725	-0.085270	70.535172	11.926759	57.764763	-4.218398	0.000000	-1.436389	0.000000	0.000000	0.000000	-1.745806	0.170543	-0.270663	0.000000	0.000000	4.000000	37.000000	0.000000
2251.779786	0.122908	0.502725	-0.085270	70.535172	11.926759	57.764763	-4.218398	0.000000	-1.436389	0.000000	0.000000	0.000000	-1.745806	0.170543	-0.270663	0.000000	0.000000	4.000000	37.000000	0.000000
2251.783119	0.122908	0.502725	-0.085270	70.535172	11.926759	57.764763	-4.218398	0.000000	-1.436389	0.000000	0.000000	0.000000	-1.745806	0.170543	-0.270663	0.000000	0.000000	4.000000	37.000000	0.000000
2251.786453	0.116937	0.503329	-0.085970	70.550453	11.452857	56.720940	-4.263509	0.000000	-1.145421	0.000000	0.000000	0.000000	-1.791432	0.181201	-0.210081	0.000000	0.000000	4.000000	37.000000	0.000000
2251.789786	0.116937	0.503329	-0.085970	70.550453	11.452857	56.720940	-4.263509	0.000000	-1.145421	0.000000	0.000000	0.000000	-1.791432	0.181201	-0.210081	0.000000	0.000000	4.000000	37.000000	0.000000
2251.793119	0.116937	0.503329	-0.085970	70.550453	11.452857	56.720940	-4.263509	0.000000	-1.145421	0.000000	0.000000	0.000000	-1.791432	0.181201	-0.210081	0.000000	0.000000	4.000000	37.000000	0.000000
2251.796453	0.110822	0.503893	-0.086495	70.604317	10.960637	55.931686	-4.298522	0.000000	-0.846849	0.000000	0.000000	0.000000	-1.834584	0.169216	-0.157420	0.000000	0.000000	4.000000	37.000000	0.000000
2251.799786	0.110822	0.503893	-0.086495	70.604317	10.960637	55.931686	-4.298522	0.000000	-0.846849	0.000000	0.000000	0.000000	-1.834584	0.169216	-0.157420	0.000000	0.000000	4.000000	37.000000	0.000000
2251.803119	0.110822	0.503893	-0.086495	70.604317	10.960637	55.931686	-4.298522	0.000000	-0.846849	0.000000	0.000000	0.000000	-1.834584	0.169216	-0.157420	0.000000	0.000000	4.000000	37.000000	0.000000
2251.806453	0.104503	0.504422	-0.086908	70.663872	10.476396	55.239285	-4.324759	0.000000	-0.541085	0.000000	0.000000	0.000000	-1.895588	0.158592	-0.123892	0.000000	0.000000	4.000000	37.000000	0.000000
2251.809786	0.104503	0.504422	-0.086908	70.663872	10.476396	55.239285	-4.324759	0.000000	-0.541085	0.000000	0.000000	0.000000	-1.895588	0.158592	-0.123892	0.000000	0.000000	4.000000	37.000000	0.000000
2251.813119	0.104503	0.504422	-0.086908	70.663872	10.476396	55.239285	-4.324759	0.000000	-0.541085	0.000000	0.000000	0.000000	-1.895588	0.158592	-0.123892	0.000000	0.000000	4.000000	37.000000	0.000000
2251.816453	0.098089	0.504928	-0.087157	70.721001	10.052012	54.491993	-4.345407	0.000000	-0.225154	0.000000	0.000000	0.000000	-1.924294	0.151797	-0.074573	0.000000	0.000000	4.000000	37.000000	0.000000
2251.819786	0.098089	0.504928	-0.087157	70.721001	10.052012	54.491993	-4.345407	0.000000	-0.225154	0.000000	0.000000	0.000000	-1.924294	0.151797	-0.074573	0.000000	0.000000	4.000000	37.000000	0.000000
2251.823119	0.098089	0.504928	-0.087157	70.721001	10.052012	54.491993	-4.345407	0.000000	-0.225154	0.000000	0.000000	0.000000	-1.924294	0.151797	-0.074573	0.000000	0.000000	4.000000	37.000000	0.000000
2251.826453	0.091594	0.505428	-0.087301	70.771446	9.723351	53.682728	-4.357836	0.000000	0.095562	0.000000	0.000000	0.000000	-1.948300	0.150157	-0.043360	0.000000	0.000000	4.000000	37.000000	0.000000
2251.829786	0.091594	0.505428	-0.087301	70.771446	9.723351	53.682728	-4.357836	0.000000	0.095562	0.000000	0.000000	0.000000	-1.948300	0.150157	-0.043360	0.000000	0.000000	4.000000	37.000000	0.000000
2251.833119	0.091594	0.505428	-0.087301	70.771446	9.723351	53.682728	-4.357836	0.000000	0.095562	0.000000	0.000000	0.000000	-1.948300	0.150157	-0.043360	0.000000	0.000000	4.000000	37.000000	0.000000
2251.836453	0.085114	0.505962	-0.087234	70.808304	9.497376	52.565689	-4.365063	0.000000	0.420279	0.000000	0.000000	0.000000	-1.944225	0.160325	0.020286	0.000000	0.000000	4.000000	37.000000	0.000000
2251.839786	0.085114	0.505962	-0.087234	70.808304	9.497376	52.565689	-4.365063	0.000000	0.420279	0.000000	0.000000	0.000000	-1.944225	0.160325	0.020286	0.000000	0.000000	4.000000	37.000000	0.000000
2251.843119	0.085114	0.505962	-0.087234	70.808304	9.497376	52.565689	-4.365063	0.000000	0.420279	0.000000	0.000000	0.000000	-1.944225	0.160325	0.020286	0.000000	0.000000	4.000000	37.000000	0.000000
2251.846453	0.078620	0.506546	-0.086929	70.878983	9.419997	51.415886	-4.361681	0.000000	0.744316	0.000000	0.000000	0.000000	-1.948047	0.175040	0.091337	0.000000	0.000000	4.000000	37.000000	0.000000
2251.849786	0.078620	0.506546	-0.086929	70.878983	9.419997	51.415886	-4.361681	0.000000	0.744316	0.000000	0.000000	0.000000	-1.948047	0.175040	0.091337	0.000000	0.000000	4.000000	37.000000	0.000000
2251.853119	0.078620	0.506546	-0.086929	70.878983	9.419997	51.415886	-4.361681	0.000000	0.744316	0.000000	0.000000	0.000000	-1.948047	0.175040	0.091337	0.000000	0.000000	4.000000	37.000000	0.000000
2251.856453	0.072096	0.507126	-0.086404	71.094055	9.503624	50.636448	-4.346459	0.000000	1.068991	0.000000	0.000000	0.000000	-1.957201	0.173931	0.157451	0.000000	0.000000	4.000000	37.000000	0.000000
2251.859786	0.072096	0.507126	-0.086404	71.094055	9.503624	50.636448	-4.346459	0.000000	1.068991	0.000000	0.000000	0.000000	-1.957201	0.173931	0.157451	0.000000	0.000000	4.000000	37.000000	0.000000
2251.863119	0.072096	0.507126	-0.086404	71.094055	9.503624	50.636448	-4.346459	0.000000	1.068991	0.000000	0.000000	0.000000	-1.957201	0.173931	0.157451	0.000000	0.000000	4.000000	37.000000	0.000000
2251.866453	0.065447	0.507710	-0.085601	71.469139	9.807150	50.637936	-4.320217	0.000000	1.395191	0.000000	0.000000	0.000000	-1.994817	0.175249	0.241027	0.000000	0.000000	4.000000	37.000000	0.000000
2251.869786	0.065447	0.507710	-0.085601	71.469139	9.807150	50.637936	-4.320217	0.000000	1.395191	0.000000	0.000000	0.000000	-1.994817	0.175249	0.241027	0.000000	0.000000	4.000000	37.000000	0.000000
2251.873119	0.065447	0.507710	-0.085601	71.469139	9.807150	50.637936	-4.320217	0.000000	1.395191	0.000000	0.000000	0.000000	-1.994817	0.175249	0.241027	0.000000	0.000000	4.000000	37.000000	0.000000
2251.876453	0.058600	0.508346	-0.084408	71.952316	10.355900	51.050434	-4.280046	0.000000	1.727660	0.000000	0.000000	0.000000	-2.054054	0.190982	0.358023	0.000000	0.000000	4.000000	37.000000	0.000000
2251.879786	0.058600	0.508346	-0.084408	71.952316	10.355900	51.050434	-4.280046	0.000000	1.727660	0.000000	0.000000	0.000000	-2.054054	0.190982	0.358023	0.000000	0.000000	4.000000	37.000000	0.000000
2251.883119	0.058600	0.508346	-0.084408	71.952316	10.355900	51.050434	-4.280046	0.000000	1.727660	0.000000	0.000000	0.000000	-2.054054	0.190982	0.358023	0.000000	0.000000	4.000000	37.000000	0.000000
2251.886453	0.051613	0.509071	-0.082759	72.464149	11.184157	51.595932	-4.220376	0.000000	2.070003	0.000000	0.000000	0.000000	-2.096218	0.217336	0.494636	0.000000	0.000000	4.000000	37.000000	0.000000
2251.889786	0.051613	0.509071	-0.082759	72.464149	11.184157	51.595932	-4.220376	0.000000	2.070003	0.000000	0.000000	0.000000	-2.096218	0.217336	0.494636	0.000000	0.000000	4.000000	37.000000	0.000000
2251.893119	0.051613	0.509071	-0.082759	72.464149	11.184157	51.595932	-4.220376	0.000000	2.070003	0.000000	0.000000	0.000000	-2.096218	0.217336	0.494636	0.000000	0.000000	4.000000	37.000000	0.000000
2251.896453	0.044519	0.509880	-0.080716	72.991806	12.412830	52.058975	-4.137936	0.000000	2.419372	0.000000	0.000000	0.000000	-2.128034	0.242620	0.612787	0.000000	0.000000	4.000000	37.000000	0.000000
2251.899786	0.044519	0.509880	-0.080716	72.991806	12.412830	52.058975	-4.137936	0.000000	2.419372	0.000000	0.000000	0.000000	-2.128034	0.242620	0.612787	0.000000	0.000000	4.000000	37.000000	0.000000
2251.903119	0.044519	0.509880	-0.080716	72.991806	12.412830	52.058975	-4.137936	0.000000	2.419372	0.000000	0.000000	0.000000	-2.128034	0.242620	0.612787	0.000000	0.000000	4.000000	37.000000	0.000000
2251.906453	0.037309	0.510734	-0.078282	73.567841	14.219014	52.984924	-4.035805	0.000000	2.774045	0.000000	0.000000	0.000000	-2.163019	0.256198	0.730245	0.000000	0.000000	4.000000	37.000000	0.000000
2251.909786	0.037309	0.510734	-0.078282	73.567841	14.219014	52.984924	-4.035805	0.000000	2.774045	0.000000	0.000000	0.000000	-2.163019	0.256198	0.730245	0.000000	0.000000	4.000000	37.000000	0.000000
2251.913119	0.037309	0.510734	-0.078282	73.567841	14.219014	52.984924	-4.035805	0.000000	2.774045	0.000000	0.000000	0.000000	-2.163019	0.256198	0.730245	0.000000	0.000000	4.000000	37.000000	0.000000
2251.916453	0.030046	0.511683	-0.075431	74.172363	16.798079	54.921650	-3.902753	0.000000	3.125463	0.000000	0.000000	0.000000	-2.178847	0.284795	0.855170	0.000000	0.000000	4.000000	37.000000	0.000000
2251.919786	0.030046	0.511683	-0.075431	74.172363	16.798079	54.921650	-3.902753	0.000000	3.125463	0.000000	0.000000	0.000000	-2.178847	0.284795	0.855170	0.000000	0.000000	4.000000	37.000000	0.000000
2251.923119	0.030046	0.511683	-0.075431	74.172363	16.798079	54.921650	-3.902753	0.000000	3.125463	0.000000	0.000000	0.000000	-2.178847	0.284795	0.855170	0.000000	0.000000	4.000000	37.000000	0.000000
2251.926453	0.022735	0.512661	-0.072206	74.775650	20.328257	57.809662	-3.666139	0.000000	3.399915	0.000000	0.000000	0.000000	-2.193476	0.293297	0.967688	0.000000	0.000000	4.000000	37.000000	0.000000
2251.929786	0.022735	0.512661	-0.072206	74.775650	20.328257	57.809662	-3.666139	0.000000	3.399915	0.000000	0.000000	0.000000	-2.193476	0.293297	0.967688	0.000000	0.000000	4.000000	37.000000	0.000000
2251.933119	0.022735	0.512661	-0.072206	74.775650	20.328257	57.809662	-3.666139	0.000000	3.399915	0.000000	0.000000	0.000000	-2.193476	0.293297	0.967688	0.000000	0.000000	4.000000	37.000000	0.000000
2251.936453	0.015293	0.513674	-0.068561	75.305397	24.861551	61.653961	-3.413900	0.000000	3.653120	0.000000	0.000000	0.000000	-2.232352	0.303980	1.093452	0.000000	0.000000	4.000000	37.000000	0.000000
2251.939786	0.015293	0.513674	-0.068561	75.305397	24.861551	61.653961	-3.413900	0.000000	3.653120	0.000000	0.000000	0.000000	-2.232352	0.303980	1.093452	0.000000	0.000000	4.000000	37.000000	0.000000
2251.943119	0.015293	0.513674	-0.068561	75.305397	24.861551	61.653961	-3.413900	0.000000	3.653120	0.000000	0.000000	0.000000	-2.232352	0.303980	1.093452	0.000000	0.000000	4.000000	37.000000	0.000000
2251.946453	0.007801	0.514653	-0.064610	75.674744	30.250870	66.558617	-3.145685	0.000000	3.886472	0.000000	0.000000	0.000000	-2.247674	0.293807	1.185217	0.000000	0.000000	4.000000	37.000000	0.000000
2251.949786	0.007801	0.514653	-0.064610	75.674744	30.250870	66.558617	-3.145685	0.000000	3.886472	0.000000	0.000000	0.000000	-2.247674	0.293807	1.185217	0.000000	0.000000	4.000000	37.000000	0.000000
2251.953119	0.007801	0.514653	-0.064610	75.674744	30.250870	66.558617	-3.145685	0.000000	3.886472	0.000000	0.000000	0.000000	-2.247674	0.293807	1.185217	0.000000	0.000000	4.000000	37.000000	0.000000
2251.956453	0.000237	0.515566	-0.060260	75.862793	36.220833	72.758301	-2.869429	0.000000	4.094677	0.000000	0.000000	0.000000	-2.269398	0.273942	1.305021	0.000000	0.000000	4.000000	37.000000	0.000000
2251.959786	0.000237	0.515566	-0.060260	75.862793	36.220833	72.758301	-2.869429	0.000000	4.094677	0.000000	0.000000	0.000000	-2.269398	0.273942	1.305021	0.000000	0.000000	4.000000	37.000000	0.000000
2251.963119	0.000237	0.515566	-0.060260	75.862793	36.220833	72.758301	-2.869429	0.000000	4.094677	0.000000	0.000000	0.000000	-2.269398	0.273942	1.305021	0.000000	0.000000	4.000000	37.000000	0.000000
2251.966453	-0.007503	0.516467	-0.055502	75.906502	42.314564	78.848419	-2.585150	0.000000	4.279837	0.000000	0.000000	0.000000	-2.321943	0.270171	1.427559	0.000000	0.000000	4.000000	37.000000	0.000000
2251.969786	-0.007503	0.516467	-0.055502	75.906502	42.314564	78.848419	-2.585150	0.000000	4.279837	0.000000	0.000000	0.000000	-2.321943	0.270171	1.427559	0.000000	0.000000	4.000000	37.000000	0.000000
2251.973119	-0.007503	0.516467	-0.055502	75.906502	42.314564	78.848419	-2.585150	0.000000	4.279837	0.000000	0.000000	0.000000	-2.321943	0.270171	1.427559	0.000000	0.000000	4.000000	37.000000	0.000000
2251.976453	-0.015196	0.517329	-0.050332	75.934662	48.282433	83.925011	-2.293738	0.000000	4.442833	0.000000	0.000000	0.000000	-2.307919	0.258692	1.550871	0.000000	0.000000	4.000000	37.000000	0.000000
2251.979786	-0.015196	0.517329	-0.050332	75.934662	48.282433	83.925011	-2.293738	0.000000	4.442833	0.000000	0.000000	0.000000	-2.307919	0.258692	1.550871	0.000000	0.000000	4.000000	37.000000	0.000000
2251.983119	-0.015196	0.517329	-0.050332	75.934662	48.282433	83.925011	-2.293738	0.000000	4.442833	0.000000	0.000000	0.000000	-2.307919	0.258692	1.550871	0.000000	0.000000	4.000000	37.000000	0.000000
2251.986453	-0.022746	0.518199	-0.044705	75.940384	54.464207	88.606880	-2.001878	0.000000	4.581756	0.000000	0.000000	0.000000	-2.264787	0.261056	1.688151	0.000000	0.000000	4.000000	37.000000	0.000000
2251.989786	-0.022746	0.518199	-0.044705	75.940384	54.464207	88.606880	-2.001878	0.000000	4.581756	0.000000	0.000000	0.000000	-2.264787	0.261056	1.688151	0.000000	0.000000	4.000000	37.000000	0.000000
2251.993119	-0.022746	0.518199	-0.044705	75.940384	54.464207	88.606880	-2.001878	0.000000	4.581756	0.000000	0.000000	0.000000	-2.264787	0.261056	1.688151	0.000000	0.000000	4.000000	37.000000	0.000000
2251.996453	-0.029967	0.519111	-0.038582	75.832558	60.817883	93.532043	-1.711085	0.000000	4.698105	0.000000	0.000000	0.000000	-2.166296	0.273345	1.836828	0.000000	0.000000	4.000000	37.000000	0.000000
2251.999786	-0.029967	0.519111	-0.038582	75.832558	60.817883	93.532043	-1.711085	0.000000	4.698105	0.000000	0.000000	0.000000	-2.166296	0.273345	1.836828	0.000000	0.000000	4.000000	37.000000	0.000000
2252.003119	-0.029967	0.519111	-0.038582	75.832558	60.817883	93.532043	-1.711085	0.000000	4.698105	0.000000	0.000000	0.000000	-2.166296	0.273345	1.836828	0.000000	0.000000	4.000000	37.000000	0.000000
2252.006453	-0.036695	0.520076	-0.031982	75.583527	67.176376	98.801010	-1.422933	0.000000	4.793252	0.000000	0.000000	0.000000	-2.018486	0.289610	1.980129	0.000000	0.000000	4.000000	37.000000	0.000000
2252.009786	-0.036695	0.520076	-0.031982	75.583527	67.176376	98.801010	-1.422933	0.000000	4.793252	0.000000	0.000000	0.000000	-2.018486	0.289610	1.980129	0.000000	0.000000	4.000000	37.000000	0.000000
2252.013119	-0.036695	0.520076	-0.031982	75.583527	67.176376	98.801010	-1.422933	0.000000	4.793252	0.000000	0.000000	0.000000	-2.018486	0.289610	1.980129	0.000000	0.000000	4.000000	37.000000	0.000000
2252.016453	-0.042913	0.521039	-0.024919	75.232887	73.251434	104.085381	-1.139060	0.000000	4.868526	0.000000	0.000000	0.000000	-1.865519	0.288925	2.118815	0.000000	0.000000	4.000000	37.000000	0.000000
2252.019786	-0.042913	0.521039	-0.024919	75.232887	73.251434	104.085381	-1.139060	0.000000	4.868526	0.000000	0.000000	0.000000	-1.865519	0.288925	2.118815	0.000000	0.000000	4.000000	37.000000	0.000000
2252.023119	-0.042913	0.521039	-0.024919	75.232887	73.251434	104.085381	-1.139060	0.000000	4.868526	0.000000	0.000000	0.000000	-1.865519	0.288925	2.118815	0.000000	0.000000	4.000000	37.000000	0.000000
2252.026453	-0.048588	0.521951	-0.017500	74.794907	79.060486	109.391457	-0.858863	0.000000	4.925683	0.000000	0.000000	0.000000	-1.702325	0.273631	2.225731	0.000000	0.000000	4.000000	37.000000	0.000000
2252.029786	-0.048588	0.521951	-0.017500	74.794907	79.060486	109.391457	-0.858863	0.000000	4.925683	0.000000	0.000000	0.000000	-1.702325	0.273631	2.225731	0.000000	0.000000	4.000000	37.000000	0.000000
2252.033119	-0.048588	0.521951	-0.017500	74.794907	79.060486	109.391457	-0.858863	0.000000	4.925683	0.000000	0.000000	0.000000	-1.702325	0.273631	2.225731	0.000000	0.000000	4.000000	37.000000	0.000000
2252.036453	-0.053743	0.522768	-0.009794	74.353157	84.568398	114.587036	-0.584831	0.000000	4.965680	0.000000	0.000000	0.000000	-1.546681	0.245151	2.311640	0.000000	0.000000	4.000000	37.000000	0.000000
2252.039786	-0.053743	0.522768	-0.009794	74.353157	84.568398	114.587036	-0.584831	0.000000	4.965680	0.000000	0.000000	0.000000	-1.546681	0.245151	2.311640	0.000000	0.000000	4.000000	37.000000	0.000000
2252.043119	-0.053743	0.522768	-0.009794	74.353157	84.568398	114.587036	-0.584831	0.000000	4.965680	0.000000	0.000000	0.000000	-1.546681	0.245151	2.311640	0.000000	0.000000	4.000000	37.000000	0.000000
2252.046453	-0.058408	0.523501	-0.001840	73.991653	90.053101	119.641922	-0.317886	0.000000	4.989884	0.000000	0.000000	0.000000	-1.399463	0.219852	2.386232	0.000000	0.000000	4.000000	37.000000	0.000000
2252.049786	-0.058408	0.523501	-0.001840	73.991653	90.053101	119.641922	-0.317886	0.000000	4.989884	0.000000	0.000000	0.000000	-1.399463	0.219852	2.386232	0.000000	0.000000	4.000000	37.000000	0.000000
2252.053119	-0.058408	0.523501	-0.001840	73.991653	90.053101	119.641922	-0.317886	0.000000	4.989884	0.000000	0.000000	0.000000	-1.399463	0.219852	2.386232	0.000000	0.000000	4.000000	37.000000	0.000000
2252.056453	-0.062609	0.524146	0.006302	73.768921	95.615997	124.457718	-0.058083	0.000000	4.999662	0.000000	0.000000	0.000000	-1.260149	0.193561	2.442669	0.000000	0.000000	4.000000	37.000000	0.000000
2252.059786	-0.062609	0.524146	0.006302	73.768921	95.615997	124.457718	-0.058083	0.000000	4.999662	0.000000	0.000000	0.000000	-1.260149	0.193561	2.442669	0.000000	0.000000	4.000000	37.000000	0.000000
2252.063119	-0.062609	0.524146	0.006302	73.768921	95.615997	124.457718	-0.058083	0.000000	4.999662	0.000000	0.000000	0.000000	-1.260149	0.193561	2.442669	0.000000	0.000000	4.000000	37.000000	0.000000
2252.066453	-0.066448	0.524750	0.014617	73.657578	101.337936	129.179367	0.193631	0.000000	4.996249	0.000000	0.000000	0.000000	-1.151738	0.181013	2.494501	0.000000	0.000000	4.000000	37.000000	0.000000
2252.069786	-0.066448	0.524750	0.014617	73.657578	101.337936	129.179367	0.193631	0.000000	4.996249	0.000000	0.000000	0.000000	-1.151738	0.181013	2.494501	0.000000	0.000000	4.000000	37.000000	0.000000
2252.073119	-0.066448	0.524750	0.014617	73.657578	101.337936	129.179367	0.193631	0.000000	4.996249	0.000000	0.000000	0.000000	-1.151738	0.181013	2.494501	0.000000	0.000000	4.000000	37.000000	0.000000
2252.076453	-0.069805	0.525371	0.023094	73.576431	107.205719	133.900467	0.437402	0.000000	4.980831	0.000000	0.000000	0.000000	-1.007290	0.186493	2.543178	0.000000	0.000000	4.000000	37.000000	0.000000
2252.079786	-0.069805	0.525371	0.023094	73.576431	107.205719	133.900467	0.437402	0.000000	4.980831	0.000000	0.000000	0.000000	-1.007290	0.186493	2.543178	0.000000	0.000000	4.000000	37.000000	0.000000
2252.083119	-0.069805	0.525371	0.023094	73.576431	107.205719	133.900467	0.437402	0.000000	4.980831	0.000000	0.000000	0.000000	-1.007290	0.186493	2.543178	0.000000	0.000000	4.000000	37.000000	0.000000
2252.086453	-0.072475	0.526054	0.031675	73.404785	112.799088	138.367661	0.673817	0.000000	4.954389	0.000000	0.000000	0.000000	-0.800871	0.204793	2.574325	0.000000	0.000000	4.000000	37.000000	0.000000
2252.089786	-0.072475	0.526054	0.031675	73.404785	112.799088	138.367661	0.673817	0.000000	4.954389	0.000000	0.000000	0.000000	-0.800871	0.204793	2.574325	0.000000	0.000000	4.000000	37.000000	0.000000
2252.093119	-0.072475	0.526054	0.031675	73.404785	112.799088	138.367661	0.673817	0.000000	4.954389	0.000000	0.000000	0.000000	-0.800871	0.204793	2.574325	0.000000	0.000000	4.000000	37.000000	0.000000
2252.096453	-0.074519	0.526774	0.040252	73.080635	117.950241	142.468719	0.903153	0.000000	4.917755	0.000000	0.000000	0.000000	-0.613153	0.215879	2.572890	0.000000	0.000000	4.000000	37.000000	0.000000
2252.099786	-0.074519	0.526774	0.040252	73.080635	117.950241	142.468719	0.903153	0.000000	4.917755	0.000000	0.000000	0.000000	-0.613153	0.215879	2.572890	0.000000	0.000000	4.000000	37.000000	0.000000
2252.103119	-0.074519	0.526774	0.040252	73.080635	117.950241	142.468719	0.903153	0.000000	4.917755	0.000000	0.000000	0.000000	-0.613153	0.215879	2.572890	0.000000	0.000000	4.000000	37.000000	0.000000
2252.106453	-0.076115	0.527545	0.048776	72.661804	122.582718	146.147308	1.123715	0.000000	4.872090	0.000000	0.000000	0.000000	-0.478858	0.231442	2.557217	0.000000	0.000000	4.000000	37.000000	0.000000
2252.109786	-0.076115	0.527545	0.048776	72.661804	122.582718	146.147308	1.123715	0.000000	4.872090	0.000000	0.000000	0.000000	-0.478858	0.231442	2.557217	0.000000	0.000000	4.000000	37.000000	0.000000
2252.113119	-0.076115	0.527545	0.048776	72.661804	122.582718	146.147308	1.123715	0.000000	4.872090	0.000000	0.000000	0.000000	-0.478858	0.231442	2.557217	0.000000	0.000000	4.000000	37.000000	0.000000
2252.116453	-0.077284	0.528311	0.057211	72.241020	126.932022	149.546143	1.334531	0.000000	4.818613	0.000000	0.000000	0.000000	-0.350741	0.229636	2.530743	0.000000	0.000000	4.000000	37.000000	0.000000
2252.119786	-0.077284	0.528311	0.057211	72.241020	126.932022	149.546143	1.334531	0.000000	4.818613	0.000000	0.000000	0.000000	-0.350741	0.229636	2.530743	0.000000	0.000000	4.000000	37.000000	0.000000
2252.123119	-0.077284	0.528311	0.057211	72.241020	126.932022	149.546143	1.334531	0.000000	4.818613	0.000000	0.000000	0.000000	-0.350741	0.229636	2.530743	0.000000	0.000000	4.000000	37.000000	0.000000
2252.126453	-0.078201	0.529083	0.065511	72.005020	131.014084	152.628082	1.535573	0.000000	4.758362	0.000000	0.000000	0.000000	-0.275125	0.231888	2.489857	0.000000	0.000000	4.000000	37.000000	0.000000
2252.129786	-0.078201	0.529083	0.065511	72.005020	131.014084	152.628082	1.535573	0.000000	4.758362	0.000000	0.000000	0.000000	-0.275125	0.231888	2.489857	0.000000	0.000000	4.000000	37.000000	0.000000
2252.133119	-0.078201	0.529083	0.065511	72.005020	131.014084	152.628082	1.535573	0.000000	4.758362	0.000000	0.000000	0.000000	-0.275125	0.231888	2.489857	0.000000	0.000000	4.000000	37.000000	0.000000
2252.136453	-0.079002	0.529900	0.073794	72.237190	134.405914	155.036301	1.725231	0.000000	4.692928	0.000000	0.000000	0.000000	-0.240339	0.244997	2.484850	0.000000	0.000000	4.000000	37.000000	0.000000
2252.139786	-0.079002	0.529900	0.073794	72.237190	134.405914	155.036301	1.725231	0.000000	4.692928	0.000000	0.000000	0.000000	-0.240339	0.244997	2.484850	0.000000	0.000000	4.000000	37.000000	0.000000
2252.143119	-0.079002	0.529900	0.073794	72.237190	134.405914	155.036301	1.725231	0.000000	4.692928	0.000000	0.000000	0.000000	-0.240339	0.244997	2.484850	0.000000	0.000000	4.000000	37.000000	0.000000
2252.146453	-0.079629	0.530716	0.082052	72.786598	137.146515	156.867996	1.905669	0.000000	4.622600	0.000000	0.000000	0.000000	-0.188097	0.244651	2.477475	0.000000	0.000000	4.000000	37.000000	0.000000
2252.149786	-0.079629	0.530716	0.082052	72.786598	137.146515	156.867996	1.905669	0.000000	4.622600	0.000000	0.000000	0.000000	-0.188097	0.244651	2.477475	0.000000	0.000000	4.000000	37.000000	0.000000
2252.153119	-0.079629	0.530716	0.082052	72.786598	137.146515	156.867996	1.905669	0.000000	4.622600	0.000000	0.000000	0.000000	-0.188097	0.244651	2.477475	0.000000	0.000000	4.000000	37.000000	0.000000
2252.156453	-0.079879	0.531532	0.090212	73.325264	139.086029	158.074707	2.077454	0.000000	4.547987	0.000000	0.000000	0.000000	-0.074802	0.245030	2.448025	0.000000	0.000000	4.000000	37.000000	0.000000
2252.159786	-0.079879	0.531532	0.090212	73.325264	139.086029	158.074707	2.077454	0.000000	4.547987	0.000000	0.000000	0.000000	-0.074802	0.245030	2.448025	0.000000	0.000000	4.000000	37.000000	0.000000
2252.163119	-0.079879	0.531532	0.090212	73.325264	139.086029	158.074707	2.077454	0.000000	4.547987	0.000000	0.000000	0.000000	-0.074802	0.245030	2.448025	0.000000	0.000000	4.000000	37.000000	0.000000
2252.166453	-0.079773	0.532393	0.098344	73.687210	139.448380	158.046112	2.241489	0.000000	4.469421	0.000000	0.000000	0.000000	0.031712	0.258271	2.439637	0.000000	0.000000	4.000000	37.000000	0.000000
2252.169786	-0.079773	0.532393	0.098344	73.687210	139.448380	158.046112	2.241489	0.000000	4.469421	0.000000	0.000000	0.000000	0.031712	0.258271	2.439637	0.000000	0.000000	4.000000	37.000000	0.000000
2252.173119	-0.079773	0.532393	0.098344	73.687210	139.448380	158.046112	2.241489	0.000000	4.469421	0.000000	0.000000	0.000000	0.031712	0.258271	2.439637	0.000000	0.000000	4.000000	37.000000	0.000000
2252.176453	-0.079205	0.533303	0.106361	73.944672	138.797119	157.187378	2.399642	0.000000	4.386538	0.000000	0.000000	0.000000	0.170487	0.273057	2.404901	0.000000	0.000000	4.000000	37.000000	0.000000
2252.179786	-0.079205	0.533303	0.106361	73.944672	138.797119	157.187378	2.399642	0.000000	4.386538	0.000000	0.000000	0.000000	0.170487	0.273057	2.404901	0.000000	0.000000	4.000000	37.000000	0.000000
2252.183119	-0.079205	0.533303	0.106361	73.944672	138.797119	157.187378	2.399642	0.000000	4.386538	0.000000	0.000000	0.000000	0.170487	0.273057	2.404901	0.000000	0.000000	4.000000	37.000000	0.000000
2252.186453	-0.078264	0.534280	0.114225	74.149666	138.399460	156.519485	2.551945	0.000000	4.299718	0.000000	0.000000	0.000000	0.282196	0.292886	2.359269	0.000000	0.000000	4.000000	37.000000	0.000000
2252.189786	-0.078264	0.534280	0.114225	74.149666	138.399460	156.519485	2.551945	0.000000	4.299718	0.000000	0.000000	0.000000	0.282196	0.292886	2.359269	0.000000	0.000000	4.000000	37.000000	0.000000
2252.193119	-0.078264	0.534280	0.114225	74.149666	138.399460	156.519485	2.551945	0.000000	4.299718	0.000000	0.000000	0.000000	0.282196	0.292886	2.359269	0.000000	0.000000	4.000000	37.000000	0.000000
2252.196453	-0.076940	0.535232	0.121716	73.918503	139.025894	156.790939	2.697544	0.000000	4.209899	0.000000	0.000000	0.000000	0.397313	0.285688	2.247410	0.000000	0.000000	4.000000	37.000000	0.000000
2252.199786	-0.076940	0.535232	0.121716	73.918503	139.025894	156.790939	2.697544	0.000000	4.209899	0.000000	0.000000	0.000000	0.397313	0.285688	2.247410	0.000000	0.000000	4.000000	37.000000	0.000000
2252.203119	-0.076940	0.535232	0.121716	73.918503	139.025894	156.790939	2.697544	0.000000	4.209899	0.000000	0.000000	0.000000	0.397313	0.285688	2.247410	0.000000	0.000000	4.000000	37.000000	0.000000
2252.206453	-0.075013	0.536237	0.128934	73.401199	140.854507	158.089996	2.833753	0.000000	4.119447	0.000000	0.000000	0.000000	0.578100	0.301553	2.165385	0.000000	0.000000	4.000000	37.000000	0.000000
2252.209786	-0.075013	0.536237	0.128934	73.401199	140.854507	158.089996	2.833753	0.000000	4.119447	0.000000	0.000000	0.000000	0.578100	0.301553	2.165385	0.000000	0.000000	4.000000	37.000000	0.000000
2252.213119	-0.075013	0.536237	0.128934	73.401199	140.854507	158.089996	2.833753	0.000000	4.119447	0.000000	0.000000	0.000000	0.578100	0.301553	2.165385	0.000000	0.000000	4.000000	37.000000	0.000000
2252.216453	-0.072766	0.537249	0.135963	73.006493	143.467590	159.980408	2.965659	0.000000	4.025527	0.000000	0.000000	0.000000	0.673912	0.303553	2.108720	0.000000	0.000000	4.000000	37.000000	0.000000
2252.219786	-0.072766	0.537249	0.135963	73.006493	143.467590	159.980408	2.965659	0.000000	4.025527	0.000000	0.000000	0.000000	0.673912	0.303553	2.108720	0.000000	0.000000	4.000000	37.000000	0.000000
2252.223119	-0.072766	0.537249	0.135963	73.006493	143.467590	159.980408	2.965659	0.000000	4.025527	0.000000	0.000000	0.000000	0.673912	0.303553	2.108720	0.000000	0.000000	4.000000	37.000000	0.000000
2252.226453	-0.070109	0.538217	0.142801	72.727135	146.780457	162.410172	3.092176	0.000000	3.929179	0.000000	0.000000	0.000000	0.797065	0.290368	2.051375	0.000000	0.000000	4.000000	37.000000	0.000000
2252.229786	-0.070109	0.538217	0.142801	72.727135	146.780457	162.410172	3.092176	0.000000	3.929179	0.000000	0.000000	0.000000	0.797065	0.290368	2.051375	0.000000	0.000000	4.000000	37.000000	0.000000
2252.233119	-0.070109	0.538217	0.142801	72.727135	146.780457	162.410172	3.092176	0.000000	3.929179	0.000000	0.000000	0.000000	0.797065	0.290368	2.051375	0.000000	0.000000	4.000000	37.000000	0.000000
2252.236453	-0.066920	0.539055	0.149452	72.511642	150.645248	165.260239	3.214762	0.000000	3.829531	0.000000	0.000000	0.000000	0.956954	0.251395	1.995258	0.000000	0.000000	4.000000	37.000000	0.000000
2252.239786	-0.066920	0.539055	0.149452	72.511642	150.645248	165.260239	3.214762	0.000000	3.829531	0.000000	0.000000	0.000000	0.956954	0.251395	1.995258	0.000000	0.000000	4.000000	37.000000	0.000000
2252.243119	-0.066920	0.539055	0.149452	72.511642	150.645248	165.260239	3.214762	0.000000	3.829531	0.000000	0.000000	0.000000	0.956954	0.251395	1.995258	0.000000	0.000000	4.000000	37.000000	0.000000
2252.246453	-0.063335	0.539780	0.155913	72.345886	154.720200	168.267548	3.335250	0.000000	3.725065	0.000000	0.000000	0.000000	1.075495	0.217457	1.938289	0.000000	0.000000	4.000000	37.000000	0.000000
2252.249786	-0.063335	0.539780	0.155913	72.345886	154.720200	168.267548	3.335250	0.000000	3.725065	0.000000	0.000000	0.000000	1.075495	0.217457	1.938289	0.000000	0.000000	4.000000	37.000000	0.000000
2252.253119	-0.063335	0.539780	0.155913	72.345886	154.720200	168.267548	3.335250	0.000000	3.725065	0.000000	0.000000	0.000000	1.075495	0.217457	1.938289	0.000000	0.000000	4.000000	37.000000	0.000000
2252.256453	-0.059353	0.540394	0.162217	72.261269	158.588531	171.093674	3.452410	0.000000	3.616748	0.000000	0.000000	0.000000	1.194354	0.184388	1.891296	0.000000	0.000000	4.000000	37.000000	0.000000
2252.259786	-0.059353	0.540394	0.162217	72.261269	158.588531	171.093674	3.452410	0.000000	3.616748	0.000000	0.000000	0.000000	1.194354	0.184388	1.891296	0.000000	0.000000	4.000000	37.000000	0.000000
2252.263119	-0.059353	0.540394	0.162217	72.261269	158.588531	171.093674	3.452410	0.000000	3.616748	0.000000	0.000000	0.000000	1.194354	0.184388	1.891296	0.000000	0.000000	4.000000	37.000000	0.000000
2252.266453	-0.054908	0.540926	0.168326	72.355804	162.048935	173.556778	3.566879	0.000000	3.503908	0.000000	0.000000	0.000000	1.333563	0.159590	1.832601	0.000000	0.000000	4.000000	37.000000	0.000000
2252.269786	-0.054908	0.540926	0.168326	72.355804	162.048935	173.556778	3.566879	0.000000	3.503908	0.000000	0.000000	0.000000	1.333563	0.159590	1.832601	0.000000	0.000000	4.000000	37.000000	0.000000
2252.273119	-0.054908	0.540926	0.168326	72.355804	162.048935	173.556778	3.566879	0.000000	3.503908	0.000000	0.000000	0.000000	1.333563	0.159590	1.832601	0.000000	0.000000	4.000000	37.000000	0.000000
2252.276453	-0.050175	0.541360	0.174239	72.581871	164.950424	175.544586	3.679129	0.000000	3.385855	0.000000	0.000000	0.000000	1.419880	0.130132	1.773953	0.000000	0.000000	4.000000	37.000000	0.000000
2252.279786	-0.050175	0.541360	0.174239	72.581871	164.950424	175.544586	3.679129	0.000000	3.385855	0.000000	0.000000	0.000000	1.419880	0.130132	1.773953	0.000000	0.000000	4.000000	37.000000	0.000000
2252.283119	-0.050175	0.541360	0.174239	72.581871	164.950424	175.544586	3.679129	0.000000	3.385855	0.000000	0.000000	0.000000	1.419880	0.130132	1.773953	0.000000	0.000000	4.000000	37.000000	0.000000
2252.286453	-0.045115	0.541731	0.179827	72.836540	167.252594	177.092422	3.787382	0.000000	3.264313	0.000000	0.000000	0.000000	1.518071	0.111136	1.676351	0.000000	0.000000	4.000000	37.000000	0.000000
2252.289786	-0.045115	0.541731	0.179827	72.836540	167.252594	177.092422	3.787382	0.000000	3.264313	0.000000	0.000000	0.000000	1.518071	0.111136	1.676351	0.000000	0.000000	4.000000	37.000000	0.000000
2252.293119	-0.045115	0.541731	0.179827	72.836540	167.252594	177.092422	3.787382	0.000000	3.264313	0.000000	0.000000	0.000000	1.518071	0.111136	1.676351	0.000000	0.000000	4.000000	37.000000	0.000000
2252.296453	-0.039757	0.542029	0.185017	73.088516	169.196259	178.349716	3.891078	0.000000	3.139985	0.000000	0.000000	0.000000	1.607521	0.089615	1.557012	0.000000	0.000000	4.000000	37.000000	0.000000
2252.299786	-0.039757	0.542029	0.185017	73.088516	169.196259	178.349716	3.891078	0.000000	3.139985	0.000000	0.000000	0.000000	1.607521	0.089615	1.557012	0.000000	0.000000	4.000000	37.000000	0.000000
2252.303119	-0.039757	0.542029	0.185017	73.088516	169.196259	178.349716	3.891078	0.000000	3.139985	0.000000	0.000000	0.000000	1.607521	0.089615	1.557012	0.000000	0.000000	4.000000	37.000000	0.000000
2252.306453	-0.034199	0.542222	0.189810	73.339638	171.024673	179.904877	3.989689	0.000000	3.013699	0.000000	0.000000	0.000000	1.667420	0.057818	1.437811	0.000000	0.000000	4.000000	37.000000	0.000000
2252.309786	-0.034199	0.542222	0.189810	73.339638	171.024673	179.904877	3.989689	0.000000	3.013699	0.000000	0.000000	0.000000	1.667420	0.057818	1.437811	0.000000	0.000000	4.000000	37.000000	0.000000
2252.313119	-0.034199	0.542222	0.189810	73.339638	171.024673	179.904877	3.989689	0.000000	3.013699	0.000000	0.000000	0.000000	1.667420	0.057818	1.437811	0.000000	0.000000	4.000000	37.000000	0.000000
2252.316453	-0.028540	0.542341	0.194165	73.592545	172.985275	-177.690735	4.082657	0.000000	2.886505	0.000000	0.000000	0.000000	1.697510	0.035512	1.306489	0.000000	0.000000	4.000000	37.000000	0.000000
2252.319786	-0.028540	0.542341	0.194165	73.592545	172.985275	-177.690735	4.082657	0.000000	2.886505	0.000000	0.000000	0.000000	1.697510	0.035512	1.306489	0.000000	0.000000	4.000000	37.000000	0.000000
2252.323119	-0.028540	0.542341	0.194165	73.592545	172.985275	-177.690735	4.082657	0.000000	2.886505	0.000000	0.000000	0.000000	1.697510	0.035512	1.306489	0.000000	0.000000	4.000000	37.000000	0.000000
2252.326453	-0.022730	0.542330	0.198079	73.845604	175.277252	-174.326263	4.169178	0.000000	2.760064	0.000000	0.000000	0.000000	1.743008	-0.003223	1.174377	0.000000	0.000000	4.000000	37.000000	0.000000
2252.329786	-0.022730	0.542330	0.198079	73.845604	175.277252	-174.326263	4.169178	0.000000	2.760064	0.000000	0.000000	0.000000	1.743008	-0.003223	1.174377	0.000000	0.000000	4.000000	37.000000	0.000000
2252.333119	-0.022730	0.542330	0.198079	73.845604	175.277252	-174.326263	4.169178	0.000000	2.760064	0.000000	0.000000	0.000000	1.743008	-0.003223	1.174377	0.000000	0.000000	4.000000	37.000000	0.000000
2252.336453	-0.016872	0.542170	0.201540	74.054848	177.950058	-170.543076	4.250272	0.000000	2.633474	0.000000	0.000000	0.000000	1.757401	-0.047832	1.038198	0.000000	0.000000	4.000000	37.000000	0.000000
2252.339786	-0.016872	0.542170	0.201540	74.054848	177.950058	-170.543076	4.250272	0.000000	2.633474	0.000000	0.000000	0.000000	1.757401	-0.047832	1.038198	0.000000	0.000000	4.000000	37.000000	0.000000
2252.343119	-0.016872	0.542170	0.201540	74.054848	177.950058	-170.543076	4.250272	0.000000	2.633474	0.000000	0.000000	0.000000	1.757401	-0.047832	1.038198	0.000000	0.000000	4.000000	37.000000	0.000000
2252.346453	-0.010947	0.541842	0.204538	74.058273	-178.988693	-166.714935	4.325352	0.000000	2.508253	0.000000	0.000000	0.000000	1.777701	-0.098363	0.899514	0.000000	0.000000	4.000000	37.000000	0.000000
2252.349786	-0.010947	0.541842	0.204538	74.058273	-178.988693	-166.714935	4.325352	0.000000	2.508253	0.000000	0.000000	0.000000	1.777701	-0.098363	0.899514	0.000000	0.000000	4.000000	37.000000	0.000000
2252.353119	-0.010947	0.541842	0.204538	74.058273	-178.988693	-166.714935	4.325352	0.000000	2.508253	0.000000	0.000000	0.000000	1.777701	-0.098363	0.899514	0.000000	0.000000	4.000000	37.000000	0.000000
2252.356453	-0.004933	0.541354	0.206992	73.737633	-175.719589	-163.107056	4.395065	0.000000	2.383989	0.000000	0.000000	0.000000	1.804157	-0.146464	0.736230	0.000000	0.000000	4.000000	37.000000	0.000000
2252.359786	-0.004933	0.541354	0.206992	73.737633	-175.719589	-163.107056	4.395065	0.000000	2.383989	0.000000	0.000000	0.000000	1.804157	-0.146464	0.736230	0.000000	0.000000	4.000000	37.000000	0.000000
2252.363119	-0.004933	0.541354	0.206992	73.737633	-175.719589	-163.107056	4.395065	0.000000	2.383989	0.000000	0.000000	0.000000	1.804157	-0.146464	0.736230	0.000000	0.000000	4.000000	37.000000	0.000000
2252.366453	0.000998	0.540720	0.209007	73.181221	-172.848831	-160.094849	4.459688	0.000000	2.260792	0.000000	0.000000	0.000000	1.779160	-0.190299	0.604436	0.000000	0.000000	4.000000	37.000000	0.000000
2252.369786	0.000998	0.540720	0.209007	73.181221	-172.848831	-160.094849	4.459688	0.000000	2.260792	0.000000	0.000000	0.000000	1.779160	-0.190299	0.604436	0.000000	0.000000	4.000000	37.000000	0.000000
2252.373119	0.000998	0.540720	0.209007	73.181221	-172.848831	-160.094849	4.459688	0.000000	2.260792	0.000000	0.000000	0.000000	1.779160	-0.190299	0.604436	0.000000	0.000000	4.000000	37.000000	0.000000
2252.376453	0.006928	0.540034	0.210593	72.560463	-170.874359	-157.678848	4.518700	0.000000	2.140409	0.000000	0.000000	0.000000	1.779146	-0.205797	0.475850	0.000000	0.000000	4.000000	37.000000	0.000000
2252.379786	0.006928	0.540034	0.210593	72.560463	-170.874359	-157.678848	4.518700	0.000000	2.140409	0.000000	0.000000	0.000000	1.779146	-0.205797	0.475850	0.000000	0.000000	4.000000	37.000000	0.000000
2252.383119	0.006928	0.540034	0.210593	72.560463	-170.874359	-157.678848	4.518700	0.000000	2.140409	0.000000	0.000000	0.000000	1.779146	-0.205797	0.475850	0.000000	0.000000	4.000000	37.000000	0.000000
2252.386453	0.012911	0.539371	0.211744	71.990730	-170.159637	-156.194565	4.573282	0.000000	2.021160	0.000000	0.000000	0.000000	1.794936	-0.198798	0.345189	0.000000	0.000000	4.000000	37.000000	0.000000
2252.389786	0.012911	0.539371	0.211744	71.990730	-170.159637	-156.194565	4.573282	0.000000	2.021160	0.000000	0.000000	0.000000	1.794936	-0.198798	0.345189	0.000000	0.000000	4.000000	37.000000	0.000000
2252.393119	0.012911	0.539371	0.211744	71.990730	-170.159637	-156.194565	4.573282	0.000000	2.021160	0.000000	0.000000	0.000000	1.794936	-0.198798	0.345189	0.000000	0.000000	4.000000	37.000000	0.000000
2252.396453	0.019001	0.538775	0.212488	71.478371	-170.076294	-155.380997	4.624161	0.000000	1.901878	0.000000	0.000000	0.000000	1.826904	-0.178996	0.223071	0.000000	0.000000	4.000000	37.000000	0.000000
2252.399786	0.019001	0.538775	0.212488	71.478371	-170.076294	-155.380997	4.624161	0.000000	1.901878	0.000000	0.000000	0.000000	1.826904	-0.178996	0.223071	0.000000	0.000000	4.000000	37.000000	0.000000
2252.403119	0.019001	0.538775	0.212488	71.478371	-170.076294	-155.380997	4.624161	0.000000	1.901878	0.000000	0.000000	0.000000	1.826904	-0.178996	0.223071	0.000000	0.000000	4.000000	37.000000	0.000000
2252.406453	0.025124	0.538282	0.212821	70.988701	-169.919891	-154.672775	4.672064	0.000000	1.780959	0.000000	0.000000	0.000000	1.836838	-0.147733	0.100058	0.000000	0.000000	4.000000	37.000000	0.000000
2252.409786	0.025124	0.538282	0.212821	70.988701	-169.919891	-154.672775	4.672064	0.000000	1.780959	0.000000	0.000000	0.000000	1.836838	-0.147733	0.100058	0.000000	0.000000	4.000000	37.000000	0.000000
2252.413119	0.025124	0.538282	0.212821	70.988701	-169.919891	-154.672775	4.672064	0.000000	1.780959	0.000000	0.000000	0.000000	1.836838	-0.147733	0.100058	0.000000	0.000000	4.000000	37.000000	0.000000
2252.416453	0.031334	0.537842	0.212765	70.537796	-169.598404	-153.390625	4.716600	0.000000	1.659423	0.000000	0.000000	0.000000	1.863157	-0.131943	-0.016751	0.000000	0.000000	4.000000	37.000000	0.000000
2252.419786	0.031334	0.537842	0.212765	70.537796	-169.598404	-153.390625	4.716600	0.000000	1.659423	0.000000	0.000000	0.000000	1.863157	-0.131943	-0.016751	0.000000	0.000000	4.000000	37.000000	0.000000
2252.423119	0.031334	0.537842	0.212765	70.537796	-169.598404	-153.390625	4.716600	0.000000	1.659423	0.000000	0.000000	0.000000	1.863157	-0.131943	-0.016751	0.000000	0.000000	4.000000	37.000000	0.000000
2252.426453	0.037690	0.537444	0.212367	70.284973	-169.145370	-151.377533	4.758337	0.000000	1.535653	0.000000	0.000000	0.000000	1.906526	-0.119619	-0.119532	0.000000	0.000000	4.000000	37.000000	0.000000
2252.429786	0.037690	0.537444	0.212367	70.284973	-169.145370	-151.377533	4.758337	0.000000	1.535653	0.000000	0.000000	0.000000	1.906526	-0.119619	-0.119532	0.000000	0.000000	4.000000	37.000000	0.000000
2252.433119	0.037690	0.537444	0.212367	70.284973	-169.145370	-151.377533	4.758337	0.000000	1.535653	0.000000	0.000000	0.000000	1.906526	-0.119619	-0.119532	0.000000	0.000000	4.000000	37.000000	0.000000
2252.436453	0.044184	0.537037	0.211678	70.475128	-168.521225	-149.209290	4.797747	0.000000	1.407704	0.000000	0.000000	0.000000	1.948400	-0.121867	-0.206570	0.000000	0.000000	4.000000	37.000000	0.000000
2252.439786	0.044184	0.537037	0.211678	70.475128	-168.521225	-149.209290	4.797747	0.000000	1.407704	0.000000	0.000000	0.000000	1.948400	-0.121867	-0.206570	0.000000	0.000000	4.000000	37.000000	0.000000
2252.443119	0.044184	0.537037	0.211678	70.475128	-168.521225	-149.209290	4.797747	0.000000	1.407704	0.000000	0.000000	0.000000	1.948400	-0.121867	-0.206570	0.000000	0.000000	4.000000	37.000000	0.000000
2252.446453	0.050752	0.536575	0.210756	71.001884	-167.772766	-146.870468	4.834748	0.000000	1.274836	0.000000	0.000000	0.000000	1.970277	-0.138708	-0.276548	0.000000	0.000000	4.000000	37.000000	0.000000
2252.449786	0.050752	0.536575	0.210756	71.001884	-167.772766	-146.870468	4.834748	0.000000	1.274836	0.000000	0.000000	0.000000	1.970277	-0.138708	-0.276548	0.000000	0.000000	4.000000	37.000000	0.000000
2252.453119	0.050752	0.536575	0.210756	71.001884	-167.772766	-146.870468	4.834748	0.000000	1.274836	0.000000	0.000000	0.000000	1.970277	-0.138708	-0.276548	0.000000	0.000000	4.000000	37.000000	0.000000
2252.456453	0.057322	0.536073	0.209585	71.684090	-166.935760	-144.693817	4.868840	0.000000	1.137718	0.000000	0.000000	0.000000	1.970905	-0.150551	-0.351401	0.000000	0.000000	4.000000	37.000000	0.000000
2252.459786	0.057322	0.536073	0.209585	71.684090	-166.935760	-144.693817	4.868840	0.000000	1.137718	0.000000	0.000000	0.000000	1.970905	-0.150551	-0.351401	0.000000	0.000000	4.000000	37.000000	0.000000
2252.463119	0.057322	0.536073	0.209585	71.684090	-166.935760	-144.693817	4.868840	0.000000	1.137718	0.000000	0.000000	0.000000	1.970905	-0.150551	-0.351401	0.000000	0.000000	4.000000	37.000000	0.000000
2252.466453	0.063891	0.535500	0.208201	72.408432	-166.079681	-143.037231	4.899450	0.000000	0.997691	0.000000	0.000000	0.000000	1.970727	-0.172091	-0.415247	0.000000	0.000000	4.000000	37.000000	0.000000
2252.469786	0.063891	0.535500	0.208201	72.408432	-166.079681	-143.037231	4.899450	0.000000	0.997691	0.000000	0.000000	0.000000	1.970727	-0.172091	-0.415247	0.000000	0.000000	4.000000	37.000000	0.000000
2252.473119	0.063891	0.535500	0.208201	72.408432	-166.079681	-143.037231	4.899450	0.000000	0.997691	0.000000	0.000000	0.000000	1.970727	-0.172091	-0.415247	0.000000	0.000000	4.000000	37.000000	0.000000
2252.476453	0.070262	0.534907	0.206600	73.126076	-165.212097	-141.648636	4.926455	0.000000	0.854421	0.000000	0.000000	0.000000	1.911515	-0.177649	-0.480328	0.000000	0.000000	4.000000	37.000000	0.000000
2252.479786	0.070262	0.534907	0.206600	73.126076	-165.212097	-141.648636	4.926455	0.000000	0.854421	0.000000	0.000000	0.000000	1.911515	-0.177649	-0.480328	0.000000	0.000000	4.000000	37.000000	0.000000
2252.483119	0.070262	0.534907	0.206600	73.126076	-165.212097	-141.648636	4.926455	0.000000	0.854421	0.000000	0.000000	0.000000	1.911515	-0.177649	-0.480328	0.000000	0.000000	4.000000	37.000000	0.000000
2252.486453	0.076438	0.534321	0.204834	73.796448	-164.358734	-140.177673	4.948995	0.000000	0.712351	0.000000	0.000000	0.000000	1.852627	-0.175943	-0.529630	0.000000	0.000000	4.000000	37.000000	0.000000
2252.489786	0.076438	0.534321	0.204834	73.796448	-164.358734	-140.177673	4.948995	0.000000	0.712351	0.000000	0.000000	0.000000	1.852627	-0.175943	-0.529630	0.000000	0.000000	4.000000	37.000000	0.000000
2252.493119	0.076438	0.534321	0.204834	73.796448	-164.358734	-140.177673	4.948995	0.000000	0.712351	0.000000	0.000000	0.000000	1.852627	-0.175943	-0.529630	0.000000	0.000000	4.000000	37.000000	0.000000
2252.496453	0.082510	0.533724	0.202916	74.407249	-163.531097	-138.678772	4.967245	0.000000	0.571386	0.000000	0.000000	0.000000	1.821797	-0.179067	-0.575465	0.000000	0.000000	4.000000	37.000000	0.000000
2252.499786	0.082510	0.533724	0.202916	74.407249	-163.531097	-138.678772	4.967245	0.000000	0.571386	0.000000	0.000000	0.000000	1.821797	-0.179067	-0.575465	0.000000	0.000000	4.000000	37.000000	0.000000
2252.503119	0.082510	0.533724	0.202916	74.407249	-163.531097	-138.678772	4.967245	0.000000	0.571386	0.000000	0.000000	0.000000	1.821797	-0.179067	-0.575465	0.000000	0.000000	4.000000	37.000000	0.000000
2252.506453	0.088481	0.533157	0.200876	74.973740	-162.848770	-137.297882	4.981531	0.000000	0.429364	0.000000	0.000000	0.000000	1.791262	-0.170090	-0.611926	0.000000	0.000000	4.000000	37.000000	0.000000
2252.509786	0.088481	0.533157	0.200876	74.973740	-162.848770	-137.297882	4.981531	0.000000	0.429364	0.000000	0.000000	0.000000	1.791262	-0.170090	-0.611926	0.000000	0.000000	4.000000	37.000000	0.000000
2252.513119	0.088481	0.533157	0.200876	74.973740	-162.848770	-137.297882	4.981531	0.000000	0.429364	0.000000	0.000000	0.000000	1.791262	-0.170090	-0.611926	0.000000	0.000000	4.000000	37.000000	0.000000
2252.516453	0.094442	0.532620	0.198704	75.500626	-162.771423	-136.595383	4.991799	0.000000	0.286242	0.000000	0.000000	0.000000	1.788142	-0.161171	-0.651817	0.000000	0.000000	4.000000	37.000000	0.000000
2252.519786	0.094442	0.532620	0.198704	75.500626	-162.771423	-136.595383	4.991799	0.000000	0.286242	0.000000	0.000000	0.000000	1.788142	-0.161171	-0.651817	0.000000	0.000000	4.000000	37.000000	0.000000
2252.523119	0.094442	0.532620	0.198704	75.500626	-162.771423	-136.595383	4.991799	0.000000	0.286242	0.000000	0.000000	0.000000	1.788142	-0.161171	-0.651817	0.000000	0.000000	4.000000	37.000000	0.000000
2252.526453	0.100518	0.532152	0.196408	75.987701	-163.592331	-136.869232	4.998044	0.000000	0.139808	0.000000	0.000000	0.000000	1.822728	-0.140302	-0.688715	0.000000	0.000000	4.000000	37.000000	0.000000
2252.529786	0.100518	0.532152	0.196408	75.987701	-163.592331	-136.869232	4.998044	0.000000	0.139808	0.000000	0.000000	0.000000	1.822728	-0.140302	-0.688715	0.000000	0.000000	4.000000	37.000000	0.000000
2252.533119	0.100518	0.532152	0.196408	75.987701	-163.592331	-136.869232	4.998044	0.000000	0.139808	0.000000	0.000000	0.000000	1.822728	-0.140302	-0.688715	0.000000	0.000000	4.000000	37.000000	0.000000
2252.536453	0.106588	0.531722	0.194044	76.425423	-165.023392	-137.239410	4.999982	0.000000	-0.013174	0.000000	0.000000	0.000000	1.821029	-0.129203	-0.709355	0.000000	0.000000	4.000000	37.000000	0.000000
2252.539786	0.106588	0.531722	0.194044	76.425423	-165.023392	-137.239410	4.999982	0.000000	-0.013174	0.000000	0.000000	0.000000	1.821029	-0.129203	-0.709355	0.000000	0.000000	4.000000	37.000000	0.000000
2252.543119	0.106588	0.531722	0.194044	76.425423	-165.023392	-137.239410	4.999982	0.000000	-0.013174	0.000000	0.000000	0.000000	1.821029	-0.129203	-0.709355	0.000000	0.000000	4.000000	37.000000	0.000000
2252.546453	0.112555	0.531344	0.191607	76.786240	-166.444321	-136.768127	4.997121	0.000000	-0.169648	0.000000	0.000000	0.000000	1.790311	-0.113371	-0.730925	0.000000	0.000000	4.000000	37.000000	0.000000
2252.549786	0.112555	0.531344	0.191607	76.786240	-166.444321	-136.768127	4.997121	0.000000	-0.169648	0.000000	0.000000	0.000000	1.790311	-0.113371	-0.730925	0.000000	0.000000	4.000000	37.000000	0.000000
2252.553119	0.112555	0.531344	0.191607	76.786240	-166.444321	-136.768127	4.997121	0.000000	-0.169648	0.000000	0.000000	0.000000	1.790311	-0.113371	-0.730925	0.000000	0.000000	4.000000	37.000000	0.000000
2252.556453	0.118484	0.531038	0.189105	77.074692	-167.159775	-135.480469	4.989300	0.000000	-0.326930	0.000000	0.000000	0.000000	1.778648	-0.091666	-0.750719	0.000000	0.000000	4.000000	37.000000	0.000000
2252.559786	0.118484	0.531038	0.189105	77.074692	-167.159775	-135.480469	4.989300	0.000000	-0.326930	0.000000	0.000000	0.000000	1.778648	-0.091666	-0.750719	0.000000	0.000000	4.000000	37.000000	0.000000
2252.563119	0.118484	0.531038	0.189105	77.074692	-167.159775	-135.480469	4.989300	0.000000	-0.326930	0.000000	0.000000	0.000000	1.778648	-0.091666	-0.750719	0.000000	0.000000	4.000000	37.000000	0.000000
2252.566453	0.124274	0.530673	0.186518	77.295410	-166.640686	-133.583084	4.976284	0.000000	-0.486409	0.000000	0.000000	0.000000	1.737108	-0.109448	-0.776052	0.000000	0.000000	4.000000	37.000000	0.000000
2252.569786	0.124274	0.530673	0.186518	77.295410	-166.640686	-133.583084	4.976284	0.000000	-0.486409	0.000000	0.000000	0.000000	1.737108	-0.109448	-0.776052	0.000000	0.000000	4.000000	37.000000	0.000000
2252.573119	0.124274	0.530673	0.186518	77.295410	-166.640686	-133.583084	4.976284	0.000000	-0.486409	0.000000	0.000000	0.000000	1.737108	-0.109448	-0.776052	0.000000	0.000000	4.000000	37.000000	0.000000
2252.576453	0.129798	0.530337	0.183847	77.461098	-165.621399	-131.908173	4.958186	0.000000	-0.645286	0.000000	0.000000	0.000000	1.657186	-0.100887	-0.801163	0.000000	0.000000	4.000000	37.000000	0.000000
2252.579786	0.129798	0.530337	0.183847	77.461098	-165.621399	-131.908173	4.958186	0.000000	-0.645286	0.000000	0.000000	0.000000	1.657186	-0.100887	-0.801163	0.000000	0.000000	4.000000	37.000000	0.000000
2252.583119	0.129798	0.530337	0.183847	77.461098	-165.621399	-131.908173	4.958186	0.000000	-0.645286	0.000000	0.000000	0.000000	1.657186	-0.100887	-0.801163	0.000000	0.000000	4.000000	37.000000	0.000000
2252.586453	0.135051	0.529954	0.181073	77.569061	-164.515152	-130.869949	4.935589	0.000000	-0.799973	0.000000	0.000000	0.000000	1.575647	-0.114954	-0.832311	0.000000	0.000000	4.000000	37.000000	0.000000
2252.589786	0.135051	0.529954	0.181073	77.569061	-164.515152	-130.869949	4.935589	0.000000	-0.799973	0.000000	0.000000	0.000000	1.575647	-0.114954	-0.832311	0.000000	0.000000	4.000000	37.000000	0.000000
2252.593119	0.135051	0.529954	0.181073	77.569061	-164.515152	-130.869949	4.935589	0.000000	-0.799973	0.000000	0.000000	0.000000	1.575647	-0.114954	-0.832311	0.000000	0.000000	4.000000	37.000000	0.000000
2252.596453	0.140028	0.529631	0.178188	77.647072	-163.644485	-130.006180	4.908878	0.000000	-0.950220	0.000000	0.000000	0.000000	1.493208	-0.096949	-0.865333	0.000000	0.000000	4.000000	37.000000	0.000000
2252.599786	0.140028	0.529631	0.178188	77.647072	-163.644485	-130.006180	4.908878	0.000000	-0.950220	0.000000	0.000000	0.000000	1.493208	-0.096949	-0.865333	0.000000	0.000000	4.000000	37.000000	0.000000
2252.603119	0.140028	0.529631	0.178188	77.647072	-163.644485	-130.006180	4.908878	0.000000	-0.950220	0.000000	0.000000	0.000000	1.493208	-0.096949	-0.865333	0.000000	0.000000	4.000000	37.000000	0.000000
2252.606453	0.144697	0.529347	0.175191	77.711540	-163.211792	-129.081802	4.878427	0.000000	-1.095881	0.000000	0.000000	0.000000	1.400587	-0.085030	-0.899211	0.000000	0.000000	4.000000	37.000000	0.000000
2252.609786	0.144697	0.529347	0.175191	77.711540	-163.211792	-129.081802	4.878427	0.000000	-1.095881	0.000000	0.000000	0.000000	1.400587	-0.085030	-0.899211	0.000000	0.000000	4.000000	37.000000	0.000000
2252.613119	0.144697	0.529347	0.175191	77.711540	-163.211792	-129.081802	4.878427	0.000000	-1.095881	0.000000	0.000000	0.000000	1.400587	-0.085030	-0.899211	0.000000	0.000000	4.000000	37.000000	0.000000
2252.616453	0.149118	0.529193	0.172079	77.845375	-162.832306	-128.405258	4.844808	0.000000	-1.236058	0.000000	0.000000	0.000000	1.326361	-0.046202	-0.933491	0.000000	0.000000	4.000000	37.000000	0.000000
2252.619786	0.149118	0.529193	0.172079	77.845375	-162.832306	-128.405258	4.844808	0.000000	-1.236058	0.000000	0.000000	0.000000	1.326361	-0.046202	-0.933491	0.000000	0.000000	4.000000	37.000000	0.000000
2252.623119	0.149118	0.529193	0.172079	77.845375	-162.832306	-128.405258	4.844808	0.000000	-1.236058	0.000000	0.000000	0.000000	1.326361	-0.046202	-0.933491	0.000000	0.000000	4.000000	37.000000	0.000000
2252.626453	0.153446	0.529238	0.168976	78.186234	-162.817688	-128.202423	4.807972	0.000000	-1.372371	0.000000	0.000000	0.000000	1.298428	0.013334	-0.931139	0.000000	0.000000	4.000000	37.000000	0.000000
2252.629786	0.153446	0.529238	0.168976	78.186234	-162.817688	-128.202423	4.807972	0.000000	-1.372371	0.000000	0.000000	0.000000	1.298428	0.013334	-0.931139	0.000000	0.000000	4.000000	37.000000	0.000000
2252.633119	0.153446	0.529238	0.168976	78.186234	-162.817688	-128.202423	4.807972	0.000000	-1.372371	0.000000	0.000000	0.000000	1.298428	0.013334	-0.931139	0.000000	0.000000	4.000000	37.000000	0.000000
2252.636453	0.157658	0.529495	0.166033	78.882294	-163.505798	-128.553864	4.767223	0.000000	-1.507840	0.000000	0.000000	0.000000	1.263489	0.077064	-0.882885	0.000000	0.000000	4.000000	37.000000	0.000000
2252.639786	0.157658	0.529495	0.166033	78.882294	-163.505798	-128.553864	4.767223	0.000000	-1.507840	0.000000	0.000000	0.000000	1.263489	0.077064	-0.882885	0.000000	0.000000	4.000000	37.000000	0.000000
2252.643119	0.157658	0.529495	0.166033	78.882294	-163.505798	-128.553864	4.767223	0.000000	-1.507840	0.000000	0.000000	0.000000	1.263489	0.077064	-0.882885	0.000000	0.000000	4.000000	37.000000	0.000000
2252.646453	0.161781	0.529889	0.163220	79.860359	-164.644485	-129.252655	4.723305	0.000000	-1.640242	0.000000	0.000000	0.000000	1.236936	0.118281	-0.843883	0.000000	0.000000	4.000000	37.000000	0.000000
2252.649786	0.161781	0.529889	0.163220	79.860359	-164.644485	-129.252655	4.723305	0.000000	-1.640242	0.000000	0.000000	0.000000	1.236936	0.118281	-0.843883	0.000000	0.000000	4.000000	37.000000	0.000000
2252.653119	0.161781	0.529889	0.163220	79.860359	-164.644485	-129.252655	4.723305	0.000000	-1.640242	0.000000	0.000000	0.000000	1.236936	0.118281	-0.843883	0.000000	0.000000	4.000000	37.000000	0.000000
2252.656453	0.165688	0.530272	0.160518	80.935921	-166.012512	-130.212936	4.676225	0.000000	-1.770006	0.000000	0.000000	0.000000	1.172236	0.115022	-0.810564	0.000000	0.000000	4.000000	37.000000	0.000000
2252.659786	0.165688	0.530272	0.160518	80.935921	-166.012512	-130.212936	4.676225	0.000000	-1.770006	0.000000	0.000000	0.000000	1.172236	0.115022	-0.810564	0.000000	0.000000	4.000000	37.000000	0.000000
2252.663119	0.165688	0.530272	0.160518	80.935921	-166.012512	-130.212936	4.676225	0.000000	-1.770006	0.000000	0.000000	0.000000	1.172236	0.115022	-0.810564	0.000000	0.000000	4.000000	37.000000	0.000000
2252.666453	0.169356	0.530610	0.157943	81.972923	-167.288300	-131.211578	4.627516	0.000000	-1.893699	0.000000	0.000000	0.000000	1.100431	0.101432	-0.772367	0.000000	0.000000	4.000000	37.000000	0.000000
2252.669786	0.169356	0.530610	0.157943	81.972923	-167.288300	-131.211578	4.627516	0.000000	-1.893699	0.000000	0.000000	0.000000	1.100431	0.101432	-0.772367	0.000000	0.000000	4.000000	37.000000	0.000000
2252.673119	0.169356	0.530610	0.157943	81.972923	-167.288300	-131.211578	4.627516	0.000000	-1.893699	0.000000	0.000000	0.000000	1.100431	0.101432	-0.772367	0.000000	0.000000	4.000000	37.000000	0.000000
2252.676453	0.172705	0.530822	0.155423	82.955803	-168.083679	-131.748703	4.578058	0.000000	-2.010319	0.000000	0.000000	0.000000	1.004600	0.063491	-0.756210	0.000000	0.000000	4.000000	37.000000	0.000000
2252.679786	0.172705	0.530822	0.155423	82.955803	-168.083679	-131.748703	4.578058	0.000000	-2.010319	0.000000	0.000000	0.000000	1.004600	0.063491	-0.756210	0.000000	0.000000	4.000000	37.000000	0.000000
2252.683119	0.172705	0.530822	0.155423	82.955803	-168.083679	-131.748703	4.578058	0.000000	-2.010319	0.000000	0.000000	0.000000	1.004600	0.063491	-0.756210	0.000000	0.000000	4.000000	37.000000	0.000000
2252.686453	0.175700	0.530869	0.152939	83.834740	-168.288239	-131.631836	4.528968	0.000000	-2.118597	0.000000	0.000000	0.000000	0.898481	0.014130	-0.745121	0.000000	0.000000	4.000000	37.000000	0.000000
2252.689786	0.175700	0.530869	0.152939	83.834740	-168.288239	-131.631836	4.528968	0.000000	-2.118597	0.000000	0.000000	0.000000	0.898481	0.014130	-0.745121	0.000000	0.000000	4.000000	37.000000	0.000000
2252.693119	0.175700	0.530869	0.152939	83.834740	-168.288239	-131.631836	4.528968	0.000000	-2.118597	0.000000	0.000000	0.000000	0.898481	0.014130	-0.745121	0.000000	0.000000	4.000000	37.000000	0.000000
2252.696453	0.178303	0.530771	0.150357	84.387344	-168.381866	-131.680939	4.481120	0.000000	-2.218009	0.000000	0.000000	0.000000	0.780926	-0.029458	-0.774723	0.000000	0.000000	4.000000	37.000000	0.000000
2252.699786	0.178303	0.530771	0.150357	84.387344	-168.381866	-131.680939	4.481120	0.000000	-2.218009	0.000000	0.000000	0.000000	0.780926	-0.029458	-0.774723	0.000000	0.000000	4.000000	37.000000	0.000000
2252.703119	0.178303	0.530771	0.150357	84.387344	-168.381866	-131.680939	4.481120	0.000000	-2.218009	0.000000	0.000000	0.000000	0.780926	-0.029458	-0.774723	0.000000	0.000000	4.000000	37.000000	0.000000
2252.706453	0.180580	0.530554	0.147581	84.459991	-168.240677	-131.746033	4.434665	0.000000	-2.309491	0.000000	0.000000	0.000000	0.683007	-0.065010	-0.832648	0.000000	0.000000	4.000000	37.000000	0.000000
2252.709786	0.180580	0.530554	0.147581	84.459991	-168.240677	-131.746033	4.434665	0.000000	-2.309491	0.000000	0.000000	0.000000	0.683007	-0.065010	-0.832648	0.000000	0.000000	4.000000	37.000000	0.000000
2252.713119	0.180580	0.530554	0.147581	84.459991	-168.240677	-131.746033	4.434665	0.000000	-2.309491	0.000000	0.000000	0.000000	0.683007	-0.065010	-0.832648	0.000000	0.000000	4.000000	37.000000	0.000000
2252.716453	0.182479	0.530327	0.144654	84.267998	-168.336700	-132.050049	4.388467	0.000000	-2.396112	0.000000	0.000000	0.000000	0.569683	-0.068200	-0.878106	0.000000	0.000000	4.000000	37.000000	0.000000
2252.719786	0.182479	0.530327	0.144654	84.267998	-168.336700	-132.050049	4.388467	0.000000	-2.396112	0.000000	0.000000	0.000000	0.569683	-0.068200	-0.878106	0.000000	0.000000	4.000000	37.000000	0.000000
2252.723119	0.182479	0.530327	0.144654	84.267998	-168.336700	-132.050049	4.388467	0.000000	-2.396112	0.000000	0.000000	0.000000	0.569683	-0.068200	-0.878106	0.000000	0.000000	4.000000	37.000000	0.000000
2252.726453	0.184104	0.530165	0.141612	84.056206	-169.233719	-133.042831	4.343554	0.000000	-2.476598	0.000000	0.000000	0.000000	0.487742	-0.048505	-0.912643	0.000000	0.000000	4.000000	37.000000	0.000000
2252.729786	0.184104	0.530165	0.141612	84.056206	-169.233719	-133.042831	4.343554	0.000000	-2.476598	0.000000	0.000000	0.000000	0.487742	-0.048505	-0.912643	0.000000	0.000000	4.000000	37.000000	0.000000
2252.733119	0.184104	0.530165	0.141612	84.056206	-169.233719	-133.042831	4.343554	0.000000	-2.476598	0.000000	0.000000	0.000000	0.487742	-0.048505	-0.912643	0.000000	0.000000	4.000000	37.000000	0.000000
2252.736453	0.185459	0.530149	0.138560	83.837639	-170.901840	-134.656647	4.298977	0.000000	-2.553194	0.000000	0.000000	0.000000	0.406417	-0.004955	-0.915591	0.000000	0.000000	4.000000	37.000000	0.000000
2252.739786	0.185459	0.530149	0.138560	83.837639	-170.901840	-134.656647	4.298977	0.000000	-2.553194	0.000000	0.000000	0.000000	0.406417	-0.004955	-0.915591	0.000000	0.000000	4.000000	37.000000	0.000000
2252.743119	0.185459	0.530149	0.138560	83.837639	-170.901840	-134.656647	4.298977	0.000000	-2.553194	0.000000	0.000000	0.000000	0.406417	-0.004955	-0.915591	0.000000	0.000000	4.000000	37.000000	0.000000
2252.746453	0.186450	0.530265	0.135589	83.611099	-173.454575	-136.900146	4.255665	0.000000	-2.624750	0.000000	0.000000	0.000000	0.297152	0.034807	-0.891390	0.000000	0.000000	4.000000	37.000000	0.000000
2252.749786	0.186450	0.530265	0.135589	83.611099	-173.454575	-136.900146	4.255665	0.000000	-2.624750	0.000000	0.000000	0.000000	0.297152	0.034807	-0.891390	0.000000	0.000000	4.000000	37.000000	0.000000
2252.753119	0.186450	0.530265	0.135589	83.611099	-173.454575	-136.900146	4.255665	0.000000	-2.624750	0.000000	0.000000	0.000000	0.297152	0.034807	-0.891390	0.000000	0.000000	4.000000	37.000000	0.000000
2252.756453	0.187177	0.530476	0.132809	83.437263	-176.800797	-139.545853	4.215970	0.000000	-2.688048	0.000000	0.000000	0.000000	0.218215	0.063383	-0.833929	0.000000	0.000000	4.000000	37.000000	0.000000
2252.759786	0.187177	0.530476	0.132809	83.437263	-176.800797	-139.545853	4.215970	0.000000	-2.688048	0.000000	0.000000	0.000000	0.218215	0.063383	-0.833929	0.000000	0.000000	4.000000	37.000000	0.000000
2252.763119	0.187177	0.530476	0.132809	83.437263	-176.800797	-139.545853	4.215970	0.000000	-2.688048	0.000000	0.000000	0.000000	0.218215	0.063383	-0.833929	0.000000	0.000000	4.000000	37.000000	0.000000
2252.766453	0.187615	0.530723	0.130317	83.499893	178.904755	-143.193954	4.179935	0.000000	-2.743747	0.000000	0.000000	0.000000	0.131455	0.074151	-0.747436	0.000000	0.000000	4.000000	37.000000	0.000000
2252.769786	0.187615	0.530723	0.130317	83.499893	178.904755	-143.193954	4.179935	0.000000	-2.743747	0.000000	0.000000	0.000000	0.131455	0.074151	-0.747436	0.000000	0.000000	4.000000	37.000000	0.000000
2252.773119	0.187615	0.530723	0.130317	83.499893	178.904755	-143.193954	4.179935	0.000000	-2.743747	0.000000	0.000000	0.000000	0.131455	0.074151	-0.747436	0.000000	0.000000	4.000000	37.000000	0.000000
2252.776453	0.187747	0.531026	0.128141	83.814201	173.377075	-148.431702	4.149391	0.000000	-2.789723	0.000000	0.000000	0.000000	0.039597	0.090799	-0.652984	0.000000	0.000000	4.000000	37.000000	0.000000
2252.779786	0.187747	0.531026	0.128141	83.814201	173.377075	-148.431702	4.149391	0.000000	-2.789723	0.000000	0.000000	0.000000	0.039597	0.090799	-0.652984	0.000000	0.000000	4.000000	37.000000	0.000000
2252.783119	0.187747	0.531026	0.128141	83.814201	173.377075	-148.431702	4.149391	0.000000	-2.789723	0.000000	0.000000	0.000000	0.039597	0.090799	-0.652984	0.000000	0.000000	4.000000	37.000000	0.000000
2252.786453	0.187701	0.531333	0.126092	84.185402	166.744675	-154.742691	4.125458	0.000000	-2.824995	0.000000	0.000000	0.000000	-0.013895	0.092228	-0.614724	0.000000	0.000000	4.000000	37.000000	0.000000
2252.789786	0.187701	0.531333	0.126092	84.185402	166.744675	-154.742691	4.125458	0.000000	-2.824995	0.000000	0.000000	0.000000	-0.013895	0.092228	-0.614724	0.000000	0.000000	4.000000	37.000000	0.000000
2252.793119	0.187701	0.531333	0.126092	84.185402	166.744675	-154.742691	4.125458	0.000000	-2.824995	0.000000	0.000000	0.000000	-0.013895	0.092228	-0.614724	0.000000	0.000000	4.000000	37.000000	0.000000
2252.796453	0.187494	0.531675	0.124123	84.469589	159.645004	-161.513031	4.104757	0.000000	-2.854990	0.000000	0.000000	0.000000	-0.062133	0.102370	-0.590632	0.000000	0.000000	4.000000	37.000000	0.000000
2252.799786	0.187494	0.531675	0.124123	84.469589	159.645004	-161.513031	4.104757	0.000000	-2.854990	0.000000	0.000000	0.000000	-0.062133	0.102370	-0.590632	0.000000	0.000000	4.000000	37.000000	0.000000
2252.803119	0.187494	0.531675	0.124123	84.469589	159.645004	-161.513031	4.104757	0.000000	-2.854990	0.000000	0.000000	0.000000	-0.062133	0.102370	-0.590632	0.000000	0.000000	4.000000	37.000000	0.000000
2252.806453	0.187205	0.532003	0.122098	84.669502	152.831604	-168.037811	4.086738	0.000000	-2.880724	0.000000	0.000000	0.000000	-0.086627	0.098418	-0.607512	0.000000	0.000000	4.000000	37.000000	0.000000
2252.809786	0.187205	0.532003	0.122098	84.669502	152.831604	-168.037811	4.086738	0.000000	-2.880724	0.000000	0.000000	0.000000	-0.086627	0.098418	-0.607512	0.000000	0.000000	4.000000	37.000000	0.000000
2252.813119	0.187205	0.532003	0.122098	84.669502	152.831604	-168.037811	4.086738	0.000000	-2.880724	0.000000	0.000000	0.000000	-0.086627	0.098418	-0.607512	0.000000	0.000000	4.000000	37.000000	0.000000
2252.816453	0.186883	0.532304	0.119884	84.818169	146.849564	-173.799881	4.068791	0.000000	-2.906018	0.000000	0.000000	0.000000	-0.096598	0.090288	-0.664113	0.000000	0.000000	4.000000	37.000000	0.000000
2252.819786	0.186883	0.532304	0.119884	84.818169	146.849564	-173.799881	4.068791	0.000000	-2.906018	0.000000	0.000000	0.000000	-0.096598	0.090288	-0.664113	0.000000	0.000000	4.000000	37.000000	0.000000
2252.823119	0.186883	0.532304	0.119884	84.818169	146.849564	-173.799881	4.068791	0.000000	-2.906018	0.000000	0.000000	0.000000	-0.096598	0.090288	-0.664113	0.000000	0.000000	4.000000	37.000000	0.000000
2252.826453	0.186576	0.532558	0.117447	84.963470	142.030151	-178.497818	4.048584	0.000000	-2.934105	0.000000	0.000000	0.000000	-0.092050	0.076305	-0.731092	0.000000	0.000000	4.000000	37.000000	0.000000
2252.829786	0.186576	0.532558	0.117447	84.963470	142.030151	-178.497818	4.048584	0.000000	-2.934105	0.000000	0.000000	0.000000	-0.092050	0.076305	-0.731092	0.000000	0.000000	4.000000	37.000000	0.000000
2252.833119	0.186576	0.532558	0.117447	84.963470	142.030151	-178.497818	4.048584	0.000000	-2.934105	0.000000	0.000000	0.000000	-0.092050	0.076305	-0.731092	0.000000	0.000000	4.000000	37.000000	0.000000
2252.836453	0.186306	0.532713	0.114765	85.161346	138.728989	178.188675	4.024689	0.000000	-2.966796	0.000000	0.000000	0.000000	-0.081130	0.046624	-0.804669	0.000000	0.000000	4.000000	37.000000	0.000000
2252.839786	0.186306	0.532713	0.114765	85.161346	138.728989	178.188675	4.024689	0.000000	-2.966796	0.000000	0.000000	0.000000	-0.081130	0.046624	-0.804669	0.000000	0.000000	4.000000	37.000000	0.000000
2252.843119	0.186306	0.532713	0.114765	85.161346	138.728989	178.188675	4.024689	0.000000	-2.966796	0.000000	0.000000	0.000000	-0.081130	0.046624	-0.804669	0.000000	0.000000	4.000000	37.000000	0.000000
2252.846453	0.185990	0.532854	0.111870	85.383141	136.355148	175.725357	3.996120	0.000000	-3.005166	0.000000	0.000000	0.000000	-0.094563	0.042213	-0.868423	0.000000	0.000000	4.000000	37.000000	0.000000
2252.849786	0.185990	0.532854	0.111870	85.383141	136.355148	175.725357	3.996120	0.000000	-3.005166	0.000000	0.000000	0.000000	-0.094563	0.042213	-0.868423	0.000000	0.000000	4.000000	37.000000	0.000000
2252.853119	0.185990	0.532854	0.111870	85.383141	136.355148	175.725357	3.996120	0.000000	-3.005166	0.000000	0.000000	0.000000	-0.094563	0.042213	-0.868423	0.000000	0.000000	4.000000	37.000000	0.000000
2252.856453	0.185518	0.532988	0.108876	85.611168	134.797134	174.038666	3.964208	0.000000	-3.047139	0.000000	0.000000	0.000000	-0.141835	0.040296	-0.898180	0.000000	0.000000	4.000000	37.000000	0.000000
2252.859786	0.185518	0.532988	0.108876	85.611168	134.797134	174.038666	3.964208	0.000000	-3.047139	0.000000	0.000000	0.000000	-0.141835	0.040296	-0.898180	0.000000	0.000000	4.000000	37.000000	0.000000
2252.863119	0.185518	0.532988	0.108876	85.611168	134.797134	174.038666	3.964208	0.000000	-3.047139	0.000000	0.000000	0.000000	-0.141835	0.040296	-0.898180	0.000000	0.000000	4.000000	37.000000	0.000000
2252.866453	0.184925	0.533098	0.105893	85.862556	134.018082	173.091385	3.932082	0.000000	-3.088483	0.000000	0.000000	0.000000	-0.177887	0.032822	-0.895122	0.000000	0.000000	4.000000	37.000000	0.000000
2252.869786	0.184925	0.533098	0.105893	85.862556	134.018082	173.091385	3.932082	0.000000	-3.088483	0.000000	0.000000	0.000000	-0.177887	0.032822	-0.895122	0.000000	0.000000	4.000000	37.000000	0.000000
2252.873119	0.184925	0.533098	0.105893	85.862556	134.018082	173.091385	3.932082	0.000000	-3.088483	0.000000	0.000000	0.000000	-0.177887	0.032822	-0.895122	0.000000	0.000000	4.000000	37.000000	0.000000
2252.876453	0.184150	0.533206	0.102996	86.115967	134.081100	172.968674	3.900556	0.000000	-3.128205	0.000000	0.000000	0.000000	-0.232295	0.032365	-0.868824	0.000000	0.000000	4.000000	37.000000	0.000000
2252.879786	0.184150	0.533206	0.102996	86.115967	134.081100	172.968674	3.900556	0.000000	-3.128205	0.000000	0.000000	0.000000	-0.232295	0.032365	-0.868824	0.000000	0.000000	4.000000	37.000000	0.000000
2252.883119	0.184150	0.533206	0.102996	86.115967	134.081100	172.968674	3.900556	0.000000	-3.128205	0.000000	0.000000	0.000000	-0.232295	0.032365	-0.868824	0.000000	0.000000	4.000000	37.000000	0.000000
2252.886453	0.183225	0.533226	0.100271	86.345207	134.685593	173.407516	3.871986	0.000000	-3.163499	0.000000	0.000000	0.000000	-0.277549	0.006061	-0.817550	0.000000	0.000000	4.000000	37.000000	0.000000
2252.889786	0.183225	0.533226	0.100271	86.345207	134.685593	173.407516	3.871986	0.000000	-3.163499	0.000000	0.000000	0.000000	-0.277549	0.006061	-0.817550	0.000000	0.000000	4.000000	37.000000	0.000000
2252.893119	0.183225	0.533226	0.100271	86.345207	134.685593	173.407516	3.871986	0.000000	-3.163499	0.000000	0.000000	0.000000	-0.277549	0.006061	-0.817550	0.000000	0.000000	4.000000	37.000000	0.000000
2252.896453	0.182172	0.533174	0.097689	86.533157	135.489105	174.082657	3.847405	0.000000	-3.193349	0.000000	0.000000	0.000000	-0.315933	-0.015675	-0.774783	0.000000	0.000000	4.000000	37.000000	0.000000
2252.899786	0.182172	0.533174	0.097689	86.533157	135.489105	174.082657	3.847405	0.000000	-3.193349	0.000000	0.000000	0.000000	-0.315933	-0.015675	-0.774783	0.000000	0.000000	4.000000	37.000000	0.000000
2252.903119	0.182172	0.533174	0.097689	86.533157	135.489105	174.082657	3.847405	0.000000	-3.193349	0.000000	0.000000	0.000000	-0.315933	-0.015675	-0.774783	0.000000	0.000000	4.000000	37.000000	0.000000
2252.906453	0.181064	0.533042	0.095288	86.660118	136.009552	174.540604	3.826332	0.000000	-3.218569	0.000000	0.000000	0.000000	-0.332341	-0.039507	-0.720319	0.000000	0.000000	4.000000	37.000000	0.000000
2252.909786	0.181064	0.533042	0.095288	86.660118	136.009552	174.540604	3.826332	0.000000	-3.218569	0.000000	0.000000	0.000000	-0.332341	-0.039507	-0.720319	0.000000	0.000000	4.000000	37.000000	0.000000
2252.913119	0.181064	0.533042	0.095288	86.660118	136.009552	174.540604	3.826332	0.000000	-3.218569	0.000000	0.000000	0.000000	-0.332341	-0.039507	-0.720319	0.000000	0.000000	4.000000	37.000000	0.000000
2252.916453	0.179880	0.532822	0.092996	86.705208	135.776321	174.334595	3.808319	0.000000	-3.239863	0.000000	0.000000	0.000000	-0.355391	-0.065889	-0.687367	0.000000	0.000000	4.000000	37.000000	0.000000
2252.919786	0.179880	0.532822	0.092996	86.705208	135.776321	174.334595	3.808319	0.000000	-3.239863	0.000000	0.000000	0.000000	-0.355391	-0.065889	-0.687367	0.000000	0.000000	4.000000	37.000000	0.000000
2252.923119	0.179880	0.532822	0.092996	86.705208	135.776321	174.334595	3.808319	0.000000	-3.239863	0.000000	0.000000	0.000000	-0.355391	-0.065889	-0.687367	0.000000	0.000000	4.000000	37.000000	0.000000
2252.926453	0.178741	0.532593	0.090745	86.729179	135.259567	173.868011	3.792885	0.000000	-3.257916	0.000000	0.000000	0.000000	-0.341751	-0.068917	-0.675535	0.000000	0.000000	4.000000	37.000000	0.000000
2252.929786	0.178741	0.532593	0.090745	86.729179	135.259567	173.868011	3.792885	0.000000	-3.257916	0.000000	0.000000	0.000000	-0.341751	-0.068917	-0.675535	0.000000	0.000000	4.000000	37.000000	0.000000
2252.933119	0.178741	0.532593	0.090745	86.729179	135.259567	173.868011	3.792885	0.000000	-3.257916	0.000000	0.000000	0.000000	-0.341751	-0.068917	-0.675535	0.000000	0.000000	4.000000	37.000000	0.000000
2252.936453	0.177576	0.532361	0.088493	86.754295	134.748474	173.408356	3.776484	0.000000	-3.276914	0.000000	0.000000	0.000000	-0.349271	-0.069472	-0.675433	0.000000	0.000000	4.000000	37.000000	0.000000
2252.939786	0.177576	0.532361	0.088493	86.754295	134.748474	173.408356	3.776484	0.000000	-3.276914	0.000000	0.000000	0.000000	-0.349271	-0.069472	-0.675433	0.000000	0.000000	4.000000	37.000000	0.000000
2252.943119	0.177576	0.532361	0.088493	86.754295	134.748474	173.408356	3.776484	0.000000	-3.276914	0.000000	0.000000	0.000000	-0.349271	-0.069472	-0.675433	0.000000	0.000000	4.000000	37.000000	0.000000
2252.946453	0.176386	0.532159	0.086238	86.784538	134.117691	172.832809	3.759834	0.000000	-3.296005	0.000000	0.000000	0.000000	-0.357059	-0.060629	-0.676542	0.000000	0.000000	4.000000	37.000000	0.000000
2252.949786	0.176386	0.532159	0.086238	86.784538	134.117691	172.832809	3.759834	0.000000	-3.296005	0.000000	0.000000	0.000000	-0.357059	-0.060629	-0.676542	0.000000	0.000000	4.000000	37.000000	0.000000
2252.953119	0.176386	0.532159	0.086238	86.784538	134.117691	172.832809	3.759834	0.000000	-3.296005	0.000000	0.000000	0.000000	-0.357059	-0.060629	-0.676542	0.000000	0.000000	4.000000	37.000000	0.000000
2252.956453	0.175145	0.532076	0.084078	86.822876	133.093842	171.868225	3.742858	0.000000	-3.315269	0.000000	0.000000	0.000000	-0.372188	-0.024786	-0.648094	0.000000	0.000000	4.000000	37.000000	0.000000
2252.959786	0.175145	0.532076	0.084078	86.822876	133.093842	171.868225	3.742858	0.000000	-3.315269	0.000000	0.000000	0.000000	-0.372188	-0.024786	-0.648094	0.000000	0.000000	4.000000	37.000000	0.000000
2252.963119	0.175145	0.532076	0.084078	86.822876	133.093842	171.868225	3.742858	0.000000	-3.315269	0.000000	0.000000	0.000000	-0.372188	-0.024786	-0.648094	0.000000	0.000000	4.000000	37.000000	0.000000
2252.966453	0.173817	0.532086	0.082070	86.881401	131.210495	170.057831	3.728012	0.000000	-3.331955	0.000000	0.000000	0.000000	-0.398456	0.002909	-0.602384	0.000000	0.000000	4.000000	37.000000	0.000000
2252.969786	0.173817	0.532086	0.082070	86.881401	131.210495	170.057831	3.728012	0.000000	-3.331955	0.000000	0.000000	0.000000	-0.398456	0.002909	-0.602384	0.000000	0.000000	4.000000	37.000000	0.000000
2252.973119	0.173817	0.532086	0.082070	86.881401	131.210495	170.057831	3.728012	0.000000	-3.331955	0.000000	0.000000	0.000000	-0.398456	0.002909	-0.602384	0.000000	0.000000	4.000000	37.000000	0.000000
2252.976453	0.172486	0.532175	0.080210	86.960815	128.176987	167.108963	3.717496	0.000000	-3.343684	0.000000	0.000000	0.000000	-0.399376	0.026600	-0.557863	0.000000	0.000000	4.000000	37.000000	0.000000
2252.979786	0.172486	0.532175	0.080210	86.960815	128.176987	167.108963	3.717496	0.000000	-3.343684	0.000000	0.000000	0.000000	-0.399376	0.026600	-0.557863	0.000000	0.000000	4.000000	37.000000	0.000000
2252.983119	0.172486	0.532175	0.080210	86.960815	128.176987	167.108963	3.717496	0.000000	-3.343684	0.000000	0.000000	0.000000	-0.399376	0.026600	-0.557863	0.000000	0.000000	4.000000	37.000000	0.000000
2252.986453	0.171114	0.532316	0.078557	87.054962	123.761101	162.782135	3.709638	0.000000	-3.352401	0.000000	0.000000	0.000000	-0.411534	0.042528	-0.495958	0.000000	0.000000	4.000000	37.000000	0.000000
2252.989786	0.171114	0.532316	0.078557	87.054962	123.761101	162.782135	3.709638	0.000000	-3.352401	0.000000	0.000000	0.000000	-0.411534	0.042528	-0.495958	0.000000	0.000000	4.000000	37.000000	0.000000
2252.993119	0.171114	0.532316	0.078557	87.054962	123.761101	162.782135	3.709638	0.000000	-3.352401	0.000000	0.000000	0.000000	-0.411534	0.042528	-0.495958	0.000000	0.000000	4.000000	37.000000	0.000000
2252.996453	0.169698	0.532463	0.077098	87.136383	118.447121	157.569702	3.706768	0.000000	-3.355574	0.000000	0.000000	0.000000	-0.424725	0.044006	-0.437663	0.000000	0.000000	4.000000	37.000000	0.000000
2252.999786	0.169698	0.532463	0.077098	87.136383	118.447121	157.569702	3.706768	0.000000	-3.355574	0.000000	0.000000	0.000000	-0.424725	0.044006	-0.437663	0.000000	0.000000	4.000000	37.000000	0.000000
2253.003119	0.169698	0.532463	0.077098	87.136383	118.447121	157.569702	3.706768	0.000000	-3.355574	0.000000	0.000000	0.000000	-0.424725	0.044006	-0.437663	0.000000	0.000000	4.000000	37.000000	0.000000
2253.006453	0.168298	0.532592	0.075756	87.194946	113.031502	152.260010	3.709043	0.000000	-3.353058	0.000000	0.000000	0.000000	-0.420146	0.038690	-0.402567	0.000000	0.000000	4.000000	37.000000	0.000000
2253.009786	0.168298	0.532592	0.075756	87.194946	113.031502	152.260010	3.709043	0.000000	-3.353058	0.000000	0.000000	0.000000	-0.420146	0.038690	-0.402567	0.000000	0.000000	4.000000	37.000000	0.000000
2253.013119	0.168298	0.532592	0.075756	87.194946	113.031502	152.260010	3.709043	0.000000	-3.353058	0.000000	0.000000	0.000000	-0.420146	0.038690	-0.402567	0.000000	0.000000	4.000000	37.000000	0.000000
2253.016453	0.166930	0.532747	0.074500	87.236000	108.171234	147.489243	3.713609	0.000000	-3.348001	0.000000	0.000000	0.000000	-0.410345	0.046467	-0.377022	0.000000	0.000000	4.000000	37.000000	0.000000
2253.019786	0.166930	0.532747	0.074500	87.236000	108.171234	147.489243	3.713609	0.000000	-3.348001	0.000000	0.000000	0.000000	-0.410345	0.046467	-0.377022	0.000000	0.000000	4.000000	37.000000	0.000000
2253.023119	0.166930	0.532747	0.074500	87.236000	108.171234	147.489243	3.713609	0.000000	-3.348001	0.000000	0.000000	0.000000	-0.410345	0.046467	-0.377022	0.000000	0.000000	4.000000	37.000000	0.000000
2253.026453	0.165586	0.532862	0.073299	87.288048	104.406960	143.786377	3.719434	0.000000	-3.341529	0.000000	0.000000	0.000000	-0.403388	0.034472	-0.360124	0.000000	0.000000	4.000000	37.000000	0.000000
2253.029786	0.165586	0.532862	0.073299	87.288048	104.406960	143.786377	3.719434	0.000000	-3.341529	0.000000	0.000000	0.000000	-0.403388	0.034472	-0.360124	0.000000	0.000000	4.000000	37.000000	0.000000
2253.033119	0.165586	0.532862	0.073299	87.288048	104.406960	143.786377	3.719434	0.000000	-3.341529	0.000000	0.000000	0.000000	-0.403388	0.034472	-0.360124	0.000000	0.000000	4.000000	37.000000	0.000000
2253.036453	0.164190	0.532927	0.072096	87.394508	101.716064	141.099213	3.664956	0.000000	-3.279277	0.000000	0.000000	0.000000	-0.418540	0.019424	-0.360866	0.000000	0.000000	4.000000	37.000000	0.000000
2253.039786	0.164190	0.532927	0.072096	87.394508	101.716064	141.099213	3.664956	0.000000	-3.279277	0.000000	0.000000	0.000000	-0.418540	0.019424	-0.360866	0.000000	0.000000	4.000000	37.000000	0.000000
2253.043119	0.164190	0.532927	0.072096	87.394508	101.716064	141.099213	3.664956	0.000000	-3.279277	0.000000	0.000000	0.000000	-0.418540	0.019424	-0.360866	0.000000	0.000000	4.000000	37.000000	0.000000
2253.046453	0.162758	0.532966	0.070841	87.567474	100.091507	139.412598	3.604811	0.000000	-3.209521	0.000000	0.000000	0.000000	-0.429862	0.011925	-0.376499	0.000000	0.000000	4.000000	37.000000	0.000000
2253.049786	0.162758	0.532966	0.070841	87.567474	100.091507	139.412598	3.604811	0.000000	-3.209521	0.000000	0.000000	0.000000	-0.429862	0.011925	-0.376499	0.000000	0.000000	4.000000	37.000000	0.000000
2253.053119	0.162758	0.532966	0.070841	87.567474	100.091507	139.412598	3.604811	0.000000	-3.209521	0.000000	0.000000	0.000000	-0.429862	0.011925	-0.376499	0.000000	0.000000	4.000000	37.000000	0.000000
2253.056453	0.161285	0.532992	0.069616	87.774719	99.249573	138.479721	3.542061	0.000000	-3.137877	0.000000	0.000000	0.000000	-0.441671	0.007652	-0.367460	0.000000	0.000000	4.000000	37.000000	0.000000
2253.059786	0.161285	0.532992	0.069616	87.774719	99.249573	138.479721	3.542061	0.000000	-3.137877	0.000000	0.000000	0.000000	-0.441671	0.007652	-0.367460	0.000000	0.000000	4.000000	37.000000	0.000000
2253.063119	0.161285	0.532992	0.069616	87.774719	99.249573	138.479721	3.542061	0.000000	-3.137877	0.000000	0.000000	0.000000	-0.441671	0.007652	-0.367460	0.000000	0.000000	4.000000	37.000000	0.000000
2253.066453	0.159768	0.533016	0.068401	87.979485	99.691788	138.841324	3.480818	0.000000	-3.064265	0.000000	0.000000	0.000000	-0.455292	0.007122	-0.364746	0.000000	0.000000	4.000000	37.000000	0.000000
2253.069786	0.159768	0.533016	0.068401	87.979485	99.691788	138.841324	3.480818	0.000000	-3.064265	0.000000	0.000000	0.000000	-0.455292	0.007122	-0.364746	0.000000	0.000000	4.000000	37.000000	0.000000
2253.073119	0.159768	0.533016	0.068401	87.979485	99.691788	138.841324	3.480818	0.000000	-3.064265	0.000000	0.000000	0.000000	-0.455292	0.007122	-0.364746	0.000000	0.000000	4.000000	37.000000	0.000000
2253.076453	0.158184	0.533036	0.067305	88.123093	101.820709	140.962860	3.420027	0.000000	-2.988383	0.000000	0.000000	0.000000	-0.475027	0.006212	-0.328756	0.000000	0.000000	4.000000	37.000000	0.000000
2253.079786	0.158184	0.533036	0.067305	88.123093	101.820709	140.962860	3.420027	0.000000	-2.988383	0.000000	0.000000	0.000000	-0.475027	0.006212	-0.328756	0.000000	0.000000	4.000000	37.000000	0.000000
2253.083119	0.158184	0.533036	0.067305	88.123093	101.820709	140.962860	3.420027	0.000000	-2.988383	0.000000	0.000000	0.000000	-0.475027	0.006212	-0.328756	0.000000	0.000000	4.000000	37.000000	0.000000
2253.086453	0.156544	0.533031	0.066266	88.154961	104.623161	143.871094	3.365234	0.000000	-2.909212	0.000000	0.000000	0.000000	-0.492159	-0.001567	-0.311492	0.000000	0.000000	4.000000	37.000000	0.000000
2253.089786	0.156544	0.533031	0.066266	88.154961	104.623161	143.871094	3.365234	0.000000	-2.909212	0.000000	0.000000	0.000000	-0.492159	-0.001567	-0.311492	0.000000	0.000000	4.000000	37.000000	0.000000
2253.093119	0.156544	0.533031	0.066266	88.154961	104.623161	143.871094	3.365234	0.000000	-2.909212	0.000000	0.000000	0.000000	-0.492159	-0.001567	-0.311492	0.000000	0.000000	4.000000	37.000000	0.000000
2253.096453	0.154882	0.533006	0.065316	88.147659	107.291512	146.687866	3.313319	0.000000	-2.827185	0.000000	0.000000	0.000000	-0.498422	-0.007593	-0.285198	0.000000	0.000000	4.000000	37.000000	0.000000
2253.099786	0.154882	0.533006	0.065316	88.147659	107.291512	146.687866	3.313319	0.000000	-2.827185	0.000000	0.000000	0.000000	-0.498422	-0.007593	-0.285198	0.000000	0.000000	4.000000	37.000000	0.000000
2253.103119	0.154882	0.533006	0.065316	88.147659	107.291512	146.687866	3.313319	0.000000	-2.827185	0.000000	0.000000	0.000000	-0.498422	-0.007593	-0.285198	0.000000	0.000000	4.000000	37.000000	0.000000
2253.106453	0.153230	0.532978	0.064462	88.139961	109.675079	149.219162	3.265785	0.000000	-2.744115	0.000000	0.000000	0.000000	-0.495819	-0.008233	-0.255971	0.000000	0.000000	4.000000	37.000000	0.000000
2253.109786	0.153230	0.532978	0.064462	88.139961	109.675079	149.219162	3.265785	0.000000	-2.744115	0.000000	0.000000	0.000000	-0.495819	-0.008233	-0.255971	0.000000	0.000000	4.000000	37.000000	0.000000
2253.113119	0.153230	0.532978	0.064462	88.139961	109.675079	149.219162	3.265785	0.000000	-2.744115	0.000000	0.000000	0.000000	-0.495819	-0.008233	-0.255971	0.000000	0.000000	4.000000	37.000000	0.000000
2253.116453	0.151674	0.532914	0.063644	88.130516	111.977119	151.659256	3.223123	0.000000	-2.661478	0.000000	0.000000	0.000000	-0.466643	-0.019398	-0.245497	0.000000	0.000000	4.000000	37.000000	0.000000
2253.119786	0.151674	0.532914	0.063644	88.130516	111.977119	151.659256	3.223123	0.000000	-2.661478	0.000000	0.000000	0.000000	-0.466643	-0.019398	-0.245497	0.000000	0.000000	4.000000	37.000000	0.000000
2253.123119	0.151674	0.532914	0.063644	88.130516	111.977119	151.659256	3.223123	0.000000	-2.661478	0.000000	0.000000	0.000000	-0.466643	-0.019398	-0.245497	0.000000	0.000000	4.000000	37.000000	0.000000
2253.126453	0.150234	0.532824	0.062834	88.124344	113.718712	153.527618	3.182207	0.000000	-2.583704	0.000000	0.000000	0.000000	-0.432107	-0.026767	-0.243174	0.000000	0.000000	4.000000	37.000000	0.000000
2253.129786	0.150234	0.532824	0.062834	88.124344	113.718712	153.527618	3.182207	0.000000	-2.583704	0.000000	0.000000	0.000000	-0.432107	-0.026767	-0.243174	0.000000	0.000000	4.000000	37.000000	0.000000
2253.133119	0.150234	0.532824	0.062834	88.124344	113.718712	153.527618	3.182207	0.000000	-2.583704	0.000000	0.000000	0.000000	-0.432107	-0.026767	-0.243174	0.000000	0.000000	4.000000	37.000000	0.000000
2253.136453	0.148892	0.532688	0.061976	88.124657	114.338844	154.252304	3.141679	0.000000	-2.511687	0.000000	0.000000	0.000000	-0.402529	-0.041051	-0.257122	0.000000	0.000000	4.000000	37.000000	0.000000
2253.139786	0.148892	0.532688	0.061976	88.124657	114.338844	154.252304	3.141679	0.000000	-2.511687	0.000000	0.000000	0.000000	-0.402529	-0.041051	-0.257122	0.000000	0.000000	4.000000	37.000000	0.000000
2253.143119	0.148892	0.532688	0.061976	88.124657	114.338844	154.252304	3.141679	0.000000	-2.511687	0.000000	0.000000	0.000000	-0.402529	-0.041051	-0.257122	0.000000	0.000000	4.000000	37.000000	0.000000
2253.146453	0.147654	0.532492	0.061095	88.134811	113.343315	153.343323	3.098825	0.000000	-2.444598	0.000000	0.000000	0.000000	-0.371275	-0.058809	-0.264541	0.000000	0.000000	4.000000	37.000000	0.000000
2253.149786	0.147654	0.532492	0.061095	88.134811	113.343315	153.343323	3.098825	0.000000	-2.444598	0.000000	0.000000	0.000000	-0.371275	-0.058809	-0.264541	0.000000	0.000000	4.000000	37.000000	0.000000
2253.153119	0.147654	0.532492	0.061095	88.134811	113.343315	153.343323	3.098825	0.000000	-2.444598	0.000000	0.000000	0.000000	-0.371275	-0.058809	-0.264541	0.000000	0.000000	4.000000	37.000000	0.000000
2253.156453	0.146464	0.532278	0.060178	88.152100	109.990715	150.082855	3.054735	0.000000	-2.382719	0.000000	0.000000	0.000000	-0.357050	-0.064084	-0.275114	0.000000	0.000000	4.000000	37.000000	0.000000
2253.159786	0.146464	0.532278	0.060178	88.152100	109.990715	150.082855	3.054735	0.000000	-2.382719	0.000000	0.000000	0.000000	-0.357050	-0.064084	-0.275114	0.000000	0.000000	4.000000	37.000000	0.000000
2253.163119	0.146464	0.532278	0.060178	88.152100	109.990715	150.082855	3.054735	0.000000	-2.382719	0.000000	0.000000	0.000000	-0.357050	-0.064084	-0.275114	0.000000	0.000000	4.000000	37.000000	0.000000
2253.166453	0.145306	0.532082	0.059267	88.165596	104.443886	144.637161	3.008882	0.000000	-2.323211	0.000000	0.000000	0.000000	-0.347327	-0.058847	-0.273214	0.000000	0.000000	4.000000	37.000000	0.000000
2253.169786	0.145306	0.532082	0.059267	88.165596	104.443886	144.637161	3.008882	0.000000	-2.323211	0.000000	0.000000	0.000000	-0.347327	-0.058847	-0.273214	0.000000	0.000000	4.000000	37.000000	0.000000
2253.173119	0.145306	0.532082	0.059267	88.165596	104.443886	144.637161	3.008882	0.000000	-2.323211	0.000000	0.000000	0.000000	-0.347327	-0.058847	-0.273214	0.000000	0.000000	4.000000	37.000000	0.000000
2253.176453	0.144183	0.531844	0.058371	88.157509	97.293129	137.582962	2.963347	0.000000	-2.265323	0.000000	0.000000	0.000000	-0.337000	-0.071191	-0.268873	0.000000	0.000000	4.000000	37.000000	0.000000
2253.179786	0.144183	0.531844	0.058371	88.157509	97.293129	137.582962	2.963347	0.000000	-2.265323	0.000000	0.000000	0.000000	-0.337000	-0.071191	-0.268873	0.000000	0.000000	4.000000	37.000000	0.000000
2253.183119	0.144183	0.531844	0.058371	88.157509	97.293129	137.582962	2.963347	0.000000	-2.265323	0.000000	0.000000	0.000000	-0.337000	-0.071191	-0.268873	0.000000	0.000000	4.000000	37.000000	0.000000
2253.186453	0.143142	0.531595	0.057472	88.118309	89.904564	130.275070	2.918535	0.000000	-2.209156	0.000000	0.000000	0.000000	-0.312408	-0.074712	-0.269717	0.000000	0.000000	4.000000	37.000000	0.000000
2253.189786	0.143142	0.531595	0.057472	88.118309	89.904564	130.275070	2.918535	0.000000	-2.209156	0.000000	0.000000	0.000000	-0.312408	-0.074712	-0.269717	0.000000	0.000000	4.000000	37.000000	0.000000
2253.193119	0.143142	0.531595	0.057472	88.118309	89.904564	130.275070	2.918535	0.000000	-2.209156	0.000000	0.000000	0.000000	-0.312408	-0.074712	-0.269717	0.000000	0.000000	4.000000	37.000000	0.000000
2253.196453	0.142217	0.531340	0.056602	88.048462	82.922058	123.366646	2.873582	0.000000	-2.157088	0.000000	0.000000	0.000000	-0.277444	-0.076523	-0.260864	0.000000	0.000000	4.000000	37.000000	0.000000
2253.199786	0.142217	0.531340	0.056602	88.048462	82.922058	123.366646	2.873582	0.000000	-2.157088	0.000000	0.000000	0.000000	-0.277444	-0.076523	-0.260864	0.000000	0.000000	4.000000	37.000000	0.000000
2253.203119	0.142217	0.531340	0.056602	88.048462	82.922058	123.366646	2.873582	0.000000	-2.157088	0.000000	0.000000	0.000000	-0.277444	-0.076523	-0.260864	0.000000	0.000000	4.000000	37.000000	0.000000
2253.206453	0.141428	0.531062	0.055739	87.961060	76.903549	117.403931	2.830104	0.000000	-2.110847	0.000000	0.000000	0.000000	-0.236792	-0.083486	-0.259001	0.000000	0.000000	4.000000	37.000000	0.000000
2253.209786	0.141428	0.531062	0.055739	87.961060	76.903549	117.403931	2.830104	0.000000	-2.110847	0.000000	0.000000	0.000000	-0.236792	-0.083486	-0.259001	0.000000	0.000000	4.000000	37.000000	0.000000
2253.213119	0.141428	0.531062	0.055739	87.961060	76.903549	117.403931	2.830104	0.000000	-2.110847	0.000000	0.000000	0.000000	-0.236792	-0.083486	-0.259001	0.000000	0.000000	4.000000	37.000000	0.000000
2253.216453	0.140778	0.530778	0.054900	87.865211	71.948227	112.501030	2.786937	0.000000	-2.071382	0.000000	0.000000	0.000000	-0.194932	-0.085234	-0.251717	0.000000	0.000000	4.000000	37.000000	0.000000
2253.219786	0.140778	0.530778	0.054900	87.865211	71.948227	112.501030	2.786937	0.000000	-2.071382	0.000000	0.000000	0.000000	-0.194932	-0.085234	-0.251717	0.000000	0.000000	4.000000	37.000000	0.000000
2253.223119	0.140778	0.530778	0.054900	87.865211	71.948227	112.501030	2.786937	0.000000	-2.071382	0.000000	0.000000	0.000000	-0.194932	-0.085234	-0.251717	0.000000	0.000000	4.000000	37.000000	0.000000
2253.226453	0.140252	0.530465	0.054029	87.782562	68.371933	108.958488	2.744985	0.000000	-2.038893	0.000000	0.000000	0.000000	-0.157890	-0.093780	-0.261068	0.000000	0.000000	4.000000	37.000000	0.000000
2253.229786	0.140252	0.530465	0.054029	87.782562	68.371933	108.958488	2.744985	0.000000	-2.038893	0.000000	0.000000	0.000000	-0.157890	-0.093780	-0.261068	0.000000	0.000000	4.000000	37.000000	0.000000
2253.233119	0.140252	0.530465	0.054029	87.782562	68.371933	108.958488	2.744985	0.000000	-2.038893	0.000000	0.000000	0.000000	-0.157890	-0.093780	-0.261068	0.000000	0.000000	4.000000	37.000000	0.000000
2253.236453	0.139817	0.530165	0.053110	87.716469	65.845383	106.456924	2.701473	0.000000	-2.012578	0.000000	0.000000	0.000000	-0.130377	-0.090135	-0.275869	0.000000	0.000000	4.000000	37.000000	0.000000
2253.239786	0.139817	0.530165	0.053110	87.716469	65.845383	106.456924	2.701473	0.000000	-2.012578	0.000000	0.000000	0.000000	-0.130377	-0.090135	-0.275869	0.000000	0.000000	4.000000	37.000000	0.000000
2253.243119	0.139817	0.530165	0.053110	87.716469	65.845383	106.456924	2.701473	0.000000	-2.012578	0.000000	0.000000	0.000000	-0.130377	-0.090135	-0.275869	0.000000	0.000000	4.000000	37.000000	0.000000
2253.246453	0.139419	0.529842	0.052225	87.688103	64.243858	104.857765	2.655495	0.000000	-1.990849	0.000000	0.000000	0.000000	-0.119526	-0.096986	-0.265477	0.000000	0.000000	4.000000	37.000000	0.000000
2253.249786	0.139419	0.529842	0.052225	87.688103	64.243858	104.857765	2.655495	0.000000	-1.990849	0.000000	0.000000	0.000000	-0.119526	-0.096986	-0.265477	0.000000	0.000000	4.000000	37.000000	0.000000
2253.253119	0.139419	0.529842	0.052225	87.688103	64.243858	104.857765	2.655495	0.000000	-1.990849	0.000000	0.000000	0.000000	-0.119526	-0.096986	-0.265477	0.000000	0.000000	4.000000	37.000000	0.000000
2253.256453	0.139029	0.529496	0.051276	87.715958	62.937256	103.514763	2.611249	0.000000	-1.970927	0.000000	0.000000	0.000000	-0.116842	-0.103635	-0.284732	0.000000	0.000000	4.000000	37.000000	0.000000
2253.259786	0.139029	0.529496	0.051276	87.715958	62.937256	103.514763	2.611249	0.000000	-1.970927	0.000000	0.000000	0.000000	-0.116842	-0.103635	-0.284732	0.000000	0.000000	4.000000	37.000000	0.000000
2253.263119	0.139029	0.529496	0.051276	87.715958	62.937256	103.514763	2.611249	0.000000	-1.970927	0.000000	0.000000	0.000000	-0.116842	-0.103635	-0.284732	0.000000	0.000000	4.000000	37.000000	0.000000
2253.266453	0.138514	0.529134	0.050341	87.778419	61.432526	101.947250	2.563794	0.000000	-1.951454	0.000000	0.000000	0.000000	-0.154377	-0.108576	-0.280536	0.000000	0.000000	4.000000	37.000000	0.000000
2253.269786	0.138514	0.529134	0.050341	87.778419	61.432526	101.947250	2.563794	0.000000	-1.951454	0.000000	0.000000	0.000000	-0.154377	-0.108576	-0.280536	0.000000	0.000000	4.000000	37.000000	0.000000
2253.273119	0.138514	0.529134	0.050341	87.778419	61.432526	101.947250	2.563794	0.000000	-1.951454	0.000000	0.000000	0.000000	-0.154377	-0.108576	-0.280536	0.000000	0.000000	4.000000	37.000000	0.000000
2253.276453	0.137997	0.528813	0.049485	87.815643	59.916443	100.393959	2.517038	0.000000	-1.925724	0.000000	0.000000	0.000000	-0.155363	-0.096460	-0.256842	0.000000	0.000000	4.000000	37.000000	0.000000
2253.279786	0.137997	0.528813	0.049485	87.815643	59.916443	100.393959	2.517038	0.000000	-1.925724	0.000000	0.000000	0.000000	-0.155363	-0.096460	-0.256842	0.000000	0.000000	4.000000	37.000000	0.000000
2253.283119	0.137997	0.528813	0.049485	87.815643	59.916443	100.393959	2.517038	0.000000	-1.925724	0.000000	0.000000	0.000000	-0.155363	-0.096460	-0.256842	0.000000	0.000000	4.000000	37.000000	0.000000
2253.286453	0.137997	0.528813	0.049485	87.796814	59.392525	99.906044	2.474231	0.000000	-1.899830	0.000000	0.000000	0.000000	-0.155363	-0.096460	-0.256842	0.000000	0.000000	4.000000	37.000000	0.000000
2253.289786	0.137491	0.528554	0.048764	87.796814	59.392525	99.906044	2.474231	0.000000	-1.899830	0.000000	0.000000	0.000000	-0.151722	-0.077626	-0.216110	0.000000	0.000000	4.000000	37.000000	0.000000
2253.293119	0.137491	0.528554	0.048764	87.796814	59.392525	99.906044	2.474231	0.000000	-1.899830	0.000000	0.000000	0.000000	-0.151722	-0.077626	-0.216110	0.000000	0.000000	4.000000	37.000000	0.000000
2253.296453	0.136983	0.528306	0.048127	87.761742	58.855919	99.422813	2.474231	0.000000	-1.899830	0.000000	0.000000	0.000000	-0.152374	-0.074234	-0.191116	0.000000	0.000000	4.000000	37.000000	0.000000
2253.299786	0.136983	0.528306	0.048127	87.761742	58.855919	99.422813	2.474231	0.000000	-1.899830	0.000000	0.000000	0.000000	-0.152374	-0.074234	-0.191116	0.000000	0.000000	4.000000	37.000000	0.000000
2253.303119	0.136983	0.528306	0.048127	87.761742	58.855919	99.422813	2.474231	0.000000	-1.899830	0.000000	0.000000	0.000000	-0.152374	-0.074234	-0.191116	0.000000	0.000000	4.000000	37.000000	0.000000
2253.306453	0.136983	0.528306	0.048127	87.699471	58.753403	99.407875	2.406359	0.000000	-1.849147	0.000000	0.000000	0.000000	-0.152374	-0.074234	-0.191116	0.000000	0.000000	4.000000	37.000000	0.000000
2253.309786	0.136531	0.528076	0.047600	87.699471	58.753403	99.407875	2.406359	0.000000	-1.849147	0.000000	0.000000	0.000000	-0.135496	-0.069204	-0.158256	0.000000	0.000000	4.000000	37.000000	0.000000
2253.313119	0.136531	0.528076	0.047600	87.699471	58.753403	99.407875	2.406359	0.000000	-1.849147	0.000000	0.000000	0.000000	-0.135496	-0.069204	-0.158256	0.000000	0.000000	4.000000	37.000000	0.000000
2253.316453	0.136240	0.527839	0.047093	87.603386	59.514172	100.295036	2.406359	0.000000	-1.849147	0.000000	0.000000	0.000000	-0.087345	-0.070938	-0.152004	0.000000	0.000000	4.000000	37.000000	0.000000
2253.319786	0.136240	0.527839	0.047093	87.603386	59.514172	100.295036	2.406359	0.000000	-1.849147	0.000000	0.000000	0.000000	-0.087345	-0.070938	-0.152004	0.000000	0.000000	4.000000	37.000000	0.000000
2253.323119	0.136240	0.527839	0.047093	87.603386	59.514172	100.295036	2.406359	0.000000	-1.849147	0.000000	0.000000	0.000000	-0.087345	-0.070938	-0.152004	0.000000	0.000000	4.000000	37.000000	0.000000
2253.326453	0.136240	0.527839	0.047093	87.500015	61.656513	102.595116	2.354650	0.000000	-1.812007	0.000000	0.000000	0.000000	-0.087345	-0.070938	-0.152004	0.000000	0.000000	4.000000	37.000000	0.000000
2253.329786	0.136051	0.527592	0.046581	87.500015	61.656513	102.595116	2.354650	0.000000	-1.812007	0.000000	0.000000	0.000000	-0.056862	-0.074306	-0.153492	0.000000	0.000000	4.000000	37.000000	0.000000
2253.333119	0.136051	0.527592	0.046581	87.500015	61.656513	102.595116	2.354650	0.000000	-1.812007	0.000000	0.000000	0.000000	-0.056862	-0.074306	-0.153492	0.000000	0.000000	4.000000	37.000000	0.000000
2253.336453	0.135875	0.527310	0.046027	87.426025	64.663925	105.770248	2.354650	0.000000	-1.812007	0.000000	0.000000	0.000000	-0.052569	-0.084366	-0.166176	0.000000	0.000000	4.000000	37.000000	0.000000
2253.339786	0.135875	0.527310	0.046027	87.426025	64.663925	105.770248	2.354650	0.000000	-1.812007	0.000000	0.000000	0.000000	-0.052569	-0.084366	-0.166176	0.000000	0.000000	4.000000	37.000000	0.000000
2253.343119	0.135875	0.527310	0.046027	87.426025	64.663925	105.770248	2.354650	0.000000	-1.812007	0.000000	0.000000	0.000000	-0.052569	-0.084366	-0.166176	0.000000	0.000000	4.000000	37.000000	0.000000
2253.346453	0.135875	0.527310	0.046027	87.381615	67.464104	108.698280	2.301372	0.000000	-1.793768	0.000000	0.000000	0.000000	-0.052569	-0.084366	-0.166176	0.000000	0.000000	4.000000	37.000000	0.000000
2253.349786	0.135733	0.526979	0.045407	87.381615	67.464104	108.698280	2.301372	0.000000	-1.793768	0.000000	0.000000	0.000000	-0.042574	-0.099483	-0.186139	0.000000	0.000000	4.000000	37.000000	0.000000
2253.353119	0.135733	0.526979	0.045407	87.381615	67.464104	108.698280	2.301372	0.000000	-1.793768	0.000000	0.000000	0.000000	-0.042574	-0.099483	-0.186139	0.000000	0.000000	4.000000	37.000000	0.000000
2253.356453	0.135559	0.526660	0.044665	87.393082	69.536903	110.823364	2.301372	0.000000	-1.793768	0.000000	0.000000	0.000000	-0.052459	-0.095700	-0.222651	0.000000	0.000000	4.000000	37.000000	0.000000
2253.359786	0.135559	0.526660	0.044665	87.393082	69.536903	110.823364	2.301372	0.000000	-1.793768	0.000000	0.000000	0.000000	-0.052459	-0.095700	-0.222651	0.000000	0.000000	4.000000	37.000000	0.000000
2253.363119	0.135559	0.526660	0.044665	87.393082	69.536903	110.823364	2.301372	0.000000	-1.793768	0.000000	0.000000	0.000000	-0.052459	-0.095700	-0.222651	0.000000	0.000000	4.000000	37.000000	0.000000
2253.366453	0.135559	0.526660	0.044665	87.446640	71.190254	112.474068	2.233240	0.000000	-1.777929	0.000000	0.000000	0.000000	-0.052459	-0.095700	-0.222651	0.000000	0.000000	4.000000	37.000000	0.000000
2253.369786	0.135363	0.526302	0.043847	87.446640	71.190254	112.474068	2.233240	0.000000	-1.777929	0.000000	0.000000	0.000000	-0.058597	-0.107280	-0.245287	0.000000	0.000000	4.000000	37.000000	0.000000
2253.373119	0.135363	0.526302	0.043847	87.446640	71.190254	112.474068	2.233240	0.000000	-1.777929	0.000000	0.000000	0.000000	-0.058597	-0.107280	-0.245287	0.000000	0.000000	4.000000	37.000000	0.000000
2253.376453	0.135127	0.525952	0.042974	87.492668	72.758347	114.044220	2.233240	0.000000	-1.777929	0.000000	0.000000	0.000000	-0.070734	-0.105222	-0.261824	0.000000	0.000000	4.000000	37.000000	0.000000
2253.379786	0.135127	0.525952	0.042974	87.492668	72.758347	114.044220	2.233240	0.000000	-1.777929	0.000000	0.000000	0.000000	-0.070734	-0.105222	-0.261824	0.000000	0.000000	4.000000	37.000000	0.000000
2253.383119	0.135127	0.525952	0.042974	87.492668	72.758347	114.044220	2.233240	0.000000	-1.777929	0.000000	0.000000	0.000000	-0.070734	-0.105222	-0.261824	0.000000	0.000000	4.000000	37.000000	0.000000
2253.386453	0.134858	0.525568	0.042071	87.504562	73.037567	114.329590	2.148722	0.000000	-1.756374	0.000000	0.000000	0.000000	-0.080818	-0.115145	-0.270897	0.000000	0.000000	4.000000	37.000000	0.000000
2253.389786	0.134858	0.525568	0.042071	87.504562	73.037567	114.329590	2.148722	0.000000	-1.756374	0.000000	0.000000	0.000000	-0.080818	-0.115145	-0.270897	0.000000	0.000000	4.000000	37.000000	0.000000
2253.393119	0.134858	0.525568	0.042071	87.504562	73.037567	114.329590	2.148722	0.000000	-1.756374	0.000000	0.000000	0.000000	-0.080818	-0.115145	-0.270897	0.000000	0.000000	4.000000	37.000000	0.000000
2253.396453	0.134518	0.525185	0.041186	87.450172	70.753532	112.062576	2.103572	0.000000	-1.742904	0.000000	0.000000	0.000000	-0.102166	-0.114869	-0.265487	0.000000	0.000000	4.000000	37.000000	0.000000
2253.399786	0.134518	0.525185	0.041186	87.450172	70.753532	112.062576	2.103572	0.000000	-1.742904	0.000000	0.000000	0.000000	-0.102166	-0.114869	-0.265487	0.000000	0.000000	4.000000	37.000000	0.000000
2253.403119	0.134518	0.525185	0.041186	87.450172	70.753532	112.062576	2.103572	0.000000	-1.742904	0.000000	0.000000	0.000000	-0.102166	-0.114869	-0.265487	0.000000	0.000000	4.000000	37.000000	0.000000
2253.406453	0.134121	0.524741	0.040281	87.317001	66.310410	107.638260	2.059325	0.000000	-1.725876	0.000000	0.000000	0.000000	-0.118933	-0.133135	-0.271696	0.000000	0.000000	4.000000	37.000000	0.000000
2253.409786	0.134121	0.524741	0.040281	87.317001	66.310410	107.638260	2.059325	0.000000	-1.725876	0.000000	0.000000	0.000000	-0.118933	-0.133135	-0.271696	0.000000	0.000000	4.000000	37.000000	0.000000
2253.413119	0.134121	0.524741	0.040281	87.317001	66.310410	107.638260	2.059325	0.000000	-1.725876	0.000000	0.000000	0.000000	-0.118933	-0.133135	-0.271696	0.000000	0.000000	4.000000	37.000000	0.000000
2253.416453	0.133698	0.524226	0.039369	87.119553	61.186523	102.536583	2.014042	0.000000	-1.706054	0.000000	0.000000	0.000000	-0.126827	-0.154659	-0.273481	0.000000	0.000000	4.000000	37.000000	0.000000
2253.419786	0.133698	0.524226	0.039369	87.119553	61.186523	102.536583	2.014042	0.000000	-1.706054	0.000000	0.000000	0.000000	-0.126827	-0.154659	-0.273481	0.000000	0.000000	4.000000	37.000000	0.000000
2253.423119	0.133698	0.524226	0.039369	87.119553	61.186523	102.536583	2.014042	0.000000	-1.706054	0.000000	0.000000	0.000000	-0.126827	-0.154659	-0.273481	0.000000	0.000000	4.000000	37.000000	0.000000
2253.426453	0.133271	0.523695	0.038438	86.869118	56.560135	97.947266	1.968462	0.000000	-1.684916	0.000000	0.000000	0.000000	-0.128200	-0.159268	-0.279369	0.000000	0.000000	4.000000	37.000000	0.000000
2253.429786	0.133271	0.523695	0.038438	86.869118	56.560135	97.947266	1.968462	0.000000	-1.684916	0.000000	0.000000	0.000000	-0.128200	-0.159268	-0.279369	0.000000	0.000000	4.000000	37.000000	0.000000
2253.433119	0.133271	0.523695	0.038438	86.869118	56.560135	97.947266	1.968462	0.000000	-1.684916	0.000000	0.000000	0.000000	-0.128200	-0.159268	-0.279369	0.000000	0.000000	4.000000	37.000000	0.000000
2253.436453	0.132863	0.523149	0.037481	86.574913	52.826797	94.272591	1.921900	0.000000	-1.663549	0.000000	0.000000	0.000000	-0.122538	-0.163804	-0.287177	0.000000	0.000000	4.000000	37.000000	0.000000
2253.439786	0.132863	0.523149	0.037481	86.574913	52.826797	94.272591	1.921900	0.000000	-1.663549	0.000000	0.000000	0.000000	-0.122538	-0.163804	-0.287177	0.000000	0.000000	4.000000	37.000000	0.000000
2253.443119	0.132863	0.523149	0.037481	86.574913	52.826797	94.272591	1.921900	0.000000	-1.663549	0.000000	0.000000	0.000000	-0.122538	-0.163804	-0.287177	0.000000	0.000000	4.000000	37.000000	0.000000
2253.446453	0.132449	0.522588	0.036504	86.259529	50.009464	91.534805	1.874037	0.000000	-1.643126	0.000000	0.000000	0.000000	-0.123950	-0.168322	-0.293115	0.000000	0.000000	4.000000	37.000000	0.000000
2253.449786	0.132449	0.522588	0.036504	86.259529	50.009464	91.534805	1.874037	0.000000	-1.643126	0.000000	0.000000	0.000000	-0.123950	-0.168322	-0.293115	0.000000	0.000000	4.000000	37.000000	0.000000
2253.453119	0.132449	0.522588	0.036504	86.259529	50.009464	91.534805	1.874037	0.000000	-1.643126	0.000000	0.000000	0.000000	-0.123950	-0.168322	-0.293115	0.000000	0.000000	4.000000	37.000000	0.000000
2253.456453	0.132041	0.522045	0.035543	85.942619	47.714432	89.318047	1.825185	0.000000	-1.622468	0.000000	0.000000	0.000000	-0.122457	-0.162876	-0.288240	0.000000	0.000000	4.000000	37.000000	0.000000
2253.459786	0.132041	0.522045	0.035543	85.942619	47.714432	89.318047	1.825185	0.000000	-1.622468	0.000000	0.000000	0.000000	-0.122457	-0.162876	-0.288240	0.000000	0.000000	4.000000	37.000000	0.000000
2253.463119	0.132041	0.522045	0.035543	85.942619	47.714432	89.318047	1.825185	0.000000	-1.622468	0.000000	0.000000	0.000000	-0.122457	-0.162876	-0.288240	0.000000	0.000000	4.000000	37.000000	0.000000
2253.466453	0.131544	0.521548	0.034620	85.647827	45.542740	87.220184	1.777145	0.000000	-1.602059	0.000000	0.000000	0.000000	-0.149250	-0.149097	-0.276851	0.000000	0.000000	4.000000	37.000000	0.000000
2253.469786	0.131544	0.521548	0.034620	85.647827	45.542740	87.220184	1.777145	0.000000	-1.602059	0.000000	0.000000	0.000000	-0.149250	-0.149097	-0.276851	0.000000	0.000000	4.000000	37.000000	0.000000
2253.473119	0.131544	0.521548	0.034620	85.647827	45.542740	87.220184	1.777145	0.000000	-1.602059	0.000000	0.000000	0.000000	-0.149250	-0.149097	-0.276851	0.000000	0.000000	4.000000	37.000000	0.000000
2253.476453	0.130998	0.521062	0.033793	85.384079	43.370193	85.093460	1.731003	0.000000	-1.577183	0.000000	0.000000	0.000000	-0.163709	-0.145626	-0.247985	0.000000	0.000000	4.000000	37.000000	0.000000
2253.479786	0.130998	0.521062	0.033793	85.384079	43.370193	85.093460	1.731003	0.000000	-1.577183	0.000000	0.000000	0.000000	-0.163709	-0.145626	-0.247985	0.000000	0.000000	4.000000	37.000000	0.000000
2253.483119	0.130998	0.521062	0.033793	85.384079	43.370193	85.093460	1.731003	0.000000	-1.577183	0.000000	0.000000	0.000000	-0.163709	-0.145626	-0.247985	0.000000	0.000000	4.000000	37.000000	0.000000
2253.486453	0.130347	0.520583	0.033036	85.136185	41.488602	83.268684	1.689672	0.000000	-1.549899	0.000000	0.000000	0.000000	-0.195227	-0.143683	-0.227308	0.000000	0.000000	4.000000	37.000000	0.000000
2253.489786	0.130347	0.520583	0.033036	85.136185	41.488602	83.268684	1.689672	0.000000	-1.549899	0.000000	0.000000	0.000000	-0.195227	-0.143683	-0.227308	0.000000	0.000000	4.000000	37.000000	0.000000
2253.493119	0.130347	0.520583	0.033036	85.136185	41.488602	83.268684	1.689672	0.000000	-1.549899	0.000000	0.000000	0.000000	-0.195227	-0.143683	-0.227308	0.000000	0.000000	4.000000	37.000000	0.000000
2253.496453	0.129650	0.520088	0.032377	84.911613	39.945217	81.773483	1.651788	0.000000	-1.517360	0.000000	0.000000	0.000000	-0.209233	-0.148578	-0.197495	0.000000	0.000000	4.000000	37.000000	0.000000
2253.499786	0.129650	0.520088	0.032377	84.911613	39.945217	81.773483	1.651788	0.000000	-1.517360	0.000000	0.000000	0.000000	-0.209233	-0.148578	-0.197495	0.000000	0.000000	4.000000	37.000000	0.000000
2253.503119	0.129650	0.520088	0.032377	84.911613	39.945217	81.773483	1.651788	0.000000	-1.517360	0.000000	0.000000	0.000000	-0.209233	-0.148578	-0.197495	0.000000	0.000000	4.000000	37.000000	0.000000
2253.506453	0.128883	0.519549	0.031828	84.717209	38.729698	80.582535	1.618872	0.000000	-1.482488	0.000000	0.000000	0.000000	-0.229914	-0.161738	-0.164885	0.000000	0.000000	4.000000	37.000000	0.000000
2253.509786	0.128883	0.519549	0.031828	84.717209	38.729698	80.582535	1.618872	0.000000	-1.482488	0.000000	0.000000	0.000000	-0.229914	-0.161738	-0.164885	0.000000	0.000000	4.000000	37.000000	0.000000
2253.513119	0.128883	0.519549	0.031828	84.717209	38.729698	80.582535	1.618872	0.000000	-1.482488	0.000000	0.000000	0.000000	-0.229914	-0.161738	-0.164885	0.000000	0.000000	4.000000	37.000000	0.000000
2253.516453	0.128031	0.519000	0.031322	84.557304	37.927322	79.569679	1.591391	0.000000	-1.444169	0.000000	0.000000	0.000000	-0.255693	-0.164741	-0.151780	0.000000	0.000000	4.000000	37.000000	0.000000
2253.519786	0.128031	0.519000	0.031322	84.557304	37.927322	79.569679	1.591391	0.000000	-1.444169	0.000000	0.000000	0.000000	-0.255693	-0.164741	-0.151780	0.000000	0.000000	4.000000	37.000000	0.000000
2253.523119	0.128031	0.519000	0.031322	84.557304	37.927322	79.569679	1.591391	0.000000	-1.444169	0.000000	0.000000	0.000000	-0.255693	-0.164741	-0.151780	0.000000	0.000000	4.000000	37.000000	0.000000
2253.526453	0.127151	0.518418	0.030890	84.429367	37.687130	78.696663	1.566094	0.000000	-1.401553	0.000000	0.000000	0.000000	-0.264118	-0.174518	-0.129490	0.000000	0.000000	4.000000	37.000000	0.000000
2253.529786	0.127151	0.518418	0.030890	84.429367	37.687130	78.696663	1.566094	0.000000	-1.401553	0.000000	0.000000	0.000000	-0.264118	-0.174518	-0.129490	0.000000	0.000000	4.000000	37.000000	0.000000
2253.533119	0.127151	0.518418	0.030890	84.429367	37.687130	78.696663	1.566094	0.000000	-1.401553	0.000000	0.000000	0.000000	-0.264118	-0.174518	-0.129490	0.000000	0.000000	4.000000	37.000000	0.000000
2253.536453	0.126187	0.517816	0.030416	84.309143	38.232765	78.516953	1.544512	0.000000	-1.357533	0.000000	0.000000	0.000000	-0.289104	-0.180482	-0.142368	0.000000	0.000000	4.000000	37.000000	0.000000
2253.539786	0.126187	0.517816	0.030416	84.309143	38.232765	78.516953	1.544512	0.000000	-1.357533	0.000000	0.000000	0.000000	-0.289104	-0.180482	-0.142368	0.000000	0.000000	4.000000	37.000000	0.000000
2253.543119	0.126187	0.517816	0.030416	84.309143	38.232765	78.516953	1.544512	0.000000	-1.357533	0.000000	0.000000	0.000000	-0.289104	-0.180482	-0.142368	0.000000	0.000000	4.000000	37.000000	0.000000
2253.546453	0.125133	0.517189	0.029965	84.209114	39.647522	79.639961	1.520784	0.000000	-1.309349	0.000000	0.000000	0.000000	-0.316136	-0.188311	-0.135189	0.000000	0.000000	4.000000	37.000000	0.000000
2253.549786	0.125133	0.517189	0.029965	84.209114	39.647522	79.639961	1.520784	0.000000	-1.309349	0.000000	0.000000	0.000000	-0.316136	-0.188311	-0.135189	0.000000	0.000000	4.000000	37.000000	0.000000
2253.553119	0.125133	0.517189	0.029965	84.209114	39.647522	79.639961	1.520784	0.000000	-1.309349	0.000000	0.000000	0.000000	-0.316136	-0.188311	-0.135189	0.000000	0.000000	4.000000	37.000000	0.000000
2253.556453	0.123903	0.516596	0.029487	84.127373	41.451862	81.540611	1.498253	0.000000	-1.256659	0.000000	0.000000	0.000000	-0.369090	-0.177724	-0.143303	0.000000	0.000000	4.000000	37.000000	0.000000
2253.559786	0.123903	0.516596	0.029487	84.127373	41.451862	81.540611	1.498253	0.000000	-1.256659	0.000000	0.000000	0.000000	-0.369090	-0.177724	-0.143303	0.000000	0.000000	4.000000	37.000000	0.000000
2253.563119	0.123903	0.516596	0.029487	84.127373	41.451862	81.540611	1.498253	0.000000	-1.256659	0.000000	0.000000	0.000000	-0.369090	-0.177724	-0.143303	0.000000	0.000000	4.000000	37.000000	0.000000
2253.566453	0.122568	0.516065	0.029068	84.048759	43.348629	83.674408	1.474369	0.000000	-1.195144	0.000000	0.000000	0.000000	-0.400461	-0.159376	-0.125688	0.000000	0.000000	4.000000	37.000000	0.000000
2253.569786	0.122568	0.516065	0.029068	84.048759	43.348629	83.674408	1.474369	0.000000	-1.195144	0.000000	0.000000	0.000000	-0.400461	-0.159376	-0.125688	0.000000	0.000000	4.000000	37.000000	0.000000
2253.573119	0.122568	0.516065	0.029068	84.048759	43.348629	83.674408	1.474369	0.000000	-1.195144	0.000000	0.000000	0.000000	-0.400461	-0.159376	-0.125688	0.000000	0.000000	4.000000	37.000000	0.000000
2253.576453	0.121087	0.515611	0.028738	83.951073	45.156254	85.511848	1.453421	0.000000	-1.128401	0.000000	0.000000	0.000000	-0.444242	-0.136285	-0.099250	0.000000	0.000000	4.000000	37.000000	0.000000
2253.579786	0.121087	0.515611	0.028738	83.951073	45.156254	85.511848	1.453421	0.000000	-1.128401	0.000000	0.000000	0.000000	-0.444242	-0.136285	-0.099250	0.000000	0.000000	4.000000	37.000000	0.000000
2253.583119	0.121087	0.515611	0.028738	83.951073	45.156254	85.511848	1.453421	0.000000	-1.128401	0.000000	0.000000	0.000000	-0.444242	-0.136285	-0.099250	0.000000	0.000000	4.000000	37.000000	0.000000
2253.586453	0.119517	0.515210	0.028526	83.839035	46.928940	86.966591	1.436880	0.000000	-1.054360	0.000000	0.000000	0.000000	-0.470992	-0.120110	-0.063538	0.000000	0.000000	4.000000	37.000000	0.000000
2253.589786	0.119517	0.515210	0.028526	83.839035	46.928940	86.966591	1.436880	0.000000	-1.054360	0.000000	0.000000	0.000000	-0.470992	-0.120110	-0.063538	0.000000	0.000000	4.000000	37.000000	0.000000
2253.593119	0.119517	0.515210	0.028526	83.839035	46.928940	86.966591	1.436880	0.000000	-1.054360	0.000000	0.000000	0.000000	-0.470992	-0.120110	-0.063538	0.000000	0.000000	4.000000	37.000000	0.000000
2253.596453	0.117873	0.514857	0.028494	83.721779	48.701256	88.263199	1.426290	0.000000	-0.975862	0.000000	0.000000	0.000000	-0.493415	-0.105945	-0.009430	0.000000	0.000000	4.000000	37.000000	0.000000
2253.599786	0.117873	0.514857	0.028494	83.721779	48.701256	88.263199	1.426290	0.000000	-0.975862	0.000000	0.000000	0.000000	-0.493415	-0.105945	-0.009430	0.000000	0.000000	4.000000	37.000000	0.000000
2253.603119	0.117873	0.514857	0.028494	83.721779	48.701256	88.263199	1.426290	0.000000	-0.975862	0.000000	0.000000	0.000000	-0.493415	-0.105945	-0.009430	0.000000	0.000000	4.000000	37.000000	0.000000
2253.606453	0.116082	0.514525	0.028555	83.595375	50.596172	90.173225	1.424718	0.000000	-0.893626	0.000000	0.000000	0.000000	-0.537209	-0.099571	0.018050	0.000000	0.000000	4.000000	37.000000	0.000000
2253.609786	0.116082	0.514525	0.028555	83.595375	50.596172	90.173225	1.424718	0.000000	-0.893626	0.000000	0.000000	0.000000	-0.537209	-0.099571	0.018050	0.000000	0.000000	4.000000	37.000000	0.000000
2253.613119	0.116082	0.514525	0.028555	83.595375	50.596172	90.173225	1.424718	0.000000	-0.893626	0.000000	0.000000	0.000000	-0.537209	-0.099571	0.018050	0.000000	0.000000	4.000000	37.000000	0.000000
2253.616453	0.114246	0.514219	0.028723	83.446297	52.445328	92.202278	1.427727	0.000000	-0.804091	0.000000	0.000000	0.000000	-0.550665	-0.091816	0.050676	0.000000	0.000000	4.000000	37.000000	0.000000
2253.619786	0.114246	0.514219	0.028723	83.446297	52.445328	92.202278	1.427727	0.000000	-0.804091	0.000000	0.000000	0.000000	-0.550665	-0.091816	0.050676	0.000000	0.000000	4.000000	37.000000	0.000000
2253.623119	0.114246	0.514219	0.028723	83.446297	52.445328	92.202278	1.427727	0.000000	-0.804091	0.000000	0.000000	0.000000	-0.550665	-0.091816	0.050676	0.000000	0.000000	4.000000	37.000000	0.000000
2253.626453	0.112345	0.513957	0.028917	83.295921	54.111015	93.629959	1.436172	0.000000	-0.712314	0.000000	0.000000	0.000000	-0.570271	-0.078731	0.058028	0.000000	0.000000	4.000000	37.000000	0.000000
2253.629786	0.112345	0.513957	0.028917	83.295921	54.111015	93.629959	1.436172	0.000000	-0.712314	0.000000	0.000000	0.000000	-0.570271	-0.078731	0.058028	0.000000	0.000000	4.000000	37.000000	0.000000
2253.633119	0.112345	0.513957	0.028917	83.295921	54.111015	93.629959	1.436172	0.000000	-0.712314	0.000000	0.000000	0.000000	-0.570271	-0.078731	0.058028	0.000000	0.000000	4.000000	37.000000	0.000000
2253.636453	0.110343	0.513690	0.029083	83.154785	55.480438	94.228600	1.445844	0.000000	-0.617269	0.000000	0.000000	0.000000	-0.600684	-0.080089	0.049890	0.000000	0.000000	4.000000	37.000000	0.000000
2253.639786	0.110343	0.513690	0.029083	83.154785	55.480438	94.228600	1.445844	0.000000	-0.617269	0.000000	0.000000	0.000000	-0.600684	-0.080089	0.049890	0.000000	0.000000	4.000000	37.000000	0.000000
2253.643119	0.110343	0.513690	0.029083	83.154785	55.480438	94.228600	1.445844	0.000000	-0.617269	0.000000	0.000000	0.000000	-0.600684	-0.080089	0.049890	0.000000	0.000000	4.000000	37.000000	0.000000
2253.646453	0.108198	0.513434	0.029250	83.030693	56.675968	94.591621	1.454159	0.000000	-0.517155	0.000000	0.000000	0.000000	-0.643578	-0.076628	0.050079	0.000000	0.000000	4.000000	37.000000	0.000000
2253.649786	0.108198	0.513434	0.029250	83.030693	56.675968	94.591621	1.454159	0.000000	-0.517155	0.000000	0.000000	0.000000	-0.643578	-0.076628	0.050079	0.000000	0.000000	4.000000	37.000000	0.000000
2253.653119	0.108198	0.513434	0.029250	83.030693	56.675968	94.591621	1.454159	0.000000	-0.517155	0.000000	0.000000	0.000000	-0.643578	-0.076628	0.050079	0.000000	0.000000	4.000000	37.000000	0.000000
2253.656453	0.105948	0.513159	0.029368	82.913383	57.761475	95.286011	1.462505	0.000000	-0.409892	0.000000	0.000000	0.000000	-0.675014	-0.082715	0.035407	0.000000	0.000000	4.000000	37.000000	0.000000
2253.659786	0.105948	0.513159	0.029368	82.913383	57.761475	95.286011	1.462505	0.000000	-0.409892	0.000000	0.000000	0.000000	-0.675014	-0.082715	0.035407	0.000000	0.000000	4.000000	37.000000	0.000000
2253.663119	0.105948	0.513159	0.029368	82.913383	57.761475	95.286011	1.462505	0.000000	-0.409892	0.000000	0.000000	0.000000	-0.675014	-0.082715	0.035407	0.000000	0.000000	4.000000	37.000000	0.000000
2253.666453	0.103616	0.512890	0.029428	82.785278	58.819923	96.377167	1.468407	0.000000	-0.297389	0.000000	0.000000	0.000000	-0.699481	-0.080636	0.017906	0.000000	0.000000	4.000000	37.000000	0.000000
2253.669786	0.103616	0.512890	0.029428	82.785278	58.819923	96.377167	1.468407	0.000000	-0.297389	0.000000	0.000000	0.000000	-0.699481	-0.080636	0.017906	0.000000	0.000000	4.000000	37.000000	0.000000
2253.673119	0.103616	0.512890	0.029428	82.785278	58.819923	96.377167	1.468407	0.000000	-0.297389	0.000000	0.000000	0.000000	-0.699481	-0.080636	0.017906	0.000000	0.000000	4.000000	37.000000	0.000000
2253.676453	0.101185	0.512644	0.029452	82.645042	59.919502	97.599625	1.471391	0.000000	-0.180809	0.000000	0.000000	0.000000	-0.729437	-0.073781	0.007139	0.000000	0.000000	4.000000	37.000000	0.000000
2253.679786	0.101185	0.512644	0.029452	82.645042	59.919502	97.599625	1.471391	0.000000	-0.180809	0.000000	0.000000	0.000000	-0.729437	-0.073781	0.007139	0.000000	0.000000	4.000000	37.000000	0.000000
2253.683119	0.101185	0.512644	0.029452	82.645042	59.919502	97.599625	1.471391	0.000000	-0.180809	0.000000	0.000000	0.000000	-0.729437	-0.073781	0.007139	0.000000	0.000000	4.000000	37.000000	0.000000
2253.686453	0.098705	0.512383	0.029453	82.491249	60.965702	98.692398	1.472581	0.000000	-0.059236	0.000000	0.000000	0.000000	-0.743821	-0.078427	0.000549	0.000000	0.000000	4.000000	37.000000	0.000000
2253.689786	0.098705	0.512383	0.029453	82.491249	60.965702	98.692398	1.472581	0.000000	-0.059236	0.000000	0.000000	0.000000	-0.743821	-0.078427	0.000549	0.000000	0.000000	4.000000	37.000000	0.000000
2253.693119	0.098705	0.512383	0.029453	82.491249	60.965702	98.692398	1.472581	0.000000	-0.059236	0.000000	0.000000	0.000000	-0.743821	-0.078427	0.000549	0.000000	0.000000	4.000000	37.000000	0.000000
2253.696453	0.096185	0.512192	0.029465	82.324150	61.959507	99.331886	1.472672	0.000000	0.064734	0.000000	0.000000	0.000000	-0.756209	-0.057293	0.003316	0.000000	0.000000	4.000000	37.000000	0.000000
2253.699786	0.096185	0.512192	0.029465	82.324150	61.959507	99.331886	1.472672	0.000000	0.064734	0.000000	0.000000	0.000000	-0.756209	-0.057293	0.003316	0.000000	0.000000	4.000000	37.000000	0.000000
2253.703119	0.096185	0.512192	0.029465	82.324150	61.959507	99.331886	1.472672	0.000000	0.064734	0.000000	0.000000	0.000000	-0.756209	-0.057293	0.003316	0.000000	0.000000	4.000000	37.000000	0.000000
2253.706453	0.093627	0.512033	0.029509	82.134209	62.880089	99.599426	1.473225	0.000000	0.190769	0.000000	0.000000	0.000000	-0.767192	-0.047718	0.013371	0.000000	0.000000	4.000000	37.000000	0.000000
2253.709786	0.093627	0.512033	0.029509	82.134209	62.880089	99.599426	1.473225	0.000000	0.190769	0.000000	0.000000	0.000000	-0.767192	-0.047718	0.013371	0.000000	0.000000	4.000000	37.000000	0.000000
2253.713119	0.093627	0.512033	0.029509	82.134209	62.880089	99.599426	1.473225	0.000000	0.190769	0.000000	0.000000	0.000000	-0.767192	-0.047718	0.013371	0.000000	0.000000	4.000000	37.000000	0.000000
2253.716453	0.090989	0.511975	0.029608	81.923233	63.686897	99.961975	1.475454	0.000000	0.318634	0.000000	0.000000	0.000000	-0.791460	-0.017168	0.029798	0.000000	0.000000	4.000000	37.000000	0.000000
2253.719786	0.090989	0.511975	0.029608	81.923233	63.686897	99.961975	1.475454	0.000000	0.318634	0.000000	0.000000	0.000000	-0.791460	-0.017168	0.029798	0.000000	0.000000	4.000000	37.000000	0.000000
2253.723119	0.090989	0.511975	0.029608	81.923233	63.686897	99.961975	1.475454	0.000000	0.318634	0.000000	0.000000	0.000000	-0.791460	-0.017168	0.029798	0.000000	0.000000	4.000000	37.000000	0.000000
2253.726453	0.088300	0.511997	0.029801	81.720184	64.235359	100.485023	1.480420	0.000000	0.450544	0.000000	0.000000	0.000000	-0.806628	0.006553	0.057773	0.000000	0.000000	4.000000	37.000000	0.000000
2253.729786	0.088300	0.511997	0.029801	81.720184	64.235359	100.485023	1.480420	0.000000	0.450544	0.000000	0.000000	0.000000	-0.806628	0.006553	0.057773	0.000000	0.000000	4.000000	37.000000	0.000000
2253.733119	0.088300	0.511997	0.029801	81.720184	64.235359	100.485023	1.480420	0.000000	0.450544	0.000000	0.000000	0.000000	-0.806628	0.006553	0.057773	0.000000	0.000000	4.000000	37.000000	0.000000
2253.736453	0.085566	0.512130	0.030124	81.557640	64.446594	101.097153	1.490049	0.000000	0.584982	0.000000	0.000000	0.000000	-0.820251	0.039761	0.096930	0.000000	0.000000	4.000000	37.000000	0.000000
2253.739786	0.085566	0.512130	0.030124	81.557640	64.446594	101.097153	1.490049	0.000000	0.584982	0.000000	0.000000	0.000000	-0.820251	0.039761	0.096930	0.000000	0.000000	4.000000	37.000000	0.000000
2253.743119	0.085566	0.512130	0.030124	81.557640	64.446594	101.097153	1.490049	0.000000	0.584982	0.000000	0.000000	0.000000	-0.820251	0.039761	0.096930	0.000000	0.000000	4.000000	37.000000	0.000000
2253.746453	0.082804	0.512357	0.030554	81.478569	64.200912	101.247124	1.506204	0.000000	0.721690	0.000000	0.000000	0.000000	-0.828584	0.068218	0.128953	0.000000	0.000000	4.000000	37.000000	0.000000
2253.749786	0.082804	0.512357	0.030554	81.478569	64.200912	101.247124	1.506204	0.000000	0.721690	0.000000	0.000000	0.000000	-0.828584	0.068218	0.128953	0.000000	0.000000	4.000000	37.000000	0.000000
2253.753119	0.082804	0.512357	0.030554	81.478569	64.200912	101.247124	1.506204	0.000000	0.721690	0.000000	0.000000	0.000000	-0.828584	0.068218	0.128953	0.000000	0.000000	4.000000	37.000000	0.000000
2253.756453	0.080086	0.512641	0.031104	81.474632	63.617481	100.818916	1.527696	0.000000	0.859788	0.000000	0.000000	0.000000	-0.815418	0.085291	0.164890	0.000000	0.000000	4.000000	37.000000	0.000000
2253.759786	0.080086	0.512641	0.031104	81.474632	63.617481	100.818916	1.527696	0.000000	0.859788	0.000000	0.000000	0.000000	-0.815418	0.085291	0.164890	0.000000	0.000000	4.000000	37.000000	0.000000
2253.763119	0.080086	0.512641	0.031104	81.474632	63.617481	100.818916	1.527696	0.000000	0.859788	0.000000	0.000000	0.000000	-0.815418	0.085291	0.164890	0.000000	0.000000	4.000000	37.000000	0.000000
2253.766453	0.077381	0.512951	0.031739	81.470276	62.942829	99.904678	1.555178	0.000000	0.995691	0.000000	0.000000	0.000000	-0.811683	0.092886	0.190680	0.000000	0.000000	4.000000	37.000000	0.000000
2253.769786	0.077381	0.512951	0.031739	81.470276	62.942829	99.904678	1.555178	0.000000	0.995691	0.000000	0.000000	0.000000	-0.811683	0.092886	0.190680	0.000000	0.000000	4.000000	37.000000	0.000000
2253.773119	0.077381	0.512951	0.031739	81.470276	62.942829	99.904678	1.555178	0.000000	0.995691	0.000000	0.000000	0.000000	-0.811683	0.092886	0.190680	0.000000	0.000000	4.000000	37.000000	0.000000
2253.776453	0.074715	0.513291	0.032498	81.449829	62.232334	98.214218	1.586958	0.000000	1.130971	0.000000	0.000000	0.000000	-0.799587	0.101964	0.227788	0.000000	0.000000	4.000000	37.000000	0.000000
2253.779786	0.074715	0.513291	0.032498	81.449829	62.232334	98.214218	1.586958	0.000000	1.130971	0.000000	0.000000	0.000000	-0.799587	0.101964	0.227788	0.000000	0.000000	4.000000	37.000000	0.000000
2253.783119	0.074715	0.513291	0.032498	81.449829	62.232334	98.214218	1.586958	0.000000	1.130971	0.000000	0.000000	0.000000	-0.799587	0.101964	0.227788	0.000000	0.000000	4.000000	37.000000	0.000000
2253.786453	0.072007	0.513625	0.033313	81.409431	61.562790	96.079193	1.624923	0.000000	1.264236	0.000000	0.000000	0.000000	-0.812597	0.100163	0.244353	0.000000	0.000000	4.000000	37.000000	0.000000
2253.789786	0.072007	0.513625	0.033313	81.409431	61.562790	96.079193	1.624923	0.000000	1.264236	0.000000	0.000000	0.000000	-0.812597	0.100163	0.244353	0.000000	0.000000	4.000000	37.000000	0.000000
2253.793119	0.072007	0.513625	0.033313	81.409431	61.562790	96.079193	1.624923	0.000000	1.264236	0.000000	0.000000	0.000000	-0.812597	0.100163	0.244353	0.000000	0.000000	4.000000	37.000000	0.000000
2253.796453	0.069218	0.513962	0.034271	81.361870	60.843216	94.326416	1.665648	0.000000	1.399669	0.000000	0.000000	0.000000	-0.836494	0.101230	0.287371	0.000000	0.000000	4.000000	37.000000	0.000000
2253.799786	0.069218	0.513962	0.034271	81.361870	60.843216	94.326416	1.665648	0.000000	1.399669	0.000000	0.000000	0.000000	-0.836494	0.101230	0.287371	0.000000	0.000000	4.000000	37.000000	0.000000
2253.803119	0.069218	0.513962	0.034271	81.361870	60.843216	94.326416	1.665648	0.000000	1.399669	0.000000	0.000000	0.000000	-0.836494	0.101230	0.287371	0.000000	0.000000	4.000000	37.000000	0.000000
2253.806453	0.066344	0.514315	0.035349	81.302994	60.106518	93.370644	1.713543	0.000000	1.539084	0.000000	0.000000	0.000000	-0.862193	0.105691	0.323300	0.000000	0.000000	4.000000	37.000000	0.000000
2253.809786	0.066344	0.514315	0.035349	81.302994	60.106518	93.370644	1.713543	0.000000	1.539084	0.000000	0.000000	0.000000	-0.862193	0.105691	0.323300	0.000000	0.000000	4.000000	37.000000	0.000000
2253.813119	0.066344	0.514315	0.035349	81.302994	60.106518	93.370644	1.713543	0.000000	1.539084	0.000000	0.000000	0.000000	-0.862193	0.105691	0.323300	0.000000	0.000000	4.000000	37.000000	0.000000
2253.816453	0.063525	0.514725	0.036542	81.217003	59.335819	92.712166	1.767426	0.000000	1.682783	0.000000	0.000000	0.000000	-0.845923	0.123188	0.358077	0.000000	0.000000	4.000000	37.000000	0.000000
2253.819786	0.063525	0.514725	0.036542	81.217003	59.335819	92.712166	1.767426	0.000000	1.682783	0.000000	0.000000	0.000000	-0.845923	0.123188	0.358077	0.000000	0.000000	4.000000	37.000000	0.000000
2253.823119	0.063525	0.514725	0.036542	81.217003	59.335819	92.712166	1.767426	0.000000	1.682783	0.000000	0.000000	0.000000	-0.845923	0.123188	0.358077	0.000000	0.000000	4.000000	37.000000	0.000000
2253.826453	0.060862	0.515150	0.037929	81.107552	58.600769	91.648453	1.827106	0.000000	1.823770	0.000000	0.000000	0.000000	-0.798815	0.127335	0.416149	0.000000	0.000000	4.000000	37.000000	0.000000
2253.829786	0.060862	0.515150	0.037929	81.107552	58.600769	91.648453	1.827106	0.000000	1.823770	0.000000	0.000000	0.000000	-0.798815	0.127335	0.416149	0.000000	0.000000	4.000000	37.000000	0.000000
2253.833119	0.060862	0.515150	0.037929	81.107552	58.600769	91.648453	1.827106	0.000000	1.823770	0.000000	0.000000	0.000000	-0.798815	0.127335	0.416149	0.000000	0.000000	4.000000	37.000000	0.000000
2253.836453	0.058369	0.515622	0.039443	80.967842	57.987110	90.459030	1.896464	0.000000	1.956906	0.000000	0.000000	0.000000	-0.747771	0.141688	0.454051	0.000000	0.000000	4.000000	37.000000	0.000000
2253.839786	0.058369	0.515622	0.039443	80.967842	57.987110	90.459030	1.896464	0.000000	1.956906	0.000000	0.000000	0.000000	-0.747771	0.141688	0.454051	0.000000	0.000000	4.000000	37.000000	0.000000
2253.843119	0.058369	0.515622	0.039443	80.967842	57.987110	90.459030	1.896464	0.000000	1.956906	0.000000	0.000000	0.000000	-0.747771	0.141688	0.454051	0.000000	0.000000	4.000000	37.000000	0.000000
2253.846453	0.056001	0.516131	0.041112	80.843239	57.892029	89.684364	1.972139	0.000000	2.081534	0.000000	0.000000	0.000000	-0.710490	0.152779	0.500802	0.000000	0.000000	4.000000	37.000000	0.000000
2253.849786	0.056001	0.516131	0.041112	80.843239	57.892029	89.684364	1.972139	0.000000	2.081534	0.000000	0.000000	0.000000	-0.710490	0.152779	0.500802	0.000000	0.000000	4.000000	37.000000	0.000000
2253.853119	0.056001	0.516131	0.041112	80.843239	57.892029	89.684364	1.972139	0.000000	2.081534	0.000000	0.000000	0.000000	-0.710490	0.152779	0.500802	0.000000	0.000000	4.000000	37.000000	0.000000
2253.856453	0.053775	0.516645	0.042898	80.795380	58.764107	90.045120	2.055606	0.000000	2.199950	0.000000	0.000000	0.000000	-0.667791	0.154304	0.535769	0.000000	0.000000	4.000000	37.000000	0.000000
2253.859786	0.053775	0.516645	0.042898	80.795380	58.764107	90.045120	2.055606	0.000000	2.199950	0.000000	0.000000	0.000000	-0.667791	0.154304	0.535769	0.000000	0.000000	4.000000	37.000000	0.000000
2253.863119	0.053775	0.516645	0.042898	80.795380	58.764107	90.045120	2.055606	0.000000	2.199950	0.000000	0.000000	0.000000	-0.667791	0.154304	0.535769	0.000000	0.000000	4.000000	37.000000	0.000000
2253.866453	0.051669	0.517181	0.044823	80.849937	60.588383	91.556229	2.144901	0.000000	2.311248	0.000000	0.000000	0.000000	-0.631821	0.160735	0.577564	0.000000	0.000000	4.000000	37.000000	0.000000
2253.869786	0.051669	0.517181	0.044823	80.849937	60.588383	91.556229	2.144901	0.000000	2.311248	0.000000	0.000000	0.000000	-0.631821	0.160735	0.577564	0.000000	0.000000	4.000000	37.000000	0.000000
2253.873119	0.051669	0.517181	0.044823	80.849937	60.588383	91.556229	2.144901	0.000000	2.311248	0.000000	0.000000	0.000000	-0.631821	0.160735	0.577564	0.000000	0.000000	4.000000	37.000000	0.000000
2253.876453	0.049708	0.517755	0.046905	80.974869	62.866352	93.695396	2.241162	0.000000	2.416552	0.000000	0.000000	0.000000	-0.588381	0.172082	0.624548	0.000000	0.000000	4.000000	37.000000	0.000000
2253.879786	0.049708	0.517755	0.046905	80.974869	62.866352	93.695396	2.241162	0.000000	2.416552	0.000000	0.000000	0.000000	-0.588381	0.172082	0.624548	0.000000	0.000000	4.000000	37.000000	0.000000
2253.883119	0.049708	0.517755	0.046905	80.974869	62.866352	93.695396	2.241162	0.000000	2.416552	0.000000	0.000000	0.000000	-0.588381	0.172082	0.624548	0.000000	0.000000	4.000000	37.000000	0.000000
2253.886453	0.047919	0.518344	0.049186	81.105675	65.354797	96.101524	2.345253	0.000000	2.514615	0.000000	0.000000	0.000000	-0.536651	0.176725	0.684342	0.000000	0.000000	4.000000	37.000000	0.000000
2253.889786	0.047919	0.518344	0.049186	81.105675	65.354797	96.101524	2.345253	0.000000	2.514615	0.000000	0.000000	0.000000	-0.536651	0.176725	0.684342	0.000000	0.000000	4.000000	37.000000	0.000000
2253.893119	0.047919	0.518344	0.049186	81.105675	65.354797	96.101524	2.345253	0.000000	2.514615	0.000000	0.000000	0.000000	-0.536651	0.176725	0.684342	0.000000	0.000000	4.000000	37.000000	0.000000
2253.896453	0.046298	0.518944	0.051626	81.211166	67.884148	98.394730	2.459310	0.000000	2.604057	0.000000	0.000000	0.000000	-0.486173	0.179940	0.732075	0.000000	0.000000	4.000000	37.000000	0.000000
2253.899786	0.046298	0.518944	0.051626	81.211166	67.884148	98.394730	2.459310	0.000000	2.604057	0.000000	0.000000	0.000000	-0.486173	0.179940	0.732075	0.000000	0.000000	4.000000	37.000000	0.000000
2253.903119	0.046298	0.518944	0.051626	81.211166	67.884148	98.394730	2.459310	0.000000	2.604057	0.000000	0.000000	0.000000	-0.486173	0.179940	0.732075	0.000000	0.000000	4.000000	37.000000	0.000000
2253.906453	0.044846	0.519582	0.054223	81.294189	70.358009	100.434502	2.581323	0.000000	2.685086	0.000000	0.000000	0.000000	-0.435668	0.191528	0.778951	0.000000	0.000000	4.000000	37.000000	0.000000
2253.909786	0.044846	0.519582	0.054223	81.294189	70.358009	100.434502	2.581323	0.000000	2.685086	0.000000	0.000000	0.000000	-0.435668	0.191528	0.778951	0.000000	0.000000	4.000000	37.000000	0.000000
2253.913119	0.044846	0.519582	0.054223	81.294189	70.358009	100.434502	2.581323	0.000000	2.685086	0.000000	0.000000	0.000000	-0.435668	0.191528	0.778951	0.000000	0.000000	4.000000	37.000000	0.000000
2253.916453	0.043512	0.520299	0.056955	81.368332	72.708847	102.363480	2.711148	0.000000	2.757697	0.000000	0.000000	0.000000	-0.400229	0.215186	0.819467	0.000000	0.000000	4.000000	37.000000	0.000000
2253.919786	0.043512	0.520299	0.056955	81.368332	72.708847	102.363480	2.711148	0.000000	2.757697	0.000000	0.000000	0.000000	-0.400229	0.215186	0.819467	0.000000	0.000000	4.000000	37.000000	0.000000
2253.923119	0.043512	0.520299	0.056955	81.368332	72.708847	102.363480	2.711148	0.000000	2.757697	0.000000	0.000000	0.000000	-0.400229	0.215186	0.819467	0.000000	0.000000	4.000000	37.000000	0.000000
2253.926453	0.042318	0.521092	0.059778	81.441635	74.933441	104.247490	2.847726	0.000000	2.824402	0.000000	0.000000	0.000000	-0.358282	0.237654	0.847061	0.000000	0.000000	4.000000	37.000000	0.000000
2253.929786	0.042318	0.521092	0.059778	81.441635	74.933441	104.247490	2.847726	0.000000	2.824402	0.000000	0.000000	0.000000	-0.358282	0.237654	0.847061	0.000000	0.000000	4.000000	37.000000	0.000000
2253.933119	0.042318	0.521092	0.059778	81.441635	74.933441	104.247490	2.847726	0.000000	2.824402	0.000000	0.000000	0.000000	-0.358282	0.237654	0.847061	0.000000	0.000000	4.000000	37.000000	0.000000
2253.936453	0.041269	0.521982	0.062752	81.516769	77.059227	106.097214	2.988902	0.000000	2.884115	0.000000	0.000000	0.000000	-0.314504	0.266997	0.892249	0.000000	0.000000	4.000000	37.000000	0.000000
2253.939786	0.041269	0.521982	0.062752	81.516769	77.059227	106.097214	2.988902	0.000000	2.884115	0.000000	0.000000	0.000000	-0.314504	0.266997	0.892249	0.000000	0.000000	4.000000	37.000000	0.000000
2253.943119	0.041269	0.521982	0.062752	81.516769	77.059227	106.097214	2.988902	0.000000	2.884115	0.000000	0.000000	0.000000	-0.314504	0.266997	0.892249	0.000000	0.000000	4.000000	37.000000	0.000000
2253.946453	0.040491	0.522925	0.065852	81.602249	79.107201	107.870575	3.137610	0.000000	2.936533	0.000000	0.000000	0.000000	-0.233473	0.283128	0.929804	0.000000	0.000000	4.000000	37.000000	0.000000
2253.949786	0.040491	0.522925	0.065852	81.602249	79.107201	107.870575	3.137610	0.000000	2.936533	0.000000	0.000000	0.000000	-0.233473	0.283128	0.929804	0.000000	0.000000	4.000000	37.000000	0.000000
2253.953119	0.040491	0.522925	0.065852	81.602249	79.107201	107.870575	3.137610	0.000000	2.936533	0.000000	0.000000	0.000000	-0.233473	0.283128	0.929804	0.000000	0.000000	4.000000	37.000000	0.000000
2253.956453	0.039932	0.523902	0.069021	81.701302	81.223282	109.717461	3.292578	0.000000	2.975445	0.000000	0.000000	0.000000	-0.167606	0.292890	0.950819	0.000000	0.000000	4.000000	37.000000	0.000000
2253.959786	0.039932	0.523902	0.069021	81.701302	81.223282	109.717461	3.292578	0.000000	2.975445	0.000000	0.000000	0.000000	-0.167606	0.292890	0.950819	0.000000	0.000000	4.000000	37.000000	0.000000
2253.963119	0.039932	0.523902	0.069021	81.701302	81.223282	109.717461	3.292578	0.000000	2.975445	0.000000	0.000000	0.000000	-0.167606	0.292890	0.950819	0.000000	0.000000	4.000000	37.000000	0.000000
2253.966453	0.039677	0.524904	0.072316	81.825096	83.643799	111.936798	3.451047	0.000000	3.003379	0.000000	0.000000	0.000000	-0.076652	0.300725	0.988603	0.000000	0.000000	4.000000	37.000000	0.000000
2253.969786	0.039677	0.524904	0.072316	81.825096	83.643799	111.936798	3.451047	0.000000	3.003379	0.000000	0.000000	0.000000	-0.076652	0.300725	0.988603	0.000000	0.000000	4.000000	37.000000	0.000000
2253.973119	0.039677	0.524904	0.072316	81.825096	83.643799	111.936798	3.451047	0.000000	3.003379	0.000000	0.000000	0.000000	-0.076652	0.300725	0.988603	0.000000	0.000000	4.000000	37.000000	0.000000
2253.976453	0.039701	0.525928	0.075698	81.969650	86.585815	114.622475	3.615814	0.000000	3.016155	0.000000	0.000000	0.000000	0.007343	0.307100	1.014600	0.000000	0.000000	4.000000	37.000000	0.000000
2253.979786	0.039701	0.525928	0.075698	81.969650	86.585815	114.622475	3.615814	0.000000	3.016155	0.000000	0.000000	0.000000	0.007343	0.307100	1.014600	0.000000	0.000000	4.000000	37.000000	0.000000
2253.983119	0.039701	0.525928	0.075698	81.969650	86.585815	114.622475	3.615814	0.000000	3.016155	0.000000	0.000000	0.000000	0.007343	0.307100	1.014600	0.000000	0.000000	4.000000	37.000000	0.000000
2253.986453	0.039978	0.526945	0.079070	82.115166	90.172333	117.899231	3.784914	0.000000	3.014931	0.000000	0.000000	0.000000	0.083036	0.305260	1.011489	0.000000	0.000000	4.000000	37.000000	0.000000
2253.989786	0.039978	0.526945	0.079070	82.115166	90.172333	117.899231	3.784914	0.000000	3.014931	0.000000	0.000000	0.000000	0.083036	0.305260	1.011489	0.000000	0.000000	4.000000	37.000000	0.000000
2253.993119	0.039978	0.526945	0.079070	82.115166	90.172333	117.899231	3.784914	0.000000	3.014931	0.000000	0.000000	0.000000	0.083036	0.305260	1.011489	0.000000	0.000000	4.000000	37.000000	0.000000
2253.996453	0.040466	0.527996	0.082510	82.279762	94.129616	121.475609	3.953496	0.000000	3.001091	0.000000	0.000000	0.000000	0.146491	0.315314	1.031967	0.000000	0.000000	4.000000	37.000000	0.000000
2253.999786	0.040466	0.527996	0.082510	82.279762	94.129616	121.475609	3.953496	0.000000	3.001091	0.000000	0.000000	0.000000	0.146491	0.315314	1.031967	0.000000	0.000000	4.000000	37.000000	0.000000
2254.003119	0.040466	0.527996	0.082510	82.279762	94.129616	121.475609	3.953496	0.000000	3.001091	0.000000	0.000000	0.000000	0.146491	0.315314	1.031967	0.000000	0.000000	4.000000	37.000000	0.000000
2254.006453	0.041166	0.529088	0.085955	82.469307	98.178284	125.078293	4.054723	0.000000	2.925615	0.000000	0.000000	0.000000	0.209735	0.327588	1.033540	0.000000	0.000000	4.000000	37.000000	0.000000
2254.009786	0.041166	0.529088	0.085955	82.469307	98.178284	125.078293	4.054723	0.000000	2.925615	0.000000	0.000000	0.000000	0.209735	0.327588	1.033540	0.000000	0.000000	4.000000	37.000000	0.000000
2254.013119	0.041166	0.529088	0.085955	82.469307	98.178284	125.078293	4.054723	0.000000	2.925615	0.000000	0.000000	0.000000	0.209735	0.327588	1.033540	0.000000	0.000000	4.000000	37.000000	0.000000
2254.016453	0.042001	0.530174	0.089396	82.685921	102.300247	128.701263	4.126019	0.000000	2.824176	0.000000	0.000000	0.000000	0.250485	0.325800	1.032337	0.000000	0.000000	4.000000	37.000000	0.000000
2254.019786	0.042001	0.530174	0.089396	82.685921	102.300247	128.701263	4.126019	0.000000	2.824176	0.000000	0.000000	0.000000	0.250485	0.325800	1.032337	0.000000	0.000000	4.000000	37.000000	0.000000
2254.023119	0.042001	0.530174	0.089396	82.685921	102.300247	128.701263	4.126019	0.000000	2.824176	0.000000	0.000000	0.000000	0.250485	0.325800	1.032337	0.000000	0.000000	4.000000	37.000000	0.000000
2254.026453	0.043027	0.531302	0.092842	82.904587	106.379578	132.252121	4.194532	0.000000	2.721379	0.000000	0.000000	0.000000	0.307954	0.338234	1.033714	0.000000	0.000000	4.000000	37.000000	0.000000
2254.029786	0.043027	0.531302	0.092842	82.904587	106.379578	132.252121	4.194532	0.000000	2.721379	0.000000	0.000000	0.000000	0.307954	0.338234	1.033714	0.000000	0.000000	4.000000	37.000000	0.000000
2254.033119	0.043027	0.531302	0.092842	82.904587	106.379578	132.252121	4.194532	0.000000	2.721379	0.000000	0.000000	0.000000	0.307954	0.338234	1.033714	0.000000	0.000000	4.000000	37.000000	0.000000
2254.036453	0.044277	0.532429	0.096314	83.096237	110.435715	135.784775	4.261576	0.000000	2.615143	0.000000	0.000000	0.000000	0.374959	0.338038	1.041616	0.000000	0.000000	4.000000	37.000000	0.000000
2254.039786	0.044277	0.532429	0.096314	83.096237	110.435715	135.784775	4.261576	0.000000	2.615143	0.000000	0.000000	0.000000	0.374959	0.338038	1.041616	0.000000	0.000000	4.000000	37.000000	0.000000
2254.043119	0.044277	0.532429	0.096314	83.096237	110.435715	135.784775	4.261576	0.000000	2.615143	0.000000	0.000000	0.000000	0.374959	0.338038	1.041616	0.000000	0.000000	4.000000	37.000000	0.000000
2254.046453	0.045799	0.533526	0.099711	83.223152	114.148918	139.018890	4.327863	0.000000	2.503917	0.000000	0.000000	0.000000	0.456720	0.329177	1.019060	0.000000	0.000000	4.000000	37.000000	0.000000
2254.049786	0.045799	0.533526	0.099711	83.223152	114.148918	139.018890	4.327863	0.000000	2.503917	0.000000	0.000000	0.000000	0.456720	0.329177	1.019060	0.000000	0.000000	4.000000	37.000000	0.000000
2254.053119	0.045799	0.533526	0.099711	83.223152	114.148918	139.018890	4.327863	0.000000	2.503917	0.000000	0.000000	0.000000	0.456720	0.329177	1.019060	0.000000	0.000000	4.000000	37.000000	0.000000
2254.056453	0.047549	0.534598	0.103074	83.276382	117.475212	141.917038	4.392936	0.000000	2.387909	0.000000	0.000000	0.000000	0.524872	0.321696	1.008961	0.000000	0.000000	4.000000	37.000000	0.000000
2254.059786	0.047549	0.534598	0.103074	83.276382	117.475212	141.917038	4.392936	0.000000	2.387909	0.000000	0.000000	0.000000	0.524872	0.321696	1.008961	0.000000	0.000000	4.000000	37.000000	0.000000
2254.063119	0.047549	0.534598	0.103074	83.276382	117.475212	141.917038	4.392936	0.000000	2.387909	0.000000	0.000000	0.000000	0.524872	0.321696	1.008961	0.000000	0.000000	4.000000	37.000000	0.000000
2254.066453	0.049526	0.535640	0.106363	83.283730	120.413918	144.460007	4.456215	0.000000	2.267630	0.000000	0.000000	0.000000	0.593126	0.312425	0.986724	0.000000	0.000000	4.000000	37.000000	0.000000
2254.069786	0.049526	0.535640	0.106363	83.283730	120.413918	144.460007	4.456215	0.000000	2.267630	0.000000	0.000000	0.000000	0.593126	0.312425	0.986724	0.000000	0.000000	4.000000	37.000000	0.000000
2254.073119	0.049526	0.535640	0.106363	83.283730	120.413918	144.460007	4.456215	0.000000	2.267630	0.000000	0.000000	0.000000	0.593126	0.312425	0.986724	0.000000	0.000000	4.000000	37.000000	0.000000
2254.076453	0.051702	0.536626	0.109523	83.296356	123.309586	146.943283	4.517184	0.000000	2.143607	0.000000	0.000000	0.000000	0.652793	0.295863	0.948099	0.000000	0.000000	4.000000	37.000000	0.000000
2254.079786	0.051702	0.536626	0.109523	83.296356	123.309586	146.943283	4.517184	0.000000	2.143607	0.000000	0.000000	0.000000	0.652793	0.295863	0.948099	0.000000	0.000000	4.000000	37.000000	0.000000
2254.083119	0.051702	0.536626	0.109523	83.296356	123.309586	146.943283	4.517184	0.000000	2.143607	0.000000	0.000000	0.000000	0.652793	0.295863	0.948099	0.000000	0.000000	4.000000	37.000000	0.000000
2254.086453	0.054001	0.537593	0.112596	83.344154	126.283905	149.457611	4.574914	0.000000	2.017464	0.000000	0.000000	0.000000	0.689738	0.290037	0.921658	0.000000	0.000000	4.000000	37.000000	0.000000
2254.089786	0.054001	0.537593	0.112596	83.344154	126.283905	149.457611	4.574914	0.000000	2.017464	0.000000	0.000000	0.000000	0.689738	0.290037	0.921658	0.000000	0.000000	4.000000	37.000000	0.000000
2254.093119	0.054001	0.537593	0.112596	83.344154	126.283905	149.457611	4.574914	0.000000	2.017464	0.000000	0.000000	0.000000	0.689738	0.290037	0.921658	0.000000	0.000000	4.000000	37.000000	0.000000
2254.096453	0.056499	0.538529	0.115495	83.406349	129.377151	152.097366	4.628640	0.000000	1.890949	0.000000	0.000000	0.000000	0.749221	0.280829	0.869803	0.000000	0.000000	4.000000	37.000000	0.000000
2254.099786	0.056499	0.538529	0.115495	83.406349	129.377151	152.097366	4.628640	0.000000	1.890949	0.000000	0.000000	0.000000	0.749221	0.280829	0.869803	0.000000	0.000000	4.000000	37.000000	0.000000
2254.103119	0.056499	0.538529	0.115495	83.406349	129.377151	152.097366	4.628640	0.000000	1.890949	0.000000	0.000000	0.000000	0.749221	0.280829	0.869803	0.000000	0.000000	4.000000	37.000000	0.000000
2254.106453	0.059143	0.539421	0.118247	83.431763	132.344040	154.648819	4.679098	0.000000	1.762397	0.000000	0.000000	0.000000	0.793366	0.267574	0.825708	0.000000	0.000000	4.000000	37.000000	0.000000
2254.109786	0.059143	0.539421	0.118247	83.431763	132.344040	154.648819	4.679098	0.000000	1.762397	0.000000	0.000000	0.000000	0.793366	0.267574	0.825708	0.000000	0.000000	4.000000	37.000000	0.000000
2254.113119	0.059143	0.539421	0.118247	83.431763	132.344040	154.648819	4.679098	0.000000	1.762397	0.000000	0.000000	0.000000	0.793366	0.267574	0.825708	0.000000	0.000000	4.000000	37.000000	0.000000
2254.116453	0.061992	0.540286	0.120863	83.392357	134.933899	157.091187	4.725853	0.000000	1.632884	0.000000	0.000000	0.000000	0.854674	0.259714	0.784665	0.000000	0.000000	4.000000	37.000000	0.000000
2254.119786	0.061992	0.540286	0.120863	83.392357	134.933899	157.091187	4.725853	0.000000	1.632884	0.000000	0.000000	0.000000	0.854674	0.259714	0.784665	0.000000	0.000000	4.000000	37.000000	0.000000
2254.123119	0.061992	0.540286	0.120863	83.392357	134.933899	157.091187	4.725853	0.000000	1.632884	0.000000	0.000000	0.000000	0.854674	0.259714	0.784665	0.000000	0.000000	4.000000	37.000000	0.000000
2254.126453	0.065017	0.541107	0.123326	83.317307	137.155334	159.609772	4.769713	0.000000	1.499944	0.000000	0.000000	0.000000	0.907545	0.246153	0.739067	0.000000	0.000000	4.000000	37.000000	0.000000
2254.129786	0.065017	0.541107	0.123326	83.317307	137.155334	159.609772	4.769713	0.000000	1.499944	0.000000	0.000000	0.000000	0.907545	0.246153	0.739067	0.000000	0.000000	4.000000	37.000000	0.000000
2254.133119	0.065017	0.541107	0.123326	83.317307	137.155334	159.609772	4.769713	0.000000	1.499944	0.000000	0.000000	0.000000	0.907545	0.246153	0.739067	0.000000	0.000000	4.000000	37.000000	0.000000
2254.136453	0.068169	0.541855	0.125685	83.245323	139.177139	162.183502	4.810220	0.000000	1.364472	0.000000	0.000000	0.000000	0.945436	0.224412	0.707611	0.000000	0.000000	4.000000	37.000000	0.000000
2254.139786	0.068169	0.541855	0.125685	83.245323	139.177139	162.183502	4.810220	0.000000	1.364472	0.000000	0.000000	0.000000	0.945436	0.224412	0.707611	0.000000	0.000000	4.000000	37.000000	0.000000
2254.143119	0.068169	0.541855	0.125685	83.245323	139.177139	162.183502	4.810220	0.000000	1.364472	0.000000	0.000000	0.000000	0.945436	0.224412	0.707611	0.000000	0.000000	4.000000	37.000000	0.000000
2254.146453	0.071476	0.542548	0.127951	83.206093	141.225098	164.551804	4.846968	0.000000	1.227560	0.000000	0.000000	0.000000	0.992333	0.208063	0.679770	0.000000	0.000000	4.000000	37.000000	0.000000
2254.149786	0.071476	0.542548	0.127951	83.206093	141.225098	164.551804	4.846968	0.000000	1.227560	0.000000	0.000000	0.000000	0.992333	0.208063	0.679770	0.000000	0.000000	4.000000	37.000000	0.000000
2254.153119	0.071476	0.542548	0.127951	83.206093	141.225098	164.551804	4.846968	0.000000	1.227560	0.000000	0.000000	0.000000	0.992333	0.208063	0.679770	0.000000	0.000000	4.000000	37.000000	0.000000
2254.156453	0.074904	0.543176	0.130052	83.202118	143.395248	166.754837	4.880206	0.000000	1.087927	0.000000	0.000000	0.000000	1.028234	0.188228	0.630219	0.000000	0.000000	4.000000	37.000000	0.000000
2254.159786	0.074904	0.543176	0.130052	83.202118	143.395248	166.754837	4.880206	0.000000	1.087927	0.000000	0.000000	0.000000	1.028234	0.188228	0.630219	0.000000	0.000000	4.000000	37.000000	0.000000
2254.163119	0.074904	0.543176	0.130052	83.202118	143.395248	166.754837	4.880206	0.000000	1.087927	0.000000	0.000000	0.000000	1.028234	0.188228	0.630219	0.000000	0.000000	4.000000	37.000000	0.000000
2254.166453	0.078484	0.543710	0.132025	83.234154	145.592499	168.952698	4.909427	0.000000	0.947377	0.000000	0.000000	0.000000	1.073939	0.160134	0.591891	0.000000	0.000000	4.000000	37.000000	0.000000
2254.169786	0.078484	0.543710	0.132025	83.234154	145.592499	168.952698	4.909427	0.000000	0.947377	0.000000	0.000000	0.000000	1.073939	0.160134	0.591891	0.000000	0.000000	4.000000	37.000000	0.000000
2254.173119	0.078484	0.543710	0.132025	83.234154	145.592499	168.952698	4.909427	0.000000	0.947377	0.000000	0.000000	0.000000	1.073939	0.160134	0.591891	0.000000	0.000000	4.000000	37.000000	0.000000
2254.176453	0.082129	0.544162	0.133859	83.278656	147.756836	171.349655	4.934894	0.000000	0.804253	0.000000	0.000000	0.000000	1.093506	0.135779	0.550400	0.000000	0.000000	4.000000	37.000000	0.000000
2254.179786	0.082129	0.544162	0.133859	83.278656	147.756836	171.349655	4.934894	0.000000	0.804253	0.000000	0.000000	0.000000	1.093506	0.135779	0.550400	0.000000	0.000000	4.000000	37.000000	0.000000
2254.183119	0.082129	0.544162	0.133859	83.278656	147.756836	171.349655	4.934894	0.000000	0.804253	0.000000	0.000000	0.000000	1.093506	0.135779	0.550400	0.000000	0.000000	4.000000	37.000000	0.000000
2254.186453	0.085980	0.544585	0.135547	83.311264	149.594452	173.436630	4.956026	0.000000	0.661673	0.000000	0.000000	0.000000	1.155380	0.126788	0.506202	0.000000	0.000000	4.000000	37.000000	0.000000
2254.189786	0.085980	0.544585	0.135547	83.311264	149.594452	173.436630	4.956026	0.000000	0.661673	0.000000	0.000000	0.000000	1.155380	0.126788	0.506202	0.000000	0.000000	4.000000	37.000000	0.000000
2254.193119	0.085980	0.544585	0.135547	83.311264	149.594452	173.436630	4.956026	0.000000	0.661673	0.000000	0.000000	0.000000	1.155380	0.126788	0.506202	0.000000	0.000000	4.000000	37.000000	0.000000
2254.196453	0.089948	0.544939	0.137065	83.324646	150.870529	174.937256	4.973466	0.000000	0.514425	0.000000	0.000000	0.000000	1.190397	0.106283	0.455408	0.000000	0.000000	4.000000	37.000000	0.000000
2254.199786	0.089948	0.544939	0.137065	83.324646	150.870529	174.937256	4.973466	0.000000	0.514425	0.000000	0.000000	0.000000	1.190397	0.106283	0.455408	0.000000	0.000000	4.000000	37.000000	0.000000
2254.203119	0.089948	0.544939	0.137065	83.324646	150.870529	174.937256	4.973466	0.000000	0.514425	0.000000	0.000000	0.000000	1.190397	0.106283	0.455408	0.000000	0.000000	4.000000	37.000000	0.000000
2254.206453	0.093998	0.545186	0.138385	83.312294	151.639847	176.228348	4.986608	0.000000	0.365711	0.000000	0.000000	0.000000	1.214981	0.074154	0.396158	0.000000	0.000000	4.000000	37.000000	0.000000
2254.209786	0.093998	0.545186	0.138385	83.312294	151.639847	176.228348	4.986608	0.000000	0.365711	0.000000	0.000000	0.000000	1.214981	0.074154	0.396158	0.000000	0.000000	4.000000	37.000000	0.000000
2254.213119	0.093998	0.545186	0.138385	83.312294	151.639847	176.228348	4.986608	0.000000	0.365711	0.000000	0.000000	0.000000	1.214981	0.074154	0.396158	0.000000	0.000000	4.000000	37.000000	0.000000
2254.216453	0.098180	0.545373	0.139473	83.299751	152.033371	177.306686	4.995304	0.000000	0.216662	0.000000	0.000000	0.000000	1.254599	0.055938	0.326486	0.000000	0.000000	4.000000	37.000000	0.000000
2254.219786	0.098180	0.545373	0.139473	83.299751	152.033371	177.306686	4.995304	0.000000	0.216662	0.000000	0.000000	0.000000	1.254599	0.055938	0.326486	0.000000	0.000000	4.000000	37.000000	0.000000
2254.223119	0.098180	0.545373	0.139473	83.299751	152.033371	177.306686	4.995304	0.000000	0.216662	0.000000	0.000000	0.000000	1.254599	0.055938	0.326486	0.000000	0.000000	4.000000	37.000000	0.000000
2254.226453	0.102439	0.545451	0.140363	83.314606	152.265717	177.892563	4.999574	0.000000	0.065247	0.000000	0.000000	0.000000	1.277662	0.023571	0.266898	0.000000	0.000000	4.000000	37.000000	0.000000
2254.229786	0.102439	0.545451	0.140363	83.314606	152.265717	177.892563	4.999574	0.000000	0.065247	0.000000	0.000000	0.000000	1.277662	0.023571	0.266898	0.000000	0.000000	4.000000	37.000000	0.000000
2254.233119	0.102439	0.545451	0.140363	83.314606	152.265717	177.892563	4.999574	0.000000	0.065247	0.000000	0.000000	0.000000	1.277662	0.023571	0.266898	0.000000	0.000000	4.000000	37.000000	0.000000
2254.236453	0.106761	0.545464	0.140992	83.351524	152.392014	177.930557	4.999246	0.000000	-0.086857	0.000000	0.000000	0.000000	1.296621	0.003684	0.188810	0.000000	0.000000	4.000000	37.000000	0.000000
2254.239786	0.106761	0.545464	0.140992	83.351524	152.392014	177.930557	4.999246	0.000000	-0.086857	0.000000	0.000000	0.000000	1.296621	0.003684	0.188810	0.000000	0.000000	4.000000	37.000000	0.000000
2254.243119	0.106761	0.545464	0.140992	83.351524	152.392014	177.930557	4.999246	0.000000	-0.086857	0.000000	0.000000	0.000000	1.296621	0.003684	0.188810	0.000000	0.000000	4.000000	37.000000	0.000000
2254.246453	0.111172	0.545343	0.141366	83.404533	152.436844	178.152557	4.994262	0.000000	-0.239480	0.000000	0.000000	0.000000	1.323384	-0.036163	0.111955	0.000000	0.000000	4.000000	37.000000	0.000000
2254.249786	0.111172	0.545343	0.141366	83.404533	152.436844	178.152557	4.994262	0.000000	-0.239480	0.000000	0.000000	0.000000	1.323384	-0.036163	0.111955	0.000000	0.000000	4.000000	37.000000	0.000000
2254.253119	0.111172	0.545343	0.141366	83.404533	152.436844	178.152557	4.994262	0.000000	-0.239480	0.000000	0.000000	0.000000	1.323384	-0.036163	0.111955	0.000000	0.000000	4.000000	37.000000	0.000000
2254.256453	0.115617	0.545161	0.141519	83.446358	152.553940	179.014038	4.984459	0.000000	-0.393918	0.000000	0.000000	0.000000	1.333381	-0.054463	0.046028	0.000000	0.000000	4.000000	37.000000	0.000000
2254.259786	0.115617	0.545161	0.141519	83.446358	152.553940	179.014038	4.984459	0.000000	-0.393918	0.000000	0.000000	0.000000	1.333381	-0.054463	0.046028	0.000000	0.000000	4.000000	37.000000	0.000000
2254.263119	0.115617	0.545161	0.141519	83.446358	152.553940	179.014038	4.984459	0.000000	-0.393918	0.000000	0.000000	0.000000	1.333381	-0.054463	0.046028	0.000000	0.000000	4.000000	37.000000	0.000000
2254.266453	0.120095	0.544905	0.141473	83.469765	152.784012	179.660675	4.969832	0.000000	-0.548420	0.000000	0.000000	0.000000	1.343444	-0.076882	-0.013841	0.000000	0.000000	4.000000	37.000000	0.000000
2254.269786	0.120095	0.544905	0.141473	83.469765	152.784012	179.660675	4.969832	0.000000	-0.548420	0.000000	0.000000	0.000000	1.343444	-0.076882	-0.013841	0.000000	0.000000	4.000000	37.000000	0.000000
2254.273119	0.120095	0.544905	0.141473	83.469765	152.784012	179.660675	4.969832	0.000000	-0.548420	0.000000	0.000000	0.000000	1.343444	-0.076882	-0.013841	0.000000	0.000000	4.000000	37.000000	0.000000
2254.276453	0.124628	0.544555	0.141206	83.479805	153.095596	179.709717	4.950313	0.000000	-0.703140	0.000000	0.000000	0.000000	1.359996	-0.105058	-0.080224	0.000000	0.000000	4.000000	37.000000	0.000000
2254.279786	0.124628	0.544555	0.141206	83.479805	153.095596	179.709717	4.950313	0.000000	-0.703140	0.000000	0.000000	0.000000	1.359996	-0.105058	-0.080224	0.000000	0.000000	4.000000	37.000000	0.000000
2254.283119	0.124628	0.544555	0.141206	83.479805	153.095596	179.709717	4.950313	0.000000	-0.703140	0.000000	0.000000	0.000000	1.359996	-0.105058	-0.080224	0.000000	0.000000	4.000000	37.000000	0.000000
2254.286453	0.129138	0.544136	0.140785	83.464813	153.425476	-179.943665	4.925642	0.000000	-0.859096	0.000000	0.000000	0.000000	1.353095	-0.125853	-0.126045	0.000000	0.000000	4.000000	37.000000	0.000000
2254.289786	0.129138	0.544136	0.140785	83.464813	153.425476	-179.943665	4.925642	0.000000	-0.859096	0.000000	0.000000	0.000000	1.353095	-0.125853	-0.126045	0.000000	0.000000	4.000000	37.000000	0.000000
2254.293119	0.129138	0.544136	0.140785	83.464813	153.425476	-179.943665	4.925642	0.000000	-0.859096	0.000000	0.000000	0.000000	1.353095	-0.125853	-0.126045	0.000000	0.000000	4.000000	37.000000	0.000000
2254.296453	0.133675	0.543661	0.140180	83.418587	153.618500	-179.263153	4.896231	0.000000	-1.013374	0.000000	0.000000	0.000000	1.361001	-0.142295	-0.181507	0.000000	0.000000	4.000000	37.000000	0.000000
2254.299786	0.133675	0.543661	0.140180	83.418587	153.618500	-179.263153	4.896231	0.000000	-1.013374	0.000000	0.000000	0.000000	1.361001	-0.142295	-0.181507	0.000000	0.000000	4.000000	37.000000	0.000000
2254.303119	0.133675	0.543661	0.140180	83.418587	153.618500	-179.263153	4.896231	0.000000	-1.013374	0.000000	0.000000	0.000000	1.361001	-0.142295	-0.181507	0.000000	0.000000	4.000000	37.000000	0.000000
2254.306453	0.138320	0.543132	0.139370	83.350113	153.746338	-177.932907	4.861687	0.000000	-1.167907	0.000000	0.000000	0.000000	1.393340	-0.158638	-0.243051	0.000000	0.000000	4.000000	37.000000	0.000000
2254.309786	0.138320	0.543132	0.139370	83.350113	153.746338	-177.932907	4.861687	0.000000	-1.167907	0.000000	0.000000	0.000000	1.393340	-0.158638	-0.243051	0.000000	0.000000	4.000000	37.000000	0.000000
2254.313119	0.138320	0.543132	0.139370	83.350113	153.746338	-177.932907	4.861687	0.000000	-1.167907	0.000000	0.000000	0.000000	1.393340	-0.158638	-0.243051	0.000000	0.000000	4.000000	37.000000	0.000000
2254.316453	0.143046	0.542621	0.138385	83.282066	154.080002	-175.943787	4.821091	0.000000	-1.325549	0.000000	0.000000	0.000000	1.417890	-0.153290	-0.295430	0.000000	0.000000	4.000000	37.000000	0.000000
2254.319786	0.143046	0.542621	0.138385	83.282066	154.080002	-175.943787	4.821091	0.000000	-1.325549	0.000000	0.000000	0.000000	1.417890	-0.153290	-0.295430	0.000000	0.000000	4.000000	37.000000	0.000000
2254.323119	0.143046	0.542621	0.138385	83.282066	154.080002	-175.943787	4.821091	0.000000	-1.325549	0.000000	0.000000	0.000000	1.417890	-0.153290	-0.295430	0.000000	0.000000	4.000000	37.000000	0.000000
2254.326453	0.147894	0.542104	0.137159	83.244972	154.847473	-173.690262	4.774356	0.000000	-1.485100	0.000000	0.000000	0.000000	1.454529	-0.155138	-0.367843	0.000000	0.000000	4.000000	37.000000	0.000000
2254.329786	0.147894	0.542104	0.137159	83.244972	154.847473	-173.690262	4.774356	0.000000	-1.485100	0.000000	0.000000	0.000000	1.454529	-0.155138	-0.367843	0.000000	0.000000	4.000000	37.000000	0.000000
2254.333119	0.147894	0.542104	0.137159	83.244972	154.847473	-173.690262	4.774356	0.000000	-1.485100	0.000000	0.000000	0.000000	1.454529	-0.155138	-0.367843	0.000000	0.000000	4.000000	37.000000	0.000000
2254.336453	0.152826	0.541596	0.135676	83.209244	155.622498	-171.976364	4.720487	0.000000	-1.648334	0.000000	0.000000	0.000000	1.479577	-0.152599	-0.445006	0.000000	0.000000	4.000000	37.000000	0.000000
2254.339786	0.152826	0.541596	0.135676	83.209244	155.622498	-171.976364	4.720487	0.000000	-1.648334	0.000000	0.000000	0.000000	1.479577	-0.152599	-0.445006	0.000000	0.000000	4.000000	37.000000	0.000000
2254.343119	0.152826	0.541596	0.135676	83.209244	155.622498	-171.976364	4.720487	0.000000	-1.648334	0.000000	0.000000	0.000000	1.479577	-0.152599	-0.445006	0.000000	0.000000	4.000000	37.000000	0.000000
2254.346453	0.157738	0.541086	0.134018	83.284752	156.348694	-170.847839	4.659288	0.000000	-1.814121	0.000000	0.000000	0.000000	1.473559	-0.152727	-0.497370	0.000000	0.000000	4.000000	37.000000	0.000000
2254.349786	0.157738	0.541086	0.134018	83.284752	156.348694	-170.847839	4.659288	0.000000	-1.814121	0.000000	0.000000	0.000000	1.473559	-0.152727	-0.497370	0.000000	0.000000	4.000000	37.000000	0.000000
2254.353119	0.157738	0.541086	0.134018	83.284752	156.348694	-170.847839	4.659288	0.000000	-1.814121	0.000000	0.000000	0.000000	1.473559	-0.152727	-0.497370	0.000000	0.000000	4.000000	37.000000	0.000000
2254.356453	0.162571	0.540544	0.132206	83.584183	157.037750	-170.004547	4.591973	0.000000	-1.978328	0.000000	0.000000	0.000000	1.449969	-0.162820	-0.543749	0.000000	0.000000	4.000000	37.000000	0.000000
2254.359786	0.162571	0.540544	0.132206	83.584183	157.037750	-170.004547	4.591973	0.000000	-1.978328	0.000000	0.000000	0.000000	1.449969	-0.162820	-0.543749	0.000000	0.000000	4.000000	37.000000	0.000000
2254.363119	0.162571	0.540544	0.132206	83.584183	157.037750	-170.004547	4.591973	0.000000	-1.978328	0.000000	0.000000	0.000000	1.449969	-0.162820	-0.543749	0.000000	0.000000	4.000000	37.000000	0.000000
2254.366453	0.167233	0.539982	0.130244	84.107048	157.297623	-169.429871	4.519382	0.000000	-2.138970	0.000000	0.000000	0.000000	1.398612	-0.168522	-0.588504	0.000000	0.000000	4.000000	37.000000	0.000000
2254.369786	0.167233	0.539982	0.130244	84.107048	157.297623	-169.429871	4.519382	0.000000	-2.138970	0.000000	0.000000	0.000000	1.398612	-0.168522	-0.588504	0.000000	0.000000	4.000000	37.000000	0.000000
2254.373119	0.167233	0.539982	0.130244	84.107048	157.297623	-169.429871	4.519382	0.000000	-2.138970	0.000000	0.000000	0.000000	1.398612	-0.168522	-0.588504	0.000000	0.000000	4.000000	37.000000	0.000000
2254.376453	0.171674	0.539358	0.128079	84.737244	156.988388	-169.316803	4.442955	0.000000	-2.293503	0.000000	0.000000	0.000000	1.332295	-0.187142	-0.649581	0.000000	0.000000	4.000000	37.000000	0.000000
2254.379786	0.171674	0.539358	0.128079	84.737244	156.988388	-169.316803	4.442955	0.000000	-2.293503	0.000000	0.000000	0.000000	1.332295	-0.187142	-0.649581	0.000000	0.000000	4.000000	37.000000	0.000000
2254.383119	0.171674	0.539358	0.128079	84.737244	156.988388	-169.316803	4.442955	0.000000	-2.293503	0.000000	0.000000	0.000000	1.332295	-0.187142	-0.649581	0.000000	0.000000	4.000000	37.000000	0.000000
2254.386453	0.175965	0.538716	0.125763	85.366547	155.761871	-170.595657	4.363252	0.000000	-2.441729	0.000000	0.000000	0.000000	1.287348	-0.192622	-0.694710	0.000000	0.000000	4.000000	37.000000	0.000000
2254.389786	0.175965	0.538716	0.125763	85.366547	155.761871	-170.595657	4.363252	0.000000	-2.441729	0.000000	0.000000	0.000000	1.287348	-0.192622	-0.694710	0.000000	0.000000	4.000000	37.000000	0.000000
2254.393119	0.175965	0.538716	0.125763	85.366547	155.761871	-170.595657	4.363252	0.000000	-2.441729	0.000000	0.000000	0.000000	1.287348	-0.192622	-0.694710	0.000000	0.000000	4.000000	37.000000	0.000000
2254.396453	0.180091	0.538117	0.123256	85.923309	152.510406	-174.203842	4.279822	0.000000	-2.585173	0.000000	0.000000	0.000000	1.237517	-0.179612	-0.752173	0.000000	0.000000	4.000000	37.000000	0.000000
2254.399786	0.180091	0.538117	0.123256	85.923309	152.510406	-174.203842	4.279822	0.000000	-2.585173	0.000000	0.000000	0.000000	1.237517	-0.179612	-0.752173	0.000000	0.000000	4.000000	37.000000	0.000000
2254.403119	0.180091	0.538117	0.123256	85.923309	152.510406	-174.203842	4.279822	0.000000	-2.585173	0.000000	0.000000	0.000000	1.237517	-0.179612	-0.752173	0.000000	0.000000	4.000000	37.000000	0.000000
2254.406453	0.184025	0.537548	0.120588	86.360191	146.428497	179.798782	4.192616	0.000000	-2.724329	0.000000	0.000000	0.000000	1.180238	-0.170831	-0.800334	0.000000	0.000000	4.000000	37.000000	0.000000
2254.409786	0.184025	0.537548	0.120588	86.360191	146.428497	179.798782	4.192616	0.000000	-2.724329	0.000000	0.000000	0.000000	1.180238	-0.170831	-0.800334	0.000000	0.000000	4.000000	37.000000	0.000000
2254.413119	0.184025	0.537548	0.120588	86.360191	146.428497	179.798782	4.192616	0.000000	-2.724329	0.000000	0.000000	0.000000	1.180238	-0.170831	-0.800334	0.000000	0.000000	4.000000	37.000000	0.000000
2254.416453	0.187809	0.537031	0.117804	86.742859	138.643707	172.435303	4.102333	0.000000	-2.858473	0.000000	0.000000	0.000000	1.135290	-0.154954	-0.835140	0.000000	0.000000	4.000000	37.000000	0.000000
2254.419786	0.187809	0.537031	0.117804	86.742859	138.643707	172.435303	4.102333	0.000000	-2.858473	0.000000	0.000000	0.000000	1.135290	-0.154954	-0.835140	0.000000	0.000000	4.000000	37.000000	0.000000
2254.423119	0.187809	0.537031	0.117804	86.742859	138.643707	172.435303	4.102333	0.000000	-2.858473	0.000000	0.000000	0.000000	1.135290	-0.154954	-0.835140	0.000000	0.000000	4.000000	37.000000	0.000000
2254.426453	0.191496	0.536567	0.114888	87.038788	129.126724	163.161407	4.008870	0.000000	-2.988137	0.000000	0.000000	0.000000	1.106135	-0.139209	-0.874716	0.000000	0.000000	4.000000	37.000000	0.000000
2254.429786	0.191496	0.536567	0.114888	87.038788	129.126724	163.161407	4.008870	0.000000	-2.988137	0.000000	0.000000	0.000000	1.106135	-0.139209	-0.874716	0.000000	0.000000	4.000000	37.000000	0.000000
2254.433119	0.191496	0.536567	0.114888	87.038788	129.126724	163.161407	4.008870	0.000000	-2.988137	0.000000	0.000000	0.000000	1.106135	-0.139209	-0.874716	0.000000	0.000000	4.000000	37.000000	0.000000
2254.436453	0.195047	0.536085	0.111824	87.224136	118.173683	152.357071	3.911220	0.000000	-3.114861	0.000000	0.000000	0.000000	1.065364	-0.144784	-0.919243	0.000000	0.000000	4.000000	37.000000	0.000000
2254.439786	0.195047	0.536085	0.111824	87.224136	118.173683	152.357071	3.911220	0.000000	-3.114861	0.000000	0.000000	0.000000	1.065364	-0.144784	-0.919243	0.000000	0.000000	4.000000	37.000000	0.000000
2254.443119	0.195047	0.536085	0.111824	87.224136	118.173683	152.357071	3.911220	0.000000	-3.114861	0.000000	0.000000	0.000000	1.065364	-0.144784	-0.919243	0.000000	0.000000	4.000000	37.000000	0.000000
2254.446453	0.198392	0.535588	0.108676	87.288773	106.849602	141.325455	3.809751	0.000000	-3.238177	0.000000	0.000000	0.000000	1.003285	-0.148899	-0.944356	0.000000	0.000000	4.000000	37.000000	0.000000
2254.449786	0.198392	0.535588	0.108676	87.288773	106.849602	141.325455	3.809751	0.000000	-3.238177	0.000000	0.000000	0.000000	1.003285	-0.148899	-0.944356	0.000000	0.000000	4.000000	37.000000	0.000000
2254.453119	0.198392	0.535588	0.108676	87.288773	106.849602	141.325455	3.809751	0.000000	-3.238177	0.000000	0.000000	0.000000	1.003285	-0.148899	-0.944356	0.000000	0.000000	4.000000	37.000000	0.000000
2254.456453	0.201505	0.535013	0.105465	87.246223	96.240051	131.420578	3.706569	0.000000	-3.355793	0.000000	0.000000	0.000000	0.933929	-0.172560	-0.963377	0.000000	0.000000	4.000000	37.000000	0.000000
2254.459786	0.201505	0.535013	0.105465	87.246223	96.240051	131.420578	3.706569	0.000000	-3.355793	0.000000	0.000000	0.000000	0.933929	-0.172560	-0.963377	0.000000	0.000000	4.000000	37.000000	0.000000
2254.463119	0.201505	0.535013	0.105465	87.246223	96.240051	131.420578	3.706569	0.000000	-3.355793	0.000000	0.000000	0.000000	0.933929	-0.172560	-0.963377	0.000000	0.000000	4.000000	37.000000	0.000000
2254.466453	0.204459	0.534374	0.102144	87.122475	87.157310	123.094261	3.602528	0.000000	-3.467246	0.000000	0.000000	0.000000	0.886406	-0.191880	-0.996182	0.000000	0.000000	4.000000	37.000000	0.000000
2254.469786	0.204459	0.534374	0.102144	87.122475	87.157310	123.094261	3.602528	0.000000	-3.467246	0.000000	0.000000	0.000000	0.886406	-0.191880	-0.996182	0.000000	0.000000	4.000000	37.000000	0.000000
2254.473119	0.204459	0.534374	0.102144	87.122475	87.157310	123.094261	3.602528	0.000000	-3.467246	0.000000	0.000000	0.000000	0.886406	-0.191880	-0.996182	0.000000	0.000000	4.000000	37.000000	0.000000
2254.476453	0.207226	0.533712	0.098802	86.949829	79.913002	116.199402	3.495701	0.000000	-3.574923	0.000000	0.000000	0.000000	0.830007	-0.198372	-1.002814	0.000000	0.000000	4.000000	37.000000	0.000000
2254.479786	0.207226	0.533712	0.098802	86.949829	79.913002	116.199402	3.495701	0.000000	-3.574923	0.000000	0.000000	0.000000	0.830007	-0.198372	-1.002814	0.000000	0.000000	4.000000	37.000000	0.000000
2254.483119	0.207226	0.533712	0.098802	86.949829	79.913002	116.199402	3.495701	0.000000	-3.574923	0.000000	0.000000	0.000000	0.830007	-0.198372	-1.002814	0.000000	0.000000	4.000000	37.000000	0.000000
2254.486453	0.209843	0.533057	0.095380	86.715805	74.660286	110.698845	3.388138	0.000000	-3.677026	0.000000	0.000000	0.000000	0.785231	-0.196541	-1.026465	0.000000	0.000000	4.000000	37.000000	0.000000
2254.489786	0.209843	0.533057	0.095380	86.715805	74.660286	110.698845	3.388138	0.000000	-3.677026	0.000000	0.000000	0.000000	0.785231	-0.196541	-1.026465	0.000000	0.000000	4.000000	37.000000	0.000000
2254.493119	0.209843	0.533057	0.095380	86.715805	74.660286	110.698845	3.388138	0.000000	-3.677026	0.000000	0.000000	0.000000	0.785231	-0.196541	-1.026465	0.000000	0.000000	4.000000	37.000000	0.000000
2254.496453	0.212400	0.532477	0.091878	86.397934	71.761421	107.640160	3.278234	0.000000	-3.775339	0.000000	0.000000	0.000000	0.766911	-0.174048	-1.050535	0.000000	0.000000	4.000000	37.000000	0.000000
2254.499786	0.212400	0.532477	0.091878	86.397934	71.761421	107.640160	3.278234	0.000000	-3.775339	0.000000	0.000000	0.000000	0.766911	-0.174048	-1.050535	0.000000	0.000000	4.000000	37.000000	0.000000
2254.503119	0.212400	0.532477	0.091878	86.397934	71.761421	107.640160	3.278234	0.000000	-3.775339	0.000000	0.000000	0.000000	0.766911	-0.174048	-1.050535	0.000000	0.000000	4.000000	37.000000	0.000000
2254.506453	0.214877	0.531926	0.088330	86.039429	70.247467	106.032860	3.164433	0.000000	-3.871222	0.000000	0.000000	0.000000	0.743157	-0.165481	-1.064389	0.000000	0.000000	4.000000	37.000000	0.000000
2254.509786	0.214877	0.531926	0.088330	86.039429	70.247467	106.032860	3.164433	0.000000	-3.871222	0.000000	0.000000	0.000000	0.743157	-0.165481	-1.064389	0.000000	0.000000	4.000000	37.000000	0.000000
2254.513119	0.214877	0.531926	0.088330	86.039429	70.247467	106.032860	3.164433	0.000000	-3.871222	0.000000	0.000000	0.000000	0.743157	-0.165481	-1.064389	0.000000	0.000000	4.000000	37.000000	0.000000
2254.516453	0.217233	0.531429	0.084708	85.717049	68.799591	104.462708	3.047763	0.000000	-3.963728	0.000000	0.000000	0.000000	0.706857	-0.148908	-1.086601	0.000000	0.000000	4.000000	37.000000	0.000000
2254.519786	0.217233	0.531429	0.084708	85.717049	68.799591	104.462708	3.047763	0.000000	-3.963728	0.000000	0.000000	0.000000	0.706857	-0.148908	-1.086601	0.000000	0.000000	4.000000	37.000000	0.000000
2254.523119	0.217233	0.531429	0.084708	85.717049	68.799591	104.462708	3.047763	0.000000	-3.963728	0.000000	0.000000	0.000000	0.706857	-0.148908	-1.086601	0.000000	0.000000	4.000000	37.000000	0.000000
2254.526453	0.219453	0.530910	0.081051	85.459122	66.573494	102.031265	2.928362	0.000000	-4.052740	0.000000	0.000000	0.000000	0.665974	-0.155686	-1.097278	0.000000	0.000000	4.000000	37.000000	0.000000
2254.529786	0.219453	0.530910	0.081051	85.459122	66.573494	102.031265	2.928362	0.000000	-4.052740	0.000000	0.000000	0.000000	0.665974	-0.155686	-1.097278	0.000000	0.000000	4.000000	37.000000	0.000000
2254.533119	0.219453	0.530910	0.081051	85.459122	66.573494	102.031265	2.928362	0.000000	-4.052740	0.000000	0.000000	0.000000	0.665974	-0.155686	-1.097278	0.000000	0.000000	4.000000	37.000000	0.000000
2254.536453	0.221484	0.530328	0.077303	85.234283	63.663956	99.028152	2.807350	0.000000	-4.137486	0.000000	0.000000	0.000000	0.609265	-0.174767	-1.124501	0.000000	0.000000	4.000000	37.000000	0.000000
2254.539786	0.221484	0.530328	0.077303	85.234283	63.663956	99.028152	2.807350	0.000000	-4.137486	0.000000	0.000000	0.000000	0.609265	-0.174767	-1.124501	0.000000	0.000000	4.000000	37.000000	0.000000
2254.543119	0.221484	0.530328	0.077303	85.234283	63.663956	99.028152	2.807350	0.000000	-4.137486	0.000000	0.000000	0.000000	0.609265	-0.174767	-1.124501	0.000000	0.000000	4.000000	37.000000	0.000000
2254.546453	0.223347	0.529705	0.073516	84.963234	60.801804	96.974304	2.684242	0.000000	-4.218393	0.000000	0.000000	0.000000	0.558844	-0.186762	-1.136083	0.000000	0.000000	4.000000	37.000000	0.000000
2254.549786	0.223347	0.529705	0.073516	84.963234	60.801804	96.974304	2.684242	0.000000	-4.218393	0.000000	0.000000	0.000000	0.558844	-0.186762	-1.136083	0.000000	0.000000	4.000000	37.000000	0.000000
2254.553119	0.223347	0.529705	0.073516	84.963234	60.801804	96.974304	2.684242	0.000000	-4.218393	0.000000	0.000000	0.000000	0.558844	-0.186762	-1.136083	0.000000	0.000000	4.000000	37.000000	0.000000
2254.556453	0.225022	0.528989	0.069644	84.679359	58.250362	96.272072	2.559858	0.000000	-4.295012	0.000000	0.000000	0.000000	0.502497	-0.214901	-1.161619	0.000000	0.000000	4.000000	37.000000	0.000000
2254.559786	0.225022	0.528989	0.069644	84.679359	58.250362	96.272072	2.559858	0.000000	-4.295012	0.000000	0.000000	0.000000	0.502497	-0.214901	-1.161619	0.000000	0.000000	4.000000	37.000000	0.000000
2254.563119	0.225022	0.528989	0.069644	84.679359	58.250362	96.272072	2.559858	0.000000	-4.295012	0.000000	0.000000	0.000000	0.502497	-0.214901	-1.161619	0.000000	0.000000	4.000000	37.000000	0.000000
2254.566453	0.226684	0.528283	0.065682	84.398567	56.118435	95.982468	2.433205	0.000000	-4.368011	0.000000	0.000000	0.000000	0.498517	-0.211691	-1.188328	0.000000	0.000000	4.000000	37.000000	0.000000
2254.569786	0.226684	0.528283	0.065682	84.398567	56.118435	95.982468	2.433205	0.000000	-4.368011	0.000000	0.000000	0.000000	0.498517	-0.211691	-1.188328	0.000000	0.000000	4.000000	37.000000	0.000000
2254.573119	0.226684	0.528283	0.065682	84.398567	56.118435	95.982468	2.433205	0.000000	-4.368011	0.000000	0.000000	0.000000	0.498517	-0.211691	-1.188328	0.000000	0.000000	4.000000	37.000000	0.000000
2254.576453	0.228289	0.527583	0.061608	84.145355	54.480762	95.575813	2.301439	0.000000	-4.438849	0.000000	0.000000	0.000000	0.481771	-0.210015	-1.222470	0.000000	0.000000	4.000000	37.000000	0.000000
2254.579786	0.228289	0.527583	0.061608	84.145355	54.480762	95.575813	2.301439	0.000000	-4.438849	0.000000	0.000000	0.000000	0.481771	-0.210015	-1.222470	0.000000	0.000000	4.000000	37.000000	0.000000
2254.583119	0.228289	0.527583	0.061608	84.145355	54.480762	95.575813	2.301439	0.000000	-4.438849	0.000000	0.000000	0.000000	0.481771	-0.210015	-1.222470	0.000000	0.000000	4.000000	37.000000	0.000000
2254.586453	0.229792	0.526960	0.057515	83.913048	53.126198	94.655533	2.164472	0.000000	-4.507223	0.000000	0.000000	0.000000	0.450825	-0.187022	-1.227618	0.000000	0.000000	4.000000	37.000000	0.000000
2254.589786	0.229792	0.526960	0.057515	83.913048	53.126198	94.655533	2.164472	0.000000	-4.507223	0.000000	0.000000	0.000000	0.450825	-0.187022	-1.227618	0.000000	0.000000	4.000000	37.000000	0.000000
2254.593119	0.229792	0.526960	0.057515	83.913048	53.126198	94.655533	2.164472	0.000000	-4.507223	0.000000	0.000000	0.000000	0.450825	-0.187022	-1.227618	0.000000	0.000000	4.000000	37.000000	0.000000
2254.596453	0.231288	0.526442	0.053360	83.692978	51.995049	93.260498	2.025693	0.000000	-4.571276	0.000000	0.000000	0.000000	0.448695	-0.155237	-1.246649	0.000000	0.000000	4.000000	37.000000	0.000000
2254.599786	0.231288	0.526442	0.053360	83.692978	51.995049	93.260498	2.025693	0.000000	-4.571276	0.000000	0.000000	0.000000	0.448695	-0.155237	-1.246649	0.000000	0.000000	4.000000	37.000000	0.000000
2254.603119	0.231288	0.526442	0.053360	83.692978	51.995049	93.260498	2.025693	0.000000	-4.571276	0.000000	0.000000	0.000000	0.448695	-0.155237	-1.246649	0.000000	0.000000	4.000000	37.000000	0.000000
2254.606453	0.232729	0.525990	0.049233	83.471024	50.933197	91.902275	1.882621	0.000000	-4.632034	0.000000	0.000000	0.000000	0.432469	-0.135526	-1.238110	0.000000	0.000000	4.000000	37.000000	0.000000
2254.609786	0.232729	0.525990	0.049233	83.471024	50.933197	91.902275	1.882621	0.000000	-4.632034	0.000000	0.000000	0.000000	0.432469	-0.135526	-1.238110	0.000000	0.000000	4.000000	37.000000	0.000000
2254.613119	0.232729	0.525990	0.049233	83.471024	50.933197	91.902275	1.882621	0.000000	-4.632034	0.000000	0.000000	0.000000	0.432469	-0.135526	-1.238110	0.000000	0.000000	4.000000	37.000000	0.000000
2254.616453	0.234072	0.525573	0.045161	83.252411	49.790405	90.446716	1.738867	0.000000	-4.687893	0.000000	0.000000	0.000000	0.402753	-0.125174	-1.221610	0.000000	0.000000	4.000000	37.000000	0.000000
2254.619786	0.234072	0.525573	0.045161	83.252411	49.790405	90.446716	1.738867	0.000000	-4.687893	0.000000	0.000000	0.000000	0.402753	-0.125174	-1.221610	0.000000	0.000000	4.000000	37.000000	0.000000
2254.623119	0.234072	0.525573	0.045161	83.252411	49.790405	90.446716	1.738867	0.000000	-4.687893	0.000000	0.000000	0.000000	0.402753	-0.125174	-1.221610	0.000000	0.000000	4.000000	37.000000	0.000000
2254.626453	0.235217	0.525068	0.041054	83.064323	48.110531	88.442810	1.596090	0.000000	-4.738407	0.000000	0.000000	0.000000	0.343567	-0.151707	-1.231943	0.000000	0.000000	4.000000	37.000000	0.000000
2254.629786	0.235217	0.525068	0.041054	83.064323	48.110531	88.442810	1.596090	0.000000	-4.738407	0.000000	0.000000	0.000000	0.343567	-0.151707	-1.231943	0.000000	0.000000	4.000000	37.000000	0.000000
2254.633119	0.235217	0.525068	0.041054	83.064323	48.110531	88.442810	1.596090	0.000000	-4.738407	0.000000	0.000000	0.000000	0.343567	-0.151707	-1.231943	0.000000	0.000000	4.000000	37.000000	0.000000
2254.636453	0.236050	0.524445	0.036974	82.906296	46.085663	86.331467	1.452615	0.000000	-4.784340	0.000000	0.000000	0.000000	0.249983	-0.186787	-1.224274	0.000000	0.000000	4.000000	37.000000	0.000000
2254.639786	0.236050	0.524445	0.036974	82.906296	46.085663	86.331467	1.452615	0.000000	-4.784340	0.000000	0.000000	0.000000	0.249983	-0.186787	-1.224274	0.000000	0.000000	4.000000	37.000000	0.000000
2254.643119	0.236050	0.524445	0.036974	82.906296	46.085663	86.331467	1.452615	0.000000	-4.784340	0.000000	0.000000	0.000000	0.249983	-0.186787	-1.224274	0.000000	0.000000	4.000000	37.000000	0.000000
2254.646453	0.236611	0.523749	0.032874	82.785828	43.989796	84.322723	1.311258	0.000000	-4.824998	0.000000	0.000000	0.000000	0.168298	-0.208665	-1.229949	0.000000	0.000000	4.000000	37.000000	0.000000
2254.649786	0.236611	0.523749	0.032874	82.785828	43.989796	84.322723	1.311258	0.000000	-4.824998	0.000000	0.000000	0.000000	0.168298	-0.208665	-1.229949	0.000000	0.000000	4.000000	37.000000	0.000000
2254.653119	0.236611	0.523749	0.032874	82.785828	43.989796	84.322723	1.311258	0.000000	-4.824998	0.000000	0.000000	0.000000	0.168298	-0.208665	-1.229949	0.000000	0.000000	4.000000	37.000000	0.000000
2254.656453	0.236968	0.522990	0.028655	82.676193	42.299488	82.506088	1.169790	0.000000	-4.861234	0.000000	0.000000	0.000000	0.106982	-0.227955	-1.265663	0.000000	0.000000	4.000000	37.000000	0.000000
2254.659786	0.236968	0.522990	0.028655	82.676193	42.299488	82.506088	1.169790	0.000000	-4.861234	0.000000	0.000000	0.000000	0.106982	-0.227955	-1.265663	0.000000	0.000000	4.000000	37.000000	0.000000
2254.663119	0.236968	0.522990	0.028655	82.676193	42.299488	82.506088	1.169790	0.000000	-4.861234	0.000000	0.000000	0.000000	0.106982	-0.227955	-1.265663	0.000000	0.000000	4.000000	37.000000	0.000000
2254.666453	0.237144	0.522298	0.024422	82.541862	41.547924	81.538017	1.023874	0.000000	-4.894045	0.000000	0.000000	0.000000	0.052686	-0.207370	-1.269709	0.000000	0.000000	4.000000	37.000000	0.000000
2254.669786	0.237144	0.522298	0.024422	82.541862	41.547924	81.538017	1.023874	0.000000	-4.894045	0.000000	0.000000	0.000000	0.052686	-0.207370	-1.269709	0.000000	0.000000	4.000000	37.000000	0.000000
2254.673119	0.237144	0.522298	0.024422	82.541862	41.547924	81.538017	1.023874	0.000000	-4.894045	0.000000	0.000000	0.000000	0.052686	-0.207370	-1.269709	0.000000	0.000000	4.000000	37.000000	0.000000
2254.676453	0.237051	0.521725	0.020282	82.348190	41.439842	81.502876	0.876606	0.000000	-4.922556	0.000000	0.000000	0.000000	-0.027660	-0.171954	-1.241989	0.000000	0.000000	4.000000	37.000000	0.000000
2254.679786	0.237051	0.521725	0.020282	82.348190	41.439842	81.502876	0.876606	0.000000	-4.922556	0.000000	0.000000	0.000000	-0.027660	-0.171954	-1.241989	0.000000	0.000000	4.000000	37.000000	0.000000
2254.683119	0.237051	0.521725	0.020282	82.348190	41.439842	81.502876	0.876606	0.000000	-4.922556	0.000000	0.000000	0.000000	-0.027660	-0.171954	-1.241989	0.000000	0.000000	4.000000	37.000000	0.000000
2254.686453	0.236755	0.521386	0.016351	82.082077	41.218861	81.497360	0.731987	0.000000	-4.946129	0.000000	0.000000	0.000000	-0.088968	-0.101794	-1.179561	0.000000	0.000000	4.000000	37.000000	0.000000
2254.689786	0.236755	0.521386	0.016351	82.082077	41.218861	81.497360	0.731987	0.000000	-4.946129	0.000000	0.000000	0.000000	-0.088968	-0.101794	-1.179561	0.000000	0.000000	4.000000	37.000000	0.000000
2254.693119	0.236755	0.521386	0.016351	82.082077	41.218861	81.497360	0.731987	0.000000	-4.946129	0.000000	0.000000	0.000000	-0.088968	-0.101794	-1.179561	0.000000	0.000000	4.000000	37.000000	0.000000
2254.696453	0.236260	0.521224	0.012681	81.738319	40.706940	81.070145	0.593580	0.000000	-4.964642	0.000000	0.000000	0.000000	-0.148383	-0.048629	-1.100738	0.000000	0.000000	4.000000	37.000000	0.000000
2254.699786	0.236260	0.521224	0.012681	81.738319	40.706940	81.070145	0.593580	0.000000	-4.964642	0.000000	0.000000	0.000000	-0.148383	-0.048629	-1.100738	0.000000	0.000000	4.000000	37.000000	0.000000
2254.703119	0.236260	0.521224	0.012681	81.738319	40.706940	81.070145	0.593580	0.000000	-4.964642	0.000000	0.000000	0.000000	-0.148383	-0.048629	-1.100738	0.000000	0.000000	4.000000	37.000000	0.000000
2254.706453	0.235536	0.521203	0.009254	81.337074	39.928619	80.216179	0.463339	0.000000	-4.978486	0.000000	0.000000	0.000000	-0.217180	-0.006327	-1.028293	0.000000	0.000000	4.000000	37.000000	0.000000
2254.709786	0.235536	0.521203	0.009254	81.337074	39.928619	80.216179	0.463339	0.000000	-4.978486	0.000000	0.000000	0.000000	-0.217180	-0.006327	-1.028293	0.000000	0.000000	4.000000	37.000000	0.000000
2254.713119	0.235536	0.521203	0.009254	81.337074	39.928619	80.216179	0.463339	0.000000	-4.978486	0.000000	0.000000	0.000000	-0.217180	-0.006327	-1.028293	0.000000	0.000000	4.000000	37.000000	0.000000
2254.716453	0.234545	0.521242	0.006032	80.926285	39.182461	79.421349	0.340586	0.000000	-4.988387	0.000000	0.000000	0.000000	-0.297548	0.011814	-0.966553	0.000000	0.000000	4.000000	37.000000	0.000000
2254.719786	0.234545	0.521242	0.006032	80.926285	39.182461	79.421349	0.340586	0.000000	-4.988387	0.000000	0.000000	0.000000	-0.297548	0.011814	-0.966553	0.000000	0.000000	4.000000	37.000000	0.000000
2254.723119	0.234545	0.521242	0.006032	80.926285	39.182461	79.421349	0.340586	0.000000	-4.988387	0.000000	0.000000	0.000000	-0.297548	0.011814	-0.966553	0.000000	0.000000	4.000000	37.000000	0.000000
2254.726453	0.233279	0.521274	0.002937	80.554268	38.538738	78.757919	0.223939	0.000000	-4.994983	0.000000	0.000000	0.000000	-0.379515	0.009735	-0.928451	0.000000	0.000000	4.000000	37.000000	0.000000
2254.729786	0.233279	0.521274	0.002937	80.554268	38.538738	78.757919	0.223939	0.000000	-4.994983	0.000000	0.000000	0.000000	-0.379515	0.009735	-0.928451	0.000000	0.000000	4.000000	37.000000	0.000000
2254.733119	0.233279	0.521274	0.002937	80.554268	38.538738	78.757919	0.223939	0.000000	-4.994983	0.000000	0.000000	0.000000	-0.379515	0.009735	-0.928451	0.000000	0.000000	4.000000	37.000000	0.000000
2254.736453	0.231724	0.521245	-0.000130	80.244263	38.001873	78.232895	0.110162	0.000000	-4.998786	0.000000	0.000000	0.000000	-0.466535	-0.008726	-0.920233	0.000000	0.000000	4.000000	37.000000	0.000000
2254.739786	0.231724	0.521245	-0.000130	80.244263	38.001873	78.232895	0.110162	0.000000	-4.998786	0.000000	0.000000	0.000000	-0.466535	-0.008726	-0.920233	0.000000	0.000000	4.000000	37.000000	0.000000
2254.743119	0.231724	0.521245	-0.000130	80.244263	38.001873	78.232895	0.110162	0.000000	-4.998786	0.000000	0.000000	0.000000	-0.466535	-0.008726	-0.920233	0.000000	0.000000	4.000000	37.000000	0.000000
2254.746453	0.229931	0.521122	-0.003240	80.003494	37.573536	77.839149	-0.004945	0.000000	-4.999998	0.000000	0.000000	0.000000	-0.537932	-0.036951	-0.932843	0.000000	0.000000	4.000000	37.000000	0.000000
2254.749786	0.229931	0.521122	-0.003240	80.003494	37.573536	77.839149	-0.004945	0.000000	-4.999998	0.000000	0.000000	0.000000	-0.537932	-0.036951	-0.932843	0.000000	0.000000	4.000000	37.000000	0.000000
2254.753119	0.229931	0.521122	-0.003240	80.003494	37.573536	77.839149	-0.004945	0.000000	-4.999998	0.000000	0.000000	0.000000	-0.537932	-0.036951	-0.932843	0.000000	0.000000	4.000000	37.000000	0.000000
2254.756453	0.227907	0.520923	-0.006493	79.835350	37.261806	77.587860	-0.124633	0.000000	-4.998446	0.000000	0.000000	0.000000	-0.607170	-0.059755	-0.975908	0.000000	0.000000	4.000000	37.000000	0.000000
2254.759786	0.227907	0.520923	-0.006493	79.835350	37.261806	77.587860	-0.124633	0.000000	-4.998446	0.000000	0.000000	0.000000	-0.607170	-0.059755	-0.975908	0.000000	0.000000	4.000000	37.000000	0.000000
2254.763119	0.227907	0.520923	-0.006493	79.835350	37.261806	77.587860	-0.124633	0.000000	-4.998446	0.000000	0.000000	0.000000	-0.607170	-0.059755	-0.975908	0.000000	0.000000	4.000000	37.000000	0.000000
2254.766453	0.225675	0.520676	-0.009907	79.729424	37.107975	77.531891	-0.253481	0.000000	-4.993570	0.000000	0.000000	0.000000	-0.669849	-0.074190	-1.024284	0.000000	0.000000	4.000000	37.000000	0.000000
2254.769786	0.225675	0.520676	-0.009907	79.729424	37.107975	77.531891	-0.253481	0.000000	-4.993570	0.000000	0.000000	0.000000	-0.669849	-0.074190	-1.024284	0.000000	0.000000	4.000000	37.000000	0.000000
2254.773119	0.225675	0.520676	-0.009907	79.729424	37.107975	77.531891	-0.253481	0.000000	-4.993570	0.000000	0.000000	0.000000	-0.669849	-0.074190	-1.024284	0.000000	0.000000	4.000000	37.000000	0.000000
2254.776453	0.223304	0.520401	-0.013454	79.685028	37.069679	77.612099	-0.392936	0.000000	-4.984536	0.000000	0.000000	0.000000	-0.711139	-0.082343	-1.063983	0.000000	0.000000	4.000000	37.000000	0.000000
2254.779786	0.223304	0.520401	-0.013454	79.685028	37.069679	77.612099	-0.392936	0.000000	-4.984536	0.000000	0.000000	0.000000	-0.711139	-0.082343	-1.063983	0.000000	0.000000	4.000000	37.000000	0.000000
2254.783119	0.223304	0.520401	-0.013454	79.685028	37.069679	77.612099	-0.392936	0.000000	-4.984536	0.000000	0.000000	0.000000	-0.711139	-0.082343	-1.063983	0.000000	0.000000	4.000000	37.000000	0.000000
2254.786453	0.220787	0.520169	-0.016998	79.693153	37.089664	77.765335	-0.542330	0.000000	-4.970501	0.000000	0.000000	0.000000	-0.754976	-0.069689	-1.063433	0.000000	0.000000	4.000000	37.000000	0.000000
2254.789786	0.220787	0.520169	-0.016998	79.693153	37.089664	77.765335	-0.542330	0.000000	-4.970501	0.000000	0.000000	0.000000	-0.754976	-0.069689	-1.063433	0.000000	0.000000	4.000000	37.000000	0.000000
2254.793119	0.220787	0.520169	-0.016998	79.693153	37.089664	77.765335	-0.542330	0.000000	-4.970501	0.000000	0.000000	0.000000	-0.754976	-0.069689	-1.063433	0.000000	0.000000	4.000000	37.000000	0.000000
2254.796453	0.218067	0.519951	-0.020510	79.719734	37.024712	77.830406	-0.696785	0.000000	-4.951211	0.000000	0.000000	0.000000	-0.816061	-0.065502	-1.053379	0.000000	0.000000	4.000000	37.000000	0.000000
2254.799786	0.218067	0.519951	-0.020510	79.719734	37.024712	77.830406	-0.696785	0.000000	-4.951211	0.000000	0.000000	0.000000	-0.816061	-0.065502	-1.053379	0.000000	0.000000	4.000000	37.000000	0.000000
2254.803119	0.218067	0.519951	-0.020510	79.719734	37.024712	77.830406	-0.696785	0.000000	-4.951211	0.000000	0.000000	0.000000	-0.816061	-0.065502	-1.053379	0.000000	0.000000	4.000000	37.000000	0.000000
2254.806453	0.215221	0.519793	-0.023844	79.630844	36.696178	77.636299	-0.855745	0.000000	-4.926226	0.000000	0.000000	0.000000	-0.853825	-0.047152	-1.000354	0.000000	0.000000	4.000000	37.000000	0.000000
2254.809786	0.215221	0.519793	-0.023844	79.630844	36.696178	77.636299	-0.855745	0.000000	-4.926226	0.000000	0.000000	0.000000	-0.853825	-0.047152	-1.000354	0.000000	0.000000	4.000000	37.000000	0.000000
2254.813119	0.215221	0.519793	-0.023844	79.630844	36.696178	77.636299	-0.855745	0.000000	-4.926226	0.000000	0.000000	0.000000	-0.853825	-0.047152	-1.000354	0.000000	0.000000	4.000000	37.000000	0.000000
2254.816453	0.212280	0.519697	-0.026898	79.337822	36.101376	77.213234	-1.013246	0.000000	-4.896257	0.000000	0.000000	0.000000	-0.882245	-0.028911	-0.916169	0.000000	0.000000	4.000000	37.000000	0.000000
2254.819786	0.212280	0.519697	-0.026898	79.337822	36.101376	77.213234	-1.013246	0.000000	-4.896257	0.000000	0.000000	0.000000	-0.882245	-0.028911	-0.916169	0.000000	0.000000	4.000000	37.000000	0.000000
2254.823119	0.212280	0.519697	-0.026898	79.337822	36.101376	77.213234	-1.013246	0.000000	-4.896257	0.000000	0.000000	0.000000	-0.882245	-0.028911	-0.916169	0.000000	0.000000	4.000000	37.000000	0.000000
2254.826453	0.209236	0.519552	-0.029698	78.897659	35.378956	76.703278	-1.164851	0.000000	-4.862420	0.000000	0.000000	0.000000	-0.913247	-0.043558	-0.840052	0.000000	0.000000	4.000000	37.000000	0.000000
2254.829786	0.209236	0.519552	-0.029698	78.897659	35.378956	76.703278	-1.164851	0.000000	-4.862420	0.000000	0.000000	0.000000	-0.913247	-0.043558	-0.840052	0.000000	0.000000	4.000000	37.000000	0.000000
2254.833119	0.209236	0.519552	-0.029698	78.897659	35.378956	76.703278	-1.164851	0.000000	-4.862420	0.000000	0.000000	0.000000	-0.913247	-0.043558	-0.840052	0.000000	0.000000	4.000000	37.000000	0.000000
2254.836453	0.206052	0.519421	-0.032380	78.378563	34.796223	76.432823	-1.311747	0.000000	-4.824864	0.000000	0.000000	0.000000	-0.955174	-0.039329	-0.804430	0.000000	0.000000	4.000000	37.000000	0.000000
2254.839786	0.206052	0.519421	-0.032380	78.378563	34.796223	76.432823	-1.311747	0.000000	-4.824864	0.000000	0.000000	0.000000	-0.955174	-0.039329	-0.804430	0.000000	0.000000	4.000000	37.000000	0.000000
2254.843119	0.206052	0.519421	-0.032380	78.378563	34.796223	76.432823	-1.311747	0.000000	-4.824864	0.000000	0.000000	0.000000	-0.955174	-0.039329	-0.804430	0.000000	0.000000	4.000000	37.000000	0.000000
2254.846453	0.202735	0.519252	-0.034939	77.870605	34.542080	76.636612	-1.460056	0.000000	-4.782075	0.000000	0.000000	0.000000	-0.995214	-0.050509	-0.767912	0.000000	0.000000	4.000000	37.000000	0.000000
2254.849786	0.202735	0.519252	-0.034939	77.870605	34.542080	76.636612	-1.460056	0.000000	-4.782075	0.000000	0.000000	0.000000	-0.995214	-0.050509	-0.767912	0.000000	0.000000	4.000000	37.000000	0.000000
2254.853119	0.202735	0.519252	-0.034939	77.870605	34.542080	76.636612	-1.460056	0.000000	-4.782075	0.000000	0.000000	0.000000	-0.995214	-0.050509	-0.767912	0.000000	0.000000	4.000000	37.000000	0.000000
2254.856453	0.199284	0.519118	-0.037438	77.404274	34.498848	77.170151	-1.609909	0.000000	-4.733730	0.000000	0.000000	0.000000	-1.035157	-0.040167	-0.749486	0.000000	0.000000	4.000000	37.000000	0.000000
2254.859786	0.199284	0.519118	-0.037438	77.404274	34.498848	77.170151	-1.609909	0.000000	-4.733730	0.000000	0.000000	0.000000	-1.035157	-0.040167	-0.749486	0.000000	0.000000	4.000000	37.000000	0.000000
2254.863119	0.199284	0.519118	-0.037438	77.404274	34.498848	77.170151	-1.609909	0.000000	-4.733730	0.000000	0.000000	0.000000	-1.035157	-0.040167	-0.749486	0.000000	0.000000	4.000000	37.000000	0.000000
2254.866453	0.195672	0.519014	-0.039791	76.980370	34.559532	77.885559	-1.764128	0.000000	-4.678445	0.000000	0.000000	0.000000	-1.083654	-0.031335	-0.705907	0.000000	0.000000	4.000000	37.000000	0.000000
2254.869786	0.195672	0.519014	-0.039791	76.980370	34.559532	77.885559	-1.764128	0.000000	-4.678445	0.000000	0.000000	0.000000	-1.083654	-0.031335	-0.705907	0.000000	0.000000	4.000000	37.000000	0.000000
2254.873119	0.195672	0.519014	-0.039791	76.980370	34.559532	77.885559	-1.764128	0.000000	-4.678445	0.000000	0.000000	0.000000	-1.083654	-0.031335	-0.705907	0.000000	0.000000	4.000000	37.000000	0.000000
2254.876453	0.191979	0.518983	-0.042093	76.600227	34.616589	78.029663	-1.920089	0.000000	-4.616629	0.000000	0.000000	0.000000	-1.107867	-0.009308	-0.690753	0.000000	0.000000	4.000000	37.000000	0.000000
2254.879786	0.191979	0.518983	-0.042093	76.600227	34.616589	78.029663	-1.920089	0.000000	-4.616629	0.000000	0.000000	0.000000	-1.107867	-0.009308	-0.690753	0.000000	0.000000	4.000000	37.000000	0.000000
2254.883119	0.191979	0.518983	-0.042093	76.600227	34.616589	78.029663	-1.920089	0.000000	-4.616629	0.000000	0.000000	0.000000	-1.107867	-0.009308	-0.690753	0.000000	0.000000	4.000000	37.000000	0.000000
2254.886453	0.188218	0.518971	-0.044273	76.260857	34.708439	77.473412	-2.080662	0.000000	-4.546520	0.000000	0.000000	0.000000	-1.128294	-0.003728	-0.653784	0.000000	0.000000	4.000000	37.000000	0.000000
2254.889786	0.188218	0.518971	-0.044273	76.260857	34.708439	77.473412	-2.080662	0.000000	-4.546520	0.000000	0.000000	0.000000	-1.128294	-0.003728	-0.653784	0.000000	0.000000	4.000000	37.000000	0.000000
2254.893119	0.188218	0.518971	-0.044273	76.260857	34.708439	77.473412	-2.080662	0.000000	-4.546520	0.000000	0.000000	0.000000	-1.128294	-0.003728	-0.653784	0.000000	0.000000	4.000000	37.000000	0.000000
2254.896453	0.184339	0.519017	-0.046289	75.948441	34.826775	77.000793	-2.213627	0.000000	-4.410916	0.000000	0.000000	0.000000	-1.163892	0.013798	-0.605056	0.000000	0.000000	4.000000	37.000000	0.000000
2254.899786	0.184339	0.519017	-0.046289	75.948441	34.826775	77.000793	-2.213627	0.000000	-4.410916	0.000000	0.000000	0.000000	-1.163892	0.013798	-0.605056	0.000000	0.000000	4.000000	37.000000	0.000000
2254.903119	0.184339	0.519017	-0.046289	75.948441	34.826775	77.000793	-2.213627	0.000000	-4.410916	0.000000	0.000000	0.000000	-1.163892	0.013798	-0.605056	0.000000	0.000000	4.000000	37.000000	0.000000
2254.906453	0.180324	0.519096	-0.048136	75.666740	34.997593	77.152519	-2.314469	0.000000	-4.216934	0.000000	0.000000	0.000000	-1.204401	0.023889	-0.553886	0.000000	0.000000	4.000000	37.000000	0.000000
2254.909786	0.180324	0.519096	-0.048136	75.666740	34.997593	77.152519	-2.314469	0.000000	-4.216934	0.000000	0.000000	0.000000	-1.204401	0.023889	-0.553886	0.000000	0.000000	4.000000	37.000000	0.000000
2254.913119	0.180324	0.519096	-0.048136	75.666740	34.997593	77.152519	-2.314469	0.000000	-4.216934	0.000000	0.000000	0.000000	-1.204401	0.023889	-0.553886	0.000000	0.000000	4.000000	37.000000	0.000000
2254.916453	0.176231	0.519197	-0.049742	75.404449	35.225594	77.513527	-2.406784	0.000000	-4.016201	0.000000	0.000000	0.000000	-1.228005	0.030266	-0.481799	0.000000	0.000000	4.000000	37.000000	0.000000
2254.919786	0.176231	0.519197	-0.049742	75.404449	35.225594	77.513527	-2.406784	0.000000	-4.016201	0.000000	0.000000	0.000000	-1.228005	0.030266	-0.481799	0.000000	0.000000	4.000000	37.000000	0.000000
2254.923119	0.176231	0.519197	-0.049742	75.404449	35.225594	77.513527	-2.406784	0.000000	-4.016201	0.000000	0.000000	0.000000	-1.228005	0.030266	-0.481799	0.000000	0.000000	4.000000	37.000000	0.000000
2254.926453	0.172033	0.519375	-0.051060	75.159279	35.504650	77.508400	-2.487083	0.000000	-3.811533	0.000000	0.000000	0.000000	-1.259176	0.053259	-0.395496	0.000000	0.000000	4.000000	37.000000	0.000000
2254.929786	0.172033	0.519375	-0.051060	75.159279	35.504650	77.508400	-2.487083	0.000000	-3.811533	0.000000	0.000000	0.000000	-1.259176	0.053259	-0.395496	0.000000	0.000000	4.000000	37.000000	0.000000
2254.933119	0.172033	0.519375	-0.051060	75.159279	35.504650	77.508400	-2.487083	0.000000	-3.811533	0.000000	0.000000	0.000000	-1.259176	0.053259	-0.395496	0.000000	0.000000	4.000000	37.000000	0.000000
2254.936453	0.167776	0.519602	-0.052037	74.916702	35.883057	77.240974	-2.552999	0.000000	-3.601671	0.000000	0.000000	0.000000	-1.277132	0.068288	-0.293174	0.000000	0.000000	4.000000	37.000000	0.000000
2254.939786	0.167776	0.519602	-0.052037	74.916702	35.883057	77.240974	-2.552999	0.000000	-3.601671	0.000000	0.000000	0.000000	-1.277132	0.068288	-0.293174	0.000000	0.000000	4.000000	37.000000	0.000000
2254.943119	0.167776	0.519602	-0.052037	74.916702	35.883057	77.240974	-2.552999	0.000000	-3.601671	0.000000	0.000000	0.000000	-1.277132	0.068288	-0.293174	0.000000	0.000000	4.000000	37.000000	0.000000
2254.946453	0.163437	0.519899	-0.052719	74.676399	36.445663	77.341927	-2.601862	0.000000	-3.388815	0.000000	0.000000	0.000000	-1.301718	0.088988	-0.204430	0.000000	0.000000	4.000000	37.000000	0.000000
2254.949786	0.163437	0.519899	-0.052719	74.676399	36.445663	77.341927	-2.601862	0.000000	-3.388815	0.000000	0.000000	0.000000	-1.301718	0.088988	-0.204430	0.000000	0.000000	4.000000	37.000000	0.000000
2254.953119	0.163437	0.519899	-0.052719	74.676399	36.445663	77.341927	-2.601862	0.000000	-3.388815	0.000000	0.000000	0.000000	-1.301718	0.088988	-0.204430	0.000000	0.000000	4.000000	37.000000	0.000000
2254.956453	0.158992	0.520265	-0.053100	74.441933	37.202465	78.057907	-2.635934	0.000000	-3.171862	0.000000	0.000000	0.000000	-1.333440	0.109929	-0.114255	0.000000	0.000000	4.000000	37.000000	0.000000
2254.959786	0.158992	0.520265	-0.053100	74.441933	37.202465	78.057907	-2.635934	0.000000	-3.171862	0.000000	0.000000	0.000000	-1.333440	0.109929	-0.114255	0.000000	0.000000	4.000000	37.000000	0.000000
2254.963119	0.158992	0.520265	-0.053100	74.441933	37.202465	78.057907	-2.635934	0.000000	-3.171862	0.000000	0.000000	0.000000	-1.333440	0.109929	-0.114255	0.000000	0.000000	4.000000	37.000000	0.000000
2254.966453	0.154443	0.520713	-0.053282	74.275703	38.195164	78.827789	-2.654976	0.000000	-2.949622	0.000000	0.000000	0.000000	-1.364980	0.134412	-0.054880	0.000000	0.000000	4.000000	37.000000	0.000000
2254.969786	0.154443	0.520713	-0.053282	74.275703	38.195164	78.827789	-2.654976	0.000000	-2.949622	0.000000	0.000000	0.000000	-1.364980	0.134412	-0.054880	0.000000	0.000000	4.000000	37.000000	0.000000
2254.973119	0.154443	0.520713	-0.053282	74.275703	38.195164	78.827789	-2.654976	0.000000	-2.949622	0.000000	0.000000	0.000000	-1.364980	0.134412	-0.054880	0.000000	0.000000	4.000000	37.000000	0.000000
2254.976453	0.149804	0.521220	-0.053275	74.212639	39.453945	79.494110	-2.664123	0.000000	-2.722125	0.000000	0.000000	0.000000	-1.391611	0.151938	0.002190	0.000000	0.000000	4.000000	37.000000	0.000000
2254.979786	0.149804	0.521220	-0.053275	74.212639	39.453945	79.494110	-2.664123	0.000000	-2.722125	0.000000	0.000000	0.000000	-1.391611	0.151938	0.002190	0.000000	0.000000	4.000000	37.000000	0.000000
2254.983119	0.149804	0.521220	-0.053275	74.212639	39.453945	79.494110	-2.664123	0.000000	-2.722125	0.000000	0.000000	0.000000	-1.391611	0.151938	0.002190	0.000000	0.000000	4.000000	37.000000	0.000000
2254.986453	0.145101	0.521749	-0.053180	74.281982	41.194828	80.713089	-2.663758	0.000000	-2.490190	0.000000	0.000000	0.000000	-1.410818	0.158661	0.028516	0.000000	0.000000	4.000000	37.000000	0.000000
2254.989786	0.145101	0.521749	-0.053180	74.281982	41.194828	80.713089	-2.663758	0.000000	-2.490190	0.000000	0.000000	0.000000	-1.410818	0.158661	0.028516	0.000000	0.000000	4.000000	37.000000	0.000000
2254.993119	0.145101	0.521749	-0.053180	74.281982	41.194828	80.713089	-2.663758	0.000000	-2.490190	0.000000	0.000000	0.000000	-1.410818	0.158661	0.028516	0.000000	0.000000	4.000000	37.000000	0.000000
2254.996453	0.140368	0.522306	-0.052895	74.384560	43.324955	82.520943	-2.659005	0.000000	-2.255054	0.000000	0.000000	0.000000	-1.419890	0.167028	0.085442	0.000000	0.000000	4.000000	37.000000	0.000000
2254.999786	0.140368	0.522306	-0.052895	74.384560	43.324955	82.520943	-2.659005	0.000000	-2.255054	0.000000	0.000000	0.000000	-1.419890	0.167028	0.085442	0.000000	0.000000	4.000000	37.000000	0.000000
2255.003119	0.140368	0.522306	-0.052895	74.384560	43.324955	82.520943	-2.659005	0.000000	-2.255054	0.000000	0.000000	0.000000	-1.419890	0.167028	0.085442	0.000000	0.000000	4.000000	37.000000	0.000000
2255.006453	0.135612	0.522876	-0.052447	74.444618	45.640099	84.480408	-2.644764	0.000000	-2.018405	0.000000	0.000000	0.000000	-1.426895	0.171238	0.134413	0.000000	0.000000	4.000000	37.000000	0.000000
2255.009786	0.135612	0.522876	-0.052447	74.444618	45.640099	84.480408	-2.644764	0.000000	-2.018405	0.000000	0.000000	0.000000	-1.426895	0.171238	0.134413	0.000000	0.000000	4.000000	37.000000	0.000000
2255.013119	0.135612	0.522876	-0.052447	74.444618	45.640099	84.480408	-2.644764	0.000000	-2.018405	0.000000	0.000000	0.000000	-1.426895	0.171238	0.134413	0.000000	0.000000	4.000000	37.000000	0.000000
2255.016453	0.130792	0.523414	-0.051747	74.435211	47.940277	86.417953	-2.622362	0.000000	-1.780589	0.000000	0.000000	0.000000	-1.446058	0.161377	0.209945	0.000000	0.000000	4.000000	37.000000	0.000000
2255.019786	0.130792	0.523414	-0.051747	74.435211	47.940277	86.417953	-2.622362	0.000000	-1.780589	0.000000	0.000000	0.000000	-1.446058	0.161377	0.209945	0.000000	0.000000	4.000000	37.000000	0.000000
2255.023119	0.130792	0.523414	-0.051747	74.435211	47.940277	86.417953	-2.622362	0.000000	-1.780589	0.000000	0.000000	0.000000	-1.446058	0.161377	0.209945	0.000000	0.000000	4.000000	37.000000	0.000000
2255.026453	0.125866	0.523937	-0.050837	74.372971	50.149410	88.223869	-2.587372	0.000000	-1.539580	0.000000	0.000000	0.000000	-1.477794	0.156937	0.273128	0.000000	0.000000	4.000000	37.000000	0.000000
2255.029786	0.125866	0.523937	-0.050837	74.372971	50.149410	88.223869	-2.587372	0.000000	-1.539580	0.000000	0.000000	0.000000	-1.477794	0.156937	0.273128	0.000000	0.000000	4.000000	37.000000	0.000000
2255.033119	0.125866	0.523937	-0.050837	74.372971	50.149410	88.223869	-2.587372	0.000000	-1.539580	0.000000	0.000000	0.000000	-1.477794	0.156937	0.273128	0.000000	0.000000	4.000000	37.000000	0.000000
2255.036453	0.120859	0.524431	-0.049680	74.267570	52.240021	89.998032	-2.541850	0.000000	-1.293280	0.000000	0.000000	0.000000	-1.502055	0.147941	0.347066	0.000000	0.000000	4.000000	37.000000	0.000000
2255.039786	0.120859	0.524431	-0.049680	74.267570	52.240021	89.998032	-2.541850	0.000000	-1.293280	0.000000	0.000000	0.000000	-1.502055	0.147941	0.347066	0.000000	0.000000	4.000000	37.000000	0.000000
2255.043119	0.120859	0.524431	-0.049680	74.267570	52.240021	89.998032	-2.541850	0.000000	-1.293280	0.000000	0.000000	0.000000	-1.502055	0.147941	0.347066	0.000000	0.000000	4.000000	37.000000	0.000000
2255.046453	0.115895	0.524941	-0.048325	74.137817	54.207199	91.482903	-2.484006	0.000000	-1.042938	0.000000	0.000000	0.000000	-1.489129	0.153250	0.406510	0.000000	0.000000	4.000000	37.000000	0.000000
2255.049786	0.115895	0.524941	-0.048325	74.137817	54.207199	91.482903	-2.484006	0.000000	-1.042938	0.000000	0.000000	0.000000	-1.489129	0.153250	0.406510	0.000000	0.000000	4.000000	37.000000	0.000000
2255.053119	0.115895	0.524941	-0.048325	74.137817	54.207199	91.482903	-2.484006	0.000000	-1.042938	0.000000	0.000000	0.000000	-1.489129	0.153250	0.406510	0.000000	0.000000	4.000000	37.000000	0.000000
2255.056453	0.111019	0.525456	-0.046805	74.023232	56.275787	92.776054	-2.416254	0.000000	-0.794750	0.000000	0.000000	0.000000	-1.462836	0.154309	0.455968	0.000000	0.000000	4.000000	37.000000	0.000000
2255.059786	0.111019	0.525456	-0.046805	74.023232	56.275787	92.776054	-2.416254	0.000000	-0.794750	0.000000	0.000000	0.000000	-1.462836	0.154309	0.455968	0.000000	0.000000	4.000000	37.000000	0.000000
2255.063119	0.111019	0.525456	-0.046805	74.023232	56.275787	92.776054	-2.416254	0.000000	-0.794750	0.000000	0.000000	0.000000	-1.462836	0.154309	0.455968	0.000000	0.000000	4.000000	37.000000	0.000000
2255.066453	0.106278	0.525996	-0.045066	73.906502	58.505127	94.204956	-2.340260	0.000000	-0.550944	0.000000	0.000000	0.000000	-1.422274	0.162224	0.521814	0.000000	0.000000	4.000000	37.000000	0.000000
2255.069786	0.106278	0.525996	-0.045066	73.906502	58.505127	94.204956	-2.340260	0.000000	-0.550944	0.000000	0.000000	0.000000	-1.422274	0.162224	0.521814	0.000000	0.000000	4.000000	37.000000	0.000000
2255.073119	0.106278	0.525996	-0.045066	73.906502	58.505127	94.204956	-2.340260	0.000000	-0.550944	0.000000	0.000000	0.000000	-1.422274	0.162224	0.521814	0.000000	0.000000	4.000000	37.000000	0.000000
2255.076453	0.101652	0.526618	-0.043063	73.769592	60.798035	95.864334	-2.253291	0.000000	-0.313898	0.000000	0.000000	0.000000	-1.387753	0.186515	0.600978	0.000000	0.000000	4.000000	37.000000	0.000000
2255.079786	0.101652	0.526618	-0.043063	73.769592	60.798035	95.864334	-2.253291	0.000000	-0.313898	0.000000	0.000000	0.000000	-1.387753	0.186515	0.600978	0.000000	0.000000	4.000000	37.000000	0.000000
2255.083119	0.101652	0.526618	-0.043063	73.769592	60.798035	95.864334	-2.253291	0.000000	-0.313898	0.000000	0.000000	0.000000	-1.387753	0.186515	0.600978	0.000000	0.000000	4.000000	37.000000	0.000000
2255.086453	0.097152	0.527299	-0.040793	73.618828	63.060650	97.643387	-2.153128	0.000000	-0.082606	0.000000	0.000000	0.000000	-1.350167	0.204120	0.680934	0.000000	0.000000	4.000000	37.000000	0.000000
2255.089786	0.097152	0.527299	-0.040793	73.618828	63.060650	97.643387	-2.153128	0.000000	-0.082606	0.000000	0.000000	0.000000	-1.350167	0.204120	0.680934	0.000000	0.000000	4.000000	37.000000	0.000000
2255.093119	0.097152	0.527299	-0.040793	73.618828	63.060650	97.643387	-2.153128	0.000000	-0.082606	0.000000	0.000000	0.000000	-1.350167	0.204120	0.680934	0.000000	0.000000	4.000000	37.000000	0.000000
2255.096453	0.092846	0.528039	-0.038270	73.471939	65.224464	99.413223	-2.039639	0.000000	0.142422	0.000000	0.000000	0.000000	-1.291719	0.222075	0.756713	0.000000	0.000000	4.000000	37.000000	0.000000
2255.099786	0.092846	0.528039	-0.038270	73.471939	65.224464	99.413223	-2.039639	0.000000	0.142422	0.000000	0.000000	0.000000	-1.291719	0.222075	0.756713	0.000000	0.000000	4.000000	37.000000	0.000000
2255.103119	0.092846	0.528039	-0.038270	73.471939	65.224464	99.413223	-2.039639	0.000000	0.142422	0.000000	0.000000	0.000000	-1.291719	0.222075	0.756713	0.000000	0.000000	4.000000	37.000000	0.000000
2255.106453	0.088668	0.528816	-0.035473	73.356613	67.234451	101.020790	-1.913520	0.000000	0.357708	0.000000	0.000000	0.000000	-1.253495	0.233245	0.839078	0.000000	0.000000	4.000000	37.000000	0.000000
2255.109786	0.088668	0.528816	-0.035473	73.356613	67.234451	101.020790	-1.913520	0.000000	0.357708	0.000000	0.000000	0.000000	-1.253495	0.233245	0.839078	0.000000	0.000000	4.000000	37.000000	0.000000
2255.113119	0.088668	0.528816	-0.035473	73.356613	67.234451	101.020790	-1.913520	0.000000	0.357708	0.000000	0.000000	0.000000	-1.253495	0.233245	0.839078	0.000000	0.000000	4.000000	37.000000	0.000000
2255.116453	0.084712	0.529671	-0.032404	73.282066	69.098885	102.579964	-1.773674	0.000000	0.566624	0.000000	0.000000	0.000000	-1.186794	0.256293	0.920983	0.000000	0.000000	4.000000	37.000000	0.000000
2255.119786	0.084712	0.529671	-0.032404	73.282066	69.098885	102.579964	-1.773674	0.000000	0.566624	0.000000	0.000000	0.000000	-1.186794	0.256293	0.920983	0.000000	0.000000	4.000000	37.000000	0.000000
2255.123119	0.084712	0.529671	-0.032404	73.282066	69.098885	102.579964	-1.773674	0.000000	0.566624	0.000000	0.000000	0.000000	-1.186794	0.256293	0.920983	0.000000	0.000000	4.000000	37.000000	0.000000
2255.126453	0.081066	0.530572	-0.029113	73.277794	70.854980	104.097015	-1.620176	0.000000	0.764423	0.000000	0.000000	0.000000	-1.093802	0.270373	0.987117	0.000000	0.000000	4.000000	37.000000	0.000000
2255.129786	0.081066	0.530572	-0.029113	73.277794	70.854980	104.097015	-1.620176	0.000000	0.764423	0.000000	0.000000	0.000000	-1.093802	0.270373	0.987117	0.000000	0.000000	4.000000	37.000000	0.000000
2255.133119	0.081066	0.530572	-0.029113	73.277794	70.854980	104.097015	-1.620176	0.000000	0.764423	0.000000	0.000000	0.000000	-1.093802	0.270373	0.987117	0.000000	0.000000	4.000000	37.000000	0.000000
2255.136453	0.077792	0.531536	-0.025587	73.279083	72.594765	105.774323	-1.455657	0.000000	0.946724	0.000000	0.000000	0.000000	-0.982001	0.289276	1.057759	0.000000	0.000000	4.000000	37.000000	0.000000
2255.139786	0.077792	0.531536	-0.025587	73.279083	72.594765	105.774323	-1.455657	0.000000	0.946724	0.000000	0.000000	0.000000	-0.982001	0.289276	1.057759	0.000000	0.000000	4.000000	37.000000	0.000000
2255.143119	0.077792	0.531536	-0.025587	73.279083	72.594765	105.774323	-1.455657	0.000000	0.946724	0.000000	0.000000	0.000000	-0.982001	0.289276	1.057759	0.000000	0.000000	4.000000	37.000000	0.000000
2255.146453	0.074911	0.532542	-0.021953	73.311378	74.359016	107.512032	-1.279364	0.000000	1.110391	0.000000	0.000000	0.000000	-0.864345	0.301821	1.090282	0.000000	0.000000	4.000000	37.000000	0.000000
2255.149786	0.074911	0.532542	-0.021953	73.311378	74.359016	107.512032	-1.279364	0.000000	1.110391	0.000000	0.000000	0.000000	-0.864345	0.301821	1.090282	0.000000	0.000000	4.000000	37.000000	0.000000
2255.153119	0.074911	0.532542	-0.021953	73.311378	74.359016	107.512032	-1.279364	0.000000	1.110391	0.000000	0.000000	0.000000	-0.864345	0.301821	1.090282	0.000000	0.000000	4.000000	37.000000	0.000000
2255.156453	0.072354	0.533614	-0.018128	73.428284	76.152153	109.004250	-1.097650	0.000000	1.254448	0.000000	0.000000	0.000000	-0.767054	0.321425	1.147377	0.000000	0.000000	4.000000	37.000000	0.000000
2255.159786	0.072354	0.533614	-0.018128	73.428284	76.152153	109.004250	-1.097650	0.000000	1.254448	0.000000	0.000000	0.000000	-0.767054	0.321425	1.147377	0.000000	0.000000	4.000000	37.000000	0.000000
2255.163119	0.072354	0.533614	-0.018128	73.428284	76.152153	109.004250	-1.097650	0.000000	1.254448	0.000000	0.000000	0.000000	-0.767054	0.321425	1.147377	0.000000	0.000000	4.000000	37.000000	0.000000
2255.166453	0.070112	0.534687	-0.014186	73.648376	78.011368	110.324600	-0.906420	0.000000	1.382290	0.000000	0.000000	0.000000	-0.672531	0.322144	1.182850	0.000000	0.000000	4.000000	37.000000	0.000000
2255.169786	0.070112	0.534687	-0.014186	73.648376	78.011368	110.324600	-0.906420	0.000000	1.382290	0.000000	0.000000	0.000000	-0.672531	0.322144	1.182850	0.000000	0.000000	4.000000	37.000000	0.000000
2255.173119	0.070112	0.534687	-0.014186	73.648376	78.011368	110.324600	-0.906420	0.000000	1.382290	0.000000	0.000000	0.000000	-0.672531	0.322144	1.182850	0.000000	0.000000	4.000000	37.000000	0.000000
2255.176453	0.068190	0.535788	-0.010125	73.934586	79.928223	111.766350	-0.709279	0.000000	1.494379	0.000000	0.000000	0.000000	-0.576623	0.330077	1.218194	0.000000	0.000000	4.000000	37.000000	0.000000
2255.179786	0.068190	0.535788	-0.010125	73.934586	79.928223	111.766350	-0.709279	0.000000	1.494379	0.000000	0.000000	0.000000	-0.576623	0.330077	1.218194	0.000000	0.000000	4.000000	37.000000	0.000000
2255.183119	0.068190	0.535788	-0.010125	73.934586	79.928223	111.766350	-0.709279	0.000000	1.494379	0.000000	0.000000	0.000000	-0.576623	0.330077	1.218194	0.000000	0.000000	4.000000	37.000000	0.000000
2255.186453	0.066689	0.536938	-0.005896	74.253029	81.870064	113.217285	-0.506247	0.000000	1.590482	0.000000	0.000000	0.000000	-0.450514	0.345085	1.268821	0.000000	0.000000	4.000000	37.000000	0.000000
2255.189786	0.066689	0.536938	-0.005896	74.253029	81.870064	113.217285	-0.506247	0.000000	1.590482	0.000000	0.000000	0.000000	-0.450514	0.345085	1.268821	0.000000	0.000000	4.000000	37.000000	0.000000
2255.193119	0.066689	0.536938	-0.005896	74.253029	81.870064	113.217285	-0.506247	0.000000	1.590482	0.000000	0.000000	0.000000	-0.450514	0.345085	1.268821	0.000000	0.000000	4.000000	37.000000	0.000000
2255.196453	0.065610	0.538106	-0.001533	74.561111	83.819145	114.637268	-0.294776	0.000000	1.665568	0.000000	0.000000	0.000000	-0.323519	0.350401	1.308799	0.000000	0.000000	4.000000	37.000000	0.000000
2255.199786	0.065610	0.538106	-0.001533	74.561111	83.819145	114.637268	-0.294776	0.000000	1.665568	0.000000	0.000000	0.000000	-0.323519	0.350401	1.308799	0.000000	0.000000	4.000000	37.000000	0.000000
2255.203119	0.065610	0.538106	-0.001533	74.561111	83.819145	114.637268	-0.294776	0.000000	1.665568	0.000000	0.000000	0.000000	-0.323519	0.350401	1.308799	0.000000	0.000000	4.000000	37.000000	0.000000
2255.206453	0.064967	0.539333	0.002978	74.865456	85.805618	116.050682	-0.076643	0.000000	1.719488	0.000000	0.000000	0.000000	-0.192952	0.368113	1.353379	0.000000	0.000000	4.000000	37.000000	0.000000
2255.209786	0.064967	0.539333	0.002978	74.865456	85.805618	116.050682	-0.076643	0.000000	1.719488	0.000000	0.000000	0.000000	-0.192952	0.368113	1.353379	0.000000	0.000000	4.000000	37.000000	0.000000
2255.213119	0.064967	0.539333	0.002978	74.865456	85.805618	116.050682	-0.076643	0.000000	1.719488	0.000000	0.000000	0.000000	-0.192952	0.368113	1.353379	0.000000	0.000000	4.000000	37.000000	0.000000
2255.216453	0.064717	0.540596	0.007584	75.195976	87.917824	117.509010	0.148920	0.000000	1.751647	0.000000	0.000000	0.000000	-0.074918	0.378778	1.381542	0.000000	0.000000	4.000000	37.000000	0.000000
2255.219786	0.064717	0.540596	0.007584	75.195976	87.917824	117.509010	0.148920	0.000000	1.751647	0.000000	0.000000	0.000000	-0.074918	0.378778	1.381542	0.000000	0.000000	4.000000	37.000000	0.000000
2255.223119	0.064717	0.540596	0.007584	75.195976	87.917824	117.509010	0.148920	0.000000	1.751647	0.000000	0.000000	0.000000	-0.074918	0.378778	1.381542	0.000000	0.000000	4.000000	37.000000	0.000000
2255.226453	0.064839	0.541827	0.012211	75.583641	90.247696	119.072983	0.379177	0.000000	1.764133	0.000000	0.000000	0.000000	0.036578	0.369448	1.388119	0.000000	0.000000	4.000000	37.000000	0.000000
2255.229786	0.064839	0.541827	0.012211	75.583641	90.247696	119.072983	0.379177	0.000000	1.764133	0.000000	0.000000	0.000000	0.036578	0.369448	1.388119	0.000000	0.000000	4.000000	37.000000	0.000000
2255.233119	0.064839	0.541827	0.012211	75.583641	90.247696	119.072983	0.379177	0.000000	1.764133	0.000000	0.000000	0.000000	0.036578	0.369448	1.388119	0.000000	0.000000	4.000000	37.000000	0.000000
2255.236453	0.065340	0.543061	0.016831	76.057869	92.854492	120.780327	0.610530	0.000000	1.758037	0.000000	0.000000	0.000000	0.150185	0.370295	1.386109	0.000000	0.000000	4.000000	37.000000	0.000000
2255.239786	0.065340	0.543061	0.016831	76.057869	92.854492	120.780327	0.610530	0.000000	1.758037	0.000000	0.000000	0.000000	0.150185	0.370295	1.386109	0.000000	0.000000	4.000000	37.000000	0.000000
2255.243119	0.065340	0.543061	0.016831	76.057869	92.854492	120.780327	0.610530	0.000000	1.758037	0.000000	0.000000	0.000000	0.150185	0.370295	1.386109	0.000000	0.000000	4.000000	37.000000	0.000000
2255.246453	0.066220	0.544230	0.021370	76.604095	95.708763	122.629410	0.841549	0.000000	1.733006	0.000000	0.000000	0.000000	0.264090	0.350691	1.361665	0.000000	0.000000	4.000000	37.000000	0.000000
2255.249786	0.066220	0.544230	0.021370	76.604095	95.708763	122.629410	0.841549	0.000000	1.733006	0.000000	0.000000	0.000000	0.264090	0.350691	1.361665	0.000000	0.000000	4.000000	37.000000	0.000000
2255.253119	0.066220	0.544230	0.021370	76.604095	95.708763	122.629410	0.841549	0.000000	1.733006	0.000000	0.000000	0.000000	0.264090	0.350691	1.361665	0.000000	0.000000	4.000000	37.000000	0.000000
2255.256453	0.067441	0.545368	0.025804	77.183578	98.705254	124.567558	1.068493	0.000000	1.688991	0.000000	0.000000	0.000000	0.366380	0.341383	1.330383	0.000000	0.000000	4.000000	37.000000	0.000000
2255.259786	0.067441	0.545368	0.025804	77.183578	98.705254	124.567558	1.068493	0.000000	1.688991	0.000000	0.000000	0.000000	0.366380	0.341383	1.330383	0.000000	0.000000	4.000000	37.000000	0.000000
2255.263119	0.067441	0.545368	0.025804	77.183578	98.705254	124.567558	1.068493	0.000000	1.688991	0.000000	0.000000	0.000000	0.366380	0.341383	1.330383	0.000000	0.000000	4.000000	37.000000	0.000000
2255.266453	0.068967	0.546474	0.030139	77.771629	101.823364	126.616371	1.290223	0.000000	1.627928	0.000000	0.000000	0.000000	0.457593	0.331797	1.300439	0.000000	0.000000	4.000000	37.000000	0.000000
2255.269786	0.068967	0.546474	0.030139	77.771629	101.823364	126.616371	1.290223	0.000000	1.627928	0.000000	0.000000	0.000000	0.457593	0.331797	1.300439	0.000000	0.000000	4.000000	37.000000	0.000000
2255.273119	0.068967	0.546474	0.030139	77.771629	101.823364	126.616371	1.290223	0.000000	1.627928	0.000000	0.000000	0.000000	0.457593	0.331797	1.300439	0.000000	0.000000	4.000000	37.000000	0.000000
2255.276453	0.070824	0.547557	0.034346	78.344109	105.010452	128.770004	1.506963	0.000000	1.551662	0.000000	0.000000	0.000000	0.557157	0.324965	1.261971	0.000000	0.000000	4.000000	37.000000	0.000000
2255.279786	0.070824	0.547557	0.034346	78.344109	105.010452	128.770004	1.506963	0.000000	1.551662	0.000000	0.000000	0.000000	0.557157	0.324965	1.261971	0.000000	0.000000	4.000000	37.000000	0.000000
2255.283119	0.070824	0.547557	0.034346	78.344109	105.010452	128.770004	1.506963	0.000000	1.551662	0.000000	0.000000	0.000000	0.557157	0.324965	1.261971	0.000000	0.000000	4.000000	37.000000	0.000000
2255.286453	0.073028	0.548598	0.038466	78.855988	108.139328	131.067200	1.717291	0.000000	1.458803	0.000000	0.000000	0.000000	0.661088	0.312036	1.236191	0.000000	0.000000	4.000000	37.000000	0.000000
2255.289786	0.073028	0.548598	0.038466	78.855988	108.139328	131.067200	1.717291	0.000000	1.458803	0.000000	0.000000	0.000000	0.661088	0.312036	1.236191	0.000000	0.000000	4.000000	37.000000	0.000000
2255.293119	0.073028	0.548598	0.038466	78.855988	108.139328	131.067200	1.717291	0.000000	1.458803	0.000000	0.000000	0.000000	0.661088	0.312036	1.236191	0.000000	0.000000	4.000000	37.000000	0.000000
2255.296453	0.075480	0.549624	0.042444	79.274223	111.091431	133.892868	1.923323	0.000000	1.348621	0.000000	0.000000	0.000000	0.735866	0.307843	1.193135	0.000000	0.000000	4.000000	37.000000	0.000000
2255.299786	0.075480	0.549624	0.042444	79.274223	111.091431	133.892868	1.923323	0.000000	1.348621	0.000000	0.000000	0.000000	0.735866	0.307843	1.193135	0.000000	0.000000	4.000000	37.000000	0.000000
2255.303119	0.075480	0.549624	0.042444	79.274223	111.091431	133.892868	1.923323	0.000000	1.348621	0.000000	0.000000	0.000000	0.735866	0.307843	1.193135	0.000000	0.000000	4.000000	37.000000	0.000000
2255.306453	0.078230	0.550658	0.046391	79.652428	113.915947	136.941116	2.122179	0.000000	1.225977	0.000000	0.000000	0.000000	0.824801	0.310306	1.184173	0.000000	0.000000	4.000000	37.000000	0.000000
2255.309786	0.078230	0.550658	0.046391	79.652428	113.915947	136.941116	2.122179	0.000000	1.225977	0.000000	0.000000	0.000000	0.824801	0.310306	1.184173	0.000000	0.000000	4.000000	37.000000	0.000000
2255.313119	0.078230	0.550658	0.046391	79.652428	113.915947	136.941116	2.122179	0.000000	1.225977	0.000000	0.000000	0.000000	0.824801	0.310306	1.184173	0.000000	0.000000	4.000000	37.000000	0.000000
2255.316453	0.081297	0.551675	0.050242	80.063835	116.775826	139.708359	2.319541	0.000000	1.088510	0.000000	0.000000	0.000000	0.920107	0.305229	1.155340	0.000000	0.000000	4.000000	37.000000	0.000000
2255.319786	0.081297	0.551675	0.050242	80.063835	116.775826	139.708359	2.319541	0.000000	1.088510	0.000000	0.000000	0.000000	0.920107	0.305229	1.155340	0.000000	0.000000	4.000000	37.000000	0.000000
2255.323119	0.081297	0.551675	0.050242	80.063835	116.775826	139.708359	2.319541	0.000000	1.088510	0.000000	0.000000	0.000000	0.920107	0.305229	1.155340	0.000000	0.000000	4.000000	37.000000	0.000000
2255.326453	0.084560	0.552640	0.053977	80.519371	119.808388	142.587448	2.512098	0.000000	0.935159	0.000000	0.000000	0.000000	0.979099	0.289318	1.120615	0.000000	0.000000	4.000000	37.000000	0.000000
2255.329786	0.084560	0.552640	0.053977	80.519371	119.808388	142.587448	2.512098	0.000000	0.935159	0.000000	0.000000	0.000000	0.979099	0.289318	1.120615	0.000000	0.000000	4.000000	37.000000	0.000000
2255.333119	0.084560	0.552640	0.053977	80.519371	119.808388	142.587448	2.512098	0.000000	0.935159	0.000000	0.000000	0.000000	0.979099	0.289318	1.120615	0.000000	0.000000	4.000000	37.000000	0.000000
2255.336453	0.088073	0.553522	0.057591	81.023354	123.143150	146.243500	2.698867	0.000000	0.771976	0.000000	0.000000	0.000000	1.053825	0.264548	1.084170	0.000000	0.000000	4.000000	37.000000	0.000000
2255.339786	0.088073	0.553522	0.057591	81.023354	123.143150	146.243500	2.698867	0.000000	0.771976	0.000000	0.000000	0.000000	1.053825	0.264548	1.084170	0.000000	0.000000	4.000000	37.000000	0.000000
2255.343119	0.088073	0.553522	0.057591	81.023354	123.143150	146.243500	2.698867	0.000000	0.771976	0.000000	0.000000	0.000000	1.053825	0.264548	1.084170	0.000000	0.000000	4.000000	37.000000	0.000000
2255.346453	0.091807	0.554312	0.061045	81.587090	126.964424	150.684479	2.879562	0.000000	0.596338	0.000000	0.000000	0.000000	1.120169	0.237060	1.036145	0.000000	0.000000	4.000000	37.000000	0.000000
2255.349786	0.091807	0.554312	0.061045	81.587090	126.964424	150.684479	2.879562	0.000000	0.596338	0.000000	0.000000	0.000000	1.120169	0.237060	1.036145	0.000000	0.000000	4.000000	37.000000	0.000000
2255.353119	0.091807	0.554312	0.061045	81.587090	126.964424	150.684479	2.879562	0.000000	0.596338	0.000000	0.000000	0.000000	1.120169	0.237060	1.036145	0.000000	0.000000	4.000000	37.000000	0.000000
2255.356453	0.095839	0.555009	0.064322	82.203789	131.427078	155.504456	3.052253	0.000000	0.409644	0.000000	0.000000	0.000000	1.209451	0.209167	0.983139	0.000000	0.000000	4.000000	37.000000	0.000000
2255.359786	0.095839	0.555009	0.064322	82.203789	131.427078	155.504456	3.052253	0.000000	0.409644	0.000000	0.000000	0.000000	1.209451	0.209167	0.983139	0.000000	0.000000	4.000000	37.000000	0.000000
2255.363119	0.095839	0.555009	0.064322	82.203789	131.427078	155.504456	3.052253	0.000000	0.409644	0.000000	0.000000	0.000000	1.209451	0.209167	0.983139	0.000000	0.000000	4.000000	37.000000	0.000000
2255.366453	0.100140	0.555575	0.067389	82.839958	136.577240	160.559143	3.216110	0.000000	0.208069	0.000000	0.000000	0.000000	1.290311	0.169912	0.919966	0.000000	0.000000	4.000000	37.000000	0.000000
2255.369786	0.100140	0.555575	0.067389	82.839958	136.577240	160.559143	3.216110	0.000000	0.208069	0.000000	0.000000	0.000000	1.290311	0.169912	0.919966	0.000000	0.000000	4.000000	37.000000	0.000000
2255.373119	0.100140	0.555575	0.067389	82.839958	136.577240	160.559143	3.216110	0.000000	0.208069	0.000000	0.000000	0.000000	1.290311	0.169912	0.919966	0.000000	0.000000	4.000000	37.000000	0.000000
2255.376453	0.104666	0.556104	0.070273	83.433853	142.016907	165.872009	3.369437	0.000000	-0.006983	0.000000	0.000000	0.000000	1.358016	0.158682	0.865285	0.000000	0.000000	4.000000	37.000000	0.000000
2255.379786	0.104666	0.556104	0.070273	83.433853	142.016907	165.872009	3.369437	0.000000	-0.006983	0.000000	0.000000	0.000000	1.358016	0.158682	0.865285	0.000000	0.000000	4.000000	37.000000	0.000000
2255.383119	0.104666	0.556104	0.070273	83.433853	142.016907	165.872009	3.369437	0.000000	-0.006983	0.000000	0.000000	0.000000	1.358016	0.158682	0.865285	0.000000	0.000000	4.000000	37.000000	0.000000
2255.386453	0.109381	0.556523	0.072910	83.942101	147.556564	171.639664	3.513651	0.000000	-0.233319	0.000000	0.000000	0.000000	1.414316	0.125430	0.791036	0.000000	0.000000	4.000000	37.000000	0.000000
2255.389786	0.109381	0.556523	0.072910	83.942101	147.556564	171.639664	3.513651	0.000000	-0.233319	0.000000	0.000000	0.000000	1.414316	0.125430	0.791036	0.000000	0.000000	4.000000	37.000000	0.000000
2255.393119	0.109381	0.556523	0.072910	83.942101	147.556564	171.639664	3.513651	0.000000	-0.233319	0.000000	0.000000	0.000000	1.414316	0.125430	0.791036	0.000000	0.000000	4.000000	37.000000	0.000000
2255.396453	0.114286	0.556817	0.075318	84.387375	153.063904	177.397003	3.645490	0.000000	-0.469038	0.000000	0.000000	0.000000	1.471646	0.088469	0.722560	0.000000	0.000000	4.000000	37.000000	0.000000
2255.399786	0.114286	0.556817	0.075318	84.387375	153.063904	177.397003	3.645490	0.000000	-0.469038	0.000000	0.000000	0.000000	1.471646	0.088469	0.722560	0.000000	0.000000	4.000000	37.000000	0.000000
2255.403119	0.114286	0.556817	0.075318	84.387375	153.063904	177.397003	3.645490	0.000000	-0.469038	0.000000	0.000000	0.000000	1.471646	0.088469	0.722560	0.000000	0.000000	4.000000	37.000000	0.000000
2255.406453	0.119240	0.557023	0.077459	84.763664	158.448166	-176.994202	3.765917	0.000000	-0.714313	0.000000	0.000000	0.000000	1.486195	0.061515	0.642139	0.000000	0.000000	4.000000	37.000000	0.000000
2255.409786	0.119240	0.557023	0.077459	84.763664	158.448166	-176.994202	3.765917	0.000000	-0.714313	0.000000	0.000000	0.000000	1.486195	0.061515	0.642139	0.000000	0.000000	4.000000	37.000000	0.000000
2255.413119	0.119240	0.557023	0.077459	84.763664	158.448166	-176.994202	3.765917	0.000000	-0.714313	0.000000	0.000000	0.000000	1.486195	0.061515	0.642139	0.000000	0.000000	4.000000	37.000000	0.000000
2255.416453	0.124318	0.557135	0.079211	85.075623	163.378525	-172.027527	3.872940	0.000000	-0.962012	0.000000	0.000000	0.000000	1.523207	0.033768	0.525788	0.000000	0.000000	4.000000	37.000000	0.000000
2255.419786	0.124318	0.557135	0.079211	85.075623	163.378525	-172.027527	3.872940	0.000000	-0.962012	0.000000	0.000000	0.000000	1.523207	0.033768	0.525788	0.000000	0.000000	4.000000	37.000000	0.000000
2255.423119	0.124318	0.557135	0.079211	85.075623	163.378525	-172.027527	3.872940	0.000000	-0.962012	0.000000	0.000000	0.000000	1.523207	0.033768	0.525788	0.000000	0.000000	4.000000	37.000000	0.000000
2255.426453	0.129452	0.557149	0.080550	85.306137	167.749954	-167.512146	3.960572	0.000000	-1.215879	0.000000	0.000000	0.000000	1.540382	0.004164	0.401652	0.000000	0.000000	4.000000	37.000000	0.000000
2255.429786	0.129452	0.557149	0.080550	85.306137	167.749954	-167.512146	3.960572	0.000000	-1.215879	0.000000	0.000000	0.000000	1.540382	0.004164	0.401652	0.000000	0.000000	4.000000	37.000000	0.000000
2255.433119	0.129452	0.557149	0.080550	85.306137	167.749954	-167.512146	3.960572	0.000000	-1.215879	0.000000	0.000000	0.000000	1.540382	0.004164	0.401652	0.000000	0.000000	4.000000	37.000000	0.000000
2255.436453	0.134529	0.557077	0.081481	85.458252	171.535950	-162.787994	4.027514	0.000000	-1.472610	0.000000	0.000000	0.000000	1.522937	-0.021719	0.279120	0.000000	0.000000	4.000000	37.000000	0.000000
2255.439786	0.134529	0.557077	0.081481	85.458252	171.535950	-162.787994	4.027514	0.000000	-1.472610	0.000000	0.000000	0.000000	1.522937	-0.021719	0.279120	0.000000	0.000000	4.000000	37.000000	0.000000
2255.443119	0.134529	0.557077	0.081481	85.458252	171.535950	-162.787994	4.027514	0.000000	-1.472610	0.000000	0.000000	0.000000	1.522937	-0.021719	0.279120	0.000000	0.000000	4.000000	37.000000	0.000000
2255.446453	0.139640	0.556919	0.081980	85.584961	175.452438	-157.212982	4.074034	0.000000	-1.726433	0.000000	0.000000	0.000000	1.533491	-0.047197	0.149867	0.000000	0.000000	4.000000	37.000000	0.000000
2255.449786	0.139640	0.556919	0.081980	85.584961	175.452438	-157.212982	4.074034	0.000000	-1.726433	0.000000	0.000000	0.000000	1.533491	-0.047197	0.149867	0.000000	0.000000	4.000000	37.000000	0.000000
2255.453119	0.139640	0.556919	0.081980	85.584961	175.452438	-157.212982	4.074034	0.000000	-1.726433	0.000000	0.000000	0.000000	1.533491	-0.047197	0.149867	0.000000	0.000000	4.000000	37.000000	0.000000
2255.456453	0.144788	0.556685	0.082087	85.715591	-179.598053	-150.788345	4.099012	0.000000	-1.982014	0.000000	0.000000	0.000000	1.544349	-0.070321	0.032070	0.000000	0.000000	4.000000	37.000000	0.000000
2255.459786	0.144788	0.556685	0.082087	85.715591	-179.598053	-150.788345	4.099012	0.000000	-1.982014	0.000000	0.000000	0.000000	1.544349	-0.070321	0.032070	0.000000	0.000000	4.000000	37.000000	0.000000
2255.463119	0.144788	0.556685	0.082087	85.715591	-179.598053	-150.788345	4.099012	0.000000	-1.982014	0.000000	0.000000	0.000000	1.544349	-0.070321	0.032070	0.000000	0.000000	4.000000	37.000000	0.000000
2255.466453	0.149902	0.556368	0.081779	85.828995	-173.718643	-144.076538	4.104357	0.000000	-2.239406	0.000000	0.000000	0.000000	1.534204	-0.095171	-0.092496	0.000000	0.000000	4.000000	37.000000	0.000000
2255.469786	0.149902	0.556368	0.081779	85.828995	-173.718643	-144.076538	4.104357	0.000000	-2.239406	0.000000	0.000000	0.000000	1.534204	-0.095171	-0.092496	0.000000	0.000000	4.000000	37.000000	0.000000
2255.473119	0.149902	0.556368	0.081779	85.828995	-173.718643	-144.076538	4.104357	0.000000	-2.239406	0.000000	0.000000	0.000000	1.534204	-0.095171	-0.092496	0.000000	0.000000	4.000000	37.000000	0.000000
2255.476453	0.155030	0.555989	0.081161	85.877922	-167.665802	-137.836823	4.088941	0.000000	-2.495107	0.000000	0.000000	0.000000	1.538387	-0.113587	-0.185374	0.000000	0.000000	4.000000	37.000000	0.000000
2255.479786	0.155030	0.555989	0.081161	85.877922	-167.665802	-137.836823	4.088941	0.000000	-2.495107	0.000000	0.000000	0.000000	1.538387	-0.113587	-0.185374	0.000000	0.000000	4.000000	37.000000	0.000000
2255.483119	0.155030	0.555989	0.081161	85.877922	-167.665802	-137.836823	4.088941	0.000000	-2.495107	0.000000	0.000000	0.000000	1.538387	-0.113587	-0.185374	0.000000	0.000000	4.000000	37.000000	0.000000
2255.486453	0.160128	0.555543	0.080204	85.869476	-162.298004	-132.312531	4.058045	0.000000	-2.751504	0.000000	0.000000	0.000000	1.529481	-0.133818	-0.287036	0.000000	0.000000	4.000000	37.000000	0.000000
2255.489786	0.160128	0.555543	0.080204	85.869476	-162.298004	-132.312531	4.058045	0.000000	-2.751504	0.000000	0.000000	0.000000	1.529481	-0.133818	-0.287036	0.000000	0.000000	4.000000	37.000000	0.000000
2255.493119	0.160128	0.555543	0.080204	85.869476	-162.298004	-132.312531	4.058045	0.000000	-2.751504	0.000000	0.000000	0.000000	1.529481	-0.133818	-0.287036	0.000000	0.000000	4.000000	37.000000	0.000000
2255.496453	0.165171	0.554988	0.078943	85.813057	-158.225098	-127.685432	4.000592	0.000000	-2.999211	0.000000	0.000000	0.000000	1.512868	-0.166583	-0.378231	0.000000	0.000000	4.000000	37.000000	0.000000
2255.499786	0.165171	0.554988	0.078943	85.813057	-158.225098	-127.685432	4.000592	0.000000	-2.999211	0.000000	0.000000	0.000000	1.512868	-0.166583	-0.378231	0.000000	0.000000	4.000000	37.000000	0.000000
2255.503119	0.165171	0.554988	0.078943	85.813057	-158.225098	-127.685432	4.000592	0.000000	-2.999211	0.000000	0.000000	0.000000	1.512868	-0.166583	-0.378231	0.000000	0.000000	4.000000	37.000000	0.000000
2255.506453	0.170121	0.554399	0.077459	85.740341	-155.338425	-124.306465	3.855835	0.000000	-3.183164	0.000000	0.000000	0.000000	1.484793	-0.176715	-0.445213	0.000000	0.000000	4.000000	37.000000	0.000000
2255.509786	0.170121	0.554399	0.077459	85.740341	-155.338425	-124.306465	3.855835	0.000000	-3.183164	0.000000	0.000000	0.000000	1.484793	-0.176715	-0.445213	0.000000	0.000000	4.000000	37.000000	0.000000
2255.513119	0.170121	0.554399	0.077459	85.740341	-155.338425	-124.306465	3.855835	0.000000	-3.183164	0.000000	0.000000	0.000000	1.484793	-0.176715	-0.445213	0.000000	0.000000	4.000000	37.000000	0.000000
2255.516453	0.174954	0.553751	0.075702	85.695847	-152.938309	-121.471634	3.706766	0.000000	-3.355576	0.000000	0.000000	0.000000	1.449960	-0.194250	-0.527234	0.000000	0.000000	4.000000	37.000000	0.000000
2255.519786	0.174954	0.553751	0.075702	85.695847	-152.938309	-121.471634	3.706766	0.000000	-3.355576	0.000000	0.000000	0.000000	1.449960	-0.194250	-0.527234	0.000000	0.000000	4.000000	37.000000	0.000000
2255.523119	0.174954	0.553751	0.075702	85.695847	-152.938309	-121.471634	3.706766	0.000000	-3.355576	0.000000	0.000000	0.000000	1.449960	-0.194250	-0.527234	0.000000	0.000000	4.000000	37.000000	0.000000
2255.526453	0.179637	0.553090	0.073759	85.806938	-150.353653	-118.516571	3.553046	0.000000	-3.517934	0.000000	0.000000	0.000000	1.404883	-0.198417	-0.582943	0.000000	0.000000	4.000000	37.000000	0.000000
2255.529786	0.179637	0.553090	0.073759	85.806938	-150.353653	-118.516571	3.553046	0.000000	-3.517934	0.000000	0.000000	0.000000	1.404883	-0.198417	-0.582943	0.000000	0.000000	4.000000	37.000000	0.000000
2255.533119	0.179637	0.553090	0.073759	85.806938	-150.353653	-118.516571	3.553046	0.000000	-3.517934	0.000000	0.000000	0.000000	1.404883	-0.198417	-0.582943	0.000000	0.000000	4.000000	37.000000	0.000000
2255.536453	0.184112	0.552476	0.071641	86.150963	-146.621521	-114.285240	3.397562	0.000000	-3.668321	0.000000	0.000000	0.000000	1.342461	-0.184081	-0.635324	0.000000	0.000000	4.000000	37.000000	0.000000
2255.539786	0.184112	0.552476	0.071641	86.150963	-146.621521	-114.285240	3.397562	0.000000	-3.668321	0.000000	0.000000	0.000000	1.342461	-0.184081	-0.635324	0.000000	0.000000	4.000000	37.000000	0.000000
2255.543119	0.184112	0.552476	0.071641	86.150963	-146.621521	-114.285240	3.397562	0.000000	-3.668321	0.000000	0.000000	0.000000	1.342461	-0.184081	-0.635324	0.000000	0.000000	4.000000	37.000000	0.000000
2255.546453	0.188295	0.551848	0.069288	86.654083	-140.858902	-107.807198	3.242080	0.000000	-3.806432	0.000000	0.000000	0.000000	1.255002	-0.188353	-0.705979	0.000000	0.000000	4.000000	37.000000	0.000000
2255.549786	0.188295	0.551848	0.069288	86.654083	-140.858902	-107.807198	3.242080	0.000000	-3.806432	0.000000	0.000000	0.000000	1.255002	-0.188353	-0.705979	0.000000	0.000000	4.000000	37.000000	0.000000
2255.553119	0.188295	0.551848	0.069288	86.654083	-140.858902	-107.807198	3.242080	0.000000	-3.806432	0.000000	0.000000	0.000000	1.255002	-0.188353	-0.705979	0.000000	0.000000	4.000000	37.000000	0.000000
2255.556453	0.192207	0.551207	0.066696	87.220261	-132.632690	-98.981400	3.086715	0.000000	-3.933471	0.000000	0.000000	0.000000	1.173561	-0.192489	-0.777573	0.000000	0.000000	4.000000	37.000000	0.000000
2255.559786	0.192207	0.551207	0.066696	87.220261	-132.632690	-98.981400	3.086715	0.000000	-3.933471	0.000000	0.000000	0.000000	1.173561	-0.192489	-0.777573	0.000000	0.000000	4.000000	37.000000	0.000000
2255.563119	0.192207	0.551207	0.066696	87.220261	-132.632690	-98.981400	3.086715	0.000000	-3.933471	0.000000	0.000000	0.000000	1.173561	-0.192489	-0.777573	0.000000	0.000000	4.000000	37.000000	0.000000
2255.566453	0.195835	0.550563	0.063850	87.811165	-121.373924	-87.200562	2.930398	0.000000	-4.051268	0.000000	0.000000	0.000000	1.088370	-0.192970	-0.853836	0.000000	0.000000	4.000000	37.000000	0.000000
2255.569786	0.195835	0.550563	0.063850	87.811165	-121.373924	-87.200562	2.930398	0.000000	-4.051268	0.000000	0.000000	0.000000	1.088370	-0.192970	-0.853836	0.000000	0.000000	4.000000	37.000000	0.000000
2255.573119	0.195835	0.550563	0.063850	87.811165	-121.373924	-87.200562	2.930398	0.000000	-4.051268	0.000000	0.000000	0.000000	1.088370	-0.192970	-0.853836	0.000000	0.000000	4.000000	37.000000	0.000000
2255.576453	0.199159	0.549876	0.060789	88.391243	-105.670769	-70.784958	2.772295	0.000000	-4.161055	0.000000	0.000000	0.000000	0.997253	-0.206079	-0.918301	0.000000	0.000000	4.000000	37.000000	0.000000
2255.579786	0.199159	0.549876	0.060789	88.391243	-105.670769	-70.784958	2.772295	0.000000	-4.161055	0.000000	0.000000	0.000000	0.997253	-0.206079	-0.918301	0.000000	0.000000	4.000000	37.000000	0.000000
2255.583119	0.199159	0.549876	0.060789	88.391243	-105.670769	-70.784958	2.772295	0.000000	-4.161055	0.000000	0.000000	0.000000	0.997253	-0.206079	-0.918301	0.000000	0.000000	4.000000	37.000000	0.000000
2255.586453	0.202200	0.549146	0.057508	88.830650	-78.537910	-42.780109	2.613244	0.000000	-4.262740	0.000000	0.000000	0.000000	0.912418	-0.219100	-0.984346	0.000000	0.000000	4.000000	37.000000	0.000000
2255.589786	0.202200	0.549146	0.057508	88.830650	-78.537910	-42.780109	2.613244	0.000000	-4.262740	0.000000	0.000000	0.000000	0.912418	-0.219100	-0.984346	0.000000	0.000000	4.000000	37.000000	0.000000
2255.593119	0.202200	0.549146	0.057508	88.830650	-78.537910	-42.780109	2.613244	0.000000	-4.262740	0.000000	0.000000	0.000000	0.912418	-0.219100	-0.984346	0.000000	0.000000	4.000000	37.000000	0.000000
2255.596453	0.205081	0.548385	0.054043	88.919533	-37.970802	-1.345665	2.451950	0.000000	-4.357515	0.000000	0.000000	0.000000	0.864338	-0.228186	-1.039314	0.000000	0.000000	4.000000	37.000000	0.000000
2255.599786	0.205081	0.548385	0.054043	88.919533	-37.970802	-1.345665	2.451950	0.000000	-4.357515	0.000000	0.000000	0.000000	0.864338	-0.228186	-1.039314	0.000000	0.000000	4.000000	37.000000	0.000000
2255.603119	0.205081	0.548385	0.054043	88.919533	-37.970802	-1.345665	2.451950	0.000000	-4.357515	0.000000	0.000000	0.000000	0.864338	-0.228186	-1.039314	0.000000	0.000000	4.000000	37.000000	0.000000
2255.606453	0.207776	0.547565	0.050411	88.567146	-5.242975	32.001575	2.286783	0.000000	-4.446416	0.000000	0.000000	0.000000	0.808503	-0.246187	-1.089517	0.000000	0.000000	4.000000	37.000000	0.000000
2255.609786	0.207776	0.547565	0.050411	88.567146	-5.242975	32.001575	2.286783	0.000000	-4.446416	0.000000	0.000000	0.000000	0.808503	-0.246187	-1.089517	0.000000	0.000000	4.000000	37.000000	0.000000
2255.613119	0.207776	0.547565	0.050411	88.567146	-5.242975	32.001575	2.286783	0.000000	-4.446416	0.000000	0.000000	0.000000	0.808503	-0.246187	-1.089517	0.000000	0.000000	4.000000	37.000000	0.000000
2255.616453	0.210267	0.546678	0.046578	87.965385	11.858264	49.425266	2.118421	0.000000	-4.529050	0.000000	0.000000	0.000000	0.747230	-0.265901	-1.150129	0.000000	0.000000	4.000000	37.000000	0.000000
2255.619786	0.210267	0.546678	0.046578	87.965385	11.858264	49.425266	2.118421	0.000000	-4.529050	0.000000	0.000000	0.000000	0.747230	-0.265901	-1.150129	0.000000	0.000000	4.000000	37.000000	0.000000
2255.623119	0.210267	0.546678	0.046578	87.965385	11.858264	49.425266	2.118421	0.000000	-4.529050	0.000000	0.000000	0.000000	0.747230	-0.265901	-1.150129	0.000000	0.000000	4.000000	37.000000	0.000000
2255.626453	0.212516	0.545763	0.042595	87.247498	19.920095	57.697475	1.945583	0.000000	-4.605942	0.000000	0.000000	0.000000	0.674641	-0.274645	-1.194753	0.000000	0.000000	4.000000	37.000000	0.000000
2255.629786	0.212516	0.545763	0.042595	87.247498	19.920095	57.697475	1.945583	0.000000	-4.605942	0.000000	0.000000	0.000000	0.674641	-0.274645	-1.194753	0.000000	0.000000	4.000000	37.000000	0.000000
2255.633119	0.212516	0.545763	0.042595	87.247498	19.920095	57.697475	1.945583	0.000000	-4.605942	0.000000	0.000000	0.000000	0.674641	-0.274645	-1.194753	0.000000	0.000000	4.000000	37.000000	0.000000
2255.636453	0.214468	0.544776	0.038408	86.453430	23.324831	61.450794	1.770243	0.000000	-4.676135	0.000000	0.000000	0.000000	0.585652	-0.295958	-1.256181	0.000000	0.000000	4.000000	37.000000	0.000000
2255.639786	0.214468	0.544776	0.038408	86.453430	23.324831	61.450794	1.770243	0.000000	-4.676135	0.000000	0.000000	0.000000	0.585652	-0.295958	-1.256181	0.000000	0.000000	4.000000	37.000000	0.000000
2255.643119	0.214468	0.544776	0.038408	86.453430	23.324831	61.450794	1.770243	0.000000	-4.676135	0.000000	0.000000	0.000000	0.585652	-0.295958	-1.256181	0.000000	0.000000	4.000000	37.000000	0.000000
2255.646453	0.216114	0.543726	0.034064	85.579689	24.194012	62.672417	1.590521	0.000000	-4.740278	0.000000	0.000000	0.000000	0.493708	-0.315128	-1.303193	0.000000	0.000000	4.000000	37.000000	0.000000
2255.649786	0.216114	0.543726	0.034064	85.579689	24.194012	62.672417	1.590521	0.000000	-4.740278	0.000000	0.000000	0.000000	0.493708	-0.315128	-1.303193	0.000000	0.000000	4.000000	37.000000	0.000000
2255.653119	0.216114	0.543726	0.034064	85.579689	24.194012	62.672417	1.590521	0.000000	-4.740278	0.000000	0.000000	0.000000	0.493708	-0.315128	-1.303193	0.000000	0.000000	4.000000	37.000000	0.000000
2255.656453	0.217426	0.542719	0.029692	84.626663	24.419073	63.039852	1.407513	0.000000	-4.797802	0.000000	0.000000	0.000000	0.393616	-0.302109	-1.311640	0.000000	0.000000	4.000000	37.000000	0.000000
2255.659786	0.217426	0.542719	0.029692	84.626663	24.419073	63.039852	1.407513	0.000000	-4.797802	0.000000	0.000000	0.000000	0.393616	-0.302109	-1.311640	0.000000	0.000000	4.000000	37.000000	0.000000
2255.663119	0.217426	0.542719	0.029692	84.626663	24.419073	63.039852	1.407513	0.000000	-4.797802	0.000000	0.000000	0.000000	0.393616	-0.302109	-1.311640	0.000000	0.000000	4.000000	37.000000	0.000000
2255.666453	0.218393	0.541796	0.025383	83.586807	24.883904	63.526264	1.225700	0.000000	-4.847439	0.000000	0.000000	0.000000	0.290219	-0.276840	-1.292592	0.000000	0.000000	4.000000	37.000000	0.000000
2255.669786	0.218393	0.541796	0.025383	83.586807	24.883904	63.526264	1.225700	0.000000	-4.847439	0.000000	0.000000	0.000000	0.290219	-0.276840	-1.292592	0.000000	0.000000	4.000000	37.000000	0.000000
2255.673119	0.218393	0.541796	0.025383	83.586807	24.883904	63.526264	1.225700	0.000000	-4.847439	0.000000	0.000000	0.000000	0.290219	-0.276840	-1.292592	0.000000	0.000000	4.000000	37.000000	0.000000
2255.676453	0.219051	0.540870	0.021142	82.490700	26.232452	65.046181	1.048164	0.000000	-4.888901	0.000000	0.000000	0.000000	0.197300	-0.277955	-1.272192	0.000000	0.000000	4.000000	37.000000	0.000000
2255.679786	0.219051	0.540870	0.021142	82.490700	26.232452	65.046181	1.048164	0.000000	-4.888901	0.000000	0.000000	0.000000	0.197300	-0.277955	-1.272192	0.000000	0.000000	4.000000	37.000000	0.000000
2255.683119	0.219051	0.540870	0.021142	82.490700	26.232452	65.046181	1.048164	0.000000	-4.888901	0.000000	0.000000	0.000000	0.197300	-0.277955	-1.272192	0.000000	0.000000	4.000000	37.000000	0.000000
2255.686453	0.219547	0.540009	0.016984	81.388214	28.118631	67.091049	0.874279	0.000000	-4.922970	0.000000	0.000000	0.000000	0.148921	-0.258130	-1.247602	0.000000	0.000000	4.000000	37.000000	0.000000
2255.689786	0.219547	0.540009	0.016984	81.388214	28.118631	67.091049	0.874279	0.000000	-4.922970	0.000000	0.000000	0.000000	0.148921	-0.258130	-1.247602	0.000000	0.000000	4.000000	37.000000	0.000000
2255.693119	0.219547	0.540009	0.016984	81.388214	28.118631	67.091049	0.874279	0.000000	-4.922970	0.000000	0.000000	0.000000	0.148921	-0.258130	-1.247602	0.000000	0.000000	4.000000	37.000000	0.000000
2255.696453	0.219924	0.539249	0.012930	80.312538	30.173540	69.453041	0.703276	0.000000	-4.950293	0.000000	0.000000	0.000000	0.113036	-0.228180	-1.216013	0.000000	0.000000	4.000000	37.000000	0.000000
2255.699786	0.219924	0.539249	0.012930	80.312538	30.173540	69.453041	0.703276	0.000000	-4.950293	0.000000	0.000000	0.000000	0.113036	-0.228180	-1.216013	0.000000	0.000000	4.000000	37.000000	0.000000
2255.703119	0.219924	0.539249	0.012930	80.312538	30.173540	69.453041	0.703276	0.000000	-4.950293	0.000000	0.000000	0.000000	0.113036	-0.228180	-1.216013	0.000000	0.000000	4.000000	37.000000	0.000000
2255.706453	0.220089	0.538569	0.009009	79.259605	32.127010	71.860382	0.536002	0.000000	-4.971187	0.000000	0.000000	0.000000	0.049497	-0.203957	-1.176378	0.000000	0.000000	4.000000	37.000000	0.000000
2255.709786	0.220089	0.538569	0.009009	79.259605	32.127010	71.860382	0.536002	0.000000	-4.971187	0.000000	0.000000	0.000000	0.049497	-0.203957	-1.176378	0.000000	0.000000	4.000000	37.000000	0.000000
2255.713119	0.220089	0.538569	0.009009	79.259605	32.127010	71.860382	0.536002	0.000000	-4.971187	0.000000	0.000000	0.000000	0.049497	-0.203957	-1.176378	0.000000	0.000000	4.000000	37.000000	0.000000
2255.716453	0.219971	0.537928	0.005173	78.242500	33.654808	73.890579	0.374052	0.000000	-4.985989	0.000000	0.000000	0.000000	-0.035366	-0.192354	-1.150994	0.000000	0.000000	4.000000	37.000000	0.000000
2255.719786	0.219971	0.537928	0.005173	78.242500	33.654808	73.890579	0.374052	0.000000	-4.985989	0.000000	0.000000	0.000000	-0.035366	-0.192354	-1.150994	0.000000	0.000000	4.000000	37.000000	0.000000
2255.723119	0.219971	0.537928	0.005173	78.242500	33.654808	73.890579	0.374052	0.000000	-4.985989	0.000000	0.000000	0.000000	-0.035366	-0.192354	-1.150994	0.000000	0.000000	4.000000	37.000000	0.000000
2255.726453	0.219541	0.537262	0.001402	77.294006	34.644600	75.349510	0.215373	0.000000	-4.995359	0.000000	0.000000	0.000000	-0.129195	-0.199607	-1.131123	0.000000	0.000000	4.000000	37.000000	0.000000
2255.729786	0.219541	0.537262	0.001402	77.294006	34.644600	75.349510	0.215373	0.000000	-4.995359	0.000000	0.000000	0.000000	-0.129195	-0.199607	-1.131123	0.000000	0.000000	4.000000	37.000000	0.000000
2255.733119	0.219541	0.537262	0.001402	77.294006	34.644600	75.349510	0.215373	0.000000	-4.995359	0.000000	0.000000	0.000000	-0.129195	-0.199607	-1.131123	0.000000	0.000000	4.000000	37.000000	0.000000
2255.736453	0.218773	0.536526	-0.002420	76.464905	35.174366	76.272499	0.058642	0.000000	-4.999656	0.000000	0.000000	0.000000	-0.230216	-0.220841	-1.146684	0.000000	0.000000	4.000000	37.000000	0.000000
2255.739786	0.218773	0.536526	-0.002420	76.464905	35.174366	76.272499	0.058642	0.000000	-4.999656	0.000000	0.000000	0.000000	-0.230216	-0.220841	-1.146684	0.000000	0.000000	4.000000	37.000000	0.000000
2255.743119	0.218773	0.536526	-0.002420	76.464905	35.174366	76.272499	0.058642	0.000000	-4.999656	0.000000	0.000000	0.000000	-0.230216	-0.220841	-1.146684	0.000000	0.000000	4.000000	37.000000	0.000000
2255.746453	0.217720	0.535665	-0.006310	75.828598	35.507793	76.935547	-0.101861	0.000000	-4.998962	0.000000	0.000000	0.000000	-0.316038	-0.258276	-1.166879	0.000000	0.000000	4.000000	37.000000	0.000000
2255.749786	0.217720	0.535665	-0.006310	75.828598	35.507793	76.935547	-0.101861	0.000000	-4.998962	0.000000	0.000000	0.000000	-0.316038	-0.258276	-1.166879	0.000000	0.000000	4.000000	37.000000	0.000000
2255.753119	0.217720	0.535665	-0.006310	75.828598	35.507793	76.935547	-0.101861	0.000000	-4.998962	0.000000	0.000000	0.000000	-0.316038	-0.258276	-1.166879	0.000000	0.000000	4.000000	37.000000	0.000000
2255.756453	0.216321	0.534703	-0.010290	75.360001	35.915424	77.712273	-0.267616	0.000000	-4.992833	0.000000	0.000000	0.000000	-0.419566	-0.288791	-1.194128	0.000000	0.000000	4.000000	37.000000	0.000000
2255.759786	0.216321	0.534703	-0.010290	75.360001	35.915424	77.712273	-0.267616	0.000000	-4.992833	0.000000	0.000000	0.000000	-0.419566	-0.288791	-1.194128	0.000000	0.000000	4.000000	37.000000	0.000000
2255.763119	0.216321	0.534703	-0.010290	75.360001	35.915424	77.712273	-0.267616	0.000000	-4.992833	0.000000	0.000000	0.000000	-0.419566	-0.288791	-1.194128	0.000000	0.000000	4.000000	37.000000	0.000000
2255.766453	0.214728	0.533780	-0.014225	74.965195	36.654434	79.000153	-0.440598	0.000000	-4.980550	0.000000	0.000000	0.000000	-0.477957	-0.276880	-1.180521	0.000000	0.000000	4.000000	37.000000	0.000000
2255.769786	0.214728	0.533780	-0.014225	74.965195	36.654434	79.000153	-0.440598	0.000000	-4.980550	0.000000	0.000000	0.000000	-0.477957	-0.276880	-1.180521	0.000000	0.000000	4.000000	37.000000	0.000000
2255.773119	0.214728	0.533780	-0.014225	74.965195	36.654434	79.000153	-0.440598	0.000000	-4.980550	0.000000	0.000000	0.000000	-0.477957	-0.276880	-1.180521	0.000000	0.000000	4.000000	37.000000	0.000000
2255.776453	0.213100	0.532968	-0.018063	74.582977	37.689915	80.777817	-0.615245	0.000000	-4.962003	0.000000	0.000000	0.000000	-0.488498	-0.243462	-1.151175	0.000000	0.000000	4.000000	37.000000	0.000000
2255.779786	0.213100	0.532968	-0.018063	74.582977	37.689915	80.777817	-0.615245	0.000000	-4.962003	0.000000	0.000000	0.000000	-0.488498	-0.243462	-1.151175	0.000000	0.000000	4.000000	37.000000	0.000000
2255.783119	0.213100	0.532968	-0.018063	74.582977	37.689915	80.777817	-0.615245	0.000000	-4.962003	0.000000	0.000000	0.000000	-0.488498	-0.243462	-1.151175	0.000000	0.000000	4.000000	37.000000	0.000000
2255.786453	0.211470	0.532358	-0.021737	74.185059	38.917248	82.912163	-0.788530	0.000000	-4.937430	0.000000	0.000000	0.000000	-0.488989	-0.183039	-1.102410	0.000000	0.000000	4.000000	37.000000	0.000000
2255.789786	0.211470	0.532358	-0.021737	74.185059	38.917248	82.912163	-0.788530	0.000000	-4.937430	0.000000	0.000000	0.000000	-0.488989	-0.183039	-1.102410	0.000000	0.000000	4.000000	37.000000	0.000000
2255.793119	0.211470	0.532358	-0.021737	74.185059	38.917248	82.912163	-0.788530	0.000000	-4.937430	0.000000	0.000000	0.000000	-0.488989	-0.183039	-1.102410	0.000000	0.000000	4.000000	37.000000	0.000000
2255.796453	0.209693	0.531877	-0.025188	73.798477	40.057812	85.008240	-0.957002	0.000000	-4.907560	0.000000	0.000000	0.000000	-0.533093	-0.144457	-1.035132	0.000000	0.000000	4.000000	37.000000	0.000000
2255.799786	0.209693	0.531877	-0.025188	73.798477	40.057812	85.008240	-0.957002	0.000000	-4.907560	0.000000	0.000000	0.000000	-0.533093	-0.144457	-1.035132	0.000000	0.000000	4.000000	37.000000	0.000000
2255.803119	0.209693	0.531877	-0.025188	73.798477	40.057812	85.008240	-0.957002	0.000000	-4.907560	0.000000	0.000000	0.000000	-0.533093	-0.144457	-1.035132	0.000000	0.000000	4.000000	37.000000	0.000000
2255.806453	0.207705	0.531486	-0.028351	73.473282	40.791954	86.438179	-1.118980	0.000000	-4.873180	0.000000	0.000000	0.000000	-0.596365	-0.117236	-0.948925	0.000000	0.000000	4.000000	37.000000	0.000000
2255.809786	0.207705	0.531486	-0.028351	73.473282	40.791954	86.438179	-1.118980	0.000000	-4.873180	0.000000	0.000000	0.000000	-0.596365	-0.117236	-0.948925	0.000000	0.000000	4.000000	37.000000	0.000000
2255.813119	0.207705	0.531486	-0.028351	73.473282	40.791954	86.438179	-1.118980	0.000000	-4.873180	0.000000	0.000000	0.000000	-0.596365	-0.117236	-0.948925	0.000000	0.000000	4.000000	37.000000	0.000000
2255.816453	0.205519	0.531165	-0.031371	73.277649	40.938759	86.236633	-1.272776	0.000000	-4.835291	0.000000	0.000000	0.000000	-0.655868	-0.096282	-0.906199	0.000000	0.000000	4.000000	37.000000	0.000000
2255.819786	0.205519	0.531165	-0.031371	73.277649	40.938759	86.236633	-1.272776	0.000000	-4.835291	0.000000	0.000000	0.000000	-0.655868	-0.096282	-0.906199	0.000000	0.000000	4.000000	37.000000	0.000000
2255.823119	0.205519	0.531165	-0.031371	73.277649	40.938759	86.236633	-1.272776	0.000000	-4.835291	0.000000	0.000000	0.000000	-0.655868	-0.096282	-0.906199	0.000000	0.000000	4.000000	37.000000	0.000000
2255.826453	0.203056	0.530819	-0.034220	73.219810	40.745533	85.335159	-1.424893	0.000000	-4.792669	0.000000	0.000000	0.000000	-0.738900	-0.103628	-0.854592	0.000000	0.000000	4.000000	37.000000	0.000000
2255.829786	0.203056	0.530819	-0.034220	73.219810	40.745533	85.335159	-1.424893	0.000000	-4.792669	0.000000	0.000000	0.000000	-0.738900	-0.103628	-0.854592	0.000000	0.000000	4.000000	37.000000	0.000000
2255.833119	0.203056	0.530819	-0.034220	73.219810	40.745533	85.335159	-1.424893	0.000000	-4.792669	0.000000	0.000000	0.000000	-0.738900	-0.103628	-0.854592	0.000000	0.000000	4.000000	37.000000	0.000000
2255.836453	0.200374	0.530453	-0.036999	73.252113	40.500942	84.900383	-1.575675	0.000000	-4.745234	0.000000	0.000000	0.000000	-0.804617	-0.109924	-0.833551	0.000000	0.000000	4.000000	37.000000	0.000000
2255.839786	0.200374	0.530453	-0.036999	73.252113	40.500942	84.900383	-1.575675	0.000000	-4.745234	0.000000	0.000000	0.000000	-0.804617	-0.109924	-0.833551	0.000000	0.000000	4.000000	37.000000	0.000000
2255.843119	0.200374	0.530453	-0.036999	73.252113	40.500942	84.900383	-1.575675	0.000000	-4.745234	0.000000	0.000000	0.000000	-0.804617	-0.109924	-0.833551	0.000000	0.000000	4.000000	37.000000	0.000000
2255.846453	0.197584	0.530082	-0.039741	73.337326	40.318489	84.862305	-1.729301	0.000000	-4.691430	0.000000	0.000000	0.000000	-0.836781	-0.111390	-0.822667	0.000000	0.000000	4.000000	37.000000	0.000000
2255.849786	0.197584	0.530082	-0.039741	73.337326	40.318489	84.862305	-1.729301	0.000000	-4.691430	0.000000	0.000000	0.000000	-0.836781	-0.111390	-0.822667	0.000000	0.000000	4.000000	37.000000	0.000000
2255.853119	0.197584	0.530082	-0.039741	73.337326	40.318489	84.862305	-1.729301	0.000000	-4.691430	0.000000	0.000000	0.000000	-0.836781	-0.111390	-0.822667	0.000000	0.000000	4.000000	37.000000	0.000000
2255.856453	0.194731	0.529699	-0.042515	73.473503	40.209755	84.662354	-1.885842	0.000000	-4.630723	0.000000	0.000000	0.000000	-0.855894	-0.114832	-0.832329	0.000000	0.000000	4.000000	37.000000	0.000000
2255.859786	0.194731	0.529699	-0.042515	73.473503	40.209755	84.662354	-1.885842	0.000000	-4.630723	0.000000	0.000000	0.000000	-0.855894	-0.114832	-0.832329	0.000000	0.000000	4.000000	37.000000	0.000000
2255.863119	0.194731	0.529699	-0.042515	73.473503	40.209755	84.662354	-1.885842	0.000000	-4.630723	0.000000	0.000000	0.000000	-0.855894	-0.114832	-0.832329	0.000000	0.000000	4.000000	37.000000	0.000000
2255.866453	0.191850	0.529361	-0.045301	73.647217	40.167786	84.040802	-2.047262	0.000000	-4.561657	0.000000	0.000000	0.000000	-0.864277	-0.101401	-0.835741	0.000000	0.000000	4.000000	37.000000	0.000000
2255.869786	0.191850	0.529361	-0.045301	73.647217	40.167786	84.040802	-2.047262	0.000000	-4.561657	0.000000	0.000000	0.000000	-0.864277	-0.101401	-0.835741	0.000000	0.000000	4.000000	37.000000	0.000000
2255.873119	0.191850	0.529361	-0.045301	73.647217	40.167786	84.040802	-2.047262	0.000000	-4.561657	0.000000	0.000000	0.000000	-0.864277	-0.101401	-0.835741	0.000000	0.000000	4.000000	37.000000	0.000000
2255.876453	0.188896	0.529136	-0.047945	73.843735	40.173229	83.381828	-2.211656	0.000000	-4.484258	0.000000	0.000000	0.000000	-0.886324	-0.067415	-0.793098	0.000000	0.000000	4.000000	37.000000	0.000000
2255.879786	0.188896	0.529136	-0.047945	73.843735	40.173229	83.381828	-2.211656	0.000000	-4.484258	0.000000	0.000000	0.000000	-0.886324	-0.067415	-0.793098	0.000000	0.000000	4.000000	37.000000	0.000000
2255.883119	0.188896	0.529136	-0.047945	73.843735	40.173229	83.381828	-2.211656	0.000000	-4.484258	0.000000	0.000000	0.000000	-0.886324	-0.067415	-0.793098	0.000000	0.000000	4.000000	37.000000	0.000000
2255.886453	0.185788	0.528976	-0.050474	74.037384	40.184891	83.205536	-2.373477	0.000000	-4.400751	0.000000	0.000000	0.000000	-0.932352	-0.048141	-0.758833	0.000000	0.000000	4.000000	37.000000	0.000000
2255.889786	0.185788	0.528976	-0.050474	74.037384	40.184891	83.205536	-2.373477	0.000000	-4.400751	0.000000	0.000000	0.000000	-0.932352	-0.048141	-0.758833	0.000000	0.000000	4.000000	37.000000	0.000000
2255.893119	0.185788	0.528976	-0.050474	74.037384	40.184891	83.205536	-2.373477	0.000000	-4.400751	0.000000	0.000000	0.000000	-0.932352	-0.048141	-0.758833	0.000000	0.000000	4.000000	37.000000	0.000000
2255.896453	0.182542	0.528931	-0.052714	74.213966	40.111549	83.363663	-2.523705	0.000000	-4.289405	0.000000	0.000000	0.000000	-0.973904	-0.013591	-0.671915	0.000000	0.000000	4.000000	37.000000	0.000000
2255.899786	0.182542	0.528931	-0.052714	74.213966	40.111549	83.363663	-2.523705	0.000000	-4.289405	0.000000	0.000000	0.000000	-0.973904	-0.013591	-0.671915	0.000000	0.000000	4.000000	37.000000	0.000000
2255.903119	0.182542	0.528931	-0.052714	74.213966	40.111549	83.363663	-2.523705	0.000000	-4.289405	0.000000	0.000000	0.000000	-0.973904	-0.013591	-0.671915	0.000000	0.000000	4.000000	37.000000	0.000000
2255.906453	0.179167	0.528913	-0.054752	74.373566	39.987373	83.291992	-2.635691	0.000000	-4.127088	0.000000	0.000000	0.000000	-1.012370	-0.005219	-0.611397	0.000000	0.000000	4.000000	37.000000	0.000000
2255.909786	0.179167	0.528913	-0.054752	74.373566	39.987373	83.291992	-2.635691	0.000000	-4.127088	0.000000	0.000000	0.000000	-1.012370	-0.005219	-0.611397	0.000000	0.000000	4.000000	37.000000	0.000000
2255.913119	0.179167	0.528913	-0.054752	74.373566	39.987373	83.291992	-2.635691	0.000000	-4.127088	0.000000	0.000000	0.000000	-1.012370	-0.005219	-0.611397	0.000000	0.000000	4.000000	37.000000	0.000000
2255.916453	0.175668	0.528917	-0.056639	74.523987	39.827225	82.807037	-2.737591	0.000000	-3.958360	0.000000	0.000000	0.000000	-1.049796	0.001192	-0.566211	0.000000	0.000000	4.000000	37.000000	0.000000
2255.919786	0.175668	0.528917	-0.056639	74.523987	39.827225	82.807037	-2.737591	0.000000	-3.958360	0.000000	0.000000	0.000000	-1.049796	0.001192	-0.566211	0.000000	0.000000	4.000000	37.000000	0.000000
2255.923119	0.175668	0.528917	-0.056639	74.523987	39.827225	82.807037	-2.737591	0.000000	-3.958360	0.000000	0.000000	0.000000	-1.049796	0.001192	-0.566211	0.000000	0.000000	4.000000	37.000000	0.000000
2255.926453	0.172075	0.528910	-0.058362	74.666672	39.649307	82.107941	-2.831959	0.000000	-3.783394	0.000000	0.000000	0.000000	-1.077779	-0.002002	-0.516938	0.000000	0.000000	4.000000	37.000000	0.000000
2255.929786	0.172075	0.528910	-0.058362	74.666672	39.649307	82.107941	-2.831959	0.000000	-3.783394	0.000000	0.000000	0.000000	-1.077779	-0.002002	-0.516938	0.000000	0.000000	4.000000	37.000000	0.000000
2255.933119	0.172075	0.528910	-0.058362	74.666672	39.649307	82.107941	-2.831959	0.000000	-3.783394	0.000000	0.000000	0.000000	-1.077779	-0.002002	-0.516938	0.000000	0.000000	4.000000	37.000000	0.000000
2255.936453	0.168343	0.528903	-0.059930	74.793518	39.520607	81.570374	-2.918116	0.000000	-3.603764	0.000000	0.000000	0.000000	-1.119649	-0.002361	-0.470200	0.000000	0.000000	4.000000	37.000000	0.000000
2255.939786	0.168343	0.528903	-0.059930	74.793518	39.520607	81.570374	-2.918116	0.000000	-3.603764	0.000000	0.000000	0.000000	-1.119649	-0.002361	-0.470200	0.000000	0.000000	4.000000	37.000000	0.000000
2255.943119	0.168343	0.528903	-0.059930	74.793518	39.520607	81.570374	-2.918116	0.000000	-3.603764	0.000000	0.000000	0.000000	-1.119649	-0.002361	-0.470200	0.000000	0.000000	4.000000	37.000000	0.000000
2255.946453	0.164518	0.528909	-0.061343	74.905029	39.432831	81.280556	-2.996483	0.000000	-3.417156	0.000000	0.000000	0.000000	-1.147660	0.002050	-0.423938	0.000000	0.000000	4.000000	37.000000	0.000000
2255.949786	0.164518	0.528909	-0.061343	74.905029	39.432831	81.280556	-2.996483	0.000000	-3.417156	0.000000	0.000000	0.000000	-1.147660	0.002050	-0.423938	0.000000	0.000000	4.000000	37.000000	0.000000
2255.953119	0.164518	0.528909	-0.061343	74.905029	39.432831	81.280556	-2.996483	0.000000	-3.417156	0.000000	0.000000	0.000000	-1.147660	0.002050	-0.423938	0.000000	0.000000	4.000000	37.000000	0.000000
2255.956453	0.160640	0.528977	-0.062557	74.993034	39.343040	81.092552	-3.067139	0.000000	-3.225880	0.000000	0.000000	0.000000	-1.163357	0.020373	-0.364384	0.000000	0.000000	4.000000	37.000000	0.000000
2255.959786	0.160640	0.528977	-0.062557	74.993034	39.343040	81.092552	-3.067139	0.000000	-3.225880	0.000000	0.000000	0.000000	-1.163357	0.020373	-0.364384	0.000000	0.000000	4.000000	37.000000	0.000000
2255.963119	0.160640	0.528977	-0.062557	74.993034	39.343040	81.092552	-3.067139	0.000000	-3.225880	0.000000	0.000000	0.000000	-1.163357	0.020373	-0.364384	0.000000	0.000000	4.000000	37.000000	0.000000
2255.966453	0.156675	0.529076	-0.063604	75.065094	39.220684	80.927185	-3.127870	0.000000	-3.031987	0.000000	0.000000	0.000000	-1.189561	0.029633	-0.314132	0.000000	0.000000	4.000000	37.000000	0.000000
2255.969786	0.156675	0.529076	-0.063604	75.065094	39.220684	80.927185	-3.127870	0.000000	-3.031987	0.000000	0.000000	0.000000	-1.189561	0.029633	-0.314132	0.000000	0.000000	4.000000	37.000000	0.000000
2255.973119	0.156675	0.529076	-0.063604	75.065094	39.220684	80.927185	-3.127870	0.000000	-3.031987	0.000000	0.000000	0.000000	-1.189561	0.029633	-0.314132	0.000000	0.000000	4.000000	37.000000	0.000000
2255.976453	0.152672	0.529290	-0.064354	75.113174	39.018433	80.426025	-3.180225	0.000000	-2.833727	0.000000	0.000000	0.000000	-1.200651	0.064072	-0.224896	0.000000	0.000000	4.000000	37.000000	0.000000
2255.979786	0.152672	0.529290	-0.064354	75.113174	39.018433	80.426025	-3.180225	0.000000	-2.833727	0.000000	0.000000	0.000000	-1.200651	0.064072	-0.224896	0.000000	0.000000	4.000000	37.000000	0.000000
2255.983119	0.152672	0.529290	-0.064354	75.113174	39.018433	80.426025	-3.180225	0.000000	-2.833727	0.000000	0.000000	0.000000	-1.200651	0.064072	-0.224896	0.000000	0.000000	4.000000	37.000000	0.000000
2255.986453	0.148596	0.529588	-0.064838	75.137047	38.764046	79.569176	-3.217708	0.000000	-2.633618	0.000000	0.000000	0.000000	-1.223012	0.089505	-0.145042	0.000000	0.000000	4.000000	37.000000	0.000000
2255.989786	0.148596	0.529588	-0.064838	75.137047	38.764046	79.569176	-3.217708	0.000000	-2.633618	0.000000	0.000000	0.000000	-1.223012	0.089505	-0.145042	0.000000	0.000000	4.000000	37.000000	0.000000
2255.993119	0.148596	0.529588	-0.064838	75.137047	38.764046	79.569176	-3.217708	0.000000	-2.633618	0.000000	0.000000	0.000000	-1.223012	0.089505	-0.145042	0.000000	0.000000	4.000000	37.000000	0.000000
2255.996453	0.144475	0.529957	-0.065020	75.124451	38.543392	78.868538	-3.241881	0.000000	-2.429783	0.000000	0.000000	0.000000	-1.236279	0.110568	-0.054622	0.000000	0.000000	4.000000	37.000000	0.000000
2255.999786	0.144475	0.529957	-0.065020	75.124451	38.543392	78.868538	-3.241881	0.000000	-2.429783	0.000000	0.000000	0.000000	-1.236279	0.110568	-0.054622	0.000000	0.000000	4.000000	37.000000	0.000000
2256.003119	0.144475	0.529957	-0.065020	75.124451	38.543392	78.868538	-3.241881	0.000000	-2.429783	0.000000	0.000000	0.000000	-1.236279	0.110568	-0.054622	0.000000	0.000000	4.000000	37.000000	0.000000
2256.006453	0.140311	0.530381	-0.064997	75.065704	38.448658	78.545044	-3.250985	0.000000	-2.223737	0.000000	0.000000	0.000000	-1.249209	0.127412	0.006683	0.000000	0.000000	4.000000	37.000000	0.000000
2256.009786	0.140311	0.530381	-0.064997	75.065704	38.448658	78.545044	-3.250985	0.000000	-2.223737	0.000000	0.000000	0.000000	-1.249209	0.127412	0.006683	0.000000	0.000000	4.000000	37.000000	0.000000
2256.013119	0.140311	0.530381	-0.064997	75.065704	38.448658	78.545044	-3.250985	0.000000	-2.223737	0.000000	0.000000	0.000000	-1.249209	0.127412	0.006683	0.000000	0.000000	4.000000	37.000000	0.000000
2256.016453	0.136150	0.530802	-0.064803	74.975105	38.507858	78.424599	-3.249871	0.000000	-2.015535	0.000000	0.000000	0.000000	-1.248062	0.126331	0.058362	0.000000	0.000000	4.000000	37.000000	0.000000
2256.019786	0.136150	0.530802	-0.064803	74.975105	38.507858	78.424599	-3.249871	0.000000	-2.015535	0.000000	0.000000	0.000000	-1.248062	0.126331	0.058362	0.000000	0.000000	4.000000	37.000000	0.000000
2256.023119	0.136150	0.530802	-0.064803	74.975105	38.507858	78.424599	-3.249871	0.000000	-2.015535	0.000000	0.000000	0.000000	-1.248062	0.126331	0.058362	0.000000	0.000000	4.000000	37.000000	0.000000
2256.026453	0.131950	0.531198	-0.064490	74.898743	38.785660	78.566528	-3.240144	0.000000	-1.807525	0.000000	0.000000	0.000000	-1.260071	0.118707	0.093905	0.000000	0.000000	4.000000	37.000000	0.000000
2256.029786	0.131950	0.531198	-0.064490	74.898743	38.785660	78.566528	-3.240144	0.000000	-1.807525	0.000000	0.000000	0.000000	-1.260071	0.118707	0.093905	0.000000	0.000000	4.000000	37.000000	0.000000
2256.033119	0.131950	0.531198	-0.064490	74.898743	38.785660	78.566528	-3.240144	0.000000	-1.807525	0.000000	0.000000	0.000000	-1.260071	0.118707	0.093905	0.000000	0.000000	4.000000	37.000000	0.000000
2256.036453	0.127697	0.531530	-0.064215	74.992653	39.638783	79.106682	-3.224493	0.000000	-1.597513	0.000000	0.000000	0.000000	-1.275923	0.099730	0.082408	0.000000	0.000000	4.000000	37.000000	0.000000
2256.039786	0.127697	0.531530	-0.064215	74.992653	39.638783	79.106682	-3.224493	0.000000	-1.597513	0.000000	0.000000	0.000000	-1.275923	0.099730	0.082408	0.000000	0.000000	4.000000	37.000000	0.000000
2256.043119	0.127697	0.531530	-0.064215	74.992653	39.638783	79.106682	-3.224493	0.000000	-1.597513	0.000000	0.000000	0.000000	-1.275923	0.099730	0.082408	0.000000	0.000000	4.000000	37.000000	0.000000
2256.046453	0.123367	0.531830	-0.063931	75.237602	41.064384	79.853348	-3.210758	0.000000	-1.384859	0.000000	0.000000	0.000000	-1.299182	0.090001	0.085263	0.000000	0.000000	4.000000	37.000000	0.000000
2256.049786	0.123367	0.531830	-0.063931	75.237602	41.064384	79.853348	-3.210758	0.000000	-1.384859	0.000000	0.000000	0.000000	-1.299182	0.090001	0.085263	0.000000	0.000000	4.000000	37.000000	0.000000
2256.053119	0.123367	0.531830	-0.063931	75.237602	41.064384	79.853348	-3.210758	0.000000	-1.384859	0.000000	0.000000	0.000000	-1.299182	0.090001	0.085263	0.000000	0.000000	4.000000	37.000000	0.000000
2256.056453	0.119014	0.532145	-0.063453	75.460800	42.758492	81.018158	-3.196548	0.000000	-1.168329	0.000000	0.000000	0.000000	-1.305680	0.094505	0.143254	0.000000	0.000000	4.000000	37.000000	0.000000
2256.059786	0.119014	0.532145	-0.063453	75.460800	42.758492	81.018158	-3.196548	0.000000	-1.168329	0.000000	0.000000	0.000000	-1.305680	0.094505	0.143254	0.000000	0.000000	4.000000	37.000000	0.000000
2256.063119	0.119014	0.532145	-0.063453	75.460800	42.758492	81.018158	-3.196548	0.000000	-1.168329	0.000000	0.000000	0.000000	-1.305680	0.094505	0.143254	0.000000	0.000000	4.000000	37.000000	0.000000
2256.066453	0.114620	0.532515	-0.062692	75.586754	44.504063	82.726349	-3.172672	0.000000	-0.950716	0.000000	0.000000	0.000000	-1.318358	0.110781	0.228299	0.000000	0.000000	4.000000	37.000000	0.000000
2256.069786	0.114620	0.532515	-0.062692	75.586754	44.504063	82.726349	-3.172672	0.000000	-0.950716	0.000000	0.000000	0.000000	-1.318358	0.110781	0.228299	0.000000	0.000000	4.000000	37.000000	0.000000
2256.073119	0.114620	0.532515	-0.062692	75.586754	44.504063	82.726349	-3.172672	0.000000	-0.950716	0.000000	0.000000	0.000000	-1.318358	0.110781	0.228299	0.000000	0.000000	4.000000	37.000000	0.000000
2256.076453	0.110273	0.532933	-0.061582	75.617538	46.152046	84.374977	-3.134622	0.000000	-0.730990	0.000000	0.000000	0.000000	-1.304028	0.125506	0.333078	0.000000	0.000000	4.000000	37.000000	0.000000
2256.079786	0.110273	0.532933	-0.061582	75.617538	46.152046	84.374977	-3.134622	0.000000	-0.730990	0.000000	0.000000	0.000000	-1.304028	0.125506	0.333078	0.000000	0.000000	4.000000	37.000000	0.000000
2256.083119	0.110273	0.532933	-0.061582	75.617538	46.152046	84.374977	-3.134622	0.000000	-0.730990	0.000000	0.000000	0.000000	-1.304028	0.125506	0.333078	0.000000	0.000000	4.000000	37.000000	0.000000
2256.086453	0.105988	0.533394	-0.060173	75.582207	47.661713	85.635948	-3.079109	0.000000	-0.513652	0.000000	0.000000	0.000000	-1.285513	0.138149	0.422620	0.000000	0.000000	4.000000	37.000000	0.000000
2256.089786	0.105988	0.533394	-0.060173	75.582207	47.661713	85.635948	-3.079109	0.000000	-0.513652	0.000000	0.000000	0.000000	-1.285513	0.138149	0.422620	0.000000	0.000000	4.000000	37.000000	0.000000
2256.093119	0.105988	0.533394	-0.060173	75.582207	47.661713	85.635948	-3.079109	0.000000	-0.513652	0.000000	0.000000	0.000000	-1.285513	0.138149	0.422620	0.000000	0.000000	4.000000	37.000000	0.000000
2256.096453	0.101757	0.533891	-0.058371	75.497406	49.012341	86.782768	-3.008673	0.000000	-0.299399	0.000000	0.000000	0.000000	-1.269190	0.149247	0.540785	0.000000	0.000000	4.000000	37.000000	0.000000
2256.099786	0.101757	0.533891	-0.058371	75.497406	49.012341	86.782768	-3.008673	0.000000	-0.299399	0.000000	0.000000	0.000000	-1.269190	0.149247	0.540785	0.000000	0.000000	4.000000	37.000000	0.000000
2256.103119	0.101757	0.533891	-0.058371	75.497406	49.012341	86.782768	-3.008673	0.000000	-0.299399	0.000000	0.000000	0.000000	-1.269190	0.149247	0.540785	0.000000	0.000000	4.000000	37.000000	0.000000
2256.106453	0.097635	0.534440	-0.056308	75.418945	50.329418	87.958061	-2.918542	0.000000	-0.087868	0.000000	0.000000	0.000000	-1.236841	0.164585	0.618812	0.000000	0.000000	4.000000	37.000000	0.000000
2256.109786	0.097635	0.534440	-0.056308	75.418945	50.329418	87.958061	-2.918542	0.000000	-0.087868	0.000000	0.000000	0.000000	-1.236841	0.164585	0.618812	0.000000	0.000000	4.000000	37.000000	0.000000
2256.113119	0.097635	0.534440	-0.056308	75.418945	50.329418	87.958061	-2.918542	0.000000	-0.087868	0.000000	0.000000	0.000000	-1.236841	0.164585	0.618812	0.000000	0.000000	4.000000	37.000000	0.000000
2256.116453	0.093678	0.535009	-0.054038	75.454529	52.028458	89.211830	-2.815407	0.000000	0.118272	0.000000	0.000000	0.000000	-1.186986	0.170897	0.680947	0.000000	0.000000	4.000000	37.000000	0.000000
2256.119786	0.093678	0.535009	-0.054038	75.454529	52.028458	89.211830	-2.815407	0.000000	0.118272	0.000000	0.000000	0.000000	-1.186986	0.170897	0.680947	0.000000	0.000000	4.000000	37.000000	0.000000
2256.123119	0.093678	0.535009	-0.054038	75.454529	52.028458	89.211830	-2.815407	0.000000	0.118272	0.000000	0.000000	0.000000	-1.186986	0.170897	0.680947	0.000000	0.000000	4.000000	37.000000	0.000000
2256.126453	0.089921	0.535561	-0.051650	75.613274	54.364094	90.862862	-2.701916	0.000000	0.316103	0.000000	0.000000	0.000000	-1.127105	0.165513	0.716443	0.000000	0.000000	4.000000	37.000000	0.000000
2256.129786	0.089921	0.535561	-0.051650	75.613274	54.364094	90.862862	-2.701916	0.000000	0.316103	0.000000	0.000000	0.000000	-1.127105	0.165513	0.716443	0.000000	0.000000	4.000000	37.000000	0.000000
2256.133119	0.089921	0.535561	-0.051650	75.613274	54.364094	90.862862	-2.701916	0.000000	0.316103	0.000000	0.000000	0.000000	-1.127105	0.165513	0.716443	0.000000	0.000000	4.000000	37.000000	0.000000
2256.136453	0.086355	0.536118	-0.049072	75.810478	56.966492	92.833267	-2.582508	0.000000	0.503954	0.000000	0.000000	0.000000	-1.069845	0.167123	0.773400	0.000000	0.000000	4.000000	37.000000	0.000000
2256.139786	0.086355	0.536118	-0.049072	75.810478	56.966492	92.833267	-2.582508	0.000000	0.503954	0.000000	0.000000	0.000000	-1.069845	0.167123	0.773400	0.000000	0.000000	4.000000	37.000000	0.000000
2256.143119	0.086355	0.536118	-0.049072	75.810478	56.966492	92.833267	-2.582508	0.000000	0.503954	0.000000	0.000000	0.000000	-1.069845	0.167123	0.773400	0.000000	0.000000	4.000000	37.000000	0.000000
2256.146453	0.082974	0.536703	-0.046304	76.000702	59.478428	94.902695	-2.453608	0.000000	0.682262	0.000000	0.000000	0.000000	-1.014103	0.175510	0.830531	0.000000	0.000000	4.000000	37.000000	0.000000
2256.149786	0.082974	0.536703	-0.046304	76.000702	59.478428	94.902695	-2.453608	0.000000	0.682262	0.000000	0.000000	0.000000	-1.014103	0.175510	0.830531	0.000000	0.000000	4.000000	37.000000	0.000000
2256.153119	0.082974	0.536703	-0.046304	76.000702	59.478428	94.902695	-2.453608	0.000000	0.682262	0.000000	0.000000	0.000000	-1.014103	0.175510	0.830531	0.000000	0.000000	4.000000	37.000000	0.000000
2256.156453	0.079828	0.537285	-0.043390	76.212532	61.807415	96.683296	-2.315187	0.000000	0.851279	0.000000	0.000000	0.000000	-0.943959	0.174486	0.874034	0.000000	0.000000	4.000000	37.000000	0.000000
2256.159786	0.079828	0.537285	-0.043390	76.212532	61.807415	96.683296	-2.315187	0.000000	0.851279	0.000000	0.000000	0.000000	-0.943959	0.174486	0.874034	0.000000	0.000000	4.000000	37.000000	0.000000
2256.163119	0.079828	0.537285	-0.043390	76.212532	61.807415	96.683296	-2.315187	0.000000	0.851279	0.000000	0.000000	0.000000	-0.943959	0.174486	0.874034	0.000000	0.000000	4.000000	37.000000	0.000000
2256.166453	0.076931	0.537846	-0.040349	76.391701	63.984077	98.207069	-2.169514	0.000000	1.008605	0.000000	0.000000	0.000000	-0.869142	0.168511	0.912238	0.000000	0.000000	4.000000	37.000000	0.000000
2256.169786	0.076931	0.537846	-0.040349	76.391701	63.984077	98.207069	-2.169514	0.000000	1.008605	0.000000	0.000000	0.000000	-0.869142	0.168511	0.912238	0.000000	0.000000	4.000000	37.000000	0.000000
2256.173119	0.076931	0.537846	-0.040349	76.391701	63.984077	98.207069	-2.169514	0.000000	1.008605	0.000000	0.000000	0.000000	-0.869142	0.168511	0.912238	0.000000	0.000000	4.000000	37.000000	0.000000
2256.176453	0.074258	0.538441	-0.037205	76.518120	65.997147	99.590317	-2.017475	0.000000	1.153462	0.000000	0.000000	0.000000	-0.801768	0.178451	0.943340	0.000000	0.000000	4.000000	37.000000	0.000000
2256.179786	0.074258	0.538441	-0.037205	76.518120	65.997147	99.590317	-2.017475	0.000000	1.153462	0.000000	0.000000	0.000000	-0.801768	0.178451	0.943340	0.000000	0.000000	4.000000	37.000000	0.000000
2256.183119	0.074258	0.538441	-0.037205	76.518120	65.997147	99.590317	-2.017475	0.000000	1.153462	0.000000	0.000000	0.000000	-0.801768	0.178451	0.943340	0.000000	0.000000	4.000000	37.000000	0.000000
2256.186453	0.071816	0.539062	-0.033930	76.601974	67.796951	100.962234	-1.860251	0.000000	1.287090	0.000000	0.000000	0.000000	-0.732728	0.186122	0.982621	0.000000	0.000000	4.000000	37.000000	0.000000
2256.189786	0.071816	0.539062	-0.033930	76.601974	67.796951	100.962234	-1.860251	0.000000	1.287090	0.000000	0.000000	0.000000	-0.732728	0.186122	0.982621	0.000000	0.000000	4.000000	37.000000	0.000000
2256.193119	0.071816	0.539062	-0.033930	76.601974	67.796951	100.962234	-1.860251	0.000000	1.287090	0.000000	0.000000	0.000000	-0.732728	0.186122	0.982621	0.000000	0.000000	4.000000	37.000000	0.000000
2256.196453	0.069655	0.539707	-0.030596	76.645889	69.346924	102.250198	-1.696481	0.000000	1.409212	0.000000	0.000000	0.000000	-0.648217	0.193519	1.000148	0.000000	0.000000	4.000000	37.000000	0.000000
2256.199786	0.069655	0.539707	-0.030596	76.645889	69.346924	102.250198	-1.696481	0.000000	1.409212	0.000000	0.000000	0.000000	-0.648217	0.193519	1.000148	0.000000	0.000000	4.000000	37.000000	0.000000
2256.203119	0.069655	0.539707	-0.030596	76.645889	69.346924	102.250198	-1.696481	0.000000	1.409212	0.000000	0.000000	0.000000	-0.648217	0.193519	1.000148	0.000000	0.000000	4.000000	37.000000	0.000000
2256.206453	0.067818	0.540385	-0.027095	76.661499	70.701599	103.396507	-1.529790	0.000000	1.517248	0.000000	0.000000	0.000000	-0.551031	0.203473	1.050320	0.000000	0.000000	4.000000	37.000000	0.000000
2256.209786	0.067818	0.540385	-0.027095	76.661499	70.701599	103.396507	-1.529790	0.000000	1.517248	0.000000	0.000000	0.000000	-0.551031	0.203473	1.050320	0.000000	0.000000	4.000000	37.000000	0.000000
2256.213119	0.067818	0.540385	-0.027095	76.661499	70.701599	103.396507	-1.529790	0.000000	1.517248	0.000000	0.000000	0.000000	-0.551031	0.203473	1.050320	0.000000	0.000000	4.000000	37.000000	0.000000
2256.216453	0.066343	0.541112	-0.023477	76.652916	71.844406	104.408218	-1.354737	0.000000	1.609086	0.000000	0.000000	0.000000	-0.442436	0.218024	1.085421	0.000000	0.000000	4.000000	37.000000	0.000000
2256.219786	0.066343	0.541112	-0.023477	76.652916	71.844406	104.408218	-1.354737	0.000000	1.609086	0.000000	0.000000	0.000000	-0.442436	0.218024	1.085421	0.000000	0.000000	4.000000	37.000000	0.000000
2256.223119	0.066343	0.541112	-0.023477	76.652916	71.844406	104.408218	-1.354737	0.000000	1.609086	0.000000	0.000000	0.000000	-0.442436	0.218024	1.085421	0.000000	0.000000	4.000000	37.000000	0.000000
2256.226453	0.065199	0.541879	-0.019710	76.626938	72.803864	105.305840	-1.173833	0.000000	1.682825	0.000000	0.000000	0.000000	-0.343287	0.230215	1.130135	0.000000	0.000000	4.000000	37.000000	0.000000
2256.229786	0.065199	0.541879	-0.019710	76.626938	72.803864	105.305840	-1.173833	0.000000	1.682825	0.000000	0.000000	0.000000	-0.343287	0.230215	1.130135	0.000000	0.000000	4.000000	37.000000	0.000000
2256.233119	0.065199	0.541879	-0.019710	76.626938	72.803864	105.305840	-1.173833	0.000000	1.682825	0.000000	0.000000	0.000000	-0.343287	0.230215	1.130135	0.000000	0.000000	4.000000	37.000000	0.000000
2256.236453	0.064416	0.542654	-0.015767	76.609360	73.537285	105.965736	-0.985477	0.000000	1.740040	0.000000	0.000000	0.000000	-0.234828	0.232573	1.182652	0.000000	0.000000	4.000000	37.000000	0.000000
2256.239786	0.064416	0.542654	-0.015767	76.609360	73.537285	105.965736	-0.985477	0.000000	1.740040	0.000000	0.000000	0.000000	-0.234828	0.232573	1.182652	0.000000	0.000000	4.000000	37.000000	0.000000
2256.243119	0.064416	0.542654	-0.015767	76.609360	73.537285	105.965736	-0.985477	0.000000	1.740040	0.000000	0.000000	0.000000	-0.234828	0.232573	1.182652	0.000000	0.000000	4.000000	37.000000	0.000000
2256.246453	0.063971	0.543461	-0.011717	76.641754	74.018707	106.327332	-0.788368	0.000000	1.779178	0.000000	0.000000	0.000000	-0.133575	0.241999	1.215147	0.000000	0.000000	4.000000	37.000000	0.000000
2256.249786	0.063971	0.543461	-0.011717	76.641754	74.018707	106.327332	-0.788368	0.000000	1.779178	0.000000	0.000000	0.000000	-0.133575	0.241999	1.215147	0.000000	0.000000	4.000000	37.000000	0.000000
2256.253119	0.063971	0.543461	-0.011717	76.641754	74.018707	106.327332	-0.788368	0.000000	1.779178	0.000000	0.000000	0.000000	-0.133575	0.241999	1.215147	0.000000	0.000000	4.000000	37.000000	0.000000
2256.256453	0.063867	0.544241	-0.007591	76.768585	74.287560	106.357925	-0.585844	0.000000	1.801440	0.000000	0.000000	0.000000	-0.031328	0.234001	1.237752	0.000000	0.000000	4.000000	37.000000	0.000000
2256.259786	0.063867	0.544241	-0.007591	76.768585	74.287560	106.357925	-0.585844	0.000000	1.801440	0.000000	0.000000	0.000000	-0.031328	0.234001	1.237752	0.000000	0.000000	4.000000	37.000000	0.000000
2256.263119	0.063867	0.544241	-0.007591	76.768585	74.287560	106.357925	-0.585844	0.000000	1.801440	0.000000	0.000000	0.000000	-0.031328	0.234001	1.237752	0.000000	0.000000	4.000000	37.000000	0.000000
2256.266453	0.064124	0.545018	-0.003463	77.013741	74.587502	106.226959	-0.379552	0.000000	1.806662	0.000000	0.000000	0.000000	0.077029	0.233172	1.238288	0.000000	0.000000	4.000000	37.000000	0.000000
2256.269786	0.064124	0.545018	-0.003463	77.013741	74.587502	106.226959	-0.379552	0.000000	1.806662	0.000000	0.000000	0.000000	0.077029	0.233172	1.238288	0.000000	0.000000	4.000000	37.000000	0.000000
2256.273119	0.064124	0.545018	-0.003463	77.013741	74.587502	106.226959	-0.379552	0.000000	1.806662	0.000000	0.000000	0.000000	0.077029	0.233172	1.238288	0.000000	0.000000	4.000000	37.000000	0.000000
2256.276453	0.064706	0.545750	0.000657	77.369911	75.251656	106.297615	-0.173170	0.000000	1.793824	0.000000	0.000000	0.000000	0.174704	0.219615	1.236199	0.000000	0.000000	4.000000	37.000000	0.000000
2256.279786	0.064706	0.545750	0.000657	77.369911	75.251656	106.297615	-0.173170	0.000000	1.793824	0.000000	0.000000	0.000000	0.174704	0.219615	1.236199	0.000000	0.000000	4.000000	37.000000	0.000000
2256.283119	0.064706	0.545750	0.000657	77.369911	75.251656	106.297615	-0.173170	0.000000	1.793824	0.000000	0.000000	0.000000	0.174704	0.219615	1.236199	0.000000	0.000000	4.000000	37.000000	0.000000
2256.286453	0.065544	0.546471	0.004686	77.807152	76.402428	106.741768	0.032863	0.000000	1.764706	0.000000	0.000000	0.000000	0.251326	0.216097	1.208651	0.000000	0.000000	4.000000	37.000000	0.000000
2256.289786	0.065544	0.546471	0.004686	77.807152	76.402428	106.741768	0.032863	0.000000	1.764706	0.000000	0.000000	0.000000	0.251326	0.216097	1.208651	0.000000	0.000000	4.000000	37.000000	0.000000
2256.293119	0.065544	0.546471	0.004686	77.807152	76.402428	106.741768	0.032863	0.000000	1.764706	0.000000	0.000000	0.000000	0.251326	0.216097	1.208651	0.000000	0.000000	4.000000	37.000000	0.000000
2256.296453	0.066585	0.547136	0.008683	78.322914	77.826691	107.357338	0.234304	0.000000	1.722819	0.000000	0.000000	0.000000	0.312285	0.199585	1.198936	0.000000	0.000000	4.000000	37.000000	0.000000
2256.299786	0.066585	0.547136	0.008683	78.322914	77.826691	107.357338	0.234304	0.000000	1.722819	0.000000	0.000000	0.000000	0.312285	0.199585	1.198936	0.000000	0.000000	4.000000	37.000000	0.000000
2256.303119	0.066585	0.547136	0.008683	78.322914	77.826691	107.357338	0.234304	0.000000	1.722819	0.000000	0.000000	0.000000	0.312285	0.199585	1.198936	0.000000	0.000000	4.000000	37.000000	0.000000
2256.306453	0.067835	0.547814	0.012654	78.876511	79.321655	107.999191	0.434127	0.000000	1.670771	0.000000	0.000000	0.000000	0.375146	0.203295	1.191359	0.000000	0.000000	4.000000	37.000000	0.000000
2256.309786	0.067835	0.547814	0.012654	78.876511	79.321655	107.999191	0.434127	0.000000	1.670771	0.000000	0.000000	0.000000	0.375146	0.203295	1.191359	0.000000	0.000000	4.000000	37.000000	0.000000
2256.313119	0.067835	0.547814	0.012654	78.876511	79.321655	107.999191	0.434127	0.000000	1.670771	0.000000	0.000000	0.000000	0.375146	0.203295	1.191359	0.000000	0.000000	4.000000	37.000000	0.000000
2256.316453	0.069318	0.548444	0.016563	79.403221	80.760941	108.605362	0.632687	0.000000	1.608247	0.000000	0.000000	0.000000	0.444900	0.189021	1.172829	0.000000	0.000000	4.000000	37.000000	0.000000
2256.319786	0.069318	0.548444	0.016563	79.403221	80.760941	108.605362	0.632687	0.000000	1.608247	0.000000	0.000000	0.000000	0.444900	0.189021	1.172829	0.000000	0.000000	4.000000	37.000000	0.000000
2256.323119	0.069318	0.548444	0.016563	79.403221	80.760941	108.605362	0.632687	0.000000	1.608247	0.000000	0.000000	0.000000	0.444900	0.189021	1.172829	0.000000	0.000000	4.000000	37.000000	0.000000
2256.326453	0.071042	0.549042	0.020427	79.829453	82.180855	109.293533	0.828158	0.000000	1.534097	0.000000	0.000000	0.000000	0.517087	0.179587	1.159124	0.000000	0.000000	4.000000	37.000000	0.000000
2256.329786	0.071042	0.549042	0.020427	79.829453	82.180855	109.293533	0.828158	0.000000	1.534097	0.000000	0.000000	0.000000	0.517087	0.179587	1.159124	0.000000	0.000000	4.000000	37.000000	0.000000
2256.333119	0.071042	0.549042	0.020427	79.829453	82.180855	109.293533	0.828158	0.000000	1.534097	0.000000	0.000000	0.000000	0.517087	0.179587	1.159124	0.000000	0.000000	4.000000	37.000000	0.000000
2256.336453	0.072971	0.549643	0.024285	80.090431	83.536041	110.167145	1.021346	0.000000	1.447916	0.000000	0.000000	0.000000	0.578819	0.180308	1.157474	0.000000	0.000000	4.000000	37.000000	0.000000
2256.339786	0.072971	0.549643	0.024285	80.090431	83.536041	110.167145	1.021346	0.000000	1.447916	0.000000	0.000000	0.000000	0.578819	0.180308	1.157474	0.000000	0.000000	4.000000	37.000000	0.000000
2256.343119	0.072971	0.549643	0.024285	80.090431	83.536041	110.167145	1.021346	0.000000	1.447916	0.000000	0.000000	0.000000	0.578819	0.180308	1.157474	0.000000	0.000000	4.000000	37.000000	0.000000
2256.346453	0.075012	0.550239	0.028109	80.181396	84.816139	111.346588	1.214258	0.000000	1.351446	0.000000	0.000000	0.000000	0.612376	0.178630	1.147057	0.000000	0.000000	4.000000	37.000000	0.000000
2256.349786	0.075012	0.550239	0.028109	80.181396	84.816139	111.346588	1.214258	0.000000	1.351446	0.000000	0.000000	0.000000	0.612376	0.178630	1.147057	0.000000	0.000000	4.000000	37.000000	0.000000
2256.353119	0.075012	0.550239	0.028109	80.181396	84.816139	111.346588	1.214258	0.000000	1.351446	0.000000	0.000000	0.000000	0.612376	0.178630	1.147057	0.000000	0.000000	4.000000	37.000000	0.000000
2256.356453	0.077247	0.550827	0.031948	80.145172	86.015343	112.783134	1.405434	0.000000	1.249383	0.000000	0.000000	0.000000	0.670423	0.176380	1.151894	0.000000	0.000000	4.000000	37.000000	0.000000
2256.359786	0.077247	0.550827	0.031948	80.145172	86.015343	112.783134	1.405434	0.000000	1.249383	0.000000	0.000000	0.000000	0.670423	0.176380	1.151894	0.000000	0.000000	4.000000	37.000000	0.000000
2256.363119	0.077247	0.550827	0.031948	80.145172	86.015343	112.783134	1.405434	0.000000	1.249383	0.000000	0.000000	0.000000	0.670423	0.176380	1.151894	0.000000	0.000000	4.000000	37.000000	0.000000
2256.366453	0.079599	0.551409	0.035749	80.103661	87.141594	114.196426	1.597417	0.000000	1.137646	0.000000	0.000000	0.000000	0.705609	0.174589	1.140296	0.000000	0.000000	4.000000	37.000000	0.000000
2256.369786	0.079599	0.551409	0.035749	80.103661	87.141594	114.196426	1.597417	0.000000	1.137646	0.000000	0.000000	0.000000	0.705609	0.174589	1.140296	0.000000	0.000000	4.000000	37.000000	0.000000
2256.373119	0.079599	0.551409	0.035749	80.103661	87.141594	114.196426	1.597417	0.000000	1.137646	0.000000	0.000000	0.000000	0.705609	0.174589	1.140296	0.000000	0.000000	4.000000	37.000000	0.000000
2256.376453	0.082168	0.551975	0.039517	80.071640	88.374908	115.641647	1.787466	0.000000	1.020045	0.000000	0.000000	0.000000	0.770796	0.169826	1.130330	0.000000	0.000000	4.000000	37.000000	0.000000
2256.379786	0.082168	0.551975	0.039517	80.071640	88.374908	115.641647	1.787466	0.000000	1.020045	0.000000	0.000000	0.000000	0.770796	0.169826	1.130330	0.000000	0.000000	4.000000	37.000000	0.000000
2256.383119	0.082168	0.551975	0.039517	80.071640	88.374908	115.641647	1.787466	0.000000	1.020045	0.000000	0.000000	0.000000	0.770796	0.169826	1.130330	0.000000	0.000000	4.000000	37.000000	0.000000
2256.386453	0.084900	0.552555	0.043189	80.087471	90.055801	117.369957	1.975854	0.000000	0.891578	0.000000	0.000000	0.000000	0.819568	0.174030	1.101469	0.000000	0.000000	4.000000	37.000000	0.000000
2256.389786	0.084900	0.552555	0.043189	80.087471	90.055801	117.369957	1.975854	0.000000	0.891578	0.000000	0.000000	0.000000	0.819568	0.174030	1.101469	0.000000	0.000000	4.000000	37.000000	0.000000
2256.393119	0.084900	0.552555	0.043189	80.087471	90.055801	117.369957	1.975854	0.000000	0.891578	0.000000	0.000000	0.000000	0.819568	0.174030	1.101469	0.000000	0.000000	4.000000	37.000000	0.000000
2256.396453	0.087811	0.553124	0.046701	80.177994	92.291138	119.483475	2.159432	0.000000	0.754984	0.000000	0.000000	0.000000	0.873251	0.170809	1.053579	0.000000	0.000000	4.000000	37.000000	0.000000
2256.399786	0.087811	0.553124	0.046701	80.177994	92.291138	119.483475	2.159432	0.000000	0.754984	0.000000	0.000000	0.000000	0.873251	0.170809	1.053579	0.000000	0.000000	4.000000	37.000000	0.000000
2256.403119	0.087811	0.553124	0.046701	80.177994	92.291138	119.483475	2.159432	0.000000	0.754984	0.000000	0.000000	0.000000	0.873251	0.170809	1.053579	0.000000	0.000000	4.000000	37.000000	0.000000
2256.406453	0.090934	0.553691	0.050086	80.341339	95.026810	122.108910	2.335029	0.000000	0.609442	0.000000	0.000000	0.000000	0.936887	0.170074	1.015688	0.000000	0.000000	4.000000	37.000000	0.000000
2256.409786	0.090934	0.553691	0.050086	80.341339	95.026810	122.108910	2.335029	0.000000	0.609442	0.000000	0.000000	0.000000	0.936887	0.170074	1.015688	0.000000	0.000000	4.000000	37.000000	0.000000
2256.413119	0.090934	0.553691	0.050086	80.341339	95.026810	122.108910	2.335029	0.000000	0.609442	0.000000	0.000000	0.000000	0.936887	0.170074	1.015688	0.000000	0.000000	4.000000	37.000000	0.000000
2256.416453	0.094278	0.554223	0.053242	80.575706	98.077446	125.046135	2.504310	0.000000	0.453294	0.000000	0.000000	0.000000	1.003301	0.159599	0.946732	0.000000	0.000000	4.000000	37.000000	0.000000
2256.419786	0.094278	0.554223	0.053242	80.575706	98.077446	125.046135	2.504310	0.000000	0.453294	0.000000	0.000000	0.000000	1.003301	0.159599	0.946732	0.000000	0.000000	4.000000	37.000000	0.000000
2256.423119	0.094278	0.554223	0.053242	80.575706	98.077446	125.046135	2.504310	0.000000	0.453294	0.000000	0.000000	0.000000	1.003301	0.159599	0.946732	0.000000	0.000000	4.000000	37.000000	0.000000
2256.426453	0.097849	0.554739	0.056182	80.860062	101.233376	128.032379	2.662099	0.000000	0.286078	0.000000	0.000000	0.000000	1.071143	0.154658	0.882116	0.000000	0.000000	4.000000	37.000000	0.000000
2256.429786	0.097849	0.554739	0.056182	80.860062	101.233376	128.032379	2.662099	0.000000	0.286078	0.000000	0.000000	0.000000	1.071143	0.154658	0.882116	0.000000	0.000000	4.000000	37.000000	0.000000
2256.433119	0.097849	0.554739	0.056182	80.860062	101.233376	128.032379	2.662099	0.000000	0.286078	0.000000	0.000000	0.000000	1.071143	0.154658	0.882116	0.000000	0.000000	4.000000	37.000000	0.000000
2256.436453	0.101583	0.555195	0.058841	81.178131	104.611595	131.285797	2.809118	0.000000	0.107554	0.000000	0.000000	0.000000	1.120349	0.136855	0.797583	0.000000	0.000000	4.000000	37.000000	0.000000
2256.439786	0.101583	0.555195	0.058841	81.178131	104.611595	131.285797	2.809118	0.000000	0.107554	0.000000	0.000000	0.000000	1.120349	0.136855	0.797583	0.000000	0.000000	4.000000	37.000000	0.000000
2256.443119	0.101583	0.555195	0.058841	81.178131	104.611595	131.285797	2.809118	0.000000	0.107554	0.000000	0.000000	0.000000	1.120349	0.136855	0.797583	0.000000	0.000000	4.000000	37.000000	0.000000
2256.446453	0.105445	0.555566	0.061166	81.519272	108.160713	134.951233	2.942049	0.000000	-0.079171	0.000000	0.000000	0.000000	1.158423	0.111483	0.697455	0.000000	0.000000	4.000000	37.000000	0.000000
2256.449786	0.105445	0.555566	0.061166	81.519272	108.160713	134.951233	2.942049	0.000000	-0.079171	0.000000	0.000000	0.000000	1.158423	0.111483	0.697455	0.000000	0.000000	4.000000	37.000000	0.000000
2256.453119	0.105445	0.555566	0.061166	81.519272	108.160713	134.951233	2.942049	0.000000	-0.079171	0.000000	0.000000	0.000000	1.158423	0.111483	0.697455	0.000000	0.000000	4.000000	37.000000	0.000000
2256.456453	0.109405	0.555854	0.063162	81.884651	111.916870	138.992264	3.058291	0.000000	-0.272242	0.000000	0.000000	0.000000	1.188198	0.086181	0.598829	0.000000	0.000000	4.000000	37.000000	0.000000
2256.459786	0.109405	0.555854	0.063162	81.884651	111.916870	138.992264	3.058291	0.000000	-0.272242	0.000000	0.000000	0.000000	1.188198	0.086181	0.598829	0.000000	0.000000	4.000000	37.000000	0.000000
2256.463119	0.109405	0.555854	0.063162	81.884651	111.916870	138.992264	3.058291	0.000000	-0.272242	0.000000	0.000000	0.000000	1.188198	0.086181	0.598829	0.000000	0.000000	4.000000	37.000000	0.000000
2256.466453	0.113459	0.556115	0.064819	82.271858	115.823288	142.963272	3.158096	0.000000	-0.470275	0.000000	0.000000	0.000000	1.216166	0.078490	0.497082	0.000000	0.000000	4.000000	37.000000	0.000000
2256.469786	0.113459	0.556115	0.064819	82.271858	115.823288	142.963272	3.158096	0.000000	-0.470275	0.000000	0.000000	0.000000	1.216166	0.078490	0.497082	0.000000	0.000000	4.000000	37.000000	0.000000
2256.473119	0.113459	0.556115	0.064819	82.271858	115.823288	142.963272	3.158096	0.000000	-0.470275	0.000000	0.000000	0.000000	1.216166	0.078490	0.497082	0.000000	0.000000	4.000000	37.000000	0.000000
2256.476453	0.117597	0.556363	0.066115	82.637550	119.922028	146.874527	3.240943	0.000000	-0.672969	0.000000	0.000000	0.000000	1.241346	0.074441	0.388750	0.000000	0.000000	4.000000	37.000000	0.000000
2256.479786	0.117597	0.556363	0.066115	82.637550	119.922028	146.874527	3.240943	0.000000	-0.672969	0.000000	0.000000	0.000000	1.241346	0.074441	0.388750	0.000000	0.000000	4.000000	37.000000	0.000000
2256.483119	0.117597	0.556363	0.066115	82.637550	119.922028	146.874527	3.240943	0.000000	-0.672969	0.000000	0.000000	0.000000	1.241346	0.074441	0.388750	0.000000	0.000000	4.000000	37.000000	0.000000
2256.486453	0.121845	0.556559	0.067071	82.934914	124.044800	151.184341	3.305735	0.000000	-0.879860	0.000000	0.000000	0.000000	1.274290	0.058576	0.286800	0.000000	0.000000	4.000000	37.000000	0.000000
2256.489786	0.121845	0.556559	0.067071	82.934914	124.044800	151.184341	3.305735	0.000000	-0.879860	0.000000	0.000000	0.000000	1.274290	0.058576	0.286800	0.000000	0.000000	4.000000	37.000000	0.000000
2256.493119	0.121845	0.556559	0.067071	82.934914	124.044800	151.184341	3.305735	0.000000	-0.879860	0.000000	0.000000	0.000000	1.274290	0.058576	0.286800	0.000000	0.000000	4.000000	37.000000	0.000000
2256.496453	0.126105	0.556738	0.067743	83.161980	128.033661	155.409958	3.353535	0.000000	-1.092242	0.000000	0.000000	0.000000	1.278183	0.053884	0.201604	0.000000	0.000000	4.000000	37.000000	0.000000
2256.499786	0.126105	0.556738	0.067743	83.161980	128.033661	155.409958	3.353535	0.000000	-1.092242	0.000000	0.000000	0.000000	1.278183	0.053884	0.201604	0.000000	0.000000	4.000000	37.000000	0.000000
2256.503119	0.126105	0.556738	0.067743	83.161980	128.033661	155.409958	3.353535	0.000000	-1.092242	0.000000	0.000000	0.000000	1.278183	0.053884	0.201604	0.000000	0.000000	4.000000	37.000000	0.000000
2256.506453	0.130366	0.556866	0.068099	83.350494	131.647186	159.026382	3.387136	0.000000	-1.305272	0.000000	0.000000	0.000000	1.278107	0.038350	0.106845	0.000000	0.000000	4.000000	37.000000	0.000000
2256.509786	0.130366	0.556866	0.068099	83.350494	131.647186	159.026382	3.387136	0.000000	-1.305272	0.000000	0.000000	0.000000	1.278107	0.038350	0.106845	0.000000	0.000000	4.000000	37.000000	0.000000
2256.513119	0.130366	0.556866	0.068099	83.350494	131.647186	159.026382	3.387136	0.000000	-1.305272	0.000000	0.000000	0.000000	1.278107	0.038350	0.106845	0.000000	0.000000	4.000000	37.000000	0.000000
2256.516453	0.134566	0.556927	0.068241	83.548706	134.420395	162.062607	3.404943	0.000000	-1.518290	0.000000	0.000000	0.000000	1.260034	0.018360	0.042550	0.000000	0.000000	4.000000	37.000000	0.000000
2256.519786	0.134566	0.556927	0.068241	83.548706	134.420395	162.062607	3.404943	0.000000	-1.518290	0.000000	0.000000	0.000000	1.260034	0.018360	0.042550	0.000000	0.000000	4.000000	37.000000	0.000000
2256.523119	0.134566	0.556927	0.068241	83.548706	134.420395	162.062607	3.404943	0.000000	-1.518290	0.000000	0.000000	0.000000	1.260034	0.018360	0.042550	0.000000	0.000000	4.000000	37.000000	0.000000
2256.526453	0.138682	0.556911	0.068199	83.817116	135.879883	164.680679	3.412035	0.000000	-1.728296	0.000000	0.000000	0.000000	1.234909	-0.004948	-0.012649	0.000000	0.000000	4.000000	37.000000	0.000000
2256.529786	0.138682	0.556911	0.068199	83.817116	135.879883	164.680679	3.412035	0.000000	-1.728296	0.000000	0.000000	0.000000	1.234909	-0.004948	-0.012649	0.000000	0.000000	4.000000	37.000000	0.000000
2256.533119	0.138682	0.556911	0.068199	83.817116	135.879883	164.680679	3.412035	0.000000	-1.728296	0.000000	0.000000	0.000000	1.234909	-0.004948	-0.012649	0.000000	0.000000	4.000000	37.000000	0.000000
2256.536453	0.142755	0.556828	0.067940	84.123367	137.044266	167.233444	3.409927	0.000000	-1.934114	0.000000	0.000000	0.000000	1.221869	-0.024879	-0.077616	0.000000	0.000000	4.000000	37.000000	0.000000
2256.539786	0.142755	0.556828	0.067940	84.123367	137.044266	167.233444	3.409927	0.000000	-1.934114	0.000000	0.000000	0.000000	1.221869	-0.024879	-0.077616	0.000000	0.000000	4.000000	37.000000	0.000000
2256.543119	0.142755	0.556828	0.067940	84.123367	137.044266	167.233444	3.409927	0.000000	-1.934114	0.000000	0.000000	0.000000	1.221869	-0.024879	-0.077616	0.000000	0.000000	4.000000	37.000000	0.000000
2256.546453	0.146820	0.556672	0.067414	84.438240	138.265167	169.347717	3.396991	0.000000	-2.137758	0.000000	0.000000	0.000000	1.219347	-0.046881	-0.157637	0.000000	0.000000	4.000000	37.000000	0.000000
2256.549786	0.146820	0.556672	0.067414	84.438240	138.265167	169.347717	3.396991	0.000000	-2.137758	0.000000	0.000000	0.000000	1.219347	-0.046881	-0.157637	0.000000	0.000000	4.000000	37.000000	0.000000
2256.553119	0.146820	0.556672	0.067414	84.438240	138.265167	169.347717	3.396991	0.000000	-2.137758	0.000000	0.000000	0.000000	1.219347	-0.046881	-0.157637	0.000000	0.000000	4.000000	37.000000	0.000000
2256.556453	0.150891	0.556486	0.066693	84.754242	139.290802	170.655411	3.370718	0.000000	-2.340982	0.000000	0.000000	0.000000	1.221288	-0.055605	-0.216538	0.000000	0.000000	4.000000	37.000000	0.000000
2256.559786	0.150891	0.556486	0.066693	84.754242	139.290802	170.655411	3.370718	0.000000	-2.340982	0.000000	0.000000	0.000000	1.221288	-0.055605	-0.216538	0.000000	0.000000	4.000000	37.000000	0.000000
2256.563119	0.150891	0.556486	0.066693	84.754242	139.290802	170.655411	3.370718	0.000000	-2.340982	0.000000	0.000000	0.000000	1.221288	-0.055605	-0.216538	0.000000	0.000000	4.000000	37.000000	0.000000
2256.566453	0.154902	0.556295	0.065746	85.087730	139.759796	171.237366	3.334628	0.000000	-2.544530	0.000000	0.000000	0.000000	1.203398	-0.057416	-0.283844	0.000000	0.000000	4.000000	37.000000	0.000000
2256.569786	0.154902	0.556295	0.065746	85.087730	139.759796	171.237366	3.334628	0.000000	-2.544530	0.000000	0.000000	0.000000	1.203398	-0.057416	-0.283844	0.000000	0.000000	4.000000	37.000000	0.000000
2256.573119	0.154902	0.556295	0.065746	85.087730	139.759796	171.237366	3.334628	0.000000	-2.544530	0.000000	0.000000	0.000000	1.203398	-0.057416	-0.283844	0.000000	0.000000	4.000000	37.000000	0.000000
2256.576453	0.158832	0.556056	0.064611	85.473419	139.277206	171.146255	3.287321	0.000000	-2.745097	0.000000	0.000000	0.000000	1.179120	-0.071520	-0.340532	0.000000	0.000000	4.000000	37.000000	0.000000
2256.579786	0.158832	0.556056	0.064611	85.473419	139.277206	171.146255	3.287321	0.000000	-2.745097	0.000000	0.000000	0.000000	1.179120	-0.071520	-0.340532	0.000000	0.000000	4.000000	37.000000	0.000000
2256.583119	0.158832	0.556056	0.064611	85.473419	139.277206	171.146255	3.287321	0.000000	-2.745097	0.000000	0.000000	0.000000	1.179120	-0.071520	-0.340532	0.000000	0.000000	4.000000	37.000000	0.000000
2256.586453	0.162559	0.555790	0.063344	85.920670	137.892471	170.160187	3.230565	0.000000	-2.941617	0.000000	0.000000	0.000000	1.118137	-0.079993	-0.380310	0.000000	0.000000	4.000000	37.000000	0.000000
2256.589786	0.162559	0.555790	0.063344	85.920670	137.892471	170.160187	3.230565	0.000000	-2.941617	0.000000	0.000000	0.000000	1.118137	-0.079993	-0.380310	0.000000	0.000000	4.000000	37.000000	0.000000
2256.593119	0.162559	0.555790	0.063344	85.920670	137.892471	170.160187	3.230565	0.000000	-2.941617	0.000000	0.000000	0.000000	1.118137	-0.079993	-0.380310	0.000000	0.000000	4.000000	37.000000	0.000000
2256.596453	0.166138	0.555470	0.061870	86.391045	135.613831	168.046280	3.167180	0.000000	-3.127973	0.000000	0.000000	0.000000	1.073506	-0.096067	-0.441937	0.000000	0.000000	4.000000	37.000000	0.000000
2256.599786	0.166138	0.555470	0.061870	86.391045	135.613831	168.046280	3.167180	0.000000	-3.127973	0.000000	0.000000	0.000000	1.073506	-0.096067	-0.441937	0.000000	0.000000	4.000000	37.000000	0.000000
2256.603119	0.166138	0.555470	0.061870	86.391045	135.613831	168.046280	3.167180	0.000000	-3.127973	0.000000	0.000000	0.000000	1.073506	-0.096067	-0.441937	0.000000	0.000000	4.000000	37.000000	0.000000
2256.606453	0.169448	0.555085	0.060256	86.828682	132.004288	164.257004	3.093524	0.000000	-3.306891	0.000000	0.000000	0.000000	0.992922	-0.115475	-0.484350	0.000000	0.000000	4.000000	37.000000	0.000000
2256.609786	0.169448	0.555085	0.060256	86.828682	132.004288	164.257004	3.093524	0.000000	-3.306891	0.000000	0.000000	0.000000	0.992922	-0.115475	-0.484350	0.000000	0.000000	4.000000	37.000000	0.000000
2256.613119	0.169448	0.555085	0.060256	86.828682	132.004288	164.257004	3.093524	0.000000	-3.306891	0.000000	0.000000	0.000000	0.992922	-0.115475	-0.484350	0.000000	0.000000	4.000000	37.000000	0.000000
2256.616453	0.172516	0.554640	0.058430	87.163933	126.491898	158.517746	3.012799	0.000000	-3.472378	0.000000	0.000000	0.000000	0.920553	-0.133462	-0.547772	0.000000	0.000000	4.000000	37.000000	0.000000
2256.619786	0.172516	0.554640	0.058430	87.163933	126.491898	158.517746	3.012799	0.000000	-3.472378	0.000000	0.000000	0.000000	0.920553	-0.133462	-0.547772	0.000000	0.000000	4.000000	37.000000	0.000000
2256.623119	0.172516	0.554640	0.058430	87.163933	126.491898	158.517746	3.012799	0.000000	-3.472378	0.000000	0.000000	0.000000	0.920553	-0.133462	-0.547772	0.000000	0.000000	4.000000	37.000000	0.000000
2256.626453	0.175272	0.554197	0.056515	87.342369	118.743362	151.059677	2.921504	0.000000	-3.625803	0.000000	0.000000	0.000000	0.826640	-0.132747	-0.574550	0.000000	0.000000	4.000000	37.000000	0.000000
2256.629786	0.175272	0.554197	0.056515	87.342369	118.743362	151.059677	2.921504	0.000000	-3.625803	0.000000	0.000000	0.000000	0.826640	-0.132747	-0.574550	0.000000	0.000000	4.000000	37.000000	0.000000
2256.633119	0.175272	0.554197	0.056515	87.342369	118.743362	151.059677	2.921504	0.000000	-3.625803	0.000000	0.000000	0.000000	0.826640	-0.132747	-0.574550	0.000000	0.000000	4.000000	37.000000	0.000000
2256.636453	0.177732	0.553739	0.054491	87.396988	110.211548	143.060318	2.825745	0.000000	-3.763576	0.000000	0.000000	0.000000	0.738260	-0.137544	-0.607312	0.000000	0.000000	4.000000	37.000000	0.000000
2256.639786	0.177732	0.553739	0.054491	87.396988	110.211548	143.060318	2.825745	0.000000	-3.763576	0.000000	0.000000	0.000000	0.738260	-0.137544	-0.607312	0.000000	0.000000	4.000000	37.000000	0.000000
2256.643119	0.177732	0.553739	0.054491	87.396988	110.211548	143.060318	2.825745	0.000000	-3.763576	0.000000	0.000000	0.000000	0.738260	-0.137544	-0.607312	0.000000	0.000000	4.000000	37.000000	0.000000
2256.646453	0.179949	0.553278	0.052426	87.388809	101.587021	134.503601	2.724527	0.000000	-3.886620	0.000000	0.000000	0.000000	0.664842	-0.138117	-0.619289	0.000000	0.000000	4.000000	37.000000	0.000000
2256.649786	0.179949	0.553278	0.052426	87.388809	101.587021	134.503601	2.724527	0.000000	-3.886620	0.000000	0.000000	0.000000	0.664842	-0.138117	-0.619289	0.000000	0.000000	4.000000	37.000000	0.000000
2256.653119	0.179949	0.553278	0.052426	87.388809	101.587021	134.503601	2.724527	0.000000	-3.886620	0.000000	0.000000	0.000000	0.664842	-0.138117	-0.619289	0.000000	0.000000	4.000000	37.000000	0.000000
2256.656453	0.181961	0.552827	0.050287	87.267273	93.644966	126.411064	2.621312	0.000000	-3.997427	0.000000	0.000000	0.000000	0.603834	-0.135316	-0.641903	0.000000	0.000000	4.000000	37.000000	0.000000
2256.659786	0.181961	0.552827	0.050287	87.267273	93.644966	126.411064	2.621312	0.000000	-3.997427	0.000000	0.000000	0.000000	0.603834	-0.135316	-0.641903	0.000000	0.000000	4.000000	37.000000	0.000000
2256.663119	0.181961	0.552827	0.050287	87.267273	93.644966	126.411064	2.621312	0.000000	-3.997427	0.000000	0.000000	0.000000	0.603834	-0.135316	-0.641903	0.000000	0.000000	4.000000	37.000000	0.000000
2256.666453	0.183789	0.552377	0.048198	86.995148	87.503853	120.370682	2.514328	0.000000	-4.098066	0.000000	0.000000	0.000000	0.548284	-0.135121	-0.626459	0.000000	0.000000	4.000000	37.000000	0.000000
2256.669786	0.183789	0.552377	0.048198	86.995148	87.503853	120.370682	2.514328	0.000000	-4.098066	0.000000	0.000000	0.000000	0.548284	-0.135121	-0.626459	0.000000	0.000000	4.000000	37.000000	0.000000
2256.673119	0.183789	0.552377	0.048198	86.995148	87.503853	120.370682	2.514328	0.000000	-4.098066	0.000000	0.000000	0.000000	0.548284	-0.135121	-0.626459	0.000000	0.000000	4.000000	37.000000	0.000000
2256.676453	0.185458	0.551961	0.046083	86.601082	83.534225	116.783218	2.409918	0.000000	-4.189446	0.000000	0.000000	0.000000	0.500720	-0.124869	-0.634586	0.000000	0.000000	4.000000	37.000000	0.000000
2256.679786	0.185458	0.551961	0.046083	86.601082	83.534225	116.783218	2.409918	0.000000	-4.189446	0.000000	0.000000	0.000000	0.500720	-0.124869	-0.634586	0.000000	0.000000	4.000000	37.000000	0.000000
2256.683119	0.185458	0.551961	0.046083	86.601082	83.534225	116.783218	2.409918	0.000000	-4.189446	0.000000	0.000000	0.000000	0.500720	-0.124869	-0.634586	0.000000	0.000000	4.000000	37.000000	0.000000
2256.686453	0.186941	0.551531	0.043940	86.174385	81.258583	114.738190	2.304154	0.000000	-4.272900	0.000000	0.000000	0.000000	0.444943	-0.128910	-0.643012	0.000000	0.000000	4.000000	37.000000	0.000000
2256.689786	0.186941	0.551531	0.043940	86.174385	81.258583	114.738190	2.304154	0.000000	-4.272900	0.000000	0.000000	0.000000	0.444943	-0.128910	-0.643012	0.000000	0.000000	4.000000	37.000000	0.000000
2256.693119	0.186941	0.551531	0.043940	86.174385	81.258583	114.738190	2.304154	0.000000	-4.272900	0.000000	0.000000	0.000000	0.444943	-0.128910	-0.643012	0.000000	0.000000	4.000000	37.000000	0.000000
2256.696453	0.188208	0.551099	0.041758	85.778862	80.024986	113.631386	2.196985	0.000000	-4.347056	0.000000	0.000000	0.000000	0.379912	-0.129623	-0.654642	0.000000	0.000000	4.000000	37.000000	0.000000
2256.699786	0.188208	0.551099	0.041758	85.778862	80.024986	113.631386	2.196985	0.000000	-4.347056	0.000000	0.000000	0.000000	0.379912	-0.129623	-0.654642	0.000000	0.000000	4.000000	37.000000	0.000000
2256.703119	0.188208	0.551099	0.041758	85.778862	80.024986	113.631386	2.196985	0.000000	-4.347056	0.000000	0.000000	0.000000	0.379912	-0.129623	-0.654642	0.000000	0.000000	4.000000	37.000000	0.000000
2256.706453	0.189236	0.550668	0.039480	85.433914	79.533325	113.269417	2.087878	0.000000	-4.410376	0.000000	0.000000	0.000000	0.308536	-0.129164	-0.683298	0.000000	0.000000	4.000000	37.000000	0.000000
2256.709786	0.189236	0.550668	0.039480	85.433914	79.533325	113.269417	2.087878	0.000000	-4.410376	0.000000	0.000000	0.000000	0.308536	-0.129164	-0.683298	0.000000	0.000000	4.000000	37.000000	0.000000
2256.713119	0.189236	0.550668	0.039480	85.433914	79.533325	113.269417	2.087878	0.000000	-4.410376	0.000000	0.000000	0.000000	0.308536	-0.129164	-0.683298	0.000000	0.000000	4.000000	37.000000	0.000000
2256.716453	0.190038	0.550203	0.037066	85.151680	79.492180	113.329803	1.973995	0.000000	-4.461798	0.000000	0.000000	0.000000	0.240593	-0.139588	-0.724101	0.000000	0.000000	4.000000	37.000000	0.000000
2256.719786	0.190038	0.550203	0.037066	85.151680	79.492180	113.329803	1.973995	0.000000	-4.461798	0.000000	0.000000	0.000000	0.240593	-0.139588	-0.724101	0.000000	0.000000	4.000000	37.000000	0.000000
2256.723119	0.190038	0.550203	0.037066	85.151680	79.492180	113.329803	1.973995	0.000000	-4.461798	0.000000	0.000000	0.000000	0.240593	-0.139588	-0.724101	0.000000	0.000000	4.000000	37.000000	0.000000
2256.726453	0.190616	0.549678	0.034454	84.932983	79.879234	113.799667	1.853312	0.000000	-4.501897	0.000000	0.000000	0.000000	0.173405	-0.157513	-0.783561	0.000000	0.000000	4.000000	37.000000	0.000000
2256.729786	0.190616	0.549678	0.034454	84.932983	79.879234	113.799667	1.853312	0.000000	-4.501897	0.000000	0.000000	0.000000	0.173405	-0.157513	-0.783561	0.000000	0.000000	4.000000	37.000000	0.000000
2256.733119	0.190616	0.549678	0.034454	84.932983	79.879234	113.799667	1.853312	0.000000	-4.501897	0.000000	0.000000	0.000000	0.173405	-0.157513	-0.783561	0.000000	0.000000	4.000000	37.000000	0.000000
2256.736453	0.191020	0.549136	0.031705	84.746368	80.352898	114.347420	1.722718	0.000000	-4.530797	0.000000	0.000000	0.000000	0.121115	-0.162575	-0.824923	0.000000	0.000000	4.000000	37.000000	0.000000
2256.739786	0.191020	0.549136	0.031705	84.746368	80.352898	114.347420	1.722718	0.000000	-4.530797	0.000000	0.000000	0.000000	0.121115	-0.162575	-0.824923	0.000000	0.000000	4.000000	37.000000	0.000000
2256.743119	0.191020	0.549136	0.031705	84.746368	80.352898	114.347420	1.722718	0.000000	-4.530797	0.000000	0.000000	0.000000	0.121115	-0.162575	-0.824923	0.000000	0.000000	4.000000	37.000000	0.000000
2256.746453	0.191242	0.548559	0.028800	84.551262	80.495567	114.574776	1.585231	0.000000	-4.550983	0.000000	0.000000	0.000000	0.066820	-0.173087	-0.871285	0.000000	0.000000	4.000000	37.000000	0.000000
2256.749786	0.191242	0.548559	0.028800	84.551262	80.495567	114.574776	1.585231	0.000000	-4.550983	0.000000	0.000000	0.000000	0.066820	-0.173087	-0.871285	0.000000	0.000000	4.000000	37.000000	0.000000
2256.753119	0.191242	0.548559	0.028800	84.551262	80.495567	114.574776	1.585231	0.000000	-4.550983	0.000000	0.000000	0.000000	0.066820	-0.173087	-0.871285	0.000000	0.000000	4.000000	37.000000	0.000000
2256.756453	0.191323	0.548050	0.025907	84.265198	79.305458	113.517929	1.440017	0.000000	-4.562120	0.000000	0.000000	0.000000	0.024180	-0.152870	-0.868140	0.000000	0.000000	4.000000	37.000000	0.000000
2256.759786	0.191323	0.548050	0.025907	84.265198	79.305458	113.517929	1.440017	0.000000	-4.562120	0.000000	0.000000	0.000000	0.024180	-0.152870	-0.868140	0.000000	0.000000	4.000000	37.000000	0.000000
2256.763119	0.191323	0.548050	0.025907	84.265198	79.305458	113.517929	1.440017	0.000000	-4.562120	0.000000	0.000000	0.000000	0.024180	-0.152870	-0.868140	0.000000	0.000000	4.000000	37.000000	0.000000
2256.766453	0.191252	0.547666	0.023128	83.844315	76.548714	110.962616	1.295327	0.000000	-4.566150	0.000000	0.000000	0.000000	-0.021231	-0.114974	-0.833452	0.000000	0.000000	4.000000	37.000000	0.000000
2256.769786	0.191252	0.547666	0.023128	83.844315	76.548714	110.962616	1.295327	0.000000	-4.566150	0.000000	0.000000	0.000000	-0.021231	-0.114974	-0.833452	0.000000	0.000000	4.000000	37.000000	0.000000
2256.773119	0.191252	0.547666	0.023128	83.844315	76.548714	110.962616	1.295327	0.000000	-4.566150	0.000000	0.000000	0.000000	-0.021231	-0.114974	-0.833452	0.000000	0.000000	4.000000	37.000000	0.000000
2256.776453	0.190997	0.547397	0.020506	83.342651	73.371346	108.033310	1.156418	0.000000	-4.562612	0.000000	0.000000	0.000000	-0.076709	-0.080709	-0.786816	0.000000	0.000000	4.000000	37.000000	0.000000
2256.779786	0.190997	0.547397	0.020506	83.342651	73.371346	108.033310	1.156418	0.000000	-4.562612	0.000000	0.000000	0.000000	-0.076709	-0.080709	-0.786816	0.000000	0.000000	4.000000	37.000000	0.000000
2256.783119	0.190997	0.547397	0.020506	83.342651	73.371346	108.033310	1.156418	0.000000	-4.562612	0.000000	0.000000	0.000000	-0.076709	-0.080709	-0.786816	0.000000	0.000000	4.000000	37.000000	0.000000
2256.786453	0.190553	0.547224	0.018022	82.803856	70.194481	105.121872	1.025282	0.000000	-4.549827	0.000000	0.000000	0.000000	-0.132973	-0.052049	-0.745014	0.000000	0.000000	4.000000	37.000000	0.000000
2256.789786	0.190553	0.547224	0.018022	82.803856	70.194481	105.121872	1.025282	0.000000	-4.549827	0.000000	0.000000	0.000000	-0.132973	-0.052049	-0.745014	0.000000	0.000000	4.000000	37.000000	0.000000
2256.793119	0.190553	0.547224	0.018022	82.803856	70.194481	105.121872	1.025282	0.000000	-4.549827	0.000000	0.000000	0.000000	-0.132973	-0.052049	-0.745014	0.000000	0.000000	4.000000	37.000000	0.000000
2256.796453	0.189906	0.547117	0.015692	82.281845	67.355278	102.540436	0.901113	0.000000	-4.527665	0.000000	0.000000	0.000000	-0.194333	-0.032095	-0.699148	0.000000	0.000000	4.000000	37.000000	0.000000
2256.799786	0.189906	0.547117	0.015692	82.281845	67.355278	102.540436	0.901113	0.000000	-4.527665	0.000000	0.000000	0.000000	-0.194333	-0.032095	-0.699148	0.000000	0.000000	4.000000	37.000000	0.000000
2256.803119	0.189906	0.547117	0.015692	82.281845	67.355278	102.540436	0.901113	0.000000	-4.527665	0.000000	0.000000	0.000000	-0.194333	-0.032095	-0.699148	0.000000	0.000000	4.000000	37.000000	0.000000
2256.806453	0.189102	0.547051	0.013433	81.808281	64.909264	100.329491	0.784589	0.000000	-4.495276	0.000000	0.000000	0.000000	-0.241051	-0.019664	-0.677777	0.000000	0.000000	4.000000	37.000000	0.000000
2256.809786	0.189102	0.547051	0.013433	81.808281	64.909264	100.329491	0.784589	0.000000	-4.495276	0.000000	0.000000	0.000000	-0.241051	-0.019664	-0.677777	0.000000	0.000000	4.000000	37.000000	0.000000
2256.813119	0.189102	0.547051	0.013433	81.808281	64.909264	100.329491	0.784589	0.000000	-4.495276	0.000000	0.000000	0.000000	-0.241051	-0.019664	-0.677777	0.000000	0.000000	4.000000	37.000000	0.000000
2256.816453	0.188149	0.546971	0.011253	81.385590	62.778442	98.408630	0.671626	0.000000	-4.455101	0.000000	0.000000	0.000000	-0.285971	-0.023944	-0.653867	0.000000	0.000000	4.000000	37.000000	0.000000
2256.819786	0.188149	0.546971	0.011253	81.385590	62.778442	98.408630	0.671626	0.000000	-4.455101	0.000000	0.000000	0.000000	-0.285971	-0.023944	-0.653867	0.000000	0.000000	4.000000	37.000000	0.000000
2256.823119	0.188149	0.546971	0.011253	81.385590	62.778442	98.408630	0.671626	0.000000	-4.455101	0.000000	0.000000	0.000000	-0.285971	-0.023944	-0.653867	0.000000	0.000000	4.000000	37.000000	0.000000
2256.826453	0.187084	0.546888	0.009113	80.996841	60.990299	96.826309	0.562648	0.000000	-4.407439	0.000000	0.000000	0.000000	-0.319494	-0.025141	-0.641893	0.000000	0.000000	4.000000	37.000000	0.000000
2256.829786	0.187084	0.546888	0.009113	80.996841	60.990299	96.826309	0.562648	0.000000	-4.407439	0.000000	0.000000	0.000000	-0.319494	-0.025141	-0.641893	0.000000	0.000000	4.000000	37.000000	0.000000
2256.833119	0.187084	0.546888	0.009113	80.996841	60.990299	96.826309	0.562648	0.000000	-4.407439	0.000000	0.000000	0.000000	-0.319494	-0.025141	-0.641893	0.000000	0.000000	4.000000	37.000000	0.000000
2256.836453	0.185931	0.546775	0.006941	80.655464	59.484882	95.513161	0.455666	0.000000	-4.354190	0.000000	0.000000	0.000000	-0.345903	-0.033728	-0.651833	0.000000	0.000000	4.000000	37.000000	0.000000
2256.839786	0.185931	0.546775	0.006941	80.655464	59.484882	95.513161	0.455666	0.000000	-4.354190	0.000000	0.000000	0.000000	-0.345903	-0.033728	-0.651833	0.000000	0.000000	4.000000	37.000000	0.000000
2256.843119	0.185931	0.546775	0.006941	80.655464	59.484882	95.513161	0.455666	0.000000	-4.354190	0.000000	0.000000	0.000000	-0.345903	-0.033728	-0.651833	0.000000	0.000000	4.000000	37.000000	0.000000
2256.846453	0.184733	0.546661	0.004712	80.366486	58.189674	94.381302	0.347027	0.000000	-4.296539	0.000000	0.000000	0.000000	-0.359441	-0.034153	-0.668652	0.000000	0.000000	4.000000	37.000000	0.000000
2256.849786	0.184733	0.546661	0.004712	80.366486	58.189674	94.381302	0.347027	0.000000	-4.296539	0.000000	0.000000	0.000000	-0.359441	-0.034153	-0.668652	0.000000	0.000000	4.000000	37.000000	0.000000
2256.853119	0.184733	0.546661	0.004712	80.366486	58.189674	94.381302	0.347027	0.000000	-4.296539	0.000000	0.000000	0.000000	-0.359441	-0.034153	-0.668652	0.000000	0.000000	4.000000	37.000000	0.000000
2256.856453	0.183505	0.546553	0.002464	80.127426	57.061394	93.383720	0.235585	0.000000	-4.236632	0.000000	0.000000	0.000000	-0.368311	-0.032464	-0.674189	0.000000	0.000000	4.000000	37.000000	0.000000
2256.859786	0.183505	0.546553	0.002464	80.127426	57.061394	93.383720	0.235585	0.000000	-4.236632	0.000000	0.000000	0.000000	-0.368311	-0.032464	-0.674189	0.000000	0.000000	4.000000	37.000000	0.000000
2256.863119	0.183505	0.546553	0.002464	80.127426	57.061394	93.383720	0.235585	0.000000	-4.236632	0.000000	0.000000	0.000000	-0.368311	-0.032464	-0.674189	0.000000	0.000000	4.000000	37.000000	0.000000
2256.866453	0.182246	0.546477	0.000194	79.953217	56.030308	92.437904	0.123220	0.000000	-4.175247	0.000000	0.000000	0.000000	-0.377631	-0.022807	-0.681167	0.000000	0.000000	4.000000	37.000000	0.000000
2256.869786	0.182246	0.546477	0.000194	79.953217	56.030308	92.437904	0.123220	0.000000	-4.175247	0.000000	0.000000	0.000000	-0.377631	-0.022807	-0.681167	0.000000	0.000000	4.000000	37.000000	0.000000
2256.873119	0.182246	0.546477	0.000194	79.953217	56.030308	92.437904	0.123220	0.000000	-4.175247	0.000000	0.000000	0.000000	-0.377631	-0.022807	-0.681167	0.000000	0.000000	4.000000	37.000000	0.000000
2256.876453	0.180901	0.546448	-0.001989	79.822731	55.167301	91.648407	0.009692	0.000000	-4.112308	0.000000	0.000000	0.000000	-0.403622	-0.008852	-0.654934	0.000000	0.000000	4.000000	37.000000	0.000000
2256.879786	0.180901	0.546448	-0.001989	79.822731	55.167301	91.648407	0.009692	0.000000	-4.112308	0.000000	0.000000	0.000000	-0.403622	-0.008852	-0.654934	0.000000	0.000000	4.000000	37.000000	0.000000
2256.883119	0.180901	0.546448	-0.001989	79.822731	55.167301	91.648407	0.009692	0.000000	-4.112308	0.000000	0.000000	0.000000	-0.403622	-0.008852	-0.654934	0.000000	0.000000	4.000000	37.000000	0.000000
2256.886453	0.179470	0.546464	-0.004085	79.716942	54.449757	91.014404	-0.099463	0.000000	-4.045038	0.000000	0.000000	0.000000	-0.429152	0.004980	-0.628860	0.000000	0.000000	4.000000	37.000000	0.000000
2256.889786	0.179470	0.546464	-0.004085	79.716942	54.449757	91.014404	-0.099463	0.000000	-4.045038	0.000000	0.000000	0.000000	-0.429152	0.004980	-0.628860	0.000000	0.000000	4.000000	37.000000	0.000000
2256.893119	0.179470	0.546464	-0.004085	79.716942	54.449757	91.014404	-0.099463	0.000000	-4.045038	0.000000	0.000000	0.000000	-0.429152	0.004980	-0.628860	0.000000	0.000000	4.000000	37.000000	0.000000
2256.896453	0.177952	0.546508	-0.006044	79.647308	53.921604	90.583878	-0.204273	0.000000	-3.973512	0.000000	0.000000	0.000000	-0.455561	0.013047	-0.587522	0.000000	0.000000	4.000000	37.000000	0.000000
2256.899786	0.177952	0.546508	-0.006044	79.647308	53.921604	90.583878	-0.204273	0.000000	-3.973512	0.000000	0.000000	0.000000	-0.455561	0.013047	-0.587522	0.000000	0.000000	4.000000	37.000000	0.000000
2256.903119	0.177952	0.546508	-0.006044	79.647308	53.921604	90.583878	-0.204273	0.000000	-3.973512	0.000000	0.000000	0.000000	-0.455561	0.013047	-0.587522	0.000000	0.000000	4.000000	37.000000	0.000000
2256.906453	0.176336	0.546543	-0.007831	79.609238	53.531067	90.309525	-0.302194	0.000000	-3.897585	0.000000	0.000000	0.000000	-0.484855	0.010448	-0.536020	0.000000	0.000000	4.000000	37.000000	0.000000
2256.909786	0.176336	0.546543	-0.007831	79.609238	53.531067	90.309525	-0.302194	0.000000	-3.897585	0.000000	0.000000	0.000000	-0.484855	0.010448	-0.536020	0.000000	0.000000	4.000000	37.000000	0.000000
2256.913119	0.176336	0.546543	-0.007831	79.609238	53.531067	90.309525	-0.302194	0.000000	-3.897585	0.000000	0.000000	0.000000	-0.484855	0.010448	-0.536020	0.000000	0.000000	4.000000	37.000000	0.000000
2256.916453	0.174630	0.546587	-0.009429	79.614822	53.342350	90.251030	-0.391530	0.000000	-3.816777	0.000000	0.000000	0.000000	-0.511717	0.013189	-0.479623	0.000000	0.000000	4.000000	37.000000	0.000000
2256.919786	0.174630	0.546587	-0.009429	79.614822	53.342350	90.251030	-0.391530	0.000000	-3.816777	0.000000	0.000000	0.000000	-0.511717	0.013189	-0.479623	0.000000	0.000000	4.000000	37.000000	0.000000
2256.923119	0.174630	0.546587	-0.009429	79.614822	53.342350	90.251030	-0.391530	0.000000	-3.816777	0.000000	0.000000	0.000000	-0.511717	0.013189	-0.479623	0.000000	0.000000	4.000000	37.000000	0.000000
2256.926453	0.172871	0.546624	-0.010874	79.659706	53.340260	90.390495	-0.471467	0.000000	-3.731490	0.000000	0.000000	0.000000	-0.527555	0.011071	-0.433491	0.000000	0.000000	4.000000	37.000000	0.000000
2256.929786	0.172871	0.546624	-0.010874	79.659706	53.340260	90.390495	-0.471467	0.000000	-3.731490	0.000000	0.000000	0.000000	-0.527555	0.011071	-0.433491	0.000000	0.000000	4.000000	37.000000	0.000000
2256.933119	0.172871	0.546624	-0.010874	79.659706	53.340260	90.390495	-0.471467	0.000000	-3.731490	0.000000	0.000000	0.000000	-0.527555	0.011071	-0.433491	0.000000	0.000000	4.000000	37.000000	0.000000
2256.936453	0.171073	0.546663	-0.012196	79.732277	53.490959	90.698822	-0.543716	0.000000	-3.643565	0.000000	0.000000	0.000000	-0.539424	0.011886	-0.396421	0.000000	0.000000	4.000000	37.000000	0.000000
2256.939786	0.171073	0.546663	-0.012196	79.732277	53.490959	90.698822	-0.543716	0.000000	-3.643565	0.000000	0.000000	0.000000	-0.539424	0.011886	-0.396421	0.000000	0.000000	4.000000	37.000000	0.000000
2256.943119	0.171073	0.546663	-0.012196	79.732277	53.490959	90.698822	-0.543716	0.000000	-3.643565	0.000000	0.000000	0.000000	-0.539424	0.011886	-0.396421	0.000000	0.000000	4.000000	37.000000	0.000000
2256.946453	0.169281	0.546775	-0.013402	79.793129	53.608376	90.980530	-0.609786	0.000000	-3.553661	0.000000	0.000000	0.000000	-0.537685	0.033503	-0.361850	0.000000	0.000000	4.000000	37.000000	0.000000
2256.949786	0.169281	0.546775	-0.013402	79.793129	53.608376	90.980530	-0.609786	0.000000	-3.553661	0.000000	0.000000	0.000000	-0.537685	0.033503	-0.361850	0.000000	0.000000	4.000000	37.000000	0.000000
2256.953119	0.169281	0.546775	-0.013402	79.793129	53.608376	90.980530	-0.609786	0.000000	-3.553661	0.000000	0.000000	0.000000	-0.537685	0.033503	-0.361850	0.000000	0.000000	4.000000	37.000000	0.000000
2256.956453	0.167487	0.546917	-0.014574	79.850143	53.669571	91.199188	-0.670094	0.000000	-3.464046	0.000000	0.000000	0.000000	-0.538061	0.042565	-0.351628	0.000000	0.000000	4.000000	37.000000	0.000000
2256.959786	0.167487	0.546917	-0.014574	79.850143	53.669571	91.199188	-0.670094	0.000000	-3.464046	0.000000	0.000000	0.000000	-0.538061	0.042565	-0.351628	0.000000	0.000000	4.000000	37.000000	0.000000
2256.963119	0.167487	0.546917	-0.014574	79.850143	53.669571	91.199188	-0.670094	0.000000	-3.464046	0.000000	0.000000	0.000000	-0.538061	0.042565	-0.351628	0.000000	0.000000	4.000000	37.000000	0.000000
2256.966453	0.165622	0.547122	-0.015646	79.900032	53.687859	91.383537	-0.728699	0.000000	-3.374370	0.000000	0.000000	0.000000	-0.559717	0.061714	-0.321618	0.000000	0.000000	4.000000	37.000000	0.000000
2256.969786	0.165622	0.547122	-0.015646	79.900032	53.687859	91.383537	-0.728699	0.000000	-3.374370	0.000000	0.000000	0.000000	-0.559717	0.061714	-0.321618	0.000000	0.000000	4.000000	37.000000	0.000000
2256.973119	0.165622	0.547122	-0.015646	79.900032	53.687859	91.383537	-0.728699	0.000000	-3.374370	0.000000	0.000000	0.000000	-0.559717	0.061714	-0.321618	0.000000	0.000000	4.000000	37.000000	0.000000
2256.976453	0.163694	0.547332	-0.016657	79.941910	53.668003	91.540154	-0.782302	0.000000	-3.281083	0.000000	0.000000	0.000000	-0.578346	0.062957	-0.303187	0.000000	0.000000	4.000000	37.000000	0.000000
2256.979786	0.163694	0.547332	-0.016657	79.941910	53.668003	91.540154	-0.782302	0.000000	-3.281083	0.000000	0.000000	0.000000	-0.578346	0.062957	-0.303187	0.000000	0.000000	4.000000	37.000000	0.000000
2256.983119	0.163694	0.547332	-0.016657	79.941910	53.668003	91.540154	-0.782302	0.000000	-3.281083	0.000000	0.000000	0.000000	-0.578346	0.062957	-0.303187	0.000000	0.000000	4.000000	37.000000	0.000000
2256.986453	0.161730	0.547589	-0.017602	79.981171	53.626133	91.688225	-0.832833	0.000000	-3.184692	0.000000	0.000000	0.000000	-0.589228	0.076992	-0.283493	0.000000	0.000000	4.000000	37.000000	0.000000
2256.989786	0.161730	0.547589	-0.017602	79.981171	53.626133	91.688225	-0.832833	0.000000	-3.184692	0.000000	0.000000	0.000000	-0.589228	0.076992	-0.283493	0.000000	0.000000	4.000000	37.000000	0.000000
2256.993119	0.161730	0.547589	-0.017602	79.981171	53.626133	91.688225	-0.832833	0.000000	-3.184692	0.000000	0.000000	0.000000	-0.589228	0.076992	-0.283493	0.000000	0.000000	4.000000	37.000000	0.000000
2256.996453	0.159690	0.547842	-0.018526	80.017708	53.567348	91.827370	-0.880082	0.000000	-3.086488	0.000000	0.000000	0.000000	-0.612049	0.075856	-0.277290	0.000000	0.000000	4.000000	37.000000	0.000000
2256.999786	0.159690	0.547842	-0.018526	80.017708	53.567348	91.827370	-0.880082	0.000000	-3.086488	0.000000	0.000000	0.000000	-0.612049	0.075856	-0.277290	0.000000	0.000000	4.000000	37.000000	0.000000
2257.003119	0.159690	0.547842	-0.018526	80.017708	53.567348	91.827370	-0.880082	0.000000	-3.086488	0.000000	0.000000	0.000000	-0.612049	0.075856	-0.277290	0.000000	0.000000	4.000000	37.000000	0.000000
2257.006453	0.157609	0.548099	-0.019399	80.051613	53.494308	91.941612	-0.926297	0.000000	-2.984479	0.000000	0.000000	0.000000	-0.624193	0.077164	-0.261831	0.000000	0.000000	4.000000	37.000000	0.000000
2257.009786	0.157609	0.548099	-0.019399	80.051613	53.494308	91.941612	-0.926297	0.000000	-2.984479	0.000000	0.000000	0.000000	-0.624193	0.077164	-0.261831	0.000000	0.000000	4.000000	37.000000	0.000000
2257.013119	0.157609	0.548099	-0.019399	80.051613	53.494308	91.941612	-0.926297	0.000000	-2.984479	0.000000	0.000000	0.000000	-0.624193	0.077164	-0.261831	0.000000	0.000000	4.000000	37.000000	0.000000
2257.016453	0.155530	0.548336	-0.020300	80.088051	53.429367	92.066818	-0.969935	0.000000	-2.880447	0.000000	0.000000	0.000000	-0.623742	0.071032	-0.270275	0.000000	0.000000	4.000000	37.000000	0.000000
2257.019786	0.155530	0.548336	-0.020300	80.088051	53.429367	92.066818	-0.969935	0.000000	-2.880447	0.000000	0.000000	0.000000	-0.623742	0.071032	-0.270275	0.000000	0.000000	4.000000	37.000000	0.000000
2257.023119	0.155530	0.548336	-0.020300	80.088051	53.429367	92.066818	-0.969935	0.000000	-2.880447	0.000000	0.000000	0.000000	-0.623742	0.071032	-0.270275	0.000000	0.000000	4.000000	37.000000	0.000000
2257.026453	0.153480	0.548569	-0.021149	80.119225	53.345364	92.164673	-1.014981	0.000000	-2.776490	0.000000	0.000000	0.000000	-0.614849	0.069862	-0.254962	0.000000	0.000000	4.000000	37.000000	0.000000
2257.029786	0.153480	0.548569	-0.021149	80.119225	53.345364	92.164673	-1.014981	0.000000	-2.776490	0.000000	0.000000	0.000000	-0.614849	0.069862	-0.254962	0.000000	0.000000	4.000000	37.000000	0.000000
2257.033119	0.153480	0.548569	-0.021149	80.119225	53.345364	92.164673	-1.014981	0.000000	-2.776490	0.000000	0.000000	0.000000	-0.614849	0.069862	-0.254962	0.000000	0.000000	4.000000	37.000000	0.000000
2257.036453	0.151477	0.548848	-0.021965	80.147789	53.254795	92.117470	-1.057475	0.000000	-2.674015	0.000000	0.000000	0.000000	-0.600908	0.083935	-0.244506	0.000000	0.000000	4.000000	37.000000	0.000000
2257.039786	0.151477	0.548848	-0.021965	80.147789	53.254795	92.117470	-1.057475	0.000000	-2.674015	0.000000	0.000000	0.000000	-0.600908	0.083935	-0.244506	0.000000	0.000000	4.000000	37.000000	0.000000
2257.043119	0.151477	0.548848	-0.021965	80.147789	53.254795	92.117470	-1.057475	0.000000	-2.674015	0.000000	0.000000	0.000000	-0.600908	0.083935	-0.244506	0.000000	0.000000	4.000000	37.000000	0.000000
2257.046453	0.149482	0.549125	-0.022720	80.171112	53.141815	91.818939	-1.098226	0.000000	-2.573864	0.000000	0.000000	0.000000	-0.598539	0.082891	-0.226759	0.000000	0.000000	4.000000	37.000000	0.000000
2257.049786	0.149482	0.549125	-0.022720	80.171112	53.141815	91.818939	-1.098226	0.000000	-2.573864	0.000000	0.000000	0.000000	-0.598539	0.082891	-0.226759	0.000000	0.000000	4.000000	37.000000	0.000000
2257.053119	0.149482	0.549125	-0.022720	80.171112	53.141815	91.818939	-1.098226	0.000000	-2.573864	0.000000	0.000000	0.000000	-0.598539	0.082891	-0.226759	0.000000	0.000000	4.000000	37.000000	0.000000
2257.056453	0.147493	0.549423	-0.023353	80.189232	53.003506	91.412422	-1.136019	0.000000	-2.474107	0.000000	0.000000	0.000000	-0.596630	0.089532	-0.189651	0.000000	0.000000	4.000000	37.000000	0.000000
2257.059786	0.147493	0.549423	-0.023353	80.189232	53.003506	91.412422	-1.136019	0.000000	-2.474107	0.000000	0.000000	0.000000	-0.596630	0.089532	-0.189651	0.000000	0.000000	4.000000	37.000000	0.000000
2257.063119	0.147493	0.549423	-0.023353	80.189232	53.003506	91.412422	-1.136019	0.000000	-2.474107	0.000000	0.000000	0.000000	-0.596630	0.089532	-0.189651	0.000000	0.000000	4.000000	37.000000	0.000000
2257.066453	0.145457	0.549711	-0.023882	80.199615	52.826656	91.046898	-1.167628	0.000000	-2.374669	0.000000	0.000000	0.000000	-0.610899	0.086279	-0.158892	0.000000	0.000000	4.000000	37.000000	0.000000
2257.069786	0.145457	0.549711	-0.023882	80.199615	52.826656	91.046898	-1.167628	0.000000	-2.374669	0.000000	0.000000	0.000000	-0.610899	0.086279	-0.158892	0.000000	0.000000	4.000000	37.000000	0.000000
2257.073119	0.145457	0.549711	-0.023882	80.199615	52.826656	91.046898	-1.167628	0.000000	-2.374669	0.000000	0.000000	0.000000	-0.610899	0.086279	-0.158892	0.000000	0.000000	4.000000	37.000000	0.000000
2257.076453	0.143352	0.549988	-0.024234	80.207321	52.620636	90.734901	-1.194110	0.000000	-2.272852	0.000000	0.000000	0.000000	-0.631461	0.083296	-0.105507	0.000000	0.000000	4.000000	37.000000	0.000000
2257.079786	0.143352	0.549988	-0.024234	80.207321	52.620636	90.734901	-1.194110	0.000000	-2.272852	0.000000	0.000000	0.000000	-0.631461	0.083296	-0.105507	0.000000	0.000000	4.000000	37.000000	0.000000
2257.083119	0.143352	0.549988	-0.024234	80.207321	52.620636	90.734901	-1.194110	0.000000	-2.272852	0.000000	0.000000	0.000000	-0.631461	0.083296	-0.105507	0.000000	0.000000	4.000000	37.000000	0.000000
2257.086453	0.141198	0.550256	-0.024484	80.209900	52.410717	90.475121	-1.211694	0.000000	-2.167608	0.000000	0.000000	0.000000	-0.646237	0.080406	-0.075168	0.000000	0.000000	4.000000	37.000000	0.000000
2257.089786	0.141198	0.550256	-0.024484	80.209900	52.410717	90.475121	-1.211694	0.000000	-2.167608	0.000000	0.000000	0.000000	-0.646237	0.080406	-0.075168	0.000000	0.000000	4.000000	37.000000	0.000000
2257.093119	0.141198	0.550256	-0.024484	80.209900	52.410717	90.475121	-1.211694	0.000000	-2.167608	0.000000	0.000000	0.000000	-0.646237	0.080406	-0.075168	0.000000	0.000000	4.000000	37.000000	0.000000
2257.096453	0.139029	0.550499	-0.024596	80.197525	52.292294	90.327408	-1.224222	0.000000	-2.059902	0.000000	0.000000	0.000000	-0.650769	0.072759	-0.033511	0.000000	0.000000	4.000000	37.000000	0.000000
2257.099786	0.139029	0.550499	-0.024596	80.197525	52.292294	90.327408	-1.224222	0.000000	-2.059902	0.000000	0.000000	0.000000	-0.650769	0.072759	-0.033511	0.000000	0.000000	4.000000	37.000000	0.000000
2257.103119	0.139029	0.550499	-0.024596	80.197525	52.292294	90.327408	-1.224222	0.000000	-2.059902	0.000000	0.000000	0.000000	-0.650769	0.072759	-0.033511	0.000000	0.000000	4.000000	37.000000	0.000000
2257.106453	0.136885	0.550716	-0.024651	80.148941	52.375031	90.413025	-1.229807	0.000000	-1.951440	0.000000	0.000000	0.000000	-0.643239	0.065131	-0.016569	0.000000	0.000000	4.000000	37.000000	0.000000
2257.109786	0.136885	0.550716	-0.024651	80.148941	52.375031	90.413025	-1.229807	0.000000	-1.951440	0.000000	0.000000	0.000000	-0.643239	0.065131	-0.016569	0.000000	0.000000	4.000000	37.000000	0.000000
2257.113119	0.136885	0.550716	-0.024651	80.148941	52.375031	90.413025	-1.229807	0.000000	-1.951440	0.000000	0.000000	0.000000	-0.643239	0.065131	-0.016569	0.000000	0.000000	4.000000	37.000000	0.000000
2257.116453	0.134813	0.550900	-0.024640	80.065002	52.675056	90.502617	-1.232569	0.000000	-1.844234	0.000000	0.000000	0.000000	-0.621533	0.055213	0.003438	0.000000	0.000000	4.000000	37.000000	0.000000
2257.119786	0.134813	0.550900	-0.024640	80.065002	52.675056	90.502617	-1.232569	0.000000	-1.844234	0.000000	0.000000	0.000000	-0.621533	0.055213	0.003438	0.000000	0.000000	4.000000	37.000000	0.000000
2257.123119	0.134813	0.550900	-0.024640	80.065002	52.675056	90.502617	-1.232569	0.000000	-1.844234	0.000000	0.000000	0.000000	-0.621533	0.055213	0.003438	0.000000	0.000000	4.000000	37.000000	0.000000
2257.126453	0.132771	0.551075	-0.024622	79.958618	53.130928	90.571114	-1.231996	0.000000	-1.740645	0.000000	0.000000	0.000000	-0.612559	0.052565	0.005307	0.000000	0.000000	4.000000	37.000000	0.000000
2257.129786	0.132771	0.551075	-0.024622	79.958618	53.130928	90.571114	-1.231996	0.000000	-1.740645	0.000000	0.000000	0.000000	-0.612559	0.052565	0.005307	0.000000	0.000000	4.000000	37.000000	0.000000
2257.133119	0.132771	0.551075	-0.024622	79.958618	53.130928	90.571114	-1.231996	0.000000	-1.740645	0.000000	0.000000	0.000000	-0.612559	0.052565	0.005307	0.000000	0.000000	4.000000	37.000000	0.000000
2257.136453	0.130725	0.551234	-0.024563	79.838173	53.708576	90.760239	-1.231111	0.000000	-1.638551	0.000000	0.000000	0.000000	-0.613922	0.047546	0.017827	0.000000	0.000000	4.000000	37.000000	0.000000
2257.139786	0.130725	0.551234	-0.024563	79.838173	53.708576	90.760239	-1.231111	0.000000	-1.638551	0.000000	0.000000	0.000000	-0.613922	0.047546	0.017827	0.000000	0.000000	4.000000	37.000000	0.000000
2257.143119	0.130725	0.551234	-0.024563	79.838173	53.708576	90.760239	-1.231111	0.000000	-1.638551	0.000000	0.000000	0.000000	-0.613922	0.047546	0.017827	0.000000	0.000000	4.000000	37.000000	0.000000
2257.146453	0.128636	0.551417	-0.024437	79.715469	54.330582	91.179008	-1.228140	0.000000	-1.536231	0.000000	0.000000	0.000000	-0.626628	0.055041	0.037853	0.000000	0.000000	4.000000	37.000000	0.000000
[truncated: 1,021 more rows]
