# Supplementary material for: Haptic Guidance Needs to Be Intuitive Not Just Informative to Improve Human Motor Accuracy
Source: PLoS One. 2016 Mar 16;11(3):e0150912. doi: 10.1371/journal.pone.0150912 (PMC4794196; doi:10.1371/journal.pone.0150912)
Supplement: S2 Data — (ZIP) [file pone.0150912.s002.zip › Subject10/exp2_0038.txt]

Time	PosX	PosY	PosZ	RotX	RotY	RotZ	ForceX	ForceY	ForceZ	MomentX	MomentY	MomentZ	VelocityX	VelocityY	VelocityZ	CalibratedWeight	ButtonDown	Condition	Trial	Visual
2262.533119	-0.000251	0.533346	0.252176	78.507912	98.362076	125.169281	0.000000	0.000000	0.000000	0.000000	0.000000	0.000000	0.000009	-0.014623	-0.026714	0.000000	1.000000	4.000000	38.000000	0.000000
2262.536453	0.000591	0.533327	0.251816	78.499390	98.510811	125.258270	4.649477	0.000000	-1.839122	0.000000	0.000000	0.000000	0.252463	-0.005691	-0.107908	0.000000	1.000000	4.000000	38.000000	0.000000
2262.539786	0.000591	0.533327	0.251816	78.499390	98.510811	125.258270	4.649477	0.000000	-1.839122	0.000000	0.000000	0.000000	0.252463	-0.005691	-0.107908	0.000000	1.000000	4.000000	38.000000	0.000000
2262.543119	0.000591	0.533327	0.251816	78.499390	98.510811	125.258270	4.649477	0.000000	-1.839122	0.000000	0.000000	0.000000	0.252463	-0.005691	-0.107908	0.000000	1.000000	4.000000	38.000000	0.000000
2262.546453	0.002239	0.533121	0.251536	78.462936	98.764542	125.421043	4.643245	0.000000	-1.854798	0.000000	0.000000	0.000000	0.494489	-0.061803	-0.084025	0.000000	1.000000	4.000000	38.000000	0.000000
2262.549786	0.002239	0.533121	0.251536	78.462936	98.764542	125.421043	4.643245	0.000000	-1.854798	0.000000	0.000000	0.000000	0.494489	-0.061803	-0.084025	0.000000	1.000000	4.000000	38.000000	0.000000
2262.553119	0.002239	0.533121	0.251536	78.462936	98.764542	125.421043	4.643245	0.000000	-1.854798	0.000000	0.000000	0.000000	0.494489	-0.061803	-0.084025	0.000000	1.000000	4.000000	38.000000	0.000000
2262.556453	0.003417	0.533336	0.251524	78.421448	98.781631	125.358292	4.631995	0.000000	-1.882717	0.000000	0.000000	0.000000	0.353243	0.064394	-0.003594	0.000000	1.000000	4.000000	38.000000	0.000000
2262.559786	0.003417	0.533336	0.251524	78.421448	98.781631	125.358292	4.631995	0.000000	-1.882717	0.000000	0.000000	0.000000	0.353243	0.064394	-0.003594	0.000000	1.000000	4.000000	38.000000	0.000000
2262.563119	0.003417	0.533336	0.251524	78.421448	98.781631	125.358292	4.631995	0.000000	-1.882717	0.000000	0.000000	0.000000	0.353243	0.064394	-0.003594	0.000000	1.000000	4.000000	38.000000	0.000000
2262.566453	0.004963	0.533527	0.251290	78.588737	99.156044	125.501724	4.624375	0.000000	-1.901358	0.000000	0.000000	0.000000	0.463794	0.057351	-0.070294	0.000000	1.000000	4.000000	38.000000	0.000000
2262.569786	0.004963	0.533527	0.251290	78.588737	99.156044	125.501724	4.624375	0.000000	-1.901358	0.000000	0.000000	0.000000	0.463794	0.057351	-0.070294	0.000000	1.000000	4.000000	38.000000	0.000000
2262.573119	0.004963	0.533527	0.251290	78.588737	99.156044	125.501724	4.624375	0.000000	-1.901358	0.000000	0.000000	0.000000	0.463794	0.057351	-0.070294	0.000000	1.000000	4.000000	38.000000	0.000000
2262.576453	0.007145	0.533979	0.250923	79.070221	99.961510	125.833687	4.613698	0.000000	-1.927121	0.000000	0.000000	0.000000	0.654755	0.135522	-0.110012	0.000000	1.000000	4.000000	38.000000	0.000000
2262.579786	0.007145	0.533979	0.250923	79.070221	99.961510	125.833687	4.613698	0.000000	-1.927121	0.000000	0.000000	0.000000	0.654755	0.135522	-0.110012	0.000000	1.000000	4.000000	38.000000	0.000000
2262.583119	0.007145	0.533979	0.250923	79.070221	99.961510	125.833687	4.613698	0.000000	-1.927121	0.000000	0.000000	0.000000	0.654755	0.135522	-0.110012	0.000000	1.000000	4.000000	38.000000	0.000000
2262.586453	0.008652	0.534476	0.250442	79.787849	101.193550	126.485664	4.598330	0.000000	-1.963505	0.000000	0.000000	0.000000	0.452085	0.149212	-0.144225	0.000000	1.000000	4.000000	38.000000	0.000000
2262.589786	0.008652	0.534476	0.250442	79.787849	101.193550	126.485664	4.598330	0.000000	-1.963505	0.000000	0.000000	0.000000	0.452085	0.149212	-0.144225	0.000000	1.000000	4.000000	38.000000	0.000000
2262.593119	0.008652	0.534476	0.250442	79.787849	101.193550	126.485664	4.598330	0.000000	-1.963505	0.000000	0.000000	0.000000	0.452085	0.149212	-0.144225	0.000000	1.000000	4.000000	38.000000	0.000000
2262.596453	0.010826	0.535057	0.249828	80.724327	103.097557	127.622879	4.586929	0.000000	-1.989997	0.000000	0.000000	0.000000	0.652334	0.174381	-0.184330	0.000000	0.000000	4.000000	38.000000	0.000000
2262.599786	0.010826	0.535057	0.249828	80.724327	103.097557	127.622879	4.586929	0.000000	-1.989997	0.000000	0.000000	0.000000	0.652334	0.174381	-0.184330	0.000000	0.000000	4.000000	38.000000	0.000000
2262.603119	0.010826	0.535057	0.249828	80.724327	103.097557	127.622879	4.586929	0.000000	-1.989997	0.000000	0.000000	0.000000	0.652334	0.174381	-0.184330	0.000000	0.000000	4.000000	38.000000	0.000000
2262.606453	0.013428	0.535589	0.248934	81.759743	105.776062	129.421219	4.570469	0.000000	-2.027513	0.000000	0.000000	0.000000	0.780490	0.159432	-0.268089	0.000000	0.000000	4.000000	38.000000	0.000000
2262.609786	0.013428	0.535589	0.248934	81.759743	105.776062	129.421219	4.570469	0.000000	-2.027513	0.000000	0.000000	0.000000	0.780490	0.159432	-0.268089	0.000000	0.000000	4.000000	38.000000	0.000000
2262.613119	0.013428	0.535589	0.248934	81.759743	105.776062	129.421219	4.570469	0.000000	-2.027513	0.000000	0.000000	0.000000	0.780490	0.159432	-0.268089	0.000000	0.000000	4.000000	38.000000	0.000000
2262.616453	0.016254	0.536182	0.247890	82.799034	109.131668	131.879791	4.549929	0.000000	-2.073198	0.000000	0.000000	0.000000	0.847914	0.177870	-0.313218	0.000000	0.000000	4.000000	38.000000	0.000000
2262.619786	0.016254	0.536182	0.247890	82.799034	109.131668	131.879791	4.549929	0.000000	-2.073198	0.000000	0.000000	0.000000	0.847914	0.177870	-0.313218	0.000000	0.000000	4.000000	38.000000	0.000000
2262.623119	0.016254	0.536182	0.247890	82.799034	109.131668	131.879791	4.549929	0.000000	-2.073198	0.000000	0.000000	0.000000	0.847914	0.177870	-0.313218	0.000000	0.000000	4.000000	38.000000	0.000000
2262.626453	0.019705	0.536800	0.246717	83.811127	113.227982	135.031448	4.526902	0.000000	-2.123008	0.000000	0.000000	0.000000	1.035099	0.185599	-0.352051	0.000000	0.000000	4.000000	38.000000	0.000000
2262.629786	0.019705	0.536800	0.246717	83.811127	113.227982	135.031448	4.526902	0.000000	-2.123008	0.000000	0.000000	0.000000	1.035099	0.185599	-0.352051	0.000000	0.000000	4.000000	38.000000	0.000000
2262.633119	0.019705	0.536800	0.246717	83.811127	113.227982	135.031448	4.526902	0.000000	-2.123008	0.000000	0.000000	0.000000	1.035099	0.185599	-0.352051	0.000000	0.000000	4.000000	38.000000	0.000000
2262.636453	0.023075	0.537333	0.245472	84.700096	116.804008	137.765900	4.498465	0.000000	-2.182617	0.000000	0.000000	0.000000	1.011168	0.159695	-0.373477	0.000000	0.000000	4.000000	38.000000	0.000000
2262.639786	0.023075	0.537333	0.245472	84.700096	116.804008	137.765900	4.498465	0.000000	-2.182617	0.000000	0.000000	0.000000	1.011168	0.159695	-0.373477	0.000000	0.000000	4.000000	38.000000	0.000000
2262.643119	0.023075	0.537333	0.245472	84.700096	116.804008	137.765900	4.498465	0.000000	-2.182617	0.000000	0.000000	0.000000	1.011168	0.159695	-0.373477	0.000000	0.000000	4.000000	38.000000	0.000000
2262.646453	0.027388	0.538022	0.243865	85.934319	119.322968	139.295868	4.469660	0.000000	-2.241013	0.000000	0.000000	0.000000	1.293742	0.206704	-0.481899	0.000000	0.000000	4.000000	38.000000	0.000000
2262.649786	0.027388	0.538022	0.243865	85.934319	119.322968	139.295868	4.469660	0.000000	-2.241013	0.000000	0.000000	0.000000	1.293742	0.206704	-0.481899	0.000000	0.000000	4.000000	38.000000	0.000000
2262.653119	0.027388	0.538022	0.243865	85.934319	119.322968	139.295868	4.469660	0.000000	-2.241013	0.000000	0.000000	0.000000	1.293742	0.206704	-0.481899	0.000000	0.000000	4.000000	38.000000	0.000000
2262.656453	0.031620	0.538624	0.242353	87.261330	118.323372	137.687500	4.431778	0.000000	-2.315026	0.000000	0.000000	0.000000	1.269684	0.180720	-0.453790	0.000000	0.000000	4.000000	38.000000	0.000000
2262.659786	0.031620	0.538624	0.242353	87.261330	118.323372	137.687500	4.431778	0.000000	-2.315026	0.000000	0.000000	0.000000	1.269684	0.180720	-0.453790	0.000000	0.000000	4.000000	38.000000	0.000000
2262.663119	0.031620	0.538624	0.242353	87.261330	118.323372	137.687500	4.431778	0.000000	-2.315026	0.000000	0.000000	0.000000	1.269684	0.180720	-0.453790	0.000000	0.000000	4.000000	38.000000	0.000000
2262.666453	0.035799	0.539140	0.240758	88.656807	108.703690	128.421661	4.393832	0.000000	-2.386261	0.000000	0.000000	0.000000	1.253600	0.154643	-0.478345	0.000000	0.000000	4.000000	38.000000	0.000000
2262.669786	0.035799	0.539140	0.240758	88.656807	108.703690	128.421661	4.393832	0.000000	-2.386261	0.000000	0.000000	0.000000	1.253600	0.154643	-0.478345	0.000000	0.000000	4.000000	38.000000	0.000000
2262.673119	0.035799	0.539140	0.240758	88.656807	108.703690	128.421661	4.393832	0.000000	-2.386261	0.000000	0.000000	0.000000	1.253600	0.154643	-0.478345	0.000000	0.000000	4.000000	38.000000	0.000000
2262.676453	0.040317	0.539603	0.239023	89.431107	11.504639	31.775799	4.354997	0.000000	-2.456420	0.000000	0.000000	0.000000	1.355575	0.138946	-0.520482	0.000000	0.000000	4.000000	38.000000	0.000000
2262.679786	0.040317	0.539603	0.239023	89.431107	11.504639	31.775799	4.354997	0.000000	-2.456420	0.000000	0.000000	0.000000	1.355575	0.138946	-0.520482	0.000000	0.000000	4.000000	38.000000	0.000000
2262.683119	0.040317	0.539603	0.239023	89.431107	11.504639	31.775799	4.354997	0.000000	-2.456420	0.000000	0.000000	0.000000	1.355575	0.138946	-0.520482	0.000000	0.000000	4.000000	38.000000	0.000000
2262.686453	0.044687	0.539956	0.237340	88.327896	-32.662148	-12.195056	4.311913	0.000000	-2.531286	0.000000	0.000000	0.000000	1.311022	0.106080	-0.504858	0.000000	0.000000	4.000000	38.000000	0.000000
2262.689786	0.044687	0.539956	0.237340	88.327896	-32.662148	-12.195056	4.311913	0.000000	-2.531286	0.000000	0.000000	0.000000	1.311022	0.106080	-0.504858	0.000000	0.000000	4.000000	38.000000	0.000000
2262.693119	0.044687	0.539956	0.237340	88.327896	-32.662148	-12.195056	4.311913	0.000000	-2.531286	0.000000	0.000000	0.000000	1.311022	0.106080	-0.504858	0.000000	0.000000	4.000000	38.000000	0.000000
2262.696453	0.050129	0.540282	0.235177	86.753510	-41.025696	-20.503977	4.269239	0.000000	-2.602613	0.000000	0.000000	0.000000	1.632395	0.097804	-0.648888	0.000000	0.000000	4.000000	38.000000	0.000000
2262.699786	0.050129	0.540282	0.235177	86.753510	-41.025696	-20.503977	4.269239	0.000000	-2.602613	0.000000	0.000000	0.000000	1.632395	0.097804	-0.648888	0.000000	0.000000	4.000000	38.000000	0.000000
2262.703119	0.050129	0.540282	0.235177	86.753510	-41.025696	-20.503977	4.269239	0.000000	-2.602613	0.000000	0.000000	0.000000	1.632395	0.097804	-0.648888	0.000000	0.000000	4.000000	38.000000	0.000000
2262.706453	0.055483	0.540486	0.233099	85.340698	-43.782452	-23.421970	4.214485	0.000000	-2.690375	0.000000	0.000000	0.000000	1.606125	0.061114	-0.623551	0.000000	0.000000	4.000000	38.000000	0.000000
2262.709786	0.055483	0.540486	0.233099	85.340698	-43.782452	-23.421970	4.214485	0.000000	-2.690375	0.000000	0.000000	0.000000	1.606125	0.061114	-0.623551	0.000000	0.000000	4.000000	38.000000	0.000000
2262.713119	0.055483	0.540486	0.233099	85.340698	-43.782452	-23.421970	4.214485	0.000000	-2.690375	0.000000	0.000000	0.000000	1.606125	0.061114	-0.623551	0.000000	0.000000	4.000000	38.000000	0.000000
2262.716453	0.061062	0.540604	0.230896	84.005211	-45.165363	-25.006359	4.159566	0.000000	-2.774529	0.000000	0.000000	0.000000	1.673982	0.035389	-0.660961	0.000000	0.000000	4.000000	38.000000	0.000000
2262.719786	0.061062	0.540604	0.230896	84.005211	-45.165363	-25.006359	4.159566	0.000000	-2.774529	0.000000	0.000000	0.000000	1.673982	0.035389	-0.660961	0.000000	0.000000	4.000000	38.000000	0.000000
2262.723119	0.061062	0.540604	0.230896	84.005211	-45.165363	-25.006359	4.159566	0.000000	-2.774529	0.000000	0.000000	0.000000	1.673982	0.035389	-0.660961	0.000000	0.000000	4.000000	38.000000	0.000000
2262.726453	0.066739	0.540624	0.228625	82.735962	-46.005959	-26.052576	4.100865	0.000000	-2.860578	0.000000	0.000000	0.000000	1.702920	0.005898	-0.681342	0.000000	0.000000	4.000000	38.000000	0.000000
2262.729786	0.066739	0.540624	0.228625	82.735962	-46.005959	-26.052576	4.100865	0.000000	-2.860578	0.000000	0.000000	0.000000	1.702920	0.005898	-0.681342	0.000000	0.000000	4.000000	38.000000	0.000000
2262.733119	0.066739	0.540624	0.228625	82.735962	-46.005959	-26.052576	4.100865	0.000000	-2.860578	0.000000	0.000000	0.000000	1.702920	0.005898	-0.681342	0.000000	0.000000	4.000000	38.000000	0.000000
2262.736453	0.072579	0.540608	0.226317	81.559937	-46.818565	-26.850504	4.039756	0.000000	-2.946246	0.000000	0.000000	0.000000	1.752057	-0.004763	-0.692210	0.000000	0.000000	4.000000	38.000000	0.000000
2262.739786	0.072579	0.540608	0.226317	81.559937	-46.818565	-26.850504	4.039756	0.000000	-2.946246	0.000000	0.000000	0.000000	1.752057	-0.004763	-0.692210	0.000000	0.000000	4.000000	38.000000	0.000000
2262.743119	0.072579	0.540608	0.226317	81.559937	-46.818565	-26.850504	4.039756	0.000000	-2.946246	0.000000	0.000000	0.000000	1.752057	-0.004763	-0.692210	0.000000	0.000000	4.000000	38.000000	0.000000
2262.746453	0.078447	0.540532	0.223938	80.538925	-47.856030	-27.694263	3.975914	0.000000	-3.031849	0.000000	0.000000	0.000000	1.760337	-0.022675	-0.713753	0.000000	0.000000	4.000000	38.000000	0.000000
2262.749786	0.078447	0.540532	0.223938	80.538925	-47.856030	-27.694263	3.975914	0.000000	-3.031849	0.000000	0.000000	0.000000	1.760337	-0.022675	-0.713753	0.000000	0.000000	4.000000	38.000000	0.000000
2262.753119	0.078447	0.540532	0.223938	80.538925	-47.856030	-27.694263	3.975914	0.000000	-3.031849	0.000000	0.000000	0.000000	1.760337	-0.022675	-0.713753	0.000000	0.000000	4.000000	38.000000	0.000000
2262.756453	0.084314	0.540459	0.221532	79.739861	-49.540314	-29.208328	3.910330	0.000000	-3.115978	0.000000	0.000000	0.000000	1.760052	-0.021901	-0.721966	0.000000	0.000000	4.000000	38.000000	0.000000
2262.759786	0.084314	0.540459	0.221532	79.739861	-49.540314	-29.208328	3.910330	0.000000	-3.115978	0.000000	0.000000	0.000000	1.760052	-0.021901	-0.721966	0.000000	0.000000	4.000000	38.000000	0.000000
2262.763119	0.084314	0.540459	0.221532	79.739861	-49.540314	-29.208328	3.910330	0.000000	-3.115978	0.000000	0.000000	0.000000	1.760052	-0.021901	-0.721966	0.000000	0.000000	4.000000	38.000000	0.000000
2262.766453	0.090148	0.540352	0.219106	79.214691	-51.599621	-30.967733	3.843630	0.000000	-3.197891	0.000000	0.000000	0.000000	1.750307	-0.032260	-0.727579	0.000000	0.000000	4.000000	38.000000	0.000000
2262.769786	0.090148	0.540352	0.219106	79.214691	-51.599621	-30.967733	3.843630	0.000000	-3.197891	0.000000	0.000000	0.000000	1.750307	-0.032260	-0.727579	0.000000	0.000000	4.000000	38.000000	0.000000
2262.773119	0.090148	0.540352	0.219106	79.214691	-51.599621	-30.967733	3.843630	0.000000	-3.197891	0.000000	0.000000	0.000000	1.750307	-0.032260	-0.727579	0.000000	0.000000	4.000000	38.000000	0.000000
2262.776453	0.095914	0.540206	0.216635	79.012985	-52.963806	-31.925592	3.776261	0.000000	-3.277172	0.000000	0.000000	0.000000	1.729720	-0.043746	-0.741383	0.000000	0.000000	4.000000	38.000000	0.000000
2262.779786	0.095914	0.540206	0.216635	79.012985	-52.963806	-31.925592	3.776261	0.000000	-3.277172	0.000000	0.000000	0.000000	1.729720	-0.043746	-0.741383	0.000000	0.000000	4.000000	38.000000	0.000000
2262.783119	0.095914	0.540206	0.216635	79.012985	-52.963806	-31.925592	3.776261	0.000000	-3.277172	0.000000	0.000000	0.000000	1.729720	-0.043746	-0.741383	0.000000	0.000000	4.000000	38.000000	0.000000
2262.786453	0.101681	0.540084	0.214151	79.101707	-53.648567	-31.612667	3.708439	0.000000	-3.353726	0.000000	0.000000	0.000000	1.730138	-0.036647	-0.745068	0.000000	0.000000	4.000000	38.000000	0.000000
2262.789786	0.101681	0.540084	0.214151	79.101707	-53.648567	-31.612667	3.708439	0.000000	-3.353726	0.000000	0.000000	0.000000	1.730138	-0.036647	-0.745068	0.000000	0.000000	4.000000	38.000000	0.000000
2262.793119	0.101681	0.540084	0.214151	79.101707	-53.648567	-31.612667	3.708439	0.000000	-3.353726	0.000000	0.000000	0.000000	1.730138	-0.036647	-0.745068	0.000000	0.000000	4.000000	38.000000	0.000000
2262.796453	0.107355	0.539948	0.211675	79.237434	-54.127499	-30.565603	3.639926	0.000000	-3.427965	0.000000	0.000000	0.000000	1.702321	-0.040676	-0.742854	0.000000	0.000000	4.000000	38.000000	0.000000
2262.799786	0.107355	0.539948	0.211675	79.237434	-54.127499	-30.565603	3.639926	0.000000	-3.427965	0.000000	0.000000	0.000000	1.702321	-0.040676	-0.742854	0.000000	0.000000	4.000000	38.000000	0.000000
2262.803119	0.107355	0.539948	0.211675	79.237434	-54.127499	-30.565603	3.639926	0.000000	-3.427965	0.000000	0.000000	0.000000	1.702321	-0.040676	-0.742854	0.000000	0.000000	4.000000	38.000000	0.000000
2262.806453	0.112991	0.539791	0.209133	79.317688	-54.550755	-29.535208	3.571793	0.000000	-3.498899	0.000000	0.000000	0.000000	1.690642	-0.047054	-0.762738	0.000000	0.000000	4.000000	38.000000	0.000000
2262.809786	0.112991	0.539791	0.209133	79.317688	-54.550755	-29.535208	3.571793	0.000000	-3.498899	0.000000	0.000000	0.000000	1.690642	-0.047054	-0.762738	0.000000	0.000000	4.000000	38.000000	0.000000
2262.813119	0.112991	0.539791	0.209133	79.317688	-54.550755	-29.535208	3.571793	0.000000	-3.498899	0.000000	0.000000	0.000000	1.690642	-0.047054	-0.762738	0.000000	0.000000	4.000000	38.000000	0.000000
2262.816453	0.118750	0.539617	0.206529	79.384613	-54.802582	-28.828543	3.503074	0.000000	-3.567698	0.000000	0.000000	0.000000	1.727701	-0.052211	-0.781167	0.000000	0.000000	4.000000	38.000000	0.000000
2262.819786	0.118750	0.539617	0.206529	79.384613	-54.802582	-28.828543	3.503074	0.000000	-3.567698	0.000000	0.000000	0.000000	1.727701	-0.052211	-0.781167	0.000000	0.000000	4.000000	38.000000	0.000000
2262.823119	0.118750	0.539617	0.206529	79.384613	-54.802582	-28.828543	3.503074	0.000000	-3.567698	0.000000	0.000000	0.000000	1.727701	-0.052211	-0.781167	0.000000	0.000000	4.000000	38.000000	0.000000
2262.826453	0.124433	0.539402	0.203849	79.447472	-55.013371	-28.494446	3.432518	0.000000	-3.635631	0.000000	0.000000	0.000000	1.705066	-0.064634	-0.804081	0.000000	0.000000	4.000000	38.000000	0.000000
2262.829786	0.124433	0.539402	0.203849	79.447472	-55.013371	-28.494446	3.432518	0.000000	-3.635631	0.000000	0.000000	0.000000	1.705066	-0.064634	-0.804081	0.000000	0.000000	4.000000	38.000000	0.000000
2262.833119	0.124433	0.539402	0.203849	79.447472	-55.013371	-28.494446	3.432518	0.000000	-3.635631	0.000000	0.000000	0.000000	1.705066	-0.064634	-0.804081	0.000000	0.000000	4.000000	38.000000	0.000000
2262.836453	0.130150	0.539174	0.201154	79.510368	-55.227398	-28.316473	3.361723	0.000000	-3.701191	0.000000	0.000000	0.000000	1.714985	-0.068437	-0.808300	0.000000	0.000000	4.000000	38.000000	0.000000
2262.839786	0.130150	0.539174	0.201154	79.510368	-55.227398	-28.316473	3.361723	0.000000	-3.701191	0.000000	0.000000	0.000000	1.714985	-0.068437	-0.808300	0.000000	0.000000	4.000000	38.000000	0.000000
2262.843119	0.130150	0.539174	0.201154	79.510368	-55.227398	-28.316473	3.361723	0.000000	-3.701191	0.000000	0.000000	0.000000	1.714985	-0.068437	-0.808300	0.000000	0.000000	4.000000	38.000000	0.000000
2262.846453	0.135865	0.538949	0.198433	79.573700	-55.429234	-27.987597	3.290420	0.000000	-3.764723	0.000000	0.000000	0.000000	1.714468	-0.067333	-0.816457	0.000000	0.000000	4.000000	38.000000	0.000000
2262.849786	0.135865	0.538949	0.198433	79.573700	-55.429234	-27.987597	3.290420	0.000000	-3.764723	0.000000	0.000000	0.000000	1.714468	-0.067333	-0.816457	0.000000	0.000000	4.000000	38.000000	0.000000
2262.853119	0.135865	0.538949	0.198433	79.573700	-55.429234	-27.987597	3.290420	0.000000	-3.764723	0.000000	0.000000	0.000000	1.714468	-0.067333	-0.816457	0.000000	0.000000	4.000000	38.000000	0.000000
2262.856453	0.141393	0.538692	0.195728	79.664940	-55.602028	-27.568275	3.218872	0.000000	-3.826077	0.000000	0.000000	0.000000	1.658441	-0.077152	-0.811282	0.000000	0.000000	4.000000	38.000000	0.000000
2262.859786	0.141393	0.538692	0.195728	79.664940	-55.602028	-27.568275	3.218872	0.000000	-3.826077	0.000000	0.000000	0.000000	1.658441	-0.077152	-0.811282	0.000000	0.000000	4.000000	38.000000	0.000000
2262.863119	0.141393	0.538692	0.195728	79.664940	-55.602028	-27.568275	3.218872	0.000000	-3.826077	0.000000	0.000000	0.000000	1.658441	-0.077152	-0.811282	0.000000	0.000000	4.000000	38.000000	0.000000
2262.866453	0.146858	0.538475	0.193009	79.813538	-55.678791	-27.430649	3.149053	0.000000	-3.883744	0.000000	0.000000	0.000000	1.639622	-0.065033	-0.815734	0.000000	0.000000	4.000000	38.000000	0.000000
2262.869786	0.146858	0.538475	0.193009	79.813538	-55.678791	-27.430649	3.149053	0.000000	-3.883744	0.000000	0.000000	0.000000	1.639622	-0.065033	-0.815734	0.000000	0.000000	4.000000	38.000000	0.000000
2262.873119	0.146858	0.538475	0.193009	79.813538	-55.678791	-27.430649	3.149053	0.000000	-3.883744	0.000000	0.000000	0.000000	1.639622	-0.065033	-0.815734	0.000000	0.000000	4.000000	38.000000	0.000000
2262.876453	0.152164	0.538222	0.190274	80.056000	-55.677158	-27.200861	3.079718	0.000000	-3.938951	0.000000	0.000000	0.000000	1.591650	-0.076042	-0.820539	0.000000	0.000000	4.000000	38.000000	0.000000
2262.879786	0.152164	0.538222	0.190274	80.056000	-55.677158	-27.200861	3.079718	0.000000	-3.938951	0.000000	0.000000	0.000000	1.591650	-0.076042	-0.820539	0.000000	0.000000	4.000000	38.000000	0.000000
2262.883119	0.152164	0.538222	0.190274	80.056000	-55.677158	-27.200861	3.079718	0.000000	-3.938951	0.000000	0.000000	0.000000	1.591650	-0.076042	-0.820539	0.000000	0.000000	4.000000	38.000000	0.000000
2262.886453	0.157336	0.537984	0.187496	80.399765	-55.548195	-26.519569	3.011650	0.000000	-3.991236	0.000000	0.000000	0.000000	1.551540	-0.071257	-0.833421	0.000000	0.000000	4.000000	38.000000	0.000000
2262.889786	0.157336	0.537984	0.187496	80.399765	-55.548195	-26.519569	3.011650	0.000000	-3.991236	0.000000	0.000000	0.000000	1.551540	-0.071257	-0.833421	0.000000	0.000000	4.000000	38.000000	0.000000
2262.893119	0.157336	0.537984	0.187496	80.399765	-55.548195	-26.519569	3.011650	0.000000	-3.991236	0.000000	0.000000	0.000000	1.551540	-0.071257	-0.833421	0.000000	0.000000	4.000000	38.000000	0.000000
2262.896453	0.162365	0.537794	0.184641	80.829178	-55.323063	-25.647711	2.944379	0.000000	-4.041118	0.000000	0.000000	0.000000	1.508696	-0.056909	-0.856659	0.000000	0.000000	4.000000	38.000000	0.000000
2262.899786	0.162365	0.537794	0.184641	80.829178	-55.323063	-25.647711	2.944379	0.000000	-4.041118	0.000000	0.000000	0.000000	1.508696	-0.056909	-0.856659	0.000000	0.000000	4.000000	38.000000	0.000000
2262.903119	0.162365	0.537794	0.184641	80.829178	-55.323063	-25.647711	2.944379	0.000000	-4.041118	0.000000	0.000000	0.000000	1.508696	-0.056909	-0.856659	0.000000	0.000000	4.000000	38.000000	0.000000
2262.906453	0.167224	0.537672	0.181733	81.309319	-55.020699	-24.625387	2.877609	0.000000	-4.088933	0.000000	0.000000	0.000000	1.457673	-0.036651	-0.872431	0.000000	0.000000	4.000000	38.000000	0.000000
2262.909786	0.167224	0.537672	0.181733	81.309319	-55.020699	-24.625387	2.877609	0.000000	-4.088933	0.000000	0.000000	0.000000	1.457673	-0.036651	-0.872431	0.000000	0.000000	4.000000	38.000000	0.000000
2262.913119	0.167224	0.537672	0.181733	81.309319	-55.020699	-24.625387	2.877609	0.000000	-4.088933	0.000000	0.000000	0.000000	1.457673	-0.036651	-0.872431	0.000000	0.000000	4.000000	38.000000	0.000000
2262.916453	0.171771	0.537621	0.178849	81.790771	-54.681118	-23.123281	2.811767	0.000000	-4.134485	0.000000	0.000000	0.000000	1.364099	-0.015320	-0.865121	0.000000	0.000000	4.000000	38.000000	0.000000
2262.919786	0.171771	0.537621	0.178849	81.790771	-54.681118	-23.123281	2.811767	0.000000	-4.134485	0.000000	0.000000	0.000000	1.364099	-0.015320	-0.865121	0.000000	0.000000	4.000000	38.000000	0.000000
2262.923119	0.171771	0.537621	0.178849	81.790771	-54.681118	-23.123281	2.811767	0.000000	-4.134485	0.000000	0.000000	0.000000	1.364099	-0.015320	-0.865121	0.000000	0.000000	4.000000	38.000000	0.000000
2262.926453	0.175874	0.537652	0.175978	82.295334	-54.341290	-21.151747	2.748644	0.000000	-4.176716	0.000000	0.000000	0.000000	1.231104	0.009343	-0.861352	0.000000	0.000000	4.000000	38.000000	0.000000
2262.929786	0.175874	0.537652	0.175978	82.295334	-54.341290	-21.151747	2.748644	0.000000	-4.176716	0.000000	0.000000	0.000000	1.231104	0.009343	-0.861352	0.000000	0.000000	4.000000	38.000000	0.000000
2262.933119	0.175874	0.537652	0.175978	82.295334	-54.341290	-21.151747	2.748644	0.000000	-4.176716	0.000000	0.000000	0.000000	1.231104	0.009343	-0.861352	0.000000	0.000000	4.000000	38.000000	0.000000
2262.936453	0.179477	0.537673	0.173138	82.890854	-53.818222	-19.068615	2.688957	0.000000	-4.215390	0.000000	0.000000	0.000000	1.080758	0.006290	-0.851890	0.000000	0.000000	4.000000	38.000000	0.000000
2262.939786	0.179477	0.537673	0.173138	82.890854	-53.818222	-19.068615	2.688957	0.000000	-4.215390	0.000000	0.000000	0.000000	1.080758	0.006290	-0.851890	0.000000	0.000000	4.000000	38.000000	0.000000
2262.943119	0.179477	0.537673	0.173138	82.890854	-53.818222	-19.068615	2.688957	0.000000	-4.215390	0.000000	0.000000	0.000000	1.080758	0.006290	-0.851890	0.000000	0.000000	4.000000	38.000000	0.000000
2262.946453	0.182578	0.537664	0.170323	83.744209	-52.714409	-16.483480	2.633186	0.000000	-4.250451	0.000000	0.000000	0.000000	0.930471	-0.002806	-0.844402	0.000000	0.000000	4.000000	38.000000	0.000000
2262.949786	0.182578	0.537664	0.170323	83.744209	-52.714409	-16.483480	2.633186	0.000000	-4.250451	0.000000	0.000000	0.000000	0.930471	-0.002806	-0.844402	0.000000	0.000000	4.000000	38.000000	0.000000
2262.953119	0.182578	0.537664	0.170323	83.744209	-52.714409	-16.483480	2.633186	0.000000	-4.250451	0.000000	0.000000	0.000000	0.930471	-0.002806	-0.844402	0.000000	0.000000	4.000000	38.000000	0.000000
2262.956453	0.185308	0.537596	0.167415	84.931679	-50.213810	-12.910156	2.581123	0.000000	-4.282266	0.000000	0.000000	0.000000	0.818779	-0.020415	-0.872336	0.000000	0.000000	4.000000	38.000000	0.000000
2262.959786	0.185308	0.537596	0.167415	84.931679	-50.213810	-12.910156	2.581123	0.000000	-4.282266	0.000000	0.000000	0.000000	0.818779	-0.020415	-0.872336	0.000000	0.000000	4.000000	38.000000	0.000000
2262.963119	0.185308	0.537596	0.167415	84.931679	-50.213810	-12.910156	2.581123	0.000000	-4.282266	0.000000	0.000000	0.000000	0.818779	-0.020415	-0.872336	0.000000	0.000000	4.000000	38.000000	0.000000
2262.966453	0.187822	0.537509	0.164402	86.337029	-44.712948	-6.563325	2.530467	0.000000	-4.312393	0.000000	0.000000	0.000000	0.754260	-0.026142	-0.903974	0.000000	0.000000	4.000000	38.000000	0.000000
2262.969786	0.187822	0.537509	0.164402	86.337029	-44.712948	-6.563325	2.530467	0.000000	-4.312393	0.000000	0.000000	0.000000	0.754260	-0.026142	-0.903974	0.000000	0.000000	4.000000	38.000000	0.000000
2262.973119	0.187822	0.537509	0.164402	86.337029	-44.712948	-6.563325	2.530467	0.000000	-4.312393	0.000000	0.000000	0.000000	0.754260	-0.026142	-0.903974	0.000000	0.000000	4.000000	38.000000	0.000000
2262.976453	0.190066	0.537374	0.161213	87.789635	-30.393379	8.740860	2.479928	0.000000	-4.341654	0.000000	0.000000	0.000000	0.673358	-0.040465	-0.956816	0.000000	0.000000	4.000000	38.000000	0.000000
2262.979786	0.190066	0.537374	0.161213	87.789635	-30.393379	8.740860	2.479928	0.000000	-4.341654	0.000000	0.000000	0.000000	0.673358	-0.040465	-0.956816	0.000000	0.000000	4.000000	38.000000	0.000000
2262.983119	0.190066	0.537374	0.161213	87.789635	-30.393379	8.740860	2.479928	0.000000	-4.341654	0.000000	0.000000	0.000000	0.673358	-0.040465	-0.956816	0.000000	0.000000	4.000000	38.000000	0.000000
2262.986453	0.192049	0.537230	0.157877	88.732826	12.864635	52.958851	2.428962	0.000000	-4.370372	0.000000	0.000000	0.000000	0.594816	-0.043029	-1.000727	0.000000	0.000000	4.000000	38.000000	0.000000
2262.989786	0.192049	0.537230	0.157877	88.732826	12.864635	52.958851	2.428962	0.000000	-4.370372	0.000000	0.000000	0.000000	0.594816	-0.043029	-1.000727	0.000000	0.000000	4.000000	38.000000	0.000000
2262.993119	0.192049	0.537230	0.157877	88.732826	12.864635	52.958851	2.428962	0.000000	-4.370372	0.000000	0.000000	0.000000	0.594816	-0.043029	-1.000727	0.000000	0.000000	4.000000	38.000000	0.000000
2262.996453	0.193860	0.537133	0.154378	88.374176	67.396858	108.311150	2.377734	0.000000	-4.398452	0.000000	0.000000	0.000000	0.543270	-0.029377	-1.049628	0.000000	0.000000	4.000000	38.000000	0.000000
2262.999786	0.193860	0.537133	0.154378	88.374176	67.396858	108.311150	2.377734	0.000000	-4.398452	0.000000	0.000000	0.000000	0.543270	-0.029377	-1.049628	0.000000	0.000000	4.000000	38.000000	0.000000
2263.003119	0.193860	0.537133	0.154378	88.374176	67.396858	108.311150	2.377734	0.000000	-4.398452	0.000000	0.000000	0.000000	0.543270	-0.029377	-1.049628	0.000000	0.000000	4.000000	38.000000	0.000000
2263.006453	0.195523	0.537024	0.150696	87.539711	87.847282	129.381897	2.325372	0.000000	-4.426358	0.000000	0.000000	0.000000	0.498891	-0.032462	-1.104588	0.000000	0.000000	4.000000	38.000000	0.000000
2263.009786	0.195523	0.537024	0.150696	87.539711	87.847282	129.381897	2.325372	0.000000	-4.426358	0.000000	0.000000	0.000000	0.498891	-0.032462	-1.104588	0.000000	0.000000	4.000000	38.000000	0.000000
2263.013119	0.195523	0.537024	0.150696	87.539711	87.847282	129.381897	2.325372	0.000000	-4.426358	0.000000	0.000000	0.000000	0.498891	-0.032462	-1.104588	0.000000	0.000000	4.000000	38.000000	0.000000
2263.016453	0.196988	0.536944	0.146878	86.835655	96.325043	138.263962	2.271387	0.000000	-4.454302	0.000000	0.000000	0.000000	0.439522	-0.024104	-1.145385	0.000000	0.000000	4.000000	38.000000	0.000000
2263.019786	0.196988	0.536944	0.146878	86.835655	96.325043	138.263962	2.271387	0.000000	-4.454302	0.000000	0.000000	0.000000	0.439522	-0.024104	-1.145385	0.000000	0.000000	4.000000	38.000000	0.000000
2263.023119	0.196988	0.536944	0.146878	86.835655	96.325043	138.263962	2.271387	0.000000	-4.454302	0.000000	0.000000	0.000000	0.439522	-0.024104	-1.145385	0.000000	0.000000	4.000000	38.000000	0.000000
2263.026453	0.198463	0.536958	0.142980	86.247772	99.166695	141.380463	2.216542	0.000000	-4.481846	0.000000	0.000000	0.000000	0.442362	0.004138	-1.169656	0.000000	0.000000	4.000000	38.000000	0.000000
2263.029786	0.198463	0.536958	0.142980	86.247772	99.166695	141.380463	2.216542	0.000000	-4.481846	0.000000	0.000000	0.000000	0.442362	0.004138	-1.169656	0.000000	0.000000	4.000000	38.000000	0.000000
2263.033119	0.198463	0.536958	0.142980	86.247772	99.166695	141.380463	2.216542	0.000000	-4.481846	0.000000	0.000000	0.000000	0.442362	0.004138	-1.169656	0.000000	0.000000	4.000000	38.000000	0.000000
2263.036453	0.200003	0.537024	0.139081	85.691521	96.849060	139.285614	2.160186	0.000000	-4.509279	0.000000	0.000000	0.000000	0.462239	0.019801	-1.169635	0.000000	0.000000	4.000000	38.000000	0.000000
2263.039786	0.200003	0.537024	0.139081	85.691521	96.849060	139.285614	2.160186	0.000000	-4.509279	0.000000	0.000000	0.000000	0.462239	0.019801	-1.169635	0.000000	0.000000	4.000000	38.000000	0.000000
2263.043119	0.200003	0.537024	0.139081	85.691521	96.849060	139.285614	2.160186	0.000000	-4.509279	0.000000	0.000000	0.000000	0.462239	0.019801	-1.169635	0.000000	0.000000	4.000000	38.000000	0.000000
2263.046453	0.201605	0.537244	0.135170	85.119385	91.420425	134.065659	2.102988	0.000000	-4.536237	0.000000	0.000000	0.000000	0.480552	0.066052	-1.173307	0.000000	0.000000	4.000000	38.000000	0.000000
2263.049786	0.201605	0.537244	0.135170	85.119385	91.420425	134.065659	2.102988	0.000000	-4.536237	0.000000	0.000000	0.000000	0.480552	0.066052	-1.173307	0.000000	0.000000	4.000000	38.000000	0.000000
2263.053119	0.201605	0.537244	0.135170	85.119385	91.420425	134.065659	2.102988	0.000000	-4.536237	0.000000	0.000000	0.000000	0.480552	0.066052	-1.173307	0.000000	0.000000	4.000000	38.000000	0.000000
2263.056453	0.203229	0.537577	0.131226	84.598297	85.257690	128.032684	2.044869	0.000000	-4.562730	0.000000	0.000000	0.000000	0.487017	0.100047	-1.183032	0.000000	0.000000	4.000000	38.000000	0.000000
2263.059786	0.203229	0.537577	0.131226	84.598297	85.257690	128.032684	2.044869	0.000000	-4.562730	0.000000	0.000000	0.000000	0.487017	0.100047	-1.183032	0.000000	0.000000	4.000000	38.000000	0.000000
2263.063119	0.203229	0.537577	0.131226	84.598297	85.257690	128.032684	2.044869	0.000000	-4.562730	0.000000	0.000000	0.000000	0.487017	0.100047	-1.183032	0.000000	0.000000	4.000000	38.000000	0.000000
2263.066453	0.204659	0.538007	0.127620	84.262398	79.509911	122.272972	1.985837	0.000000	-4.588732	0.000000	0.000000	0.000000	0.429103	0.128889	-1.082024	0.000000	0.000000	4.000000	38.000000	0.000000
2263.069786	0.204659	0.538007	0.127620	84.262398	79.509911	122.272972	1.985837	0.000000	-4.588732	0.000000	0.000000	0.000000	0.429103	0.128889	-1.082024	0.000000	0.000000	4.000000	38.000000	0.000000
2263.073119	0.204659	0.538007	0.127620	84.262398	79.509911	122.272972	1.985837	0.000000	-4.588732	0.000000	0.000000	0.000000	0.429103	0.128889	-1.082024	0.000000	0.000000	4.000000	38.000000	0.000000
2263.076453	0.206327	0.538577	0.123179	84.014412	72.245796	114.866547	1.931823	0.000000	-4.611731	0.000000	0.000000	0.000000	0.500275	0.171057	-1.332288	0.000000	0.000000	4.000000	38.000000	0.000000
2263.079786	0.206327	0.538577	0.123179	84.014412	72.245796	114.866547	1.931823	0.000000	-4.611731	0.000000	0.000000	0.000000	0.500275	0.171057	-1.332288	0.000000	0.000000	4.000000	38.000000	0.000000
2263.083119	0.206327	0.538577	0.123179	84.014412	72.245796	114.866547	1.931823	0.000000	-4.611731	0.000000	0.000000	0.000000	0.500275	0.171057	-1.332288	0.000000	0.000000	4.000000	38.000000	0.000000
2263.086453	0.207656	0.539101	0.119106	83.844887	65.860954	108.454666	1.865410	0.000000	-4.638992	0.000000	0.000000	0.000000	0.398921	0.156980	-1.221747	0.000000	0.000000	4.000000	38.000000	0.000000
2263.089786	0.207656	0.539101	0.119106	83.844887	65.860954	108.454666	1.865410	0.000000	-4.638992	0.000000	0.000000	0.000000	0.398921	0.156980	-1.221747	0.000000	0.000000	4.000000	38.000000	0.000000
2263.093119	0.207656	0.539101	0.119106	83.844887	65.860954	108.454666	1.865410	0.000000	-4.638992	0.000000	0.000000	0.000000	0.398921	0.156980	-1.221747	0.000000	0.000000	4.000000	38.000000	0.000000
2263.096453	0.208791	0.539568	0.115004	83.710228	59.622116	102.435562	1.805147	0.000000	-4.662772	0.000000	0.000000	0.000000	0.340279	0.140313	-1.230637	0.000000	0.000000	4.000000	38.000000	0.000000
2263.099786	0.208791	0.539568	0.115004	83.710228	59.622116	102.435562	1.805147	0.000000	-4.662772	0.000000	0.000000	0.000000	0.340279	0.140313	-1.230637	0.000000	0.000000	4.000000	38.000000	0.000000
2263.103119	0.208791	0.539568	0.115004	83.710228	59.622116	102.435562	1.805147	0.000000	-4.662772	0.000000	0.000000	0.000000	0.340279	0.140313	-1.230637	0.000000	0.000000	4.000000	38.000000	0.000000
2263.106453	0.209636	0.539986	0.110947	83.585037	53.706207	96.790016	1.745070	0.000000	-4.685587	0.000000	0.000000	0.000000	0.253615	0.125205	-1.217042	0.000000	0.000000	4.000000	38.000000	0.000000
2263.109786	0.209636	0.539986	0.110947	83.585037	53.706207	96.790016	1.745070	0.000000	-4.685587	0.000000	0.000000	0.000000	0.253615	0.125205	-1.217042	0.000000	0.000000	4.000000	38.000000	0.000000
2263.113119	0.209636	0.539986	0.110947	83.585037	53.706207	96.790016	1.745070	0.000000	-4.685587	0.000000	0.000000	0.000000	0.253615	0.125205	-1.217042	0.000000	0.000000	4.000000	38.000000	0.000000
2263.116453	0.210259	0.540329	0.106857	83.435081	48.997967	92.163185	1.686574	0.000000	-4.706959	0.000000	0.000000	0.000000	0.186867	0.102905	-1.227045	0.000000	0.000000	4.000000	38.000000	0.000000
2263.119786	0.210259	0.540329	0.106857	83.435081	48.997967	92.163185	1.686574	0.000000	-4.706959	0.000000	0.000000	0.000000	0.186867	0.102905	-1.227045	0.000000	0.000000	4.000000	38.000000	0.000000
2263.123119	0.210259	0.540329	0.106857	83.435081	48.997967	92.163185	1.686574	0.000000	-4.706959	0.000000	0.000000	0.000000	0.186867	0.102905	-1.227045	0.000000	0.000000	4.000000	38.000000	0.000000
2263.126453	0.210559	0.540649	0.102785	83.241203	46.889400	90.038246	1.628200	0.000000	-4.727469	0.000000	0.000000	0.000000	0.090127	0.096219	-1.221739	0.000000	0.000000	4.000000	38.000000	0.000000
2263.129786	0.210559	0.540649	0.102785	83.241203	46.889400	90.038246	1.628200	0.000000	-4.727469	0.000000	0.000000	0.000000	0.090127	0.096219	-1.221739	0.000000	0.000000	4.000000	38.000000	0.000000
2263.133119	0.210559	0.540649	0.102785	83.241203	46.889400	90.038246	1.628200	0.000000	-4.727469	0.000000	0.000000	0.000000	0.090127	0.096219	-1.221739	0.000000	0.000000	4.000000	38.000000	0.000000
2263.136453	0.210625	0.540999	0.098711	83.045708	47.595085	90.874695	1.571022	0.000000	-4.746777	0.000000	0.000000	0.000000	0.019826	0.104754	-1.222130	0.000000	0.000000	4.000000	38.000000	0.000000
2263.139786	0.210625	0.540999	0.098711	83.045708	47.595085	90.874695	1.571022	0.000000	-4.746777	0.000000	0.000000	0.000000	0.019826	0.104754	-1.222130	0.000000	0.000000	4.000000	38.000000	0.000000
2263.143119	0.210625	0.540999	0.098711	83.045708	47.595085	90.874695	1.571022	0.000000	-4.746777	0.000000	0.000000	0.000000	0.019826	0.104754	-1.222130	0.000000	0.000000	4.000000	38.000000	0.000000
2263.146453	0.210524	0.541412	0.094646	82.875969	50.017067	93.530121	1.514284	0.000000	-4.765181	0.000000	0.000000	0.000000	-0.030263	0.124187	-1.219392	0.000000	0.000000	4.000000	38.000000	0.000000
2263.149786	0.210524	0.541412	0.094646	82.875969	50.017067	93.530121	1.514284	0.000000	-4.765181	0.000000	0.000000	0.000000	-0.030263	0.124187	-1.219392	0.000000	0.000000	4.000000	38.000000	0.000000
2263.153119	0.210524	0.541412	0.094646	82.875969	50.017067	93.530121	1.514284	0.000000	-4.765181	0.000000	0.000000	0.000000	-0.030263	0.124187	-1.219392	0.000000	0.000000	4.000000	38.000000	0.000000
2263.156453	0.210146	0.541935	0.090606	82.685310	53.311886	97.192146	1.457763	0.000000	-4.782773	0.000000	0.000000	0.000000	-0.113570	0.156703	-1.211943	0.000000	0.000000	4.000000	38.000000	0.000000
2263.159786	0.210146	0.541935	0.090606	82.685310	53.311886	97.192146	1.457763	0.000000	-4.782773	0.000000	0.000000	0.000000	-0.113570	0.156703	-1.211943	0.000000	0.000000	4.000000	38.000000	0.000000
2263.163119	0.210146	0.541935	0.090606	82.685310	53.311886	97.192146	1.457763	0.000000	-4.782773	0.000000	0.000000	0.000000	-0.113570	0.156703	-1.211943	0.000000	0.000000	4.000000	38.000000	0.000000
2263.166453	0.209559	0.542568	0.086606	82.506210	56.688370	100.968193	1.402098	0.000000	-4.799387	0.000000	0.000000	0.000000	-0.175947	0.189980	-1.200158	0.000000	0.000000	4.000000	38.000000	0.000000
2263.169786	0.209559	0.542568	0.086606	82.506210	56.688370	100.968193	1.402098	0.000000	-4.799387	0.000000	0.000000	0.000000	-0.175947	0.189980	-1.200158	0.000000	0.000000	4.000000	38.000000	0.000000
2263.173119	0.209559	0.542568	0.086606	82.506210	56.688370	100.968193	1.402098	0.000000	-4.799387	0.000000	0.000000	0.000000	-0.175947	0.189980	-1.200158	0.000000	0.000000	4.000000	38.000000	0.000000
2263.176453	0.208839	0.543220	0.082673	82.376999	59.805275	104.437424	1.347128	0.000000	-4.815106	0.000000	0.000000	0.000000	-0.216182	0.195729	-1.179963	0.000000	0.000000	4.000000	38.000000	0.000000
2263.179786	0.208839	0.543220	0.082673	82.376999	59.805275	104.437424	1.347128	0.000000	-4.815106	0.000000	0.000000	0.000000	-0.216182	0.195729	-1.179963	0.000000	0.000000	4.000000	38.000000	0.000000
2263.183119	0.208839	0.543220	0.082673	82.376999	59.805275	104.437424	1.347128	0.000000	-4.815106	0.000000	0.000000	0.000000	-0.216182	0.195729	-1.179963	0.000000	0.000000	4.000000	38.000000	0.000000
2263.186453	0.208061	0.543799	0.079148	82.306808	62.204044	107.085335	1.292921	0.000000	-4.829944	0.000000	0.000000	0.000000	-0.233299	0.173529	-1.057273	0.000000	0.000000	4.000000	38.000000	0.000000
2263.189786	0.208061	0.543799	0.079148	82.306808	62.204044	107.085335	1.292921	0.000000	-4.829944	0.000000	0.000000	0.000000	-0.233299	0.173529	-1.057273	0.000000	0.000000	4.000000	38.000000	0.000000
2263.193119	0.208061	0.543799	0.079148	82.306808	62.204044	107.085335	1.292921	0.000000	-4.829944	0.000000	0.000000	0.000000	-0.233299	0.173529	-1.057273	0.000000	0.000000	4.000000	38.000000	0.000000
2263.196453	0.207085	0.544385	0.075283	82.288406	64.330841	109.399902	1.244212	0.000000	-4.842720	0.000000	0.000000	0.000000	-0.292754	0.175771	-1.159611	0.000000	0.000000	4.000000	38.000000	0.000000
2263.199786	0.207085	0.544385	0.075283	82.288406	64.330841	109.399902	1.244212	0.000000	-4.842720	0.000000	0.000000	0.000000	-0.292754	0.175771	-1.159611	0.000000	0.000000	4.000000	38.000000	0.000000
2263.203119	0.207085	0.544385	0.075283	82.288406	64.330841	109.399902	1.244212	0.000000	-4.842720	0.000000	0.000000	0.000000	-0.292754	0.175771	-1.159611	0.000000	0.000000	4.000000	38.000000	0.000000
2263.206453	0.205885	0.544899	0.071010	82.344505	66.207695	111.392365	1.190514	0.000000	-4.856200	0.000000	0.000000	0.000000	-0.359981	0.154409	-1.282013	0.000000	0.000000	4.000000	38.000000	0.000000
2263.209786	0.205885	0.544899	0.071010	82.344505	66.207695	111.392365	1.190514	0.000000	-4.856200	0.000000	0.000000	0.000000	-0.359981	0.154409	-1.282013	0.000000	0.000000	4.000000	38.000000	0.000000
2263.213119	0.205885	0.544899	0.071010	82.344505	66.207695	111.392365	1.190514	0.000000	-4.856200	0.000000	0.000000	0.000000	-0.359981	0.154409	-1.282013	0.000000	0.000000	4.000000	38.000000	0.000000
2263.216453	0.204690	0.545282	0.067134	82.426819	67.809364	113.063652	1.130657	0.000000	-4.870484	0.000000	0.000000	0.000000	-0.358518	0.114664	-1.162578	0.000000	0.000000	4.000000	38.000000	0.000000
2263.219786	0.204690	0.545282	0.067134	82.426819	67.809364	113.063652	1.130657	0.000000	-4.870484	0.000000	0.000000	0.000000	-0.358518	0.114664	-1.162578	0.000000	0.000000	4.000000	38.000000	0.000000
2263.223119	0.204690	0.545282	0.067134	82.426819	67.809364	113.063652	1.130657	0.000000	-4.870484	0.000000	0.000000	0.000000	-0.358518	0.114664	-1.162578	0.000000	0.000000	4.000000	38.000000	0.000000
2263.226453	0.203549	0.545556	0.063555	82.475433	69.501564	114.861519	1.075876	0.000000	-4.882877	0.000000	0.000000	0.000000	-0.342243	0.082241	-1.073747	0.000000	0.000000	4.000000	38.000000	0.000000
2263.229786	0.203549	0.545556	0.063555	82.475433	69.501564	114.861519	1.075876	0.000000	-4.882877	0.000000	0.000000	0.000000	-0.342243	0.082241	-1.073747	0.000000	0.000000	4.000000	38.000000	0.000000
2263.233119	0.203549	0.545556	0.063555	82.475433	69.501564	114.861519	1.075876	0.000000	-4.882877	0.000000	0.000000	0.000000	-0.342243	0.082241	-1.073747	0.000000	0.000000	4.000000	38.000000	0.000000
2263.236453	0.202302	0.545845	0.059569	82.463989	71.604210	117.148331	1.024649	0.000000	-4.893883	0.000000	0.000000	0.000000	-0.374100	0.086888	-1.195883	0.000000	0.000000	4.000000	38.000000	0.000000
2263.239786	0.202302	0.545845	0.059569	82.463989	71.604210	117.148331	1.024649	0.000000	-4.893883	0.000000	0.000000	0.000000	-0.374100	0.086888	-1.195883	0.000000	0.000000	4.000000	38.000000	0.000000
2263.243119	0.202302	0.545845	0.059569	82.463989	71.604210	117.148331	1.024649	0.000000	-4.893883	0.000000	0.000000	0.000000	-0.374100	0.086888	-1.195883	0.000000	0.000000	4.000000	38.000000	0.000000
2263.246453	0.201019	0.546149	0.055573	82.365219	73.449921	119.231117	0.966665	0.000000	-4.905666	0.000000	0.000000	0.000000	-0.385042	0.090969	-1.198729	0.000000	0.000000	4.000000	38.000000	0.000000
2263.249786	0.201019	0.546149	0.055573	82.365219	73.449921	119.231117	0.966665	0.000000	-4.905666	0.000000	0.000000	0.000000	-0.385042	0.090969	-1.198729	0.000000	0.000000	4.000000	38.000000	0.000000
2263.253119	0.201019	0.546149	0.055573	82.365219	73.449921	119.231117	0.966665	0.000000	-4.905666	0.000000	0.000000	0.000000	-0.385042	0.090969	-1.198729	0.000000	0.000000	4.000000	38.000000	0.000000
2263.256453	0.199751	0.546507	0.051627	82.187866	74.273079	120.298035	0.907744	0.000000	-4.916910	0.000000	0.000000	0.000000	-0.380500	0.107618	-1.183888	0.000000	0.000000	4.000000	38.000000	0.000000
2263.259786	0.199751	0.546507	0.051627	82.187866	74.273079	120.298035	0.907744	0.000000	-4.916910	0.000000	0.000000	0.000000	-0.380500	0.107618	-1.183888	0.000000	0.000000	4.000000	38.000000	0.000000
2263.263119	0.199751	0.546507	0.051627	82.187866	74.273079	120.298035	0.907744	0.000000	-4.916910	0.000000	0.000000	0.000000	-0.380500	0.107618	-1.183888	0.000000	0.000000	4.000000	38.000000	0.000000
2263.266453	0.198304	0.546920	0.047307	81.999237	73.740707	119.938004	0.848668	0.000000	-4.927450	0.000000	0.000000	0.000000	-0.434071	0.123769	-1.295835	0.000000	0.000000	4.000000	38.000000	0.000000
2263.269786	0.198304	0.546920	0.047307	81.999237	73.740707	119.938004	0.848668	0.000000	-4.927450	0.000000	0.000000	0.000000	-0.434071	0.123769	-1.295835	0.000000	0.000000	4.000000	38.000000	0.000000
2263.273119	0.198304	0.546920	0.047307	81.999237	73.740707	119.938004	0.848668	0.000000	-4.927450	0.000000	0.000000	0.000000	-0.434071	0.123769	-1.295835	0.000000	0.000000	4.000000	38.000000	0.000000
2263.276453	0.197074	0.547262	0.043830	81.922119	72.505348	118.717758	0.783153	0.000000	-4.938286	0.000000	0.000000	0.000000	-0.368899	0.102588	-1.043317	0.000000	0.000000	4.000000	38.000000	0.000000
2263.279786	0.197074	0.547262	0.043830	81.922119	72.505348	118.717758	0.783153	0.000000	-4.938286	0.000000	0.000000	0.000000	-0.368899	0.102588	-1.043317	0.000000	0.000000	4.000000	38.000000	0.000000
2263.283119	0.197074	0.547262	0.043830	81.922119	72.505348	118.717758	0.783153	0.000000	-4.938286	0.000000	0.000000	0.000000	-0.368899	0.102588	-1.043317	0.000000	0.000000	4.000000	38.000000	0.000000
2263.286453	0.195680	0.547587	0.040009	81.824448	71.050484	117.283981	0.729790	0.000000	-4.946454	0.000000	0.000000	0.000000	-0.418150	0.097652	-1.146230	0.000000	0.000000	4.000000	38.000000	0.000000
2263.289786	0.195680	0.547587	0.040009	81.824448	71.050484	117.283981	0.729790	0.000000	-4.946454	0.000000	0.000000	0.000000	-0.418150	0.097652	-1.146230	0.000000	0.000000	4.000000	38.000000	0.000000
2263.293119	0.195680	0.547587	0.040009	81.824448	71.050484	117.283981	0.729790	0.000000	-4.946454	0.000000	0.000000	0.000000	-0.418150	0.097652	-1.146230	0.000000	0.000000	4.000000	38.000000	0.000000
2263.296453	0.194264	0.547784	0.036135	81.718376	69.662567	115.921593	0.670448	0.000000	-4.954846	0.000000	0.000000	0.000000	-0.424871	0.058998	-1.162044	0.000000	0.000000	4.000000	38.000000	0.000000
2263.299786	0.194264	0.547784	0.036135	81.718376	69.662567	115.921593	0.670448	0.000000	-4.954846	0.000000	0.000000	0.000000	-0.424871	0.058998	-1.162044	0.000000	0.000000	4.000000	38.000000	0.000000
2263.303119	0.194264	0.547784	0.036135	81.718376	69.662567	115.921593	0.670448	0.000000	-4.954846	0.000000	0.000000	0.000000	-0.424871	0.058998	-1.162044	0.000000	0.000000	4.000000	38.000000	0.000000
2263.306453	0.192730	0.547882	0.032241	81.630455	68.516685	114.817848	0.609419	0.000000	-4.962722	0.000000	0.000000	0.000000	-0.460076	0.029543	-1.168363	0.000000	0.000000	4.000000	38.000000	0.000000
2263.309786	0.192730	0.547882	0.032241	81.630455	68.516685	114.817848	0.609419	0.000000	-4.962722	0.000000	0.000000	0.000000	-0.460076	0.029543	-1.168363	0.000000	0.000000	4.000000	38.000000	0.000000
2263.313119	0.192730	0.547882	0.032241	81.630455	68.516685	114.817848	0.609419	0.000000	-4.962722	0.000000	0.000000	0.000000	-0.460076	0.029543	-1.168363	0.000000	0.000000	4.000000	38.000000	0.000000
2263.316453	0.191085	0.547831	0.028266	81.575447	67.737091	114.089211	0.547383	0.000000	-4.969947	0.000000	0.000000	0.000000	-0.493543	-0.015506	-1.192524	0.000000	0.000000	4.000000	38.000000	0.000000
2263.319786	0.191085	0.547831	0.028266	81.575447	67.737091	114.089211	0.547383	0.000000	-4.969947	0.000000	0.000000	0.000000	-0.493543	-0.015506	-1.192524	0.000000	0.000000	4.000000	38.000000	0.000000
2263.323119	0.191085	0.547831	0.028266	81.575447	67.737091	114.089211	0.547383	0.000000	-4.969947	0.000000	0.000000	0.000000	-0.493543	-0.015506	-1.192524	0.000000	0.000000	4.000000	38.000000	0.000000
2263.326453	0.189424	0.547702	0.024247	81.521820	67.473236	113.933159	0.483252	0.000000	-4.976592	0.000000	0.000000	0.000000	-0.498298	-0.038730	-1.205610	0.000000	0.000000	4.000000	38.000000	0.000000
2263.329786	0.189424	0.547702	0.024247	81.521820	67.473236	113.933159	0.483252	0.000000	-4.976592	0.000000	0.000000	0.000000	-0.498298	-0.038730	-1.205610	0.000000	0.000000	4.000000	38.000000	0.000000
2263.333119	0.189424	0.547702	0.024247	81.521820	67.473236	113.933159	0.483252	0.000000	-4.976592	0.000000	0.000000	0.000000	-0.498298	-0.038730	-1.205610	0.000000	0.000000	4.000000	38.000000	0.000000
2263.336453	0.187768	0.547528	0.020103	81.429115	67.809784	114.467628	0.417423	0.000000	-4.982545	0.000000	0.000000	0.000000	-0.496963	-0.052221	-1.243140	0.000000	0.000000	4.000000	38.000000	0.000000
2263.339786	0.187768	0.547528	0.020103	81.429115	67.809784	114.467628	0.417423	0.000000	-4.982545	0.000000	0.000000	0.000000	-0.496963	-0.052221	-1.243140	0.000000	0.000000	4.000000	38.000000	0.000000
2263.343119	0.187768	0.547528	0.020103	81.429115	67.809784	114.467628	0.417423	0.000000	-4.982545	0.000000	0.000000	0.000000	-0.496963	-0.052221	-1.243140	0.000000	0.000000	4.000000	38.000000	0.000000
2263.346453	0.186147	0.547396	0.015917	81.306969	68.467239	115.381676	0.348449	0.000000	-4.987844	0.000000	0.000000	0.000000	-0.486286	-0.039539	-1.255919	0.000000	0.000000	4.000000	38.000000	0.000000
2263.349786	0.186147	0.547396	0.015917	81.306969	68.467239	115.381676	0.348449	0.000000	-4.987844	0.000000	0.000000	0.000000	-0.486286	-0.039539	-1.255919	0.000000	0.000000	4.000000	38.000000	0.000000
2263.353119	0.186147	0.547396	0.015917	81.306969	68.467239	115.381676	0.348449	0.000000	-4.987844	0.000000	0.000000	0.000000	-0.486286	-0.039539	-1.255919	0.000000	0.000000	4.000000	38.000000	0.000000
2263.356453	0.184511	0.547260	0.011694	81.178352	68.725182	115.867233	0.277696	0.000000	-4.992282	0.000000	0.000000	0.000000	-0.490738	-0.040800	-1.266867	0.000000	0.000000	4.000000	38.000000	0.000000
2263.359786	0.184511	0.547260	0.011694	81.178352	68.725182	115.867233	0.277696	0.000000	-4.992282	0.000000	0.000000	0.000000	-0.490738	-0.040800	-1.266867	0.000000	0.000000	4.000000	38.000000	0.000000
2263.363119	0.184511	0.547260	0.011694	81.178352	68.725182	115.867233	0.277696	0.000000	-4.992282	0.000000	0.000000	0.000000	-0.490738	-0.040800	-1.266867	0.000000	0.000000	4.000000	38.000000	0.000000
2263.366453	0.182813	0.547174	0.007443	81.076912	67.850555	115.087593	0.205338	0.000000	-4.995781	0.000000	0.000000	0.000000	-0.509497	-0.025830	-1.275359	0.000000	0.000000	4.000000	38.000000	0.000000
2263.369786	0.182813	0.547174	0.007443	81.076912	67.850555	115.087593	0.205338	0.000000	-4.995781	0.000000	0.000000	0.000000	-0.509497	-0.025830	-1.275359	0.000000	0.000000	4.000000	38.000000	0.000000
2263.373119	0.182813	0.547174	0.007443	81.076912	67.850555	115.087593	0.205338	0.000000	-4.995781	0.000000	0.000000	0.000000	-0.509497	-0.025830	-1.275359	0.000000	0.000000	4.000000	38.000000	0.000000
2263.376453	0.181117	0.547086	0.003261	80.940086	65.779480	113.015579	0.131541	0.000000	-4.998269	0.000000	0.000000	0.000000	-0.508724	-0.026158	-1.254493	0.000000	0.000000	4.000000	38.000000	0.000000
2263.379786	0.181117	0.547086	0.003261	80.940086	65.779480	113.015579	0.131541	0.000000	-4.998269	0.000000	0.000000	0.000000	-0.508724	-0.026158	-1.254493	0.000000	0.000000	4.000000	38.000000	0.000000
2263.383119	0.181117	0.547086	0.003261	80.940086	65.779480	113.015579	0.131541	0.000000	-4.998269	0.000000	0.000000	0.000000	-0.508724	-0.026158	-1.254493	0.000000	0.000000	4.000000	38.000000	0.000000
2263.386453	0.179381	0.546974	-0.000897	80.708641	62.858356	110.066780	0.058001	0.000000	-4.999663	0.000000	0.000000	0.000000	-0.520668	-0.033762	-1.247410	0.000000	0.000000	4.000000	38.000000	0.000000
2263.389786	0.179381	0.546974	-0.000897	80.708641	62.858356	110.066780	0.058001	0.000000	-4.999663	0.000000	0.000000	0.000000	-0.520668	-0.033762	-1.247410	0.000000	0.000000	4.000000	38.000000	0.000000
2263.393119	0.179381	0.546974	-0.000897	80.708641	62.858356	110.066780	0.058001	0.000000	-4.999663	0.000000	0.000000	0.000000	-0.520668	-0.033762	-1.247410	0.000000	0.000000	4.000000	38.000000	0.000000
2263.396453	0.177639	0.546825	-0.004950	80.390923	59.687855	106.875481	-0.016050	0.000000	-4.999974	0.000000	0.000000	0.000000	-0.522608	-0.044643	-1.215910	0.000000	0.000000	4.000000	38.000000	0.000000
2263.399786	0.177639	0.546825	-0.004950	80.390923	59.687855	106.875481	-0.016050	0.000000	-4.999974	0.000000	0.000000	0.000000	-0.522608	-0.044643	-1.215910	0.000000	0.000000	4.000000	38.000000	0.000000
2263.403119	0.177639	0.546825	-0.004950	80.390923	59.687855	106.875481	-0.016050	0.000000	-4.999974	0.000000	0.000000	0.000000	-0.522608	-0.044643	-1.215910	0.000000	0.000000	4.000000	38.000000	0.000000
2263.406453	0.175642	0.546653	-0.009285	79.957832	56.632370	103.885910	-0.089128	0.000000	-4.999206	0.000000	0.000000	0.000000	-0.599205	-0.051647	-1.300623	0.000000	0.000000	4.000000	38.000000	0.000000
2263.409786	0.175642	0.546653	-0.009285	79.957832	56.632370	103.885910	-0.089128	0.000000	-4.999206	0.000000	0.000000	0.000000	-0.599205	-0.051647	-1.300623	0.000000	0.000000	4.000000	38.000000	0.000000
2263.413119	0.175642	0.546653	-0.009285	79.957832	56.632370	103.885910	-0.089128	0.000000	-4.999206	0.000000	0.000000	0.000000	-0.599205	-0.051647	-1.300623	0.000000	0.000000	4.000000	38.000000	0.000000
2263.416453	0.173777	0.546495	-0.013049	79.545769	54.275227	101.633675	-0.168334	0.000000	-4.997166	0.000000	0.000000	0.000000	-0.559479	-0.047357	-1.129083	0.000000	0.000000	4.000000	38.000000	0.000000
2263.419786	0.173777	0.546495	-0.013049	79.545769	54.275227	101.633675	-0.168334	0.000000	-4.997166	0.000000	0.000000	0.000000	-0.559479	-0.047357	-1.129083	0.000000	0.000000	4.000000	38.000000	0.000000
2263.423119	0.173777	0.546495	-0.013049	79.545769	54.275227	101.633675	-0.168334	0.000000	-4.997166	0.000000	0.000000	0.000000	-0.559479	-0.047357	-1.129083	0.000000	0.000000	4.000000	38.000000	0.000000
2263.426453	0.172134	0.546425	-0.016261	79.185402	52.395439	99.848190	-0.238042	0.000000	-4.994330	0.000000	0.000000	0.000000	-0.492811	-0.020917	-0.963542	0.000000	0.000000	4.000000	38.000000	0.000000
2263.429786	0.172134	0.546425	-0.016261	79.185402	52.395439	99.848190	-0.238042	0.000000	-4.994330	0.000000	0.000000	0.000000	-0.492811	-0.020917	-0.963542	0.000000	0.000000	4.000000	38.000000	0.000000
2263.433119	0.172134	0.546425	-0.016261	79.185402	52.395439	99.848190	-0.238042	0.000000	-4.994330	0.000000	0.000000	0.000000	-0.492811	-0.020917	-0.963542	0.000000	0.000000	4.000000	38.000000	0.000000
2263.436453	0.170331	0.546426	-0.019715	78.792923	50.532082	98.086510	-0.298230	0.000000	-4.991098	0.000000	0.000000	0.000000	-0.540962	0.000132	-1.036420	0.000000	0.000000	4.000000	38.000000	0.000000
2263.439786	0.170331	0.546426	-0.019715	78.792923	50.532082	98.086510	-0.298230	0.000000	-4.991098	0.000000	0.000000	0.000000	-0.540962	0.000132	-1.036420	0.000000	0.000000	4.000000	38.000000	0.000000
2263.443119	0.170331	0.546426	-0.019715	78.792923	50.532082	98.086510	-0.298230	0.000000	-4.991098	0.000000	0.000000	0.000000	-0.540962	0.000132	-1.036420	0.000000	0.000000	4.000000	38.000000	0.000000
2263.446453	0.168548	0.546520	-0.022955	78.410149	48.856724	96.513184	-0.363687	0.000000	-4.986755	0.000000	0.000000	0.000000	-0.534975	0.028388	-0.971808	0.000000	0.000000	4.000000	38.000000	0.000000
2263.449786	0.168548	0.546520	-0.022955	78.410149	48.856724	96.513184	-0.363687	0.000000	-4.986755	0.000000	0.000000	0.000000	-0.534975	0.028388	-0.971808	0.000000	0.000000	4.000000	38.000000	0.000000
2263.453119	0.168548	0.546520	-0.022955	78.410149	48.856724	96.513184	-0.363687	0.000000	-4.986755	0.000000	0.000000	0.000000	-0.534975	0.028388	-0.971808	0.000000	0.000000	4.000000	38.000000	0.000000
2263.456453	0.166742	0.546660	-0.026091	78.074631	47.368076	95.098717	-0.425834	0.000000	-4.981833	0.000000	0.000000	0.000000	-0.541676	0.041759	-0.940772	0.000000	0.000000	4.000000	38.000000	0.000000
2263.459786	0.166742	0.546660	-0.026091	78.074631	47.368076	95.098717	-0.425834	0.000000	-4.981833	0.000000	0.000000	0.000000	-0.541676	0.041759	-0.940772	0.000000	0.000000	4.000000	38.000000	0.000000
2263.463119	0.166742	0.546660	-0.026091	78.074631	47.368076	95.098717	-0.425834	0.000000	-4.981833	0.000000	0.000000	0.000000	-0.541676	0.041759	-0.940772	0.000000	0.000000	4.000000	38.000000	0.000000
2263.466453	0.164884	0.546785	-0.029145	77.856995	46.054554	93.788330	-0.486739	0.000000	-4.976253	0.000000	0.000000	0.000000	-0.557560	0.037561	-0.916407	0.000000	0.000000	4.000000	38.000000	0.000000
2263.469786	0.164884	0.546785	-0.029145	77.856995	46.054554	93.788330	-0.486739	0.000000	-4.976253	0.000000	0.000000	0.000000	-0.557560	0.037561	-0.916407	0.000000	0.000000	4.000000	38.000000	0.000000
2263.473119	0.164884	0.546785	-0.029145	77.856995	46.054554	93.788330	-0.486739	0.000000	-4.976253	0.000000	0.000000	0.000000	-0.557560	0.037561	-0.916407	0.000000	0.000000	4.000000	38.000000	0.000000
2263.476453	0.162917	0.546913	-0.032148	77.848076	44.944138	92.550461	-0.546854	0.000000	-4.970005	0.000000	0.000000	0.000000	-0.590095	0.038499	-0.900740	0.000000	0.000000	4.000000	38.000000	0.000000
2263.479786	0.162917	0.546913	-0.032148	77.848076	44.944138	92.550461	-0.546854	0.000000	-4.970005	0.000000	0.000000	0.000000	-0.590095	0.038499	-0.900740	0.000000	0.000000	4.000000	38.000000	0.000000
2263.483119	0.162917	0.546913	-0.032148	77.848076	44.944138	92.550461	-0.546854	0.000000	-4.970005	0.000000	0.000000	0.000000	-0.590095	0.038499	-0.900740	0.000000	0.000000	4.000000	38.000000	0.000000
2263.486453	0.160852	0.546987	-0.035138	78.022972	43.993500	91.372047	-0.606850	0.000000	-4.963037	0.000000	0.000000	0.000000	-0.619313	0.022083	-0.896902	0.000000	0.000000	4.000000	38.000000	0.000000
2263.489786	0.160852	0.546987	-0.035138	78.022972	43.993500	91.372047	-0.606850	0.000000	-4.963037	0.000000	0.000000	0.000000	-0.619313	0.022083	-0.896902	0.000000	0.000000	4.000000	38.000000	0.000000
2263.493119	0.160852	0.546987	-0.035138	78.022972	43.993500	91.372047	-0.606850	0.000000	-4.963037	0.000000	0.000000	0.000000	-0.619313	0.022083	-0.896902	0.000000	0.000000	4.000000	38.000000	0.000000
2263.496453	0.158811	0.547130	-0.038045	78.281898	43.050465	90.135590	-0.667485	0.000000	-4.955246	0.000000	0.000000	0.000000	-0.612538	0.042919	-0.872364	0.000000	0.000000	4.000000	38.000000	0.000000
2263.499786	0.158811	0.547130	-0.038045	78.281898	43.050465	90.135590	-0.667485	0.000000	-4.955246	0.000000	0.000000	0.000000	-0.612538	0.042919	-0.872364	0.000000	0.000000	4.000000	38.000000	0.000000
2263.503119	0.158811	0.547130	-0.038045	78.281898	43.050465	90.135590	-0.667485	0.000000	-4.955246	0.000000	0.000000	0.000000	-0.612538	0.042919	-0.872364	0.000000	0.000000	4.000000	38.000000	0.000000
2263.506453	0.156766	0.547310	-0.040760	78.533890	41.948559	88.719971	-0.727189	0.000000	-4.946837	0.000000	0.000000	0.000000	-0.613469	0.054130	-0.814323	0.000000	0.000000	4.000000	38.000000	0.000000
2263.509786	0.156766	0.547310	-0.040760	78.533890	41.948559	88.719971	-0.727189	0.000000	-4.946837	0.000000	0.000000	0.000000	-0.613469	0.054130	-0.814323	0.000000	0.000000	4.000000	38.000000	0.000000
2263.513119	0.156766	0.547310	-0.040760	78.533890	41.948559	88.719971	-0.727189	0.000000	-4.946837	0.000000	0.000000	0.000000	-0.613469	0.054130	-0.814323	0.000000	0.000000	4.000000	38.000000	0.000000
2263.516453	0.154678	0.547553	-0.043270	78.773453	40.645927	87.075638	-0.783900	0.000000	-4.938168	0.000000	0.000000	0.000000	-0.626435	0.072842	-0.753143	0.000000	0.000000	4.000000	38.000000	0.000000
2263.519786	0.154678	0.547553	-0.043270	78.773453	40.645927	87.075638	-0.783900	0.000000	-4.938168	0.000000	0.000000	0.000000	-0.626435	0.072842	-0.753143	0.000000	0.000000	4.000000	38.000000	0.000000
2263.523119	0.154678	0.547553	-0.043270	78.773453	40.645927	87.075638	-0.783900	0.000000	-4.938168	0.000000	0.000000	0.000000	-0.626435	0.072842	-0.753143	0.000000	0.000000	4.000000	38.000000	0.000000
2263.526453	0.152595	0.547788	-0.045508	79.008896	39.066635	85.112274	-0.837509	0.000000	-4.929358	0.000000	0.000000	0.000000	-0.624674	0.070526	-0.671368	0.000000	0.000000	4.000000	38.000000	0.000000
2263.529786	0.152595	0.547788	-0.045508	79.008896	39.066635	85.112274	-0.837509	0.000000	-4.929358	0.000000	0.000000	0.000000	-0.624674	0.070526	-0.671368	0.000000	0.000000	4.000000	38.000000	0.000000
2263.533119	0.152595	0.547788	-0.045508	79.008896	39.066635	85.112274	-0.837509	0.000000	-4.929358	0.000000	0.000000	0.000000	-0.624674	0.070526	-0.671368	0.000000	0.000000	4.000000	38.000000	0.000000
2263.536453	0.150433	0.547977	-0.047527	79.234642	37.320511	82.978073	-0.886539	0.000000	-4.920777	0.000000	0.000000	0.000000	-0.648688	0.056508	-0.605651	0.000000	0.000000	4.000000	38.000000	0.000000
2263.539786	0.150433	0.547977	-0.047527	79.234642	37.320511	82.978073	-0.886539	0.000000	-4.920777	0.000000	0.000000	0.000000	-0.648688	0.056508	-0.605651	0.000000	0.000000	4.000000	38.000000	0.000000
2263.543119	0.150433	0.547977	-0.047527	79.234642	37.320511	82.978073	-0.886539	0.000000	-4.920777	0.000000	0.000000	0.000000	-0.648688	0.056508	-0.605651	0.000000	0.000000	4.000000	38.000000	0.000000
2263.546453	0.148237	0.548088	-0.049384	79.442795	35.624088	80.951035	-0.932257	0.000000	-4.912321	0.000000	0.000000	0.000000	-0.658832	0.033365	-0.557221	0.000000	0.000000	4.000000	38.000000	0.000000
2263.549786	0.148237	0.548088	-0.049384	79.442795	35.624088	80.951035	-0.932257	0.000000	-4.912321	0.000000	0.000000	0.000000	-0.658832	0.033365	-0.557221	0.000000	0.000000	4.000000	38.000000	0.000000
2263.553119	0.148237	0.548088	-0.049384	79.442795	35.624088	80.951035	-0.932257	0.000000	-4.912321	0.000000	0.000000	0.000000	-0.658832	0.033365	-0.557221	0.000000	0.000000	4.000000	38.000000	0.000000
2263.556453	0.145987	0.548099	-0.051139	79.628471	34.164730	79.266861	-0.975585	0.000000	-4.903900	0.000000	0.000000	0.000000	-0.675157	0.003312	-0.526341	0.000000	0.000000	4.000000	38.000000	0.000000
2263.559786	0.145987	0.548099	-0.051139	79.628471	34.164730	79.266861	-0.975585	0.000000	-4.903900	0.000000	0.000000	0.000000	-0.675157	0.003312	-0.526341	0.000000	0.000000	4.000000	38.000000	0.000000
2263.563119	0.145987	0.548099	-0.051139	79.628471	34.164730	79.266861	-0.975585	0.000000	-4.903900	0.000000	0.000000	0.000000	-0.675157	0.003312	-0.526341	0.000000	0.000000	4.000000	38.000000	0.000000
2263.566453	0.143688	0.548040	-0.052895	79.794266	33.128716	78.147293	-1.017706	0.000000	-4.895332	0.000000	0.000000	0.000000	-0.689415	-0.017501	-0.526886	0.000000	0.000000	4.000000	38.000000	0.000000
2263.569786	0.143688	0.548040	-0.052895	79.794266	33.128716	78.147293	-1.017706	0.000000	-4.895332	0.000000	0.000000	0.000000	-0.689415	-0.017501	-0.526886	0.000000	0.000000	4.000000	38.000000	0.000000
2263.573119	0.143688	0.548040	-0.052895	79.794266	33.128716	78.147293	-1.017706	0.000000	-4.895332	0.000000	0.000000	0.000000	-0.689415	-0.017501	-0.526886	0.000000	0.000000	4.000000	38.000000	0.000000
2263.576453	0.141412	0.547921	-0.054704	79.941246	32.558098	77.632843	-1.060606	0.000000	-4.886217	0.000000	0.000000	0.000000	-0.682844	-0.035902	-0.542569	0.000000	0.000000	4.000000	38.000000	0.000000
2263.579786	0.141412	0.547921	-0.054704	79.941246	32.558098	77.632843	-1.060606	0.000000	-4.886217	0.000000	0.000000	0.000000	-0.682844	-0.035902	-0.542569	0.000000	0.000000	4.000000	38.000000	0.000000
2263.583119	0.141412	0.547921	-0.054704	79.941246	32.558098	77.632843	-1.060606	0.000000	-4.886217	0.000000	0.000000	0.000000	-0.682844	-0.035902	-0.542569	0.000000	0.000000	4.000000	38.000000	0.000000
2263.586453	0.139066	0.547754	-0.056583	80.076111	32.319450	77.556778	-1.104980	0.000000	-4.876373	0.000000	0.000000	0.000000	-0.703787	-0.049929	-0.563891	0.000000	0.000000	4.000000	38.000000	0.000000
2263.589786	0.139066	0.547754	-0.056583	80.076111	32.319450	77.556778	-1.104980	0.000000	-4.876373	0.000000	0.000000	0.000000	-0.703787	-0.049929	-0.563891	0.000000	0.000000	4.000000	38.000000	0.000000
2263.593119	0.139066	0.547754	-0.056583	80.076111	32.319450	77.556778	-1.104980	0.000000	-4.876373	0.000000	0.000000	0.000000	-0.703787	-0.049929	-0.563891	0.000000	0.000000	4.000000	38.000000	0.000000
2263.596453	0.136655	0.547592	-0.058405	80.205818	32.233631	77.689842	-1.151607	0.000000	-4.865573	0.000000	0.000000	0.000000	-0.723512	-0.048710	-0.546524	0.000000	0.000000	4.000000	38.000000	0.000000
2263.599786	0.136655	0.547592	-0.058405	80.205818	32.233631	77.689842	-1.151607	0.000000	-4.865573	0.000000	0.000000	0.000000	-0.723512	-0.048710	-0.546524	0.000000	0.000000	4.000000	38.000000	0.000000
2263.603119	0.136655	0.547592	-0.058405	80.205818	32.233631	77.689842	-1.151607	0.000000	-4.865573	0.000000	0.000000	0.000000	-0.723512	-0.048710	-0.546524	0.000000	0.000000	4.000000	38.000000	0.000000
2263.606453	0.134152	0.547441	-0.060187	80.332489	32.063206	77.740150	-1.198028	0.000000	-4.854351	0.000000	0.000000	0.000000	-0.750906	-0.045393	-0.534452	0.000000	0.000000	4.000000	38.000000	0.000000
2263.609786	0.134152	0.547441	-0.060187	80.332489	32.063206	77.740150	-1.198028	0.000000	-4.854351	0.000000	0.000000	0.000000	-0.750906	-0.045393	-0.534452	0.000000	0.000000	4.000000	38.000000	0.000000
2263.613119	0.134152	0.547441	-0.060187	80.332489	32.063206	77.740150	-1.198028	0.000000	-4.854351	0.000000	0.000000	0.000000	-0.750906	-0.045393	-0.534452	0.000000	0.000000	4.000000	38.000000	0.000000
2263.616453	0.131482	0.547264	-0.061848	80.469414	31.664917	77.530174	-1.244744	0.000000	-4.842584	0.000000	0.000000	0.000000	-0.800980	-0.052965	-0.498463	0.000000	0.000000	4.000000	38.000000	0.000000
2263.619786	0.131482	0.547264	-0.061848	80.469414	31.664917	77.530174	-1.244744	0.000000	-4.842584	0.000000	0.000000	0.000000	-0.800980	-0.052965	-0.498463	0.000000	0.000000	4.000000	38.000000	0.000000
2263.623119	0.131482	0.547264	-0.061848	80.469414	31.664917	77.530174	-1.244744	0.000000	-4.842584	0.000000	0.000000	0.000000	-0.800980	-0.052965	-0.498463	0.000000	0.000000	4.000000	38.000000	0.000000
2263.626453	0.128705	0.547066	-0.063341	80.617050	30.956947	76.950470	-1.290646	0.000000	-4.830552	0.000000	0.000000	0.000000	-0.833021	-0.059473	-0.447982	0.000000	0.000000	4.000000	38.000000	0.000000
2263.629786	0.128705	0.547066	-0.063341	80.617050	30.956947	76.950470	-1.290646	0.000000	-4.830552	0.000000	0.000000	0.000000	-0.833021	-0.059473	-0.447982	0.000000	0.000000	4.000000	38.000000	0.000000
2263.633119	0.128705	0.547066	-0.063341	80.617050	30.956947	76.950470	-1.290646	0.000000	-4.830552	0.000000	0.000000	0.000000	-0.833021	-0.059473	-0.447982	0.000000	0.000000	4.000000	38.000000	0.000000
2263.636453	0.125860	0.546824	-0.064676	80.765961	30.026083	76.098557	-1.334548	0.000000	-4.818608	0.000000	0.000000	0.000000	-0.853380	-0.072417	-0.400369	0.000000	0.000000	4.000000	38.000000	0.000000
2263.639786	0.125860	0.546824	-0.064676	80.765961	30.026083	76.098557	-1.334548	0.000000	-4.818608	0.000000	0.000000	0.000000	-0.853380	-0.072417	-0.400369	0.000000	0.000000	4.000000	38.000000	0.000000
2263.643119	0.125860	0.546824	-0.064676	80.765961	30.026083	76.098557	-1.334548	0.000000	-4.818608	0.000000	0.000000	0.000000	-0.853380	-0.072417	-0.400369	0.000000	0.000000	4.000000	38.000000	0.000000
2263.646453	0.123001	0.546564	-0.065876	80.902252	29.119238	75.303261	-1.376448	0.000000	-4.806807	0.000000	0.000000	0.000000	-0.857667	-0.078184	-0.359878	0.000000	0.000000	4.000000	38.000000	0.000000
2263.649786	0.123001	0.546564	-0.065876	80.902252	29.119238	75.303261	-1.376448	0.000000	-4.806807	0.000000	0.000000	0.000000	-0.857667	-0.078184	-0.359878	0.000000	0.000000	4.000000	38.000000	0.000000
2263.653119	0.123001	0.546564	-0.065876	80.902252	29.119238	75.303261	-1.376448	0.000000	-4.806807	0.000000	0.000000	0.000000	-0.857667	-0.078184	-0.359878	0.000000	0.000000	4.000000	38.000000	0.000000
2263.656453	0.120181	0.546307	-0.066962	80.966324	28.356153	74.673691	-1.416510	0.000000	-4.795155	0.000000	0.000000	0.000000	-0.846107	-0.077020	-0.326023	0.000000	0.000000	4.000000	38.000000	0.000000
2263.659786	0.120181	0.546307	-0.066962	80.966324	28.356153	74.673691	-1.416510	0.000000	-4.795155	0.000000	0.000000	0.000000	-0.846107	-0.077020	-0.326023	0.000000	0.000000	4.000000	38.000000	0.000000
2263.663119	0.120181	0.546307	-0.066962	80.966324	28.356153	74.673691	-1.416510	0.000000	-4.795155	0.000000	0.000000	0.000000	-0.846107	-0.077020	-0.326023	0.000000	0.000000	4.000000	38.000000	0.000000
2263.666453	0.117477	0.546045	-0.068005	80.929657	27.822252	74.024635	-1.454828	0.000000	-4.783668	0.000000	0.000000	0.000000	-0.811137	-0.078521	-0.312768	0.000000	0.000000	4.000000	38.000000	0.000000
2263.669786	0.117477	0.546045	-0.068005	80.929657	27.822252	74.024635	-1.454828	0.000000	-4.783668	0.000000	0.000000	0.000000	-0.811137	-0.078521	-0.312768	0.000000	0.000000	4.000000	38.000000	0.000000
2263.673119	0.117477	0.546045	-0.068005	80.929657	27.822252	74.024635	-1.454828	0.000000	-4.783668	0.000000	0.000000	0.000000	-0.811137	-0.078521	-0.312768	0.000000	0.000000	4.000000	38.000000	0.000000
2263.676453	0.114815	0.545779	-0.068979	80.782089	27.243254	73.092232	-1.492239	0.000000	-4.772130	0.000000	0.000000	0.000000	-0.798835	-0.079911	-0.292259	0.000000	0.000000	4.000000	38.000000	0.000000
2263.679786	0.114815	0.545779	-0.068979	80.782089	27.243254	73.092232	-1.492239	0.000000	-4.772130	0.000000	0.000000	0.000000	-0.798835	-0.079911	-0.292259	0.000000	0.000000	4.000000	38.000000	0.000000
2263.683119	0.114815	0.545779	-0.068979	80.782089	27.243254	73.092232	-1.492239	0.000000	-4.772130	0.000000	0.000000	0.000000	-0.798835	-0.079911	-0.292259	0.000000	0.000000	4.000000	38.000000	0.000000
2263.686453	0.112094	0.545493	-0.069876	80.530891	26.503046	71.964447	-1.528672	0.000000	-4.760584	0.000000	0.000000	0.000000	-0.816110	-0.085875	-0.269109	0.000000	0.000000	4.000000	38.000000	0.000000
2263.689786	0.112094	0.545493	-0.069876	80.530891	26.503046	71.964447	-1.528672	0.000000	-4.760584	0.000000	0.000000	0.000000	-0.816110	-0.085875	-0.269109	0.000000	0.000000	4.000000	38.000000	0.000000
2263.693119	0.112094	0.545493	-0.069876	80.530891	26.503046	71.964447	-1.528672	0.000000	-4.760584	0.000000	0.000000	0.000000	-0.816110	-0.085875	-0.269109	0.000000	0.000000	4.000000	38.000000	0.000000
2263.696453	0.109303	0.545203	-0.070673	80.181976	25.616055	70.752731	-1.564566	0.000000	-4.748909	0.000000	0.000000	0.000000	-0.837427	-0.086985	-0.239203	0.000000	0.000000	4.000000	38.000000	0.000000
2263.699786	0.109303	0.545203	-0.070673	80.181976	25.616055	70.752731	-1.564566	0.000000	-4.748909	0.000000	0.000000	0.000000	-0.837427	-0.086985	-0.239203	0.000000	0.000000	4.000000	38.000000	0.000000
2263.703119	0.109303	0.545203	-0.070673	80.181976	25.616055	70.752731	-1.564566	0.000000	-4.748909	0.000000	0.000000	0.000000	-0.837427	-0.086985	-0.239203	0.000000	0.000000	4.000000	38.000000	0.000000
2263.706453	0.106477	0.544891	-0.071308	79.795219	24.711353	69.590546	-1.599580	0.000000	-4.737230	0.000000	0.000000	0.000000	-0.847667	-0.093540	-0.190289	0.000000	0.000000	4.000000	38.000000	0.000000
2263.709786	0.106477	0.544891	-0.071308	79.795219	24.711353	69.590546	-1.599580	0.000000	-4.737230	0.000000	0.000000	0.000000	-0.847667	-0.093540	-0.190289	0.000000	0.000000	4.000000	38.000000	0.000000
2263.713119	0.106477	0.544891	-0.071308	79.795219	24.711353	69.590546	-1.599580	0.000000	-4.737230	0.000000	0.000000	0.000000	-0.847667	-0.093540	-0.190289	0.000000	0.000000	4.000000	38.000000	0.000000
2263.716453	0.103604	0.544548	-0.071822	79.417824	23.874887	68.487656	-1.632178	0.000000	-4.726097	0.000000	0.000000	0.000000	-0.862007	-0.102798	-0.154255	0.000000	0.000000	4.000000	38.000000	0.000000
2263.719786	0.103604	0.544548	-0.071822	79.417824	23.874887	68.487656	-1.632178	0.000000	-4.726097	0.000000	0.000000	0.000000	-0.862007	-0.102798	-0.154255	0.000000	0.000000	4.000000	38.000000	0.000000
2263.723119	0.103604	0.544548	-0.071822	79.417824	23.874887	68.487656	-1.632178	0.000000	-4.726097	0.000000	0.000000	0.000000	-0.862007	-0.102798	-0.154255	0.000000	0.000000	4.000000	38.000000	0.000000
2263.726453	0.100746	0.544207	-0.072194	79.060692	23.087931	67.326805	-1.663314	0.000000	-4.715229	0.000000	0.000000	0.000000	-0.857466	-0.102482	-0.111576	0.000000	0.000000	4.000000	38.000000	0.000000
2263.729786	0.100746	0.544207	-0.072194	79.060692	23.087931	67.326805	-1.663314	0.000000	-4.715229	0.000000	0.000000	0.000000	-0.857466	-0.102482	-0.111576	0.000000	0.000000	4.000000	38.000000	0.000000
2263.733119	0.100746	0.544207	-0.072194	79.060692	23.087931	67.326805	-1.663314	0.000000	-4.715229	0.000000	0.000000	0.000000	-0.857466	-0.102482	-0.111576	0.000000	0.000000	4.000000	38.000000	0.000000
2263.736453	0.097894	0.543872	-0.072447	78.745514	22.405397	66.229866	-1.692051	0.000000	-4.704993	0.000000	0.000000	0.000000	-0.855546	-0.100291	-0.075825	0.000000	0.000000	4.000000	38.000000	0.000000
2263.739786	0.097894	0.543872	-0.072447	78.745514	22.405397	66.229866	-1.692051	0.000000	-4.704993	0.000000	0.000000	0.000000	-0.855546	-0.100291	-0.075825	0.000000	0.000000	4.000000	38.000000	0.000000
2263.743119	0.097894	0.543872	-0.072447	78.745514	22.405397	66.229866	-1.692051	0.000000	-4.704993	0.000000	0.000000	0.000000	-0.855546	-0.100291	-0.075825	0.000000	0.000000	4.000000	38.000000	0.000000
2263.746453	0.095134	0.543508	-0.072617	78.472534	21.990849	65.617691	-1.718880	0.000000	-4.695259	0.000000	0.000000	0.000000	-0.828023	-0.109216	-0.051106	0.000000	0.000000	4.000000	38.000000	0.000000
2263.749786	0.095134	0.543508	-0.072617	78.472534	21.990849	65.617691	-1.718880	0.000000	-4.695259	0.000000	0.000000	0.000000	-0.828023	-0.109216	-0.051106	0.000000	0.000000	4.000000	38.000000	0.000000
2263.753119	0.095134	0.543508	-0.072617	78.472534	21.990849	65.617691	-1.718880	0.000000	-4.695259	0.000000	0.000000	0.000000	-0.828023	-0.109216	-0.051106	0.000000	0.000000	4.000000	38.000000	0.000000
2263.756453	0.092529	0.543142	-0.072749	78.237022	21.813774	65.703529	-1.743860	0.000000	-4.686038	0.000000	0.000000	0.000000	-0.781303	-0.109805	-0.039519	0.000000	0.000000	4.000000	38.000000	0.000000
2263.759786	0.092529	0.543142	-0.072749	78.237022	21.813774	65.703529	-1.743860	0.000000	-4.686038	0.000000	0.000000	0.000000	-0.781303	-0.109805	-0.039519	0.000000	0.000000	4.000000	38.000000	0.000000
2263.763119	0.092529	0.543142	-0.072749	78.237022	21.813774	65.703529	-1.743860	0.000000	-4.686038	0.000000	0.000000	0.000000	-0.781303	-0.109805	-0.039519	0.000000	0.000000	4.000000	38.000000	0.000000
2263.766453	0.090051	0.542765	-0.072877	78.059418	21.666683	65.931671	-1.767330	0.000000	-4.677238	0.000000	0.000000	0.000000	-0.743552	-0.113210	-0.038492	0.000000	0.000000	4.000000	38.000000	0.000000
2263.769786	0.090051	0.542765	-0.072877	78.059418	21.666683	65.931671	-1.767330	0.000000	-4.677238	0.000000	0.000000	0.000000	-0.743552	-0.113210	-0.038492	0.000000	0.000000	4.000000	38.000000	0.000000
2263.773119	0.090051	0.542765	-0.072877	78.059418	21.666683	65.931671	-1.767330	0.000000	-4.677238	0.000000	0.000000	0.000000	-0.743552	-0.113210	-0.038492	0.000000	0.000000	4.000000	38.000000	0.000000
2263.776453	0.087693	0.542361	-0.073019	77.940796	21.380249	65.740997	-1.790198	0.000000	-4.668532	0.000000	0.000000	0.000000	-0.707365	-0.121291	-0.042486	0.000000	0.000000	4.000000	38.000000	0.000000
2263.779786	0.087693	0.542361	-0.073019	77.940796	21.380249	65.740997	-1.790198	0.000000	-4.668532	0.000000	0.000000	0.000000	-0.707365	-0.121291	-0.042486	0.000000	0.000000	4.000000	38.000000	0.000000
2263.783119	0.087693	0.542361	-0.073019	77.940796	21.380249	65.740997	-1.790198	0.000000	-4.668532	0.000000	0.000000	0.000000	-0.707365	-0.121291	-0.042486	0.000000	0.000000	4.000000	38.000000	0.000000
2263.786453	0.085374	0.541899	-0.073193	77.894356	20.973534	65.017731	-1.812812	0.000000	-4.659797	0.000000	0.000000	0.000000	-0.695766	-0.138558	-0.052457	0.000000	0.000000	4.000000	38.000000	0.000000
2263.789786	0.085374	0.541899	-0.073193	77.894356	20.973534	65.017731	-1.812812	0.000000	-4.659797	0.000000	0.000000	0.000000	-0.695766	-0.138558	-0.052457	0.000000	0.000000	4.000000	38.000000	0.000000
2263.793119	0.085374	0.541899	-0.073193	77.894356	20.973534	65.017731	-1.812812	0.000000	-4.659797	0.000000	0.000000	0.000000	-0.695766	-0.138558	-0.052457	0.000000	0.000000	4.000000	38.000000	0.000000
2263.796453	0.083098	0.541395	-0.073382	77.908127	20.637798	64.078339	-1.836259	0.000000	-4.650608	0.000000	0.000000	0.000000	-0.682870	-0.151130	-0.056545	0.000000	0.000000	4.000000	38.000000	0.000000
2263.799786	0.083098	0.541395	-0.073382	77.908127	20.637798	64.078339	-1.836259	0.000000	-4.650608	0.000000	0.000000	0.000000	-0.682870	-0.151130	-0.056545	0.000000	0.000000	4.000000	38.000000	0.000000
2263.803119	0.083098	0.541395	-0.073382	77.908127	20.637798	64.078339	-1.836259	0.000000	-4.650608	0.000000	0.000000	0.000000	-0.682870	-0.151130	-0.056545	0.000000	0.000000	4.000000	38.000000	0.000000
2263.806453	0.080820	0.540819	-0.073614	77.981049	20.355505	63.361691	-1.860077	0.000000	-4.641133	0.000000	0.000000	0.000000	-0.683374	-0.172885	-0.069701	0.000000	0.000000	4.000000	38.000000	0.000000
2263.809786	0.080820	0.540819	-0.073614	77.981049	20.355505	63.361691	-1.860077	0.000000	-4.641133	0.000000	0.000000	0.000000	-0.683374	-0.172885	-0.069701	0.000000	0.000000	4.000000	38.000000	0.000000
2263.813119	0.080820	0.540819	-0.073614	77.981049	20.355505	63.361691	-1.860077	0.000000	-4.641133	0.000000	0.000000	0.000000	-0.683374	-0.172885	-0.069701	0.000000	0.000000	4.000000	38.000000	0.000000
2263.816453	0.078457	0.540201	-0.073834	78.097473	20.104565	62.982391	-1.885322	0.000000	-4.630936	0.000000	0.000000	0.000000	-0.708649	-0.185255	-0.065819	0.000000	0.000000	4.000000	38.000000	0.000000
2263.819786	0.078457	0.540201	-0.073834	78.097473	20.104565	62.982391	-1.885322	0.000000	-4.630936	0.000000	0.000000	0.000000	-0.708649	-0.185255	-0.065819	0.000000	0.000000	4.000000	38.000000	0.000000
2263.823119	0.078457	0.540201	-0.073834	78.097473	20.104565	62.982391	-1.885322	0.000000	-4.630936	0.000000	0.000000	0.000000	-0.708649	-0.185255	-0.065819	0.000000	0.000000	4.000000	38.000000	0.000000
2263.826453	0.076114	0.539567	-0.073998	78.218391	19.851658	62.641094	-1.911521	0.000000	-4.620182	0.000000	0.000000	0.000000	-0.702897	-0.190214	-0.049140	0.000000	0.000000	4.000000	38.000000	0.000000
2263.829786	0.076114	0.539567	-0.073998	78.218391	19.851658	62.641094	-1.911521	0.000000	-4.620182	0.000000	0.000000	0.000000	-0.702897	-0.190214	-0.049140	0.000000	0.000000	4.000000	38.000000	0.000000
2263.833119	0.076114	0.539567	-0.073998	78.218391	19.851658	62.641094	-1.911521	0.000000	-4.620182	0.000000	0.000000	0.000000	-0.702897	-0.190214	-0.049140	0.000000	0.000000	4.000000	38.000000	0.000000
2263.836453	0.073768	0.538901	-0.074121	78.317276	19.584135	62.101543	-1.936818	0.000000	-4.609635	0.000000	0.000000	0.000000	-0.704063	-0.199723	-0.037152	0.000000	0.000000	4.000000	38.000000	0.000000
2263.839786	0.073768	0.538901	-0.074121	78.317276	19.584135	62.101543	-1.936818	0.000000	-4.609635	0.000000	0.000000	0.000000	-0.704063	-0.199723	-0.037152	0.000000	0.000000	4.000000	38.000000	0.000000
2263.843119	0.073768	0.538901	-0.074121	78.317276	19.584135	62.101543	-1.936818	0.000000	-4.609635	0.000000	0.000000	0.000000	-0.704063	-0.199723	-0.037152	0.000000	0.000000	4.000000	38.000000	0.000000
2263.846453	0.071475	0.538274	-0.074091	78.313553	19.219727	61.194431	-1.961757	0.000000	-4.599077	0.000000	0.000000	0.000000	-0.687779	-0.188275	0.009076	0.000000	0.000000	4.000000	38.000000	0.000000
2263.849786	0.071475	0.538274	-0.074091	78.313553	19.219727	61.194431	-1.961757	0.000000	-4.599077	0.000000	0.000000	0.000000	-0.687779	-0.188275	0.009076	0.000000	0.000000	4.000000	38.000000	0.000000
2263.853119	0.071475	0.538274	-0.074091	78.313553	19.219727	61.194431	-1.961757	0.000000	-4.599077	0.000000	0.000000	0.000000	-0.687779	-0.188275	0.009076	0.000000	0.000000	4.000000	38.000000	0.000000
2263.856453	0.069226	0.537675	-0.073949	78.158363	18.728033	59.989826	-1.983197	0.000000	-4.589872	0.000000	0.000000	0.000000	-0.674698	-0.179720	0.042663	0.000000	0.000000	4.000000	38.000000	0.000000
2263.859786	0.069226	0.537675	-0.073949	78.158363	18.728033	59.989826	-1.983197	0.000000	-4.589872	0.000000	0.000000	0.000000	-0.674698	-0.179720	0.042663	0.000000	0.000000	4.000000	38.000000	0.000000
2263.863119	0.069226	0.537675	-0.073949	78.158363	18.728033	59.989826	-1.983197	0.000000	-4.589872	0.000000	0.000000	0.000000	-0.674698	-0.179720	0.042663	0.000000	0.000000	4.000000	38.000000	0.000000
2263.866453	0.067045	0.537091	-0.073649	77.937599	18.334154	59.291206	-2.002106	0.000000	-4.581656	0.000000	0.000000	0.000000	-0.654281	-0.174988	0.089895	0.000000	0.000000	4.000000	38.000000	0.000000
2263.869786	0.067045	0.537091	-0.073649	77.937599	18.334154	59.291206	-2.002106	0.000000	-4.581656	0.000000	0.000000	0.000000	-0.654281	-0.174988	0.089895	0.000000	0.000000	4.000000	38.000000	0.000000
2263.873119	0.067045	0.537091	-0.073649	77.937599	18.334154	59.291206	-2.002106	0.000000	-4.581656	0.000000	0.000000	0.000000	-0.654281	-0.174988	0.089895	0.000000	0.000000	4.000000	38.000000	0.000000
2263.876453	0.064987	0.536527	-0.073294	77.713692	18.093075	58.975063	-2.017121	0.000000	-4.575066	0.000000	0.000000	0.000000	-0.617465	-0.169501	0.106443	0.000000	0.000000	4.000000	38.000000	0.000000
2263.879786	0.064987	0.536527	-0.073294	77.713692	18.093075	58.975063	-2.017121	0.000000	-4.575066	0.000000	0.000000	0.000000	-0.617465	-0.169501	0.106443	0.000000	0.000000	4.000000	38.000000	0.000000
2263.883119	0.064987	0.536527	-0.073294	77.713692	18.093075	58.975063	-2.017121	0.000000	-4.575066	0.000000	0.000000	0.000000	-0.617465	-0.169501	0.106443	0.000000	0.000000	4.000000	38.000000	0.000000
2263.886453	0.063093	0.535998	-0.072963	77.511650	17.976871	58.624718	-2.029928	0.000000	-4.569397	0.000000	0.000000	0.000000	-0.568066	-0.158536	0.099426	0.000000	0.000000	4.000000	38.000000	0.000000
2263.889786	0.063093	0.535998	-0.072963	77.511650	17.976871	58.624718	-2.029928	0.000000	-4.569397	0.000000	0.000000	0.000000	-0.568066	-0.158536	0.099426	0.000000	0.000000	4.000000	38.000000	0.000000
2263.893119	0.063093	0.535998	-0.072963	77.511650	17.976871	58.624718	-2.029928	0.000000	-4.569397	0.000000	0.000000	0.000000	-0.568066	-0.158536	0.099426	0.000000	0.000000	4.000000	38.000000	0.000000
2263.896453	0.061296	0.535479	-0.072613	77.355789	18.011576	58.068760	-2.041836	0.000000	-4.564089	0.000000	0.000000	0.000000	-0.539142	-0.155841	0.105119	0.000000	0.000000	4.000000	38.000000	0.000000
2263.899786	0.061296	0.535479	-0.072613	77.355789	18.011576	58.068760	-2.041836	0.000000	-4.564089	0.000000	0.000000	0.000000	-0.539142	-0.155841	0.105119	0.000000	0.000000	4.000000	38.000000	0.000000
2263.903119	0.061296	0.535479	-0.072613	77.355789	18.011576	58.068760	-2.041836	0.000000	-4.564089	0.000000	0.000000	0.000000	-0.539142	-0.155841	0.105119	0.000000	0.000000	4.000000	38.000000	0.000000
2263.906453	0.059515	0.534980	-0.072278	77.244835	18.123062	57.484627	-2.052513	0.000000	-4.559297	0.000000	0.000000	0.000000	-0.534455	-0.149474	0.100283	0.000000	0.000000	4.000000	38.000000	0.000000
2263.909786	0.059515	0.534980	-0.072278	77.244835	18.123062	57.484627	-2.052513	0.000000	-4.559297	0.000000	0.000000	0.000000	-0.534455	-0.149474	0.100283	0.000000	0.000000	4.000000	38.000000	0.000000
2263.913119	0.059515	0.534980	-0.072278	77.244835	18.123062	57.484627	-2.052513	0.000000	-4.559297	0.000000	0.000000	0.000000	-0.534455	-0.149474	0.100283	0.000000	0.000000	4.000000	38.000000	0.000000
2263.916453	0.057654	0.534488	-0.071966	77.184128	18.317835	57.210957	-2.063611	0.000000	-4.554285	0.000000	0.000000	0.000000	-0.558040	-0.147586	0.093732	0.000000	0.000000	4.000000	38.000000	0.000000
2263.919786	0.057654	0.534488	-0.071966	77.184128	18.317835	57.210957	-2.063611	0.000000	-4.554285	0.000000	0.000000	0.000000	-0.558040	-0.147586	0.093732	0.000000	0.000000	4.000000	38.000000	0.000000
2263.923119	0.057654	0.534488	-0.071966	77.184128	18.317835	57.210957	-2.063611	0.000000	-4.554285	0.000000	0.000000	0.000000	-0.558040	-0.147586	0.093732	0.000000	0.000000	4.000000	38.000000	0.000000
2263.926453	0.055759	0.534011	-0.071638	77.157776	18.564793	57.327473	-2.076299	0.000000	-4.548514	0.000000	0.000000	0.000000	-0.568678	-0.143072	0.098369	0.000000	0.000000	4.000000	38.000000	0.000000
2263.929786	0.055759	0.534011	-0.071638	77.157776	18.564793	57.327473	-2.076299	0.000000	-4.548514	0.000000	0.000000	0.000000	-0.568678	-0.143072	0.098369	0.000000	0.000000	4.000000	38.000000	0.000000
2263.933119	0.055759	0.534011	-0.071638	77.157776	18.564793	57.327473	-2.076299	0.000000	-4.548514	0.000000	0.000000	0.000000	-0.568678	-0.143072	0.098369	0.000000	0.000000	4.000000	38.000000	0.000000
2263.936453	0.053863	0.533592	-0.071308	77.144608	18.892580	57.685284	-2.089261	0.000000	-4.542575	0.000000	0.000000	0.000000	-0.568768	-0.125814	0.098860	0.000000	0.000000	4.000000	38.000000	0.000000
2263.939786	0.053863	0.533592	-0.071308	77.144608	18.892580	57.685284	-2.089261	0.000000	-4.542575	0.000000	0.000000	0.000000	-0.568768	-0.125814	0.098860	0.000000	0.000000	4.000000	38.000000	0.000000
2263.943119	0.053863	0.533592	-0.071308	77.144608	18.892580	57.685284	-2.089261	0.000000	-4.542575	0.000000	0.000000	0.000000	-0.568768	-0.125814	0.098860	0.000000	0.000000	4.000000	38.000000	0.000000
2263.946453	0.052037	0.533241	-0.070873	77.114571	19.261889	58.082291	-2.102453	0.000000	-4.536485	0.000000	0.000000	0.000000	-0.547882	-0.105305	0.130632	0.000000	0.000000	4.000000	38.000000	0.000000
2263.949786	0.052037	0.533241	-0.070873	77.114571	19.261889	58.082291	-2.102453	0.000000	-4.536485	0.000000	0.000000	0.000000	-0.547882	-0.105305	0.130632	0.000000	0.000000	4.000000	38.000000	0.000000
2263.953119	0.052037	0.533241	-0.070873	77.114571	19.261889	58.082291	-2.102453	0.000000	-4.536485	0.000000	0.000000	0.000000	-0.547882	-0.105305	0.130632	0.000000	0.000000	4.000000	38.000000	0.000000
2263.956453	0.050367	0.532964	-0.070366	77.055992	19.680933	58.245094	-2.112531	0.000000	-4.531800	0.000000	0.000000	0.000000	-0.500840	-0.082985	0.151984	0.000000	0.000000	4.000000	38.000000	0.000000
2263.959786	0.050367	0.532964	-0.070366	77.055992	19.680933	58.245094	-2.112531	0.000000	-4.531800	0.000000	0.000000	0.000000	-0.500840	-0.082985	0.151984	0.000000	0.000000	4.000000	38.000000	0.000000
2263.963119	0.050367	0.532964	-0.070366	77.055992	19.680933	58.245094	-2.112531	0.000000	-4.531800	0.000000	0.000000	0.000000	-0.500840	-0.082985	0.151984	0.000000	0.000000	4.000000	38.000000	0.000000
2263.966453	0.048823	0.532771	-0.069738	76.972733	20.178947	58.315228	-2.119249	0.000000	-4.528663	0.000000	0.000000	0.000000	-0.463378	-0.058115	0.188529	0.000000	0.000000	4.000000	38.000000	0.000000
2263.969786	0.048823	0.532771	-0.069738	76.972733	20.178947	58.315228	-2.119249	0.000000	-4.528663	0.000000	0.000000	0.000000	-0.463378	-0.058115	0.188529	0.000000	0.000000	4.000000	38.000000	0.000000
2263.973119	0.048823	0.532771	-0.069738	76.972733	20.178947	58.315228	-2.119249	0.000000	-4.528663	0.000000	0.000000	0.000000	-0.463378	-0.058115	0.188529	0.000000	0.000000	4.000000	38.000000	0.000000
2263.976453	0.047318	0.532621	-0.069061	76.876511	20.778122	58.657780	-2.121605	0.000000	-4.527560	0.000000	0.000000	0.000000	-0.451452	-0.044861	0.203165	0.000000	0.000000	4.000000	38.000000	0.000000
2263.979786	0.047318	0.532621	-0.069061	76.876511	20.778122	58.657780	-2.121605	0.000000	-4.527560	0.000000	0.000000	0.000000	-0.451452	-0.044861	0.203165	0.000000	0.000000	4.000000	38.000000	0.000000
2263.983119	0.047318	0.532621	-0.069061	76.876511	20.778122	58.657780	-2.121605	0.000000	-4.527560	0.000000	0.000000	0.000000	-0.451452	-0.044861	0.203165	0.000000	0.000000	4.000000	38.000000	0.000000
2263.986453	0.045776	0.532501	-0.068345	76.793205	21.399986	59.268085	-2.122309	0.000000	-4.527229	0.000000	0.000000	0.000000	-0.462529	-0.036068	0.214596	0.000000	0.000000	4.000000	38.000000	0.000000
2263.989786	0.045776	0.532501	-0.068345	76.793205	21.399986	59.268085	-2.122309	0.000000	-4.527229	0.000000	0.000000	0.000000	-0.462529	-0.036068	0.214596	0.000000	0.000000	4.000000	38.000000	0.000000
2263.993119	0.045776	0.532501	-0.068345	76.793205	21.399986	59.268085	-2.122309	0.000000	-4.527229	0.000000	0.000000	0.000000	-0.462529	-0.036068	0.214596	0.000000	0.000000	4.000000	38.000000	0.000000
2263.996453	0.044197	0.532410	-0.067592	76.713989	21.920950	59.860638	-2.122498	0.000000	-4.527141	0.000000	0.000000	0.000000	-0.473805	-0.027266	0.225906	0.000000	0.000000	4.000000	38.000000	0.000000
2263.999786	0.044197	0.532410	-0.067592	76.713989	21.920950	59.860638	-2.122498	0.000000	-4.527141	0.000000	0.000000	0.000000	-0.473805	-0.027266	0.225906	0.000000	0.000000	4.000000	38.000000	0.000000
2264.003119	0.044197	0.532410	-0.067592	76.713989	21.920950	59.860638	-2.122498	0.000000	-4.527141	0.000000	0.000000	0.000000	-0.473805	-0.027266	0.225906	0.000000	0.000000	4.000000	38.000000	0.000000
2264.006453	0.042593	0.532340	-0.066848	76.644104	22.277531	60.540283	-2.122175	0.000000	-4.527292	0.000000	0.000000	0.000000	-0.481168	-0.021018	0.223315	0.000000	0.000000	4.000000	38.000000	0.000000
2264.009786	0.042593	0.532340	-0.066848	76.644104	22.277531	60.540283	-2.122175	0.000000	-4.527292	0.000000	0.000000	0.000000	-0.481168	-0.021018	0.223315	0.000000	0.000000	4.000000	38.000000	0.000000
2264.013119	0.042593	0.532340	-0.066848	76.644104	22.277531	60.540283	-2.122175	0.000000	-4.527292	0.000000	0.000000	0.000000	-0.481168	-0.021018	0.223315	0.000000	0.000000	4.000000	38.000000	0.000000
2264.016453	0.040983	0.532269	-0.066110	76.586082	22.429348	60.936291	-2.122369	0.000000	-4.527201	0.000000	0.000000	0.000000	-0.482839	-0.021174	0.221288	0.000000	0.000000	4.000000	38.000000	0.000000
2264.019786	0.040983	0.532269	-0.066110	76.586082	22.429348	60.936291	-2.122369	0.000000	-4.527201	0.000000	0.000000	0.000000	-0.482839	-0.021174	0.221288	0.000000	0.000000	4.000000	38.000000	0.000000
2264.023119	0.040983	0.532269	-0.066110	76.586082	22.429348	60.936291	-2.122369	0.000000	-4.527201	0.000000	0.000000	0.000000	-0.482839	-0.021174	0.221288	0.000000	0.000000	4.000000	38.000000	0.000000
2264.026453	0.039449	0.532243	-0.065327	76.542030	22.415224	60.612835	-2.122813	0.000000	-4.526993	0.000000	0.000000	0.000000	-0.460380	-0.007839	0.234917	0.000000	0.000000	4.000000	38.000000	0.000000
2264.029786	0.039449	0.532243	-0.065327	76.542030	22.415224	60.612835	-2.122813	0.000000	-4.526993	0.000000	0.000000	0.000000	-0.460380	-0.007839	0.234917	0.000000	0.000000	4.000000	38.000000	0.000000
2264.033119	0.039449	0.532243	-0.065327	76.542030	22.415224	60.612835	-2.122813	0.000000	-4.526993	0.000000	0.000000	0.000000	-0.460380	-0.007839	0.234917	0.000000	0.000000	4.000000	38.000000	0.000000
2264.036453	0.037966	0.532232	-0.064536	76.499283	22.332842	59.421848	-2.121124	0.000000	-4.527784	0.000000	0.000000	0.000000	-0.444745	-0.003523	0.237408	0.000000	0.000000	4.000000	38.000000	0.000000
2264.039786	0.037966	0.532232	-0.064536	76.499283	22.332842	59.421848	-2.121124	0.000000	-4.527784	0.000000	0.000000	0.000000	-0.444745	-0.003523	0.237408	0.000000	0.000000	4.000000	38.000000	0.000000
2264.043119	0.037966	0.532232	-0.064536	76.499283	22.332842	59.421848	-2.121124	0.000000	-4.527784	0.000000	0.000000	0.000000	-0.444745	-0.003523	0.237408	0.000000	0.000000	4.000000	38.000000	0.000000
2264.046453	0.036576	0.532206	-0.063711	76.441223	22.368986	58.124775	-2.118516	0.000000	-4.529005	0.000000	0.000000	0.000000	-0.417085	-0.007599	0.247454	0.000000	0.000000	4.000000	38.000000	0.000000
2264.049786	0.036576	0.532206	-0.063711	76.441223	22.368986	58.124775	-2.118516	0.000000	-4.529005	0.000000	0.000000	0.000000	-0.417085	-0.007599	0.247454	0.000000	0.000000	4.000000	38.000000	0.000000
2264.053119	0.036576	0.532206	-0.063711	76.441223	22.368986	58.124775	-2.118516	0.000000	-4.529005	0.000000	0.000000	0.000000	-0.417085	-0.007599	0.247454	0.000000	0.000000	4.000000	38.000000	0.000000
2264.056453	0.035229	0.532205	-0.062763	76.352737	22.636559	57.817272	-2.113765	0.000000	-4.531225	0.000000	0.000000	0.000000	-0.404011	-0.000274	0.284404	0.000000	0.000000	4.000000	38.000000	0.000000
2264.059786	0.035229	0.532205	-0.062763	76.352737	22.636559	57.817272	-2.113765	0.000000	-4.531225	0.000000	0.000000	0.000000	-0.404011	-0.000274	0.284404	0.000000	0.000000	4.000000	38.000000	0.000000
2264.063119	0.035229	0.532205	-0.062763	76.352737	22.636559	57.817272	-2.113765	0.000000	-4.531225	0.000000	0.000000	0.000000	-0.404011	-0.000274	0.284404	0.000000	0.000000	4.000000	38.000000	0.000000
2264.066453	0.033839	0.532204	-0.061817	76.238213	23.070423	58.422680	-2.104953	0.000000	-4.535325	0.000000	0.000000	0.000000	-0.417189	-0.000482	0.283890	0.000000	0.000000	4.000000	38.000000	0.000000
2264.069786	0.033839	0.532204	-0.061817	76.238213	23.070423	58.422680	-2.104953	0.000000	-4.535325	0.000000	0.000000	0.000000	-0.417189	-0.000482	0.283890	0.000000	0.000000	4.000000	38.000000	0.000000
2264.073119	0.033839	0.532204	-0.061817	76.238213	23.070423	58.422680	-2.104953	0.000000	-4.535325	0.000000	0.000000	0.000000	-0.417189	-0.000482	0.283890	0.000000	0.000000	4.000000	38.000000	0.000000
2264.076453	0.032407	0.532232	-0.060833	76.108231	23.527184	59.033188	-2.096553	0.000000	-4.539214	0.000000	0.000000	0.000000	-0.429467	0.008332	0.295181	0.000000	0.000000	4.000000	38.000000	0.000000
2264.079786	0.032407	0.532232	-0.060833	76.108231	23.527184	59.033188	-2.096553	0.000000	-4.539214	0.000000	0.000000	0.000000	-0.429467	0.008332	0.295181	0.000000	0.000000	4.000000	38.000000	0.000000
2264.083119	0.032407	0.532232	-0.060833	76.108231	23.527184	59.033188	-2.096553	0.000000	-4.539214	0.000000	0.000000	0.000000	-0.429467	0.008332	0.295181	0.000000	0.000000	4.000000	38.000000	0.000000
2264.086453	0.030932	0.532274	-0.059832	75.979301	23.932528	59.204594	-2.087422	0.000000	-4.543421	0.000000	0.000000	0.000000	-0.442424	0.012634	0.300363	0.000000	0.000000	4.000000	38.000000	0.000000
2264.089786	0.030932	0.532274	-0.059832	75.979301	23.932528	59.204594	-2.087422	0.000000	-4.543421	0.000000	0.000000	0.000000	-0.442424	0.012634	0.300363	0.000000	0.000000	4.000000	38.000000	0.000000
2264.093119	0.030932	0.532274	-0.059832	75.979301	23.932528	59.204594	-2.087422	0.000000	-4.543421	0.000000	0.000000	0.000000	-0.442424	0.012634	0.300363	0.000000	0.000000	4.000000	38.000000	0.000000
2264.096453	0.029432	0.532293	-0.058831	75.847107	24.300123	59.099373	-2.078135	0.000000	-4.547676	0.000000	0.000000	0.000000	-0.450207	0.005906	0.300247	0.000000	0.000000	4.000000	38.000000	0.000000
2264.099786	0.029432	0.532293	-0.058831	75.847107	24.300123	59.099373	-2.078135	0.000000	-4.547676	0.000000	0.000000	0.000000	-0.450207	0.005906	0.300247	0.000000	0.000000	4.000000	38.000000	0.000000
2264.103119	0.029432	0.532293	-0.058831	75.847107	24.300123	59.099373	-2.078135	0.000000	-4.547676	0.000000	0.000000	0.000000	-0.450207	0.005906	0.300247	0.000000	0.000000	4.000000	38.000000	0.000000
2264.106453	0.027942	0.532312	-0.057837	75.709366	24.700705	58.984802	-2.068965	0.000000	-4.551855	0.000000	0.000000	0.000000	-0.446749	0.005718	0.298032	0.000000	0.000000	4.000000	38.000000	0.000000
2264.109786	0.027942	0.532312	-0.057837	75.709366	24.700705	58.984802	-2.068965	0.000000	-4.551855	0.000000	0.000000	0.000000	-0.446749	0.005718	0.298032	0.000000	0.000000	4.000000	38.000000	0.000000
2264.113119	0.027942	0.532312	-0.057837	75.709366	24.700705	58.984802	-2.068965	0.000000	-4.551855	0.000000	0.000000	0.000000	-0.446749	0.005718	0.298032	0.000000	0.000000	4.000000	38.000000	0.000000
2264.116453	0.026467	0.532324	-0.056827	75.557137	25.163063	59.079239	-2.059618	0.000000	-4.556092	0.000000	0.000000	0.000000	-0.442767	0.003438	0.303057	0.000000	0.000000	4.000000	38.000000	0.000000
2264.119786	0.026467	0.532324	-0.056827	75.557137	25.163063	59.079239	-2.059618	0.000000	-4.556092	0.000000	0.000000	0.000000	-0.442767	0.003438	0.303057	0.000000	0.000000	4.000000	38.000000	0.000000
2264.123119	0.026467	0.532324	-0.056827	75.557137	25.163063	59.079239	-2.059618	0.000000	-4.556092	0.000000	0.000000	0.000000	-0.442767	0.003438	0.303057	0.000000	0.000000	4.000000	38.000000	0.000000
2264.126453	0.024990	0.532366	-0.055715	75.380417	25.689228	59.447063	-2.049342	0.000000	-4.560724	0.000000	0.000000	0.000000	-0.442975	0.012658	0.333554	0.000000	0.000000	4.000000	38.000000	0.000000
2264.129786	0.024990	0.532366	-0.055715	75.380417	25.689228	59.447063	-2.049342	0.000000	-4.560724	0.000000	0.000000	0.000000	-0.442975	0.012658	0.333554	0.000000	0.000000	4.000000	38.000000	0.000000
2264.133119	0.024990	0.532366	-0.055715	75.380417	25.689228	59.447063	-2.049342	0.000000	-4.560724	0.000000	0.000000	0.000000	-0.442975	0.012658	0.333554	0.000000	0.000000	4.000000	38.000000	0.000000
2264.136453	0.023567	0.532409	-0.054545	75.183792	26.223965	59.851665	-2.035703	0.000000	-4.566827	0.000000	0.000000	0.000000	-0.427041	0.012797	0.351088	0.000000	0.000000	4.000000	38.000000	0.000000
2264.139786	0.023567	0.532409	-0.054545	75.183792	26.223965	59.851665	-2.035703	0.000000	-4.566827	0.000000	0.000000	0.000000	-0.427041	0.012797	0.351088	0.000000	0.000000	4.000000	38.000000	0.000000
2264.143119	0.023567	0.532409	-0.054545	75.183792	26.223965	59.851665	-2.035703	0.000000	-4.566827	0.000000	0.000000	0.000000	-0.427041	0.012797	0.351088	0.000000	0.000000	4.000000	38.000000	0.000000
2264.146453	0.022141	0.532482	-0.053273	74.978241	26.743427	60.201450	-2.019144	0.000000	-4.574172	0.000000	0.000000	0.000000	-0.427782	0.021930	0.381620	0.000000	0.000000	4.000000	38.000000	0.000000
2264.149786	0.022141	0.532482	-0.053273	74.978241	26.743427	60.201450	-2.019144	0.000000	-4.574172	0.000000	0.000000	0.000000	-0.427782	0.021930	0.381620	0.000000	0.000000	4.000000	38.000000	0.000000
2264.153119	0.022141	0.532482	-0.053273	74.978241	26.743427	60.201450	-2.019144	0.000000	-4.574172	0.000000	0.000000	0.000000	-0.427782	0.021930	0.381620	0.000000	0.000000	4.000000	38.000000	0.000000
2264.156453	0.020709	0.532555	-0.051939	74.767258	27.202618	60.493122	-1.998944	0.000000	-4.583036	0.000000	0.000000	0.000000	-0.429485	0.021980	0.400195	0.000000	0.000000	4.000000	38.000000	0.000000
2264.159786	0.020709	0.532555	-0.051939	74.767258	27.202618	60.493122	-1.998944	0.000000	-4.583036	0.000000	0.000000	0.000000	-0.429485	0.021980	0.400195	0.000000	0.000000	4.000000	38.000000	0.000000
2264.163119	0.020709	0.532555	-0.051939	74.767258	27.202618	60.493122	-1.998944	0.000000	-4.583036	0.000000	0.000000	0.000000	-0.429485	0.021980	0.400195	0.000000	0.000000	4.000000	38.000000	0.000000
2264.166453	0.019269	0.532598	-0.050583	74.564819	27.598593	60.872955	-1.976236	0.000000	-4.592874	0.000000	0.000000	0.000000	-0.431970	0.012857	0.406834	0.000000	0.000000	4.000000	38.000000	0.000000
2264.169786	0.019269	0.532598	-0.050583	74.564819	27.598593	60.872955	-1.976236	0.000000	-4.592874	0.000000	0.000000	0.000000	-0.431970	0.012857	0.406834	0.000000	0.000000	4.000000	38.000000	0.000000
2264.173119	0.019269	0.532598	-0.050583	74.564819	27.598593	60.872955	-1.976236	0.000000	-4.592874	0.000000	0.000000	0.000000	-0.431970	0.012857	0.406834	0.000000	0.000000	4.000000	38.000000	0.000000
2264.176453	0.017799	0.532624	-0.049252	74.381386	27.898411	61.232059	-1.952223	0.000000	-4.603132	0.000000	0.000000	0.000000	-0.440979	0.007893	0.399352	0.000000	0.000000	4.000000	38.000000	0.000000
2264.179786	0.017799	0.532624	-0.049252	74.381386	27.898411	61.232059	-1.952223	0.000000	-4.603132	0.000000	0.000000	0.000000	-0.440979	0.007893	0.399352	0.000000	0.000000	4.000000	38.000000	0.000000
2264.183119	0.017799	0.532624	-0.049252	74.381386	27.898411	61.232059	-1.952223	0.000000	-4.603132	0.000000	0.000000	0.000000	-0.440979	0.007893	0.399352	0.000000	0.000000	4.000000	38.000000	0.000000
2264.186453	0.016259	0.532604	-0.047984	74.251373	28.162251	61.657818	-1.928707	0.000000	-4.613035	0.000000	0.000000	0.000000	-0.462096	-0.006219	0.380388	0.000000	0.000000	4.000000	38.000000	0.000000
2264.189786	0.016259	0.532604	-0.047984	74.251373	28.162251	61.657818	-1.928707	0.000000	-4.613035	0.000000	0.000000	0.000000	-0.462096	-0.006219	0.380388	0.000000	0.000000	4.000000	38.000000	0.000000
2264.193119	0.016259	0.532604	-0.047984	74.251373	28.162251	61.657818	-1.928707	0.000000	-4.613035	0.000000	0.000000	0.000000	-0.462096	-0.006219	0.380388	0.000000	0.000000	4.000000	38.000000	0.000000
2264.196453	0.014686	0.532543	-0.046805	74.188278	28.349344	62.071201	-1.907573	0.000000	-4.621814	0.000000	0.000000	0.000000	-0.471724	-0.018233	0.353648	0.000000	0.000000	4.000000	38.000000	0.000000
2264.199786	0.014686	0.532543	-0.046805	74.188278	28.349344	62.071201	-1.907573	0.000000	-4.621814	0.000000	0.000000	0.000000	-0.471724	-0.018233	0.353648	0.000000	0.000000	4.000000	38.000000	0.000000
2264.203119	0.014686	0.532543	-0.046805	74.188278	28.349344	62.071201	-1.907573	0.000000	-4.621814	0.000000	0.000000	0.000000	-0.471724	-0.018233	0.353648	0.000000	0.000000	4.000000	38.000000	0.000000
2264.206453	0.013085	0.532443	-0.045648	74.199112	28.485291	62.171444	-1.889284	0.000000	-4.629320	0.000000	0.000000	0.000000	-0.480452	-0.029987	0.347121	0.000000	0.000000	4.000000	38.000000	0.000000
2264.209786	0.013085	0.532443	-0.045648	74.199112	28.485291	62.171444	-1.889284	0.000000	-4.629320	0.000000	0.000000	0.000000	-0.480452	-0.029987	0.347121	0.000000	0.000000	4.000000	38.000000	0.000000
2264.213119	0.013085	0.532443	-0.045648	74.199112	28.485291	62.171444	-1.889284	0.000000	-4.629320	0.000000	0.000000	0.000000	-0.480452	-0.029987	0.347121	0.000000	0.000000	4.000000	38.000000	0.000000
2264.216453	0.011514	0.532334	-0.044475	74.239235	28.619047	61.848751	-1.871575	0.000000	-4.636508	0.000000	0.000000	0.000000	-0.471201	-0.032684	0.351885	0.000000	0.000000	4.000000	38.000000	0.000000
2264.219786	0.011514	0.532334	-0.044475	74.239235	28.619047	61.848751	-1.871575	0.000000	-4.636508	0.000000	0.000000	0.000000	-0.471201	-0.032684	0.351885	0.000000	0.000000	4.000000	38.000000	0.000000
2264.223119	0.011514	0.532334	-0.044475	74.239235	28.619047	61.848751	-1.871575	0.000000	-4.636508	0.000000	0.000000	0.000000	-0.471201	-0.032684	0.351885	0.000000	0.000000	4.000000	38.000000	0.000000
2264.226453	0.009976	0.532224	-0.043242	74.273338	28.752569	61.298874	-1.852258	0.000000	-4.644259	0.000000	0.000000	0.000000	-0.461610	-0.033048	0.369842	0.000000	0.000000	4.000000	38.000000	0.000000
2264.229786	0.009976	0.532224	-0.043242	74.273338	28.752569	61.298874	-1.852258	0.000000	-4.644259	0.000000	0.000000	0.000000	-0.461610	-0.033048	0.369842	0.000000	0.000000	4.000000	38.000000	0.000000
2264.233119	0.009976	0.532224	-0.043242	74.273338	28.752569	61.298874	-1.852258	0.000000	-4.644259	0.000000	0.000000	0.000000	-0.461610	-0.033048	0.369842	0.000000	0.000000	4.000000	38.000000	0.000000
2264.236453	0.008509	0.532173	-0.041871	74.265869	28.906052	60.943161	-1.829635	0.000000	-4.653218	0.000000	0.000000	0.000000	-0.439823	-0.015164	0.411346	0.000000	0.000000	4.000000	38.000000	0.000000
2264.239786	0.008509	0.532173	-0.041871	74.265869	28.906052	60.943161	-1.829635	0.000000	-4.653218	0.000000	0.000000	0.000000	-0.439823	-0.015164	0.411346	0.000000	0.000000	4.000000	38.000000	0.000000
2264.243119	0.008509	0.532173	-0.041871	74.265869	28.906052	60.943161	-1.829635	0.000000	-4.653218	0.000000	0.000000	0.000000	-0.439823	-0.015164	0.411346	0.000000	0.000000	4.000000	38.000000	0.000000
2264.246453	0.007115	0.532167	-0.040381	74.213165	29.144627	61.093727	-1.800009	0.000000	-4.664759	0.000000	0.000000	0.000000	-0.418373	-0.001868	0.447079	0.000000	0.000000	4.000000	38.000000	0.000000
2264.249786	0.007115	0.532167	-0.040381	74.213165	29.144627	61.093727	-1.800009	0.000000	-4.664759	0.000000	0.000000	0.000000	-0.418373	-0.001868	0.447079	0.000000	0.000000	4.000000	38.000000	0.000000
2264.253119	0.007115	0.532167	-0.040381	74.213165	29.144627	61.093727	-1.800009	0.000000	-4.664759	0.000000	0.000000	0.000000	-0.418373	-0.001868	0.447079	0.000000	0.000000	4.000000	38.000000	0.000000
2264.256453	0.005751	0.532197	-0.038814	74.175056	29.542952	61.551926	-1.763757	0.000000	-4.678586	0.000000	0.000000	0.000000	-0.409148	0.009055	0.470049	0.000000	0.000000	4.000000	38.000000	0.000000
2264.259786	0.005751	0.532197	-0.038814	74.175056	29.542952	61.551926	-1.763757	0.000000	-4.678586	0.000000	0.000000	0.000000	-0.409148	0.009055	0.470049	0.000000	0.000000	4.000000	38.000000	0.000000
2264.263119	0.005751	0.532197	-0.038814	74.175056	29.542952	61.551926	-1.763757	0.000000	-4.678586	0.000000	0.000000	0.000000	-0.409148	0.009055	0.470049	0.000000	0.000000	4.000000	38.000000	0.000000
2264.266453	0.004397	0.532248	-0.037257	74.226349	30.175400	62.095314	-1.722779	0.000000	-4.693829	0.000000	0.000000	0.000000	-0.406285	0.015333	0.467019	0.000000	0.000000	4.000000	38.000000	0.000000
2264.269786	0.004397	0.532248	-0.037257	74.226349	30.175400	62.095314	-1.722779	0.000000	-4.693829	0.000000	0.000000	0.000000	-0.406285	0.015333	0.467019	0.000000	0.000000	4.000000	38.000000	0.000000
2264.273119	0.004397	0.532248	-0.037257	74.226349	30.175400	62.095314	-1.722779	0.000000	-4.693829	0.000000	0.000000	0.000000	-0.406285	0.015333	0.467019	0.000000	0.000000	4.000000	38.000000	0.000000
2264.276453	0.003033	0.532321	-0.035643	74.366539	30.873375	62.491894	-1.680586	0.000000	-4.709101	0.000000	0.000000	0.000000	-0.409192	0.021743	0.484241	0.000000	0.000000	4.000000	38.000000	0.000000
2264.279786	0.003033	0.532321	-0.035643	74.366539	30.873375	62.491894	-1.680586	0.000000	-4.709101	0.000000	0.000000	0.000000	-0.409192	0.021743	0.484241	0.000000	0.000000	4.000000	38.000000	0.000000
2264.283119	0.003033	0.532321	-0.035643	74.366539	30.873375	62.491894	-1.680586	0.000000	-4.709101	0.000000	0.000000	0.000000	-0.409192	0.021743	0.484241	0.000000	0.000000	4.000000	38.000000	0.000000
2264.286453	0.001698	0.532422	-0.034063	74.554016	31.554283	62.610336	-1.634645	0.000000	-4.725245	0.000000	0.000000	0.000000	-0.400333	0.030414	0.474061	0.000000	0.000000	4.000000	38.000000	0.000000
2264.289786	0.001698	0.532422	-0.034063	74.554016	31.554283	62.610336	-1.634645	0.000000	-4.725245	0.000000	0.000000	0.000000	-0.400333	0.030414	0.474061	0.000000	0.000000	4.000000	38.000000	0.000000
2264.293119	0.001698	0.532422	-0.034063	74.554016	31.554283	62.610336	-1.634645	0.000000	-4.725245	0.000000	0.000000	0.000000	-0.400333	0.030414	0.474061	0.000000	0.000000	4.000000	38.000000	0.000000
2264.296453	0.000374	0.532491	-0.032460	74.737419	32.263412	62.841198	-1.587992	0.000000	-4.741127	0.000000	0.000000	0.000000	-0.397284	0.020652	0.480708	0.000000	0.000000	4.000000	38.000000	0.000000
2264.299786	0.000374	0.532491	-0.032460	74.737419	32.263412	62.841198	-1.587992	0.000000	-4.741127	0.000000	0.000000	0.000000	-0.397284	0.020652	0.480708	0.000000	0.000000	4.000000	38.000000	0.000000
2264.303119	0.000374	0.532491	-0.032460	74.737419	32.263412	62.841198	-1.587992	0.000000	-4.741127	0.000000	0.000000	0.000000	-0.397284	0.020652	0.480708	0.000000	0.000000	4.000000	38.000000	0.000000
2264.306453	-0.000899	0.532550	-0.030907	74.905144	32.947731	63.240238	-1.538522	0.000000	-4.757410	0.000000	0.000000	0.000000	-0.382049	0.017796	0.466059	0.000000	0.000000	4.000000	38.000000	0.000000
2264.309786	-0.000899	0.532550	-0.030907	74.905144	32.947731	63.240238	-1.538522	0.000000	-4.757410	0.000000	0.000000	0.000000	-0.382049	0.017796	0.466059	0.000000	0.000000	4.000000	38.000000	0.000000
2264.313119	-0.000899	0.532550	-0.030907	74.905144	32.947731	63.240238	-1.538522	0.000000	-4.757410	0.000000	0.000000	0.000000	-0.382049	0.017796	0.466059	0.000000	0.000000	4.000000	38.000000	0.000000
2264.316453	-0.002182	0.532584	-0.029355	75.052284	33.560959	63.747494	-1.488654	0.000000	-4.773250	0.000000	0.000000	0.000000	-0.384839	0.010258	0.465725	0.000000	0.000000	4.000000	38.000000	0.000000
2264.319786	-0.002182	0.532584	-0.029355	75.052284	33.560959	63.747494	-1.488654	0.000000	-4.773250	0.000000	0.000000	0.000000	-0.384839	0.010258	0.465725	0.000000	0.000000	4.000000	38.000000	0.000000
2264.323119	-0.002182	0.532584	-0.029355	75.052284	33.560959	63.747494	-1.488654	0.000000	-4.773250	0.000000	0.000000	0.000000	-0.384839	0.010258	0.465725	0.000000	0.000000	4.000000	38.000000	0.000000
2264.326453	-0.003454	0.532601	-0.027827	75.169685	34.059387	64.189842	-1.437152	0.000000	-4.789008	0.000000	0.000000	0.000000	-0.381462	0.005012	0.458323	0.000000	0.000000	4.000000	38.000000	0.000000
2264.329786	-0.003454	0.532601	-0.027827	75.169685	34.059387	64.189842	-1.437152	0.000000	-4.789008	0.000000	0.000000	0.000000	-0.381462	0.005012	0.458323	0.000000	0.000000	4.000000	38.000000	0.000000
2264.333119	-0.003454	0.532601	-0.027827	75.169685	34.059387	64.189842	-1.437152	0.000000	-4.789008	0.000000	0.000000	0.000000	-0.381462	0.005012	0.458323	0.000000	0.000000	4.000000	38.000000	0.000000
2264.336453	-0.004692	0.532577	-0.026386	75.260605	34.436169	64.322067	-1.384742	0.000000	-4.804424	0.000000	0.000000	0.000000	-0.371619	-0.007173	0.432221	0.000000	0.000000	4.000000	38.000000	0.000000
2264.339786	-0.004692	0.532577	-0.026386	75.260605	34.436169	64.322067	-1.384742	0.000000	-4.804424	0.000000	0.000000	0.000000	-0.371619	-0.007173	0.432221	0.000000	0.000000	4.000000	38.000000	0.000000
2264.343119	-0.004692	0.532577	-0.026386	75.260605	34.436169	64.322067	-1.384742	0.000000	-4.804424	0.000000	0.000000	0.000000	-0.371619	-0.007173	0.432221	0.000000	0.000000	4.000000	38.000000	0.000000
2264.346453	-0.005919	0.532528	-0.024946	75.316376	34.653881	64.080338	-1.319302	0.000000	-4.765377	0.000000	0.000000	0.000000	-0.367946	-0.014889	0.432098	0.000000	0.000000	4.000000	38.000000	0.000000
2264.349786	-0.005919	0.532528	-0.024946	75.316376	34.653881	64.080338	-1.319302	0.000000	-4.765377	0.000000	0.000000	0.000000	-0.367946	-0.014889	0.432098	0.000000	0.000000	4.000000	38.000000	0.000000
2264.353119	-0.005919	0.532528	-0.024946	75.316376	34.653881	64.080338	-1.319302	0.000000	-4.765377	0.000000	0.000000	0.000000	-0.367946	-0.014889	0.432098	0.000000	0.000000	4.000000	38.000000	0.000000
2264.356453	-0.007112	0.532436	-0.023525	75.343346	34.732155	63.561146	-1.247286	0.000000	-4.704052	0.000000	0.000000	0.000000	-0.357943	-0.027313	0.426261	0.000000	0.000000	4.000000	38.000000	0.000000
2264.359786	-0.007112	0.532436	-0.023525	75.343346	34.732155	63.561146	-1.247286	0.000000	-4.704052	0.000000	0.000000	0.000000	-0.357943	-0.027313	0.426261	0.000000	0.000000	4.000000	38.000000	0.000000
2264.363119	-0.007112	0.532436	-0.023525	75.343346	34.732155	63.561146	-1.247286	0.000000	-4.704052	0.000000	0.000000	0.000000	-0.357943	-0.027313	0.426261	0.000000	0.000000	4.000000	38.000000	0.000000
2264.366453	-0.008251	0.532343	-0.022107	75.344025	34.687878	63.093628	-1.176242	0.000000	-4.644395	0.000000	0.000000	0.000000	-0.341667	-0.028042	0.425261	0.000000	0.000000	4.000000	38.000000	0.000000
2264.369786	-0.008251	0.532343	-0.022107	75.344025	34.687878	63.093628	-1.176242	0.000000	-4.644395	0.000000	0.000000	0.000000	-0.341667	-0.028042	0.425261	0.000000	0.000000	4.000000	38.000000	0.000000
2264.373119	-0.008251	0.532343	-0.022107	75.344025	34.687878	63.093628	-1.176242	0.000000	-4.644395	0.000000	0.000000	0.000000	-0.341667	-0.028042	0.425261	0.000000	0.000000	4.000000	38.000000	0.000000
2264.376453	-0.009336	0.532231	-0.020646	75.322968	34.541946	62.761829	-1.105365	0.000000	-4.587451	0.000000	0.000000	0.000000	-0.325507	-0.033695	0.438542	0.000000	0.000000	4.000000	38.000000	0.000000
2264.379786	-0.009336	0.532231	-0.020646	75.322968	34.541946	62.761829	-1.105365	0.000000	-4.587451	0.000000	0.000000	0.000000	-0.325507	-0.033695	0.438542	0.000000	0.000000	4.000000	38.000000	0.000000
2264.383119	-0.009336	0.532231	-0.020646	75.322968	34.541946	62.761829	-1.105365	0.000000	-4.587451	0.000000	0.000000	0.000000	-0.325507	-0.033695	0.438542	0.000000	0.000000	4.000000	38.000000	0.000000
2264.386453	-0.010388	0.532139	-0.019124	75.283722	34.323540	62.393608	-1.032275	0.000000	-4.533199	0.000000	0.000000	0.000000	-0.315605	-0.027582	0.456376	0.000000	0.000000	4.000000	38.000000	0.000000
2264.389786	-0.010388	0.532139	-0.019124	75.283722	34.323540	62.393608	-1.032275	0.000000	-4.533199	0.000000	0.000000	0.000000	-0.315605	-0.027582	0.456376	0.000000	0.000000	4.000000	38.000000	0.000000
2264.393119	-0.010388	0.532139	-0.019124	75.283722	34.323540	62.393608	-1.032275	0.000000	-4.533199	0.000000	0.000000	0.000000	-0.315605	-0.027582	0.456376	0.000000	0.000000	4.000000	38.000000	0.000000
2264.396453	-0.011386	0.532052	-0.017562	75.232834	34.059929	61.907352	-0.956213	0.000000	-4.480598	0.000000	0.000000	0.000000	-0.299286	-0.026175	0.468565	0.000000	0.000000	4.000000	38.000000	0.000000
2264.399786	-0.011386	0.532052	-0.017562	75.232834	34.059929	61.907352	-0.956213	0.000000	-4.480598	0.000000	0.000000	0.000000	-0.299286	-0.026175	0.468565	0.000000	0.000000	4.000000	38.000000	0.000000
2264.403119	-0.011386	0.532052	-0.017562	75.232834	34.059929	61.907352	-0.956213	0.000000	-4.480598	0.000000	0.000000	0.000000	-0.299286	-0.026175	0.468565	0.000000	0.000000	4.000000	38.000000	0.000000
2264.406453	-0.012308	0.531960	-0.015935	75.181358	33.803139	61.555782	-0.878118	0.000000	-4.430717	0.000000	0.000000	0.000000	-0.276758	-0.027353	0.488061	0.000000	0.000000	4.000000	38.000000	0.000000
2264.409786	-0.012308	0.531960	-0.015935	75.181358	33.803139	61.555782	-0.878118	0.000000	-4.430717	0.000000	0.000000	0.000000	-0.276758	-0.027353	0.488061	0.000000	0.000000	4.000000	38.000000	0.000000
2264.413119	-0.012308	0.531960	-0.015935	75.181358	33.803139	61.555782	-0.878118	0.000000	-4.430717	0.000000	0.000000	0.000000	-0.276758	-0.027353	0.488061	0.000000	0.000000	4.000000	38.000000	0.000000
2264.416453	-0.013196	0.531858	-0.014287	75.138748	33.567486	61.392212	-0.796775	0.000000	-4.384591	0.000000	0.000000	0.000000	-0.266298	-0.030774	0.494403	0.000000	0.000000	4.000000	38.000000	0.000000
2264.419786	-0.013196	0.531858	-0.014287	75.138748	33.567486	61.392212	-0.796775	0.000000	-4.384591	0.000000	0.000000	0.000000	-0.266298	-0.030774	0.494403	0.000000	0.000000	4.000000	38.000000	0.000000
2264.423119	-0.013196	0.531858	-0.014287	75.138748	33.567486	61.392212	-0.796775	0.000000	-4.384591	0.000000	0.000000	0.000000	-0.266298	-0.030774	0.494403	0.000000	0.000000	4.000000	38.000000	0.000000
2264.426453	-0.014006	0.531768	-0.012621	75.155777	33.479446	61.291920	-0.714374	0.000000	-4.340208	0.000000	0.000000	0.000000	-0.243032	-0.026990	0.499967	0.000000	0.000000	4.000000	38.000000	0.000000
2264.429786	-0.014006	0.531768	-0.012621	75.155777	33.479446	61.291920	-0.714374	0.000000	-4.340208	0.000000	0.000000	0.000000	-0.243032	-0.026990	0.499967	0.000000	0.000000	4.000000	38.000000	0.000000
2264.433119	-0.014006	0.531768	-0.012621	75.155777	33.479446	61.291920	-0.714374	0.000000	-4.340208	0.000000	0.000000	0.000000	-0.243032	-0.026990	0.499967	0.000000	0.000000	4.000000	38.000000	0.000000
2264.436453	-0.014756	0.531652	-0.011018	75.280312	33.706490	61.342434	-0.631046	0.000000	-4.299703	0.000000	0.000000	0.000000	-0.225054	-0.034779	0.480978	0.000000	0.000000	4.000000	38.000000	0.000000
2264.439786	-0.014756	0.531652	-0.011018	75.280312	33.706490	61.342434	-0.631046	0.000000	-4.299703	0.000000	0.000000	0.000000	-0.225054	-0.034779	0.480978	0.000000	0.000000	4.000000	38.000000	0.000000
2264.443119	-0.014756	0.531652	-0.011018	75.280312	33.706490	61.342434	-0.631046	0.000000	-4.299703	0.000000	0.000000	0.000000	-0.225054	-0.034779	0.480978	0.000000	0.000000	4.000000	38.000000	0.000000
2264.446453	-0.015406	0.531549	-0.009394	75.477898	34.219624	61.494358	-0.550883	0.000000	-4.262194	0.000000	0.000000	0.000000	-0.194869	-0.030926	0.487008	0.000000	0.000000	4.000000	38.000000	0.000000
2264.449786	-0.015406	0.531549	-0.009394	75.477898	34.219624	61.494358	-0.550883	0.000000	-4.262194	0.000000	0.000000	0.000000	-0.194869	-0.030926	0.487008	0.000000	0.000000	4.000000	38.000000	0.000000
2264.453119	-0.015406	0.531549	-0.009394	75.477898	34.219624	61.494358	-0.550883	0.000000	-4.262194	0.000000	0.000000	0.000000	-0.194869	-0.030926	0.487008	0.000000	0.000000	4.000000	38.000000	0.000000
2264.456453	-0.015974	0.531418	-0.007766	75.689087	34.867195	61.665565	-0.469715	0.000000	-4.229715	0.000000	0.000000	0.000000	-0.170596	-0.039176	0.488344	0.000000	0.000000	4.000000	38.000000	0.000000
2264.459786	-0.015974	0.531418	-0.007766	75.689087	34.867195	61.665565	-0.469715	0.000000	-4.229715	0.000000	0.000000	0.000000	-0.170596	-0.039176	0.488344	0.000000	0.000000	4.000000	38.000000	0.000000
2264.463119	-0.015974	0.531418	-0.007766	75.689087	34.867195	61.665565	-0.469715	0.000000	-4.229715	0.000000	0.000000	0.000000	-0.170596	-0.039176	0.488344	0.000000	0.000000	4.000000	38.000000	0.000000
2264.466453	-0.016439	0.531293	-0.006161	75.889626	35.575691	61.887131	-0.388325	0.000000	-4.201283	0.000000	0.000000	0.000000	-0.139323	-0.037480	0.481780	0.000000	0.000000	4.000000	38.000000	0.000000
2264.469786	-0.016439	0.531293	-0.006161	75.889626	35.575691	61.887131	-0.388325	0.000000	-4.201283	0.000000	0.000000	0.000000	-0.139323	-0.037480	0.481780	0.000000	0.000000	4.000000	38.000000	0.000000
2264.473119	-0.016439	0.531293	-0.006161	75.889626	35.575691	61.887131	-0.388325	0.000000	-4.201283	0.000000	0.000000	0.000000	-0.139323	-0.037480	0.481780	0.000000	0.000000	4.000000	38.000000	0.000000
2264.476453	-0.016840	0.531134	-0.004593	76.071953	36.290329	62.203297	-0.308028	0.000000	-4.178062	0.000000	0.000000	0.000000	-0.120408	-0.047882	0.470281	0.000000	0.000000	4.000000	38.000000	0.000000
2264.479786	-0.016840	0.531134	-0.004593	76.071953	36.290329	62.203297	-0.308028	0.000000	-4.178062	0.000000	0.000000	0.000000	-0.120408	-0.047882	0.470281	0.000000	0.000000	4.000000	38.000000	0.000000
2264.483119	-0.016840	0.531134	-0.004593	76.071953	36.290329	62.203297	-0.308028	0.000000	-4.178062	0.000000	0.000000	0.000000	-0.120408	-0.047882	0.470281	0.000000	0.000000	4.000000	38.000000	0.000000
2264.486453	-0.017158	0.530946	-0.003020	76.220032	36.946671	62.723808	-0.229648	0.000000	-4.157995	0.000000	0.000000	0.000000	-0.095281	-0.056246	0.471876	0.000000	0.000000	4.000000	38.000000	0.000000
2264.489786	-0.017158	0.530946	-0.003020	76.220032	36.946671	62.723808	-0.229648	0.000000	-4.157995	0.000000	0.000000	0.000000	-0.095281	-0.056246	0.471876	0.000000	0.000000	4.000000	38.000000	0.000000
2264.493119	-0.017158	0.530946	-0.003020	76.220032	36.946671	62.723808	-0.229648	0.000000	-4.157995	0.000000	0.000000	0.000000	-0.095281	-0.056246	0.471876	0.000000	0.000000	4.000000	38.000000	0.000000
2264.496453	-0.017455	0.530764	-0.001471	76.349785	37.510220	63.230141	-0.151002	0.000000	-4.142114	0.000000	0.000000	0.000000	-0.089044	-0.054538	0.464582	0.000000	0.000000	4.000000	38.000000	0.000000
2264.499786	-0.017455	0.530764	-0.001471	76.349785	37.510220	63.230141	-0.151002	0.000000	-4.142114	0.000000	0.000000	0.000000	-0.089044	-0.054538	0.464582	0.000000	0.000000	4.000000	38.000000	0.000000
2264.503119	-0.017455	0.530764	-0.001471	76.349785	37.510220	63.230141	-0.151002	0.000000	-4.142114	0.000000	0.000000	0.000000	-0.089044	-0.054538	0.464582	0.000000	0.000000	4.000000	38.000000	0.000000
2264.506453	-0.017686	0.530548	0.000039	76.453590	37.952328	63.615379	-0.073572	0.000000	-4.127274	0.000000	0.000000	0.000000	-0.069528	-0.064984	0.453254	0.000000	0.000000	4.000000	38.000000	0.000000
2264.509786	-0.017686	0.530548	0.000039	76.453590	37.952328	63.615379	-0.073572	0.000000	-4.127274	0.000000	0.000000	0.000000	-0.069528	-0.064984	0.453254	0.000000	0.000000	4.000000	38.000000	0.000000
2264.513119	-0.017686	0.530548	0.000039	76.453590	37.952328	63.615379	-0.073572	0.000000	-4.127274	0.000000	0.000000	0.000000	-0.069528	-0.064984	0.453254	0.000000	0.000000	4.000000	38.000000	0.000000
2264.516453	-0.017829	0.530289	0.001471	76.532394	38.343262	63.958138	0.001971	0.000000	-4.115685	0.000000	0.000000	0.000000	-0.042780	-0.077529	0.429496	0.000000	0.000000	4.000000	38.000000	0.000000
2264.519786	-0.017829	0.530289	0.001471	76.532394	38.343262	63.958138	0.001971	0.000000	-4.115685	0.000000	0.000000	0.000000	-0.042780	-0.077529	0.429496	0.000000	0.000000	4.000000	38.000000	0.000000
2264.523119	-0.017829	0.530289	0.001471	76.532394	38.343262	63.958138	0.001971	0.000000	-4.115685	0.000000	0.000000	0.000000	-0.042780	-0.077529	0.429496	0.000000	0.000000	4.000000	38.000000	0.000000
2264.526453	-0.017883	0.530046	0.002858	76.577065	38.661499	64.253487	0.073554	0.000000	-4.108556	0.000000	0.000000	0.000000	-0.016176	-0.072945	0.416155	0.000000	0.000000	4.000000	38.000000	0.000000
2264.529786	-0.017883	0.530046	0.002858	76.577065	38.661499	64.253487	0.073554	0.000000	-4.108556	0.000000	0.000000	0.000000	-0.016176	-0.072945	0.416155	0.000000	0.000000	4.000000	38.000000	0.000000
2264.533119	-0.017883	0.530046	0.002858	76.577065	38.661499	64.253487	0.073554	0.000000	-4.108556	0.000000	0.000000	0.000000	-0.016176	-0.072945	0.416155	0.000000	0.000000	4.000000	38.000000	0.000000
2264.536453	-0.017848	0.529768	0.004209	76.602516	38.897854	64.467590	0.142913	0.000000	-4.105860	0.000000	0.000000	0.000000	0.010571	-0.083356	0.405241	0.000000	0.000000	4.000000	38.000000	0.000000
2264.539786	-0.017848	0.529768	0.004209	76.602516	38.897854	64.467590	0.142913	0.000000	-4.105860	0.000000	0.000000	0.000000	0.010571	-0.083356	0.405241	0.000000	0.000000	4.000000	38.000000	0.000000
2264.543119	-0.017848	0.529768	0.004209	76.602516	38.897854	64.467590	0.142913	0.000000	-4.105860	0.000000	0.000000	0.000000	0.010571	-0.083356	0.405241	0.000000	0.000000	4.000000	38.000000	0.000000
2264.546453	-0.017719	0.529468	0.005435	76.617737	39.058559	64.599113	0.210453	0.000000	-4.107622	0.000000	0.000000	0.000000	0.038559	-0.090191	0.367742	0.000000	0.000000	4.000000	38.000000	0.000000
2264.549786	-0.017719	0.529468	0.005435	76.617737	39.058559	64.599113	0.210453	0.000000	-4.107622	0.000000	0.000000	0.000000	0.038559	-0.090191	0.367742	0.000000	0.000000	4.000000	38.000000	0.000000
2264.553119	-0.017719	0.529468	0.005435	76.617737	39.058559	64.599113	0.210453	0.000000	-4.107622	0.000000	0.000000	0.000000	0.038559	-0.090191	0.367742	0.000000	0.000000	4.000000	38.000000	0.000000
2264.556453	-0.017523	0.529174	0.006639	76.628441	39.187233	64.692513	0.271743	0.000000	-4.114048	0.000000	0.000000	0.000000	0.058931	-0.088144	0.361204	0.000000	0.000000	4.000000	38.000000	0.000000
2264.559786	-0.017523	0.529174	0.006639	76.628441	39.187233	64.692513	0.271743	0.000000	-4.114048	0.000000	0.000000	0.000000	0.058931	-0.088144	0.361204	0.000000	0.000000	4.000000	38.000000	0.000000
2264.563119	-0.017523	0.529174	0.006639	76.628441	39.187233	64.692513	0.271743	0.000000	-4.114048	0.000000	0.000000	0.000000	0.058931	-0.088144	0.361204	0.000000	0.000000	4.000000	38.000000	0.000000
2264.566453	-0.017300	0.528864	0.007758	76.635239	39.302685	64.767555	0.331944	0.000000	-4.123870	0.000000	0.000000	0.000000	0.066886	-0.092823	0.335721	0.000000	0.000000	4.000000	38.000000	0.000000
2264.569786	-0.017300	0.528864	0.007758	76.635239	39.302685	64.767555	0.331944	0.000000	-4.123870	0.000000	0.000000	0.000000	0.066886	-0.092823	0.335721	0.000000	0.000000	4.000000	38.000000	0.000000
2264.573119	-0.017300	0.528864	0.007758	76.635239	39.302685	64.767555	0.331944	0.000000	-4.123870	0.000000	0.000000	0.000000	0.066886	-0.092823	0.335721	0.000000	0.000000	4.000000	38.000000	0.000000
2264.576453	-0.016985	0.528556	0.008814	76.636551	39.382683	64.795319	0.387897	0.000000	-4.135017	0.000000	0.000000	0.000000	0.094541	-0.092597	0.316757	0.000000	0.000000	4.000000	38.000000	0.000000
2264.579786	-0.016985	0.528556	0.008814	76.636551	39.382683	64.795319	0.387897	0.000000	-4.135017	0.000000	0.000000	0.000000	0.094541	-0.092597	0.316757	0.000000	0.000000	4.000000	38.000000	0.000000
2264.583119	-0.016985	0.528556	0.008814	76.636551	39.382683	64.795319	0.387897	0.000000	-4.135017	0.000000	0.000000	0.000000	0.094541	-0.092597	0.316757	0.000000	0.000000	4.000000	38.000000	0.000000
2264.586453	-0.016532	0.528232	0.009789	76.627190	39.407642	64.759476	0.440690	0.000000	-4.150774	0.000000	0.000000	0.000000	0.135835	-0.097072	0.292494	0.000000	0.000000	4.000000	38.000000	0.000000
2264.589786	-0.016532	0.528232	0.009789	76.627190	39.407642	64.759476	0.440690	0.000000	-4.150774	0.000000	0.000000	0.000000	0.135835	-0.097072	0.292494	0.000000	0.000000	4.000000	38.000000	0.000000
2264.593119	-0.016532	0.528232	0.009789	76.627190	39.407642	64.759476	0.440690	0.000000	-4.150774	0.000000	0.000000	0.000000	0.135835	-0.097072	0.292494	0.000000	0.000000	4.000000	38.000000	0.000000
2264.596453	-0.015986	0.527910	0.010700	76.623772	39.466480	64.749603	0.489439	0.000000	-4.173414	0.000000	0.000000	0.000000	0.163775	-0.096691	0.273452	0.000000	0.000000	4.000000	38.000000	0.000000
2264.599786	-0.015986	0.527910	0.010700	76.623772	39.466480	64.749603	0.489439	0.000000	-4.173414	0.000000	0.000000	0.000000	0.163775	-0.096691	0.273452	0.000000	0.000000	4.000000	38.000000	0.000000
2264.603119	-0.015986	0.527910	0.010700	76.623772	39.466480	64.749603	0.489439	0.000000	-4.173414	0.000000	0.000000	0.000000	0.163775	-0.096691	0.273452	0.000000	0.000000	4.000000	38.000000	0.000000
2264.606453	-0.015301	0.527557	0.011511	76.626389	39.570065	64.765709	0.535015	0.000000	-4.200709	0.000000	0.000000	0.000000	0.205522	-0.105805	0.243273	0.000000	0.000000	4.000000	38.000000	0.000000
2264.609786	-0.015301	0.527557	0.011511	76.626389	39.570065	64.765709	0.535015	0.000000	-4.200709	0.000000	0.000000	0.000000	0.205522	-0.105805	0.243273	0.000000	0.000000	4.000000	38.000000	0.000000
2264.613119	-0.015301	0.527557	0.011511	76.626389	39.570065	64.765709	0.535015	0.000000	-4.200709	0.000000	0.000000	0.000000	0.205522	-0.105805	0.243273	0.000000	0.000000	4.000000	38.000000	0.000000
2264.616453	-0.014497	0.527220	0.012170	76.646782	39.788200	64.886101	0.575560	0.000000	-4.234963	0.000000	0.000000	0.000000	0.241110	-0.101313	0.197780	0.000000	0.000000	4.000000	38.000000	0.000000
2264.619786	-0.014497	0.527220	0.012170	76.646782	39.788200	64.886101	0.575560	0.000000	-4.234963	0.000000	0.000000	0.000000	0.241110	-0.101313	0.197780	0.000000	0.000000	4.000000	38.000000	0.000000
2264.623119	-0.014497	0.527220	0.012170	76.646782	39.788200	64.886101	0.575560	0.000000	-4.234963	0.000000	0.000000	0.000000	0.241110	-0.101313	0.197780	0.000000	0.000000	4.000000	38.000000	0.000000
2264.626453	-0.013598	0.526846	0.012685	76.708763	40.261559	65.246216	0.608523	0.000000	-4.275148	0.000000	0.000000	0.000000	0.269835	-0.112076	0.154261	0.000000	0.000000	4.000000	38.000000	0.000000
2264.629786	-0.013598	0.526846	0.012685	76.708763	40.261559	65.246216	0.608523	0.000000	-4.275148	0.000000	0.000000	0.000000	0.269835	-0.112076	0.154261	0.000000	0.000000	4.000000	38.000000	0.000000
2264.633119	-0.013598	0.526846	0.012685	76.708763	40.261559	65.246216	0.608523	0.000000	-4.275148	0.000000	0.000000	0.000000	0.269835	-0.112076	0.154261	0.000000	0.000000	4.000000	38.000000	0.000000
2264.636453	-0.012602	0.526456	0.013007	76.812515	41.008095	65.861053	0.634234	0.000000	-4.320120	0.000000	0.000000	0.000000	0.298760	-0.116872	0.096800	0.000000	0.000000	4.000000	38.000000	0.000000
2264.639786	-0.012602	0.526456	0.013007	76.812515	41.008095	65.861053	0.634234	0.000000	-4.320120	0.000000	0.000000	0.000000	0.298760	-0.116872	0.096800	0.000000	0.000000	4.000000	38.000000	0.000000
2264.643119	-0.012602	0.526456	0.013007	76.812515	41.008095	65.861053	0.634234	0.000000	-4.320120	0.000000	0.000000	0.000000	0.298760	-0.116872	0.096800	0.000000	0.000000	4.000000	38.000000	0.000000
2264.646453	-0.011466	0.526051	0.013139	76.936508	41.909328	66.615067	0.650367	0.000000	-4.369914	0.000000	0.000000	0.000000	0.340764	-0.121508	0.039504	0.000000	0.000000	4.000000	38.000000	0.000000
2264.649786	-0.011466	0.526051	0.013139	76.936508	41.909328	66.615067	0.650367	0.000000	-4.369914	0.000000	0.000000	0.000000	0.340764	-0.121508	0.039504	0.000000	0.000000	4.000000	38.000000	0.000000
2264.653119	-0.011466	0.526051	0.013139	76.936508	41.909328	66.615067	0.650367	0.000000	-4.369914	0.000000	0.000000	0.000000	0.340764	-0.121508	0.039504	0.000000	0.000000	4.000000	38.000000	0.000000
2264.656453	-0.010216	0.525676	0.013201	77.054680	42.830029	67.376991	0.656951	0.000000	-4.426708	0.000000	0.000000	0.000000	0.374884	-0.112742	0.018627	0.000000	0.000000	4.000000	38.000000	0.000000
2264.659786	-0.010216	0.525676	0.013201	77.054680	42.830029	67.376991	0.656951	0.000000	-4.426708	0.000000	0.000000	0.000000	0.374884	-0.112742	0.018627	0.000000	0.000000	4.000000	38.000000	0.000000
2264.663119	-0.010216	0.525676	0.013201	77.054680	42.830029	67.376991	0.656951	0.000000	-4.426708	0.000000	0.000000	0.000000	0.374884	-0.112742	0.018627	0.000000	0.000000	4.000000	38.000000	0.000000
2264.666453	-0.008808	0.525323	0.013151	77.159439	43.686836	68.059410	0.660055	0.000000	-4.489189	0.000000	0.000000	0.000000	0.422483	-0.105761	-0.014916	0.000000	0.000000	4.000000	38.000000	0.000000
2264.669786	-0.008808	0.525323	0.013151	77.159439	43.686836	68.059410	0.660055	0.000000	-4.489189	0.000000	0.000000	0.000000	0.422483	-0.105761	-0.014916	0.000000	0.000000	4.000000	38.000000	0.000000
2264.673119	-0.008808	0.525323	0.013151	77.159439	43.686836	68.059410	0.660055	0.000000	-4.489189	0.000000	0.000000	0.000000	0.422483	-0.105761	-0.014916	0.000000	0.000000	4.000000	38.000000	0.000000
2264.676453	-0.007175	0.524968	0.012993	77.253777	44.477604	68.650574	0.657569	0.000000	-4.559602	0.000000	0.000000	0.000000	0.489834	-0.106414	-0.047461	0.000000	0.000000	4.000000	38.000000	0.000000
2264.679786	-0.007175	0.524968	0.012993	77.253777	44.477604	68.650574	0.657569	0.000000	-4.559602	0.000000	0.000000	0.000000	0.489834	-0.106414	-0.047461	0.000000	0.000000	4.000000	38.000000	0.000000
2264.683119	-0.007175	0.524968	0.012993	77.253777	44.477604	68.650574	0.657569	0.000000	-4.559602	0.000000	0.000000	0.000000	0.489834	-0.106414	-0.047461	0.000000	0.000000	4.000000	38.000000	0.000000
2264.686453	-0.005408	0.524596	0.012704	77.358871	45.366600	69.318573	0.649659	0.000000	-4.641242	0.000000	0.000000	0.000000	0.530074	-0.111806	-0.086817	0.000000	0.000000	4.000000	38.000000	0.000000
2264.689786	-0.005408	0.524596	0.012704	77.358871	45.366600	69.318573	0.649659	0.000000	-4.641242	0.000000	0.000000	0.000000	0.530074	-0.111806	-0.086817	0.000000	0.000000	4.000000	38.000000	0.000000
2264.693119	-0.005408	0.524596	0.012704	77.358871	45.366600	69.318573	0.649659	0.000000	-4.641242	0.000000	0.000000	0.000000	0.530074	-0.111806	-0.086817	0.000000	0.000000	4.000000	38.000000	0.000000
2264.696453	-0.003553	0.524219	0.012193	77.475349	46.361691	70.083946	0.635190	0.000000	-4.729587	0.000000	0.000000	0.000000	0.556633	-0.113006	-0.153239	0.000000	0.000000	4.000000	38.000000	0.000000
2264.699786	-0.003553	0.524219	0.012193	77.475349	46.361691	70.083946	0.635190	0.000000	-4.729587	0.000000	0.000000	0.000000	0.556633	-0.113006	-0.153239	0.000000	0.000000	4.000000	38.000000	0.000000
2264.703119	-0.003553	0.524219	0.012193	77.475349	46.361691	70.083946	0.635190	0.000000	-4.729587	0.000000	0.000000	0.000000	0.556633	-0.113006	-0.153239	0.000000	0.000000	4.000000	38.000000	0.000000
2264.706453	-0.001678	0.523832	0.011417	77.607658	47.487247	70.974800	0.609650	0.000000	-4.822359	0.000000	0.000000	0.000000	0.562354	-0.115975	-0.232826	0.000000	0.000000	4.000000	38.000000	0.000000
2264.709786	-0.001678	0.523832	0.011417	77.607658	47.487247	70.974800	0.609650	0.000000	-4.822359	0.000000	0.000000	0.000000	0.562354	-0.115975	-0.232826	0.000000	0.000000	4.000000	38.000000	0.000000
2264.713119	-0.001678	0.523832	0.011417	77.607658	47.487247	70.974800	0.609650	0.000000	-4.822359	0.000000	0.000000	0.000000	0.562354	-0.115975	-0.232826	0.000000	0.000000	4.000000	38.000000	0.000000
2264.716453	0.000168	0.523462	0.010371	77.739937	48.635208	71.889542	0.570846	0.000000	-4.916085	0.000000	0.000000	0.000000	0.553790	-0.111177	-0.313714	0.000000	0.000000	4.000000	38.000000	0.000000
2264.719786	0.000168	0.523462	0.010371	77.739937	48.635208	71.889542	0.570846	0.000000	-4.916085	0.000000	0.000000	0.000000	0.553790	-0.111177	-0.313714	0.000000	0.000000	4.000000	38.000000	0.000000
2264.723119	0.000168	0.523462	0.010371	77.739937	48.635208	71.889542	0.570846	0.000000	-4.916085	0.000000	0.000000	0.000000	0.553790	-0.111177	-0.313714	0.000000	0.000000	4.000000	38.000000	0.000000
2264.726453	0.002004	0.523123	0.009075	77.861664	49.696274	72.756393	0.514939	0.000000	-4.973413	0.000000	0.000000	0.000000	0.550996	-0.101706	-0.388889	0.000000	0.000000	4.000000	38.000000	0.000000
2264.729786	0.002004	0.523123	0.009075	77.861664	49.696274	72.756393	0.514939	0.000000	-4.973413	0.000000	0.000000	0.000000	0.550996	-0.101706	-0.388889	0.000000	0.000000	4.000000	38.000000	0.000000
2264.733119	0.002004	0.523123	0.009075	77.861664	49.696274	72.756393	0.514939	0.000000	-4.973413	0.000000	0.000000	0.000000	0.550996	-0.101706	-0.388889	0.000000	0.000000	4.000000	38.000000	0.000000
2264.736453	0.003851	0.522795	0.007573	77.961830	50.560078	73.629021	0.443079	0.000000	-4.980330	0.000000	0.000000	0.000000	0.554062	-0.098159	-0.450469	0.000000	0.000000	4.000000	38.000000	0.000000
2264.739786	0.003851	0.522795	0.007573	77.961830	50.560078	73.629021	0.443079	0.000000	-4.980330	0.000000	0.000000	0.000000	0.554062	-0.098159	-0.450469	0.000000	0.000000	4.000000	38.000000	0.000000
2264.743119	0.003851	0.522795	0.007573	77.961830	50.560078	73.629021	0.443079	0.000000	-4.980330	0.000000	0.000000	0.000000	0.554062	-0.098159	-0.450469	0.000000	0.000000	4.000000	38.000000	0.000000
2264.746453	0.005706	0.522461	0.005912	78.044205	51.296608	74.833481	0.363659	0.000000	-4.986758	0.000000	0.000000	0.000000	0.556513	-0.100496	-0.498462	0.000000	0.000000	4.000000	38.000000	0.000000
2264.749786	0.005706	0.522461	0.005912	78.044205	51.296608	74.833481	0.363659	0.000000	-4.986758	0.000000	0.000000	0.000000	0.556513	-0.100496	-0.498462	0.000000	0.000000	4.000000	38.000000	0.000000
2264.753119	0.005706	0.522461	0.005912	78.044205	51.296608	74.833481	0.363659	0.000000	-4.986758	0.000000	0.000000	0.000000	0.556513	-0.100496	-0.498462	0.000000	0.000000	4.000000	38.000000	0.000000
2264.756453	0.007611	0.522133	0.004108	78.119865	52.067471	76.232849	0.279197	0.000000	-4.992199	0.000000	0.000000	0.000000	0.571563	-0.098202	-0.541031	0.000000	0.000000	4.000000	38.000000	0.000000
2264.759786	0.007611	0.522133	0.004108	78.119865	52.067471	76.232849	0.279197	0.000000	-4.992199	0.000000	0.000000	0.000000	0.571563	-0.098202	-0.541031	0.000000	0.000000	4.000000	38.000000	0.000000
2264.763119	0.007611	0.522133	0.004108	78.119865	52.067471	76.232849	0.279197	0.000000	-4.992199	0.000000	0.000000	0.000000	0.571563	-0.098202	-0.541031	0.000000	0.000000	4.000000	38.000000	0.000000
2264.766453	0.009588	0.521810	0.002227	78.194954	52.886898	77.412888	0.190750	0.000000	-4.996360	0.000000	0.000000	0.000000	0.592821	-0.097062	-0.564380	0.000000	0.000000	4.000000	38.000000	0.000000
2264.769786	0.009588	0.521810	0.002227	78.194954	52.886898	77.412888	0.190750	0.000000	-4.996360	0.000000	0.000000	0.000000	0.592821	-0.097062	-0.564380	0.000000	0.000000	4.000000	38.000000	0.000000
2264.773119	0.009588	0.521810	0.002227	78.194954	52.886898	77.412888	0.190750	0.000000	-4.996360	0.000000	0.000000	0.000000	0.592821	-0.097062	-0.564380	0.000000	0.000000	4.000000	38.000000	0.000000
2264.776453	0.011567	0.521490	0.000268	78.276062	53.732811	78.412071	0.101592	0.000000	-4.998968	0.000000	0.000000	0.000000	0.593931	-0.095967	-0.587604	0.000000	0.000000	4.000000	38.000000	0.000000
2264.779786	0.011567	0.521490	0.000268	78.276062	53.732811	78.412071	0.101592	0.000000	-4.998968	0.000000	0.000000	0.000000	0.593931	-0.095967	-0.587604	0.000000	0.000000	4.000000	38.000000	0.000000
2264.783119	0.011567	0.521490	0.000268	78.276062	53.732811	78.412071	0.101592	0.000000	-4.998968	0.000000	0.000000	0.000000	0.593931	-0.095967	-0.587604	0.000000	0.000000	4.000000	38.000000	0.000000
2264.786453	0.013550	0.521148	-0.001765	78.366051	54.572250	79.379318	0.012029	0.000000	-4.999985	0.000000	0.000000	0.000000	0.594705	-0.102391	-0.609897	0.000000	0.000000	4.000000	38.000000	0.000000
2264.789786	0.013550	0.521148	-0.001765	78.366051	54.572250	79.379318	0.012029	0.000000	-4.999985	0.000000	0.000000	0.000000	0.594705	-0.102391	-0.609897	0.000000	0.000000	4.000000	38.000000	0.000000
2264.793119	0.013550	0.521148	-0.001765	78.366051	54.572250	79.379318	0.012029	0.000000	-4.999985	0.000000	0.000000	0.000000	0.594705	-0.102391	-0.609897	0.000000	0.000000	4.000000	38.000000	0.000000
2264.796453	0.015533	0.520835	-0.003879	78.455177	55.406460	80.318596	-0.077691	0.000000	-4.999396	0.000000	0.000000	0.000000	0.595044	-0.093898	-0.634408	0.000000	0.000000	4.000000	38.000000	0.000000
2264.799786	0.015533	0.520835	-0.003879	78.455177	55.406460	80.318596	-0.077691	0.000000	-4.999396	0.000000	0.000000	0.000000	0.595044	-0.093898	-0.634408	0.000000	0.000000	4.000000	38.000000	0.000000
2264.803119	0.015533	0.520835	-0.003879	78.455177	55.406460	80.318596	-0.077691	0.000000	-4.999396	0.000000	0.000000	0.000000	0.595044	-0.093898	-0.634408	0.000000	0.000000	4.000000	38.000000	0.000000
2264.806453	0.017455	0.520547	-0.006007	78.537193	56.168350	81.168579	-0.167791	0.000000	-4.997184	0.000000	0.000000	0.000000	0.576477	-0.086575	-0.638468	0.000000	0.000000	4.000000	38.000000	0.000000
2264.809786	0.017455	0.520547	-0.006007	78.537193	56.168350	81.168579	-0.167791	0.000000	-4.997184	0.000000	0.000000	0.000000	0.576477	-0.086575	-0.638468	0.000000	0.000000	4.000000	38.000000	0.000000
2264.813119	0.017455	0.520547	-0.006007	78.537193	56.168350	81.168579	-0.167791	0.000000	-4.997184	0.000000	0.000000	0.000000	0.576477	-0.086575	-0.638468	0.000000	0.000000	4.000000	38.000000	0.000000
2264.816453	0.019296	0.520328	-0.008088	78.571335	56.357357	81.575294	-0.255403	0.000000	-4.993473	0.000000	0.000000	0.000000	0.552425	-0.065564	-0.624276	0.000000	0.000000	4.000000	38.000000	0.000000
2264.819786	0.019296	0.520328	-0.008088	78.571335	56.357357	81.575294	-0.255403	0.000000	-4.993473	0.000000	0.000000	0.000000	0.552425	-0.065564	-0.624276	0.000000	0.000000	4.000000	38.000000	0.000000
2264.823119	0.019296	0.520328	-0.008088	78.571335	56.357357	81.575294	-0.255403	0.000000	-4.993473	0.000000	0.000000	0.000000	0.552425	-0.065564	-0.624276	0.000000	0.000000	4.000000	38.000000	0.000000
2264.826453	0.021016	0.520115	-0.010132	78.545410	55.792686	81.250862	-0.338229	0.000000	-4.988547	0.000000	0.000000	0.000000	0.515923	-0.064025	-0.612976	0.000000	0.000000	4.000000	38.000000	0.000000
2264.829786	0.021016	0.520115	-0.010132	78.545410	55.792686	81.250862	-0.338229	0.000000	-4.988547	0.000000	0.000000	0.000000	0.515923	-0.064025	-0.612976	0.000000	0.000000	4.000000	38.000000	0.000000
2264.833119	0.021016	0.520115	-0.010132	78.545410	55.792686	81.250862	-0.338229	0.000000	-4.988547	0.000000	0.000000	0.000000	0.515923	-0.064025	-0.612976	0.000000	0.000000	4.000000	38.000000	0.000000
2264.836453	0.022617	0.519922	-0.012116	78.462624	54.621326	80.242462	-0.417149	0.000000	-4.982569	0.000000	0.000000	0.000000	0.480300	-0.057926	-0.595291	0.000000	0.000000	4.000000	38.000000	0.000000
2264.839786	0.022617	0.519922	-0.012116	78.462624	54.621326	80.242462	-0.417149	0.000000	-4.982569	0.000000	0.000000	0.000000	0.480300	-0.057926	-0.595291	0.000000	0.000000	4.000000	38.000000	0.000000
2264.843119	0.022617	0.519922	-0.012116	78.462624	54.621326	80.242462	-0.417149	0.000000	-4.982569	0.000000	0.000000	0.000000	0.480300	-0.057926	-0.595291	0.000000	0.000000	4.000000	38.000000	0.000000
2264.846453	0.024099	0.519719	-0.014079	78.351822	53.224964	78.838371	-0.491663	0.000000	-4.975768	0.000000	0.000000	0.000000	0.444658	-0.060964	-0.589056	0.000000	0.000000	4.000000	38.000000	0.000000
2264.849786	0.024099	0.519719	-0.014079	78.351822	53.224964	78.838371	-0.491663	0.000000	-4.975768	0.000000	0.000000	0.000000	0.444658	-0.060964	-0.589056	0.000000	0.000000	4.000000	38.000000	0.000000
2264.853119	0.024099	0.519719	-0.014079	78.351822	53.224964	78.838371	-0.491663	0.000000	-4.975768	0.000000	0.000000	0.000000	0.444658	-0.060964	-0.589056	0.000000	0.000000	4.000000	38.000000	0.000000
2264.856453	0.025417	0.519493	-0.016105	78.241966	51.913151	77.401428	-0.563652	0.000000	-4.968128	0.000000	0.000000	0.000000	0.395442	-0.067590	-0.607599	0.000000	0.000000	4.000000	38.000000	0.000000
2264.859786	0.025417	0.519493	-0.016105	78.241966	51.913151	77.401428	-0.563652	0.000000	-4.968128	0.000000	0.000000	0.000000	0.395442	-0.067590	-0.607599	0.000000	0.000000	4.000000	38.000000	0.000000
2264.863119	0.025417	0.519493	-0.016105	78.241966	51.913151	77.401428	-0.563652	0.000000	-4.968128	0.000000	0.000000	0.000000	0.395442	-0.067590	-0.607599	0.000000	0.000000	4.000000	38.000000	0.000000
2264.866453	0.026553	0.519213	-0.018163	78.145401	50.793510	76.238289	-0.636821	0.000000	-4.959280	0.000000	0.000000	0.000000	0.340867	-0.084062	-0.617428	0.000000	0.000000	4.000000	38.000000	0.000000
2264.869786	0.026553	0.519213	-0.018163	78.145401	50.793510	76.238289	-0.636821	0.000000	-4.959280	0.000000	0.000000	0.000000	0.340867	-0.084062	-0.617428	0.000000	0.000000	4.000000	38.000000	0.000000
2264.873119	0.026553	0.519213	-0.018163	78.145401	50.793510	76.238289	-0.636821	0.000000	-4.959280	0.000000	0.000000	0.000000	0.340867	-0.084062	-0.617428	0.000000	0.000000	4.000000	38.000000	0.000000
2264.876453	0.027548	0.518920	-0.020305	78.070297	49.895767	75.458076	-0.710320	0.000000	-4.949287	0.000000	0.000000	0.000000	0.298386	-0.087856	-0.642691	0.000000	0.000000	4.000000	38.000000	0.000000
2264.879786	0.027548	0.518920	-0.020305	78.070297	49.895767	75.458076	-0.710320	0.000000	-4.949287	0.000000	0.000000	0.000000	0.298386	-0.087856	-0.642691	0.000000	0.000000	4.000000	38.000000	0.000000
2264.883119	0.027548	0.518920	-0.020305	78.070297	49.895767	75.458076	-0.710320	0.000000	-4.949287	0.000000	0.000000	0.000000	0.298386	-0.087856	-0.642691	0.000000	0.000000	4.000000	38.000000	0.000000
2264.886453	0.028427	0.518612	-0.022466	78.018059	49.293034	74.957161	-0.786084	0.000000	-4.937820	0.000000	0.000000	0.000000	0.263736	-0.092473	-0.648212	0.000000	0.000000	4.000000	38.000000	0.000000
2264.889786	0.028427	0.518612	-0.022466	78.018059	49.293034	74.957161	-0.786084	0.000000	-4.937820	0.000000	0.000000	0.000000	0.263736	-0.092473	-0.648212	0.000000	0.000000	4.000000	38.000000	0.000000
2264.893119	0.028427	0.518612	-0.022466	78.018059	49.293034	74.957161	-0.786084	0.000000	-4.937820	0.000000	0.000000	0.000000	0.263736	-0.092473	-0.648212	0.000000	0.000000	4.000000	38.000000	0.000000
2264.896453	0.029255	0.518327	-0.024632	77.973839	48.911732	74.557693	-0.861573	0.000000	-4.925210	0.000000	0.000000	0.000000	0.248316	-0.085445	-0.649813	0.000000	0.000000	4.000000	38.000000	0.000000
2264.899786	0.029255	0.518327	-0.024632	77.973839	48.911732	74.557693	-0.861573	0.000000	-4.925210	0.000000	0.000000	0.000000	0.248316	-0.085445	-0.649813	0.000000	0.000000	4.000000	38.000000	0.000000
2264.903119	0.029255	0.518327	-0.024632	77.973839	48.911732	74.557693	-0.861573	0.000000	-4.925210	0.000000	0.000000	0.000000	0.248316	-0.085445	-0.649813	0.000000	0.000000	4.000000	38.000000	0.000000
2264.906453	0.030014	0.518072	-0.026758	77.926628	48.739819	74.383408	-0.936000	0.000000	-4.911609	0.000000	0.000000	0.000000	0.227846	-0.076711	-0.637871	0.000000	0.000000	4.000000	38.000000	0.000000
2264.909786	0.030014	0.518072	-0.026758	77.926628	48.739819	74.383408	-0.936000	0.000000	-4.911609	0.000000	0.000000	0.000000	0.227846	-0.076711	-0.637871	0.000000	0.000000	4.000000	38.000000	0.000000
2264.913119	0.030014	0.518072	-0.026758	77.926628	48.739819	74.383408	-0.936000	0.000000	-4.911609	0.000000	0.000000	0.000000	0.227846	-0.076711	-0.637871	0.000000	0.000000	4.000000	38.000000	0.000000
2264.916453	0.030631	0.517880	-0.028755	77.866280	48.605549	74.279282	-1.007923	0.000000	-4.897356	0.000000	0.000000	0.000000	0.185115	-0.057330	-0.598942	0.000000	0.000000	4.000000	38.000000	0.000000
2264.919786	0.030631	0.517880	-0.028755	77.866280	48.605549	74.279282	-1.007923	0.000000	-4.897356	0.000000	0.000000	0.000000	0.185115	-0.057330	-0.598942	0.000000	0.000000	4.000000	38.000000	0.000000
2264.923119	0.030631	0.517880	-0.028755	77.866280	48.605549	74.279282	-1.007923	0.000000	-4.897356	0.000000	0.000000	0.000000	0.185115	-0.057330	-0.598942	0.000000	0.000000	4.000000	38.000000	0.000000
2264.926453	0.031106	0.517724	-0.030660	77.814400	48.451420	74.162292	-1.074871	0.000000	-4.883099	0.000000	0.000000	0.000000	0.142304	-0.046932	-0.571718	0.000000	0.000000	4.000000	38.000000	0.000000
2264.929786	0.031106	0.517724	-0.030660	77.814400	48.451420	74.162292	-1.074871	0.000000	-4.883099	0.000000	0.000000	0.000000	0.142304	-0.046932	-0.571718	0.000000	0.000000	4.000000	38.000000	0.000000
2264.933119	0.031106	0.517724	-0.030660	77.814400	48.451420	74.162292	-1.074871	0.000000	-4.883099	0.000000	0.000000	0.000000	0.142304	-0.046932	-0.571718	0.000000	0.000000	4.000000	38.000000	0.000000
2264.936453	0.031378	0.517541	-0.032484	77.774719	48.222149	73.959839	-1.138580	0.000000	-4.868638	0.000000	0.000000	0.000000	0.081730	-0.054980	-0.546970	0.000000	0.000000	4.000000	38.000000	0.000000
2264.939786	0.031378	0.517541	-0.032484	77.774719	48.222149	73.959839	-1.138580	0.000000	-4.868638	0.000000	0.000000	0.000000	0.081730	-0.054980	-0.546970	0.000000	0.000000	4.000000	38.000000	0.000000
2264.943119	0.031378	0.517541	-0.032484	77.774719	48.222149	73.959839	-1.138580	0.000000	-4.868638	0.000000	0.000000	0.000000	0.081730	-0.054980	-0.546970	0.000000	0.000000	4.000000	38.000000	0.000000
2264.946453	0.031509	0.517325	-0.034272	77.751778	48.043736	73.823891	-1.200124	0.000000	-4.853834	0.000000	0.000000	0.000000	0.039093	-0.064759	-0.536470	0.000000	0.000000	4.000000	38.000000	0.000000
2264.949786	0.031509	0.517325	-0.034272	77.751778	48.043736	73.823891	-1.200124	0.000000	-4.853834	0.000000	0.000000	0.000000	0.039093	-0.064759	-0.536470	0.000000	0.000000	4.000000	38.000000	0.000000
2264.953119	0.031509	0.517325	-0.034272	77.751778	48.043736	73.823891	-1.200124	0.000000	-4.853834	0.000000	0.000000	0.000000	0.039093	-0.064759	-0.536470	0.000000	0.000000	4.000000	38.000000	0.000000
2264.956453	0.031497	0.517085	-0.036048	77.733864	48.077110	73.962852	-1.260914	0.000000	-4.838398	0.000000	0.000000	0.000000	-0.003520	-0.071843	-0.532951	0.000000	0.000000	4.000000	38.000000	0.000000
2264.959786	0.031497	0.517085	-0.036048	77.733864	48.077110	73.962852	-1.260914	0.000000	-4.838398	0.000000	0.000000	0.000000	-0.003520	-0.071843	-0.532951	0.000000	0.000000	4.000000	38.000000	0.000000
2264.963119	0.031497	0.517085	-0.036048	77.733864	48.077110	73.962852	-1.260914	0.000000	-4.838398	0.000000	0.000000	0.000000	-0.003520	-0.071843	-0.532951	0.000000	0.000000	4.000000	38.000000	0.000000
2264.966453	0.031362	0.516793	-0.037855	77.703720	48.405586	74.484863	-1.321921	0.000000	-4.822087	0.000000	0.000000	0.000000	-0.040537	-0.087612	-0.542024	0.000000	0.000000	4.000000	38.000000	0.000000
2264.969786	0.031362	0.516793	-0.037855	77.703720	48.405586	74.484863	-1.321921	0.000000	-4.822087	0.000000	0.000000	0.000000	-0.040537	-0.087612	-0.542024	0.000000	0.000000	4.000000	38.000000	0.000000
2264.973119	0.031362	0.516793	-0.037855	77.703720	48.405586	74.484863	-1.321921	0.000000	-4.822087	0.000000	0.000000	0.000000	-0.040537	-0.087612	-0.542024	0.000000	0.000000	4.000000	38.000000	0.000000
2264.976453	0.031159	0.516474	-0.039767	77.675011	48.977551	75.307571	-1.384531	0.000000	-4.804485	0.000000	0.000000	0.000000	-0.060837	-0.095702	-0.573667	0.000000	0.000000	4.000000	38.000000	0.000000
2264.979786	0.031159	0.516474	-0.039767	77.675011	48.977551	75.307571	-1.384531	0.000000	-4.804485	0.000000	0.000000	0.000000	-0.060837	-0.095702	-0.573667	0.000000	0.000000	4.000000	38.000000	0.000000
2264.983119	0.031159	0.516474	-0.039767	77.675011	48.977551	75.307571	-1.384531	0.000000	-4.804485	0.000000	0.000000	0.000000	-0.060837	-0.095702	-0.573667	0.000000	0.000000	4.000000	38.000000	0.000000
2264.986453	0.030889	0.516128	-0.041786	77.649536	49.713108	76.332634	-1.450779	0.000000	-4.784897	0.000000	0.000000	0.000000	-0.080886	-0.103767	-0.605468	0.000000	0.000000	4.000000	38.000000	0.000000
2264.989786	0.030889	0.516128	-0.041786	77.649536	49.713108	76.332634	-1.450779	0.000000	-4.784897	0.000000	0.000000	0.000000	-0.080886	-0.103767	-0.605468	0.000000	0.000000	4.000000	38.000000	0.000000
2264.993119	0.030889	0.516128	-0.041786	77.649536	49.713108	76.332634	-1.450779	0.000000	-4.784897	0.000000	0.000000	0.000000	-0.080886	-0.103767	-0.605468	0.000000	0.000000	4.000000	38.000000	0.000000
2264.996453	0.030501	0.515814	-0.043825	77.621887	50.452454	77.379074	-1.520610	0.000000	-4.763165	0.000000	0.000000	0.000000	-0.116517	-0.094447	-0.611737	0.000000	0.000000	4.000000	38.000000	0.000000
2264.999786	0.030501	0.515814	-0.043825	77.621887	50.452454	77.379074	-1.520610	0.000000	-4.763165	0.000000	0.000000	0.000000	-0.116517	-0.094447	-0.611737	0.000000	0.000000	4.000000	38.000000	0.000000
2265.003119	0.030501	0.515814	-0.043825	77.621887	50.452454	77.379074	-1.520610	0.000000	-4.763165	0.000000	0.000000	0.000000	-0.116517	-0.094447	-0.611737	0.000000	0.000000	4.000000	38.000000	0.000000
2265.006453	0.030072	0.515492	-0.045908	77.576157	50.972717	78.214790	-1.591739	0.000000	-4.739870	0.000000	0.000000	0.000000	-0.128556	-0.096366	-0.624976	0.000000	0.000000	4.000000	38.000000	0.000000
2265.009786	0.030072	0.515492	-0.045908	77.576157	50.972717	78.214790	-1.591739	0.000000	-4.739870	0.000000	0.000000	0.000000	-0.128556	-0.096366	-0.624976	0.000000	0.000000	4.000000	38.000000	0.000000
2265.013119	0.030072	0.515492	-0.045908	77.576157	50.972717	78.214790	-1.591739	0.000000	-4.739870	0.000000	0.000000	0.000000	-0.128556	-0.096366	-0.624976	0.000000	0.000000	4.000000	38.000000	0.000000
2265.016453	0.029557	0.515220	-0.047882	77.496941	50.988972	78.525841	-1.664102	0.000000	-4.714951	0.000000	0.000000	0.000000	-0.154643	-0.081650	-0.592281	0.000000	0.000000	4.000000	38.000000	0.000000
2265.019786	0.029557	0.515220	-0.047882	77.496941	50.988972	78.525841	-1.664102	0.000000	-4.714951	0.000000	0.000000	0.000000	-0.154643	-0.081650	-0.592281	0.000000	0.000000	4.000000	38.000000	0.000000
2265.023119	0.029557	0.515220	-0.047882	77.496941	50.988972	78.525841	-1.664102	0.000000	-4.714951	0.000000	0.000000	0.000000	-0.154643	-0.081650	-0.592281	0.000000	0.000000	4.000000	38.000000	0.000000
2265.026453	0.028935	0.514960	-0.049763	77.414284	50.527870	78.308891	-1.733330	0.000000	-4.689943	0.000000	0.000000	0.000000	-0.186549	-0.078061	-0.564316	0.000000	0.000000	4.000000	38.000000	0.000000
2265.029786	0.028935	0.514960	-0.049763	77.414284	50.527870	78.308891	-1.733330	0.000000	-4.689943	0.000000	0.000000	0.000000	-0.186549	-0.078061	-0.564316	0.000000	0.000000	4.000000	38.000000	0.000000
2265.033119	0.028935	0.514960	-0.049763	77.414284	50.527870	78.308891	-1.733330	0.000000	-4.689943	0.000000	0.000000	0.000000	-0.186549	-0.078061	-0.564316	0.000000	0.000000	4.000000	38.000000	0.000000
2265.036453	0.028223	0.514669	-0.051614	77.357880	49.767448	77.717476	-1.800342	0.000000	-4.664630	0.000000	0.000000	0.000000	-0.213564	-0.087223	-0.555236	0.000000	0.000000	4.000000	38.000000	0.000000
2265.039786	0.028223	0.514669	-0.051614	77.357880	49.767448	77.717476	-1.800342	0.000000	-4.664630	0.000000	0.000000	0.000000	-0.213564	-0.087223	-0.555236	0.000000	0.000000	4.000000	38.000000	0.000000
2265.043119	0.028223	0.514669	-0.051614	77.357880	49.767448	77.717476	-1.800342	0.000000	-4.664630	0.000000	0.000000	0.000000	-0.213564	-0.087223	-0.555236	0.000000	0.000000	4.000000	38.000000	0.000000
2265.046453	0.027442	0.514348	-0.053436	77.324852	48.966106	77.047333	-1.867077	0.000000	-4.638321	0.000000	0.000000	0.000000	-0.234464	-0.096274	-0.546686	0.000000	0.000000	4.000000	38.000000	0.000000
2265.049786	0.027442	0.514348	-0.053436	77.324852	48.966106	77.047333	-1.867077	0.000000	-4.638321	0.000000	0.000000	0.000000	-0.234464	-0.096274	-0.546686	0.000000	0.000000	4.000000	38.000000	0.000000
2265.053119	0.027442	0.514348	-0.053436	77.324852	48.966106	77.047333	-1.867077	0.000000	-4.638321	0.000000	0.000000	0.000000	-0.234464	-0.096274	-0.546686	0.000000	0.000000	4.000000	38.000000	0.000000
2265.056453	0.026568	0.513999	-0.055297	77.311058	48.307175	76.528061	-1.933420	0.000000	-4.611062	0.000000	0.000000	0.000000	-0.262157	-0.104700	-0.558239	0.000000	0.000000	4.000000	38.000000	0.000000
2265.059786	0.026568	0.513999	-0.055297	77.311058	48.307175	76.528061	-1.933420	0.000000	-4.611062	0.000000	0.000000	0.000000	-0.262157	-0.104700	-0.558239	0.000000	0.000000	4.000000	38.000000	0.000000
2265.063119	0.026568	0.513999	-0.055297	77.311058	48.307175	76.528061	-1.933420	0.000000	-4.611062	0.000000	0.000000	0.000000	-0.262157	-0.104700	-0.558239	0.000000	0.000000	4.000000	38.000000	0.000000
2265.066453	0.025623	0.513637	-0.057178	77.316673	47.810249	76.182388	-2.001777	0.000000	-4.581800	0.000000	0.000000	0.000000	-0.283292	-0.108788	-0.564225	0.000000	0.000000	4.000000	38.000000	0.000000
2265.069786	0.025623	0.513637	-0.057178	77.316673	47.810249	76.182388	-2.001777	0.000000	-4.581800	0.000000	0.000000	0.000000	-0.283292	-0.108788	-0.564225	0.000000	0.000000	4.000000	38.000000	0.000000
2265.073119	0.025623	0.513637	-0.057178	77.316673	47.810249	76.182388	-2.001777	0.000000	-4.581800	0.000000	0.000000	0.000000	-0.283292	-0.108788	-0.564225	0.000000	0.000000	4.000000	38.000000	0.000000
2265.076453	0.024646	0.513268	-0.059105	77.333153	47.463043	76.005196	-2.071305	0.000000	-4.550790	0.000000	0.000000	0.000000	-0.293164	-0.110520	-0.578207	0.000000	0.000000	4.000000	38.000000	0.000000
2265.079786	0.024646	0.513268	-0.059105	77.333153	47.463043	76.005196	-2.071305	0.000000	-4.550790	0.000000	0.000000	0.000000	-0.293164	-0.110520	-0.578207	0.000000	0.000000	4.000000	38.000000	0.000000
2265.083119	0.024646	0.513268	-0.059105	77.333153	47.463043	76.005196	-2.071305	0.000000	-4.550790	0.000000	0.000000	0.000000	-0.293164	-0.110520	-0.578207	0.000000	0.000000	4.000000	38.000000	0.000000
2265.086453	0.023621	0.512900	-0.061034	77.357674	47.276409	76.010590	-2.142275	0.000000	-4.517816	0.000000	0.000000	0.000000	-0.307628	-0.110334	-0.578664	0.000000	0.000000	4.000000	38.000000	0.000000
2265.089786	0.023621	0.512900	-0.061034	77.357674	47.276409	76.010590	-2.142275	0.000000	-4.517816	0.000000	0.000000	0.000000	-0.307628	-0.110334	-0.578664	0.000000	0.000000	4.000000	38.000000	0.000000
2265.093119	0.023621	0.512900	-0.061034	77.357674	47.276409	76.010590	-2.142275	0.000000	-4.517816	0.000000	0.000000	0.000000	-0.307628	-0.110334	-0.578664	0.000000	0.000000	4.000000	38.000000	0.000000
2265.096453	0.022532	0.512539	-0.062919	77.364960	47.057999	76.020035	-2.213516	0.000000	-4.483341	0.000000	0.000000	0.000000	-0.326691	-0.108331	-0.565582	0.000000	0.000000	4.000000	38.000000	0.000000
2265.099786	0.022532	0.512539	-0.062919	77.364960	47.057999	76.020035	-2.213516	0.000000	-4.483341	0.000000	0.000000	0.000000	-0.326691	-0.108331	-0.565582	0.000000	0.000000	4.000000	38.000000	0.000000
2265.103119	0.022532	0.512539	-0.062919	77.364960	47.057999	76.020035	-2.213516	0.000000	-4.483341	0.000000	0.000000	0.000000	-0.326691	-0.108331	-0.565582	0.000000	0.000000	4.000000	38.000000	0.000000
2265.106453	0.021404	0.512198	-0.064673	77.357231	46.593807	75.772278	-2.283955	0.000000	-4.447870	0.000000	0.000000	0.000000	-0.338476	-0.102545	-0.526225	0.000000	0.000000	4.000000	38.000000	0.000000
2265.109786	0.021404	0.512198	-0.064673	77.357231	46.593807	75.772278	-2.283955	0.000000	-4.447870	0.000000	0.000000	0.000000	-0.338476	-0.102545	-0.526225	0.000000	0.000000	4.000000	38.000000	0.000000
2265.113119	0.021404	0.512198	-0.064673	77.357231	46.593807	75.772278	-2.283955	0.000000	-4.447870	0.000000	0.000000	0.000000	-0.338476	-0.102545	-0.526225	0.000000	0.000000	4.000000	38.000000	0.000000
2265.116453	0.020199	0.511875	-0.066294	77.341568	45.928768	75.304405	-2.350815	0.000000	-4.412898	0.000000	0.000000	0.000000	-0.361467	-0.096775	-0.486269	0.000000	0.000000	4.000000	38.000000	0.000000
2265.119786	0.020199	0.511875	-0.066294	77.341568	45.928768	75.304405	-2.350815	0.000000	-4.412898	0.000000	0.000000	0.000000	-0.361467	-0.096775	-0.486269	0.000000	0.000000	4.000000	38.000000	0.000000
2265.123119	0.020199	0.511875	-0.066294	77.341568	45.928768	75.304405	-2.350815	0.000000	-4.412898	0.000000	0.000000	0.000000	-0.361467	-0.096775	-0.486269	0.000000	0.000000	4.000000	38.000000	0.000000
2265.126453	0.018898	0.511536	-0.067799	77.315529	45.175465	74.761009	-2.414768	0.000000	-4.378230	0.000000	0.000000	0.000000	-0.390244	-0.101542	-0.451501	0.000000	0.000000	4.000000	38.000000	0.000000
2265.129786	0.018898	0.511536	-0.067799	77.315529	45.175465	74.761009	-2.414768	0.000000	-4.378230	0.000000	0.000000	0.000000	-0.390244	-0.101542	-0.451501	0.000000	0.000000	4.000000	38.000000	0.000000
2265.133119	0.018898	0.511536	-0.067799	77.315529	45.175465	74.761009	-2.414768	0.000000	-4.378230	0.000000	0.000000	0.000000	-0.390244	-0.101542	-0.451501	0.000000	0.000000	4.000000	38.000000	0.000000
2265.136453	0.017502	0.511217	-0.069171	77.284927	44.404770	74.217735	-2.476775	0.000000	-4.343453	0.000000	0.000000	0.000000	-0.418709	-0.095722	-0.411594	0.000000	0.000000	4.000000	38.000000	0.000000
2265.139786	0.017502	0.511217	-0.069171	77.284927	44.404770	74.217735	-2.476775	0.000000	-4.343453	0.000000	0.000000	0.000000	-0.418709	-0.095722	-0.411594	0.000000	0.000000	4.000000	38.000000	0.000000
2265.143119	0.017502	0.511217	-0.069171	77.284927	44.404770	74.217735	-2.476775	0.000000	-4.343453	0.000000	0.000000	0.000000	-0.418709	-0.095722	-0.411594	0.000000	0.000000	4.000000	38.000000	0.000000
2265.146453	0.015971	0.510842	-0.070490	77.274200	43.753399	73.805481	-2.536528	0.000000	-4.308831	0.000000	0.000000	0.000000	-0.459233	-0.112676	-0.395625	0.000000	0.000000	4.000000	38.000000	0.000000
2265.149786	0.015971	0.510842	-0.070490	77.274200	43.753399	73.805481	-2.536528	0.000000	-4.308831	0.000000	0.000000	0.000000	-0.459233	-0.112676	-0.395625	0.000000	0.000000	4.000000	38.000000	0.000000
2265.153119	0.015971	0.510842	-0.070490	77.274200	43.753399	73.805481	-2.536528	0.000000	-4.308831	0.000000	0.000000	0.000000	-0.459233	-0.112676	-0.395625	0.000000	0.000000	4.000000	38.000000	0.000000
2265.156453	0.014324	0.510439	-0.071785	77.288376	43.269447	73.582848	-2.597014	0.000000	-4.272648	0.000000	0.000000	0.000000	-0.494288	-0.120901	-0.388398	0.000000	0.000000	4.000000	38.000000	0.000000
2265.159786	0.014324	0.510439	-0.071785	77.288376	43.269447	73.582848	-2.597014	0.000000	-4.272648	0.000000	0.000000	0.000000	-0.494288	-0.120901	-0.388398	0.000000	0.000000	4.000000	38.000000	0.000000
2265.163119	0.014324	0.510439	-0.071785	77.288376	43.269447	73.582848	-2.597014	0.000000	-4.272648	0.000000	0.000000	0.000000	-0.494288	-0.120901	-0.388398	0.000000	0.000000	4.000000	38.000000	0.000000
2265.166453	0.012543	0.510001	-0.073032	77.331154	42.973358	73.562393	-2.658842	0.000000	-4.234449	0.000000	0.000000	0.000000	-0.534278	-0.131246	-0.374319	0.000000	0.000000	4.000000	38.000000	0.000000
2265.169786	0.012543	0.510001	-0.073032	77.331154	42.973358	73.562393	-2.658842	0.000000	-4.234449	0.000000	0.000000	0.000000	-0.534278	-0.131246	-0.374319	0.000000	0.000000	4.000000	38.000000	0.000000
2265.173119	0.012543	0.510001	-0.073032	77.331154	42.973358	73.562393	-2.658842	0.000000	-4.234449	0.000000	0.000000	0.000000	-0.534278	-0.131246	-0.374319	0.000000	0.000000	4.000000	38.000000	0.000000
2265.176453	0.010701	0.509545	-0.074285	77.399780	42.867966	73.745880	-2.721787	0.000000	-4.194267	0.000000	0.000000	0.000000	-0.552615	-0.137042	-0.375742	0.000000	0.000000	4.000000	38.000000	0.000000
2265.179786	0.010701	0.509545	-0.074285	77.399780	42.867966	73.745880	-2.721787	0.000000	-4.194267	0.000000	0.000000	0.000000	-0.552615	-0.137042	-0.375742	0.000000	0.000000	4.000000	38.000000	0.000000
2265.183119	0.010701	0.509545	-0.074285	77.399780	42.867966	73.745880	-2.721787	0.000000	-4.194267	0.000000	0.000000	0.000000	-0.552615	-0.137042	-0.375742	0.000000	0.000000	4.000000	38.000000	0.000000
2265.186453	0.008800	0.509088	-0.075477	77.488144	42.969074	74.153763	-2.786066	0.000000	-4.151847	0.000000	0.000000	0.000000	-0.570274	-0.136898	-0.357702	0.000000	0.000000	4.000000	38.000000	0.000000
2265.189786	0.008800	0.509088	-0.075477	77.488144	42.969074	74.153763	-2.786066	0.000000	-4.151847	0.000000	0.000000	0.000000	-0.570274	-0.136898	-0.357702	0.000000	0.000000	4.000000	38.000000	0.000000
2265.193119	0.008800	0.509088	-0.075477	77.488144	42.969074	74.153763	-2.786066	0.000000	-4.151847	0.000000	0.000000	0.000000	-0.570274	-0.136898	-0.357702	0.000000	0.000000	4.000000	38.000000	0.000000
2265.196453	0.006894	0.508632	-0.076611	77.564117	43.138828	74.666840	-2.849987	0.000000	-4.108232	0.000000	0.000000	0.000000	-0.571753	-0.136768	-0.340208	0.000000	0.000000	4.000000	38.000000	0.000000
2265.199786	0.006894	0.508632	-0.076611	77.564117	43.138828	74.666840	-2.849987	0.000000	-4.108232	0.000000	0.000000	0.000000	-0.571753	-0.136768	-0.340208	0.000000	0.000000	4.000000	38.000000	0.000000
2265.203119	0.006894	0.508632	-0.076611	77.564117	43.138828	74.666840	-2.849987	0.000000	-4.108232	0.000000	0.000000	0.000000	-0.571753	-0.136768	-0.340208	0.000000	0.000000	4.000000	38.000000	0.000000
2265.206453	0.004983	0.508196	-0.077621	77.623611	43.292923	75.185036	-2.912693	0.000000	-4.064015	0.000000	0.000000	0.000000	-0.573207	-0.130804	-0.302912	0.000000	0.000000	4.000000	38.000000	0.000000
2265.209786	0.004983	0.508196	-0.077621	77.623611	43.292923	75.185036	-2.912693	0.000000	-4.064015	0.000000	0.000000	0.000000	-0.573207	-0.130804	-0.302912	0.000000	0.000000	4.000000	38.000000	0.000000
2265.213119	0.004983	0.508196	-0.077621	77.623611	43.292923	75.185036	-2.912693	0.000000	-4.064015	0.000000	0.000000	0.000000	-0.573207	-0.130804	-0.302912	0.000000	0.000000	4.000000	38.000000	0.000000
2265.216453	0.003048	0.507800	-0.078509	77.686485	43.390511	75.614143	-2.972565	0.000000	-4.020430	0.000000	0.000000	0.000000	-0.580601	-0.118745	-0.266363	0.000000	0.000000	4.000000	38.000000	0.000000
2265.219786	0.003048	0.507800	-0.078509	77.686485	43.390511	75.614143	-2.972565	0.000000	-4.020430	0.000000	0.000000	0.000000	-0.580601	-0.118745	-0.266363	0.000000	0.000000	4.000000	38.000000	0.000000
2265.223119	0.003048	0.507800	-0.078509	77.686485	43.390511	75.614143	-2.972565	0.000000	-4.020430	0.000000	0.000000	0.000000	-0.580601	-0.118745	-0.266363	0.000000	0.000000	4.000000	38.000000	0.000000
2265.226453	0.001086	0.507424	-0.079272	77.757416	43.398449	75.734207	-3.030122	0.000000	-3.977231	0.000000	0.000000	0.000000	-0.588501	-0.112980	-0.229037	0.000000	0.000000	4.000000	38.000000	0.000000
2265.229786	0.001086	0.507424	-0.079272	77.757416	43.398449	75.734207	-3.030122	0.000000	-3.977231	0.000000	0.000000	0.000000	-0.588501	-0.112980	-0.229037	0.000000	0.000000	4.000000	38.000000	0.000000
2265.233119	0.001086	0.507424	-0.079272	77.757416	43.398449	75.734207	-3.030122	0.000000	-3.977231	0.000000	0.000000	0.000000	-0.588501	-0.112980	-0.229037	0.000000	0.000000	4.000000	38.000000	0.000000
2265.236453	-0.000975	0.507046	-0.079909	77.823418	43.376343	75.566101	-3.085433	0.000000	-3.934476	0.000000	0.000000	0.000000	-0.618439	-0.113494	-0.191023	0.000000	0.000000	4.000000	38.000000	0.000000
2265.239786	-0.000975	0.507046	-0.079909	77.823418	43.376343	75.566101	-3.085433	0.000000	-3.934476	0.000000	0.000000	0.000000	-0.618439	-0.113494	-0.191023	0.000000	0.000000	4.000000	38.000000	0.000000
2265.243119	-0.000975	0.507046	-0.079909	77.823418	43.376343	75.566101	-3.085433	0.000000	-3.934476	0.000000	0.000000	0.000000	-0.618439	-0.113494	-0.191023	0.000000	0.000000	4.000000	38.000000	0.000000
2265.246453	-0.003119	0.506654	-0.080511	77.889114	43.341080	75.409134	-3.139960	0.000000	-3.891099	0.000000	0.000000	0.000000	-0.643279	-0.117601	-0.180467	0.000000	0.000000	4.000000	38.000000	0.000000
2265.249786	-0.003119	0.506654	-0.080511	77.889114	43.341080	75.409134	-3.139960	0.000000	-3.891099	0.000000	0.000000	0.000000	-0.643279	-0.117601	-0.180467	0.000000	0.000000	4.000000	38.000000	0.000000
2265.253119	-0.003119	0.506654	-0.080511	77.889114	43.341080	75.409134	-3.139960	0.000000	-3.891099	0.000000	0.000000	0.000000	-0.643279	-0.117601	-0.180467	0.000000	0.000000	4.000000	38.000000	0.000000
2265.256453	-0.005365	0.506261	-0.081058	77.954460	43.295395	75.231415	-3.195691	0.000000	-3.845460	0.000000	0.000000	0.000000	-0.673659	-0.117732	-0.164071	0.000000	0.000000	4.000000	38.000000	0.000000
2265.259786	-0.005365	0.506261	-0.081058	77.954460	43.295395	75.231415	-3.195691	0.000000	-3.845460	0.000000	0.000000	0.000000	-0.673659	-0.117732	-0.164071	0.000000	0.000000	4.000000	38.000000	0.000000
2265.263119	-0.005365	0.506261	-0.081058	77.954460	43.295395	75.231415	-3.195691	0.000000	-3.845460	0.000000	0.000000	0.000000	-0.673659	-0.117732	-0.164071	0.000000	0.000000	4.000000	38.000000	0.000000
2265.266453	-0.007695	0.505848	-0.081549	78.014175	43.218182	74.920418	-3.252609	0.000000	-3.797438	0.000000	0.000000	0.000000	-0.698909	-0.124082	-0.147315	0.000000	0.000000	4.000000	38.000000	0.000000
2265.269786	-0.007695	0.505848	-0.081549	78.014175	43.218182	74.920418	-3.252609	0.000000	-3.797438	0.000000	0.000000	0.000000	-0.698909	-0.124082	-0.147315	0.000000	0.000000	4.000000	38.000000	0.000000
2265.273119	-0.007695	0.505848	-0.081549	78.014175	43.218182	74.920418	-3.252609	0.000000	-3.797438	0.000000	0.000000	0.000000	-0.698909	-0.124082	-0.147315	0.000000	0.000000	4.000000	38.000000	0.000000
2265.276453	-0.010055	0.505441	-0.082011	78.069321	43.149021	74.689072	-3.310451	0.000000	-3.747121	0.000000	0.000000	0.000000	-0.708182	-0.122089	-0.138571	0.000000	0.000000	4.000000	38.000000	0.000000
2265.279786	-0.010055	0.505441	-0.082011	78.069321	43.149021	74.689072	-3.310451	0.000000	-3.747121	0.000000	0.000000	0.000000	-0.708182	-0.122089	-0.138571	0.000000	0.000000	4.000000	38.000000	0.000000
2265.283119	-0.010055	0.505441	-0.082011	78.069321	43.149021	74.689072	-3.310451	0.000000	-3.747121	0.000000	0.000000	0.000000	-0.708182	-0.122089	-0.138571	0.000000	0.000000	4.000000	38.000000	0.000000
2265.286453	-0.012447	0.505040	-0.082444	78.124992	43.077717	74.528030	-3.368814	0.000000	-3.694737	0.000000	0.000000	0.000000	-0.717641	-0.120112	-0.130002	0.000000	0.000000	4.000000	38.000000	0.000000
2265.289786	-0.012447	0.505040	-0.082444	78.124992	43.077717	74.528030	-3.368814	0.000000	-3.694737	0.000000	0.000000	0.000000	-0.717641	-0.120112	-0.130002	0.000000	0.000000	4.000000	38.000000	0.000000
2265.293119	-0.012447	0.505040	-0.082444	78.124992	43.077717	74.528030	-3.368814	0.000000	-3.694737	0.000000	0.000000	0.000000	-0.717641	-0.120112	-0.130002	0.000000	0.000000	4.000000	38.000000	0.000000
2265.296453	-0.014818	0.504646	-0.082847	78.174629	42.972542	74.365005	-3.427735	0.000000	-3.640142	0.000000	0.000000	0.000000	-0.711298	-0.118206	-0.120987	0.000000	0.000000	4.000000	38.000000	0.000000
2265.299786	-0.014818	0.504646	-0.082847	78.174629	42.972542	74.365005	-3.427735	0.000000	-3.640142	0.000000	0.000000	0.000000	-0.711298	-0.118206	-0.120987	0.000000	0.000000	4.000000	38.000000	0.000000
2265.303119	-0.014818	0.504646	-0.082847	78.174629	42.972542	74.365005	-3.427735	0.000000	-3.640142	0.000000	0.000000	0.000000	-0.711298	-0.118206	-0.120987	0.000000	0.000000	4.000000	38.000000	0.000000
2265.306453	-0.017242	0.504285	-0.083181	78.222626	42.854004	74.276802	-3.486077	0.000000	-3.584309	0.000000	0.000000	0.000000	-0.727090	-0.108455	-0.100071	0.000000	0.000000	4.000000	38.000000	0.000000
2265.309786	-0.017242	0.504285	-0.083181	78.222626	42.854004	74.276802	-3.486077	0.000000	-3.584309	0.000000	0.000000	0.000000	-0.727090	-0.108455	-0.100071	0.000000	0.000000	4.000000	38.000000	0.000000
2265.313119	-0.017242	0.504285	-0.083181	78.222626	42.854004	74.276802	-3.486077	0.000000	-3.584309	0.000000	0.000000	0.000000	-0.727090	-0.108455	-0.100071	0.000000	0.000000	4.000000	38.000000	0.000000
2265.316453	-0.019682	0.503950	-0.083489	78.266457	42.693474	74.400490	-3.544528	0.000000	-3.526516	0.000000	0.000000	0.000000	-0.731965	-0.100520	-0.092409	0.000000	0.000000	4.000000	38.000000	0.000000
2265.319786	-0.019682	0.503950	-0.083489	78.266457	42.693474	74.400490	-3.544528	0.000000	-3.526516	0.000000	0.000000	0.000000	-0.731965	-0.100520	-0.092409	0.000000	0.000000	4.000000	38.000000	0.000000
2265.323119	-0.019682	0.503950	-0.083489	78.266457	42.693474	74.400490	-3.544528	0.000000	-3.526516	0.000000	0.000000	0.000000	-0.731965	-0.100520	-0.092409	0.000000	0.000000	4.000000	38.000000	0.000000
2265.326453	-0.022179	0.503673	-0.083686	78.301407	42.482983	74.505363	-3.603292	0.000000	-3.466452	0.000000	0.000000	0.000000	-0.749241	-0.083111	-0.059166	0.000000	0.000000	4.000000	38.000000	0.000000
2265.329786	-0.022179	0.503673	-0.083686	78.301407	42.482983	74.505363	-3.603292	0.000000	-3.466452	0.000000	0.000000	0.000000	-0.749241	-0.083111	-0.059166	0.000000	0.000000	4.000000	38.000000	0.000000
2265.333119	-0.022179	0.503673	-0.083686	78.301407	42.482983	74.505363	-3.603292	0.000000	-3.466452	0.000000	0.000000	0.000000	-0.749241	-0.083111	-0.059166	0.000000	0.000000	4.000000	38.000000	0.000000
2265.336453	-0.024665	0.503399	-0.083785	78.329735	42.243565	74.378464	-3.661517	0.000000	-3.404892	0.000000	0.000000	0.000000	-0.745651	-0.081956	-0.029705	0.000000	0.000000	4.000000	38.000000	0.000000
2265.339786	-0.024665	0.503399	-0.083785	78.329735	42.243565	74.378464	-3.661517	0.000000	-3.404892	0.000000	0.000000	0.000000	-0.745651	-0.081956	-0.029705	0.000000	0.000000	4.000000	38.000000	0.000000
2265.343119	-0.024665	0.503399	-0.083785	78.329735	42.243565	74.378464	-3.661517	0.000000	-3.404892	0.000000	0.000000	0.000000	-0.745651	-0.081956	-0.029705	0.000000	0.000000	4.000000	38.000000	0.000000
2265.346453	-0.027197	0.503176	-0.083749	78.349266	41.955574	73.840523	-3.718044	0.000000	-3.343075	0.000000	0.000000	0.000000	-0.759541	-0.066949	0.010678	0.000000	0.000000	4.000000	38.000000	0.000000
2265.349786	-0.027197	0.503176	-0.083749	78.349266	41.955574	73.840523	-3.718044	0.000000	-3.343075	0.000000	0.000000	0.000000	-0.759541	-0.066949	0.010678	0.000000	0.000000	4.000000	38.000000	0.000000
2265.353119	-0.027197	0.503176	-0.083749	78.349266	41.955574	73.840523	-3.718044	0.000000	-3.343075	0.000000	0.000000	0.000000	-0.759541	-0.066949	0.010678	0.000000	0.000000	4.000000	38.000000	0.000000
2265.356453	-0.029778	0.502941	-0.083573	78.362297	41.632351	72.902405	-3.773523	0.000000	-3.280324	0.000000	0.000000	0.000000	-0.774511	-0.070451	0.053023	0.000000	0.000000	4.000000	38.000000	0.000000
2265.359786	-0.029778	0.502941	-0.083573	78.362297	41.632351	72.902405	-3.773523	0.000000	-3.280324	0.000000	0.000000	0.000000	-0.774511	-0.070451	0.053023	0.000000	0.000000	4.000000	38.000000	0.000000
2265.363119	-0.029778	0.502941	-0.083573	78.362297	41.632351	72.902405	-3.773523	0.000000	-3.280324	0.000000	0.000000	0.000000	-0.774511	-0.070451	0.053023	0.000000	0.000000	4.000000	38.000000	0.000000
2265.366453	-0.032429	0.502702	-0.083281	78.371002	41.276413	71.981880	-3.828059	0.000000	-3.216515	0.000000	0.000000	0.000000	-0.795157	-0.071831	0.087452	0.000000	0.000000	4.000000	38.000000	0.000000
2265.369786	-0.032429	0.502702	-0.083281	78.371002	41.276413	71.981880	-3.828059	0.000000	-3.216515	0.000000	0.000000	0.000000	-0.795157	-0.071831	0.087452	0.000000	0.000000	4.000000	38.000000	0.000000
2265.373119	-0.032429	0.502702	-0.083281	78.371002	41.276413	71.981880	-3.828059	0.000000	-3.216515	0.000000	0.000000	0.000000	-0.795157	-0.071831	0.087452	0.000000	0.000000	4.000000	38.000000	0.000000
2265.376453	-0.035151	0.502478	-0.082879	78.373138	40.879398	71.299004	-3.882732	0.000000	-3.150301	0.000000	0.000000	0.000000	-0.816588	-0.067182	0.120678	0.000000	0.000000	4.000000	38.000000	0.000000
2265.379786	-0.035151	0.502478	-0.082879	78.373138	40.879398	71.299004	-3.882732	0.000000	-3.150301	0.000000	0.000000	0.000000	-0.816588	-0.067182	0.120678	0.000000	0.000000	4.000000	38.000000	0.000000
2265.383119	-0.035151	0.502478	-0.082879	78.373138	40.879398	71.299004	-3.882732	0.000000	-3.150301	0.000000	0.000000	0.000000	-0.816588	-0.067182	0.120678	0.000000	0.000000	4.000000	38.000000	0.000000
2265.386453	-0.037963	0.502256	-0.082391	78.370949	40.449581	70.904854	-3.937814	0.000000	-3.081172	0.000000	0.000000	0.000000	-0.843582	-0.066524	0.146513	0.000000	0.000000	4.000000	38.000000	0.000000
2265.389786	-0.037963	0.502256	-0.082391	78.370949	40.449581	70.904854	-3.937814	0.000000	-3.081172	0.000000	0.000000	0.000000	-0.843582	-0.066524	0.146513	0.000000	0.000000	4.000000	38.000000	0.000000
2265.393119	-0.037963	0.502256	-0.082391	78.370949	40.449581	70.904854	-3.937814	0.000000	-3.081172	0.000000	0.000000	0.000000	-0.843582	-0.066524	0.146513	0.000000	0.000000	4.000000	38.000000	0.000000
2265.396453	-0.040816	0.502029	-0.081789	78.363602	39.997177	70.524384	-3.994306	0.000000	-3.007577	0.000000	0.000000	0.000000	-0.856087	-0.068258	0.180565	0.000000	0.000000	4.000000	38.000000	0.000000
2265.399786	-0.040816	0.502029	-0.081789	78.363602	39.997177	70.524384	-3.994306	0.000000	-3.007577	0.000000	0.000000	0.000000	-0.856087	-0.068258	0.180565	0.000000	0.000000	4.000000	38.000000	0.000000
2265.403119	-0.040816	0.502029	-0.081789	78.363602	39.997177	70.524384	-3.994306	0.000000	-3.007577	0.000000	0.000000	0.000000	-0.856087	-0.068258	0.180565	0.000000	0.000000	4.000000	38.000000	0.000000
2265.406453	-0.043735	0.501829	-0.081058	78.350601	39.507202	69.938751	-4.050713	0.000000	-2.931164	0.000000	0.000000	0.000000	-0.875475	-0.060063	0.219313	0.000000	0.000000	4.000000	38.000000	0.000000
2265.409786	-0.043735	0.501829	-0.081058	78.350601	39.507202	69.938751	-4.050713	0.000000	-2.931164	0.000000	0.000000	0.000000	-0.875475	-0.060063	0.219313	0.000000	0.000000	4.000000	38.000000	0.000000
2265.413119	-0.043735	0.501829	-0.081058	78.350601	39.507202	69.938751	-4.050713	0.000000	-2.931164	0.000000	0.000000	0.000000	-0.875475	-0.060063	0.219313	0.000000	0.000000	4.000000	38.000000	0.000000
2265.416453	-0.046657	0.501624	-0.080279	78.329750	39.003838	69.195953	-4.052879	0.000000	-2.813268	0.000000	0.000000	0.000000	-0.876568	-0.061340	0.233464	0.000000	0.000000	4.000000	38.000000	0.000000
2265.419786	-0.046657	0.501624	-0.080279	78.329750	39.003838	69.195953	-4.052879	0.000000	-2.813268	0.000000	0.000000	0.000000	-0.876568	-0.061340	0.233464	0.000000	0.000000	4.000000	38.000000	0.000000
2265.423119	-0.046657	0.501624	-0.080279	78.329750	39.003838	69.195953	-4.052879	0.000000	-2.813268	0.000000	0.000000	0.000000	-0.876568	-0.061340	0.233464	0.000000	0.000000	4.000000	38.000000	0.000000
2265.426453	-0.049578	0.501384	-0.079358	78.300003	38.533932	68.583633	-4.013968	0.000000	-2.667174	0.000000	0.000000	0.000000	-0.876348	-0.072068	0.276540	0.000000	0.000000	4.000000	38.000000	0.000000
2265.429786	-0.049578	0.501384	-0.079358	78.300003	38.533932	68.583633	-4.013968	0.000000	-2.667174	0.000000	0.000000	0.000000	-0.876348	-0.072068	0.276540	0.000000	0.000000	4.000000	38.000000	0.000000
2265.433119	-0.049578	0.501384	-0.079358	78.300003	38.533932	68.583633	-4.013968	0.000000	-2.667174	0.000000	0.000000	0.000000	-0.876348	-0.072068	0.276540	0.000000	0.000000	4.000000	38.000000	0.000000
2265.436453	-0.052491	0.501131	-0.078363	78.273247	38.277328	68.618149	-3.967878	0.000000	-2.521116	0.000000	0.000000	0.000000	-0.874114	-0.076022	0.298427	0.000000	0.000000	4.000000	38.000000	0.000000
2265.439786	-0.052491	0.501131	-0.078363	78.273247	38.277328	68.618149	-3.967878	0.000000	-2.521116	0.000000	0.000000	0.000000	-0.874114	-0.076022	0.298427	0.000000	0.000000	4.000000	38.000000	0.000000
2265.443119	-0.052491	0.501131	-0.078363	78.273247	38.277328	68.618149	-3.967878	0.000000	-2.521116	0.000000	0.000000	0.000000	-0.874114	-0.076022	0.298427	0.000000	0.000000	4.000000	38.000000	0.000000
2265.446453	-0.055363	0.500863	-0.077290	78.309792	38.686844	69.361305	-3.918140	0.000000	-2.375430	0.000000	0.000000	0.000000	-0.861506	-0.080154	0.321938	0.000000	0.000000	4.000000	38.000000	0.000000
2265.449786	-0.055363	0.500863	-0.077290	78.309792	38.686844	69.361305	-3.918140	0.000000	-2.375430	0.000000	0.000000	0.000000	-0.861506	-0.080154	0.321938	0.000000	0.000000	4.000000	38.000000	0.000000
2265.453119	-0.055363	0.500863	-0.077290	78.309792	38.686844	69.361305	-3.918140	0.000000	-2.375430	0.000000	0.000000	0.000000	-0.861506	-0.080154	0.321938	0.000000	0.000000	4.000000	38.000000	0.000000
2265.456453	-0.058203	0.500621	-0.076074	78.446053	40.046444	70.604591	-3.864484	0.000000	-2.231846	0.000000	0.000000	0.000000	-0.852116	-0.072666	0.364674	0.000000	0.000000	4.000000	38.000000	0.000000
2265.459786	-0.058203	0.500621	-0.076074	78.446053	40.046444	70.604591	-3.864484	0.000000	-2.231846	0.000000	0.000000	0.000000	-0.852116	-0.072666	0.364674	0.000000	0.000000	4.000000	38.000000	0.000000
2265.463119	-0.058203	0.500621	-0.076074	78.446053	40.046444	70.604591	-3.864484	0.000000	-2.231846	0.000000	0.000000	0.000000	-0.852116	-0.072666	0.364674	0.000000	0.000000	4.000000	38.000000	0.000000
2265.466453	-0.061061	0.500443	-0.074658	78.602074	41.894749	71.730919	-3.803705	0.000000	-2.089827	0.000000	0.000000	0.000000	-0.857311	-0.053545	0.424756	0.000000	0.000000	4.000000	38.000000	0.000000
2265.469786	-0.061061	0.500443	-0.074658	78.602074	41.894749	71.730919	-3.803705	0.000000	-2.089827	0.000000	0.000000	0.000000	-0.857311	-0.053545	0.424756	0.000000	0.000000	4.000000	38.000000	0.000000
2265.473119	-0.061061	0.500443	-0.074658	78.602074	41.894749	71.730919	-3.803705	0.000000	-2.089827	0.000000	0.000000	0.000000	-0.857311	-0.053545	0.424756	0.000000	0.000000	4.000000	38.000000	0.000000
2265.476453	-0.063885	0.500328	-0.073034	78.743179	43.943932	72.762238	-3.732912	0.000000	-1.946941	0.000000	0.000000	0.000000	-0.847206	-0.034496	0.487371	0.000000	0.000000	4.000000	38.000000	0.000000
2265.479786	-0.063885	0.500328	-0.073034	78.743179	43.943932	72.762238	-3.732912	0.000000	-1.946941	0.000000	0.000000	0.000000	-0.847206	-0.034496	0.487371	0.000000	0.000000	4.000000	38.000000	0.000000
2265.483119	-0.063885	0.500328	-0.073034	78.743179	43.943932	72.762238	-3.732912	0.000000	-1.946941	0.000000	0.000000	0.000000	-0.847206	-0.034496	0.487371	0.000000	0.000000	4.000000	38.000000	0.000000
2265.486453	-0.066708	0.500229	-0.071246	78.868881	46.265293	74.414131	-3.651684	0.000000	-1.805740	0.000000	0.000000	0.000000	-0.846878	-0.029721	0.536350	0.000000	0.000000	4.000000	38.000000	0.000000
2265.489786	-0.066708	0.500229	-0.071246	78.868881	46.265293	74.414131	-3.651684	0.000000	-1.805740	0.000000	0.000000	0.000000	-0.846878	-0.029721	0.536350	0.000000	0.000000	4.000000	38.000000	0.000000
2265.493119	-0.066708	0.500229	-0.071246	78.868881	46.265293	74.414131	-3.651684	0.000000	-1.805740	0.000000	0.000000	0.000000	-0.846878	-0.029721	0.536350	0.000000	0.000000	4.000000	38.000000	0.000000
2265.496453	-0.069477	0.500166	-0.069287	78.976524	48.859993	76.868050	-3.562292	0.000000	-1.664594	0.000000	0.000000	0.000000	-0.830545	-0.018661	0.587528	0.000000	0.000000	4.000000	38.000000	0.000000
2265.499786	-0.069477	0.500166	-0.069287	78.976524	48.859993	76.868050	-3.562292	0.000000	-1.664594	0.000000	0.000000	0.000000	-0.830545	-0.018661	0.587528	0.000000	0.000000	4.000000	38.000000	0.000000
2265.503119	-0.069477	0.500166	-0.069287	78.976524	48.859993	76.868050	-3.562292	0.000000	-1.664594	0.000000	0.000000	0.000000	-0.830545	-0.018661	0.587528	0.000000	0.000000	4.000000	38.000000	0.000000
2265.506453	-0.072191	0.500184	-0.067162	79.057022	51.732056	79.937241	-3.464370	0.000000	-1.526170	0.000000	0.000000	0.000000	-0.814310	0.005363	0.637582	0.000000	0.000000	4.000000	38.000000	0.000000
2265.509786	-0.072191	0.500184	-0.067162	79.057022	51.732056	79.937241	-3.464370	0.000000	-1.526170	0.000000	0.000000	0.000000	-0.814310	0.005363	0.637582	0.000000	0.000000	4.000000	38.000000	0.000000
2265.513119	-0.072191	0.500184	-0.067162	79.057022	51.732056	79.937241	-3.464370	0.000000	-1.526170	0.000000	0.000000	0.000000	-0.814310	0.005363	0.637582	0.000000	0.000000	4.000000	38.000000	0.000000
2265.516453	-0.074859	0.500221	-0.064933	79.107529	54.984791	83.396782	-3.358107	0.000000	-1.390452	0.000000	0.000000	0.000000	-0.800469	0.011104	0.668809	0.000000	0.000000	4.000000	38.000000	0.000000
2265.519786	-0.074859	0.500221	-0.064933	79.107529	54.984791	83.396782	-3.358107	0.000000	-1.390452	0.000000	0.000000	0.000000	-0.800469	0.011104	0.668809	0.000000	0.000000	4.000000	38.000000	0.000000
2265.523119	-0.074859	0.500221	-0.064933	79.107529	54.984791	83.396782	-3.358107	0.000000	-1.390452	0.000000	0.000000	0.000000	-0.800469	0.011104	0.668809	0.000000	0.000000	4.000000	38.000000	0.000000
2265.526453	-0.077462	0.500277	-0.062595	79.118721	58.511261	86.956871	-3.246639	0.000000	-1.257040	0.000000	0.000000	0.000000	-0.780988	0.016837	0.701385	0.000000	0.000000	4.000000	38.000000	0.000000
2265.529786	-0.077462	0.500277	-0.062595	79.118721	58.511261	86.956871	-3.246639	0.000000	-1.257040	0.000000	0.000000	0.000000	-0.780988	0.016837	0.701385	0.000000	0.000000	4.000000	38.000000	0.000000
2265.533119	-0.077462	0.500277	-0.062595	79.118721	58.511261	86.956871	-3.246639	0.000000	-1.257040	0.000000	0.000000	0.000000	-0.780988	0.016837	0.701385	0.000000	0.000000	4.000000	38.000000	0.000000
2265.536453	-0.079977	0.500361	-0.060166	79.079155	62.108818	90.290916	-3.129742	0.000000	-1.126876	0.000000	0.000000	0.000000	-0.754298	0.025160	0.728546	0.000000	0.000000	4.000000	38.000000	0.000000
2265.539786	-0.079977	0.500361	-0.060166	79.079155	62.108818	90.290916	-3.129742	0.000000	-1.126876	0.000000	0.000000	0.000000	-0.754298	0.025160	0.728546	0.000000	0.000000	4.000000	38.000000	0.000000
2265.543119	-0.079977	0.500361	-0.060166	79.079155	62.108818	90.290916	-3.129742	0.000000	-1.126876	0.000000	0.000000	0.000000	-0.754298	0.025160	0.728546	0.000000	0.000000	4.000000	38.000000	0.000000
2265.546453	-0.082429	0.500456	-0.057604	78.989853	65.625381	93.294647	-3.008317	0.000000	-1.001159	0.000000	0.000000	0.000000	-0.735709	0.028309	0.768750	0.000000	0.000000	4.000000	38.000000	0.000000
2265.549786	-0.082429	0.500456	-0.057604	78.989853	65.625381	93.294647	-3.008317	0.000000	-1.001159	0.000000	0.000000	0.000000	-0.735709	0.028309	0.768750	0.000000	0.000000	4.000000	38.000000	0.000000
2265.553119	-0.082429	0.500456	-0.057604	78.989853	65.625381	93.294647	-3.008317	0.000000	-1.001159	0.000000	0.000000	0.000000	-0.735709	0.028309	0.768750	0.000000	0.000000	4.000000	38.000000	0.000000
2265.556453	-0.084801	0.500551	-0.054993	78.860535	68.969337	96.242020	-2.880192	0.000000	-0.878541	0.000000	0.000000	0.000000	-0.711431	0.028567	0.783183	0.000000	0.000000	4.000000	38.000000	0.000000
2265.559786	-0.084801	0.500551	-0.054993	78.860535	68.969337	96.242020	-2.880192	0.000000	-0.878541	0.000000	0.000000	0.000000	-0.711431	0.028567	0.783183	0.000000	0.000000	4.000000	38.000000	0.000000
2265.563119	-0.084801	0.500551	-0.054993	78.860535	68.969337	96.242020	-2.880192	0.000000	-0.878541	0.000000	0.000000	0.000000	-0.711431	0.028567	0.783183	0.000000	0.000000	4.000000	38.000000	0.000000
2265.566453	-0.087088	0.500692	-0.052338	78.709244	72.125748	99.430679	-2.749662	0.000000	-0.759969	0.000000	0.000000	0.000000	-0.686299	0.042345	0.796666	0.000000	0.000000	4.000000	38.000000	0.000000
2265.569786	-0.087088	0.500692	-0.052338	78.709244	72.125748	99.430679	-2.749662	0.000000	-0.759969	0.000000	0.000000	0.000000	-0.686299	0.042345	0.796666	0.000000	0.000000	4.000000	38.000000	0.000000
2265.573119	-0.087088	0.500692	-0.052338	78.709244	72.125748	99.430679	-2.749662	0.000000	-0.759969	0.000000	0.000000	0.000000	-0.686299	0.042345	0.796666	0.000000	0.000000	4.000000	38.000000	0.000000
2265.576453	-0.089248	0.500844	-0.049645	78.569901	75.136337	102.450172	-2.616884	0.000000	-0.645586	0.000000	0.000000	0.000000	-0.647770	0.045476	0.807688	0.000000	0.000000	4.000000	38.000000	0.000000
2265.579786	-0.089248	0.500844	-0.049645	78.569901	75.136337	102.450172	-2.616884	0.000000	-0.645586	0.000000	0.000000	0.000000	-0.647770	0.045476	0.807688	0.000000	0.000000	4.000000	38.000000	0.000000
2265.583119	-0.089248	0.500844	-0.049645	78.569901	75.136337	102.450172	-2.616884	0.000000	-0.645586	0.000000	0.000000	0.000000	-0.647770	0.045476	0.807688	0.000000	0.000000	4.000000	38.000000	0.000000
2265.586453	-0.091226	0.501047	-0.046953	78.473885	78.042221	105.242126	-2.482269	0.000000	-0.537624	0.000000	0.000000	0.000000	-0.593480	0.061070	0.807641	0.000000	0.000000	4.000000	38.000000	0.000000
2265.589786	-0.091226	0.501047	-0.046953	78.473885	78.042221	105.242126	-2.482269	0.000000	-0.537624	0.000000	0.000000	0.000000	-0.593480	0.061070	0.807641	0.000000	0.000000	4.000000	38.000000	0.000000
2265.593119	-0.091226	0.501047	-0.046953	78.473885	78.042221	105.242126	-2.482269	0.000000	-0.537624	0.000000	0.000000	0.000000	-0.593480	0.061070	0.807641	0.000000	0.000000	4.000000	38.000000	0.000000
2265.596453	-0.093044	0.501271	-0.044238	78.434486	80.869308	107.840324	-2.347662	0.000000	-0.438711	0.000000	0.000000	0.000000	-0.545502	0.067314	0.814600	0.000000	0.000000	4.000000	38.000000	0.000000
2265.599786	-0.093044	0.501271	-0.044238	78.434486	80.869308	107.840324	-2.347662	0.000000	-0.438711	0.000000	0.000000	0.000000	-0.545502	0.067314	0.814600	0.000000	0.000000	4.000000	38.000000	0.000000
2265.603119	-0.093044	0.501271	-0.044238	78.434486	80.869308	107.840324	-2.347662	0.000000	-0.438711	0.000000	0.000000	0.000000	-0.545502	0.067314	0.814600	0.000000	0.000000	4.000000	38.000000	0.000000
2265.606453	-0.094678	0.501564	-0.041497	78.440720	83.619278	110.248024	-2.211896	0.000000	-0.347795	0.000000	0.000000	0.000000	-0.490204	0.087707	0.822151	0.000000	0.000000	4.000000	38.000000	0.000000
2265.609786	-0.094678	0.501564	-0.041497	78.440720	83.619278	110.248024	-2.211896	0.000000	-0.347795	0.000000	0.000000	0.000000	-0.490204	0.087707	0.822151	0.000000	0.000000	4.000000	38.000000	0.000000
2265.613119	-0.094678	0.501564	-0.041497	78.440720	83.619278	110.248024	-2.211896	0.000000	-0.347795	0.000000	0.000000	0.000000	-0.490204	0.087707	0.822151	0.000000	0.000000	4.000000	38.000000	0.000000
2265.616453	-0.096070	0.501907	-0.038783	78.473061	86.206703	112.447182	-2.074871	0.000000	-0.266094	0.000000	0.000000	0.000000	-0.417438	0.102941	0.814218	0.000000	0.000000	4.000000	38.000000	0.000000
2265.619786	-0.096070	0.501907	-0.038783	78.473061	86.206703	112.447182	-2.074871	0.000000	-0.266094	0.000000	0.000000	0.000000	-0.417438	0.102941	0.814218	0.000000	0.000000	4.000000	38.000000	0.000000
2265.623119	-0.096070	0.501907	-0.038783	78.473061	86.206703	112.447182	-2.074871	0.000000	-0.266094	0.000000	0.000000	0.000000	-0.417438	0.102941	0.814218	0.000000	0.000000	4.000000	38.000000	0.000000
2265.626453	-0.097253	0.502311	-0.036013	78.524551	88.532166	114.354630	-1.939168	0.000000	-0.196521	0.000000	0.000000	0.000000	-0.355075	0.121296	0.831254	0.000000	0.000000	4.000000	38.000000	0.000000
2265.629786	-0.097253	0.502311	-0.036013	78.524551	88.532166	114.354630	-1.939168	0.000000	-0.196521	0.000000	0.000000	0.000000	-0.355075	0.121296	0.831254	0.000000	0.000000	4.000000	38.000000	0.000000
2265.633119	-0.097253	0.502311	-0.036013	78.524551	88.532166	114.354630	-1.939168	0.000000	-0.196521	0.000000	0.000000	0.000000	-0.355075	0.121296	0.831254	0.000000	0.000000	4.000000	38.000000	0.000000
2265.636453	-0.098235	0.502774	-0.033231	78.621124	90.670631	116.020874	-1.800625	0.000000	-0.137341	0.000000	0.000000	0.000000	-0.294479	0.138663	0.834589	0.000000	0.000000	4.000000	38.000000	0.000000
2265.639786	-0.098235	0.502774	-0.033231	78.621124	90.670631	116.020874	-1.800625	0.000000	-0.137341	0.000000	0.000000	0.000000	-0.294479	0.138663	0.834589	0.000000	0.000000	4.000000	38.000000	0.000000
2265.643119	-0.098235	0.502774	-0.033231	78.621124	90.670631	116.020874	-1.800625	0.000000	-0.137341	0.000000	0.000000	0.000000	-0.294479	0.138663	0.834589	0.000000	0.000000	4.000000	38.000000	0.000000
2265.646453	-0.099031	0.503295	-0.030441	78.770950	92.707817	117.523132	-1.661527	0.000000	-0.088261	0.000000	0.000000	0.000000	-0.238742	0.156346	0.836910	0.000000	0.000000	4.000000	38.000000	0.000000
2265.649786	-0.099031	0.503295	-0.030441	78.770950	92.707817	117.523132	-1.661527	0.000000	-0.088261	0.000000	0.000000	0.000000	-0.238742	0.156346	0.836910	0.000000	0.000000	4.000000	38.000000	0.000000
2265.653119	-0.099031	0.503295	-0.030441	78.770950	92.707817	117.523132	-1.661527	0.000000	-0.088261	0.000000	0.000000	0.000000	-0.238742	0.156346	0.836910	0.000000	0.000000	4.000000	38.000000	0.000000
2265.656453	-0.099659	0.503828	-0.027642	78.989441	94.683372	118.887146	-1.522042	0.000000	-0.048471	0.000000	0.000000	0.000000	-0.188379	0.159943	0.839574	0.000000	0.000000	4.000000	38.000000	0.000000
2265.659786	-0.099659	0.503828	-0.027642	78.989441	94.683372	118.887146	-1.522042	0.000000	-0.048471	0.000000	0.000000	0.000000	-0.188379	0.159943	0.839574	0.000000	0.000000	4.000000	38.000000	0.000000
2265.663119	-0.099659	0.503828	-0.027642	78.989441	94.683372	118.887146	-1.522042	0.000000	-0.048471	0.000000	0.000000	0.000000	-0.188379	0.159943	0.839574	0.000000	0.000000	4.000000	38.000000	0.000000
2265.666453	-0.100196	0.504422	-0.024858	79.279694	96.729782	120.240891	-1.382113	0.000000	-0.017074	0.000000	0.000000	0.000000	-0.161342	0.178147	0.835256	0.000000	0.000000	4.000000	38.000000	0.000000
2265.669786	-0.100196	0.504422	-0.024858	79.279694	96.729782	120.240891	-1.382113	0.000000	-0.017074	0.000000	0.000000	0.000000	-0.161342	0.178147	0.835256	0.000000	0.000000	4.000000	38.000000	0.000000
2265.673119	-0.100196	0.504422	-0.024858	79.279694	96.729782	120.240891	-1.382113	0.000000	-0.017074	0.000000	0.000000	0.000000	-0.161342	0.178147	0.835256	0.000000	0.000000	4.000000	38.000000	0.000000
2265.676453	-0.100588	0.505009	-0.022135	79.632309	98.882637	121.628593	-1.242903	0.000000	0.009816	0.000000	0.000000	0.000000	-0.117488	0.176307	0.816790	0.000000	0.000000	4.000000	38.000000	0.000000
2265.679786	-0.100588	0.505009	-0.022135	79.632309	98.882637	121.628593	-1.242903	0.000000	0.009816	0.000000	0.000000	0.000000	-0.117488	0.176307	0.816790	0.000000	0.000000	4.000000	38.000000	0.000000
2265.683119	-0.100588	0.505009	-0.022135	79.632309	98.882637	121.628593	-1.242903	0.000000	0.009816	0.000000	0.000000	0.000000	-0.117488	0.176307	0.816790	0.000000	0.000000	4.000000	38.000000	0.000000
2265.686453	-0.100924	0.505596	-0.019451	80.018852	101.085739	123.049545	-1.106772	0.000000	0.029397	0.000000	0.000000	0.000000	-0.100860	0.175823	0.805434	0.000000	0.000000	4.000000	38.000000	0.000000
2265.689786	-0.100924	0.505596	-0.019451	80.018852	101.085739	123.049545	-1.106772	0.000000	0.029397	0.000000	0.000000	0.000000	-0.100860	0.175823	0.805434	0.000000	0.000000	4.000000	38.000000	0.000000
2265.693119	-0.100924	0.505596	-0.019451	80.018852	101.085739	123.049545	-1.106772	0.000000	0.029397	0.000000	0.000000	0.000000	-0.100860	0.175823	0.805434	0.000000	0.000000	4.000000	38.000000	0.000000
2265.696453	-0.101190	0.506160	-0.016865	80.418091	103.297470	124.482697	-0.972533	0.000000	0.046207	0.000000	0.000000	0.000000	-0.079783	0.169505	0.775658	0.000000	0.000000	4.000000	38.000000	0.000000
2265.699786	-0.101190	0.506160	-0.016865	80.418091	103.297470	124.482697	-0.972533	0.000000	0.046207	0.000000	0.000000	0.000000	-0.079783	0.169505	0.775658	0.000000	0.000000	4.000000	38.000000	0.000000
2265.703119	-0.101190	0.506160	-0.016865	80.418091	103.297470	124.482697	-0.972533	0.000000	0.046207	0.000000	0.000000	0.000000	-0.079783	0.169505	0.775658	0.000000	0.000000	4.000000	38.000000	0.000000
2265.706453	-0.101327	0.506719	-0.014344	80.804115	105.377754	125.826637	-0.843256	0.000000	0.059504	0.000000	0.000000	0.000000	-0.041037	0.167521	0.756301	0.000000	0.000000	4.000000	38.000000	0.000000
2265.709786	-0.101327	0.506719	-0.014344	80.804115	105.377754	125.826637	-0.843256	0.000000	0.059504	0.000000	0.000000	0.000000	-0.041037	0.167521	0.756301	0.000000	0.000000	4.000000	38.000000	0.000000
2265.713119	-0.101327	0.506719	-0.014344	80.804115	105.377754	125.826637	-0.843256	0.000000	0.059504	0.000000	0.000000	0.000000	-0.041037	0.167521	0.756301	0.000000	0.000000	4.000000	38.000000	0.000000
2265.716453	-0.101380	0.507285	-0.011877	81.157936	107.209808	126.997780	-0.717206	0.000000	0.066344	0.000000	0.000000	0.000000	-0.015875	0.169940	0.740082	0.000000	0.000000	4.000000	38.000000	0.000000
2265.719786	-0.101380	0.507285	-0.011877	81.157936	107.209808	126.997780	-0.717206	0.000000	0.066344	0.000000	0.000000	0.000000	-0.015875	0.169940	0.740082	0.000000	0.000000	4.000000	38.000000	0.000000
2265.723119	-0.101380	0.507285	-0.011877	81.157936	107.209808	126.997780	-0.717206	0.000000	0.066344	0.000000	0.000000	0.000000	-0.015875	0.169940	0.740082	0.000000	0.000000	4.000000	38.000000	0.000000
2265.726453	-0.101348	0.507860	-0.009464	81.479462	108.657646	127.866745	-0.593859	0.000000	0.068989	0.000000	0.000000	0.000000	0.009514	0.172370	0.723937	0.000000	0.000000	4.000000	38.000000	0.000000
2265.729786	-0.101348	0.507860	-0.009464	81.479462	108.657646	127.866745	-0.593859	0.000000	0.068989	0.000000	0.000000	0.000000	0.009514	0.172370	0.723937	0.000000	0.000000	4.000000	38.000000	0.000000
2265.733119	-0.101348	0.507860	-0.009464	81.479462	108.657646	127.866745	-0.593859	0.000000	0.068989	0.000000	0.000000	0.000000	0.009514	0.172370	0.723937	0.000000	0.000000	4.000000	38.000000	0.000000
2265.736453	-0.101205	0.508453	-0.007122	81.764503	109.679626	128.393555	-0.473203	0.000000	0.067404	0.000000	0.000000	0.000000	0.043029	0.177908	0.702621	0.000000	0.000000	4.000000	38.000000	0.000000
2265.739786	-0.101205	0.508453	-0.007122	81.764503	109.679626	128.393555	-0.473203	0.000000	0.067404	0.000000	0.000000	0.000000	0.043029	0.177908	0.702621	0.000000	0.000000	4.000000	38.000000	0.000000
2265.743119	-0.101205	0.508453	-0.007122	81.764503	109.679626	128.393555	-0.473203	0.000000	0.067404	0.000000	0.000000	0.000000	0.043029	0.177908	0.702621	0.000000	0.000000	4.000000	38.000000	0.000000
2265.746453	-0.100901	0.509050	-0.004861	82.003433	110.242485	128.558777	-0.356100	0.000000	0.060232	0.000000	0.000000	0.000000	0.090989	0.179010	0.678389	0.000000	0.000000	4.000000	38.000000	0.000000
2265.749786	-0.100901	0.509050	-0.004861	82.003433	110.242485	128.558777	-0.356100	0.000000	0.060232	0.000000	0.000000	0.000000	0.090989	0.179010	0.678389	0.000000	0.000000	4.000000	38.000000	0.000000
2265.753119	-0.100901	0.509050	-0.004861	82.003433	110.242485	128.558777	-0.356100	0.000000	0.060232	0.000000	0.000000	0.000000	0.090989	0.179010	0.678389	0.000000	0.000000	4.000000	38.000000	0.000000
2265.756453	-0.100519	0.509635	-0.002719	82.201141	110.479309	128.459885	-0.243035	0.000000	0.045067	0.000000	0.000000	0.000000	0.114729	0.175552	0.642630	0.000000	0.000000	4.000000	38.000000	0.000000
2265.759786	-0.100519	0.509635	-0.002719	82.201141	110.479309	128.459885	-0.243035	0.000000	0.045067	0.000000	0.000000	0.000000	0.114729	0.175552	0.642630	0.000000	0.000000	4.000000	38.000000	0.000000
2265.763119	-0.100519	0.509635	-0.002719	82.201141	110.479309	128.459885	-0.243035	0.000000	0.045067	0.000000	0.000000	0.000000	0.114729	0.175552	0.642630	0.000000	0.000000	4.000000	38.000000	0.000000
2265.766453	-0.100018	0.510223	-0.000667	82.398369	110.807327	128.444992	-0.135930	0.000000	0.025946	0.000000	0.000000	0.000000	0.150130	0.176570	0.615627	0.000000	0.000000	4.000000	38.000000	0.000000
2265.769786	-0.100018	0.510223	-0.000667	82.398369	110.807327	128.444992	-0.135930	0.000000	0.025946	0.000000	0.000000	0.000000	0.150130	0.176570	0.615627	0.000000	0.000000	4.000000	38.000000	0.000000
2265.773119	-0.100018	0.510223	-0.000667	82.398369	110.807327	128.444992	-0.135930	0.000000	0.025946	0.000000	0.000000	0.000000	0.150130	0.176570	0.615627	0.000000	0.000000	4.000000	38.000000	0.000000
2265.776453	-0.099452	0.510795	0.001221	82.627411	111.472862	128.717026	-0.033325	0.000000	0.000924	0.000000	0.000000	0.000000	0.170036	0.171552	0.566108	0.000000	0.000000	4.000000	38.000000	0.000000
2265.779786	-0.099452	0.510795	0.001221	82.627411	111.472862	128.717026	-0.033325	0.000000	0.000924	0.000000	0.000000	0.000000	0.170036	0.171552	0.566108	0.000000	0.000000	4.000000	38.000000	0.000000
2265.783119	-0.099452	0.510795	0.001221	82.627411	111.472862	128.717026	-0.033325	0.000000	0.000924	0.000000	0.000000	0.000000	0.170036	0.171552	0.566108	0.000000	0.000000	4.000000	38.000000	0.000000
2265.786453	-0.098855	0.511345	0.003002	82.887245	112.611061	129.439728	0.061026	0.000000	-0.027415	0.000000	0.000000	0.000000	0.179004	0.164793	0.534406	0.000000	0.000000	4.000000	38.000000	0.000000
2265.789786	-0.098855	0.511345	0.003002	82.887245	112.611061	129.439728	0.061026	0.000000	-0.027415	0.000000	0.000000	0.000000	0.179004	0.164793	0.534406	0.000000	0.000000	4.000000	38.000000	0.000000
2265.793119	-0.098855	0.511345	0.003002	82.887245	112.611061	129.439728	0.061026	0.000000	-0.027415	0.000000	0.000000	0.000000	0.179004	0.164793	0.534406	0.000000	0.000000	4.000000	38.000000	0.000000
2265.796453	-0.098194	0.511851	0.004622	83.162010	114.171097	130.649765	0.150094	0.000000	-0.057249	0.000000	0.000000	0.000000	0.198203	0.151838	0.485972	0.000000	0.000000	4.000000	38.000000	0.000000
2265.799786	-0.098194	0.511851	0.004622	83.162010	114.171097	130.649765	0.150094	0.000000	-0.057249	0.000000	0.000000	0.000000	0.198203	0.151838	0.485972	0.000000	0.000000	4.000000	38.000000	0.000000
2265.803119	-0.098194	0.511851	0.004622	83.162010	114.171097	130.649765	0.150094	0.000000	-0.057249	0.000000	0.000000	0.000000	0.198203	0.151838	0.485972	0.000000	0.000000	4.000000	38.000000	0.000000
2265.806453	-0.097443	0.512349	0.006170	83.437202	115.574028	131.991623	0.231089	0.000000	-0.090283	0.000000	0.000000	0.000000	0.225269	0.149449	0.464400	0.000000	0.000000	4.000000	38.000000	0.000000
2265.809786	-0.097443	0.512349	0.006170	83.437202	115.574028	131.991623	0.231089	0.000000	-0.090283	0.000000	0.000000	0.000000	0.225269	0.149449	0.464400	0.000000	0.000000	4.000000	38.000000	0.000000
2265.813119	-0.097443	0.512349	0.006170	83.437202	115.574028	131.991623	0.231089	0.000000	-0.090283	0.000000	0.000000	0.000000	0.225269	0.149449	0.464400	0.000000	0.000000	4.000000	38.000000	0.000000
2265.816453	-0.096563	0.512828	0.007677	83.677521	116.745338	133.494858	0.308489	0.000000	-0.127828	0.000000	0.000000	0.000000	0.264199	0.143844	0.452185	0.000000	0.000000	4.000000	38.000000	0.000000
2265.819786	-0.096563	0.512828	0.007677	83.677521	116.745338	133.494858	0.308489	0.000000	-0.127828	0.000000	0.000000	0.000000	0.264199	0.143844	0.452185	0.000000	0.000000	4.000000	38.000000	0.000000
2265.823119	-0.096563	0.512828	0.007677	83.677521	116.745338	133.494858	0.308489	0.000000	-0.127828	0.000000	0.000000	0.000000	0.264199	0.143844	0.452185	0.000000	0.000000	4.000000	38.000000	0.000000
2265.826453	-0.095543	0.513284	0.009102	83.873978	117.647293	134.938446	0.383853	0.000000	-0.171861	0.000000	0.000000	0.000000	0.305843	0.136731	0.427401	0.000000	0.000000	4.000000	38.000000	0.000000
2265.829786	-0.095543	0.513284	0.009102	83.873978	117.647293	134.938446	0.383853	0.000000	-0.171861	0.000000	0.000000	0.000000	0.305843	0.136731	0.427401	0.000000	0.000000	4.000000	38.000000	0.000000
2265.833119	-0.095543	0.513284	0.009102	83.873978	117.647293	134.938446	0.383853	0.000000	-0.171861	0.000000	0.000000	0.000000	0.305843	0.136731	0.427401	0.000000	0.000000	4.000000	38.000000	0.000000
2265.836453	-0.094381	0.513700	0.010424	84.004585	118.741966	136.275986	0.455087	0.000000	-0.222835	0.000000	0.000000	0.000000	0.348673	0.124796	0.396694	0.000000	0.000000	4.000000	38.000000	0.000000
2265.839786	-0.094381	0.513700	0.010424	84.004585	118.741966	136.275986	0.455087	0.000000	-0.222835	0.000000	0.000000	0.000000	0.348673	0.124796	0.396694	0.000000	0.000000	4.000000	38.000000	0.000000
2265.843119	-0.094381	0.513700	0.010424	84.004585	118.741966	136.275986	0.455087	0.000000	-0.222835	0.000000	0.000000	0.000000	0.348673	0.124796	0.396694	0.000000	0.000000	4.000000	38.000000	0.000000
2265.846453	-0.093099	0.514076	0.011639	84.063766	120.494415	137.947754	0.521202	0.000000	-0.280947	0.000000	0.000000	0.000000	0.384762	0.112832	0.364464	0.000000	0.000000	4.000000	38.000000	0.000000
2265.849786	-0.093099	0.514076	0.011639	84.063766	120.494415	137.947754	0.521202	0.000000	-0.280947	0.000000	0.000000	0.000000	0.384762	0.112832	0.364464	0.000000	0.000000	4.000000	38.000000	0.000000
2265.853119	-0.093099	0.514076	0.011639	84.063766	120.494415	137.947754	0.521202	0.000000	-0.280947	0.000000	0.000000	0.000000	0.384762	0.112832	0.364464	0.000000	0.000000	4.000000	38.000000	0.000000
2265.856453	-0.091718	0.514438	0.012738	84.060829	122.870598	140.090057	0.581946	0.000000	-0.345074	0.000000	0.000000	0.000000	0.414176	0.108582	0.329822	0.000000	0.000000	4.000000	38.000000	0.000000
2265.859786	-0.091718	0.514438	0.012738	84.060829	122.870598	140.090057	0.581946	0.000000	-0.345074	0.000000	0.000000	0.000000	0.414176	0.108582	0.329822	0.000000	0.000000	4.000000	38.000000	0.000000
2265.863119	-0.091718	0.514438	0.012738	84.060829	122.870598	140.090057	0.581946	0.000000	-0.345074	0.000000	0.000000	0.000000	0.414176	0.108582	0.329822	0.000000	0.000000	4.000000	38.000000	0.000000
2265.866453	-0.090236	0.514770	0.013703	84.008804	125.654747	142.469955	0.636917	0.000000	-0.414103	0.000000	0.000000	0.000000	0.444439	0.099597	0.289262	0.000000	0.000000	4.000000	38.000000	0.000000
2265.869786	-0.090236	0.514770	0.013703	84.008804	125.654747	142.469955	0.636917	0.000000	-0.414103	0.000000	0.000000	0.000000	0.444439	0.099597	0.289262	0.000000	0.000000	4.000000	38.000000	0.000000
2265.873119	-0.090236	0.514770	0.013703	84.008804	125.654747	142.469955	0.636917	0.000000	-0.414103	0.000000	0.000000	0.000000	0.444439	0.099597	0.289262	0.000000	0.000000	4.000000	38.000000	0.000000
2265.876453	-0.088673	0.515082	0.014504	83.947021	128.492554	144.895157	0.685127	0.000000	-0.488176	0.000000	0.000000	0.000000	0.468902	0.093692	0.240573	0.000000	0.000000	4.000000	38.000000	0.000000
2265.879786	-0.088673	0.515082	0.014504	83.947021	128.492554	144.895157	0.685127	0.000000	-0.488176	0.000000	0.000000	0.000000	0.468902	0.093692	0.240573	0.000000	0.000000	4.000000	38.000000	0.000000
2265.883119	-0.088673	0.515082	0.014504	83.947021	128.492554	144.895157	0.685127	0.000000	-0.488176	0.000000	0.000000	0.000000	0.468902	0.093692	0.240573	0.000000	0.000000	4.000000	38.000000	0.000000
2265.886453	-0.087031	0.515349	0.015147	83.871872	131.279373	147.280151	0.725222	0.000000	-0.566327	0.000000	0.000000	0.000000	0.492715	0.079846	0.192655	0.000000	0.000000	4.000000	38.000000	0.000000
2265.889786	-0.087031	0.515349	0.015147	83.871872	131.279373	147.280151	0.725222	0.000000	-0.566327	0.000000	0.000000	0.000000	0.492715	0.079846	0.192655	0.000000	0.000000	4.000000	38.000000	0.000000
2265.893119	-0.087031	0.515349	0.015147	83.871872	131.279373	147.280151	0.725222	0.000000	-0.566327	0.000000	0.000000	0.000000	0.492715	0.079846	0.192655	0.000000	0.000000	4.000000	38.000000	0.000000
2265.896453	-0.085288	0.515595	0.015629	83.789459	133.850815	149.486191	0.757332	0.000000	-0.648446	0.000000	0.000000	0.000000	0.522942	0.073816	0.144830	0.000000	0.000000	4.000000	38.000000	0.000000
2265.899786	-0.085288	0.515595	0.015629	83.789459	133.850815	149.486191	0.757332	0.000000	-0.648446	0.000000	0.000000	0.000000	0.522942	0.073816	0.144830	0.000000	0.000000	4.000000	38.000000	0.000000
2265.903119	-0.085288	0.515595	0.015629	83.789459	133.850815	149.486191	0.757332	0.000000	-0.648446	0.000000	0.000000	0.000000	0.522942	0.073816	0.144830	0.000000	0.000000	4.000000	38.000000	0.000000
2265.906453	-0.083469	0.515768	0.015954	83.709602	136.121140	151.485886	0.781470	0.000000	-0.735603	0.000000	0.000000	0.000000	0.545586	0.051948	0.097411	0.000000	0.000000	4.000000	38.000000	0.000000
2265.909786	-0.083469	0.515768	0.015954	83.709602	136.121140	151.485886	0.781470	0.000000	-0.735603	0.000000	0.000000	0.000000	0.545586	0.051948	0.097411	0.000000	0.000000	4.000000	38.000000	0.000000
2265.913119	-0.083469	0.515768	0.015954	83.709602	136.121140	151.485886	0.781470	0.000000	-0.735603	0.000000	0.000000	0.000000	0.545586	0.051948	0.097411	0.000000	0.000000	4.000000	38.000000	0.000000
2265.916453	-0.081670	0.515884	0.016124	83.645561	138.107391	153.694016	0.797705	0.000000	-0.826534	0.000000	0.000000	0.000000	0.539743	0.034756	0.050858	0.000000	0.000000	4.000000	38.000000	0.000000
2265.919786	-0.081670	0.515884	0.016124	83.645561	138.107391	153.694016	0.797705	0.000000	-0.826534	0.000000	0.000000	0.000000	0.539743	0.034756	0.050858	0.000000	0.000000	4.000000	38.000000	0.000000
2265.923119	-0.081670	0.515884	0.016124	83.645561	138.107391	153.694016	0.797705	0.000000	-0.826534	0.000000	0.000000	0.000000	0.539743	0.034756	0.050858	0.000000	0.000000	4.000000	38.000000	0.000000
2265.926453	-0.079866	0.515926	0.016123	83.599236	139.947357	156.647675	0.806182	0.000000	-0.916491	0.000000	0.000000	0.000000	0.541111	0.012794	-0.000236	0.000000	0.000000	4.000000	38.000000	0.000000
2265.929786	-0.079866	0.515926	0.016123	83.599236	139.947357	156.647675	0.806182	0.000000	-0.916491	0.000000	0.000000	0.000000	0.541111	0.012794	-0.000236	0.000000	0.000000	4.000000	38.000000	0.000000
2265.933119	-0.079866	0.515926	0.016123	83.599236	139.947357	156.647675	0.806182	0.000000	-0.916491	0.000000	0.000000	0.000000	0.541111	0.012794	-0.000236	0.000000	0.000000	4.000000	38.000000	0.000000
2265.936453	-0.078037	0.515922	0.015952	83.578590	142.001160	159.866470	0.806142	0.000000	-1.006676	0.000000	0.000000	0.000000	0.548840	-0.001255	-0.051208	0.000000	0.000000	4.000000	38.000000	0.000000
2265.939786	-0.078037	0.515922	0.015952	83.578590	142.001160	159.866470	0.806142	0.000000	-1.006676	0.000000	0.000000	0.000000	0.548840	-0.001255	-0.051208	0.000000	0.000000	4.000000	38.000000	0.000000
2265.943119	-0.078037	0.515922	0.015952	83.578590	142.001160	159.866470	0.806142	0.000000	-1.006676	0.000000	0.000000	0.000000	0.548840	-0.001255	-0.051208	0.000000	0.000000	4.000000	38.000000	0.000000
2265.946453	-0.076188	0.515834	0.015637	83.609505	144.272247	162.801132	0.797608	0.000000	-1.098150	0.000000	0.000000	0.000000	0.554791	-0.026370	-0.094659	0.000000	0.000000	4.000000	38.000000	0.000000
2265.949786	-0.076188	0.515834	0.015637	83.609505	144.272247	162.801132	0.797608	0.000000	-1.098150	0.000000	0.000000	0.000000	0.554791	-0.026370	-0.094659	0.000000	0.000000	4.000000	38.000000	0.000000
2265.953119	-0.076188	0.515834	0.015637	83.609505	144.272247	162.801132	0.797608	0.000000	-1.098150	0.000000	0.000000	0.000000	0.554791	-0.026370	-0.094659	0.000000	0.000000	4.000000	38.000000	0.000000
2265.956453	-0.074335	0.515710	0.015124	83.655144	146.897049	165.673141	0.781831	0.000000	-1.190615	0.000000	0.000000	0.000000	0.555826	-0.037220	-0.153696	0.000000	0.000000	4.000000	38.000000	0.000000
2265.959786	-0.074335	0.515710	0.015124	83.655144	146.897049	165.673141	0.781831	0.000000	-1.190615	0.000000	0.000000	0.000000	0.555826	-0.037220	-0.153696	0.000000	0.000000	4.000000	38.000000	0.000000
2265.963119	-0.074335	0.515710	0.015124	83.655144	146.897049	165.673141	0.781831	0.000000	-1.190615	0.000000	0.000000	0.000000	0.555826	-0.037220	-0.153696	0.000000	0.000000	4.000000	38.000000	0.000000
2265.966453	-0.072459	0.515498	0.014425	83.671417	149.632065	168.095276	0.756215	0.000000	-1.283252	0.000000	0.000000	0.000000	0.562705	-0.063749	-0.209935	0.000000	0.000000	4.000000	38.000000	0.000000
2265.969786	-0.072459	0.515498	0.014425	83.671417	149.632065	168.095276	0.756215	0.000000	-1.283252	0.000000	0.000000	0.000000	0.562705	-0.063749	-0.209935	0.000000	0.000000	4.000000	38.000000	0.000000
2265.973119	-0.072459	0.515498	0.014425	83.671417	149.632065	168.095276	0.756215	0.000000	-1.283252	0.000000	0.000000	0.000000	0.562705	-0.063749	-0.209935	0.000000	0.000000	4.000000	38.000000	0.000000
2265.976453	-0.070543	0.515239	0.013556	83.647018	151.984451	170.010193	0.721226	0.000000	-1.377036	0.000000	0.000000	0.000000	0.574983	-0.077638	-0.260561	0.000000	0.000000	4.000000	38.000000	0.000000
2265.979786	-0.070543	0.515239	0.013556	83.647018	151.984451	170.010193	0.721226	0.000000	-1.377036	0.000000	0.000000	0.000000	0.574983	-0.077638	-0.260561	0.000000	0.000000	4.000000	38.000000	0.000000
2265.983119	-0.070543	0.515239	0.013556	83.647018	151.984451	170.010193	0.721226	0.000000	-1.377036	0.000000	0.000000	0.000000	0.574983	-0.077638	-0.260561	0.000000	0.000000	4.000000	38.000000	0.000000
2265.986453	-0.068682	0.514939	0.012546	83.578712	153.678131	171.355179	0.677799	0.000000	-1.472867	0.000000	0.000000	0.000000	0.558096	-0.089920	-0.302857	0.000000	0.000000	4.000000	38.000000	0.000000
2265.989786	-0.068682	0.514939	0.012546	83.578712	153.678131	171.355179	0.677799	0.000000	-1.472867	0.000000	0.000000	0.000000	0.558096	-0.089920	-0.302857	0.000000	0.000000	4.000000	38.000000	0.000000
2265.993119	-0.068682	0.514939	0.012546	83.578712	153.678131	171.355179	0.677799	0.000000	-1.472867	0.000000	0.000000	0.000000	0.558096	-0.089920	-0.302857	0.000000	0.000000	4.000000	38.000000	0.000000
2265.996453	-0.066926	0.514614	0.011409	83.475563	154.536850	171.990173	0.627323	0.000000	-1.565883	0.000000	0.000000	0.000000	0.526778	-0.097462	-0.341181	0.000000	0.000000	4.000000	38.000000	0.000000
2265.999786	-0.066926	0.514614	0.011409	83.475563	154.536850	171.990173	0.627323	0.000000	-1.565883	0.000000	0.000000	0.000000	0.526778	-0.097462	-0.341181	0.000000	0.000000	4.000000	38.000000	0.000000
2266.003119	-0.066926	0.514614	0.011409	83.475563	154.536850	171.990173	0.627323	0.000000	-1.565883	0.000000	0.000000	0.000000	0.526778	-0.097462	-0.341181	0.000000	0.000000	4.000000	38.000000	0.000000
2266.006453	-0.065317	0.514223	0.010122	83.379662	154.949707	172.235245	0.570460	0.000000	-1.653679	0.000000	0.000000	0.000000	0.482773	-0.117342	-0.386042	0.000000	0.000000	4.000000	38.000000	0.000000
2266.009786	-0.065317	0.514223	0.010122	83.379662	154.949707	172.235245	0.570460	0.000000	-1.653679	0.000000	0.000000	0.000000	0.482773	-0.117342	-0.386042	0.000000	0.000000	4.000000	38.000000	0.000000
2266.013119	-0.065317	0.514223	0.010122	83.379662	154.949707	172.235245	0.570460	0.000000	-1.653679	0.000000	0.000000	0.000000	0.482773	-0.117342	-0.386042	0.000000	0.000000	4.000000	38.000000	0.000000
2266.016453	-0.063888	0.513802	0.008765	83.366493	155.147888	172.288986	0.506120	0.000000	-1.734142	0.000000	0.000000	0.000000	0.428879	-0.126237	-0.407243	0.000000	0.000000	4.000000	38.000000	0.000000
2266.019786	-0.063888	0.513802	0.008765	83.366493	155.147888	172.288986	0.506120	0.000000	-1.734142	0.000000	0.000000	0.000000	0.428879	-0.126237	-0.407243	0.000000	0.000000	4.000000	38.000000	0.000000
2266.023119	-0.063888	0.513802	0.008765	83.366493	155.147888	172.288986	0.506120	0.000000	-1.734142	0.000000	0.000000	0.000000	0.428879	-0.126237	-0.407243	0.000000	0.000000	4.000000	38.000000	0.000000
2266.026453	-0.062642	0.513332	0.007383	83.454643	154.854797	171.903076	0.438246	0.000000	-1.805621	0.000000	0.000000	0.000000	0.373534	-0.141224	-0.414486	0.000000	0.000000	4.000000	38.000000	0.000000
2266.029786	-0.062642	0.513332	0.007383	83.454643	154.854797	171.903076	0.438246	0.000000	-1.805621	0.000000	0.000000	0.000000	0.373534	-0.141224	-0.414486	0.000000	0.000000	4.000000	38.000000	0.000000
2266.033119	-0.062642	0.513332	0.007383	83.454643	154.854797	171.903076	0.438246	0.000000	-1.805621	0.000000	0.000000	0.000000	0.373534	-0.141224	-0.414486	0.000000	0.000000	4.000000	38.000000	0.000000
2266.036453	-0.061458	0.512852	0.005903	83.604042	153.592545	170.653671	0.369165	0.000000	-1.867877	0.000000	0.000000	0.000000	0.355248	-0.143753	-0.444065	0.000000	0.000000	4.000000	38.000000	0.000000
2266.039786	-0.061458	0.512852	0.005903	83.604042	153.592545	170.653671	0.369165	0.000000	-1.867877	0.000000	0.000000	0.000000	0.355248	-0.143753	-0.444065	0.000000	0.000000	4.000000	38.000000	0.000000
2266.043119	-0.061458	0.512852	0.005903	83.604042	153.592545	170.653671	0.369165	0.000000	-1.867877	0.000000	0.000000	0.000000	0.355248	-0.143753	-0.444065	0.000000	0.000000	4.000000	38.000000	0.000000
2266.046453	-0.060225	0.512365	0.004339	83.731339	151.106171	168.319794	0.295154	0.000000	-1.927085	0.000000	0.000000	0.000000	0.369863	-0.146287	-0.469316	0.000000	0.000000	4.000000	38.000000	0.000000
2266.049786	-0.060225	0.512365	0.004339	83.731339	151.106171	168.319794	0.295154	0.000000	-1.927085	0.000000	0.000000	0.000000	0.369863	-0.146287	-0.469316	0.000000	0.000000	4.000000	38.000000	0.000000
2266.053119	-0.060225	0.512365	0.004339	83.731339	151.106171	168.319794	0.295154	0.000000	-1.927085	0.000000	0.000000	0.000000	0.369863	-0.146287	-0.469316	0.000000	0.000000	4.000000	38.000000	0.000000
2266.056453	-0.058976	0.511955	0.002762	83.831398	147.591339	165.067810	0.216934	0.000000	-1.988729	0.000000	0.000000	0.000000	0.374723	-0.122937	-0.472914	0.000000	0.000000	4.000000	38.000000	0.000000
2266.059786	-0.058976	0.511955	0.002762	83.831398	147.591339	165.067810	0.216934	0.000000	-1.988729	0.000000	0.000000	0.000000	0.374723	-0.122937	-0.472914	0.000000	0.000000	4.000000	38.000000	0.000000
2266.063119	-0.058976	0.511955	0.002762	83.831398	147.591339	165.067810	0.216934	0.000000	-1.988729	0.000000	0.000000	0.000000	0.374723	-0.122937	-0.472914	0.000000	0.000000	4.000000	38.000000	0.000000
2266.066453	-0.057766	0.511587	0.001084	83.958366	143.381714	161.170547	0.138115	0.000000	-2.051183	0.000000	0.000000	0.000000	0.362993	-0.110442	-0.503507	0.000000	0.000000	4.000000	38.000000	0.000000
2266.069786	-0.057766	0.511587	0.001084	83.958366	143.381714	161.170547	0.138115	0.000000	-2.051183	0.000000	0.000000	0.000000	0.362993	-0.110442	-0.503507	0.000000	0.000000	4.000000	38.000000	0.000000
2266.073119	-0.057766	0.511587	0.001084	83.958366	143.381714	161.170547	0.138115	0.000000	-2.051183	0.000000	0.000000	0.000000	0.362993	-0.110442	-0.503507	0.000000	0.000000	4.000000	38.000000	0.000000
2266.076453	-0.056611	0.511300	-0.000572	84.153564	138.818237	156.899521	0.054198	0.000000	-2.111681	0.000000	0.000000	0.000000	0.346605	-0.086039	-0.496756	0.000000	0.000000	4.000000	38.000000	0.000000
2266.079786	-0.056611	0.511300	-0.000572	84.153564	138.818237	156.899521	0.054198	0.000000	-2.111681	0.000000	0.000000	0.000000	0.346605	-0.086039	-0.496756	0.000000	0.000000	4.000000	38.000000	0.000000
2266.083119	-0.056611	0.511300	-0.000572	84.153564	138.818237	156.899521	0.054198	0.000000	-2.111681	0.000000	0.000000	0.000000	0.346605	-0.086039	-0.496756	0.000000	0.000000	4.000000	38.000000	0.000000
2266.086453	-0.055548	0.511064	-0.002249	84.400345	134.200119	152.512405	-0.028595	0.000000	-2.169449	0.000000	0.000000	0.000000	0.318893	-0.070919	-0.503256	0.000000	0.000000	4.000000	38.000000	0.000000
2266.089786	-0.055548	0.511064	-0.002249	84.400345	134.200119	152.512405	-0.028595	0.000000	-2.169449	0.000000	0.000000	0.000000	0.318893	-0.070919	-0.503256	0.000000	0.000000	4.000000	38.000000	0.000000
2266.093119	-0.055548	0.511064	-0.002249	84.400345	134.200119	152.512405	-0.028595	0.000000	-2.169449	0.000000	0.000000	0.000000	0.318893	-0.070919	-0.503256	0.000000	0.000000	4.000000	38.000000	0.000000
2266.096453	-0.054558	0.510817	-0.003917	84.651695	129.707458	148.189804	-0.112471	0.000000	-2.222598	0.000000	0.000000	0.000000	0.296872	-0.073931	-0.500197	0.000000	0.000000	4.000000	38.000000	0.000000
2266.099786	-0.054558	0.510817	-0.003917	84.651695	129.707458	148.189804	-0.112471	0.000000	-2.222598	0.000000	0.000000	0.000000	0.296872	-0.073931	-0.500197	0.000000	0.000000	4.000000	38.000000	0.000000
2266.103119	-0.054558	0.510817	-0.003917	84.651695	129.707458	148.189804	-0.112471	0.000000	-2.222598	0.000000	0.000000	0.000000	0.296872	-0.073931	-0.500197	0.000000	0.000000	4.000000	38.000000	0.000000
2266.106453	-0.053663	0.510586	-0.005579	84.897308	125.245438	143.854568	-0.195837	0.000000	-2.272076	0.000000	0.000000	0.000000	0.268765	-0.069443	-0.498613	0.000000	0.000000	4.000000	38.000000	0.000000
2266.109786	-0.053663	0.510586	-0.005579	84.897308	125.245438	143.854568	-0.195837	0.000000	-2.272076	0.000000	0.000000	0.000000	0.268765	-0.069443	-0.498613	0.000000	0.000000	4.000000	38.000000	0.000000
2266.113119	-0.053663	0.510586	-0.005579	84.897308	125.245438	143.854568	-0.195837	0.000000	-2.272076	0.000000	0.000000	0.000000	0.268765	-0.069443	-0.498613	0.000000	0.000000	4.000000	38.000000	0.000000
2266.116453	-0.052841	0.510334	-0.007207	85.096909	120.850609	139.572403	-0.278939	0.000000	-2.316871	0.000000	0.000000	0.000000	0.246464	-0.075376	-0.488381	0.000000	0.000000	4.000000	38.000000	0.000000
2266.119786	-0.052841	0.510334	-0.007207	85.096909	120.850609	139.572403	-0.278939	0.000000	-2.316871	0.000000	0.000000	0.000000	0.246464	-0.075376	-0.488381	0.000000	0.000000	4.000000	38.000000	0.000000
2266.123119	-0.052841	0.510334	-0.007207	85.096909	120.850609	139.572403	-0.278939	0.000000	-2.316871	0.000000	0.000000	0.000000	0.246464	-0.075376	-0.488381	0.000000	0.000000	4.000000	38.000000	0.000000
2266.126453	-0.052066	0.510083	-0.008843	85.221809	116.508797	135.371262	-0.360336	0.000000	-2.357948	0.000000	0.000000	0.000000	0.232395	-0.075345	-0.490943	0.000000	0.000000	4.000000	38.000000	0.000000
2266.129786	-0.052066	0.510083	-0.008843	85.221809	116.508797	135.371262	-0.360336	0.000000	-2.357948	0.000000	0.000000	0.000000	0.232395	-0.075345	-0.490943	0.000000	0.000000	4.000000	38.000000	0.000000
2266.133119	-0.052066	0.510083	-0.008843	85.221809	116.508797	135.371262	-0.360336	0.000000	-2.357948	0.000000	0.000000	0.000000	0.232395	-0.075345	-0.490943	0.000000	0.000000	4.000000	38.000000	0.000000
2266.136453	-0.051277	0.509847	-0.010461	85.255623	112.255058	131.306442	-0.442160	0.000000	-2.396681	0.000000	0.000000	0.000000	0.236858	-0.070864	-0.485248	0.000000	0.000000	4.000000	38.000000	0.000000
2266.139786	-0.051277	0.509847	-0.010461	85.255623	112.255058	131.306442	-0.442160	0.000000	-2.396681	0.000000	0.000000	0.000000	0.236858	-0.070864	-0.485248	0.000000	0.000000	4.000000	38.000000	0.000000
2266.143119	-0.051277	0.509847	-0.010461	85.255623	112.255058	131.306442	-0.442160	0.000000	-2.396681	0.000000	0.000000	0.000000	0.236858	-0.070864	-0.485248	0.000000	0.000000	4.000000	38.000000	0.000000
2266.146453	-0.050513	0.509611	-0.012084	85.199554	108.316284	127.614296	-0.523035	0.000000	-2.436157	0.000000	0.000000	0.000000	0.229275	-0.070852	-0.486993	0.000000	0.000000	4.000000	38.000000	0.000000
2266.149786	-0.050513	0.509611	-0.012084	85.199554	108.316284	127.614296	-0.523035	0.000000	-2.436157	0.000000	0.000000	0.000000	0.229275	-0.070852	-0.486993	0.000000	0.000000	4.000000	38.000000	0.000000
2266.153119	-0.050513	0.509611	-0.012084	85.199554	108.316284	127.614296	-0.523035	0.000000	-2.436157	0.000000	0.000000	0.000000	0.229275	-0.070852	-0.486993	0.000000	0.000000	4.000000	38.000000	0.000000
2266.156453	-0.049833	0.509433	-0.013749	85.081512	104.878197	124.460213	-0.604200	0.000000	-2.474370	0.000000	0.000000	0.000000	0.203773	-0.053327	-0.499396	0.000000	0.000000	4.000000	38.000000	0.000000
2266.159786	-0.049833	0.509433	-0.013749	85.081512	104.878197	124.460213	-0.604200	0.000000	-2.474370	0.000000	0.000000	0.000000	0.203773	-0.053327	-0.499396	0.000000	0.000000	4.000000	38.000000	0.000000
2266.163119	-0.049833	0.509433	-0.013749	85.081512	104.878197	124.460213	-0.604200	0.000000	-2.474370	0.000000	0.000000	0.000000	0.203773	-0.053327	-0.499396	0.000000	0.000000	4.000000	38.000000	0.000000
2266.166453	-0.049262	0.509304	-0.015434	84.933800	102.115608	121.989395	-0.687433	0.000000	-2.508332	0.000000	0.000000	0.000000	0.171466	-0.038887	-0.505511	0.000000	0.000000	4.000000	38.000000	0.000000
2266.169786	-0.049262	0.509304	-0.015434	84.933800	102.115608	121.989395	-0.687433	0.000000	-2.508332	0.000000	0.000000	0.000000	0.171466	-0.038887	-0.505511	0.000000	0.000000	4.000000	38.000000	0.000000
2266.173119	-0.049262	0.509304	-0.015434	84.933800	102.115608	121.989395	-0.687433	0.000000	-2.508332	0.000000	0.000000	0.000000	0.171466	-0.038887	-0.505511	0.000000	0.000000	4.000000	38.000000	0.000000
2266.176453	-0.048802	0.509202	-0.017093	84.796021	100.050636	120.183357	-0.771685	0.000000	-2.536909	0.000000	0.000000	0.000000	0.137988	-0.030335	-0.497724	0.000000	0.000000	4.000000	38.000000	0.000000
2266.179786	-0.048802	0.509202	-0.017093	84.796021	100.050636	120.183357	-0.771685	0.000000	-2.536909	0.000000	0.000000	0.000000	0.137988	-0.030335	-0.497724	0.000000	0.000000	4.000000	38.000000	0.000000
2266.183119	-0.048802	0.509202	-0.017093	84.796021	100.050636	120.183357	-0.771685	0.000000	-2.536909	0.000000	0.000000	0.000000	0.137988	-0.030335	-0.497724	0.000000	0.000000	4.000000	38.000000	0.000000
2266.186453	-0.048489	0.509124	-0.018773	84.682274	98.536072	118.887817	-0.854639	0.000000	-2.559907	0.000000	0.000000	0.000000	0.093818	-0.023418	-0.504096	0.000000	0.000000	4.000000	38.000000	0.000000
2266.189786	-0.048489	0.509124	-0.018773	84.682274	98.536072	118.887817	-0.854639	0.000000	-2.559907	0.000000	0.000000	0.000000	0.093818	-0.023418	-0.504096	0.000000	0.000000	4.000000	38.000000	0.000000
2266.193119	-0.048489	0.509124	-0.018773	84.682274	98.536072	118.887817	-0.854639	0.000000	-2.559907	0.000000	0.000000	0.000000	0.093818	-0.023418	-0.504096	0.000000	0.000000	4.000000	38.000000	0.000000
2266.196453	-0.048293	0.509046	-0.020358	84.593208	97.392632	117.930634	-0.938655	0.000000	-2.575543	0.000000	0.000000	0.000000	0.058870	-0.023505	-0.475361	0.000000	0.000000	4.000000	38.000000	0.000000
2266.199786	-0.048293	0.509046	-0.020358	84.593208	97.392632	117.930634	-0.938655	0.000000	-2.575543	0.000000	0.000000	0.000000	0.058870	-0.023505	-0.475361	0.000000	0.000000	4.000000	38.000000	0.000000
2266.203119	-0.048293	0.509046	-0.020358	84.593208	97.392632	117.930634	-0.938655	0.000000	-2.575543	0.000000	0.000000	0.000000	0.058870	-0.023505	-0.475361	0.000000	0.000000	4.000000	38.000000	0.000000
2266.206453	-0.048163	0.508972	-0.021908	84.511627	96.455002	117.168427	-1.017882	0.000000	-2.585355	0.000000	0.000000	0.000000	0.038853	-0.022283	-0.464965	0.000000	0.000000	4.000000	38.000000	0.000000
2266.209786	-0.048163	0.508972	-0.021908	84.511627	96.455002	117.168427	-1.017882	0.000000	-2.585355	0.000000	0.000000	0.000000	0.038853	-0.022283	-0.464965	0.000000	0.000000	4.000000	38.000000	0.000000
2266.213119	-0.048163	0.508972	-0.021908	84.511627	96.455002	117.168427	-1.017882	0.000000	-2.585355	0.000000	0.000000	0.000000	0.038853	-0.022283	-0.464965	0.000000	0.000000	4.000000	38.000000	0.000000
2266.216453	-0.048121	0.508902	-0.023425	84.433380	95.541389	116.432991	-1.095376	0.000000	-2.591830	0.000000	0.000000	0.000000	0.012847	-0.021014	-0.455196	0.000000	0.000000	4.000000	38.000000	0.000000
2266.219786	-0.048121	0.508902	-0.023425	84.433380	95.541389	116.432991	-1.095376	0.000000	-2.591830	0.000000	0.000000	0.000000	0.012847	-0.021014	-0.455196	0.000000	0.000000	4.000000	38.000000	0.000000
2266.223119	-0.048121	0.508902	-0.023425	84.433380	95.541389	116.432991	-1.095376	0.000000	-2.591830	0.000000	0.000000	0.000000	0.012847	-0.021014	-0.455196	0.000000	0.000000	4.000000	38.000000	0.000000
2266.226453	-0.048184	0.508860	-0.024915	84.351181	94.582596	115.674377	-1.171242	0.000000	-2.593972	0.000000	0.000000	0.000000	-0.018978	-0.012611	-0.446907	0.000000	0.000000	4.000000	38.000000	0.000000
2266.229786	-0.048184	0.508860	-0.024915	84.351181	94.582596	115.674377	-1.171242	0.000000	-2.593972	0.000000	0.000000	0.000000	-0.018978	-0.012611	-0.446907	0.000000	0.000000	4.000000	38.000000	0.000000
2266.233119	-0.048184	0.508860	-0.024915	84.351181	94.582596	115.674377	-1.171242	0.000000	-2.593972	0.000000	0.000000	0.000000	-0.018978	-0.012611	-0.446907	0.000000	0.000000	4.000000	38.000000	0.000000
2266.236453	-0.048309	0.508855	-0.026395	84.279129	93.784111	115.060219	-1.245726	0.000000	-2.590809	0.000000	0.000000	0.000000	-0.037459	-0.001496	-0.444133	0.000000	0.000000	4.000000	38.000000	0.000000
2266.239786	-0.048309	0.508855	-0.026395	84.279129	93.784111	115.060219	-1.245726	0.000000	-2.590809	0.000000	0.000000	0.000000	-0.037459	-0.001496	-0.444133	0.000000	0.000000	4.000000	38.000000	0.000000
2266.243119	-0.048309	0.508855	-0.026395	84.279129	93.784111	115.060219	-1.245726	0.000000	-2.590809	0.000000	0.000000	0.000000	-0.037459	-0.001496	-0.444133	0.000000	0.000000	4.000000	38.000000	0.000000
2266.246453	-0.048532	0.508919	-0.027897	84.242073	93.034920	114.460098	-1.319749	0.000000	-2.584566	0.000000	0.000000	0.000000	-0.067115	0.019378	-0.450502	0.000000	0.000000	4.000000	38.000000	0.000000
2266.249786	-0.048532	0.508919	-0.027897	84.242073	93.034920	114.460098	-1.319749	0.000000	-2.584566	0.000000	0.000000	0.000000	-0.067115	0.019378	-0.450502	0.000000	0.000000	4.000000	38.000000	0.000000
2266.253119	-0.048532	0.508919	-0.027897	84.242073	93.034920	114.460098	-1.319749	0.000000	-2.584566	0.000000	0.000000	0.000000	-0.067115	0.019378	-0.450502	0.000000	0.000000	4.000000	38.000000	0.000000
2266.256453	-0.048839	0.509058	-0.029374	84.251991	91.931969	113.470238	-1.394832	0.000000	-2.573380	0.000000	0.000000	0.000000	-0.091834	0.041587	-0.443215	0.000000	0.000000	4.000000	38.000000	0.000000
2266.259786	-0.048839	0.509058	-0.029374	84.251991	91.931969	113.470238	-1.394832	0.000000	-2.573380	0.000000	0.000000	0.000000	-0.091834	0.041587	-0.443215	0.000000	0.000000	4.000000	38.000000	0.000000
2266.263119	-0.048839	0.509058	-0.029374	84.251991	91.931969	113.470238	-1.394832	0.000000	-2.573380	0.000000	0.000000	0.000000	-0.091834	0.041587	-0.443215	0.000000	0.000000	4.000000	38.000000	0.000000
2266.266453	-0.049191	0.509275	-0.030779	84.302261	90.259796	111.878387	-1.468702	0.000000	-2.558074	0.000000	0.000000	0.000000	-0.105692	0.065217	-0.421543	0.000000	0.000000	4.000000	38.000000	0.000000
2266.269786	-0.049191	0.509275	-0.030779	84.302261	90.259796	111.878387	-1.468702	0.000000	-2.558074	0.000000	0.000000	0.000000	-0.105692	0.065217	-0.421543	0.000000	0.000000	4.000000	38.000000	0.000000
2266.273119	-0.049191	0.509275	-0.030779	84.302261	90.259796	111.878387	-1.468702	0.000000	-2.558074	0.000000	0.000000	0.000000	-0.105692	0.065217	-0.421543	0.000000	0.000000	4.000000	38.000000	0.000000
2266.276453	-0.049546	0.509604	-0.032133	84.359825	87.909103	109.612015	-1.538959	0.000000	-2.540459	0.000000	0.000000	0.000000	-0.106503	0.098450	-0.406260	0.000000	0.000000	4.000000	38.000000	0.000000
2266.279786	-0.049546	0.509604	-0.032133	84.359825	87.909103	109.612015	-1.538959	0.000000	-2.540459	0.000000	0.000000	0.000000	-0.106503	0.098450	-0.406260	0.000000	0.000000	4.000000	38.000000	0.000000
2266.283119	-0.049546	0.509604	-0.032133	84.359825	87.909103	109.612015	-1.538959	0.000000	-2.540459	0.000000	0.000000	0.000000	-0.106503	0.098450	-0.406260	0.000000	0.000000	4.000000	38.000000	0.000000
2266.286453	-0.049947	0.510009	-0.033415	84.414543	85.132111	106.918045	-1.606669	0.000000	-2.522709	0.000000	0.000000	0.000000	-0.120353	0.121779	-0.384624	0.000000	0.000000	4.000000	38.000000	0.000000
2266.289786	-0.049947	0.510009	-0.033415	84.414543	85.132111	106.918045	-1.606669	0.000000	-2.522709	0.000000	0.000000	0.000000	-0.120353	0.121779	-0.384624	0.000000	0.000000	4.000000	38.000000	0.000000
2266.293119	-0.049947	0.510009	-0.033415	84.414543	85.132111	106.918045	-1.606669	0.000000	-2.522709	0.000000	0.000000	0.000000	-0.120353	0.121779	-0.384624	0.000000	0.000000	4.000000	38.000000	0.000000
2266.296453	-0.050369	0.510511	-0.034670	84.456276	82.229744	104.100777	-1.670773	0.000000	-2.502650	0.000000	0.000000	0.000000	-0.126506	0.150373	-0.376232	0.000000	0.000000	4.000000	38.000000	0.000000
2266.299786	-0.050369	0.510511	-0.034670	84.456276	82.229744	104.100777	-1.670773	0.000000	-2.502650	0.000000	0.000000	0.000000	-0.126506	0.150373	-0.376232	0.000000	0.000000	4.000000	38.000000	0.000000
2266.303119	-0.050369	0.510511	-0.034670	84.456276	82.229744	104.100777	-1.670773	0.000000	-2.502650	0.000000	0.000000	0.000000	-0.126506	0.150373	-0.376232	0.000000	0.000000	4.000000	38.000000	0.000000
2266.306453	-0.050851	0.511083	-0.035898	84.498253	79.414764	101.354805	-1.733478	0.000000	-2.481565	0.000000	0.000000	0.000000	-0.144740	0.171834	-0.368504	0.000000	0.000000	4.000000	38.000000	0.000000
2266.309786	-0.050851	0.511083	-0.035898	84.498253	79.414764	101.354805	-1.733478	0.000000	-2.481565	0.000000	0.000000	0.000000	-0.144740	0.171834	-0.368504	0.000000	0.000000	4.000000	38.000000	0.000000
2266.313119	-0.050851	0.511083	-0.035898	84.498253	79.414764	101.354805	-1.733478	0.000000	-2.481565	0.000000	0.000000	0.000000	-0.144740	0.171834	-0.368504	0.000000	0.000000	4.000000	38.000000	0.000000
2266.316453	-0.051469	0.511699	-0.037151	84.565697	76.581451	98.548721	-1.794896	0.000000	-2.457442	0.000000	0.000000	0.000000	-0.185289	0.184537	-0.375994	0.000000	0.000000	4.000000	38.000000	0.000000
2266.319786	-0.051469	0.511699	-0.037151	84.565697	76.581451	98.548721	-1.794896	0.000000	-2.457442	0.000000	0.000000	0.000000	-0.185289	0.184537	-0.375994	0.000000	0.000000	4.000000	38.000000	0.000000
2266.323119	-0.051469	0.511699	-0.037151	84.565697	76.581451	98.548721	-1.794896	0.000000	-2.457442	0.000000	0.000000	0.000000	-0.185289	0.184537	-0.375994	0.000000	0.000000	4.000000	38.000000	0.000000
2266.326453	-0.052275	0.512327	-0.038478	84.679398	73.690315	95.625946	-1.857561	0.000000	-2.426561	0.000000	0.000000	0.000000	-0.241820	0.188526	-0.398105	0.000000	0.000000	4.000000	38.000000	0.000000
2266.329786	-0.052275	0.512327	-0.038478	84.679398	73.690315	95.625946	-1.857561	0.000000	-2.426561	0.000000	0.000000	0.000000	-0.241820	0.188526	-0.398105	0.000000	0.000000	4.000000	38.000000	0.000000
2266.333119	-0.052275	0.512327	-0.038478	84.679398	73.690315	95.625946	-1.857561	0.000000	-2.426561	0.000000	0.000000	0.000000	-0.241820	0.188526	-0.398105	0.000000	0.000000	4.000000	38.000000	0.000000
2266.336453	-0.053251	0.512937	-0.039851	84.833771	70.410606	92.257820	-1.923912	0.000000	-2.386257	0.000000	0.000000	0.000000	-0.292742	0.182889	-0.411943	0.000000	0.000000	4.000000	38.000000	0.000000
2266.339786	-0.053251	0.512937	-0.039851	84.833771	70.410606	92.257820	-1.923912	0.000000	-2.386257	0.000000	0.000000	0.000000	-0.292742	0.182889	-0.411943	0.000000	0.000000	4.000000	38.000000	0.000000
2266.343119	-0.053251	0.512937	-0.039851	84.833771	70.410606	92.257820	-1.923912	0.000000	-2.386257	0.000000	0.000000	0.000000	-0.292742	0.182889	-0.411943	0.000000	0.000000	4.000000	38.000000	0.000000
2266.346453	-0.054330	0.513499	-0.041305	84.980225	66.576920	88.334862	-1.992569	0.000000	-2.337467	0.000000	0.000000	0.000000	-0.323727	0.168601	-0.435951	0.000000	0.000000	4.000000	38.000000	0.000000
2266.349786	-0.054330	0.513499	-0.041305	84.980225	66.576920	88.334862	-1.992569	0.000000	-2.337467	0.000000	0.000000	0.000000	-0.323727	0.168601	-0.435951	0.000000	0.000000	4.000000	38.000000	0.000000
2266.353119	-0.054330	0.513499	-0.041305	84.980225	66.576920	88.334862	-1.992569	0.000000	-2.337467	0.000000	0.000000	0.000000	-0.323727	0.168601	-0.435951	0.000000	0.000000	4.000000	38.000000	0.000000
2266.356453	-0.055518	0.514056	-0.042778	85.047493	62.137447	83.890076	-2.065228	0.000000	-2.283513	0.000000	0.000000	0.000000	-0.356608	0.167264	-0.441988	0.000000	0.000000	4.000000	38.000000	0.000000
2266.359786	-0.055518	0.514056	-0.042778	85.047493	62.137447	83.890076	-2.065228	0.000000	-2.283513	0.000000	0.000000	0.000000	-0.356608	0.167264	-0.441988	0.000000	0.000000	4.000000	38.000000	0.000000
2266.363119	-0.055518	0.514056	-0.042778	85.047493	62.137447	83.890076	-2.065228	0.000000	-2.283513	0.000000	0.000000	0.000000	-0.356608	0.167264	-0.441988	0.000000	0.000000	4.000000	38.000000	0.000000
2266.366453	-0.056743	0.514593	-0.044215	84.985336	57.113503	78.988617	-2.138892	0.000000	-2.224078	0.000000	0.000000	0.000000	-0.367505	0.160915	-0.431086	0.000000	0.000000	4.000000	38.000000	0.000000
2266.369786	-0.056743	0.514593	-0.044215	84.985336	57.113503	78.988617	-2.138892	0.000000	-2.224078	0.000000	0.000000	0.000000	-0.367505	0.160915	-0.431086	0.000000	0.000000	4.000000	38.000000	0.000000
2266.373119	-0.056743	0.514593	-0.044215	84.985336	57.113503	78.988617	-2.138892	0.000000	-2.224078	0.000000	0.000000	0.000000	-0.367505	0.160915	-0.431086	0.000000	0.000000	4.000000	38.000000	0.000000
2266.376453	-0.057974	0.515151	-0.045550	84.807175	51.844791	73.939903	-2.210740	0.000000	-2.162827	0.000000	0.000000	0.000000	-0.369260	0.167670	-0.400416	0.000000	0.000000	4.000000	38.000000	0.000000
2266.379786	-0.057974	0.515151	-0.045550	84.807175	51.844791	73.939903	-2.210740	0.000000	-2.162827	0.000000	0.000000	0.000000	-0.369260	0.167670	-0.400416	0.000000	0.000000	4.000000	38.000000	0.000000
2266.383119	-0.057974	0.515151	-0.045550	84.807175	51.844791	73.939903	-2.210740	0.000000	-2.162827	0.000000	0.000000	0.000000	-0.369260	0.167670	-0.400416	0.000000	0.000000	4.000000	38.000000	0.000000
2266.386453	-0.059232	0.515733	-0.046785	84.581268	46.680336	68.987617	-2.277476	0.000000	-2.101284	0.000000	0.000000	0.000000	-0.377179	0.174569	-0.370587	0.000000	0.000000	4.000000	38.000000	0.000000
2266.389786	-0.059232	0.515733	-0.046785	84.581268	46.680336	68.987617	-2.277476	0.000000	-2.101284	0.000000	0.000000	0.000000	-0.377179	0.174569	-0.370587	0.000000	0.000000	4.000000	38.000000	0.000000
2266.393119	-0.059232	0.515733	-0.046785	84.581268	46.680336	68.987617	-2.277476	0.000000	-2.101284	0.000000	0.000000	0.000000	-0.377179	0.174569	-0.370587	0.000000	0.000000	4.000000	38.000000	0.000000
2266.396453	-0.060481	0.516308	-0.047889	84.316620	41.931713	64.453484	-2.339241	0.000000	-2.038420	0.000000	0.000000	0.000000	-0.374891	0.172387	-0.331135	0.000000	0.000000	4.000000	38.000000	0.000000
2266.399786	-0.060481	0.516308	-0.047889	84.316620	41.931713	64.453484	-2.339241	0.000000	-2.038420	0.000000	0.000000	0.000000	-0.374891	0.172387	-0.331135	0.000000	0.000000	4.000000	38.000000	0.000000
2266.403119	-0.060481	0.516308	-0.047889	84.316620	41.931713	64.453484	-2.339241	0.000000	-2.038420	0.000000	0.000000	0.000000	-0.374891	0.172387	-0.331135	0.000000	0.000000	4.000000	38.000000	0.000000
2266.406453	-0.061757	0.516847	-0.048907	84.034378	37.794643	60.524822	-2.394430	0.000000	-1.975939	0.000000	0.000000	0.000000	-0.382863	0.161802	-0.305457	0.000000	0.000000	4.000000	38.000000	0.000000
2266.409786	-0.061757	0.516847	-0.048907	84.034378	37.794643	60.524822	-2.394430	0.000000	-1.975939	0.000000	0.000000	0.000000	-0.382863	0.161802	-0.305457	0.000000	0.000000	4.000000	38.000000	0.000000
2266.413119	-0.061757	0.516847	-0.048907	84.034378	37.794643	60.524822	-2.394430	0.000000	-1.975939	0.000000	0.000000	0.000000	-0.382863	0.161802	-0.305457	0.000000	0.000000	4.000000	38.000000	0.000000
2266.416453	-0.063091	0.517350	-0.049776	83.754868	34.325989	57.273628	-2.445339	0.000000	-1.912128	0.000000	0.000000	0.000000	-0.399988	0.150891	-0.260634	0.000000	0.000000	4.000000	38.000000	0.000000
2266.419786	-0.063091	0.517350	-0.049776	83.754868	34.325989	57.273628	-2.445339	0.000000	-1.912128	0.000000	0.000000	0.000000	-0.399988	0.150891	-0.260634	0.000000	0.000000	4.000000	38.000000	0.000000
2266.423119	-0.063091	0.517350	-0.049776	83.754868	34.325989	57.273628	-2.445339	0.000000	-1.912128	0.000000	0.000000	0.000000	-0.399988	0.150891	-0.260634	0.000000	0.000000	4.000000	38.000000	0.000000
2266.426453	-0.064557	0.517781	-0.050524	83.497025	31.511293	54.685085	-2.488778	0.000000	-1.845463	0.000000	0.000000	0.000000	-0.439918	0.129244	-0.224636	0.000000	0.000000	4.000000	38.000000	0.000000
2266.429786	-0.064557	0.517781	-0.050524	83.497025	31.511293	54.685085	-2.488778	0.000000	-1.845463	0.000000	0.000000	0.000000	-0.439918	0.129244	-0.224636	0.000000	0.000000	4.000000	38.000000	0.000000
2266.433119	-0.064557	0.517781	-0.050524	83.497025	31.511293	54.685085	-2.488778	0.000000	-1.845463	0.000000	0.000000	0.000000	-0.439918	0.129244	-0.224636	0.000000	0.000000	4.000000	38.000000	0.000000
2266.436453	-0.066135	0.518148	-0.051175	83.269325	29.258474	52.671680	-2.526218	0.000000	-1.772144	0.000000	0.000000	0.000000	-0.473230	0.110153	-0.195053	0.000000	0.000000	4.000000	38.000000	0.000000
2266.439786	-0.066135	0.518148	-0.051175	83.269325	29.258474	52.671680	-2.526218	0.000000	-1.772144	0.000000	0.000000	0.000000	-0.473230	0.110153	-0.195053	0.000000	0.000000	4.000000	38.000000	0.000000
2266.443119	-0.066135	0.518148	-0.051175	83.269325	29.258474	52.671680	-2.526218	0.000000	-1.772144	0.000000	0.000000	0.000000	-0.473230	0.110153	-0.195053	0.000000	0.000000	4.000000	38.000000	0.000000
2266.446453	-0.067837	0.518424	-0.051771	83.079010	27.469486	51.123119	-2.558727	0.000000	-1.693272	0.000000	0.000000	0.000000	-0.510602	0.082603	-0.178798	0.000000	0.000000	4.000000	38.000000	0.000000
2266.449786	-0.067837	0.518424	-0.051771	83.079010	27.469486	51.123119	-2.558727	0.000000	-1.693272	0.000000	0.000000	0.000000	-0.510602	0.082603	-0.178798	0.000000	0.000000	4.000000	38.000000	0.000000
2266.453119	-0.067837	0.518424	-0.051771	83.079010	27.469486	51.123119	-2.558727	0.000000	-1.693272	0.000000	0.000000	0.000000	-0.510602	0.082603	-0.178798	0.000000	0.000000	4.000000	38.000000	0.000000
2266.456453	-0.069651	0.518659	-0.052274	82.935951	26.145025	50.001549	-2.588526	0.000000	-1.608172	0.000000	0.000000	0.000000	-0.544266	0.070577	-0.150941	0.000000	0.000000	4.000000	38.000000	0.000000
2266.459786	-0.069651	0.518659	-0.052274	82.935951	26.145025	50.001549	-2.588526	0.000000	-1.608172	0.000000	0.000000	0.000000	-0.544266	0.070577	-0.150941	0.000000	0.000000	4.000000	38.000000	0.000000
2266.463119	-0.069651	0.518659	-0.052274	82.935951	26.145025	50.001549	-2.588526	0.000000	-1.608172	0.000000	0.000000	0.000000	-0.544266	0.070577	-0.150941	0.000000	0.000000	4.000000	38.000000	0.000000
2266.466453	-0.071494	0.518848	-0.052715	82.837135	25.192120	49.286304	-2.613683	0.000000	-1.517461	0.000000	0.000000	0.000000	-0.552950	0.056634	-0.132446	0.000000	0.000000	4.000000	38.000000	0.000000
2266.469786	-0.071494	0.518848	-0.052715	82.837135	25.192120	49.286304	-2.613683	0.000000	-1.517461	0.000000	0.000000	0.000000	-0.552950	0.056634	-0.132446	0.000000	0.000000	4.000000	38.000000	0.000000
2266.473119	-0.071494	0.518848	-0.052715	82.837135	25.192120	49.286304	-2.613683	0.000000	-1.517461	0.000000	0.000000	0.000000	-0.552950	0.056634	-0.132446	0.000000	0.000000	4.000000	38.000000	0.000000
2266.476453	-0.073374	0.519019	-0.053055	82.795166	24.669468	48.984547	-2.635757	0.000000	-1.425303	0.000000	0.000000	0.000000	-0.564092	0.051475	-0.102061	0.000000	0.000000	4.000000	38.000000	0.000000
2266.479786	-0.073374	0.519019	-0.053055	82.795166	24.669468	48.984547	-2.635757	0.000000	-1.425303	0.000000	0.000000	0.000000	-0.564092	0.051475	-0.102061	0.000000	0.000000	4.000000	38.000000	0.000000
2266.483119	-0.073374	0.519019	-0.053055	82.795166	24.669468	48.984547	-2.635757	0.000000	-1.425303	0.000000	0.000000	0.000000	-0.564092	0.051475	-0.102061	0.000000	0.000000	4.000000	38.000000	0.000000
2266.486453	-0.075239	0.519188	-0.053264	82.776588	24.339426	48.824871	-2.652767	0.000000	-1.331288	0.000000	0.000000	0.000000	-0.559537	0.050733	-0.062629	0.000000	0.000000	4.000000	38.000000	0.000000
2266.489786	-0.075239	0.519188	-0.053264	82.776588	24.339426	48.824871	-2.652767	0.000000	-1.331288	0.000000	0.000000	0.000000	-0.559537	0.050733	-0.062629	0.000000	0.000000	4.000000	38.000000	0.000000
2266.493119	-0.075239	0.519188	-0.053264	82.776588	24.339426	48.824871	-2.652767	0.000000	-1.331288	0.000000	0.000000	0.000000	-0.559537	0.050733	-0.062629	0.000000	0.000000	4.000000	38.000000	0.000000
2266.496453	-0.077102	0.519348	-0.053388	82.789719	24.220949	48.737816	-2.663206	0.000000	-1.238032	0.000000	0.000000	0.000000	-0.558809	0.048013	-0.037211	0.000000	0.000000	4.000000	38.000000	0.000000
2266.499786	-0.077102	0.519348	-0.053388	82.789719	24.220949	48.737816	-2.663206	0.000000	-1.238032	0.000000	0.000000	0.000000	-0.558809	0.048013	-0.037211	0.000000	0.000000	4.000000	38.000000	0.000000
2266.503119	-0.077102	0.519348	-0.053388	82.789719	24.220949	48.737816	-2.663206	0.000000	-1.238032	0.000000	0.000000	0.000000	-0.558809	0.048013	-0.037211	0.000000	0.000000	4.000000	38.000000	0.000000
2266.506453	-0.078999	0.519462	-0.053452	82.887459	24.719582	49.071815	-2.669407	0.000000	-1.144897	0.000000	0.000000	0.000000	-0.568968	0.034188	-0.019012	0.000000	0.000000	4.000000	38.000000	0.000000
2266.509786	-0.078999	0.519462	-0.053452	82.887459	24.719582	49.071815	-2.669407	0.000000	-1.144897	0.000000	0.000000	0.000000	-0.568968	0.034188	-0.019012	0.000000	0.000000	4.000000	38.000000	0.000000
2266.513119	-0.078999	0.519462	-0.053452	82.887459	24.719582	49.071815	-2.669407	0.000000	-1.144897	0.000000	0.000000	0.000000	-0.568968	0.034188	-0.019012	0.000000	0.000000	4.000000	38.000000	0.000000
2266.516453	-0.080948	0.519553	-0.053462	83.057564	25.865768	49.937164	-2.672576	0.000000	-1.050069	0.000000	0.000000	0.000000	-0.584958	0.027098	-0.003108	0.000000	0.000000	4.000000	38.000000	0.000000
2266.519786	-0.080948	0.519553	-0.053462	83.057564	25.865768	49.937164	-2.672576	0.000000	-1.050069	0.000000	0.000000	0.000000	-0.584958	0.027098	-0.003108	0.000000	0.000000	4.000000	38.000000	0.000000
2266.523119	-0.080948	0.519553	-0.053462	83.057564	25.865768	49.937164	-2.672576	0.000000	-1.050069	0.000000	0.000000	0.000000	-0.584958	0.027098	-0.003108	0.000000	0.000000	4.000000	38.000000	0.000000
2266.526453	-0.082965	0.519663	-0.053360	83.243034	27.388254	51.207478	-2.673094	0.000000	-0.952576	0.000000	0.000000	0.000000	-0.604896	0.033113	0.030430	0.000000	0.000000	4.000000	38.000000	0.000000
2266.529786	-0.082965	0.519663	-0.053360	83.243034	27.388254	51.207478	-2.673094	0.000000	-0.952576	0.000000	0.000000	0.000000	-0.604896	0.033113	0.030430	0.000000	0.000000	4.000000	38.000000	0.000000
2266.533119	-0.082965	0.519663	-0.053360	83.243034	27.388254	51.207478	-2.673094	0.000000	-0.952576	0.000000	0.000000	0.000000	-0.604896	0.033113	0.030430	0.000000	0.000000	4.000000	38.000000	0.000000
2266.536453	-0.085064	0.519779	-0.053172	83.405075	28.961754	52.696957	-2.668023	0.000000	-0.851760	0.000000	0.000000	0.000000	-0.629873	0.034732	0.056479	0.000000	0.000000	4.000000	38.000000	0.000000
2266.539786	-0.085064	0.519779	-0.053172	83.405075	28.961754	52.696957	-2.668023	0.000000	-0.851760	0.000000	0.000000	0.000000	-0.629873	0.034732	0.056479	0.000000	0.000000	4.000000	38.000000	0.000000
2266.543119	-0.085064	0.519779	-0.053172	83.405075	28.961754	52.696957	-2.668023	0.000000	-0.851760	0.000000	0.000000	0.000000	-0.629873	0.034732	0.056479	0.000000	0.000000	4.000000	38.000000	0.000000
2266.546453	-0.087175	0.519960	-0.052869	83.527039	30.465488	54.330723	-2.658609	0.000000	-0.746781	0.000000	0.000000	0.000000	-0.633143	0.054297	0.091009	0.000000	0.000000	4.000000	38.000000	0.000000
2266.549786	-0.087175	0.519960	-0.052869	83.527039	30.465488	54.330723	-2.658609	0.000000	-0.746781	0.000000	0.000000	0.000000	-0.633143	0.054297	0.091009	0.000000	0.000000	4.000000	38.000000	0.000000
2266.553119	-0.087175	0.519960	-0.052869	83.527039	30.465488	54.330723	-2.658609	0.000000	-0.746781	0.000000	0.000000	0.000000	-0.633143	0.054297	0.091009	0.000000	0.000000	4.000000	38.000000	0.000000
2266.556453	-0.089278	0.520220	-0.052357	83.592316	31.651333	55.841492	-2.643441	0.000000	-0.641257	0.000000	0.000000	0.000000	-0.631044	0.077939	0.153686	0.000000	0.000000	4.000000	38.000000	0.000000
2266.559786	-0.089278	0.520220	-0.052357	83.592316	31.651333	55.841492	-2.643441	0.000000	-0.641257	0.000000	0.000000	0.000000	-0.631044	0.077939	0.153686	0.000000	0.000000	4.000000	38.000000	0.000000
2266.563119	-0.089278	0.520220	-0.052357	83.592316	31.651333	55.841492	-2.643441	0.000000	-0.641257	0.000000	0.000000	0.000000	-0.631044	0.077939	0.153686	0.000000	0.000000	4.000000	38.000000	0.000000
2266.566453	-0.091392	0.520544	-0.051660	83.618591	32.452606	56.933224	-2.617827	0.000000	-0.536083	0.000000	0.000000	0.000000	-0.634148	0.097296	0.209062	0.000000	0.000000	4.000000	38.000000	0.000000
2266.569786	-0.091392	0.520544	-0.051660	83.618591	32.452606	56.933224	-2.617827	0.000000	-0.536083	0.000000	0.000000	0.000000	-0.634148	0.097296	0.209062	0.000000	0.000000	4.000000	38.000000	0.000000
2266.573119	-0.091392	0.520544	-0.051660	83.618591	32.452606	56.933224	-2.617827	0.000000	-0.536083	0.000000	0.000000	0.000000	-0.634148	0.097296	0.209062	0.000000	0.000000	4.000000	38.000000	0.000000
2266.576453	-0.093461	0.520933	-0.050765	83.619019	32.797245	57.516880	-2.582983	0.000000	-0.430392	0.000000	0.000000	0.000000	-0.620544	0.116807	0.268258	0.000000	0.000000	4.000000	38.000000	0.000000
2266.579786	-0.093461	0.520933	-0.050765	83.619019	32.797245	57.516880	-2.582983	0.000000	-0.430392	0.000000	0.000000	0.000000	-0.620544	0.116807	0.268258	0.000000	0.000000	4.000000	38.000000	0.000000
2266.583119	-0.093461	0.520933	-0.050765	83.619019	32.797245	57.516880	-2.582983	0.000000	-0.430392	0.000000	0.000000	0.000000	-0.620544	0.116807	0.268258	0.000000	0.000000	4.000000	38.000000	0.000000
2266.586453	-0.095511	0.521357	-0.049652	83.621849	32.909588	57.733635	-2.538274	0.000000	-0.326968	0.000000	0.000000	0.000000	-0.615087	0.127154	0.334083	0.000000	0.000000	4.000000	38.000000	0.000000
2266.589786	-0.095511	0.521357	-0.049652	83.621849	32.909588	57.733635	-2.538274	0.000000	-0.326968	0.000000	0.000000	0.000000	-0.615087	0.127154	0.334083	0.000000	0.000000	4.000000	38.000000	0.000000
2266.593119	-0.095511	0.521357	-0.049652	83.621849	32.909588	57.733635	-2.538274	0.000000	-0.326968	0.000000	0.000000	0.000000	-0.615087	0.127154	0.334083	0.000000	0.000000	4.000000	38.000000	0.000000
2266.596453	-0.097515	0.521809	-0.048357	83.681091	33.699413	58.396095	-2.482593	0.000000	-0.224454	0.000000	0.000000	0.000000	-0.601306	0.135552	0.388477	0.000000	0.000000	4.000000	38.000000	0.000000
2266.599786	-0.097515	0.521809	-0.048357	83.681091	33.699413	58.396095	-2.482593	0.000000	-0.224454	0.000000	0.000000	0.000000	-0.601306	0.135552	0.388477	0.000000	0.000000	4.000000	38.000000	0.000000
2266.603119	-0.097515	0.521809	-0.048357	83.681091	33.699413	58.396095	-2.482593	0.000000	-0.224454	0.000000	0.000000	0.000000	-0.601306	0.135552	0.388477	0.000000	0.000000	4.000000	38.000000	0.000000
2266.606453	-0.099441	0.522244	-0.046934	83.829086	35.767914	59.935478	-2.417847	0.000000	-0.124236	0.000000	0.000000	0.000000	-0.577688	0.130584	0.426826	0.000000	0.000000	4.000000	38.000000	0.000000
2266.609786	-0.099441	0.522244	-0.046934	83.829086	35.767914	59.935478	-2.417847	0.000000	-0.124236	0.000000	0.000000	0.000000	-0.577688	0.130584	0.426826	0.000000	0.000000	4.000000	38.000000	0.000000
2266.613119	-0.099441	0.522244	-0.046934	83.829086	35.767914	59.935478	-2.417847	0.000000	-0.124236	0.000000	0.000000	0.000000	-0.577688	0.130584	0.426826	0.000000	0.000000	4.000000	38.000000	0.000000
2266.616453	-0.101376	0.522669	-0.045360	84.020012	38.820808	62.251492	-2.346709	0.000000	-0.027955	0.000000	0.000000	0.000000	-0.580618	0.127529	0.472396	0.000000	0.000000	4.000000	38.000000	0.000000
2266.619786	-0.101376	0.522669	-0.045360	84.020012	38.820808	62.251492	-2.346709	0.000000	-0.027955	0.000000	0.000000	0.000000	-0.580618	0.127529	0.472396	0.000000	0.000000	4.000000	38.000000	0.000000
2266.623119	-0.101376	0.522669	-0.045360	84.020012	38.820808	62.251492	-2.346709	0.000000	-0.027955	0.000000	0.000000	0.000000	-0.580618	0.127529	0.472396	0.000000	0.000000	4.000000	38.000000	0.000000
2266.626453	-0.103319	0.523082	-0.043563	84.203903	42.359222	65.218239	-2.267977	0.000000	0.068815	0.000000	0.000000	0.000000	-0.582834	0.123834	0.538838	0.000000	0.000000	4.000000	38.000000	0.000000
2266.629786	-0.103319	0.523082	-0.043563	84.203903	42.359222	65.218239	-2.267977	0.000000	0.068815	0.000000	0.000000	0.000000	-0.582834	0.123834	0.538838	0.000000	0.000000	4.000000	38.000000	0.000000
2266.633119	-0.103319	0.523082	-0.043563	84.203903	42.359222	65.218239	-2.267977	0.000000	0.068815	0.000000	0.000000	0.000000	-0.582834	0.123834	0.538838	0.000000	0.000000	4.000000	38.000000	0.000000
2266.636453	-0.105238	0.523462	-0.041673	84.364937	46.212040	68.905212	-2.178170	0.000000	0.165954	0.000000	0.000000	0.000000	-0.575804	0.113896	0.567171	0.000000	0.000000	4.000000	38.000000	0.000000
2266.639786	-0.105238	0.523462	-0.041673	84.364937	46.212040	68.905212	-2.178170	0.000000	0.165954	0.000000	0.000000	0.000000	-0.575804	0.113896	0.567171	0.000000	0.000000	4.000000	38.000000	0.000000
2266.643119	-0.105238	0.523462	-0.041673	84.364937	46.212040	68.905212	-2.178170	0.000000	0.165954	0.000000	0.000000	0.000000	-0.575804	0.113896	0.567171	0.000000	0.000000	4.000000	38.000000	0.000000
2266.646453	-0.107092	0.523782	-0.039604	84.494759	50.240009	73.024750	-2.083642	0.000000	0.261922	0.000000	0.000000	0.000000	-0.556182	0.096122	0.620654	0.000000	0.000000	4.000000	38.000000	0.000000
2266.649786	-0.107092	0.523782	-0.039604	84.494759	50.240009	73.024750	-2.083642	0.000000	0.261922	0.000000	0.000000	0.000000	-0.556182	0.096122	0.620654	0.000000	0.000000	4.000000	38.000000	0.000000
2266.653119	-0.107092	0.523782	-0.039604	84.494759	50.240009	73.024750	-2.083642	0.000000	0.261922	0.000000	0.000000	0.000000	-0.556182	0.096122	0.620654	0.000000	0.000000	4.000000	38.000000	0.000000
2266.656453	-0.108907	0.524106	-0.037419	84.598251	54.571789	77.442589	-1.980200	0.000000	0.354618	0.000000	0.000000	0.000000	-0.544264	0.097166	0.655453	0.000000	0.000000	4.000000	38.000000	0.000000
2266.659786	-0.108907	0.524106	-0.037419	84.598251	54.571789	77.442589	-1.980200	0.000000	0.354618	0.000000	0.000000	0.000000	-0.544264	0.097166	0.655453	0.000000	0.000000	4.000000	38.000000	0.000000
2266.663119	-0.108907	0.524106	-0.037419	84.598251	54.571789	77.442589	-1.980200	0.000000	0.354618	0.000000	0.000000	0.000000	-0.544264	0.097166	0.655453	0.000000	0.000000	4.000000	38.000000	0.000000
2266.666453	-0.110662	0.524386	-0.035106	84.673363	59.552105	82.380241	-1.870958	0.000000	0.445329	0.000000	0.000000	0.000000	-0.526727	0.083843	0.694020	0.000000	0.000000	4.000000	38.000000	0.000000
2266.669786	-0.110662	0.524386	-0.035106	84.673363	59.552105	82.380241	-1.870958	0.000000	0.445329	0.000000	0.000000	0.000000	-0.526727	0.083843	0.694020	0.000000	0.000000	4.000000	38.000000	0.000000
2266.673119	-0.110662	0.524386	-0.035106	84.673363	59.552105	82.380241	-1.870958	0.000000	0.445329	0.000000	0.000000	0.000000	-0.526727	0.083843	0.694020	0.000000	0.000000	4.000000	38.000000	0.000000
2266.676453	-0.112316	0.524667	-0.032660	84.707573	65.211914	87.794380	-1.755288	0.000000	0.533117	0.000000	0.000000	0.000000	-0.496245	0.084518	0.733801	0.000000	0.000000	4.000000	38.000000	0.000000
2266.679786	-0.112316	0.524667	-0.032660	84.707573	65.211914	87.794380	-1.755288	0.000000	0.533117	0.000000	0.000000	0.000000	-0.496245	0.084518	0.733801	0.000000	0.000000	4.000000	38.000000	0.000000
2266.683119	-0.112316	0.524667	-0.032660	84.707573	65.211914	87.794380	-1.755288	0.000000	0.533117	0.000000	0.000000	0.000000	-0.496245	0.084518	0.733801	0.000000	0.000000	4.000000	38.000000	0.000000
2266.686453	-0.113918	0.524920	-0.030135	84.685410	71.475891	93.676666	-1.632987	0.000000	0.615824	0.000000	0.000000	0.000000	-0.480389	0.075817	0.757549	0.000000	0.000000	4.000000	38.000000	0.000000
2266.689786	-0.113918	0.524920	-0.030135	84.685410	71.475891	93.676666	-1.632987	0.000000	0.615824	0.000000	0.000000	0.000000	-0.480389	0.075817	0.757549	0.000000	0.000000	4.000000	38.000000	0.000000
2266.693119	-0.113918	0.524920	-0.030135	84.685410	71.475891	93.676666	-1.632987	0.000000	0.615824	0.000000	0.000000	0.000000	-0.480389	0.075817	0.757549	0.000000	0.000000	4.000000	38.000000	0.000000
2266.696453	-0.115433	0.525198	-0.027485	84.595284	77.793037	99.612564	-1.506729	0.000000	0.695889	0.000000	0.000000	0.000000	-0.454716	0.083441	0.795022	0.000000	0.000000	4.000000	38.000000	0.000000
2266.699786	-0.115433	0.525198	-0.027485	84.595284	77.793037	99.612564	-1.506729	0.000000	0.695889	0.000000	0.000000	0.000000	-0.454716	0.083441	0.795022	0.000000	0.000000	4.000000	38.000000	0.000000
2266.703119	-0.115433	0.525198	-0.027485	84.595284	77.793037	99.612564	-1.506729	0.000000	0.695889	0.000000	0.000000	0.000000	-0.454716	0.083441	0.795022	0.000000	0.000000	4.000000	38.000000	0.000000
2266.706453	-0.116872	0.525471	-0.024752	84.439514	83.890587	105.543373	-1.374225	0.000000	0.771675	0.000000	0.000000	0.000000	-0.431551	0.081745	0.819617	0.000000	0.000000	4.000000	38.000000	0.000000
2266.709786	-0.116872	0.525471	-0.024752	84.439514	83.890587	105.543373	-1.374225	0.000000	0.771675	0.000000	0.000000	0.000000	-0.431551	0.081745	0.819617	0.000000	0.000000	4.000000	38.000000	0.000000
2266.713119	-0.116872	0.525471	-0.024752	84.439514	83.890587	105.543373	-1.374225	0.000000	0.771675	0.000000	0.000000	0.000000	-0.431551	0.081745	0.819617	0.000000	0.000000	4.000000	38.000000	0.000000
2266.716453	-0.118179	0.525731	-0.021968	84.227798	89.483429	111.152306	-1.237622	0.000000	0.843600	0.000000	0.000000	0.000000	-0.392078	0.078012	0.835344	0.000000	0.000000	4.000000	38.000000	0.000000
2266.719786	-0.118179	0.525731	-0.021968	84.227798	89.483429	111.152306	-1.237622	0.000000	0.843600	0.000000	0.000000	0.000000	-0.392078	0.078012	0.835344	0.000000	0.000000	4.000000	38.000000	0.000000
2266.723119	-0.118179	0.525731	-0.021968	84.227798	89.483429	111.152306	-1.237622	0.000000	0.843600	0.000000	0.000000	0.000000	-0.392078	0.078012	0.835344	0.000000	0.000000	4.000000	38.000000	0.000000
2266.726453	-0.119369	0.525975	-0.019066	83.971169	94.562096	116.231705	-1.098398	0.000000	0.908946	0.000000	0.000000	0.000000	-0.356984	0.073347	0.870494	0.000000	0.000000	4.000000	38.000000	0.000000
2266.729786	-0.119369	0.525975	-0.019066	83.971169	94.562096	116.231705	-1.098398	0.000000	0.908946	0.000000	0.000000	0.000000	-0.356984	0.073347	0.870494	0.000000	0.000000	4.000000	38.000000	0.000000
2266.733119	-0.119369	0.525975	-0.019066	83.971169	94.562096	116.231705	-1.098398	0.000000	0.908946	0.000000	0.000000	0.000000	-0.356984	0.073347	0.870494	0.000000	0.000000	4.000000	38.000000	0.000000
2266.736453	-0.120395	0.526216	-0.016127	83.678329	99.103455	120.747169	-0.953316	0.000000	0.968444	0.000000	0.000000	0.000000	-0.307720	0.072123	0.881771	0.000000	0.000000	4.000000	38.000000	0.000000
2266.739786	-0.120395	0.526216	-0.016127	83.678329	99.103455	120.747169	-0.953316	0.000000	0.968444	0.000000	0.000000	0.000000	-0.307720	0.072123	0.881771	0.000000	0.000000	4.000000	38.000000	0.000000
2266.743119	-0.120395	0.526216	-0.016127	83.678329	99.103455	120.747169	-0.953316	0.000000	0.968444	0.000000	0.000000	0.000000	-0.307720	0.072123	0.881771	0.000000	0.000000	4.000000	38.000000	0.000000
2266.746453	-0.121239	0.526417	-0.013117	83.350784	103.233345	124.821487	-0.806354	0.000000	1.019730	0.000000	0.000000	0.000000	-0.253250	0.060542	0.902907	0.000000	0.000000	4.000000	38.000000	0.000000
2266.749786	-0.121239	0.526417	-0.013117	83.350784	103.233345	124.821487	-0.806354	0.000000	1.019730	0.000000	0.000000	0.000000	-0.253250	0.060542	0.902907	0.000000	0.000000	4.000000	38.000000	0.000000
2266.753119	-0.121239	0.526417	-0.013117	83.350784	103.233345	124.821487	-0.806354	0.000000	1.019730	0.000000	0.000000	0.000000	-0.253250	0.060542	0.902907	0.000000	0.000000	4.000000	38.000000	0.000000
2266.756453	-0.121970	0.526599	-0.010104	82.996490	107.112198	128.619339	-0.655870	0.000000	1.061939	0.000000	0.000000	0.000000	-0.219436	0.054378	0.904001	0.000000	0.000000	4.000000	38.000000	0.000000
2266.759786	-0.121970	0.526599	-0.010104	82.996490	107.112198	128.619339	-0.655870	0.000000	1.061939	0.000000	0.000000	0.000000	-0.219436	0.054378	0.904001	0.000000	0.000000	4.000000	38.000000	0.000000
2266.763119	-0.121970	0.526599	-0.010104	82.996490	107.112198	128.619339	-0.655870	0.000000	1.061939	0.000000	0.000000	0.000000	-0.219436	0.054378	0.904001	0.000000	0.000000	4.000000	38.000000	0.000000
2266.766453	-0.122559	0.526769	-0.007103	82.639130	110.885445	132.251801	-0.505203	0.000000	1.098511	0.000000	0.000000	0.000000	-0.176764	0.051069	0.900351	0.000000	0.000000	4.000000	38.000000	0.000000
2266.769786	-0.122559	0.526769	-0.007103	82.639130	110.885445	132.251801	-0.505203	0.000000	1.098511	0.000000	0.000000	0.000000	-0.176764	0.051069	0.900351	0.000000	0.000000	4.000000	38.000000	0.000000
2266.773119	-0.122559	0.526769	-0.007103	82.639130	110.885445	132.251801	-0.505203	0.000000	1.098511	0.000000	0.000000	0.000000	-0.176764	0.051069	0.900351	0.000000	0.000000	4.000000	38.000000	0.000000
2266.776453	-0.123074	0.526944	-0.004112	82.294899	114.625290	135.791122	-0.355145	0.000000	1.127972	0.000000	0.000000	0.000000	-0.154222	0.052569	0.897218	0.000000	0.000000	4.000000	38.000000	0.000000
2266.779786	-0.123074	0.526944	-0.004112	82.294899	114.625290	135.791122	-0.355145	0.000000	1.127972	0.000000	0.000000	0.000000	-0.154222	0.052569	0.897218	0.000000	0.000000	4.000000	38.000000	0.000000
2266.783119	-0.123074	0.526944	-0.004112	82.294899	114.625290	135.791122	-0.355145	0.000000	1.127972	0.000000	0.000000	0.000000	-0.154222	0.052569	0.897218	0.000000	0.000000	4.000000	38.000000	0.000000
2266.786453	-0.123484	0.527134	-0.001148	81.954674	118.268936	139.182404	-0.205608	0.000000	1.153676	0.000000	0.000000	0.000000	-0.123028	0.057090	0.889274	0.000000	0.000000	4.000000	38.000000	0.000000
2266.789786	-0.123484	0.527134	-0.001148	81.954674	118.268936	139.182404	-0.205608	0.000000	1.153676	0.000000	0.000000	0.000000	-0.123028	0.057090	0.889274	0.000000	0.000000	4.000000	38.000000	0.000000
2266.793119	-0.123484	0.527134	-0.001148	81.954674	118.268936	139.182404	-0.205608	0.000000	1.153676	0.000000	0.000000	0.000000	-0.123028	0.057090	0.889274	0.000000	0.000000	4.000000	38.000000	0.000000
2266.796453	-0.123745	0.527341	0.001802	81.612343	121.596138	142.238327	-0.057396	0.000000	1.174181	0.000000	0.000000	0.000000	-0.078305	0.061811	0.884973	0.000000	0.000000	4.000000	38.000000	0.000000
2266.799786	-0.123745	0.527341	0.001802	81.612343	121.596138	142.238327	-0.057396	0.000000	1.174181	0.000000	0.000000	0.000000	-0.078305	0.061811	0.884973	0.000000	0.000000	4.000000	38.000000	0.000000
2266.803119	-0.123745	0.527341	0.001802	81.612343	121.596138	142.238327	-0.057396	0.000000	1.174181	0.000000	0.000000	0.000000	-0.078305	0.061811	0.884973	0.000000	0.000000	4.000000	38.000000	0.000000
2266.806453	-0.123831	0.527589	0.004740	81.266754	124.517189	144.886795	0.090100	0.000000	1.187231	0.000000	0.000000	0.000000	-0.026015	0.074519	0.881430	0.000000	0.000000	4.000000	38.000000	0.000000
2266.809786	-0.123831	0.527589	0.004740	81.266754	124.517189	144.886795	0.090100	0.000000	1.187231	0.000000	0.000000	0.000000	-0.026015	0.074519	0.881430	0.000000	0.000000	4.000000	38.000000	0.000000
2266.813119	-0.123831	0.527589	0.004740	81.266754	124.517189	144.886795	0.090100	0.000000	1.187231	0.000000	0.000000	0.000000	-0.026015	0.074519	0.881430	0.000000	0.000000	4.000000	38.000000	0.000000
2266.816453	-0.123758	0.527865	0.007642	80.923378	127.013695	147.114258	0.237005	0.000000	1.191567	0.000000	0.000000	0.000000	0.021923	0.082698	0.870666	0.000000	0.000000	4.000000	38.000000	0.000000
2266.819786	-0.123758	0.527865	0.007642	80.923378	127.013695	147.114258	0.237005	0.000000	1.191567	0.000000	0.000000	0.000000	0.021923	0.082698	0.870666	0.000000	0.000000	4.000000	38.000000	0.000000
2266.823119	-0.123758	0.527865	0.007642	80.923378	127.013695	147.114258	0.237005	0.000000	1.191567	0.000000	0.000000	0.000000	0.021923	0.082698	0.870666	0.000000	0.000000	4.000000	38.000000	0.000000
2266.826453	-0.123485	0.528158	0.010543	80.607544	129.198517	149.018005	0.382116	0.000000	1.187914	0.000000	0.000000	0.000000	0.082041	0.088070	0.870074	0.000000	0.000000	4.000000	38.000000	0.000000
2266.829786	-0.123485	0.528158	0.010543	80.607544	129.198517	149.018005	0.382116	0.000000	1.187914	0.000000	0.000000	0.000000	0.082041	0.088070	0.870074	0.000000	0.000000	4.000000	38.000000	0.000000
2266.833119	-0.123485	0.528158	0.010543	80.607544	129.198517	149.018005	0.382116	0.000000	1.187914	0.000000	0.000000	0.000000	0.082041	0.088070	0.870074	0.000000	0.000000	4.000000	38.000000	0.000000
2266.836453	-0.123025	0.528480	0.013413	80.339012	131.236847	150.740204	0.527128	0.000000	1.174240	0.000000	0.000000	0.000000	0.138072	0.096647	0.861044	0.000000	0.000000	4.000000	38.000000	0.000000
2266.839786	-0.123025	0.528480	0.013413	80.339012	131.236847	150.740204	0.527128	0.000000	1.174240	0.000000	0.000000	0.000000	0.138072	0.096647	0.861044	0.000000	0.000000	4.000000	38.000000	0.000000
2266.843119	-0.123025	0.528480	0.013413	80.339012	131.236847	150.740204	0.527128	0.000000	1.174240	0.000000	0.000000	0.000000	0.138072	0.096647	0.861044	0.000000	0.000000	4.000000	38.000000	0.000000
2266.846453	-0.122427	0.528795	0.016267	80.116661	133.294586	152.433105	0.670635	0.000000	1.151228	0.000000	0.000000	0.000000	0.179295	0.094334	0.856165	0.000000	0.000000	4.000000	38.000000	0.000000
2266.849786	-0.122427	0.528795	0.016267	80.116661	133.294586	152.433105	0.670635	0.000000	1.151228	0.000000	0.000000	0.000000	0.179295	0.094334	0.856165	0.000000	0.000000	4.000000	38.000000	0.000000
2266.853119	-0.122427	0.528795	0.016267	80.116661	133.294586	152.433105	0.670635	0.000000	1.151228	0.000000	0.000000	0.000000	0.179295	0.094334	0.856165	0.000000	0.000000	4.000000	38.000000	0.000000
2266.856453	-0.121731	0.529059	0.018794	79.958054	135.243469	154.002731	0.813330	0.000000	1.121346	0.000000	0.000000	0.000000	0.208681	0.079313	0.758078	0.000000	0.000000	4.000000	38.000000	0.000000
2266.859786	-0.121731	0.529059	0.018794	79.958054	135.243469	154.002731	0.813330	0.000000	1.121346	0.000000	0.000000	0.000000	0.208681	0.079313	0.758078	0.000000	0.000000	4.000000	38.000000	0.000000
2266.863119	-0.121731	0.529059	0.018794	79.958054	135.243469	154.002731	0.813330	0.000000	1.121346	0.000000	0.000000	0.000000	0.208681	0.079313	0.758078	0.000000	0.000000	4.000000	38.000000	0.000000
2266.866453	-0.120814	0.529320	0.021544	79.823067	137.524246	155.815079	0.939676	0.000000	1.086566	0.000000	0.000000	0.000000	0.275279	0.078104	0.825008	0.000000	0.000000	4.000000	38.000000	0.000000
2266.869786	-0.120814	0.529320	0.021544	79.823067	137.524246	155.815079	0.939676	0.000000	1.086566	0.000000	0.000000	0.000000	0.275279	0.078104	0.825008	0.000000	0.000000	4.000000	38.000000	0.000000
2266.873119	-0.120814	0.529320	0.021544	79.823067	137.524246	155.815079	0.939676	0.000000	1.086566	0.000000	0.000000	0.000000	0.275279	0.078104	0.825008	0.000000	0.000000	4.000000	38.000000	0.000000
2266.876453	-0.119791	0.529539	0.024228	79.731453	139.906387	157.688751	1.077177	0.000000	1.040686	0.000000	0.000000	0.000000	0.306791	0.065861	0.805462	0.000000	0.000000	4.000000	38.000000	0.000000
2266.879786	-0.119791	0.529539	0.024228	79.731453	139.906387	157.688751	1.077177	0.000000	1.040686	0.000000	0.000000	0.000000	0.306791	0.065861	0.805462	0.000000	0.000000	4.000000	38.000000	0.000000
2266.883119	-0.119791	0.529539	0.024228	79.731453	139.906387	157.688751	1.077177	0.000000	1.040686	0.000000	0.000000	0.000000	0.306791	0.065861	0.805462	0.000000	0.000000	4.000000	38.000000	0.000000
2266.886453	-0.118672	0.529751	0.026884	79.690132	142.364288	159.600021	1.211421	0.000000	0.989554	0.000000	0.000000	0.000000	0.335701	0.063505	0.796715	0.000000	0.000000	4.000000	38.000000	0.000000
2266.889786	-0.118672	0.529751	0.026884	79.690132	142.364288	159.600021	1.211421	0.000000	0.989554	0.000000	0.000000	0.000000	0.335701	0.063505	0.796715	0.000000	0.000000	4.000000	38.000000	0.000000
2266.893119	-0.118672	0.529751	0.026884	79.690132	142.364288	159.600021	1.211421	0.000000	0.989554	0.000000	0.000000	0.000000	0.335701	0.063505	0.796715	0.000000	0.000000	4.000000	38.000000	0.000000
2266.896453	-0.117418	0.529959	0.029454	79.696335	144.824905	161.491943	1.344207	0.000000	0.933604	0.000000	0.000000	0.000000	0.376220	0.062594	0.770907	0.000000	0.000000	4.000000	38.000000	0.000000
2266.899786	-0.117418	0.529959	0.029454	79.696335	144.824905	161.491943	1.344207	0.000000	0.933604	0.000000	0.000000	0.000000	0.376220	0.062594	0.770907	0.000000	0.000000	4.000000	38.000000	0.000000
2266.903119	-0.117418	0.529959	0.029454	79.696335	144.824905	161.491943	1.344207	0.000000	0.933604	0.000000	0.000000	0.000000	0.376220	0.062594	0.770907	0.000000	0.000000	4.000000	38.000000	0.000000
2266.906453	-0.116013	0.530226	0.031975	79.736649	147.201218	163.297653	1.472691	0.000000	0.870901	0.000000	0.000000	0.000000	0.421456	0.080026	0.756255	0.000000	0.000000	4.000000	38.000000	0.000000
2266.909786	-0.116013	0.530226	0.031975	79.736649	147.201218	163.297653	1.472691	0.000000	0.870901	0.000000	0.000000	0.000000	0.421456	0.080026	0.756255	0.000000	0.000000	4.000000	38.000000	0.000000
2266.913119	-0.116013	0.530226	0.031975	79.736649	147.201218	163.297653	1.472691	0.000000	0.870901	0.000000	0.000000	0.000000	0.421456	0.080026	0.756255	0.000000	0.000000	4.000000	38.000000	0.000000
2266.916453	-0.114481	0.530524	0.034444	79.821487	149.414398	164.947739	1.598734	0.000000	0.800658	0.000000	0.000000	0.000000	0.459684	0.089490	0.740815	0.000000	0.000000	4.000000	38.000000	0.000000
2266.919786	-0.114481	0.530524	0.034444	79.821487	149.414398	164.947739	1.598734	0.000000	0.800658	0.000000	0.000000	0.000000	0.459684	0.089490	0.740815	0.000000	0.000000	4.000000	38.000000	0.000000
2266.923119	-0.114481	0.530524	0.034444	79.821487	149.414398	164.947739	1.598734	0.000000	0.800658	0.000000	0.000000	0.000000	0.459684	0.089490	0.740815	0.000000	0.000000	4.000000	38.000000	0.000000
2266.926453	-0.112774	0.530855	0.036872	79.946327	151.558624	166.526199	1.722203	0.000000	0.724044	0.000000	0.000000	0.000000	0.512133	0.099091	0.728307	0.000000	0.000000	4.000000	38.000000	0.000000
2266.929786	-0.112774	0.530855	0.036872	79.946327	151.558624	166.526199	1.722203	0.000000	0.724044	0.000000	0.000000	0.000000	0.512133	0.099091	0.728307	0.000000	0.000000	4.000000	38.000000	0.000000
2266.933119	-0.112774	0.530855	0.036872	79.946327	151.558624	166.526199	1.722203	0.000000	0.724044	0.000000	0.000000	0.000000	0.512133	0.099091	0.728307	0.000000	0.000000	4.000000	38.000000	0.000000
2266.936453	-0.110980	0.531228	0.039213	80.109818	153.683838	168.080338	1.843588	0.000000	0.638689	0.000000	0.000000	0.000000	0.538100	0.112126	0.702436	0.000000	0.000000	4.000000	38.000000	0.000000
2266.939786	-0.110980	0.531228	0.039213	80.109818	153.683838	168.080338	1.843588	0.000000	0.638689	0.000000	0.000000	0.000000	0.538100	0.112126	0.702436	0.000000	0.000000	4.000000	38.000000	0.000000
2266.943119	-0.110980	0.531228	0.039213	80.109818	153.683838	168.080338	1.843588	0.000000	0.638689	0.000000	0.000000	0.000000	0.538100	0.112126	0.702436	0.000000	0.000000	4.000000	38.000000	0.000000
2266.946453	-0.109039	0.531624	0.041527	80.303734	155.905350	169.715347	1.960660	0.000000	0.549005	0.000000	0.000000	0.000000	0.582305	0.118790	0.694191	0.000000	0.000000	4.000000	38.000000	0.000000
2266.949786	-0.109039	0.531624	0.041527	80.303734	155.905350	169.715347	1.960660	0.000000	0.549005	0.000000	0.000000	0.000000	0.582305	0.118790	0.694191	0.000000	0.000000	4.000000	38.000000	0.000000
2266.953119	-0.109039	0.531624	0.041527	80.303734	155.905350	169.715347	1.960660	0.000000	0.549005	0.000000	0.000000	0.000000	0.582305	0.118790	0.694191	0.000000	0.000000	4.000000	38.000000	0.000000
2266.956453	-0.106961	0.532020	0.043749	80.510674	158.216904	171.427856	2.076359	0.000000	0.451955	0.000000	0.000000	0.000000	0.623352	0.118675	0.666635	0.000000	0.000000	4.000000	38.000000	0.000000
2266.959786	-0.106961	0.532020	0.043749	80.510674	158.216904	171.427856	2.076359	0.000000	0.451955	0.000000	0.000000	0.000000	0.623352	0.118675	0.666635	0.000000	0.000000	4.000000	38.000000	0.000000
2266.963119	-0.106961	0.532020	0.043749	80.510674	158.216904	171.427856	2.076359	0.000000	0.451955	0.000000	0.000000	0.000000	0.623352	0.118675	0.666635	0.000000	0.000000	4.000000	38.000000	0.000000
2266.966453	-0.104744	0.532370	0.045864	80.695473	160.500534	173.126740	2.187464	0.000000	0.348063	0.000000	0.000000	0.000000	0.665154	0.105062	0.634553	0.000000	0.000000	4.000000	38.000000	0.000000
2266.969786	-0.104744	0.532370	0.045864	80.695473	160.500534	173.126740	2.187464	0.000000	0.348063	0.000000	0.000000	0.000000	0.665154	0.105062	0.634553	0.000000	0.000000	4.000000	38.000000	0.000000
2266.973119	-0.104744	0.532370	0.045864	80.695473	160.500534	173.126740	2.187464	0.000000	0.348063	0.000000	0.000000	0.000000	0.665154	0.105062	0.634553	0.000000	0.000000	4.000000	38.000000	0.000000
2266.976453	-0.102367	0.532720	0.047890	80.859695	162.776764	174.819733	2.293223	0.000000	0.237203	0.000000	0.000000	0.000000	0.713071	0.104928	0.607731	0.000000	0.000000	4.000000	38.000000	0.000000
2266.979786	-0.102367	0.532720	0.047890	80.859695	162.776764	174.819733	2.293223	0.000000	0.237203	0.000000	0.000000	0.000000	0.713071	0.104928	0.607731	0.000000	0.000000	4.000000	38.000000	0.000000
2266.983119	-0.102367	0.532720	0.047890	80.859695	162.776764	174.819733	2.293223	0.000000	0.237203	0.000000	0.000000	0.000000	0.713071	0.104928	0.607731	0.000000	0.000000	4.000000	38.000000	0.000000
2266.986453	-0.099852	0.533024	0.049806	81.004417	165.063477	176.517242	2.394511	0.000000	0.118358	0.000000	0.000000	0.000000	0.754483	0.091205	0.574812	0.000000	0.000000	4.000000	38.000000	0.000000
2266.989786	-0.099852	0.533024	0.049806	81.004417	165.063477	176.517242	2.394511	0.000000	0.118358	0.000000	0.000000	0.000000	0.754483	0.091205	0.574812	0.000000	0.000000	4.000000	38.000000	0.000000
2266.993119	-0.099852	0.533024	0.049806	81.004417	165.063477	176.517242	2.394511	0.000000	0.118358	0.000000	0.000000	0.000000	0.754483	0.091205	0.574812	0.000000	0.000000	4.000000	38.000000	0.000000
2266.996453	-0.097244	0.533322	0.051576	81.127174	167.410263	178.300888	2.490314	0.000000	-0.007389	0.000000	0.000000	0.000000	0.782593	0.089293	0.530886	0.000000	0.000000	4.000000	38.000000	0.000000
2266.999786	-0.097244	0.533322	0.051576	81.127174	167.410263	178.300888	2.490314	0.000000	-0.007389	0.000000	0.000000	0.000000	0.782593	0.089293	0.530886	0.000000	0.000000	4.000000	38.000000	0.000000
2267.003119	-0.097244	0.533322	0.051576	81.127174	167.410263	178.300888	2.490314	0.000000	-0.007389	0.000000	0.000000	0.000000	0.782593	0.089293	0.530886	0.000000	0.000000	4.000000	38.000000	0.000000
2267.006453	-0.094572	0.533573	0.053220	81.227524	169.897049	-179.581085	2.578794	0.000000	-0.137821	0.000000	0.000000	0.000000	0.801371	0.075506	0.493171	0.000000	0.000000	4.000000	38.000000	0.000000
2267.009786	-0.094572	0.533573	0.053220	81.227524	169.897049	-179.581085	2.578794	0.000000	-0.137821	0.000000	0.000000	0.000000	0.801371	0.075506	0.493171	0.000000	0.000000	4.000000	38.000000	0.000000
2267.013119	-0.094572	0.533573	0.053220	81.227524	169.897049	-179.581085	2.578794	0.000000	-0.137821	0.000000	0.000000	0.000000	0.801371	0.075506	0.493171	0.000000	0.000000	4.000000	38.000000	0.000000
2267.016453	-0.091808	0.533830	0.054694	81.306519	172.578522	-176.901093	2.660990	0.000000	-0.271383	0.000000	0.000000	0.000000	0.829450	0.076952	0.442219	0.000000	0.000000	4.000000	38.000000	0.000000
2267.019786	-0.091808	0.533830	0.054694	81.306519	172.578522	-176.901093	2.660990	0.000000	-0.271383	0.000000	0.000000	0.000000	0.829450	0.076952	0.442219	0.000000	0.000000	4.000000	38.000000	0.000000
2267.023119	-0.091808	0.533830	0.054694	81.306519	172.578522	-176.901093	2.660990	0.000000	-0.271383	0.000000	0.000000	0.000000	0.829450	0.076952	0.442219	0.000000	0.000000	4.000000	38.000000	0.000000
2267.026453	-0.088967	0.534040	0.055939	81.354576	175.487213	-173.757813	2.734693	0.000000	-0.409625	0.000000	0.000000	0.000000	0.852238	0.062942	0.373643	0.000000	0.000000	4.000000	38.000000	0.000000
2267.029786	-0.088967	0.534040	0.055939	81.354576	175.487213	-173.757813	2.734693	0.000000	-0.409625	0.000000	0.000000	0.000000	0.852238	0.062942	0.373643	0.000000	0.000000	4.000000	38.000000	0.000000
2267.033119	-0.088967	0.534040	0.055939	81.354576	175.487213	-173.757813	2.734693	0.000000	-0.409625	0.000000	0.000000	0.000000	0.852238	0.062942	0.373643	0.000000	0.000000	4.000000	38.000000	0.000000
2267.036453	-0.086040	0.534197	0.057021	81.368828	178.566711	-170.618011	2.796967	0.000000	-0.551664	0.000000	0.000000	0.000000	0.878112	0.047277	0.324644	0.000000	0.000000	4.000000	38.000000	0.000000
2267.039786	-0.086040	0.534197	0.057021	81.368828	178.566711	-170.618011	2.796967	0.000000	-0.551664	0.000000	0.000000	0.000000	0.878112	0.047277	0.324644	0.000000	0.000000	4.000000	38.000000	0.000000
2267.043119	-0.086040	0.534197	0.057021	81.368828	178.566711	-170.618011	2.796967	0.000000	-0.551664	0.000000	0.000000	0.000000	0.878112	0.047277	0.324644	0.000000	0.000000	4.000000	38.000000	0.000000
2267.046453	-0.083067	0.534336	0.057865	81.346672	-178.344971	-167.467102	2.851074	0.000000	-0.698017	0.000000	0.000000	0.000000	0.891732	0.041746	0.253149	0.000000	0.000000	4.000000	38.000000	0.000000
2267.049786	-0.083067	0.534336	0.057865	81.346672	-178.344971	-167.467102	2.851074	0.000000	-0.698017	0.000000	0.000000	0.000000	0.891732	0.041746	0.253149	0.000000	0.000000	4.000000	38.000000	0.000000
2267.053119	-0.083067	0.534336	0.057865	81.346672	-178.344971	-167.467102	2.851074	0.000000	-0.698017	0.000000	0.000000	0.000000	0.891732	0.041746	0.253149	0.000000	0.000000	4.000000	38.000000	0.000000
2267.056453	-0.080036	0.534406	0.058522	81.292770	-175.415100	-164.400818	2.893265	0.000000	-0.846638	0.000000	0.000000	0.000000	0.909238	0.020886	0.197123	0.000000	0.000000	4.000000	38.000000	0.000000
2267.059786	-0.080036	0.534406	0.058522	81.292770	-175.415100	-164.400818	2.893265	0.000000	-0.846638	0.000000	0.000000	0.000000	0.909238	0.020886	0.197123	0.000000	0.000000	4.000000	38.000000	0.000000
2267.063119	-0.080036	0.534406	0.058522	81.292770	-175.415100	-164.400818	2.893265	0.000000	-0.846638	0.000000	0.000000	0.000000	0.909238	0.020886	0.197123	0.000000	0.000000	4.000000	38.000000	0.000000
2267.066453	-0.076894	0.534457	0.058951	81.221573	-172.805634	-161.980942	2.926119	0.000000	-0.998178	0.000000	0.000000	0.000000	0.942668	0.015326	0.128555	0.000000	0.000000	4.000000	38.000000	0.000000
2267.069786	-0.076894	0.534457	0.058951	81.221573	-172.805634	-161.980942	2.926119	0.000000	-0.998178	0.000000	0.000000	0.000000	0.942668	0.015326	0.128555	0.000000	0.000000	4.000000	38.000000	0.000000
2267.073119	-0.076894	0.534457	0.058951	81.221573	-172.805634	-161.980942	2.926119	0.000000	-0.998178	0.000000	0.000000	0.000000	0.942668	0.015326	0.128555	0.000000	0.000000	4.000000	38.000000	0.000000
2267.076453	-0.073702	0.534484	0.059204	81.138977	-170.537781	-159.853546	2.947545	0.000000	-1.155290	0.000000	0.000000	0.000000	0.957543	0.008132	0.075905	0.000000	0.000000	4.000000	38.000000	0.000000
2267.079786	-0.073702	0.534484	0.059204	81.138977	-170.537781	-159.853546	2.947545	0.000000	-1.155290	0.000000	0.000000	0.000000	0.957543	0.008132	0.075905	0.000000	0.000000	4.000000	38.000000	0.000000
2267.083119	-0.073702	0.534484	0.059204	81.138977	-170.537781	-159.853546	2.947545	0.000000	-1.155290	0.000000	0.000000	0.000000	0.957543	0.008132	0.075905	0.000000	0.000000	4.000000	38.000000	0.000000
2267.086453	-0.070541	0.534476	0.059293	81.046104	-168.563690	-157.449310	2.960196	0.000000	-1.314880	0.000000	0.000000	0.000000	0.948549	-0.002440	0.026583	0.000000	0.000000	4.000000	38.000000	0.000000
2267.089786	-0.070541	0.534476	0.059293	81.046104	-168.563690	-157.449310	2.960196	0.000000	-1.314880	0.000000	0.000000	0.000000	0.948549	-0.002440	0.026583	0.000000	0.000000	4.000000	38.000000	0.000000
2267.093119	-0.070541	0.534476	0.059293	81.046104	-168.563690	-157.449310	2.960196	0.000000	-1.314880	0.000000	0.000000	0.000000	0.948549	-0.002440	0.026583	0.000000	0.000000	4.000000	38.000000	0.000000
2267.096453	-0.067357	0.534427	0.059184	80.941345	-166.590027	-154.438309	2.964627	0.000000	-1.472972	0.000000	0.000000	0.000000	0.955038	-0.014839	-0.032703	0.000000	0.000000	4.000000	38.000000	0.000000
2267.099786	-0.067357	0.534427	0.059184	80.941345	-166.590027	-154.438309	2.964627	0.000000	-1.472972	0.000000	0.000000	0.000000	0.955038	-0.014839	-0.032703	0.000000	0.000000	4.000000	38.000000	0.000000
2267.103119	-0.067357	0.534427	0.059184	80.941345	-166.590027	-154.438309	2.964627	0.000000	-1.472972	0.000000	0.000000	0.000000	0.955038	-0.014839	-0.032703	0.000000	0.000000	4.000000	38.000000	0.000000
2267.106453	-0.064130	0.534364	0.058875	80.833054	-164.221130	-150.955292	2.959176	0.000000	-1.632145	0.000000	0.000000	0.000000	0.968046	-0.018674	-0.092531	0.000000	0.000000	4.000000	38.000000	0.000000
2267.109786	-0.064130	0.534364	0.058875	80.833054	-164.221130	-150.955292	2.959176	0.000000	-1.632145	0.000000	0.000000	0.000000	0.968046	-0.018674	-0.092531	0.000000	0.000000	4.000000	38.000000	0.000000
2267.113119	-0.064130	0.534364	0.058875	80.833054	-164.221130	-150.955292	2.959176	0.000000	-1.632145	0.000000	0.000000	0.000000	0.968046	-0.018674	-0.092531	0.000000	0.000000	4.000000	38.000000	0.000000
2267.116453	-0.060913	0.534261	0.058364	80.731850	-161.305420	-147.327805	2.943754	0.000000	-1.793486	0.000000	0.000000	0.000000	0.965180	-0.031098	-0.153189	0.000000	0.000000	4.000000	38.000000	0.000000
2267.119786	-0.060913	0.534261	0.058364	80.731850	-161.305420	-147.327805	2.943754	0.000000	-1.793486	0.000000	0.000000	0.000000	0.965180	-0.031098	-0.153189	0.000000	0.000000	4.000000	38.000000	0.000000
2267.123119	-0.060913	0.534261	0.058364	80.731850	-161.305420	-147.327805	2.943754	0.000000	-1.793486	0.000000	0.000000	0.000000	0.965180	-0.031098	-0.153189	0.000000	0.000000	4.000000	38.000000	0.000000
2267.126453	-0.057635	0.534144	0.057655	80.669632	-157.886703	-143.734497	2.918222	0.000000	-1.954349	0.000000	0.000000	0.000000	0.983479	-0.035048	-0.212730	0.000000	0.000000	4.000000	38.000000	0.000000
2267.129786	-0.057635	0.534144	0.057655	80.669632	-157.886703	-143.734497	2.918222	0.000000	-1.954349	0.000000	0.000000	0.000000	0.983479	-0.035048	-0.212730	0.000000	0.000000	4.000000	38.000000	0.000000
2267.133119	-0.057635	0.534144	0.057655	80.669632	-157.886703	-143.734497	2.918222	0.000000	-1.954349	0.000000	0.000000	0.000000	0.983479	-0.035048	-0.212730	0.000000	0.000000	4.000000	38.000000	0.000000
2267.136453	-0.054324	0.533986	0.056748	80.656052	-154.249619	-140.188339	2.882767	0.000000	-2.118262	0.000000	0.000000	0.000000	0.993231	-0.047517	-0.272318	0.000000	0.000000	4.000000	38.000000	0.000000
2267.139786	-0.054324	0.533986	0.056748	80.656052	-154.249619	-140.188339	2.882767	0.000000	-2.118262	0.000000	0.000000	0.000000	0.993231	-0.047517	-0.272318	0.000000	0.000000	4.000000	38.000000	0.000000
2267.143119	-0.054324	0.533986	0.056748	80.656052	-154.249619	-140.188339	2.882767	0.000000	-2.118262	0.000000	0.000000	0.000000	0.993231	-0.047517	-0.272318	0.000000	0.000000	4.000000	38.000000	0.000000
2267.146453	-0.051057	0.533814	0.055628	80.703415	-150.696243	-136.645355	2.837381	0.000000	-2.283801	0.000000	0.000000	0.000000	0.980135	-0.051532	-0.335739	0.000000	0.000000	4.000000	38.000000	0.000000
2267.149786	-0.051057	0.533814	0.055628	80.703415	-150.696243	-136.645355	2.837381	0.000000	-2.283801	0.000000	0.000000	0.000000	0.980135	-0.051532	-0.335739	0.000000	0.000000	4.000000	38.000000	0.000000
2267.153119	-0.051057	0.533814	0.055628	80.703415	-150.696243	-136.645355	2.837381	0.000000	-2.283801	0.000000	0.000000	0.000000	0.980135	-0.051532	-0.335739	0.000000	0.000000	4.000000	38.000000	0.000000
2267.156453	-0.047813	0.533600	0.054304	80.809700	-147.224014	-133.011276	2.781425	0.000000	-2.447156	0.000000	0.000000	0.000000	0.973267	-0.064084	-0.397226	0.000000	0.000000	4.000000	38.000000	0.000000
2267.159786	-0.047813	0.533600	0.054304	80.809700	-147.224014	-133.011276	2.781425	0.000000	-2.447156	0.000000	0.000000	0.000000	0.973267	-0.064084	-0.397226	0.000000	0.000000	4.000000	38.000000	0.000000
2267.163119	-0.047813	0.533600	0.054304	80.809700	-147.224014	-133.011276	2.781425	0.000000	-2.447156	0.000000	0.000000	0.000000	0.973267	-0.064084	-0.397226	0.000000	0.000000	4.000000	38.000000	0.000000
2267.166453	-0.044674	0.533357	0.052850	80.980034	-143.883026	-129.491440	2.715220	0.000000	-2.609368	0.000000	0.000000	0.000000	0.941535	-0.072965	-0.436430	0.000000	0.000000	4.000000	38.000000	0.000000
2267.169786	-0.044674	0.533357	0.052850	80.980034	-143.883026	-129.491440	2.715220	0.000000	-2.609368	0.000000	0.000000	0.000000	0.941535	-0.072965	-0.436430	0.000000	0.000000	4.000000	38.000000	0.000000
2267.173119	-0.044674	0.533357	0.052850	80.980034	-143.883026	-129.491440	2.715220	0.000000	-2.609368	0.000000	0.000000	0.000000	0.941535	-0.072965	-0.436430	0.000000	0.000000	4.000000	38.000000	0.000000
2267.176453	-0.041686	0.533061	0.051203	81.214745	-140.745392	-126.340263	2.642482	0.000000	-2.766290	0.000000	0.000000	0.000000	0.896460	-0.088778	-0.494110	0.000000	0.000000	4.000000	38.000000	0.000000
2267.179786	-0.041686	0.533061	0.051203	81.214745	-140.745392	-126.340263	2.642482	0.000000	-2.766290	0.000000	0.000000	0.000000	0.896460	-0.088778	-0.494110	0.000000	0.000000	4.000000	38.000000	0.000000
2267.183119	-0.041686	0.533061	0.051203	81.214745	-140.745392	-126.340263	2.642482	0.000000	-2.766290	0.000000	0.000000	0.000000	0.896460	-0.088778	-0.494110	0.000000	0.000000	4.000000	38.000000	0.000000
2267.186453	-0.038877	0.532719	0.049404	81.510063	-138.009506	-123.637970	2.560130	0.000000	-2.915700	0.000000	0.000000	0.000000	0.842839	-0.102683	-0.539635	0.000000	0.000000	4.000000	38.000000	0.000000
2267.189786	-0.038877	0.532719	0.049404	81.510063	-138.009506	-123.637970	2.560130	0.000000	-2.915700	0.000000	0.000000	0.000000	0.842839	-0.102683	-0.539635	0.000000	0.000000	4.000000	38.000000	0.000000
2267.193119	-0.038877	0.532719	0.049404	81.510063	-138.009506	-123.637970	2.560130	0.000000	-2.915700	0.000000	0.000000	0.000000	0.842839	-0.102683	-0.539635	0.000000	0.000000	4.000000	38.000000	0.000000
2267.196453	-0.036293	0.532314	0.047434	81.860184	-135.743652	-121.328186	2.470191	0.000000	-3.056173	0.000000	0.000000	0.000000	0.775198	-0.121590	-0.591079	0.000000	0.000000	4.000000	38.000000	0.000000
2267.199786	-0.036293	0.532314	0.047434	81.860184	-135.743652	-121.328186	2.470191	0.000000	-3.056173	0.000000	0.000000	0.000000	0.775198	-0.121590	-0.591079	0.000000	0.000000	4.000000	38.000000	0.000000
2267.203119	-0.036293	0.532314	0.047434	81.860184	-135.743652	-121.328186	2.470191	0.000000	-3.056173	0.000000	0.000000	0.000000	0.775198	-0.121590	-0.591079	0.000000	0.000000	4.000000	38.000000	0.000000
2267.206453	-0.033912	0.531879	0.045333	82.184975	-133.465866	-119.254219	2.371678	0.000000	-3.185373	0.000000	0.000000	0.000000	0.714115	-0.130239	-0.630264	0.000000	0.000000	4.000000	38.000000	0.000000
2267.209786	-0.033912	0.531879	0.045333	82.184975	-133.465866	-119.254219	2.371678	0.000000	-3.185373	0.000000	0.000000	0.000000	0.714115	-0.130239	-0.630264	0.000000	0.000000	4.000000	38.000000	0.000000
2267.213119	-0.033912	0.531879	0.045333	82.184975	-133.465866	-119.254219	2.371678	0.000000	-3.185373	0.000000	0.000000	0.000000	0.714115	-0.130239	-0.630264	0.000000	0.000000	4.000000	38.000000	0.000000
2267.216453	-0.031682	0.531404	0.043024	82.494362	-131.298309	-117.231636	2.266634	0.000000	-3.304392	0.000000	0.000000	0.000000	0.669142	-0.142521	-0.692551	0.000000	0.000000	4.000000	38.000000	0.000000
2267.219786	-0.031682	0.531404	0.043024	82.494362	-131.298309	-117.231636	2.266634	0.000000	-3.304392	0.000000	0.000000	0.000000	0.669142	-0.142521	-0.692551	0.000000	0.000000	4.000000	38.000000	0.000000
2267.223119	-0.031682	0.531404	0.043024	82.494362	-131.298309	-117.231636	2.266634	0.000000	-3.304392	0.000000	0.000000	0.000000	0.669142	-0.142521	-0.692551	0.000000	0.000000	4.000000	38.000000	0.000000
2267.226453	-0.029584	0.530917	0.040611	82.820641	-129.450348	-115.151924	2.151209	0.000000	-3.415916	0.000000	0.000000	0.000000	0.629360	-0.146087	-0.723956	0.000000	0.000000	4.000000	38.000000	0.000000
2267.229786	-0.029584	0.530917	0.040611	82.820641	-129.450348	-115.151924	2.151209	0.000000	-3.415916	0.000000	0.000000	0.000000	0.629360	-0.146087	-0.723956	0.000000	0.000000	4.000000	38.000000	0.000000
2267.233119	-0.029584	0.530917	0.040611	82.820641	-129.450348	-115.151924	2.151209	0.000000	-3.415916	0.000000	0.000000	0.000000	0.629360	-0.146087	-0.723956	0.000000	0.000000	4.000000	38.000000	0.000000
2267.236453	-0.027569	0.530385	0.038059	83.198624	-127.783249	-112.886955	2.030549	0.000000	-3.520809	0.000000	0.000000	0.000000	0.604515	-0.159628	-0.765456	0.000000	0.000000	4.000000	38.000000	0.000000
2267.239786	-0.027569	0.530385	0.038059	83.198624	-127.783249	-112.886955	2.030549	0.000000	-3.520809	0.000000	0.000000	0.000000	0.604515	-0.159628	-0.765456	0.000000	0.000000	4.000000	38.000000	0.000000
2267.243119	-0.027569	0.530385	0.038059	83.198624	-127.783249	-112.886955	2.030549	0.000000	-3.520809	0.000000	0.000000	0.000000	0.604515	-0.159628	-0.765456	0.000000	0.000000	4.000000	38.000000	0.000000
2267.246453	-0.025641	0.529848	0.035448	83.631729	-125.840309	-110.423798	1.902973	0.000000	-3.621562	0.000000	0.000000	0.000000	0.578346	-0.161316	-0.783333	0.000000	0.000000	4.000000	38.000000	0.000000
2267.249786	-0.025641	0.529848	0.035448	83.631729	-125.840309	-110.423798	1.902973	0.000000	-3.621562	0.000000	0.000000	0.000000	0.578346	-0.161316	-0.783333	0.000000	0.000000	4.000000	38.000000	0.000000
2267.253119	-0.025641	0.529848	0.035448	83.631729	-125.840309	-110.423798	1.902973	0.000000	-3.621562	0.000000	0.000000	0.000000	0.578346	-0.161316	-0.783333	0.000000	0.000000	4.000000	38.000000	0.000000
2267.256453	-0.023827	0.529317	0.032860	84.146729	-123.178894	-107.695854	1.772418	0.000000	-3.717953	0.000000	0.000000	0.000000	0.544166	-0.159310	-0.776472	0.000000	0.000000	4.000000	38.000000	0.000000
2267.259786	-0.023827	0.529317	0.032860	84.146729	-123.178894	-107.695854	1.772418	0.000000	-3.717953	0.000000	0.000000	0.000000	0.544166	-0.159310	-0.776472	0.000000	0.000000	4.000000	38.000000	0.000000
2267.263119	-0.023827	0.529317	0.032860	84.146729	-123.178894	-107.695854	1.772418	0.000000	-3.717953	0.000000	0.000000	0.000000	0.544166	-0.159310	-0.776472	0.000000	0.000000	4.000000	38.000000	0.000000
2267.266453	-0.022149	0.528765	0.030299	84.756004	-119.539307	-103.956367	1.643006	0.000000	-3.808647	0.000000	0.000000	0.000000	0.503526	-0.165312	-0.768315	0.000000	0.000000	4.000000	38.000000	0.000000
2267.269786	-0.022149	0.528765	0.030299	84.756004	-119.539307	-103.956367	1.643006	0.000000	-3.808647	0.000000	0.000000	0.000000	0.503526	-0.165312	-0.768315	0.000000	0.000000	4.000000	38.000000	0.000000
2267.273119	-0.022149	0.528765	0.030299	84.756004	-119.539307	-103.956367	1.643006	0.000000	-3.808647	0.000000	0.000000	0.000000	0.503526	-0.165312	-0.768315	0.000000	0.000000	4.000000	38.000000	0.000000
2267.276453	-0.020581	0.528142	0.027775	85.406624	-114.897018	-99.129433	1.514954	0.000000	-3.892568	0.000000	0.000000	0.000000	0.470343	-0.187078	-0.757082	0.000000	0.000000	4.000000	38.000000	0.000000
2267.279786	-0.020581	0.528142	0.027775	85.406624	-114.897018	-99.129433	1.514954	0.000000	-3.892568	0.000000	0.000000	0.000000	0.470343	-0.187078	-0.757082	0.000000	0.000000	4.000000	38.000000	0.000000
2267.283119	-0.020581	0.528142	0.027775	85.406624	-114.897018	-99.129433	1.514954	0.000000	-3.892568	0.000000	0.000000	0.000000	0.470343	-0.187078	-0.757082	0.000000	0.000000	4.000000	38.000000	0.000000
2267.286453	-0.019076	0.527526	0.025281	86.072945	-109.010986	-92.981125	1.388773	0.000000	-3.970959	0.000000	0.000000	0.000000	0.451594	-0.184738	-0.748462	0.000000	0.000000	4.000000	38.000000	0.000000
2267.289786	-0.019076	0.527526	0.025281	86.072945	-109.010986	-92.981125	1.388773	0.000000	-3.970959	0.000000	0.000000	0.000000	0.451594	-0.184738	-0.748462	0.000000	0.000000	4.000000	38.000000	0.000000
2267.293119	-0.019076	0.527526	0.025281	86.072945	-109.010986	-92.981125	1.388773	0.000000	-3.970959	0.000000	0.000000	0.000000	0.451594	-0.184738	-0.748462	0.000000	0.000000	4.000000	38.000000	0.000000
2267.296453	-0.017632	0.526918	0.022815	86.715149	-101.667274	-85.298965	1.264030	0.000000	-4.046224	0.000000	0.000000	0.000000	0.433141	-0.182397	-0.739599	0.000000	0.000000	4.000000	38.000000	0.000000
2267.299786	-0.017632	0.526918	0.022815	86.715149	-101.667274	-85.298965	1.264030	0.000000	-4.046224	0.000000	0.000000	0.000000	0.433141	-0.182397	-0.739599	0.000000	0.000000	4.000000	38.000000	0.000000
2267.303119	-0.017632	0.526918	0.022815	86.715149	-101.667274	-85.298965	1.264030	0.000000	-4.046224	0.000000	0.000000	0.000000	0.433141	-0.182397	-0.739599	0.000000	0.000000	4.000000	38.000000	0.000000
2267.306453	-0.016315	0.526338	0.020332	87.259903	-92.008804	-75.286667	1.140763	0.000000	-4.118414	0.000000	0.000000	0.000000	0.395048	-0.174066	-0.744917	0.000000	0.000000	4.000000	38.000000	0.000000
2267.309786	-0.016315	0.526338	0.020332	87.259903	-92.008804	-75.286667	1.140763	0.000000	-4.118414	0.000000	0.000000	0.000000	0.395048	-0.174066	-0.744917	0.000000	0.000000	4.000000	38.000000	0.000000
2267.313119	-0.016315	0.526338	0.020332	87.259903	-92.008804	-75.286667	1.140763	0.000000	-4.118414	0.000000	0.000000	0.000000	0.395048	-0.174066	-0.744917	0.000000	0.000000	4.000000	38.000000	0.000000
2267.316453	-0.015122	0.525753	0.017794	87.639839	-79.863609	-62.824818	1.016610	0.000000	-4.184256	0.000000	0.000000	0.000000	0.357826	-0.175442	-0.761396	0.000000	0.000000	4.000000	38.000000	0.000000
2267.319786	-0.015122	0.525753	0.017794	87.639839	-79.863609	-62.824818	1.016610	0.000000	-4.184256	0.000000	0.000000	0.000000	0.357826	-0.175442	-0.761396	0.000000	0.000000	4.000000	38.000000	0.000000
2267.323119	-0.015122	0.525753	0.017794	87.639839	-79.863609	-62.824818	1.016610	0.000000	-4.184256	0.000000	0.000000	0.000000	0.357826	-0.175442	-0.761396	0.000000	0.000000	4.000000	38.000000	0.000000
2267.326453	-0.014052	0.525138	0.015206	87.819046	-66.558823	-49.287235	0.889711	0.000000	-4.243893	0.000000	0.000000	0.000000	0.321012	-0.184560	-0.776572	0.000000	0.000000	4.000000	38.000000	0.000000
2267.329786	-0.014052	0.525138	0.015206	87.819046	-66.558823	-49.287235	0.889711	0.000000	-4.243893	0.000000	0.000000	0.000000	0.321012	-0.184560	-0.776572	0.000000	0.000000	4.000000	38.000000	0.000000
2267.333119	-0.014052	0.525138	0.015206	87.819046	-66.558823	-49.287235	0.889711	0.000000	-4.243893	0.000000	0.000000	0.000000	0.321012	-0.184560	-0.776572	0.000000	0.000000	4.000000	38.000000	0.000000
2267.336453	-0.013150	0.524515	0.012627	87.819862	-55.024403	-37.621651	0.760282	0.000000	-4.297395	0.000000	0.000000	0.000000	0.270773	-0.186957	-0.773528	0.000000	0.000000	4.000000	38.000000	0.000000
2267.339786	-0.013150	0.524515	0.012627	87.819862	-55.024403	-37.621651	0.760282	0.000000	-4.297395	0.000000	0.000000	0.000000	0.270773	-0.186957	-0.773528	0.000000	0.000000	4.000000	38.000000	0.000000
2267.343119	-0.013150	0.524515	0.012627	87.819862	-55.024403	-37.621651	0.760282	0.000000	-4.297395	0.000000	0.000000	0.000000	0.270773	-0.186957	-0.773528	0.000000	0.000000	4.000000	38.000000	0.000000
2267.346453	-0.012433	0.523827	0.010024	87.736618	-46.333584	-28.849398	0.631361	0.000000	-4.342524	0.000000	0.000000	0.000000	0.214955	-0.206440	-0.780866	0.000000	0.000000	4.000000	38.000000	0.000000
2267.349786	-0.012433	0.523827	0.010024	87.736618	-46.333584	-28.849398	0.631361	0.000000	-4.342524	0.000000	0.000000	0.000000	0.214955	-0.206440	-0.780866	0.000000	0.000000	4.000000	38.000000	0.000000
2267.353119	-0.012433	0.523827	0.010024	87.736618	-46.333584	-28.849398	0.631361	0.000000	-4.342524	0.000000	0.000000	0.000000	0.214955	-0.206440	-0.780866	0.000000	0.000000	4.000000	38.000000	0.000000
2267.356453	-0.011902	0.523128	0.007498	87.632721	-39.455769	-21.884932	0.501216	0.000000	-4.378350	0.000000	0.000000	0.000000	0.159233	-0.209637	-0.757866	0.000000	0.000000	4.000000	38.000000	0.000000
2267.359786	-0.011902	0.523128	0.007498	87.632721	-39.455769	-21.884932	0.501216	0.000000	-4.378350	0.000000	0.000000	0.000000	0.159233	-0.209637	-0.757866	0.000000	0.000000	4.000000	38.000000	0.000000
2267.363119	-0.011902	0.523128	0.007498	87.632721	-39.455769	-21.884932	0.501216	0.000000	-4.378350	0.000000	0.000000	0.000000	0.159233	-0.209637	-0.757866	0.000000	0.000000	4.000000	38.000000	0.000000
2267.366453	-0.011531	0.522397	0.004988	87.569252	-33.131664	-15.392333	0.374905	0.000000	-4.404889	0.000000	0.000000	0.000000	0.111492	-0.219227	-0.752980	0.000000	0.000000	4.000000	38.000000	0.000000
2267.369786	-0.011531	0.522397	0.004988	87.569252	-33.131664	-15.392333	0.374905	0.000000	-4.404889	0.000000	0.000000	0.000000	0.111492	-0.219227	-0.752980	0.000000	0.000000	4.000000	38.000000	0.000000
2267.373119	-0.011531	0.522397	0.004988	87.569252	-33.131664	-15.392333	0.374905	0.000000	-4.404889	0.000000	0.000000	0.000000	0.111492	-0.219227	-0.752980	0.000000	0.000000	4.000000	38.000000	0.000000
2267.376453	-0.011315	0.521670	0.002468	87.557037	-26.054066	-8.012392	0.249409	0.000000	-4.423471	0.000000	0.000000	0.000000	0.064710	-0.218227	-0.755961	0.000000	0.000000	4.000000	38.000000	0.000000
2267.379786	-0.011315	0.521670	0.002468	87.557037	-26.054066	-8.012392	0.249409	0.000000	-4.423471	0.000000	0.000000	0.000000	0.064710	-0.218227	-0.755961	0.000000	0.000000	4.000000	38.000000	0.000000
2267.383119	-0.011315	0.521670	0.002468	87.557037	-26.054066	-8.012392	0.249409	0.000000	-4.423471	0.000000	0.000000	0.000000	0.064710	-0.218227	-0.755961	0.000000	0.000000	4.000000	38.000000	0.000000
2267.386453	-0.011231	0.520961	-0.000041	87.564423	-17.976912	0.485283	0.123415	0.000000	-4.434256	0.000000	0.000000	0.000000	0.025045	-0.212587	-0.752826	0.000000	0.000000	4.000000	38.000000	0.000000
2267.389786	-0.011231	0.520961	-0.000041	87.564423	-17.976912	0.485283	0.123415	0.000000	-4.434256	0.000000	0.000000	0.000000	0.025045	-0.212587	-0.752826	0.000000	0.000000	4.000000	38.000000	0.000000
2267.393119	-0.011231	0.520961	-0.000041	87.564423	-17.976912	0.485283	0.123415	0.000000	-4.434256	0.000000	0.000000	0.000000	0.025045	-0.212587	-0.752826	0.000000	0.000000	4.000000	38.000000	0.000000
2267.396453	-0.011298	0.520275	-0.002606	87.561447	-9.619904	9.321506	-0.002056	0.000000	-4.438430	0.000000	0.000000	0.000000	-0.019961	-0.205953	-0.769531	0.000000	0.000000	4.000000	38.000000	0.000000
2267.399786	-0.011298	0.520275	-0.002606	87.561447	-9.619904	9.321506	-0.002056	0.000000	-4.438430	0.000000	0.000000	0.000000	-0.019961	-0.205953	-0.769531	0.000000	0.000000	4.000000	38.000000	0.000000
2267.403119	-0.011298	0.520275	-0.002606	87.561447	-9.619904	9.321506	-0.002056	0.000000	-4.438430	0.000000	0.000000	0.000000	-0.019961	-0.205953	-0.769531	0.000000	0.000000	4.000000	38.000000	0.000000
2267.406453	-0.011533	0.519595	-0.005247	87.549362	-1.568333	17.879351	-0.130311	0.000000	-4.435103	0.000000	0.000000	0.000000	-0.070471	-0.204011	-0.792375	0.000000	0.000000	4.000000	38.000000	0.000000
2267.409786	-0.011533	0.519595	-0.005247	87.549362	-1.568333	17.879351	-0.130311	0.000000	-4.435103	0.000000	0.000000	0.000000	-0.070471	-0.204011	-0.792375	0.000000	0.000000	4.000000	38.000000	0.000000
2267.413119	-0.011533	0.519595	-0.005247	87.549362	-1.568333	17.879351	-0.130311	0.000000	-4.435103	0.000000	0.000000	0.000000	-0.070471	-0.204011	-0.792375	0.000000	0.000000	4.000000	38.000000	0.000000
2267.416453	-0.011890	0.518930	-0.007987	87.524963	5.650930	25.591438	-0.262374	0.000000	-4.423358	0.000000	0.000000	0.000000	-0.107054	-0.199331	-0.821999	0.000000	0.000000	4.000000	38.000000	0.000000
2267.419786	-0.011890	0.518930	-0.007987	87.524963	5.650930	25.591438	-0.262374	0.000000	-4.423358	0.000000	0.000000	0.000000	-0.107054	-0.199331	-0.821999	0.000000	0.000000	4.000000	38.000000	0.000000
2267.423119	-0.011890	0.518930	-0.007987	87.524963	5.650930	25.591438	-0.262374	0.000000	-4.423358	0.000000	0.000000	0.000000	-0.107054	-0.199331	-0.821999	0.000000	0.000000	4.000000	38.000000	0.000000
2267.426453	-0.012369	0.518283	-0.010718	87.465187	11.979633	32.395576	-0.399373	0.000000	-4.405516	0.000000	0.000000	0.000000	-0.143758	-0.193989	-0.819044	0.000000	0.000000	4.000000	38.000000	0.000000
2267.429786	-0.012369	0.518283	-0.010718	87.465187	11.979633	32.395576	-0.399373	0.000000	-4.405516	0.000000	0.000000	0.000000	-0.143758	-0.193989	-0.819044	0.000000	0.000000	4.000000	38.000000	0.000000
2267.433119	-0.012369	0.518283	-0.010718	87.465187	11.979633	32.395576	-0.399373	0.000000	-4.405516	0.000000	0.000000	0.000000	-0.143758	-0.193989	-0.819044	0.000000	0.000000	4.000000	38.000000	0.000000
2267.436453	-0.013011	0.517694	-0.013423	87.310081	17.079971	37.980988	-0.535881	0.000000	-4.381556	0.000000	0.000000	0.000000	-0.192565	-0.176892	-0.811529	0.000000	0.000000	4.000000	38.000000	0.000000
2267.439786	-0.013011	0.517694	-0.013423	87.310081	17.079971	37.980988	-0.535881	0.000000	-4.381556	0.000000	0.000000	0.000000	-0.192565	-0.176892	-0.811529	0.000000	0.000000	4.000000	38.000000	0.000000
2267.443119	-0.013011	0.517694	-0.013423	87.310081	17.079971	37.980988	-0.535881	0.000000	-4.381556	0.000000	0.000000	0.000000	-0.192565	-0.176892	-0.811529	0.000000	0.000000	4.000000	38.000000	0.000000
2267.446453	-0.013752	0.517196	-0.016018	87.017639	20.654821	42.075905	-0.671136	0.000000	-4.349462	0.000000	0.000000	0.000000	-0.222428	-0.149331	-0.778549	0.000000	0.000000	4.000000	38.000000	0.000000
2267.449786	-0.013752	0.517196	-0.016018	87.017639	20.654821	42.075905	-0.671136	0.000000	-4.349462	0.000000	0.000000	0.000000	-0.222428	-0.149331	-0.778549	0.000000	0.000000	4.000000	38.000000	0.000000
2267.453119	-0.013752	0.517196	-0.016018	87.017639	20.654821	42.075905	-0.671136	0.000000	-4.349462	0.000000	0.000000	0.000000	-0.222428	-0.149331	-0.778549	0.000000	0.000000	4.000000	38.000000	0.000000
2267.456453	-0.014631	0.516816	-0.018574	86.626930	23.405821	45.423782	-0.800894	0.000000	-4.312391	0.000000	0.000000	0.000000	-0.263732	-0.114005	-0.766782	0.000000	0.000000	4.000000	38.000000	0.000000
2267.459786	-0.014631	0.516816	-0.018574	86.626930	23.405821	45.423782	-0.800894	0.000000	-4.312391	0.000000	0.000000	0.000000	-0.263732	-0.114005	-0.766782	0.000000	0.000000	4.000000	38.000000	0.000000
2267.463119	-0.014631	0.516816	-0.018574	86.626930	23.405821	45.423782	-0.800894	0.000000	-4.312391	0.000000	0.000000	0.000000	-0.263732	-0.114005	-0.766782	0.000000	0.000000	4.000000	38.000000	0.000000
2267.466453	-0.015586	0.516597	-0.021028	86.179199	25.736418	48.433075	-0.928691	0.000000	-4.268435	0.000000	0.000000	0.000000	-0.286380	-0.065838	-0.736359	0.000000	0.000000	4.000000	38.000000	0.000000
2267.469786	-0.015586	0.516597	-0.021028	86.179199	25.736418	48.433075	-0.928691	0.000000	-4.268435	0.000000	0.000000	0.000000	-0.286380	-0.065838	-0.736359	0.000000	0.000000	4.000000	38.000000	0.000000
2267.473119	-0.015586	0.516597	-0.021028	86.179199	25.736418	48.433075	-0.928691	0.000000	-4.268435	0.000000	0.000000	0.000000	-0.286380	-0.065838	-0.736359	0.000000	0.000000	4.000000	38.000000	0.000000
2267.476453	-0.016675	0.516515	-0.023447	85.701210	27.870016	51.330097	-1.051417	0.000000	-4.220705	0.000000	0.000000	0.000000	-0.326646	-0.024553	-0.725590	0.000000	0.000000	4.000000	38.000000	0.000000
2267.479786	-0.016675	0.516515	-0.023447	85.701210	27.870016	51.330097	-1.051417	0.000000	-4.220705	0.000000	0.000000	0.000000	-0.326646	-0.024553	-0.725590	0.000000	0.000000	4.000000	38.000000	0.000000
2267.483119	-0.016675	0.516515	-0.023447	85.701210	27.870016	51.330097	-1.051417	0.000000	-4.220705	0.000000	0.000000	0.000000	-0.326646	-0.024553	-0.725590	0.000000	0.000000	4.000000	38.000000	0.000000
2267.486453	-0.017936	0.516554	-0.025852	85.217995	29.783905	54.075123	-1.172349	0.000000	-4.166264	0.000000	0.000000	0.000000	-0.378332	0.011662	-0.721561	0.000000	0.000000	4.000000	38.000000	0.000000
2267.489786	-0.017936	0.516554	-0.025852	85.217995	29.783905	54.075123	-1.172349	0.000000	-4.166264	0.000000	0.000000	0.000000	-0.378332	0.011662	-0.721561	0.000000	0.000000	4.000000	38.000000	0.000000
2267.493119	-0.017936	0.516554	-0.025852	85.217995	29.783905	54.075123	-1.172349	0.000000	-4.166264	0.000000	0.000000	0.000000	-0.378332	0.011662	-0.721561	0.000000	0.000000	4.000000	38.000000	0.000000
2267.496453	-0.019427	0.516673	-0.028265	84.761459	31.366709	56.458263	-1.292609	0.000000	-4.103209	0.000000	0.000000	0.000000	-0.447256	0.035928	-0.723839	0.000000	0.000000	4.000000	38.000000	0.000000
2267.499786	-0.019427	0.516673	-0.028265	84.761459	31.366709	56.458263	-1.292609	0.000000	-4.103209	0.000000	0.000000	0.000000	-0.447256	0.035928	-0.723839	0.000000	0.000000	4.000000	38.000000	0.000000
2267.503119	-0.019427	0.516673	-0.028265	84.761459	31.366709	56.458263	-1.292609	0.000000	-4.103209	0.000000	0.000000	0.000000	-0.447256	0.035928	-0.723839	0.000000	0.000000	4.000000	38.000000	0.000000
2267.506453	-0.021082	0.516873	-0.030685	84.359718	32.494736	57.898045	-1.413249	0.000000	-4.028666	0.000000	0.000000	0.000000	-0.496741	0.059770	-0.725935	0.000000	0.000000	4.000000	38.000000	0.000000
2267.509786	-0.021082	0.516873	-0.030685	84.359718	32.494736	57.898045	-1.413249	0.000000	-4.028666	0.000000	0.000000	0.000000	-0.496741	0.059770	-0.725935	0.000000	0.000000	4.000000	38.000000	0.000000
2267.513119	-0.021082	0.516873	-0.030685	84.359718	32.494736	57.898045	-1.413249	0.000000	-4.028666	0.000000	0.000000	0.000000	-0.496741	0.059770	-0.725935	0.000000	0.000000	4.000000	38.000000	0.000000
2267.516453	-0.022897	0.517083	-0.033171	84.020302	33.314751	58.540424	-1.534238	0.000000	-3.945876	0.000000	0.000000	0.000000	-0.544385	0.063072	-0.745811	0.000000	0.000000	4.000000	38.000000	0.000000
2267.519786	-0.022897	0.517083	-0.033171	84.020302	33.314751	58.540424	-1.534238	0.000000	-3.945876	0.000000	0.000000	0.000000	-0.544385	0.063072	-0.745811	0.000000	0.000000	4.000000	38.000000	0.000000
2267.523119	-0.022897	0.517083	-0.033171	84.020302	33.314751	58.540424	-1.534238	0.000000	-3.945876	0.000000	0.000000	0.000000	-0.544385	0.063072	-0.745811	0.000000	0.000000	4.000000	38.000000	0.000000
2267.526453	-0.024871	0.517362	-0.035645	83.708885	34.159397	59.138489	-1.658540	0.000000	-3.855145	0.000000	0.000000	0.000000	-0.592285	0.083794	-0.742148	0.000000	0.000000	4.000000	38.000000	0.000000
2267.529786	-0.024871	0.517362	-0.035645	83.708885	34.159397	59.138489	-1.658540	0.000000	-3.855145	0.000000	0.000000	0.000000	-0.592285	0.083794	-0.742148	0.000000	0.000000	4.000000	38.000000	0.000000
2267.533119	-0.024871	0.517362	-0.035645	83.708885	34.159397	59.138489	-1.658540	0.000000	-3.855145	0.000000	0.000000	0.000000	-0.592285	0.083794	-0.742148	0.000000	0.000000	4.000000	38.000000	0.000000
2267.536453	-0.026927	0.517730	-0.038040	83.404976	35.293282	60.212700	-1.782232	0.000000	-3.756431	0.000000	0.000000	0.000000	-0.616718	0.110487	-0.718467	0.000000	0.000000	4.000000	38.000000	0.000000
2267.539786	-0.026927	0.517730	-0.038040	83.404976	35.293282	60.212700	-1.782232	0.000000	-3.756431	0.000000	0.000000	0.000000	-0.616718	0.110487	-0.718467	0.000000	0.000000	4.000000	38.000000	0.000000
2267.543119	-0.026927	0.517730	-0.038040	83.404976	35.293282	60.212700	-1.782232	0.000000	-3.756431	0.000000	0.000000	0.000000	-0.616718	0.110487	-0.718467	0.000000	0.000000	4.000000	38.000000	0.000000
2267.546453	-0.028947	0.518179	-0.040325	83.080513	36.656406	61.840611	-1.901976	0.000000	-3.653645	0.000000	0.000000	0.000000	-0.605945	0.134508	-0.685596	0.000000	0.000000	4.000000	38.000000	0.000000
2267.549786	-0.028947	0.518179	-0.040325	83.080513	36.656406	61.840611	-1.901976	0.000000	-3.653645	0.000000	0.000000	0.000000	-0.605945	0.134508	-0.685596	0.000000	0.000000	4.000000	38.000000	0.000000
2267.553119	-0.028947	0.518179	-0.040325	83.080513	36.656406	61.840611	-1.901976	0.000000	-3.653645	0.000000	0.000000	0.000000	-0.605945	0.134508	-0.685596	0.000000	0.000000	4.000000	38.000000	0.000000
2267.556453	-0.030994	0.518722	-0.042484	82.746040	38.189575	63.799622	-2.016242	0.000000	-3.552654	0.000000	0.000000	0.000000	-0.613980	0.162839	-0.647811	0.000000	0.000000	4.000000	38.000000	0.000000
2267.559786	-0.030994	0.518722	-0.042484	82.746040	38.189575	63.799622	-2.016242	0.000000	-3.552654	0.000000	0.000000	0.000000	-0.613980	0.162839	-0.647811	0.000000	0.000000	4.000000	38.000000	0.000000
2267.563119	-0.030994	0.518722	-0.042484	82.746040	38.189575	63.799622	-2.016242	0.000000	-3.552654	0.000000	0.000000	0.000000	-0.613980	0.162839	-0.647811	0.000000	0.000000	4.000000	38.000000	0.000000
2267.566453	-0.033108	0.519313	-0.044514	82.423271	39.797161	65.548775	-2.124211	0.000000	-3.450324	0.000000	0.000000	0.000000	-0.634395	0.177496	-0.609066	0.000000	0.000000	4.000000	38.000000	0.000000
2267.569786	-0.033108	0.519313	-0.044514	82.423271	39.797161	65.548775	-2.124211	0.000000	-3.450324	0.000000	0.000000	0.000000	-0.634395	0.177496	-0.609066	0.000000	0.000000	4.000000	38.000000	0.000000
2267.573119	-0.033108	0.519313	-0.044514	82.423271	39.797161	65.548775	-2.124211	0.000000	-3.450324	0.000000	0.000000	0.000000	-0.634395	0.177496	-0.609066	0.000000	0.000000	4.000000	38.000000	0.000000
2267.576453	-0.035314	0.519947	-0.046395	82.111557	41.080238	66.740509	-2.225722	0.000000	-3.344591	0.000000	0.000000	0.000000	-0.661625	0.190014	-0.564027	0.000000	0.000000	4.000000	38.000000	0.000000
2267.579786	-0.035314	0.519947	-0.046395	82.111557	41.080238	66.740509	-2.225722	0.000000	-3.344591	0.000000	0.000000	0.000000	-0.661625	0.190014	-0.564027	0.000000	0.000000	4.000000	38.000000	0.000000
2267.583119	-0.035314	0.519947	-0.046395	82.111557	41.080238	66.740509	-2.225722	0.000000	-3.344591	0.000000	0.000000	0.000000	-0.661625	0.190014	-0.564027	0.000000	0.000000	4.000000	38.000000	0.000000
2267.586453	-0.037666	0.520571	-0.048168	81.826218	41.971607	67.457840	-2.319726	0.000000	-3.234321	0.000000	0.000000	0.000000	-0.705767	0.187268	-0.532076	0.000000	0.000000	4.000000	38.000000	0.000000
2267.589786	-0.037666	0.520571	-0.048168	81.826218	41.971607	67.457840	-2.319726	0.000000	-3.234321	0.000000	0.000000	0.000000	-0.705767	0.187268	-0.532076	0.000000	0.000000	4.000000	38.000000	0.000000
2267.593119	-0.037666	0.520571	-0.048168	81.826218	41.971607	67.457840	-2.319726	0.000000	-3.234321	0.000000	0.000000	0.000000	-0.705767	0.187268	-0.532076	0.000000	0.000000	4.000000	38.000000	0.000000
2267.596453	-0.040151	0.521194	-0.049792	81.574005	42.534142	67.990868	-2.408406	0.000000	-3.116693	0.000000	0.000000	0.000000	-0.745509	0.186892	-0.487121	0.000000	0.000000	4.000000	38.000000	0.000000
2267.599786	-0.040151	0.521194	-0.049792	81.574005	42.534142	67.990868	-2.408406	0.000000	-3.116693	0.000000	0.000000	0.000000	-0.745509	0.186892	-0.487121	0.000000	0.000000	4.000000	38.000000	0.000000
2267.603119	-0.040151	0.521194	-0.049792	81.574005	42.534142	67.990868	-2.408406	0.000000	-3.116693	0.000000	0.000000	0.000000	-0.745509	0.186892	-0.487121	0.000000	0.000000	4.000000	38.000000	0.000000
2267.606453	-0.042706	0.521795	-0.051326	81.352318	42.838329	68.294632	-2.489593	0.000000	-2.992441	0.000000	0.000000	0.000000	-0.766409	0.180483	-0.460188	0.000000	0.000000	4.000000	38.000000	0.000000
2267.609786	-0.042706	0.521795	-0.051326	81.352318	42.838329	68.294632	-2.489593	0.000000	-2.992441	0.000000	0.000000	0.000000	-0.766409	0.180483	-0.460188	0.000000	0.000000	4.000000	38.000000	0.000000
2267.613119	-0.042706	0.521795	-0.051326	81.352318	42.838329	68.294632	-2.489593	0.000000	-2.992441	0.000000	0.000000	0.000000	-0.766409	0.180483	-0.460188	0.000000	0.000000	4.000000	38.000000	0.000000
2267.616453	-0.045337	0.522361	-0.052724	81.149246	42.992588	68.477440	-2.566290	0.000000	-2.864707	0.000000	0.000000	0.000000	-0.789288	0.169800	-0.419426	0.000000	0.000000	4.000000	38.000000	0.000000
2267.619786	-0.045337	0.522361	-0.052724	81.149246	42.992588	68.477440	-2.566290	0.000000	-2.864707	0.000000	0.000000	0.000000	-0.789288	0.169800	-0.419426	0.000000	0.000000	4.000000	38.000000	0.000000
2267.623119	-0.045337	0.522361	-0.052724	81.149246	42.992588	68.477440	-2.566290	0.000000	-2.864707	0.000000	0.000000	0.000000	-0.789288	0.169800	-0.419426	0.000000	0.000000	4.000000	38.000000	0.000000
2267.626453	-0.047991	0.522908	-0.053960	80.958382	43.038059	68.466408	-2.636195	0.000000	-2.733158	0.000000	0.000000	0.000000	-0.796377	0.163877	-0.370975	0.000000	0.000000	4.000000	38.000000	0.000000
2267.629786	-0.047991	0.522908	-0.053960	80.958382	43.038059	68.466408	-2.636195	0.000000	-2.733158	0.000000	0.000000	0.000000	-0.796377	0.163877	-0.370975	0.000000	0.000000	4.000000	38.000000	0.000000
2267.633119	-0.047991	0.522908	-0.053960	80.958382	43.038059	68.466408	-2.636195	0.000000	-2.733158	0.000000	0.000000	0.000000	-0.796377	0.163877	-0.370975	0.000000	0.000000	4.000000	38.000000	0.000000
2267.636453	-0.050667	0.523450	-0.055083	80.768837	42.987396	68.351044	-2.698024	0.000000	-2.600429	0.000000	0.000000	0.000000	-0.802719	0.162830	-0.336817	0.000000	0.000000	4.000000	38.000000	0.000000
2267.639786	-0.050667	0.523450	-0.055083	80.768837	42.987396	68.351044	-2.698024	0.000000	-2.600429	0.000000	0.000000	0.000000	-0.802719	0.162830	-0.336817	0.000000	0.000000	4.000000	38.000000	0.000000
2267.643119	-0.050667	0.523450	-0.055083	80.768837	42.987396	68.351044	-2.698024	0.000000	-2.600429	0.000000	0.000000	0.000000	-0.802719	0.162830	-0.336817	0.000000	0.000000	4.000000	38.000000	0.000000
2267.646453	-0.053389	0.523983	-0.056071	80.580925	42.897762	68.334442	-2.754160	0.000000	-2.466642	0.000000	0.000000	0.000000	-0.816466	0.159798	-0.296458	0.000000	0.000000	4.000000	38.000000	0.000000
2267.649786	-0.053389	0.523983	-0.056071	80.580925	42.897762	68.334442	-2.754160	0.000000	-2.466642	0.000000	0.000000	0.000000	-0.816466	0.159798	-0.296458	0.000000	0.000000	4.000000	38.000000	0.000000
2267.653119	-0.053389	0.523983	-0.056071	80.580925	42.897762	68.334442	-2.754160	0.000000	-2.466642	0.000000	0.000000	0.000000	-0.816466	0.159798	-0.296458	0.000000	0.000000	4.000000	38.000000	0.000000
2267.656453	-0.056162	0.524499	-0.056902	80.416779	42.839172	68.443176	-2.803570	0.000000	-2.330565	0.000000	0.000000	0.000000	-0.832081	0.154826	-0.249284	0.000000	0.000000	4.000000	38.000000	0.000000
2267.659786	-0.056162	0.524499	-0.056902	80.416779	42.839172	68.443176	-2.803570	0.000000	-2.330565	0.000000	0.000000	0.000000	-0.832081	0.154826	-0.249284	0.000000	0.000000	4.000000	38.000000	0.000000
2267.663119	-0.056162	0.524499	-0.056902	80.416779	42.839172	68.443176	-2.803570	0.000000	-2.330565	0.000000	0.000000	0.000000	-0.832081	0.154826	-0.249284	0.000000	0.000000	4.000000	38.000000	0.000000
2267.666453	-0.059004	0.524992	-0.057623	80.295769	42.960747	68.782707	-2.845117	0.000000	-2.191884	0.000000	0.000000	0.000000	-0.852508	0.147867	-0.216343	0.000000	0.000000	4.000000	38.000000	0.000000
2267.669786	-0.059004	0.524992	-0.057623	80.295769	42.960747	68.782707	-2.845117	0.000000	-2.191884	0.000000	0.000000	0.000000	-0.852508	0.147867	-0.216343	0.000000	0.000000	4.000000	38.000000	0.000000
2267.673119	-0.059004	0.524992	-0.057623	80.295769	42.960747	68.782707	-2.845117	0.000000	-2.191884	0.000000	0.000000	0.000000	-0.852508	0.147867	-0.216343	0.000000	0.000000	4.000000	38.000000	0.000000
2267.676453	-0.061945	0.525485	-0.058176	80.235374	43.384998	69.353188	-2.881175	0.000000	-2.049800	0.000000	0.000000	0.000000	-0.882332	0.147827	-0.165688	0.000000	0.000000	4.000000	38.000000	0.000000
2267.679786	-0.061945	0.525485	-0.058176	80.235374	43.384998	69.353188	-2.881175	0.000000	-2.049800	0.000000	0.000000	0.000000	-0.882332	0.147827	-0.165688	0.000000	0.000000	4.000000	38.000000	0.000000
2267.683119	-0.061945	0.525485	-0.058176	80.235374	43.384998	69.353188	-2.881175	0.000000	-2.049800	0.000000	0.000000	0.000000	-0.882332	0.147827	-0.165688	0.000000	0.000000	4.000000	38.000000	0.000000
2267.686453	-0.064930	0.525963	-0.058572	80.252022	44.248104	70.485336	-2.908789	0.000000	-1.902745	0.000000	0.000000	0.000000	-0.895350	0.143538	-0.118911	0.000000	0.000000	4.000000	38.000000	0.000000
2267.689786	-0.064930	0.525963	-0.058572	80.252022	44.248104	70.485336	-2.908789	0.000000	-1.902745	0.000000	0.000000	0.000000	-0.895350	0.143538	-0.118911	0.000000	0.000000	4.000000	38.000000	0.000000
2267.693119	-0.064930	0.525963	-0.058572	80.252022	44.248104	70.485336	-2.908789	0.000000	-1.902745	0.000000	0.000000	0.000000	-0.895350	0.143538	-0.118911	0.000000	0.000000	4.000000	38.000000	0.000000
2267.696453	-0.067950	0.526436	-0.058767	80.314644	45.303905	71.792671	-2.928608	0.000000	-1.753519	0.000000	0.000000	0.000000	-0.906061	0.141673	-0.058465	0.000000	0.000000	4.000000	38.000000	0.000000
2267.699786	-0.067950	0.526436	-0.058767	80.314644	45.303905	71.792671	-2.928608	0.000000	-1.753519	0.000000	0.000000	0.000000	-0.906061	0.141673	-0.058465	0.000000	0.000000	4.000000	38.000000	0.000000
2267.703119	-0.067950	0.526436	-0.058767	80.314644	45.303905	71.792671	-2.928608	0.000000	-1.753519	0.000000	0.000000	0.000000	-0.906061	0.141673	-0.058465	0.000000	0.000000	4.000000	38.000000	0.000000
2267.706453	-0.070938	0.526917	-0.058728	80.397560	46.485039	73.026833	-2.938352	0.000000	-1.602509	0.000000	0.000000	0.000000	-0.896575	0.144432	0.011665	0.000000	0.000000	4.000000	38.000000	0.000000
2267.709786	-0.070938	0.526917	-0.058728	80.397560	46.485039	73.026833	-2.938352	0.000000	-1.602509	0.000000	0.000000	0.000000	-0.896575	0.144432	0.011665	0.000000	0.000000	4.000000	38.000000	0.000000
2267.713119	-0.070938	0.526917	-0.058728	80.397560	46.485039	73.026833	-2.938352	0.000000	-1.602509	0.000000	0.000000	0.000000	-0.896575	0.144432	0.011665	0.000000	0.000000	4.000000	38.000000	0.000000
2267.716453	-0.073863	0.527408	-0.058448	80.478882	47.843342	74.149986	-2.936408	0.000000	-1.453080	0.000000	0.000000	0.000000	-0.877249	0.147349	0.084037	0.000000	0.000000	4.000000	38.000000	0.000000
2267.719786	-0.073863	0.527408	-0.058448	80.478882	47.843342	74.149986	-2.936408	0.000000	-1.453080	0.000000	0.000000	0.000000	-0.877249	0.147349	0.084037	0.000000	0.000000	4.000000	38.000000	0.000000
2267.723119	-0.073863	0.527408	-0.058448	80.478882	47.843342	74.149986	-2.936408	0.000000	-1.453080	0.000000	0.000000	0.000000	-0.877249	0.147349	0.084037	0.000000	0.000000	4.000000	38.000000	0.000000
2267.726453	-0.076753	0.527887	-0.057996	80.554268	49.339745	75.357605	-2.922402	0.000000	-1.306872	0.000000	0.000000	0.000000	-0.867058	0.143579	0.135713	0.000000	0.000000	4.000000	38.000000	0.000000
2267.729786	-0.076753	0.527887	-0.057996	80.554268	49.339745	75.357605	-2.922402	0.000000	-1.306872	0.000000	0.000000	0.000000	-0.867058	0.143579	0.135713	0.000000	0.000000	4.000000	38.000000	0.000000
2267.733119	-0.076753	0.527887	-0.057996	80.554268	49.339745	75.357605	-2.922402	0.000000	-1.306872	0.000000	0.000000	0.000000	-0.867058	0.143579	0.135713	0.000000	0.000000	4.000000	38.000000	0.000000
2267.736453	-0.079659	0.528361	-0.057335	80.617157	50.862995	76.710159	-2.899783	0.000000	-1.162362	0.000000	0.000000	0.000000	-0.871789	0.142118	0.198215	0.000000	0.000000	4.000000	38.000000	0.000000
2267.739786	-0.079659	0.528361	-0.057335	80.617157	50.862995	76.710159	-2.899783	0.000000	-1.162362	0.000000	0.000000	0.000000	-0.871789	0.142118	0.198215	0.000000	0.000000	4.000000	38.000000	0.000000
2267.743119	-0.079659	0.528361	-0.057335	80.617157	50.862995	76.710159	-2.899783	0.000000	-1.162362	0.000000	0.000000	0.000000	-0.871789	0.142118	0.198215	0.000000	0.000000	4.000000	38.000000	0.000000
2267.746453	-0.082546	0.528852	-0.056462	80.666893	52.393902	78.228485	-2.866747	0.000000	-1.017064	0.000000	0.000000	0.000000	-0.866072	0.147342	0.261734	0.000000	0.000000	4.000000	38.000000	0.000000
2267.749786	-0.082546	0.528852	-0.056462	80.666893	52.393902	78.228485	-2.866747	0.000000	-1.017064	0.000000	0.000000	0.000000	-0.866072	0.147342	0.261734	0.000000	0.000000	4.000000	38.000000	0.000000
2267.753119	-0.082546	0.528852	-0.056462	80.666893	52.393902	78.228485	-2.866747	0.000000	-1.017064	0.000000	0.000000	0.000000	-0.866072	0.147342	0.261734	0.000000	0.000000	4.000000	38.000000	0.000000
2267.756453	-0.085443	0.529315	-0.055445	80.703682	53.901928	79.842926	-2.823124	0.000000	-0.872718	0.000000	0.000000	0.000000	-0.869113	0.139031	0.305294	0.000000	0.000000	4.000000	38.000000	0.000000
2267.759786	-0.085443	0.529315	-0.055445	80.703682	53.901928	79.842926	-2.823124	0.000000	-0.872718	0.000000	0.000000	0.000000	-0.869113	0.139031	0.305294	0.000000	0.000000	4.000000	38.000000	0.000000
2267.763119	-0.085443	0.529315	-0.055445	80.703682	53.901928	79.842926	-2.823124	0.000000	-0.872718	0.000000	0.000000	0.000000	-0.869113	0.139031	0.305294	0.000000	0.000000	4.000000	38.000000	0.000000
2267.766453	-0.088323	0.529758	-0.054231	80.729599	55.440292	81.531395	-2.772242	0.000000	-0.727867	0.000000	0.000000	0.000000	-0.864245	0.132846	0.364096	0.000000	0.000000	4.000000	38.000000	0.000000
2267.769786	-0.088323	0.529758	-0.054231	80.729599	55.440292	81.531395	-2.772242	0.000000	-0.727867	0.000000	0.000000	0.000000	-0.864245	0.132846	0.364096	0.000000	0.000000	4.000000	38.000000	0.000000
2267.773119	-0.088323	0.529758	-0.054231	80.729599	55.440292	81.531395	-2.772242	0.000000	-0.727867	0.000000	0.000000	0.000000	-0.864245	0.132846	0.364096	0.000000	0.000000	4.000000	38.000000	0.000000
2267.776453	-0.091157	0.530179	-0.052883	80.748634	57.092831	83.191666	-2.711560	0.000000	-0.583826	0.000000	0.000000	0.000000	-0.849998	0.126403	0.404475	0.000000	0.000000	4.000000	38.000000	0.000000
2267.779786	-0.091157	0.530179	-0.052883	80.748634	57.092831	83.191666	-2.711560	0.000000	-0.583826	0.000000	0.000000	0.000000	-0.849998	0.126403	0.404475	0.000000	0.000000	4.000000	38.000000	0.000000
2267.783119	-0.091157	0.530179	-0.052883	80.748634	57.092831	83.191666	-2.711560	0.000000	-0.583826	0.000000	0.000000	0.000000	-0.849998	0.126403	0.404475	0.000000	0.000000	4.000000	38.000000	0.000000
2267.786453	-0.093974	0.530563	-0.051357	80.758179	58.962368	84.878426	-2.644147	0.000000	-0.442159	0.000000	0.000000	0.000000	-0.845118	0.115246	0.457716	0.000000	0.000000	4.000000	38.000000	0.000000
2267.789786	-0.093974	0.530563	-0.051357	80.758179	58.962368	84.878426	-2.644147	0.000000	-0.442159	0.000000	0.000000	0.000000	-0.845118	0.115246	0.457716	0.000000	0.000000	4.000000	38.000000	0.000000
2267.793119	-0.093974	0.530563	-0.051357	80.758179	58.962368	84.878426	-2.644147	0.000000	-0.442159	0.000000	0.000000	0.000000	-0.845118	0.115246	0.457716	0.000000	0.000000	4.000000	38.000000	0.000000
2267.796453	-0.096727	0.530924	-0.049691	80.757431	61.202526	86.805138	-2.567861	0.000000	-0.301306	0.000000	0.000000	0.000000	-0.825934	0.108289	0.499875	0.000000	0.000000	4.000000	38.000000	0.000000
2267.799786	-0.096727	0.530924	-0.049691	80.757431	61.202526	86.805138	-2.567861	0.000000	-0.301306	0.000000	0.000000	0.000000	-0.825934	0.108289	0.499875	0.000000	0.000000	4.000000	38.000000	0.000000
2267.803119	-0.096727	0.530924	-0.049691	80.757431	61.202526	86.805138	-2.567861	0.000000	-0.301306	0.000000	0.000000	0.000000	-0.825934	0.108289	0.499875	0.000000	0.000000	4.000000	38.000000	0.000000
2267.806453	-0.099421	0.531277	-0.047864	80.738190	63.704048	89.020195	-2.484549	0.000000	-0.163650	0.000000	0.000000	0.000000	-0.808303	0.105688	0.548140	0.000000	0.000000	4.000000	38.000000	0.000000
2267.809786	-0.099421	0.531277	-0.047864	80.738190	63.704048	89.020195	-2.484549	0.000000	-0.163650	0.000000	0.000000	0.000000	-0.808303	0.105688	0.548140	0.000000	0.000000	4.000000	38.000000	0.000000
2267.813119	-0.099421	0.531277	-0.047864	80.738190	63.704048	89.020195	-2.484549	0.000000	-0.163650	0.000000	0.000000	0.000000	-0.808303	0.105688	0.548140	0.000000	0.000000	4.000000	38.000000	0.000000
2267.816453	-0.102101	0.531635	-0.045865	80.694984	66.331024	91.622757	-2.393192	0.000000	-0.028934	0.000000	0.000000	0.000000	-0.803971	0.107473	0.599508	0.000000	0.000000	4.000000	38.000000	0.000000
2267.819786	-0.102101	0.531635	-0.045865	80.694984	66.331024	91.622757	-2.393192	0.000000	-0.028934	0.000000	0.000000	0.000000	-0.803971	0.107473	0.599508	0.000000	0.000000	4.000000	38.000000	0.000000
2267.823119	-0.102101	0.531635	-0.045865	80.694984	66.331024	91.622757	-2.393192	0.000000	-0.028934	0.000000	0.000000	0.000000	-0.803971	0.107473	0.599508	0.000000	0.000000	4.000000	38.000000	0.000000
2267.826453	-0.104661	0.532006	-0.043624	80.629356	68.979103	94.359566	-2.293274	0.000000	0.105062	0.000000	0.000000	0.000000	-0.767832	0.111298	0.672397	0.000000	0.000000	4.000000	38.000000	0.000000
2267.829786	-0.104661	0.532006	-0.043624	80.629356	68.979103	94.359566	-2.293274	0.000000	0.105062	0.000000	0.000000	0.000000	-0.767832	0.111298	0.672397	0.000000	0.000000	4.000000	38.000000	0.000000
2267.833119	-0.104661	0.532006	-0.043624	80.629356	68.979103	94.359566	-2.293274	0.000000	0.105062	0.000000	0.000000	0.000000	-0.767832	0.111298	0.672397	0.000000	0.000000	4.000000	38.000000	0.000000
2267.836453	-0.107102	0.532389	-0.041208	80.543228	71.518478	96.886505	-2.181208	0.000000	0.233034	0.000000	0.000000	0.000000	-0.732399	0.115012	0.724808	0.000000	0.000000	4.000000	38.000000	0.000000
2267.839786	-0.107102	0.532389	-0.041208	80.543228	71.518478	96.886505	-2.181208	0.000000	0.233034	0.000000	0.000000	0.000000	-0.732399	0.115012	0.724808	0.000000	0.000000	4.000000	38.000000	0.000000
2267.843119	-0.107102	0.532389	-0.041208	80.543228	71.518478	96.886505	-2.181208	0.000000	0.233034	0.000000	0.000000	0.000000	-0.732399	0.115012	0.724808	0.000000	0.000000	4.000000	38.000000	0.000000
2267.846453	-0.109430	0.532776	-0.038593	80.449265	73.988930	99.124336	-2.060406	0.000000	0.355100	0.000000	0.000000	0.000000	-0.698279	0.116125	0.784585	0.000000	0.000000	4.000000	38.000000	0.000000
2267.849786	-0.109430	0.532776	-0.038593	80.449265	73.988930	99.124336	-2.060406	0.000000	0.355100	0.000000	0.000000	0.000000	-0.698279	0.116125	0.784585	0.000000	0.000000	4.000000	38.000000	0.000000
2267.853119	-0.109430	0.532776	-0.038593	80.449265	73.988930	99.124336	-2.060406	0.000000	0.355100	0.000000	0.000000	0.000000	-0.698279	0.116125	0.784585	0.000000	0.000000	4.000000	38.000000	0.000000
2267.856453	-0.111663	0.533142	-0.035778	80.374489	76.485085	101.415054	-1.929642	0.000000	0.471480	0.000000	0.000000	0.000000	-0.669932	0.109830	0.844384	0.000000	0.000000	4.000000	38.000000	0.000000
2267.859786	-0.111663	0.533142	-0.035778	80.374489	76.485085	101.415054	-1.929642	0.000000	0.471480	0.000000	0.000000	0.000000	-0.669932	0.109830	0.844384	0.000000	0.000000	4.000000	38.000000	0.000000
2267.863119	-0.111663	0.533142	-0.035778	80.374489	76.485085	101.415054	-1.929642	0.000000	0.471480	0.000000	0.000000	0.000000	-0.669932	0.109830	0.844384	0.000000	0.000000	4.000000	38.000000	0.000000
2267.866453	-0.113817	0.533534	-0.032777	80.357819	78.978836	103.752220	-1.788912	0.000000	0.583136	0.000000	0.000000	0.000000	-0.646423	0.117501	0.900436	0.000000	0.000000	4.000000	38.000000	0.000000
2267.869786	-0.113817	0.533534	-0.032777	80.357819	78.978836	103.752220	-1.788912	0.000000	0.583136	0.000000	0.000000	0.000000	-0.646423	0.117501	0.900436	0.000000	0.000000	4.000000	38.000000	0.000000
2267.873119	-0.113817	0.533534	-0.032777	80.357819	78.978836	103.752220	-1.788912	0.000000	0.583136	0.000000	0.000000	0.000000	-0.646423	0.117501	0.900436	0.000000	0.000000	4.000000	38.000000	0.000000
2267.876453	-0.115856	0.533903	-0.029639	80.399498	81.526947	106.099930	-1.638839	0.000000	0.690873	0.000000	0.000000	0.000000	-0.611698	0.110781	0.941478	0.000000	0.000000	4.000000	38.000000	0.000000
2267.879786	-0.115856	0.533903	-0.029639	80.399498	81.526947	106.099930	-1.638839	0.000000	0.690873	0.000000	0.000000	0.000000	-0.611698	0.110781	0.941478	0.000000	0.000000	4.000000	38.000000	0.000000
2267.883119	-0.115856	0.533903	-0.029639	80.399498	81.526947	106.099930	-1.638839	0.000000	0.690873	0.000000	0.000000	0.000000	-0.611698	0.110781	0.941478	0.000000	0.000000	4.000000	38.000000	0.000000
2267.886453	-0.117804	0.534280	-0.026261	80.474823	84.278809	108.567070	-1.481926	0.000000	0.792823	0.000000	0.000000	0.000000	-0.584358	0.112909	1.013231	0.000000	0.000000	4.000000	38.000000	0.000000
2267.889786	-0.117804	0.534280	-0.026261	80.474823	84.278809	108.567070	-1.481926	0.000000	0.792823	0.000000	0.000000	0.000000	-0.584358	0.112909	1.013231	0.000000	0.000000	4.000000	38.000000	0.000000
2267.893119	-0.117804	0.534280	-0.026261	80.474823	84.278809	108.567070	-1.481926	0.000000	0.792823	0.000000	0.000000	0.000000	-0.584358	0.112909	1.013231	0.000000	0.000000	4.000000	38.000000	0.000000
2267.896453	-0.119521	0.534640	-0.022739	80.528191	87.345596	111.288025	-1.313054	0.000000	0.890216	0.000000	0.000000	0.000000	-0.515008	0.108056	1.056552	0.000000	0.000000	4.000000	38.000000	0.000000
2267.899786	-0.119521	0.534640	-0.022739	80.528191	87.345596	111.288025	-1.313054	0.000000	0.890216	0.000000	0.000000	0.000000	-0.515008	0.108056	1.056552	0.000000	0.000000	4.000000	38.000000	0.000000
2267.903119	-0.119521	0.534640	-0.022739	80.528191	87.345596	111.288025	-1.313054	0.000000	0.890216	0.000000	0.000000	0.000000	-0.515008	0.108056	1.056552	0.000000	0.000000	4.000000	38.000000	0.000000
2267.906453	-0.121037	0.534967	-0.019101	80.506157	91.058601	114.640465	-1.136962	0.000000	0.976050	0.000000	0.000000	0.000000	-0.454700	0.098107	1.091597	0.000000	0.000000	4.000000	38.000000	0.000000
2267.909786	-0.121037	0.534967	-0.019101	80.506157	91.058601	114.640465	-1.136962	0.000000	0.976050	0.000000	0.000000	0.000000	-0.454700	0.098107	1.091597	0.000000	0.000000	4.000000	38.000000	0.000000
2267.913119	-0.121037	0.534967	-0.019101	80.506157	91.058601	114.640465	-1.136962	0.000000	0.976050	0.000000	0.000000	0.000000	-0.454700	0.098107	1.091597	0.000000	0.000000	4.000000	38.000000	0.000000
2267.916453	-0.122324	0.535285	-0.015342	80.388916	95.342369	118.569603	-0.955029	0.000000	1.051834	0.000000	0.000000	0.000000	-0.386063	0.095298	1.127683	0.000000	0.000000	4.000000	38.000000	0.000000
2267.919786	-0.122324	0.535285	-0.015342	80.388916	95.342369	118.569603	-0.955029	0.000000	1.051834	0.000000	0.000000	0.000000	-0.386063	0.095298	1.127683	0.000000	0.000000	4.000000	38.000000	0.000000
2267.923119	-0.122324	0.535285	-0.015342	80.388916	95.342369	118.569603	-0.955029	0.000000	1.051834	0.000000	0.000000	0.000000	-0.386063	0.095298	1.127683	0.000000	0.000000	4.000000	38.000000	0.000000
2267.926453	-0.123411	0.535601	-0.011495	80.203064	99.817558	122.653122	-0.767082	0.000000	1.116178	0.000000	0.000000	0.000000	-0.326305	0.095076	1.153996	0.000000	0.000000	4.000000	38.000000	0.000000
2267.929786	-0.123411	0.535601	-0.011495	80.203064	99.817558	122.653122	-0.767082	0.000000	1.116178	0.000000	0.000000	0.000000	-0.326305	0.095076	1.153996	0.000000	0.000000	4.000000	38.000000	0.000000
2267.933119	-0.123411	0.535601	-0.011495	80.203064	99.817558	122.653122	-0.767082	0.000000	1.116178	0.000000	0.000000	0.000000	-0.326305	0.095076	1.153996	0.000000	0.000000	4.000000	38.000000	0.000000
2267.936453	-0.124331	0.535927	-0.007594	79.983841	104.359398	126.758545	-0.574749	0.000000	1.170562	0.000000	0.000000	0.000000	-0.275814	0.097523	1.170377	0.000000	0.000000	4.000000	38.000000	0.000000
2267.939786	-0.124331	0.535927	-0.007594	79.983841	104.359398	126.758545	-0.574749	0.000000	1.170562	0.000000	0.000000	0.000000	-0.275814	0.097523	1.170377	0.000000	0.000000	4.000000	38.000000	0.000000
2267.943119	-0.124331	0.535927	-0.007594	79.983841	104.359398	126.758545	-0.574749	0.000000	1.170562	0.000000	0.000000	0.000000	-0.275814	0.097523	1.170377	0.000000	0.000000	4.000000	38.000000	0.000000
2267.946453	-0.125153	0.536227	-0.003697	79.738579	108.872032	130.795578	-0.379687	0.000000	1.216531	0.000000	0.000000	0.000000	-0.246790	0.090232	1.168944	0.000000	0.000000	4.000000	38.000000	0.000000
2267.949786	-0.125153	0.536227	-0.003697	79.738579	108.872032	130.795578	-0.379687	0.000000	1.216531	0.000000	0.000000	0.000000	-0.246790	0.090232	1.168944	0.000000	0.000000	4.000000	38.000000	0.000000
2267.953119	-0.125153	0.536227	-0.003697	79.738579	108.872032	130.795578	-0.379687	0.000000	1.216531	0.000000	0.000000	0.000000	-0.246790	0.090232	1.168944	0.000000	0.000000	4.000000	38.000000	0.000000
2267.956453	-0.125832	0.536530	0.000203	79.475464	113.197113	134.621399	-0.184863	0.000000	1.257662	0.000000	0.000000	0.000000	-0.203746	0.090677	1.170008	0.000000	0.000000	4.000000	38.000000	0.000000
2267.959786	-0.125832	0.536530	0.000203	79.475464	113.197113	134.621399	-0.184863	0.000000	1.257662	0.000000	0.000000	0.000000	-0.203746	0.090677	1.170008	0.000000	0.000000	4.000000	38.000000	0.000000
2267.963119	-0.125832	0.536530	0.000203	79.475464	113.197113	134.621399	-0.184863	0.000000	1.257662	0.000000	0.000000	0.000000	-0.203746	0.090677	1.170008	0.000000	0.000000	4.000000	38.000000	0.000000
2267.966453	-0.126383	0.536791	0.004087	79.188210	117.219040	138.143661	0.010139	0.000000	1.291620	0.000000	0.000000	0.000000	-0.165162	0.078387	1.165295	0.000000	0.000000	4.000000	38.000000	0.000000
2267.969786	-0.126383	0.536791	0.004087	79.188210	117.219040	138.143661	0.010139	0.000000	1.291620	0.000000	0.000000	0.000000	-0.165162	0.078387	1.165295	0.000000	0.000000	4.000000	38.000000	0.000000
2267.973119	-0.126383	0.536791	0.004087	79.188210	117.219040	138.143661	0.010139	0.000000	1.291620	0.000000	0.000000	0.000000	-0.165162	0.078387	1.165295	0.000000	0.000000	4.000000	38.000000	0.000000
2267.976453	-0.126789	0.537070	0.007994	78.860420	120.730148	141.201248	0.204354	0.000000	1.319147	0.000000	0.000000	0.000000	-0.121789	0.083858	1.172111	0.000000	0.000000	4.000000	38.000000	0.000000
2267.979786	-0.126789	0.537070	0.007994	78.860420	120.730148	141.201248	0.204354	0.000000	1.319147	0.000000	0.000000	0.000000	-0.121789	0.083858	1.172111	0.000000	0.000000	4.000000	38.000000	0.000000
2267.983119	-0.126789	0.537070	0.007994	78.860420	120.730148	141.201248	0.204354	0.000000	1.319147	0.000000	0.000000	0.000000	-0.121789	0.083858	1.172111	0.000000	0.000000	4.000000	38.000000	0.000000
2267.986453	-0.127020	0.537338	0.011826	78.484383	123.628609	143.714966	0.399706	0.000000	1.339445	0.000000	0.000000	0.000000	-0.069448	0.080414	1.149547	0.000000	0.000000	4.000000	38.000000	0.000000
2267.989786	-0.127020	0.537338	0.011826	78.484383	123.628609	143.714966	0.399706	0.000000	1.339445	0.000000	0.000000	0.000000	-0.069448	0.080414	1.149547	0.000000	0.000000	4.000000	38.000000	0.000000
2267.993119	-0.127020	0.537338	0.011826	78.484383	123.628609	143.714966	0.399706	0.000000	1.339445	0.000000	0.000000	0.000000	-0.069448	0.080414	1.149547	0.000000	0.000000	4.000000	38.000000	0.000000
2267.996453	-0.127142	0.537583	0.015656	78.073952	125.908188	145.682343	0.591297	0.000000	1.351019	0.000000	0.000000	0.000000	-0.036616	0.073243	1.148867	0.000000	0.000000	4.000000	38.000000	0.000000
2267.999786	-0.127142	0.537583	0.015656	78.073952	125.908188	145.682343	0.591297	0.000000	1.351019	0.000000	0.000000	0.000000	-0.036616	0.073243	1.148867	0.000000	0.000000	4.000000	38.000000	0.000000
2268.003119	-0.127142	0.537583	0.015656	78.073952	125.908188	145.682343	0.591297	0.000000	1.351019	0.000000	0.000000	0.000000	-0.036616	0.073243	1.148867	0.000000	0.000000	4.000000	38.000000	0.000000
2268.006453	-0.127081	0.537799	0.019393	77.628822	127.728790	147.243164	0.782775	0.000000	1.357122	0.000000	0.000000	0.000000	0.018552	0.064949	1.121282	0.000000	0.000000	4.000000	38.000000	0.000000
2268.009786	-0.127081	0.537799	0.019393	77.628822	127.728790	147.243164	0.782775	0.000000	1.357122	0.000000	0.000000	0.000000	0.018552	0.064949	1.121282	0.000000	0.000000	4.000000	38.000000	0.000000
2268.013119	-0.127081	0.537799	0.019393	77.628822	127.728790	147.243164	0.782775	0.000000	1.357122	0.000000	0.000000	0.000000	0.018552	0.064949	1.121282	0.000000	0.000000	4.000000	38.000000	0.000000
2268.016453	-0.126930	0.537978	0.023037	77.108383	129.401276	148.685654	0.969656	0.000000	1.354030	0.000000	0.000000	0.000000	0.045250	0.053763	1.093273	0.000000	0.000000	4.000000	38.000000	0.000000
2268.019786	-0.126930	0.537978	0.023037	77.108383	129.401276	148.685654	0.969656	0.000000	1.354030	0.000000	0.000000	0.000000	0.045250	0.053763	1.093273	0.000000	0.000000	4.000000	38.000000	0.000000
2268.023119	-0.126930	0.537978	0.023037	77.108383	129.401276	148.685654	0.969656	0.000000	1.354030	0.000000	0.000000	0.000000	0.045250	0.053763	1.093273	0.000000	0.000000	4.000000	38.000000	0.000000
2268.026453	-0.126669	0.538107	0.026509	76.468590	131.246902	150.290939	1.151868	0.000000	1.346489	0.000000	0.000000	0.000000	0.078233	0.038611	1.041589	0.000000	0.000000	4.000000	38.000000	0.000000
2268.029786	-0.126669	0.538107	0.026509	76.468590	131.246902	150.290939	1.151868	0.000000	1.346489	0.000000	0.000000	0.000000	0.078233	0.038611	1.041589	0.000000	0.000000	4.000000	38.000000	0.000000
2268.033119	-0.126669	0.538107	0.026509	76.468590	131.246902	150.290939	1.151868	0.000000	1.346489	0.000000	0.000000	0.000000	0.078233	0.038611	1.041589	0.000000	0.000000	4.000000	38.000000	0.000000
2268.036453	-0.126314	0.538209	0.029867	75.731186	133.187759	151.970047	1.325466	0.000000	1.333450	0.000000	0.000000	0.000000	0.106565	0.030712	1.007381	0.000000	0.000000	4.000000	38.000000	0.000000
2268.039786	-0.126314	0.538209	0.029867	75.731186	133.187759	151.970047	1.325466	0.000000	1.333450	0.000000	0.000000	0.000000	0.106565	0.030712	1.007381	0.000000	0.000000	4.000000	38.000000	0.000000
2268.043119	-0.126314	0.538209	0.029867	75.731186	133.187759	151.970047	1.325466	0.000000	1.333450	0.000000	0.000000	0.000000	0.106565	0.030712	1.007381	0.000000	0.000000	4.000000	38.000000	0.000000
2268.046453	-0.125889	0.538258	0.033110	74.913422	134.918976	153.467209	1.493363	0.000000	1.315690	0.000000	0.000000	0.000000	0.127531	0.014585	0.972814	0.000000	0.000000	4.000000	38.000000	0.000000
2268.049786	-0.125889	0.538258	0.033110	74.913422	134.918976	153.467209	1.493363	0.000000	1.315690	0.000000	0.000000	0.000000	0.127531	0.014585	0.972814	0.000000	0.000000	4.000000	38.000000	0.000000
2268.053119	-0.125889	0.538258	0.033110	74.913422	134.918976	153.467209	1.493363	0.000000	1.315690	0.000000	0.000000	0.000000	0.127531	0.014585	0.972814	0.000000	0.000000	4.000000	38.000000	0.000000
2268.056453	-0.125326	0.538326	0.036265	74.062019	136.418564	154.748535	1.655499	0.000000	1.294435	0.000000	0.000000	0.000000	0.168703	0.020355	0.946462	0.000000	0.000000	4.000000	38.000000	0.000000
2268.059786	-0.125326	0.538326	0.036265	74.062019	136.418564	154.748535	1.655499	0.000000	1.294435	0.000000	0.000000	0.000000	0.168703	0.020355	0.946462	0.000000	0.000000	4.000000	38.000000	0.000000
2268.063119	-0.125326	0.538326	0.036265	74.062019	136.418564	154.748535	1.655499	0.000000	1.294435	0.000000	0.000000	0.000000	0.168703	0.020355	0.946462	0.000000	0.000000	4.000000	38.000000	0.000000
2268.066453	-0.124633	0.538375	0.039358	73.192146	137.811234	155.910797	1.813242	0.000000	1.266317	0.000000	0.000000	0.000000	0.208130	0.014819	0.927976	0.000000	0.000000	4.000000	38.000000	0.000000
2268.069786	-0.124633	0.538375	0.039358	73.192146	137.811234	155.910797	1.813242	0.000000	1.266317	0.000000	0.000000	0.000000	0.208130	0.014819	0.927976	0.000000	0.000000	4.000000	38.000000	0.000000
2268.073119	-0.124633	0.538375	0.039358	73.192146	137.811234	155.910797	1.813242	0.000000	1.266317	0.000000	0.000000	0.000000	0.208130	0.014819	0.927976	0.000000	0.000000	4.000000	38.000000	0.000000
2268.076453	-0.123771	0.538456	0.042348	72.320793	139.048996	156.915604	1.967905	0.000000	1.231629	0.000000	0.000000	0.000000	0.258510	0.024294	0.896829	0.000000	0.000000	4.000000	38.000000	0.000000
2268.079786	-0.123771	0.538456	0.042348	72.320793	139.048996	156.915604	1.967905	0.000000	1.231629	0.000000	0.000000	0.000000	0.258510	0.024294	0.896829	0.000000	0.000000	4.000000	38.000000	0.000000
2268.083119	-0.123771	0.538456	0.042348	72.320793	139.048996	156.915604	1.967905	0.000000	1.231629	0.000000	0.000000	0.000000	0.258510	0.024294	0.896829	0.000000	0.000000	4.000000	38.000000	0.000000
2268.086453	-0.122710	0.538639	0.045315	71.440331	140.018646	157.671555	2.117376	0.000000	1.188544	0.000000	0.000000	0.000000	0.318300	0.054943	0.890098	0.000000	0.000000	4.000000	38.000000	0.000000
2268.089786	-0.122710	0.538639	0.045315	71.440331	140.018646	157.671555	2.117376	0.000000	1.188544	0.000000	0.000000	0.000000	0.318300	0.054943	0.890098	0.000000	0.000000	4.000000	38.000000	0.000000
2268.093119	-0.122710	0.538639	0.045315	71.440331	140.018646	157.671555	2.117376	0.000000	1.188544	0.000000	0.000000	0.000000	0.318300	0.054943	0.890098	0.000000	0.000000	4.000000	38.000000	0.000000
2268.096453	-0.121390	0.538920	0.048230	70.563164	140.754959	158.209518	2.265726	0.000000	1.135494	0.000000	0.000000	0.000000	0.396000	0.084240	0.874701	0.000000	0.000000	4.000000	38.000000	0.000000
2268.099786	-0.121390	0.538920	0.048230	70.563164	140.754959	158.209518	2.265726	0.000000	1.135494	0.000000	0.000000	0.000000	0.396000	0.084240	0.874701	0.000000	0.000000	4.000000	38.000000	0.000000
2268.103119	-0.121390	0.538920	0.048230	70.563164	140.754959	158.209518	2.265726	0.000000	1.135494	0.000000	0.000000	0.000000	0.396000	0.084240	0.874701	0.000000	0.000000	4.000000	38.000000	0.000000
2268.106453	-0.119841	0.539335	0.051122	69.730492	141.402786	158.638916	2.411510	0.000000	1.069494	0.000000	0.000000	0.000000	0.464746	0.124549	0.867521	0.000000	0.000000	4.000000	38.000000	0.000000
2268.109786	-0.119841	0.539335	0.051122	69.730492	141.402786	158.638916	2.411510	0.000000	1.069494	0.000000	0.000000	0.000000	0.464746	0.124549	0.867521	0.000000	0.000000	4.000000	38.000000	0.000000
2268.113119	-0.119841	0.539335	0.051122	69.730492	141.402786	158.638916	2.411510	0.000000	1.069494	0.000000	0.000000	0.000000	0.464746	0.124549	0.867521	0.000000	0.000000	4.000000	38.000000	0.000000
2268.116453	-0.118066	0.539874	0.053904	68.969505	142.108994	159.073975	2.556096	0.000000	0.992037	0.000000	0.000000	0.000000	0.532378	0.161651	0.834523	0.000000	0.000000	4.000000	38.000000	0.000000
2268.119786	-0.118066	0.539874	0.053904	68.969505	142.108994	159.073975	2.556096	0.000000	0.992037	0.000000	0.000000	0.000000	0.532378	0.161651	0.834523	0.000000	0.000000	4.000000	38.000000	0.000000
2268.123119	-0.118066	0.539874	0.053904	68.969505	142.108994	159.073975	2.556096	0.000000	0.992037	0.000000	0.000000	0.000000	0.532378	0.161651	0.834523	0.000000	0.000000	4.000000	38.000000	0.000000
2268.126453	-0.116042	0.540510	0.056583	68.278969	142.942673	159.569122	2.695184	0.000000	0.903307	0.000000	0.000000	0.000000	0.607244	0.190689	0.803906	0.000000	0.000000	4.000000	38.000000	0.000000
2268.129786	-0.116042	0.540510	0.056583	68.278969	142.942673	159.569122	2.695184	0.000000	0.903307	0.000000	0.000000	0.000000	0.607244	0.190689	0.803906	0.000000	0.000000	4.000000	38.000000	0.000000
2268.133119	-0.116042	0.540510	0.056583	68.278969	142.942673	159.569122	2.695184	0.000000	0.903307	0.000000	0.000000	0.000000	0.607244	0.190689	0.803906	0.000000	0.000000	4.000000	38.000000	0.000000
2268.136453	-0.113767	0.541244	0.059158	67.640312	143.778702	160.033264	2.829168	0.000000	0.802100	0.000000	0.000000	0.000000	0.682371	0.220131	0.772514	0.000000	0.000000	4.000000	38.000000	0.000000
2268.139786	-0.113767	0.541244	0.059158	67.640312	143.778702	160.033264	2.829168	0.000000	0.802100	0.000000	0.000000	0.000000	0.682371	0.220131	0.772514	0.000000	0.000000	4.000000	38.000000	0.000000
2268.143119	-0.113767	0.541244	0.059158	67.640312	143.778702	160.033264	2.829168	0.000000	0.802100	0.000000	0.000000	0.000000	0.682371	0.220131	0.772514	0.000000	0.000000	4.000000	38.000000	0.000000
2268.146453	-0.111291	0.542077	0.061615	67.065430	144.616684	160.468597	2.957920	0.000000	0.688371	0.000000	0.000000	0.000000	0.742911	0.249896	0.737056	0.000000	0.000000	4.000000	38.000000	0.000000
2268.149786	-0.111291	0.542077	0.061615	67.065430	144.616684	160.468597	2.957920	0.000000	0.688371	0.000000	0.000000	0.000000	0.742911	0.249896	0.737056	0.000000	0.000000	4.000000	38.000000	0.000000
2268.153119	-0.111291	0.542077	0.061615	67.065430	144.616684	160.468597	2.957920	0.000000	0.688371	0.000000	0.000000	0.000000	0.742911	0.249896	0.737056	0.000000	0.000000	4.000000	38.000000	0.000000
2268.156453	-0.108630	0.543003	0.063907	66.564270	145.599274	160.990982	3.080763	0.000000	0.564553	0.000000	0.000000	0.000000	0.798366	0.278067	0.687564	0.000000	0.000000	4.000000	38.000000	0.000000
2268.159786	-0.108630	0.543003	0.063907	66.564270	145.599274	160.990982	3.080763	0.000000	0.564553	0.000000	0.000000	0.000000	0.798366	0.278067	0.687564	0.000000	0.000000	4.000000	38.000000	0.000000
2268.163119	-0.108630	0.543003	0.063907	66.564270	145.599274	160.990982	3.080763	0.000000	0.564553	0.000000	0.000000	0.000000	0.798366	0.278067	0.687564	0.000000	0.000000	4.000000	38.000000	0.000000
2268.166453	-0.105824	0.544001	0.065965	66.160522	146.886887	161.722122	3.195357	0.000000	0.431491	0.000000	0.000000	0.000000	0.841848	0.299115	0.617497	0.000000	0.000000	4.000000	38.000000	0.000000
2268.169786	-0.105824	0.544001	0.065965	66.160522	146.886887	161.722122	3.195357	0.000000	0.431491	0.000000	0.000000	0.000000	0.841848	0.299115	0.617497	0.000000	0.000000	4.000000	38.000000	0.000000
2268.173119	-0.105824	0.544001	0.065965	66.160522	146.886887	161.722122	3.195357	0.000000	0.431491	0.000000	0.000000	0.000000	0.841848	0.299115	0.617497	0.000000	0.000000	4.000000	38.000000	0.000000
2268.176453	-0.102895	0.545099	0.067884	65.888329	148.460892	162.647751	3.298273	0.000000	0.291183	0.000000	0.000000	0.000000	0.878688	0.329475	0.575440	0.000000	0.000000	4.000000	38.000000	0.000000
2268.179786	-0.102895	0.545099	0.067884	65.888329	148.460892	162.647751	3.298273	0.000000	0.291183	0.000000	0.000000	0.000000	0.878688	0.329475	0.575440	0.000000	0.000000	4.000000	38.000000	0.000000
2268.183119	-0.102895	0.545099	0.067884	65.888329	148.460892	162.647751	3.298273	0.000000	0.291183	0.000000	0.000000	0.000000	0.878688	0.329475	0.575440	0.000000	0.000000	4.000000	38.000000	0.000000
2268.186453	-0.099812	0.546292	0.069625	65.859650	150.102478	163.592468	3.394179	0.000000	0.144735	0.000000	0.000000	0.000000	0.924713	0.357982	0.522515	0.000000	0.000000	4.000000	38.000000	0.000000
2268.189786	-0.099812	0.546292	0.069625	65.859650	150.102478	163.592468	3.394179	0.000000	0.144735	0.000000	0.000000	0.000000	0.924713	0.357982	0.522515	0.000000	0.000000	4.000000	38.000000	0.000000
2268.193119	-0.099812	0.546292	0.069625	65.859650	150.102478	163.592468	3.394179	0.000000	0.144735	0.000000	0.000000	0.000000	0.924713	0.357982	0.522515	0.000000	0.000000	4.000000	38.000000	0.000000
2268.196453	-0.096522	0.547582	0.071301	66.190964	151.512650	164.318924	3.481265	0.000000	-0.009384	0.000000	0.000000	0.000000	0.987098	0.387026	0.502859	0.000000	0.000000	4.000000	38.000000	0.000000
2268.199786	-0.096522	0.547582	0.071301	66.190964	151.512650	164.318924	3.481265	0.000000	-0.009384	0.000000	0.000000	0.000000	0.987098	0.387026	0.502859	0.000000	0.000000	4.000000	38.000000	0.000000
2268.203119	-0.096522	0.547582	0.071301	66.190964	151.512650	164.318924	3.481265	0.000000	-0.009384	0.000000	0.000000	0.000000	0.987098	0.387026	0.502859	0.000000	0.000000	4.000000	38.000000	0.000000
2268.206453	-0.093012	0.549004	0.072842	66.638916	152.699265	164.855301	3.565074	0.000000	-0.173900	0.000000	0.000000	0.000000	1.052966	0.426399	0.462209	0.000000	0.000000	4.000000	38.000000	0.000000
2268.209786	-0.093012	0.549004	0.072842	66.638916	152.699265	164.855301	3.565074	0.000000	-0.173900	0.000000	0.000000	0.000000	1.052966	0.426399	0.462209	0.000000	0.000000	4.000000	38.000000	0.000000
2268.213119	-0.093012	0.549004	0.072842	66.638916	152.699265	164.855301	3.565074	0.000000	-0.173900	0.000000	0.000000	0.000000	1.052966	0.426399	0.462209	0.000000	0.000000	4.000000	38.000000	0.000000
2268.216453	-0.089261	0.550497	0.074257	67.110992	153.701233	165.244461	3.642109	0.000000	-0.349394	0.000000	0.000000	0.000000	1.125431	0.448059	0.424399	0.000000	0.000000	4.000000	38.000000	0.000000
2268.219786	-0.089261	0.550497	0.074257	67.110992	153.701233	165.244461	3.642109	0.000000	-0.349394	0.000000	0.000000	0.000000	1.125431	0.448059	0.424399	0.000000	0.000000	4.000000	38.000000	0.000000
2268.223119	-0.089261	0.550497	0.074257	67.110992	153.701233	165.244461	3.642109	0.000000	-0.349394	0.000000	0.000000	0.000000	1.125431	0.448059	0.424399	0.000000	0.000000	4.000000	38.000000	0.000000
2268.226453	-0.085348	0.552081	0.075545	67.579956	154.682022	165.625076	3.712843	0.000000	-0.536966	0.000000	0.000000	0.000000	1.173867	0.475053	0.386460	0.000000	0.000000	4.000000	38.000000	0.000000
2268.229786	-0.085348	0.552081	0.075545	67.579956	154.682022	165.625076	3.712843	0.000000	-0.536966	0.000000	0.000000	0.000000	1.173867	0.475053	0.386460	0.000000	0.000000	4.000000	38.000000	0.000000
2268.233119	-0.085348	0.552081	0.075545	67.579956	154.682022	165.625076	3.712843	0.000000	-0.536966	0.000000	0.000000	0.000000	1.173867	0.475053	0.386460	0.000000	0.000000	4.000000	38.000000	0.000000
2268.236453	-0.081294	0.553776	0.076655	68.055695	155.840668	166.195740	3.777252	0.000000	-0.732610	0.000000	0.000000	0.000000	1.216129	0.508665	0.332964	0.000000	0.000000	4.000000	38.000000	0.000000
2268.239786	-0.081294	0.553776	0.076655	68.055695	155.840668	166.195740	3.777252	0.000000	-0.732610	0.000000	0.000000	0.000000	1.216129	0.508665	0.332964	0.000000	0.000000	4.000000	38.000000	0.000000
2268.243119	-0.081294	0.553776	0.076655	68.055695	155.840668	166.195740	3.777252	0.000000	-0.732610	0.000000	0.000000	0.000000	1.216129	0.508665	0.332964	0.000000	0.000000	4.000000	38.000000	0.000000
2268.246453	-0.077107	0.555542	0.077610	68.546074	157.324036	167.291626	3.832747	0.000000	-0.935299	0.000000	0.000000	0.000000	1.256209	0.529809	0.286564	0.000000	0.000000	4.000000	38.000000	0.000000
2268.249786	-0.077107	0.555542	0.077610	68.546074	157.324036	167.291626	3.832747	0.000000	-0.935299	0.000000	0.000000	0.000000	1.256209	0.529809	0.286564	0.000000	0.000000	4.000000	38.000000	0.000000
2268.253119	-0.077107	0.555542	0.077610	68.546074	157.324036	167.291626	3.832747	0.000000	-0.935299	0.000000	0.000000	0.000000	1.256209	0.529809	0.286564	0.000000	0.000000	4.000000	38.000000	0.000000
2268.256453	-0.072865	0.557378	0.078397	69.046127	159.218369	169.163498	3.880507	0.000000	-1.144667	0.000000	0.000000	0.000000	1.272527	0.550728	0.236033	0.000000	0.000000	4.000000	38.000000	0.000000
2268.259786	-0.072865	0.557378	0.078397	69.046127	159.218369	169.163498	3.880507	0.000000	-1.144667	0.000000	0.000000	0.000000	1.272527	0.550728	0.236033	0.000000	0.000000	4.000000	38.000000	0.000000
2268.263119	-0.072865	0.557378	0.078397	69.046127	159.218369	169.163498	3.880507	0.000000	-1.144667	0.000000	0.000000	0.000000	1.272527	0.550728	0.236033	0.000000	0.000000	4.000000	38.000000	0.000000
2268.266453	-0.068489	0.559227	0.078973	69.557045	161.514175	171.704407	3.919846	0.000000	-1.356754	0.000000	0.000000	0.000000	1.312646	0.554680	0.172912	0.000000	0.000000	4.000000	38.000000	0.000000
2268.269786	-0.068489	0.559227	0.078973	69.557045	161.514175	171.704407	3.919846	0.000000	-1.356754	0.000000	0.000000	0.000000	1.312646	0.554680	0.172912	0.000000	0.000000	4.000000	38.000000	0.000000
2268.273119	-0.068489	0.559227	0.078973	69.557045	161.514175	171.704407	3.919846	0.000000	-1.356754	0.000000	0.000000	0.000000	1.312646	0.554680	0.172912	0.000000	0.000000	4.000000	38.000000	0.000000
2268.276453	-0.063985	0.561087	0.079336	70.061852	164.172897	174.518112	3.948664	0.000000	-1.575529	0.000000	0.000000	0.000000	1.351378	0.558123	0.108869	0.000000	0.000000	4.000000	38.000000	0.000000
2268.279786	-0.063985	0.561087	0.079336	70.061852	164.172897	174.518112	3.948664	0.000000	-1.575529	0.000000	0.000000	0.000000	1.351378	0.558123	0.108869	0.000000	0.000000	4.000000	38.000000	0.000000
2268.283119	-0.063985	0.561087	0.079336	70.061852	164.172897	174.518112	3.948664	0.000000	-1.575529	0.000000	0.000000	0.000000	1.351378	0.558123	0.108869	0.000000	0.000000	4.000000	38.000000	0.000000
2268.286453	-0.059332	0.562898	0.079497	70.536545	167.090942	177.401352	3.966809	0.000000	-1.800758	0.000000	0.000000	0.000000	1.395914	0.543319	0.048157	0.000000	0.000000	4.000000	38.000000	0.000000
2268.289786	-0.059332	0.562898	0.079497	70.536545	167.090942	177.401352	3.966809	0.000000	-1.800758	0.000000	0.000000	0.000000	1.395914	0.543319	0.048157	0.000000	0.000000	4.000000	38.000000	0.000000
2268.293119	-0.059332	0.562898	0.079497	70.536545	167.090942	177.401352	3.966809	0.000000	-1.800758	0.000000	0.000000	0.000000	1.395914	0.543319	0.048157	0.000000	0.000000	4.000000	38.000000	0.000000
2268.296453	-0.054554	0.564691	0.079382	71.007095	170.102783	-179.430786	3.974835	0.000000	-2.033411	0.000000	0.000000	0.000000	1.433392	0.537719	-0.034474	0.000000	0.000000	4.000000	38.000000	0.000000
2268.299786	-0.054554	0.564691	0.079382	71.007095	170.102783	-179.430786	3.974835	0.000000	-2.033411	0.000000	0.000000	0.000000	1.433392	0.537719	-0.034474	0.000000	0.000000	4.000000	38.000000	0.000000
2268.303119	-0.054554	0.564691	0.079382	71.007095	170.102783	-179.430786	3.974835	0.000000	-2.033411	0.000000	0.000000	0.000000	1.433392	0.537719	-0.034474	0.000000	0.000000	4.000000	38.000000	0.000000
2268.306453	-0.049688	0.566489	0.079041	71.504311	173.167297	-176.358444	3.969090	0.000000	-2.272309	0.000000	0.000000	0.000000	1.459616	0.539345	-0.102162	0.000000	0.000000	4.000000	38.000000	0.000000
2268.309786	-0.049688	0.566489	0.079041	71.504311	173.167297	-176.358444	3.969090	0.000000	-2.272309	0.000000	0.000000	0.000000	1.459616	0.539345	-0.102162	0.000000	0.000000	4.000000	38.000000	0.000000
2268.313119	-0.049688	0.566489	0.079041	71.504311	173.167297	-176.358444	3.969090	0.000000	-2.272309	0.000000	0.000000	0.000000	1.459616	0.539345	-0.102162	0.000000	0.000000	4.000000	38.000000	0.000000
2268.316453	-0.044734	0.568196	0.078390	72.062454	176.363937	-173.027985	3.952063	0.000000	-2.515579	0.000000	0.000000	0.000000	1.486224	0.512244	-0.195368	0.000000	0.000000	4.000000	38.000000	0.000000
2268.319786	-0.044734	0.568196	0.078390	72.062454	176.363937	-173.027985	3.952063	0.000000	-2.515579	0.000000	0.000000	0.000000	1.486224	0.512244	-0.195368	0.000000	0.000000	4.000000	38.000000	0.000000
2268.323119	-0.044734	0.568196	0.078390	72.062454	176.363937	-173.027985	3.952063	0.000000	-2.515579	0.000000	0.000000	0.000000	1.486224	0.512244	-0.195368	0.000000	0.000000	4.000000	38.000000	0.000000
2268.326453	-0.039778	0.569848	0.077453	72.691612	179.830826	-168.892075	3.919501	0.000000	-2.763283	0.000000	0.000000	0.000000	1.486810	0.495552	-0.281084	0.000000	0.000000	4.000000	38.000000	0.000000
2268.329786	-0.039778	0.569848	0.077453	72.691612	179.830826	-168.892075	3.919501	0.000000	-2.763283	0.000000	0.000000	0.000000	1.486810	0.495552	-0.281084	0.000000	0.000000	4.000000	38.000000	0.000000
2268.333119	-0.039778	0.569848	0.077453	72.691612	179.830826	-168.892075	3.919501	0.000000	-2.763283	0.000000	0.000000	0.000000	1.486810	0.495552	-0.281084	0.000000	0.000000	4.000000	38.000000	0.000000
2268.336453	-0.034824	0.571462	0.076185	73.384850	-176.365311	-164.228790	3.872654	0.000000	-3.011084	0.000000	0.000000	0.000000	1.486204	0.484356	-0.380497	0.000000	0.000000	4.000000	38.000000	0.000000
2268.339786	-0.034824	0.571462	0.076185	73.384850	-176.365311	-164.228790	3.872654	0.000000	-3.011084	0.000000	0.000000	0.000000	1.486204	0.484356	-0.380497	0.000000	0.000000	4.000000	38.000000	0.000000
2268.343119	-0.034824	0.571462	0.076185	73.384850	-176.365311	-164.228790	3.872654	0.000000	-3.011084	0.000000	0.000000	0.000000	1.486204	0.484356	-0.380497	0.000000	0.000000	4.000000	38.000000	0.000000
2268.346453	-0.029855	0.572988	0.074576	74.087776	-172.216171	-159.465118	3.799374	0.000000	-3.250346	0.000000	0.000000	0.000000	1.490892	0.457748	-0.482759	0.000000	0.000000	4.000000	38.000000	0.000000
2268.349786	-0.029855	0.572988	0.074576	74.087776	-172.216171	-159.465118	3.799374	0.000000	-3.250346	0.000000	0.000000	0.000000	1.490892	0.457748	-0.482759	0.000000	0.000000	4.000000	38.000000	0.000000
2268.353119	-0.029855	0.572988	0.074576	74.087776	-172.216171	-159.465118	3.799374	0.000000	-3.250346	0.000000	0.000000	0.000000	1.490892	0.457748	-0.482759	0.000000	0.000000	4.000000	38.000000	0.000000
2268.356453	-0.024926	0.574395	0.072566	74.759674	-167.877487	-154.845306	3.642058	0.000000	-3.425699	0.000000	0.000000	0.000000	1.478652	0.421932	-0.602787	0.000000	0.000000	4.000000	38.000000	0.000000
2268.359786	-0.024926	0.574395	0.072566	74.759674	-167.877487	-154.845306	3.642058	0.000000	-3.425699	0.000000	0.000000	0.000000	1.478652	0.421932	-0.602787	0.000000	0.000000	4.000000	38.000000	0.000000
2268.363119	-0.024926	0.574395	0.072566	74.759674	-167.877487	-154.845306	3.642058	0.000000	-3.425699	0.000000	0.000000	0.000000	1.478652	0.421932	-0.602787	0.000000	0.000000	4.000000	38.000000	0.000000
2268.366453	-0.020100	0.575724	0.070227	75.390854	-163.540314	-150.432343	3.474976	0.000000	-3.595072	0.000000	0.000000	0.000000	1.447658	0.398934	-0.701821	0.000000	0.000000	4.000000	38.000000	0.000000
2268.369786	-0.020100	0.575724	0.070227	75.390854	-163.540314	-150.432343	3.474976	0.000000	-3.595072	0.000000	0.000000	0.000000	1.447658	0.398934	-0.701821	0.000000	0.000000	4.000000	38.000000	0.000000
2268.373119	-0.020100	0.575724	0.070227	75.390854	-163.540314	-150.432343	3.474976	0.000000	-3.595072	0.000000	0.000000	0.000000	1.447658	0.398934	-0.701821	0.000000	0.000000	4.000000	38.000000	0.000000
2268.376453	-0.015385	0.576946	0.067565	76.010452	-159.217361	-146.042465	3.300891	0.000000	-3.755545	0.000000	0.000000	0.000000	1.414535	0.366358	-0.798517	0.000000	0.000000	4.000000	38.000000	0.000000
2268.379786	-0.015385	0.576946	0.067565	76.010452	-159.217361	-146.042465	3.300891	0.000000	-3.755545	0.000000	0.000000	0.000000	1.414535	0.366358	-0.798517	0.000000	0.000000	4.000000	38.000000	0.000000
2268.383119	-0.015385	0.576946	0.067565	76.010452	-159.217361	-146.042465	3.300891	0.000000	-3.755545	0.000000	0.000000	0.000000	1.414535	0.366358	-0.798517	0.000000	0.000000	4.000000	38.000000	0.000000
2268.386453	-0.010861	0.578055	0.064581	76.670189	-155.027756	-141.699432	3.119906	0.000000	-3.907197	0.000000	0.000000	0.000000	1.357169	0.332926	-0.895272	0.000000	0.000000	4.000000	38.000000	0.000000
2268.389786	-0.010861	0.578055	0.064581	76.670189	-155.027756	-141.699432	3.119906	0.000000	-3.907197	0.000000	0.000000	0.000000	1.357169	0.332926	-0.895272	0.000000	0.000000	4.000000	38.000000	0.000000
2268.393119	-0.010861	0.578055	0.064581	76.670189	-155.027756	-141.699432	3.119906	0.000000	-3.907197	0.000000	0.000000	0.000000	1.357169	0.332926	-0.895272	0.000000	0.000000	4.000000	38.000000	0.000000
2268.396453	-0.006460	0.579022	0.061347	77.380600	-150.851273	-137.346161	2.933508	0.000000	-4.049016	0.000000	0.000000	0.000000	1.320241	0.290087	-0.970048	0.000000	0.000000	4.000000	38.000000	0.000000
2268.399786	-0.006460	0.579022	0.061347	77.380600	-150.851273	-137.346161	2.933508	0.000000	-4.049016	0.000000	0.000000	0.000000	1.320241	0.290087	-0.970048	0.000000	0.000000	4.000000	38.000000	0.000000
2268.403119	-0.006460	0.579022	0.061347	77.380600	-150.851273	-137.346161	2.933508	0.000000	-4.049016	0.000000	0.000000	0.000000	1.320241	0.290087	-0.970048	0.000000	0.000000	4.000000	38.000000	0.000000
2268.406453	-0.002187	0.579855	0.057843	78.134850	-146.555466	-132.896698	2.742099	0.000000	-4.181016	0.000000	0.000000	0.000000	1.282087	0.249698	-1.051291	0.000000	0.000000	4.000000	38.000000	0.000000
2268.409786	-0.002187	0.579855	0.057843	78.134850	-146.555466	-132.896698	2.742099	0.000000	-4.181016	0.000000	0.000000	0.000000	1.282087	0.249698	-1.051291	0.000000	0.000000	4.000000	38.000000	0.000000
2268.413119	-0.002187	0.579855	0.057843	78.134850	-146.555466	-132.896698	2.742099	0.000000	-4.181016	0.000000	0.000000	0.000000	1.282087	0.249698	-1.051291	0.000000	0.000000	4.000000	38.000000	0.000000
2268.416453	0.001931	0.580560	0.054109	78.932953	-141.902069	-128.165421	2.545096	0.000000	-4.303776	0.000000	0.000000	0.000000	1.235332	0.211690	-1.120217	0.000000	0.000000	4.000000	38.000000	0.000000
2268.419786	0.001931	0.580560	0.054109	78.932953	-141.902069	-128.165421	2.545096	0.000000	-4.303776	0.000000	0.000000	0.000000	1.235332	0.211690	-1.120217	0.000000	0.000000	4.000000	38.000000	0.000000
2268.423119	0.001931	0.580560	0.054109	78.932953	-141.902069	-128.165421	2.545096	0.000000	-4.303776	0.000000	0.000000	0.000000	1.235332	0.211690	-1.120217	0.000000	0.000000	4.000000	38.000000	0.000000
2268.426453	0.005866	0.581148	0.050187	79.743645	-136.664368	-122.438095	2.344366	0.000000	-4.416328	0.000000	0.000000	0.000000	1.180634	0.176268	-1.176526	0.000000	0.000000	4.000000	38.000000	0.000000
2268.429786	0.005866	0.581148	0.050187	79.743645	-136.664368	-122.438095	2.344366	0.000000	-4.416328	0.000000	0.000000	0.000000	1.180634	0.176268	-1.176526	0.000000	0.000000	4.000000	38.000000	0.000000
2268.433119	0.005866	0.581148	0.050187	79.743645	-136.664368	-122.438095	2.344366	0.000000	-4.416328	0.000000	0.000000	0.000000	1.180634	0.176268	-1.176526	0.000000	0.000000	4.000000	38.000000	0.000000
2268.436453	0.009523	0.581581	0.046112	80.511253	-130.596832	-115.566818	2.141828	0.000000	-4.518027	0.000000	0.000000	0.000000	1.097106	0.129797	-1.222451	0.000000	0.000000	4.000000	38.000000	0.000000
2268.439786	0.009523	0.581581	0.046112	80.511253	-130.596832	-115.566818	2.141828	0.000000	-4.518027	0.000000	0.000000	0.000000	1.097106	0.129797	-1.222451	0.000000	0.000000	4.000000	38.000000	0.000000
2268.443119	0.009523	0.581581	0.046112	80.511253	-130.596832	-115.566818	2.141828	0.000000	-4.518027	0.000000	0.000000	0.000000	1.097106	0.129797	-1.222451	0.000000	0.000000	4.000000	38.000000	0.000000
2268.446453	0.012929	0.581869	0.041929	81.169342	-123.611755	-107.777298	1.940191	0.000000	-4.608217	0.000000	0.000000	0.000000	1.021657	0.086568	-1.255152	0.000000	0.000000	4.000000	38.000000	0.000000
2268.449786	0.012929	0.581869	0.041929	81.169342	-123.611755	-107.777298	1.940191	0.000000	-4.608217	0.000000	0.000000	0.000000	1.021657	0.086568	-1.255152	0.000000	0.000000	4.000000	38.000000	0.000000
2268.453119	0.012929	0.581869	0.041929	81.169342	-123.611755	-107.777298	1.940191	0.000000	-4.608217	0.000000	0.000000	0.000000	1.021657	0.086568	-1.255152	0.000000	0.000000	4.000000	38.000000	0.000000
2268.456453	0.015992	0.582006	0.037666	81.691017	-115.966736	-99.557022	1.740335	0.000000	-4.687348	0.000000	0.000000	0.000000	0.919074	0.041203	-1.278691	0.000000	0.000000	4.000000	38.000000	0.000000
2268.459786	0.015992	0.582006	0.037666	81.691017	-115.966736	-99.557022	1.740335	0.000000	-4.687348	0.000000	0.000000	0.000000	0.919074	0.041203	-1.278691	0.000000	0.000000	4.000000	38.000000	0.000000
2268.463119	0.015992	0.582006	0.037666	81.691017	-115.966736	-99.557022	1.740335	0.000000	-4.687348	0.000000	0.000000	0.000000	0.919074	0.041203	-1.278691	0.000000	0.000000	4.000000	38.000000	0.000000
2268.466453	0.018719	0.581957	0.033297	82.124603	-108.105354	-90.899872	1.544272	0.000000	-4.755546	0.000000	0.000000	0.000000	0.817880	-0.014754	-1.310668	0.000000	0.000000	4.000000	38.000000	0.000000
2268.469786	0.018719	0.581957	0.033297	82.124603	-108.105354	-90.899872	1.544272	0.000000	-4.755546	0.000000	0.000000	0.000000	0.817880	-0.014754	-1.310668	0.000000	0.000000	4.000000	38.000000	0.000000
2268.473119	0.018719	0.581957	0.033297	82.124603	-108.105354	-90.899872	1.544272	0.000000	-4.755546	0.000000	0.000000	0.000000	0.817880	-0.014754	-1.310668	0.000000	0.000000	4.000000	38.000000	0.000000
2268.476453	0.021117	0.581745	0.028907	82.535309	-100.470154	-82.414803	1.350262	0.000000	-4.814229	0.000000	0.000000	0.000000	0.719420	-0.063741	-1.317150	0.000000	0.000000	4.000000	38.000000	0.000000
2268.479786	0.021117	0.581745	0.028907	82.535309	-100.470154	-82.414803	1.350262	0.000000	-4.814229	0.000000	0.000000	0.000000	0.719420	-0.063741	-1.317150	0.000000	0.000000	4.000000	38.000000	0.000000
2268.483119	0.021117	0.581745	0.028907	82.535309	-100.470154	-82.414803	1.350262	0.000000	-4.814229	0.000000	0.000000	0.000000	0.719420	-0.063741	-1.317150	0.000000	0.000000	4.000000	38.000000	0.000000
2268.486453	0.023240	0.581417	0.024507	82.874924	-92.705009	-74.097992	1.160747	0.000000	-4.863401	0.000000	0.000000	0.000000	0.636964	-0.098358	-1.320039	0.000000	0.000000	4.000000	38.000000	0.000000
2268.489786	0.023240	0.581417	0.024507	82.874924	-92.705009	-74.097992	1.160747	0.000000	-4.863401	0.000000	0.000000	0.000000	0.636964	-0.098358	-1.320039	0.000000	0.000000	4.000000	38.000000	0.000000
2268.493119	0.023240	0.581417	0.024507	82.874924	-92.705009	-74.097992	1.160747	0.000000	-4.863401	0.000000	0.000000	0.000000	0.636964	-0.098358	-1.320039	0.000000	0.000000	4.000000	38.000000	0.000000
2268.496453	0.025074	0.581031	0.020152	83.169876	-84.839630	-66.041763	0.975177	0.000000	-4.903981	0.000000	0.000000	0.000000	0.550339	-0.115825	-1.306385	0.000000	0.000000	4.000000	38.000000	0.000000
2268.499786	0.025074	0.581031	0.020152	83.169876	-84.839630	-66.041763	0.975177	0.000000	-4.903981	0.000000	0.000000	0.000000	0.550339	-0.115825	-1.306385	0.000000	0.000000	4.000000	38.000000	0.000000
2268.503119	0.025074	0.581031	0.020152	83.169876	-84.839630	-66.041763	0.975177	0.000000	-4.903981	0.000000	0.000000	0.000000	0.550339	-0.115825	-1.306385	0.000000	0.000000	4.000000	38.000000	0.000000
2268.506453	0.026705	0.580675	0.016016	83.505081	-76.573372	-57.658298	0.795350	0.000000	-4.936337	0.000000	0.000000	0.000000	0.489061	-0.106758	-1.240819	0.000000	0.000000	4.000000	38.000000	0.000000
2268.509786	0.026705	0.580675	0.016016	83.505081	-76.573372	-57.658298	0.795350	0.000000	-4.936337	0.000000	0.000000	0.000000	0.489061	-0.106758	-1.240819	0.000000	0.000000	4.000000	38.000000	0.000000
2268.513119	0.026705	0.580675	0.016016	83.505081	-76.573372	-57.658298	0.795350	0.000000	-4.936337	0.000000	0.000000	0.000000	0.489061	-0.106758	-1.240819	0.000000	0.000000	4.000000	38.000000	0.000000
2268.516453	0.028209	0.580354	0.012163	83.878075	-67.603561	-48.363731	0.627036	0.000000	-4.960527	0.000000	0.000000	0.000000	0.451198	-0.096209	-1.155862	0.000000	0.000000	4.000000	38.000000	0.000000
2268.519786	0.028209	0.580354	0.012163	83.878075	-67.603561	-48.363731	0.627036	0.000000	-4.960527	0.000000	0.000000	0.000000	0.451198	-0.096209	-1.155862	0.000000	0.000000	4.000000	38.000000	0.000000
2268.523119	0.028209	0.580354	0.012163	83.878075	-67.603561	-48.363731	0.627036	0.000000	-4.960527	0.000000	0.000000	0.000000	0.451198	-0.096209	-1.155862	0.000000	0.000000	4.000000	38.000000	0.000000
2268.526453	0.029569	0.580009	0.008571	84.192955	-57.641354	-37.899639	0.472233	0.000000	-4.977650	0.000000	0.000000	0.000000	0.407968	-0.103444	-1.077727	0.000000	0.000000	4.000000	38.000000	0.000000
2268.529786	0.029569	0.580009	0.008571	84.192955	-57.641354	-37.899639	0.472233	0.000000	-4.977650	0.000000	0.000000	0.000000	0.407968	-0.103444	-1.077727	0.000000	0.000000	4.000000	38.000000	0.000000
2268.533119	0.029569	0.580009	0.008571	84.192955	-57.641354	-37.899639	0.472233	0.000000	-4.977650	0.000000	0.000000	0.000000	0.407968	-0.103444	-1.077727	0.000000	0.000000	4.000000	38.000000	0.000000
2268.536453	0.030730	0.579571	0.005331	84.382149	-47.125793	-26.860626	0.330023	0.000000	-4.989097	0.000000	0.000000	0.000000	0.348406	-0.131470	-0.971940	0.000000	0.000000	4.000000	38.000000	0.000000
2268.539786	0.030730	0.579571	0.005331	84.382149	-47.125793	-26.860626	0.330023	0.000000	-4.989097	0.000000	0.000000	0.000000	0.348406	-0.131470	-0.971940	0.000000	0.000000	4.000000	38.000000	0.000000
2268.543119	0.030730	0.579571	0.005331	84.382149	-47.125793	-26.860626	0.330023	0.000000	-4.989097	0.000000	0.000000	0.000000	0.348406	-0.131470	-0.971940	0.000000	0.000000	4.000000	38.000000	0.000000
2268.546453	0.031673	0.579023	0.002366	84.390038	-36.799194	-16.057186	0.203725	0.000000	-4.995848	0.000000	0.000000	0.000000	0.282785	-0.164618	-0.889444	0.000000	0.000000	4.000000	38.000000	0.000000
2268.549786	0.031673	0.579023	0.002366	84.390038	-36.799194	-16.057186	0.203725	0.000000	-4.995848	0.000000	0.000000	0.000000	0.282785	-0.164618	-0.889444	0.000000	0.000000	4.000000	38.000000	0.000000
2268.553119	0.031673	0.579023	0.002366	84.390038	-36.799194	-16.057186	0.203725	0.000000	-4.995848	0.000000	0.000000	0.000000	0.282785	-0.164618	-0.889444	0.000000	0.000000	4.000000	38.000000	0.000000
2268.556453	0.032377	0.578338	-0.000378	84.255638	-27.615114	-6.380450	0.089838	0.000000	-4.999193	0.000000	0.000000	0.000000	0.211284	-0.205281	-0.823372	0.000000	0.000000	4.000000	38.000000	0.000000
2268.559786	0.032377	0.578338	-0.000378	84.255638	-27.615114	-6.380450	0.089838	0.000000	-4.999193	0.000000	0.000000	0.000000	0.211284	-0.205281	-0.823372	0.000000	0.000000	4.000000	38.000000	0.000000
2268.563119	0.032377	0.578338	-0.000378	84.255638	-27.615114	-6.380450	0.089838	0.000000	-4.999193	0.000000	0.000000	0.000000	0.211284	-0.205281	-0.823372	0.000000	0.000000	4.000000	38.000000	0.000000
2268.566453	0.032822	0.577543	-0.002972	84.185432	-20.830429	0.887562	-0.014291	0.000000	-4.999979	0.000000	0.000000	0.000000	0.133415	-0.238681	-0.777954	0.000000	0.000000	4.000000	38.000000	0.000000
2268.569786	0.032822	0.577543	-0.002972	84.185432	-20.830429	0.887562	-0.014291	0.000000	-4.999979	0.000000	0.000000	0.000000	0.133415	-0.238681	-0.777954	0.000000	0.000000	4.000000	38.000000	0.000000
2268.573119	0.032822	0.577543	-0.002972	84.185432	-20.830429	0.887562	-0.014291	0.000000	-4.999979	0.000000	0.000000	0.000000	0.133415	-0.238681	-0.777954	0.000000	0.000000	4.000000	38.000000	0.000000
2268.576453	0.032953	0.576608	-0.005623	84.554611	-17.054688	5.152364	-0.111834	0.000000	-4.998750	0.000000	0.000000	0.000000	0.039497	-0.280316	-0.795401	0.000000	0.000000	4.000000	38.000000	0.000000
2268.579786	0.032953	0.576608	-0.005623	84.554611	-17.054688	5.152364	-0.111834	0.000000	-4.998750	0.000000	0.000000	0.000000	0.039497	-0.280316	-0.795401	0.000000	0.000000	4.000000	38.000000	0.000000
2268.583119	0.032953	0.576608	-0.005623	84.554611	-17.054688	5.152364	-0.111834	0.000000	-4.998750	0.000000	0.000000	0.000000	0.039497	-0.280316	-0.795401	0.000000	0.000000	4.000000	38.000000	0.000000
2268.586453	0.032841	0.575629	-0.008340	85.119942	-13.983429	8.721039	-0.211272	0.000000	-4.995534	0.000000	0.000000	0.000000	-0.033778	-0.293928	-0.815122	0.000000	0.000000	4.000000	38.000000	0.000000
2268.589786	0.032841	0.575629	-0.008340	85.119942	-13.983429	8.721039	-0.211272	0.000000	-4.995534	0.000000	0.000000	0.000000	-0.033778	-0.293928	-0.815122	0.000000	0.000000	4.000000	38.000000	0.000000
2268.593119	0.032841	0.575629	-0.008340	85.119942	-13.983429	8.721039	-0.211272	0.000000	-4.995534	0.000000	0.000000	0.000000	-0.033778	-0.293928	-0.815122	0.000000	0.000000	4.000000	38.000000	0.000000
2268.596453	0.032550	0.574586	-0.011146	85.682617	-10.050076	13.182244	-0.313291	0.000000	-4.990176	0.000000	0.000000	0.000000	-0.087132	-0.312701	-0.841770	0.000000	0.000000	4.000000	38.000000	0.000000
2268.599786	0.032550	0.574586	-0.011146	85.682617	-10.050076	13.182244	-0.313291	0.000000	-4.990176	0.000000	0.000000	0.000000	-0.087132	-0.312701	-0.841770	0.000000	0.000000	4.000000	38.000000	0.000000
2268.603119	0.032550	0.574586	-0.011146	85.682617	-10.050076	13.182244	-0.313291	0.000000	-4.990176	0.000000	0.000000	0.000000	-0.087132	-0.312701	-0.841770	0.000000	0.000000	4.000000	38.000000	0.000000
2268.606453	0.032059	0.573478	-0.014106	86.188026	-4.602192	19.201132	-0.418960	0.000000	-4.982416	0.000000	0.000000	0.000000	-0.147268	-0.332529	-0.888057	0.000000	0.000000	4.000000	38.000000	0.000000
2268.609786	0.032059	0.573478	-0.014106	86.188026	-4.602192	19.201132	-0.418960	0.000000	-4.982416	0.000000	0.000000	0.000000	-0.147268	-0.332529	-0.888057	0.000000	0.000000	4.000000	38.000000	0.000000
2268.613119	0.032059	0.573478	-0.014106	86.188026	-4.602192	19.201132	-0.418960	0.000000	-4.982416	0.000000	0.000000	0.000000	-0.147268	-0.332529	-0.888057	0.000000	0.000000	4.000000	38.000000	0.000000
2268.616453	0.031314	0.572332	-0.017159	86.612915	2.824600	27.256184	-0.531059	0.000000	-4.971718	0.000000	0.000000	0.000000	-0.223729	-0.343678	-0.915750	0.000000	0.000000	4.000000	38.000000	0.000000
2268.619786	0.031314	0.572332	-0.017159	86.612915	2.824600	27.256184	-0.531059	0.000000	-4.971718	0.000000	0.000000	0.000000	-0.223729	-0.343678	-0.915750	0.000000	0.000000	4.000000	38.000000	0.000000
2268.623119	0.031314	0.572332	-0.017159	86.612915	2.824600	27.256184	-0.531059	0.000000	-4.971718	0.000000	0.000000	0.000000	-0.223729	-0.343678	-0.915750	0.000000	0.000000	4.000000	38.000000	0.000000
2268.626453	0.030306	0.571230	-0.020191	86.914536	12.359270	37.474842	-0.647835	0.000000	-4.957853	0.000000	0.000000	0.000000	-0.302388	-0.330521	-0.909664	0.000000	0.000000	4.000000	38.000000	0.000000
2268.629786	0.030306	0.571230	-0.020191	86.914536	12.359270	37.474842	-0.647835	0.000000	-4.957853	0.000000	0.000000	0.000000	-0.302388	-0.330521	-0.909664	0.000000	0.000000	4.000000	38.000000	0.000000
2268.633119	0.030306	0.571230	-0.020191	86.914536	12.359270	37.474842	-0.647835	0.000000	-4.957853	0.000000	0.000000	0.000000	-0.302388	-0.330521	-0.909664	0.000000	0.000000	4.000000	38.000000	0.000000
2268.636453	0.029043	0.570118	-0.023168	87.030273	24.171652	50.073730	-0.765610	0.000000	-4.941036	0.000000	0.000000	0.000000	-0.378625	-0.333784	-0.893062	0.000000	0.000000	4.000000	38.000000	0.000000
2268.639786	0.029043	0.570118	-0.023168	87.030273	24.171652	50.073730	-0.765610	0.000000	-4.941036	0.000000	0.000000	0.000000	-0.378625	-0.333784	-0.893062	0.000000	0.000000	4.000000	38.000000	0.000000
2268.643119	0.029043	0.570118	-0.023168	87.030273	24.171652	50.073730	-0.765610	0.000000	-4.941036	0.000000	0.000000	0.000000	-0.378625	-0.333784	-0.893062	0.000000	0.000000	4.000000	38.000000	0.000000
2268.646453	0.027619	0.569064	-0.026024	86.861130	36.311764	63.094822	-0.883541	0.000000	-4.921317	0.000000	0.000000	0.000000	-0.427347	-0.316142	-0.857039	0.000000	0.000000	4.000000	38.000000	0.000000
2268.649786	0.027619	0.569064	-0.026024	86.861130	36.311764	63.094822	-0.883541	0.000000	-4.921317	0.000000	0.000000	0.000000	-0.427347	-0.316142	-0.857039	0.000000	0.000000	4.000000	38.000000	0.000000
2268.653119	0.027619	0.569064	-0.026024	86.861130	36.311764	63.094822	-0.883541	0.000000	-4.921317	0.000000	0.000000	0.000000	-0.427347	-0.316142	-0.857039	0.000000	0.000000	4.000000	38.000000	0.000000
2268.656453	0.026144	0.568061	-0.028653	86.347252	44.294445	71.901474	-0.999053	0.000000	-4.899173	0.000000	0.000000	0.000000	-0.442628	-0.301024	-0.788659	0.000000	0.000000	4.000000	38.000000	0.000000
2268.659786	0.026144	0.568061	-0.028653	86.347252	44.294445	71.901474	-0.999053	0.000000	-4.899173	0.000000	0.000000	0.000000	-0.442628	-0.301024	-0.788659	0.000000	0.000000	4.000000	38.000000	0.000000
2268.663119	0.026144	0.568061	-0.028653	86.347252	44.294445	71.901474	-0.999053	0.000000	-4.899173	0.000000	0.000000	0.000000	-0.442628	-0.301024	-0.788659	0.000000	0.000000	4.000000	38.000000	0.000000
2268.666453	0.024514	0.567137	-0.031078	85.626503	47.729977	75.778221	-1.107528	0.000000	-4.875795	0.000000	0.000000	0.000000	-0.488916	-0.277011	-0.727325	0.000000	0.000000	4.000000	38.000000	0.000000
2268.669786	0.024514	0.567137	-0.031078	85.626503	47.729977	75.778221	-1.107528	0.000000	-4.875795	0.000000	0.000000	0.000000	-0.488916	-0.277011	-0.727325	0.000000	0.000000	4.000000	38.000000	0.000000
2268.673119	0.024514	0.567137	-0.031078	85.626503	47.729977	75.778221	-1.107528	0.000000	-4.875795	0.000000	0.000000	0.000000	-0.488916	-0.277011	-0.727325	0.000000	0.000000	4.000000	38.000000	0.000000
2268.676453	0.022726	0.566231	-0.033395	84.877037	48.857807	76.807114	-1.210817	0.000000	-4.851177	0.000000	0.000000	0.000000	-0.536422	-0.271740	-0.695245	0.000000	0.000000	4.000000	38.000000	0.000000
2268.679786	0.022726	0.566231	-0.033395	84.877037	48.857807	76.807114	-1.210817	0.000000	-4.851177	0.000000	0.000000	0.000000	-0.536422	-0.271740	-0.695245	0.000000	0.000000	4.000000	38.000000	0.000000
2268.683119	0.022726	0.566231	-0.033395	84.877037	48.857807	76.807114	-1.210817	0.000000	-4.851177	0.000000	0.000000	0.000000	-0.536422	-0.271740	-0.695245	0.000000	0.000000	4.000000	38.000000	0.000000
2268.686453	0.020782	0.565337	-0.035583	84.184723	48.793056	76.404915	-1.312825	0.000000	-4.824571	0.000000	0.000000	0.000000	-0.583025	-0.268264	-0.656374	0.000000	0.000000	4.000000	38.000000	0.000000
2268.689786	0.020782	0.565337	-0.035583	84.184723	48.793056	76.404915	-1.312825	0.000000	-4.824571	0.000000	0.000000	0.000000	-0.583025	-0.268264	-0.656374	0.000000	0.000000	4.000000	38.000000	0.000000
2268.693119	0.020782	0.565337	-0.035583	84.184723	48.793056	76.404915	-1.312825	0.000000	-4.824571	0.000000	0.000000	0.000000	-0.583025	-0.268264	-0.656374	0.000000	0.000000	4.000000	38.000000	0.000000
2268.696453	0.018660	0.564416	-0.037746	83.567184	48.252018	75.691345	-1.412984	0.000000	-4.796194	0.000000	0.000000	0.000000	-0.636619	-0.276313	-0.648803	0.000000	0.000000	4.000000	38.000000	0.000000
2268.699786	0.018660	0.564416	-0.037746	83.567184	48.252018	75.691345	-1.412984	0.000000	-4.796194	0.000000	0.000000	0.000000	-0.636619	-0.276313	-0.648803	0.000000	0.000000	4.000000	38.000000	0.000000
2268.703119	0.018660	0.564416	-0.037746	83.567184	48.252018	75.691345	-1.412984	0.000000	-4.796194	0.000000	0.000000	0.000000	-0.636619	-0.276313	-0.648803	0.000000	0.000000	4.000000	38.000000	0.000000
2268.706453	0.016343	0.563423	-0.039874	83.025177	47.702713	75.228737	-1.515662	0.000000	-4.764742	0.000000	0.000000	0.000000	-0.695192	-0.297850	-0.638402	0.000000	0.000000	4.000000	38.000000	0.000000
2268.709786	0.016343	0.563423	-0.039874	83.025177	47.702713	75.228737	-1.515662	0.000000	-4.764742	0.000000	0.000000	0.000000	-0.695192	-0.297850	-0.638402	0.000000	0.000000	4.000000	38.000000	0.000000
2268.713119	0.016343	0.563423	-0.039874	83.025177	47.702713	75.228737	-1.515662	0.000000	-4.764742	0.000000	0.000000	0.000000	-0.695192	-0.297850	-0.638402	0.000000	0.000000	4.000000	38.000000	0.000000
2268.716453	0.013892	0.562360	-0.041973	82.535706	47.338848	75.128098	-1.621067	0.000000	-4.729920	0.000000	0.000000	0.000000	-0.735180	-0.319043	-0.629746	0.000000	0.000000	4.000000	38.000000	0.000000
2268.719786	0.013892	0.562360	-0.041973	82.535706	47.338848	75.128098	-1.621067	0.000000	-4.729920	0.000000	0.000000	0.000000	-0.735180	-0.319043	-0.629746	0.000000	0.000000	4.000000	38.000000	0.000000
2268.723119	0.013892	0.562360	-0.041973	82.535706	47.338848	75.128098	-1.621067	0.000000	-4.729920	0.000000	0.000000	0.000000	-0.735180	-0.319043	-0.629746	0.000000	0.000000	4.000000	38.000000	0.000000
2268.726453	0.011312	0.561232	-0.043979	82.044998	47.388897	75.458214	-1.728983	0.000000	-4.691547	0.000000	0.000000	0.000000	-0.774066	-0.338400	-0.601866	0.000000	0.000000	4.000000	38.000000	0.000000
2268.729786	0.011312	0.561232	-0.043979	82.044998	47.388897	75.458214	-1.728983	0.000000	-4.691547	0.000000	0.000000	0.000000	-0.774066	-0.338400	-0.601866	0.000000	0.000000	4.000000	38.000000	0.000000
2268.733119	0.011312	0.561232	-0.043979	82.044998	47.388897	75.458214	-1.728983	0.000000	-4.691547	0.000000	0.000000	0.000000	-0.774066	-0.338400	-0.601866	0.000000	0.000000	4.000000	38.000000	0.000000
2268.736453	0.008604	0.560090	-0.045839	81.499405	47.975117	76.413651	-1.837284	0.000000	-4.650203	0.000000	0.000000	0.000000	-0.812449	-0.342457	-0.558064	0.000000	0.000000	4.000000	38.000000	0.000000
2268.739786	0.008604	0.560090	-0.045839	81.499405	47.975117	76.413651	-1.837284	0.000000	-4.650203	0.000000	0.000000	0.000000	-0.812449	-0.342457	-0.558064	0.000000	0.000000	4.000000	38.000000	0.000000
2268.743119	0.008604	0.560090	-0.045839	81.499405	47.975117	76.413651	-1.837284	0.000000	-4.650203	0.000000	0.000000	0.000000	-0.812449	-0.342457	-0.558064	0.000000	0.000000	4.000000	38.000000	0.000000
2268.746453	0.005807	0.559007	-0.047506	80.845642	48.951672	78.095245	-1.944297	0.000000	-4.606486	0.000000	0.000000	0.000000	-0.839198	-0.324821	-0.499973	0.000000	0.000000	4.000000	38.000000	0.000000
2268.749786	0.005807	0.559007	-0.047506	80.845642	48.951672	78.095245	-1.944297	0.000000	-4.606486	0.000000	0.000000	0.000000	-0.839198	-0.324821	-0.499973	0.000000	0.000000	4.000000	38.000000	0.000000
2268.753119	0.005807	0.559007	-0.047506	80.845642	48.951672	78.095245	-1.944297	0.000000	-4.606486	0.000000	0.000000	0.000000	-0.839198	-0.324821	-0.499973	0.000000	0.000000	4.000000	38.000000	0.000000
2268.756453	0.002937	0.558032	-0.048924	80.138512	50.032856	79.831543	-2.047985	0.000000	-4.561333	0.000000	0.000000	0.000000	-0.860816	-0.292627	-0.425331	0.000000	0.000000	4.000000	38.000000	0.000000
2268.759786	0.002937	0.558032	-0.048924	80.138512	50.032856	79.831543	-2.047985	0.000000	-4.561333	0.000000	0.000000	0.000000	-0.860816	-0.292627	-0.425331	0.000000	0.000000	4.000000	38.000000	0.000000
2268.763119	0.002937	0.558032	-0.048924	80.138512	50.032856	79.831543	-2.047985	0.000000	-4.561333	0.000000	0.000000	0.000000	-0.860816	-0.292627	-0.425331	0.000000	0.000000	4.000000	38.000000	0.000000
2268.766453	-0.000009	0.557157	-0.050069	79.432549	50.955292	80.884224	-2.146305	0.000000	-4.515903	0.000000	0.000000	0.000000	-0.883766	-0.262553	-0.343504	0.000000	0.000000	4.000000	38.000000	0.000000
2268.769786	-0.000009	0.557157	-0.050069	79.432549	50.955292	80.884224	-2.146305	0.000000	-4.515903	0.000000	0.000000	0.000000	-0.883766	-0.262553	-0.343504	0.000000	0.000000	4.000000	38.000000	0.000000
2268.773119	-0.000009	0.557157	-0.050069	79.432549	50.955292	80.884224	-2.146305	0.000000	-4.515903	0.000000	0.000000	0.000000	-0.883766	-0.262553	-0.343504	0.000000	0.000000	4.000000	38.000000	0.000000
2268.776453	-0.003075	0.556309	-0.050993	78.765282	51.708195	81.453514	-2.238680	0.000000	-4.470829	0.000000	0.000000	0.000000	-0.919783	-0.254224	-0.277324	0.000000	0.000000	4.000000	38.000000	0.000000
2268.779786	-0.003075	0.556309	-0.050993	78.765282	51.708195	81.453514	-2.238680	0.000000	-4.470829	0.000000	0.000000	0.000000	-0.919783	-0.254224	-0.277324	0.000000	0.000000	4.000000	38.000000	0.000000
2268.783119	-0.003075	0.556309	-0.050993	78.765282	51.708195	81.453514	-2.238680	0.000000	-4.470829	0.000000	0.000000	0.000000	-0.919783	-0.254224	-0.277324	0.000000	0.000000	4.000000	38.000000	0.000000
2268.786453	-0.006246	0.555511	-0.051704	78.159241	52.351658	82.135994	-2.328008	0.000000	-4.424972	0.000000	0.000000	0.000000	-0.951324	-0.239469	-0.213382	0.000000	0.000000	4.000000	38.000000	0.000000
2268.789786	-0.006246	0.555511	-0.051704	78.159241	52.351658	82.135994	-2.328008	0.000000	-4.424972	0.000000	0.000000	0.000000	-0.951324	-0.239469	-0.213382	0.000000	0.000000	4.000000	38.000000	0.000000
2268.793119	-0.006246	0.555511	-0.051704	78.159241	52.351658	82.135994	-2.328008	0.000000	-4.424972	0.000000	0.000000	0.000000	-0.951324	-0.239469	-0.213382	0.000000	0.000000	4.000000	38.000000	0.000000
2268.796453	-0.009506	0.554690	-0.052256	77.646835	52.904472	82.788422	-2.414595	0.000000	-4.378325	0.000000	0.000000	0.000000	-0.978176	-0.246260	-0.165379	0.000000	0.000000	4.000000	38.000000	0.000000
2268.799786	-0.009506	0.554690	-0.052256	77.646835	52.904472	82.788422	-2.414595	0.000000	-4.378325	0.000000	0.000000	0.000000	-0.978176	-0.246260	-0.165379	0.000000	0.000000	4.000000	38.000000	0.000000
2268.803119	-0.009506	0.554690	-0.052256	77.646835	52.904472	82.788422	-2.414595	0.000000	-4.378325	0.000000	0.000000	0.000000	-0.978176	-0.246260	-0.165379	0.000000	0.000000	4.000000	38.000000	0.000000
2268.806453	-0.012841	0.553868	-0.052654	77.230553	53.462250	83.278183	-2.500325	0.000000	-4.329939	0.000000	0.000000	0.000000	-1.000392	-0.246568	-0.119463	0.000000	0.000000	4.000000	38.000000	0.000000
2268.809786	-0.012841	0.553868	-0.052654	77.230553	53.462250	83.278183	-2.500325	0.000000	-4.329939	0.000000	0.000000	0.000000	-1.000392	-0.246568	-0.119463	0.000000	0.000000	4.000000	38.000000	0.000000
2268.813119	-0.012841	0.553868	-0.052654	77.230553	53.462250	83.278183	-2.500325	0.000000	-4.329939	0.000000	0.000000	0.000000	-1.000392	-0.246568	-0.119463	0.000000	0.000000	4.000000	38.000000	0.000000
2268.816453	-0.016194	0.552996	-0.052956	76.874695	54.184822	83.681320	-2.585407	0.000000	-4.279681	0.000000	0.000000	0.000000	-1.005868	-0.261695	-0.090520	0.000000	0.000000	4.000000	38.000000	0.000000
2268.819786	-0.016194	0.552996	-0.052956	76.874695	54.184822	83.681320	-2.585407	0.000000	-4.279681	0.000000	0.000000	0.000000	-1.005868	-0.261695	-0.090520	0.000000	0.000000	4.000000	38.000000	0.000000
2268.823119	-0.016194	0.552996	-0.052956	76.874695	54.184822	83.681320	-2.585407	0.000000	-4.279681	0.000000	0.000000	0.000000	-1.005868	-0.261695	-0.090520	0.000000	0.000000	4.000000	38.000000	0.000000
2268.826453	-0.019568	0.552111	-0.053148	76.522339	55.051392	84.356895	-2.647781	0.000000	-4.190312	0.000000	0.000000	0.000000	-1.012389	-0.265486	-0.057660	0.000000	0.000000	4.000000	38.000000	0.000000
2268.829786	-0.019568	0.552111	-0.053148	76.522339	55.051392	84.356895	-2.647781	0.000000	-4.190312	0.000000	0.000000	0.000000	-1.012389	-0.265486	-0.057660	0.000000	0.000000	4.000000	38.000000	0.000000
2268.833119	-0.019568	0.552111	-0.053148	76.522339	55.051392	84.356895	-2.647781	0.000000	-4.190312	0.000000	0.000000	0.000000	-1.012389	-0.265486	-0.057660	0.000000	0.000000	4.000000	38.000000	0.000000
2268.836453	-0.022910	0.551257	-0.053238	76.160896	56.156097	85.527939	-2.657391	0.000000	-4.021580	0.000000	0.000000	0.000000	-1.002440	-0.256239	-0.027095	0.000000	0.000000	4.000000	38.000000	0.000000
2268.839786	-0.022910	0.551257	-0.053238	76.160896	56.156097	85.527939	-2.657391	0.000000	-4.021580	0.000000	0.000000	0.000000	-1.002440	-0.256239	-0.027095	0.000000	0.000000	4.000000	38.000000	0.000000
2268.843119	-0.022910	0.551257	-0.053238	76.160896	56.156097	85.527939	-2.657391	0.000000	-4.021580	0.000000	0.000000	0.000000	-1.002440	-0.256239	-0.027095	0.000000	0.000000	4.000000	38.000000	0.000000
2268.846453	-0.026218	0.550467	-0.053279	75.807640	57.719025	87.196281	-2.661907	0.000000	-3.854507	0.000000	0.000000	0.000000	-0.992343	-0.236955	-0.012264	0.000000	0.000000	4.000000	38.000000	0.000000
2268.849786	-0.026218	0.550467	-0.053279	75.807640	57.719025	87.196281	-2.661907	0.000000	-3.854507	0.000000	0.000000	0.000000	-0.992343	-0.236955	-0.012264	0.000000	0.000000	4.000000	38.000000	0.000000
2268.853119	-0.026218	0.550467	-0.053279	75.807640	57.719025	87.196281	-2.661907	0.000000	-3.854507	0.000000	0.000000	0.000000	-0.992343	-0.236955	-0.012264	0.000000	0.000000	4.000000	38.000000	0.000000
2268.856453	-0.029445	0.549793	-0.053140	75.472282	59.550186	89.068420	-2.663951	0.000000	-3.689117	0.000000	0.000000	0.000000	-0.968209	-0.202267	0.041610	0.000000	0.000000	4.000000	38.000000	0.000000
2268.859786	-0.029445	0.549793	-0.053140	75.472282	59.550186	89.068420	-2.663951	0.000000	-3.689117	0.000000	0.000000	0.000000	-0.968209	-0.202267	0.041610	0.000000	0.000000	4.000000	38.000000	0.000000
2268.863119	-0.029445	0.549793	-0.053140	75.472282	59.550186	89.068420	-2.663951	0.000000	-3.689117	0.000000	0.000000	0.000000	-0.968209	-0.202267	0.041610	0.000000	0.000000	4.000000	38.000000	0.000000
2268.866453	-0.032653	0.549195	-0.052838	75.173195	61.418617	90.955765	-2.657016	0.000000	-3.527749	0.000000	0.000000	0.000000	-0.962357	-0.179308	0.090587	0.000000	0.000000	4.000000	38.000000	0.000000
2268.869786	-0.032653	0.549195	-0.052838	75.173195	61.418617	90.955765	-2.657016	0.000000	-3.527749	0.000000	0.000000	0.000000	-0.962357	-0.179308	0.090587	0.000000	0.000000	4.000000	38.000000	0.000000
2268.873119	-0.032653	0.549195	-0.052838	75.173195	61.418617	90.955765	-2.657016	0.000000	-3.527749	0.000000	0.000000	0.000000	-0.962357	-0.179308	0.090587	0.000000	0.000000	4.000000	38.000000	0.000000
2268.876453	-0.035826	0.548695	-0.052376	74.945007	63.184414	92.793907	-2.641918	0.000000	-3.367356	0.000000	0.000000	0.000000	-0.951836	-0.149957	0.138794	0.000000	0.000000	4.000000	38.000000	0.000000
2268.879786	-0.035826	0.548695	-0.052376	74.945007	63.184414	92.793907	-2.641918	0.000000	-3.367356	0.000000	0.000000	0.000000	-0.951836	-0.149957	0.138794	0.000000	0.000000	4.000000	38.000000	0.000000
2268.883119	-0.035826	0.548695	-0.052376	74.945007	63.184414	92.793907	-2.641918	0.000000	-3.367356	0.000000	0.000000	0.000000	-0.951836	-0.149957	0.138794	0.000000	0.000000	4.000000	38.000000	0.000000
2268.886453	-0.038912	0.548286	-0.051722	74.810135	64.744820	94.357628	-2.618786	0.000000	-3.208716	0.000000	0.000000	0.000000	-0.925829	-0.122702	0.196207	0.000000	0.000000	4.000000	38.000000	0.000000
2268.889786	-0.038912	0.548286	-0.051722	74.810135	64.744820	94.357628	-2.618786	0.000000	-3.208716	0.000000	0.000000	0.000000	-0.925829	-0.122702	0.196207	0.000000	0.000000	4.000000	38.000000	0.000000
2268.893119	-0.038912	0.548286	-0.051722	74.810135	64.744820	94.357628	-2.618786	0.000000	-3.208716	0.000000	0.000000	0.000000	-0.925829	-0.122702	0.196207	0.000000	0.000000	4.000000	38.000000	0.000000
2268.896453	-0.041898	0.547961	-0.050848	74.770294	66.144409	95.707527	-2.586084	0.000000	-3.054411	0.000000	0.000000	0.000000	-0.895926	-0.097540	0.262052	0.000000	0.000000	4.000000	38.000000	0.000000
2268.899786	-0.041898	0.547961	-0.050848	74.770294	66.144409	95.707527	-2.586084	0.000000	-3.054411	0.000000	0.000000	0.000000	-0.895926	-0.097540	0.262052	0.000000	0.000000	4.000000	38.000000	0.000000
2268.903119	-0.041898	0.547961	-0.050848	74.770294	66.144409	95.707527	-2.586084	0.000000	-3.054411	0.000000	0.000000	0.000000	-0.895926	-0.097540	0.262052	0.000000	0.000000	4.000000	38.000000	0.000000
2268.906453	-0.044745	0.547710	-0.049792	74.759285	67.418221	97.198563	-2.542409	0.000000	-2.905090	0.000000	0.000000	0.000000	-0.854141	-0.075492	0.316890	0.000000	0.000000	4.000000	38.000000	0.000000
2268.909786	-0.044745	0.547710	-0.049792	74.759285	67.418221	97.198563	-2.542409	0.000000	-2.905090	0.000000	0.000000	0.000000	-0.854141	-0.075492	0.316890	0.000000	0.000000	4.000000	38.000000	0.000000
2268.913119	-0.044745	0.547710	-0.049792	74.759285	67.418221	97.198563	-2.542409	0.000000	-2.905090	0.000000	0.000000	0.000000	-0.854141	-0.075492	0.316890	0.000000	0.000000	4.000000	38.000000	0.000000
2268.916453	-0.047455	0.547553	-0.048555	74.758720	68.552574	98.554253	-2.489594	0.000000	-2.762734	0.000000	0.000000	0.000000	-0.812840	-0.046871	0.371109	0.000000	0.000000	4.000000	38.000000	0.000000
2268.919786	-0.047455	0.547553	-0.048555	74.758720	68.552574	98.554253	-2.489594	0.000000	-2.762734	0.000000	0.000000	0.000000	-0.812840	-0.046871	0.371109	0.000000	0.000000	4.000000	38.000000	0.000000
2268.923119	-0.047455	0.547553	-0.048555	74.758720	68.552574	98.554253	-2.489594	0.000000	-2.762734	0.000000	0.000000	0.000000	-0.812840	-0.046871	0.371109	0.000000	0.000000	4.000000	38.000000	0.000000
2268.926453	-0.050113	0.547435	-0.047246	74.812485	69.662834	99.670395	-2.427743	0.000000	-2.627260	0.000000	0.000000	0.000000	-0.797553	-0.035545	0.392527	0.000000	0.000000	4.000000	38.000000	0.000000
2268.929786	-0.050113	0.547435	-0.047246	74.812485	69.662834	99.670395	-2.427743	0.000000	-2.627260	0.000000	0.000000	0.000000	-0.797553	-0.035545	0.392527	0.000000	0.000000	4.000000	38.000000	0.000000
2268.933119	-0.050113	0.547435	-0.047246	74.812485	69.662834	99.670395	-2.427743	0.000000	-2.627260	0.000000	0.000000	0.000000	-0.797553	-0.035545	0.392527	0.000000	0.000000	4.000000	38.000000	0.000000
2268.936453	-0.052729	0.547380	-0.045804	74.932274	70.801109	100.492966	-2.362322	0.000000	-2.494335	0.000000	0.000000	0.000000	-0.784817	-0.016605	0.432808	0.000000	0.000000	4.000000	38.000000	0.000000
2268.939786	-0.052729	0.547380	-0.045804	74.932274	70.801109	100.492966	-2.362322	0.000000	-2.494335	0.000000	0.000000	0.000000	-0.784817	-0.016605	0.432808	0.000000	0.000000	4.000000	38.000000	0.000000
2268.943119	-0.052729	0.547380	-0.045804	74.932274	70.801109	100.492966	-2.362322	0.000000	-2.494335	0.000000	0.000000	0.000000	-0.784817	-0.016605	0.432808	0.000000	0.000000	4.000000	38.000000	0.000000
2268.946453	-0.055273	0.547369	-0.044309	75.076309	71.985382	101.113297	-2.290187	0.000000	-2.363532	0.000000	0.000000	0.000000	-0.763210	-0.003307	0.448372	0.000000	0.000000	4.000000	38.000000	0.000000
2268.949786	-0.055273	0.547369	-0.044309	75.076309	71.985382	101.113297	-2.290187	0.000000	-2.363532	0.000000	0.000000	0.000000	-0.763210	-0.003307	0.448372	0.000000	0.000000	4.000000	38.000000	0.000000
2268.953119	-0.055273	0.547369	-0.044309	75.076309	71.985382	101.113297	-2.290187	0.000000	-2.363532	0.000000	0.000000	0.000000	-0.763210	-0.003307	0.448372	0.000000	0.000000	4.000000	38.000000	0.000000
2268.956453	-0.057738	0.547398	-0.042668	75.206810	73.198349	101.957840	-2.215458	0.000000	-2.236330	0.000000	0.000000	0.000000	-0.739402	0.008772	0.492269	0.000000	0.000000	4.000000	38.000000	0.000000
2268.959786	-0.057738	0.547398	-0.042668	75.206810	73.198349	101.957840	-2.215458	0.000000	-2.236330	0.000000	0.000000	0.000000	-0.739402	0.008772	0.492269	0.000000	0.000000	4.000000	38.000000	0.000000
2268.963119	-0.057738	0.547398	-0.042668	75.206810	73.198349	101.957840	-2.215458	0.000000	-2.236330	0.000000	0.000000	0.000000	-0.739402	0.008772	0.492269	0.000000	0.000000	4.000000	38.000000	0.000000
2268.966453	-0.060061	0.547474	-0.040895	75.302971	74.365959	103.086868	-2.133413	0.000000	-2.113096	0.000000	0.000000	0.000000	-0.697005	0.022789	0.531943	0.000000	0.000000	4.000000	38.000000	0.000000
2268.969786	-0.060061	0.547474	-0.040895	75.302971	74.365959	103.086868	-2.133413	0.000000	-2.113096	0.000000	0.000000	0.000000	-0.697005	0.022789	0.531943	0.000000	0.000000	4.000000	38.000000	0.000000
2268.973119	-0.060061	0.547474	-0.040895	75.302971	74.365959	103.086868	-2.133413	0.000000	-2.113096	0.000000	0.000000	0.000000	-0.697005	0.022789	0.531943	0.000000	0.000000	4.000000	38.000000	0.000000
2268.976453	-0.062223	0.547596	-0.038985	75.370743	75.487686	104.196815	-2.044756	0.000000	-1.996929	0.000000	0.000000	0.000000	-0.648464	0.036812	0.573134	0.000000	0.000000	4.000000	38.000000	0.000000
2268.979786	-0.062223	0.547596	-0.038985	75.370743	75.487686	104.196815	-2.044756	0.000000	-1.996929	0.000000	0.000000	0.000000	-0.648464	0.036812	0.573134	0.000000	0.000000	4.000000	38.000000	0.000000
2268.983119	-0.062223	0.547596	-0.038985	75.370743	75.487686	104.196815	-2.044756	0.000000	-1.996929	0.000000	0.000000	0.000000	-0.648464	0.036812	0.573134	0.000000	0.000000	4.000000	38.000000	0.000000
2268.986453	-0.064221	0.547766	-0.036935	75.449425	76.577293	105.238472	-1.949234	0.000000	-1.888852	0.000000	0.000000	0.000000	-0.599545	0.050751	0.614983	0.000000	0.000000	4.000000	38.000000	0.000000
2268.989786	-0.064221	0.547766	-0.036935	75.449425	76.577293	105.238472	-1.949234	0.000000	-1.888852	0.000000	0.000000	0.000000	-0.599545	0.050751	0.614983	0.000000	0.000000	4.000000	38.000000	0.000000
2268.993119	-0.064221	0.547766	-0.036935	75.449425	76.577293	105.238472	-1.949234	0.000000	-1.888852	0.000000	0.000000	0.000000	-0.599545	0.050751	0.614983	0.000000	0.000000	4.000000	38.000000	0.000000
2268.996453	-0.066049	0.547949	-0.034781	75.582603	77.673676	106.180099	-1.846737	0.000000	-1.788928	0.000000	0.000000	0.000000	-0.548374	0.055009	0.646164	0.000000	0.000000	4.000000	38.000000	0.000000
2268.999786	-0.066049	0.547949	-0.034781	75.582603	77.673676	106.180099	-1.846737	0.000000	-1.788928	0.000000	0.000000	0.000000	-0.548374	0.055009	0.646164	0.000000	0.000000	4.000000	38.000000	0.000000
2269.003119	-0.066049	0.547949	-0.034781	75.582603	77.673676	106.180099	-1.846737	0.000000	-1.788928	0.000000	0.000000	0.000000	-0.548374	0.055009	0.646164	0.000000	0.000000	4.000000	38.000000	0.000000
2269.006453	-0.067707	0.548186	-0.032507	75.809067	78.849648	107.069923	-1.739043	0.000000	-1.697532	0.000000	0.000000	0.000000	-0.497173	0.071087	0.682083	0.000000	0.000000	4.000000	38.000000	0.000000
2269.009786	-0.067707	0.548186	-0.032507	75.809067	78.849648	107.069923	-1.739043	0.000000	-1.697532	0.000000	0.000000	0.000000	-0.497173	0.071087	0.682083	0.000000	0.000000	4.000000	38.000000	0.000000
2269.013119	-0.067707	0.548186	-0.032507	75.809067	78.849648	107.069923	-1.739043	0.000000	-1.697532	0.000000	0.000000	0.000000	-0.497173	0.071087	0.682083	0.000000	0.000000	4.000000	38.000000	0.000000
2269.016453	-0.069141	0.548428	-0.030162	76.115715	80.126511	107.951431	-1.625362	0.000000	-1.614670	0.000000	0.000000	0.000000	-0.430336	0.072573	0.703653	0.000000	0.000000	4.000000	38.000000	0.000000
2269.019786	-0.069141	0.548428	-0.030162	76.115715	80.126511	107.951431	-1.625362	0.000000	-1.614670	0.000000	0.000000	0.000000	-0.430336	0.072573	0.703653	0.000000	0.000000	4.000000	38.000000	0.000000
2269.023119	-0.069141	0.548428	-0.030162	76.115715	80.126511	107.951431	-1.625362	0.000000	-1.614670	0.000000	0.000000	0.000000	-0.430336	0.072573	0.703653	0.000000	0.000000	4.000000	38.000000	0.000000
2269.026453	-0.070369	0.548698	-0.027750	76.479095	81.536736	108.867722	-1.508087	0.000000	-1.542947	0.000000	0.000000	0.000000	-0.368241	0.081108	0.723381	0.000000	0.000000	4.000000	38.000000	0.000000
2269.029786	-0.070369	0.548698	-0.027750	76.479095	81.536736	108.867722	-1.508087	0.000000	-1.542947	0.000000	0.000000	0.000000	-0.368241	0.081108	0.723381	0.000000	0.000000	4.000000	38.000000	0.000000
2269.033119	-0.070369	0.548698	-0.027750	76.479095	81.536736	108.867722	-1.508087	0.000000	-1.542947	0.000000	0.000000	0.000000	-0.368241	0.081108	0.723381	0.000000	0.000000	4.000000	38.000000	0.000000
2269.036453	-0.071322	0.548957	-0.025275	76.870590	83.109604	109.883385	-1.387523	0.000000	-1.481574	0.000000	0.000000	0.000000	-0.285924	0.077653	0.742546	0.000000	0.000000	4.000000	38.000000	0.000000
2269.039786	-0.071322	0.548957	-0.025275	76.870590	83.109604	109.883385	-1.387523	0.000000	-1.481574	0.000000	0.000000	0.000000	-0.285924	0.077653	0.742546	0.000000	0.000000	4.000000	38.000000	0.000000
2269.043119	-0.071322	0.548957	-0.025275	76.870590	83.109604	109.883385	-1.387523	0.000000	-1.481574	0.000000	0.000000	0.000000	-0.285924	0.077653	0.742546	0.000000	0.000000	4.000000	38.000000	0.000000
2269.046453	-0.072054	0.549188	-0.022763	77.251183	84.845413	111.040649	-1.263766	0.000000	-1.433920	0.000000	0.000000	0.000000	-0.219782	0.069190	0.753605	0.000000	0.000000	4.000000	38.000000	0.000000
2269.049786	-0.072054	0.549188	-0.022763	77.251183	84.845413	111.040649	-1.263766	0.000000	-1.433920	0.000000	0.000000	0.000000	-0.219782	0.069190	0.753605	0.000000	0.000000	4.000000	38.000000	0.000000
2269.053119	-0.072054	0.549188	-0.022763	77.251183	84.845413	111.040649	-1.263766	0.000000	-1.433920	0.000000	0.000000	0.000000	-0.219782	0.069190	0.753605	0.000000	0.000000	4.000000	38.000000	0.000000
2269.056453	-0.072593	0.549388	-0.020286	77.608055	86.833420	112.440536	-1.138165	0.000000	-1.397289	0.000000	0.000000	0.000000	-0.161648	0.060230	0.743330	0.000000	0.000000	4.000000	38.000000	0.000000
2269.059786	-0.072593	0.549388	-0.020286	77.608055	86.833420	112.440536	-1.138165	0.000000	-1.397289	0.000000	0.000000	0.000000	-0.161648	0.060230	0.743330	0.000000	0.000000	4.000000	38.000000	0.000000
2269.063119	-0.072593	0.549388	-0.020286	77.608055	86.833420	112.440536	-1.138165	0.000000	-1.397289	0.000000	0.000000	0.000000	-0.161648	0.060230	0.743330	0.000000	0.000000	4.000000	38.000000	0.000000
2269.066453	-0.072977	0.549559	-0.017848	77.954002	89.085876	114.080902	-1.014276	0.000000	-1.370348	0.000000	0.000000	0.000000	-0.115073	0.051294	0.731275	0.000000	0.000000	4.000000	38.000000	0.000000
2269.069786	-0.072977	0.549559	-0.017848	77.954002	89.085876	114.080902	-1.014276	0.000000	-1.370348	0.000000	0.000000	0.000000	-0.115073	0.051294	0.731275	0.000000	0.000000	4.000000	38.000000	0.000000
2269.073119	-0.072977	0.549559	-0.017848	77.954002	89.085876	114.080902	-1.014276	0.000000	-1.370348	0.000000	0.000000	0.000000	-0.115073	0.051294	0.731275	0.000000	0.000000	4.000000	38.000000	0.000000
2269.076453	-0.073212	0.549724	-0.015524	78.303864	91.596809	115.951149	-0.892397	0.000000	-1.351169	0.000000	0.000000	0.000000	-0.070584	0.049394	0.697326	0.000000	0.000000	4.000000	38.000000	0.000000
2269.079786	-0.073212	0.549724	-0.015524	78.303864	91.596809	115.951149	-0.892397	0.000000	-1.351169	0.000000	0.000000	0.000000	-0.070584	0.049394	0.697326	0.000000	0.000000	4.000000	38.000000	0.000000
2269.083119	-0.073212	0.549724	-0.015524	78.303864	91.596809	115.951149	-0.892397	0.000000	-1.351169	0.000000	0.000000	0.000000	-0.070584	0.049394	0.697326	0.000000	0.000000	4.000000	38.000000	0.000000
[truncated: 6,614 more rows]
