# Supplementary material for: Haptic Guidance Needs to Be Intuitive Not Just Informative to Improve Human Motor Accuracy
Source: PLoS One. 2016 Mar 16;11(3):e0150912. doi: 10.1371/journal.pone.0150912 (PMC4794196; doi:10.1371/journal.pone.0150912)
Supplement: S2 Data — (ZIP) [file pone.0150912.s002.zip › Subject10/exp2_0039.txt]

Time	PosX	PosY	PosZ	RotX	RotY	RotZ	ForceX	ForceY	ForceZ	MomentX	MomentY	MomentZ	VelocityX	VelocityY	VelocityZ	CalibratedWeight	ButtonDown	Condition	Trial	Visual
2293.143119	0.005155	0.537461	0.240855	79.766113	87.981323	106.864891	4.652214	0.000000	1.832187	0.000000	0.000000	0.000000	0.000059	-0.028052	0.008052	0.000000	1.000000	4.000000	39.000000	0.000000
2293.146453	0.005155	0.537461	0.240855	79.766113	87.981323	106.864891	4.652214	0.000000	1.832187	0.000000	0.000000	0.000000	0.000059	-0.028052	0.008052	0.000000	1.000000	4.000000	39.000000	0.000000
2293.149786	0.005155	0.537461	0.240855	79.766113	87.981323	106.864891	4.652214	0.000000	1.832187	0.000000	0.000000	0.000000	0.000059	-0.028052	0.008052	0.000000	1.000000	4.000000	39.000000	0.000000
2293.153119	0.007147	0.537505	0.241218	79.527626	87.753662	106.647003	4.652285	0.000000	1.832007	0.000000	0.000000	0.000000	0.597615	0.013133	0.109021	0.000000	1.000000	4.000000	39.000000	0.000000
2293.156453	0.007147	0.537505	0.241218	79.527626	87.753662	106.647003	4.652285	0.000000	1.832007	0.000000	0.000000	0.000000	-0.000000	0.000008	-0.000001	0.000000	1.000000	4.000000	39.000000	0.000000
2293.159786	0.007147	0.537505	0.241218	79.527626	87.753662	106.647003	4.652285	0.000000	1.832007	0.000000	0.000000	0.000000	-0.000000	0.000008	-0.000001	0.000000	1.000000	4.000000	39.000000	0.000000
2293.163119	0.007147	0.537505	0.241218	79.300133	87.700050	106.607735	4.666229	0.000000	1.796194	0.000000	0.000000	0.000000	-0.000000	0.000008	-0.000001	0.000000	1.000000	4.000000	39.000000	0.000000
2293.166453	0.008743	0.537625	0.241572	79.300133	87.700050	106.607735	4.666229	0.000000	1.796194	0.000000	0.000000	0.000000	0.478801	0.036043	0.106117	0.000000	1.000000	4.000000	39.000000	0.000000
2293.169786	0.008743	0.537625	0.241572	79.300133	87.700050	106.607735	4.666229	0.000000	1.796194	0.000000	0.000000	0.000000	0.478801	0.036043	0.106117	0.000000	1.000000	4.000000	39.000000	0.000000
2293.173119	0.008743	0.537625	0.241572	79.459427	87.419518	106.091484	4.677381	0.000000	1.766948	0.000000	0.000000	0.000000	0.478801	0.036043	0.106117	0.000000	1.000000	4.000000	39.000000	0.000000
2293.176453	0.010211	0.538066	0.242192	79.459427	87.419518	106.091484	4.677381	0.000000	1.766948	0.000000	0.000000	0.000000	0.440642	0.132434	0.185848	0.000000	1.000000	4.000000	39.000000	0.000000
2293.179786	0.010211	0.538066	0.242192	79.459427	87.419518	106.091484	4.677381	0.000000	1.766948	0.000000	0.000000	0.000000	0.440642	0.132434	0.185848	0.000000	1.000000	4.000000	39.000000	0.000000
2293.183119	0.010211	0.538066	0.242192	80.152039	87.683914	105.716423	4.688189	0.000000	1.738069	0.000000	0.000000	0.000000	0.440642	0.132434	0.185848	0.000000	1.000000	4.000000	39.000000	0.000000
2293.186453	0.012249	0.538689	0.242856	80.152039	87.683914	105.716423	4.688189	0.000000	1.738069	0.000000	0.000000	0.000000	0.611200	0.186992	0.199358	0.000000	1.000000	4.000000	39.000000	0.000000
2293.189786	0.012249	0.538689	0.242856	80.152039	87.683914	105.716423	4.688189	0.000000	1.738069	0.000000	0.000000	0.000000	0.611200	0.186992	0.199358	0.000000	1.000000	4.000000	39.000000	0.000000
2293.193119	0.012249	0.538689	0.242856	81.136604	88.462410	105.679886	4.702440	0.000000	1.699133	0.000000	0.000000	0.000000	0.611200	0.186992	0.199358	0.000000	1.000000	4.000000	39.000000	0.000000
2293.196453	0.013889	0.539421	0.243444	81.136604	88.462410	105.679886	4.702440	0.000000	1.699133	0.000000	0.000000	0.000000	0.492169	0.219531	0.176485	0.000000	1.000000	4.000000	39.000000	0.000000
2293.199786	0.013889	0.539421	0.243444	81.136604	88.462410	105.679886	4.702440	0.000000	1.699133	0.000000	0.000000	0.000000	0.492169	0.219531	0.176485	0.000000	1.000000	4.000000	39.000000	0.000000
2293.203119	0.013889	0.539421	0.243444	82.334206	90.054001	106.294716	4.713801	0.000000	1.667356	0.000000	0.000000	0.000000	0.492169	0.219531	0.176485	0.000000	1.000000	4.000000	39.000000	0.000000
2293.206453	0.015997	0.540262	0.243940	82.334206	90.054001	106.294716	4.713801	0.000000	1.667356	0.000000	0.000000	0.000000	0.632277	0.252101	0.148677	0.000000	1.000000	4.000000	39.000000	0.000000
2293.209786	0.015997	0.540262	0.243940	82.334206	90.054001	106.294716	4.713801	0.000000	1.667356	0.000000	0.000000	0.000000	0.632277	0.252101	0.148677	0.000000	1.000000	4.000000	39.000000	0.000000
2293.213119	0.015997	0.540262	0.243940	83.631821	92.274071	107.435364	4.727546	0.000000	1.627976	0.000000	0.000000	0.000000	0.632277	0.252101	0.148677	0.000000	1.000000	4.000000	39.000000	0.000000
2293.216453	0.018672	0.541155	0.244359	83.631821	92.274071	107.435364	4.727546	0.000000	1.627976	0.000000	0.000000	0.000000	0.802616	0.268021	0.125557	0.000000	0.000000	4.000000	39.000000	0.000000
2293.219786	0.018672	0.541155	0.244359	83.631821	92.274071	107.435364	4.727546	0.000000	1.627976	0.000000	0.000000	0.000000	0.802616	0.268021	0.125557	0.000000	0.000000	4.000000	39.000000	0.000000
2293.223119	0.018672	0.541155	0.244359	84.893661	95.285141	109.408272	4.744145	0.000000	1.578952	0.000000	0.000000	0.000000	0.802616	0.268021	0.125557	0.000000	0.000000	4.000000	39.000000	0.000000
2293.226453	0.021485	0.542032	0.244779	84.893661	95.285141	109.408272	4.744145	0.000000	1.578952	0.000000	0.000000	0.000000	0.843774	0.263174	0.126117	0.000000	0.000000	4.000000	39.000000	0.000000
2293.229786	0.021485	0.542032	0.244779	84.893661	95.285141	109.408272	4.744145	0.000000	1.578952	0.000000	0.000000	0.000000	0.843774	0.263174	0.126117	0.000000	0.000000	4.000000	39.000000	0.000000
2293.233119	0.021485	0.542032	0.244779	86.105995	99.457115	112.597710	4.761070	0.000000	1.527157	0.000000	0.000000	0.000000	0.843774	0.263174	0.126117	0.000000	0.000000	4.000000	39.000000	0.000000
2293.236453	0.025000	0.542966	0.245139	86.105995	99.457115	112.597710	4.761070	0.000000	1.527157	0.000000	0.000000	0.000000	1.054657	0.280220	0.108000	0.000000	0.000000	4.000000	39.000000	0.000000
2293.239786	0.025000	0.542966	0.245139	86.105995	99.457115	112.597710	4.761070	0.000000	1.527157	0.000000	0.000000	0.000000	1.054657	0.280220	0.108000	0.000000	0.000000	4.000000	39.000000	0.000000
2293.243119	0.025000	0.542966	0.245139	87.321236	106.925446	119.358025	4.781234	0.000000	1.462806	0.000000	0.000000	0.000000	1.054657	0.280220	0.108000	0.000000	0.000000	4.000000	39.000000	0.000000
2293.246453	0.028853	0.543881	0.245452	87.321236	106.925446	119.358025	4.781234	0.000000	1.462806	0.000000	0.000000	0.000000	1.155773	0.274257	0.094057	0.000000	0.000000	4.000000	39.000000	0.000000
2293.249786	0.028853	0.543881	0.245452	87.321236	106.925446	119.358025	4.781234	0.000000	1.462806	0.000000	0.000000	0.000000	1.155773	0.274257	0.094057	0.000000	0.000000	4.000000	39.000000	0.000000
2293.253119	0.028853	0.543881	0.245452	88.556259	126.334694	138.393753	4.802324	0.000000	1.392005	0.000000	0.000000	0.000000	1.155773	0.274257	0.094057	0.000000	0.000000	4.000000	39.000000	0.000000
2293.256453	0.032609	0.544873	0.245738	88.556259	126.334694	138.393753	4.802324	0.000000	1.392005	0.000000	0.000000	0.000000	1.126832	0.297666	0.085681	0.000000	0.000000	4.000000	39.000000	0.000000
2293.259786	0.032609	0.544873	0.245738	88.556259	126.334694	138.393753	4.802324	0.000000	1.392005	0.000000	0.000000	0.000000	1.126832	0.297666	0.085681	0.000000	0.000000	4.000000	39.000000	0.000000
2293.263119	0.032609	0.544873	0.245738	89.026825	-155.425430	-143.720322	4.821964	0.000000	1.322370	0.000000	0.000000	0.000000	1.126832	0.297666	0.085681	0.000000	0.000000	4.000000	39.000000	0.000000
2293.266453	0.036703	0.545964	0.245988	89.026825	-155.425430	-143.720322	4.821964	0.000000	1.322370	0.000000	0.000000	0.000000	1.228151	0.327479	0.074879	0.000000	0.000000	4.000000	39.000000	0.000000
2293.269786	0.036703	0.545964	0.245988	89.026825	-155.425430	-143.720322	4.821964	0.000000	1.322370	0.000000	0.000000	0.000000	1.228151	0.327479	0.074879	0.000000	0.000000	4.000000	39.000000	0.000000
2293.273119	0.036703	0.545964	0.245988	87.756416	-112.223953	-101.135834	4.842260	0.000000	1.246001	0.000000	0.000000	0.000000	1.228151	0.327479	0.074879	0.000000	0.000000	4.000000	39.000000	0.000000
2293.276453	0.040866	0.547113	0.246184	87.756416	-112.223953	-101.135834	4.842260	0.000000	1.246001	0.000000	0.000000	0.000000	1.248940	0.344622	0.058960	0.000000	0.000000	4.000000	39.000000	0.000000
2293.279786	0.040866	0.547113	0.246184	87.756416	-112.223953	-101.135834	4.842260	0.000000	1.246001	0.000000	0.000000	0.000000	1.248940	0.344622	0.058960	0.000000	0.000000	4.000000	39.000000	0.000000
2293.283119	0.040866	0.547113	0.246184	86.162277	-101.504921	-91.058578	4.861713	0.000000	1.167793	0.000000	0.000000	0.000000	1.248940	0.344622	0.058960	0.000000	0.000000	4.000000	39.000000	0.000000
2293.286453	0.045100	0.548323	0.246357	86.162277	-101.504921	-91.058578	4.861713	0.000000	1.167793	0.000000	0.000000	0.000000	1.270160	0.362982	0.051948	0.000000	0.000000	4.000000	39.000000	0.000000
2293.289786	0.045100	0.548323	0.246357	86.162277	-101.504921	-91.058578	4.861713	0.000000	1.167793	0.000000	0.000000	0.000000	1.270160	0.362982	0.051948	0.000000	0.000000	4.000000	39.000000	0.000000
2293.293119	0.045100	0.548323	0.246357	84.620758	-96.906166	-87.071312	4.880288	0.000000	1.087559	0.000000	0.000000	0.000000	1.270160	0.362982	0.051948	0.000000	0.000000	4.000000	39.000000	0.000000
2293.296453	0.049736	0.549590	0.246451	84.620758	-96.906166	-87.071312	4.880288	0.000000	1.087559	0.000000	0.000000	0.000000	1.390926	0.380171	0.028073	0.000000	0.000000	4.000000	39.000000	0.000000
2293.299786	0.049736	0.549590	0.246451	84.620758	-96.906166	-87.071312	4.880288	0.000000	1.087559	0.000000	0.000000	0.000000	1.390926	0.380171	0.028073	0.000000	0.000000	4.000000	39.000000	0.000000
2293.303119	0.049736	0.549590	0.246451	83.240387	-94.476913	-84.956276	4.899147	0.000000	0.999181	0.000000	0.000000	0.000000	1.390926	0.380171	0.028073	0.000000	0.000000	4.000000	39.000000	0.000000
2293.306453	0.054508	0.550838	0.246488	83.240387	-94.476913	-84.956276	4.899147	0.000000	0.999181	0.000000	0.000000	0.000000	1.431590	0.374226	0.011031	0.000000	0.000000	4.000000	39.000000	0.000000
2293.309786	0.054508	0.550838	0.246488	83.240387	-94.476913	-84.956276	4.899147	0.000000	0.999181	0.000000	0.000000	0.000000	1.431590	0.374226	0.011031	0.000000	0.000000	4.000000	39.000000	0.000000
2293.313119	0.054508	0.550838	0.246488	82.015594	-93.143562	-83.937729	4.916960	0.000000	0.907472	0.000000	0.000000	0.000000	1.431590	0.374226	0.011031	0.000000	0.000000	4.000000	39.000000	0.000000
2293.316453	0.059477	0.552057	0.246398	82.015594	-93.143562	-83.937729	4.916960	0.000000	0.907472	0.000000	0.000000	0.000000	1.490574	0.365775	-0.027019	0.000000	0.000000	4.000000	39.000000	0.000000
2293.319786	0.059477	0.552057	0.246398	82.015594	-93.143562	-83.937729	4.916960	0.000000	0.907472	0.000000	0.000000	0.000000	1.490574	0.365775	-0.027019	0.000000	0.000000	4.000000	39.000000	0.000000
2293.323119	0.059477	0.552057	0.246398	80.921066	-92.376587	-83.171677	4.933722	0.000000	0.811411	0.000000	0.000000	0.000000	1.490574	0.365775	-0.027019	0.000000	0.000000	4.000000	39.000000	0.000000
2293.326453	0.064743	0.553252	0.246199	80.921066	-92.376587	-83.171677	4.933722	0.000000	0.811411	0.000000	0.000000	0.000000	1.579886	0.358423	-0.059707	0.000000	0.000000	4.000000	39.000000	0.000000
2293.329786	0.064743	0.553252	0.246199	80.921066	-92.376587	-83.171677	4.933722	0.000000	0.811411	0.000000	0.000000	0.000000	1.579886	0.358423	-0.059707	0.000000	0.000000	4.000000	39.000000	0.000000
2293.333119	0.064743	0.553252	0.246199	79.896255	-92.021744	-82.558548	4.949507	0.000000	0.708793	0.000000	0.000000	0.000000	1.579886	0.358423	-0.059707	0.000000	0.000000	4.000000	39.000000	0.000000
2293.336453	0.069972	0.554323	0.245915	79.896255	-92.021744	-82.558548	4.949507	0.000000	0.708793	0.000000	0.000000	0.000000	1.568535	0.321468	-0.084984	0.000000	0.000000	4.000000	39.000000	0.000000
2293.339786	0.069972	0.554323	0.245915	79.896255	-92.021744	-82.558548	4.949507	0.000000	0.708793	0.000000	0.000000	0.000000	1.568535	0.321468	-0.084984	0.000000	0.000000	4.000000	39.000000	0.000000
2293.343119	0.069972	0.554323	0.245915	78.885979	-91.911308	-81.969711	4.963135	0.000000	0.606041	0.000000	0.000000	0.000000	1.568535	0.321468	-0.084984	0.000000	0.000000	4.000000	39.000000	0.000000
2293.346453	0.075432	0.555336	0.245559	78.885979	-91.911308	-81.969711	4.963135	0.000000	0.606041	0.000000	0.000000	0.000000	1.638100	0.303677	-0.106941	0.000000	0.000000	4.000000	39.000000	0.000000
2293.349786	0.075432	0.555336	0.245559	78.885979	-91.911308	-81.969711	4.963135	0.000000	0.606041	0.000000	0.000000	0.000000	1.638100	0.303677	-0.106941	0.000000	0.000000	4.000000	39.000000	0.000000
2293.353119	0.075432	0.555336	0.245559	77.879486	-91.874580	-81.721588	4.975162	0.000000	0.497762	0.000000	0.000000	0.000000	1.638100	0.303677	-0.106941	0.000000	0.000000	4.000000	39.000000	0.000000
2293.356453	0.081018	0.556263	0.245092	77.879486	-91.874580	-81.721588	4.975162	0.000000	0.497762	0.000000	0.000000	0.000000	1.675899	0.278098	-0.139986	0.000000	0.000000	4.000000	39.000000	0.000000
2293.359786	0.081018	0.556263	0.245092	77.879486	-91.874580	-81.721588	4.975162	0.000000	0.497762	0.000000	0.000000	0.000000	1.675899	0.278098	-0.139986	0.000000	0.000000	4.000000	39.000000	0.000000
2293.363119	0.081018	0.556263	0.245092	76.937889	-91.964157	-81.403618	4.985072	0.000000	0.386080	0.000000	0.000000	0.000000	1.675899	0.278098	-0.139986	0.000000	0.000000	4.000000	39.000000	0.000000
2293.366453	0.086570	0.557014	0.244593	76.937889	-91.964157	-81.403618	4.985072	0.000000	0.386080	0.000000	0.000000	0.000000	1.665387	0.225464	-0.149772	0.000000	0.000000	4.000000	39.000000	0.000000
2293.369786	0.086570	0.557014	0.244593	76.937889	-91.964157	-81.403618	4.985072	0.000000	0.386080	0.000000	0.000000	0.000000	1.665387	0.225464	-0.149772	0.000000	0.000000	4.000000	39.000000	0.000000
2293.373119	0.086570	0.557014	0.244593	76.109955	-92.053665	-80.515343	4.992480	0.000000	0.274133	0.000000	0.000000	0.000000	1.665387	0.225464	-0.149772	0.000000	0.000000	4.000000	39.000000	0.000000
2293.376453	0.092317	0.557706	0.244015	76.109955	-92.053665	-80.515343	4.992480	0.000000	0.274133	0.000000	0.000000	0.000000	1.724138	0.207529	-0.173239	0.000000	0.000000	4.000000	39.000000	0.000000
2293.379786	0.092317	0.557706	0.244015	76.109955	-92.053665	-80.515343	4.992480	0.000000	0.274133	0.000000	0.000000	0.000000	1.724138	0.207529	-0.173239	0.000000	0.000000	4.000000	39.000000	0.000000
2293.383119	0.092317	0.557706	0.244015	75.449837	-92.148018	-79.575409	4.997523	0.000000	0.157356	0.000000	0.000000	0.000000	1.724138	0.207529	-0.173239	0.000000	0.000000	4.000000	39.000000	0.000000
2293.386453	0.098256	0.558256	0.243336	75.449837	-92.148018	-79.575409	4.997523	0.000000	0.157356	0.000000	0.000000	0.000000	1.781743	0.165086	-0.203997	0.000000	0.000000	4.000000	39.000000	0.000000
2293.389786	0.098256	0.558256	0.243336	75.449837	-92.148018	-79.575409	4.997523	0.000000	0.157356	0.000000	0.000000	0.000000	1.781743	0.165086	-0.203997	0.000000	0.000000	4.000000	39.000000	0.000000
2293.393119	0.098256	0.558256	0.243336	74.941002	-92.289375	-79.050011	4.999872	0.000000	0.035837	0.000000	0.000000	0.000000	1.781743	0.165086	-0.203997	0.000000	0.000000	4.000000	39.000000	0.000000
2293.396453	0.104314	0.558699	0.242522	74.941002	-92.289375	-79.050011	4.999872	0.000000	0.035837	0.000000	0.000000	0.000000	1.817315	0.132848	-0.243948	0.000000	0.000000	4.000000	39.000000	0.000000
2293.399786	0.104314	0.558699	0.242522	74.941002	-92.289375	-79.050011	4.999872	0.000000	0.035837	0.000000	0.000000	0.000000	1.817315	0.132848	-0.243948	0.000000	0.000000	4.000000	39.000000	0.000000
2293.403119	0.104314	0.558699	0.242522	74.562111	-92.496979	-78.866943	4.999209	0.000000	-0.088917	0.000000	0.000000	0.000000	1.817315	0.132848	-0.243948	0.000000	0.000000	4.000000	39.000000	0.000000
2293.406453	0.110459	0.559039	0.241609	74.562111	-92.496979	-78.866943	4.999209	0.000000	-0.088917	0.000000	0.000000	0.000000	1.843627	0.101887	-0.274055	0.000000	0.000000	4.000000	39.000000	0.000000
2293.409786	0.110459	0.559039	0.241609	74.562111	-92.496979	-78.866943	4.999209	0.000000	-0.088917	0.000000	0.000000	0.000000	1.843627	0.101887	-0.274055	0.000000	0.000000	4.000000	39.000000	0.000000
2293.413119	0.110459	0.559039	0.241609	74.269798	-92.715424	-78.562256	4.995322	0.000000	-0.216242	0.000000	0.000000	0.000000	1.843627	0.101887	-0.274055	0.000000	0.000000	4.000000	39.000000	0.000000
2293.416453	0.116656	0.559215	0.240591	74.269798	-92.715424	-78.562256	4.995322	0.000000	-0.216242	0.000000	0.000000	0.000000	1.859148	0.052843	-0.305265	0.000000	0.000000	4.000000	39.000000	0.000000
2293.419786	0.116656	0.559215	0.240591	74.269798	-92.715424	-78.562256	4.995322	0.000000	-0.216242	0.000000	0.000000	0.000000	1.859148	0.052843	-0.305265	0.000000	0.000000	4.000000	39.000000	0.000000
2293.423119	0.116656	0.559215	0.240591	74.010643	-92.876488	-77.961647	4.988061	0.000000	-0.345324	0.000000	0.000000	0.000000	1.859148	0.052843	-0.305265	0.000000	0.000000	4.000000	39.000000	0.000000
2293.426453	0.122871	0.559288	0.239481	74.010643	-92.876488	-77.961647	4.988061	0.000000	-0.345324	0.000000	0.000000	0.000000	1.864573	0.021848	-0.333058	0.000000	0.000000	4.000000	39.000000	0.000000
2293.429786	0.122871	0.559288	0.239481	74.010643	-92.876488	-77.961647	4.988061	0.000000	-0.345324	0.000000	0.000000	0.000000	1.864573	0.021848	-0.333058	0.000000	0.000000	4.000000	39.000000	0.000000
2293.433119	0.122871	0.559288	0.239481	73.773827	-92.939514	-77.212090	4.977353	0.000000	-0.475357	0.000000	0.000000	0.000000	1.864573	0.021848	-0.333058	0.000000	0.000000	4.000000	39.000000	0.000000
2293.436453	0.129043	0.559262	0.238320	73.773827	-92.939514	-77.212090	4.977353	0.000000	-0.475357	0.000000	0.000000	0.000000	1.851432	-0.007804	-0.348261	0.000000	0.000000	4.000000	39.000000	0.000000
2293.439786	0.129043	0.559262	0.238320	73.773827	-92.939514	-77.212090	4.977353	0.000000	-0.475357	0.000000	0.000000	0.000000	1.851432	-0.007804	-0.348261	0.000000	0.000000	4.000000	39.000000	0.000000
2293.443119	0.129043	0.559262	0.238320	73.608414	-93.010864	-76.635223	4.963281	0.000000	-0.604849	0.000000	0.000000	0.000000	1.851432	-0.007804	-0.348261	0.000000	0.000000	4.000000	39.000000	0.000000
2293.446453	0.135133	0.559055	0.237097	73.608414	-93.010864	-76.635223	4.963281	0.000000	-0.604849	0.000000	0.000000	0.000000	1.827163	-0.061970	-0.367056	0.000000	0.000000	4.000000	39.000000	0.000000
2293.449786	0.135133	0.559055	0.237097	73.608414	-93.010864	-76.635223	4.963281	0.000000	-0.604849	0.000000	0.000000	0.000000	1.827163	-0.061970	-0.367056	0.000000	0.000000	4.000000	39.000000	0.000000
2293.453119	0.135133	0.559055	0.237097	73.553513	-93.102158	-76.293633	4.945993	0.000000	-0.732906	0.000000	0.000000	0.000000	1.827163	-0.061970	-0.367056	0.000000	0.000000	4.000000	39.000000	0.000000
2293.456453	0.141147	0.558711	0.235837	73.553513	-93.102158	-76.293633	4.945993	0.000000	-0.732906	0.000000	0.000000	0.000000	1.804200	-0.103173	-0.377885	0.000000	0.000000	4.000000	39.000000	0.000000
2293.459786	0.141147	0.558711	0.235837	73.553513	-93.102158	-76.293633	4.945993	0.000000	-0.732906	0.000000	0.000000	0.000000	1.804200	-0.103173	-0.377885	0.000000	0.000000	4.000000	39.000000	0.000000
2293.463119	0.141147	0.558711	0.235837	73.543327	-93.210098	-75.537880	4.925592	0.000000	-0.859387	0.000000	0.000000	0.000000	1.804200	-0.103173	-0.377885	0.000000	0.000000	4.000000	39.000000	0.000000
2293.466453	0.147015	0.558247	0.234539	73.543327	-93.210098	-75.537880	4.925592	0.000000	-0.859387	0.000000	0.000000	0.000000	1.760383	-0.139268	-0.389389	0.000000	0.000000	4.000000	39.000000	0.000000
2293.469786	0.147015	0.558247	0.234539	73.543327	-93.210098	-75.537880	4.925592	0.000000	-0.859387	0.000000	0.000000	0.000000	1.760383	-0.139268	-0.389389	0.000000	0.000000	4.000000	39.000000	0.000000
2293.473119	0.147015	0.558247	0.234539	73.616180	-93.325180	-74.078262	4.902471	0.000000	-0.982741	0.000000	0.000000	0.000000	1.760383	-0.139268	-0.389389	0.000000	0.000000	4.000000	39.000000	0.000000
2293.476453	0.152798	0.557581	0.233172	73.616180	-93.325180	-74.078262	4.902471	0.000000	-0.982741	0.000000	0.000000	0.000000	1.734911	-0.199812	-0.410087	0.000000	0.000000	4.000000	39.000000	0.000000
2293.479786	0.152798	0.557581	0.233172	73.616180	-93.325180	-74.078262	4.902471	0.000000	-0.982741	0.000000	0.000000	0.000000	1.734911	-0.199812	-0.410087	0.000000	0.000000	4.000000	39.000000	0.000000
2293.483119	0.152798	0.557581	0.233172	73.811333	-93.523643	-72.574623	4.876546	0.000000	-1.104221	0.000000	0.000000	0.000000	1.734911	-0.199812	-0.410087	0.000000	0.000000	4.000000	39.000000	0.000000
2293.486453	0.158654	0.556769	0.231677	73.811333	-93.523643	-72.574623	4.876546	0.000000	-1.104221	0.000000	0.000000	0.000000	1.756604	-0.243554	-0.448599	0.000000	0.000000	4.000000	39.000000	0.000000
2293.489786	0.158654	0.556769	0.231677	73.811333	-93.523643	-72.574623	4.876546	0.000000	-1.104221	0.000000	0.000000	0.000000	1.756604	-0.243554	-0.448599	0.000000	0.000000	4.000000	39.000000	0.000000
2293.493119	0.158654	0.556769	0.231677	74.095818	-93.901909	-71.665909	4.847075	0.000000	-1.227136	0.000000	0.000000	0.000000	1.756604	-0.243554	-0.448599	0.000000	0.000000	4.000000	39.000000	0.000000
2293.496453	0.164548	0.555872	0.230065	74.095818	-93.901909	-71.665909	4.847075	0.000000	-1.227136	0.000000	0.000000	0.000000	1.768212	-0.269157	-0.483402	0.000000	0.000000	4.000000	39.000000	0.000000
2293.499786	0.164548	0.555872	0.230065	74.095818	-93.901909	-71.665909	4.847075	0.000000	-1.227136	0.000000	0.000000	0.000000	1.768212	-0.269157	-0.483402	0.000000	0.000000	4.000000	39.000000	0.000000
2293.503119	0.164548	0.555872	0.230065	74.446747	-94.460258	-71.290047	4.814116	0.000000	-1.350661	0.000000	0.000000	0.000000	1.768212	-0.269157	-0.483402	0.000000	0.000000	4.000000	39.000000	0.000000
2293.506453	0.170413	0.554889	0.228353	74.446747	-94.460258	-71.290047	4.814116	0.000000	-1.350661	0.000000	0.000000	0.000000	1.759608	-0.294696	-0.513855	0.000000	0.000000	4.000000	39.000000	0.000000
2293.509786	0.170413	0.554889	0.228353	74.446747	-94.460258	-71.290047	4.814116	0.000000	-1.350661	0.000000	0.000000	0.000000	1.759608	-0.294696	-0.513855	0.000000	0.000000	4.000000	39.000000	0.000000
2293.513119	0.170413	0.554889	0.228353	74.818832	-95.135223	-71.133362	4.778008	0.000000	-1.473311	0.000000	0.000000	0.000000	1.759608	-0.294696	-0.513855	0.000000	0.000000	4.000000	39.000000	0.000000
2293.516453	0.176270	0.553874	0.226623	74.818832	-95.135223	-71.133362	4.778008	0.000000	-1.473311	0.000000	0.000000	0.000000	1.757001	-0.304735	-0.518822	0.000000	0.000000	4.000000	39.000000	0.000000
2293.519786	0.176270	0.553874	0.226623	74.818832	-95.135223	-71.133362	4.778008	0.000000	-1.473311	0.000000	0.000000	0.000000	1.757001	-0.304735	-0.518822	0.000000	0.000000	4.000000	39.000000	0.000000
2293.523119	0.176270	0.553874	0.226623	75.165787	-95.823578	-70.770882	4.738826	0.000000	-1.594846	0.000000	0.000000	0.000000	1.757001	-0.304735	-0.518822	0.000000	0.000000	4.000000	39.000000	0.000000
2293.526453	0.181993	0.552807	0.224929	75.165787	-95.823578	-70.770882	4.738826	0.000000	-1.594846	0.000000	0.000000	0.000000	1.717073	-0.319977	-0.508198	0.000000	0.000000	4.000000	39.000000	0.000000
2293.529786	0.181993	0.552807	0.224929	75.165787	-95.823578	-70.770882	4.738826	0.000000	-1.594846	0.000000	0.000000	0.000000	1.717073	-0.319977	-0.508198	0.000000	0.000000	4.000000	39.000000	0.000000
2293.533119	0.181993	0.552807	0.224929	75.491219	-96.244453	-70.181366	4.697618	0.000000	-1.712421	0.000000	0.000000	0.000000	1.717073	-0.319977	-0.508198	0.000000	0.000000	4.000000	39.000000	0.000000
2293.536453	0.187618	0.551690	0.223265	75.491219	-96.244453	-70.181366	4.697618	0.000000	-1.712421	0.000000	0.000000	0.000000	1.687376	-0.335237	-0.499365	0.000000	0.000000	4.000000	39.000000	0.000000
2293.539786	0.187618	0.551690	0.223265	75.491219	-96.244453	-70.181366	4.697618	0.000000	-1.712421	0.000000	0.000000	0.000000	1.687376	-0.335237	-0.499365	0.000000	0.000000	4.000000	39.000000	0.000000
2293.543119	0.187618	0.551690	0.223265	75.855568	-96.188232	-69.281479	4.654418	0.000000	-1.826579	0.000000	0.000000	0.000000	1.687376	-0.335237	-0.499365	0.000000	0.000000	4.000000	39.000000	0.000000
2293.546453	0.193181	0.550499	0.221756	75.855568	-96.188232	-69.281479	4.654418	0.000000	-1.826579	0.000000	0.000000	0.000000	1.668766	-0.357199	-0.452586	0.000000	0.000000	4.000000	39.000000	0.000000
2293.549786	0.193181	0.550499	0.221756	75.855568	-96.188232	-69.281479	4.654418	0.000000	-1.826579	0.000000	0.000000	0.000000	1.668766	-0.357199	-0.452586	0.000000	0.000000	4.000000	39.000000	0.000000
2293.553119	0.193181	0.550499	0.221756	76.326408	-95.737175	-68.024101	4.609591	0.000000	-1.936921	0.000000	0.000000	0.000000	1.668766	-0.357199	-0.452586	0.000000	0.000000	4.000000	39.000000	0.000000
2293.556453	0.198604	0.549226	0.220364	76.326408	-95.737175	-68.024101	4.609591	0.000000	-1.936921	0.000000	0.000000	0.000000	1.626964	-0.381830	-0.417727	0.000000	0.000000	4.000000	39.000000	0.000000
2293.559786	0.198604	0.549226	0.220364	76.326408	-95.737175	-68.024101	4.609591	0.000000	-1.936921	0.000000	0.000000	0.000000	1.626964	-0.381830	-0.417727	0.000000	0.000000	4.000000	39.000000	0.000000
2293.563119	0.198604	0.549226	0.220364	76.922523	-95.125717	-66.581238	4.563937	0.000000	-2.042175	0.000000	0.000000	0.000000	1.626964	-0.381830	-0.417727	0.000000	0.000000	4.000000	39.000000	0.000000
2293.566453	0.203985	0.547811	0.219053	76.922523	-95.125717	-66.581238	4.563937	0.000000	-2.042175	0.000000	0.000000	0.000000	1.614325	-0.424648	-0.393100	0.000000	0.000000	4.000000	39.000000	0.000000
2293.569786	0.203985	0.547811	0.219053	76.922523	-95.125717	-66.581238	4.563937	0.000000	-2.042175	0.000000	0.000000	0.000000	1.614325	-0.424648	-0.393100	0.000000	0.000000	4.000000	39.000000	0.000000
2293.573119	0.203985	0.547811	0.219053	77.598427	-94.652260	-65.043739	4.516911	0.000000	-2.144182	0.000000	0.000000	0.000000	1.614325	-0.424648	-0.393100	0.000000	0.000000	4.000000	39.000000	0.000000
2293.576453	0.209402	0.546283	0.217731	77.598427	-94.652260	-65.043739	4.516911	0.000000	-2.144182	0.000000	0.000000	0.000000	1.625241	-0.458424	-0.396629	0.000000	0.000000	4.000000	39.000000	0.000000
2293.579786	0.209402	0.546283	0.217731	77.598427	-94.652260	-65.043739	4.516911	0.000000	-2.144182	0.000000	0.000000	0.000000	1.625241	-0.458424	-0.396629	0.000000	0.000000	4.000000	39.000000	0.000000
2293.583119	0.209402	0.546283	0.217731	78.244125	-94.317924	-63.545490	4.467723	0.000000	-2.244873	0.000000	0.000000	0.000000	1.625241	-0.458424	-0.396629	0.000000	0.000000	4.000000	39.000000	0.000000
2293.586453	0.214750	0.544676	0.216392	78.244125	-94.317924	-63.545490	4.467723	0.000000	-2.244873	0.000000	0.000000	0.000000	1.604166	-0.481896	-0.401758	0.000000	0.000000	4.000000	39.000000	0.000000
2293.589786	0.214750	0.544676	0.216392	78.244125	-94.317924	-63.545490	4.467723	0.000000	-2.244873	0.000000	0.000000	0.000000	1.604166	-0.481896	-0.401758	0.000000	0.000000	4.000000	39.000000	0.000000
2293.593119	0.214750	0.544676	0.216392	78.792664	-94.025185	-62.167446	4.417343	0.000000	-2.342452	0.000000	0.000000	0.000000	1.604166	-0.481896	-0.401758	0.000000	0.000000	4.000000	39.000000	0.000000
2293.596453	0.220051	0.543048	0.215005	78.792664	-94.025185	-62.167446	4.417343	0.000000	-2.342452	0.000000	0.000000	0.000000	1.590572	-0.488572	-0.416147	0.000000	0.000000	4.000000	39.000000	0.000000
2293.599786	0.220051	0.543048	0.215005	78.792664	-94.025185	-62.167446	4.417343	0.000000	-2.342452	0.000000	0.000000	0.000000	1.590572	-0.488572	-0.416147	0.000000	0.000000	4.000000	39.000000	0.000000
2293.603119	0.220051	0.543048	0.215005	79.184090	-93.719154	-60.458500	4.365568	0.000000	-2.437584	0.000000	0.000000	0.000000	1.590572	-0.488572	-0.416147	0.000000	0.000000	4.000000	39.000000	0.000000
2293.606453	0.225257	0.541351	0.213527	79.184090	-93.719154	-60.458500	4.365568	0.000000	-2.437584	0.000000	0.000000	0.000000	1.561752	-0.509032	-0.443461	0.000000	0.000000	4.000000	39.000000	0.000000
2293.609786	0.225257	0.541351	0.213527	79.184090	-93.719154	-60.458500	4.365568	0.000000	-2.437584	0.000000	0.000000	0.000000	1.561752	-0.509032	-0.443461	0.000000	0.000000	4.000000	39.000000	0.000000
2293.613119	0.225257	0.541351	0.213527	79.411362	-93.374260	-58.443817	4.312728	0.000000	-2.529897	0.000000	0.000000	0.000000	1.561752	-0.509032	-0.443461	0.000000	0.000000	4.000000	39.000000	0.000000
2293.616453	0.230305	0.539646	0.211989	79.411362	-93.374260	-58.443817	4.312728	0.000000	-2.529897	0.000000	0.000000	0.000000	1.514241	-0.511398	-0.461236	0.000000	0.000000	4.000000	39.000000	0.000000
2293.619786	0.230305	0.539646	0.211989	79.411362	-93.374260	-58.443817	4.312728	0.000000	-2.529897	0.000000	0.000000	0.000000	1.514241	-0.511398	-0.461236	0.000000	0.000000	4.000000	39.000000	0.000000
2293.623119	0.230305	0.539646	0.211989	79.526970	-93.063759	-56.398151	4.259638	0.000000	-2.618298	0.000000	0.000000	0.000000	1.514241	-0.511398	-0.461236	0.000000	0.000000	4.000000	39.000000	0.000000
2293.626453	0.235161	0.537934	0.210407	79.526970	-93.063759	-56.398151	4.259638	0.000000	-2.618298	0.000000	0.000000	0.000000	1.456970	-0.513619	-0.474654	0.000000	0.000000	4.000000	39.000000	0.000000
2293.629786	0.235161	0.537934	0.210407	79.526970	-93.063759	-56.398151	4.259638	0.000000	-2.618298	0.000000	0.000000	0.000000	1.456970	-0.513619	-0.474654	0.000000	0.000000	4.000000	39.000000	0.000000
2293.633119	0.235161	0.537934	0.210407	79.659149	-93.114433	-55.062935	4.206805	0.000000	-2.702368	0.000000	0.000000	0.000000	1.456970	-0.513619	-0.474654	0.000000	0.000000	4.000000	39.000000	0.000000
2293.636453	0.239710	0.536219	0.208859	79.659149	-93.114433	-55.062935	4.206805	0.000000	-2.702368	0.000000	0.000000	0.000000	1.364762	-0.514666	-0.464444	0.000000	0.000000	4.000000	39.000000	0.000000
2293.639786	0.239710	0.536219	0.208859	79.659149	-93.114433	-55.062935	4.206805	0.000000	-2.702368	0.000000	0.000000	0.000000	1.364762	-0.514666	-0.464444	0.000000	0.000000	4.000000	39.000000	0.000000
2293.643119	0.239710	0.536219	0.208859	79.980484	-94.151970	-55.096306	4.155919	0.000000	-2.779989	0.000000	0.000000	0.000000	1.364762	-0.514666	-0.464444	0.000000	0.000000	4.000000	39.000000	0.000000
2293.646453	0.244048	0.534500	0.207316	79.980484	-94.151970	-55.096306	4.155919	0.000000	-2.779989	0.000000	0.000000	0.000000	1.301276	-0.515647	-0.462842	0.000000	0.000000	4.000000	39.000000	0.000000
2293.649786	0.244048	0.534500	0.207316	79.980484	-94.151970	-55.096306	4.155919	0.000000	-2.779989	0.000000	0.000000	0.000000	1.301276	-0.515647	-0.462842	0.000000	0.000000	4.000000	39.000000	0.000000
2293.653119	0.244048	0.534500	0.207316	80.510773	-96.177086	-56.210529	4.106121	0.000000	-2.853029	0.000000	0.000000	0.000000	1.301276	-0.515647	-0.462842	0.000000	0.000000	4.000000	39.000000	0.000000
2293.656453	0.248280	0.532781	0.205776	80.510773	-96.177086	-56.210529	4.106121	0.000000	-2.853029	0.000000	0.000000	0.000000	1.269527	-0.515572	-0.461888	0.000000	0.000000	4.000000	39.000000	0.000000
2293.659786	0.248280	0.532781	0.205776	80.510773	-96.177086	-56.210529	4.106121	0.000000	-2.853029	0.000000	0.000000	0.000000	1.269527	-0.515572	-0.461888	0.000000	0.000000	4.000000	39.000000	0.000000
2293.663119	0.248280	0.532781	0.205776	81.199753	-98.908051	-57.969463	4.056542	0.000000	-2.923092	0.000000	0.000000	0.000000	1.269527	-0.515572	-0.461888	0.000000	0.000000	4.000000	39.000000	0.000000
2293.666453	0.252375	0.531063	0.204254	81.199753	-98.908051	-57.969463	4.056542	0.000000	-2.923092	0.000000	0.000000	0.000000	1.228488	-0.515458	-0.456778	0.000000	0.000000	4.000000	39.000000	0.000000
2293.669786	0.252375	0.531063	0.204254	81.199753	-98.908051	-57.969463	4.056542	0.000000	-2.923092	0.000000	0.000000	0.000000	1.228488	-0.515458	-0.456778	0.000000	0.000000	4.000000	39.000000	0.000000
2293.673119	0.252375	0.531063	0.204254	81.932648	-101.645836	-59.845222	4.007668	0.000000	-2.989748	0.000000	0.000000	0.000000	1.228488	-0.515458	-0.456778	0.000000	0.000000	4.000000	39.000000	0.000000
2293.676453	0.256317	0.529321	0.202709	81.932648	-101.645836	-59.845222	4.007668	0.000000	-2.989748	0.000000	0.000000	0.000000	1.182757	-0.522628	-0.463483	0.000000	0.000000	4.000000	39.000000	0.000000
2293.679786	0.256317	0.529321	0.202709	81.932648	-101.645836	-59.845222	4.007668	0.000000	-2.989748	0.000000	0.000000	0.000000	1.182757	-0.522628	-0.463483	0.000000	0.000000	4.000000	39.000000	0.000000
2293.683119	0.256317	0.529321	0.202709	82.564072	-103.591545	-61.304432	3.959460	0.000000	-3.053305	0.000000	0.000000	0.000000	1.182757	-0.522628	-0.463483	0.000000	0.000000	4.000000	39.000000	0.000000
2293.686453	0.260077	0.527517	0.201160	82.564072	-103.591545	-61.304432	3.959460	0.000000	-3.053305	0.000000	0.000000	0.000000	1.128041	-0.541250	-0.464692	0.000000	0.000000	4.000000	39.000000	0.000000
2293.689786	0.260077	0.527517	0.201160	82.564072	-103.591545	-61.304432	3.959460	0.000000	-3.053305	0.000000	0.000000	0.000000	1.128041	-0.541250	-0.464692	0.000000	0.000000	4.000000	39.000000	0.000000
2293.693119	0.260077	0.527517	0.201160	82.962570	-103.888000	-60.684654	3.912401	0.000000	-3.113379	0.000000	0.000000	0.000000	1.128041	-0.541250	-0.464692	0.000000	0.000000	4.000000	39.000000	0.000000
2293.696453	0.263706	0.525698	0.199465	82.962570	-103.888000	-60.684654	3.912401	0.000000	-3.113379	0.000000	0.000000	0.000000	1.088527	-0.545525	-0.508437	0.000000	0.000000	4.000000	39.000000	0.000000
2293.699786	0.263706	0.525698	0.199465	82.962570	-103.888000	-60.684654	3.912401	0.000000	-3.113379	0.000000	0.000000	0.000000	1.088527	-0.545525	-0.508437	0.000000	0.000000	4.000000	39.000000	0.000000
2293.703119	0.263706	0.525698	0.199465	83.143562	-102.876549	-57.997841	3.864966	0.000000	-3.172071	0.000000	0.000000	0.000000	1.088527	-0.545525	-0.508437	0.000000	0.000000	4.000000	39.000000	0.000000
2293.706453	0.267129	0.523787	0.197629	83.143562	-102.876549	-57.997841	3.864966	0.000000	-3.172071	0.000000	0.000000	0.000000	1.026926	-0.573559	-0.550765	0.000000	0.000000	4.000000	39.000000	0.000000
2293.709786	0.267129	0.523787	0.197629	83.143562	-102.876549	-57.997841	3.864966	0.000000	-3.172071	0.000000	0.000000	0.000000	1.026926	-0.573559	-0.550765	0.000000	0.000000	4.000000	39.000000	0.000000
2293.713119	0.267129	0.523787	0.197629	83.234879	-101.747818	-54.949642	3.817843	0.000000	-3.228632	0.000000	0.000000	0.000000	1.026926	-0.573559	-0.550765	0.000000	0.000000	4.000000	39.000000	0.000000
2293.716453	0.270507	0.521914	0.195522	83.234879	-101.747818	-54.949642	3.817843	0.000000	-3.228632	0.000000	0.000000	0.000000	1.013551	-0.561872	-0.632130	0.000000	0.000000	4.000000	39.000000	0.000000
2293.719786	0.270507	0.521914	0.195522	83.234879	-101.747818	-54.949642	3.817843	0.000000	-3.228632	0.000000	0.000000	0.000000	1.013551	-0.561872	-0.632130	0.000000	0.000000	4.000000	39.000000	0.000000
2293.723119	0.270507	0.521914	0.195522	83.297058	-101.013916	-52.557629	3.768365	0.000000	-3.286248	0.000000	0.000000	0.000000	1.013551	-0.561872	-0.632130	0.000000	0.000000	4.000000	39.000000	0.000000
2293.726453	0.273776	0.520043	0.193173	83.297058	-101.013916	-52.557629	3.768365	0.000000	-3.286248	0.000000	0.000000	0.000000	0.980610	-0.561295	-0.704801	0.000000	0.000000	4.000000	39.000000	0.000000
2293.729786	0.273776	0.520043	0.193173	83.297058	-101.013916	-52.557629	3.768365	0.000000	-3.286248	0.000000	0.000000	0.000000	0.980610	-0.561295	-0.704801	0.000000	0.000000	4.000000	39.000000	0.000000
2293.733119	0.273776	0.520043	0.193173	83.336205	-100.534630	-50.771828	3.717230	0.000000	-3.343979	0.000000	0.000000	0.000000	0.980610	-0.561295	-0.704801	0.000000	0.000000	4.000000	39.000000	0.000000
2293.736453	0.276781	0.518234	0.190657	83.336205	-100.534630	-50.771828	3.717230	0.000000	-3.343979	0.000000	0.000000	0.000000	0.901459	-0.542503	-0.754721	0.000000	0.000000	4.000000	39.000000	0.000000
2293.739786	0.276781	0.518234	0.190657	83.336205	-100.534630	-50.771828	3.717230	0.000000	-3.343979	0.000000	0.000000	0.000000	0.901459	-0.542503	-0.754721	0.000000	0.000000	4.000000	39.000000	0.000000
2293.743119	0.276781	0.518234	0.190657	83.376732	-99.993866	-49.281662	3.666438	0.000000	-3.399593	0.000000	0.000000	0.000000	0.901459	-0.542503	-0.754721	0.000000	0.000000	4.000000	39.000000	0.000000
2293.746453	0.279636	0.516533	0.187993	83.376732	-99.993866	-49.281662	3.666438	0.000000	-3.399593	0.000000	0.000000	0.000000	0.856379	-0.510259	-0.799284	0.000000	0.000000	4.000000	39.000000	0.000000
2293.749786	0.279636	0.516533	0.187993	83.376732	-99.993866	-49.281662	3.666438	0.000000	-3.399593	0.000000	0.000000	0.000000	0.856379	-0.510259	-0.799284	0.000000	0.000000	4.000000	39.000000	0.000000
2293.753119	0.279636	0.516533	0.187993	83.479561	-98.659584	-47.268913	3.614973	0.000000	-3.454269	0.000000	0.000000	0.000000	0.856379	-0.510259	-0.799284	0.000000	0.000000	4.000000	39.000000	0.000000
2293.756453	0.282297	0.514925	0.185253	83.479561	-98.659584	-47.268913	3.614973	0.000000	-3.454269	0.000000	0.000000	0.000000	0.798298	-0.482479	-0.821873	0.000000	0.000000	4.000000	39.000000	0.000000
2293.759786	0.282297	0.514925	0.185253	83.479561	-98.659584	-47.268913	3.614973	0.000000	-3.454269	0.000000	0.000000	0.000000	0.798298	-0.482479	-0.821873	0.000000	0.000000	4.000000	39.000000	0.000000
2293.763119	0.282297	0.514925	0.185253	83.661568	-96.084793	-44.189053	3.563859	0.000000	-3.506980	0.000000	0.000000	0.000000	0.798298	-0.482479	-0.821873	0.000000	0.000000	4.000000	39.000000	0.000000
2293.766453	0.284749	0.513336	0.182489	83.661568	-96.084793	-44.189053	3.563859	0.000000	-3.506980	0.000000	0.000000	0.000000	0.735618	-0.476883	-0.829375	0.000000	0.000000	4.000000	39.000000	0.000000
2293.769786	0.284749	0.513336	0.182489	83.661568	-96.084793	-44.189053	3.563859	0.000000	-3.506980	0.000000	0.000000	0.000000	0.735618	-0.476883	-0.829375	0.000000	0.000000	4.000000	39.000000	0.000000
2293.773119	0.284749	0.513336	0.182489	83.860931	-92.060310	-39.913502	3.513710	0.000000	-3.557224	0.000000	0.000000	0.000000	0.735618	-0.476883	-0.829375	0.000000	0.000000	4.000000	39.000000	0.000000
2293.776453	0.287051	0.511803	0.179671	83.860931	-92.060310	-39.913502	3.513710	0.000000	-3.557224	0.000000	0.000000	0.000000	0.690861	-0.459727	-0.845344	0.000000	0.000000	4.000000	39.000000	0.000000
2293.779786	0.287051	0.511803	0.179671	83.860931	-92.060310	-39.913502	3.513710	0.000000	-3.557224	0.000000	0.000000	0.000000	0.690861	-0.459727	-0.845344	0.000000	0.000000	4.000000	39.000000	0.000000
2293.783119	0.287051	0.511803	0.179671	83.995605	-86.848122	-34.403515	3.463676	0.000000	-3.605960	0.000000	0.000000	0.000000	0.690861	-0.459727	-0.845344	0.000000	0.000000	4.000000	39.000000	0.000000
2293.786453	0.289089	0.510285	0.176786	83.995605	-86.848122	-34.403515	3.463676	0.000000	-3.605960	0.000000	0.000000	0.000000	0.611320	-0.455444	-0.865348	0.000000	0.000000	4.000000	39.000000	0.000000
2293.789786	0.289089	0.510285	0.176786	83.995605	-86.848122	-34.403515	3.463676	0.000000	-3.605960	0.000000	0.000000	0.000000	0.611320	-0.455444	-0.865348	0.000000	0.000000	4.000000	39.000000	0.000000
2293.793119	0.289089	0.510285	0.176786	84.028999	-81.253532	-28.351162	3.414719	0.000000	-3.652355	0.000000	0.000000	0.000000	0.611320	-0.455444	-0.865348	0.000000	0.000000	4.000000	39.000000	0.000000
2293.796453	0.290936	0.508746	0.173841	84.028999	-81.253532	-28.351162	3.414719	0.000000	-3.652355	0.000000	0.000000	0.000000	0.554123	-0.461641	-0.883686	0.000000	0.000000	4.000000	39.000000	0.000000
2293.799786	0.290936	0.508746	0.173841	84.028999	-81.253532	-28.351162	3.414719	0.000000	-3.652355	0.000000	0.000000	0.000000	0.554123	-0.461641	-0.883686	0.000000	0.000000	4.000000	39.000000	0.000000
2293.803119	0.290936	0.508746	0.173841	83.993385	-76.116623	-22.741510	3.366144	0.000000	-3.697171	0.000000	0.000000	0.000000	0.554123	-0.461641	-0.883686	0.000000	0.000000	4.000000	39.000000	0.000000
2293.806453	0.292601	0.507203	0.170775	83.993385	-76.116623	-22.741510	3.366144	0.000000	-3.697171	0.000000	0.000000	0.000000	0.499444	-0.462979	-0.919652	0.000000	0.000000	4.000000	39.000000	0.000000
2293.809786	0.292601	0.507203	0.170775	83.993385	-76.116623	-22.741510	3.366144	0.000000	-3.697171	0.000000	0.000000	0.000000	0.499444	-0.462979	-0.919652	0.000000	0.000000	4.000000	39.000000	0.000000
2293.813119	0.292601	0.507203	0.170775	83.982948	-71.670654	-17.712692	3.317197	0.000000	-3.741150	0.000000	0.000000	0.000000	0.499444	-0.462979	-0.919652	0.000000	0.000000	4.000000	39.000000	0.000000
2293.816453	0.294079	0.505699	0.167660	83.982948	-71.670654	-17.712692	3.317197	0.000000	-3.741150	0.000000	0.000000	0.000000	0.443398	-0.451349	-0.934533	0.000000	0.000000	4.000000	39.000000	0.000000
2293.819786	0.294079	0.505699	0.167660	83.982948	-71.670654	-17.712692	3.317197	0.000000	-3.741150	0.000000	0.000000	0.000000	0.443398	-0.451349	-0.934533	0.000000	0.000000	4.000000	39.000000	0.000000
2293.823119	0.294079	0.505699	0.167660	84.061813	-68.033859	-13.515383	3.268617	0.000000	-3.783668	0.000000	0.000000	0.000000	0.443398	-0.451349	-0.934533	0.000000	0.000000	4.000000	39.000000	0.000000
2293.826453	0.295366	0.504138	0.164487	84.061813	-68.033859	-13.515383	3.268617	0.000000	-3.783668	0.000000	0.000000	0.000000	0.386126	-0.468233	-0.951949	0.000000	0.000000	4.000000	39.000000	0.000000
2293.829786	0.295366	0.504138	0.164487	84.061813	-68.033859	-13.515383	3.268617	0.000000	-3.783668	0.000000	0.000000	0.000000	0.386126	-0.468233	-0.951949	0.000000	0.000000	4.000000	39.000000	0.000000
2293.833119	0.295366	0.504138	0.164487	84.170319	-65.034042	-9.944957	3.220313	0.000000	-3.824864	0.000000	0.000000	0.000000	0.386126	-0.468233	-0.951949	0.000000	0.000000	4.000000	39.000000	0.000000
2293.836453	0.296533	0.502599	0.161252	84.170319	-65.034042	-9.944957	3.220313	0.000000	-3.824864	0.000000	0.000000	0.000000	0.350010	-0.461599	-0.970360	0.000000	0.000000	4.000000	39.000000	0.000000
2293.839786	0.296533	0.502599	0.161252	84.170319	-65.034042	-9.944957	3.220313	0.000000	-3.824864	0.000000	0.000000	0.000000	0.350010	-0.461599	-0.970360	0.000000	0.000000	4.000000	39.000000	0.000000
2293.843119	0.296533	0.502599	0.161252	84.269135	-62.578178	-7.517592	3.171521	0.000000	-3.865418	0.000000	0.000000	0.000000	0.350010	-0.461599	-0.970360	0.000000	0.000000	4.000000	39.000000	0.000000
2293.846453	0.297571	0.501100	0.157941	84.269135	-62.578178	-7.517592	3.171521	0.000000	-3.865418	0.000000	0.000000	0.000000	0.311425	-0.449588	-0.993562	0.000000	0.000000	4.000000	39.000000	0.000000
2293.849786	0.297571	0.501100	0.157941	84.269135	-62.578178	-7.517592	3.171521	0.000000	-3.865418	0.000000	0.000000	0.000000	0.311425	-0.449588	-0.993562	0.000000	0.000000	4.000000	39.000000	0.000000
2293.853119	0.297571	0.501100	0.157941	84.330711	-60.589603	-5.737784	3.122075	0.000000	-3.905464	0.000000	0.000000	0.000000	0.311425	-0.449588	-0.993562	0.000000	0.000000	4.000000	39.000000	0.000000
2293.856453	0.298539	0.499605	0.154525	84.330711	-60.589603	-5.737784	3.122075	0.000000	-3.905464	0.000000	0.000000	0.000000	0.290390	-0.448687	-1.024690	0.000000	0.000000	4.000000	39.000000	0.000000
2293.859786	0.298539	0.499605	0.154525	84.330711	-60.589603	-5.737784	3.122075	0.000000	-3.905464	0.000000	0.000000	0.000000	0.290390	-0.448687	-1.024690	0.000000	0.000000	4.000000	39.000000	0.000000
2293.863119	0.298539	0.499605	0.154525	84.355659	-59.197330	-4.569757	3.071013	0.000000	-3.945742	0.000000	0.000000	0.000000	0.290390	-0.448687	-1.024690	0.000000	0.000000	4.000000	39.000000	0.000000
2293.866453	0.299376	0.498150	0.151031	84.355659	-59.197330	-4.569757	3.071013	0.000000	-3.945742	0.000000	0.000000	0.000000	0.251208	-0.436503	-1.048097	0.000000	0.000000	4.000000	39.000000	0.000000
2293.869786	0.299376	0.498150	0.151031	84.355659	-59.197330	-4.569757	3.071013	0.000000	-3.945742	0.000000	0.000000	0.000000	0.251208	-0.436503	-1.048097	0.000000	0.000000	4.000000	39.000000	0.000000
2293.873119	0.299376	0.498150	0.151031	84.380608	-58.420830	-4.020833	3.019144	0.000000	-3.985570	0.000000	0.000000	0.000000	0.251208	-0.436503	-1.048097	0.000000	0.000000	4.000000	39.000000	0.000000
2293.876453	0.300097	0.496697	0.147417	84.380608	-58.420830	-4.020833	3.019144	0.000000	-3.985570	0.000000	0.000000	0.000000	0.216267	-0.435947	-1.084306	0.000000	0.000000	4.000000	39.000000	0.000000
2293.879786	0.300097	0.496697	0.147417	84.380608	-58.420830	-4.020833	3.019144	0.000000	-3.985570	0.000000	0.000000	0.000000	0.216267	-0.435947	-1.084306	0.000000	0.000000	4.000000	39.000000	0.000000
2293.883119	0.300097	0.496697	0.147417	84.366043	-58.059929	-3.917799	2.965694	0.000000	-4.025501	0.000000	0.000000	0.000000	0.216267	-0.435947	-1.084306	0.000000	0.000000	4.000000	39.000000	0.000000
2293.886453	0.300671	0.495246	0.143695	84.366043	-58.059929	-3.917799	2.965694	0.000000	-4.025501	0.000000	0.000000	0.000000	0.172229	-0.435167	-1.116532	0.000000	0.000000	4.000000	39.000000	0.000000
2293.889786	0.300671	0.495246	0.143695	84.366043	-58.059929	-3.917799	2.965694	0.000000	-4.025501	0.000000	0.000000	0.000000	0.172229	-0.435167	-1.116532	0.000000	0.000000	4.000000	39.000000	0.000000
2293.893119	0.300671	0.495246	0.143695	84.291130	-57.662437	-3.807956	2.910998	0.000000	-4.065229	0.000000	0.000000	0.000000	0.172229	-0.435167	-1.116532	0.000000	0.000000	4.000000	39.000000	0.000000
2293.896453	0.301005	0.493780	0.139894	84.291130	-57.662437	-3.807956	2.910998	0.000000	-4.065229	0.000000	0.000000	0.000000	0.100145	-0.439916	-1.140491	0.000000	0.000000	4.000000	39.000000	0.000000
2293.899786	0.301005	0.493780	0.139894	84.291130	-57.662437	-3.807956	2.910998	0.000000	-4.065229	0.000000	0.000000	0.000000	0.100145	-0.439916	-1.140491	0.000000	0.000000	4.000000	39.000000	0.000000
2293.903119	0.301005	0.493780	0.139894	84.210022	-56.553337	-2.955611	2.856201	0.000000	-4.103914	0.000000	0.000000	0.000000	0.100145	-0.439916	-1.140491	0.000000	0.000000	4.000000	39.000000	0.000000
2293.906453	0.301061	0.492304	0.136145	84.210022	-56.553337	-2.955611	2.856201	0.000000	-4.103914	0.000000	0.000000	0.000000	0.016700	-0.442729	-1.124572	0.000000	0.000000	4.000000	39.000000	0.000000
2293.909786	0.301061	0.492304	0.136145	84.210022	-56.553337	-2.955611	2.856201	0.000000	-4.103914	0.000000	0.000000	0.000000	0.016700	-0.442729	-1.124572	0.000000	0.000000	4.000000	39.000000	0.000000
2293.913119	0.301061	0.492304	0.136145	84.203369	-53.909973	-0.478399	2.803429	0.000000	-4.140143	0.000000	0.000000	0.000000	0.016700	-0.442729	-1.124572	0.000000	0.000000	4.000000	39.000000	0.000000
2293.916453	0.300938	0.490818	0.132361	84.203369	-53.909973	-0.478399	2.803429	0.000000	-4.140143	0.000000	0.000000	0.000000	-0.036861	-0.445856	-1.135110	0.000000	0.000000	4.000000	39.000000	0.000000
2293.919786	0.300938	0.490818	0.132361	84.203369	-53.909973	-0.478399	2.803429	0.000000	-4.140143	0.000000	0.000000	0.000000	-0.036861	-0.445856	-1.135110	0.000000	0.000000	4.000000	39.000000	0.000000
2293.923119	0.300938	0.490818	0.132361	84.264313	-49.207748	4.139275	2.750479	0.000000	-4.175508	0.000000	0.000000	0.000000	-0.036861	-0.445856	-1.135110	0.000000	0.000000	4.000000	39.000000	0.000000
2293.926453	0.300674	0.489269	0.128545	84.264313	-49.207748	4.139275	2.750479	0.000000	-4.175508	0.000000	0.000000	0.000000	-0.079109	-0.464659	-1.144907	0.000000	0.000000	4.000000	39.000000	0.000000
2293.929786	0.300674	0.489269	0.128545	84.264313	-49.207748	4.139275	2.750479	0.000000	-4.175508	0.000000	0.000000	0.000000	-0.079109	-0.464659	-1.144907	0.000000	0.000000	4.000000	39.000000	0.000000
2293.933119	0.300674	0.489269	0.128545	84.414688	-42.755611	10.619328	2.696956	0.000000	-4.210276	0.000000	0.000000	0.000000	-0.079109	-0.464659	-1.144907	0.000000	0.000000	4.000000	39.000000	0.000000
2293.936453	0.300345	0.487640	0.124637	84.414688	-42.755611	10.619328	2.696956	0.000000	-4.210276	0.000000	0.000000	0.000000	-0.098668	-0.488583	-1.172316	0.000000	0.000000	4.000000	39.000000	0.000000
2293.939786	0.300345	0.487640	0.124637	84.414688	-42.755611	10.619328	2.696956	0.000000	-4.210276	0.000000	0.000000	0.000000	-0.098668	-0.488583	-1.172316	0.000000	0.000000	4.000000	39.000000	0.000000
2293.943119	0.300345	0.487640	0.124637	84.591148	-34.414463	19.107555	2.641172	0.000000	-4.245493	0.000000	0.000000	0.000000	-0.098668	-0.488583	-1.172316	0.000000	0.000000	4.000000	39.000000	0.000000
2293.946453	0.300089	0.485985	0.120503	84.591148	-34.414463	19.107555	2.641172	0.000000	-4.245493	0.000000	0.000000	0.000000	-0.076912	-0.496546	-1.240407	0.000000	0.000000	4.000000	39.000000	0.000000
2293.949786	0.300089	0.485985	0.120503	84.591148	-34.414463	19.107555	2.641172	0.000000	-4.245493	0.000000	0.000000	0.000000	-0.076912	-0.496546	-1.240407	0.000000	0.000000	4.000000	39.000000	0.000000
2293.953119	0.300089	0.485985	0.120503	84.632828	-25.085699	28.608307	2.579545	0.000000	-4.283217	0.000000	0.000000	0.000000	-0.076912	-0.496546	-1.240407	0.000000	0.000000	4.000000	39.000000	0.000000
2293.956453	0.299818	0.484305	0.116182	84.632828	-25.085699	28.608307	2.579545	0.000000	-4.283217	0.000000	0.000000	0.000000	-0.081440	-0.504023	-1.296144	0.000000	0.000000	4.000000	39.000000	0.000000
2293.959786	0.299818	0.484305	0.116182	84.632828	-25.085699	28.608307	2.579545	0.000000	-4.283217	0.000000	0.000000	0.000000	-0.081440	-0.504023	-1.296144	0.000000	0.000000	4.000000	39.000000	0.000000
2293.963119	0.299818	0.484305	0.116182	84.465797	-16.148020	37.670368	2.513249	0.000000	-4.322451	0.000000	0.000000	0.000000	-0.081440	-0.504023	-1.296144	0.000000	0.000000	4.000000	39.000000	0.000000
2293.966453	0.299453	0.482655	0.111731	84.465797	-16.148020	37.670368	2.513249	0.000000	-4.322451	0.000000	0.000000	0.000000	-0.109359	-0.494961	-1.335420	0.000000	0.000000	4.000000	39.000000	0.000000
2293.969786	0.299453	0.482655	0.111731	84.465797	-16.148020	37.670368	2.513249	0.000000	-4.322451	0.000000	0.000000	0.000000	-0.109359	-0.494961	-1.335420	0.000000	0.000000	4.000000	39.000000	0.000000
2293.973119	0.299453	0.482655	0.111731	84.048592	-9.262156	44.499653	2.443633	0.000000	-4.362185	0.000000	0.000000	0.000000	-0.109359	-0.494961	-1.335420	0.000000	0.000000	4.000000	39.000000	0.000000
2293.976453	0.299026	0.481074	0.107209	84.048592	-9.262156	44.499653	2.443633	0.000000	-4.362185	0.000000	0.000000	0.000000	-0.128051	-0.474467	-1.356452	0.000000	0.000000	4.000000	39.000000	0.000000
2293.979786	0.299026	0.481074	0.107209	84.048592	-9.262156	44.499653	2.443633	0.000000	-4.362185	0.000000	0.000000	0.000000	-0.128051	-0.474467	-1.356452	0.000000	0.000000	4.000000	39.000000	0.000000
2293.983119	0.299026	0.481074	0.107209	83.427589	-4.927830	48.564617	2.371206	0.000000	-4.401975	0.000000	0.000000	0.000000	-0.128051	-0.474467	-1.356452	0.000000	0.000000	4.000000	39.000000	0.000000
2293.986453	0.298445	0.479580	0.102767	83.427589	-4.927830	48.564617	2.371206	0.000000	-4.401975	0.000000	0.000000	0.000000	-0.174264	-0.447961	-1.332605	0.000000	0.000000	4.000000	39.000000	0.000000
2293.989786	0.298445	0.479580	0.102767	83.427589	-4.927830	48.564617	2.371206	0.000000	-4.401975	0.000000	0.000000	0.000000	-0.174264	-0.447961	-1.332605	0.000000	0.000000	4.000000	39.000000	0.000000
2293.993119	0.298445	0.479580	0.102767	82.746719	-1.876020	51.268547	2.299285	0.000000	-4.439965	0.000000	0.000000	0.000000	-0.174264	-0.447961	-1.332605	0.000000	0.000000	4.000000	39.000000	0.000000
2293.996453	0.297662	0.478140	0.098435	82.746719	-1.876020	51.268547	2.299285	0.000000	-4.439965	0.000000	0.000000	0.000000	-0.234962	-0.432198	-1.299707	0.000000	0.000000	4.000000	39.000000	0.000000
2293.999786	0.297662	0.478140	0.098435	82.746719	-1.876020	51.268547	2.299285	0.000000	-4.439965	0.000000	0.000000	0.000000	-0.234962	-0.432198	-1.299707	0.000000	0.000000	4.000000	39.000000	0.000000
2294.003119	0.297662	0.478140	0.098435	82.071442	0.694927	53.505680	2.228887	0.000000	-4.475719	0.000000	0.000000	0.000000	-0.234962	-0.432198	-1.299707	0.000000	0.000000	4.000000	39.000000	0.000000
2294.006453	0.296777	0.476786	0.094201	82.071442	0.694927	53.505680	2.228887	0.000000	-4.475719	0.000000	0.000000	0.000000	-0.265631	-0.406060	-1.270088	0.000000	0.000000	4.000000	39.000000	0.000000
2294.009786	0.296777	0.476786	0.094201	82.071442	0.694927	53.505680	2.228887	0.000000	-4.475719	0.000000	0.000000	0.000000	-0.265631	-0.406060	-1.270088	0.000000	0.000000	4.000000	39.000000	0.000000
2294.013119	0.296777	0.476786	0.094201	81.448105	3.220325	55.791557	2.158967	0.000000	-4.509863	0.000000	0.000000	0.000000	-0.265631	-0.406060	-1.270088	0.000000	0.000000	4.000000	39.000000	0.000000
2294.016453	0.295828	0.475483	0.090008	81.448105	3.220325	55.791557	2.158967	0.000000	-4.509863	0.000000	0.000000	0.000000	-0.284705	-0.390912	-1.257934	0.000000	0.000000	4.000000	39.000000	0.000000
2294.019786	0.295828	0.475483	0.090008	81.448105	3.220325	55.791557	2.158967	0.000000	-4.509863	0.000000	0.000000	0.000000	-0.284705	-0.390912	-1.257934	0.000000	0.000000	4.000000	39.000000	0.000000
2294.023119	0.295828	0.475483	0.090008	80.874580	5.689691	58.110691	2.088136	0.000000	-4.543092	0.000000	0.000000	0.000000	-0.284705	-0.390912	-1.257934	0.000000	0.000000	4.000000	39.000000	0.000000
2294.026453	0.294895	0.474267	0.085938	80.874580	5.689691	58.110691	2.088136	0.000000	-4.543092	0.000000	0.000000	0.000000	-0.279847	-0.364936	-1.220920	0.000000	0.000000	4.000000	39.000000	0.000000
2294.029786	0.294895	0.474267	0.085938	80.874580	5.689691	58.110691	2.088136	0.000000	-4.543092	0.000000	0.000000	0.000000	-0.279847	-0.364936	-1.220920	0.000000	0.000000	4.000000	39.000000	0.000000
2294.033119	0.294895	0.474267	0.085938	80.313637	7.749726	60.010117	2.017322	0.000000	-4.574976	0.000000	0.000000	0.000000	-0.279847	-0.364936	-1.220920	0.000000	0.000000	4.000000	39.000000	0.000000
2294.036453	0.293996	0.473167	0.081901	80.313637	7.749726	60.010117	2.017322	0.000000	-4.574976	0.000000	0.000000	0.000000	-0.269616	-0.330042	-1.211308	0.000000	0.000000	4.000000	39.000000	0.000000
2294.039786	0.293996	0.473167	0.081901	80.313637	7.749726	60.010117	2.017322	0.000000	-4.574976	0.000000	0.000000	0.000000	-0.269616	-0.330042	-1.211308	0.000000	0.000000	4.000000	39.000000	0.000000
2294.043119	0.293996	0.473167	0.081901	79.766800	9.521233	61.614780	1.944681	0.000000	-4.606323	0.000000	0.000000	0.000000	-0.269616	-0.330042	-1.211308	0.000000	0.000000	4.000000	39.000000	0.000000
2294.046453	0.293167	0.472164	0.077899	79.766800	9.521233	61.614780	1.944681	0.000000	-4.606323	0.000000	0.000000	0.000000	-0.248832	-0.300665	-1.200357	0.000000	0.000000	4.000000	39.000000	0.000000
2294.049786	0.293167	0.472164	0.077899	79.766800	9.521233	61.614780	1.944681	0.000000	-4.606323	0.000000	0.000000	0.000000	-0.248832	-0.300665	-1.200357	0.000000	0.000000	4.000000	39.000000	0.000000
2294.053119	0.293167	0.472164	0.077899	79.240440	10.866137	62.743572	1.870040	0.000000	-4.637127	0.000000	0.000000	0.000000	-0.248832	-0.300665	-1.200357	0.000000	0.000000	4.000000	39.000000	0.000000
2294.056453	0.292416	0.471242	0.073953	79.240440	10.866137	62.743572	1.870040	0.000000	-4.637127	0.000000	0.000000	0.000000	-0.225232	-0.276680	-1.183829	0.000000	0.000000	4.000000	39.000000	0.000000
2294.059786	0.292416	0.471242	0.073953	79.240440	10.866137	62.743572	1.870040	0.000000	-4.637127	0.000000	0.000000	0.000000	-0.225232	-0.276680	-1.183829	0.000000	0.000000	4.000000	39.000000	0.000000
2294.063119	0.292416	0.471242	0.073953	78.759979	11.461325	62.982800	1.793780	0.000000	-4.667157	0.000000	0.000000	0.000000	-0.225232	-0.276680	-1.183829	0.000000	0.000000	4.000000	39.000000	0.000000
2294.066453	0.291619	0.470398	0.070133	78.759979	11.461325	62.982800	1.793780	0.000000	-4.667157	0.000000	0.000000	0.000000	-0.239052	-0.253181	-1.145977	0.000000	0.000000	4.000000	39.000000	0.000000
2294.069786	0.291619	0.470398	0.070133	78.759979	11.461325	62.982800	1.793780	0.000000	-4.667157	0.000000	0.000000	0.000000	-0.239052	-0.253181	-1.145977	0.000000	0.000000	4.000000	39.000000	0.000000
2294.073119	0.291619	0.470398	0.070133	78.430618	11.139741	62.151348	1.718531	0.000000	-4.695386	0.000000	0.000000	0.000000	-0.239052	-0.253181	-1.145977	0.000000	0.000000	4.000000	39.000000	0.000000
2294.076453	0.290709	0.469580	0.066373	78.430618	11.139741	62.151348	1.718531	0.000000	-4.695386	0.000000	0.000000	0.000000	-0.273005	-0.245451	-1.128091	0.000000	0.000000	4.000000	39.000000	0.000000
2294.079786	0.290709	0.469580	0.066373	78.430618	11.139741	62.151348	1.718531	0.000000	-4.695386	0.000000	0.000000	0.000000	-0.273005	-0.245451	-1.128091	0.000000	0.000000	4.000000	39.000000	0.000000
2294.083119	0.290709	0.469580	0.066373	78.285904	9.810729	60.135788	1.643476	0.000000	-4.722181	0.000000	0.000000	0.000000	-0.273005	-0.245451	-1.128091	0.000000	0.000000	4.000000	39.000000	0.000000
2294.086453	0.289728	0.468803	0.062628	78.285904	9.810729	60.135788	1.643476	0.000000	-4.722181	0.000000	0.000000	0.000000	-0.294242	-0.233041	-1.123529	0.000000	0.000000	4.000000	39.000000	0.000000
2294.089786	0.289728	0.468803	0.062628	78.285904	9.810729	60.135788	1.643476	0.000000	-4.722181	0.000000	0.000000	0.000000	-0.294242	-0.233041	-1.123529	0.000000	0.000000	4.000000	39.000000	0.000000
2294.093119	0.289728	0.468803	0.062628	78.257347	7.777128	57.290565	1.567286	0.000000	-4.748012	0.000000	0.000000	0.000000	-0.294242	-0.233041	-1.123529	0.000000	0.000000	4.000000	39.000000	0.000000
2294.096453	0.288659	0.468067	0.058865	78.257347	7.777128	57.290565	1.567286	0.000000	-4.748012	0.000000	0.000000	0.000000	-0.320732	-0.221010	-1.128938	0.000000	0.000000	4.000000	39.000000	0.000000
2294.099786	0.288659	0.468067	0.058865	78.257347	7.777128	57.290565	1.567286	0.000000	-4.748012	0.000000	0.000000	0.000000	-0.320732	-0.221010	-1.128938	0.000000	0.000000	4.000000	39.000000	0.000000
2294.103119	0.288659	0.468067	0.058865	78.263283	5.514133	54.186691	1.489275	0.000000	-4.773056	0.000000	0.000000	0.000000	-0.320732	-0.221010	-1.128938	0.000000	0.000000	4.000000	39.000000	0.000000
2294.106453	0.287594	0.467402	0.055075	78.263283	5.514133	54.186691	1.489275	0.000000	-4.773056	0.000000	0.000000	0.000000	-0.319576	-0.199278	-1.136885	0.000000	0.000000	4.000000	39.000000	0.000000
2294.109786	0.287594	0.467402	0.055075	78.263283	5.514133	54.186691	1.489275	0.000000	-4.773056	0.000000	0.000000	0.000000	-0.319576	-0.199278	-1.136885	0.000000	0.000000	4.000000	39.000000	0.000000
2294.113119	0.287594	0.467402	0.055075	78.306763	3.317614	51.211586	1.408491	0.000000	-4.797515	0.000000	0.000000	0.000000	-0.319576	-0.199278	-1.136885	0.000000	0.000000	4.000000	39.000000	0.000000
2294.116453	0.286431	0.466824	0.051250	78.306763	3.317614	51.211586	1.408491	0.000000	-4.797515	0.000000	0.000000	0.000000	-0.348797	-0.173418	-1.147579	0.000000	0.000000	4.000000	39.000000	0.000000
2294.119786	0.286431	0.466824	0.051250	78.306763	3.317614	51.211586	1.408491	0.000000	-4.797515	0.000000	0.000000	0.000000	-0.348797	-0.173418	-1.147579	0.000000	0.000000	4.000000	39.000000	0.000000
2294.123119	0.286431	0.466824	0.051250	78.408195	1.326506	48.604595	1.325335	0.000000	-4.821150	0.000000	0.000000	0.000000	-0.348797	-0.173418	-1.147579	0.000000	0.000000	4.000000	39.000000	0.000000
2294.126453	0.285206	0.466284	0.047392	78.408195	1.326506	48.604595	1.325335	0.000000	-4.821150	0.000000	0.000000	0.000000	-0.367715	-0.162126	-1.157253	0.000000	0.000000	4.000000	39.000000	0.000000
2294.129786	0.285206	0.466284	0.047392	78.408195	1.326506	48.604595	1.325335	0.000000	-4.821150	0.000000	0.000000	0.000000	-0.367715	-0.162126	-1.157253	0.000000	0.000000	4.000000	39.000000	0.000000
2294.133119	0.285206	0.466284	0.047392	78.524185	-0.251643	46.610241	1.239517	0.000000	-4.843924	0.000000	0.000000	0.000000	-0.367715	-0.162126	-1.157253	0.000000	0.000000	4.000000	39.000000	0.000000
2294.136453	0.283917	0.465829	0.043613	78.524185	-0.251643	46.610241	1.239517	0.000000	-4.843924	0.000000	0.000000	0.000000	-0.386584	-0.136419	-1.133796	0.000000	0.000000	4.000000	39.000000	0.000000
2294.139786	0.283917	0.465829	0.043613	78.524185	-0.251643	46.610241	1.239517	0.000000	-4.843924	0.000000	0.000000	0.000000	-0.386584	-0.136419	-1.133796	0.000000	0.000000	4.000000	39.000000	0.000000
2294.143119	0.283917	0.465829	0.043613	78.551018	-1.104159	45.518269	1.153681	0.000000	-4.865082	0.000000	0.000000	0.000000	-0.386584	-0.136419	-1.133796	0.000000	0.000000	4.000000	39.000000	0.000000
2294.146453	0.282521	0.465458	0.039939	78.551018	-1.104159	45.518269	1.153681	0.000000	-4.865082	0.000000	0.000000	0.000000	-0.418906	-0.111201	-1.102186	0.000000	0.000000	4.000000	39.000000	0.000000
2294.149786	0.282521	0.465458	0.039939	78.551018	-1.104159	45.518269	1.153681	0.000000	-4.865082	0.000000	0.000000	0.000000	-0.418906	-0.111201	-1.102186	0.000000	0.000000	4.000000	39.000000	0.000000
2294.153119	0.282521	0.465458	0.039939	78.403709	-1.089556	45.604069	1.068812	0.000000	-4.884429	0.000000	0.000000	0.000000	-0.418906	-0.111201	-1.102186	0.000000	0.000000	4.000000	39.000000	0.000000
2294.156453	0.281016	0.465171	0.036418	78.403709	-1.089556	45.604069	1.068812	0.000000	-4.884429	0.000000	0.000000	0.000000	-0.451491	-0.086313	-1.056411	0.000000	0.000000	4.000000	39.000000	0.000000
2294.159786	0.281016	0.465171	0.036418	78.403709	-1.089556	45.604069	1.068812	0.000000	-4.884429	0.000000	0.000000	0.000000	-0.451491	-0.086313	-1.056411	0.000000	0.000000	4.000000	39.000000	0.000000
2294.163119	0.281016	0.465171	0.036418	78.098595	-0.434790	46.940353	0.986171	0.000000	-4.901783	0.000000	0.000000	0.000000	-0.451491	-0.086313	-1.056411	0.000000	0.000000	4.000000	39.000000	0.000000
2294.166453	0.279406	0.464964	0.033049	78.098595	-0.434790	46.940353	0.986171	0.000000	-4.901783	0.000000	0.000000	0.000000	-0.482898	-0.061935	-1.010663	0.000000	0.000000	4.000000	39.000000	0.000000
2294.169786	0.279406	0.464964	0.033049	78.098595	-0.434790	46.940353	0.986171	0.000000	-4.901783	0.000000	0.000000	0.000000	-0.482898	-0.061935	-1.010663	0.000000	0.000000	4.000000	39.000000	0.000000
2294.173119	0.279406	0.464964	0.033049	77.724930	0.231734	48.311935	0.905825	0.000000	-4.917264	0.000000	0.000000	0.000000	-0.482898	-0.061935	-1.010663	0.000000	0.000000	4.000000	39.000000	0.000000
2294.176453	0.277742	0.464851	0.029646	77.724930	0.231734	48.311935	0.905825	0.000000	-4.917264	0.000000	0.000000	0.000000	-0.499102	-0.033978	-1.020803	0.000000	0.000000	4.000000	39.000000	0.000000
2294.179786	0.277742	0.464851	0.029646	77.724930	0.231734	48.311935	0.905825	0.000000	-4.917264	0.000000	0.000000	0.000000	-0.499102	-0.033978	-1.020803	0.000000	0.000000	4.000000	39.000000	0.000000
2294.183119	0.277742	0.464851	0.029646	77.310028	0.731051	48.950333	0.822604	0.000000	-4.931868	0.000000	0.000000	0.000000	-0.499102	-0.033978	-1.020803	0.000000	0.000000	4.000000	39.000000	0.000000
2294.186453	0.276048	0.464829	0.026196	77.310028	0.731051	48.950333	0.822604	0.000000	-4.931868	0.000000	0.000000	0.000000	-0.508325	-0.006586	-1.035016	0.000000	0.000000	4.000000	39.000000	0.000000
2294.189786	0.276048	0.464829	0.026196	77.310028	0.731051	48.950333	0.822604	0.000000	-4.931868	0.000000	0.000000	0.000000	-0.508325	-0.006586	-1.035016	0.000000	0.000000	4.000000	39.000000	0.000000
2294.193119	0.276048	0.464829	0.026196	76.885948	1.040788	48.733730	0.735906	0.000000	-4.945548	0.000000	0.000000	0.000000	-0.508325	-0.006586	-1.035016	0.000000	0.000000	4.000000	39.000000	0.000000
2294.196453	0.274310	0.464882	0.022729	76.885948	1.040788	48.733730	0.735906	0.000000	-4.945548	0.000000	0.000000	0.000000	-0.521477	0.015796	-1.040173	0.000000	0.000000	4.000000	39.000000	0.000000
2294.199786	0.274310	0.464882	0.022729	76.885948	1.040788	48.733730	0.735906	0.000000	-4.945548	0.000000	0.000000	0.000000	-0.521477	0.015796	-1.040173	0.000000	0.000000	4.000000	39.000000	0.000000
2294.203119	0.274310	0.464882	0.022729	76.477150	1.204704	48.270203	0.646499	0.000000	-4.958028	0.000000	0.000000	0.000000	-0.521477	0.015796	-1.040173	0.000000	0.000000	4.000000	39.000000	0.000000
2294.206453	0.272538	0.465023	0.019261	76.477150	1.204704	48.270203	0.646499	0.000000	-4.958028	0.000000	0.000000	0.000000	-0.531575	0.042268	-1.040290	0.000000	0.000000	4.000000	39.000000	0.000000
2294.209786	0.272538	0.465023	0.019261	76.477150	1.204704	48.270203	0.646499	0.000000	-4.958028	0.000000	0.000000	0.000000	-0.531575	0.042268	-1.040290	0.000000	0.000000	4.000000	39.000000	0.000000
2294.213119	0.272538	0.465023	0.019261	76.098862	1.287176	47.851177	0.554732	0.000000	-4.969132	0.000000	0.000000	0.000000	-0.531575	0.042268	-1.040290	0.000000	0.000000	4.000000	39.000000	0.000000
2294.216453	0.270686	0.465191	0.015867	76.098862	1.287176	47.851177	0.554732	0.000000	-4.969132	0.000000	0.000000	0.000000	-0.555603	0.050479	-1.018233	0.000000	0.000000	4.000000	39.000000	0.000000
2294.219786	0.270686	0.465191	0.015867	76.098862	1.287176	47.851177	0.554732	0.000000	-4.969132	0.000000	0.000000	0.000000	-0.555603	0.050479	-1.018233	0.000000	0.000000	4.000000	39.000000	0.000000
2294.223119	0.270686	0.465191	0.015867	75.768143	1.342643	47.737976	0.462813	0.000000	-4.978535	0.000000	0.000000	0.000000	-0.555603	0.050479	-1.018233	0.000000	0.000000	4.000000	39.000000	0.000000
2294.226453	0.268758	0.465385	0.012498	75.768143	1.342643	47.737976	0.462813	0.000000	-4.978535	0.000000	0.000000	0.000000	-0.578294	0.058337	-1.010661	0.000000	0.000000	4.000000	39.000000	0.000000
2294.229786	0.268758	0.465385	0.012498	75.768143	1.342643	47.737976	0.462813	0.000000	-4.978535	0.000000	0.000000	0.000000	-0.578294	0.058337	-1.010661	0.000000	0.000000	4.000000	39.000000	0.000000
2294.233119	0.268758	0.465385	0.012498	75.491028	1.379112	47.866486	0.369293	0.000000	-4.986344	0.000000	0.000000	0.000000	-0.578294	0.058337	-1.010661	0.000000	0.000000	4.000000	39.000000	0.000000
2294.236453	0.266810	0.465620	0.009146	75.491028	1.379112	47.866486	0.369293	0.000000	-4.986344	0.000000	0.000000	0.000000	-0.584272	0.070476	-1.005711	0.000000	0.000000	4.000000	39.000000	0.000000
2294.239786	0.266810	0.465620	0.009146	75.491028	1.379112	47.866486	0.369293	0.000000	-4.986344	0.000000	0.000000	0.000000	-0.584272	0.070476	-1.005711	0.000000	0.000000	4.000000	39.000000	0.000000
2294.243119	0.266810	0.465620	0.009146	75.258629	1.317018	47.727791	0.273732	0.000000	-4.992501	0.000000	0.000000	0.000000	-0.584272	0.070476	-1.005711	0.000000	0.000000	4.000000	39.000000	0.000000
2294.246453	0.264887	0.465895	0.005785	75.258629	1.317018	47.727791	0.273732	0.000000	-4.992501	0.000000	0.000000	0.000000	-0.576890	0.082357	-1.008314	0.000000	0.000000	4.000000	39.000000	0.000000
2294.249786	0.264887	0.465895	0.005785	75.258629	1.317018	47.727791	0.273732	0.000000	-4.992501	0.000000	0.000000	0.000000	-0.576890	0.082357	-1.008314	0.000000	0.000000	4.000000	39.000000	0.000000
2294.253119	0.264887	0.465895	0.005785	75.050644	1.158429	47.354282	0.175313	0.000000	-4.996925	0.000000	0.000000	0.000000	-0.576890	0.082357	-1.008314	0.000000	0.000000	4.000000	39.000000	0.000000
2294.256453	0.262911	0.466223	0.002483	75.050644	1.158429	47.354282	0.175313	0.000000	-4.996925	0.000000	0.000000	0.000000	-0.592786	0.098387	-0.990549	0.000000	0.000000	4.000000	39.000000	0.000000
2294.259786	0.262911	0.466223	0.002483	75.050644	1.158429	47.354282	0.175313	0.000000	-4.996925	0.000000	0.000000	0.000000	-0.592786	0.098387	-0.990549	0.000000	0.000000	4.000000	39.000000	0.000000
2294.263119	0.262911	0.466223	0.002483	74.864777	0.917812	46.987301	0.076202	0.000000	-4.999419	0.000000	0.000000	0.000000	-0.592786	0.098387	-0.990549	0.000000	0.000000	4.000000	39.000000	0.000000
2294.266453	0.260884	0.466632	-0.000760	74.864777	0.917812	46.987301	0.076202	0.000000	-4.999419	0.000000	0.000000	0.000000	-0.608276	0.122675	-0.973052	0.000000	0.000000	4.000000	39.000000	0.000000
2294.269786	0.260884	0.466632	-0.000760	74.864777	0.917812	46.987301	0.076202	0.000000	-4.999419	0.000000	0.000000	0.000000	-0.608276	0.122675	-0.973052	0.000000	0.000000	4.000000	39.000000	0.000000
2294.273119	0.260884	0.466632	-0.000760	74.710793	0.599511	46.599934	-0.023631	0.000000	-4.999944	0.000000	0.000000	0.000000	-0.608276	0.122675	-0.973052	0.000000	0.000000	4.000000	39.000000	0.000000
2294.276453	0.258847	0.467093	-0.003874	74.710793	0.599511	46.599934	-0.023631	0.000000	-4.999944	0.000000	0.000000	0.000000	-0.611019	0.138345	-0.934214	0.000000	0.000000	4.000000	39.000000	0.000000
2294.279786	0.258847	0.467093	-0.003874	74.710793	0.599511	46.599934	-0.023631	0.000000	-4.999944	0.000000	0.000000	0.000000	-0.611019	0.138345	-0.934214	0.000000	0.000000	4.000000	39.000000	0.000000
2294.283119	0.258847	0.467093	-0.003874	74.585983	0.221507	46.186199	-0.121918	0.000000	-4.998513	0.000000	0.000000	0.000000	-0.611019	0.138345	-0.934214	0.000000	0.000000	4.000000	39.000000	0.000000
2294.286453	0.256770	0.467620	-0.006817	74.585983	0.221507	46.186199	-0.121918	0.000000	-4.998513	0.000000	0.000000	0.000000	-0.623047	0.158118	-0.882698	0.000000	0.000000	4.000000	39.000000	0.000000
2294.289786	0.256770	0.467620	-0.006817	74.585983	0.221507	46.186199	-0.121918	0.000000	-4.998513	0.000000	0.000000	0.000000	-0.623047	0.158118	-0.882698	0.000000	0.000000	4.000000	39.000000	0.000000
2294.293119	0.256770	0.467620	-0.006817	74.494064	-0.202118	45.702148	-0.217207	0.000000	-4.995280	0.000000	0.000000	0.000000	-0.623047	0.158118	-0.882698	0.000000	0.000000	4.000000	39.000000	0.000000
2294.296453	0.254626	0.468168	-0.009641	74.494064	-0.202118	45.702148	-0.217207	0.000000	-4.995280	0.000000	0.000000	0.000000	-0.643351	0.164559	-0.847157	0.000000	0.000000	4.000000	39.000000	0.000000
2294.299786	0.254626	0.468168	-0.009641	74.494064	-0.202118	45.702148	-0.217207	0.000000	-4.995280	0.000000	0.000000	0.000000	-0.643351	0.164559	-0.847157	0.000000	0.000000	4.000000	39.000000	0.000000
2294.303119	0.254626	0.468168	-0.009641	74.452980	-0.688937	45.080048	-0.311136	0.000000	-4.990310	0.000000	0.000000	0.000000	-0.643351	0.164559	-0.847157	0.000000	0.000000	4.000000	39.000000	0.000000
2294.306453	0.252468	0.468725	-0.012304	74.452980	-0.688937	45.080048	-0.311136	0.000000	-4.990310	0.000000	0.000000	0.000000	-0.647416	0.167107	-0.799151	0.000000	0.000000	4.000000	39.000000	0.000000
2294.309786	0.252468	0.468725	-0.012304	74.452980	-0.688937	45.080048	-0.311136	0.000000	-4.990310	0.000000	0.000000	0.000000	-0.647416	0.167107	-0.799151	0.000000	0.000000	4.000000	39.000000	0.000000
2294.313119	0.252468	0.468725	-0.012304	74.485519	-1.234324	44.329964	-0.402202	0.000000	-4.983797	0.000000	0.000000	0.000000	-0.647416	0.167107	-0.799151	0.000000	0.000000	4.000000	39.000000	0.000000
2294.316453	0.250228	0.469217	-0.014981	74.485519	-1.234324	44.329964	-0.402202	0.000000	-4.983797	0.000000	0.000000	0.000000	-0.672004	0.147598	-0.803008	0.000000	0.000000	4.000000	39.000000	0.000000
2294.319786	0.250228	0.469217	-0.014981	74.485519	-1.234324	44.329964	-0.402202	0.000000	-4.983797	0.000000	0.000000	0.000000	-0.672004	0.147598	-0.803008	0.000000	0.000000	4.000000	39.000000	0.000000
2294.323119	0.250228	0.469217	-0.014981	74.593536	-1.818439	43.647045	-0.496153	0.000000	-4.975322	0.000000	0.000000	0.000000	-0.672004	0.147598	-0.803008	0.000000	0.000000	4.000000	39.000000	0.000000
2294.326453	0.247938	0.469687	-0.017666	74.593536	-1.818439	43.647045	-0.496153	0.000000	-4.975322	0.000000	0.000000	0.000000	-0.687033	0.140932	-0.805566	0.000000	0.000000	4.000000	39.000000	0.000000
2294.329786	0.247938	0.469687	-0.017666	74.593536	-1.818439	43.647045	-0.496153	0.000000	-4.975322	0.000000	0.000000	0.000000	-0.687033	0.140932	-0.805566	0.000000	0.000000	4.000000	39.000000	0.000000
2294.333119	0.247938	0.469687	-0.017666	74.746216	-2.363543	43.093765	-0.592876	0.000000	-4.964725	0.000000	0.000000	0.000000	-0.687033	0.140932	-0.805566	0.000000	0.000000	4.000000	39.000000	0.000000
2294.336453	0.245620	0.470106	-0.020420	74.746216	-2.363543	43.093765	-0.592876	0.000000	-4.964725	0.000000	0.000000	0.000000	-0.695397	0.125775	-0.826083	0.000000	0.000000	4.000000	39.000000	0.000000
2294.339786	0.245620	0.470106	-0.020420	74.746216	-2.363543	43.093765	-0.592876	0.000000	-4.964725	0.000000	0.000000	0.000000	-0.695397	0.125775	-0.826083	0.000000	0.000000	4.000000	39.000000	0.000000
2294.343119	0.245620	0.470106	-0.020420	74.915131	-2.880443	42.614262	-0.694347	0.000000	-4.951553	0.000000	0.000000	0.000000	-0.695397	0.125775	-0.826083	0.000000	0.000000	4.000000	39.000000	0.000000
2294.346453	0.243253	0.470503	-0.023232	74.915131	-2.880443	42.614262	-0.694347	0.000000	-4.951553	0.000000	0.000000	0.000000	-0.710027	0.118970	-0.843462	0.000000	0.000000	4.000000	39.000000	0.000000
2294.349786	0.243253	0.470503	-0.023232	74.915131	-2.880443	42.614262	-0.694347	0.000000	-4.951553	0.000000	0.000000	0.000000	-0.710027	0.118970	-0.843462	0.000000	0.000000	4.000000	39.000000	0.000000
2294.353119	0.243253	0.470503	-0.023232	75.088577	-3.412925	42.135288	-0.800400	0.000000	-4.935520	0.000000	0.000000	0.000000	-0.710027	0.118970	-0.843462	0.000000	0.000000	4.000000	39.000000	0.000000
2294.356453	0.240807	0.470892	-0.026013	75.088577	-3.412925	42.135288	-0.800400	0.000000	-4.935520	0.000000	0.000000	0.000000	-0.733778	0.116754	-0.834400	0.000000	0.000000	4.000000	39.000000	0.000000
2294.359786	0.240807	0.470892	-0.026013	75.088577	-3.412925	42.135288	-0.800400	0.000000	-4.935520	0.000000	0.000000	0.000000	-0.733778	0.116754	-0.834400	0.000000	0.000000	4.000000	39.000000	0.000000
2294.363119	0.240807	0.470892	-0.026013	75.244576	-3.938682	41.676281	-0.908335	0.000000	-4.916800	0.000000	0.000000	0.000000	-0.733778	0.116754	-0.834400	0.000000	0.000000	4.000000	39.000000	0.000000
2294.366453	0.238273	0.471317	-0.028640	75.244576	-3.938682	41.676281	-0.908335	0.000000	-4.916800	0.000000	0.000000	0.000000	-0.760132	0.127484	-0.788233	0.000000	0.000000	4.000000	39.000000	0.000000
2294.369786	0.238273	0.471317	-0.028640	75.244576	-3.938682	41.676281	-0.908335	0.000000	-4.916800	0.000000	0.000000	0.000000	-0.760132	0.127484	-0.788233	0.000000	0.000000	4.000000	39.000000	0.000000
2294.373119	0.238273	0.471317	-0.028640	75.366173	-4.340025	41.354446	-1.014116	0.000000	-4.896077	0.000000	0.000000	0.000000	-0.760132	0.127484	-0.788233	0.000000	0.000000	4.000000	39.000000	0.000000
2294.376453	0.235634	0.471749	-0.031152	75.366173	-4.340025	41.354446	-1.014116	0.000000	-4.896077	0.000000	0.000000	0.000000	-0.791719	0.129702	-0.753386	0.000000	0.000000	4.000000	39.000000	0.000000
2294.379786	0.235634	0.471749	-0.031152	75.366173	-4.340025	41.354446	-1.014116	0.000000	-4.896077	0.000000	0.000000	0.000000	-0.791719	0.129702	-0.753386	0.000000	0.000000	4.000000	39.000000	0.000000
2294.383119	0.235634	0.471749	-0.031152	75.442375	-4.483231	41.325024	-1.119228	0.000000	-4.873123	0.000000	0.000000	0.000000	-0.791719	0.129702	-0.753386	0.000000	0.000000	4.000000	39.000000	0.000000
2294.386453	0.232963	0.472178	-0.033515	75.442375	-4.483231	41.325024	-1.119228	0.000000	-4.873123	0.000000	0.000000	0.000000	-0.801249	0.128521	-0.708930	0.000000	0.000000	4.000000	39.000000	0.000000
2294.389786	0.232963	0.472178	-0.033515	75.442375	-4.483231	41.325024	-1.119228	0.000000	-4.873123	0.000000	0.000000	0.000000	-0.801249	0.128521	-0.708930	0.000000	0.000000	4.000000	39.000000	0.000000
2294.393119	0.232963	0.472178	-0.033515	75.478928	-4.435440	41.493706	-1.222074	0.000000	-4.848353	0.000000	0.000000	0.000000	-0.801249	0.128521	-0.708930	0.000000	0.000000	4.000000	39.000000	0.000000
2294.396453	0.230272	0.472615	-0.035760	75.478928	-4.435440	41.493706	-1.222074	0.000000	-4.848353	0.000000	0.000000	0.000000	-0.807451	0.131193	-0.673601	0.000000	0.000000	4.000000	39.000000	0.000000
2294.399786	0.230272	0.472615	-0.035760	75.478928	-4.435440	41.493706	-1.222074	0.000000	-4.848353	0.000000	0.000000	0.000000	-0.807451	0.131193	-0.673601	0.000000	0.000000	4.000000	39.000000	0.000000
2294.403119	0.230272	0.472615	-0.035760	75.492249	-4.281779	41.775639	-1.323555	0.000000	-4.821639	0.000000	0.000000	0.000000	-0.807451	0.131193	-0.673601	0.000000	0.000000	4.000000	39.000000	0.000000
2294.406453	0.227510	0.473017	-0.038029	75.492249	-4.281779	41.775639	-1.323555	0.000000	-4.821639	0.000000	0.000000	0.000000	-0.828496	0.120682	-0.680575	0.000000	0.000000	4.000000	39.000000	0.000000
2294.409786	0.227510	0.473017	-0.038029	75.492249	-4.281779	41.775639	-1.323555	0.000000	-4.821639	0.000000	0.000000	0.000000	-0.828496	0.120682	-0.680575	0.000000	0.000000	4.000000	39.000000	0.000000
2294.413119	0.227510	0.473017	-0.038029	75.484543	-4.018922	42.163090	-1.429000	0.000000	-4.791447	0.000000	0.000000	0.000000	-0.828496	0.120682	-0.680575	0.000000	0.000000	4.000000	39.000000	0.000000
2294.416453	0.224780	0.473388	-0.040279	75.484543	-4.018922	42.163090	-1.429000	0.000000	-4.791447	0.000000	0.000000	0.000000	-0.819202	0.111164	-0.675050	0.000000	0.000000	4.000000	39.000000	0.000000
2294.419786	0.224780	0.473388	-0.040279	75.484543	-4.018922	42.163090	-1.429000	0.000000	-4.791447	0.000000	0.000000	0.000000	-0.819202	0.111164	-0.675050	0.000000	0.000000	4.000000	39.000000	0.000000
2294.423119	0.224780	0.473388	-0.040279	75.479485	-3.748912	42.558731	-1.535957	0.000000	-4.758238	0.000000	0.000000	0.000000	-0.819202	0.111164	-0.675050	0.000000	0.000000	4.000000	39.000000	0.000000
2294.426453	0.222010	0.473685	-0.042593	75.479485	-3.748912	42.558731	-1.535957	0.000000	-4.758238	0.000000	0.000000	0.000000	-0.830770	0.089140	-0.694122	0.000000	0.000000	4.000000	39.000000	0.000000
2294.429786	0.222010	0.473685	-0.042593	75.479485	-3.748912	42.558731	-1.535957	0.000000	-4.758238	0.000000	0.000000	0.000000	-0.830770	0.089140	-0.694122	0.000000	0.000000	4.000000	39.000000	0.000000
2294.433119	0.222010	0.473685	-0.042593	75.454063	-3.396969	43.032207	-1.647923	0.000000	-4.720630	0.000000	0.000000	0.000000	-0.830770	0.089140	-0.694122	0.000000	0.000000	4.000000	39.000000	0.000000
2294.436453	0.219252	0.473976	-0.044926	75.454063	-3.396969	43.032207	-1.647923	0.000000	-4.720630	0.000000	0.000000	0.000000	-0.827486	0.087297	-0.700136	0.000000	0.000000	4.000000	39.000000	0.000000
2294.439786	0.219252	0.473976	-0.044926	75.454063	-3.396969	43.032207	-1.647923	0.000000	-4.720630	0.000000	0.000000	0.000000	-0.827486	0.087297	-0.700136	0.000000	0.000000	4.000000	39.000000	0.000000
2294.443119	0.219252	0.473976	-0.044926	75.412308	-2.974030	43.579533	-1.762729	0.000000	-4.678973	0.000000	0.000000	0.000000	-0.827486	0.087297	-0.700136	0.000000	0.000000	4.000000	39.000000	0.000000
2294.446453	0.216466	0.474263	-0.047211	75.412308	-2.974030	43.579533	-1.762729	0.000000	-4.678973	0.000000	0.000000	0.000000	-0.835654	0.085922	-0.685461	0.000000	0.000000	4.000000	39.000000	0.000000
2294.449786	0.216466	0.474263	-0.047211	75.412308	-2.974030	43.579533	-1.762729	0.000000	-4.678973	0.000000	0.000000	0.000000	-0.835654	0.085922	-0.685461	0.000000	0.000000	4.000000	39.000000	0.000000
2294.453119	0.216466	0.474263	-0.047211	75.351349	-2.492498	44.197346	-1.878356	0.000000	-4.633766	0.000000	0.000000	0.000000	-0.835654	0.085922	-0.685461	0.000000	0.000000	4.000000	39.000000	0.000000
2294.456453	0.213636	0.474519	-0.049437	75.351349	-2.492498	44.197346	-1.878356	0.000000	-4.633766	0.000000	0.000000	0.000000	-0.849205	0.077035	-0.667680	0.000000	0.000000	4.000000	39.000000	0.000000
2294.459786	0.213636	0.474519	-0.049437	75.351349	-2.492498	44.197346	-1.878356	0.000000	-4.633766	0.000000	0.000000	0.000000	-0.849205	0.077035	-0.667680	0.000000	0.000000	4.000000	39.000000	0.000000
2294.463119	0.213636	0.474519	-0.049437	75.276741	-1.977379	44.856133	-1.994645	0.000000	-4.584909	0.000000	0.000000	0.000000	-0.849205	0.077035	-0.667680	0.000000	0.000000	4.000000	39.000000	0.000000
2294.466453	0.210750	0.474784	-0.051625	75.276741	-1.977379	44.856133	-1.994645	0.000000	-4.584909	0.000000	0.000000	0.000000	-0.865590	0.079323	-0.656337	0.000000	0.000000	4.000000	39.000000	0.000000
2294.469786	0.210750	0.474784	-0.051625	75.276741	-1.977379	44.856133	-1.994645	0.000000	-4.584909	0.000000	0.000000	0.000000	-0.865590	0.079323	-0.656337	0.000000	0.000000	4.000000	39.000000	0.000000
2294.473119	0.210750	0.474784	-0.051625	75.197052	-1.466324	45.521667	-2.112444	0.000000	-4.531841	0.000000	0.000000	0.000000	-0.865590	0.079323	-0.656337	0.000000	0.000000	4.000000	39.000000	0.000000
2294.476453	0.207831	0.475031	-0.053785	75.197052	-1.466324	45.521667	-2.112444	0.000000	-4.531841	0.000000	0.000000	0.000000	-0.875712	0.074113	-0.648090	0.000000	0.000000	4.000000	39.000000	0.000000
2294.479786	0.207831	0.475031	-0.053785	75.197052	-1.466324	45.521667	-2.112444	0.000000	-4.531841	0.000000	0.000000	0.000000	-0.875712	0.074113	-0.648090	0.000000	0.000000	4.000000	39.000000	0.000000
2294.483119	0.207831	0.475031	-0.053785	75.121712	-1.002249	46.155075	-2.231723	0.000000	-4.474306	0.000000	0.000000	0.000000	-0.875712	0.074113	-0.648090	0.000000	0.000000	4.000000	39.000000	0.000000
2294.486453	0.204842	0.475261	-0.055899	75.121712	-1.002249	46.155075	-2.231723	0.000000	-4.474306	0.000000	0.000000	0.000000	-0.896967	0.068988	-0.634271	0.000000	0.000000	4.000000	39.000000	0.000000
2294.489786	0.204842	0.475261	-0.055899	75.121712	-1.002249	46.155075	-2.231723	0.000000	-4.474306	0.000000	0.000000	0.000000	-0.896967	0.068988	-0.634271	0.000000	0.000000	4.000000	39.000000	0.000000
2294.493119	0.204842	0.475261	-0.055899	75.040176	-0.543484	46.778439	-2.352403	0.000000	-4.412051	0.000000	0.000000	0.000000	-0.896967	0.068988	-0.634271	0.000000	0.000000	4.000000	39.000000	0.000000
2294.496453	0.201802	0.475476	-0.057930	75.040176	-0.543484	46.778439	-2.352403	0.000000	-4.412051	0.000000	0.000000	0.000000	-0.911866	0.064492	-0.609319	0.000000	0.000000	4.000000	39.000000	0.000000
2294.499786	0.201802	0.475476	-0.057930	75.040176	-0.543484	46.778439	-2.352403	0.000000	-4.412051	0.000000	0.000000	0.000000	-0.911866	0.064492	-0.609319	0.000000	0.000000	4.000000	39.000000	0.000000
2294.503119	0.201802	0.475476	-0.057930	74.954018	-0.102606	47.289101	-2.472890	0.000000	-4.345667	0.000000	0.000000	0.000000	-0.911866	0.064492	-0.609319	0.000000	0.000000	4.000000	39.000000	0.000000
2294.506453	0.198694	0.475699	-0.059919	74.954018	-0.102606	47.289101	-2.472890	0.000000	-4.345667	0.000000	0.000000	0.000000	-0.932414	0.066854	-0.596722	0.000000	0.000000	4.000000	39.000000	0.000000
2294.509786	0.198694	0.475699	-0.059919	74.954018	-0.102606	47.289101	-2.472890	0.000000	-4.345667	0.000000	0.000000	0.000000	-0.932414	0.066854	-0.596722	0.000000	0.000000	4.000000	39.000000	0.000000
2294.513119	0.198694	0.475699	-0.059919	74.862701	0.329973	47.597549	-2.594824	0.000000	-4.273978	0.000000	0.000000	0.000000	-0.932414	0.066854	-0.596722	0.000000	0.000000	4.000000	39.000000	0.000000
2294.516453	0.195501	0.475905	-0.061858	74.862701	0.329973	47.597549	-2.594824	0.000000	-4.273978	0.000000	0.000000	0.000000	-0.958023	0.061913	-0.581618	0.000000	0.000000	4.000000	39.000000	0.000000
2294.519786	0.195501	0.475905	-0.061858	74.862701	0.329973	47.597549	-2.594824	0.000000	-4.273978	0.000000	0.000000	0.000000	-0.958023	0.061913	-0.581618	0.000000	0.000000	4.000000	39.000000	0.000000
2294.523119	0.195501	0.475905	-0.061858	74.773308	0.733702	47.787231	-2.718222	0.000000	-4.196578	0.000000	0.000000	0.000000	-0.958023	0.061913	-0.581618	0.000000	0.000000	4.000000	39.000000	0.000000
2294.526453	0.192280	0.476095	-0.063776	74.773308	0.733702	47.787231	-2.718222	0.000000	-4.196578	0.000000	0.000000	0.000000	-0.966317	0.057082	-0.575413	0.000000	0.000000	4.000000	39.000000	0.000000
2294.529786	0.192280	0.476095	-0.063776	74.773308	0.733702	47.787231	-2.718222	0.000000	-4.196578	0.000000	0.000000	0.000000	-0.966317	0.057082	-0.575413	0.000000	0.000000	4.000000	39.000000	0.000000
2294.533119	0.192280	0.476095	-0.063776	74.693115	1.084015	48.086639	-2.842740	0.000000	-4.113250	0.000000	0.000000	0.000000	-0.966317	0.057082	-0.575413	0.000000	0.000000	4.000000	39.000000	0.000000
2294.536453	0.188994	0.476270	-0.065656	74.693115	1.084015	48.086639	-2.842740	0.000000	-4.113250	0.000000	0.000000	0.000000	-0.985508	0.052345	-0.564104	0.000000	0.000000	4.000000	39.000000	0.000000
2294.539786	0.188994	0.476270	-0.065656	74.693115	1.084015	48.086639	-2.842740	0.000000	-4.113250	0.000000	0.000000	0.000000	-0.985508	0.052345	-0.564104	0.000000	0.000000	4.000000	39.000000	0.000000
2294.543119	0.188994	0.476270	-0.065656	74.608612	1.424704	48.561245	-2.968381	0.000000	-4.023520	0.000000	0.000000	0.000000	-0.985508	0.052345	-0.564104	0.000000	0.000000	4.000000	39.000000	0.000000
2294.546453	0.185664	0.476450	-0.067559	74.608612	1.424704	48.561245	-2.968381	0.000000	-4.023520	0.000000	0.000000	0.000000	-0.999002	0.054160	-0.570843	0.000000	0.000000	4.000000	39.000000	0.000000
2294.549786	0.185664	0.476450	-0.067559	74.608612	1.424704	48.561245	-2.968381	0.000000	-4.023520	0.000000	0.000000	0.000000	-0.999002	0.054160	-0.570843	0.000000	0.000000	4.000000	39.000000	0.000000
2294.553119	0.185664	0.476450	-0.067559	74.511261	1.796898	49.002590	-3.096225	0.000000	-3.925989	0.000000	0.000000	0.000000	-0.999002	0.054160	-0.570843	0.000000	0.000000	4.000000	39.000000	0.000000
2294.556453	0.182375	0.476604	-0.069451	74.511261	1.796898	49.002590	-3.096225	0.000000	-3.925989	0.000000	0.000000	0.000000	-0.986897	0.046250	-0.567443	0.000000	0.000000	4.000000	39.000000	0.000000
2294.559786	0.182375	0.476604	-0.069451	74.511261	1.796898	49.002590	-3.096225	0.000000	-3.925989	0.000000	0.000000	0.000000	-0.986897	0.046250	-0.567443	0.000000	0.000000	4.000000	39.000000	0.000000
2294.563119	0.182375	0.476604	-0.069451	74.375290	2.268197	49.306011	-3.222914	0.000000	-3.822673	0.000000	0.000000	0.000000	-0.986897	0.046250	-0.567443	0.000000	0.000000	4.000000	39.000000	0.000000
2294.566453	0.179070	0.476754	-0.071354	74.375290	2.268197	49.306011	-3.222914	0.000000	-3.822673	0.000000	0.000000	0.000000	-0.991554	0.044888	-0.571023	0.000000	0.000000	4.000000	39.000000	0.000000
2294.569786	0.179070	0.476754	-0.071354	74.375290	2.268197	49.306011	-3.222914	0.000000	-3.822673	0.000000	0.000000	0.000000	-0.991554	0.044888	-0.571023	0.000000	0.000000	4.000000	39.000000	0.000000
2294.573119	0.179070	0.476754	-0.071354	74.205910	2.837134	49.472374	-3.349784	0.000000	-3.712001	0.000000	0.000000	0.000000	-0.991554	0.044888	-0.571023	0.000000	0.000000	4.000000	39.000000	0.000000
2294.576453	0.175759	0.476891	-0.073201	74.205910	2.837134	49.472374	-3.349784	0.000000	-3.712001	0.000000	0.000000	0.000000	-0.993090	0.040994	-0.554073	0.000000	0.000000	4.000000	39.000000	0.000000
2294.579786	0.175759	0.476891	-0.073201	74.205910	2.837134	49.472374	-3.349784	0.000000	-3.712001	0.000000	0.000000	0.000000	-0.993090	0.040994	-0.554073	0.000000	0.000000	4.000000	39.000000	0.000000
2294.583119	0.175759	0.476891	-0.073201	74.015518	3.479086	49.684071	-3.474298	0.000000	-3.595727	0.000000	0.000000	0.000000	-0.993090	0.040994	-0.554073	0.000000	0.000000	4.000000	39.000000	0.000000
2294.586453	0.172399	0.477027	-0.074947	74.015518	3.479086	49.684071	-3.474298	0.000000	-3.595727	0.000000	0.000000	0.000000	-1.008208	0.040970	-0.523964	0.000000	0.000000	4.000000	39.000000	0.000000
2294.589786	0.172399	0.477027	-0.074947	74.015518	3.479086	49.684071	-3.474298	0.000000	-3.595727	0.000000	0.000000	0.000000	-1.008208	0.040970	-0.523964	0.000000	0.000000	4.000000	39.000000	0.000000
2294.593119	0.172399	0.477027	-0.074947	73.806679	4.212719	50.096897	-3.596154	0.000000	-3.473856	0.000000	0.000000	0.000000	-1.008208	0.040970	-0.523964	0.000000	0.000000	4.000000	39.000000	0.000000
2294.596453	0.169034	0.477154	-0.076591	73.806679	4.212719	50.096897	-3.596154	0.000000	-3.473856	0.000000	0.000000	0.000000	-1.009521	0.037898	-0.492903	0.000000	0.000000	4.000000	39.000000	0.000000
2294.599786	0.169034	0.477154	-0.076591	73.806679	4.212719	50.096897	-3.596154	0.000000	-3.473856	0.000000	0.000000	0.000000	-1.009521	0.037898	-0.492903	0.000000	0.000000	4.000000	39.000000	0.000000
2294.603119	0.169034	0.477154	-0.076591	73.593559	4.967572	50.592110	-3.714007	0.000000	-3.347560	0.000000	0.000000	0.000000	-1.009521	0.037898	-0.492903	0.000000	0.000000	4.000000	39.000000	0.000000
2294.606453	0.165663	0.477293	-0.078131	73.593559	4.967572	50.592110	-3.714007	0.000000	-3.347560	0.000000	0.000000	0.000000	-1.011050	0.041755	-0.462252	0.000000	0.000000	4.000000	39.000000	0.000000
2294.609786	0.165663	0.477293	-0.078131	73.593559	4.967572	50.592110	-3.714007	0.000000	-3.347560	0.000000	0.000000	0.000000	-1.011050	0.041755	-0.462252	0.000000	0.000000	4.000000	39.000000	0.000000
2294.613119	0.165663	0.477293	-0.078131	73.389832	5.706358	51.051277	-3.827725	0.000000	-3.216912	0.000000	0.000000	0.000000	-1.011050	0.041755	-0.462252	0.000000	0.000000	4.000000	39.000000	0.000000
2294.616453	0.162324	0.477443	-0.079634	73.389832	5.706358	51.051277	-3.827725	0.000000	-3.216912	0.000000	0.000000	0.000000	-1.001852	0.044955	-0.450931	0.000000	0.000000	4.000000	39.000000	0.000000
2294.619786	0.162324	0.477443	-0.079634	73.389832	5.706358	51.051277	-3.827725	0.000000	-3.216912	0.000000	0.000000	0.000000	-1.001852	0.044955	-0.450931	0.000000	0.000000	4.000000	39.000000	0.000000
2294.623119	0.162324	0.477443	-0.079634	73.212700	6.387104	51.464619	-3.937494	0.000000	-3.081582	0.000000	0.000000	0.000000	-1.001852	0.044955	-0.450931	0.000000	0.000000	4.000000	39.000000	0.000000
2294.626453	0.158996	0.477605	-0.081043	73.212700	6.387104	51.464619	-3.937494	0.000000	-3.081582	0.000000	0.000000	0.000000	-0.998294	0.048789	-0.422597	0.000000	0.000000	4.000000	39.000000	0.000000
2294.629786	0.158996	0.477605	-0.081043	73.212700	6.387104	51.464619	-3.937494	0.000000	-3.081582	0.000000	0.000000	0.000000	-0.998294	0.048789	-0.422597	0.000000	0.000000	4.000000	39.000000	0.000000
2294.633119	0.158996	0.477605	-0.081043	73.075935	6.988899	51.911018	-4.042355	0.000000	-2.942680	0.000000	0.000000	0.000000	-0.998294	0.048789	-0.422597	0.000000	0.000000	4.000000	39.000000	0.000000
2294.636453	0.155654	0.477746	-0.082369	73.075935	6.988899	51.911018	-4.042355	0.000000	-2.942680	0.000000	0.000000	0.000000	-1.002692	0.042334	-0.397745	0.000000	0.000000	4.000000	39.000000	0.000000
2294.639786	0.155654	0.477746	-0.082369	73.075935	6.988899	51.911018	-4.042355	0.000000	-2.942680	0.000000	0.000000	0.000000	-1.002692	0.042334	-0.397745	0.000000	0.000000	4.000000	39.000000	0.000000
2294.643119	0.155654	0.477746	-0.082369	72.969849	7.468917	52.502193	-4.118446	0.000000	-2.782699	0.000000	0.000000	0.000000	-1.002692	0.042334	-0.397745	0.000000	0.000000	4.000000	39.000000	0.000000
2294.646453	0.152262	0.477864	-0.083647	72.969849	7.468917	52.502193	-4.118446	0.000000	-2.782699	0.000000	0.000000	0.000000	-1.017583	0.035367	-0.383346	0.000000	0.000000	4.000000	39.000000	0.000000
2294.649786	0.152262	0.477864	-0.083647	72.969849	7.468917	52.502193	-4.118446	0.000000	-2.782699	0.000000	0.000000	0.000000	-1.017583	0.035367	-0.383346	0.000000	0.000000	4.000000	39.000000	0.000000
2294.653119	0.152262	0.477864	-0.083647	72.894646	7.812704	52.932713	-4.182337	0.000000	-2.613101	0.000000	0.000000	0.000000	-1.017583	0.035367	-0.383346	0.000000	0.000000	4.000000	39.000000	0.000000
2294.656453	0.148838	0.477962	-0.084837	72.894646	7.812704	52.932713	-4.182337	0.000000	-2.613101	0.000000	0.000000	0.000000	-1.027348	0.029239	-0.356950	0.000000	0.000000	4.000000	39.000000	0.000000
2294.659786	0.148838	0.477962	-0.084837	72.894646	7.812704	52.932713	-4.182337	0.000000	-2.613101	0.000000	0.000000	0.000000	-1.027348	0.029239	-0.356950	0.000000	0.000000	4.000000	39.000000	0.000000
2294.663119	0.148838	0.477962	-0.084837	72.854004	8.039440	52.845097	-4.241828	0.000000	-2.441877	0.000000	0.000000	0.000000	-1.027348	0.029239	-0.356950	0.000000	0.000000	4.000000	39.000000	0.000000
2294.666453	0.145374	0.477981	-0.086006	72.854004	8.039440	52.845097	-4.241828	0.000000	-2.441877	0.000000	0.000000	0.000000	-1.038999	0.005899	-0.350974	0.000000	0.000000	4.000000	39.000000	0.000000
2294.669786	0.145374	0.477981	-0.086006	72.854004	8.039440	52.845097	-4.241828	0.000000	-2.441877	0.000000	0.000000	0.000000	-1.038999	0.005899	-0.350974	0.000000	0.000000	4.000000	39.000000	0.000000
2294.673119	0.145374	0.477981	-0.086006	72.850044	8.182837	52.445183	-4.300324	0.000000	-2.268710	0.000000	0.000000	0.000000	-1.038999	0.005899	-0.350974	0.000000	0.000000	4.000000	39.000000	0.000000
2294.676453	0.141871	0.477949	-0.087110	72.850044	8.182837	52.445183	-4.300324	0.000000	-2.268710	0.000000	0.000000	0.000000	-1.051072	-0.009834	-0.331128	0.000000	0.000000	4.000000	39.000000	0.000000
2294.679786	0.141871	0.477949	-0.087110	72.850044	8.182837	52.445183	-4.300324	0.000000	-2.268710	0.000000	0.000000	0.000000	-1.051072	-0.009834	-0.331128	0.000000	0.000000	4.000000	39.000000	0.000000
2294.683119	0.141871	0.477949	-0.087110	72.894302	8.275229	52.075191	-4.355512	0.000000	-2.093532	0.000000	0.000000	0.000000	-1.051072	-0.009834	-0.331128	0.000000	0.000000	4.000000	39.000000	0.000000
2294.686453	0.138327	0.477864	-0.088149	72.894302	8.275229	52.075191	-4.355512	0.000000	-2.093532	0.000000	0.000000	0.000000	-1.063192	-0.025268	-0.311714	0.000000	0.000000	4.000000	39.000000	0.000000
2294.689786	0.138327	0.477864	-0.088149	72.894302	8.275229	52.075191	-4.355512	0.000000	-2.093532	0.000000	0.000000	0.000000	-1.063192	-0.025268	-0.311714	0.000000	0.000000	4.000000	39.000000	0.000000
2294.693119	0.138327	0.477864	-0.088149	72.976852	8.358114	52.032024	-4.407465	0.000000	-1.916333	0.000000	0.000000	0.000000	-1.063192	-0.025268	-0.311714	0.000000	0.000000	4.000000	39.000000	0.000000
2294.696453	0.134827	0.477753	-0.089109	72.976852	8.358114	52.032024	-4.407465	0.000000	-1.916333	0.000000	0.000000	0.000000	-1.049913	-0.033290	-0.288040	0.000000	0.000000	4.000000	39.000000	0.000000
2294.699786	0.134827	0.477753	-0.089109	72.976852	8.358114	52.032024	-4.407465	0.000000	-1.916333	0.000000	0.000000	0.000000	-1.049913	-0.033290	-0.288040	0.000000	0.000000	4.000000	39.000000	0.000000
2294.703119	0.134827	0.477753	-0.089109	73.108223	8.419951	52.254383	-4.455472	0.000000	-1.741347	0.000000	0.000000	0.000000	-1.049913	-0.033290	-0.288040	0.000000	0.000000	4.000000	39.000000	0.000000
2294.706453	0.131388	0.477595	-0.089995	73.108223	8.419951	52.254383	-4.455472	0.000000	-1.741347	0.000000	0.000000	0.000000	-1.031820	-0.047548	-0.265615	0.000000	0.000000	4.000000	39.000000	0.000000
2294.709786	0.131388	0.477595	-0.089995	73.108223	8.419951	52.254383	-4.455472	0.000000	-1.741347	0.000000	0.000000	0.000000	-1.031820	-0.047548	-0.265615	0.000000	0.000000	4.000000	39.000000	0.000000
2294.713119	0.131388	0.477595	-0.089995	73.278893	8.435436	52.092144	-4.499741	0.000000	-1.569377	0.000000	0.000000	0.000000	-1.031820	-0.047548	-0.265615	0.000000	0.000000	4.000000	39.000000	0.000000
2294.716453	0.127961	0.477423	-0.090766	73.278893	8.435436	52.092144	-4.499741	0.000000	-1.569377	0.000000	0.000000	0.000000	-1.027930	-0.051646	-0.231363	0.000000	0.000000	4.000000	39.000000	0.000000
2294.719786	0.127961	0.477423	-0.090766	73.278893	8.435436	52.092144	-4.499741	0.000000	-1.569377	0.000000	0.000000	0.000000	-1.027930	-0.051646	-0.231363	0.000000	0.000000	4.000000	39.000000	0.000000
2294.723119	0.127961	0.477423	-0.090766	73.460129	8.441662	51.509979	-4.538301	0.000000	-1.398056	0.000000	0.000000	0.000000	-1.027930	-0.051646	-0.231363	0.000000	0.000000	4.000000	39.000000	0.000000
2294.726453	0.124525	0.477239	-0.091368	73.460129	8.441662	51.509979	-4.538301	0.000000	-1.398056	0.000000	0.000000	0.000000	-1.030726	-0.054991	-0.180666	0.000000	0.000000	4.000000	39.000000	0.000000
2294.729786	0.124525	0.477239	-0.091368	73.460129	8.441662	51.509979	-4.538301	0.000000	-1.398056	0.000000	0.000000	0.000000	-1.030726	-0.054991	-0.180666	0.000000	0.000000	4.000000	39.000000	0.000000
2294.733119	0.124525	0.477239	-0.091368	73.636414	8.484218	50.920586	-4.568412	0.000000	-1.226268	0.000000	0.000000	0.000000	-1.030726	-0.054991	-0.180666	0.000000	0.000000	4.000000	39.000000	0.000000
2294.736453	0.121025	0.477066	-0.091786	73.636414	8.484218	50.920586	-4.568412	0.000000	-1.226268	0.000000	0.000000	0.000000	-1.050183	-0.051953	-0.125204	0.000000	0.000000	4.000000	39.000000	0.000000
2294.739786	0.121025	0.477066	-0.091786	73.636414	8.484218	50.920586	-4.568412	0.000000	-1.226268	0.000000	0.000000	0.000000	-1.050183	-0.051953	-0.125204	0.000000	0.000000	4.000000	39.000000	0.000000
2294.743119	0.121025	0.477066	-0.091786	73.793518	8.589924	50.830414	-4.589280	0.000000	-1.051237	0.000000	0.000000	0.000000	-1.050183	-0.051953	-0.125204	0.000000	0.000000	4.000000	39.000000	0.000000
2294.746453	0.117428	0.476894	-0.091987	73.793518	8.589924	50.830414	-4.589280	0.000000	-1.051237	0.000000	0.000000	0.000000	-1.078899	-0.051753	-0.060353	0.000000	0.000000	4.000000	39.000000	0.000000
2294.749786	0.117428	0.476894	-0.091987	73.793518	8.589924	50.830414	-4.589280	0.000000	-1.051237	0.000000	0.000000	0.000000	-1.078899	-0.051753	-0.060353	0.000000	0.000000	4.000000	39.000000	0.000000
2294.753119	0.117428	0.476894	-0.091987	73.952606	8.715725	51.087429	-4.599339	0.000000	-0.871421	0.000000	0.000000	0.000000	-1.078899	-0.051753	-0.060353	0.000000	0.000000	4.000000	39.000000	0.000000
2294.756453	0.113751	0.476706	-0.092098	73.952606	8.715725	51.087429	-4.599339	0.000000	-0.871421	0.000000	0.000000	0.000000	-1.103362	-0.056429	-0.033505	0.000000	0.000000	4.000000	39.000000	0.000000
2294.759786	0.113751	0.476706	-0.092098	73.952606	8.715725	51.087429	-4.599339	0.000000	-0.871421	0.000000	0.000000	0.000000	-1.103362	-0.056429	-0.033505	0.000000	0.000000	4.000000	39.000000	0.000000
2294.763119	0.113751	0.476706	-0.092098	74.113510	8.848860	51.258343	-4.604923	0.000000	-0.687527	0.000000	0.000000	0.000000	-1.103362	-0.056429	-0.033505	0.000000	0.000000	4.000000	39.000000	0.000000
2294.766453	0.110048	0.476493	-0.092117	74.113510	8.848860	51.258343	-4.604923	0.000000	-0.687527	0.000000	0.000000	0.000000	-1.110767	-0.063871	-0.005458	0.000000	0.000000	4.000000	39.000000	0.000000
2294.769786	0.110048	0.476493	-0.092117	74.113510	8.848860	51.258343	-4.604923	0.000000	-0.687527	0.000000	0.000000	0.000000	-1.110767	-0.063871	-0.005458	0.000000	0.000000	4.000000	39.000000	0.000000
2294.773119	0.110048	0.476493	-0.092117	74.273300	8.980938	51.078281	-4.605832	0.000000	-0.502399	0.000000	0.000000	0.000000	-1.110767	-0.063871	-0.005458	0.000000	0.000000	4.000000	39.000000	0.000000
2294.776453	0.106305	0.476253	-0.092086	74.273300	8.980938	51.078281	-4.605832	0.000000	-0.502399	0.000000	0.000000	0.000000	-1.122757	-0.071923	0.009265	0.000000	0.000000	4.000000	39.000000	0.000000
2294.779786	0.106305	0.476253	-0.092086	74.273300	8.980938	51.078281	-4.605832	0.000000	-0.502399	0.000000	0.000000	0.000000	-1.122757	-0.071923	0.009265	0.000000	0.000000	4.000000	39.000000	0.000000
2294.783119	0.106305	0.476253	-0.092086	74.425858	9.126362	50.881355	-4.604288	0.000000	-0.315273	0.000000	0.000000	0.000000	-1.122757	-0.071923	0.009265	0.000000	0.000000	4.000000	39.000000	0.000000
2294.786453	0.102521	0.475987	-0.092007	74.425858	9.126362	50.881355	-4.604288	0.000000	-0.315273	0.000000	0.000000	0.000000	-1.135192	-0.079938	0.023591	0.000000	0.000000	4.000000	39.000000	0.000000
2294.789786	0.102521	0.475987	-0.092007	74.425858	9.126362	50.881355	-4.604288	0.000000	-0.315273	0.000000	0.000000	0.000000	-1.135192	-0.079938	0.023591	0.000000	0.000000	4.000000	39.000000	0.000000
2294.793119	0.102521	0.475987	-0.092007	74.560631	9.299467	50.772644	-4.600356	0.000000	-0.126075	0.000000	0.000000	0.000000	-1.135192	-0.079938	0.023591	0.000000	0.000000	4.000000	39.000000	0.000000
2294.796453	0.098689	0.475716	-0.091835	74.560631	9.299467	50.772644	-4.600356	0.000000	-0.126075	0.000000	0.000000	0.000000	-1.149821	-0.081042	0.051758	0.000000	0.000000	4.000000	39.000000	0.000000
2294.799786	0.098689	0.475716	-0.091835	74.560631	9.299467	50.772644	-4.600356	0.000000	-0.126075	0.000000	0.000000	0.000000	-1.149821	-0.081042	0.051758	0.000000	0.000000	4.000000	39.000000	0.000000
2294.803119	0.098689	0.475716	-0.091835	74.679138	9.486711	50.468536	-4.591730	0.000000	0.065562	0.000000	0.000000	0.000000	-1.149821	-0.081042	0.051758	0.000000	0.000000	4.000000	39.000000	0.000000
2294.806453	0.094799	0.475424	-0.091520	74.679138	9.486711	50.468536	-4.591730	0.000000	0.065562	0.000000	0.000000	0.000000	-1.167030	-0.087729	0.094298	0.000000	0.000000	4.000000	39.000000	0.000000
2294.809786	0.094799	0.475424	-0.091520	74.679138	9.486711	50.468536	-4.591730	0.000000	0.065562	0.000000	0.000000	0.000000	-1.167030	-0.087729	0.094298	0.000000	0.000000	4.000000	39.000000	0.000000
2294.813119	0.094799	0.475424	-0.091520	74.791443	9.675750	49.954887	-4.576014	0.000000	0.260067	0.000000	0.000000	0.000000	-1.167030	-0.087729	0.094298	0.000000	0.000000	4.000000	39.000000	0.000000
2294.816453	0.090846	0.475130	-0.091067	74.791443	9.675750	49.954887	-4.576014	0.000000	0.260067	0.000000	0.000000	0.000000	-1.185663	-0.088269	0.135997	0.000000	0.000000	4.000000	39.000000	0.000000
2294.819786	0.090846	0.475130	-0.091067	74.791443	9.675750	49.954887	-4.576014	0.000000	0.260067	0.000000	0.000000	0.000000	-1.185663	-0.088269	0.135997	0.000000	0.000000	4.000000	39.000000	0.000000
2294.823119	0.090846	0.475130	-0.091067	74.894272	9.919654	49.531364	-4.553348	0.000000	0.457678	0.000000	0.000000	0.000000	-1.185663	-0.088269	0.135997	0.000000	0.000000	4.000000	39.000000	0.000000
2294.826453	0.086885	0.474845	-0.090467	74.894272	9.919654	49.531364	-4.553348	0.000000	0.457678	0.000000	0.000000	0.000000	-1.188510	-0.085481	0.179890	0.000000	0.000000	4.000000	39.000000	0.000000
2294.829786	0.086885	0.474845	-0.090467	74.894272	9.919654	49.531364	-4.553348	0.000000	0.457678	0.000000	0.000000	0.000000	-1.188510	-0.085481	0.179890	0.000000	0.000000	4.000000	39.000000	0.000000
2294.833119	0.086885	0.474845	-0.090467	74.982391	10.258031	49.229534	-4.523366	0.000000	0.655762	0.000000	0.000000	0.000000	-1.188510	-0.085481	0.179890	0.000000	0.000000	4.000000	39.000000	0.000000
2294.836453	0.082933	0.474567	-0.089774	74.982391	10.258031	49.229534	-4.523366	0.000000	0.655762	0.000000	0.000000	0.000000	-1.185501	-0.083440	0.208057	0.000000	0.000000	4.000000	39.000000	0.000000
2294.839786	0.082933	0.474567	-0.089774	74.982391	10.258031	49.229534	-4.523366	0.000000	0.655762	0.000000	0.000000	0.000000	-1.185501	-0.083440	0.208057	0.000000	0.000000	4.000000	39.000000	0.000000
2294.843119	0.082933	0.474567	-0.089774	75.044174	10.726915	49.449318	-4.488690	0.000000	0.853346	0.000000	0.000000	0.000000	-1.185501	-0.083440	0.208057	0.000000	0.000000	4.000000	39.000000	0.000000
2294.846453	0.079049	0.474318	-0.088954	75.044174	10.726915	49.449318	-4.488690	0.000000	0.853346	0.000000	0.000000	0.000000	-1.165116	-0.074703	0.246046	0.000000	0.000000	4.000000	39.000000	0.000000
2294.849786	0.079049	0.474318	-0.088954	75.044174	10.726915	49.449318	-4.488690	0.000000	0.853346	0.000000	0.000000	0.000000	-1.165116	-0.074703	0.246046	0.000000	0.000000	4.000000	39.000000	0.000000
2294.853119	0.079049	0.474318	-0.088954	75.082237	11.286725	49.945709	-4.447682	0.000000	1.047532	0.000000	0.000000	0.000000	-1.165116	-0.074703	0.246046	0.000000	0.000000	4.000000	39.000000	0.000000
2294.856453	0.075189	0.474086	-0.088019	75.082237	11.286725	49.945709	-4.447682	0.000000	1.047532	0.000000	0.000000	0.000000	-1.158051	-0.069465	0.280325	0.000000	0.000000	4.000000	39.000000	0.000000
2294.859786	0.075189	0.474086	-0.088019	75.082237	11.286725	49.945709	-4.447682	0.000000	1.047532	0.000000	0.000000	0.000000	-1.158051	-0.069465	0.280325	0.000000	0.000000	4.000000	39.000000	0.000000
2294.863119	0.075189	0.474086	-0.088019	75.094246	11.875410	50.304340	-4.400961	0.000000	1.240540	0.000000	0.000000	0.000000	-1.158051	-0.069465	0.280325	0.000000	0.000000	4.000000	39.000000	0.000000
2294.866453	0.071330	0.473892	-0.086967	75.094246	11.875410	50.304340	-4.400961	0.000000	1.240540	0.000000	0.000000	0.000000	-1.157651	-0.058122	0.315622	0.000000	0.000000	4.000000	39.000000	0.000000
2294.869786	0.071330	0.473892	-0.086967	75.094246	11.875410	50.304340	-4.400961	0.000000	1.240540	0.000000	0.000000	0.000000	-1.157651	-0.058122	0.315622	0.000000	0.000000	4.000000	39.000000	0.000000
2294.873119	0.071330	0.473892	-0.086967	75.082672	12.472089	50.574451	-4.348358	0.000000	1.433482	0.000000	0.000000	0.000000	-1.157651	-0.058122	0.315622	0.000000	0.000000	4.000000	39.000000	0.000000
2294.876453	0.067451	0.473674	-0.085791	75.082672	12.472089	50.574451	-4.348358	0.000000	1.433482	0.000000	0.000000	0.000000	-1.163789	-0.065413	0.352746	0.000000	0.000000	4.000000	39.000000	0.000000
2294.879786	0.067451	0.473674	-0.085791	75.082672	12.472089	50.574451	-4.348358	0.000000	1.433482	0.000000	0.000000	0.000000	-1.163789	-0.065413	0.352746	0.000000	0.000000	4.000000	39.000000	0.000000
2294.883119	0.067451	0.473674	-0.085791	75.050560	13.048349	50.598454	-4.289567	0.000000	1.627447	0.000000	0.000000	0.000000	-1.163789	-0.065413	0.352746	0.000000	0.000000	4.000000	39.000000	0.000000
2294.886453	0.063489	0.473441	-0.084506	75.050560	13.048349	50.598454	-4.289567	0.000000	1.627447	0.000000	0.000000	0.000000	-1.188513	-0.070014	0.385572	0.000000	0.000000	4.000000	39.000000	0.000000
2294.889786	0.063489	0.473441	-0.084506	75.050560	13.048349	50.598454	-4.289567	0.000000	1.627447	0.000000	0.000000	0.000000	-1.188513	-0.070014	0.385572	0.000000	0.000000	4.000000	39.000000	0.000000
2294.893119	0.063489	0.473441	-0.084506	75.000946	13.605589	50.384422	-4.225305	0.000000	1.825532	0.000000	0.000000	0.000000	-1.188513	-0.070014	0.385572	0.000000	0.000000	4.000000	39.000000	0.000000
2294.896453	0.059419	0.473181	-0.083133	75.000946	13.605589	50.384422	-4.225305	0.000000	1.825532	0.000000	0.000000	0.000000	-1.221083	-0.078121	0.411898	0.000000	0.000000	4.000000	39.000000	0.000000
2294.899786	0.059419	0.473181	-0.083133	75.000946	13.605589	50.384422	-4.225305	0.000000	1.825532	0.000000	0.000000	0.000000	-1.221083	-0.078121	0.411898	0.000000	0.000000	4.000000	39.000000	0.000000
2294.903119	0.059419	0.473181	-0.083133	74.931015	14.171883	50.292099	-4.156655	0.000000	2.029046	0.000000	0.000000	0.000000	-1.221083	-0.078121	0.411898	0.000000	0.000000	4.000000	39.000000	0.000000
2294.906453	0.055257	0.472925	-0.081657	74.931015	14.171883	50.292099	-4.156655	0.000000	2.029046	0.000000	0.000000	0.000000	-1.248727	-0.076755	0.442781	0.000000	0.000000	4.000000	39.000000	0.000000
2294.909786	0.055257	0.472925	-0.081657	74.931015	14.171883	50.292099	-4.156655	0.000000	2.029046	0.000000	0.000000	0.000000	-1.248727	-0.076755	0.442781	0.000000	0.000000	4.000000	39.000000	0.000000
2294.913119	0.055257	0.472925	-0.081657	74.871002	14.819765	50.625805	-4.082858	0.000000	2.237167	0.000000	0.000000	0.000000	-1.248727	-0.076755	0.442781	0.000000	0.000000	4.000000	39.000000	0.000000
2294.916453	0.051086	0.472694	-0.080094	74.871002	14.819765	50.625805	-4.082858	0.000000	2.237167	0.000000	0.000000	0.000000	-1.251101	-0.069231	0.468926	0.000000	0.000000	4.000000	39.000000	0.000000
2294.919786	0.051086	0.472694	-0.080094	74.871002	14.819765	50.625805	-4.082858	0.000000	2.237167	0.000000	0.000000	0.000000	-1.251101	-0.069231	0.468926	0.000000	0.000000	4.000000	39.000000	0.000000
2294.923119	0.051086	0.472694	-0.080094	75.019539	15.837238	51.413757	-4.004704	0.000000	2.445684	0.000000	0.000000	0.000000	-1.251101	-0.069231	0.468926	0.000000	0.000000	4.000000	39.000000	0.000000
2294.926453	0.047019	0.472484	-0.078549	75.019539	15.837238	51.413757	-4.004704	0.000000	2.445684	0.000000	0.000000	0.000000	-1.220302	-0.062854	0.463394	0.000000	0.000000	4.000000	39.000000	0.000000
2294.929786	0.047019	0.472484	-0.078549	75.019539	15.837238	51.413757	-4.004704	0.000000	2.445684	0.000000	0.000000	0.000000	-1.220302	-0.062854	0.463394	0.000000	0.000000	4.000000	39.000000	0.000000
2294.933119	0.047019	0.472484	-0.078549	75.419342	17.509998	52.547733	-3.927471	0.000000	2.649068	0.000000	0.000000	0.000000	-1.220302	-0.062854	0.463394	0.000000	0.000000	4.000000	39.000000	0.000000
2294.936453	0.043106	0.472285	-0.077048	75.419342	17.509998	52.547733	-3.927471	0.000000	2.649068	0.000000	0.000000	0.000000	-1.173845	-0.059849	0.450515	0.000000	0.000000	4.000000	39.000000	0.000000
2294.939786	0.043106	0.472285	-0.077048	75.419342	17.509998	52.547733	-3.927471	0.000000	2.649068	0.000000	0.000000	0.000000	-1.173845	-0.059849	0.450515	0.000000	0.000000	4.000000	39.000000	0.000000
2294.943119	0.043106	0.472285	-0.077048	75.837013	19.684374	53.965576	-3.852386	0.000000	2.844708	0.000000	0.000000	0.000000	-1.173845	-0.059849	0.450515	0.000000	0.000000	4.000000	39.000000	0.000000
2294.946453	0.039321	0.472158	-0.075332	75.837013	19.684374	53.965576	-3.852386	0.000000	2.844708	0.000000	0.000000	0.000000	-1.135537	-0.038205	0.514631	0.000000	0.000000	4.000000	39.000000	0.000000
2294.949786	0.039321	0.472158	-0.075332	75.837013	19.684374	53.965576	-3.852386	0.000000	2.844708	0.000000	0.000000	0.000000	-1.135537	-0.038205	0.514631	0.000000	0.000000	4.000000	39.000000	0.000000
2294.953119	0.039321	0.472158	-0.075332	76.157806	22.203856	55.860622	-3.766614	0.000000	3.033965	0.000000	0.000000	0.000000	-1.135537	-0.038205	0.514631	0.000000	0.000000	4.000000	39.000000	0.000000
2294.956453	0.035598	0.472101	-0.073439	76.157806	22.203856	55.860622	-3.766614	0.000000	3.033965	0.000000	0.000000	0.000000	-1.116746	-0.017012	0.567863	0.000000	0.000000	4.000000	39.000000	0.000000
2294.959786	0.035598	0.472101	-0.073439	76.157806	22.203856	55.860622	-3.766614	0.000000	3.033965	0.000000	0.000000	0.000000	-1.116746	-0.017012	0.567863	0.000000	0.000000	4.000000	39.000000	0.000000
2294.963119	0.035598	0.472101	-0.073439	76.375603	24.982122	58.600948	-3.671970	0.000000	3.220089	0.000000	0.000000	0.000000	-1.116746	-0.017012	0.567863	0.000000	0.000000	4.000000	39.000000	0.000000
2294.966453	0.031840	0.472104	-0.071382	76.375603	24.982122	58.600948	-3.671970	0.000000	3.220089	0.000000	0.000000	0.000000	-1.127582	0.000908	0.617243	0.000000	0.000000	4.000000	39.000000	0.000000
2294.969786	0.031840	0.472104	-0.071382	76.375603	24.982122	58.600948	-3.671970	0.000000	3.220089	0.000000	0.000000	0.000000	-1.127582	0.000908	0.617243	0.000000	0.000000	4.000000	39.000000	0.000000
2294.973119	0.031840	0.472104	-0.071382	76.500923	27.958569	62.310265	-3.569096	0.000000	3.408019	0.000000	0.000000	0.000000	-1.127582	0.000908	0.617243	0.000000	0.000000	4.000000	39.000000	0.000000
2294.976453	0.028020	0.472167	-0.069160	76.500923	27.958569	62.310265	-3.569096	0.000000	3.408019	0.000000	0.000000	0.000000	-1.145758	0.018994	0.666675	0.000000	0.000000	4.000000	39.000000	0.000000
2294.979786	0.028020	0.472167	-0.069160	76.500923	27.958569	62.310265	-3.569096	0.000000	3.408019	0.000000	0.000000	0.000000	-1.145758	0.018994	0.666675	0.000000	0.000000	4.000000	39.000000	0.000000
2294.983119	0.028020	0.472167	-0.069160	76.581581	31.101028	65.916367	-3.457983	0.000000	3.598979	0.000000	0.000000	0.000000	-1.145758	0.018994	0.666675	0.000000	0.000000	4.000000	39.000000	0.000000
2294.986453	0.024173	0.472324	-0.066756	76.581581	31.101028	65.916367	-3.457983	0.000000	3.598979	0.000000	0.000000	0.000000	-1.154348	0.047190	0.721217	0.000000	0.000000	4.000000	39.000000	0.000000
2294.989786	0.024173	0.472324	-0.066756	76.581581	31.101028	65.916367	-3.457983	0.000000	3.598979	0.000000	0.000000	0.000000	-1.154348	0.047190	0.721217	0.000000	0.000000	4.000000	39.000000	0.000000
2294.993119	0.024173	0.472324	-0.066756	76.687004	34.457649	68.824631	-3.303907	0.000000	3.752892	0.000000	0.000000	0.000000	-1.154348	0.047190	0.721217	0.000000	0.000000	4.000000	39.000000	0.000000
2294.996453	0.020343	0.472597	-0.064220	76.687004	34.457649	68.824631	-3.303907	0.000000	3.752892	0.000000	0.000000	0.000000	-1.148788	0.081748	0.760783	0.000000	0.000000	4.000000	39.000000	0.000000
2294.999786	0.020343	0.472597	-0.064220	76.687004	34.457649	68.824631	-3.303907	0.000000	3.752892	0.000000	0.000000	0.000000	-1.148788	0.081748	0.760783	0.000000	0.000000	4.000000	39.000000	0.000000
2295.003119	0.020343	0.472597	-0.064220	76.786514	38.070126	71.556030	-3.138182	0.000000	3.892533	0.000000	0.000000	0.000000	-1.148788	0.081748	0.760783	0.000000	0.000000	4.000000	39.000000	0.000000
2295.006453	0.016514	0.472969	-0.061460	76.786514	38.070126	71.556030	-3.138182	0.000000	3.892533	0.000000	0.000000	0.000000	-1.148878	0.111533	0.827876	0.000000	0.000000	4.000000	39.000000	0.000000
2295.009786	0.016514	0.472969	-0.061460	76.786514	38.070126	71.556030	-3.138182	0.000000	3.892533	0.000000	0.000000	0.000000	-1.148878	0.111533	0.827876	0.000000	0.000000	4.000000	39.000000	0.000000
2295.013119	0.016514	0.472969	-0.061460	76.835007	41.771339	74.348740	-2.964241	0.000000	4.026572	0.000000	0.000000	0.000000	-1.148878	0.111533	0.827876	0.000000	0.000000	4.000000	39.000000	0.000000
2295.016453	0.012812	0.473456	-0.058415	76.835007	41.771339	74.348740	-2.964241	0.000000	4.026572	0.000000	0.000000	0.000000	-1.110618	0.146061	0.913507	0.000000	0.000000	4.000000	39.000000	0.000000
2295.019786	0.012812	0.473456	-0.058415	76.835007	41.771339	74.348740	-2.964241	0.000000	4.026572	0.000000	0.000000	0.000000	-1.110618	0.146061	0.913507	0.000000	0.000000	4.000000	39.000000	0.000000
2295.023119	0.012812	0.473456	-0.058415	76.822456	45.472492	77.521317	-2.783042	0.000000	4.153875	0.000000	0.000000	0.000000	-1.110618	0.146061	0.913507	0.000000	0.000000	4.000000	39.000000	0.000000
2295.026453	0.009212	0.474049	-0.055104	76.822456	45.472492	77.521317	-2.783042	0.000000	4.153875	0.000000	0.000000	0.000000	-1.079817	0.177902	0.993320	0.000000	0.000000	4.000000	39.000000	0.000000
2295.029786	0.009212	0.474049	-0.055104	76.822456	45.472492	77.521317	-2.783042	0.000000	4.153875	0.000000	0.000000	0.000000	-1.079817	0.177902	0.993320	0.000000	0.000000	4.000000	39.000000	0.000000
2295.033119	0.009212	0.474049	-0.055104	76.796616	49.138828	80.828766	-2.594301	0.000000	4.274295	0.000000	0.000000	0.000000	-1.079817	0.177902	0.993320	0.000000	0.000000	4.000000	39.000000	0.000000
2295.036453	0.005692	0.474717	-0.051546	76.796616	49.138828	80.828766	-2.594301	0.000000	4.274295	0.000000	0.000000	0.000000	-1.056194	0.200427	1.067298	0.000000	0.000000	4.000000	39.000000	0.000000
2295.039786	0.005692	0.474717	-0.051546	76.796616	49.138828	80.828766	-2.594301	0.000000	4.274295	0.000000	0.000000	0.000000	-1.056194	0.200427	1.067298	0.000000	0.000000	4.000000	39.000000	0.000000
2295.043119	0.005692	0.474717	-0.051546	76.823418	52.799641	83.872475	-2.398039	0.000000	4.387415	0.000000	0.000000	0.000000	-1.056194	0.200427	1.067298	0.000000	0.000000	4.000000	39.000000	0.000000
2295.046453	0.002304	0.475438	-0.047785	76.823418	52.799641	83.872475	-2.398039	0.000000	4.387415	0.000000	0.000000	0.000000	-1.016257	0.216361	1.128269	0.000000	0.000000	4.000000	39.000000	0.000000
2295.049786	0.002304	0.475438	-0.047785	76.823418	52.799641	83.872475	-2.398039	0.000000	4.387415	0.000000	0.000000	0.000000	-1.016257	0.216361	1.128269	0.000000	0.000000	4.000000	39.000000	0.000000
2295.053119	0.002304	0.475438	-0.047785	76.889847	56.595646	86.963837	-2.196904	0.000000	4.491505	0.000000	0.000000	0.000000	-1.016257	0.216361	1.128269	0.000000	0.000000	4.000000	39.000000	0.000000
2295.056453	-0.001009	0.476202	-0.043841	76.889847	56.595646	86.963837	-2.196904	0.000000	4.491505	0.000000	0.000000	0.000000	-0.994067	0.229144	1.183302	0.000000	0.000000	4.000000	39.000000	0.000000
2295.059786	-0.001009	0.476202	-0.043841	76.889847	56.595646	86.963837	-2.196904	0.000000	4.491505	0.000000	0.000000	0.000000	-0.994067	0.229144	1.183302	0.000000	0.000000	4.000000	39.000000	0.000000
2295.063119	-0.001009	0.476202	-0.043841	76.915024	60.660141	90.571274	-1.990726	0.000000	4.586612	0.000000	0.000000	0.000000	-0.994067	0.229144	1.183302	0.000000	0.000000	4.000000	39.000000	0.000000
2295.066453	-0.004132	0.477057	-0.039669	76.915024	60.660141	90.571274	-1.990726	0.000000	4.586612	0.000000	0.000000	0.000000	-0.936616	0.256689	1.251543	0.000000	0.000000	4.000000	39.000000	0.000000
2295.069786	-0.004132	0.477057	-0.039669	76.915024	60.660141	90.571274	-1.990726	0.000000	4.586612	0.000000	0.000000	0.000000	-0.936616	0.256689	1.251543	0.000000	0.000000	4.000000	39.000000	0.000000
2295.073119	-0.004132	0.477057	-0.039669	76.887665	64.923454	94.576576	-1.779982	0.000000	4.672436	0.000000	0.000000	0.000000	-0.936616	0.256689	1.251543	0.000000	0.000000	4.000000	39.000000	0.000000
2295.076453	-0.006958	0.477968	-0.035375	76.887665	64.923454	94.576576	-1.779982	0.000000	4.672436	0.000000	0.000000	0.000000	-0.847889	0.273186	1.288302	0.000000	0.000000	4.000000	39.000000	0.000000
2295.079786	-0.006958	0.477968	-0.035375	76.887665	64.923454	94.576576	-1.779982	0.000000	4.672436	0.000000	0.000000	0.000000	-0.847889	0.273186	1.288302	0.000000	0.000000	4.000000	39.000000	0.000000
2295.083119	-0.006958	0.477968	-0.035375	76.823868	69.483894	98.885468	-1.570044	0.000000	4.747100	0.000000	0.000000	0.000000	-0.847889	0.273186	1.288302	0.000000	0.000000	4.000000	39.000000	0.000000
2295.086453	-0.009499	0.478956	-0.030999	76.823868	69.483894	98.885468	-1.570044	0.000000	4.747100	0.000000	0.000000	0.000000	-0.762409	0.296487	1.312815	0.000000	0.000000	4.000000	39.000000	0.000000
2295.089786	-0.009499	0.478956	-0.030999	76.823868	69.483894	98.885468	-1.570044	0.000000	4.747100	0.000000	0.000000	0.000000	-0.762409	0.296487	1.312815	0.000000	0.000000	4.000000	39.000000	0.000000
2295.093119	-0.009499	0.478956	-0.030999	76.739334	74.019005	103.062637	-1.361961	0.000000	4.810931	0.000000	0.000000	0.000000	-0.762409	0.296487	1.312815	0.000000	0.000000	4.000000	39.000000	0.000000
2295.096453	-0.011747	0.480014	-0.026514	76.739334	74.019005	103.062637	-1.361961	0.000000	4.810931	0.000000	0.000000	0.000000	-0.674381	0.317308	1.345340	0.000000	0.000000	4.000000	39.000000	0.000000
2295.099786	-0.011747	0.480014	-0.026514	76.739334	74.019005	103.062637	-1.361961	0.000000	4.810931	0.000000	0.000000	0.000000	-0.674381	0.317308	1.345340	0.000000	0.000000	4.000000	39.000000	0.000000
2295.103119	-0.011747	0.480014	-0.026514	76.690544	78.422195	106.960892	-1.154311	0.000000	4.864932	0.000000	0.000000	0.000000	-0.674381	0.317308	1.345340	0.000000	0.000000	4.000000	39.000000	0.000000
2295.106453	-0.013689	0.481125	-0.022027	76.690544	78.422195	106.960892	-1.154311	0.000000	4.864932	0.000000	0.000000	0.000000	-0.582545	0.333374	1.346182	0.000000	0.000000	4.000000	39.000000	0.000000
2295.109786	-0.013689	0.481125	-0.022027	76.690544	78.422195	106.960892	-1.154311	0.000000	4.864932	0.000000	0.000000	0.000000	-0.582545	0.333374	1.346182	0.000000	0.000000	4.000000	39.000000	0.000000
2295.113119	-0.013689	0.481125	-0.022027	76.701797	82.700233	110.565834	-0.951061	0.000000	4.908715	0.000000	0.000000	0.000000	-0.582545	0.333374	1.346182	0.000000	0.000000	4.000000	39.000000	0.000000
2295.116453	-0.015356	0.482280	-0.017512	76.701797	82.700233	110.565834	-0.951061	0.000000	4.908715	0.000000	0.000000	0.000000	-0.500202	0.346548	1.354477	0.000000	0.000000	4.000000	39.000000	0.000000
2295.119786	-0.015356	0.482280	-0.017512	76.701797	82.700233	110.565834	-0.951061	0.000000	4.908715	0.000000	0.000000	0.000000	-0.500202	0.346548	1.354477	0.000000	0.000000	4.000000	39.000000	0.000000
2295.123119	-0.015356	0.482280	-0.017512	76.794022	86.873215	113.891022	-0.750452	0.000000	4.943361	0.000000	0.000000	0.000000	-0.500202	0.346548	1.354477	0.000000	0.000000	4.000000	39.000000	0.000000
2295.126453	-0.016782	0.483480	-0.012969	76.794022	86.873215	113.891022	-0.750452	0.000000	4.943361	0.000000	0.000000	0.000000	-0.427681	0.359992	1.363062	0.000000	0.000000	4.000000	39.000000	0.000000
2295.129786	-0.016782	0.483480	-0.012969	76.794022	86.873215	113.891022	-0.750452	0.000000	4.943361	0.000000	0.000000	0.000000	-0.427681	0.359992	1.363062	0.000000	0.000000	4.000000	39.000000	0.000000
2295.133119	-0.016782	0.483480	-0.012969	76.988846	91.029739	117.017426	-0.551861	0.000000	4.969452	0.000000	0.000000	0.000000	-0.427681	0.359992	1.363062	0.000000	0.000000	4.000000	39.000000	0.000000
2295.136453	-0.018022	0.484715	-0.008375	76.988846	91.029739	117.017426	-0.551861	0.000000	4.969452	0.000000	0.000000	0.000000	-0.372129	0.370426	1.378112	0.000000	0.000000	4.000000	39.000000	0.000000
2295.139786	-0.018022	0.484715	-0.008375	76.988846	91.029739	117.017426	-0.551861	0.000000	4.969452	0.000000	0.000000	0.000000	-0.372129	0.370426	1.378112	0.000000	0.000000	4.000000	39.000000	0.000000
2295.143119	-0.018022	0.484715	-0.008375	77.261490	95.174973	120.021614	-0.353916	0.000000	4.987458	0.000000	0.000000	0.000000	-0.372129	0.370426	1.378112	0.000000	0.000000	4.000000	39.000000	0.000000
2295.146453	-0.019074	0.486002	-0.003666	77.261490	95.174973	120.021614	-0.353916	0.000000	4.987458	0.000000	0.000000	0.000000	-0.315506	0.386000	1.412575	0.000000	0.000000	4.000000	39.000000	0.000000
2295.149786	-0.019074	0.486002	-0.003666	77.261490	95.174973	120.021614	-0.353916	0.000000	4.987458	0.000000	0.000000	0.000000	-0.315506	0.386000	1.412575	0.000000	0.000000	4.000000	39.000000	0.000000
2295.153119	-0.019074	0.486002	-0.003666	77.563919	99.123032	122.812035	-0.153882	0.000000	4.997632	0.000000	0.000000	0.000000	-0.315506	0.386000	1.412575	0.000000	0.000000	4.000000	39.000000	0.000000
2295.156453	-0.019912	0.487409	0.001218	77.563919	99.123032	122.812035	-0.153882	0.000000	4.997632	0.000000	0.000000	0.000000	-0.251292	0.422070	1.465329	0.000000	0.000000	4.000000	39.000000	0.000000
2295.159786	-0.019912	0.487409	0.001218	77.563919	99.123032	122.812035	-0.153882	0.000000	4.997632	0.000000	0.000000	0.000000	-0.251292	0.422070	1.465329	0.000000	0.000000	4.000000	39.000000	0.000000
2295.163119	-0.019912	0.487409	0.001218	77.880478	102.477180	125.070396	0.050785	0.000000	4.999742	0.000000	0.000000	0.000000	-0.251292	0.422070	1.465329	0.000000	0.000000	4.000000	39.000000	0.000000
2295.166453	-0.020371	0.488897	0.006221	77.880478	102.477180	125.070396	0.050785	0.000000	4.999742	0.000000	0.000000	0.000000	-0.137930	0.446592	1.500996	0.000000	0.000000	4.000000	39.000000	0.000000
2295.169786	-0.020371	0.488897	0.006221	77.880478	102.477180	125.070396	0.050785	0.000000	4.999742	0.000000	0.000000	0.000000	-0.137930	0.446592	1.500996	0.000000	0.000000	4.000000	39.000000	0.000000
2295.173119	-0.020371	0.488897	0.006221	78.214592	105.135345	126.711761	0.258078	0.000000	4.993335	0.000000	0.000000	0.000000	-0.137930	0.446592	1.500996	0.000000	0.000000	4.000000	39.000000	0.000000
2295.176453	-0.020486	0.490433	0.011365	78.214592	105.135345	126.711761	0.258078	0.000000	4.993335	0.000000	0.000000	0.000000	-0.034398	0.460752	1.542955	0.000000	0.000000	4.000000	39.000000	0.000000
2295.179786	-0.020486	0.490433	0.011365	78.214592	105.135345	126.711761	0.258078	0.000000	4.993335	0.000000	0.000000	0.000000	-0.034398	0.460752	1.542955	0.000000	0.000000	4.000000	39.000000	0.000000
2295.183119	-0.020486	0.490433	0.011365	78.570511	107.376839	127.990387	0.469527	0.000000	4.977905	0.000000	0.000000	0.000000	-0.034398	0.460752	1.542955	0.000000	0.000000	4.000000	39.000000	0.000000
2295.186453	-0.020330	0.491959	0.016560	78.570511	107.376839	127.990387	0.469527	0.000000	4.977905	0.000000	0.000000	0.000000	0.046759	0.457849	1.558774	0.000000	0.000000	4.000000	39.000000	0.000000
2295.189786	-0.020330	0.491959	0.016560	78.570511	107.376839	127.990387	0.469527	0.000000	4.977905	0.000000	0.000000	0.000000	0.046759	0.457849	1.558774	0.000000	0.000000	4.000000	39.000000	0.000000
2295.193119	-0.020330	0.491959	0.016560	78.976021	109.549255	129.182816	0.681699	0.000000	4.953310	0.000000	0.000000	0.000000	0.046759	0.457849	1.558774	0.000000	0.000000	4.000000	39.000000	0.000000
2295.196453	-0.019959	0.493468	0.021721	78.976021	109.549255	129.182816	0.681699	0.000000	4.953310	0.000000	0.000000	0.000000	0.111213	0.452706	1.548030	0.000000	0.000000	4.000000	39.000000	0.000000
2295.199786	-0.019959	0.493468	0.021721	78.976021	109.549255	129.182816	0.681699	0.000000	4.953310	0.000000	0.000000	0.000000	0.111213	0.452706	1.548030	0.000000	0.000000	4.000000	39.000000	0.000000
2295.203119	-0.019959	0.493468	0.021721	79.444099	111.844154	130.452820	0.890843	0.000000	4.920000	0.000000	0.000000	0.000000	0.111213	0.452706	1.548030	0.000000	0.000000	4.000000	39.000000	0.000000
2295.206453	-0.019435	0.494929	0.026802	79.444099	111.844154	130.452820	0.890843	0.000000	4.920000	0.000000	0.000000	0.000000	0.157402	0.438183	1.524376	0.000000	0.000000	4.000000	39.000000	0.000000
2295.209786	-0.019435	0.494929	0.026802	79.444099	111.844154	130.452820	0.890843	0.000000	4.920000	0.000000	0.000000	0.000000	0.157402	0.438183	1.524376	0.000000	0.000000	4.000000	39.000000	0.000000
2295.213119	-0.019435	0.494929	0.026802	79.941208	114.201050	131.829422	1.094799	0.000000	4.878669	0.000000	0.000000	0.000000	0.157402	0.438183	1.524376	0.000000	0.000000	4.000000	39.000000	0.000000
2295.216453	-0.018798	0.496297	0.031785	79.941208	114.201050	131.829422	1.094799	0.000000	4.878669	0.000000	0.000000	0.000000	0.191043	0.410329	1.495038	0.000000	0.000000	4.000000	39.000000	0.000000
2295.219786	-0.018798	0.496297	0.031785	79.941208	114.201050	131.829422	1.094799	0.000000	4.878669	0.000000	0.000000	0.000000	0.191043	0.410329	1.495038	0.000000	0.000000	4.000000	39.000000	0.000000
2295.223119	-0.018798	0.496297	0.031785	80.436531	116.366356	133.046249	1.292328	0.000000	4.830102	0.000000	0.000000	0.000000	0.191043	0.410329	1.495038	0.000000	0.000000	4.000000	39.000000	0.000000
2295.226453	-0.018047	0.497622	0.036668	80.436531	116.366356	133.046249	1.292328	0.000000	4.830102	0.000000	0.000000	0.000000	0.225409	0.397536	1.464763	0.000000	0.000000	4.000000	39.000000	0.000000
2295.229786	-0.018047	0.497622	0.036668	80.436531	116.366356	133.046249	1.292328	0.000000	4.830102	0.000000	0.000000	0.000000	0.225409	0.397536	1.464763	0.000000	0.000000	4.000000	39.000000	0.000000
2295.233119	-0.018047	0.497622	0.036668	80.892303	118.169800	134.009659	1.483200	0.000000	4.774947	0.000000	0.000000	0.000000	0.225409	0.397536	1.464763	0.000000	0.000000	4.000000	39.000000	0.000000
2295.236453	-0.017204	0.498878	0.041493	80.892303	118.169800	134.009659	1.483200	0.000000	4.774947	0.000000	0.000000	0.000000	0.252865	0.376966	1.447643	0.000000	0.000000	4.000000	39.000000	0.000000
2295.239786	-0.017204	0.498878	0.041493	80.892303	118.169800	134.009659	1.483200	0.000000	4.774947	0.000000	0.000000	0.000000	0.252865	0.376966	1.447643	0.000000	0.000000	4.000000	39.000000	0.000000
2295.243119	-0.017204	0.498878	0.041493	81.275391	119.342560	134.491806	1.668650	0.000000	4.713344	0.000000	0.000000	0.000000	0.252865	0.376966	1.447643	0.000000	0.000000	4.000000	39.000000	0.000000
2295.246453	-0.016268	0.500119	0.046257	81.275391	119.342560	134.491806	1.668650	0.000000	4.713344	0.000000	0.000000	0.000000	0.280866	0.372124	1.429264	0.000000	0.000000	4.000000	39.000000	0.000000
2295.249786	-0.016268	0.500119	0.046257	81.275391	119.342560	134.491806	1.668650	0.000000	4.713344	0.000000	0.000000	0.000000	0.280866	0.372124	1.429264	0.000000	0.000000	4.000000	39.000000	0.000000
2295.253119	-0.016268	0.500119	0.046257	81.530647	119.791519	134.452515	1.848355	0.000000	4.645813	0.000000	0.000000	0.000000	0.280866	0.372124	1.429264	0.000000	0.000000	4.000000	39.000000	0.000000
2295.256453	-0.015212	0.501326	0.050942	81.530647	119.791519	134.452515	1.848355	0.000000	4.645813	0.000000	0.000000	0.000000	0.316762	0.362241	1.405281	0.000000	0.000000	4.000000	39.000000	0.000000
2295.259786	-0.015212	0.501326	0.050942	81.530647	119.791519	134.452515	1.848355	0.000000	4.645813	0.000000	0.000000	0.000000	0.316762	0.362241	1.405281	0.000000	0.000000	4.000000	39.000000	0.000000
2295.263119	-0.015212	0.501326	0.050942	81.572960	119.937416	134.307831	2.021957	0.000000	4.572930	0.000000	0.000000	0.000000	0.316762	0.362241	1.405281	0.000000	0.000000	4.000000	39.000000	0.000000
2295.266453	-0.014011	0.502519	0.055607	81.572960	119.937416	134.307831	2.021957	0.000000	4.572930	0.000000	0.000000	0.000000	0.360083	0.357770	1.399682	0.000000	0.000000	4.000000	39.000000	0.000000
2295.269786	-0.014011	0.502519	0.055607	81.572960	119.937416	134.307831	2.021957	0.000000	4.572930	0.000000	0.000000	0.000000	0.360083	0.357770	1.399682	0.000000	0.000000	4.000000	39.000000	0.000000
2295.273119	-0.014011	0.502519	0.055607	81.384659	120.949417	135.100189	2.191865	0.000000	4.493966	0.000000	0.000000	0.000000	0.360083	0.357770	1.399682	0.000000	0.000000	4.000000	39.000000	0.000000
2295.276453	-0.012612	0.503644	0.060156	81.384659	120.949417	135.100189	2.191865	0.000000	4.493966	0.000000	0.000000	0.000000	0.419811	0.337554	1.364597	0.000000	0.000000	4.000000	39.000000	0.000000
2295.279786	-0.012612	0.503644	0.060156	81.384659	120.949417	135.100189	2.191865	0.000000	4.493966	0.000000	0.000000	0.000000	0.419811	0.337554	1.364597	0.000000	0.000000	4.000000	39.000000	0.000000
2295.283119	-0.012612	0.503644	0.060156	81.065941	123.064468	136.949768	2.355876	0.000000	4.410198	0.000000	0.000000	0.000000	0.419811	0.337554	1.364597	0.000000	0.000000	4.000000	39.000000	0.000000
2295.286453	-0.011035	0.504744	0.064604	81.065941	123.064468	136.949768	2.355876	0.000000	4.410198	0.000000	0.000000	0.000000	0.473037	0.330045	1.334319	0.000000	0.000000	4.000000	39.000000	0.000000
2295.289786	-0.011035	0.504744	0.064604	81.065941	123.064468	136.949768	2.355876	0.000000	4.410198	0.000000	0.000000	0.000000	0.473037	0.330045	1.334319	0.000000	0.000000	4.000000	39.000000	0.000000
2295.293119	-0.011035	0.504744	0.064604	80.705231	125.288742	138.893936	2.514510	0.000000	4.321717	0.000000	0.000000	0.000000	0.473037	0.330045	1.334319	0.000000	0.000000	4.000000	39.000000	0.000000
2295.296453	-0.009230	0.505784	0.069056	80.705231	125.288742	138.893936	2.514510	0.000000	4.321717	0.000000	0.000000	0.000000	0.541533	0.312093	1.335802	0.000000	0.000000	4.000000	39.000000	0.000000
2295.299786	-0.009230	0.505784	0.069056	80.705231	125.288742	138.893936	2.514510	0.000000	4.321717	0.000000	0.000000	0.000000	0.541533	0.312093	1.335802	0.000000	0.000000	4.000000	39.000000	0.000000
2295.303119	-0.009230	0.505784	0.069056	80.353493	127.515327	140.783859	2.671873	0.000000	4.226239	0.000000	0.000000	0.000000	0.541533	0.312093	1.335802	0.000000	0.000000	4.000000	39.000000	0.000000
2295.306453	-0.007191	0.506805	0.073488	80.353493	127.515327	140.783859	2.671873	0.000000	4.226239	0.000000	0.000000	0.000000	0.611663	0.306043	1.329329	0.000000	0.000000	4.000000	39.000000	0.000000
2295.309786	-0.007191	0.506805	0.073488	80.353493	127.515327	140.783859	2.671873	0.000000	4.226239	0.000000	0.000000	0.000000	0.611663	0.306043	1.329329	0.000000	0.000000	4.000000	39.000000	0.000000
2295.313119	-0.007191	0.506805	0.073488	80.046494	129.853546	142.710129	2.827248	0.000000	4.123914	0.000000	0.000000	0.000000	0.611663	0.306043	1.329329	0.000000	0.000000	4.000000	39.000000	0.000000
2295.316453	-0.004964	0.507729	0.077881	80.046494	129.853546	142.710129	2.827248	0.000000	4.123914	0.000000	0.000000	0.000000	0.668031	0.277307	1.317995	0.000000	0.000000	4.000000	39.000000	0.000000
2295.319786	-0.004964	0.507729	0.077881	80.046494	129.853546	142.710129	2.827248	0.000000	4.123914	0.000000	0.000000	0.000000	0.668031	0.277307	1.317995	0.000000	0.000000	4.000000	39.000000	0.000000
2295.323119	-0.004964	0.507729	0.077881	79.804955	132.256866	144.623581	2.979333	0.000000	4.015417	0.000000	0.000000	0.000000	0.668031	0.277307	1.317995	0.000000	0.000000	4.000000	39.000000	0.000000
2295.326453	-0.002572	0.508618	0.082269	79.804955	132.256866	144.623581	2.979333	0.000000	4.015417	0.000000	0.000000	0.000000	0.717660	0.266577	1.316498	0.000000	0.000000	4.000000	39.000000	0.000000
2295.329786	-0.002572	0.508618	0.082269	79.804955	132.256866	144.623581	2.979333	0.000000	4.015417	0.000000	0.000000	0.000000	0.717660	0.266577	1.316498	0.000000	0.000000	4.000000	39.000000	0.000000
2295.333119	-0.002572	0.508618	0.082269	79.615143	134.671387	146.502182	3.128374	0.000000	3.900420	0.000000	0.000000	0.000000	0.717660	0.266577	1.316498	0.000000	0.000000	4.000000	39.000000	0.000000
2295.336453	0.000040	0.509432	0.086573	79.615143	134.671387	146.502182	3.128374	0.000000	3.900420	0.000000	0.000000	0.000000	0.783715	0.244309	1.291279	0.000000	0.000000	4.000000	39.000000	0.000000
2295.339786	0.000040	0.509432	0.086573	79.615143	134.671387	146.502182	3.128374	0.000000	3.900420	0.000000	0.000000	0.000000	0.783715	0.244309	1.291279	0.000000	0.000000	4.000000	39.000000	0.000000
2295.343119	0.000040	0.509432	0.086573	79.443405	137.012009	148.283813	3.273390	0.000000	3.779540	0.000000	0.000000	0.000000	0.783715	0.244309	1.291279	0.000000	0.000000	4.000000	39.000000	0.000000
2295.346453	0.002876	0.510170	0.090792	79.443405	137.012009	148.283813	3.273390	0.000000	3.779540	0.000000	0.000000	0.000000	0.850722	0.221480	1.265480	0.000000	0.000000	4.000000	39.000000	0.000000
2295.349786	0.002876	0.510170	0.090792	79.443405	137.012009	148.283813	3.273390	0.000000	3.779540	0.000000	0.000000	0.000000	0.850722	0.221480	1.265480	0.000000	0.000000	4.000000	39.000000	0.000000
2295.353119	0.002876	0.510170	0.090792	79.259827	138.942657	149.737366	3.414454	0.000000	3.652602	0.000000	0.000000	0.000000	0.850722	0.221480	1.265480	0.000000	0.000000	4.000000	39.000000	0.000000
2295.356453	0.005964	0.510840	0.094861	79.259827	138.942657	149.737366	3.414454	0.000000	3.652602	0.000000	0.000000	0.000000	0.926299	0.200914	1.220705	0.000000	0.000000	4.000000	39.000000	0.000000
2295.359786	0.005964	0.510840	0.094861	79.259827	138.942657	149.737366	3.414454	0.000000	3.652602	0.000000	0.000000	0.000000	0.926299	0.200914	1.220705	0.000000	0.000000	4.000000	39.000000	0.000000
2295.363119	0.005964	0.510840	0.094861	79.058876	140.383011	151.269196	3.550927	0.000000	3.520074	0.000000	0.000000	0.000000	0.926299	0.200914	1.220705	0.000000	0.000000	4.000000	39.000000	0.000000
2295.366453	0.009305	0.511440	0.098778	79.058876	140.383011	151.269196	3.550927	0.000000	3.520074	0.000000	0.000000	0.000000	1.002586	0.179918	1.175260	0.000000	0.000000	4.000000	39.000000	0.000000
2295.369786	0.009305	0.511440	0.098778	79.058876	140.383011	151.269196	3.550927	0.000000	3.520074	0.000000	0.000000	0.000000	1.002586	0.179918	1.175260	0.000000	0.000000	4.000000	39.000000	0.000000
2295.373119	0.009305	0.511440	0.098778	78.855057	141.640106	154.306244	3.683024	0.000000	3.381617	0.000000	0.000000	0.000000	1.002586	0.179918	1.175260	0.000000	0.000000	4.000000	39.000000	0.000000
2295.376453	0.012797	0.511951	0.102526	78.855057	141.640106	154.306244	3.683024	0.000000	3.381617	0.000000	0.000000	0.000000	1.047479	0.153355	1.124337	0.000000	0.000000	4.000000	39.000000	0.000000
2295.379786	0.012797	0.511951	0.102526	78.855057	141.640106	154.306244	3.683024	0.000000	3.381617	0.000000	0.000000	0.000000	1.047479	0.153355	1.124337	0.000000	0.000000	4.000000	39.000000	0.000000
2295.383119	0.012797	0.511951	0.102526	78.730301	143.215073	158.270523	3.808674	0.000000	3.239446	0.000000	0.000000	0.000000	1.047479	0.153355	1.124337	0.000000	0.000000	4.000000	39.000000	0.000000
2295.386453	0.016517	0.512399	0.106059	78.730301	143.215073	158.270523	3.808674	0.000000	3.239446	0.000000	0.000000	0.000000	1.115874	0.134440	1.059934	0.000000	0.000000	4.000000	39.000000	0.000000
2295.389786	0.016517	0.512399	0.106059	78.730301	143.215073	158.270523	3.808674	0.000000	3.239446	0.000000	0.000000	0.000000	1.115874	0.134440	1.059934	0.000000	0.000000	4.000000	39.000000	0.000000
2295.393119	0.016517	0.512399	0.106059	78.747192	145.661453	162.359329	3.928870	0.000000	3.092569	0.000000	0.000000	0.000000	1.115874	0.134440	1.059934	0.000000	0.000000	4.000000	39.000000	0.000000
2295.396453	0.020574	0.512835	0.109426	78.747192	145.661453	162.359329	3.928870	0.000000	3.092569	0.000000	0.000000	0.000000	1.217072	0.130929	1.009907	0.000000	0.000000	4.000000	39.000000	0.000000
2295.399786	0.020574	0.512835	0.109426	78.747192	145.661453	162.359329	3.928870	0.000000	3.092569	0.000000	0.000000	0.000000	1.217072	0.130929	1.009907	0.000000	0.000000	4.000000	39.000000	0.000000
2295.403119	0.020574	0.512835	0.109426	78.845078	148.709778	165.923187	4.046418	0.000000	2.937090	0.000000	0.000000	0.000000	1.217072	0.130929	1.009907	0.000000	0.000000	4.000000	39.000000	0.000000
2295.406453	0.024804	0.513253	0.112549	78.845078	148.709778	165.923187	4.046418	0.000000	2.937090	0.000000	0.000000	0.000000	1.269282	0.125172	0.937136	0.000000	0.000000	4.000000	39.000000	0.000000
2295.409786	0.024804	0.513253	0.112549	78.845078	148.709778	165.923187	4.046418	0.000000	2.937090	0.000000	0.000000	0.000000	1.269282	0.125172	0.937136	0.000000	0.000000	4.000000	39.000000	0.000000
2295.413119	0.024804	0.513253	0.112549	79.002037	152.106216	168.531158	4.157476	0.000000	2.777659	0.000000	0.000000	0.000000	1.269282	0.125172	0.937136	0.000000	0.000000	4.000000	39.000000	0.000000
2295.416453	0.029210	0.513672	0.115486	79.002037	152.106216	168.531158	4.157476	0.000000	2.777659	0.000000	0.000000	0.000000	1.321634	0.125832	0.880885	0.000000	0.000000	4.000000	39.000000	0.000000
2295.419786	0.029210	0.513672	0.115486	79.002037	152.106216	168.531158	4.157476	0.000000	2.777659	0.000000	0.000000	0.000000	1.321634	0.125832	0.880885	0.000000	0.000000	4.000000	39.000000	0.000000
2295.423119	0.029210	0.513672	0.115486	79.180565	155.828964	171.252335	4.262865	0.000000	2.613041	0.000000	0.000000	0.000000	1.321634	0.125832	0.880885	0.000000	0.000000	4.000000	39.000000	0.000000
2295.426453	0.033948	0.514086	0.118146	79.180565	155.828964	171.252335	4.262865	0.000000	2.613041	0.000000	0.000000	0.000000	1.421369	0.124311	0.798059	0.000000	0.000000	4.000000	39.000000	0.000000
2295.429786	0.033948	0.514086	0.118146	79.180565	155.828964	171.252335	4.262865	0.000000	2.613041	0.000000	0.000000	0.000000	1.421369	0.124311	0.798059	0.000000	0.000000	4.000000	39.000000	0.000000
2295.433119	0.033948	0.514086	0.118146	79.357025	159.698715	174.140182	4.364253	0.000000	2.439938	0.000000	0.000000	0.000000	1.421369	0.124311	0.798059	0.000000	0.000000	4.000000	39.000000	0.000000
2295.436453	0.038905	0.514397	0.120503	79.357025	159.698715	174.140182	4.364253	0.000000	2.439938	0.000000	0.000000	0.000000	1.487197	0.093292	0.707106	0.000000	0.000000	4.000000	39.000000	0.000000
2295.439786	0.038905	0.514397	0.120503	79.357025	159.698715	174.140182	4.364253	0.000000	2.439938	0.000000	0.000000	0.000000	1.487197	0.093292	0.707106	0.000000	0.000000	4.000000	39.000000	0.000000
2295.443119	0.038905	0.514397	0.120503	79.516472	163.606964	177.711136	4.459580	0.000000	2.261004	0.000000	0.000000	0.000000	1.487197	0.093292	0.707106	0.000000	0.000000	4.000000	39.000000	0.000000
2295.446453	0.043911	0.514586	0.122549	79.516472	163.606964	177.711136	4.459580	0.000000	2.261004	0.000000	0.000000	0.000000	1.501862	0.056639	0.613866	0.000000	0.000000	4.000000	39.000000	0.000000
2295.449786	0.043911	0.514586	0.122549	79.516472	163.606964	177.711136	4.459580	0.000000	2.261004	0.000000	0.000000	0.000000	1.501862	0.056639	0.613866	0.000000	0.000000	4.000000	39.000000	0.000000
2295.453119	0.043911	0.514586	0.122549	79.696831	167.607315	-178.006363	4.546443	0.000000	2.080831	0.000000	0.000000	0.000000	1.501862	0.056639	0.613866	0.000000	0.000000	4.000000	39.000000	0.000000
2295.456453	0.048990	0.514687	0.124319	79.696831	167.607315	-178.006363	4.546443	0.000000	2.080831	0.000000	0.000000	0.000000	1.523725	0.030423	0.530875	0.000000	0.000000	4.000000	39.000000	0.000000
2295.459786	0.048990	0.514687	0.124319	79.696831	167.607315	-178.006363	4.546443	0.000000	2.080831	0.000000	0.000000	0.000000	1.523725	0.030423	0.530875	0.000000	0.000000	4.000000	39.000000	0.000000
2295.463119	0.048990	0.514687	0.124319	79.911736	171.542358	-173.882797	4.625751	0.000000	1.898006	0.000000	0.000000	0.000000	1.523725	0.030423	0.530875	0.000000	0.000000	4.000000	39.000000	0.000000
2295.466453	0.054059	0.514691	0.125878	79.911736	171.542358	-173.882797	4.625751	0.000000	1.898006	0.000000	0.000000	0.000000	1.520650	0.000977	0.467822	0.000000	0.000000	4.000000	39.000000	0.000000
2295.469786	0.054059	0.514691	0.125878	79.911736	171.542358	-173.882797	4.625751	0.000000	1.898006	0.000000	0.000000	0.000000	1.520650	0.000977	0.467822	0.000000	0.000000	4.000000	39.000000	0.000000
2295.473119	0.054059	0.514691	0.125878	80.142761	175.066330	-170.546753	4.696964	0.000000	1.714215	0.000000	0.000000	0.000000	1.520650	0.000977	0.467822	0.000000	0.000000	4.000000	39.000000	0.000000
2295.476453	0.059166	0.514642	0.127200	80.142761	175.066330	-170.546753	4.696964	0.000000	1.714215	0.000000	0.000000	0.000000	1.532085	-0.014765	0.396581	0.000000	0.000000	4.000000	39.000000	0.000000
2295.479786	0.059166	0.514642	0.127200	80.142761	175.066330	-170.546753	4.696964	0.000000	1.714215	0.000000	0.000000	0.000000	1.532085	-0.014765	0.396581	0.000000	0.000000	4.000000	39.000000	0.000000
2295.483119	0.059166	0.514642	0.127200	80.309898	177.590988	-167.968018	4.760708	0.000000	1.528284	0.000000	0.000000	0.000000	1.532085	-0.014765	0.396581	0.000000	0.000000	4.000000	39.000000	0.000000
2295.486453	0.064338	0.514576	0.128316	80.309898	177.590988	-167.968018	4.760708	0.000000	1.528284	0.000000	0.000000	0.000000	1.551530	-0.019715	0.334956	0.000000	0.000000	4.000000	39.000000	0.000000
2295.489786	0.064338	0.514576	0.128316	80.309898	177.590988	-167.968018	4.760708	0.000000	1.528284	0.000000	0.000000	0.000000	1.551530	-0.019715	0.334956	0.000000	0.000000	4.000000	39.000000	0.000000
2295.493119	0.064338	0.514576	0.128316	80.422768	178.645096	-166.385101	4.817410	0.000000	1.338866	0.000000	0.000000	0.000000	1.551530	-0.019715	0.334956	0.000000	0.000000	4.000000	39.000000	0.000000
2295.496453	0.069596	0.514540	0.129200	80.422768	178.645096	-166.385101	4.817410	0.000000	1.338866	0.000000	0.000000	0.000000	1.577307	-0.010612	0.265170	0.000000	0.000000	4.000000	39.000000	0.000000
2295.499786	0.069596	0.514540	0.129200	80.422768	178.645096	-166.385101	4.817410	0.000000	1.338866	0.000000	0.000000	0.000000	1.577307	-0.010612	0.265170	0.000000	0.000000	4.000000	39.000000	0.000000
2295.503119	0.069596	0.514540	0.129200	80.517677	179.011917	-165.042053	4.867050	0.000000	1.145347	0.000000	0.000000	0.000000	1.577307	-0.010612	0.265170	0.000000	0.000000	4.000000	39.000000	0.000000
2295.506453	0.074963	0.514536	0.129847	80.517677	179.011917	-165.042053	4.867050	0.000000	1.145347	0.000000	0.000000	0.000000	1.610083	-0.001364	0.193966	0.000000	0.000000	4.000000	39.000000	0.000000
2295.509786	0.074963	0.514536	0.129847	80.517677	179.011917	-165.042053	4.867050	0.000000	1.145347	0.000000	0.000000	0.000000	1.610083	-0.001364	0.193966	0.000000	0.000000	4.000000	39.000000	0.000000
2295.513119	0.074963	0.514536	0.129847	80.610161	179.472778	-163.841263	4.909563	0.000000	0.946673	0.000000	0.000000	0.000000	1.610083	-0.001364	0.193966	0.000000	0.000000	4.000000	39.000000	0.000000
2295.516453	0.080382	0.514516	0.130285	80.610161	179.472778	-163.841263	4.909563	0.000000	0.946673	0.000000	0.000000	0.000000	1.625686	-0.005974	0.131477	0.000000	0.000000	4.000000	39.000000	0.000000
2295.519786	0.080382	0.514516	0.130285	80.610161	179.472778	-163.841263	4.909563	0.000000	0.946673	0.000000	0.000000	0.000000	1.625686	-0.005974	0.131477	0.000000	0.000000	4.000000	39.000000	0.000000
2295.523119	0.080382	0.514516	0.130285	80.736023	179.900742	-162.636810	4.944260	0.000000	0.744509	0.000000	0.000000	0.000000	1.625686	-0.005974	0.131477	0.000000	0.000000	4.000000	39.000000	0.000000
2295.526453	0.085899	0.514477	0.130469	80.736023	179.900742	-162.636810	4.944260	0.000000	0.744509	0.000000	0.000000	0.000000	1.655096	-0.011592	0.055183	0.000000	0.000000	4.000000	39.000000	0.000000
2295.529786	0.085899	0.514477	0.130469	80.736023	179.900742	-162.636810	4.944260	0.000000	0.744509	0.000000	0.000000	0.000000	1.655096	-0.011592	0.055183	0.000000	0.000000	4.000000	39.000000	0.000000
2295.533119	0.085899	0.514477	0.130469	80.968231	-179.627548	-160.926071	4.971049	0.000000	0.537283	0.000000	0.000000	0.000000	1.655096	-0.011592	0.055183	0.000000	0.000000	4.000000	39.000000	0.000000
2295.536453	0.091486	0.514424	0.130438	80.968231	-179.627548	-160.926071	4.971049	0.000000	0.537283	0.000000	0.000000	0.000000	1.676243	-0.016118	-0.009237	0.000000	0.000000	4.000000	39.000000	0.000000
2295.539786	0.091486	0.514424	0.130438	80.968231	-179.627548	-160.926071	4.971049	0.000000	0.537283	0.000000	0.000000	0.000000	1.676243	-0.016118	-0.009237	0.000000	0.000000	4.000000	39.000000	0.000000
2295.543119	0.091486	0.514424	0.130438	81.356461	-178.773499	-159.027374	4.989383	0.000000	0.325666	0.000000	0.000000	0.000000	1.676243	-0.016118	-0.009237	0.000000	0.000000	4.000000	39.000000	0.000000
2295.546453	0.097063	0.514294	0.130248	81.356461	-178.773499	-159.027374	4.989383	0.000000	0.325666	0.000000	0.000000	0.000000	1.673047	-0.039008	-0.056965	0.000000	0.000000	4.000000	39.000000	0.000000
2295.549786	0.097063	0.514294	0.130248	81.356461	-178.773499	-159.027374	4.989383	0.000000	0.325666	0.000000	0.000000	0.000000	1.673047	-0.039008	-0.056965	0.000000	0.000000	4.000000	39.000000	0.000000
2295.553119	0.097063	0.514294	0.130248	81.841034	-177.253860	-157.021057	4.998729	0.000000	0.112722	0.000000	0.000000	0.000000	1.673047	-0.039008	-0.056965	0.000000	0.000000	4.000000	39.000000	0.000000
2295.556453	0.102626	0.514055	0.129903	81.841034	-177.253860	-157.021057	4.998729	0.000000	0.112722	0.000000	0.000000	0.000000	1.668987	-0.071677	-0.103596	0.000000	0.000000	4.000000	39.000000	0.000000
2295.559786	0.102626	0.514055	0.129903	81.841034	-177.253860	-157.021057	4.998729	0.000000	0.112722	0.000000	0.000000	0.000000	1.668987	-0.071677	-0.103596	0.000000	0.000000	4.000000	39.000000	0.000000
2295.563119	0.102626	0.514055	0.129903	82.348396	-175.394958	-155.056656	4.998979	0.000000	-0.101061	0.000000	0.000000	0.000000	1.668987	-0.071677	-0.103596	0.000000	0.000000	4.000000	39.000000	0.000000
2295.566453	0.108106	0.513718	0.129356	82.348396	-175.394958	-155.056656	4.998979	0.000000	-0.101061	0.000000	0.000000	0.000000	1.644067	-0.101138	-0.164072	0.000000	0.000000	4.000000	39.000000	0.000000
2295.569786	0.108106	0.513718	0.129356	82.348396	-175.394958	-155.056656	4.998979	0.000000	-0.101061	0.000000	0.000000	0.000000	1.644067	-0.101138	-0.164072	0.000000	0.000000	4.000000	39.000000	0.000000
2295.573119	0.108106	0.513718	0.129356	82.844917	-173.837646	-153.295822	4.990211	0.000000	-0.312723	0.000000	0.000000	0.000000	1.644067	-0.101138	-0.164072	0.000000	0.000000	4.000000	39.000000	0.000000
2295.576453	0.113502	0.513333	0.128624	82.844917	-173.837646	-153.295822	4.990211	0.000000	-0.312723	0.000000	0.000000	0.000000	1.618545	-0.115302	-0.219650	0.000000	0.000000	4.000000	39.000000	0.000000
2295.579786	0.113502	0.513333	0.128624	82.844917	-173.837646	-153.295822	4.990211	0.000000	-0.312723	0.000000	0.000000	0.000000	1.618545	-0.115302	-0.219650	0.000000	0.000000	4.000000	39.000000	0.000000
2295.583119	0.113502	0.513333	0.128624	83.316719	-173.037201	-152.093338	4.972679	0.000000	-0.521977	0.000000	0.000000	0.000000	1.618545	-0.115302	-0.219650	0.000000	0.000000	4.000000	39.000000	0.000000
2295.586453	0.118891	0.512902	0.127692	83.316719	-173.037201	-152.093338	4.972679	0.000000	-0.521977	0.000000	0.000000	0.000000	1.616753	-0.129403	-0.279595	0.000000	0.000000	4.000000	39.000000	0.000000
2295.589786	0.118891	0.512902	0.127692	83.316719	-173.037201	-152.093338	4.972679	0.000000	-0.521977	0.000000	0.000000	0.000000	1.616753	-0.129403	-0.279595	0.000000	0.000000	4.000000	39.000000	0.000000
2295.593119	0.118891	0.512902	0.127692	83.758034	-172.811310	-151.521805	4.946167	0.000000	-0.731734	0.000000	0.000000	0.000000	1.616753	-0.129403	-0.279595	0.000000	0.000000	4.000000	39.000000	0.000000
2295.596453	0.124292	0.512471	0.126532	83.758034	-172.811310	-151.521805	4.946167	0.000000	-0.731734	0.000000	0.000000	0.000000	1.620440	-0.129250	-0.348151	0.000000	0.000000	4.000000	39.000000	0.000000
2295.599786	0.124292	0.512471	0.126532	83.758034	-172.811310	-151.521805	4.946167	0.000000	-0.731734	0.000000	0.000000	0.000000	1.620440	-0.129250	-0.348151	0.000000	0.000000	4.000000	39.000000	0.000000
2295.603119	0.124292	0.512471	0.126532	84.185333	-172.590012	-151.110794	4.910326	0.000000	-0.942710	0.000000	0.000000	0.000000	1.620440	-0.129250	-0.348151	0.000000	0.000000	4.000000	39.000000	0.000000
2295.606453	0.129731	0.512092	0.125150	84.185333	-172.590012	-151.110794	4.910326	0.000000	-0.942710	0.000000	0.000000	0.000000	1.631725	-0.113822	-0.414514	0.000000	0.000000	4.000000	39.000000	0.000000
2295.609786	0.129731	0.512092	0.125150	84.185333	-172.590012	-151.110794	4.910326	0.000000	-0.942710	0.000000	0.000000	0.000000	1.631725	-0.113822	-0.414514	0.000000	0.000000	4.000000	39.000000	0.000000
2295.613119	0.129731	0.512092	0.125150	84.617119	-172.405731	-150.256882	4.864612	0.000000	-1.155663	0.000000	0.000000	0.000000	1.631725	-0.113822	-0.414514	0.000000	0.000000	4.000000	39.000000	0.000000
2295.616453	0.135102	0.511702	0.123614	84.617119	-172.405731	-150.256882	4.864612	0.000000	-1.155663	0.000000	0.000000	0.000000	1.611262	-0.116855	-0.460832	0.000000	0.000000	4.000000	39.000000	0.000000
2295.619786	0.135102	0.511702	0.123614	84.617119	-172.405731	-150.256882	4.864612	0.000000	-1.155663	0.000000	0.000000	0.000000	1.611262	-0.116855	-0.460832	0.000000	0.000000	4.000000	39.000000	0.000000
2295.623119	0.135102	0.511702	0.123614	85.071365	-172.247253	-149.526276	4.809834	0.000000	-1.365831	0.000000	0.000000	0.000000	1.611262	-0.116855	-0.460832	0.000000	0.000000	4.000000	39.000000	0.000000
2295.626453	0.140373	0.511368	0.121926	85.071365	-172.247253	-149.526276	4.809834	0.000000	-1.365831	0.000000	0.000000	0.000000	1.581135	-0.100269	-0.506423	0.000000	0.000000	4.000000	39.000000	0.000000
2295.629786	0.140373	0.511368	0.121926	85.071365	-172.247253	-149.526276	4.809834	0.000000	-1.365831	0.000000	0.000000	0.000000	1.581135	-0.100269	-0.506423	0.000000	0.000000	4.000000	39.000000	0.000000
2295.633119	0.140373	0.511368	0.121926	85.549797	-172.206070	-149.295609	4.746552	0.000000	-1.571700	0.000000	0.000000	0.000000	1.581135	-0.100269	-0.506423	0.000000	0.000000	4.000000	39.000000	0.000000
2295.636453	0.145523	0.511027	0.120137	85.549797	-172.206070	-149.295609	4.746552	0.000000	-1.571700	0.000000	0.000000	0.000000	1.545016	-0.102199	-0.536565	0.000000	0.000000	4.000000	39.000000	0.000000
2295.639786	0.145523	0.511027	0.120137	85.549797	-172.206070	-149.295609	4.746552	0.000000	-1.571700	0.000000	0.000000	0.000000	1.545016	-0.102199	-0.536565	0.000000	0.000000	4.000000	39.000000	0.000000
2295.643119	0.145523	0.511027	0.120137	86.032516	-172.419662	-148.919418	4.675589	0.000000	-1.771685	0.000000	0.000000	0.000000	1.545016	-0.102199	-0.536565	0.000000	0.000000	4.000000	39.000000	0.000000
2295.646453	0.150396	0.510684	0.118330	86.032516	-172.419662	-148.919418	4.675589	0.000000	-1.771685	0.000000	0.000000	0.000000	1.462071	-0.103068	-0.542085	0.000000	0.000000	4.000000	39.000000	0.000000
2295.649786	0.150396	0.510684	0.118330	86.032516	-172.419662	-148.919418	4.675589	0.000000	-1.771685	0.000000	0.000000	0.000000	1.462071	-0.103068	-0.542085	0.000000	0.000000	4.000000	39.000000	0.000000
2295.653119	0.150396	0.510684	0.118330	86.493851	-172.861755	-148.207108	4.600172	0.000000	-1.959189	0.000000	0.000000	0.000000	1.462071	-0.103068	-0.542085	0.000000	0.000000	4.000000	39.000000	0.000000
2295.656453	0.155022	0.510337	0.116504	86.493851	-172.861755	-148.207108	4.600172	0.000000	-1.959189	0.000000	0.000000	0.000000	1.387591	-0.103930	-0.547818	0.000000	0.000000	4.000000	39.000000	0.000000
2295.659786	0.155022	0.510337	0.116504	86.493851	-172.861755	-148.207108	4.600172	0.000000	-1.959189	0.000000	0.000000	0.000000	1.387591	-0.103930	-0.547818	0.000000	0.000000	4.000000	39.000000	0.000000
2295.663119	0.155022	0.510337	0.116504	86.910095	-173.529434	-147.581558	4.521158	0.000000	-2.135212	0.000000	0.000000	0.000000	1.387591	-0.103930	-0.547818	0.000000	0.000000	4.000000	39.000000	0.000000
2295.666453	0.159558	0.509970	0.114602	86.910095	-173.529434	-147.581558	4.521158	0.000000	-2.135212	0.000000	0.000000	0.000000	1.360816	-0.110132	-0.570529	0.000000	0.000000	4.000000	39.000000	0.000000
2295.669786	0.159558	0.509970	0.114602	86.910095	-173.529434	-147.581558	4.521158	0.000000	-2.135212	0.000000	0.000000	0.000000	1.360816	-0.110132	-0.570529	0.000000	0.000000	4.000000	39.000000	0.000000
2295.673119	0.159558	0.509970	0.114602	87.264832	-175.472870	-148.648193	4.436649	0.000000	-2.305677	0.000000	0.000000	0.000000	1.360816	-0.110132	-0.570529	0.000000	0.000000	4.000000	39.000000	0.000000
2295.676453	0.164012	0.509651	0.112657	87.264832	-175.472870	-148.648193	4.436649	0.000000	-2.305677	0.000000	0.000000	0.000000	1.336374	-0.095875	-0.583491	0.000000	0.000000	4.000000	39.000000	0.000000
2295.679786	0.164012	0.509651	0.112657	87.264832	-175.472870	-148.648193	4.436649	0.000000	-2.305677	0.000000	0.000000	0.000000	1.336374	-0.095875	-0.583491	0.000000	0.000000	4.000000	39.000000	0.000000
2295.683119	0.164012	0.509651	0.112657	87.546242	179.961639	-152.771820	4.347245	0.000000	-2.470114	0.000000	0.000000	0.000000	1.336374	-0.095875	-0.583491	0.000000	0.000000	4.000000	39.000000	0.000000
2295.686453	0.168490	0.509476	0.110631	87.546242	179.961639	-152.771820	4.347245	0.000000	-2.470114	0.000000	0.000000	0.000000	1.343458	-0.052519	-0.608008	0.000000	0.000000	4.000000	39.000000	0.000000
2295.689786	0.168490	0.509476	0.110631	87.546242	179.961639	-152.771820	4.347245	0.000000	-2.470114	0.000000	0.000000	0.000000	1.343458	-0.052519	-0.608008	0.000000	0.000000	4.000000	39.000000	0.000000
2295.693119	0.168490	0.509476	0.110631	87.738777	173.200027	-159.326263	4.251245	0.000000	-2.631903	0.000000	0.000000	0.000000	1.343458	-0.052519	-0.608008	0.000000	0.000000	4.000000	39.000000	0.000000
2295.696453	0.173115	0.509409	0.108447	87.738777	173.200027	-159.326263	4.251245	0.000000	-2.631903	0.000000	0.000000	0.000000	1.387277	-0.020033	-0.655110	0.000000	0.000000	4.000000	39.000000	0.000000
2295.699786	0.173115	0.509409	0.108447	87.738777	173.200027	-159.326263	4.251245	0.000000	-2.631903	0.000000	0.000000	0.000000	1.387277	-0.020033	-0.655110	0.000000	0.000000	4.000000	39.000000	0.000000
2295.703119	0.173115	0.509409	0.108447	87.862839	166.233856	-165.888657	4.145787	0.000000	-2.795076	0.000000	0.000000	0.000000	1.387277	-0.020033	-0.655110	0.000000	0.000000	4.000000	39.000000	0.000000
2295.706453	0.177650	0.509429	0.106117	87.862839	166.233856	-165.888657	4.145787	0.000000	-2.795076	0.000000	0.000000	0.000000	1.360660	0.005982	-0.698994	0.000000	0.000000	4.000000	39.000000	0.000000
2295.709786	0.177650	0.509429	0.106117	87.862839	166.233856	-165.888657	4.145787	0.000000	-2.795076	0.000000	0.000000	0.000000	1.360660	0.005982	-0.698994	0.000000	0.000000	4.000000	39.000000	0.000000
2295.713119	0.177650	0.509429	0.106117	87.958855	161.757034	-169.721344	4.035088	0.000000	-2.952638	0.000000	0.000000	0.000000	1.360660	0.005982	-0.698994	0.000000	0.000000	4.000000	39.000000	0.000000
2295.716453	0.182072	0.509464	0.103576	87.958855	161.757034	-169.721344	4.035088	0.000000	-2.952638	0.000000	0.000000	0.000000	1.326638	0.010493	-0.762435	0.000000	0.000000	4.000000	39.000000	0.000000
2295.719786	0.182072	0.509464	0.103576	87.958855	161.757034	-169.721344	4.035088	0.000000	-2.952638	0.000000	0.000000	0.000000	1.326638	0.010493	-0.762435	0.000000	0.000000	4.000000	39.000000	0.000000
2295.723119	0.182072	0.509464	0.103576	88.085106	161.378555	-169.705643	3.918849	0.000000	-3.105258	0.000000	0.000000	0.000000	1.326638	0.010493	-0.762435	0.000000	0.000000	4.000000	39.000000	0.000000
2295.726453	0.186365	0.509478	0.100791	88.085106	161.378555	-169.705643	3.918849	0.000000	-3.105258	0.000000	0.000000	0.000000	1.287826	0.004245	-0.835347	0.000000	0.000000	4.000000	39.000000	0.000000
2295.729786	0.186365	0.509478	0.100791	88.085106	161.378555	-169.705643	3.918849	0.000000	-3.105258	0.000000	0.000000	0.000000	1.287826	0.004245	-0.835347	0.000000	0.000000	4.000000	39.000000	0.000000
2295.733119	0.186365	0.509478	0.100791	88.242531	164.290680	-166.648102	3.796792	0.000000	-3.253364	0.000000	0.000000	0.000000	1.287826	0.004245	-0.835347	0.000000	0.000000	4.000000	39.000000	0.000000
2295.736453	0.190492	0.509421	0.097760	88.242531	164.290680	-166.648102	3.796792	0.000000	-3.253364	0.000000	0.000000	0.000000	1.237971	-0.017013	-0.909194	0.000000	0.000000	4.000000	39.000000	0.000000
2295.739786	0.190492	0.509421	0.097760	88.242531	164.290680	-166.648102	3.796792	0.000000	-3.253364	0.000000	0.000000	0.000000	1.237971	-0.017013	-0.909194	0.000000	0.000000	4.000000	39.000000	0.000000
2295.743119	0.190492	0.509421	0.097760	88.518265	169.324921	-161.671387	3.669315	0.000000	-3.396488	0.000000	0.000000	0.000000	1.237971	-0.017013	-0.909194	0.000000	0.000000	4.000000	39.000000	0.000000
2295.746453	0.194297	0.509248	0.094563	88.518265	169.324921	-161.671387	3.669315	0.000000	-3.396488	0.000000	0.000000	0.000000	1.141623	-0.052101	-0.959158	0.000000	0.000000	4.000000	39.000000	0.000000
2295.749786	0.194297	0.509248	0.094563	88.518265	169.324921	-161.671387	3.669315	0.000000	-3.396488	0.000000	0.000000	0.000000	1.141623	-0.052101	-0.959158	0.000000	0.000000	4.000000	39.000000	0.000000
2295.753119	0.194297	0.509248	0.094563	88.917725	174.080765	-157.154907	3.540514	0.000000	-3.530546	0.000000	0.000000	0.000000	1.141623	-0.052101	-0.959158	0.000000	0.000000	4.000000	39.000000	0.000000
2295.756453	0.197850	0.508979	0.091238	88.917725	174.080765	-157.154907	3.540514	0.000000	-3.530546	0.000000	0.000000	0.000000	1.065970	-0.080644	-0.997458	0.000000	0.000000	4.000000	39.000000	0.000000
2295.759786	0.197850	0.508979	0.091238	88.917725	174.080765	-157.154907	3.540514	0.000000	-3.530546	0.000000	0.000000	0.000000	1.065970	-0.080644	-0.997458	0.000000	0.000000	4.000000	39.000000	0.000000
2295.763119	0.197850	0.508979	0.091238	89.484138	167.204559	-164.067200	3.409823	0.000000	-3.656926	0.000000	0.000000	0.000000	1.065970	-0.080644	-0.997458	0.000000	0.000000	4.000000	39.000000	0.000000
2295.766453	0.201232	0.508697	0.087772	89.484138	167.204559	-164.067200	3.409823	0.000000	-3.656926	0.000000	0.000000	0.000000	1.014448	-0.084648	-1.039881	0.000000	0.000000	4.000000	39.000000	0.000000
2295.769786	0.201232	0.508697	0.087772	89.484138	167.204559	-164.067200	3.409823	0.000000	-3.656926	0.000000	0.000000	0.000000	1.014448	-0.084648	-1.039881	0.000000	0.000000	4.000000	39.000000	0.000000
2295.773119	0.201232	0.508697	0.087772	89.574799	50.221741	79.308067	3.275461	0.000000	-3.777745	0.000000	0.000000	0.000000	1.014448	-0.084648	-1.039881	0.000000	0.000000	4.000000	39.000000	0.000000
2295.776453	0.204473	0.508394	0.084258	89.574799	50.221741	79.308067	3.275461	0.000000	-3.777745	0.000000	0.000000	0.000000	0.972538	-0.090855	-1.054348	0.000000	0.000000	4.000000	39.000000	0.000000
2295.779786	0.204473	0.508394	0.084258	89.574799	50.221741	79.308067	3.275461	0.000000	-3.777745	0.000000	0.000000	0.000000	0.972538	-0.090855	-1.054348	0.000000	0.000000	4.000000	39.000000	0.000000
2295.783119	0.204473	0.508394	0.084258	88.789375	41.013954	70.553078	3.138870	0.000000	-3.891979	0.000000	0.000000	0.000000	0.972538	-0.090855	-1.054348	0.000000	0.000000	4.000000	39.000000	0.000000
2295.786453	0.207661	0.508161	0.080614	88.789375	41.013954	70.553078	3.138870	0.000000	-3.891979	0.000000	0.000000	0.000000	0.956200	-0.069680	-1.093200	0.000000	0.000000	4.000000	39.000000	0.000000
2295.789786	0.207661	0.508161	0.080614	88.789375	41.013954	70.553078	3.138870	0.000000	-3.891979	0.000000	0.000000	0.000000	0.956200	-0.069680	-1.093200	0.000000	0.000000	4.000000	39.000000	0.000000
2295.793119	0.207661	0.508161	0.080614	87.890488	36.012581	66.078476	2.996857	0.000000	-4.002355	0.000000	0.000000	0.000000	0.956200	-0.069680	-1.093200	0.000000	0.000000	4.000000	39.000000	0.000000
2295.796453	0.210761	0.507919	0.076839	87.890488	36.012581	66.078476	2.996857	0.000000	-4.002355	0.000000	0.000000	0.000000	0.929962	-0.072836	-1.132438	0.000000	0.000000	4.000000	39.000000	0.000000
2295.799786	0.210761	0.507919	0.076839	87.890488	36.012581	66.078476	2.996857	0.000000	-4.002355	0.000000	0.000000	0.000000	0.929962	-0.072836	-1.132438	0.000000	0.000000	4.000000	39.000000	0.000000
2295.803119	0.210761	0.507919	0.076839	87.007881	34.046040	64.810532	2.850018	0.000000	-4.108211	0.000000	0.000000	0.000000	0.929962	-0.072836	-1.132438	0.000000	0.000000	4.000000	39.000000	0.000000
2295.806453	0.213738	0.507648	0.072927	87.007881	34.046040	64.810532	2.850018	0.000000	-4.108211	0.000000	0.000000	0.000000	0.893270	-0.081212	-1.173468	0.000000	0.000000	4.000000	39.000000	0.000000
2295.809786	0.213738	0.507648	0.072927	87.007881	34.046040	64.810532	2.850018	0.000000	-4.108211	0.000000	0.000000	0.000000	0.893270	-0.081212	-1.173468	0.000000	0.000000	4.000000	39.000000	0.000000
2295.813119	0.213738	0.507648	0.072927	86.195633	32.509224	64.270752	2.698805	0.000000	-4.209091	0.000000	0.000000	0.000000	0.893270	-0.081212	-1.173468	0.000000	0.000000	4.000000	39.000000	0.000000
2295.816453	0.216569	0.507256	0.068898	86.195633	32.509224	64.270752	2.698805	0.000000	-4.209091	0.000000	0.000000	0.000000	0.849180	-0.117512	-1.208841	0.000000	0.000000	4.000000	39.000000	0.000000
2295.819786	0.216569	0.507256	0.068898	86.195633	32.509224	64.270752	2.698805	0.000000	-4.209091	0.000000	0.000000	0.000000	0.849180	-0.117512	-1.208841	0.000000	0.000000	4.000000	39.000000	0.000000
2295.823119	0.216569	0.507256	0.068898	85.463005	31.062208	63.796700	2.544089	0.000000	-4.304371	0.000000	0.000000	0.000000	0.849180	-0.117512	-1.208841	0.000000	0.000000	4.000000	39.000000	0.000000
2295.826453	0.219186	0.506742	0.064736	85.463005	31.062208	63.796700	2.544089	0.000000	-4.304371	0.000000	0.000000	0.000000	0.785043	-0.154372	-1.248441	0.000000	0.000000	4.000000	39.000000	0.000000
2295.829786	0.219186	0.506742	0.064736	85.463005	31.062208	63.796700	2.544089	0.000000	-4.304371	0.000000	0.000000	0.000000	0.785043	-0.154372	-1.248441	0.000000	0.000000	4.000000	39.000000	0.000000
2295.833119	0.219186	0.506742	0.064736	84.818359	30.273252	63.636627	2.386470	0.000000	-4.393718	0.000000	0.000000	0.000000	0.785043	-0.154372	-1.248441	0.000000	0.000000	4.000000	39.000000	0.000000
2295.836453	0.221622	0.506072	0.060390	84.818359	30.273252	63.636627	2.386470	0.000000	-4.393718	0.000000	0.000000	0.000000	0.730793	-0.200969	-1.303929	0.000000	0.000000	4.000000	39.000000	0.000000
2295.839786	0.221622	0.506072	0.060390	84.818359	30.273252	63.636627	2.386470	0.000000	-4.393718	0.000000	0.000000	0.000000	0.730793	-0.200969	-1.303929	0.000000	0.000000	4.000000	39.000000	0.000000
2295.843119	0.221622	0.506072	0.060390	84.256699	29.837109	63.677765	2.223659	0.000000	-4.478319	0.000000	0.000000	0.000000	0.730793	-0.200969	-1.303929	0.000000	0.000000	4.000000	39.000000	0.000000
2295.846453	0.223835	0.505185	0.055838	84.256699	29.837109	63.677765	2.223659	0.000000	-4.478319	0.000000	0.000000	0.000000	0.663985	-0.266144	-1.365441	0.000000	0.000000	4.000000	39.000000	0.000000
2295.849786	0.223835	0.505185	0.055838	84.256699	29.837109	63.677765	2.223659	0.000000	-4.478319	0.000000	0.000000	0.000000	0.663985	-0.266144	-1.365441	0.000000	0.000000	4.000000	39.000000	0.000000
2295.853119	0.223835	0.505185	0.055838	83.762726	29.615097	63.773273	2.055272	0.000000	-4.558054	0.000000	0.000000	0.000000	0.663985	-0.266144	-1.365441	0.000000	0.000000	4.000000	39.000000	0.000000
2295.856453	0.225904	0.504240	0.051074	83.762726	29.615097	63.773273	2.055272	0.000000	-4.558054	0.000000	0.000000	0.000000	0.620851	-0.283508	-1.429294	0.000000	0.000000	4.000000	39.000000	0.000000
2295.859786	0.225904	0.504240	0.051074	83.762726	29.615097	63.773273	2.055272	0.000000	-4.558054	0.000000	0.000000	0.000000	0.620851	-0.283508	-1.429294	0.000000	0.000000	4.000000	39.000000	0.000000
2295.863119	0.225904	0.504240	0.051074	83.266701	29.480433	64.091736	1.879529	0.000000	-4.633289	0.000000	0.000000	0.000000	0.620851	-0.283508	-1.429294	0.000000	0.000000	4.000000	39.000000	0.000000
2295.866453	0.227879	0.503345	0.046281	83.266701	29.480433	64.091736	1.879529	0.000000	-4.633289	0.000000	0.000000	0.000000	0.592506	-0.268322	-1.437888	0.000000	0.000000	4.000000	39.000000	0.000000
2295.869786	0.227879	0.503345	0.046281	83.266701	29.480433	64.091736	1.879529	0.000000	-4.633289	0.000000	0.000000	0.000000	0.592506	-0.268322	-1.437888	0.000000	0.000000	4.000000	39.000000	0.000000
2295.873119	0.227879	0.503345	0.046281	82.669258	29.319420	64.762871	1.701553	0.000000	-4.701565	0.000000	0.000000	0.000000	0.592506	-0.268322	-1.437888	0.000000	0.000000	4.000000	39.000000	0.000000
2295.876453	0.229702	0.502644	0.041584	82.669258	29.319420	64.762871	1.701553	0.000000	-4.701565	0.000000	0.000000	0.000000	0.546837	-0.210391	-1.409010	0.000000	0.000000	4.000000	39.000000	0.000000
2295.879786	0.229702	0.502644	0.041584	82.669258	29.319420	64.762871	1.701553	0.000000	-4.701565	0.000000	0.000000	0.000000	0.546837	-0.210391	-1.409010	0.000000	0.000000	4.000000	39.000000	0.000000
2295.883119	0.229702	0.502644	0.041584	81.869507	29.075279	65.721336	1.526532	0.000000	-4.761271	0.000000	0.000000	0.000000	0.546837	-0.210391	-1.409010	0.000000	0.000000	4.000000	39.000000	0.000000
2295.886453	0.231470	0.502165	0.037184	81.869507	29.075279	65.721336	1.526532	0.000000	-4.761271	0.000000	0.000000	0.000000	0.530394	-0.143645	-1.320017	0.000000	0.000000	4.000000	39.000000	0.000000
2295.889786	0.231470	0.502165	0.037184	81.869507	29.075279	65.721336	1.526532	0.000000	-4.761271	0.000000	0.000000	0.000000	0.530394	-0.143645	-1.320017	0.000000	0.000000	4.000000	39.000000	0.000000
2295.893119	0.231470	0.502165	0.037184	80.923744	28.860104	66.531189	1.360793	0.000000	-4.811262	0.000000	0.000000	0.000000	0.530394	-0.143645	-1.320017	0.000000	0.000000	4.000000	39.000000	0.000000
2295.896453	0.233171	0.501796	0.033037	80.923744	28.860104	66.531189	1.360793	0.000000	-4.811262	0.000000	0.000000	0.000000	0.510133	-0.110581	-1.244126	0.000000	0.000000	4.000000	39.000000	0.000000
2295.899786	0.233171	0.501796	0.033037	80.923744	28.860104	66.531189	1.360793	0.000000	-4.811262	0.000000	0.000000	0.000000	0.510133	-0.110581	-1.244126	0.000000	0.000000	4.000000	39.000000	0.000000
2295.903119	0.233171	0.501796	0.033037	79.976151	28.747168	66.891319	1.203917	0.000000	-4.852894	0.000000	0.000000	0.000000	0.510133	-0.110581	-1.244126	0.000000	0.000000	4.000000	39.000000	0.000000
2295.906453	0.234692	0.501468	0.029075	79.976151	28.747168	66.891319	1.203917	0.000000	-4.852894	0.000000	0.000000	0.000000	0.456348	-0.098604	-1.188782	0.000000	0.000000	4.000000	39.000000	0.000000
2295.909786	0.234692	0.501468	0.029075	79.976151	28.747168	66.891319	1.203917	0.000000	-4.852894	0.000000	0.000000	0.000000	0.456348	-0.098604	-1.188782	0.000000	0.000000	4.000000	39.000000	0.000000
2295.913119	0.234692	0.501468	0.029075	79.074844	28.713634	66.816162	1.055004	0.000000	-4.887429	0.000000	0.000000	0.000000	0.456348	-0.098604	-1.188782	0.000000	0.000000	4.000000	39.000000	0.000000
2295.916453	0.235986	0.501162	0.025304	79.074844	28.713634	66.816162	1.055004	0.000000	-4.887429	0.000000	0.000000	0.000000	0.388345	-0.091660	-1.131128	0.000000	0.000000	4.000000	39.000000	0.000000
2295.919786	0.235986	0.501162	0.025304	79.074844	28.713634	66.816162	1.055004	0.000000	-4.887429	0.000000	0.000000	0.000000	0.388345	-0.091660	-1.131128	0.000000	0.000000	4.000000	39.000000	0.000000
2295.923119	0.235986	0.501162	0.025304	78.255005	28.717783	66.574226	0.914696	0.000000	-4.915621	0.000000	0.000000	0.000000	0.388345	-0.091660	-1.131128	0.000000	0.000000	4.000000	39.000000	0.000000
2295.926453	0.236965	0.500782	0.021649	78.255005	28.717783	66.574226	0.914696	0.000000	-4.915621	0.000000	0.000000	0.000000	0.293675	-0.114001	-1.096649	0.000000	0.000000	4.000000	39.000000	0.000000
2295.929786	0.236965	0.500782	0.021649	78.255005	28.717783	66.574226	0.914696	0.000000	-4.915621	0.000000	0.000000	0.000000	0.293675	-0.114001	-1.096649	0.000000	0.000000	4.000000	39.000000	0.000000
2295.933119	0.236965	0.500782	0.021649	77.721962	28.803764	66.449684	0.780610	0.000000	-4.938689	0.000000	0.000000	0.000000	0.293675	-0.114001	-1.096649	0.000000	0.000000	4.000000	39.000000	0.000000
2295.936453	0.237628	0.500374	0.017927	77.721962	28.803764	66.449684	0.780610	0.000000	-4.938689	0.000000	0.000000	0.000000	0.198734	-0.122532	-1.116482	0.000000	0.000000	4.000000	39.000000	0.000000
2295.939786	0.237628	0.500374	0.017927	77.721962	28.803764	66.449684	0.780610	0.000000	-4.938689	0.000000	0.000000	0.000000	0.198734	-0.122532	-1.116482	0.000000	0.000000	4.000000	39.000000	0.000000
2295.943119	0.237628	0.500374	0.017927	77.660965	29.001707	66.440140	0.645835	0.000000	-4.958114	0.000000	0.000000	0.000000	0.198734	-0.122532	-1.116482	0.000000	0.000000	4.000000	39.000000	0.000000
2295.946453	0.238000	0.499940	0.013967	77.660965	29.001707	66.440140	0.645835	0.000000	-4.958114	0.000000	0.000000	0.000000	0.111841	-0.130069	-1.188036	0.000000	0.000000	4.000000	39.000000	0.000000
2295.949786	0.238000	0.499940	0.013967	77.660965	29.001707	66.440140	0.645835	0.000000	-4.958114	0.000000	0.000000	0.000000	0.111841	-0.130069	-1.188036	0.000000	0.000000	4.000000	39.000000	0.000000
2295.953119	0.238000	0.499940	0.013967	77.926529	29.273077	66.487221	0.503478	0.000000	-4.974586	0.000000	0.000000	0.000000	0.111841	-0.130069	-1.188036	0.000000	0.000000	4.000000	39.000000	0.000000
2295.956453	0.238169	0.499510	0.009721	77.926529	29.273077	66.487221	0.503478	0.000000	-4.974586	0.000000	0.000000	0.000000	0.050598	-0.129035	-1.273939	0.000000	0.000000	4.000000	39.000000	0.000000
2295.959786	0.238169	0.499510	0.009721	77.926529	29.273077	66.487221	0.503478	0.000000	-4.974586	0.000000	0.000000	0.000000	0.050598	-0.129035	-1.273939	0.000000	0.000000	4.000000	39.000000	0.000000
2295.963119	0.238169	0.499510	0.009721	78.244728	29.565083	66.565308	0.350896	0.000000	-4.987672	0.000000	0.000000	0.000000	0.050598	-0.129035	-1.273939	0.000000	0.000000	4.000000	39.000000	0.000000
2295.966453	0.238192	0.499086	0.005201	78.244728	29.565083	66.565308	0.350896	0.000000	-4.987672	0.000000	0.000000	0.000000	0.006801	-0.127187	-1.355999	0.000000	0.000000	4.000000	39.000000	0.000000
2295.969786	0.238192	0.499086	0.005201	78.244728	29.565083	66.565308	0.350896	0.000000	-4.987672	0.000000	0.000000	0.000000	0.006801	-0.127187	-1.355999	0.000000	0.000000	4.000000	39.000000	0.000000
2295.973119	0.238192	0.499086	0.005201	78.579437	29.847401	66.794312	0.188031	0.000000	-4.996463	0.000000	0.000000	0.000000	0.006801	-0.127187	-1.355999	0.000000	0.000000	4.000000	39.000000	0.000000
2295.976453	0.237974	0.498671	0.000499	78.579437	29.847401	66.794312	0.188031	0.000000	-4.996463	0.000000	0.000000	0.000000	-0.065445	-0.124573	-1.410447	0.000000	0.000000	4.000000	39.000000	0.000000
2295.979786	0.237974	0.498671	0.000499	78.579437	29.847401	66.794312	0.188031	0.000000	-4.996463	0.000000	0.000000	0.000000	-0.065445	-0.124573	-1.410447	0.000000	0.000000	4.000000	39.000000	0.000000
2295.983119	0.237974	0.498671	0.000499	78.859665	30.062002	67.387642	0.018086	0.000000	-4.999967	0.000000	0.000000	0.000000	-0.065445	-0.124573	-1.410447	0.000000	0.000000	4.000000	39.000000	0.000000
2295.986453	0.237398	0.498301	-0.004187	78.859665	30.062002	67.387642	0.018086	0.000000	-4.999967	0.000000	0.000000	0.000000	-0.172746	-0.110836	-1.405874	0.000000	0.000000	4.000000	39.000000	0.000000
2295.989786	0.237398	0.498301	-0.004187	78.859665	30.062002	67.387642	0.018086	0.000000	-4.999967	0.000000	0.000000	0.000000	-0.172746	-0.110836	-1.405874	0.000000	0.000000	4.000000	39.000000	0.000000
2295.993119	0.237398	0.498301	-0.004187	78.832123	30.144785	68.149445	-0.152304	0.000000	-4.997679	0.000000	0.000000	0.000000	-0.172746	-0.110836	-1.405874	0.000000	0.000000	4.000000	39.000000	0.000000
2295.996453	0.236508	0.498015	-0.008530	78.832123	30.144785	68.149445	-0.152304	0.000000	-4.997679	0.000000	0.000000	0.000000	-0.266833	-0.085920	-1.302784	0.000000	0.000000	4.000000	39.000000	0.000000
2295.999786	0.236508	0.498015	-0.008530	78.832123	30.144785	68.149445	-0.152304	0.000000	-4.997679	0.000000	0.000000	0.000000	-0.266833	-0.085920	-1.302784	0.000000	0.000000	4.000000	39.000000	0.000000
2296.003119	0.236508	0.498015	-0.008530	78.449181	30.131159	68.700745	-0.311819	0.000000	-4.990267	0.000000	0.000000	0.000000	-0.266833	-0.085920	-1.302784	0.000000	0.000000	4.000000	39.000000	0.000000
2296.006453	0.235402	0.497810	-0.012574	78.449181	30.131159	68.700745	-0.311819	0.000000	-4.990267	0.000000	0.000000	0.000000	-0.331785	-0.061450	-1.213264	0.000000	0.000000	4.000000	39.000000	0.000000
2296.009786	0.235402	0.497810	-0.012574	78.449181	30.131159	68.700745	-0.311819	0.000000	-4.990267	0.000000	0.000000	0.000000	-0.331785	-0.061450	-1.213264	0.000000	0.000000	4.000000	39.000000	0.000000
2296.013119	0.235402	0.497810	-0.012574	77.883667	30.115244	68.698479	-0.462331	0.000000	-4.978579	0.000000	0.000000	0.000000	-0.331785	-0.061450	-1.213264	0.000000	0.000000	4.000000	39.000000	0.000000
2296.016453	0.234185	0.497508	-0.016545	77.883667	30.115244	68.698479	-0.462331	0.000000	-4.978579	0.000000	0.000000	0.000000	-0.365323	-0.090528	-1.191209	0.000000	0.000000	4.000000	39.000000	0.000000
2296.019786	0.234185	0.497508	-0.016545	77.883667	30.115244	68.698479	-0.462331	0.000000	-4.978579	0.000000	0.000000	0.000000	-0.365323	-0.090528	-1.191209	0.000000	0.000000	4.000000	39.000000	0.000000
2296.023119	0.234185	0.497508	-0.016545	77.303452	30.367359	69.024673	-0.611857	0.000000	-4.962422	0.000000	0.000000	0.000000	-0.365323	-0.090528	-1.191209	0.000000	0.000000	4.000000	39.000000	0.000000
2296.026453	0.232847	0.497198	-0.020564	77.303452	30.367359	69.024673	-0.611857	0.000000	-4.962422	0.000000	0.000000	0.000000	-0.401355	-0.093049	-1.205697	0.000000	0.000000	4.000000	39.000000	0.000000
2296.029786	0.232847	0.497198	-0.020564	77.303452	30.367359	69.024673	-0.611857	0.000000	-4.962422	0.000000	0.000000	0.000000	-0.401355	-0.093049	-1.205697	0.000000	0.000000	4.000000	39.000000	0.000000
2296.033119	0.232847	0.497198	-0.020564	76.771591	30.919033	69.801201	-0.764854	0.000000	-4.941154	0.000000	0.000000	0.000000	-0.401355	-0.093049	-1.205697	0.000000	0.000000	4.000000	39.000000	0.000000
2296.036453	0.231462	0.496888	-0.024743	76.771591	30.919033	69.801201	-0.764854	0.000000	-4.941154	0.000000	0.000000	0.000000	-0.415355	-0.093076	-1.253910	0.000000	0.000000	4.000000	39.000000	0.000000
2296.039786	0.231462	0.496888	-0.024743	76.771591	30.919033	69.801201	-0.764854	0.000000	-4.941154	0.000000	0.000000	0.000000	-0.415355	-0.093076	-1.253910	0.000000	0.000000	4.000000	39.000000	0.000000
2296.043119	0.231462	0.496888	-0.024743	76.288895	31.537378	70.705048	-0.924844	0.000000	-4.913722	0.000000	0.000000	0.000000	-0.415355	-0.093076	-1.253910	0.000000	0.000000	4.000000	39.000000	0.000000
2296.046453	0.230028	0.496604	-0.029086	76.288895	31.537378	70.705048	-0.924844	0.000000	-4.913722	0.000000	0.000000	0.000000	-0.430414	-0.085312	-1.302838	0.000000	0.000000	4.000000	39.000000	0.000000
2296.049786	0.230028	0.496604	-0.029086	76.288895	31.537378	70.705048	-0.924844	0.000000	-4.913722	0.000000	0.000000	0.000000	-0.430414	-0.085312	-1.302838	0.000000	0.000000	4.000000	39.000000	0.000000
2296.053119	0.230028	0.496604	-0.029086	75.873352	32.064220	71.525322	-1.091487	0.000000	-4.879412	0.000000	0.000000	0.000000	-0.430414	-0.085312	-1.302838	0.000000	0.000000	4.000000	39.000000	0.000000
2296.056453	0.228372	0.496276	-0.033520	75.873352	32.064220	71.525322	-1.091487	0.000000	-4.879412	0.000000	0.000000	0.000000	-0.496765	-0.098172	-1.330035	0.000000	0.000000	4.000000	39.000000	0.000000
2296.059786	0.228372	0.496276	-0.033520	75.873352	32.064220	71.525322	-1.091487	0.000000	-4.879412	0.000000	0.000000	0.000000	-0.496765	-0.098172	-1.330035	0.000000	0.000000	4.000000	39.000000	0.000000
2296.063119	0.228372	0.496276	-0.033520	75.534538	32.386772	72.078781	-1.263216	0.000000	-4.837798	0.000000	0.000000	0.000000	-0.496765	-0.098172	-1.330035	0.000000	0.000000	4.000000	39.000000	0.000000
2296.066453	0.226420	0.495829	-0.037998	75.534538	32.386772	72.078781	-1.263216	0.000000	-4.837798	0.000000	0.000000	0.000000	-0.585404	-0.134274	-1.343449	0.000000	0.000000	4.000000	39.000000	0.000000
2296.069786	0.226420	0.495829	-0.037998	75.534538	32.386772	72.078781	-1.263216	0.000000	-4.837798	0.000000	0.000000	0.000000	-0.585404	-0.134274	-1.343449	0.000000	0.000000	4.000000	39.000000	0.000000
2296.073119	0.226420	0.495829	-0.037998	75.250313	32.404503	72.204559	-1.439230	0.000000	-4.788383	0.000000	0.000000	0.000000	-0.585404	-0.134274	-1.343449	0.000000	0.000000	4.000000	39.000000	0.000000
2296.076453	0.224179	0.495267	-0.042477	75.250313	32.404503	72.204559	-1.439230	0.000000	-4.788383	0.000000	0.000000	0.000000	-0.672370	-0.168432	-1.343736	0.000000	0.000000	4.000000	39.000000	0.000000
2296.079786	0.224179	0.495267	-0.042477	75.250313	32.404503	72.204559	-1.439230	0.000000	-4.788383	0.000000	0.000000	0.000000	-0.672370	-0.168432	-1.343736	0.000000	0.000000	4.000000	39.000000	0.000000
2296.083119	0.224179	0.495267	-0.042477	74.934959	32.182968	72.012871	-1.618254	0.000000	-4.730884	0.000000	0.000000	0.000000	-0.672370	-0.168432	-1.343736	0.000000	0.000000	4.000000	39.000000	0.000000
2296.086453	0.221666	0.494591	-0.046846	74.934959	32.182968	72.012871	-1.618254	0.000000	-4.730884	0.000000	0.000000	0.000000	-0.753789	-0.202824	-1.310681	0.000000	0.000000	4.000000	39.000000	0.000000
2296.089786	0.221666	0.494591	-0.046846	74.934959	32.182968	72.012871	-1.618254	0.000000	-4.730884	0.000000	0.000000	0.000000	-0.753789	-0.202824	-1.310681	0.000000	0.000000	4.000000	39.000000	0.000000
2296.093119	0.221666	0.494591	-0.046846	74.468658	31.887783	71.785606	-1.796601	0.000000	-4.666072	0.000000	0.000000	0.000000	-0.753789	-0.202824	-1.310681	0.000000	0.000000	4.000000	39.000000	0.000000
2296.096453	0.218998	0.493879	-0.051003	74.468658	31.887783	71.785606	-1.796601	0.000000	-4.666072	0.000000	0.000000	0.000000	-0.800600	-0.213607	-1.247030	0.000000	0.000000	4.000000	39.000000	0.000000
2296.099786	0.218998	0.493879	-0.051003	74.468658	31.887783	71.785606	-1.796601	0.000000	-4.666072	0.000000	0.000000	0.000000	-0.800600	-0.213607	-1.247030	0.000000	0.000000	4.000000	39.000000	0.000000
2296.103119	0.218998	0.493879	-0.051003	73.805870	31.572252	71.620117	-1.969713	0.000000	-4.595675	0.000000	0.000000	0.000000	-0.800600	-0.213607	-1.247030	0.000000	0.000000	4.000000	39.000000	0.000000
2296.106453	0.216190	0.493147	-0.054932	73.805870	31.572252	71.620117	-1.969713	0.000000	-4.595675	0.000000	0.000000	0.000000	-0.842410	-0.219685	-1.178780	0.000000	0.000000	4.000000	39.000000	0.000000
2296.109786	0.216190	0.493147	-0.054932	73.805870	31.572252	71.620117	-1.969713	0.000000	-4.595675	0.000000	0.000000	0.000000	-0.842410	-0.219685	-1.178780	0.000000	0.000000	4.000000	39.000000	0.000000
2296.113119	0.216190	0.493147	-0.054932	73.028503	31.360004	71.711700	-2.137083	0.000000	-4.520274	0.000000	0.000000	0.000000	-0.842410	-0.219685	-1.178780	0.000000	0.000000	4.000000	39.000000	0.000000
2296.116453	0.213401	0.492424	-0.058671	73.028503	31.360004	71.711700	-2.137083	0.000000	-4.520274	0.000000	0.000000	0.000000	-0.836691	-0.217029	-1.121664	0.000000	0.000000	4.000000	39.000000	0.000000
2296.119786	0.213401	0.492424	-0.058671	73.028503	31.360004	71.711700	-2.137083	0.000000	-4.520274	0.000000	0.000000	0.000000	-0.836691	-0.217029	-1.121664	0.000000	0.000000	4.000000	39.000000	0.000000
2296.123119	0.213401	0.492424	-0.058671	72.234459	31.243574	72.023216	-2.297584	0.000000	-4.440846	0.000000	0.000000	0.000000	-0.836691	-0.217029	-1.121664	0.000000	0.000000	4.000000	39.000000	0.000000
2296.126453	0.210630	0.491755	-0.062270	72.234459	31.243574	72.023216	-2.297584	0.000000	-4.440846	0.000000	0.000000	0.000000	-0.831274	-0.200677	-1.079829	0.000000	0.000000	4.000000	39.000000	0.000000
2296.129786	0.210630	0.491755	-0.062270	72.234459	31.243574	72.023216	-2.297584	0.000000	-4.440846	0.000000	0.000000	0.000000	-0.831274	-0.200677	-1.079829	0.000000	0.000000	4.000000	39.000000	0.000000
2296.133119	0.210630	0.491755	-0.062270	71.466530	31.155437	72.475754	-2.452529	0.000000	-4.357190	0.000000	0.000000	0.000000	-0.831274	-0.200677	-1.079829	0.000000	0.000000	4.000000	39.000000	0.000000
2296.136453	0.207817	0.491132	-0.065622	71.466530	31.155437	72.475754	-2.452529	0.000000	-4.357190	0.000000	0.000000	0.000000	-0.843882	-0.186826	-1.005421	0.000000	0.000000	4.000000	39.000000	0.000000
2296.139786	0.207817	0.491132	-0.065622	71.466530	31.155437	72.475754	-2.452529	0.000000	-4.357190	0.000000	0.000000	0.000000	-0.843882	-0.186826	-1.005421	0.000000	0.000000	4.000000	39.000000	0.000000
2296.143119	0.207817	0.491132	-0.065622	70.741615	31.005739	72.895554	-2.599558	0.000000	-4.271100	0.000000	0.000000	0.000000	-0.843882	-0.186826	-1.005421	0.000000	0.000000	4.000000	39.000000	0.000000
2296.146453	0.204930	0.490530	-0.068705	70.741615	31.005739	72.895554	-2.599558	0.000000	-4.271100	0.000000	0.000000	0.000000	-0.866158	-0.180470	-0.924870	0.000000	0.000000	4.000000	39.000000	0.000000
2296.149786	0.204930	0.490530	-0.068705	70.741615	31.005739	72.895554	-2.599558	0.000000	-4.271100	0.000000	0.000000	0.000000	-0.866158	-0.180470	-0.924870	0.000000	0.000000	4.000000	39.000000	0.000000
2296.153119	0.204930	0.490530	-0.068705	70.049957	30.748911	73.193497	-2.738944	0.000000	-4.183084	0.000000	0.000000	0.000000	-0.866158	-0.180470	-0.924870	0.000000	0.000000	4.000000	39.000000	0.000000
2296.156453	0.201871	0.489936	-0.071491	70.049957	30.748911	73.193497	-2.738944	0.000000	-4.183084	0.000000	0.000000	0.000000	-0.917612	-0.178246	-0.835990	0.000000	0.000000	4.000000	39.000000	0.000000
2296.159786	0.201871	0.489936	-0.071491	70.049957	30.748911	73.193497	-2.738944	0.000000	-4.183084	0.000000	0.000000	0.000000	-0.917612	-0.178246	-0.835990	0.000000	0.000000	4.000000	39.000000	0.000000
2296.163119	0.201871	0.489936	-0.071491	69.435410	30.414289	73.385406	-2.872201	0.000000	-4.092733	0.000000	0.000000	0.000000	-0.917612	-0.178246	-0.835990	0.000000	0.000000	4.000000	39.000000	0.000000
2296.166453	0.198692	0.489313	-0.074031	69.435410	30.414289	73.385406	-2.872201	0.000000	-4.092733	0.000000	0.000000	0.000000	-0.953811	-0.187101	-0.761977	0.000000	0.000000	4.000000	39.000000	0.000000
2296.169786	0.198692	0.489313	-0.074031	69.435410	30.414289	73.385406	-2.872201	0.000000	-4.092733	0.000000	0.000000	0.000000	-0.953811	-0.187101	-0.761977	0.000000	0.000000	4.000000	39.000000	0.000000
2296.173119	0.198692	0.489313	-0.074031	68.980865	30.079582	73.571884	-3.000319	0.000000	-3.999761	0.000000	0.000000	0.000000	-0.953811	-0.187101	-0.761977	0.000000	0.000000	4.000000	39.000000	0.000000
2296.176453	0.195409	0.488654	-0.076434	68.980865	30.079582	73.571884	-3.000319	0.000000	-3.999761	0.000000	0.000000	0.000000	-0.984792	-0.197625	-0.720787	0.000000	0.000000	4.000000	39.000000	0.000000
2296.179786	0.195409	0.488654	-0.076434	68.980865	30.079582	73.571884	-3.000319	0.000000	-3.999761	0.000000	0.000000	0.000000	-0.984792	-0.197625	-0.720787	0.000000	0.000000	4.000000	39.000000	0.000000
2296.183119	0.195409	0.488654	-0.076434	68.820808	29.826866	73.881523	-3.126129	0.000000	-3.902220	0.000000	0.000000	0.000000	-0.984792	-0.197625	-0.720787	0.000000	0.000000	4.000000	39.000000	0.000000
2296.186453	0.191996	0.487945	-0.078760	68.820808	29.826866	73.881523	-3.126129	0.000000	-3.902220	0.000000	0.000000	0.000000	-1.023885	-0.212741	-0.698004	0.000000	0.000000	4.000000	39.000000	0.000000
2296.189786	0.191996	0.487945	-0.078760	68.820808	29.826866	73.881523	-3.126129	0.000000	-3.902220	0.000000	0.000000	0.000000	-1.023885	-0.212741	-0.698004	0.000000	0.000000	4.000000	39.000000	0.000000
2296.193119	0.191996	0.487945	-0.078760	68.940704	29.692062	74.359520	-3.251733	0.000000	-3.798189	0.000000	0.000000	0.000000	-1.023885	-0.212741	-0.698004	0.000000	0.000000	4.000000	39.000000	0.000000
2296.196453	0.188575	0.487252	-0.080956	68.940704	29.692062	74.359520	-3.251733	0.000000	-3.798189	0.000000	0.000000	0.000000	-1.026371	-0.207822	-0.658650	0.000000	0.000000	4.000000	39.000000	0.000000
2296.199786	0.188575	0.487252	-0.080956	68.940704	29.692062	74.359520	-3.251733	0.000000	-3.798189	0.000000	0.000000	0.000000	-1.026371	-0.207822	-0.658650	0.000000	0.000000	4.000000	39.000000	0.000000
2296.203119	0.188575	0.487252	-0.080956	69.188332	29.630499	74.959412	-3.373236	0.000000	-3.690702	0.000000	0.000000	0.000000	-1.026371	-0.207822	-0.658650	0.000000	0.000000	4.000000	39.000000	0.000000
2296.206453	0.185189	0.486585	-0.083068	69.188332	29.630499	74.959412	-3.373236	0.000000	-3.690702	0.000000	0.000000	0.000000	-1.015761	-0.200047	-0.633536	0.000000	0.000000	4.000000	39.000000	0.000000
2296.209786	0.185189	0.486585	-0.083068	69.188332	29.630499	74.959412	-3.373236	0.000000	-3.690702	0.000000	0.000000	0.000000	-1.015761	-0.200047	-0.633536	0.000000	0.000000	4.000000	39.000000	0.000000
2296.213119	0.185189	0.486585	-0.083068	69.453789	29.589025	75.609093	-3.490681	0.000000	-3.579824	0.000000	0.000000	0.000000	-1.015761	-0.200047	-0.633536	0.000000	0.000000	4.000000	39.000000	0.000000
2296.216453	0.181862	0.486001	-0.084912	69.453789	29.589025	75.609093	-3.490681	0.000000	-3.579824	0.000000	0.000000	0.000000	-0.998139	-0.175148	-0.553416	0.000000	0.000000	4.000000	39.000000	0.000000
2296.219786	0.181862	0.486001	-0.084912	69.453789	29.589025	75.609093	-3.490681	0.000000	-3.579824	0.000000	0.000000	0.000000	-0.998139	-0.175148	-0.553416	0.000000	0.000000	4.000000	39.000000	0.000000
2296.223119	0.181862	0.486001	-0.084912	69.688042	29.522827	76.162666	-3.599601	0.000000	-3.470284	0.000000	0.000000	0.000000	-0.998139	-0.175148	-0.553416	0.000000	0.000000	4.000000	39.000000	0.000000
2296.226453	0.178617	0.485508	-0.086526	69.688042	29.522827	76.162666	-3.599601	0.000000	-3.470284	0.000000	0.000000	0.000000	-0.973402	-0.147894	-0.484122	0.000000	0.000000	4.000000	39.000000	0.000000
2296.229786	0.178617	0.485508	-0.086526	69.688042	29.522827	76.162666	-3.599601	0.000000	-3.470284	0.000000	0.000000	0.000000	-0.973402	-0.147894	-0.484122	0.000000	0.000000	4.000000	39.000000	0.000000
2296.233119	0.178617	0.485508	-0.086526	69.889397	29.402229	76.252113	-3.700614	0.000000	-3.362360	0.000000	0.000000	0.000000	-0.973402	-0.147894	-0.484122	0.000000	0.000000	4.000000	39.000000	0.000000
2296.236453	0.175401	0.485130	-0.087835	69.889397	29.402229	76.252113	-3.700614	0.000000	-3.362360	0.000000	0.000000	0.000000	-0.964798	-0.113605	-0.392518	0.000000	0.000000	4.000000	39.000000	0.000000
2296.239786	0.175401	0.485130	-0.087835	69.889397	29.402229	76.252113	-3.700614	0.000000	-3.362360	0.000000	0.000000	0.000000	-0.964798	-0.113605	-0.392518	0.000000	0.000000	4.000000	39.000000	0.000000
2296.243119	0.175401	0.485130	-0.087835	70.062721	29.200975	76.244102	-3.793839	0.000000	-3.256806	0.000000	0.000000	0.000000	-0.964798	-0.113605	-0.392518	0.000000	0.000000	4.000000	39.000000	0.000000
2296.246453	0.172142	0.484841	-0.088803	70.062721	29.200975	76.244102	-3.793839	0.000000	-3.256806	0.000000	0.000000	0.000000	-0.977700	-0.086577	-0.290443	0.000000	0.000000	4.000000	39.000000	0.000000
2296.249786	0.172142	0.484841	-0.088803	70.062721	29.200975	76.244102	-3.793839	0.000000	-3.256806	0.000000	0.000000	0.000000	-0.977700	-0.086577	-0.290443	0.000000	0.000000	4.000000	39.000000	0.000000
2296.253119	0.172142	0.484841	-0.088803	70.212219	28.903992	76.058495	-3.880783	0.000000	-3.152701	0.000000	0.000000	0.000000	-0.977700	-0.086577	-0.290443	0.000000	0.000000	4.000000	39.000000	0.000000
2296.256453	0.168845	0.484626	-0.089508	70.212219	28.903992	76.058495	-3.880783	0.000000	-3.152701	0.000000	0.000000	0.000000	-0.989253	-0.064631	-0.211590	0.000000	0.000000	4.000000	39.000000	0.000000
2296.259786	0.168845	0.484626	-0.089508	70.212219	28.903992	76.058495	-3.880783	0.000000	-3.152701	0.000000	0.000000	0.000000	-0.989253	-0.064631	-0.211590	0.000000	0.000000	4.000000	39.000000	0.000000
2296.263119	0.168845	0.484626	-0.089508	70.348625	28.528942	75.518127	-3.963282	0.000000	-3.048343	0.000000	0.000000	0.000000	-0.989253	-0.064631	-0.211590	0.000000	0.000000	4.000000	39.000000	0.000000
2296.266453	0.165497	0.484470	-0.089971	70.348625	28.528942	75.518127	-3.963282	0.000000	-3.048343	0.000000	0.000000	0.000000	-1.004307	-0.046709	-0.138976	0.000000	0.000000	4.000000	39.000000	0.000000
2296.269786	0.165497	0.484470	-0.089971	70.348625	28.528942	75.518127	-3.963282	0.000000	-3.048343	0.000000	0.000000	0.000000	-1.004307	-0.046709	-0.138976	0.000000	0.000000	4.000000	39.000000	0.000000
2296.273119	0.165497	0.484470	-0.089971	70.483063	28.143147	74.647583	-4.042325	0.000000	-2.942721	0.000000	0.000000	0.000000	-1.004307	-0.046709	-0.138976	0.000000	0.000000	4.000000	39.000000	0.000000
2296.276453	0.162086	0.484355	-0.090311	70.483063	28.143147	74.647583	-4.042325	0.000000	-2.942721	0.000000	0.000000	0.000000	-1.023302	-0.034537	-0.101928	0.000000	0.000000	4.000000	39.000000	0.000000
2296.279786	0.162086	0.484355	-0.090311	70.483063	28.143147	74.647583	-4.042325	0.000000	-2.942721	0.000000	0.000000	0.000000	-1.023302	-0.034537	-0.101928	0.000000	0.000000	4.000000	39.000000	0.000000
2296.283119	0.162086	0.484355	-0.090311	70.684898	27.795706	73.634613	-4.120269	0.000000	-2.832557	0.000000	0.000000	0.000000	-1.023302	-0.034537	-0.101928	0.000000	0.000000	4.000000	39.000000	0.000000
2296.286453	0.158628	0.484230	-0.090631	70.684898	27.795706	73.634613	-4.120269	0.000000	-2.832557	0.000000	0.000000	0.000000	-1.037383	-0.037389	-0.096082	0.000000	0.000000	4.000000	39.000000	0.000000
2296.289786	0.158628	0.484230	-0.090631	70.684898	27.795706	73.634613	-4.120269	0.000000	-2.832557	0.000000	0.000000	0.000000	-1.037383	-0.037389	-0.096082	0.000000	0.000000	4.000000	39.000000	0.000000
2296.293119	0.158628	0.484230	-0.090631	70.973442	27.519934	72.796577	-4.198183	0.000000	-2.715744	0.000000	0.000000	0.000000	-1.037383	-0.037389	-0.096082	0.000000	0.000000	4.000000	39.000000	0.000000
2296.296453	0.155132	0.484090	-0.090864	70.973442	27.519934	72.796577	-4.198183	0.000000	-2.715744	0.000000	0.000000	0.000000	-1.048717	-0.042086	-0.069695	0.000000	0.000000	4.000000	39.000000	0.000000
2296.299786	0.155132	0.484090	-0.090864	70.973442	27.519934	72.796577	-4.198183	0.000000	-2.715744	0.000000	0.000000	0.000000	-1.048717	-0.042086	-0.069695	0.000000	0.000000	4.000000	39.000000	0.000000
2296.303119	0.155132	0.484090	-0.090864	71.272652	27.266722	72.473068	-4.274665	0.000000	-2.593693	0.000000	0.000000	0.000000	-1.048717	-0.042086	-0.069695	0.000000	0.000000	4.000000	39.000000	0.000000
2296.306453	0.151579	0.483959	-0.090955	71.272652	27.266722	72.473068	-4.274665	0.000000	-2.593693	0.000000	0.000000	0.000000	-1.065912	-0.039324	-0.027326	0.000000	0.000000	4.000000	39.000000	0.000000
2296.309786	0.151579	0.483959	-0.090955	71.272652	27.266722	72.473068	-4.274665	0.000000	-2.593693	0.000000	0.000000	0.000000	-1.065912	-0.039324	-0.027326	0.000000	0.000000	4.000000	39.000000	0.000000
2296.313119	0.151579	0.483959	-0.090955	71.543625	26.984598	72.214050	-4.349325	0.000000	-2.466449	0.000000	0.000000	0.000000	-1.065912	-0.039324	-0.027326	0.000000	0.000000	4.000000	39.000000	0.000000
2296.316453	0.148001	0.483840	-0.090872	71.543625	26.984598	72.214050	-4.349325	0.000000	-2.466449	0.000000	0.000000	0.000000	-1.073581	-0.035635	0.024903	0.000000	0.000000	4.000000	39.000000	0.000000
2296.319786	0.148001	0.483840	-0.090872	71.543625	26.984598	72.214050	-4.349325	0.000000	-2.466449	0.000000	0.000000	0.000000	-1.073581	-0.035635	0.024903	0.000000	0.000000	4.000000	39.000000	0.000000
2296.323119	0.148001	0.483840	-0.090872	71.769981	26.652292	71.641655	-4.421107	0.000000	-2.335340	0.000000	0.000000	0.000000	-1.073581	-0.035635	0.024903	0.000000	0.000000	4.000000	39.000000	0.000000
2296.326453	0.144424	0.483786	-0.090486	71.769981	26.652292	71.641655	-4.421107	0.000000	-2.335340	0.000000	0.000000	0.000000	-1.073108	-0.016312	0.115779	0.000000	0.000000	4.000000	39.000000	0.000000
2296.329786	0.144424	0.483786	-0.090486	71.769981	26.652292	71.641655	-4.421107	0.000000	-2.335340	0.000000	0.000000	0.000000	-1.073108	-0.016312	0.115779	0.000000	0.000000	4.000000	39.000000	0.000000
2296.333119	0.144424	0.483786	-0.090486	71.950836	26.283995	70.677689	-4.488271	0.000000	-2.203502	0.000000	0.000000	0.000000	-1.073108	-0.016312	0.115779	0.000000	0.000000	4.000000	39.000000	0.000000
2296.336453	0.140807	0.483792	-0.089832	71.950836	26.283995	70.677689	-4.488271	0.000000	-2.203502	0.000000	0.000000	0.000000	-1.084924	0.002019	0.196089	0.000000	0.000000	4.000000	39.000000	0.000000
2296.339786	0.140807	0.483792	-0.089832	71.950836	26.283995	70.677689	-4.488271	0.000000	-2.203502	0.000000	0.000000	0.000000	-1.084924	0.002019	0.196089	0.000000	0.000000	4.000000	39.000000	0.000000
2296.343119	0.140807	0.483792	-0.089832	72.158058	25.984629	69.771217	-4.491604	0.000000	-2.040363	0.000000	0.000000	0.000000	-1.084924	0.002019	0.196089	0.000000	0.000000	4.000000	39.000000	0.000000
2296.346453	0.137180	0.483839	-0.088924	72.158058	25.984629	69.771217	-4.491604	0.000000	-2.040363	0.000000	0.000000	0.000000	-1.088238	0.013878	0.272570	0.000000	0.000000	4.000000	39.000000	0.000000
2296.349786	0.137180	0.483839	-0.088924	72.158058	25.984629	69.771217	-4.491604	0.000000	-2.040363	0.000000	0.000000	0.000000	-1.088238	0.013878	0.272570	0.000000	0.000000	4.000000	39.000000	0.000000
2296.353119	0.137180	0.483839	-0.088924	72.473534	25.849356	69.289856	-4.446176	0.000000	-1.858990	0.000000	0.000000	0.000000	-1.088238	0.013878	0.272570	0.000000	0.000000	4.000000	39.000000	0.000000
2296.356453	0.133561	0.483912	-0.087793	72.473534	25.849356	69.289856	-4.446176	0.000000	-1.858990	0.000000	0.000000	0.000000	-1.085490	0.022094	0.339029	0.000000	0.000000	4.000000	39.000000	0.000000
2296.359786	0.133561	0.483912	-0.087793	72.473534	25.849356	69.289856	-4.446176	0.000000	-1.858990	0.000000	0.000000	0.000000	-1.085490	0.022094	0.339029	0.000000	0.000000	4.000000	39.000000	0.000000
2296.363119	0.133561	0.483912	-0.087793	72.904694	25.935490	69.310333	-4.389671	0.000000	-1.678075	0.000000	0.000000	0.000000	-1.085490	0.022094	0.339029	0.000000	0.000000	4.000000	39.000000	0.000000
2296.366453	0.129916	0.483986	-0.086525	72.904694	25.935490	69.310333	-4.389671	0.000000	-1.678075	0.000000	0.000000	0.000000	-1.093611	0.022075	0.380548	0.000000	0.000000	4.000000	39.000000	0.000000
2296.369786	0.129916	0.483986	-0.086525	72.904694	25.935490	69.310333	-4.389671	0.000000	-1.678075	0.000000	0.000000	0.000000	-1.093611	0.022075	0.380548	0.000000	0.000000	4.000000	39.000000	0.000000
2296.373119	0.129916	0.483986	-0.086525	73.354340	26.219460	69.699753	-4.326246	0.000000	-1.495806	0.000000	0.000000	0.000000	-1.093611	0.022075	0.380548	0.000000	0.000000	4.000000	39.000000	0.000000
2296.376453	0.126398	0.484121	-0.085058	73.354340	26.219460	69.699753	-4.326246	0.000000	-1.495806	0.000000	0.000000	0.000000	-1.055581	0.040485	0.440184	0.000000	0.000000	4.000000	39.000000	0.000000
2296.379786	0.126398	0.484121	-0.085058	73.354340	26.219460	69.699753	-4.326246	0.000000	-1.495806	0.000000	0.000000	0.000000	-1.055581	0.040485	0.440184	0.000000	0.000000	4.000000	39.000000	0.000000
2296.383119	0.126398	0.484121	-0.085058	73.778397	26.669903	69.932983	-4.252882	0.000000	-1.319876	0.000000	0.000000	0.000000	-1.055581	0.040485	0.440184	0.000000	0.000000	4.000000	39.000000	0.000000
2296.386453	0.122972	0.484290	-0.083472	73.778397	26.669903	69.932983	-4.252882	0.000000	-1.319876	0.000000	0.000000	0.000000	-1.027775	0.050694	0.475726	0.000000	0.000000	4.000000	39.000000	0.000000
2296.389786	0.122972	0.484290	-0.083472	73.778397	26.669903	69.932983	-4.252882	0.000000	-1.319876	0.000000	0.000000	0.000000	-1.027775	0.050694	0.475726	0.000000	0.000000	4.000000	39.000000	0.000000
2296.393119	0.122972	0.484290	-0.083472	74.186768	27.312155	69.997383	-4.173594	0.000000	-1.148580	0.000000	0.000000	0.000000	-1.027775	0.050694	0.475726	0.000000	0.000000	4.000000	39.000000	0.000000
2296.396453	0.119628	0.484459	-0.081784	74.186768	27.312155	69.997383	-4.173594	0.000000	-1.148580	0.000000	0.000000	0.000000	-1.002990	0.050821	0.506289	0.000000	0.000000	4.000000	39.000000	0.000000
2296.399786	0.119628	0.484459	-0.081784	74.186768	27.312155	69.997383	-4.173594	0.000000	-1.148580	0.000000	0.000000	0.000000	-1.002990	0.050821	0.506289	0.000000	0.000000	4.000000	39.000000	0.000000
2296.403119	0.119628	0.484459	-0.081784	74.565422	28.173029	70.205612	-4.089213	0.000000	-0.981415	0.000000	0.000000	0.000000	-1.002990	0.050821	0.506289	0.000000	0.000000	4.000000	39.000000	0.000000
2296.406453	0.116286	0.484617	-0.079991	74.565422	28.173029	70.205612	-4.089213	0.000000	-0.981415	0.000000	0.000000	0.000000	-1.002601	0.047271	0.537973	0.000000	0.000000	4.000000	39.000000	0.000000
2296.409786	0.116286	0.484617	-0.079991	74.565422	28.173029	70.205612	-4.089213	0.000000	-0.981415	0.000000	0.000000	0.000000	-1.002601	0.047271	0.537973	0.000000	0.000000	4.000000	39.000000	0.000000
2296.413119	0.116286	0.484617	-0.079991	74.880486	29.210066	70.979851	-3.999551	0.000000	-0.814315	0.000000	0.000000	0.000000	-1.002601	0.047271	0.537973	0.000000	0.000000	4.000000	39.000000	0.000000
2296.416453	0.112960	0.484763	-0.078097	74.880486	29.210066	70.979851	-3.999551	0.000000	-0.814315	0.000000	0.000000	0.000000	-0.997929	0.043718	0.568128	0.000000	0.000000	4.000000	39.000000	0.000000
2296.419786	0.112960	0.484763	-0.078097	74.880486	29.210066	70.979851	-3.999551	0.000000	-0.814315	0.000000	0.000000	0.000000	-0.997929	0.043718	0.568128	0.000000	0.000000	4.000000	39.000000	0.000000
2296.423119	0.112960	0.484763	-0.078097	75.140610	30.374397	72.077873	-3.904863	0.000000	-0.647993	0.000000	0.000000	0.000000	-0.997929	0.043718	0.568128	0.000000	0.000000	4.000000	39.000000	0.000000
2296.426453	0.109645	0.484934	-0.076035	75.140610	30.374397	72.077873	-3.904863	0.000000	-0.647993	0.000000	0.000000	0.000000	-0.994334	0.051304	0.618785	0.000000	0.000000	4.000000	39.000000	0.000000
2296.429786	0.109645	0.484934	-0.076035	75.140610	30.374397	72.077873	-3.904863	0.000000	-0.647993	0.000000	0.000000	0.000000	-0.994334	0.051304	0.618785	0.000000	0.000000	4.000000	39.000000	0.000000
2296.433119	0.109645	0.484934	-0.076035	75.335976	31.634783	72.900032	-3.801732	0.000000	-0.482271	0.000000	0.000000	0.000000	-0.994334	0.051304	0.618785	0.000000	0.000000	4.000000	39.000000	0.000000
2296.436453	0.106428	0.485124	-0.073757	75.335976	31.634783	72.900032	-3.801732	0.000000	-0.482271	0.000000	0.000000	0.000000	-0.965134	0.057113	0.683154	0.000000	0.000000	4.000000	39.000000	0.000000
2296.439786	0.106428	0.485124	-0.073757	75.335976	31.634783	72.900032	-3.801732	0.000000	-0.482271	0.000000	0.000000	0.000000	-0.965134	0.057113	0.683154	0.000000	0.000000	4.000000	39.000000	0.000000
2296.443119	0.106428	0.485124	-0.073757	75.474976	33.016674	73.609283	-3.687873	0.000000	-0.321416	0.000000	0.000000	0.000000	-0.965134	0.057113	0.683154	0.000000	0.000000	4.000000	39.000000	0.000000
2296.446453	0.103265	0.485356	-0.071255	75.474976	33.016674	73.609283	-3.687873	0.000000	-0.321416	0.000000	0.000000	0.000000	-0.948913	0.069506	0.750739	0.000000	0.000000	4.000000	39.000000	0.000000
2296.449786	0.103265	0.485356	-0.071255	75.474976	33.016674	73.609283	-3.687873	0.000000	-0.321416	0.000000	0.000000	0.000000	-0.948913	0.069506	0.750739	0.000000	0.000000	4.000000	39.000000	0.000000
2296.453119	0.103265	0.485356	-0.071255	75.608147	34.618607	74.802826	-3.562750	0.000000	-0.163264	0.000000	0.000000	0.000000	-0.948913	0.069506	0.750739	0.000000	0.000000	4.000000	39.000000	0.000000
2296.456453	0.100126	0.485617	-0.068542	75.608147	34.618607	74.802826	-3.562750	0.000000	-0.163264	0.000000	0.000000	0.000000	-0.941884	0.078279	0.813813	0.000000	0.000000	4.000000	39.000000	0.000000
2296.459786	0.100126	0.485617	-0.068542	75.608147	34.618607	74.802826	-3.562750	0.000000	-0.163264	0.000000	0.000000	0.000000	-0.941884	0.078279	0.813813	0.000000	0.000000	4.000000	39.000000	0.000000
2296.463119	0.100126	0.485617	-0.068542	75.817497	36.651752	76.693863	-3.427114	0.000000	-0.006283	0.000000	0.000000	0.000000	-0.941884	0.078279	0.813813	0.000000	0.000000	4.000000	39.000000	0.000000
2296.466453	0.096958	0.485866	-0.065721	75.817497	36.651752	76.693863	-3.427114	0.000000	-0.006283	0.000000	0.000000	0.000000	-0.950303	0.074848	0.846521	0.000000	0.000000	4.000000	39.000000	0.000000
2296.469786	0.096958	0.485866	-0.065721	75.817497	36.651752	76.693863	-3.427114	0.000000	-0.006283	0.000000	0.000000	0.000000	-0.950303	0.074848	0.846521	0.000000	0.000000	4.000000	39.000000	0.000000
2296.473119	0.096958	0.485866	-0.065721	76.114265	39.181755	79.185822	-3.286027	0.000000	0.152101	0.000000	0.000000	0.000000	-0.950303	0.074848	0.846521	0.000000	0.000000	4.000000	39.000000	0.000000
2296.476453	0.093787	0.486129	-0.062753	76.114265	39.181755	79.185822	-3.286027	0.000000	0.152101	0.000000	0.000000	0.000000	-0.951301	0.078942	0.890294	0.000000	0.000000	4.000000	39.000000	0.000000
2296.479786	0.093787	0.486129	-0.062753	76.114265	39.181755	79.185822	-3.286027	0.000000	0.152101	0.000000	0.000000	0.000000	-0.951301	0.078942	0.890294	0.000000	0.000000	4.000000	39.000000	0.000000
2296.483119	0.093787	0.486129	-0.062753	76.436043	41.913136	81.575577	-3.137645	0.000000	0.310652	0.000000	0.000000	0.000000	-0.951301	0.078942	0.890294	0.000000	0.000000	4.000000	39.000000	0.000000
2296.486453	0.090659	0.486416	-0.059675	76.436043	41.913136	81.575577	-3.137645	0.000000	0.310652	0.000000	0.000000	0.000000	-0.938282	0.085918	0.923396	0.000000	0.000000	4.000000	39.000000	0.000000
2296.489786	0.090659	0.486416	-0.059675	76.436043	41.913136	81.575577	-3.137645	0.000000	0.310652	0.000000	0.000000	0.000000	-0.938282	0.085918	0.923396	0.000000	0.000000	4.000000	39.000000	0.000000
2296.493119	0.090659	0.486416	-0.059675	76.744087	44.721195	83.678185	-2.983746	0.000000	0.467032	0.000000	0.000000	0.000000	-0.938282	0.085918	0.923396	0.000000	0.000000	4.000000	39.000000	0.000000
2296.496453	0.087616	0.486694	-0.056470	76.744087	44.721195	83.678185	-2.983746	0.000000	0.467032	0.000000	0.000000	0.000000	-0.913100	0.083384	0.961521	0.000000	0.000000	4.000000	39.000000	0.000000
2296.499786	0.087616	0.486694	-0.056470	76.744087	44.721195	83.678185	-2.983746	0.000000	0.467032	0.000000	0.000000	0.000000	-0.913100	0.083384	0.961521	0.000000	0.000000	4.000000	39.000000	0.000000
2296.503119	0.087616	0.486694	-0.056470	77.027374	47.643696	85.920410	-2.823492	0.000000	0.619215	0.000000	0.000000	0.000000	-0.913100	0.083384	0.961521	0.000000	0.000000	4.000000	39.000000	0.000000
2296.506453	0.084663	0.486982	-0.053185	77.027374	47.643696	85.920410	-2.823492	0.000000	0.619215	0.000000	0.000000	0.000000	-0.885701	0.086557	0.985451	0.000000	0.000000	4.000000	39.000000	0.000000
2296.509786	0.084663	0.486982	-0.053185	77.027374	47.643696	85.920410	-2.823492	0.000000	0.619215	0.000000	0.000000	0.000000	-0.885701	0.086557	0.985451	0.000000	0.000000	4.000000	39.000000	0.000000
2296.513119	0.084663	0.486982	-0.053185	77.259445	50.625431	88.459419	-2.659250	0.000000	0.766832	0.000000	0.000000	0.000000	-0.885701	0.086557	0.985451	0.000000	0.000000	4.000000	39.000000	0.000000
2296.516453	0.081888	0.487262	-0.049789	77.259445	50.625431	88.459419	-2.659250	0.000000	0.766832	0.000000	0.000000	0.000000	-0.832526	0.083892	1.018825	0.000000	0.000000	4.000000	39.000000	0.000000
2296.519786	0.081888	0.487262	-0.049789	77.259445	50.625431	88.459419	-2.659250	0.000000	0.766832	0.000000	0.000000	0.000000	-0.832526	0.083892	1.018825	0.000000	0.000000	4.000000	39.000000	0.000000
2296.523119	0.081888	0.487262	-0.049789	77.452034	53.689613	91.333878	-2.489446	0.000000	0.905586	0.000000	0.000000	0.000000	-0.832526	0.083892	1.018825	0.000000	0.000000	4.000000	39.000000	0.000000
2296.526453	0.079282	0.487574	-0.046325	77.452034	53.689613	91.333878	-2.489446	0.000000	0.905586	0.000000	0.000000	0.000000	-0.781885	0.093852	1.039178	0.000000	0.000000	4.000000	39.000000	0.000000
2296.529786	0.079282	0.487574	-0.046325	77.452034	53.689613	91.333878	-2.489446	0.000000	0.905586	0.000000	0.000000	0.000000	-0.781885	0.093852	1.039178	0.000000	0.000000	4.000000	39.000000	0.000000
2296.533119	0.079282	0.487574	-0.046325	77.625633	56.869370	94.148880	-2.316250	0.000000	1.035900	0.000000	0.000000	0.000000	-0.781885	0.093852	1.039178	0.000000	0.000000	4.000000	39.000000	0.000000
2296.536453	0.076878	0.487895	-0.042839	77.625633	56.869370	94.148880	-2.316250	0.000000	1.035900	0.000000	0.000000	0.000000	-0.721169	0.096095	1.045677	0.000000	0.000000	4.000000	39.000000	0.000000
2296.539786	0.076878	0.487895	-0.042839	77.625633	56.869370	94.148880	-2.316250	0.000000	1.035900	0.000000	0.000000	0.000000	-0.721169	0.096095	1.045677	0.000000	0.000000	4.000000	39.000000	0.000000
2296.543119	0.076878	0.487895	-0.042839	77.775787	60.092751	96.824074	-2.141971	0.000000	1.156095	0.000000	0.000000	0.000000	-0.721169	0.096095	1.045677	0.000000	0.000000	4.000000	39.000000	0.000000
2296.546453	0.074680	0.488269	-0.039332	77.775787	60.092751	96.824074	-2.141971	0.000000	1.156095	0.000000	0.000000	0.000000	-0.659382	0.112254	1.052199	0.000000	0.000000	4.000000	39.000000	0.000000
2296.549786	0.074680	0.488269	-0.039332	77.775787	60.092751	96.824074	-2.141971	0.000000	1.156095	0.000000	0.000000	0.000000	-0.659382	0.112254	1.052199	0.000000	0.000000	4.000000	39.000000	0.000000
2296.553119	0.074680	0.488269	-0.039332	77.901505	63.301430	99.362122	-1.966604	0.000000	1.265992	0.000000	0.000000	0.000000	-0.659382	0.112254	1.052199	0.000000	0.000000	4.000000	39.000000	0.000000
2296.556453	0.072749	0.488685	-0.035831	77.901505	63.301430	99.362122	-1.966604	0.000000	1.265992	0.000000	0.000000	0.000000	-0.579349	0.124744	1.050245	0.000000	0.000000	4.000000	39.000000	0.000000
2296.559786	0.072749	0.488685	-0.035831	77.901505	63.301430	99.362122	-1.966604	0.000000	1.265992	0.000000	0.000000	0.000000	-0.579349	0.124744	1.050245	0.000000	0.000000	4.000000	39.000000	0.000000
2296.563119	0.072749	0.488685	-0.035831	78.015587	66.475922	101.969284	-1.791563	0.000000	1.362550	0.000000	0.000000	0.000000	-0.579349	0.124744	1.050245	0.000000	0.000000	4.000000	39.000000	0.000000
2296.566453	0.071064	0.489140	-0.032373	78.015587	66.475922	101.969284	-1.791563	0.000000	1.362550	0.000000	0.000000	0.000000	-0.505622	0.136499	1.037330	0.000000	0.000000	4.000000	39.000000	0.000000
2296.569786	0.071064	0.489140	-0.032373	78.015587	66.475922	101.969284	-1.791563	0.000000	1.362550	0.000000	0.000000	0.000000	-0.505622	0.136499	1.037330	0.000000	0.000000	4.000000	39.000000	0.000000
2296.573119	0.071064	0.489140	-0.032373	78.081604	69.617523	104.843971	-1.618675	0.000000	1.446820	0.000000	0.000000	0.000000	-0.505622	0.136499	1.037330	0.000000	0.000000	4.000000	39.000000	0.000000
2296.576453	0.069641	0.489618	-0.029023	78.081604	69.617523	104.843971	-1.618675	0.000000	1.446820	0.000000	0.000000	0.000000	-0.426909	0.143446	1.005076	0.000000	0.000000	4.000000	39.000000	0.000000
2296.579786	0.069641	0.489618	-0.029023	78.081604	69.617523	104.843971	-1.618675	0.000000	1.446820	0.000000	0.000000	0.000000	-0.426909	0.143446	1.005076	0.000000	0.000000	4.000000	39.000000	0.000000
2296.583119	0.069641	0.489618	-0.029023	78.118080	72.688667	107.866615	-1.451162	0.000000	1.517972	0.000000	0.000000	0.000000	-0.426909	0.143446	1.005076	0.000000	0.000000	4.000000	39.000000	0.000000
2296.586453	0.068454	0.490099	-0.025726	78.118080	72.688667	107.866615	-1.451162	0.000000	1.517972	0.000000	0.000000	0.000000	-0.355982	0.144371	0.989123	0.000000	0.000000	4.000000	39.000000	0.000000
2296.589786	0.068454	0.490099	-0.025726	78.118080	72.688667	107.866615	-1.451162	0.000000	1.517972	0.000000	0.000000	0.000000	-0.355982	0.144371	0.989123	0.000000	0.000000	4.000000	39.000000	0.000000
2296.593119	0.068454	0.490099	-0.025726	78.166374	75.526108	110.660011	-1.286308	0.000000	1.577302	0.000000	0.000000	0.000000	-0.355982	0.144371	0.989123	0.000000	0.000000	4.000000	39.000000	0.000000
2296.596453	0.067455	0.490601	-0.022562	78.166374	75.526108	110.660011	-1.286308	0.000000	1.577302	0.000000	0.000000	0.000000	-0.299681	0.150500	0.949280	0.000000	0.000000	4.000000	39.000000	0.000000
2296.599786	0.067455	0.490601	-0.022562	78.166374	75.526108	110.660011	-1.286308	0.000000	1.577302	0.000000	0.000000	0.000000	-0.299681	0.150500	0.949280	0.000000	0.000000	4.000000	39.000000	0.000000
2296.603119	0.067455	0.490601	-0.022562	78.249741	78.105476	113.070267	-1.128095	0.000000	1.627249	0.000000	0.000000	0.000000	-0.299681	0.150500	0.949280	0.000000	0.000000	4.000000	39.000000	0.000000
2296.606453	0.066648	0.491157	-0.019398	78.249741	78.105476	113.070267	-1.128095	0.000000	1.627249	0.000000	0.000000	0.000000	-0.242003	0.166994	0.949095	0.000000	0.000000	4.000000	39.000000	0.000000
2296.609786	0.066648	0.491157	-0.019398	78.249741	78.105476	113.070267	-1.128095	0.000000	1.627249	0.000000	0.000000	0.000000	-0.242003	0.166994	0.949095	0.000000	0.000000	4.000000	39.000000	0.000000
2296.613119	0.066648	0.491157	-0.019398	78.380745	80.451935	115.116463	-0.969912	0.000000	1.667583	0.000000	0.000000	0.000000	-0.242003	0.166994	0.949095	0.000000	0.000000	4.000000	39.000000	0.000000
2296.616453	0.066073	0.491767	-0.016284	78.380745	80.451935	115.116463	-0.969912	0.000000	1.667583	0.000000	0.000000	0.000000	-0.172457	0.182803	0.934322	0.000000	0.000000	4.000000	39.000000	0.000000
2296.619786	0.066073	0.491767	-0.016284	78.380745	80.451935	115.116463	-0.969912	0.000000	1.667583	0.000000	0.000000	0.000000	-0.172457	0.182803	0.934322	0.000000	0.000000	4.000000	39.000000	0.000000
2296.623119	0.066073	0.491767	-0.016284	78.542610	82.539604	116.813080	-0.814192	0.000000	1.696325	0.000000	0.000000	0.000000	-0.172457	0.182803	0.934322	0.000000	0.000000	4.000000	39.000000	0.000000
2296.626453	0.065739	0.492419	-0.013196	78.542610	82.539604	116.813080	-0.814192	0.000000	1.696325	0.000000	0.000000	0.000000	-0.100305	0.195714	0.926470	0.000000	0.000000	4.000000	39.000000	0.000000
2296.629786	0.065739	0.492419	-0.013196	78.542610	82.539604	116.813080	-0.814192	0.000000	1.696325	0.000000	0.000000	0.000000	-0.100305	0.195714	0.926470	0.000000	0.000000	4.000000	39.000000	0.000000
2296.633119	0.065739	0.492419	-0.013196	78.717552	84.357727	118.188942	-0.659781	0.000000	1.713043	0.000000	0.000000	0.000000	-0.100305	0.195714	0.926470	0.000000	0.000000	4.000000	39.000000	0.000000
2296.636453	0.065638	0.493158	-0.010069	78.717552	84.357727	118.188942	-0.659781	0.000000	1.713043	0.000000	0.000000	0.000000	-0.030275	0.221532	0.937992	0.000000	0.000000	4.000000	39.000000	0.000000
2296.639786	0.065638	0.493158	-0.010069	78.717552	84.357727	118.188942	-0.659781	0.000000	1.713043	0.000000	0.000000	0.000000	-0.030275	0.221532	0.937992	0.000000	0.000000	4.000000	39.000000	0.000000
2296.643119	0.065638	0.493158	-0.010069	78.907616	85.897766	119.241608	-0.503449	0.000000	1.718089	0.000000	0.000000	0.000000	-0.030275	0.221532	0.937992	0.000000	0.000000	4.000000	39.000000	0.000000
2296.646453	0.065770	0.493931	-0.006943	78.907616	85.897766	119.241608	-0.503449	0.000000	1.718089	0.000000	0.000000	0.000000	0.039404	0.231893	0.937651	0.000000	0.000000	4.000000	39.000000	0.000000
2296.649786	0.065770	0.493931	-0.006943	78.907616	85.897766	119.241608	-0.503449	0.000000	1.718089	0.000000	0.000000	0.000000	0.039404	0.231893	0.937651	0.000000	0.000000	4.000000	39.000000	0.000000
2296.653119	0.065770	0.493931	-0.006943	79.126640	87.210144	120.013542	-0.347173	0.000000	1.711522	0.000000	0.000000	0.000000	0.039404	0.231893	0.937651	0.000000	0.000000	4.000000	39.000000	0.000000
2296.656453	0.066110	0.494760	-0.003861	79.126640	87.210144	120.013542	-0.347173	0.000000	1.711522	0.000000	0.000000	0.000000	0.102098	0.248885	0.924658	0.000000	0.000000	4.000000	39.000000	0.000000
2296.659786	0.066110	0.494760	-0.003861	79.126640	87.210144	120.013542	-0.347173	0.000000	1.711522	0.000000	0.000000	0.000000	0.102098	0.248885	0.924658	0.000000	0.000000	4.000000	39.000000	0.000000
2296.663119	0.066110	0.494760	-0.003861	79.382927	88.343590	120.545738	-0.193064	0.000000	1.694505	0.000000	0.000000	0.000000	0.102098	0.248885	0.924658	0.000000	0.000000	4.000000	39.000000	0.000000
2296.666453	0.066664	0.495597	-0.000819	79.382927	88.343590	120.545738	-0.193064	0.000000	1.694505	0.000000	0.000000	0.000000	0.166282	0.251058	0.912666	0.000000	0.000000	4.000000	39.000000	0.000000
2296.669786	0.066664	0.495597	-0.000819	79.382927	88.343590	120.545738	-0.193064	0.000000	1.694505	0.000000	0.000000	0.000000	0.166282	0.251058	0.912666	0.000000	0.000000	4.000000	39.000000	0.000000
2296.673119	0.066664	0.495597	-0.000819	79.682121	89.317261	120.862656	-0.040953	0.000000	1.666792	0.000000	0.000000	0.000000	0.166282	0.251058	0.912666	0.000000	0.000000	4.000000	39.000000	0.000000
2296.676453	0.067359	0.496434	0.002107	79.682121	89.317261	120.862656	-0.040953	0.000000	1.666792	0.000000	0.000000	0.000000	0.208405	0.251059	0.877871	0.000000	0.000000	4.000000	39.000000	0.000000
2296.679786	0.067359	0.496434	0.002107	79.682121	89.317261	120.862656	-0.040953	0.000000	1.666792	0.000000	0.000000	0.000000	0.208405	0.251059	0.877871	0.000000	0.000000	4.000000	39.000000	0.000000
2296.683119	0.067359	0.496434	0.002107	80.028252	90.119957	120.952293	0.105359	0.000000	1.632057	0.000000	0.000000	0.000000	0.208405	0.251059	0.877871	0.000000	0.000000	4.000000	39.000000	0.000000
2296.686453	0.068156	0.497259	0.004946	80.028252	90.119957	120.952293	0.105359	0.000000	1.632057	0.000000	0.000000	0.000000	0.239199	0.247655	0.851648	0.000000	0.000000	4.000000	39.000000	0.000000
2296.689786	0.068156	0.497259	0.004946	80.028252	90.119957	120.952293	0.105359	0.000000	1.632057	0.000000	0.000000	0.000000	0.239199	0.247655	0.851648	0.000000	0.000000	4.000000	39.000000	0.000000
2296.693119	0.068156	0.497259	0.004946	80.410683	90.726616	120.801804	0.247300	0.000000	1.592191	0.000000	0.000000	0.000000	0.239199	0.247655	0.851648	0.000000	0.000000	4.000000	39.000000	0.000000
2296.696453	0.069127	0.498088	0.007707	80.410683	90.726616	120.801804	0.247300	0.000000	1.592191	0.000000	0.000000	0.000000	0.291323	0.248554	0.828441	0.000000	0.000000	4.000000	39.000000	0.000000
2296.699786	0.069127	0.498088	0.007707	80.410683	90.726616	120.801804	0.247300	0.000000	1.592191	0.000000	0.000000	0.000000	0.291323	0.248554	0.828441	0.000000	0.000000	4.000000	39.000000	0.000000
2296.703119	0.069127	0.498088	0.007707	80.807556	91.112495	120.416344	0.385374	0.000000	1.543637	0.000000	0.000000	0.000000	0.291323	0.248554	0.828441	0.000000	0.000000	4.000000	39.000000	0.000000
2296.706453	0.070250	0.498930	0.010372	80.807556	91.112495	120.416344	0.385374	0.000000	1.543637	0.000000	0.000000	0.000000	0.336686	0.252707	0.799334	0.000000	0.000000	4.000000	39.000000	0.000000
2296.709786	0.070250	0.498930	0.010372	80.807556	91.112495	120.416344	0.385374	0.000000	1.543637	0.000000	0.000000	0.000000	0.336686	0.252707	0.799334	0.000000	0.000000	4.000000	39.000000	0.000000
2296.713119	0.070250	0.498930	0.010372	81.176598	91.191185	119.834373	0.518596	0.000000	1.487522	0.000000	0.000000	0.000000	0.336686	0.252707	0.799334	0.000000	0.000000	4.000000	39.000000	0.000000
2296.716453	0.071532	0.499790	0.012981	81.176598	91.191185	119.834373	0.518596	0.000000	1.487522	0.000000	0.000000	0.000000	0.384682	0.257994	0.782582	0.000000	0.000000	4.000000	39.000000	0.000000
2296.719786	0.071532	0.499790	0.012981	81.176598	91.191185	119.834373	0.518596	0.000000	1.487522	0.000000	0.000000	0.000000	0.384682	0.257994	0.782582	0.000000	0.000000	4.000000	39.000000	0.000000
2296.723119	0.071532	0.499790	0.012981	81.496407	91.017715	119.340714	0.649027	0.000000	1.423409	0.000000	0.000000	0.000000	0.384682	0.257994	0.782582	0.000000	0.000000	4.000000	39.000000	0.000000
2296.726453	0.072948	0.500638	0.015496	81.496407	91.017715	119.340714	0.649027	0.000000	1.423409	0.000000	0.000000	0.000000	0.424843	0.254325	0.754645	0.000000	0.000000	4.000000	39.000000	0.000000
2296.729786	0.072948	0.500638	0.015496	81.496407	91.017715	119.340714	0.649027	0.000000	1.423409	0.000000	0.000000	0.000000	0.424843	0.254325	0.754645	0.000000	0.000000	4.000000	39.000000	0.000000
2296.733119	0.072948	0.500638	0.015496	81.776482	90.624184	119.106026	0.774801	0.000000	1.352602	0.000000	0.000000	0.000000	0.424843	0.254325	0.754645	0.000000	0.000000	4.000000	39.000000	0.000000
2296.736453	0.074481	0.501462	0.017943	81.776482	90.624184	119.106026	0.774801	0.000000	1.352602	0.000000	0.000000	0.000000	0.459809	0.247163	0.734171	0.000000	0.000000	4.000000	39.000000	0.000000
2296.739786	0.074481	0.501462	0.017943	81.776482	90.624184	119.106026	0.774801	0.000000	1.352602	0.000000	0.000000	0.000000	0.459809	0.247163	0.734171	0.000000	0.000000	4.000000	39.000000	0.000000
2296.743119	0.074481	0.501462	0.017943	82.051689	90.172974	119.022690	0.897163	0.000000	1.275967	0.000000	0.000000	0.000000	0.459809	0.247163	0.734171	0.000000	0.000000	4.000000	39.000000	0.000000
2296.746453	0.076074	0.502201	0.020250	82.051689	90.172974	119.022690	0.897163	0.000000	1.275967	0.000000	0.000000	0.000000	0.477859	0.221637	0.692138	0.000000	0.000000	4.000000	39.000000	0.000000
2296.749786	0.076074	0.502201	0.020250	82.051689	90.172974	119.022690	0.897163	0.000000	1.275967	0.000000	0.000000	0.000000	0.477859	0.221637	0.692138	0.000000	0.000000	4.000000	39.000000	0.000000
2296.753119	0.076074	0.502201	0.020250	82.346039	89.945564	118.955597	1.012519	0.000000	1.196324	0.000000	0.000000	0.000000	0.477859	0.221637	0.692138	0.000000	0.000000	4.000000	39.000000	0.000000
2296.756453	0.077749	0.502879	0.022412	82.346039	89.945564	118.955597	1.012519	0.000000	1.196324	0.000000	0.000000	0.000000	0.502685	0.203565	0.648427	0.000000	0.000000	4.000000	39.000000	0.000000
2296.759786	0.077749	0.502879	0.022412	82.346039	89.945564	118.955597	1.012519	0.000000	1.196324	0.000000	0.000000	0.000000	0.502685	0.203565	0.648427	0.000000	0.000000	4.000000	39.000000	0.000000
2296.763119	0.077749	0.502879	0.022412	82.656044	90.205429	118.961952	1.120590	0.000000	1.112543	0.000000	0.000000	0.000000	0.502685	0.203565	0.648427	0.000000	0.000000	4.000000	39.000000	0.000000
2296.766453	0.079528	0.503455	0.024407	82.656044	90.205429	118.961952	1.120590	0.000000	1.112543	0.000000	0.000000	0.000000	0.533637	0.172608	0.598530	0.000000	0.000000	4.000000	39.000000	0.000000
2296.769786	0.079528	0.503455	0.024407	82.656044	90.205429	118.961952	1.120590	0.000000	1.112543	0.000000	0.000000	0.000000	0.533637	0.172608	0.598530	0.000000	0.000000	4.000000	39.000000	0.000000
2296.773119	0.079528	0.503455	0.024407	82.956970	90.909119	119.146507	1.220345	0.000000	1.023603	0.000000	0.000000	0.000000	0.533637	0.172608	0.598530	0.000000	0.000000	4.000000	39.000000	0.000000
2296.776453	0.081344	0.503967	0.026264	82.956970	90.909119	119.146507	1.220345	0.000000	1.023603	0.000000	0.000000	0.000000	0.544888	0.153807	0.557188	0.000000	0.000000	4.000000	39.000000	0.000000
2296.779786	0.081344	0.503967	0.026264	82.956970	90.909119	119.146507	1.220345	0.000000	1.023603	0.000000	0.000000	0.000000	0.544888	0.153807	0.557188	0.000000	0.000000	4.000000	39.000000	0.000000
2296.783119	0.081344	0.503967	0.026264	83.225609	91.800621	119.545235	1.313210	0.000000	0.932788	0.000000	0.000000	0.000000	0.544888	0.153807	0.557188	0.000000	0.000000	4.000000	39.000000	0.000000
2296.786453	0.083240	0.504401	0.027957	83.225609	91.800621	119.545235	1.313210	0.000000	0.932788	0.000000	0.000000	0.000000	0.568819	0.130106	0.507807	0.000000	0.000000	4.000000	39.000000	0.000000
2296.789786	0.083240	0.504401	0.027957	83.225609	91.800621	119.545235	1.313210	0.000000	0.932788	0.000000	0.000000	0.000000	0.568819	0.130106	0.507807	0.000000	0.000000	4.000000	39.000000	0.000000
2296.793119	0.083240	0.504401	0.027957	83.451622	92.677177	120.136742	1.397844	0.000000	0.837985	0.000000	0.000000	0.000000	0.568819	0.130106	0.507807	0.000000	0.000000	4.000000	39.000000	0.000000
2296.796453	0.085200	0.504759	0.029530	83.451622	92.677177	120.136742	1.397844	0.000000	0.837985	0.000000	0.000000	0.000000	0.587895	0.107347	0.471981	0.000000	0.000000	4.000000	39.000000	0.000000
2296.799786	0.085200	0.504759	0.029530	83.451622	92.677177	120.136742	1.397844	0.000000	0.837985	0.000000	0.000000	0.000000	0.587895	0.107347	0.471981	0.000000	0.000000	4.000000	39.000000	0.000000
2296.803119	0.085200	0.504759	0.029530	83.619087	93.426697	120.911682	1.476508	0.000000	0.740003	0.000000	0.000000	0.000000	0.587895	0.107347	0.471981	0.000000	0.000000	4.000000	39.000000	0.000000
2296.806453	0.087215	0.505063	0.030940	83.619087	93.426697	120.911682	1.476508	0.000000	0.740003	0.000000	0.000000	0.000000	0.604554	0.091246	0.423044	0.000000	0.000000	4.000000	39.000000	0.000000
2296.809786	0.087215	0.505063	0.030940	83.619087	93.426697	120.911682	1.476508	0.000000	0.740003	0.000000	0.000000	0.000000	0.604554	0.091246	0.423044	0.000000	0.000000	4.000000	39.000000	0.000000
2296.813119	0.087215	0.505063	0.030940	83.741982	94.001663	121.721611	1.547015	0.000000	0.639244	0.000000	0.000000	0.000000	0.604554	0.091246	0.423044	0.000000	0.000000	4.000000	39.000000	0.000000
2296.816453	0.089262	0.505313	0.032192	83.741982	94.001663	121.721611	1.547015	0.000000	0.639244	0.000000	0.000000	0.000000	0.614005	0.074988	0.375397	0.000000	0.000000	4.000000	39.000000	0.000000
2296.819786	0.089262	0.505313	0.032192	83.741982	94.001663	121.721611	1.547015	0.000000	0.639244	0.000000	0.000000	0.000000	0.614005	0.074988	0.375397	0.000000	0.000000	4.000000	39.000000	0.000000
2296.823119	0.089262	0.505313	0.032192	83.841393	94.431229	122.405487	1.609581	0.000000	0.536910	0.000000	0.000000	0.000000	0.614005	0.074988	0.375397	0.000000	0.000000	4.000000	39.000000	0.000000
2296.826453	0.091313	0.505465	0.033272	83.841393	94.431229	122.405487	1.609581	0.000000	0.536910	0.000000	0.000000	0.000000	0.615217	0.045733	0.324172	0.000000	0.000000	4.000000	39.000000	0.000000
2296.829786	0.091313	0.505465	0.033272	83.841393	94.431229	122.405487	1.609581	0.000000	0.536910	0.000000	0.000000	0.000000	0.615217	0.045733	0.324172	0.000000	0.000000	4.000000	39.000000	0.000000
2296.833119	0.091313	0.505465	0.033272	83.933693	94.638687	122.564293	1.663610	0.000000	0.434374	0.000000	0.000000	0.000000	0.615217	0.045733	0.324172	0.000000	0.000000	4.000000	39.000000	0.000000
2296.836453	0.093342	0.505520	0.034187	83.933693	94.638687	122.564293	1.663610	0.000000	0.434374	0.000000	0.000000	0.000000	0.608987	0.016298	0.274470	0.000000	0.000000	4.000000	39.000000	0.000000
2296.839786	0.093342	0.505520	0.034187	83.933693	94.638687	122.564293	1.663610	0.000000	0.434374	0.000000	0.000000	0.000000	0.608987	0.016298	0.274470	0.000000	0.000000	4.000000	39.000000	0.000000
2296.843119	0.093342	0.505520	0.034187	84.009392	94.686234	122.326096	1.709355	0.000000	0.332876	0.000000	0.000000	0.000000	0.608987	0.016298	0.274470	0.000000	0.000000	4.000000	39.000000	0.000000
2296.846453	0.095342	0.505471	0.034896	84.009392	94.686234	122.326096	1.709355	0.000000	0.332876	0.000000	0.000000	0.000000	0.599888	-0.014494	0.212793	0.000000	0.000000	4.000000	39.000000	0.000000
2296.849786	0.095342	0.505471	0.034896	84.009392	94.686234	122.326096	1.709355	0.000000	0.332876	0.000000	0.000000	0.000000	0.599888	-0.014494	0.212793	0.000000	0.000000	4.000000	39.000000	0.000000
2296.853119	0.095342	0.505471	0.034896	84.033890	94.675125	122.109291	1.744820	0.000000	0.232895	0.000000	0.000000	0.000000	0.599888	-0.014494	0.212793	0.000000	0.000000	4.000000	39.000000	0.000000
2296.856453	0.097263	0.505293	0.035413	84.033890	94.675125	122.109291	1.744820	0.000000	0.232895	0.000000	0.000000	0.000000	0.576291	-0.053596	0.154932	0.000000	0.000000	4.000000	39.000000	0.000000
2296.859786	0.097263	0.505293	0.035413	84.033890	94.675125	122.109291	1.744820	0.000000	0.232895	0.000000	0.000000	0.000000	0.576291	-0.053596	0.154932	0.000000	0.000000	4.000000	39.000000	0.000000
2296.863119	0.097263	0.505293	0.035413	84.029198	94.727203	122.050690	1.770642	0.000000	0.136846	0.000000	0.000000	0.000000	0.576291	-0.053596	0.154932	0.000000	0.000000	4.000000	39.000000	0.000000
2296.866453	0.099121	0.505050	0.035706	84.029198	94.727203	122.050690	1.770642	0.000000	0.136846	0.000000	0.000000	0.000000	0.557438	-0.072772	0.088008	0.000000	0.000000	4.000000	39.000000	0.000000
2296.869786	0.099121	0.505050	0.035706	84.029198	94.727203	122.050690	1.770642	0.000000	0.136846	0.000000	0.000000	0.000000	0.557438	-0.072772	0.088008	0.000000	0.000000	4.000000	39.000000	0.000000
2296.873119	0.099121	0.505050	0.035706	84.028076	94.958000	122.201851	1.785310	0.000000	0.043940	0.000000	0.000000	0.000000	0.557438	-0.072772	0.088008	0.000000	0.000000	4.000000	39.000000	0.000000
2296.876453	0.100954	0.504752	0.035854	84.028076	94.958000	122.201851	1.785310	0.000000	0.043940	0.000000	0.000000	0.000000	0.549896	-0.089487	0.044300	0.000000	0.000000	4.000000	39.000000	0.000000
2296.879786	0.100954	0.504752	0.035854	84.028076	94.958000	122.201851	1.785310	0.000000	0.043940	0.000000	0.000000	0.000000	0.549896	-0.089487	0.044300	0.000000	0.000000	4.000000	39.000000	0.000000
2296.883119	0.100954	0.504752	0.035854	84.025909	95.336945	122.585365	1.792693	0.000000	-0.047709	0.000000	0.000000	0.000000	0.549896	-0.089487	0.044300	0.000000	0.000000	4.000000	39.000000	0.000000
2296.886453	0.102775	0.504422	0.035808	84.025909	95.336945	122.585365	1.792693	0.000000	-0.047709	0.000000	0.000000	0.000000	0.546241	-0.099087	-0.013689	0.000000	0.000000	4.000000	39.000000	0.000000
2296.889786	0.102775	0.504422	0.035808	84.025909	95.336945	122.585365	1.792693	0.000000	-0.047709	0.000000	0.000000	0.000000	0.546241	-0.099087	-0.013689	0.000000	0.000000	4.000000	39.000000	0.000000
2296.893119	0.102775	0.504422	0.035808	84.021385	95.782707	123.095337	1.790412	0.000000	-0.138749	0.000000	0.000000	0.000000	0.546241	-0.099087	-0.013689	0.000000	0.000000	4.000000	39.000000	0.000000
2296.896453	0.104609	0.504076	0.035584	84.021385	95.782707	123.095337	1.790412	0.000000	-0.138749	0.000000	0.000000	0.000000	0.550223	-0.103836	-0.067402	0.000000	0.000000	4.000000	39.000000	0.000000
2296.899786	0.104609	0.504076	0.035584	84.021385	95.782707	123.095337	1.790412	0.000000	-0.138749	0.000000	0.000000	0.000000	0.550223	-0.103836	-0.067402	0.000000	0.000000	4.000000	39.000000	0.000000
2296.903119	0.104609	0.504076	0.035584	84.010902	96.355972	123.683762	1.779178	0.000000	-0.230453	0.000000	0.000000	0.000000	0.550223	-0.103836	-0.067402	0.000000	0.000000	4.000000	39.000000	0.000000
2296.906453	0.106546	0.503737	0.035265	84.010902	96.355972	123.683762	1.779178	0.000000	-0.230453	0.000000	0.000000	0.000000	0.581174	-0.101485	-0.095701	0.000000	0.000000	4.000000	39.000000	0.000000
2296.909786	0.106546	0.503737	0.035265	84.010902	96.355972	123.683762	1.779178	0.000000	-0.230453	0.000000	0.000000	0.000000	0.581174	-0.101485	-0.095701	0.000000	0.000000	4.000000	39.000000	0.000000
2296.913119	0.106546	0.503737	0.035265	83.990646	96.994476	124.243820	1.763228	0.000000	-0.327316	0.000000	0.000000	0.000000	0.581174	-0.101485	-0.095701	0.000000	0.000000	4.000000	39.000000	0.000000
2296.916453	0.108507	0.503376	0.034827	83.990646	96.994476	124.243820	1.763228	0.000000	-0.327316	0.000000	0.000000	0.000000	0.588294	-0.108507	-0.131121	0.000000	0.000000	4.000000	39.000000	0.000000
2296.919786	0.108507	0.503376	0.034827	83.990646	96.994476	124.243820	1.763228	0.000000	-0.327316	0.000000	0.000000	0.000000	0.588294	-0.108507	-0.131121	0.000000	0.000000	4.000000	39.000000	0.000000
2296.923119	0.108507	0.503376	0.034827	83.950882	97.742073	124.904381	1.741374	0.000000	-0.425365	0.000000	0.000000	0.000000	0.588294	-0.108507	-0.131121	0.000000	0.000000	4.000000	39.000000	0.000000
2296.926453	0.110515	0.502936	0.034272	83.950882	97.742073	124.904381	1.741374	0.000000	-0.425365	0.000000	0.000000	0.000000	0.602336	-0.131958	-0.166757	0.000000	0.000000	4.000000	39.000000	0.000000
2296.929786	0.110515	0.502936	0.034272	83.950882	97.742073	124.904381	1.741374	0.000000	-0.425365	0.000000	0.000000	0.000000	0.602336	-0.131958	-0.166757	0.000000	0.000000	4.000000	39.000000	0.000000
2296.933119	0.110515	0.502936	0.034272	83.888428	98.589417	125.611931	1.713582	0.000000	-0.525754	0.000000	0.000000	0.000000	0.602336	-0.131958	-0.166757	0.000000	0.000000	4.000000	39.000000	0.000000
2296.936453	0.112479	0.502461	0.033634	83.888428	98.589417	125.611931	1.713582	0.000000	-0.525754	0.000000	0.000000	0.000000	0.589106	-0.142367	-0.191251	0.000000	0.000000	4.000000	39.000000	0.000000
2296.939786	0.112479	0.502461	0.033634	83.888428	98.589417	125.611931	1.713582	0.000000	-0.525754	0.000000	0.000000	0.000000	0.589106	-0.142367	-0.191251	0.000000	0.000000	4.000000	39.000000	0.000000
2296.943119	0.112479	0.502461	0.033634	83.811790	99.518372	126.422882	1.681707	0.000000	-0.623938	0.000000	0.000000	0.000000	0.589106	-0.142367	-0.191251	0.000000	0.000000	4.000000	39.000000	0.000000
2296.946453	0.114337	0.501933	0.032867	83.811790	99.518372	126.422882	1.681707	0.000000	-0.623938	0.000000	0.000000	0.000000	0.557475	-0.158510	-0.230195	0.000000	0.000000	4.000000	39.000000	0.000000
2296.949786	0.114337	0.501933	0.032867	83.811790	99.518372	126.422882	1.681707	0.000000	-0.623938	0.000000	0.000000	0.000000	0.557475	-0.158510	-0.230195	0.000000	0.000000	4.000000	39.000000	0.000000
2296.953119	0.114337	0.501933	0.032867	83.719086	100.348579	127.177574	1.643341	0.000000	-0.716851	0.000000	0.000000	0.000000	0.557475	-0.158510	-0.230195	0.000000	0.000000	4.000000	39.000000	0.000000
2296.956453	0.116056	0.501370	0.032041	83.719086	100.348579	127.177574	1.643341	0.000000	-0.716851	0.000000	0.000000	0.000000	0.515719	-0.168732	-0.247746	0.000000	0.000000	4.000000	39.000000	0.000000
2296.959786	0.116056	0.501370	0.032041	83.719086	100.348579	127.177574	1.643341	0.000000	-0.716851	0.000000	0.000000	0.000000	0.515719	-0.168732	-0.247746	0.000000	0.000000	4.000000	39.000000	0.000000
2296.963119	0.116056	0.501370	0.032041	83.604935	100.554131	127.346420	1.602050	0.000000	-0.802804	0.000000	0.000000	0.000000	0.515719	-0.168732	-0.247746	0.000000	0.000000	4.000000	39.000000	0.000000
2296.966453	0.117704	0.500829	0.031137	83.604935	100.554131	127.346420	1.602050	0.000000	-0.802804	0.000000	0.000000	0.000000	0.494384	-0.162409	-0.271340	0.000000	0.000000	4.000000	39.000000	0.000000
2296.969786	0.117704	0.500829	0.031137	83.604935	100.554131	127.346420	1.602050	0.000000	-0.802804	0.000000	0.000000	0.000000	0.494384	-0.162409	-0.271340	0.000000	0.000000	4.000000	39.000000	0.000000
2296.973119	0.117704	0.500829	0.031137	83.469826	99.763794	126.572083	1.556826	0.000000	-0.885201	0.000000	0.000000	0.000000	0.494384	-0.162409	-0.271340	0.000000	0.000000	4.000000	39.000000	0.000000
2296.976453	0.119284	0.500352	0.030171	83.469826	99.763794	126.572083	1.556826	0.000000	-0.885201	0.000000	0.000000	0.000000	0.474071	-0.143144	-0.289713	0.000000	0.000000	4.000000	39.000000	0.000000
2296.979786	0.119284	0.500352	0.030171	83.469826	99.763794	126.572083	1.556826	0.000000	-0.885201	0.000000	0.000000	0.000000	0.474071	-0.143144	-0.289713	0.000000	0.000000	4.000000	39.000000	0.000000
2296.983119	0.119284	0.500352	0.030171	83.302917	97.707489	124.595627	1.508541	0.000000	-0.964213	0.000000	0.000000	0.000000	0.474071	-0.143144	-0.289713	0.000000	0.000000	4.000000	39.000000	0.000000
2296.986453	0.120756	0.499927	0.029177	83.302917	97.707489	124.595627	1.508541	0.000000	-0.964213	0.000000	0.000000	0.000000	0.441371	-0.127499	-0.298036	0.000000	0.000000	4.000000	39.000000	0.000000
2296.989786	0.120756	0.499927	0.029177	83.302917	97.707489	124.595627	1.508541	0.000000	-0.964213	0.000000	0.000000	0.000000	0.441371	-0.127499	-0.298036	0.000000	0.000000	4.000000	39.000000	0.000000
2296.993119	0.120756	0.499927	0.029177	83.089111	94.641151	121.677689	1.458868	0.000000	-1.037775	0.000000	0.000000	0.000000	0.441371	-0.127499	-0.298036	0.000000	0.000000	4.000000	39.000000	0.000000
2296.996453	0.122169	0.499569	0.028165	83.089111	94.641151	121.677689	1.458868	0.000000	-1.037775	0.000000	0.000000	0.000000	0.423960	-0.107241	-0.303812	0.000000	0.000000	4.000000	39.000000	0.000000
2296.999786	0.122169	0.499569	0.028165	83.089111	94.641151	121.677689	1.458868	0.000000	-1.037775	0.000000	0.000000	0.000000	0.423960	-0.107241	-0.303812	0.000000	0.000000	4.000000	39.000000	0.000000
2297.003119	0.122169	0.499569	0.028165	82.836395	91.231819	118.457199	1.408233	0.000000	-1.108435	0.000000	0.000000	0.000000	0.423960	-0.107241	-0.303812	0.000000	0.000000	4.000000	39.000000	0.000000
2297.006453	0.123451	0.499236	0.027134	82.836395	91.231819	118.457199	1.408233	0.000000	-1.108435	0.000000	0.000000	0.000000	0.384587	-0.099872	-0.309182	0.000000	0.000000	4.000000	39.000000	0.000000
2297.009786	0.123451	0.499236	0.027134	82.836395	91.231819	118.457199	1.408233	0.000000	-1.108435	0.000000	0.000000	0.000000	0.384587	-0.099872	-0.309182	0.000000	0.000000	4.000000	39.000000	0.000000
2297.013119	0.123451	0.499236	0.027134	82.546364	88.052795	115.505081	1.356702	0.000000	-1.172533	0.000000	0.000000	0.000000	0.384587	-0.099872	-0.309182	0.000000	0.000000	4.000000	39.000000	0.000000
2297.016453	0.124648	0.498928	0.026075	82.546364	88.052795	115.505081	1.356702	0.000000	-1.172533	0.000000	0.000000	0.000000	0.359079	-0.092528	-0.317800	0.000000	0.000000	4.000000	39.000000	0.000000
2297.019786	0.124648	0.498928	0.026075	82.546364	88.052795	115.505081	1.356702	0.000000	-1.172533	0.000000	0.000000	0.000000	0.359079	-0.092528	-0.317800	0.000000	0.000000	4.000000	39.000000	0.000000
2297.023119	0.124648	0.498928	0.026075	82.241394	85.309471	113.001541	1.303736	0.000000	-1.232379	0.000000	0.000000	0.000000	0.359079	-0.092528	-0.317800	0.000000	0.000000	4.000000	39.000000	0.000000
2297.026453	0.125753	0.498608	0.025057	82.241394	85.309471	113.001541	1.303736	0.000000	-1.232379	0.000000	0.000000	0.000000	0.331715	-0.095884	-0.305314	0.000000	0.000000	4.000000	39.000000	0.000000
2297.029786	0.125753	0.498608	0.025057	82.241394	85.309471	113.001541	1.303736	0.000000	-1.232379	0.000000	0.000000	0.000000	0.331715	-0.095884	-0.305314	0.000000	0.000000	4.000000	39.000000	0.000000
2297.033119	0.125753	0.498608	0.025057	81.930794	83.076660	111.030815	1.252850	0.000000	-1.287665	0.000000	0.000000	0.000000	0.331715	-0.095884	-0.305314	0.000000	0.000000	4.000000	39.000000	0.000000
2297.036453	0.126712	0.498301	0.024051	81.930794	83.076660	111.030815	1.252850	0.000000	-1.287665	0.000000	0.000000	0.000000	0.287507	-0.092115	-0.301784	0.000000	0.000000	4.000000	39.000000	0.000000
2297.039786	0.126712	0.498301	0.024051	81.930794	83.076660	111.030815	1.252850	0.000000	-1.287665	0.000000	0.000000	0.000000	0.287507	-0.092115	-0.301784	0.000000	0.000000	4.000000	39.000000	0.000000
2297.043119	0.126712	0.498301	0.024051	81.623207	81.368141	109.597527	1.202553	0.000000	-1.335583	0.000000	0.000000	0.000000	0.287507	-0.092115	-0.301784	0.000000	0.000000	4.000000	39.000000	0.000000
2297.046453	0.127539	0.498026	0.023117	81.623207	81.368141	109.597527	1.202553	0.000000	-1.335583	0.000000	0.000000	0.000000	0.248242	-0.082726	-0.280167	0.000000	0.000000	4.000000	39.000000	0.000000
2297.049786	0.127539	0.498026	0.023117	81.623207	81.368141	109.597527	1.202553	0.000000	-1.335583	0.000000	0.000000	0.000000	0.248242	-0.082726	-0.280167	0.000000	0.000000	4.000000	39.000000	0.000000
2297.053119	0.127539	0.498026	0.023117	81.342384	80.089890	108.579132	1.155858	0.000000	-1.376956	0.000000	0.000000	0.000000	0.248242	-0.082726	-0.280167	0.000000	0.000000	4.000000	39.000000	0.000000
2297.056453	0.128294	0.497777	0.022197	81.342384	80.089890	108.579132	1.155858	0.000000	-1.376956	0.000000	0.000000	0.000000	0.226537	-0.074421	-0.275899	0.000000	0.000000	4.000000	39.000000	0.000000
2297.059786	0.128294	0.497777	0.022197	81.342384	80.089890	108.579132	1.155858	0.000000	-1.376956	0.000000	0.000000	0.000000	0.226537	-0.074421	-0.275899	0.000000	0.000000	4.000000	39.000000	0.000000
2297.063119	0.128294	0.497777	0.022197	81.089584	79.175758	107.905945	1.109875	0.000000	-1.414712	0.000000	0.000000	0.000000	0.226537	-0.074421	-0.275899	0.000000	0.000000	4.000000	39.000000	0.000000
2297.066453	0.128938	0.497565	0.021237	81.089584	79.175758	107.905945	1.109875	0.000000	-1.414712	0.000000	0.000000	0.000000	0.193160	-0.063628	-0.288159	0.000000	0.000000	4.000000	39.000000	0.000000
2297.069786	0.128938	0.497565	0.021237	81.089584	79.175758	107.905945	1.109875	0.000000	-1.414712	0.000000	0.000000	0.000000	0.193160	-0.063628	-0.288159	0.000000	0.000000	4.000000	39.000000	0.000000
2297.073119	0.128938	0.497565	0.021237	80.881996	78.578224	107.507118	1.061849	0.000000	-1.446905	0.000000	0.000000	0.000000	0.193160	-0.063628	-0.288159	0.000000	0.000000	4.000000	39.000000	0.000000
2297.076453	0.129521	0.497404	0.020243	80.881996	78.578224	107.507118	1.061849	0.000000	-1.446905	0.000000	0.000000	0.000000	0.174994	-0.048291	-0.298252	0.000000	0.000000	4.000000	39.000000	0.000000
2297.079786	0.129521	0.497404	0.020243	80.881996	78.578224	107.507118	1.061849	0.000000	-1.446905	0.000000	0.000000	0.000000	0.174994	-0.048291	-0.298252	0.000000	0.000000	4.000000	39.000000	0.000000
2297.083119	0.129521	0.497404	0.020243	80.722076	78.239159	107.323601	1.012140	0.000000	-1.476071	0.000000	0.000000	0.000000	0.174994	-0.048291	-0.298252	0.000000	0.000000	4.000000	39.000000	0.000000
2297.086453	0.129994	0.497252	0.019211	80.722076	78.239159	107.323601	1.012140	0.000000	-1.476071	0.000000	0.000000	0.000000	0.141873	-0.045706	-0.309687	0.000000	0.000000	4.000000	39.000000	0.000000
2297.089786	0.129994	0.497252	0.019211	80.722076	78.239159	107.323601	1.012140	0.000000	-1.476071	0.000000	0.000000	0.000000	0.141873	-0.045706	-0.309687	0.000000	0.000000	4.000000	39.000000	0.000000
2297.093119	0.129994	0.497252	0.019211	80.617241	78.189590	107.377663	0.960525	0.000000	-1.499717	0.000000	0.000000	0.000000	0.141873	-0.045706	-0.309687	0.000000	0.000000	4.000000	39.000000	0.000000
2297.096453	0.130367	0.497166	0.018177	80.617241	78.189590	107.377663	0.960525	0.000000	-1.499717	0.000000	0.000000	0.000000	0.111820	-0.025938	-0.310200	0.000000	0.000000	4.000000	39.000000	0.000000
2297.099786	0.130367	0.497166	0.018177	80.617241	78.189590	107.377663	0.960525	0.000000	-1.499717	0.000000	0.000000	0.000000	0.111820	-0.025938	-0.310200	0.000000	0.000000	4.000000	39.000000	0.000000
2297.103119	0.130367	0.497166	0.018177	80.568100	78.397606	107.635696	0.908825	0.000000	-1.518353	0.000000	0.000000	0.000000	0.111820	-0.025938	-0.310200	0.000000	0.000000	4.000000	39.000000	0.000000
2297.106453	0.130591	0.497076	0.017138	80.568100	78.397606	107.635696	0.908825	0.000000	-1.518353	0.000000	0.000000	0.000000	0.067166	-0.026963	-0.311407	0.000000	0.000000	4.000000	39.000000	0.000000
2297.109786	0.130591	0.497076	0.017138	80.568100	78.397606	107.635696	0.908825	0.000000	-1.518353	0.000000	0.000000	0.000000	0.067166	-0.026963	-0.311407	0.000000	0.000000	4.000000	39.000000	0.000000
2297.113119	0.130591	0.497076	0.017138	80.562996	78.763954	108.009140	0.856924	0.000000	-1.529548	0.000000	0.000000	0.000000	0.067166	-0.026963	-0.311407	0.000000	0.000000	4.000000	39.000000	0.000000
2297.116453	0.130591	0.497076	0.017138	80.562996	78.763954	108.009140	0.856924	0.000000	-1.529548	0.000000	0.000000	0.000000	0.067166	-0.026963	-0.311407	0.000000	0.000000	4.000000	39.000000	0.000000
2297.119786	0.130722	0.497046	0.016207	80.562996	78.763954	108.009140	0.856924	0.000000	-1.529548	0.000000	0.000000	0.000000	0.039170	-0.008823	-0.279303	0.000000	0.000000	4.000000	39.000000	0.000000
2297.123119	0.130722	0.497046	0.016207	80.570740	78.995903	108.235756	0.856924	0.000000	-1.529548	0.000000	0.000000	0.000000	0.039170	-0.008823	-0.279303	0.000000	0.000000	4.000000	39.000000	0.000000
2297.126453	0.130709	0.497062	0.015377	80.570740	78.995903	108.235756	0.856924	0.000000	-1.529548	0.000000	0.000000	0.000000	-0.003606	0.004707	-0.249160	0.000000	0.000000	4.000000	39.000000	0.000000
2297.129786	0.130709	0.497062	0.015377	80.570740	78.995903	108.235756	0.856924	0.000000	-1.529548	0.000000	0.000000	0.000000	-0.003606	0.004707	-0.249160	0.000000	0.000000	4.000000	39.000000	0.000000
2297.133119	0.130709	0.497062	0.015377	80.568100	78.831009	108.076164	0.768847	0.000000	-1.535475	0.000000	0.000000	0.000000	-0.003606	0.004707	-0.249160	0.000000	0.000000	4.000000	39.000000	0.000000
2297.136453	0.130709	0.497062	0.015377	80.568100	78.831009	108.076164	0.768847	0.000000	-1.535475	0.000000	0.000000	0.000000	-0.003606	0.004707	-0.249160	0.000000	0.000000	4.000000	39.000000	0.000000
2297.139786	0.130589	0.497133	0.014768	80.568100	78.831009	108.076164	0.768847	0.000000	-1.535475	0.000000	0.000000	0.000000	-0.036020	0.021272	-0.182566	0.000000	0.000000	4.000000	39.000000	0.000000
2297.143119	0.130589	0.497133	0.014768	80.543709	78.331039	107.608002	0.768847	0.000000	-1.535475	0.000000	0.000000	0.000000	-0.036020	0.021272	-0.182566	0.000000	0.000000	4.000000	39.000000	0.000000
2297.146453	0.130379	0.497244	0.014357	80.543709	78.331039	107.608002	0.768847	0.000000	-1.535475	0.000000	0.000000	0.000000	-0.063101	0.033318	-0.123550	0.000000	0.000000	4.000000	39.000000	0.000000
2297.149786	0.130379	0.497244	0.014357	80.543709	78.331039	107.608002	0.768847	0.000000	-1.535475	0.000000	0.000000	0.000000	-0.063101	0.033318	-0.123550	0.000000	0.000000	4.000000	39.000000	0.000000
2297.153119	0.130379	0.497244	0.014357	80.488762	77.781372	107.136398	0.717827	0.000000	-1.518955	0.000000	0.000000	0.000000	-0.063101	0.033318	-0.123550	0.000000	0.000000	4.000000	39.000000	0.000000
2297.156453	0.130379	0.497244	0.014357	80.488762	77.781372	107.136398	0.717827	0.000000	-1.518955	0.000000	0.000000	0.000000	-0.063101	0.033318	-0.123550	0.000000	0.000000	4.000000	39.000000	0.000000
2297.159786	0.130085	0.497377	0.014076	80.488762	77.781372	107.136398	0.717827	0.000000	-1.518955	0.000000	0.000000	0.000000	-0.088323	0.039821	-0.084297	0.000000	0.000000	4.000000	39.000000	0.000000
2297.163119	0.130085	0.497377	0.014076	80.398537	77.444054	106.945442	0.717827	0.000000	-1.518955	0.000000	0.000000	0.000000	-0.088323	0.039821	-0.084297	0.000000	0.000000	4.000000	39.000000	0.000000
2297.166453	0.130085	0.497377	0.014076	80.398537	77.444054	106.945442	0.717827	0.000000	-1.518955	0.000000	0.000000	0.000000	-0.088323	0.039821	-0.084297	0.000000	0.000000	4.000000	39.000000	0.000000
2297.169786	0.130085	0.497377	0.014076	80.398537	77.444054	106.945442	0.717827	0.000000	-1.518955	0.000000	0.000000	0.000000	-0.088323	0.039821	-0.084297	0.000000	0.000000	4.000000	39.000000	0.000000
2297.173119	0.129338	0.497735	0.013724	80.310387	77.426163	107.091797	0.703778	0.000000	-1.504235	0.000000	0.000000	0.000000	-0.223936	0.107629	-0.105549	0.000000	0.000000	4.000000	39.000000	0.000000
2297.176453	0.129338	0.497735	0.013724	80.310387	77.426163	107.091797	0.703778	0.000000	-1.504235	0.000000	0.000000	0.000000	0.000002	0.000001	-0.000000	0.000000	0.000000	4.000000	39.000000	0.000000
2297.179786	0.129338	0.497735	0.013724	80.310387	77.426163	107.091797	0.703778	0.000000	-1.504235	0.000000	0.000000	0.000000	0.000002	0.000001	-0.000000	0.000000	0.000000	4.000000	39.000000	0.000000
2297.183119	0.129338	0.497735	0.013724	80.230583	77.451752	107.278931	0.686186	0.000000	-1.466912	0.000000	0.000000	0.000000	0.000002	0.000001	-0.000000	0.000000	0.000000	4.000000	39.000000	0.000000
2297.186453	0.129338	0.497735	0.013724	80.230583	77.451752	107.278931	0.686186	0.000000	-1.466912	0.000000	0.000000	0.000000	0.000002	0.000001	-0.000000	0.000000	0.000000	4.000000	39.000000	0.000000
2297.189786	0.128880	0.497966	0.013544	80.230583	77.451752	107.278931	0.686186	0.000000	-1.466912	0.000000	0.000000	0.000000	-0.137332	0.069196	-0.053898	0.000000	0.000000	4.000000	39.000000	0.000000
2297.193119	0.128880	0.497966	0.013544	80.171494	77.416695	107.379089	0.686186	0.000000	-1.466912	0.000000	0.000000	0.000000	-0.137332	0.069196	-0.053898	0.000000	0.000000	4.000000	39.000000	0.000000
2297.196453	0.128350	0.498235	0.013359	80.171494	77.416695	107.379089	0.686186	0.000000	-1.466912	0.000000	0.000000	0.000000	-0.159268	0.080561	-0.055648	0.000000	0.000000	4.000000	39.000000	0.000000
2297.199786	0.128350	0.498235	0.013359	80.171494	77.416695	107.379089	0.686186	0.000000	-1.466912	0.000000	0.000000	0.000000	-0.159268	0.080561	-0.055648	0.000000	0.000000	4.000000	39.000000	0.000000
2297.203119	0.128350	0.498235	0.013359	80.147110	77.327370	107.371742	0.667929	0.000000	-1.417478	0.000000	0.000000	0.000000	-0.159268	0.080561	-0.055648	0.000000	0.000000	4.000000	39.000000	0.000000
2297.206453	0.128350	0.498235	0.013359	80.147110	77.327370	107.371742	0.667929	0.000000	-1.417478	0.000000	0.000000	0.000000	-0.159268	0.080561	-0.055648	0.000000	0.000000	4.000000	39.000000	0.000000
2297.209786	0.127779	0.498537	0.013114	80.147110	77.327370	107.371742	0.667929	0.000000	-1.417478	0.000000	0.000000	0.000000	-0.171067	0.090826	-0.073310	0.000000	0.000000	4.000000	39.000000	0.000000
2297.213119	0.127779	0.498537	0.013114	80.141228	77.206558	107.307098	0.667929	0.000000	-1.417478	0.000000	0.000000	0.000000	-0.171067	0.090826	-0.073310	0.000000	0.000000	4.000000	39.000000	0.000000
2297.216453	0.127237	0.498855	0.012882	80.141228	77.206558	107.307098	0.667929	0.000000	-1.417478	0.000000	0.000000	0.000000	-0.162655	0.095194	-0.069645	0.000000	0.000000	4.000000	39.000000	0.000000
2297.219786	0.127237	0.498855	0.012882	80.141228	77.206558	107.307098	0.667929	0.000000	-1.417478	0.000000	0.000000	0.000000	-0.162655	0.095194	-0.069645	0.000000	0.000000	4.000000	39.000000	0.000000
2297.223119	0.127237	0.498855	0.012882	80.133865	77.069916	107.226372	0.644103	0.000000	-1.361858	0.000000	0.000000	0.000000	-0.162655	0.095194	-0.069645	0.000000	0.000000	4.000000	39.000000	0.000000
2297.226453	0.127237	0.498855	0.012882	80.133865	77.069916	107.226372	0.644103	0.000000	-1.361858	0.000000	0.000000	0.000000	-0.162655	0.095194	-0.069645	0.000000	0.000000	4.000000	39.000000	0.000000
2297.229786	0.126674	0.499145	0.012657	80.133865	77.069916	107.226372	0.644103	0.000000	-1.361858	0.000000	0.000000	0.000000	-0.169026	0.087079	-0.067445	0.000000	0.000000	4.000000	39.000000	0.000000
2297.233119	0.126674	0.499145	0.012657	80.129486	76.970642	107.178062	0.644103	0.000000	-1.361858	0.000000	0.000000	0.000000	-0.169026	0.087079	-0.067445	0.000000	0.000000	4.000000	39.000000	0.000000
2297.236453	0.126173	0.499400	0.012484	80.129486	76.970642	107.178062	0.644103	0.000000	-1.361858	0.000000	0.000000	0.000000	-0.150316	0.076617	-0.052019	0.000000	0.000000	4.000000	39.000000	0.000000
2297.239786	0.126173	0.499400	0.012484	80.129486	76.970642	107.178062	0.644103	0.000000	-1.361858	0.000000	0.000000	0.000000	-0.150316	0.076617	-0.052019	0.000000	0.000000	4.000000	39.000000	0.000000
2297.243119	0.126173	0.499400	0.012484	80.124840	76.853584	107.109818	0.624192	0.000000	-1.308635	0.000000	0.000000	0.000000	-0.150316	0.076617	-0.052019	0.000000	0.000000	4.000000	39.000000	0.000000
2297.246453	0.126173	0.499400	0.012484	80.124840	76.853584	107.109818	0.624192	0.000000	-1.308635	0.000000	0.000000	0.000000	-0.150316	0.076617	-0.052019	0.000000	0.000000	4.000000	39.000000	0.000000
2297.249786	0.125656	0.499617	0.012339	80.124840	76.853584	107.109818	0.624192	0.000000	-1.308635	0.000000	0.000000	0.000000	-0.154987	0.065134	-0.043336	0.000000	0.000000	4.000000	39.000000	0.000000
2297.253119	0.125656	0.499617	0.012339	80.120384	76.748886	107.061523	0.624192	0.000000	-1.308635	0.000000	0.000000	0.000000	-0.154987	0.065134	-0.043336	0.000000	0.000000	4.000000	39.000000	0.000000
2297.256453	0.125163	0.499789	0.012280	80.120384	76.748886	107.061523	0.624192	0.000000	-1.308635	0.000000	0.000000	0.000000	-0.148018	0.051335	-0.017792	0.000000	0.000000	4.000000	39.000000	0.000000
2297.259786	0.125163	0.499789	0.012280	80.120384	76.748886	107.061523	0.624192	0.000000	-1.308635	0.000000	0.000000	0.000000	-0.148018	0.051335	-0.017792	0.000000	0.000000	4.000000	39.000000	0.000000
2297.263119	0.125163	0.499789	0.012280	80.117416	76.660088	107.029366	0.614004	0.000000	-1.258134	0.000000	0.000000	0.000000	-0.148018	0.051335	-0.017792	0.000000	0.000000	4.000000	39.000000	0.000000
2297.266453	0.125163	0.499789	0.012280	80.117416	76.660088	107.029366	0.614004	0.000000	-1.258134	0.000000	0.000000	0.000000	-0.148018	0.051335	-0.017792	0.000000	0.000000	4.000000	39.000000	0.000000
2297.269786	0.124670	0.499914	0.012312	80.117416	76.660088	107.029366	0.614004	0.000000	-1.258134	0.000000	0.000000	0.000000	-0.147799	0.037589	0.009572	0.000000	0.000000	4.000000	39.000000	0.000000
2297.273119	0.124670	0.499914	0.012312	80.112984	76.555496	106.981171	0.614004	0.000000	-1.258134	0.000000	0.000000	0.000000	-0.147799	0.037589	0.009572	0.000000	0.000000	4.000000	39.000000	0.000000
2297.276453	0.124172	0.500024	0.012324	80.112984	76.555496	106.981171	0.614004	0.000000	-1.258134	0.000000	0.000000	0.000000	-0.149309	0.033053	0.003641	0.000000	0.000000	4.000000	39.000000	0.000000
2297.279786	0.124172	0.500024	0.012324	80.112984	76.555496	106.981171	0.614004	0.000000	-1.258134	0.000000	0.000000	0.000000	-0.149309	0.033053	0.003641	0.000000	0.000000	4.000000	39.000000	0.000000
2297.283119	0.124172	0.500024	0.012324	80.110016	76.469498	106.949081	0.616206	0.000000	-1.208616	0.000000	0.000000	0.000000	-0.149309	0.033053	0.003641	0.000000	0.000000	4.000000	39.000000	0.000000
2297.286453	0.124172	0.500024	0.012324	80.110016	76.469498	106.949081	0.616206	0.000000	-1.208616	0.000000	0.000000	0.000000	-0.149309	0.033053	0.003641	0.000000	0.000000	4.000000	39.000000	0.000000
2297.289786	0.123731	0.500111	0.012367	80.110016	76.469498	106.949081	0.616206	0.000000	-1.208616	0.000000	0.000000	0.000000	-0.132510	0.026192	0.012843	0.000000	0.000000	4.000000	39.000000	0.000000
2297.293119	0.123731	0.500111	0.012367	80.108528	76.407448	106.933044	0.616206	0.000000	-1.208616	0.000000	0.000000	0.000000	-0.132510	0.026192	0.012843	0.000000	0.000000	4.000000	39.000000	0.000000
2297.296453	0.123731	0.500111	0.012367	80.108528	76.407448	106.933044	0.616206	0.000000	-1.208616	0.000000	0.000000	0.000000	-0.132510	0.026192	0.012843	0.000000	0.000000	4.000000	39.000000	0.000000
2297.299786	0.123731	0.500111	0.012367	80.108528	76.407448	106.933044	0.616206	0.000000	-1.208616	0.000000	0.000000	0.000000	-0.132510	0.026192	0.012843	0.000000	0.000000	4.000000	39.000000	0.000000
2297.303119	0.122994	0.500229	0.012374	80.108528	76.369385	106.933052	0.618347	0.000000	-1.186531	0.000000	0.000000	0.000000	-0.221032	0.035308	0.002190	0.000000	0.000000	4.000000	39.000000	0.000000
2297.306453	0.122994	0.500229	0.012374	80.108528	76.369385	106.933052	0.618347	0.000000	-1.186531	0.000000	0.000000	0.000000	0.000000	-0.000008	-0.000000	0.000000	0.000000	4.000000	39.000000	0.000000
2297.309786	0.122994	0.500229	0.012374	80.108528	76.369385	106.933052	0.618347	0.000000	-1.186531	0.000000	0.000000	0.000000	0.000000	-0.000008	-0.000000	0.000000	0.000000	4.000000	39.000000	0.000000
2297.313119	0.122994	0.500229	0.012374	80.110001	76.355240	106.949066	0.618712	0.000000	-1.149692	0.000000	0.000000	0.000000	0.000000	-0.000008	-0.000000	0.000000	0.000000	4.000000	39.000000	0.000000
2297.316453	0.122994	0.500229	0.012374	80.110001	76.355240	106.949066	0.618712	0.000000	-1.149692	0.000000	0.000000	0.000000	0.000000	-0.000008	-0.000000	0.000000	0.000000	4.000000	39.000000	0.000000
2297.319786	0.122716	0.500244	0.012314	80.110001	76.355240	106.949066	0.618712	0.000000	-1.149692	0.000000	0.000000	0.000000	-0.083324	0.004588	-0.018099	0.000000	0.000000	4.000000	39.000000	0.000000
2297.323119	0.122716	0.500244	0.012314	80.118675	76.407944	107.025543	0.618712	0.000000	-1.149692	0.000000	0.000000	0.000000	-0.083324	0.004588	-0.018099	0.000000	0.000000	4.000000	39.000000	0.000000
2297.326453	0.122716	0.500244	0.012314	80.118675	76.407944	107.025543	0.618712	0.000000	-1.149692	0.000000	0.000000	0.000000	-0.083324	0.004588	-0.018099	0.000000	0.000000	4.000000	39.000000	0.000000
2297.329786	0.122716	0.500244	0.012314	80.118675	76.407944	107.025543	0.618712	0.000000	-1.149692	0.000000	0.000000	0.000000	-0.083324	0.004588	-0.018099	0.000000	0.000000	4.000000	39.000000	0.000000
2297.333119	0.122304	0.500169	0.012012	80.128746	76.484711	107.118156	0.615695	0.000000	-1.135805	0.000000	0.000000	0.000000	-0.123625	-0.022575	-0.090691	0.000000	0.000000	4.000000	39.000000	0.000000
2297.336453	0.122304	0.500169	0.012012	80.128746	76.484711	107.118156	0.615695	0.000000	-1.135805	0.000000	0.000000	0.000000	-0.123625	-0.022575	-0.090691	0.000000	0.000000	4.000000	39.000000	0.000000
2297.339786	0.122304	0.500169	0.012012	80.128746	76.484711	107.118156	0.615695	0.000000	-1.135805	0.000000	0.000000	0.000000	-0.123625	-0.022575	-0.090691	0.000000	0.000000	4.000000	39.000000	0.000000
2297.343119	0.122304	0.500169	0.012012	80.144035	76.574554	107.215668	0.600580	0.000000	-1.115200	0.000000	0.000000	0.000000	-0.123625	-0.022575	-0.090691	0.000000	0.000000	4.000000	39.000000	0.000000
2297.346453	0.122151	0.500101	0.011882	80.144035	76.574554	107.215668	0.600580	0.000000	-1.115200	0.000000	0.000000	0.000000	-0.045794	-0.020379	-0.038853	0.000000	0.000000	4.000000	39.000000	0.000000
2297.349786	0.122151	0.500101	0.011882	80.144035	76.574554	107.215668	0.600580	0.000000	-1.115200	0.000000	0.000000	0.000000	-0.045794	-0.020379	-0.038853	0.000000	0.000000	4.000000	39.000000	0.000000
2297.353119	0.122151	0.500101	0.011882	80.166428	76.635132	107.270348	0.594105	0.000000	-1.107568	0.000000	0.000000	0.000000	-0.045794	-0.020379	-0.038853	0.000000	0.000000	4.000000	39.000000	0.000000
2297.356453	0.121977	0.500033	0.011758	80.166428	76.635132	107.270348	0.594105	0.000000	-1.107568	0.000000	0.000000	0.000000	-0.052455	-0.020356	-0.037139	0.000000	0.000000	4.000000	39.000000	0.000000
2297.359786	0.121977	0.500033	0.011758	80.166428	76.635132	107.270348	0.594105	0.000000	-1.107568	0.000000	0.000000	0.000000	-0.052455	-0.020356	-0.037139	0.000000	0.000000	4.000000	39.000000	0.000000
2297.363119	0.121977	0.500033	0.011758	80.204254	76.611511	107.215126	0.587915	0.000000	-1.098825	0.000000	0.000000	0.000000	-0.052455	-0.020356	-0.037139	0.000000	0.000000	4.000000	39.000000	0.000000
2297.366453	0.121977	0.500033	0.011758	80.204254	76.611511	107.215126	0.587915	0.000000	-1.098825	0.000000	0.000000	0.000000	-0.052455	-0.020356	-0.037139	0.000000	0.000000	4.000000	39.000000	0.000000
2297.369786	0.121806	0.499988	0.011741	80.204254	76.611511	107.215126	0.587915	0.000000	-1.098825	0.000000	0.000000	0.000000	-0.051254	-0.013593	-0.005182	0.000000	0.000000	4.000000	39.000000	0.000000
2297.373119	0.121806	0.499988	0.011741	80.262939	76.476379	107.016113	0.587915	0.000000	-1.098825	0.000000	0.000000	0.000000	-0.051254	-0.013593	-0.005182	0.000000	0.000000	4.000000	39.000000	0.000000
2297.376453	0.121806	0.499988	0.011741	80.262939	76.476379	107.016113	0.587915	0.000000	-1.098825	0.000000	0.000000	0.000000	-0.051254	-0.013593	-0.005182	0.000000	0.000000	4.000000	39.000000	0.000000
2297.379786	0.121806	0.499988	0.011741	80.262939	76.476379	107.016113	0.587915	0.000000	-1.098825	0.000000	0.000000	0.000000	-0.051254	-0.013593	-0.005182	0.000000	0.000000	4.000000	39.000000	0.000000
2297.383119	0.121348	0.499954	0.012082	80.346115	76.220383	106.658264	0.587051	0.000000	-1.090283	0.000000	0.000000	0.000000	-0.137442	-0.010303	0.102359	0.000000	0.000000	4.000000	39.000000	0.000000
2297.386453	0.121348	0.499954	0.012082	80.346115	76.220383	106.658264	0.587051	0.000000	-1.090283	0.000000	0.000000	0.000000	-0.137442	-0.010303	0.102359	0.000000	0.000000	4.000000	39.000000	0.000000
2297.389786	0.121348	0.499954	0.012082	80.346115	76.220383	106.658264	0.587051	0.000000	-1.090283	0.000000	0.000000	0.000000	-0.137442	-0.010303	0.102359	0.000000	0.000000	4.000000	39.000000	0.000000
2297.393119	0.121348	0.499954	0.012082	80.436241	75.948875	106.281059	0.604111	0.000000	-1.067376	0.000000	0.000000	0.000000	-0.137442	-0.010303	0.102359	0.000000	0.000000	4.000000	39.000000	0.000000
2297.396453	0.121027	0.499934	0.012408	80.436241	75.948875	106.281059	0.604111	0.000000	-1.067376	0.000000	0.000000	0.000000	-0.096013	-0.005799	0.097660	0.000000	0.000000	4.000000	39.000000	0.000000
2297.399786	0.121027	0.499934	0.012408	80.436241	75.948875	106.281059	0.604111	0.000000	-1.067376	0.000000	0.000000	0.000000	-0.096013	-0.005799	0.097660	0.000000	0.000000	4.000000	39.000000	0.000000
2297.403119	0.121027	0.499934	0.012408	80.504753	75.666115	105.926140	0.620387	0.000000	-1.051374	0.000000	0.000000	0.000000	-0.096013	-0.005799	0.097660	0.000000	0.000000	4.000000	39.000000	0.000000
2297.406453	0.121027	0.499934	0.012408	80.504753	75.666115	105.926140	0.620387	0.000000	-1.051374	0.000000	0.000000	0.000000	-0.096013	-0.005799	0.097660	0.000000	0.000000	4.000000	39.000000	0.000000
2297.409786	0.120700	0.499934	0.012799	80.504753	75.666115	105.926140	0.620387	0.000000	-1.051374	0.000000	0.000000	0.000000	-0.098217	-0.000152	0.117319	0.000000	0.000000	4.000000	39.000000	0.000000
2297.413119	0.120700	0.499934	0.012799	80.533180	75.410332	105.657516	0.620387	0.000000	-1.051374	0.000000	0.000000	0.000000	-0.098217	-0.000152	0.117319	0.000000	0.000000	4.000000	39.000000	0.000000
2297.416453	0.120392	0.499967	0.013269	80.533180	75.410332	105.657516	0.620387	0.000000	-1.051374	0.000000	0.000000	0.000000	-0.092307	0.010007	0.141027	0.000000	0.000000	4.000000	39.000000	0.000000
2297.419786	0.120392	0.499967	0.013269	80.533180	75.410332	105.657516	0.620387	0.000000	-1.051374	0.000000	0.000000	0.000000	-0.092307	0.010007	0.141027	0.000000	0.000000	4.000000	39.000000	0.000000
2297.423119	0.120392	0.499967	0.013269	80.520126	75.174278	105.462227	0.663445	0.000000	-1.019620	0.000000	0.000000	0.000000	-0.092307	0.010007	0.141027	0.000000	0.000000	4.000000	39.000000	0.000000
2297.426453	0.120392	0.499967	0.013269	80.520126	75.174278	105.462227	0.663445	0.000000	-1.019620	0.000000	0.000000	0.000000	-0.092307	0.010007	0.141027	0.000000	0.000000	4.000000	39.000000	0.000000
2297.429786	0.120071	0.500057	0.013781	80.520126	75.174278	105.462227	0.663445	0.000000	-1.019620	0.000000	0.000000	0.000000	-0.096465	0.027056	0.153523	0.000000	0.000000	4.000000	39.000000	0.000000
2297.433119	0.120071	0.500057	0.013781	80.494118	74.847725	105.180779	0.663445	0.000000	-1.019620	0.000000	0.000000	0.000000	-0.096465	0.027056	0.153523	0.000000	0.000000	4.000000	39.000000	0.000000
2297.436453	0.119784	0.500246	0.014340	80.494118	74.847725	105.180779	0.663445	0.000000	-1.019620	0.000000	0.000000	0.000000	-0.085954	0.056655	0.167670	0.000000	0.000000	4.000000	39.000000	0.000000
2297.439786	0.119784	0.500246	0.014340	80.494118	74.847725	105.180779	0.663445	0.000000	-1.019620	0.000000	0.000000	0.000000	-0.085954	0.056655	0.167670	0.000000	0.000000	4.000000	39.000000	0.000000
2297.443119	0.119784	0.500246	0.014340	80.463226	74.474167	104.851631	0.716977	0.000000	-0.989217	0.000000	0.000000	0.000000	-0.085954	0.056655	0.167670	0.000000	0.000000	4.000000	39.000000	0.000000
2297.446453	0.119784	0.500246	0.014340	80.463226	74.474167	104.851631	0.716977	0.000000	-0.989217	0.000000	0.000000	0.000000	-0.085954	0.056655	0.167670	0.000000	0.000000	4.000000	39.000000	0.000000
2297.449786	0.119533	0.500508	0.014948	80.463226	74.474167	104.851631	0.716977	0.000000	-0.989217	0.000000	0.000000	0.000000	-0.075302	0.078375	0.182472	0.000000	0.000000	4.000000	39.000000	0.000000
2297.453119	0.119533	0.500508	0.014948	80.434265	74.027359	104.437599	0.716977	0.000000	-0.989217	0.000000	0.000000	0.000000	-0.075302	0.078375	0.182472	0.000000	0.000000	4.000000	39.000000	0.000000
2297.456453	0.119290	0.500826	0.015592	80.434265	74.027359	104.437599	0.716977	0.000000	-0.989217	0.000000	0.000000	0.000000	-0.072866	0.095619	0.193171	0.000000	0.000000	4.000000	39.000000	0.000000
2297.459786	0.119290	0.500826	0.015592	80.434265	74.027359	104.437599	0.716977	0.000000	-0.989217	0.000000	0.000000	0.000000	-0.072866	0.095619	0.193171	0.000000	0.000000	4.000000	39.000000	0.000000
2297.463119	0.119290	0.500826	0.015592	80.418312	73.493492	103.904846	0.779585	0.000000	-0.964522	0.000000	0.000000	0.000000	-0.072866	0.095619	0.193171	0.000000	0.000000	4.000000	39.000000	0.000000
2297.466453	0.119290	0.500826	0.015592	80.418312	73.493492	103.904846	0.779585	0.000000	-0.964522	0.000000	0.000000	0.000000	-0.072866	0.095619	0.193171	0.000000	0.000000	4.000000	39.000000	0.000000
2297.469786	0.119061	0.501191	0.016293	80.418312	73.493492	103.904846	0.779585	0.000000	-0.964522	0.000000	0.000000	0.000000	-0.068845	0.109513	0.210285	0.000000	0.000000	4.000000	39.000000	0.000000
2297.473119	0.119061	0.501191	0.016293	80.432312	72.862114	103.218384	0.779585	0.000000	-0.964522	0.000000	0.000000	0.000000	-0.068845	0.109513	0.210285	0.000000	0.000000	4.000000	39.000000	0.000000
2297.476453	0.118840	0.501588	0.017031	80.432312	72.862114	103.218384	0.779585	0.000000	-0.964522	0.000000	0.000000	0.000000	-0.066320	0.118898	0.221595	0.000000	0.000000	4.000000	39.000000	0.000000
2297.479786	0.118840	0.501588	0.017031	80.432312	72.862114	103.218384	0.779585	0.000000	-0.964522	0.000000	0.000000	0.000000	-0.066320	0.118898	0.221595	0.000000	0.000000	4.000000	39.000000	0.000000
2297.483119	0.118840	0.501588	0.017031	80.472488	72.152374	102.405289	0.851564	0.000000	-0.941994	0.000000	0.000000	0.000000	-0.066320	0.118898	0.221595	0.000000	0.000000	4.000000	39.000000	0.000000
2297.486453	0.118840	0.501588	0.017031	80.472488	72.152374	102.405289	0.851564	0.000000	-0.941994	0.000000	0.000000	0.000000	-0.066320	0.118898	0.221595	0.000000	0.000000	4.000000	39.000000	0.000000
2297.489786	0.118628	0.501989	0.017810	80.472488	72.152374	102.405289	0.851564	0.000000	-0.941994	0.000000	0.000000	0.000000	-0.063661	0.120305	0.233583	0.000000	0.000000	4.000000	39.000000	0.000000
2297.493119	0.118628	0.501989	0.017810	80.517029	71.366341	101.495628	0.851564	0.000000	-0.941994	0.000000	0.000000	0.000000	-0.063661	0.120305	0.233583	0.000000	0.000000	4.000000	39.000000	0.000000
2297.496453	0.118474	0.502437	0.018634	80.517029	71.366341	101.495628	0.851564	0.000000	-0.941994	0.000000	0.000000	0.000000	-0.046229	0.134389	0.247200	0.000000	0.000000	4.000000	39.000000	0.000000
2297.499786	0.118474	0.502437	0.018634	80.517029	71.366341	101.495628	0.851564	0.000000	-0.941994	0.000000	0.000000	0.000000	-0.046229	0.134389	0.247200	0.000000	0.000000	4.000000	39.000000	0.000000
2297.503119	0.118474	0.502437	0.018634	80.552940	70.516808	100.513672	0.931695	0.000000	-0.923679	0.000000	0.000000	0.000000	-0.046229	0.134389	0.247200	0.000000	0.000000	4.000000	39.000000	0.000000
2297.506453	0.118437	0.502978	0.019549	80.552940	70.516808	100.513672	0.931695	0.000000	-0.923679	0.000000	0.000000	0.000000	-0.010932	0.162371	0.274593	0.000000	0.000000	4.000000	39.000000	0.000000
2297.509786	0.118437	0.502978	0.019549	80.552940	70.516808	100.513672	0.931695	0.000000	-0.923679	0.000000	0.000000	0.000000	-0.010932	0.162371	0.274593	0.000000	0.000000	4.000000	39.000000	0.000000
2297.513119	0.118437	0.502978	0.019549	80.554626	69.644531	99.535492	0.977460	0.000000	-0.921857	0.000000	0.000000	0.000000	-0.010932	0.162371	0.274593	0.000000	0.000000	4.000000	39.000000	0.000000
2297.516453	0.118481	0.503594	0.020501	80.554626	69.644531	99.535492	0.977460	0.000000	-0.921857	0.000000	0.000000	0.000000	0.013177	0.184816	0.285615	0.000000	0.000000	4.000000	39.000000	0.000000
2297.519786	0.118481	0.503594	0.020501	80.554626	69.644531	99.535492	0.977460	0.000000	-0.921857	0.000000	0.000000	0.000000	0.013177	0.184816	0.285615	0.000000	0.000000	4.000000	39.000000	0.000000
2297.523119	0.118481	0.503594	0.020501	80.521118	68.751938	98.558197	1.025063	0.000000	-0.924053	0.000000	0.000000	0.000000	0.013177	0.184816	0.285615	0.000000	0.000000	4.000000	39.000000	0.000000
2297.526453	0.118643	0.504305	0.021544	80.521118	68.751938	98.558197	1.025063	0.000000	-0.924053	0.000000	0.000000	0.000000	0.048610	0.213229	0.312703	0.000000	0.000000	4.000000	39.000000	0.000000
2297.529786	0.118643	0.504305	0.021544	80.521118	68.751938	98.558197	1.025063	0.000000	-0.924053	0.000000	0.000000	0.000000	0.048610	0.213229	0.312703	0.000000	0.000000	4.000000	39.000000	0.000000
2297.533119	0.118643	0.504305	0.021544	80.491531	67.895950	97.600540	1.077180	0.000000	-0.932155	0.000000	0.000000	0.000000	0.048610	0.213229	0.312703	0.000000	0.000000	4.000000	39.000000	0.000000
2297.536453	0.118863	0.505092	0.022627	80.491531	67.895950	97.600540	1.077180	0.000000	-0.932155	0.000000	0.000000	0.000000	0.066057	0.236062	0.325082	0.000000	0.000000	4.000000	39.000000	0.000000
2297.539786	0.118863	0.505092	0.022627	80.491531	67.895950	97.600540	1.077180	0.000000	-0.932155	0.000000	0.000000	0.000000	0.066057	0.236062	0.325082	0.000000	0.000000	4.000000	39.000000	0.000000
2297.543119	0.118863	0.505092	0.022627	80.521927	67.487312	97.040016	1.131360	0.000000	-0.943165	0.000000	0.000000	0.000000	0.066057	0.236062	0.325082	0.000000	0.000000	4.000000	39.000000	0.000000
2297.546453	0.119145	0.505947	0.023665	80.521927	67.487312	97.040016	1.131360	0.000000	-0.943165	0.000000	0.000000	0.000000	0.084383	0.256651	0.311302	0.000000	0.000000	4.000000	39.000000	0.000000
2297.549786	0.119145	0.505947	0.023665	80.521927	67.487312	97.040016	1.131360	0.000000	-0.943165	0.000000	0.000000	0.000000	0.084383	0.256651	0.311302	0.000000	0.000000	4.000000	39.000000	0.000000
2297.553119	0.119145	0.505947	0.023665	80.635292	67.807678	97.154037	1.183244	0.000000	-0.957229	0.000000	0.000000	0.000000	0.084383	0.256651	0.311302	0.000000	0.000000	4.000000	39.000000	0.000000
2297.556453	0.119438	0.506829	0.024651	80.635292	67.807678	97.154037	1.183244	0.000000	-0.957229	0.000000	0.000000	0.000000	0.087889	0.264505	0.295924	0.000000	0.000000	4.000000	39.000000	0.000000
2297.559786	0.119438	0.506829	0.024651	80.635292	67.807678	97.154037	1.183244	0.000000	-0.957229	0.000000	0.000000	0.000000	0.087889	0.264505	0.295924	0.000000	0.000000	4.000000	39.000000	0.000000
2297.563119	0.119438	0.506829	0.024651	80.822021	69.054993	98.167740	1.232565	0.000000	-0.971877	0.000000	0.000000	0.000000	0.087889	0.264505	0.295924	0.000000	0.000000	4.000000	39.000000	0.000000
2297.566453	0.119806	0.507748	0.025548	80.822021	69.054993	98.167740	1.232565	0.000000	-0.971877	0.000000	0.000000	0.000000	0.110454	0.275806	0.268953	0.000000	0.000000	4.000000	39.000000	0.000000
2297.569786	0.119806	0.507748	0.025548	80.822021	69.054993	98.167740	1.232565	0.000000	-0.971877	0.000000	0.000000	0.000000	0.110454	0.275806	0.268953	0.000000	0.000000	4.000000	39.000000	0.000000
2297.573119	0.119806	0.507748	0.025548	81.027817	70.967575	99.853752	1.277390	0.000000	-0.990286	0.000000	0.000000	0.000000	0.110454	0.275806	0.268953	0.000000	0.000000	4.000000	39.000000	0.000000
2297.576453	0.120287	0.508752	0.026405	81.027817	70.967575	99.853752	1.277390	0.000000	-0.990286	0.000000	0.000000	0.000000	0.144244	0.301257	0.257123	0.000000	0.000000	4.000000	39.000000	0.000000
2297.579786	0.120287	0.508752	0.026405	81.027817	70.967575	99.853752	1.277390	0.000000	-0.990286	0.000000	0.000000	0.000000	0.144244	0.301257	0.257123	0.000000	0.000000	4.000000	39.000000	0.000000
2297.583119	0.120287	0.508752	0.026405	81.220612	73.252075	101.926483	1.320244	0.000000	-1.014327	0.000000	0.000000	0.000000	0.144244	0.301257	0.257123	0.000000	0.000000	4.000000	39.000000	0.000000
2297.586453	0.120854	0.509771	0.027214	81.220612	73.252075	101.926483	1.320244	0.000000	-1.014327	0.000000	0.000000	0.000000	0.170292	0.305732	0.242814	0.000000	0.000000	4.000000	39.000000	0.000000
2297.589786	0.120854	0.509771	0.027214	81.220612	73.252075	101.926483	1.320244	0.000000	-1.014327	0.000000	0.000000	0.000000	0.170292	0.305732	0.242814	0.000000	0.000000	4.000000	39.000000	0.000000
2297.593119	0.120854	0.509771	0.027214	81.396996	75.697037	104.162918	1.360713	0.000000	-1.042708	0.000000	0.000000	0.000000	0.170292	0.305732	0.242814	0.000000	0.000000	4.000000	39.000000	0.000000
2297.596453	0.121439	0.510860	0.027987	81.396996	75.697037	104.162918	1.360713	0.000000	-1.042708	0.000000	0.000000	0.000000	0.175308	0.326592	0.231887	0.000000	0.000000	4.000000	39.000000	0.000000
2297.599786	0.121439	0.510860	0.027987	81.396996	75.697037	104.162918	1.360713	0.000000	-1.042708	0.000000	0.000000	0.000000	0.175308	0.326592	0.231887	0.000000	0.000000	4.000000	39.000000	0.000000
2297.603119	0.121439	0.510860	0.027987	81.533386	78.076447	106.353867	1.399361	0.000000	-1.071927	0.000000	0.000000	0.000000	0.175308	0.326592	0.231887	0.000000	0.000000	4.000000	39.000000	0.000000
2297.606453	0.122077	0.512039	0.028776	81.533386	78.076447	106.353867	1.399361	0.000000	-1.071927	0.000000	0.000000	0.000000	0.191658	0.353693	0.236735	0.000000	0.000000	4.000000	39.000000	0.000000
2297.609786	0.122077	0.512039	0.028776	81.533386	78.076447	106.353867	1.399361	0.000000	-1.071927	0.000000	0.000000	0.000000	0.191658	0.353693	0.236735	0.000000	0.000000	4.000000	39.000000	0.000000
2297.613119	0.122077	0.512039	0.028776	81.633530	80.222534	108.334045	1.438817	0.000000	-1.103870	0.000000	0.000000	0.000000	0.191658	0.353693	0.236735	0.000000	0.000000	4.000000	39.000000	0.000000
2297.616453	0.122738	0.513277	0.029549	81.633530	80.222534	108.334045	1.438817	0.000000	-1.103870	0.000000	0.000000	0.000000	0.198302	0.371355	0.231911	0.000000	0.000000	4.000000	39.000000	0.000000
2297.619786	0.122738	0.513277	0.029549	81.633530	80.222534	108.334045	1.438817	0.000000	-1.103870	0.000000	0.000000	0.000000	0.198302	0.371355	0.231911	0.000000	0.000000	4.000000	39.000000	0.000000
2297.623119	0.122738	0.513277	0.029549	81.702324	82.076012	110.026878	1.477469	0.000000	-1.136920	0.000000	0.000000	0.000000	0.198302	0.371355	0.231911	0.000000	0.000000	4.000000	39.000000	0.000000
2297.626453	0.123422	0.514574	0.030306	81.702324	82.076012	110.026878	1.477469	0.000000	-1.136920	0.000000	0.000000	0.000000	0.204935	0.389112	0.226936	0.000000	0.000000	4.000000	39.000000	0.000000
2297.629786	0.123422	0.514574	0.030306	81.702324	82.076012	110.026878	1.477469	0.000000	-1.136920	0.000000	0.000000	0.000000	0.204935	0.389112	0.226936	0.000000	0.000000	4.000000	39.000000	0.000000
2297.633119	0.123422	0.514574	0.030306	81.751709	83.618515	111.418381	1.515292	0.000000	-1.171076	0.000000	0.000000	0.000000	0.204935	0.389112	0.226936	0.000000	0.000000	4.000000	39.000000	0.000000
2297.636453	0.124076	0.515914	0.031039	81.751709	83.618515	111.418381	1.515292	0.000000	-1.171076	0.000000	0.000000	0.000000	0.196251	0.402094	0.219804	0.000000	0.000000	4.000000	39.000000	0.000000
2297.639786	0.124076	0.515914	0.031039	81.751709	83.618515	111.418381	1.515292	0.000000	-1.171076	0.000000	0.000000	0.000000	0.196251	0.402094	0.219804	0.000000	0.000000	4.000000	39.000000	0.000000
2297.643119	0.124076	0.515914	0.031039	81.793213	84.853729	112.497986	1.551926	0.000000	-1.203784	0.000000	0.000000	0.000000	0.196251	0.402094	0.219804	0.000000	0.000000	4.000000	39.000000	0.000000
2297.646453	0.124742	0.517282	0.031717	81.793213	84.853729	112.497986	1.551926	0.000000	-1.203784	0.000000	0.000000	0.000000	0.200012	0.410243	0.203556	0.000000	0.000000	4.000000	39.000000	0.000000
2297.649786	0.124742	0.517282	0.031717	81.793213	84.853729	112.497986	1.551926	0.000000	-1.203784	0.000000	0.000000	0.000000	0.200012	0.410243	0.203556	0.000000	0.000000	4.000000	39.000000	0.000000
2297.653119	0.124742	0.517282	0.031717	81.811218	85.836136	113.353333	1.585852	0.000000	-1.237120	0.000000	0.000000	0.000000	0.200012	0.410243	0.203556	0.000000	0.000000	4.000000	39.000000	0.000000
2297.656453	0.125432	0.518681	0.032381	81.811218	85.836136	113.353333	1.585852	0.000000	-1.237120	0.000000	0.000000	0.000000	0.206815	0.419832	0.199232	0.000000	0.000000	4.000000	39.000000	0.000000
2297.659786	0.125432	0.518681	0.032381	81.811218	85.836136	113.353333	1.585852	0.000000	-1.237120	0.000000	0.000000	0.000000	0.206815	0.419832	0.199232	0.000000	0.000000	4.000000	39.000000	0.000000
2297.663119	0.125432	0.518681	0.032381	81.796608	86.721016	114.129890	1.619057	0.000000	-1.271589	0.000000	0.000000	0.000000	0.206815	0.419832	0.199232	0.000000	0.000000	4.000000	39.000000	0.000000
2297.666453	0.126158	0.520080	0.032988	81.796608	86.721016	114.129890	1.619057	0.000000	-1.271589	0.000000	0.000000	0.000000	0.217786	0.419618	0.182054	0.000000	0.000000	4.000000	39.000000	0.000000
2297.669786	0.126158	0.520080	0.032988	81.796608	86.721016	114.129890	1.619057	0.000000	-1.271589	0.000000	0.000000	0.000000	0.217786	0.419618	0.182054	0.000000	0.000000	4.000000	39.000000	0.000000
2297.673119	0.126158	0.520080	0.032988	81.775383	87.536461	114.837967	1.649399	0.000000	-1.307887	0.000000	0.000000	0.000000	0.217786	0.419618	0.182054	0.000000	0.000000	4.000000	39.000000	0.000000
2297.676453	0.126932	0.521500	0.033488	81.775383	87.536461	114.837967	1.649399	0.000000	-1.307887	0.000000	0.000000	0.000000	0.232409	0.426063	0.150098	0.000000	0.000000	4.000000	39.000000	0.000000
2297.679786	0.126932	0.521500	0.033488	81.775383	87.536461	114.837967	1.649399	0.000000	-1.307887	0.000000	0.000000	0.000000	0.232409	0.426063	0.150098	0.000000	0.000000	4.000000	39.000000	0.000000
2297.683119	0.126932	0.521500	0.033488	81.752731	88.334641	115.533989	1.674416	0.000000	-1.346621	0.000000	0.000000	0.000000	0.232409	0.426063	0.150098	0.000000	0.000000	4.000000	39.000000	0.000000
2297.686453	0.127737	0.522958	0.033906	81.752731	88.334641	115.533989	1.674416	0.000000	-1.346621	0.000000	0.000000	0.000000	0.241422	0.437296	0.125328	0.000000	0.000000	4.000000	39.000000	0.000000
2297.689786	0.127737	0.522958	0.033906	81.752731	88.334641	115.533989	1.674416	0.000000	-1.346621	0.000000	0.000000	0.000000	0.241422	0.437296	0.125328	0.000000	0.000000	4.000000	39.000000	0.000000
2297.693119	0.127737	0.522958	0.033906	81.731270	89.253723	116.341782	1.695304	0.000000	-1.386858	0.000000	0.000000	0.000000	0.241422	0.437296	0.125328	0.000000	0.000000	4.000000	39.000000	0.000000
2297.696453	0.128567	0.524436	0.034223	81.731270	89.253723	116.341782	1.695304	0.000000	-1.386858	0.000000	0.000000	0.000000	0.248956	0.443470	0.095038	0.000000	0.000000	4.000000	39.000000	0.000000
2297.699786	0.128567	0.524436	0.034223	81.731270	89.253723	116.341782	1.695304	0.000000	-1.386858	0.000000	0.000000	0.000000	0.248956	0.443470	0.095038	0.000000	0.000000	4.000000	39.000000	0.000000
2297.703119	0.128567	0.524436	0.034223	81.706161	90.124664	117.129616	1.711143	0.000000	-1.428350	0.000000	0.000000	0.000000	0.248956	0.443470	0.095038	0.000000	0.000000	4.000000	39.000000	0.000000
2297.706453	0.129412	0.526012	0.034495	81.706161	90.124664	117.129616	1.711143	0.000000	-1.428350	0.000000	0.000000	0.000000	0.253379	0.472771	0.081652	0.000000	0.000000	4.000000	39.000000	0.000000
2297.709786	0.129412	0.526012	0.034495	81.706161	90.124664	117.129616	1.711143	0.000000	-1.428350	0.000000	0.000000	0.000000	0.253379	0.472771	0.081652	0.000000	0.000000	4.000000	39.000000	0.000000
2297.713119	0.129412	0.526012	0.034495	81.678429	90.927589	118.211052	1.724752	0.000000	-1.470580	0.000000	0.000000	0.000000	0.253379	0.472771	0.081652	0.000000	0.000000	4.000000	39.000000	0.000000
2297.716453	0.130295	0.527658	0.034719	81.678429	90.927589	118.211052	1.724752	0.000000	-1.470580	0.000000	0.000000	0.000000	0.264994	0.493767	0.067257	0.000000	0.000000	4.000000	39.000000	0.000000
2297.719786	0.130295	0.527658	0.034719	81.678429	90.927589	118.211052	1.724752	0.000000	-1.470580	0.000000	0.000000	0.000000	0.264994	0.493767	0.067257	0.000000	0.000000	4.000000	39.000000	0.000000
2297.723119	0.130295	0.527658	0.034719	81.657669	91.613297	120.300835	1.735962	0.000000	-1.514746	0.000000	0.000000	0.000000	0.264994	0.493767	0.067257	0.000000	0.000000	4.000000	39.000000	0.000000
2297.726453	0.131212	0.529357	0.034877	81.657669	91.613297	120.300835	1.735962	0.000000	-1.514746	0.000000	0.000000	0.000000	0.275103	0.509738	0.047257	0.000000	0.000000	4.000000	39.000000	0.000000
2297.729786	0.131212	0.529357	0.034877	81.657669	91.613297	120.300835	1.735962	0.000000	-1.514746	0.000000	0.000000	0.000000	0.275103	0.509738	0.047257	0.000000	0.000000	4.000000	39.000000	0.000000
2297.733119	0.131212	0.529357	0.034877	81.692551	92.192451	122.271126	1.743838	0.000000	-1.560597	0.000000	0.000000	0.000000	0.275103	0.509738	0.047257	0.000000	0.000000	4.000000	39.000000	0.000000
2297.736453	0.132212	0.531138	0.035057	81.692551	92.192451	122.271126	1.743838	0.000000	-1.560597	0.000000	0.000000	0.000000	0.299915	0.534185	0.054194	0.000000	0.000000	4.000000	39.000000	0.000000
2297.739786	0.132212	0.531138	0.035057	81.692551	92.192451	122.271126	1.743838	0.000000	-1.560597	0.000000	0.000000	0.000000	0.299915	0.534185	0.054194	0.000000	0.000000	4.000000	39.000000	0.000000
2297.743119	0.132212	0.531138	0.035057	81.812584	92.710068	122.936821	1.752870	0.000000	-1.610583	0.000000	0.000000	0.000000	0.299915	0.534185	0.054194	0.000000	0.000000	4.000000	39.000000	0.000000
2297.746453	0.133322	0.532933	0.035176	81.812584	92.710068	122.936821	1.752870	0.000000	-1.610583	0.000000	0.000000	0.000000	0.333018	0.538527	0.035676	0.000000	0.000000	4.000000	39.000000	0.000000
2297.749786	0.133322	0.532933	0.035176	81.812584	92.710068	122.936821	1.752870	0.000000	-1.610583	0.000000	0.000000	0.000000	0.333018	0.538527	0.035676	0.000000	0.000000	4.000000	39.000000	0.000000
2297.753119	0.133322	0.532933	0.035176	81.998253	93.371147	123.196548	1.758816	0.000000	-1.666086	0.000000	0.000000	0.000000	0.333018	0.538527	0.035676	0.000000	0.000000	4.000000	39.000000	0.000000
2297.756453	0.134448	0.534742	0.035258	81.998253	93.371147	123.196548	1.758816	0.000000	-1.666086	0.000000	0.000000	0.000000	0.338035	0.542828	0.024566	0.000000	0.000000	4.000000	39.000000	0.000000
2297.759786	0.134448	0.534742	0.035258	81.998253	93.371147	123.196548	1.758816	0.000000	-1.666086	0.000000	0.000000	0.000000	0.338035	0.542828	0.024566	0.000000	0.000000	4.000000	39.000000	0.000000
2297.763119	0.134448	0.534742	0.035258	82.213692	94.211739	123.604416	1.762910	0.000000	-1.722425	0.000000	0.000000	0.000000	0.338035	0.542828	0.024566	0.000000	0.000000	4.000000	39.000000	0.000000
2297.766453	0.135622	0.536527	0.035322	82.213692	94.211739	123.604416	1.762910	0.000000	-1.722425	0.000000	0.000000	0.000000	0.352149	0.535476	0.019231	0.000000	0.000000	4.000000	39.000000	0.000000
2297.769786	0.135622	0.536527	0.035322	82.213692	94.211739	123.604416	1.762910	0.000000	-1.722425	0.000000	0.000000	0.000000	0.352149	0.535476	0.019231	0.000000	0.000000	4.000000	39.000000	0.000000
2297.773119	0.135622	0.536527	0.035322	82.449806	95.250694	124.206375	1.766116	0.000000	-1.781116	0.000000	0.000000	0.000000	0.352149	0.535476	0.019231	0.000000	0.000000	4.000000	39.000000	0.000000
2297.776453	0.136855	0.538309	0.035319	82.449806	95.250694	124.206375	1.766116	0.000000	-1.781116	0.000000	0.000000	0.000000	0.369674	0.534485	-0.001111	0.000000	0.000000	4.000000	39.000000	0.000000
2297.779786	0.136855	0.538309	0.035319	82.449806	95.250694	124.206375	1.766116	0.000000	-1.781116	0.000000	0.000000	0.000000	0.369674	0.534485	-0.001111	0.000000	0.000000	4.000000	39.000000	0.000000
2297.783119	0.136855	0.538309	0.035319	82.666763	96.547203	125.159996	1.765930	0.000000	-1.842729	0.000000	0.000000	0.000000	0.369674	0.534485	-0.001111	0.000000	0.000000	4.000000	39.000000	0.000000
2297.786453	0.138093	0.540069	0.035242	82.666763	96.547203	125.159996	1.765930	0.000000	-1.842729	0.000000	0.000000	0.000000	0.371615	0.528215	-0.022835	0.000000	0.000000	4.000000	39.000000	0.000000
2297.789786	0.138093	0.540069	0.035242	82.666763	96.547203	125.159996	1.765930	0.000000	-1.842729	0.000000	0.000000	0.000000	0.371615	0.528215	-0.022835	0.000000	0.000000	4.000000	39.000000	0.000000
2297.793119	0.138093	0.540069	0.035242	82.819572	97.970634	126.436844	1.762125	0.000000	-1.904665	0.000000	0.000000	0.000000	0.371615	0.528215	-0.022835	0.000000	0.000000	4.000000	39.000000	0.000000
2297.796453	0.139348	0.541843	0.035129	82.819572	97.970634	126.436844	1.762125	0.000000	-1.904665	0.000000	0.000000	0.000000	0.376387	0.532176	-0.034100	0.000000	0.000000	4.000000	39.000000	0.000000
2297.799786	0.139348	0.541843	0.035129	82.819572	97.970634	126.436844	1.762125	0.000000	-1.904665	0.000000	0.000000	0.000000	0.376387	0.532176	-0.034100	0.000000	0.000000	4.000000	39.000000	0.000000
2297.803119	0.139348	0.541843	0.035129	82.903229	99.334007	128.010315	1.756441	0.000000	-1.967396	0.000000	0.000000	0.000000	0.376387	0.532176	-0.034100	0.000000	0.000000	4.000000	39.000000	0.000000
2297.806453	0.140630	0.543623	0.034932	82.903229	99.334007	128.010315	1.756441	0.000000	-1.967396	0.000000	0.000000	0.000000	0.384752	0.534017	-0.059129	0.000000	0.000000	4.000000	39.000000	0.000000
2297.809786	0.140630	0.543623	0.034932	82.903229	99.334007	128.010315	1.756441	0.000000	-1.967396	0.000000	0.000000	0.000000	0.384752	0.534017	-0.059129	0.000000	0.000000	4.000000	39.000000	0.000000
2297.813119	0.140630	0.543623	0.034932	82.957413	100.549522	129.989807	1.746586	0.000000	-2.031521	0.000000	0.000000	0.000000	0.384752	0.534017	-0.059129	0.000000	0.000000	4.000000	39.000000	0.000000
2297.816453	0.141898	0.545426	0.034682	82.957413	100.549522	129.989807	1.746586	0.000000	-2.031521	0.000000	0.000000	0.000000	0.380418	0.540900	-0.075034	0.000000	0.000000	4.000000	39.000000	0.000000
2297.819786	0.141898	0.545426	0.034682	82.957413	100.549522	129.989807	1.746586	0.000000	-2.031521	0.000000	0.000000	0.000000	0.380418	0.540900	-0.075034	0.000000	0.000000	4.000000	39.000000	0.000000
2297.823119	0.141898	0.545426	0.034682	83.036156	101.525040	132.055420	1.734081	0.000000	-2.094924	0.000000	0.000000	0.000000	0.380418	0.540900	-0.075034	0.000000	0.000000	4.000000	39.000000	0.000000
2297.826453	0.143148	0.547206	0.034366	83.036156	101.525040	132.055420	1.734081	0.000000	-2.094924	0.000000	0.000000	0.000000	0.374876	0.534015	-0.094666	0.000000	0.000000	4.000000	39.000000	0.000000
2297.829786	0.143148	0.547206	0.034366	83.036156	101.525040	132.055420	1.734081	0.000000	-2.094924	0.000000	0.000000	0.000000	0.374876	0.534015	-0.094666	0.000000	0.000000	4.000000	39.000000	0.000000
2297.833119	0.143148	0.547206	0.034366	83.180397	102.347839	134.127686	1.718303	0.000000	-2.157403	0.000000	0.000000	0.000000	0.374876	0.534015	-0.094666	0.000000	0.000000	4.000000	39.000000	0.000000
2297.836453	0.144390	0.548970	0.034024	83.180397	102.347839	134.127686	1.718303	0.000000	-2.157403	0.000000	0.000000	0.000000	0.372640	0.529125	-0.102529	0.000000	0.000000	4.000000	39.000000	0.000000
2297.839786	0.144390	0.548970	0.034024	83.180397	102.347839	134.127686	1.718303	0.000000	-2.157403	0.000000	0.000000	0.000000	0.372640	0.529125	-0.102529	0.000000	0.000000	4.000000	39.000000	0.000000
2297.843119	0.144390	0.548970	0.034024	83.397049	102.918800	135.566940	1.701215	0.000000	-2.219510	0.000000	0.000000	0.000000	0.372640	0.529125	-0.102529	0.000000	0.000000	4.000000	39.000000	0.000000
2297.846453	0.145632	0.550692	0.033594	83.397049	102.918800	135.566940	1.701215	0.000000	-2.219510	0.000000	0.000000	0.000000	0.372401	0.516610	-0.129090	0.000000	0.000000	4.000000	39.000000	0.000000
2297.849786	0.145632	0.550692	0.033594	83.397049	102.918800	135.566940	1.701215	0.000000	-2.219510	0.000000	0.000000	0.000000	0.372401	0.516610	-0.129090	0.000000	0.000000	4.000000	39.000000	0.000000
2297.853119	0.145632	0.550692	0.033594	83.653992	103.305420	136.303345	1.679700	0.000000	-2.281577	0.000000	0.000000	0.000000	0.372401	0.516610	-0.129090	0.000000	0.000000	4.000000	39.000000	0.000000
2297.856453	0.146919	0.552359	0.033151	83.653992	103.305420	136.303345	1.679700	0.000000	-2.281577	0.000000	0.000000	0.000000	0.386374	0.500023	-0.132907	0.000000	0.000000	4.000000	39.000000	0.000000
2297.859786	0.146919	0.552359	0.033151	83.653992	103.305420	136.303345	1.679700	0.000000	-2.281577	0.000000	0.000000	0.000000	0.386374	0.500023	-0.132907	0.000000	0.000000	4.000000	39.000000	0.000000
2297.863119	0.146919	0.552359	0.033151	83.897995	103.301003	136.270279	1.657549	0.000000	-2.345972	0.000000	0.000000	0.000000	0.386374	0.500023	-0.132907	0.000000	0.000000	4.000000	39.000000	0.000000
2297.866453	0.148226	0.553952	0.032686	83.897995	103.301003	136.270279	1.657549	0.000000	-2.345972	0.000000	0.000000	0.000000	0.391879	0.478076	-0.139601	0.000000	0.000000	4.000000	39.000000	0.000000
2297.869786	0.148226	0.553952	0.032686	83.897995	103.301003	136.270279	1.657549	0.000000	-2.345972	0.000000	0.000000	0.000000	0.391879	0.478076	-0.139601	0.000000	0.000000	4.000000	39.000000	0.000000
2297.873119	0.148226	0.553952	0.032686	84.085800	102.930756	135.867310	1.634282	0.000000	-2.411285	0.000000	0.000000	0.000000	0.391879	0.478076	-0.139601	0.000000	0.000000	4.000000	39.000000	0.000000
2297.876453	0.149549	0.555501	0.032193	84.085800	102.930756	135.867310	1.634282	0.000000	-2.411285	0.000000	0.000000	0.000000	0.396917	0.464483	-0.147681	0.000000	0.000000	4.000000	39.000000	0.000000
2297.879786	0.149549	0.555501	0.032193	84.085800	102.930756	135.867310	1.634282	0.000000	-2.411285	0.000000	0.000000	0.000000	0.396917	0.464483	-0.147681	0.000000	0.000000	4.000000	39.000000	0.000000
2297.883119	0.149549	0.555501	0.032193	84.210060	102.213020	135.257553	1.609668	0.000000	-2.477438	0.000000	0.000000	0.000000	0.396917	0.464483	-0.147681	0.000000	0.000000	4.000000	39.000000	0.000000
2297.886453	0.150842	0.557003	0.031689	84.210060	102.213020	135.257553	1.609668	0.000000	-2.477438	0.000000	0.000000	0.000000	0.388000	0.450801	-0.151387	0.000000	0.000000	4.000000	39.000000	0.000000
2297.889786	0.150842	0.557003	0.031689	84.210060	102.213020	135.257553	1.609668	0.000000	-2.477438	0.000000	0.000000	0.000000	0.388000	0.450801	-0.151387	0.000000	0.000000	4.000000	39.000000	0.000000
2297.893119	0.150842	0.557003	0.031689	84.291092	101.168167	134.389832	1.584437	0.000000	-2.542105	0.000000	0.000000	0.000000	0.388000	0.450801	-0.151387	0.000000	0.000000	4.000000	39.000000	0.000000
2297.896453	0.152065	0.558478	0.031203	84.291092	101.168167	134.389832	1.584437	0.000000	-2.542105	0.000000	0.000000	0.000000	0.366742	0.442468	-0.145600	0.000000	0.000000	4.000000	39.000000	0.000000
2297.899786	0.152065	0.558478	0.031203	84.291092	101.168167	134.389832	1.584437	0.000000	-2.542105	0.000000	0.000000	0.000000	0.366742	0.442468	-0.145600	0.000000	0.000000	4.000000	39.000000	0.000000
2297.903119	0.152065	0.558478	0.031203	84.329849	99.959618	133.239151	1.560170	0.000000	-2.603229	0.000000	0.000000	0.000000	0.366742	0.442468	-0.145600	0.000000	0.000000	4.000000	39.000000	0.000000
2297.906453	0.153183	0.559890	0.030712	84.329849	99.959618	133.239151	1.560170	0.000000	-2.603229	0.000000	0.000000	0.000000	0.335508	0.423369	-0.147315	0.000000	0.000000	4.000000	39.000000	0.000000
2297.909786	0.153183	0.559890	0.030712	84.329849	99.959618	133.239151	1.560170	0.000000	-2.603229	0.000000	0.000000	0.000000	0.335508	0.423369	-0.147315	0.000000	0.000000	4.000000	39.000000	0.000000
2297.913119	0.153183	0.559890	0.030712	84.315041	98.850487	132.171722	1.535618	0.000000	-2.659147	0.000000	0.000000	0.000000	0.335508	0.423369	-0.147315	0.000000	0.000000	4.000000	39.000000	0.000000
2297.916453	0.154206	0.561301	0.030244	84.315041	98.850487	132.171722	1.535618	0.000000	-2.659147	0.000000	0.000000	0.000000	0.306944	0.423350	-0.140413	0.000000	0.000000	4.000000	39.000000	0.000000
2297.919786	0.154206	0.561301	0.030244	84.315041	98.850487	132.171722	1.535618	0.000000	-2.659147	0.000000	0.000000	0.000000	0.306944	0.423350	-0.140413	0.000000	0.000000	4.000000	39.000000	0.000000
2297.923119	0.154206	0.561301	0.030244	84.293465	98.034431	131.591660	1.512216	0.000000	-2.710304	0.000000	0.000000	0.000000	0.306944	0.423350	-0.140413	0.000000	0.000000	4.000000	39.000000	0.000000
2297.926453	0.155159	0.562684	0.029798	84.293465	98.034431	131.591660	1.512216	0.000000	-2.710304	0.000000	0.000000	0.000000	0.285915	0.414998	-0.133897	0.000000	0.000000	4.000000	39.000000	0.000000
2297.929786	0.155159	0.562684	0.029798	84.293465	98.034431	131.591660	1.512216	0.000000	-2.710304	0.000000	0.000000	0.000000	0.285915	0.414998	-0.133897	0.000000	0.000000	4.000000	39.000000	0.000000
2297.933119	0.155159	0.562684	0.029798	84.272652	97.642723	131.515671	1.489900	0.000000	-2.757957	0.000000	0.000000	0.000000	0.285915	0.414998	-0.133897	0.000000	0.000000	4.000000	39.000000	0.000000
2297.936453	0.156065	0.564039	0.029367	84.272652	97.642723	131.515671	1.489900	0.000000	-2.757957	0.000000	0.000000	0.000000	0.271899	0.406610	-0.129415	0.000000	0.000000	4.000000	39.000000	0.000000
2297.939786	0.156065	0.564039	0.029367	84.272652	97.642723	131.515671	1.489900	0.000000	-2.757957	0.000000	0.000000	0.000000	0.271899	0.406610	-0.129415	0.000000	0.000000	4.000000	39.000000	0.000000
2297.943119	0.156065	0.564039	0.029367	84.258743	97.844742	131.957611	1.468330	0.000000	-2.803273	0.000000	0.000000	0.000000	0.271899	0.406610	-0.129415	0.000000	0.000000	4.000000	39.000000	0.000000
2297.946453	0.156961	0.565330	0.028903	84.258743	97.844742	131.957611	1.468330	0.000000	-2.803273	0.000000	0.000000	0.000000	0.268624	0.387328	-0.139031	0.000000	0.000000	4.000000	39.000000	0.000000
2297.949786	0.156961	0.565330	0.028903	84.258743	97.844742	131.957611	1.468330	0.000000	-2.803273	0.000000	0.000000	0.000000	0.268624	0.387328	-0.139031	0.000000	0.000000	4.000000	39.000000	0.000000
2297.953119	0.156961	0.565330	0.028903	84.250557	98.644684	132.860184	1.445158	0.000000	-2.848044	0.000000	0.000000	0.000000	0.268624	0.387328	-0.139031	0.000000	0.000000	4.000000	39.000000	0.000000
2297.956453	0.157758	0.566575	0.028454	84.250557	98.644684	132.860184	1.445158	0.000000	-2.848044	0.000000	0.000000	0.000000	0.239264	0.373443	-0.134630	0.000000	0.000000	4.000000	39.000000	0.000000
2297.959786	0.157758	0.566575	0.028454	84.250557	98.644684	132.860184	1.445158	0.000000	-2.848044	0.000000	0.000000	0.000000	0.239264	0.373443	-0.134630	0.000000	0.000000	4.000000	39.000000	0.000000
2297.963119	0.157758	0.566575	0.028454	84.242378	99.732147	133.862686	1.422720	0.000000	-2.887922	0.000000	0.000000	0.000000	0.239264	0.373443	-0.134630	0.000000	0.000000	4.000000	39.000000	0.000000
2297.966453	0.158487	0.567690	0.028031	84.242378	99.732147	133.862686	1.422720	0.000000	-2.887922	0.000000	0.000000	0.000000	0.218589	0.334395	-0.127079	0.000000	0.000000	4.000000	39.000000	0.000000
2297.969786	0.158487	0.567690	0.028031	84.242378	99.732147	133.862686	1.422720	0.000000	-2.887922	0.000000	0.000000	0.000000	0.218589	0.334395	-0.127079	0.000000	0.000000	4.000000	39.000000	0.000000
2297.973119	0.158487	0.567690	0.028031	84.232384	100.964851	135.001724	1.401540	0.000000	-2.924353	0.000000	0.000000	0.000000	0.218589	0.334395	-0.127079	0.000000	0.000000	4.000000	39.000000	0.000000
2297.976453	0.159097	0.568730	0.027637	84.232384	100.964851	135.001724	1.401540	0.000000	-2.924353	0.000000	0.000000	0.000000	0.183104	0.312117	-0.118132	0.000000	0.000000	4.000000	39.000000	0.000000
2297.979786	0.159097	0.568730	0.027637	84.232384	100.964851	135.001724	1.401540	0.000000	-2.924353	0.000000	0.000000	0.000000	0.183104	0.312117	-0.118132	0.000000	0.000000	4.000000	39.000000	0.000000
2297.983119	0.159097	0.568730	0.027637	84.210739	102.178261	136.148132	1.381852	0.000000	-2.954871	0.000000	0.000000	0.000000	0.183104	0.312117	-0.118132	0.000000	0.000000	4.000000	39.000000	0.000000
2297.986453	0.159554	0.569733	0.027321	84.210739	102.178261	136.148132	1.381852	0.000000	-2.954871	0.000000	0.000000	0.000000	0.137121	0.300785	-0.094719	0.000000	0.000000	4.000000	39.000000	0.000000
2297.989786	0.159554	0.569733	0.027321	84.210739	102.178261	136.148132	1.381852	0.000000	-2.954871	0.000000	0.000000	0.000000	0.137121	0.300785	-0.094719	0.000000	0.000000	4.000000	39.000000	0.000000
2297.993119	0.159554	0.569733	0.027321	84.167732	103.189903	137.126602	1.366065	0.000000	-2.977725	0.000000	0.000000	0.000000	0.137121	0.300785	-0.094719	0.000000	0.000000	4.000000	39.000000	0.000000
2297.996453	0.159880	0.570726	0.027071	84.167732	103.189903	137.126602	1.366065	0.000000	-2.977725	0.000000	0.000000	0.000000	0.097584	0.297914	-0.075160	0.000000	0.000000	4.000000	39.000000	0.000000
2297.999786	0.159880	0.570726	0.027071	84.167732	103.189903	137.126602	1.366065	0.000000	-2.977725	0.000000	0.000000	0.000000	0.097584	0.297914	-0.075160	0.000000	0.000000	4.000000	39.000000	0.000000
2298.003119	0.159880	0.570726	0.027071	84.080833	103.917068	137.874527	1.353539	0.000000	-2.993989	0.000000	0.000000	0.000000	0.097584	0.297914	-0.075160	0.000000	0.000000	4.000000	39.000000	0.000000
2298.006453	0.160130	0.571746	0.026903	84.080833	103.917068	137.874527	1.353539	0.000000	-2.993989	0.000000	0.000000	0.000000	0.075106	0.306090	-0.050456	0.000000	0.000000	4.000000	39.000000	0.000000
2298.009786	0.160130	0.571746	0.026903	84.080833	103.917068	137.874527	1.353539	0.000000	-2.993989	0.000000	0.000000	0.000000	0.075106	0.306090	-0.050456	0.000000	0.000000	4.000000	39.000000	0.000000
2298.013119	0.160130	0.571746	0.026903	83.922974	104.409264	138.462875	1.345129	0.000000	-3.006506	0.000000	0.000000	0.000000	0.075106	0.306090	-0.050456	0.000000	0.000000	4.000000	39.000000	0.000000
2298.016453	0.160302	0.572748	0.026807	83.922974	104.409264	138.462875	1.345129	0.000000	-3.006506	0.000000	0.000000	0.000000	0.051667	0.300472	-0.028767	0.000000	0.000000	4.000000	39.000000	0.000000
2298.019786	0.160302	0.572748	0.026807	83.922974	104.409264	138.462875	1.345129	0.000000	-3.006506	0.000000	0.000000	0.000000	0.051667	0.300472	-0.028767	0.000000	0.000000	4.000000	39.000000	0.000000
2298.023119	0.160302	0.572748	0.026807	83.706520	104.582741	138.796997	1.340335	0.000000	-3.015118	0.000000	0.000000	0.000000	0.051667	0.300472	-0.028767	0.000000	0.000000	4.000000	39.000000	0.000000
2298.026453	0.160372	0.573759	0.026785	83.706520	104.582741	138.796997	1.340335	0.000000	-3.015118	0.000000	0.000000	0.000000	0.020777	0.303289	-0.006554	0.000000	0.000000	4.000000	39.000000	0.000000
2298.029786	0.160372	0.573759	0.026785	83.706520	104.582741	138.796997	1.340335	0.000000	-3.015118	0.000000	0.000000	0.000000	0.020777	0.303289	-0.006554	0.000000	0.000000	4.000000	39.000000	0.000000
2298.033119	0.160372	0.573759	0.026785	83.458992	104.688873	139.105362	1.339242	0.000000	-3.018581	0.000000	0.000000	0.000000	0.020777	0.303289	-0.006554	0.000000	0.000000	4.000000	39.000000	0.000000
2298.036453	0.160352	0.574715	0.026804	83.458992	104.688873	139.105362	1.339242	0.000000	-3.018581	0.000000	0.000000	0.000000	-0.005778	0.286728	0.005654	0.000000	0.000000	4.000000	39.000000	0.000000
2298.039786	0.160352	0.574715	0.026804	83.458992	104.688873	139.105362	1.339242	0.000000	-3.018581	0.000000	0.000000	0.000000	-0.005778	0.286728	0.005654	0.000000	0.000000	4.000000	39.000000	0.000000
2298.043119	0.160352	0.574715	0.026804	83.189659	104.936394	139.577744	1.340185	0.000000	-3.017617	0.000000	0.000000	0.000000	-0.005778	0.286728	0.005654	0.000000	0.000000	4.000000	39.000000	0.000000
2298.046453	0.160255	0.575606	0.026818	83.189659	104.936394	139.577744	1.340185	0.000000	-3.017617	0.000000	0.000000	0.000000	-0.029171	0.267334	0.004303	0.000000	0.000000	4.000000	39.000000	0.000000
2298.049786	0.160255	0.575606	0.026818	83.189659	104.936394	139.577744	1.340185	0.000000	-3.017617	0.000000	0.000000	0.000000	-0.029171	0.267334	0.004303	0.000000	0.000000	4.000000	39.000000	0.000000
2298.053119	0.160255	0.575606	0.026818	82.914291	105.322693	140.206543	1.340902	0.000000	-3.012755	0.000000	0.000000	0.000000	-0.029171	0.267334	0.004303	0.000000	0.000000	4.000000	39.000000	0.000000
2298.056453	0.160255	0.575606	0.026818	82.914291	105.322693	140.206543	1.340902	0.000000	-3.012755	0.000000	0.000000	0.000000	-0.029171	0.267334	0.004303	0.000000	0.000000	4.000000	39.000000	0.000000
2298.059786	0.160059	0.576404	0.026842	82.914291	105.322693	140.206543	1.340902	0.000000	-3.012755	0.000000	0.000000	0.000000	-0.058802	0.239545	0.007174	0.000000	0.000000	4.000000	39.000000	0.000000
2298.063119	0.160059	0.576404	0.026842	82.657600	105.961060	141.078583	1.340902	0.000000	-3.012755	0.000000	0.000000	0.000000	-0.058802	0.239545	0.007174	0.000000	0.000000	4.000000	39.000000	0.000000
2298.066453	0.159731	0.577073	0.026852	82.657600	105.961060	141.078583	1.340902	0.000000	-3.012755	0.000000	0.000000	0.000000	-0.098427	0.200562	0.002922	0.000000	0.000000	4.000000	39.000000	0.000000
2298.069786	0.159731	0.577073	0.026852	82.657600	105.961060	141.078583	1.340902	0.000000	-3.012755	0.000000	0.000000	0.000000	-0.098427	0.200562	0.002922	0.000000	0.000000	4.000000	39.000000	0.000000
2298.073119	0.159731	0.577073	0.026852	82.415169	106.770256	142.115952	1.342584	0.000000	-2.986550	0.000000	0.000000	0.000000	-0.098427	0.200562	0.002922	0.000000	0.000000	4.000000	39.000000	0.000000
2298.076453	0.159310	0.577620	0.026810	82.415169	106.770256	142.115952	1.342584	0.000000	-2.986550	0.000000	0.000000	0.000000	-0.126356	0.164249	-0.012414	0.000000	0.000000	4.000000	39.000000	0.000000
2298.079786	0.159310	0.577620	0.026810	82.415169	106.770256	142.115952	1.342584	0.000000	-2.986550	0.000000	0.000000	0.000000	-0.126356	0.164249	-0.012414	0.000000	0.000000	4.000000	39.000000	0.000000
2298.083119	0.159310	0.577620	0.026810	82.175941	107.502388	143.080322	1.340515	0.000000	-2.965491	0.000000	0.000000	0.000000	-0.126356	0.164249	-0.012414	0.000000	0.000000	4.000000	39.000000	0.000000
2298.086453	0.158833	0.578028	0.026755	82.175941	107.502388	143.080322	1.340515	0.000000	-2.965491	0.000000	0.000000	0.000000	-0.142966	0.122342	-0.016733	0.000000	0.000000	4.000000	39.000000	0.000000
2298.089786	0.158833	0.578028	0.026755	82.175941	107.502388	143.080322	1.340515	0.000000	-2.965491	0.000000	0.000000	0.000000	-0.142966	0.122342	-0.016733	0.000000	0.000000	4.000000	39.000000	0.000000
2298.093119	0.158833	0.578028	0.026755	81.929115	108.129845	143.953156	1.337727	0.000000	-2.941663	0.000000	0.000000	0.000000	-0.142966	0.122342	-0.016733	0.000000	0.000000	4.000000	39.000000	0.000000
2298.096453	0.158833	0.578028	0.026755	81.929115	108.129845	143.953156	1.337727	0.000000	-2.941663	0.000000	0.000000	0.000000	-0.142966	0.122342	-0.016733	0.000000	0.000000	4.000000	39.000000	0.000000
2298.099786	0.158305	0.578296	0.026617	81.929115	108.129845	143.953156	1.337727	0.000000	-2.941663	0.000000	0.000000	0.000000	-0.158505	0.080344	-0.041249	0.000000	0.000000	4.000000	39.000000	0.000000
2298.103119	0.158305	0.578296	0.026617	81.670792	108.625412	144.709717	1.337727	0.000000	-2.941663	0.000000	0.000000	0.000000	-0.158505	0.080344	-0.041249	0.000000	0.000000	4.000000	39.000000	0.000000
2298.106453	0.157775	0.578415	0.026472	81.670792	108.625412	144.709717	1.337727	0.000000	-2.941663	0.000000	0.000000	0.000000	-0.159031	0.035727	-0.043389	0.000000	0.000000	4.000000	39.000000	0.000000
2298.109786	0.157775	0.578415	0.026472	81.670792	108.625412	144.709717	1.337727	0.000000	-2.941663	0.000000	0.000000	0.000000	-0.159031	0.035727	-0.043389	0.000000	0.000000	4.000000	39.000000	0.000000
2298.113119	0.157775	0.578415	0.026472	81.431427	108.815926	145.152786	1.323620	0.000000	-2.888740	0.000000	0.000000	0.000000	-0.159031	0.035727	-0.043389	0.000000	0.000000	4.000000	39.000000	0.000000
2298.116453	0.157252	0.578404	0.026269	81.431427	108.815926	145.152786	1.323620	0.000000	-2.888740	0.000000	0.000000	0.000000	-0.156979	-0.003388	-0.061009	0.000000	0.000000	4.000000	39.000000	0.000000
2298.119786	0.157252	0.578404	0.026269	81.431427	108.815926	145.152786	1.323620	0.000000	-2.888740	0.000000	0.000000	0.000000	-0.156979	-0.003388	-0.061009	0.000000	0.000000	4.000000	39.000000	0.000000
2298.123119	0.157252	0.578404	0.026269	81.236328	108.870308	145.428238	1.313452	0.000000	-2.862577	0.000000	0.000000	0.000000	-0.156979	-0.003388	-0.061009	0.000000	0.000000	4.000000	39.000000	0.000000
2298.126453	0.156742	0.578253	0.026029	81.236328	108.870308	145.428238	1.313452	0.000000	-2.862577	0.000000	0.000000	0.000000	-0.152750	-0.045199	-0.072008	0.000000	0.000000	4.000000	39.000000	0.000000
2298.129786	0.156742	0.578253	0.026029	81.236328	108.870308	145.428238	1.313452	0.000000	-2.862577	0.000000	0.000000	0.000000	-0.152750	-0.045199	-0.072008	0.000000	0.000000	4.000000	39.000000	0.000000
2298.133119	0.156742	0.578253	0.026029	81.104156	109.039986	145.759949	1.301451	0.000000	-2.837118	0.000000	0.000000	0.000000	-0.152750	-0.045199	-0.072008	0.000000	0.000000	4.000000	39.000000	0.000000
2298.136453	0.156742	0.578253	0.026029	81.104156	109.039986	145.759949	1.301451	0.000000	-2.837118	0.000000	0.000000	0.000000	-0.152750	-0.045199	-0.072008	0.000000	0.000000	4.000000	39.000000	0.000000
2298.139786	0.156277	0.577954	0.025767	81.104156	109.039986	145.759949	1.301451	0.000000	-2.837118	0.000000	0.000000	0.000000	-0.139502	-0.089588	-0.078631	0.000000	0.000000	4.000000	39.000000	0.000000
2298.143119	0.156277	0.577954	0.025767	81.062820	109.421974	146.218430	1.301451	0.000000	-2.837118	0.000000	0.000000	0.000000	-0.139502	-0.089588	-0.078631	0.000000	0.000000	4.000000	39.000000	0.000000
2298.146453	0.155879	0.577508	0.025475	81.062820	109.421974	146.218430	1.301451	0.000000	-2.837118	0.000000	0.000000	0.000000	-0.119421	-0.133944	-0.087523	0.000000	0.000000	4.000000	39.000000	0.000000
2298.149786	0.155879	0.577508	0.025475	81.062820	109.421974	146.218430	1.301451	0.000000	-2.837118	0.000000	0.000000	0.000000	-0.119421	-0.133944	-0.087523	0.000000	0.000000	4.000000	39.000000	0.000000
2298.153119	0.155879	0.577508	0.025475	81.061668	109.970886	146.802780	1.273759	0.000000	-2.793964	0.000000	0.000000	0.000000	-0.119421	-0.133944	-0.087523	0.000000	0.000000	4.000000	39.000000	0.000000
2298.156453	0.155879	0.577508	0.025475	81.061668	109.970886	146.802780	1.273759	0.000000	-2.793964	0.000000	0.000000	0.000000	-0.119421	-0.133944	-0.087523	0.000000	0.000000	4.000000	39.000000	0.000000
2298.159786	0.155491	0.576923	0.025214	81.061668	109.970886	146.802780	1.273759	0.000000	-2.793964	0.000000	0.000000	0.000000	-0.116355	-0.175300	-0.078436	0.000000	0.000000	4.000000	39.000000	0.000000
2298.163119	0.155491	0.576923	0.025214	81.057167	110.619598	147.487000	1.273759	0.000000	-2.793964	0.000000	0.000000	0.000000	-0.116355	-0.175300	-0.078436	0.000000	0.000000	4.000000	39.000000	0.000000
2298.166453	0.155184	0.576174	0.024966	81.057167	110.619598	147.487000	1.273759	0.000000	-2.793964	0.000000	0.000000	0.000000	-0.092139	-0.224917	-0.074252	0.000000	0.000000	4.000000	39.000000	0.000000
2298.169786	0.155184	0.576174	0.024966	81.057167	110.619598	147.487000	1.273759	0.000000	-2.793964	0.000000	0.000000	0.000000	-0.092139	-0.224917	-0.074252	0.000000	0.000000	4.000000	39.000000	0.000000
2298.173119	0.155184	0.576174	0.024966	81.050209	111.394661	148.290878	1.248311	0.000000	-2.759216	0.000000	0.000000	0.000000	-0.092139	-0.224917	-0.074252	0.000000	0.000000	4.000000	39.000000	0.000000
2298.176453	0.155184	0.576174	0.024966	81.050209	111.394661	148.290878	1.248311	0.000000	-2.759216	0.000000	0.000000	0.000000	-0.092139	-0.224917	-0.074252	0.000000	0.000000	4.000000	39.000000	0.000000
2298.179786	0.154950	0.575268	0.024710	81.050209	111.394661	148.290878	1.248311	0.000000	-2.759216	0.000000	0.000000	0.000000	-0.070181	-0.271642	-0.076871	0.000000	0.000000	4.000000	39.000000	0.000000
2298.183119	0.154950	0.575268	0.024710	81.040115	112.317642	149.239395	1.248311	0.000000	-2.759216	0.000000	0.000000	0.000000	-0.070181	-0.271642	-0.076871	0.000000	0.000000	4.000000	39.000000	0.000000
2298.186453	0.154716	0.574189	0.024450	81.040115	112.317642	149.239395	1.248311	0.000000	-2.759216	0.000000	0.000000	0.000000	-0.070455	-0.323809	-0.077901	0.000000	0.000000	4.000000	39.000000	0.000000
2298.189786	0.154716	0.574189	0.024450	81.040115	112.317642	149.239395	1.248311	0.000000	-2.759216	0.000000	0.000000	0.000000	-0.070455	-0.323809	-0.077901	0.000000	0.000000	4.000000	39.000000	0.000000
2298.193119	0.154716	0.574189	0.024450	81.025742	113.381645	150.331024	1.222515	0.000000	-2.735776	0.000000	0.000000	0.000000	-0.070455	-0.323809	-0.077901	0.000000	0.000000	4.000000	39.000000	0.000000
2298.196453	0.154527	0.572909	0.024177	81.025742	113.381645	150.331024	1.222515	0.000000	-2.735776	0.000000	0.000000	0.000000	-0.056541	-0.384095	-0.081861	0.000000	0.000000	4.000000	39.000000	0.000000
2298.199786	0.154527	0.572909	0.024177	81.025742	113.381645	150.331024	1.222515	0.000000	-2.735776	0.000000	0.000000	0.000000	-0.056541	-0.384095	-0.081861	0.000000	0.000000	4.000000	39.000000	0.000000
2298.203119	0.154527	0.572909	0.024177	81.015564	114.338219	151.317230	1.208872	0.000000	-2.726353	0.000000	0.000000	0.000000	-0.056541	-0.384095	-0.081861	0.000000	0.000000	4.000000	39.000000	0.000000
2298.206453	0.154316	0.571428	0.023912	81.015564	114.338219	151.317230	1.208872	0.000000	-2.726353	0.000000	0.000000	0.000000	-0.063359	-0.444198	-0.079665	0.000000	0.000000	4.000000	39.000000	0.000000
2298.209786	0.154316	0.571428	0.023912	81.015564	114.338219	151.317230	1.208872	0.000000	-2.726353	0.000000	0.000000	0.000000	-0.063359	-0.444198	-0.079665	0.000000	0.000000	4.000000	39.000000	0.000000
2298.213119	0.154316	0.571428	0.023912	81.029961	114.700691	151.721680	1.195594	0.000000	-2.715793	0.000000	0.000000	0.000000	-0.063359	-0.444198	-0.079665	0.000000	0.000000	4.000000	39.000000	0.000000
2298.216453	0.154129	0.569821	0.023642	81.029961	114.700691	151.721680	1.195594	0.000000	-2.715793	0.000000	0.000000	0.000000	-0.056200	-0.482068	-0.081040	0.000000	0.000000	4.000000	39.000000	0.000000
2298.219786	0.154129	0.569821	0.023642	81.029961	114.700691	151.721680	1.195594	0.000000	-2.715793	0.000000	0.000000	0.000000	-0.056200	-0.482068	-0.081040	0.000000	0.000000	4.000000	39.000000	0.000000
2298.223119	0.154129	0.569821	0.023642	81.082268	114.208664	151.279465	1.182088	0.000000	-2.706426	0.000000	0.000000	0.000000	-0.056200	-0.482068	-0.081040	0.000000	0.000000	4.000000	39.000000	0.000000
2298.226453	0.153949	0.568079	0.023395	81.082268	114.208664	151.279465	1.182088	0.000000	-2.706426	0.000000	0.000000	0.000000	-0.053892	-0.522605	-0.073954	0.000000	0.000000	4.000000	39.000000	0.000000
2298.229786	0.153949	0.568079	0.023395	81.082268	114.208664	151.279465	1.182088	0.000000	-2.706426	0.000000	0.000000	0.000000	-0.053892	-0.522605	-0.073954	0.000000	0.000000	4.000000	39.000000	0.000000
2298.233119	0.153949	0.568079	0.023395	81.165154	112.928360	150.060043	1.169762	0.000000	-2.697444	0.000000	0.000000	0.000000	-0.053892	-0.522605	-0.073954	0.000000	0.000000	4.000000	39.000000	0.000000
2298.236453	0.153829	0.566193	0.023178	81.165154	112.928360	150.060043	1.169762	0.000000	-2.697444	0.000000	0.000000	0.000000	-0.035922	-0.565891	-0.065042	0.000000	0.000000	4.000000	39.000000	0.000000
2298.239786	0.153829	0.566193	0.023178	81.165154	112.928360	150.060043	1.169762	0.000000	-2.697444	0.000000	0.000000	0.000000	-0.035922	-0.565891	-0.065042	0.000000	0.000000	4.000000	39.000000	0.000000
2298.243119	0.153829	0.566193	0.023178	81.258522	111.235161	148.428482	1.158922	0.000000	-2.691457	0.000000	0.000000	0.000000	-0.035922	-0.565891	-0.065042	0.000000	0.000000	4.000000	39.000000	0.000000
2298.246453	0.153730	0.564209	0.022948	81.258522	111.235161	148.428482	1.158922	0.000000	-2.691457	0.000000	0.000000	0.000000	-0.029717	-0.595220	-0.069260	0.000000	0.000000	4.000000	39.000000	0.000000
2298.249786	0.153730	0.564209	0.022948	81.258522	111.235161	148.428482	1.158922	0.000000	-2.691457	0.000000	0.000000	0.000000	-0.029717	-0.595220	-0.069260	0.000000	0.000000	4.000000	39.000000	0.000000
2298.253119	0.153730	0.564209	0.022948	81.353279	109.285194	146.542496	1.147378	0.000000	-2.686505	0.000000	0.000000	0.000000	-0.029717	-0.595220	-0.069260	0.000000	0.000000	4.000000	39.000000	0.000000
2298.256453	0.153667	0.562081	0.022751	81.353279	109.285194	146.542496	1.147378	0.000000	-2.686505	0.000000	0.000000	0.000000	-0.018889	-0.638417	-0.058992	0.000000	0.000000	4.000000	39.000000	0.000000
2298.259786	0.153667	0.562081	0.022751	81.353279	109.285194	146.542496	1.147378	0.000000	-2.686505	0.000000	0.000000	0.000000	-0.018889	-0.638417	-0.058992	0.000000	0.000000	4.000000	39.000000	0.000000
2298.263119	0.153667	0.562081	0.022751	81.442184	107.250542	144.574738	1.137546	0.000000	-2.683356	0.000000	0.000000	0.000000	-0.018889	-0.638417	-0.058992	0.000000	0.000000	4.000000	39.000000	0.000000
2298.266453	0.153592	0.559792	0.022517	81.442184	107.250542	144.574738	1.137546	0.000000	-2.683356	0.000000	0.000000	0.000000	-0.022465	-0.686552	-0.070184	0.000000	0.000000	4.000000	39.000000	0.000000
2298.269786	0.153592	0.559792	0.022517	81.442184	107.250542	144.574738	1.137546	0.000000	-2.683356	0.000000	0.000000	0.000000	-0.022465	-0.686552	-0.070184	0.000000	0.000000	4.000000	39.000000	0.000000
2298.273119	0.153592	0.559792	0.022517	81.521706	105.339256	142.731354	1.125849	0.000000	-2.679612	0.000000	0.000000	0.000000	-0.022465	-0.686552	-0.070184	0.000000	0.000000	4.000000	39.000000	0.000000
2298.276453	0.153505	0.557344	0.022244	81.521706	105.339256	142.731354	1.125849	0.000000	-2.679612	0.000000	0.000000	0.000000	-0.026268	-0.734413	-0.082035	0.000000	0.000000	4.000000	39.000000	0.000000
2298.279786	0.153505	0.557344	0.022244	81.521706	105.339256	142.731354	1.125849	0.000000	-2.679612	0.000000	0.000000	0.000000	-0.026268	-0.734413	-0.082035	0.000000	0.000000	4.000000	39.000000	0.000000
2298.283119	0.153505	0.557344	0.022244	81.592766	103.705986	141.165787	1.112176	0.000000	-2.675234	0.000000	0.000000	0.000000	-0.026268	-0.734413	-0.082035	0.000000	0.000000	4.000000	39.000000	0.000000
2298.286453	0.153411	0.554728	0.021950	81.592766	103.705986	141.165787	1.112176	0.000000	-2.675234	0.000000	0.000000	0.000000	-0.028185	-0.784833	-0.088025	0.000000	0.000000	4.000000	39.000000	0.000000
2298.289786	0.153411	0.554728	0.021950	81.592766	103.705986	141.165787	1.112176	0.000000	-2.675234	0.000000	0.000000	0.000000	-0.028185	-0.784833	-0.088025	0.000000	0.000000	4.000000	39.000000	0.000000
2298.293119	0.153411	0.554728	0.021950	81.656822	102.439583	139.967682	1.097506	0.000000	-2.670537	0.000000	0.000000	0.000000	-0.028185	-0.784833	-0.088025	0.000000	0.000000	4.000000	39.000000	0.000000
2298.296453	0.153286	0.551902	0.021562	81.656822	102.439583	139.967682	1.097506	0.000000	-2.670537	0.000000	0.000000	0.000000	-0.037320	-0.847853	-0.116570	0.000000	0.000000	4.000000	39.000000	0.000000
2298.299786	0.153286	0.551902	0.021562	81.656822	102.439583	139.967682	1.097506	0.000000	-2.670537	0.000000	0.000000	0.000000	-0.037320	-0.847853	-0.116570	0.000000	0.000000	4.000000	39.000000	0.000000
2298.303119	0.153286	0.551902	0.021562	81.720940	101.502953	139.097153	1.078077	0.000000	-2.664317	0.000000	0.000000	0.000000	-0.037320	-0.847853	-0.116570	0.000000	0.000000	4.000000	39.000000	0.000000
2298.306453	0.153145	0.548948	0.021120	81.720940	101.502953	139.097153	1.078077	0.000000	-2.664317	0.000000	0.000000	0.000000	-0.042368	-0.886164	-0.132321	0.000000	0.000000	4.000000	39.000000	0.000000
2298.309786	0.153145	0.548948	0.021120	81.720940	101.502953	139.097153	1.078077	0.000000	-2.664317	0.000000	0.000000	0.000000	-0.042368	-0.886164	-0.132321	0.000000	0.000000	4.000000	39.000000	0.000000
2298.313119	0.153145	0.548948	0.021120	81.781952	100.740524	138.403961	1.056024	0.000000	-2.657255	0.000000	0.000000	0.000000	-0.042368	-0.886164	-0.132321	0.000000	0.000000	4.000000	39.000000	0.000000
2298.316453	0.152962	0.545895	0.020627	81.781952	100.740524	138.403961	1.056024	0.000000	-2.657255	0.000000	0.000000	0.000000	-0.054879	-0.915855	-0.147978	0.000000	0.000000	4.000000	39.000000	0.000000
2298.319786	0.152962	0.545895	0.020627	81.781952	100.740524	138.403961	1.056024	0.000000	-2.657255	0.000000	0.000000	0.000000	-0.054879	-0.915855	-0.147978	0.000000	0.000000	4.000000	39.000000	0.000000
2298.323119	0.152962	0.545895	0.020627	81.835602	99.795052	137.541000	1.031361	0.000000	-2.648109	0.000000	0.000000	0.000000	-0.054879	-0.915855	-0.147978	0.000000	0.000000	4.000000	39.000000	0.000000
2298.326453	0.152793	0.542779	0.020100	81.835602	99.795052	137.541000	1.031361	0.000000	-2.648109	0.000000	0.000000	0.000000	-0.050648	-0.934777	-0.158216	0.000000	0.000000	4.000000	39.000000	0.000000
2298.329786	0.152793	0.542779	0.020100	81.835602	99.795052	137.541000	1.031361	0.000000	-2.648109	0.000000	0.000000	0.000000	-0.050648	-0.934777	-0.158216	0.000000	0.000000	4.000000	39.000000	0.000000
2298.333119	0.152793	0.542779	0.020100	81.867012	98.043678	135.899673	1.004991	0.000000	-2.639668	0.000000	0.000000	0.000000	-0.050648	-0.934777	-0.158216	0.000000	0.000000	4.000000	39.000000	0.000000
2298.336453	0.152638	0.539669	0.019614	81.867012	98.043678	135.899673	1.004991	0.000000	-2.639668	0.000000	0.000000	0.000000	-0.046668	-0.933042	-0.145787	0.000000	0.000000	4.000000	39.000000	0.000000
2298.339786	0.152638	0.539669	0.019614	81.867012	98.043678	135.899673	1.004991	0.000000	-2.639668	0.000000	0.000000	0.000000	-0.046668	-0.933042	-0.145787	0.000000	0.000000	4.000000	39.000000	0.000000
2298.343119	0.152638	0.539669	0.019614	81.854301	95.400063	133.405853	0.980694	0.000000	-2.631889	0.000000	0.000000	0.000000	-0.046668	-0.933042	-0.145787	0.000000	0.000000	4.000000	39.000000	0.000000
2298.346453	0.152518	0.536564	0.019162	81.854301	95.400063	133.405853	0.980694	0.000000	-2.631889	0.000000	0.000000	0.000000	-0.035891	-0.931576	-0.135479	0.000000	0.000000	4.000000	39.000000	0.000000
2298.349786	0.152518	0.536564	0.019162	81.854301	95.400063	133.405853	0.980694	0.000000	-2.631889	0.000000	0.000000	0.000000	-0.035891	-0.931576	-0.135479	0.000000	0.000000	4.000000	39.000000	0.000000
2298.353119	0.152518	0.536564	0.019162	81.802162	92.265602	130.447861	0.958114	0.000000	-2.625907	0.000000	0.000000	0.000000	-0.035891	-0.931576	-0.135479	0.000000	0.000000	4.000000	39.000000	0.000000
2298.356453	0.152417	0.533480	0.018770	81.802162	92.265602	130.447861	0.958114	0.000000	-2.625907	0.000000	0.000000	0.000000	-0.030197	-0.925296	-0.117666	0.000000	0.000000	4.000000	39.000000	0.000000
2298.359786	0.152417	0.533480	0.018770	81.802162	92.265602	130.447861	0.958114	0.000000	-2.625907	0.000000	0.000000	0.000000	-0.030197	-0.925296	-0.117666	0.000000	0.000000	4.000000	39.000000	0.000000
2298.363119	0.152417	0.533480	0.018770	81.716743	88.957977	127.325478	0.938503	0.000000	-2.620874	0.000000	0.000000	0.000000	-0.030197	-0.925296	-0.117666	0.000000	0.000000	4.000000	39.000000	0.000000
2298.366453	0.152315	0.530387	0.018449	81.716743	88.957977	127.325478	0.938503	0.000000	-2.620874	0.000000	0.000000	0.000000	-0.030872	-0.927655	-0.096405	0.000000	0.000000	4.000000	39.000000	0.000000
2298.369786	0.152315	0.530387	0.018449	81.716743	88.957977	127.325478	0.938503	0.000000	-2.620874	0.000000	0.000000	0.000000	-0.030872	-0.927655	-0.096405	0.000000	0.000000	4.000000	39.000000	0.000000
2298.373119	0.152315	0.530387	0.018449	81.591545	85.818581	124.394112	0.922435	0.000000	-2.615729	0.000000	0.000000	0.000000	-0.030872	-0.927655	-0.096405	0.000000	0.000000	4.000000	39.000000	0.000000
2298.376453	0.152266	0.527253	0.018141	81.591545	85.818581	124.394112	0.922435	0.000000	-2.615729	0.000000	0.000000	0.000000	-0.014648	-0.940269	-0.092364	0.000000	0.000000	4.000000	39.000000	0.000000
2298.379786	0.152266	0.527253	0.018141	81.591545	85.818581	124.394112	0.922435	0.000000	-2.615729	0.000000	0.000000	0.000000	-0.014648	-0.940269	-0.092364	0.000000	0.000000	4.000000	39.000000	0.000000
2298.383119	0.152266	0.527253	0.018141	81.431908	83.039696	121.857460	0.907041	0.000000	-2.613287	0.000000	0.000000	0.000000	-0.014648	-0.940269	-0.092364	0.000000	0.000000	4.000000	39.000000	0.000000
2298.386453	0.152232	0.524065	0.017882	81.431908	83.039696	121.857460	0.907041	0.000000	-2.613287	0.000000	0.000000	0.000000	-0.009996	-0.956317	-0.077778	0.000000	0.000000	4.000000	39.000000	0.000000
2298.389786	0.152232	0.524065	0.017882	81.431908	83.039696	121.857460	0.907041	0.000000	-2.613287	0.000000	0.000000	0.000000	-0.009996	-0.956317	-0.077778	0.000000	0.000000	4.000000	39.000000	0.000000
2298.393119	0.152232	0.524065	0.017882	81.259758	80.684532	119.764061	0.894078	0.000000	-2.611621	0.000000	0.000000	0.000000	-0.009996	-0.956317	-0.077778	0.000000	0.000000	4.000000	39.000000	0.000000
2298.396453	0.152145	0.520786	0.017609	81.259758	80.684532	119.764061	0.894078	0.000000	-2.611621	0.000000	0.000000	0.000000	-0.026212	-0.983938	-0.081798	0.000000	0.000000	4.000000	39.000000	0.000000
2298.399786	0.152145	0.520786	0.017609	81.259758	80.684532	119.764061	0.894078	0.000000	-2.611621	0.000000	0.000000	0.000000	-0.026212	-0.983938	-0.081798	0.000000	0.000000	4.000000	39.000000	0.000000
2298.403119	0.152145	0.520786	0.017609	81.076279	78.824615	118.202637	0.880445	0.000000	-2.607252	0.000000	0.000000	0.000000	-0.026212	-0.983938	-0.081798	0.000000	0.000000	4.000000	39.000000	0.000000
2298.406453	0.152061	0.517419	0.017346	81.076279	78.824615	118.202637	0.880445	0.000000	-2.607252	0.000000	0.000000	0.000000	-0.025262	-1.009878	-0.078854	0.000000	0.000000	4.000000	39.000000	0.000000
2298.409786	0.152061	0.517419	0.017346	81.076279	78.824615	118.202637	0.880445	0.000000	-2.607252	0.000000	0.000000	0.000000	-0.025262	-1.009878	-0.078854	0.000000	0.000000	4.000000	39.000000	0.000000
2298.413119	0.152061	0.517419	0.017346	80.903008	77.338081	117.021088	0.867303	0.000000	-2.603042	0.000000	0.000000	0.000000	-0.025262	-1.009878	-0.078854	0.000000	0.000000	4.000000	39.000000	0.000000
2298.416453	0.151957	0.514055	0.017022	80.903008	77.338081	117.021088	0.867303	0.000000	-2.603042	0.000000	0.000000	0.000000	-0.031183	-1.009413	-0.097310	0.000000	0.000000	4.000000	39.000000	0.000000
2298.419786	0.151957	0.514055	0.017022	80.903008	77.338081	117.021088	0.867303	0.000000	-2.603042	0.000000	0.000000	0.000000	-0.031183	-1.009413	-0.097310	0.000000	0.000000	4.000000	39.000000	0.000000
2298.423119	0.151957	0.514055	0.017022	80.737854	76.209732	116.208427	0.851084	0.000000	-2.597845	0.000000	0.000000	0.000000	-0.031183	-1.009413	-0.097310	0.000000	0.000000	4.000000	39.000000	0.000000
2298.426453	0.151868	0.510697	0.016668	80.737854	76.209732	116.208427	0.851084	0.000000	-2.597845	0.000000	0.000000	0.000000	-0.026552	-1.007281	-0.106080	0.000000	0.000000	4.000000	39.000000	0.000000
2298.429786	0.151868	0.510697	0.016668	80.737854	76.209732	116.208427	0.851084	0.000000	-2.597845	0.000000	0.000000	0.000000	-0.026552	-1.007281	-0.106080	0.000000	0.000000	4.000000	39.000000	0.000000
2298.433119	0.151868	0.510697	0.016668	80.585083	75.367989	115.690781	0.833405	0.000000	-2.593419	0.000000	0.000000	0.000000	-0.026552	-1.007281	-0.106080	0.000000	0.000000	4.000000	39.000000	0.000000
2298.436453	0.151748	0.507428	0.016292	80.585083	75.367989	115.690781	0.833405	0.000000	-2.593419	0.000000	0.000000	0.000000	-0.036166	-0.980681	-0.112851	0.000000	0.000000	4.000000	39.000000	0.000000
2298.439786	0.151748	0.507428	0.016292	80.585083	75.367989	115.690781	0.833405	0.000000	-2.593419	0.000000	0.000000	0.000000	-0.036166	-0.980681	-0.112851	0.000000	0.000000	4.000000	39.000000	0.000000
2298.443119	0.151748	0.507428	0.016292	80.451935	74.771461	115.409615	0.814596	0.000000	-2.587392	0.000000	0.000000	0.000000	-0.036166	-0.980681	-0.112851	0.000000	0.000000	4.000000	39.000000	0.000000
2298.446453	0.151631	0.504252	0.015927	80.451935	74.771461	115.409615	0.814596	0.000000	-2.587392	0.000000	0.000000	0.000000	-0.035061	-0.952884	-0.109399	0.000000	0.000000	4.000000	39.000000	0.000000
2298.449786	0.151631	0.504252	0.015927	80.451935	74.771461	115.409615	0.814596	0.000000	-2.587392	0.000000	0.000000	0.000000	-0.035061	-0.952884	-0.109399	0.000000	0.000000	4.000000	39.000000	0.000000
2298.453119	0.151631	0.504252	0.015927	80.346245	74.363747	115.298416	0.796363	0.000000	-2.581548	0.000000	0.000000	0.000000	-0.035061	-0.952884	-0.109399	0.000000	0.000000	4.000000	39.000000	0.000000
2298.456453	0.151509	0.501144	0.015625	80.346245	74.363747	115.298416	0.796363	0.000000	-2.581548	0.000000	0.000000	0.000000	-0.036484	-0.932384	-0.090677	0.000000	0.000000	4.000000	39.000000	0.000000
2298.459786	0.151509	0.501144	0.015625	80.346245	74.363747	115.298416	0.796363	0.000000	-2.581548	0.000000	0.000000	0.000000	-0.036484	-0.932384	-0.090677	0.000000	0.000000	4.000000	39.000000	0.000000
2298.463119	0.151509	0.501144	0.015625	80.269081	73.964241	115.153877	0.781250	0.000000	-2.575468	0.000000	0.000000	0.000000	-0.036484	-0.932384	-0.090677	0.000000	0.000000	4.000000	39.000000	0.000000
2298.466453	0.151434	0.498118	0.015391	80.269081	73.964241	115.153877	0.781250	0.000000	-2.575468	0.000000	0.000000	0.000000	-0.022510	-0.907740	-0.070241	0.000000	0.000000	4.000000	39.000000	0.000000
2298.469786	0.151434	0.498118	0.015391	80.269081	73.964241	115.153877	0.781250	0.000000	-2.575468	0.000000	0.000000	0.000000	-0.022510	-0.907740	-0.070241	0.000000	0.000000	4.000000	39.000000	0.000000
2298.473119	0.151434	0.498118	0.015391	80.207062	73.302353	114.701157	0.769543	0.000000	-2.571717	0.000000	0.000000	0.000000	-0.022510	-0.907740	-0.070241	0.000000	0.000000	4.000000	39.000000	0.000000
2298.476453	0.151398	0.495121	0.015277	80.207062	73.302353	114.701157	0.769543	0.000000	-2.571717	0.000000	0.000000	0.000000	-0.010919	-0.898975	-0.034071	0.000000	0.000000	4.000000	39.000000	0.000000
2298.479786	0.151398	0.495121	0.015277	80.207062	73.302353	114.701157	0.769543	0.000000	-2.571717	0.000000	0.000000	0.000000	-0.010919	-0.898975	-0.034071	0.000000	0.000000	4.000000	39.000000	0.000000
2298.483119	0.151398	0.495121	0.015277	80.159691	72.241440	113.774155	0.763865	0.000000	-2.569896	0.000000	0.000000	0.000000	-0.010919	-0.898975	-0.034071	0.000000	0.000000	4.000000	39.000000	0.000000
2298.486453	0.151407	0.492140	0.015306	80.159691	72.241440	113.774155	0.763865	0.000000	-2.569896	0.000000	0.000000	0.000000	0.002730	-0.894567	0.008520	0.000000	0.000000	4.000000	39.000000	0.000000
2298.489786	0.151407	0.492140	0.015306	80.159691	72.241440	113.774155	0.763865	0.000000	-2.569896	0.000000	0.000000	0.000000	0.002730	-0.894567	0.008520	0.000000	0.000000	4.000000	39.000000	0.000000
2298.493119	0.151407	0.492140	0.015306	80.127487	70.881996	112.491272	0.765285	0.000000	-2.570352	0.000000	0.000000	0.000000	0.002730	-0.894567	0.008520	0.000000	0.000000	4.000000	39.000000	0.000000
2298.496453	0.151424	0.489134	0.015359	80.127487	70.881996	112.491272	0.765285	0.000000	-2.570352	0.000000	0.000000	0.000000	0.005075	-0.901599	0.015845	0.000000	0.000000	4.000000	39.000000	0.000000
2298.499786	0.151424	0.489134	0.015359	80.127487	70.881996	112.491272	0.765285	0.000000	-2.570352	0.000000	0.000000	0.000000	0.005075	-0.901599	0.015845	0.000000	0.000000	4.000000	39.000000	0.000000
2298.503119	0.151424	0.489134	0.015359	80.099861	69.483086	111.159691	0.767926	0.000000	-2.571197	0.000000	0.000000	0.000000	0.005075	-0.901599	0.015845	0.000000	0.000000	4.000000	39.000000	0.000000
2298.506453	0.151476	0.486201	0.015443	80.099861	69.483086	111.159691	0.767926	0.000000	-2.571197	0.000000	0.000000	0.000000	0.015529	-0.879979	0.025291	0.000000	0.000000	4.000000	39.000000	0.000000
2298.509786	0.151476	0.486201	0.015443	80.099861	69.483086	111.159691	0.767926	0.000000	-2.571197	0.000000	0.000000	0.000000	0.015529	-0.879979	0.025291	0.000000	0.000000	4.000000	39.000000	0.000000
2298.513119	0.151476	0.486201	0.015443	80.073654	68.183952	109.917183	0.772141	0.000000	-2.573786	0.000000	0.000000	0.000000	0.015529	-0.879979	0.025291	0.000000	0.000000	4.000000	39.000000	0.000000
2298.516453	0.151588	0.483349	0.015485	80.073654	68.183952	109.917183	0.772141	0.000000	-2.573786	0.000000	0.000000	0.000000	0.033740	-0.855588	0.012638	0.000000	0.000000	4.000000	39.000000	0.000000
2298.519786	0.151588	0.483349	0.015485	80.073654	68.183952	109.917183	0.772141	0.000000	-2.573786	0.000000	0.000000	0.000000	0.033740	-0.855588	0.012638	0.000000	0.000000	4.000000	39.000000	0.000000
2298.523119	0.151588	0.483349	0.015485	80.051292	67.032784	108.809715	0.774247	0.000000	-2.579409	0.000000	0.000000	0.000000	0.033740	-0.855588	0.012638	0.000000	0.000000	4.000000	39.000000	0.000000
2298.526453	0.151726	0.480631	0.015451	80.051292	67.032784	108.809715	0.774247	0.000000	-2.579409	0.000000	0.000000	0.000000	0.041284	-0.815459	-0.010161	0.000000	0.000000	4.000000	39.000000	0.000000
2298.529786	0.151726	0.480631	0.015451	80.051292	67.032784	108.809715	0.774247	0.000000	-2.579409	0.000000	0.000000	0.000000	0.041284	-0.815459	-0.010161	0.000000	0.000000	4.000000	39.000000	0.000000
2298.533119	0.151726	0.480631	0.015451	80.030815	66.001907	107.809715	0.772554	0.000000	-2.586290	0.000000	0.000000	0.000000	0.041284	-0.815459	-0.010161	0.000000	0.000000	4.000000	39.000000	0.000000
2298.536453	0.151924	0.478076	0.015375	80.030815	66.001907	107.809715	0.772554	0.000000	-2.586290	0.000000	0.000000	0.000000	0.059482	-0.766439	-0.022862	0.000000	0.000000	4.000000	39.000000	0.000000
2298.539786	0.151924	0.478076	0.015375	80.030815	66.001907	107.809715	0.772554	0.000000	-2.586290	0.000000	0.000000	0.000000	0.059482	-0.766439	-0.022862	0.000000	0.000000	4.000000	39.000000	0.000000
2298.543119	0.151924	0.478076	0.015375	80.011757	65.062561	106.894699	0.768743	0.000000	-2.596204	0.000000	0.000000	0.000000	0.059482	-0.766439	-0.022862	0.000000	0.000000	4.000000	39.000000	0.000000
2298.546453	0.152132	0.475697	0.015253	80.011757	65.062561	106.894699	0.768743	0.000000	-2.596204	0.000000	0.000000	0.000000	0.062457	-0.713578	-0.036663	0.000000	0.000000	4.000000	39.000000	0.000000
2298.549786	0.152132	0.475697	0.015253	80.011757	65.062561	106.894699	0.768743	0.000000	-2.596204	0.000000	0.000000	0.000000	0.062457	-0.713578	-0.036663	0.000000	0.000000	4.000000	39.000000	0.000000
2298.553119	0.152132	0.475697	0.015253	79.976555	64.063652	105.912094	0.762633	0.000000	-2.606613	0.000000	0.000000	0.000000	0.062457	-0.713578	-0.036663	0.000000	0.000000	4.000000	39.000000	0.000000
2298.556453	0.152399	0.473498	0.015159	79.976555	64.063652	105.912094	0.762633	0.000000	-2.606613	0.000000	0.000000	0.000000	0.080101	-0.659805	-0.027977	0.000000	0.000000	4.000000	39.000000	0.000000
2298.559786	0.152399	0.473498	0.015159	79.976555	64.063652	105.912094	0.762633	0.000000	-2.606613	0.000000	0.000000	0.000000	0.080101	-0.659805	-0.027977	0.000000	0.000000	4.000000	39.000000	0.000000
2298.563119	0.152399	0.473498	0.015159	79.914177	62.888081	104.753136	0.757970	0.000000	-2.619963	0.000000	0.000000	0.000000	0.080101	-0.659805	-0.027977	0.000000	0.000000	4.000000	39.000000	0.000000
2298.566453	0.152694	0.471424	0.015153	79.914177	62.888081	104.753136	0.757970	0.000000	-2.619963	0.000000	0.000000	0.000000	0.088537	-0.622165	-0.001876	0.000000	0.000000	4.000000	39.000000	0.000000
2298.569786	0.152694	0.471424	0.015153	79.914177	62.888081	104.753136	0.757970	0.000000	-2.619963	0.000000	0.000000	0.000000	0.088537	-0.622165	-0.001876	0.000000	0.000000	4.000000	39.000000	0.000000
2298.573119	0.152694	0.471424	0.015153	79.817696	61.519070	103.401031	0.757658	0.000000	-2.634719	0.000000	0.000000	0.000000	0.088537	-0.622165	-0.001876	0.000000	0.000000	4.000000	39.000000	0.000000
2298.576453	0.152967	0.469406	0.015232	79.817696	61.519070	103.401031	0.757658	0.000000	-2.634719	0.000000	0.000000	0.000000	0.081919	-0.605392	0.023508	0.000000	0.000000	4.000000	39.000000	0.000000
2298.579786	0.152967	0.469406	0.015232	79.817696	61.519070	103.401031	0.757658	0.000000	-2.634719	0.000000	0.000000	0.000000	0.081919	-0.605392	0.023508	0.000000	0.000000	4.000000	39.000000	0.000000
2298.583119	0.152967	0.469406	0.015232	79.707420	60.122311	102.028534	0.761576	0.000000	-2.648372	0.000000	0.000000	0.000000	0.081919	-0.605392	0.023508	0.000000	0.000000	4.000000	39.000000	0.000000
2298.586453	0.153244	0.467455	0.015321	79.707420	60.122311	102.028534	0.761576	0.000000	-2.648372	0.000000	0.000000	0.000000	0.083006	-0.585232	0.026702	0.000000	0.000000	4.000000	39.000000	0.000000
2298.589786	0.153244	0.467455	0.015321	79.707420	60.122311	102.028534	0.761576	0.000000	-2.648372	0.000000	0.000000	0.000000	0.083006	-0.585232	0.026702	0.000000	0.000000	4.000000	39.000000	0.000000
2298.593119	0.153244	0.467455	0.015321	79.605354	58.865776	100.796333	0.766026	0.000000	-2.662206	0.000000	0.000000	0.000000	0.083006	-0.585232	0.026702	0.000000	0.000000	4.000000	39.000000	0.000000
2298.596453	0.153480	0.465517	0.015436	79.605354	58.865776	100.796333	0.766026	0.000000	-2.662206	0.000000	0.000000	0.000000	0.070785	-0.581406	0.034753	0.000000	0.000000	4.000000	39.000000	0.000000
2298.599786	0.153480	0.465517	0.015436	79.605354	58.865776	100.796333	0.766026	0.000000	-2.662206	0.000000	0.000000	0.000000	0.070785	-0.581406	0.034753	0.000000	0.000000	4.000000	39.000000	0.000000
2298.603119	0.153480	0.465517	0.015436	79.522682	57.812786	99.766632	0.771818	0.000000	-2.674003	0.000000	0.000000	0.000000	0.070785	-0.581406	0.034753	0.000000	0.000000	4.000000	39.000000	0.000000
2298.606453	0.153678	0.463632	0.015512	79.522682	57.812786	99.766632	0.771818	0.000000	-2.674003	0.000000	0.000000	0.000000	0.059433	-0.565651	0.022585	0.000000	0.000000	4.000000	39.000000	0.000000
2298.609786	0.153678	0.463632	0.015512	79.522682	57.812786	99.766632	0.771818	0.000000	-2.674003	0.000000	0.000000	0.000000	0.059433	-0.565651	0.022585	0.000000	0.000000	4.000000	39.000000	0.000000
2298.613119	0.153678	0.463632	0.015512	79.467056	56.997677	98.967697	0.775582	0.000000	-2.683909	0.000000	0.000000	0.000000	0.059433	-0.565651	0.022585	0.000000	0.000000	4.000000	39.000000	0.000000
2298.616453	0.153854	0.461840	0.015519	79.467056	56.997677	98.967697	0.775582	0.000000	-2.683909	0.000000	0.000000	0.000000	0.052867	-0.537570	0.002327	0.000000	0.000000	4.000000	39.000000	0.000000
2298.619786	0.153854	0.461840	0.015519	79.467056	56.997677	98.967697	0.775582	0.000000	-2.683909	0.000000	0.000000	0.000000	0.052867	-0.537570	0.002327	0.000000	0.000000	4.000000	39.000000	0.000000
2298.623119	0.153854	0.461840	0.015519	79.431931	56.385185	98.363091	0.775970	0.000000	-2.692720	0.000000	0.000000	0.000000	0.052867	-0.537570	0.002327	0.000000	0.000000	4.000000	39.000000	0.000000
2298.626453	0.154099	0.460170	0.015431	79.431931	56.385185	98.363091	0.775970	0.000000	-2.692720	0.000000	0.000000	0.000000	0.073284	-0.501125	-0.026453	0.000000	0.000000	4.000000	39.000000	0.000000
2298.629786	0.154099	0.460170	0.015431	79.431931	56.385185	98.363091	0.775970	0.000000	-2.692720	0.000000	0.000000	0.000000	0.073284	-0.501125	-0.026453	0.000000	0.000000	4.000000	39.000000	0.000000
2298.633119	0.154099	0.460170	0.015431	79.426476	56.001526	97.967102	0.771561	0.000000	-2.704934	0.000000	0.000000	0.000000	0.073284	-0.501125	-0.026453	0.000000	0.000000	4.000000	39.000000	0.000000
2298.636453	0.154405	0.458608	0.015228	79.426476	56.001526	97.967102	0.771561	0.000000	-2.704934	0.000000	0.000000	0.000000	0.091824	-0.468575	-0.060883	0.000000	0.000000	4.000000	39.000000	0.000000
2298.639786	0.154405	0.458608	0.015228	79.426476	56.001526	97.967102	0.771561	0.000000	-2.704934	0.000000	0.000000	0.000000	0.091824	-0.468575	-0.060883	0.000000	0.000000	4.000000	39.000000	0.000000
2298.643119	0.154405	0.458608	0.015228	79.453949	55.869938	97.809654	0.761414	0.000000	-2.720238	0.000000	0.000000	0.000000	0.091824	-0.468575	-0.060883	0.000000	0.000000	4.000000	39.000000	0.000000
2298.646453	0.154773	0.457182	0.014911	79.453949	55.869938	97.809654	0.761414	0.000000	-2.720238	0.000000	0.000000	0.000000	0.110356	-0.427663	-0.095062	0.000000	0.000000	4.000000	39.000000	0.000000
2298.649786	0.154773	0.457182	0.014911	79.453949	55.869938	97.809654	0.761414	0.000000	-2.720238	0.000000	0.000000	0.000000	0.110356	-0.427663	-0.095062	0.000000	0.000000	4.000000	39.000000	0.000000
2298.653119	0.154773	0.457182	0.014911	79.510017	55.946392	97.853256	0.745570	0.000000	-2.738631	0.000000	0.000000	0.000000	0.110356	-0.427663	-0.095062	0.000000	0.000000	4.000000	39.000000	0.000000
2298.656453	0.155113	0.455894	0.014511	79.510017	55.946392	97.853256	0.745570	0.000000	-2.738631	0.000000	0.000000	0.000000	0.102014	-0.386575	-0.120121	0.000000	0.000000	4.000000	39.000000	0.000000
2298.659786	0.155113	0.455894	0.014511	79.510017	55.946392	97.853256	0.745570	0.000000	-2.738631	0.000000	0.000000	0.000000	0.102014	-0.386575	-0.120121	0.000000	0.000000	4.000000	39.000000	0.000000
2298.663119	0.155113	0.455894	0.014511	79.570778	56.081036	97.952606	0.725550	0.000000	-2.755633	0.000000	0.000000	0.000000	0.102014	-0.386575	-0.120121	0.000000	0.000000	4.000000	39.000000	0.000000
2298.666453	0.155438	0.454715	0.014068	79.570778	56.081036	97.952606	0.725550	0.000000	-2.755633	0.000000	0.000000	0.000000	0.097628	-0.353537	-0.132954	0.000000	0.000000	4.000000	39.000000	0.000000
2298.669786	0.155438	0.454715	0.014068	79.570778	56.081036	97.952606	0.725550	0.000000	-2.755633	0.000000	0.000000	0.000000	0.097628	-0.353537	-0.132954	0.000000	0.000000	4.000000	39.000000	0.000000
2298.673119	0.155438	0.454715	0.014068	79.611435	56.101742	97.941116	0.703391	0.000000	-2.771904	0.000000	0.000000	0.000000	0.097628	-0.353537	-0.132954	0.000000	0.000000	4.000000	39.000000	0.000000
2298.676453	0.155746	0.453660	0.013650	79.611435	56.101742	97.941116	0.703391	0.000000	-2.771904	0.000000	0.000000	0.000000	0.092505	-0.316566	-0.125388	0.000000	0.000000	4.000000	39.000000	0.000000
2298.679786	0.155746	0.453660	0.013650	79.611435	56.101742	97.941116	0.703391	0.000000	-2.771904	0.000000	0.000000	0.000000	0.092505	-0.316566	-0.125388	0.000000	0.000000	4.000000	39.000000	0.000000
2298.683119	0.155746	0.453660	0.013650	79.603767	55.826893	97.639442	0.682493	0.000000	-2.787322	0.000000	0.000000	0.000000	0.092505	-0.316566	-0.125388	0.000000	0.000000	4.000000	39.000000	0.000000
2298.686453	0.156038	0.452755	0.013258	79.603767	55.826893	97.639442	0.682493	0.000000	-2.787322	0.000000	0.000000	0.000000	0.087520	-0.271567	-0.117517	0.000000	0.000000	4.000000	39.000000	0.000000
2298.689786	0.156038	0.452755	0.013258	79.603767	55.826893	97.639442	0.682493	0.000000	-2.787322	0.000000	0.000000	0.000000	0.087520	-0.271567	-0.117517	0.000000	0.000000	4.000000	39.000000	0.000000
2298.693119	0.156038	0.452755	0.013258	79.539352	55.236248	97.021362	0.662907	0.000000	-2.801908	0.000000	0.000000	0.000000	0.087520	-0.271567	-0.117517	0.000000	0.000000	4.000000	39.000000	0.000000
2298.696453	0.156038	0.452755	0.013258	79.539352	55.236248	97.021362	0.662907	0.000000	-2.801908	0.000000	0.000000	0.000000	0.087520	-0.271567	-0.117517	0.000000	0.000000	4.000000	39.000000	0.000000
2298.699786	0.156349	0.452026	0.012926	79.539352	55.236248	97.021362	0.662907	0.000000	-2.801908	0.000000	0.000000	0.000000	0.093333	-0.218676	-0.099595	0.000000	0.000000	4.000000	39.000000	0.000000
2298.703119	0.156349	0.452026	0.012926	79.444969	54.525383	96.282082	0.662907	0.000000	-2.801908	0.000000	0.000000	0.000000	0.093333	-0.218676	-0.099595	0.000000	0.000000	4.000000	39.000000	0.000000
2298.706453	0.156718	0.451540	0.012621	79.444969	54.525383	96.282082	0.662907	0.000000	-2.801908	0.000000	0.000000	0.000000	0.110738	-0.145591	-0.091672	0.000000	0.000000	4.000000	39.000000	0.000000
2298.709786	0.156718	0.451540	0.012621	79.444969	54.525383	96.282082	0.662907	0.000000	-2.801908	0.000000	0.000000	0.000000	0.110738	-0.145591	-0.091672	0.000000	0.000000	4.000000	39.000000	0.000000
2298.713119	0.156718	0.451540	0.012621	79.339615	53.834141	95.551216	0.631029	0.000000	-2.835920	0.000000	0.000000	0.000000	0.110738	-0.145591	-0.091672	0.000000	0.000000	4.000000	39.000000	0.000000
2298.716453	0.157119	0.451299	0.012262	79.339615	53.834141	95.551216	0.631029	0.000000	-2.835920	0.000000	0.000000	0.000000	0.120217	-0.072300	-0.107479	0.000000	0.000000	4.000000	39.000000	0.000000
2298.719786	0.157119	0.451299	0.012262	79.339615	53.834141	95.551216	0.631029	0.000000	-2.835920	0.000000	0.000000	0.000000	0.120217	-0.072300	-0.107479	0.000000	0.000000	4.000000	39.000000	0.000000
2298.723119	0.157119	0.451299	0.012262	79.245621	53.261280	94.935440	0.613116	0.000000	-2.855956	0.000000	0.000000	0.000000	0.120217	-0.072300	-0.107479	0.000000	0.000000	4.000000	39.000000	0.000000
2298.726453	0.157478	0.451316	0.011854	79.245621	53.261280	94.935440	0.613116	0.000000	-2.855956	0.000000	0.000000	0.000000	0.107639	0.005030	-0.122411	0.000000	0.000000	4.000000	39.000000	0.000000
2298.729786	0.157478	0.451316	0.011854	79.245621	53.261280	94.935440	0.613116	0.000000	-2.855956	0.000000	0.000000	0.000000	0.107639	0.005030	-0.122411	0.000000	0.000000	4.000000	39.000000	0.000000
2298.733119	0.157478	0.451316	0.011854	79.172707	52.858448	94.477600	0.592714	0.000000	-2.873896	0.000000	0.000000	0.000000	0.107639	0.005030	-0.122411	0.000000	0.000000	4.000000	39.000000	0.000000
2298.736453	0.157478	0.451316	0.011854	79.172707	52.858448	94.477600	0.592714	0.000000	-2.873896	0.000000	0.000000	0.000000	0.107639	0.005030	-0.122411	0.000000	0.000000	4.000000	39.000000	0.000000
2298.739786	0.157826	0.451537	0.011341	79.172707	52.858448	94.477600	0.592714	0.000000	-2.873896	0.000000	0.000000	0.000000	0.104285	0.066170	-0.153947	0.000000	0.000000	4.000000	39.000000	0.000000
2298.743119	0.157826	0.451537	0.011341	79.122986	52.608143	94.164085	0.592714	0.000000	-2.873896	0.000000	0.000000	0.000000	0.104285	0.066170	-0.153947	0.000000	0.000000	4.000000	39.000000	0.000000
2298.746453	0.158126	0.451961	0.010690	79.122986	52.608143	94.164085	0.592714	0.000000	-2.873896	0.000000	0.000000	0.000000	0.090079	0.127268	-0.195269	0.000000	0.000000	4.000000	39.000000	0.000000
2298.749786	0.158126	0.451961	0.010690	79.122986	52.608143	94.164085	0.592714	0.000000	-2.873896	0.000000	0.000000	0.000000	0.090079	0.127268	-0.195269	0.000000	0.000000	4.000000	39.000000	0.000000
2298.753119	0.158126	0.451961	0.010690	79.097649	52.469501	93.951904	0.534511	0.000000	-2.906289	0.000000	0.000000	0.000000	0.090079	0.127268	-0.195269	0.000000	0.000000	4.000000	39.000000	0.000000
2298.756453	0.158126	0.451961	0.010690	79.097649	52.469501	93.951904	0.534511	0.000000	-2.906289	0.000000	0.000000	0.000000	0.090079	0.127268	-0.195269	0.000000	0.000000	4.000000	39.000000	0.000000
2298.759786	0.158340	0.452574	0.009936	79.097649	52.469501	93.951904	0.534511	0.000000	-2.906289	0.000000	0.000000	0.000000	0.064395	0.183963	-0.226303	0.000000	0.000000	4.000000	39.000000	0.000000
2298.763119	0.158340	0.452574	0.009936	79.087883	52.364838	93.761040	0.534511	0.000000	-2.906289	0.000000	0.000000	0.000000	0.064395	0.183963	-0.226303	0.000000	0.000000	4.000000	39.000000	0.000000
2298.766453	0.158431	0.453308	0.009112	79.087883	52.364838	93.761040	0.534511	0.000000	-2.906289	0.000000	0.000000	0.000000	0.027292	0.220064	-0.247203	0.000000	0.000000	4.000000	39.000000	0.000000
2298.769786	0.158431	0.453308	0.009112	79.087883	52.364838	93.761040	0.534511	0.000000	-2.906289	0.000000	0.000000	0.000000	0.027292	0.220064	-0.247203	0.000000	0.000000	4.000000	39.000000	0.000000
2298.773119	0.158431	0.453308	0.009112	79.085938	52.198776	93.485558	0.455594	0.000000	-2.921571	0.000000	0.000000	0.000000	0.027292	0.220064	-0.247203	0.000000	0.000000	4.000000	39.000000	0.000000
2298.776453	0.158458	0.454147	0.008175	79.085938	52.198776	93.485558	0.455594	0.000000	-2.921571	0.000000	0.000000	0.000000	0.008029	0.251869	-0.281048	0.000000	0.000000	4.000000	39.000000	0.000000
2298.779786	0.158458	0.454147	0.008175	79.085938	52.198776	93.485558	0.455594	0.000000	-2.921571	0.000000	0.000000	0.000000	0.008029	0.251869	-0.281048	0.000000	0.000000	4.000000	39.000000	0.000000
2298.783119	0.158458	0.454147	0.008175	79.075600	51.994438	93.177109	0.408752	0.000000	-2.922909	0.000000	0.000000	0.000000	0.008029	0.251869	-0.281048	0.000000	0.000000	4.000000	39.000000	0.000000
2298.786453	0.158397	0.455078	0.007200	79.075600	51.994438	93.177109	0.408752	0.000000	-2.922909	0.000000	0.000000	0.000000	-0.018452	0.279209	-0.292652	0.000000	0.000000	4.000000	39.000000	0.000000
2298.789786	0.158397	0.455078	0.007200	79.075600	51.994438	93.177109	0.408752	0.000000	-2.922909	0.000000	0.000000	0.000000	-0.018452	0.279209	-0.292652	0.000000	0.000000	4.000000	39.000000	0.000000
2298.793119	0.158397	0.455078	0.007200	79.047729	51.831387	92.949417	0.359977	0.000000	-2.919833	0.000000	0.000000	0.000000	-0.018452	0.279209	-0.292652	0.000000	0.000000	4.000000	39.000000	0.000000
2298.796453	0.158305	0.456126	0.006210	79.047729	51.831387	92.949417	0.359977	0.000000	-2.919833	0.000000	0.000000	0.000000	-0.027601	0.314273	-0.296959	0.000000	0.000000	4.000000	39.000000	0.000000
2298.799786	0.158305	0.456126	0.006210	79.047729	51.831387	92.949417	0.359977	0.000000	-2.919833	0.000000	0.000000	0.000000	-0.027601	0.314273	-0.296959	0.000000	0.000000	4.000000	39.000000	0.000000
2298.803119	0.158305	0.456126	0.006210	78.997787	51.692074	92.779800	0.310484	0.000000	-2.915233	0.000000	0.000000	0.000000	-0.027601	0.314273	-0.296959	0.000000	0.000000	4.000000	39.000000	0.000000
2298.806453	0.158211	0.457276	0.005217	78.997787	51.692074	92.779800	0.310484	0.000000	-2.915233	0.000000	0.000000	0.000000	-0.028168	0.345070	-0.297756	0.000000	0.000000	4.000000	39.000000	0.000000
2298.809786	0.158211	0.457276	0.005217	78.997787	51.692074	92.779800	0.310484	0.000000	-2.915233	0.000000	0.000000	0.000000	-0.028168	0.345070	-0.297756	0.000000	0.000000	4.000000	39.000000	0.000000
2298.813119	0.158211	0.457276	0.005217	78.933884	51.517189	92.573135	0.260858	0.000000	-2.910538	0.000000	0.000000	0.000000	-0.028168	0.345070	-0.297756	0.000000	0.000000	4.000000	39.000000	0.000000
2298.816453	0.158137	0.458528	0.004214	78.933884	51.517189	92.573135	0.260858	0.000000	-2.910538	0.000000	0.000000	0.000000	-0.022233	0.375681	-0.301013	0.000000	0.000000	4.000000	39.000000	0.000000
2298.819786	0.158137	0.458528	0.004214	78.933884	51.517189	92.573135	0.260858	0.000000	-2.910538	0.000000	0.000000	0.000000	-0.022233	0.375681	-0.301013	0.000000	0.000000	4.000000	39.000000	0.000000
2298.823119	0.158137	0.458528	0.004214	78.859962	51.310009	92.328743	0.210689	0.000000	-2.906832	0.000000	0.000000	0.000000	-0.022233	0.375681	-0.301013	0.000000	0.000000	4.000000	39.000000	0.000000
2298.826453	0.158082	0.459882	0.003199	78.859962	51.310009	92.328743	0.210689	0.000000	-2.906832	0.000000	0.000000	0.000000	-0.016418	0.406093	-0.304493	0.000000	0.000000	4.000000	39.000000	0.000000
2298.829786	0.158082	0.459882	0.003199	78.859962	51.310009	92.328743	0.210689	0.000000	-2.906832	0.000000	0.000000	0.000000	-0.016418	0.406093	-0.304493	0.000000	0.000000	4.000000	39.000000	0.000000
2298.833119	0.158082	0.459882	0.003199	78.777878	51.086243	92.061829	0.159940	0.000000	-2.904096	0.000000	0.000000	0.000000	-0.016418	0.406093	-0.304493	0.000000	0.000000	4.000000	39.000000	0.000000
2298.836453	0.158054	0.461336	0.002124	78.777878	51.086243	92.061829	0.159940	0.000000	-2.904096	0.000000	0.000000	0.000000	-0.008325	0.436201	-0.322470	0.000000	0.000000	4.000000	39.000000	0.000000
2298.839786	0.158054	0.461336	0.002124	78.777878	51.086243	92.061829	0.159940	0.000000	-2.904096	0.000000	0.000000	0.000000	-0.008325	0.436201	-0.322470	0.000000	0.000000	4.000000	39.000000	0.000000
2298.843119	0.158054	0.461336	0.002124	78.687599	50.838852	91.773521	0.106195	0.000000	-2.902709	0.000000	0.000000	0.000000	-0.008325	0.436201	-0.322470	0.000000	0.000000	4.000000	39.000000	0.000000
2298.846453	0.157994	0.462903	0.001031	78.687599	50.838852	91.773521	0.106195	0.000000	-2.902709	0.000000	0.000000	0.000000	-0.017973	0.470034	-0.328014	0.000000	0.000000	4.000000	39.000000	0.000000
2298.849786	0.157994	0.462903	0.001031	78.687599	50.838852	91.773521	0.106195	0.000000	-2.902709	0.000000	0.000000	0.000000	-0.017973	0.470034	-0.328014	0.000000	0.000000	4.000000	39.000000	0.000000
2298.853119	0.157994	0.462903	0.001031	78.589012	50.568920	91.464905	0.051526	0.000000	-2.899713	0.000000	0.000000	0.000000	-0.017973	0.470034	-0.328014	0.000000	0.000000	4.000000	39.000000	0.000000
2298.856453	0.157888	0.464554	-0.000122	78.589012	50.568920	91.464905	0.051526	0.000000	-2.899713	0.000000	0.000000	0.000000	-0.031812	0.495441	-0.345792	0.000000	0.000000	4.000000	39.000000	0.000000
2298.859786	0.157888	0.464554	-0.000122	78.589012	50.568920	91.464905	0.051526	0.000000	-2.899713	0.000000	0.000000	0.000000	-0.031812	0.495441	-0.345792	0.000000	0.000000	4.000000	39.000000	0.000000
2298.863119	0.157888	0.464554	-0.000122	78.484756	50.288254	91.145218	-0.006106	0.000000	-2.894411	0.000000	0.000000	0.000000	-0.031812	0.495441	-0.345792	0.000000	0.000000	4.000000	39.000000	0.000000
2298.866453	0.157757	0.466315	-0.001343	78.484756	50.288254	91.145218	-0.006106	0.000000	-2.894411	0.000000	0.000000	0.000000	-0.039300	0.528352	-0.366253	0.000000	0.000000	4.000000	39.000000	0.000000
2298.869786	0.157757	0.466315	-0.001343	78.484756	50.288254	91.145218	-0.006106	0.000000	-2.894411	0.000000	0.000000	0.000000	-0.039300	0.528352	-0.366253	0.000000	0.000000	4.000000	39.000000	0.000000
2298.873119	0.157757	0.466315	-0.001343	78.366737	49.968815	90.791389	-0.067148	0.000000	-2.887861	0.000000	0.000000	0.000000	-0.039300	0.528352	-0.366253	0.000000	0.000000	4.000000	39.000000	0.000000
2298.876453	0.157579	0.468146	-0.002557	78.366737	49.968815	90.791389	-0.067148	0.000000	-2.887861	0.000000	0.000000	0.000000	-0.053565	0.549382	-0.364303	0.000000	0.000000	4.000000	39.000000	0.000000
2298.879786	0.157579	0.468146	-0.002557	78.366737	49.968815	90.791389	-0.067148	0.000000	-2.887861	0.000000	0.000000	0.000000	-0.053565	0.549382	-0.364303	0.000000	0.000000	4.000000	39.000000	0.000000
2298.883119	0.157579	0.468146	-0.002557	78.240845	49.627464	90.415825	-0.127865	0.000000	-2.878934	0.000000	0.000000	0.000000	-0.053565	0.549382	-0.364303	0.000000	0.000000	4.000000	39.000000	0.000000
2298.886453	0.157374	0.470100	-0.003775	78.240845	49.627464	90.415825	-0.127865	0.000000	-2.878934	0.000000	0.000000	0.000000	-0.061492	0.585968	-0.365246	0.000000	0.000000	4.000000	39.000000	0.000000
2298.889786	0.157374	0.470100	-0.003775	78.240845	49.627464	90.415825	-0.127865	0.000000	-2.878934	0.000000	0.000000	0.000000	-0.061492	0.585968	-0.365246	0.000000	0.000000	4.000000	39.000000	0.000000
2298.893119	0.157374	0.470100	-0.003775	78.105705	49.266666	90.030525	-0.188740	0.000000	-2.868685	0.000000	0.000000	0.000000	-0.061492	0.585968	-0.365246	0.000000	0.000000	4.000000	39.000000	0.000000
2298.896453	0.157085	0.472109	-0.004953	78.105705	49.266666	90.030525	-0.188740	0.000000	-2.868685	0.000000	0.000000	0.000000	-0.086538	0.602815	-0.353315	0.000000	0.000000	4.000000	39.000000	0.000000
2298.899786	0.157085	0.472109	-0.004953	78.105705	49.266666	90.030525	-0.188740	0.000000	-2.868685	0.000000	0.000000	0.000000	-0.086538	0.602815	-0.353315	0.000000	0.000000	4.000000	39.000000	0.000000
2298.903119	0.157085	0.472109	-0.004953	77.960915	48.884686	89.631393	-0.247625	0.000000	-2.854262	0.000000	0.000000	0.000000	-0.086538	0.602815	-0.353315	0.000000	0.000000	4.000000	39.000000	0.000000
2298.906453	0.156764	0.474162	-0.006086	77.960915	48.884686	89.631393	-0.247625	0.000000	-2.854262	0.000000	0.000000	0.000000	-0.096480	0.615891	-0.339936	0.000000	0.000000	4.000000	39.000000	0.000000
2298.909786	0.156764	0.474162	-0.006086	77.960915	48.884686	89.631393	-0.247625	0.000000	-2.854262	0.000000	0.000000	0.000000	-0.096480	0.615891	-0.339936	0.000000	0.000000	4.000000	39.000000	0.000000
2298.913119	0.156764	0.474162	-0.006086	77.809059	48.487324	89.227089	-0.304281	0.000000	-2.838182	0.000000	0.000000	0.000000	-0.096480	0.615891	-0.339936	0.000000	0.000000	4.000000	39.000000	0.000000
2298.916453	0.156352	0.476283	-0.007201	77.809059	48.487324	89.227089	-0.304281	0.000000	-2.838182	0.000000	0.000000	0.000000	-0.123469	0.636303	-0.334642	0.000000	0.000000	4.000000	39.000000	0.000000
2298.919786	0.156352	0.476283	-0.007201	77.809059	48.487324	89.227089	-0.304281	0.000000	-2.838182	0.000000	0.000000	0.000000	-0.123469	0.636303	-0.334642	0.000000	0.000000	4.000000	39.000000	0.000000
2298.923119	0.156352	0.476283	-0.007201	77.683815	48.226780	88.953362	-0.360055	0.000000	-2.817604	0.000000	0.000000	0.000000	-0.123469	0.636303	-0.334642	0.000000	0.000000	4.000000	39.000000	0.000000
2298.926453	0.155936	0.478446	-0.008329	77.683815	48.226780	88.953362	-0.360055	0.000000	-2.817604	0.000000	0.000000	0.000000	-0.124692	0.648736	-0.338245	0.000000	0.000000	4.000000	39.000000	0.000000
2298.929786	0.155936	0.478446	-0.008329	77.683815	48.226780	88.953362	-0.360055	0.000000	-2.817604	0.000000	0.000000	0.000000	-0.124692	0.648736	-0.338245	0.000000	0.000000	4.000000	39.000000	0.000000
2298.933119	0.155936	0.478446	-0.008329	77.664185	48.407513	89.116364	-0.416429	0.000000	-2.796823	0.000000	0.000000	0.000000	-0.124692	0.648736	-0.338245	0.000000	0.000000	4.000000	39.000000	0.000000
2298.936453	0.155468	0.480619	-0.009541	77.664185	48.407513	89.116364	-0.416429	0.000000	-2.796823	0.000000	0.000000	0.000000	-0.140607	0.652001	-0.363623	0.000000	0.000000	4.000000	39.000000	0.000000
2298.939786	0.155468	0.480619	-0.009541	77.664185	48.407513	89.116364	-0.416429	0.000000	-2.796823	0.000000	0.000000	0.000000	-0.140607	0.652001	-0.363623	0.000000	0.000000	4.000000	39.000000	0.000000
2298.943119	0.155468	0.480619	-0.009541	77.755020	49.064255	89.746941	-0.477033	0.000000	-2.773388	0.000000	0.000000	0.000000	-0.140607	0.652001	-0.363623	0.000000	0.000000	4.000000	39.000000	0.000000
2298.946453	0.154967	0.482802	-0.010845	77.755020	49.064255	89.746941	-0.477033	0.000000	-2.773388	0.000000	0.000000	0.000000	-0.150166	0.654831	-0.391360	0.000000	0.000000	4.000000	39.000000	0.000000
2298.949786	0.154967	0.482802	-0.010845	77.755020	49.064255	89.746941	-0.477033	0.000000	-2.773388	0.000000	0.000000	0.000000	-0.150166	0.654831	-0.391360	0.000000	0.000000	4.000000	39.000000	0.000000
2298.953119	0.154967	0.482802	-0.010845	77.905258	50.015163	90.662102	-0.542260	0.000000	-2.748360	0.000000	0.000000	0.000000	-0.150166	0.654831	-0.391360	0.000000	0.000000	4.000000	39.000000	0.000000
2298.956453	0.154462	0.485049	-0.012165	77.905258	50.015163	90.662102	-0.542260	0.000000	-2.748360	0.000000	0.000000	0.000000	-0.151642	0.674127	-0.395877	0.000000	0.000000	4.000000	39.000000	0.000000
2298.959786	0.154462	0.485049	-0.012165	77.905258	50.015163	90.662102	-0.542260	0.000000	-2.748360	0.000000	0.000000	0.000000	-0.151642	0.674127	-0.395877	0.000000	0.000000	4.000000	39.000000	0.000000
2298.963119	0.154462	0.485049	-0.012165	78.058525	51.031105	91.637726	-0.608239	0.000000	-2.723086	0.000000	0.000000	0.000000	-0.151642	0.674127	-0.395877	0.000000	0.000000	4.000000	39.000000	0.000000
2298.966453	0.153944	0.487345	-0.013520	78.058525	51.031105	91.637726	-0.608239	0.000000	-2.723086	0.000000	0.000000	0.000000	-0.155245	0.688969	-0.406502	0.000000	0.000000	4.000000	39.000000	0.000000
2298.969786	0.153944	0.487345	-0.013520	78.058525	51.031105	91.637726	-0.608239	0.000000	-2.723086	0.000000	0.000000	0.000000	-0.155245	0.688969	-0.406502	0.000000	0.000000	4.000000	39.000000	0.000000
2298.973119	0.153944	0.487345	-0.013520	78.185806	51.971798	92.541534	-0.675990	0.000000	-2.697212	0.000000	0.000000	0.000000	-0.155245	0.688969	-0.406502	0.000000	0.000000	4.000000	39.000000	0.000000
2298.976453	0.153444	0.489645	-0.014827	78.185806	51.971798	92.541534	-0.675990	0.000000	-2.697212	0.000000	0.000000	0.000000	-0.150172	0.689922	-0.392127	0.000000	0.000000	4.000000	39.000000	0.000000
2298.979786	0.153444	0.489645	-0.014827	78.185806	51.971798	92.541534	-0.675990	0.000000	-2.697212	0.000000	0.000000	0.000000	-0.150172	0.689922	-0.392127	0.000000	0.000000	4.000000	39.000000	0.000000
2298.983119	0.153444	0.489645	-0.014827	78.281586	52.796005	93.332962	-0.741344	0.000000	-2.672183	0.000000	0.000000	0.000000	-0.150172	0.689922	-0.392127	0.000000	0.000000	4.000000	39.000000	0.000000
2298.986453	0.152945	0.491997	-0.016130	78.281586	52.796005	93.332962	-0.741344	0.000000	-2.672183	0.000000	0.000000	0.000000	-0.149679	0.705474	-0.390947	0.000000	0.000000	4.000000	39.000000	0.000000
2298.989786	0.152945	0.491997	-0.016130	78.281586	52.796005	93.332962	-0.741344	0.000000	-2.672183	0.000000	0.000000	0.000000	-0.149679	0.705474	-0.390947	0.000000	0.000000	4.000000	39.000000	0.000000
2298.993119	0.152945	0.491997	-0.016130	78.357407	53.548050	94.052940	-0.806502	0.000000	-2.647236	0.000000	0.000000	0.000000	-0.149679	0.705474	-0.390947	0.000000	0.000000	4.000000	39.000000	0.000000
2298.996453	0.152406	0.494374	-0.017414	78.357407	53.548050	94.052940	-0.806502	0.000000	-2.647236	0.000000	0.000000	0.000000	-0.161589	0.713305	-0.385082	0.000000	0.000000	4.000000	39.000000	0.000000
2298.999786	0.152406	0.494374	-0.017414	78.357407	53.548050	94.052940	-0.806502	0.000000	-2.647236	0.000000	0.000000	0.000000	-0.161589	0.713305	-0.385082	0.000000	0.000000	4.000000	39.000000	0.000000
2299.003119	0.152406	0.494374	-0.017414	78.426819	54.294403	94.771469	-0.870682	0.000000	-2.620305	0.000000	0.000000	0.000000	-0.161589	0.713305	-0.385082	0.000000	0.000000	4.000000	39.000000	0.000000
2299.006453	0.151863	0.496782	-0.018645	78.426819	54.294403	94.771469	-0.870682	0.000000	-2.620305	0.000000	0.000000	0.000000	-0.162991	0.722203	-0.369407	0.000000	0.000000	4.000000	39.000000	0.000000
2299.009786	0.151863	0.496782	-0.018645	78.426819	54.294403	94.771469	-0.870682	0.000000	-2.620305	0.000000	0.000000	0.000000	-0.162991	0.722203	-0.369407	0.000000	0.000000	4.000000	39.000000	0.000000
2299.013119	0.151863	0.496782	-0.018645	78.503075	55.103992	95.556389	-0.932250	0.000000	-2.593140	0.000000	0.000000	0.000000	-0.162991	0.722203	-0.369407	0.000000	0.000000	4.000000	39.000000	0.000000
2299.016453	0.151287	0.499230	-0.019839	78.503075	55.103992	95.556389	-0.932250	0.000000	-2.593140	0.000000	0.000000	0.000000	-0.172831	0.734509	-0.358111	0.000000	0.000000	4.000000	39.000000	0.000000
2299.019786	0.151287	0.499230	-0.019839	78.503075	55.103992	95.556389	-0.932250	0.000000	-2.593140	0.000000	0.000000	0.000000	-0.172831	0.734509	-0.358111	0.000000	0.000000	4.000000	39.000000	0.000000
2299.023119	0.151287	0.499230	-0.019839	78.595230	56.041836	96.471107	-0.991935	0.000000	-2.564335	0.000000	0.000000	0.000000	-0.172831	0.734509	-0.358111	0.000000	0.000000	4.000000	39.000000	0.000000
2299.026453	0.150679	0.501694	-0.020993	78.595230	56.041836	96.471107	-0.991935	0.000000	-2.564335	0.000000	0.000000	0.000000	-0.182394	0.739311	-0.346357	0.000000	0.000000	4.000000	39.000000	0.000000
2299.029786	0.150679	0.501694	-0.020993	78.595230	56.041836	96.471107	-0.991935	0.000000	-2.564335	0.000000	0.000000	0.000000	-0.182394	0.739311	-0.346357	0.000000	0.000000	4.000000	39.000000	0.000000
2299.033119	0.150679	0.501694	-0.020993	78.714218	57.182735	97.587097	-1.049661	0.000000	-2.533936	0.000000	0.000000	0.000000	-0.182394	0.739311	-0.346357	0.000000	0.000000	4.000000	39.000000	0.000000
2299.036453	0.150061	0.504150	-0.022114	78.714218	57.182735	97.587097	-1.049661	0.000000	-2.533936	0.000000	0.000000	0.000000	-0.185449	0.736684	-0.336134	0.000000	0.000000	4.000000	39.000000	0.000000
2299.039786	0.150061	0.504150	-0.022114	78.714218	57.182735	97.587097	-1.049661	0.000000	-2.533936	0.000000	0.000000	0.000000	-0.185449	0.736684	-0.336134	0.000000	0.000000	4.000000	39.000000	0.000000
2299.043119	0.150061	0.504150	-0.022114	78.862068	58.564476	98.946983	-1.105684	0.000000	-2.503027	0.000000	0.000000	0.000000	-0.185449	0.736684	-0.336134	0.000000	0.000000	4.000000	39.000000	0.000000
2299.046453	0.149348	0.506628	-0.023243	78.862068	58.564476	98.946983	-1.105684	0.000000	-2.503027	0.000000	0.000000	0.000000	-0.213680	0.743478	-0.338907	0.000000	0.000000	4.000000	39.000000	0.000000
2299.049786	0.149348	0.506628	-0.023243	78.862068	58.564476	98.946983	-1.105684	0.000000	-2.503027	0.000000	0.000000	0.000000	-0.213680	0.743478	-0.338907	0.000000	0.000000	4.000000	39.000000	0.000000
2299.053119	0.149348	0.506628	-0.023243	79.033714	60.189034	100.553421	-1.162168	0.000000	-2.467414	0.000000	0.000000	0.000000	-0.213680	0.743478	-0.338907	0.000000	0.000000	4.000000	39.000000	0.000000
2299.056453	0.148620	0.509083	-0.024358	79.033714	60.189034	100.553421	-1.162168	0.000000	-2.467414	0.000000	0.000000	0.000000	-0.218516	0.736493	-0.334523	0.000000	0.000000	4.000000	39.000000	0.000000
2299.059786	0.148620	0.509083	-0.024358	79.033714	60.189034	100.553421	-1.162168	0.000000	-2.467414	0.000000	0.000000	0.000000	-0.218516	0.736493	-0.334523	0.000000	0.000000	4.000000	39.000000	0.000000
2299.063119	0.148620	0.509083	-0.024358	79.206902	61.941845	102.288826	-1.217922	0.000000	-2.430995	0.000000	0.000000	0.000000	-0.218516	0.736493	-0.334523	0.000000	0.000000	4.000000	39.000000	0.000000
2299.066453	0.147840	0.511535	-0.025495	79.206902	61.941845	102.288826	-1.217922	0.000000	-2.430995	0.000000	0.000000	0.000000	-0.233886	0.735547	-0.340988	0.000000	0.000000	4.000000	39.000000	0.000000
2299.069786	0.147840	0.511535	-0.025495	79.206902	61.941845	102.288826	-1.217922	0.000000	-2.430995	0.000000	0.000000	0.000000	-0.233886	0.735547	-0.340988	0.000000	0.000000	4.000000	39.000000	0.000000
2299.073119	0.147840	0.511535	-0.025495	79.360832	63.663334	103.996918	-1.274753	0.000000	-2.392015	0.000000	0.000000	0.000000	-0.233886	0.735547	-0.340988	0.000000	0.000000	4.000000	39.000000	0.000000
2299.076453	0.147011	0.513958	-0.026651	79.360832	63.663334	103.996918	-1.274753	0.000000	-2.392015	0.000000	0.000000	0.000000	-0.248837	0.726998	-0.346674	0.000000	0.000000	4.000000	39.000000	0.000000
2299.079786	0.147011	0.513958	-0.026651	79.360832	63.663334	103.996918	-1.274753	0.000000	-2.392015	0.000000	0.000000	0.000000	-0.248837	0.726998	-0.346674	0.000000	0.000000	4.000000	39.000000	0.000000
2299.083119	0.147011	0.513958	-0.026651	79.492584	65.302589	105.627937	-1.332532	0.000000	-2.350542	0.000000	0.000000	0.000000	-0.248837	0.726998	-0.346674	0.000000	0.000000	4.000000	39.000000	0.000000
2299.086453	0.146166	0.516338	-0.027858	79.492584	65.302589	105.627937	-1.332532	0.000000	-2.350542	0.000000	0.000000	0.000000	-0.253331	0.713794	-0.362146	0.000000	0.000000	4.000000	39.000000	0.000000
2299.089786	0.146166	0.516338	-0.027858	79.492584	65.302589	105.627937	-1.332532	0.000000	-2.350542	0.000000	0.000000	0.000000	-0.253331	0.713794	-0.362146	0.000000	0.000000	4.000000	39.000000	0.000000
2299.093119	0.146166	0.516338	-0.027858	79.601479	66.822777	107.148201	-1.392890	0.000000	-2.308320	0.000000	0.000000	0.000000	-0.253331	0.713794	-0.362146	0.000000	0.000000	4.000000	39.000000	0.000000
2299.096453	0.145253	0.518667	-0.029143	79.601479	66.822777	107.148201	-1.392890	0.000000	-2.308320	0.000000	0.000000	0.000000	-0.274055	0.698680	-0.385542	0.000000	0.000000	4.000000	39.000000	0.000000
2299.099786	0.145253	0.518667	-0.029143	79.601479	66.822777	107.148201	-1.392890	0.000000	-2.308320	0.000000	0.000000	0.000000	-0.274055	0.698680	-0.385542	0.000000	0.000000	4.000000	39.000000	0.000000
2299.103119	0.145253	0.518667	-0.029143	79.687141	68.196754	108.530571	-1.457147	0.000000	-2.262644	0.000000	0.000000	0.000000	-0.274055	0.698680	-0.385542	0.000000	0.000000	4.000000	39.000000	0.000000
2299.106453	0.144306	0.520947	-0.030403	79.687141	68.196754	108.530571	-1.457147	0.000000	-2.262644	0.000000	0.000000	0.000000	-0.284079	0.684027	-0.377930	0.000000	0.000000	4.000000	39.000000	0.000000
2299.109786	0.144306	0.520947	-0.030403	79.687141	68.196754	108.530571	-1.457147	0.000000	-2.262644	0.000000	0.000000	0.000000	-0.284079	0.684027	-0.377930	0.000000	0.000000	4.000000	39.000000	0.000000
2299.113119	0.144306	0.520947	-0.030403	79.747749	69.353783	109.703232	-1.520135	0.000000	-2.215298	0.000000	0.000000	0.000000	-0.284079	0.684027	-0.377930	0.000000	0.000000	4.000000	39.000000	0.000000
2299.116453	0.143312	0.523175	-0.031747	79.747749	69.353783	109.703232	-1.520135	0.000000	-2.215298	0.000000	0.000000	0.000000	-0.298317	0.668511	-0.403248	0.000000	0.000000	4.000000	39.000000	0.000000
2299.119786	0.143312	0.523175	-0.031747	79.747749	69.353783	109.703232	-1.520135	0.000000	-2.215298	0.000000	0.000000	0.000000	-0.298317	0.668511	-0.403248	0.000000	0.000000	4.000000	39.000000	0.000000
2299.123119	0.143312	0.523175	-0.031747	79.778549	70.237045	110.616310	-1.587344	0.000000	-2.165579	0.000000	0.000000	0.000000	-0.298317	0.668511	-0.403248	0.000000	0.000000	4.000000	39.000000	0.000000
2299.126453	0.142270	0.525395	-0.033043	79.778549	70.237045	110.616310	-1.587344	0.000000	-2.165579	0.000000	0.000000	0.000000	-0.312517	0.665860	-0.388901	0.000000	0.000000	4.000000	39.000000	0.000000
2299.129786	0.142270	0.525395	-0.033043	79.778549	70.237045	110.616310	-1.587344	0.000000	-2.165579	0.000000	0.000000	0.000000	-0.312517	0.665860	-0.388901	0.000000	0.000000	4.000000	39.000000	0.000000
2299.133119	0.142270	0.525395	-0.033043	79.783958	70.848160	111.266647	-1.652161	0.000000	-2.113492	0.000000	0.000000	0.000000	-0.312517	0.665860	-0.388901	0.000000	0.000000	4.000000	39.000000	0.000000
2299.136453	0.141188	0.527599	-0.034339	79.783958	70.848160	111.266647	-1.652161	0.000000	-2.113492	0.000000	0.000000	0.000000	-0.324623	0.661370	-0.388859	0.000000	0.000000	4.000000	39.000000	0.000000
2299.139786	0.141188	0.527599	-0.034339	79.783958	70.848160	111.266647	-1.652161	0.000000	-2.113492	0.000000	0.000000	0.000000	-0.324623	0.661370	-0.388859	0.000000	0.000000	4.000000	39.000000	0.000000
2299.143119	0.141188	0.527599	-0.034339	79.766838	71.188797	111.653511	-1.716970	0.000000	-2.059389	0.000000	0.000000	0.000000	-0.324623	0.661370	-0.388859	0.000000	0.000000	4.000000	39.000000	0.000000
2299.146453	0.140073	0.529803	-0.035548	79.766838	71.188797	111.653511	-1.716970	0.000000	-2.059389	0.000000	0.000000	0.000000	-0.334478	0.661074	-0.362447	0.000000	0.000000	4.000000	39.000000	0.000000
2299.149786	0.140073	0.529803	-0.035548	79.766838	71.188797	111.653511	-1.716970	0.000000	-2.059389	0.000000	0.000000	0.000000	-0.334478	0.661074	-0.362447	0.000000	0.000000	4.000000	39.000000	0.000000
2299.153119	0.140073	0.529803	-0.035548	79.725037	71.234467	111.757469	-1.777378	0.000000	-2.003643	0.000000	0.000000	0.000000	-0.334478	0.661074	-0.362447	0.000000	0.000000	4.000000	39.000000	0.000000
2299.156453	0.138947	0.531960	-0.036736	79.725037	71.234467	111.757469	-1.777378	0.000000	-2.003643	0.000000	0.000000	0.000000	-0.337772	0.647020	-0.356662	0.000000	0.000000	4.000000	39.000000	0.000000
2299.159786	0.138947	0.531960	-0.036736	79.725037	71.234467	111.757469	-1.777378	0.000000	-2.003643	0.000000	0.000000	0.000000	-0.337772	0.647020	-0.356662	0.000000	0.000000	4.000000	39.000000	0.000000
2299.163119	0.138947	0.531960	-0.036736	79.664673	71.050941	111.641083	-1.836822	0.000000	-1.947348	0.000000	0.000000	0.000000	-0.337772	0.647020	-0.356662	0.000000	0.000000	4.000000	39.000000	0.000000
2299.166453	0.137776	0.534109	-0.037808	79.664673	71.050941	111.641083	-1.836822	0.000000	-1.947348	0.000000	0.000000	0.000000	-0.351248	0.644879	-0.321590	0.000000	0.000000	4.000000	39.000000	0.000000
2299.169786	0.137776	0.534109	-0.037808	79.664673	71.050941	111.641083	-1.836822	0.000000	-1.947348	0.000000	0.000000	0.000000	-0.351248	0.644879	-0.321590	0.000000	0.000000	4.000000	39.000000	0.000000
2299.173119	0.137776	0.534109	-0.037808	79.592499	70.718323	111.388626	-1.890420	0.000000	-1.888806	0.000000	0.000000	0.000000	-0.351248	0.644879	-0.321590	0.000000	0.000000	4.000000	39.000000	0.000000
2299.176453	0.136529	0.536198	-0.038860	79.592499	70.718323	111.388626	-1.890420	0.000000	-1.888806	0.000000	0.000000	0.000000	-0.374038	0.626683	-0.315340	0.000000	0.000000	4.000000	39.000000	0.000000
2299.179786	0.136529	0.536198	-0.038860	79.592499	70.718323	111.388626	-1.890420	0.000000	-1.888806	0.000000	0.000000	0.000000	-0.374038	0.626683	-0.315340	0.000000	0.000000	4.000000	39.000000	0.000000
2299.183119	0.136529	0.536198	-0.038860	79.531944	70.481728	111.247894	-1.942977	0.000000	-1.826466	0.000000	0.000000	0.000000	-0.374038	0.626683	-0.315340	0.000000	0.000000	4.000000	39.000000	0.000000
2299.186453	0.135195	0.538219	-0.039861	79.531944	70.481728	111.247894	-1.942977	0.000000	-1.826466	0.000000	0.000000	0.000000	-0.400332	0.606165	-0.300401	0.000000	0.000000	4.000000	39.000000	0.000000
2299.189786	0.135195	0.538219	-0.039861	79.531944	70.481728	111.247894	-1.942977	0.000000	-1.826466	0.000000	0.000000	0.000000	-0.400332	0.606165	-0.300401	0.000000	0.000000	4.000000	39.000000	0.000000
2299.193119	0.135195	0.538219	-0.039861	79.501762	70.597946	111.472076	-1.993044	0.000000	-1.759744	0.000000	0.000000	0.000000	-0.400332	0.606165	-0.300401	0.000000	0.000000	4.000000	39.000000	0.000000
2299.196453	0.133739	0.540188	-0.040851	79.501762	70.597946	111.472076	-1.993044	0.000000	-1.759744	0.000000	0.000000	0.000000	-0.436646	0.590683	-0.297107	0.000000	0.000000	4.000000	39.000000	0.000000
2299.199786	0.133739	0.540188	-0.040851	79.501762	70.597946	111.472076	-1.993044	0.000000	-1.759744	0.000000	0.000000	0.000000	-0.436646	0.590683	-0.297107	0.000000	0.000000	4.000000	39.000000	0.000000
2299.203119	0.133739	0.540188	-0.040851	79.523979	71.351532	112.340500	-2.042561	0.000000	-1.686970	0.000000	0.000000	0.000000	-0.436646	0.590683	-0.297107	0.000000	0.000000	4.000000	39.000000	0.000000
2299.206453	0.132239	0.542065	-0.041870	79.523979	71.351532	112.340500	-2.042561	0.000000	-1.686970	0.000000	0.000000	0.000000	-0.450252	0.563203	-0.305698	0.000000	0.000000	4.000000	39.000000	0.000000
2299.209786	0.132239	0.542065	-0.041870	79.523979	71.351532	112.340500	-2.042561	0.000000	-1.686970	0.000000	0.000000	0.000000	-0.450252	0.563203	-0.305698	0.000000	0.000000	4.000000	39.000000	0.000000
2299.213119	0.132239	0.542065	-0.041870	79.576118	72.587303	113.693726	-2.093511	0.000000	-1.611928	0.000000	0.000000	0.000000	-0.450252	0.563203	-0.305698	0.000000	0.000000	4.000000	39.000000	0.000000
2299.216453	0.130698	0.543890	-0.042904	79.576118	72.587303	113.693726	-2.093511	0.000000	-1.611928	0.000000	0.000000	0.000000	-0.462299	0.547679	-0.310044	0.000000	0.000000	4.000000	39.000000	0.000000
2299.219786	0.130698	0.543890	-0.042904	79.576118	72.587303	113.693726	-2.093511	0.000000	-1.611928	0.000000	0.000000	0.000000	-0.462299	0.547679	-0.310044	0.000000	0.000000	4.000000	39.000000	0.000000
2299.223119	0.130698	0.543890	-0.042904	79.640129	73.982353	115.199478	-2.145185	0.000000	-1.534877	0.000000	0.000000	0.000000	-0.462299	0.547679	-0.310044	0.000000	0.000000	4.000000	39.000000	0.000000
2299.226453	0.129163	0.545657	-0.043941	79.640129	73.982353	115.199478	-2.145185	0.000000	-1.534877	0.000000	0.000000	0.000000	-0.460243	0.529934	-0.311226	0.000000	0.000000	4.000000	39.000000	0.000000
2299.229786	0.129163	0.545657	-0.043941	79.640129	73.982353	115.199478	-2.145185	0.000000	-1.534877	0.000000	0.000000	0.000000	-0.460243	0.529934	-0.311226	0.000000	0.000000	4.000000	39.000000	0.000000
2299.233119	0.129163	0.545657	-0.043941	79.706306	75.371918	116.692596	-2.197056	0.000000	-1.458170	0.000000	0.000000	0.000000	-0.460243	0.529934	-0.311226	0.000000	0.000000	4.000000	39.000000	0.000000
2299.236453	0.127606	0.547332	-0.045012	79.706306	75.371918	116.692596	-2.197056	0.000000	-1.458170	0.000000	0.000000	0.000000	-0.467368	0.502552	-0.321260	0.000000	0.000000	4.000000	39.000000	0.000000
2299.239786	0.127606	0.547332	-0.045012	79.706306	75.371918	116.692596	-2.197056	0.000000	-1.458170	0.000000	0.000000	0.000000	-0.467368	0.502552	-0.321260	0.000000	0.000000	4.000000	39.000000	0.000000
2299.243119	0.127606	0.547332	-0.045012	79.760498	76.663986	118.091209	-2.250600	0.000000	-1.380276	0.000000	0.000000	0.000000	-0.467368	0.502552	-0.321260	0.000000	0.000000	4.000000	39.000000	0.000000
2299.246453	0.126068	0.548958	-0.046045	79.760498	76.663986	118.091209	-2.250600	0.000000	-1.380276	0.000000	0.000000	0.000000	-0.461331	0.487733	-0.309776	0.000000	0.000000	4.000000	39.000000	0.000000
2299.249786	0.126068	0.548958	-0.046045	79.760498	76.663986	118.091209	-2.250600	0.000000	-1.380276	0.000000	0.000000	0.000000	-0.461331	0.487733	-0.309776	0.000000	0.000000	4.000000	39.000000	0.000000
2299.253119	0.126068	0.548958	-0.046045	79.801247	77.802147	119.342026	-2.302229	0.000000	-1.303387	0.000000	0.000000	0.000000	-0.461331	0.487733	-0.309776	0.000000	0.000000	4.000000	39.000000	0.000000
2299.256453	0.124449	0.550493	-0.047092	79.801247	77.802147	119.342026	-2.302229	0.000000	-1.303387	0.000000	0.000000	0.000000	-0.485720	0.460602	-0.314116	0.000000	0.000000	4.000000	39.000000	0.000000
2299.259786	0.124449	0.550493	-0.047092	79.801247	77.802147	119.342026	-2.302229	0.000000	-1.303387	0.000000	0.000000	0.000000	-0.485720	0.460602	-0.314116	0.000000	0.000000	4.000000	39.000000	0.000000
2299.263119	0.124449	0.550493	-0.047092	79.829895	78.753937	120.400681	-2.354581	0.000000	-1.222434	0.000000	0.000000	0.000000	-0.485720	0.460602	-0.314116	0.000000	0.000000	4.000000	39.000000	0.000000
2299.266453	0.122776	0.551931	-0.048136	79.829895	78.753937	120.400681	-2.354581	0.000000	-1.222434	0.000000	0.000000	0.000000	-0.501874	0.431465	-0.313360	0.000000	0.000000	4.000000	39.000000	0.000000
2299.269786	0.122776	0.551931	-0.048136	79.829895	78.753937	120.400681	-2.354581	0.000000	-1.222434	0.000000	0.000000	0.000000	-0.501874	0.431465	-0.313360	0.000000	0.000000	4.000000	39.000000	0.000000
2299.273119	0.122776	0.551931	-0.048136	79.848984	79.539680	121.270927	-2.406808	0.000000	-1.138788	0.000000	0.000000	0.000000	-0.501874	0.431465	-0.313360	0.000000	0.000000	4.000000	39.000000	0.000000
2299.276453	0.121062	0.553283	-0.049137	79.848984	79.539680	121.270927	-2.406808	0.000000	-1.138788	0.000000	0.000000	0.000000	-0.514132	0.405364	-0.300242	0.000000	0.000000	4.000000	39.000000	0.000000
2299.279786	0.121062	0.553283	-0.049137	79.848984	79.539680	121.270927	-2.406808	0.000000	-1.138788	0.000000	0.000000	0.000000	-0.514132	0.405364	-0.300242	0.000000	0.000000	4.000000	39.000000	0.000000
2299.283119	0.121062	0.553283	-0.049137	79.851402	80.204132	121.873924	-2.456849	0.000000	-1.053099	0.000000	0.000000	0.000000	-0.514132	0.405364	-0.300242	0.000000	0.000000	4.000000	39.000000	0.000000
2299.286453	0.119351	0.554475	-0.050160	79.851402	80.204132	121.873924	-2.456849	0.000000	-1.053099	0.000000	0.000000	0.000000	-0.513187	0.357781	-0.306832	0.000000	0.000000	4.000000	39.000000	0.000000
2299.289786	0.119351	0.554475	-0.050160	79.851402	80.204132	121.873924	-2.456849	0.000000	-1.053099	0.000000	0.000000	0.000000	-0.513187	0.357781	-0.306832	0.000000	0.000000	4.000000	39.000000	0.000000
2299.293119	0.119351	0.554475	-0.050160	79.816246	80.860229	122.268471	-2.507987	0.000000	-0.967568	0.000000	0.000000	0.000000	-0.513187	0.357781	-0.306832	0.000000	0.000000	4.000000	39.000000	0.000000
2299.296453	0.117622	0.555557	-0.051208	79.816246	80.860229	122.268471	-2.507987	0.000000	-0.967568	0.000000	0.000000	0.000000	-0.518765	0.324363	-0.314489	0.000000	0.000000	4.000000	39.000000	0.000000
2299.299786	0.117622	0.555557	-0.051208	79.816246	80.860229	122.268471	-2.507987	0.000000	-0.967568	0.000000	0.000000	0.000000	-0.518765	0.324363	-0.314489	0.000000	0.000000	4.000000	39.000000	0.000000
2299.303119	0.117622	0.555557	-0.051208	79.719658	81.574196	122.485840	-2.560402	0.000000	-0.881107	0.000000	0.000000	0.000000	-0.518765	0.324363	-0.314489	0.000000	0.000000	4.000000	39.000000	0.000000
2299.306453	0.115916	0.556481	-0.052282	79.719658	81.574196	122.485840	-2.560402	0.000000	-0.881107	0.000000	0.000000	0.000000	-0.511733	0.277271	-0.322188	0.000000	0.000000	4.000000	39.000000	0.000000
2299.309786	0.115916	0.556481	-0.052282	79.719658	81.574196	122.485840	-2.560402	0.000000	-0.881107	0.000000	0.000000	0.000000	-0.511733	0.277271	-0.322188	0.000000	0.000000	4.000000	39.000000	0.000000
2299.313119	0.115916	0.556481	-0.052282	79.563614	82.431511	122.909500	-2.614100	0.000000	-0.795818	0.000000	0.000000	0.000000	-0.511733	0.277271	-0.322188	0.000000	0.000000	4.000000	39.000000	0.000000
2299.316453	0.114174	0.557295	-0.053375	79.563614	82.431511	122.909500	-2.614100	0.000000	-0.795818	0.000000	0.000000	0.000000	-0.522770	0.244302	-0.327823	0.000000	0.000000	4.000000	39.000000	0.000000
2299.319786	0.114174	0.557295	-0.053375	79.563614	82.431511	122.909500	-2.614100	0.000000	-0.795818	0.000000	0.000000	0.000000	-0.522770	0.244302	-0.327823	0.000000	0.000000	4.000000	39.000000	0.000000
2299.323119	0.114174	0.557295	-0.053375	79.362854	83.334953	123.544411	-2.668737	0.000000	-0.708690	0.000000	0.000000	0.000000	-0.522770	0.244302	-0.327823	0.000000	0.000000	4.000000	39.000000	0.000000
2299.326453	0.112312	0.558006	-0.054488	79.362854	83.334953	123.544411	-2.668737	0.000000	-0.708690	0.000000	0.000000	0.000000	-0.558484	0.213361	-0.334045	0.000000	0.000000	4.000000	39.000000	0.000000
2299.329786	0.112312	0.558006	-0.054488	79.362854	83.334953	123.544411	-2.668737	0.000000	-0.708690	0.000000	0.000000	0.000000	-0.558484	0.213361	-0.334045	0.000000	0.000000	4.000000	39.000000	0.000000
2299.333119	0.112312	0.558006	-0.054488	79.134392	84.195290	124.311989	-2.724411	0.000000	-0.615610	0.000000	0.000000	0.000000	-0.558484	0.213361	-0.334045	0.000000	0.000000	4.000000	39.000000	0.000000
2299.336453	0.110359	0.558609	-0.055606	79.134392	84.195290	124.311989	-2.724411	0.000000	-0.615610	0.000000	0.000000	0.000000	-0.586083	0.180688	-0.335230	0.000000	0.000000	4.000000	39.000000	0.000000
2299.339786	0.110359	0.558609	-0.055606	79.134392	84.195290	124.311989	-2.724411	0.000000	-0.615610	0.000000	0.000000	0.000000	-0.586083	0.180688	-0.335230	0.000000	0.000000	4.000000	39.000000	0.000000
2299.343119	0.110359	0.558609	-0.055606	78.875320	85.000809	125.153877	-2.780283	0.000000	-0.517929	0.000000	0.000000	0.000000	-0.586083	0.180688	-0.335230	0.000000	0.000000	4.000000	39.000000	0.000000
2299.346453	0.108316	0.559080	-0.056723	78.875320	85.000809	125.153877	-2.780283	0.000000	-0.517929	0.000000	0.000000	0.000000	-0.612888	0.141446	-0.335111	0.000000	0.000000	4.000000	39.000000	0.000000
2299.349786	0.108316	0.559080	-0.056723	78.875320	85.000809	125.153877	-2.780283	0.000000	-0.517929	0.000000	0.000000	0.000000	-0.612888	0.141446	-0.335111	0.000000	0.000000	4.000000	39.000000	0.000000
2299.353119	0.108316	0.559080	-0.056723	78.589554	85.650932	125.854950	-2.836135	0.000000	-0.415781	0.000000	0.000000	0.000000	-0.612888	0.141446	-0.335111	0.000000	0.000000	4.000000	39.000000	0.000000
2299.356453	0.106164	0.559444	-0.057841	78.589554	85.650932	125.854950	-2.836135	0.000000	-0.415781	0.000000	0.000000	0.000000	-0.645473	0.109281	-0.335435	0.000000	0.000000	4.000000	39.000000	0.000000
2299.359786	0.106164	0.559444	-0.057841	78.589554	85.650932	125.854950	-2.836135	0.000000	-0.415781	0.000000	0.000000	0.000000	-0.645473	0.109281	-0.335435	0.000000	0.000000	4.000000	39.000000	0.000000
2299.363119	0.106164	0.559444	-0.057841	78.280472	86.171272	126.519028	-2.892041	0.000000	-0.308202	0.000000	0.000000	0.000000	-0.645473	0.109281	-0.335435	0.000000	0.000000	4.000000	39.000000	0.000000
2299.366453	0.103963	0.559680	-0.058971	78.280472	86.171272	126.519028	-2.892041	0.000000	-0.308202	0.000000	0.000000	0.000000	-0.660221	0.070614	-0.339064	0.000000	0.000000	4.000000	39.000000	0.000000
2299.369786	0.103963	0.559680	-0.058971	78.280472	86.171272	126.519028	-2.892041	0.000000	-0.308202	0.000000	0.000000	0.000000	-0.660221	0.070614	-0.339064	0.000000	0.000000	4.000000	39.000000	0.000000
2299.373119	0.103963	0.559680	-0.058971	77.949066	86.599350	127.017807	-2.948551	0.000000	-0.198165	0.000000	0.000000	0.000000	-0.660221	0.070614	-0.339064	0.000000	0.000000	4.000000	39.000000	0.000000
2299.376453	0.101729	0.559815	-0.060054	77.949066	86.599350	127.017807	-2.948551	0.000000	-0.198165	0.000000	0.000000	0.000000	-0.670140	0.040466	-0.325013	0.000000	0.000000	4.000000	39.000000	0.000000
2299.379786	0.101729	0.559815	-0.060054	77.949066	86.599350	127.017807	-2.948551	0.000000	-0.198165	0.000000	0.000000	0.000000	-0.670140	0.040466	-0.325013	0.000000	0.000000	4.000000	39.000000	0.000000
2299.383119	0.101729	0.559815	-0.060054	77.617859	86.919235	127.237038	-3.002720	0.000000	-0.086475	0.000000	0.000000	0.000000	-0.670140	0.040466	-0.325013	0.000000	0.000000	4.000000	39.000000	0.000000
2299.386453	0.099500	0.559850	-0.061101	77.617859	86.919235	127.237038	-3.002720	0.000000	-0.086475	0.000000	0.000000	0.000000	-0.668792	0.010749	-0.313960	0.000000	0.000000	4.000000	39.000000	0.000000
2299.389786	0.099500	0.559850	-0.061101	77.617859	86.919235	127.237038	-3.002720	0.000000	-0.086475	0.000000	0.000000	0.000000	-0.668792	0.010749	-0.313960	0.000000	0.000000	4.000000	39.000000	0.000000
2299.393119	0.099500	0.559850	-0.061101	77.308922	87.093208	127.248558	-3.055047	0.000000	0.024990	0.000000	0.000000	0.000000	-0.668792	0.010749	-0.313960	0.000000	0.000000	4.000000	39.000000	0.000000
2299.396453	0.097208	0.559843	-0.062061	77.308922	87.093208	127.248558	-3.055047	0.000000	0.024990	0.000000	0.000000	0.000000	-0.687784	-0.002067	-0.288096	0.000000	0.000000	4.000000	39.000000	0.000000
2299.399786	0.097208	0.559843	-0.062061	77.308922	87.093208	127.248558	-3.055047	0.000000	0.024990	0.000000	0.000000	0.000000	-0.687784	-0.002067	-0.288096	0.000000	0.000000	4.000000	39.000000	0.000000
2299.403119	0.097208	0.559843	-0.062061	77.007698	87.092628	127.233643	-3.103063	0.000000	0.139621	0.000000	0.000000	0.000000	-0.687784	-0.002067	-0.288096	0.000000	0.000000	4.000000	39.000000	0.000000
2299.406453	0.094893	0.559811	-0.062927	77.007698	87.092628	127.233643	-3.103063	0.000000	0.139621	0.000000	0.000000	0.000000	-0.694328	-0.009624	-0.259810	0.000000	0.000000	4.000000	39.000000	0.000000
2299.409786	0.094893	0.559811	-0.062927	77.007698	87.092628	127.233643	-3.103063	0.000000	0.139621	0.000000	0.000000	0.000000	-0.694328	-0.009624	-0.259810	0.000000	0.000000	4.000000	39.000000	0.000000
2299.413119	0.094893	0.559811	-0.062927	76.722221	87.047592	127.262024	-3.146365	0.000000	0.255342	0.000000	0.000000	0.000000	-0.694328	-0.009624	-0.259810	0.000000	0.000000	4.000000	39.000000	0.000000
2299.416453	0.092539	0.559733	-0.063690	76.722221	87.047592	127.262024	-3.146365	0.000000	0.255342	0.000000	0.000000	0.000000	-0.706366	-0.023624	-0.228684	0.000000	0.000000	4.000000	39.000000	0.000000
2299.419786	0.092539	0.559733	-0.063690	76.722221	87.047592	127.262024	-3.146365	0.000000	0.255342	0.000000	0.000000	0.000000	-0.706366	-0.023624	-0.228684	0.000000	0.000000	4.000000	39.000000	0.000000
2299.423119	0.092539	0.559733	-0.063690	76.467972	86.965149	127.251137	-3.184479	0.000000	0.373070	0.000000	0.000000	0.000000	-0.706366	-0.023624	-0.228684	0.000000	0.000000	4.000000	39.000000	0.000000
2299.426453	0.090164	0.559647	-0.064340	76.467972	86.965149	127.251137	-3.184479	0.000000	0.373070	0.000000	0.000000	0.000000	-0.712232	-0.025839	-0.195220	0.000000	0.000000	4.000000	39.000000	0.000000
2299.429786	0.090164	0.559647	-0.064340	76.467972	86.965149	127.251137	-3.184479	0.000000	0.373070	0.000000	0.000000	0.000000	-0.712232	-0.025839	-0.195220	0.000000	0.000000	4.000000	39.000000	0.000000
2299.433119	0.090164	0.559647	-0.064340	76.261162	86.855812	127.507957	-3.217016	0.000000	0.491775	0.000000	0.000000	0.000000	-0.712232	-0.025839	-0.195220	0.000000	0.000000	4.000000	39.000000	0.000000
2299.436453	0.087780	0.559543	-0.064832	76.261162	86.855812	127.507957	-3.217016	0.000000	0.491775	0.000000	0.000000	0.000000	-0.715327	-0.031165	-0.147590	0.000000	0.000000	4.000000	39.000000	0.000000
2299.439786	0.087780	0.559543	-0.064832	76.261162	86.855812	127.507957	-3.217016	0.000000	0.491775	0.000000	0.000000	0.000000	-0.715327	-0.031165	-0.147590	0.000000	0.000000	4.000000	39.000000	0.000000
2299.443119	0.087780	0.559543	-0.064832	76.121323	86.781815	127.931480	-3.241614	0.000000	0.610996	0.000000	0.000000	0.000000	-0.715327	-0.031165	-0.147590	0.000000	0.000000	4.000000	39.000000	0.000000
2299.446453	0.085368	0.559438	-0.065143	76.121323	86.781815	127.931480	-3.241614	0.000000	0.610996	0.000000	0.000000	0.000000	-0.723500	-0.031364	-0.093280	0.000000	0.000000	4.000000	39.000000	0.000000
2299.449786	0.085368	0.559438	-0.065143	76.121323	86.781815	127.931480	-3.241614	0.000000	0.610996	0.000000	0.000000	0.000000	-0.723500	-0.031364	-0.093280	0.000000	0.000000	4.000000	39.000000	0.000000
2299.453119	0.085368	0.559438	-0.065143	76.072762	86.996323	128.511719	-3.257161	0.000000	0.731580	0.000000	0.000000	0.000000	-0.723500	-0.031364	-0.093280	0.000000	0.000000	4.000000	39.000000	0.000000
2299.456453	0.082918	0.559322	-0.065316	76.072762	86.996323	128.511719	-3.257161	0.000000	0.731580	0.000000	0.000000	0.000000	-0.735178	-0.034735	-0.051775	0.000000	0.000000	4.000000	39.000000	0.000000
2299.459786	0.082918	0.559322	-0.065316	76.072762	86.996323	128.511719	-3.257161	0.000000	0.731580	0.000000	0.000000	0.000000	-0.735178	-0.034735	-0.051775	0.000000	0.000000	4.000000	39.000000	0.000000
2299.463119	0.082918	0.559322	-0.065316	76.077629	87.628166	129.331772	-3.265790	0.000000	0.854109	0.000000	0.000000	0.000000	-0.735178	-0.034735	-0.051775	0.000000	0.000000	4.000000	39.000000	0.000000
2299.466453	0.080491	0.559207	-0.065320	76.077629	87.628166	129.331772	-3.265790	0.000000	0.854109	0.000000	0.000000	0.000000	-0.728174	-0.034690	-0.001229	0.000000	0.000000	4.000000	39.000000	0.000000
2299.469786	0.080491	0.559207	-0.065320	76.077629	87.628166	129.331772	-3.265790	0.000000	0.854109	0.000000	0.000000	0.000000	-0.728174	-0.034690	-0.001229	0.000000	0.000000	4.000000	39.000000	0.000000
2299.473119	0.080491	0.559207	-0.065320	76.068176	88.642639	130.203537	-3.265995	0.000000	0.975472	0.000000	0.000000	0.000000	-0.728174	-0.034690	-0.001229	0.000000	0.000000	4.000000	39.000000	0.000000
2299.476453	0.078065	0.559091	-0.065151	76.068176	88.642639	130.203537	-3.265995	0.000000	0.975472	0.000000	0.000000	0.000000	-0.727674	-0.034607	0.050577	0.000000	0.000000	4.000000	39.000000	0.000000
2299.479786	0.078065	0.559091	-0.065151	76.068176	88.642639	130.203537	-3.265995	0.000000	0.975472	0.000000	0.000000	0.000000	-0.727674	-0.034607	0.050577	0.000000	0.000000	4.000000	39.000000	0.000000
2299.483119	0.078065	0.559091	-0.065151	76.046631	89.803947	130.564896	-3.257565	0.000000	1.096751	0.000000	0.000000	0.000000	-0.727674	-0.034607	0.050577	0.000000	0.000000	4.000000	39.000000	0.000000
2299.486453	0.075640	0.559015	-0.064797	76.046631	89.803947	130.564896	-3.257565	0.000000	1.096751	0.000000	0.000000	0.000000	-0.727381	-0.023023	0.106301	0.000000	0.000000	4.000000	39.000000	0.000000
2299.489786	0.075640	0.559015	-0.064797	76.046631	89.803947	130.564896	-3.257565	0.000000	1.096751	0.000000	0.000000	0.000000	-0.727381	-0.023023	0.106301	0.000000	0.000000	4.000000	39.000000	0.000000
2299.493119	0.075640	0.559015	-0.064797	76.010506	91.015762	130.493973	-3.239849	0.000000	1.217981	0.000000	0.000000	0.000000	-0.727381	-0.023023	0.106301	0.000000	0.000000	4.000000	39.000000	0.000000
2299.496453	0.073137	0.558916	-0.064250	76.010506	91.015762	130.493973	-3.239849	0.000000	1.217981	0.000000	0.000000	0.000000	-0.750963	-0.029435	0.163944	0.000000	0.000000	4.000000	39.000000	0.000000
2299.499786	0.073137	0.558916	-0.064250	76.010506	91.015762	130.493973	-3.239849	0.000000	1.217981	0.000000	0.000000	0.000000	-0.750963	-0.029435	0.163944	0.000000	0.000000	4.000000	39.000000	0.000000
2299.503119	0.073137	0.558916	-0.064250	75.963356	92.169243	130.635757	-3.212525	0.000000	1.343141	0.000000	0.000000	0.000000	-0.750963	-0.029435	0.163944	0.000000	0.000000	4.000000	39.000000	0.000000
2299.506453	0.070486	0.558829	-0.063557	75.963356	92.169243	130.635757	-3.212525	0.000000	1.343141	0.000000	0.000000	0.000000	-0.795420	-0.026131	0.208105	0.000000	0.000000	4.000000	39.000000	0.000000
2299.509786	0.070486	0.558829	-0.063557	75.963356	92.169243	130.635757	-3.212525	0.000000	1.343141	0.000000	0.000000	0.000000	-0.795420	-0.026131	0.208105	0.000000	0.000000	4.000000	39.000000	0.000000
2299.513119	0.070486	0.558829	-0.063557	75.907433	93.145409	131.311142	-3.177841	0.000000	1.475711	0.000000	0.000000	0.000000	-0.795420	-0.026131	0.208105	0.000000	0.000000	4.000000	39.000000	0.000000
2299.516453	0.067727	0.558786	-0.062688	75.907433	93.145409	131.311142	-3.177841	0.000000	1.475711	0.000000	0.000000	0.000000	-0.827778	-0.013025	0.260576	0.000000	0.000000	4.000000	39.000000	0.000000
2299.519786	0.067727	0.558786	-0.062688	75.907433	93.145409	131.311142	-3.177841	0.000000	1.475711	0.000000	0.000000	0.000000	-0.827778	-0.013025	0.260576	0.000000	0.000000	4.000000	39.000000	0.000000
2299.523119	0.067727	0.558786	-0.062688	75.849754	93.966728	132.343262	-3.134411	0.000000	1.613675	0.000000	0.000000	0.000000	-0.827778	-0.013025	0.260576	0.000000	0.000000	4.000000	39.000000	0.000000
2299.526453	0.064912	0.558764	-0.061651	75.849754	93.966728	132.343262	-3.134411	0.000000	1.613675	0.000000	0.000000	0.000000	-0.844290	-0.006526	0.311240	0.000000	0.000000	4.000000	39.000000	0.000000
2299.529786	0.064912	0.558764	-0.061651	75.849754	93.966728	132.343262	-3.134411	0.000000	1.613675	0.000000	0.000000	0.000000	-0.844290	-0.006526	0.311240	0.000000	0.000000	4.000000	39.000000	0.000000
2299.533119	0.064912	0.558764	-0.061651	75.787544	94.649757	133.215775	-3.082538	0.000000	1.754390	0.000000	0.000000	0.000000	-0.844290	-0.006526	0.311240	0.000000	0.000000	4.000000	39.000000	0.000000
2299.536453	0.062060	0.558780	-0.060430	75.787544	94.649757	133.215775	-3.082538	0.000000	1.754390	0.000000	0.000000	0.000000	-0.855583	0.004798	0.366241	0.000000	0.000000	4.000000	39.000000	0.000000
2299.539786	0.062060	0.558780	-0.060430	75.787544	94.649757	133.215775	-3.082538	0.000000	1.754390	0.000000	0.000000	0.000000	-0.855583	0.004798	0.366241	0.000000	0.000000	4.000000	39.000000	0.000000
2299.543119	0.062060	0.558780	-0.060430	75.710136	95.446136	133.724640	-3.021498	0.000000	1.896987	0.000000	0.000000	0.000000	-0.855583	0.004798	0.366241	0.000000	0.000000	4.000000	39.000000	0.000000
2299.546453	0.059236	0.558801	-0.059075	75.710136	95.446136	133.724640	-3.021498	0.000000	1.896987	0.000000	0.000000	0.000000	-0.847291	0.006140	0.406446	0.000000	0.000000	4.000000	39.000000	0.000000
2299.549786	0.059236	0.558801	-0.059075	75.710136	95.446136	133.724640	-3.021498	0.000000	1.896987	0.000000	0.000000	0.000000	-0.847291	0.006140	0.406446	0.000000	0.000000	4.000000	39.000000	0.000000
2299.553119	0.059236	0.558801	-0.059075	75.603867	96.591187	134.211212	-2.953757	0.000000	2.038202	0.000000	0.000000	0.000000	-0.847291	0.006140	0.406446	0.000000	0.000000	4.000000	39.000000	0.000000
2299.556453	0.056454	0.558847	-0.057594	75.603867	96.591187	134.211212	-2.953757	0.000000	2.038202	0.000000	0.000000	0.000000	-0.834502	0.013941	0.444371	0.000000	0.000000	4.000000	39.000000	0.000000
2299.559786	0.056454	0.558847	-0.057594	75.603867	96.591187	134.211212	-2.953757	0.000000	2.038202	0.000000	0.000000	0.000000	-0.834502	0.013941	0.444371	0.000000	0.000000	4.000000	39.000000	0.000000
2299.563119	0.056454	0.558847	-0.057594	75.463814	97.986115	134.833893	-2.879695	0.000000	2.177286	0.000000	0.000000	0.000000	-0.834502	0.013941	0.444371	0.000000	0.000000	4.000000	39.000000	0.000000
2299.566453	0.053715	0.558936	-0.055967	75.463814	97.986115	134.833893	-2.879695	0.000000	2.177286	0.000000	0.000000	0.000000	-0.821817	0.026562	0.488131	0.000000	0.000000	4.000000	39.000000	0.000000
2299.569786	0.053715	0.558936	-0.055967	75.463814	97.986115	134.833893	-2.879695	0.000000	2.177286	0.000000	0.000000	0.000000	-0.821817	0.026562	0.488131	0.000000	0.000000	4.000000	39.000000	0.000000
2299.573119	0.053715	0.558936	-0.055967	75.301750	99.426720	135.557709	-2.798340	0.000000	2.314255	0.000000	0.000000	0.000000	-0.821817	0.026562	0.488131	0.000000	0.000000	4.000000	39.000000	0.000000
2299.576453	0.051055	0.559105	-0.054185	75.301750	99.426720	135.557709	-2.798340	0.000000	2.314255	0.000000	0.000000	0.000000	-0.798101	0.050710	0.534589	0.000000	0.000000	4.000000	39.000000	0.000000
2299.579786	0.051055	0.559105	-0.054185	75.301750	99.426720	135.557709	-2.798340	0.000000	2.314255	0.000000	0.000000	0.000000	-0.798101	0.050710	0.534589	0.000000	0.000000	4.000000	39.000000	0.000000
2299.583119	0.051055	0.559105	-0.054185	75.130585	100.796371	136.460526	-2.709241	0.000000	2.447272	0.000000	0.000000	0.000000	-0.798101	0.050710	0.534589	0.000000	0.000000	4.000000	39.000000	0.000000
2299.586453	0.048466	0.559321	-0.052284	75.130585	100.796371	136.460526	-2.709241	0.000000	2.447272	0.000000	0.000000	0.000000	-0.776569	0.064891	0.570276	0.000000	0.000000	4.000000	39.000000	0.000000
2299.589786	0.048466	0.559321	-0.052284	75.130585	100.796371	136.460526	-2.709241	0.000000	2.447272	0.000000	0.000000	0.000000	-0.776569	0.064891	0.570276	0.000000	0.000000	4.000000	39.000000	0.000000
2299.593119	0.048466	0.559321	-0.052284	74.965622	102.223053	137.703827	-2.614195	0.000000	2.576700	0.000000	0.000000	0.000000	-0.776569	0.064891	0.570276	0.000000	0.000000	4.000000	39.000000	0.000000
2299.596453	0.045980	0.559535	-0.050323	74.965622	102.223053	137.703827	-2.614195	0.000000	2.576700	0.000000	0.000000	0.000000	-0.745895	0.064123	0.588285	0.000000	0.000000	4.000000	39.000000	0.000000
2299.599786	0.045980	0.559535	-0.050323	74.965622	102.223053	137.703827	-2.614195	0.000000	2.576700	0.000000	0.000000	0.000000	-0.745895	0.064123	0.588285	0.000000	0.000000	4.000000	39.000000	0.000000
2299.603119	0.045980	0.559535	-0.050323	74.843445	103.899544	139.234314	-2.516148	0.000000	2.701016	0.000000	0.000000	0.000000	-0.745895	0.064123	0.588285	0.000000	0.000000	4.000000	39.000000	0.000000
2299.606453	0.043633	0.559707	-0.048317	74.843445	103.899544	139.234314	-2.516148	0.000000	2.701016	0.000000	0.000000	0.000000	-0.704003	0.051526	0.601716	0.000000	0.000000	4.000000	39.000000	0.000000
2299.609786	0.043633	0.559707	-0.048317	74.843445	103.899544	139.234314	-2.516148	0.000000	2.701016	0.000000	0.000000	0.000000	-0.704003	0.051526	0.601716	0.000000	0.000000	4.000000	39.000000	0.000000
2299.613119	0.043633	0.559707	-0.048317	74.765808	105.731606	140.852402	-2.415862	0.000000	2.818350	0.000000	0.000000	0.000000	-0.704003	0.051526	0.601716	0.000000	0.000000	4.000000	39.000000	0.000000
2299.616453	0.041401	0.559831	-0.046329	74.765808	105.731606	140.852402	-2.415862	0.000000	2.818350	0.000000	0.000000	0.000000	-0.669705	0.037217	0.596438	0.000000	0.000000	4.000000	39.000000	0.000000
2299.619786	0.041401	0.559831	-0.046329	74.765808	105.731606	140.852402	-2.415862	0.000000	2.818350	0.000000	0.000000	0.000000	-0.669705	0.037217	0.596438	0.000000	0.000000	4.000000	39.000000	0.000000
2299.623119	0.041401	0.559831	-0.046329	74.687523	107.604698	142.425598	-2.316456	0.000000	2.929967	0.000000	0.000000	0.000000	-0.669705	0.037217	0.596438	0.000000	0.000000	4.000000	39.000000	0.000000
2299.626453	0.039328	0.559917	-0.044318	74.687523	107.604698	142.425598	-2.316456	0.000000	2.929967	0.000000	0.000000	0.000000	-0.621865	0.025952	0.603466	0.000000	0.000000	4.000000	39.000000	0.000000
2299.629786	0.039328	0.559917	-0.044318	74.687523	107.604698	142.425598	-2.316456	0.000000	2.929967	0.000000	0.000000	0.000000	-0.621865	0.025952	0.603466	0.000000	0.000000	4.000000	39.000000	0.000000
2299.633119	0.039328	0.559917	-0.044318	74.584244	109.391769	143.993774	-2.215878	0.000000	3.033611	0.000000	0.000000	0.000000	-0.621865	0.025952	0.603466	0.000000	0.000000	4.000000	39.000000	0.000000
2299.636453	0.037414	0.559949	-0.042299	74.584244	109.391769	143.993774	-2.215878	0.000000	3.033611	0.000000	0.000000	0.000000	-0.573999	0.009454	0.605676	0.000000	0.000000	4.000000	39.000000	0.000000
2299.639786	0.037414	0.559949	-0.042299	74.584244	109.391769	143.993774	-2.215878	0.000000	3.033611	0.000000	0.000000	0.000000	-0.573999	0.009454	0.605676	0.000000	0.000000	4.000000	39.000000	0.000000
2299.643119	0.037414	0.559949	-0.042299	74.436089	111.021950	145.498779	-2.114932	0.000000	3.129278	0.000000	0.000000	0.000000	-0.573999	0.009454	0.605676	0.000000	0.000000	4.000000	39.000000	0.000000
2299.646453	0.035702	0.559947	-0.040279	74.436089	111.021950	145.498779	-2.114932	0.000000	3.129278	0.000000	0.000000	0.000000	-0.513767	-0.000426	0.605879	0.000000	0.000000	4.000000	39.000000	0.000000
2299.649786	0.035702	0.559947	-0.040279	74.436089	111.021950	145.498779	-2.114932	0.000000	3.129278	0.000000	0.000000	0.000000	-0.513767	-0.000426	0.605879	0.000000	0.000000	4.000000	39.000000	0.000000
2299.653119	0.035702	0.559947	-0.040279	74.268135	112.473259	146.841705	-2.013952	0.000000	3.214906	0.000000	0.000000	0.000000	-0.513767	-0.000426	0.605879	0.000000	0.000000	4.000000	39.000000	0.000000
2299.656453	0.034169	0.559925	-0.038303	74.268135	112.473259	146.841705	-2.013952	0.000000	3.214906	0.000000	0.000000	0.000000	-0.459839	-0.006717	0.592867	0.000000	0.000000	4.000000	39.000000	0.000000
2299.659786	0.034169	0.559925	-0.038303	74.268135	112.473259	146.841705	-2.013952	0.000000	3.214906	0.000000	0.000000	0.000000	-0.459839	-0.006717	0.592867	0.000000	0.000000	4.000000	39.000000	0.000000
2299.663119	0.034169	0.559925	-0.038303	74.104980	113.787300	147.954269	-1.915141	0.000000	3.291546	0.000000	0.000000	0.000000	-0.459839	-0.006717	0.592867	0.000000	0.000000	4.000000	39.000000	0.000000
2299.666453	0.032882	0.559915	-0.036336	74.104980	113.787300	147.954269	-1.915141	0.000000	3.291546	0.000000	0.000000	0.000000	-0.386140	-0.002996	0.590180	0.000000	0.000000	4.000000	39.000000	0.000000
2299.669786	0.032882	0.559915	-0.036336	74.104980	113.787300	147.954269	-1.915141	0.000000	3.291546	0.000000	0.000000	0.000000	-0.386140	-0.002996	0.590180	0.000000	0.000000	4.000000	39.000000	0.000000
2299.673119	0.032882	0.559915	-0.036336	73.979675	115.031807	148.963730	-1.816778	0.000000	3.355902	0.000000	0.000000	0.000000	-0.386140	-0.002996	0.590180	0.000000	0.000000	4.000000	39.000000	0.000000
2299.676453	0.031820	0.559930	-0.034422	73.979675	115.031807	148.963730	-1.816778	0.000000	3.355902	0.000000	0.000000	0.000000	-0.318508	0.004604	0.574178	0.000000	0.000000	4.000000	39.000000	0.000000
2299.679786	0.031820	0.559930	-0.034422	73.979675	115.031807	148.963730	-1.816778	0.000000	3.355902	0.000000	0.000000	0.000000	-0.318508	0.004604	0.574178	0.000000	0.000000	4.000000	39.000000	0.000000
2299.683119	0.031820	0.559930	-0.034422	73.931679	116.288017	150.072571	-1.721082	0.000000	3.408987	0.000000	0.000000	0.000000	-0.318508	0.004604	0.574178	0.000000	0.000000	4.000000	39.000000	0.000000
2299.686453	0.031009	0.559988	-0.032542	73.931679	116.288017	150.072571	-1.721082	0.000000	3.408987	0.000000	0.000000	0.000000	-0.243359	0.017403	0.563810	0.000000	0.000000	4.000000	39.000000	0.000000
2299.689786	0.031009	0.559988	-0.032542	73.931679	116.288017	150.072571	-1.721082	0.000000	3.408987	0.000000	0.000000	0.000000	-0.243359	0.017403	0.563810	0.000000	0.000000	4.000000	39.000000	0.000000
2299.693119	0.031009	0.559988	-0.032542	73.976265	117.640968	151.202103	-1.627113	0.000000	3.449547	0.000000	0.000000	0.000000	-0.243359	0.017403	0.563810	0.000000	0.000000	4.000000	39.000000	0.000000
2299.696453	0.030449	0.560079	-0.030739	73.976265	117.640968	151.202103	-1.627113	0.000000	3.449547	0.000000	0.000000	0.000000	-0.168050	0.027287	0.541130	0.000000	0.000000	4.000000	39.000000	0.000000
2299.699786	0.030449	0.560079	-0.030739	73.976265	117.640968	151.202103	-1.627113	0.000000	3.449547	0.000000	0.000000	0.000000	-0.168050	0.027287	0.541130	0.000000	0.000000	4.000000	39.000000	0.000000
2299.703119	0.030449	0.560079	-0.030739	74.098099	119.043762	152.293381	-1.536925	0.000000	3.477555	0.000000	0.000000	0.000000	-0.168050	0.027287	0.541130	0.000000	0.000000	4.000000	39.000000	0.000000
2299.706453	0.030124	0.560220	-0.028989	74.098099	119.043762	152.293381	-1.536925	0.000000	3.477555	0.000000	0.000000	0.000000	-0.097367	0.042426	0.524729	0.000000	0.000000	4.000000	39.000000	0.000000
2299.709786	0.030124	0.560220	-0.028989	74.098099	119.043762	152.293381	-1.536925	0.000000	3.477555	0.000000	0.000000	0.000000	-0.097367	0.042426	0.524729	0.000000	0.000000	4.000000	39.000000	0.000000
2299.713119	0.030124	0.560220	-0.028989	74.295090	120.486481	153.347351	-1.449470	0.000000	3.493783	0.000000	0.000000	0.000000	-0.097367	0.042426	0.524729	0.000000	0.000000	4.000000	39.000000	0.000000
2299.716453	0.030039	0.560390	-0.027289	74.295090	120.486481	153.347351	-1.449470	0.000000	3.493783	0.000000	0.000000	0.000000	-0.025633	0.050750	0.510176	0.000000	0.000000	4.000000	39.000000	0.000000
2299.719786	0.030039	0.560390	-0.027289	74.295090	120.486481	153.347351	-1.449470	0.000000	3.493783	0.000000	0.000000	0.000000	-0.025633	0.050750	0.510176	0.000000	0.000000	4.000000	39.000000	0.000000
2299.723119	0.030039	0.560390	-0.027289	74.566757	121.950432	154.356033	-1.364441	0.000000	3.498055	0.000000	0.000000	0.000000	-0.025633	0.050750	0.510176	0.000000	0.000000	4.000000	39.000000	0.000000
2299.726453	0.030129	0.560583	-0.025699	74.566757	121.950432	154.356033	-1.364441	0.000000	3.498055	0.000000	0.000000	0.000000	0.027158	0.058175	0.477057	0.000000	0.000000	4.000000	39.000000	0.000000
2299.729786	0.030129	0.560583	-0.025699	74.566757	121.950432	154.356033	-1.364441	0.000000	3.498055	0.000000	0.000000	0.000000	0.027158	0.058175	0.477057	0.000000	0.000000	4.000000	39.000000	0.000000
[truncated: 3,153 more rows]
