# Supplementary material for: Haptic Guidance Needs to Be Intuitive Not Just Informative to Improve Human Motor Accuracy
Source: PLoS One. 2016 Mar 16;11(3):e0150912. doi: 10.1371/journal.pone.0150912 (PMC4794196; doi:10.1371/journal.pone.0150912)
Supplement: S2 Data — (ZIP) [file pone.0150912.s002.zip › Subject10/exp2_0040.txt]

Time	PosX	PosY	PosZ	RotX	RotY	RotZ	ForceX	ForceY	ForceZ	MomentX	MomentY	MomentZ	VelocityX	VelocityY	VelocityZ	CalibratedWeight	ButtonDown	Condition	Trial	Visual
2312.773119	-0.003344	0.561214	0.265811	76.585785	110.717560	123.415512	4.699350	0.000000	-1.707662	0.000000	0.000000	0.000000	0.020577	-0.053960	0.003308	0.000000	1.000000	4.000000	40.000000	0.000000
2312.776453	-0.003344	0.561214	0.265811	76.585785	110.717560	123.415512	4.699350	0.000000	-1.707662	0.000000	0.000000	0.000000	0.020577	-0.053960	0.003308	0.000000	1.000000	4.000000	40.000000	0.000000
2312.779786	-0.003344	0.561214	0.265811	76.585785	110.717560	123.415512	4.699350	0.000000	-1.707662	0.000000	0.000000	0.000000	0.020577	-0.053960	0.003308	0.000000	1.000000	4.000000	40.000000	0.000000
2312.783119	-0.000942	0.560991	0.265668	76.610069	110.733406	123.267441	4.698983	0.000000	-1.708670	0.000000	0.000000	0.000000	0.720802	-0.066937	-0.042901	0.000000	1.000000	4.000000	40.000000	0.000000
2312.786453	-0.000942	0.560991	0.265668	76.610069	110.733406	123.267441	4.698983	0.000000	-1.708670	0.000000	0.000000	0.000000	-0.000000	-0.000007	-0.000004	0.000000	1.000000	4.000000	40.000000	0.000000
2312.789786	-0.000942	0.560991	0.265668	76.610069	110.733406	123.267441	4.698983	0.000000	-1.708670	0.000000	0.000000	0.000000	-0.000000	-0.000007	-0.000004	0.000000	1.000000	4.000000	40.000000	0.000000
2312.793119	-0.000942	0.560991	0.265668	76.697533	110.564438	122.938499	4.684926	0.000000	-1.746845	0.000000	0.000000	0.000000	-0.000000	-0.000007	-0.000004	0.000000	1.000000	4.000000	40.000000	0.000000
2312.796453	0.001048	0.560768	0.265517	76.697533	110.564438	122.938499	4.684926	0.000000	-1.746845	0.000000	0.000000	0.000000	0.597001	-0.066932	-0.045121	0.000000	1.000000	4.000000	40.000000	0.000000
2312.799786	0.001048	0.560768	0.265517	76.697533	110.564438	122.938499	4.684926	0.000000	-1.746845	0.000000	0.000000	0.000000	0.597001	-0.066932	-0.045121	0.000000	1.000000	4.000000	40.000000	0.000000
2312.803119	0.001048	0.560768	0.265517	77.236214	110.392357	122.452423	4.673031	0.000000	-1.778421	0.000000	0.000000	0.000000	0.597001	-0.066932	-0.045121	0.000000	1.000000	4.000000	40.000000	0.000000
2312.806453	0.002592	0.561013	0.265539	77.236214	110.392357	122.452423	4.673031	0.000000	-1.778421	0.000000	0.000000	0.000000	0.463171	0.073643	0.006494	0.000000	1.000000	4.000000	40.000000	0.000000
2312.809786	0.002592	0.561013	0.265539	77.236214	110.392357	122.452423	4.673031	0.000000	-1.778421	0.000000	0.000000	0.000000	0.463171	0.073643	0.006494	0.000000	1.000000	4.000000	40.000000	0.000000
2312.813119	0.002592	0.561013	0.265539	78.393501	111.058899	122.450401	4.664005	0.000000	-1.801959	0.000000	0.000000	0.000000	0.463171	0.073643	0.006494	0.000000	1.000000	4.000000	40.000000	0.000000
2312.816453	0.004718	0.561237	0.265405	78.393501	111.058899	122.450401	4.664005	0.000000	-1.801959	0.000000	0.000000	0.000000	0.637883	0.067225	-0.040235	0.000000	1.000000	4.000000	40.000000	0.000000
2312.819786	0.004718	0.561237	0.265405	78.393501	111.058899	122.450401	4.664005	0.000000	-1.801959	0.000000	0.000000	0.000000	0.637883	0.067225	-0.040235	0.000000	1.000000	4.000000	40.000000	0.000000
2312.823119	0.004718	0.561237	0.265405	79.829506	112.242661	122.846458	4.651055	0.000000	-1.835125	0.000000	0.000000	0.000000	0.637883	0.067225	-0.040235	0.000000	1.000000	4.000000	40.000000	0.000000
2312.826453	0.006465	0.561497	0.265095	79.829506	112.242661	122.846458	4.651055	0.000000	-1.835125	0.000000	0.000000	0.000000	0.524016	0.077848	-0.092799	0.000000	1.000000	4.000000	40.000000	0.000000
2312.829786	0.006465	0.561497	0.265095	79.829506	112.242661	122.846458	4.651055	0.000000	-1.835125	0.000000	0.000000	0.000000	0.524016	0.077848	-0.092799	0.000000	1.000000	4.000000	40.000000	0.000000
2312.833119	0.006465	0.561497	0.265095	81.333405	114.105255	123.882545	4.639802	0.000000	-1.863393	0.000000	0.000000	0.000000	0.524016	0.077848	-0.092799	0.000000	1.000000	4.000000	40.000000	0.000000
2312.836453	0.008723	0.561805	0.264693	81.333405	114.105255	123.882545	4.639802	0.000000	-1.863393	0.000000	0.000000	0.000000	0.677497	0.092277	-0.120881	0.000000	0.000000	4.000000	40.000000	0.000000
2312.839786	0.008723	0.561805	0.264693	81.333405	114.105255	123.882545	4.639802	0.000000	-1.863393	0.000000	0.000000	0.000000	0.677497	0.092277	-0.120881	0.000000	0.000000	4.000000	40.000000	0.000000
2312.843119	0.008723	0.561805	0.264693	82.654495	116.198181	125.284615	4.625035	0.000000	-1.899750	0.000000	0.000000	0.000000	0.677497	0.092277	-0.120881	0.000000	0.000000	4.000000	40.000000	0.000000
2312.846453	0.011629	0.562283	0.264201	82.654495	116.198181	125.284615	4.625035	0.000000	-1.899750	0.000000	0.000000	0.000000	0.871630	0.143436	-0.147330	0.000000	0.000000	4.000000	40.000000	0.000000
2312.849786	0.011629	0.562283	0.264201	82.654495	116.198181	125.284615	4.625035	0.000000	-1.899750	0.000000	0.000000	0.000000	0.871630	0.143436	-0.147330	0.000000	0.000000	4.000000	40.000000	0.000000
2312.853119	0.011629	0.562283	0.264201	83.663116	118.121979	126.984009	4.605766	0.000000	-1.946002	0.000000	0.000000	0.000000	0.871630	0.143436	-0.147330	0.000000	0.000000	4.000000	40.000000	0.000000
2312.856453	0.014630	0.562778	0.263541	83.663116	118.121979	126.984009	4.605766	0.000000	-1.946002	0.000000	0.000000	0.000000	0.900335	0.148490	-0.198171	0.000000	0.000000	4.000000	40.000000	0.000000
2312.859786	0.014630	0.562778	0.263541	83.663116	118.121979	126.984009	4.605766	0.000000	-1.946002	0.000000	0.000000	0.000000	0.900335	0.148490	-0.198171	0.000000	0.000000	4.000000	40.000000	0.000000
2312.863119	0.014630	0.562778	0.263541	84.546333	120.424667	129.418533	4.585052	0.000000	-1.994318	0.000000	0.000000	0.000000	0.900335	0.148490	-0.198171	0.000000	0.000000	4.000000	40.000000	0.000000
2312.866453	0.018441	0.563425	0.262656	84.546333	120.424667	129.418533	4.585052	0.000000	-1.994318	0.000000	0.000000	0.000000	1.143369	0.194058	-0.265531	0.000000	0.000000	4.000000	40.000000	0.000000
2312.869786	0.018441	0.563425	0.262656	84.546333	120.424667	129.418533	4.585052	0.000000	-1.994318	0.000000	0.000000	0.000000	1.143369	0.194058	-0.265531	0.000000	0.000000	4.000000	40.000000	0.000000
2312.873119	0.018441	0.563425	0.262656	85.478188	124.676826	134.165939	4.558008	0.000000	-2.055375	0.000000	0.000000	0.000000	1.143369	0.194058	-0.265531	0.000000	0.000000	4.000000	40.000000	0.000000
2312.876453	0.022444	0.564130	0.261611	85.478188	124.676826	134.165939	4.558008	0.000000	-2.055375	0.000000	0.000000	0.000000	1.200853	0.211753	-0.313432	0.000000	0.000000	4.000000	40.000000	0.000000
2312.879786	0.022444	0.564130	0.261611	85.478188	124.676826	134.165939	4.558008	0.000000	-2.055375	0.000000	0.000000	0.000000	1.200853	0.211753	-0.313432	0.000000	0.000000	4.000000	40.000000	0.000000
2312.883119	0.022444	0.564130	0.261611	86.556961	134.088028	144.123459	4.528532	0.000000	-2.119528	0.000000	0.000000	0.000000	1.200853	0.211753	-0.313432	0.000000	0.000000	4.000000	40.000000	0.000000
2312.886453	0.026327	0.564846	0.260360	86.556961	134.088028	144.123459	4.528532	0.000000	-2.119528	0.000000	0.000000	0.000000	1.164781	0.214766	-0.375401	0.000000	0.000000	4.000000	40.000000	0.000000
2312.889786	0.026327	0.564846	0.260360	86.556961	134.088028	144.123459	4.528532	0.000000	-2.119528	0.000000	0.000000	0.000000	1.164781	0.214766	-0.375401	0.000000	0.000000	4.000000	40.000000	0.000000
2312.893119	0.026327	0.564846	0.260360	87.639931	157.901657	168.140320	4.498449	0.000000	-2.182650	0.000000	0.000000	0.000000	1.164781	0.214766	-0.375401	0.000000	0.000000	4.000000	40.000000	0.000000
2312.896453	0.030527	0.565588	0.258866	87.639931	157.901657	168.140320	4.498449	0.000000	-2.182650	0.000000	0.000000	0.000000	1.260236	0.222649	-0.448232	0.000000	0.000000	4.000000	40.000000	0.000000
2312.899786	0.030527	0.565588	0.258866	87.639931	157.901657	168.140320	4.498449	0.000000	-2.182650	0.000000	0.000000	0.000000	1.260236	0.222649	-0.448232	0.000000	0.000000	4.000000	40.000000	0.000000
2312.903119	0.030527	0.565588	0.258866	87.947670	-155.083405	-144.974243	4.464559	0.000000	-2.251159	0.000000	0.000000	0.000000	1.260236	0.222649	-0.448232	0.000000	0.000000	4.000000	40.000000	0.000000
2312.906453	0.034767	0.566329	0.257092	87.947670	-155.083405	-144.974243	4.464559	0.000000	-2.251159	0.000000	0.000000	0.000000	1.271878	0.222188	-0.531957	0.000000	0.000000	4.000000	40.000000	0.000000
2312.909786	0.034767	0.566329	0.257092	87.947670	-155.083405	-144.974243	4.464559	0.000000	-2.251159	0.000000	0.000000	0.000000	1.271878	0.222188	-0.531957	0.000000	0.000000	4.000000	40.000000	0.000000
2312.913119	0.034767	0.566329	0.257092	87.073372	-117.375420	-107.490410	4.428452	0.000000	-2.321381	0.000000	0.000000	0.000000	1.271878	0.222188	-0.531957	0.000000	0.000000	4.000000	40.000000	0.000000
2312.916453	0.039185	0.566973	0.255199	87.073372	-117.375420	-107.490410	4.428452	0.000000	-2.321381	0.000000	0.000000	0.000000	1.325285	0.193170	-0.568111	0.000000	0.000000	4.000000	40.000000	0.000000
2312.919786	0.039185	0.566973	0.255199	87.073372	-117.375420	-107.490410	4.428452	0.000000	-2.321381	0.000000	0.000000	0.000000	1.325285	0.193170	-0.568111	0.000000	0.000000	4.000000	40.000000	0.000000
2312.923119	0.039185	0.566973	0.255199	85.831947	-98.050690	-88.376495	4.389583	0.000000	-2.394067	0.000000	0.000000	0.000000	1.325285	0.193170	-0.568111	0.000000	0.000000	4.000000	40.000000	0.000000
2312.926453	0.043947	0.567603	0.253188	85.831947	-98.050690	-88.376495	4.389583	0.000000	-2.394067	0.000000	0.000000	0.000000	1.428585	0.188907	-0.603123	0.000000	0.000000	4.000000	40.000000	0.000000
2312.929786	0.043947	0.567603	0.253188	85.831947	-98.050690	-88.376495	4.389583	0.000000	-2.394067	0.000000	0.000000	0.000000	1.428585	0.188907	-0.603123	0.000000	0.000000	4.000000	40.000000	0.000000
2312.933119	0.043947	0.567603	0.253188	84.685478	-86.321213	-76.706375	4.346622	0.000000	-2.471210	0.000000	0.000000	0.000000	1.428585	0.188907	-0.603123	0.000000	0.000000	4.000000	40.000000	0.000000
2312.936453	0.048879	0.568036	0.251047	84.685478	-86.321213	-76.706375	4.346622	0.000000	-2.471210	0.000000	0.000000	0.000000	1.479641	0.130068	-0.642514	0.000000	0.000000	4.000000	40.000000	0.000000
2312.939786	0.048879	0.568036	0.251047	84.685478	-86.321213	-76.706375	4.346622	0.000000	-2.471210	0.000000	0.000000	0.000000	1.479641	0.130068	-0.642514	0.000000	0.000000	4.000000	40.000000	0.000000
2312.943119	0.048879	0.568036	0.251047	83.667107	-77.947784	-68.410217	4.300627	0.000000	-2.550412	0.000000	0.000000	0.000000	1.479641	0.130068	-0.642514	0.000000	0.000000	4.000000	40.000000	0.000000
2312.946453	0.054085	0.568349	0.248859	83.667107	-77.947784	-68.410217	4.300627	0.000000	-2.550412	0.000000	0.000000	0.000000	1.561917	0.093858	-0.656245	0.000000	0.000000	4.000000	40.000000	0.000000
2312.949786	0.054085	0.568349	0.248859	83.667107	-77.947784	-68.410217	4.300627	0.000000	-2.550412	0.000000	0.000000	0.000000	1.561917	0.093858	-0.656245	0.000000	0.000000	4.000000	40.000000	0.000000
2312.953119	0.054085	0.568349	0.248859	82.699615	-71.838699	-62.598392	4.251100	0.000000	-2.632138	0.000000	0.000000	0.000000	1.561917	0.093858	-0.656245	0.000000	0.000000	4.000000	40.000000	0.000000
2312.956453	0.059329	0.568542	0.246639	82.699615	-71.838699	-62.598392	4.251100	0.000000	-2.632138	0.000000	0.000000	0.000000	1.573188	0.057970	-0.665911	0.000000	0.000000	4.000000	40.000000	0.000000
2312.959786	0.059329	0.568542	0.246639	82.699615	-71.838699	-62.598392	4.251100	0.000000	-2.632138	0.000000	0.000000	0.000000	1.573188	0.057970	-0.665911	0.000000	0.000000	4.000000	40.000000	0.000000
2312.963119	0.059329	0.568542	0.246639	81.771545	-67.270752	-58.232281	4.199877	0.000000	-2.713122	0.000000	0.000000	0.000000	1.573188	0.057970	-0.665911	0.000000	0.000000	4.000000	40.000000	0.000000
2312.966453	0.064506	0.568590	0.244352	81.771545	-67.270752	-58.232281	4.199877	0.000000	-2.713122	0.000000	0.000000	0.000000	1.553101	0.014354	-0.686064	0.000000	0.000000	4.000000	40.000000	0.000000
2312.969786	0.064506	0.568590	0.244352	81.771545	-67.270752	-58.232281	4.199877	0.000000	-2.713122	0.000000	0.000000	0.000000	1.553101	0.014354	-0.686064	0.000000	0.000000	4.000000	40.000000	0.000000
2312.973119	0.064506	0.568590	0.244352	80.901955	-63.724689	-54.251133	4.147639	0.000000	-2.792327	0.000000	0.000000	0.000000	1.553101	0.014354	-0.686064	0.000000	0.000000	4.000000	40.000000	0.000000
2312.976453	0.069722	0.568525	0.242063	80.901955	-63.724689	-54.251133	4.147639	0.000000	-2.792327	0.000000	0.000000	0.000000	1.564887	-0.019560	-0.686764	0.000000	0.000000	4.000000	40.000000	0.000000
2312.979786	0.069722	0.568525	0.242063	80.901955	-63.724689	-54.251133	4.147639	0.000000	-2.792327	0.000000	0.000000	0.000000	1.564887	-0.019560	-0.686764	0.000000	0.000000	4.000000	40.000000	0.000000
2312.983119	0.069722	0.568525	0.242063	80.139030	-60.948627	-50.647812	4.093949	0.000000	-2.870468	0.000000	0.000000	0.000000	1.564887	-0.019560	-0.686764	0.000000	0.000000	4.000000	40.000000	0.000000
2312.986453	0.074906	0.568398	0.239722	80.139030	-60.948627	-50.647812	4.093949	0.000000	-2.870468	0.000000	0.000000	0.000000	1.555052	-0.038157	-0.702253	0.000000	0.000000	4.000000	40.000000	0.000000
2312.989786	0.074906	0.568398	0.239722	80.139030	-60.948627	-50.647812	4.093949	0.000000	-2.870468	0.000000	0.000000	0.000000	1.555052	-0.038157	-0.702253	0.000000	0.000000	4.000000	40.000000	0.000000
2312.993119	0.074906	0.568398	0.239722	79.560707	-59.457146	-48.426193	4.039169	0.000000	-2.947052	0.000000	0.000000	0.000000	1.555052	-0.038157	-0.702253	0.000000	0.000000	4.000000	40.000000	0.000000
2312.996453	0.080093	0.568214	0.237357	79.560707	-59.457146	-48.426193	4.039169	0.000000	-2.947052	0.000000	0.000000	0.000000	1.556002	-0.055168	-0.709498	0.000000	0.000000	4.000000	40.000000	0.000000
2312.999786	0.080093	0.568214	0.237357	79.560707	-59.457146	-48.426193	4.039169	0.000000	-2.947052	0.000000	0.000000	0.000000	1.556002	-0.055168	-0.709498	0.000000	0.000000	4.000000	40.000000	0.000000
2313.003119	0.080093	0.568214	0.237357	79.242523	-59.974567	-48.026657	3.983227	0.000000	-3.022234	0.000000	0.000000	0.000000	1.556002	-0.055168	-0.709498	0.000000	0.000000	4.000000	40.000000	0.000000
2313.006453	0.085242	0.567964	0.234910	79.242523	-59.974567	-48.026657	3.983227	0.000000	-3.022234	0.000000	0.000000	0.000000	1.544741	-0.075022	-0.734294	0.000000	0.000000	4.000000	40.000000	0.000000
2313.009786	0.085242	0.567964	0.234910	79.242523	-59.974567	-48.026657	3.983227	0.000000	-3.022234	0.000000	0.000000	0.000000	1.544741	-0.075022	-0.734294	0.000000	0.000000	4.000000	40.000000	0.000000
2313.013119	0.085242	0.567964	0.234910	79.115646	-61.299877	-48.281086	3.926147	0.000000	-3.096024	0.000000	0.000000	0.000000	1.544741	-0.075022	-0.734294	0.000000	0.000000	4.000000	40.000000	0.000000
2313.016453	0.090356	0.567750	0.232411	79.115646	-61.299877	-48.281086	3.926147	0.000000	-3.096024	0.000000	0.000000	0.000000	1.534312	-0.064006	-0.749555	0.000000	0.000000	4.000000	40.000000	0.000000
2313.019786	0.090356	0.567750	0.232411	79.115646	-61.299877	-48.281086	3.926147	0.000000	-3.096024	0.000000	0.000000	0.000000	1.534312	-0.064006	-0.749555	0.000000	0.000000	4.000000	40.000000	0.000000
2313.023119	0.090356	0.567750	0.232411	79.066917	-62.594280	-48.788593	3.868143	0.000000	-3.168197	0.000000	0.000000	0.000000	1.534312	-0.064006	-0.749555	0.000000	0.000000	4.000000	40.000000	0.000000
2313.026453	0.095476	0.567584	0.229920	79.066917	-62.594280	-48.788593	3.868143	0.000000	-3.168197	0.000000	0.000000	0.000000	1.536105	-0.050087	-0.747275	0.000000	0.000000	4.000000	40.000000	0.000000
2313.029786	0.095476	0.567584	0.229920	79.066917	-62.594280	-48.788593	3.868143	0.000000	-3.168197	0.000000	0.000000	0.000000	1.536105	-0.050087	-0.747275	0.000000	0.000000	4.000000	40.000000	0.000000
2313.033119	0.095476	0.567584	0.229920	79.042801	-63.721382	-49.452465	3.809335	0.000000	-3.238667	0.000000	0.000000	0.000000	1.536105	-0.050087	-0.747275	0.000000	0.000000	4.000000	40.000000	0.000000
2313.036453	0.100568	0.567382	0.227423	79.042801	-63.721382	-49.452465	3.809335	0.000000	-3.238667	0.000000	0.000000	0.000000	1.527484	-0.060390	-0.749334	0.000000	0.000000	4.000000	40.000000	0.000000
2313.039786	0.100568	0.567382	0.227423	79.042801	-63.721382	-49.452465	3.809335	0.000000	-3.238667	0.000000	0.000000	0.000000	1.527484	-0.060390	-0.749334	0.000000	0.000000	4.000000	40.000000	0.000000
2313.043119	0.100568	0.567382	0.227423	79.048981	-64.614113	-49.979828	3.749999	0.000000	-3.307191	0.000000	0.000000	0.000000	1.527484	-0.060390	-0.749334	0.000000	0.000000	4.000000	40.000000	0.000000
2313.046453	0.105510	0.567136	0.224989	79.048981	-64.614113	-49.979828	3.749999	0.000000	-3.307191	0.000000	0.000000	0.000000	1.482476	-0.073979	-0.730166	0.000000	0.000000	4.000000	40.000000	0.000000
2313.049786	0.105510	0.567136	0.224989	79.048981	-64.614113	-49.979828	3.749999	0.000000	-3.307191	0.000000	0.000000	0.000000	1.482476	-0.073979	-0.730166	0.000000	0.000000	4.000000	40.000000	0.000000
2313.053119	0.105510	0.567136	0.224989	79.105194	-65.303314	-50.093098	3.691731	0.000000	-3.372109	0.000000	0.000000	0.000000	1.482476	-0.073979	-0.730166	0.000000	0.000000	4.000000	40.000000	0.000000
2313.056453	0.110367	0.566823	0.222599	79.105194	-65.303314	-50.093098	3.691731	0.000000	-3.372109	0.000000	0.000000	0.000000	1.457141	-0.093790	-0.716901	0.000000	0.000000	4.000000	40.000000	0.000000
2313.059786	0.110367	0.566823	0.222599	79.105194	-65.303314	-50.093098	3.691731	0.000000	-3.372109	0.000000	0.000000	0.000000	1.457141	-0.093790	-0.716901	0.000000	0.000000	4.000000	40.000000	0.000000
2313.063119	0.110367	0.566823	0.222599	79.153053	-65.755219	-49.943520	3.633970	0.000000	-3.434277	0.000000	0.000000	0.000000	1.457141	-0.093790	-0.716901	0.000000	0.000000	4.000000	40.000000	0.000000
2313.066453	0.115141	0.566482	0.220250	79.153053	-65.755219	-49.943520	3.633970	0.000000	-3.434277	0.000000	0.000000	0.000000	1.432134	-0.102175	-0.704796	0.000000	0.000000	4.000000	40.000000	0.000000
2313.069786	0.115141	0.566482	0.220250	79.153053	-65.755219	-49.943520	3.633970	0.000000	-3.434277	0.000000	0.000000	0.000000	1.432134	-0.102175	-0.704796	0.000000	0.000000	4.000000	40.000000	0.000000
2313.073119	0.115141	0.566482	0.220250	79.243637	-66.147156	-49.992199	3.576776	0.000000	-3.493805	0.000000	0.000000	0.000000	1.432134	-0.102175	-0.704796	0.000000	0.000000	4.000000	40.000000	0.000000
2313.076453	0.119752	0.566099	0.217859	79.243637	-66.147156	-49.992199	3.576776	0.000000	-3.493805	0.000000	0.000000	0.000000	1.383433	-0.115046	-0.717152	0.000000	0.000000	4.000000	40.000000	0.000000
2313.079786	0.119752	0.566099	0.217859	79.243637	-66.147156	-49.992199	3.576776	0.000000	-3.493805	0.000000	0.000000	0.000000	1.383433	-0.115046	-0.717152	0.000000	0.000000	4.000000	40.000000	0.000000
2313.083119	0.119752	0.566099	0.217859	79.459396	-66.495438	-50.023209	3.520209	0.000000	-3.550793	0.000000	0.000000	0.000000	1.383433	-0.115046	-0.717152	0.000000	0.000000	4.000000	40.000000	0.000000
2313.086453	0.124358	0.565689	0.215382	79.459396	-66.495438	-50.023209	3.520209	0.000000	-3.550793	0.000000	0.000000	0.000000	1.381712	-0.123007	-0.743175	0.000000	0.000000	4.000000	40.000000	0.000000
2313.089786	0.124358	0.565689	0.215382	79.459396	-66.495438	-50.023209	3.520209	0.000000	-3.550793	0.000000	0.000000	0.000000	1.381712	-0.123007	-0.743175	0.000000	0.000000	4.000000	40.000000	0.000000
2313.093119	0.124358	0.565689	0.215382	79.805359	-66.846901	-49.724121	3.462647	0.000000	-3.606949	0.000000	0.000000	0.000000	1.381712	-0.123007	-0.743175	0.000000	0.000000	4.000000	40.000000	0.000000
2313.096453	0.128856	0.565306	0.212811	79.805359	-66.846901	-49.724121	3.462647	0.000000	-3.606949	0.000000	0.000000	0.000000	1.349422	-0.114937	-0.771261	0.000000	0.000000	4.000000	40.000000	0.000000
2313.099786	0.128856	0.565306	0.212811	79.805359	-66.846901	-49.724121	3.462647	0.000000	-3.606949	0.000000	0.000000	0.000000	1.349422	-0.114937	-0.771261	0.000000	0.000000	4.000000	40.000000	0.000000
2313.103119	0.128856	0.565306	0.212811	80.241699	-67.273361	-49.703468	3.404850	0.000000	-3.661556	0.000000	0.000000	0.000000	1.349422	-0.114937	-0.771261	0.000000	0.000000	4.000000	40.000000	0.000000
2313.106453	0.133264	0.564939	0.210078	80.241699	-67.273361	-49.703468	3.404850	0.000000	-3.661556	0.000000	0.000000	0.000000	1.322473	-0.110041	-0.819933	0.000000	0.000000	4.000000	40.000000	0.000000
2313.109786	0.133264	0.564939	0.210078	80.241699	-67.273361	-49.703468	3.404850	0.000000	-3.661556	0.000000	0.000000	0.000000	1.322473	-0.110041	-0.819933	0.000000	0.000000	4.000000	40.000000	0.000000
2313.113119	0.133264	0.564939	0.210078	80.745003	-67.733452	-50.244156	3.346058	0.000000	-3.715359	0.000000	0.000000	0.000000	1.322473	-0.110041	-0.819933	0.000000	0.000000	4.000000	40.000000	0.000000
2313.116453	0.137521	0.564667	0.207216	80.745003	-67.733452	-50.244156	3.346058	0.000000	-3.715359	0.000000	0.000000	0.000000	1.276956	-0.081518	-0.858499	0.000000	0.000000	4.000000	40.000000	0.000000
2313.119786	0.137521	0.564667	0.207216	80.745003	-67.733452	-50.244156	3.346058	0.000000	-3.715359	0.000000	0.000000	0.000000	1.276956	-0.081518	-0.858499	0.000000	0.000000	4.000000	40.000000	0.000000
2313.123119	0.137521	0.564667	0.207216	81.305794	-68.256554	-50.727703	3.287002	0.000000	-3.767708	0.000000	0.000000	0.000000	1.276956	-0.081518	-0.858499	0.000000	0.000000	4.000000	40.000000	0.000000
2313.126453	0.141621	0.564468	0.204215	81.305794	-68.256554	-50.727703	3.287002	0.000000	-3.767708	0.000000	0.000000	0.000000	1.230103	-0.059634	-0.900481	0.000000	0.000000	4.000000	40.000000	0.000000
2313.129786	0.141621	0.564468	0.204215	81.305794	-68.256554	-50.727703	3.287002	0.000000	-3.767708	0.000000	0.000000	0.000000	1.230103	-0.059634	-0.900481	0.000000	0.000000	4.000000	40.000000	0.000000
2313.133119	0.141621	0.564468	0.204215	81.895111	-68.899071	-51.040356	3.227557	0.000000	-3.818753	0.000000	0.000000	0.000000	1.230103	-0.059634	-0.900481	0.000000	0.000000	4.000000	40.000000	0.000000
2313.136453	0.145544	0.564294	0.201138	81.895111	-68.899071	-51.040356	3.227557	0.000000	-3.818753	0.000000	0.000000	0.000000	1.177072	-0.052349	-0.922953	0.000000	0.000000	4.000000	40.000000	0.000000
2313.139786	0.145544	0.564294	0.201138	81.895111	-68.899071	-51.040356	3.227557	0.000000	-3.818753	0.000000	0.000000	0.000000	1.177072	-0.052349	-0.922953	0.000000	0.000000	4.000000	40.000000	0.000000
2313.143119	0.145544	0.564294	0.201138	82.483208	-69.682076	-50.958633	3.168435	0.000000	-3.867947	0.000000	0.000000	0.000000	1.177072	-0.052349	-0.922953	0.000000	0.000000	4.000000	40.000000	0.000000
2313.146453	0.149379	0.564196	0.197943	82.483208	-69.682076	-50.958633	3.168435	0.000000	-3.867947	0.000000	0.000000	0.000000	1.150317	-0.029491	-0.958539	0.000000	0.000000	4.000000	40.000000	0.000000
2313.149786	0.149379	0.564196	0.197943	82.483208	-69.682076	-50.958633	3.168435	0.000000	-3.867947	0.000000	0.000000	0.000000	1.150317	-0.029491	-0.958539	0.000000	0.000000	4.000000	40.000000	0.000000
2313.153119	0.149379	0.564196	0.197943	83.049881	-70.620903	-50.643314	3.108514	0.000000	-3.916266	0.000000	0.000000	0.000000	1.150317	-0.029491	-0.958539	0.000000	0.000000	4.000000	40.000000	0.000000
2313.156453	0.153072	0.564162	0.194695	83.049881	-70.620903	-50.643314	3.108514	0.000000	-3.916266	0.000000	0.000000	0.000000	1.108029	-0.010075	-0.974284	0.000000	0.000000	4.000000	40.000000	0.000000
2313.159786	0.153072	0.564162	0.194695	83.049881	-70.620903	-50.643314	3.108514	0.000000	-3.916266	0.000000	0.000000	0.000000	1.108029	-0.010075	-0.974284	0.000000	0.000000	4.000000	40.000000	0.000000
2313.163119	0.153072	0.564162	0.194695	83.556557	-71.791985	-50.231636	3.048794	0.000000	-3.962935	0.000000	0.000000	0.000000	1.108029	-0.010075	-0.974284	0.000000	0.000000	4.000000	40.000000	0.000000
2313.166453	0.156742	0.564150	0.191341	83.556557	-71.791985	-50.231636	3.048794	0.000000	-3.962935	0.000000	0.000000	0.000000	1.100811	-0.003487	-1.006401	0.000000	0.000000	4.000000	40.000000	0.000000
2313.169786	0.156742	0.564150	0.191341	83.556557	-71.791985	-50.231636	3.048794	0.000000	-3.962935	0.000000	0.000000	0.000000	1.100811	-0.003487	-1.006401	0.000000	0.000000	4.000000	40.000000	0.000000
2313.173119	0.156742	0.564150	0.191341	83.942070	-73.184448	-50.031994	2.987839	0.000000	-4.009092	0.000000	0.000000	0.000000	1.100811	-0.003487	-1.006401	0.000000	0.000000	4.000000	40.000000	0.000000
2313.176453	0.160394	0.564129	0.187916	83.942070	-73.184448	-50.031994	2.987839	0.000000	-4.009092	0.000000	0.000000	0.000000	1.095732	-0.006354	-1.027281	0.000000	0.000000	4.000000	40.000000	0.000000
2313.179786	0.160394	0.564129	0.187916	83.942070	-73.184448	-50.031994	2.987839	0.000000	-4.009092	0.000000	0.000000	0.000000	1.095732	-0.006354	-1.027281	0.000000	0.000000	4.000000	40.000000	0.000000
2313.183119	0.160394	0.564129	0.187916	84.184151	-74.818756	-50.536587	2.925959	0.000000	-4.054474	0.000000	0.000000	0.000000	1.095732	-0.006354	-1.027281	0.000000	0.000000	4.000000	40.000000	0.000000
2313.186453	0.163964	0.564078	0.184424	84.184151	-74.818756	-50.536587	2.925959	0.000000	-4.054474	0.000000	0.000000	0.000000	1.070893	-0.015515	-1.047606	0.000000	0.000000	4.000000	40.000000	0.000000
2313.189786	0.163964	0.564078	0.184424	84.184151	-74.818756	-50.536587	2.925959	0.000000	-4.054474	0.000000	0.000000	0.000000	1.070893	-0.015515	-1.047606	0.000000	0.000000	4.000000	40.000000	0.000000
2313.193119	0.163964	0.564078	0.184424	84.304878	-76.546684	-51.619709	2.863662	0.000000	-4.098713	0.000000	0.000000	0.000000	1.070893	-0.015515	-1.047606	0.000000	0.000000	4.000000	40.000000	0.000000
2313.196453	0.167515	0.563980	0.180868	84.304878	-76.546684	-51.619709	2.863662	0.000000	-4.098713	0.000000	0.000000	0.000000	1.065485	-0.029236	-1.066811	0.000000	0.000000	4.000000	40.000000	0.000000
2313.199786	0.167515	0.563980	0.180868	84.304878	-76.546684	-51.619709	2.863662	0.000000	-4.098713	0.000000	0.000000	0.000000	1.065485	-0.029236	-1.066811	0.000000	0.000000	4.000000	40.000000	0.000000
2313.203119	0.167515	0.563980	0.180868	84.334618	-78.396271	-53.066494	2.800507	0.000000	-4.142120	0.000000	0.000000	0.000000	1.065485	-0.029236	-1.066811	0.000000	0.000000	4.000000	40.000000	0.000000
2313.206453	0.170951	0.563760	0.177251	84.334618	-78.396271	-53.066494	2.800507	0.000000	-4.142120	0.000000	0.000000	0.000000	1.030805	-0.066083	-1.085228	0.000000	0.000000	4.000000	40.000000	0.000000
2313.209786	0.170951	0.563760	0.177251	84.334618	-78.396271	-53.066494	2.800507	0.000000	-4.142120	0.000000	0.000000	0.000000	1.030805	-0.066083	-1.085228	0.000000	0.000000	4.000000	40.000000	0.000000
2313.213119	0.170951	0.563760	0.177251	84.322975	-80.174652	-54.384136	2.737226	0.000000	-4.184208	0.000000	0.000000	0.000000	1.030805	-0.066083	-1.085228	0.000000	0.000000	4.000000	40.000000	0.000000
2313.216453	0.174268	0.563489	0.173562	84.322975	-80.174652	-54.384136	2.737226	0.000000	-4.184208	0.000000	0.000000	0.000000	0.995070	-0.081145	-1.106782	0.000000	0.000000	4.000000	40.000000	0.000000
2313.219786	0.174268	0.563489	0.173562	84.322975	-80.174652	-54.384136	2.737226	0.000000	-4.184208	0.000000	0.000000	0.000000	0.995070	-0.081145	-1.106782	0.000000	0.000000	4.000000	40.000000	0.000000
2313.223119	0.174268	0.563489	0.173562	84.335449	-81.758347	-55.517754	2.673704	0.000000	-4.225080	0.000000	0.000000	0.000000	0.995070	-0.081145	-1.106782	0.000000	0.000000	4.000000	40.000000	0.000000
2313.226453	0.177527	0.563133	0.169790	84.335449	-81.758347	-55.517754	2.673704	0.000000	-4.225080	0.000000	0.000000	0.000000	0.977469	-0.106805	-1.131487	0.000000	0.000000	4.000000	40.000000	0.000000
2313.229786	0.177527	0.563133	0.169790	84.335449	-81.758347	-55.517754	2.673704	0.000000	-4.225080	0.000000	0.000000	0.000000	0.977469	-0.106805	-1.131487	0.000000	0.000000	4.000000	40.000000	0.000000
2313.233119	0.177527	0.563133	0.169790	84.438553	-82.911072	-56.272377	2.609382	0.000000	-4.265106	0.000000	0.000000	0.000000	0.977469	-0.106805	-1.131487	0.000000	0.000000	4.000000	40.000000	0.000000
2313.236453	0.180607	0.562784	0.165973	84.438553	-82.911072	-56.272377	2.609382	0.000000	-4.265106	0.000000	0.000000	0.000000	0.924124	-0.104846	-1.145189	0.000000	0.000000	4.000000	40.000000	0.000000
2313.239786	0.180607	0.562784	0.165973	84.438553	-82.911072	-56.272377	2.609382	0.000000	-4.265106	0.000000	0.000000	0.000000	0.924124	-0.104846	-1.145189	0.000000	0.000000	4.000000	40.000000	0.000000
2313.243119	0.180607	0.562784	0.165973	84.652069	-82.829323	-55.834789	2.545461	0.000000	-4.303560	0.000000	0.000000	0.000000	0.924124	-0.104846	-1.145189	0.000000	0.000000	4.000000	40.000000	0.000000
2313.246453	0.183544	0.562461	0.162117	84.652069	-82.829323	-55.834789	2.545461	0.000000	-4.303560	0.000000	0.000000	0.000000	0.881045	-0.096870	-1.156816	0.000000	0.000000	4.000000	40.000000	0.000000
2313.249786	0.183544	0.562461	0.162117	84.652069	-82.829323	-55.834789	2.545461	0.000000	-4.303560	0.000000	0.000000	0.000000	0.881045	-0.096870	-1.156816	0.000000	0.000000	4.000000	40.000000	0.000000
2313.253119	0.183544	0.562461	0.162117	84.976601	-80.956070	-53.725292	2.481754	0.000000	-4.340610	0.000000	0.000000	0.000000	0.881045	-0.096870	-1.156816	0.000000	0.000000	4.000000	40.000000	0.000000
2313.256453	0.186331	0.562231	0.158307	84.976601	-80.956070	-53.725292	2.481754	0.000000	-4.340610	0.000000	0.000000	0.000000	0.836139	-0.069001	-1.142987	0.000000	0.000000	4.000000	40.000000	0.000000
2313.259786	0.186331	0.562231	0.158307	84.976601	-80.956070	-53.725292	2.481754	0.000000	-4.340610	0.000000	0.000000	0.000000	0.836139	-0.069001	-1.142987	0.000000	0.000000	4.000000	40.000000	0.000000
2313.263119	0.186331	0.562231	0.158307	85.383781	-77.330650	-50.059593	2.419266	0.000000	-4.375746	0.000000	0.000000	0.000000	0.836139	-0.069001	-1.142987	0.000000	0.000000	4.000000	40.000000	0.000000
2313.266453	0.188869	0.562067	0.154525	85.383781	-77.330650	-50.059593	2.419266	0.000000	-4.375746	0.000000	0.000000	0.000000	0.761577	-0.049233	-1.134411	0.000000	0.000000	4.000000	40.000000	0.000000
2313.269786	0.188869	0.562067	0.154525	85.383781	-77.330650	-50.059593	2.419266	0.000000	-4.375746	0.000000	0.000000	0.000000	0.761577	-0.049233	-1.134411	0.000000	0.000000	4.000000	40.000000	0.000000
2313.273119	0.188869	0.562067	0.154525	85.825150	-72.000839	-44.697182	2.358426	0.000000	-4.408835	0.000000	0.000000	0.000000	0.761577	-0.049233	-1.134411	0.000000	0.000000	4.000000	40.000000	0.000000
2313.276453	0.191237	0.561959	0.150810	85.825150	-72.000839	-44.697182	2.358426	0.000000	-4.408835	0.000000	0.000000	0.000000	0.710321	-0.032416	-1.114579	0.000000	0.000000	4.000000	40.000000	0.000000
2313.279786	0.191237	0.561959	0.150810	85.825150	-72.000839	-44.697182	2.358426	0.000000	-4.408835	0.000000	0.000000	0.000000	0.710321	-0.032416	-1.114579	0.000000	0.000000	4.000000	40.000000	0.000000
2313.283119	0.191237	0.561959	0.150810	86.244331	-65.339661	-37.684494	2.299162	0.000000	-4.440029	0.000000	0.000000	0.000000	0.710321	-0.032416	-1.114579	0.000000	0.000000	4.000000	40.000000	0.000000
2313.286453	0.193356	0.561840	0.147107	86.244331	-65.339661	-37.684494	2.299162	0.000000	-4.440029	0.000000	0.000000	0.000000	0.635624	-0.035666	-1.111062	0.000000	0.000000	4.000000	40.000000	0.000000
2313.289786	0.193356	0.561840	0.147107	86.244331	-65.339661	-37.684494	2.299162	0.000000	-4.440029	0.000000	0.000000	0.000000	0.635624	-0.035666	-1.111062	0.000000	0.000000	4.000000	40.000000	0.000000
2313.293119	0.193356	0.561840	0.147107	86.593887	-57.661728	-29.254568	2.241291	0.000000	-4.469521	0.000000	0.000000	0.000000	0.635624	-0.035666	-1.111062	0.000000	0.000000	4.000000	40.000000	0.000000
2313.296453	0.195232	0.561641	0.143428	86.593887	-57.661728	-29.254568	2.241291	0.000000	-4.469521	0.000000	0.000000	0.000000	0.562855	-0.059666	-1.103642	0.000000	0.000000	4.000000	40.000000	0.000000
2313.299786	0.195232	0.561641	0.143428	86.593887	-57.661728	-29.254568	2.241291	0.000000	-4.469521	0.000000	0.000000	0.000000	0.562855	-0.059666	-1.103642	0.000000	0.000000	4.000000	40.000000	0.000000
2313.303119	0.195232	0.561641	0.143428	86.871376	-49.508957	-20.405958	2.184882	0.000000	-4.497365	0.000000	0.000000	0.000000	0.562855	-0.059666	-1.103642	0.000000	0.000000	4.000000	40.000000	0.000000
2313.306453	0.196965	0.561371	0.139685	86.871376	-49.508957	-20.405958	2.184882	0.000000	-4.497365	0.000000	0.000000	0.000000	0.519752	-0.080892	-1.122810	0.000000	0.000000	4.000000	40.000000	0.000000
2313.309786	0.196965	0.561371	0.139685	86.871376	-49.508957	-20.405958	2.184882	0.000000	-4.497365	0.000000	0.000000	0.000000	0.519752	-0.080892	-1.122810	0.000000	0.000000	4.000000	40.000000	0.000000
2313.313119	0.196965	0.561371	0.139685	87.091682	-41.165539	-11.889680	2.128200	0.000000	-4.524463	0.000000	0.000000	0.000000	0.519752	-0.080892	-1.122810	0.000000	0.000000	4.000000	40.000000	0.000000
2313.316453	0.198537	0.561037	0.135922	87.091682	-41.165539	-11.889680	2.128200	0.000000	-4.524463	0.000000	0.000000	0.000000	0.471609	-0.100247	-1.128998	0.000000	0.000000	4.000000	40.000000	0.000000
2313.319786	0.198537	0.561037	0.135922	87.091682	-41.165539	-11.889680	2.128200	0.000000	-4.524463	0.000000	0.000000	0.000000	0.471609	-0.100247	-1.128998	0.000000	0.000000	4.000000	40.000000	0.000000
2313.323119	0.198537	0.561037	0.135922	87.265915	-32.840328	-3.515931	2.071835	0.000000	-4.550549	0.000000	0.000000	0.000000	0.471609	-0.100247	-1.128998	0.000000	0.000000	4.000000	40.000000	0.000000
2313.326453	0.199918	0.560707	0.132137	87.265915	-32.840328	-3.515931	2.071835	0.000000	-4.550549	0.000000	0.000000	0.000000	0.414341	-0.099009	-1.135361	0.000000	0.000000	4.000000	40.000000	0.000000
2313.329786	0.199918	0.560707	0.132137	87.265915	-32.840328	-3.515931	2.071835	0.000000	-4.550549	0.000000	0.000000	0.000000	0.414341	-0.099009	-1.135361	0.000000	0.000000	4.000000	40.000000	0.000000
2313.333119	0.199918	0.560707	0.132137	87.415321	-24.227018	5.285209	2.015910	0.000000	-4.575600	0.000000	0.000000	0.000000	0.414341	-0.099009	-1.135361	0.000000	0.000000	4.000000	40.000000	0.000000
2313.336453	0.201149	0.560387	0.128357	87.415321	-24.227018	5.285209	2.015910	0.000000	-4.575600	0.000000	0.000000	0.000000	0.369413	-0.096112	-1.134178	0.000000	0.000000	4.000000	40.000000	0.000000
2313.339786	0.201149	0.560387	0.128357	87.415321	-24.227018	5.285209	2.015910	0.000000	-4.575600	0.000000	0.000000	0.000000	0.369413	-0.096112	-1.134178	0.000000	0.000000	4.000000	40.000000	0.000000
2313.343119	0.201149	0.560387	0.128357	87.524719	-15.097152	14.768170	1.960467	0.000000	-4.599627	0.000000	0.000000	0.000000	0.369413	-0.096112	-1.134178	0.000000	0.000000	4.000000	40.000000	0.000000
2313.346453	0.202208	0.560129	0.124600	87.524719	-15.097152	14.768170	1.960467	0.000000	-4.599627	0.000000	0.000000	0.000000	0.317676	-0.077251	-1.127149	0.000000	0.000000	4.000000	40.000000	0.000000
2313.349786	0.202208	0.560129	0.124600	87.524719	-15.097152	14.768170	1.960467	0.000000	-4.599627	0.000000	0.000000	0.000000	0.317676	-0.077251	-1.127149	0.000000	0.000000	4.000000	40.000000	0.000000
2313.353119	0.202208	0.560129	0.124600	87.557999	-5.308639	25.061270	1.905853	0.000000	-4.622523	0.000000	0.000000	0.000000	0.317676	-0.077251	-1.127149	0.000000	0.000000	4.000000	40.000000	0.000000
2313.356453	0.203047	0.559898	0.120989	87.557999	-5.308639	25.061270	1.905853	0.000000	-4.622523	0.000000	0.000000	0.000000	0.251788	-0.069236	-1.083146	0.000000	0.000000	4.000000	40.000000	0.000000
2313.359786	0.203047	0.559898	0.120989	87.557999	-5.308639	25.061270	1.905853	0.000000	-4.622523	0.000000	0.000000	0.000000	0.251788	-0.069236	-1.083146	0.000000	0.000000	4.000000	40.000000	0.000000
2313.363119	0.203047	0.559898	0.120989	87.484489	4.792451	35.540451	1.853916	0.000000	-4.643598	0.000000	0.000000	0.000000	0.251788	-0.069236	-1.083146	0.000000	0.000000	4.000000	40.000000	0.000000
2313.366453	0.203708	0.559702	0.117454	87.484489	4.792451	35.540451	1.853916	0.000000	-4.643598	0.000000	0.000000	0.000000	0.198111	-0.058959	-1.060534	0.000000	0.000000	4.000000	40.000000	0.000000
2313.369786	0.203708	0.559702	0.117454	87.484489	4.792451	35.540451	1.853916	0.000000	-4.643598	0.000000	0.000000	0.000000	0.198111	-0.058959	-1.060534	0.000000	0.000000	4.000000	40.000000	0.000000
2313.373119	0.203708	0.559702	0.117454	87.319489	14.723279	45.645470	1.803496	0.000000	-4.663411	0.000000	0.000000	0.000000	0.198111	-0.058959	-1.060534	0.000000	0.000000	4.000000	40.000000	0.000000
2313.376453	0.204263	0.559479	0.114021	87.319489	14.723279	45.645470	1.803496	0.000000	-4.663411	0.000000	0.000000	0.000000	0.166514	-0.066838	-1.029948	0.000000	0.000000	4.000000	40.000000	0.000000
2313.379786	0.204263	0.559479	0.114021	87.319489	14.723279	45.645470	1.803496	0.000000	-4.663411	0.000000	0.000000	0.000000	0.166514	-0.066838	-1.029948	0.000000	0.000000	4.000000	40.000000	0.000000
2313.383119	0.204263	0.559479	0.114021	87.064682	24.179031	55.346661	1.754568	0.000000	-4.682039	0.000000	0.000000	0.000000	0.166514	-0.066838	-1.029948	0.000000	0.000000	4.000000	40.000000	0.000000
2313.386453	0.204705	0.559192	0.110661	87.064682	24.179031	55.346661	1.754568	0.000000	-4.682039	0.000000	0.000000	0.000000	0.132599	-0.086221	-1.007798	0.000000	0.000000	4.000000	40.000000	0.000000
2313.389786	0.204705	0.559192	0.110661	87.064682	24.179031	55.346661	1.754568	0.000000	-4.682039	0.000000	0.000000	0.000000	0.132599	-0.086221	-1.007798	0.000000	0.000000	4.000000	40.000000	0.000000
2313.393119	0.204705	0.559192	0.110661	86.737091	32.385113	63.825741	1.706804	0.000000	-4.699662	0.000000	0.000000	0.000000	0.132599	-0.086221	-1.007798	0.000000	0.000000	4.000000	40.000000	0.000000
2313.396453	0.205127	0.558900	0.107293	86.737091	32.385113	63.825741	1.706804	0.000000	-4.699662	0.000000	0.000000	0.000000	0.126644	-0.087467	-1.010642	0.000000	0.000000	4.000000	40.000000	0.000000
2313.399786	0.205127	0.558900	0.107293	86.737091	32.385113	63.825741	1.706804	0.000000	-4.699662	0.000000	0.000000	0.000000	0.126644	-0.087467	-1.010642	0.000000	0.000000	4.000000	40.000000	0.000000
2313.403119	0.205127	0.558900	0.107293	86.371506	38.806190	70.514221	1.658611	0.000000	-4.716886	0.000000	0.000000	0.000000	0.126644	-0.087467	-1.010642	0.000000	0.000000	4.000000	40.000000	0.000000
2313.406453	0.205524	0.558585	0.103900	86.371506	38.806190	70.514221	1.658611	0.000000	-4.716886	0.000000	0.000000	0.000000	0.119050	-0.094565	-1.017853	0.000000	0.000000	4.000000	40.000000	0.000000
2313.409786	0.205524	0.558585	0.103900	86.371506	38.806190	70.514221	1.658611	0.000000	-4.716886	0.000000	0.000000	0.000000	0.119050	-0.094565	-1.017853	0.000000	0.000000	4.000000	40.000000	0.000000
2313.413119	0.205524	0.558585	0.103900	86.021919	42.999805	74.906921	1.609815	0.000000	-4.733762	0.000000	0.000000	0.000000	0.119050	-0.094565	-1.017853	0.000000	0.000000	4.000000	40.000000	0.000000
2313.416453	0.205891	0.558311	0.100472	86.021919	42.999805	74.906921	1.609815	0.000000	-4.733762	0.000000	0.000000	0.000000	0.110239	-0.082094	-1.028184	0.000000	0.000000	4.000000	40.000000	0.000000
2313.419786	0.205891	0.558311	0.100472	86.021919	42.999805	74.906921	1.609815	0.000000	-4.733762	0.000000	0.000000	0.000000	0.110239	-0.082094	-1.028184	0.000000	0.000000	4.000000	40.000000	0.000000
2313.423119	0.205891	0.558311	0.100472	85.760582	44.038471	75.961205	1.560281	0.000000	-4.750318	0.000000	0.000000	0.000000	0.110239	-0.082094	-1.028184	0.000000	0.000000	4.000000	40.000000	0.000000
2313.426453	0.206263	0.558065	0.097021	85.760582	44.038471	75.961205	1.560281	0.000000	-4.750318	0.000000	0.000000	0.000000	0.111461	-0.073774	-1.035427	0.000000	0.000000	4.000000	40.000000	0.000000
2313.429786	0.206263	0.558065	0.097021	85.760582	44.038471	75.961205	1.560281	0.000000	-4.750318	0.000000	0.000000	0.000000	0.111461	-0.073774	-1.035427	0.000000	0.000000	4.000000	40.000000	0.000000
2313.433119	0.206263	0.558065	0.097021	85.580833	42.309437	74.056496	1.509994	0.000000	-4.766541	0.000000	0.000000	0.000000	0.111461	-0.073774	-1.035427	0.000000	0.000000	4.000000	40.000000	0.000000
2313.436453	0.206513	0.557866	0.093610	85.580833	42.309437	74.056496	1.509994	0.000000	-4.766541	0.000000	0.000000	0.000000	0.074969	-0.059816	-1.023450	0.000000	0.000000	4.000000	40.000000	0.000000
2313.439786	0.206513	0.557866	0.093610	85.580833	42.309437	74.056496	1.509994	0.000000	-4.766541	0.000000	0.000000	0.000000	0.074969	-0.059816	-1.023450	0.000000	0.000000	4.000000	40.000000	0.000000
2313.443119	0.206513	0.557866	0.093610	85.387688	40.282402	71.950600	1.460421	0.000000	-4.781963	0.000000	0.000000	0.000000	0.074969	-0.059816	-1.023450	0.000000	0.000000	4.000000	40.000000	0.000000
2313.446453	0.206697	0.557693	0.090304	85.387688	40.282402	71.950600	1.460421	0.000000	-4.781963	0.000000	0.000000	0.000000	0.055414	-0.051839	-0.991699	0.000000	0.000000	4.000000	40.000000	0.000000
2313.449786	0.206697	0.557693	0.090304	85.387688	40.282402	71.950600	1.460421	0.000000	-4.781963	0.000000	0.000000	0.000000	0.055414	-0.051839	-0.991699	0.000000	0.000000	4.000000	40.000000	0.000000
2313.453119	0.206697	0.557693	0.090304	85.170013	38.880150	70.821312	1.412254	0.000000	-4.796409	0.000000	0.000000	0.000000	0.055414	-0.051839	-0.991699	0.000000	0.000000	4.000000	40.000000	0.000000
2313.456453	0.206747	0.557566	0.087149	85.170013	38.880150	70.821312	1.412254	0.000000	-4.796409	0.000000	0.000000	0.000000	0.015005	-0.038069	-0.946331	0.000000	0.000000	4.000000	40.000000	0.000000
2313.459786	0.206747	0.557566	0.087149	85.170013	38.880150	70.821312	1.412254	0.000000	-4.796409	0.000000	0.000000	0.000000	0.015005	-0.038069	-0.946331	0.000000	0.000000	4.000000	40.000000	0.000000
2313.463119	0.206747	0.557566	0.087149	84.947472	38.063354	70.692261	1.366463	0.000000	-4.809655	0.000000	0.000000	0.000000	0.015005	-0.038069	-0.946331	0.000000	0.000000	4.000000	40.000000	0.000000
2313.466453	0.206663	0.557435	0.084137	84.947472	38.063354	70.692261	1.366463	0.000000	-4.809655	0.000000	0.000000	0.000000	-0.025440	-0.039532	-0.903633	0.000000	0.000000	4.000000	40.000000	0.000000
2313.469786	0.206663	0.557435	0.084137	84.947472	38.063354	70.692261	1.366463	0.000000	-4.809655	0.000000	0.000000	0.000000	-0.025440	-0.039532	-0.903633	0.000000	0.000000	4.000000	40.000000	0.000000
2313.473119	0.206663	0.557435	0.084137	84.761719	37.423729	70.680023	1.322934	0.000000	-4.821809	0.000000	0.000000	0.000000	-0.025440	-0.039532	-0.903633	0.000000	0.000000	4.000000	40.000000	0.000000
2313.476453	0.206443	0.557248	0.081258	84.761719	37.423729	70.680023	1.322934	0.000000	-4.821809	0.000000	0.000000	0.000000	-0.066022	-0.056008	-0.863722	0.000000	0.000000	4.000000	40.000000	0.000000
2313.479786	0.206443	0.557248	0.081258	84.761719	37.423729	70.680023	1.322934	0.000000	-4.821809	0.000000	0.000000	0.000000	-0.066022	-0.056008	-0.863722	0.000000	0.000000	4.000000	40.000000	0.000000
2313.483119	0.206443	0.557248	0.081258	84.622253	37.069939	70.354782	1.281543	0.000000	-4.832975	0.000000	0.000000	0.000000	-0.066022	-0.056008	-0.863722	0.000000	0.000000	4.000000	40.000000	0.000000
2313.486453	0.206178	0.557001	0.078438	84.622253	37.069939	70.354782	1.281543	0.000000	-4.832975	0.000000	0.000000	0.000000	-0.079275	-0.074125	-0.846061	0.000000	0.000000	4.000000	40.000000	0.000000
2313.489786	0.206178	0.557001	0.078438	84.622253	37.069939	70.354782	1.281543	0.000000	-4.832975	0.000000	0.000000	0.000000	-0.079275	-0.074125	-0.846061	0.000000	0.000000	4.000000	40.000000	0.000000
2313.493119	0.206178	0.557001	0.078438	84.529869	37.240719	70.497589	1.240850	0.000000	-4.843583	0.000000	0.000000	0.000000	-0.079275	-0.074125	-0.846061	0.000000	0.000000	4.000000	40.000000	0.000000
2313.496453	0.205883	0.556688	0.075632	84.529869	37.240719	70.497589	1.240850	0.000000	-4.843583	0.000000	0.000000	0.000000	-0.088726	-0.093921	-0.841931	0.000000	0.000000	4.000000	40.000000	0.000000
2313.499786	0.205883	0.556688	0.075632	84.529869	37.240719	70.497589	1.240850	0.000000	-4.843583	0.000000	0.000000	0.000000	-0.088726	-0.093921	-0.841931	0.000000	0.000000	4.000000	40.000000	0.000000
2313.503119	0.205883	0.556688	0.075632	84.488503	37.748005	70.992485	1.200144	0.000000	-4.853828	0.000000	0.000000	0.000000	-0.088726	-0.093921	-0.841931	0.000000	0.000000	4.000000	40.000000	0.000000
2313.506453	0.205615	0.556334	0.072769	84.488503	37.748005	70.992485	1.200144	0.000000	-4.853828	0.000000	0.000000	0.000000	-0.080153	-0.106136	-0.858798	0.000000	0.000000	4.000000	40.000000	0.000000
2313.509786	0.205615	0.556334	0.072769	84.488503	37.748005	70.992485	1.200144	0.000000	-4.853828	0.000000	0.000000	0.000000	-0.080153	-0.106136	-0.858798	0.000000	0.000000	4.000000	40.000000	0.000000
2313.513119	0.205615	0.556334	0.072769	84.521210	37.995693	71.175537	1.158154	0.000000	-4.864019	0.000000	0.000000	0.000000	-0.080153	-0.106136	-0.858798	0.000000	0.000000	4.000000	40.000000	0.000000
2313.516453	0.205335	0.555964	0.069819	84.521210	37.995693	71.175537	1.158154	0.000000	-4.864019	0.000000	0.000000	0.000000	-0.084174	-0.110954	-0.885016	0.000000	0.000000	4.000000	40.000000	0.000000
2313.519786	0.205335	0.555964	0.069819	84.521210	37.995693	71.175537	1.158154	0.000000	-4.864019	0.000000	0.000000	0.000000	-0.084174	-0.110954	-0.885016	0.000000	0.000000	4.000000	40.000000	0.000000
2313.523119	0.205335	0.555964	0.069819	84.622757	38.307941	71.414375	1.114551	0.000000	-4.874195	0.000000	0.000000	0.000000	-0.084174	-0.110954	-0.885016	0.000000	0.000000	4.000000	40.000000	0.000000
2313.526453	0.205017	0.555547	0.066796	84.622757	38.307941	71.414375	1.114551	0.000000	-4.874195	0.000000	0.000000	0.000000	-0.095376	-0.125061	-0.906950	0.000000	0.000000	4.000000	40.000000	0.000000
2313.529786	0.205017	0.555547	0.066796	84.622757	38.307941	71.414375	1.114551	0.000000	-4.874195	0.000000	0.000000	0.000000	-0.095376	-0.125061	-0.906950	0.000000	0.000000	4.000000	40.000000	0.000000
2313.533119	0.205017	0.555547	0.066796	84.799332	38.568779	71.569336	1.069605	0.000000	-4.884255	0.000000	0.000000	0.000000	-0.095376	-0.125061	-0.906950	0.000000	0.000000	4.000000	40.000000	0.000000
2313.536453	0.204606	0.555065	0.063703	84.799332	38.568779	71.569336	1.069605	0.000000	-4.884255	0.000000	0.000000	0.000000	-0.123406	-0.144688	-0.927868	0.000000	0.000000	4.000000	40.000000	0.000000
2313.539786	0.204606	0.555065	0.063703	84.799332	38.568779	71.569336	1.069605	0.000000	-4.884255	0.000000	0.000000	0.000000	-0.123406	-0.144688	-0.927868	0.000000	0.000000	4.000000	40.000000	0.000000
2313.543119	0.204606	0.555065	0.063703	85.030983	38.170105	71.023811	1.023519	0.000000	-4.894120	0.000000	0.000000	0.000000	-0.123406	-0.144688	-0.927868	0.000000	0.000000	4.000000	40.000000	0.000000
2313.546453	0.203996	0.554574	0.060634	85.030983	38.170105	71.023811	1.023519	0.000000	-4.894120	0.000000	0.000000	0.000000	-0.182764	-0.147392	-0.920564	0.000000	0.000000	4.000000	40.000000	0.000000
2313.549786	0.203996	0.554574	0.060634	85.030983	38.170105	71.023811	1.023519	0.000000	-4.894120	0.000000	0.000000	0.000000	-0.182764	-0.147392	-0.920564	0.000000	0.000000	4.000000	40.000000	0.000000
2313.553119	0.203996	0.554574	0.060634	85.256042	36.891376	69.586075	0.978023	0.000000	-4.903415	0.000000	0.000000	0.000000	-0.182764	-0.147392	-0.920564	0.000000	0.000000	4.000000	40.000000	0.000000
2313.556453	0.203131	0.554001	0.057649	85.256042	36.891376	69.586075	0.978023	0.000000	-4.903415	0.000000	0.000000	0.000000	-0.259678	-0.171804	-0.895729	0.000000	0.000000	4.000000	40.000000	0.000000
2313.559786	0.203131	0.554001	0.057649	85.256042	36.891376	69.586075	0.978023	0.000000	-4.903415	0.000000	0.000000	0.000000	-0.259678	-0.171804	-0.895729	0.000000	0.000000	4.000000	40.000000	0.000000
2313.563119	0.203131	0.554001	0.057649	85.357758	35.209564	67.778641	0.934144	0.000000	-4.911963	0.000000	0.000000	0.000000	-0.259678	-0.171804	-0.895729	0.000000	0.000000	4.000000	40.000000	0.000000
2313.566453	0.202088	0.553392	0.054792	85.357758	35.209564	67.778641	0.934144	0.000000	-4.911963	0.000000	0.000000	0.000000	-0.312785	-0.182720	-0.856846	0.000000	0.000000	4.000000	40.000000	0.000000
2313.569786	0.202088	0.553392	0.054792	85.357758	35.209564	67.778641	0.934144	0.000000	-4.911963	0.000000	0.000000	0.000000	-0.312785	-0.182720	-0.856846	0.000000	0.000000	4.000000	40.000000	0.000000
2313.573119	0.202088	0.553392	0.054792	85.285576	34.439190	66.974815	0.892335	0.000000	-4.919729	0.000000	0.000000	0.000000	-0.312785	-0.182720	-0.856846	0.000000	0.000000	4.000000	40.000000	0.000000
2313.576453	0.200989	0.552807	0.052008	85.285576	34.439190	66.974815	0.892335	0.000000	-4.919729	0.000000	0.000000	0.000000	-0.329741	-0.175441	-0.835405	0.000000	0.000000	4.000000	40.000000	0.000000
2313.579786	0.200989	0.552807	0.052008	85.285576	34.439190	66.974815	0.892335	0.000000	-4.919729	0.000000	0.000000	0.000000	-0.329741	-0.175441	-0.835405	0.000000	0.000000	4.000000	40.000000	0.000000
2313.583119	0.200989	0.552807	0.052008	85.079559	34.319538	66.923073	0.851332	0.000000	-4.926991	0.000000	0.000000	0.000000	-0.329741	-0.175441	-0.835405	0.000000	0.000000	4.000000	40.000000	0.000000
2313.586453	0.199846	0.552210	0.049254	85.079559	34.319538	66.923073	0.851332	0.000000	-4.926991	0.000000	0.000000	0.000000	-0.342800	-0.179212	-0.826255	0.000000	0.000000	4.000000	40.000000	0.000000
2313.589786	0.199846	0.552210	0.049254	85.079559	34.319538	66.923073	0.851332	0.000000	-4.926991	0.000000	0.000000	0.000000	-0.342800	-0.179212	-0.826255	0.000000	0.000000	4.000000	40.000000	0.000000
2313.593119	0.199846	0.552210	0.049254	84.817223	34.239700	66.922485	0.810452	0.000000	-4.933879	0.000000	0.000000	0.000000	-0.342800	-0.179212	-0.826255	0.000000	0.000000	4.000000	40.000000	0.000000
2313.596453	0.198699	0.551641	0.046485	84.817223	34.239700	66.922485	0.810452	0.000000	-4.933879	0.000000	0.000000	0.000000	-0.344279	-0.170568	-0.830455	0.000000	0.000000	4.000000	40.000000	0.000000
2313.599786	0.198699	0.551641	0.046485	84.817223	34.239700	66.922485	0.810452	0.000000	-4.933879	0.000000	0.000000	0.000000	-0.344279	-0.170568	-0.830455	0.000000	0.000000	4.000000	40.000000	0.000000
2313.603119	0.198699	0.551641	0.046485	84.570107	33.815979	66.534927	0.768876	0.000000	-4.940529	0.000000	0.000000	0.000000	-0.344279	-0.170568	-0.830455	0.000000	0.000000	4.000000	40.000000	0.000000
2313.606453	0.197579	0.551094	0.043648	84.570107	33.815979	66.534927	0.768876	0.000000	-4.940529	0.000000	0.000000	0.000000	-0.335811	-0.164151	-0.851253	0.000000	0.000000	4.000000	40.000000	0.000000
2313.609786	0.197579	0.551094	0.043648	84.570107	33.815979	66.534927	0.768876	0.000000	-4.940529	0.000000	0.000000	0.000000	-0.335811	-0.164151	-0.851253	0.000000	0.000000	4.000000	40.000000	0.000000
2313.613119	0.197579	0.551094	0.043648	84.330467	33.156155	65.883987	0.725618	0.000000	-4.947067	0.000000	0.000000	0.000000	-0.335811	-0.164151	-0.851253	0.000000	0.000000	4.000000	40.000000	0.000000
2313.616453	0.196423	0.550586	0.040785	84.330467	33.156155	65.883987	0.725618	0.000000	-4.947067	0.000000	0.000000	0.000000	-0.346983	-0.152490	-0.858817	0.000000	0.000000	4.000000	40.000000	0.000000
2313.619786	0.196423	0.550586	0.040785	84.330467	33.156155	65.883987	0.725618	0.000000	-4.947067	0.000000	0.000000	0.000000	-0.346983	-0.152490	-0.858817	0.000000	0.000000	4.000000	40.000000	0.000000
2313.623119	0.196423	0.550586	0.040785	84.075264	32.501663	65.239380	0.681535	0.000000	-4.953333	0.000000	0.000000	0.000000	-0.346983	-0.152490	-0.858817	0.000000	0.000000	4.000000	40.000000	0.000000
2313.626453	0.195258	0.550129	0.037971	84.075264	32.501663	65.239380	0.681535	0.000000	-4.953333	0.000000	0.000000	0.000000	-0.349305	-0.136887	-0.844269	0.000000	0.000000	4.000000	40.000000	0.000000
2313.629786	0.195258	0.550129	0.037971	84.075264	32.501663	65.239380	0.681535	0.000000	-4.953333	0.000000	0.000000	0.000000	-0.349305	-0.136887	-0.844269	0.000000	0.000000	4.000000	40.000000	0.000000
2313.633119	0.195258	0.550129	0.037971	83.806313	31.729197	64.467865	0.637759	0.000000	-4.959159	0.000000	0.000000	0.000000	-0.349305	-0.136887	-0.844269	0.000000	0.000000	4.000000	40.000000	0.000000
2313.636453	0.194034	0.549707	0.035208	83.806313	31.729197	64.467865	0.637759	0.000000	-4.959159	0.000000	0.000000	0.000000	-0.367365	-0.126879	-0.828895	0.000000	0.000000	4.000000	40.000000	0.000000
2313.639786	0.194034	0.549707	0.035208	83.806313	31.729197	64.467865	0.637759	0.000000	-4.959159	0.000000	0.000000	0.000000	-0.367365	-0.126879	-0.828895	0.000000	0.000000	4.000000	40.000000	0.000000
2313.643119	0.194034	0.549707	0.035208	83.512871	30.731419	63.456318	0.594459	0.000000	-4.964537	0.000000	0.000000	0.000000	-0.367365	-0.126879	-0.828895	0.000000	0.000000	4.000000	40.000000	0.000000
2313.646453	0.192687	0.549331	0.032607	83.512871	30.731419	63.456318	0.594459	0.000000	-4.964537	0.000000	0.000000	0.000000	-0.404147	-0.112767	-0.780273	0.000000	0.000000	4.000000	40.000000	0.000000
2313.649786	0.192687	0.549331	0.032607	83.512871	30.731419	63.456318	0.594459	0.000000	-4.964537	0.000000	0.000000	0.000000	-0.404147	-0.112767	-0.780273	0.000000	0.000000	4.000000	40.000000	0.000000
2313.653119	0.192687	0.549331	0.032607	83.209908	29.639832	62.341541	0.553604	0.000000	-4.969258	0.000000	0.000000	0.000000	-0.404147	-0.112767	-0.780273	0.000000	0.000000	4.000000	40.000000	0.000000
2313.656453	0.191283	0.548984	0.030124	83.209908	29.639832	62.341541	0.553604	0.000000	-4.969258	0.000000	0.000000	0.000000	-0.421175	-0.104084	-0.744779	0.000000	0.000000	4.000000	40.000000	0.000000
2313.659786	0.191283	0.548984	0.030124	83.209908	29.639832	62.341541	0.553604	0.000000	-4.969258	0.000000	0.000000	0.000000	-0.421175	-0.104084	-0.744779	0.000000	0.000000	4.000000	40.000000	0.000000
2313.663119	0.191283	0.548984	0.030124	82.914963	28.962889	61.690617	0.514356	0.000000	-4.973473	0.000000	0.000000	0.000000	-0.421175	-0.104084	-0.744779	0.000000	0.000000	4.000000	40.000000	0.000000
2313.666453	0.189857	0.548627	0.027777	82.914963	28.962889	61.690617	0.514356	0.000000	-4.973473	0.000000	0.000000	0.000000	-0.427823	-0.107114	-0.704259	0.000000	0.000000	4.000000	40.000000	0.000000
2313.669786	0.189857	0.548627	0.027777	82.914963	28.962889	61.690617	0.514356	0.000000	-4.973473	0.000000	0.000000	0.000000	-0.427823	-0.107114	-0.704259	0.000000	0.000000	4.000000	40.000000	0.000000
2313.673119	0.189857	0.548627	0.027777	82.635979	28.558807	61.345879	0.476963	0.000000	-4.977199	0.000000	0.000000	0.000000	-0.427823	-0.107114	-0.704259	0.000000	0.000000	4.000000	40.000000	0.000000
2313.676453	0.188460	0.548310	0.025491	82.635979	28.558807	61.345879	0.476963	0.000000	-4.977199	0.000000	0.000000	0.000000	-0.419006	-0.095127	-0.685709	0.000000	0.000000	4.000000	40.000000	0.000000
2313.679786	0.188460	0.548310	0.025491	82.635979	28.558807	61.345879	0.476963	0.000000	-4.977199	0.000000	0.000000	0.000000	-0.419006	-0.095127	-0.685709	0.000000	0.000000	4.000000	40.000000	0.000000
2313.683119	0.188460	0.548310	0.025491	82.402710	28.222244	61.063572	0.440134	0.000000	-4.980591	0.000000	0.000000	0.000000	-0.419006	-0.095127	-0.685709	0.000000	0.000000	4.000000	40.000000	0.000000
2313.686453	0.187124	0.548022	0.023280	82.402710	28.222244	61.063572	0.440134	0.000000	-4.980591	0.000000	0.000000	0.000000	-0.400864	-0.086351	-0.663280	0.000000	0.000000	4.000000	40.000000	0.000000
2313.689786	0.187124	0.548022	0.023280	82.402710	28.222244	61.063572	0.440134	0.000000	-4.980591	0.000000	0.000000	0.000000	-0.400864	-0.086351	-0.663280	0.000000	0.000000	4.000000	40.000000	0.000000
2313.693119	0.187124	0.548022	0.023280	82.216614	27.950981	60.846066	0.404078	0.000000	-4.983645	0.000000	0.000000	0.000000	-0.400864	-0.086351	-0.663280	0.000000	0.000000	4.000000	40.000000	0.000000
2313.696453	0.185812	0.547728	0.021121	82.216614	27.950981	60.846066	0.404078	0.000000	-4.983645	0.000000	0.000000	0.000000	-0.393456	-0.088112	-0.647829	0.000000	0.000000	4.000000	40.000000	0.000000
2313.699786	0.185812	0.547728	0.021121	82.216614	27.950981	60.846066	0.404078	0.000000	-4.983645	0.000000	0.000000	0.000000	-0.393456	-0.088112	-0.647829	0.000000	0.000000	4.000000	40.000000	0.000000
2313.703119	0.185812	0.547728	0.021121	82.076027	27.707132	60.647442	0.368483	0.000000	-4.986403	0.000000	0.000000	0.000000	-0.393456	-0.088112	-0.647829	0.000000	0.000000	4.000000	40.000000	0.000000
2313.706453	0.184554	0.547450	0.018953	82.076027	27.707132	60.647442	0.368483	0.000000	-4.986403	0.000000	0.000000	0.000000	-0.377415	-0.083543	-0.650213	0.000000	0.000000	4.000000	40.000000	0.000000
2313.709786	0.184554	0.547450	0.018953	82.076027	27.707132	60.647442	0.368483	0.000000	-4.986403	0.000000	0.000000	0.000000	-0.377415	-0.083543	-0.650213	0.000000	0.000000	4.000000	40.000000	0.000000
2313.713119	0.184554	0.547450	0.018953	81.982269	27.418131	60.382774	0.332301	0.000000	-4.988946	0.000000	0.000000	0.000000	-0.377415	-0.083543	-0.650213	0.000000	0.000000	4.000000	40.000000	0.000000
2313.716453	0.183282	0.547186	0.016805	81.982269	27.418131	60.382774	0.332301	0.000000	-4.988946	0.000000	0.000000	0.000000	-0.381795	-0.079067	-0.644600	0.000000	0.000000	4.000000	40.000000	0.000000
2313.719786	0.183282	0.547186	0.016805	81.982269	27.418131	60.382774	0.332301	0.000000	-4.988946	0.000000	0.000000	0.000000	-0.381795	-0.079067	-0.644600	0.000000	0.000000	4.000000	40.000000	0.000000
2313.723119	0.183282	0.547186	0.016805	81.936249	26.970608	59.924427	0.296088	0.000000	-4.991225	0.000000	0.000000	0.000000	-0.381795	-0.079067	-0.644600	0.000000	0.000000	4.000000	40.000000	0.000000
2313.726453	0.182015	0.546965	0.014662	81.936249	26.970608	59.924427	0.296088	0.000000	-4.991225	0.000000	0.000000	0.000000	-0.379880	-0.066297	-0.642951	0.000000	0.000000	4.000000	40.000000	0.000000
2313.729786	0.182015	0.546965	0.014662	81.936249	26.970608	59.924427	0.296088	0.000000	-4.991225	0.000000	0.000000	0.000000	-0.379880	-0.066297	-0.642951	0.000000	0.000000	4.000000	40.000000	0.000000
2313.733119	0.182015	0.546965	0.014662	81.935280	26.242619	59.128956	0.259593	0.000000	-4.993257	0.000000	0.000000	0.000000	-0.379880	-0.066297	-0.642951	0.000000	0.000000	4.000000	40.000000	0.000000
2313.736453	0.180750	0.546766	0.012575	81.935280	26.242619	59.128956	0.259593	0.000000	-4.993257	0.000000	0.000000	0.000000	-0.379718	-0.059796	-0.625877	0.000000	0.000000	4.000000	40.000000	0.000000
2313.739786	0.180750	0.546766	0.012575	81.935280	26.242619	59.128956	0.259593	0.000000	-4.993257	0.000000	0.000000	0.000000	-0.379718	-0.059796	-0.625877	0.000000	0.000000	4.000000	40.000000	0.000000
2313.743119	0.180750	0.546766	0.012575	81.976624	25.314951	58.090221	0.223736	0.000000	-4.994992	0.000000	0.000000	0.000000	-0.379718	-0.059796	-0.625877	0.000000	0.000000	4.000000	40.000000	0.000000
2313.746453	0.179478	0.546573	0.010461	81.976624	25.314951	58.090221	0.223736	0.000000	-4.994992	0.000000	0.000000	0.000000	-0.381576	-0.057697	-0.634168	0.000000	0.000000	4.000000	40.000000	0.000000
2313.749786	0.179478	0.546573	0.010461	81.976624	25.314951	58.090221	0.223736	0.000000	-4.994992	0.000000	0.000000	0.000000	-0.381576	-0.057697	-0.634168	0.000000	0.000000	4.000000	40.000000	0.000000
2313.753119	0.179478	0.546573	0.010461	82.065880	24.296118	56.945152	0.187030	0.000000	-4.996500	0.000000	0.000000	0.000000	-0.381576	-0.057697	-0.634168	0.000000	0.000000	4.000000	40.000000	0.000000
2313.756453	0.178183	0.546430	0.008409	82.065880	24.296118	56.945152	0.187030	0.000000	-4.996500	0.000000	0.000000	0.000000	-0.388436	-0.043078	-0.615835	0.000000	0.000000	4.000000	40.000000	0.000000
2313.759786	0.178183	0.546430	0.008409	82.065880	24.296118	56.945152	0.187030	0.000000	-4.996500	0.000000	0.000000	0.000000	-0.388436	-0.043078	-0.615835	0.000000	0.000000	4.000000	40.000000	0.000000
2313.763119	0.178183	0.546430	0.008409	82.197449	23.210173	55.726959	0.151067	0.000000	-4.997717	0.000000	0.000000	0.000000	-0.388436	-0.043078	-0.615835	0.000000	0.000000	4.000000	40.000000	0.000000
2313.766453	0.176824	0.546283	0.006375	82.197449	23.210173	55.726959	0.151067	0.000000	-4.997717	0.000000	0.000000	0.000000	-0.407500	-0.044112	-0.610158	0.000000	0.000000	4.000000	40.000000	0.000000
2313.769786	0.176824	0.546283	0.006375	82.197449	23.210173	55.726959	0.151067	0.000000	-4.997717	0.000000	0.000000	0.000000	-0.407500	-0.044112	-0.610158	0.000000	0.000000	4.000000	40.000000	0.000000
2313.773119	0.176824	0.546283	0.006375	82.346626	22.124516	54.526596	0.115111	0.000000	-4.998674	0.000000	0.000000	0.000000	-0.407500	-0.044112	-0.610158	0.000000	0.000000	4.000000	40.000000	0.000000
2313.776453	0.175455	0.546147	0.004428	82.346626	22.124516	54.526596	0.115111	0.000000	-4.998674	0.000000	0.000000	0.000000	-0.410972	-0.040703	-0.584094	0.000000	0.000000	4.000000	40.000000	0.000000
2313.779786	0.175455	0.546147	0.004428	82.346626	22.124516	54.526596	0.115111	0.000000	-4.998674	0.000000	0.000000	0.000000	-0.410972	-0.040703	-0.584094	0.000000	0.000000	4.000000	40.000000	0.000000
2313.783119	0.175455	0.546147	0.004428	82.486603	21.032204	53.334541	0.080363	0.000000	-4.999354	0.000000	0.000000	0.000000	-0.410972	-0.040703	-0.584094	0.000000	0.000000	4.000000	40.000000	0.000000
2313.786453	0.173994	0.546015	0.002554	82.486603	21.032204	53.334541	0.080363	0.000000	-4.999354	0.000000	0.000000	0.000000	-0.438312	-0.039482	-0.562095	0.000000	0.000000	4.000000	40.000000	0.000000
2313.789786	0.173994	0.546015	0.002554	82.486603	21.032204	53.334541	0.080363	0.000000	-4.999354	0.000000	0.000000	0.000000	-0.438312	-0.039482	-0.562095	0.000000	0.000000	4.000000	40.000000	0.000000
2313.793119	0.173994	0.546015	0.002554	82.620834	20.055372	52.289928	0.046608	0.000000	-4.999783	0.000000	0.000000	0.000000	-0.438312	-0.039482	-0.562095	0.000000	0.000000	4.000000	40.000000	0.000000
2313.796453	0.172546	0.545869	0.000763	82.620834	20.055372	52.289928	0.046608	0.000000	-4.999783	0.000000	0.000000	0.000000	-0.434307	-0.043964	-0.537203	0.000000	0.000000	4.000000	40.000000	0.000000
2313.799786	0.172546	0.545869	0.000763	82.620834	20.055372	52.289928	0.046608	0.000000	-4.999783	0.000000	0.000000	0.000000	-0.434307	-0.043964	-0.537203	0.000000	0.000000	4.000000	40.000000	0.000000
2313.803119	0.172546	0.545869	0.000763	82.745796	19.219482	51.414639	0.014007	0.000000	-4.999980	0.000000	0.000000	0.000000	-0.434307	-0.043964	-0.537203	0.000000	0.000000	4.000000	40.000000	0.000000
2313.806453	0.171119	0.545700	-0.000991	82.745796	19.219482	51.414639	0.014007	0.000000	-4.999980	0.000000	0.000000	0.000000	-0.428136	-0.050549	-0.526252	0.000000	0.000000	4.000000	40.000000	0.000000
2313.809786	0.171119	0.545700	-0.000991	82.745796	19.219482	51.414639	0.014007	0.000000	-4.999980	0.000000	0.000000	0.000000	-0.428136	-0.050549	-0.526252	0.000000	0.000000	4.000000	40.000000	0.000000
2313.813119	0.171119	0.545700	-0.000991	82.859818	18.456938	50.631290	-0.018270	0.000000	-4.999967	0.000000	0.000000	0.000000	-0.428136	-0.050549	-0.526252	0.000000	0.000000	4.000000	40.000000	0.000000
2313.816453	0.169682	0.545520	-0.002722	82.859818	18.456938	50.631290	-0.018270	0.000000	-4.999967	0.000000	0.000000	0.000000	-0.430891	-0.054161	-0.519298	0.000000	0.000000	4.000000	40.000000	0.000000
2313.819786	0.169682	0.545520	-0.002722	82.859818	18.456938	50.631290	-0.018270	0.000000	-4.999967	0.000000	0.000000	0.000000	-0.430891	-0.054161	-0.519298	0.000000	0.000000	4.000000	40.000000	0.000000
2313.823119	0.169682	0.545520	-0.002722	82.937782	17.655991	49.803783	-0.050458	0.000000	-4.999745	0.000000	0.000000	0.000000	-0.430891	-0.054161	-0.519298	0.000000	0.000000	4.000000	40.000000	0.000000
2313.826453	0.168231	0.545310	-0.004447	82.937782	17.655991	49.803783	-0.050458	0.000000	-4.999745	0.000000	0.000000	0.000000	-0.435506	-0.062803	-0.517513	0.000000	0.000000	4.000000	40.000000	0.000000
2313.829786	0.168231	0.545310	-0.004447	82.937782	17.655991	49.803783	-0.050458	0.000000	-4.999745	0.000000	0.000000	0.000000	-0.435506	-0.062803	-0.517513	0.000000	0.000000	4.000000	40.000000	0.000000
2313.833119	0.168231	0.545310	-0.004447	82.955605	16.646452	48.739311	-0.082878	0.000000	-4.999313	0.000000	0.000000	0.000000	-0.435506	-0.062803	-0.517513	0.000000	0.000000	4.000000	40.000000	0.000000
2313.836453	0.166764	0.545073	-0.006166	82.955605	16.646452	48.739311	-0.082878	0.000000	-4.999313	0.000000	0.000000	0.000000	-0.440039	-0.071342	-0.515791	0.000000	0.000000	4.000000	40.000000	0.000000
2313.839786	0.166764	0.545073	-0.006166	82.955605	16.646452	48.739311	-0.082878	0.000000	-4.999313	0.000000	0.000000	0.000000	-0.440039	-0.071342	-0.515791	0.000000	0.000000	4.000000	40.000000	0.000000
2313.843119	0.166764	0.545073	-0.006166	82.910080	15.440256	47.440369	-0.115540	0.000000	-4.998665	0.000000	0.000000	0.000000	-0.440039	-0.071342	-0.515791	0.000000	0.000000	4.000000	40.000000	0.000000
2313.846453	0.165238	0.544833	-0.007869	82.910080	15.440256	47.440369	-0.115540	0.000000	-4.998665	0.000000	0.000000	0.000000	-0.457805	-0.071919	-0.510773	0.000000	0.000000	4.000000	40.000000	0.000000
2313.849786	0.165238	0.544833	-0.007869	82.910080	15.440256	47.440369	-0.115540	0.000000	-4.998665	0.000000	0.000000	0.000000	-0.457805	-0.071919	-0.510773	0.000000	0.000000	4.000000	40.000000	0.000000
2313.853119	0.165238	0.544833	-0.007869	82.837029	14.159157	46.058956	-0.148266	0.000000	-4.997801	0.000000	0.000000	0.000000	-0.457805	-0.071919	-0.510773	0.000000	0.000000	4.000000	40.000000	0.000000
2313.856453	0.163707	0.544530	-0.009540	82.837029	14.159157	46.058956	-0.148266	0.000000	-4.997801	0.000000	0.000000	0.000000	-0.459207	-0.090875	-0.501373	0.000000	0.000000	4.000000	40.000000	0.000000
2313.859786	0.163707	0.544530	-0.009540	82.837029	14.159157	46.058956	-0.148266	0.000000	-4.997801	0.000000	0.000000	0.000000	-0.459207	-0.090875	-0.501373	0.000000	0.000000	4.000000	40.000000	0.000000
2313.863119	0.163707	0.544530	-0.009540	82.735878	12.872892	44.660267	-0.180761	0.000000	-4.996731	0.000000	0.000000	0.000000	-0.459207	-0.090875	-0.501373	0.000000	0.000000	4.000000	40.000000	0.000000
2313.866453	0.162091	0.544209	-0.011205	82.735878	12.872892	44.660267	-0.180761	0.000000	-4.996731	0.000000	0.000000	0.000000	-0.484890	-0.096315	-0.499538	0.000000	0.000000	4.000000	40.000000	0.000000
2313.869786	0.162091	0.544209	-0.011205	82.735878	12.872892	44.660267	-0.180761	0.000000	-4.996731	0.000000	0.000000	0.000000	-0.484890	-0.096315	-0.499538	0.000000	0.000000	4.000000	40.000000	0.000000
2313.873119	0.162091	0.544209	-0.011205	82.598137	11.709582	43.401142	-0.213566	0.000000	-4.995437	0.000000	0.000000	0.000000	-0.484890	-0.096315	-0.499538	0.000000	0.000000	4.000000	40.000000	0.000000
2313.876453	0.160413	0.543844	-0.012868	82.598137	11.709582	43.401142	-0.213566	0.000000	-4.995437	0.000000	0.000000	0.000000	-0.503449	-0.109467	-0.498968	0.000000	0.000000	4.000000	40.000000	0.000000
2313.879786	0.160413	0.543844	-0.012868	82.598137	11.709582	43.401142	-0.213566	0.000000	-4.995437	0.000000	0.000000	0.000000	-0.503449	-0.109467	-0.498968	0.000000	0.000000	4.000000	40.000000	0.000000
2313.883119	0.160413	0.543844	-0.012868	82.427513	10.857563	42.502514	-0.246772	0.000000	-4.993906	0.000000	0.000000	0.000000	-0.503449	-0.109467	-0.498968	0.000000	0.000000	4.000000	40.000000	0.000000
2313.886453	0.158687	0.543468	-0.014427	82.427513	10.857563	42.502514	-0.246772	0.000000	-4.993906	0.000000	0.000000	0.000000	-0.517720	-0.112826	-0.467502	0.000000	0.000000	4.000000	40.000000	0.000000
2313.889786	0.158687	0.543468	-0.014427	82.427513	10.857563	42.502514	-0.246772	0.000000	-4.993906	0.000000	0.000000	0.000000	-0.517720	-0.112826	-0.467502	0.000000	0.000000	4.000000	40.000000	0.000000
2313.893119	0.158687	0.543468	-0.014427	82.213409	10.466957	42.139538	-0.278409	0.000000	-4.992243	0.000000	0.000000	0.000000	-0.517720	-0.112826	-0.467502	0.000000	0.000000	4.000000	40.000000	0.000000
2313.896453	0.156919	0.543099	-0.015932	82.213409	10.466957	42.139538	-0.278409	0.000000	-4.992243	0.000000	0.000000	0.000000	-0.530259	-0.110682	-0.451577	0.000000	0.000000	4.000000	40.000000	0.000000
2313.899786	0.156919	0.543099	-0.015932	82.213409	10.466957	42.139538	-0.278409	0.000000	-4.992243	0.000000	0.000000	0.000000	-0.530259	-0.110682	-0.451577	0.000000	0.000000	4.000000	40.000000	0.000000
2313.903119	0.156919	0.543099	-0.015932	81.971413	10.556432	42.341007	-0.309460	0.000000	-4.990415	0.000000	0.000000	0.000000	-0.530259	-0.110682	-0.451577	0.000000	0.000000	4.000000	40.000000	0.000000
2313.906453	0.155146	0.542745	-0.017352	81.971413	10.556432	42.341007	-0.309460	0.000000	-4.990415	0.000000	0.000000	0.000000	-0.532196	-0.106252	-0.426101	0.000000	0.000000	4.000000	40.000000	0.000000
2313.909786	0.155146	0.542745	-0.017352	81.971413	10.556432	42.341007	-0.309460	0.000000	-4.990415	0.000000	0.000000	0.000000	-0.532196	-0.106252	-0.426101	0.000000	0.000000	4.000000	40.000000	0.000000
2313.913119	0.155146	0.542745	-0.017352	81.718292	10.775067	42.707157	-0.339260	0.000000	-4.988477	0.000000	0.000000	0.000000	-0.532196	-0.106252	-0.426101	0.000000	0.000000	4.000000	40.000000	0.000000
2313.916453	0.153394	0.542397	-0.018673	81.718292	10.775067	42.707157	-0.339260	0.000000	-4.988477	0.000000	0.000000	0.000000	-0.525591	-0.104444	-0.396161	0.000000	0.000000	4.000000	40.000000	0.000000
2313.919786	0.153394	0.542397	-0.018673	81.718292	10.775067	42.707157	-0.339260	0.000000	-4.988477	0.000000	0.000000	0.000000	-0.525591	-0.104444	-0.396161	0.000000	0.000000	4.000000	40.000000	0.000000
2313.923119	0.153394	0.542397	-0.018673	81.468155	10.947325	43.026134	-0.367455	0.000000	-4.986480	0.000000	0.000000	0.000000	-0.525591	-0.104444	-0.396161	0.000000	0.000000	4.000000	40.000000	0.000000
2313.926453	0.151606	0.542072	-0.019923	81.468155	10.947325	43.026134	-0.367455	0.000000	-4.986480	0.000000	0.000000	0.000000	-0.536160	-0.097283	-0.375018	0.000000	0.000000	4.000000	40.000000	0.000000
2313.929786	0.151606	0.542072	-0.019923	81.468155	10.947325	43.026134	-0.367455	0.000000	-4.986480	0.000000	0.000000	0.000000	-0.536160	-0.097283	-0.375018	0.000000	0.000000	4.000000	40.000000	0.000000
2313.933119	0.151606	0.542072	-0.019923	81.238998	11.073663	43.302345	-0.394675	0.000000	-4.984399	0.000000	0.000000	0.000000	-0.536160	-0.097283	-0.375018	0.000000	0.000000	4.000000	40.000000	0.000000
2313.936453	0.149840	0.541755	-0.021142	81.238998	11.073663	43.302345	-0.394675	0.000000	-4.984399	0.000000	0.000000	0.000000	-0.529865	-0.095095	-0.365691	0.000000	0.000000	4.000000	40.000000	0.000000
2313.939786	0.149840	0.541755	-0.021142	81.238998	11.073663	43.302345	-0.394675	0.000000	-4.984399	0.000000	0.000000	0.000000	-0.529865	-0.095095	-0.365691	0.000000	0.000000	4.000000	40.000000	0.000000
2313.943119	0.149840	0.541755	-0.021142	81.042679	11.128466	43.509258	-0.421598	0.000000	-4.982194	0.000000	0.000000	0.000000	-0.529865	-0.095095	-0.365691	0.000000	0.000000	4.000000	40.000000	0.000000
2313.946453	0.148055	0.541421	-0.022311	81.042679	11.128466	43.509258	-0.421598	0.000000	-4.982194	0.000000	0.000000	0.000000	-0.535587	-0.100435	-0.350747	0.000000	0.000000	4.000000	40.000000	0.000000
2313.949786	0.148055	0.541421	-0.022311	81.042679	11.128466	43.509258	-0.421598	0.000000	-4.982194	0.000000	0.000000	0.000000	-0.535587	-0.100435	-0.350747	0.000000	0.000000	4.000000	40.000000	0.000000
2313.953119	0.148055	0.541421	-0.022311	80.888702	11.055235	43.577255	-0.447908	0.000000	-4.979897	0.000000	0.000000	0.000000	-0.535587	-0.100435	-0.350747	0.000000	0.000000	4.000000	40.000000	0.000000
2313.956453	0.146249	0.541093	-0.023435	80.888702	11.055235	43.577255	-0.447908	0.000000	-4.979897	0.000000	0.000000	0.000000	-0.541735	-0.098158	-0.337176	0.000000	0.000000	4.000000	40.000000	0.000000
2313.959786	0.146249	0.541093	-0.023435	80.888702	11.055235	43.577255	-0.447908	0.000000	-4.979897	0.000000	0.000000	0.000000	-0.541735	-0.098158	-0.337176	0.000000	0.000000	4.000000	40.000000	0.000000
2313.963119	0.146249	0.541093	-0.023435	80.770973	10.804787	43.444687	-0.473694	0.000000	-4.977511	0.000000	0.000000	0.000000	-0.541735	-0.098158	-0.337176	0.000000	0.000000	4.000000	40.000000	0.000000
2313.966453	0.144371	0.540716	-0.024531	80.770973	10.804787	43.444687	-0.473694	0.000000	-4.977511	0.000000	0.000000	0.000000	-0.563348	-0.113203	-0.329008	0.000000	0.000000	4.000000	40.000000	0.000000
2313.969786	0.144371	0.540716	-0.024531	80.770973	10.804787	43.444687	-0.473694	0.000000	-4.977511	0.000000	0.000000	0.000000	-0.563348	-0.113203	-0.329008	0.000000	0.000000	4.000000	40.000000	0.000000
2313.973119	0.144371	0.540716	-0.024531	80.694244	10.446492	43.197853	-0.499420	0.000000	-4.974996	0.000000	0.000000	0.000000	-0.563348	-0.113203	-0.329008	0.000000	0.000000	4.000000	40.000000	0.000000
2313.976453	0.142467	0.540331	-0.025602	80.694244	10.446492	43.197853	-0.499420	0.000000	-4.974996	0.000000	0.000000	0.000000	-0.571137	-0.115682	-0.321133	0.000000	0.000000	4.000000	40.000000	0.000000
2313.979786	0.142467	0.540331	-0.025602	80.694244	10.446492	43.197853	-0.499420	0.000000	-4.974996	0.000000	0.000000	0.000000	-0.571137	-0.115682	-0.321133	0.000000	0.000000	4.000000	40.000000	0.000000
2313.983119	0.142467	0.540331	-0.025602	80.660576	10.170678	43.071125	-0.525026	0.000000	-4.972358	0.000000	0.000000	0.000000	-0.571137	-0.115682	-0.321133	0.000000	0.000000	4.000000	40.000000	0.000000
2313.986453	0.140544	0.539953	-0.026628	80.660576	10.170678	43.071125	-0.525026	0.000000	-4.972358	0.000000	0.000000	0.000000	-0.577126	-0.113295	-0.307962	0.000000	0.000000	4.000000	40.000000	0.000000
2313.989786	0.140544	0.539953	-0.026628	80.660576	10.170678	43.071125	-0.525026	0.000000	-4.972358	0.000000	0.000000	0.000000	-0.577126	-0.113295	-0.307962	0.000000	0.000000	4.000000	40.000000	0.000000
2313.993119	0.140544	0.539953	-0.026628	80.645416	10.019907	43.112770	-0.550145	0.000000	-4.969642	0.000000	0.000000	0.000000	-0.577126	-0.113295	-0.307962	0.000000	0.000000	4.000000	40.000000	0.000000
2313.996453	0.138587	0.539575	-0.027582	80.645416	10.019907	43.112770	-0.550145	0.000000	-4.969642	0.000000	0.000000	0.000000	-0.587059	-0.113414	-0.286173	0.000000	0.000000	4.000000	40.000000	0.000000
2313.999786	0.138587	0.539575	-0.027582	80.645416	10.019907	43.112770	-0.550145	0.000000	-4.969642	0.000000	0.000000	0.000000	-0.587059	-0.113414	-0.286173	0.000000	0.000000	4.000000	40.000000	0.000000
2314.003119	0.138587	0.539575	-0.027582	80.650818	9.849662	43.140106	-0.574211	0.000000	-4.966918	0.000000	0.000000	0.000000	-0.587059	-0.113414	-0.286173	0.000000	0.000000	4.000000	40.000000	0.000000
2314.006453	0.136669	0.539229	-0.028447	80.650818	9.849662	43.140106	-0.574211	0.000000	-4.966918	0.000000	0.000000	0.000000	-0.575252	-0.103813	-0.259456	0.000000	0.000000	4.000000	40.000000	0.000000
2314.009786	0.136669	0.539229	-0.028447	80.650818	9.849662	43.140106	-0.574211	0.000000	-4.966918	0.000000	0.000000	0.000000	-0.575252	-0.103813	-0.259456	0.000000	0.000000	4.000000	40.000000	0.000000
2314.013119	0.136669	0.539229	-0.028447	80.671165	9.652534	43.141697	-0.596696	0.000000	-4.964268	0.000000	0.000000	0.000000	-0.575252	-0.103813	-0.259456	0.000000	0.000000	4.000000	40.000000	0.000000
2314.016453	0.134779	0.538882	-0.029259	80.671165	9.652534	43.141697	-0.596696	0.000000	-4.964268	0.000000	0.000000	0.000000	-0.567141	-0.103906	-0.243432	0.000000	0.000000	4.000000	40.000000	0.000000
2314.019786	0.134779	0.538882	-0.029259	80.671165	9.652534	43.141697	-0.596696	0.000000	-4.964268	0.000000	0.000000	0.000000	-0.567141	-0.103906	-0.243432	0.000000	0.000000	4.000000	40.000000	0.000000
2314.023119	0.134779	0.538882	-0.029259	80.693184	9.463135	43.150276	-0.618328	0.000000	-4.961620	0.000000	0.000000	0.000000	-0.567141	-0.103906	-0.243432	0.000000	0.000000	4.000000	40.000000	0.000000
2314.026453	0.132914	0.538560	-0.030020	80.693184	9.463135	43.150276	-0.618328	0.000000	-4.961620	0.000000	0.000000	0.000000	-0.559590	-0.096658	-0.228557	0.000000	0.000000	4.000000	40.000000	0.000000
2314.029786	0.132914	0.538560	-0.030020	80.693184	9.463135	43.150276	-0.618328	0.000000	-4.961620	0.000000	0.000000	0.000000	-0.559590	-0.096658	-0.228557	0.000000	0.000000	4.000000	40.000000	0.000000
2314.033119	0.132914	0.538560	-0.030020	80.702759	9.278919	43.162060	-0.639169	0.000000	-4.958978	0.000000	0.000000	0.000000	-0.559590	-0.096658	-0.228557	0.000000	0.000000	4.000000	40.000000	0.000000
2314.036453	0.131070	0.538197	-0.030742	80.702759	9.278919	43.162060	-0.639169	0.000000	-4.958978	0.000000	0.000000	0.000000	-0.553098	-0.108866	-0.216498	0.000000	0.000000	4.000000	40.000000	0.000000
2314.039786	0.131070	0.538197	-0.030742	80.702759	9.278919	43.162060	-0.639169	0.000000	-4.958978	0.000000	0.000000	0.000000	-0.553098	-0.108866	-0.216498	0.000000	0.000000	4.000000	40.000000	0.000000
2314.043119	0.131070	0.538197	-0.030742	80.707138	9.101772	43.180733	-0.659403	0.000000	-4.956328	0.000000	0.000000	0.000000	-0.553098	-0.108866	-0.216498	0.000000	0.000000	4.000000	40.000000	0.000000
2314.046453	0.129227	0.537819	-0.031491	80.707138	9.101772	43.180733	-0.659403	0.000000	-4.956328	0.000000	0.000000	0.000000	-0.552905	-0.113529	-0.224672	0.000000	0.000000	4.000000	40.000000	0.000000
2314.049786	0.129227	0.537819	-0.031491	80.707138	9.101772	43.180733	-0.659403	0.000000	-4.956328	0.000000	0.000000	0.000000	-0.552905	-0.113529	-0.224672	0.000000	0.000000	4.000000	40.000000	0.000000
2314.053119	0.129227	0.537819	-0.031491	80.700073	8.936891	43.211472	-0.680506	0.000000	-4.953475	0.000000	0.000000	0.000000	-0.552905	-0.113529	-0.224672	0.000000	0.000000	4.000000	40.000000	0.000000
2314.056453	0.127390	0.537441	-0.032249	80.700073	8.936891	43.211472	-0.680506	0.000000	-4.953475	0.000000	0.000000	0.000000	-0.550988	-0.113324	-0.227364	0.000000	0.000000	4.000000	40.000000	0.000000
2314.059786	0.127390	0.537441	-0.032249	80.700073	8.936891	43.211472	-0.680506	0.000000	-4.953475	0.000000	0.000000	0.000000	-0.550988	-0.113324	-0.227364	0.000000	0.000000	4.000000	40.000000	0.000000
2314.063119	0.127390	0.537441	-0.032249	80.660263	8.803243	43.275826	-0.702085	0.000000	-4.950462	0.000000	0.000000	0.000000	-0.550988	-0.113324	-0.227364	0.000000	0.000000	4.000000	40.000000	0.000000
2314.066453	0.125531	0.537096	-0.032967	80.660263	8.803243	43.275826	-0.702085	0.000000	-4.950462	0.000000	0.000000	0.000000	-0.557877	-0.103575	-0.215410	0.000000	0.000000	4.000000	40.000000	0.000000
2314.069786	0.125531	0.537096	-0.032967	80.660263	8.803243	43.275826	-0.702085	0.000000	-4.950462	0.000000	0.000000	0.000000	-0.557877	-0.103575	-0.215410	0.000000	0.000000	4.000000	40.000000	0.000000
2314.073119	0.125531	0.537096	-0.032967	80.563972	8.723508	43.388176	-0.723190	0.000000	-4.947423	0.000000	0.000000	0.000000	-0.557877	-0.103575	-0.215410	0.000000	0.000000	4.000000	40.000000	0.000000
2314.076453	0.123683	0.536767	-0.033676	80.563972	8.723508	43.388176	-0.723190	0.000000	-4.947423	0.000000	0.000000	0.000000	-0.554344	-0.098681	-0.212583	0.000000	0.000000	4.000000	40.000000	0.000000
2314.079786	0.123683	0.536767	-0.033676	80.563972	8.723508	43.388176	-0.723190	0.000000	-4.947423	0.000000	0.000000	0.000000	-0.554344	-0.098681	-0.212583	0.000000	0.000000	4.000000	40.000000	0.000000
2314.083119	0.123683	0.536767	-0.033676	80.422585	8.685173	43.549458	-0.744365	0.000000	-4.944282	0.000000	0.000000	0.000000	-0.554344	-0.098681	-0.212583	0.000000	0.000000	4.000000	40.000000	0.000000
2314.086453	0.121872	0.536470	-0.034362	80.422585	8.685173	43.549458	-0.744365	0.000000	-4.944282	0.000000	0.000000	0.000000	-0.543227	-0.089002	-0.205881	0.000000	0.000000	4.000000	40.000000	0.000000
2314.089786	0.121872	0.536470	-0.034362	80.422585	8.685173	43.549458	-0.744365	0.000000	-4.944282	0.000000	0.000000	0.000000	-0.543227	-0.089002	-0.205881	0.000000	0.000000	4.000000	40.000000	0.000000
2314.093119	0.121872	0.536470	-0.034362	80.259773	8.667546	43.677944	-0.765239	0.000000	-4.941093	0.000000	0.000000	0.000000	-0.543227	-0.089002	-0.205881	0.000000	0.000000	4.000000	40.000000	0.000000
2314.096453	0.120106	0.536173	-0.034998	80.259773	8.667546	43.677944	-0.765239	0.000000	-4.941093	0.000000	0.000000	0.000000	-0.529939	-0.089068	-0.190949	0.000000	0.000000	4.000000	40.000000	0.000000
2314.099786	0.120106	0.536173	-0.034998	80.259773	8.667546	43.677944	-0.765239	0.000000	-4.941093	0.000000	0.000000	0.000000	-0.529939	-0.089068	-0.190949	0.000000	0.000000	4.000000	40.000000	0.000000
2314.103119	0.120106	0.536173	-0.034998	80.102882	8.640513	43.834366	-0.785172	0.000000	-4.937965	0.000000	0.000000	0.000000	-0.529939	-0.089068	-0.190949	0.000000	0.000000	4.000000	40.000000	0.000000
2314.106453	0.118371	0.535869	-0.035626	80.102882	8.640513	43.834366	-0.785172	0.000000	-4.937965	0.000000	0.000000	0.000000	-0.520336	-0.091389	-0.188243	0.000000	0.000000	4.000000	40.000000	0.000000
2314.109786	0.118371	0.535869	-0.035626	80.102882	8.640513	43.834366	-0.785172	0.000000	-4.937965	0.000000	0.000000	0.000000	-0.520336	-0.091389	-0.188243	0.000000	0.000000	4.000000	40.000000	0.000000
2314.113119	0.118371	0.535869	-0.035626	79.977303	8.584047	43.958923	-0.805074	0.000000	-4.934760	0.000000	0.000000	0.000000	-0.520336	-0.091389	-0.188243	0.000000	0.000000	4.000000	40.000000	0.000000
2314.116453	0.116668	0.535556	-0.036244	79.977303	8.584047	43.958923	-0.805074	0.000000	-4.934760	0.000000	0.000000	0.000000	-0.510818	-0.093692	-0.185428	0.000000	0.000000	4.000000	40.000000	0.000000
2314.119786	0.116668	0.535556	-0.036244	79.977303	8.584047	43.958923	-0.805074	0.000000	-4.934760	0.000000	0.000000	0.000000	-0.510818	-0.093692	-0.185428	0.000000	0.000000	4.000000	40.000000	0.000000
2314.123119	0.116668	0.535556	-0.036244	79.898087	8.477347	44.031891	-0.824929	0.000000	-4.931479	0.000000	0.000000	0.000000	-0.510818	-0.093692	-0.185428	0.000000	0.000000	4.000000	40.000000	0.000000
2314.126453	0.114962	0.535189	-0.036903	79.898087	8.477347	44.031891	-0.824929	0.000000	-4.931479	0.000000	0.000000	0.000000	-0.511970	-0.110168	-0.197689	0.000000	0.000000	4.000000	40.000000	0.000000
2314.129786	0.114962	0.535189	-0.036903	79.898087	8.477347	44.031891	-0.824929	0.000000	-4.931479	0.000000	0.000000	0.000000	-0.511970	-0.110168	-0.197689	0.000000	0.000000	4.000000	40.000000	0.000000
2314.133119	0.114962	0.535189	-0.036903	79.859604	8.344144	44.046078	-0.845983	0.000000	-4.927912	0.000000	0.000000	0.000000	-0.511970	-0.110168	-0.197689	0.000000	0.000000	4.000000	40.000000	0.000000
2314.136453	0.113276	0.534807	-0.037594	79.859604	8.344144	44.046078	-0.845983	0.000000	-4.927912	0.000000	0.000000	0.000000	-0.505866	-0.114662	-0.207256	0.000000	0.000000	4.000000	40.000000	0.000000
2314.139786	0.113276	0.534807	-0.037594	79.859604	8.344144	44.046078	-0.845983	0.000000	-4.927912	0.000000	0.000000	0.000000	-0.505866	-0.114662	-0.207256	0.000000	0.000000	4.000000	40.000000	0.000000
2314.143119	0.113276	0.534807	-0.037594	79.858696	8.177526	43.973957	-0.867961	0.000000	-4.924088	0.000000	0.000000	0.000000	-0.505866	-0.114662	-0.207256	0.000000	0.000000	4.000000	40.000000	0.000000
2314.146453	0.111555	0.534363	-0.038362	79.858696	8.177526	43.973957	-0.867961	0.000000	-4.924088	0.000000	0.000000	0.000000	-0.516164	-0.133270	-0.230513	0.000000	0.000000	4.000000	40.000000	0.000000
2314.149786	0.111555	0.534363	-0.038362	79.858696	8.177526	43.973957	-0.867961	0.000000	-4.924088	0.000000	0.000000	0.000000	-0.516164	-0.133270	-0.230513	0.000000	0.000000	4.000000	40.000000	0.000000
2314.153119	0.111555	0.534363	-0.038362	79.882286	7.987993	43.786087	-0.892121	0.000000	-4.919768	0.000000	0.000000	0.000000	-0.516164	-0.133270	-0.230513	0.000000	0.000000	4.000000	40.000000	0.000000
2314.156453	0.109811	0.533888	-0.039171	79.882286	7.987993	43.786087	-0.892121	0.000000	-4.919768	0.000000	0.000000	0.000000	-0.523256	-0.142328	-0.242701	0.000000	0.000000	4.000000	40.000000	0.000000
2314.159786	0.109811	0.533888	-0.039171	79.882286	7.987993	43.786087	-0.892121	0.000000	-4.919768	0.000000	0.000000	0.000000	-0.523256	-0.142328	-0.242701	0.000000	0.000000	4.000000	40.000000	0.000000
2314.163119	0.109811	0.533888	-0.039171	79.867012	7.830060	43.584164	-0.917631	0.000000	-4.915074	0.000000	0.000000	0.000000	-0.523256	-0.142328	-0.242701	0.000000	0.000000	4.000000	40.000000	0.000000
2314.166453	0.108059	0.533407	-0.039961	79.867012	7.830060	43.584164	-0.917631	0.000000	-4.915074	0.000000	0.000000	0.000000	-0.525478	-0.144316	-0.236835	0.000000	0.000000	4.000000	40.000000	0.000000
2314.169786	0.108059	0.533407	-0.039961	79.867012	7.830060	43.584164	-0.917631	0.000000	-4.915074	0.000000	0.000000	0.000000	-0.525478	-0.144316	-0.236835	0.000000	0.000000	4.000000	40.000000	0.000000
2314.173119	0.108059	0.533407	-0.039961	79.769951	7.741354	43.458473	-0.943080	0.000000	-4.910254	0.000000	0.000000	0.000000	-0.525478	-0.144316	-0.236835	0.000000	0.000000	4.000000	40.000000	0.000000
2314.176453	0.106310	0.532951	-0.040693	79.769951	7.741354	43.458473	-0.943080	0.000000	-4.910254	0.000000	0.000000	0.000000	-0.524826	-0.136995	-0.219641	0.000000	0.000000	4.000000	40.000000	0.000000
2314.179786	0.106310	0.532951	-0.040693	79.769951	7.741354	43.458473	-0.943080	0.000000	-4.910254	0.000000	0.000000	0.000000	-0.524826	-0.136995	-0.219641	0.000000	0.000000	4.000000	40.000000	0.000000
2314.183119	0.106310	0.532951	-0.040693	79.605583	7.703412	43.441288	-0.967562	0.000000	-4.905489	0.000000	0.000000	0.000000	-0.524826	-0.136995	-0.219641	0.000000	0.000000	4.000000	40.000000	0.000000
2314.186453	0.104613	0.532502	-0.041331	79.605583	7.703412	43.441288	-0.967562	0.000000	-4.905489	0.000000	0.000000	0.000000	-0.508992	-0.134478	-0.191593	0.000000	0.000000	4.000000	40.000000	0.000000
2314.189786	0.104613	0.532502	-0.041331	79.605583	7.703412	43.441288	-0.967562	0.000000	-4.905489	0.000000	0.000000	0.000000	-0.508992	-0.134478	-0.191593	0.000000	0.000000	4.000000	40.000000	0.000000
2314.193119	0.104613	0.532502	-0.041331	79.382851	7.707057	43.382717	-0.989992	0.000000	-4.901012	0.000000	0.000000	0.000000	-0.508992	-0.134478	-0.191593	0.000000	0.000000	4.000000	40.000000	0.000000
2314.196453	0.102937	0.532078	-0.041917	79.382851	7.707057	43.382717	-0.989992	0.000000	-4.901012	0.000000	0.000000	0.000000	-0.502824	-0.127196	-0.175643	0.000000	0.000000	4.000000	40.000000	0.000000
2314.199786	0.102937	0.532078	-0.041917	79.382851	7.707057	43.382717	-0.989992	0.000000	-4.901012	0.000000	0.000000	0.000000	-0.502824	-0.127196	-0.175643	0.000000	0.000000	4.000000	40.000000	0.000000
2314.203119	0.102937	0.532078	-0.041917	79.155449	7.708774	43.135983	-1.011404	0.000000	-4.896637	0.000000	0.000000	0.000000	-0.502824	-0.127196	-0.175643	0.000000	0.000000	4.000000	40.000000	0.000000
2314.206453	0.101302	0.531655	-0.042450	79.155449	7.708774	43.135983	-1.011404	0.000000	-4.896637	0.000000	0.000000	0.000000	-0.490628	-0.127007	-0.159837	0.000000	0.000000	4.000000	40.000000	0.000000
2314.209786	0.101302	0.531655	-0.042450	79.155449	7.708774	43.135983	-1.011404	0.000000	-4.896637	0.000000	0.000000	0.000000	-0.490628	-0.127007	-0.159837	0.000000	0.000000	4.000000	40.000000	0.000000
2314.213119	0.101302	0.531655	-0.042450	78.958534	7.680922	42.692478	-1.031688	0.000000	-4.892405	0.000000	0.000000	0.000000	-0.490628	-0.127007	-0.159837	0.000000	0.000000	4.000000	40.000000	0.000000
2314.216453	0.099672	0.531209	-0.042986	78.958534	7.680922	42.692478	-1.031688	0.000000	-4.892405	0.000000	0.000000	0.000000	-0.488959	-0.133663	-0.160836	0.000000	0.000000	4.000000	40.000000	0.000000
2314.219786	0.099672	0.531209	-0.042986	78.958534	7.680922	42.692478	-1.031688	0.000000	-4.892405	0.000000	0.000000	0.000000	-0.488959	-0.133663	-0.160836	0.000000	0.000000	4.000000	40.000000	0.000000
2314.223119	0.099672	0.531209	-0.042986	78.806129	7.619264	42.324139	-1.052300	0.000000	-4.888012	0.000000	0.000000	0.000000	-0.488959	-0.133663	-0.160836	0.000000	0.000000	4.000000	40.000000	0.000000
2314.226453	0.098033	0.530734	-0.043497	78.806129	7.619264	42.324139	-1.052300	0.000000	-4.888012	0.000000	0.000000	0.000000	-0.491545	-0.142675	-0.153529	0.000000	0.000000	4.000000	40.000000	0.000000
2314.229786	0.098033	0.530734	-0.043497	78.806129	7.619264	42.324139	-1.052300	0.000000	-4.888012	0.000000	0.000000	0.000000	-0.491545	-0.142675	-0.153529	0.000000	0.000000	4.000000	40.000000	0.000000
2314.233119	0.098033	0.530734	-0.043497	78.718231	7.513916	42.164772	-1.072666	0.000000	-4.883584	0.000000	0.000000	0.000000	-0.491545	-0.142675	-0.153529	0.000000	0.000000	4.000000	40.000000	0.000000
2314.236453	0.096372	0.530206	-0.044047	78.718231	7.513916	42.164772	-1.072666	0.000000	-4.883584	0.000000	0.000000	0.000000	-0.498495	-0.158459	-0.164734	0.000000	0.000000	4.000000	40.000000	0.000000
2314.239786	0.096372	0.530206	-0.044047	78.718231	7.513916	42.164772	-1.072666	0.000000	-4.883584	0.000000	0.000000	0.000000	-0.498495	-0.158459	-0.164734	0.000000	0.000000	4.000000	40.000000	0.000000
2314.243119	0.096372	0.530206	-0.044047	78.680267	7.379464	42.082523	-1.094320	0.000000	-4.878777	0.000000	0.000000	0.000000	-0.498495	-0.158459	-0.164734	0.000000	0.000000	4.000000	40.000000	0.000000
2314.246453	0.094706	0.529648	-0.044642	78.680267	7.379464	42.082523	-1.094320	0.000000	-4.878777	0.000000	0.000000	0.000000	-0.499708	-0.167169	-0.178614	0.000000	0.000000	4.000000	40.000000	0.000000
2314.249786	0.094706	0.529648	-0.044642	78.680267	7.379464	42.082523	-1.094320	0.000000	-4.878777	0.000000	0.000000	0.000000	-0.499708	-0.167169	-0.178614	0.000000	0.000000	4.000000	40.000000	0.000000
2314.253119	0.094706	0.529648	-0.044642	78.714195	7.226755	41.926689	-1.117401	0.000000	-4.873542	0.000000	0.000000	0.000000	-0.499708	-0.167169	-0.178614	0.000000	0.000000	4.000000	40.000000	0.000000
2314.256453	0.093086	0.529055	-0.045340	78.714195	7.226755	41.926689	-1.117401	0.000000	-4.873542	0.000000	0.000000	0.000000	-0.486080	-0.178030	-0.209279	0.000000	0.000000	4.000000	40.000000	0.000000
2314.259786	0.093086	0.529055	-0.045340	78.714195	7.226755	41.926689	-1.117401	0.000000	-4.873542	0.000000	0.000000	0.000000	-0.486080	-0.178030	-0.209279	0.000000	0.000000	4.000000	40.000000	0.000000
2314.263119	0.093086	0.529055	-0.045340	78.788567	7.110493	41.632660	-1.142990	0.000000	-4.867604	0.000000	0.000000	0.000000	-0.486080	-0.178030	-0.209279	0.000000	0.000000	4.000000	40.000000	0.000000
2314.266453	0.091525	0.528448	-0.046077	78.788567	7.110493	41.632660	-1.142990	0.000000	-4.867604	0.000000	0.000000	0.000000	-0.468177	-0.182009	-0.221321	0.000000	0.000000	4.000000	40.000000	0.000000
2314.269786	0.091525	0.528448	-0.046077	78.788567	7.110493	41.632660	-1.142990	0.000000	-4.867604	0.000000	0.000000	0.000000	-0.468177	-0.182009	-0.221321	0.000000	0.000000	4.000000	40.000000	0.000000
2314.273119	0.091525	0.528448	-0.046077	78.875084	7.083817	41.353420	-1.169535	0.000000	-4.861295	0.000000	0.000000	0.000000	-0.468177	-0.182009	-0.221321	0.000000	0.000000	4.000000	40.000000	0.000000
2314.276453	0.090013	0.527859	-0.046812	78.875084	7.083817	41.353420	-1.169535	0.000000	-4.861295	0.000000	0.000000	0.000000	-0.453595	-0.176874	-0.220274	0.000000	0.000000	4.000000	40.000000	0.000000
2314.279786	0.090013	0.527859	-0.046812	78.875084	7.083817	41.353420	-1.169535	0.000000	-4.861295	0.000000	0.000000	0.000000	-0.453595	-0.176874	-0.220274	0.000000	0.000000	4.000000	40.000000	0.000000
2314.283119	0.090013	0.527859	-0.046812	78.900627	7.188159	41.533470	-1.196037	0.000000	-4.854843	0.000000	0.000000	0.000000	-0.453595	-0.176874	-0.220274	0.000000	0.000000	4.000000	40.000000	0.000000
2314.286453	0.088550	0.527263	-0.047538	78.900627	7.188159	41.533470	-1.196037	0.000000	-4.854843	0.000000	0.000000	0.000000	-0.438874	-0.178629	-0.217922	0.000000	0.000000	4.000000	40.000000	0.000000
2314.289786	0.088550	0.527263	-0.047538	78.900627	7.188159	41.533470	-1.196037	0.000000	-4.854843	0.000000	0.000000	0.000000	-0.438874	-0.178629	-0.217922	0.000000	0.000000	4.000000	40.000000	0.000000
2314.293119	0.088550	0.527263	-0.047538	78.810127	7.303619	41.890694	-1.222366	0.000000	-4.848280	0.000000	0.000000	0.000000	-0.438874	-0.178629	-0.217922	0.000000	0.000000	4.000000	40.000000	0.000000
2314.296453	0.087110	0.526684	-0.048186	78.810127	7.303619	41.890694	-1.222366	0.000000	-4.848280	0.000000	0.000000	0.000000	-0.431936	-0.173688	-0.194280	0.000000	0.000000	4.000000	40.000000	0.000000
2314.299786	0.087110	0.526684	-0.048186	78.810127	7.303619	41.890694	-1.222366	0.000000	-4.848280	0.000000	0.000000	0.000000	-0.431936	-0.173688	-0.194280	0.000000	0.000000	4.000000	40.000000	0.000000
2314.303119	0.087110	0.526684	-0.048186	78.674858	7.264249	42.022583	-1.246939	0.000000	-4.842019	0.000000	0.000000	0.000000	-0.431936	-0.173688	-0.194280	0.000000	0.000000	4.000000	40.000000	0.000000
2314.306453	0.085700	0.526076	-0.048817	78.674858	7.264249	42.022583	-1.246939	0.000000	-4.842019	0.000000	0.000000	0.000000	-0.423088	-0.182343	-0.189324	0.000000	0.000000	4.000000	40.000000	0.000000
2314.309786	0.085700	0.526076	-0.048817	78.674858	7.264249	42.022583	-1.246939	0.000000	-4.842019	0.000000	0.000000	0.000000	-0.423088	-0.182343	-0.189324	0.000000	0.000000	4.000000	40.000000	0.000000
2314.313119	0.085700	0.526076	-0.048817	78.541985	7.195698	42.099957	-1.271204	0.000000	-4.835705	0.000000	0.000000	0.000000	-0.423088	-0.182343	-0.189324	0.000000	0.000000	4.000000	40.000000	0.000000
2314.316453	0.084305	0.525441	-0.049497	78.541985	7.195698	42.099957	-1.271204	0.000000	-4.835705	0.000000	0.000000	0.000000	-0.418436	-0.190747	-0.204133	0.000000	0.000000	4.000000	40.000000	0.000000
2314.319786	0.084305	0.525441	-0.049497	78.541985	7.195698	42.099957	-1.271204	0.000000	-4.835705	0.000000	0.000000	0.000000	-0.418436	-0.190747	-0.204133	0.000000	0.000000	4.000000	40.000000	0.000000
2314.323119	0.084305	0.525441	-0.049497	78.426857	7.116434	42.150757	-1.296848	0.000000	-4.828891	0.000000	0.000000	0.000000	-0.418436	-0.190747	-0.204133	0.000000	0.000000	4.000000	40.000000	0.000000
2314.326453	0.082958	0.524799	-0.050168	78.426857	7.116434	42.150757	-1.296848	0.000000	-4.828891	0.000000	0.000000	0.000000	-0.404089	-0.192450	-0.201385	0.000000	0.000000	4.000000	40.000000	0.000000
2314.329786	0.082958	0.524799	-0.050168	78.426857	7.116434	42.150757	-1.296848	0.000000	-4.828891	0.000000	0.000000	0.000000	-0.404089	-0.192450	-0.201385	0.000000	0.000000	4.000000	40.000000	0.000000
2314.333119	0.082958	0.524799	-0.050168	78.346375	7.024052	42.119396	-1.322224	0.000000	-4.822004	0.000000	0.000000	0.000000	-0.404089	-0.192450	-0.201385	0.000000	0.000000	4.000000	40.000000	0.000000
2314.336453	0.081611	0.524093	-0.050971	78.346375	7.024052	42.119396	-1.322224	0.000000	-4.822004	0.000000	0.000000	0.000000	-0.404378	-0.211754	-0.240827	0.000000	0.000000	4.000000	40.000000	0.000000
2314.339786	0.081611	0.524093	-0.050971	78.346375	7.024052	42.119396	-1.322224	0.000000	-4.822004	0.000000	0.000000	0.000000	-0.404378	-0.211754	-0.240827	0.000000	0.000000	4.000000	40.000000	0.000000
2314.343119	0.081611	0.524093	-0.050971	78.289742	6.924216	41.939751	-1.351104	0.000000	-4.813993	0.000000	0.000000	0.000000	-0.404378	-0.211754	-0.240827	0.000000	0.000000	4.000000	40.000000	0.000000
2314.346453	0.080320	0.523398	-0.051815	78.289742	6.924216	41.939751	-1.351104	0.000000	-4.813993	0.000000	0.000000	0.000000	-0.387013	-0.208633	-0.253121	0.000000	0.000000	4.000000	40.000000	0.000000
2314.349786	0.080320	0.523398	-0.051815	78.289742	6.924216	41.939751	-1.351104	0.000000	-4.813993	0.000000	0.000000	0.000000	-0.387013	-0.208633	-0.253121	0.000000	0.000000	4.000000	40.000000	0.000000
2314.353119	0.080320	0.523398	-0.051815	78.242294	6.824590	41.515644	-1.380866	0.000000	-4.805540	0.000000	0.000000	0.000000	-0.387013	-0.208633	-0.253121	0.000000	0.000000	4.000000	40.000000	0.000000
2314.356453	0.079035	0.522705	-0.052665	78.242294	6.824590	41.515644	-1.380866	0.000000	-4.805540	0.000000	0.000000	0.000000	-0.385601	-0.207836	-0.254890	0.000000	0.000000	4.000000	40.000000	0.000000
2314.359786	0.079035	0.522705	-0.052665	78.242294	6.824590	41.515644	-1.380866	0.000000	-4.805540	0.000000	0.000000	0.000000	-0.385601	-0.207836	-0.254890	0.000000	0.000000	4.000000	40.000000	0.000000
2314.363119	0.079035	0.522705	-0.052665	78.188721	6.736859	40.765011	-1.411007	0.000000	-4.796776	0.000000	0.000000	0.000000	-0.385601	-0.207836	-0.254890	0.000000	0.000000	4.000000	40.000000	0.000000
2314.366453	0.077847	0.522051	-0.053452	78.188721	6.736859	40.765011	-1.411007	0.000000	-4.796776	0.000000	0.000000	0.000000	-0.356403	-0.196180	-0.236239	0.000000	0.000000	4.000000	40.000000	0.000000
2314.369786	0.077847	0.522051	-0.053452	78.188721	6.736859	40.765011	-1.411007	0.000000	-4.796776	0.000000	0.000000	0.000000	-0.356403	-0.196180	-0.236239	0.000000	0.000000	4.000000	40.000000	0.000000
2314.373119	0.077847	0.522051	-0.053452	78.113930	6.685800	39.999882	-1.439156	0.000000	-4.788406	0.000000	0.000000	0.000000	-0.356403	-0.196180	-0.236239	0.000000	0.000000	4.000000	40.000000	0.000000
2314.376453	0.076683	0.521428	-0.054138	78.113930	6.685800	39.999882	-1.439156	0.000000	-4.788406	0.000000	0.000000	0.000000	-0.349123	-0.186954	-0.205878	0.000000	0.000000	4.000000	40.000000	0.000000
2314.379786	0.076683	0.521428	-0.054138	78.113930	6.685800	39.999882	-1.439156	0.000000	-4.788406	0.000000	0.000000	0.000000	-0.349123	-0.186954	-0.205878	0.000000	0.000000	4.000000	40.000000	0.000000
2314.383119	0.076683	0.521428	-0.054138	78.049652	6.702141	39.499592	-1.464845	0.000000	-4.780610	0.000000	0.000000	0.000000	-0.349123	-0.186954	-0.205878	0.000000	0.000000	4.000000	40.000000	0.000000
2314.386453	0.075596	0.520843	-0.054757	78.049652	6.702141	39.499592	-1.464845	0.000000	-4.780610	0.000000	0.000000	0.000000	-0.326172	-0.175528	-0.185603	0.000000	0.000000	4.000000	40.000000	0.000000
2314.389786	0.075596	0.520843	-0.054757	78.049652	6.702141	39.499592	-1.464845	0.000000	-4.780610	0.000000	0.000000	0.000000	-0.326172	-0.175528	-0.185603	0.000000	0.000000	4.000000	40.000000	0.000000
2314.393119	0.075596	0.520843	-0.054757	78.016808	6.830173	39.509010	-1.488480	0.000000	-4.773304	0.000000	0.000000	0.000000	-0.326172	-0.175528	-0.185603	0.000000	0.000000	4.000000	40.000000	0.000000
2314.396453	0.074566	0.520273	-0.055300	78.016808	6.830173	39.509010	-1.488480	0.000000	-4.773304	0.000000	0.000000	0.000000	-0.308991	-0.170915	-0.162987	0.000000	0.000000	4.000000	40.000000	0.000000
2314.399786	0.074566	0.520273	-0.055300	78.016808	6.830173	39.509010	-1.488480	0.000000	-4.773304	0.000000	0.000000	0.000000	-0.308991	-0.170915	-0.162987	0.000000	0.000000	4.000000	40.000000	0.000000
2314.403119	0.074566	0.520273	-0.055300	78.021873	7.024618	39.757000	-1.509977	0.000000	-4.766547	0.000000	0.000000	0.000000	-0.308991	-0.170915	-0.162987	0.000000	0.000000	4.000000	40.000000	0.000000
2314.406453	0.073581	0.519720	-0.055834	78.021873	7.024618	39.757000	-1.509977	0.000000	-4.766547	0.000000	0.000000	0.000000	-0.295683	-0.166082	-0.160201	0.000000	0.000000	4.000000	40.000000	0.000000
2314.409786	0.073581	0.519720	-0.055834	78.021873	7.024618	39.757000	-1.509977	0.000000	-4.766547	0.000000	0.000000	0.000000	-0.295683	-0.166082	-0.160201	0.000000	0.000000	4.000000	40.000000	0.000000
2314.413119	0.073581	0.519720	-0.055834	78.084846	7.245019	39.839127	-1.531051	0.000000	-4.759820	0.000000	0.000000	0.000000	-0.295683	-0.166082	-0.160201	0.000000	0.000000	4.000000	40.000000	0.000000
2314.416453	0.072593	0.519197	-0.056398	78.084846	7.245019	39.839127	-1.531051	0.000000	-4.759820	0.000000	0.000000	0.000000	-0.296401	-0.156628	-0.169243	0.000000	0.000000	4.000000	40.000000	0.000000
2314.419786	0.072593	0.519197	-0.056398	78.084846	7.245019	39.839127	-1.531051	0.000000	-4.759820	0.000000	0.000000	0.000000	-0.296401	-0.156628	-0.169243	0.000000	0.000000	4.000000	40.000000	0.000000
2314.423119	0.072593	0.519197	-0.056398	78.191628	7.440190	39.544292	-1.553044	0.000000	-4.752689	0.000000	0.000000	0.000000	-0.296401	-0.156628	-0.169243	0.000000	0.000000	4.000000	40.000000	0.000000
2314.426453	0.071629	0.518713	-0.056953	78.191628	7.440190	39.544292	-1.553044	0.000000	-4.752689	0.000000	0.000000	0.000000	-0.289035	-0.145189	-0.166254	0.000000	0.000000	4.000000	40.000000	0.000000
2314.429786	0.071629	0.518713	-0.056953	78.191628	7.440190	39.544292	-1.553044	0.000000	-4.752689	0.000000	0.000000	0.000000	-0.289035	-0.145189	-0.166254	0.000000	0.000000	4.000000	40.000000	0.000000
2314.433119	0.071629	0.518713	-0.056953	78.308411	7.682021	39.295887	-1.574737	0.000000	-4.745546	0.000000	0.000000	0.000000	-0.289035	-0.145189	-0.166254	0.000000	0.000000	4.000000	40.000000	0.000000
2314.436453	0.070641	0.518246	-0.057553	78.308411	7.682021	39.295887	-1.574737	0.000000	-4.745546	0.000000	0.000000	0.000000	-0.296464	-0.140141	-0.180226	0.000000	0.000000	4.000000	40.000000	0.000000
2314.439786	0.070641	0.518246	-0.057553	78.308411	7.682021	39.295887	-1.574737	0.000000	-4.745546	0.000000	0.000000	0.000000	-0.296464	-0.140141	-0.180226	0.000000	0.000000	4.000000	40.000000	0.000000
2314.443119	0.070641	0.518246	-0.057553	78.413689	8.015364	39.470364	-1.597945	0.000000	-4.737782	0.000000	0.000000	0.000000	-0.296464	-0.140141	-0.180226	0.000000	0.000000	4.000000	40.000000	0.000000
2314.446453	0.069654	0.517825	-0.058164	78.413689	8.015364	39.470364	-1.597945	0.000000	-4.737782	0.000000	0.000000	0.000000	-0.295985	-0.126475	-0.183169	0.000000	0.000000	4.000000	40.000000	0.000000
2314.449786	0.069654	0.517825	-0.058164	78.413689	8.015364	39.470364	-1.597945	0.000000	-4.737782	0.000000	0.000000	0.000000	-0.295985	-0.126475	-0.183169	0.000000	0.000000	4.000000	40.000000	0.000000
2314.453119	0.069654	0.517825	-0.058164	78.502716	8.440562	40.103760	-1.621538	0.000000	-4.729759	0.000000	0.000000	0.000000	-0.295985	-0.126475	-0.183169	0.000000	0.000000	4.000000	40.000000	0.000000
2314.456453	0.068653	0.517507	-0.058767	78.502716	8.440562	40.103760	-1.621538	0.000000	-4.729759	0.000000	0.000000	0.000000	-0.300448	-0.095343	-0.180997	0.000000	0.000000	4.000000	40.000000	0.000000
2314.459786	0.068653	0.517507	-0.058767	78.502716	8.440562	40.103760	-1.621538	0.000000	-4.729759	0.000000	0.000000	0.000000	-0.300448	-0.095343	-0.180997	0.000000	0.000000	4.000000	40.000000	0.000000
2314.463119	0.068653	0.517507	-0.058767	78.568405	8.887005	40.887089	-1.645233	0.000000	-4.721569	0.000000	0.000000	0.000000	-0.300448	-0.095343	-0.180997	0.000000	0.000000	4.000000	40.000000	0.000000
2314.466453	0.067673	0.517342	-0.059262	78.568405	8.887005	40.887089	-1.645233	0.000000	-4.721569	0.000000	0.000000	0.000000	-0.293907	-0.049530	-0.148504	0.000000	0.000000	4.000000	40.000000	0.000000
2314.469786	0.067673	0.517342	-0.059262	78.568405	8.887005	40.887089	-1.645233	0.000000	-4.721569	0.000000	0.000000	0.000000	-0.293907	-0.049530	-0.148504	0.000000	0.000000	4.000000	40.000000	0.000000
2314.473119	0.067673	0.517342	-0.059262	78.601036	9.293612	41.426899	-1.666186	0.000000	-4.714215	0.000000	0.000000	0.000000	-0.293907	-0.049530	-0.148504	0.000000	0.000000	4.000000	40.000000	0.000000
2314.476453	0.067673	0.517342	-0.059262	78.601036	9.293612	41.426899	-1.666186	0.000000	-4.714215	0.000000	0.000000	0.000000	-0.293907	-0.049530	-0.148504	0.000000	0.000000	4.000000	40.000000	0.000000
2314.479786	0.066741	0.517313	-0.059605	78.601036	9.293612	41.426899	-1.666186	0.000000	-4.714215	0.000000	0.000000	0.000000	-0.279544	-0.008513	-0.102768	0.000000	0.000000	4.000000	40.000000	0.000000
2314.483119	0.066741	0.517313	-0.059605	78.607376	9.578773	41.492577	-1.666186	0.000000	-4.714215	0.000000	0.000000	0.000000	-0.279544	-0.008513	-0.102768	0.000000	0.000000	4.000000	40.000000	0.000000
2314.486453	0.065808	0.517400	-0.059852	78.607376	9.578773	41.492577	-1.666186	0.000000	-4.714215	0.000000	0.000000	0.000000	-0.279982	0.026073	-0.074162	0.000000	0.000000	4.000000	40.000000	0.000000
2314.489786	0.065808	0.517400	-0.059852	78.607376	9.578773	41.492577	-1.666186	0.000000	-4.714215	0.000000	0.000000	0.000000	-0.279982	0.026073	-0.074162	0.000000	0.000000	4.000000	40.000000	0.000000
2314.493119	0.065808	0.517400	-0.059852	78.594368	9.769809	41.128338	-1.697641	0.000000	-4.702979	0.000000	0.000000	0.000000	-0.279982	0.026073	-0.074162	0.000000	0.000000	4.000000	40.000000	0.000000
2314.496453	0.065808	0.517400	-0.059852	78.594368	9.769809	41.128338	-1.697641	0.000000	-4.702979	0.000000	0.000000	0.000000	-0.279982	0.026073	-0.074162	0.000000	0.000000	4.000000	40.000000	0.000000
2314.499786	0.064915	0.517573	-0.059983	78.594368	9.769809	41.128338	-1.697641	0.000000	-4.702979	0.000000	0.000000	0.000000	-0.267965	0.051766	-0.039401	0.000000	0.000000	4.000000	40.000000	0.000000
2314.503119	0.064915	0.517573	-0.059983	78.574730	9.931675	40.650913	-1.697641	0.000000	-4.702979	0.000000	0.000000	0.000000	-0.267965	0.051766	-0.039401	0.000000	0.000000	4.000000	40.000000	0.000000
2314.506453	0.064051	0.517788	-0.060059	78.574730	9.931675	40.650913	-1.697641	0.000000	-4.702979	0.000000	0.000000	0.000000	-0.259126	0.064562	-0.022759	0.000000	0.000000	4.000000	40.000000	0.000000
2314.509786	0.064051	0.517788	-0.060059	78.574730	9.931675	40.650913	-1.697641	0.000000	-4.702979	0.000000	0.000000	0.000000	-0.259126	0.064562	-0.022759	0.000000	0.000000	4.000000	40.000000	0.000000
2314.513119	0.064051	0.517788	-0.060059	78.542122	10.096080	40.529030	-1.718929	0.000000	-4.695240	0.000000	0.000000	0.000000	-0.259126	0.064562	-0.022759	0.000000	0.000000	4.000000	40.000000	0.000000
2314.516453	0.063171	0.518061	-0.060120	78.542122	10.096080	40.529030	-1.718929	0.000000	-4.695240	0.000000	0.000000	0.000000	-0.263955	0.081969	-0.018371	0.000000	0.000000	4.000000	40.000000	0.000000
2314.519786	0.063171	0.518061	-0.060120	78.542122	10.096080	40.529030	-1.718929	0.000000	-4.695240	0.000000	0.000000	0.000000	-0.263955	0.081969	-0.018371	0.000000	0.000000	4.000000	40.000000	0.000000
2314.523119	0.063171	0.518061	-0.060120	78.512367	10.237913	40.746140	-1.728645	0.000000	-4.691672	0.000000	0.000000	0.000000	-0.263955	0.081969	-0.018371	0.000000	0.000000	4.000000	40.000000	0.000000
2314.526453	0.062259	0.518343	-0.060271	78.512367	10.237913	40.746140	-1.728645	0.000000	-4.691672	0.000000	0.000000	0.000000	-0.273720	0.084431	-0.045338	0.000000	0.000000	4.000000	40.000000	0.000000
2314.529786	0.062259	0.518343	-0.060271	78.512367	10.237913	40.746140	-1.728645	0.000000	-4.691672	0.000000	0.000000	0.000000	-0.273720	0.084431	-0.045338	0.000000	0.000000	4.000000	40.000000	0.000000
2314.533119	0.062259	0.518343	-0.060271	78.473099	10.352048	40.992413	-1.741033	0.000000	-4.687089	0.000000	0.000000	0.000000	-0.273720	0.084431	-0.045338	0.000000	0.000000	4.000000	40.000000	0.000000
2314.536453	0.062259	0.518343	-0.060271	78.473099	10.352048	40.992413	-1.741033	0.000000	-4.687089	0.000000	0.000000	0.000000	-0.273720	0.084431	-0.045338	0.000000	0.000000	4.000000	40.000000	0.000000
2314.539786	0.061364	0.518712	-0.060441	78.473099	10.352048	40.992413	-1.741033	0.000000	-4.687089	0.000000	0.000000	0.000000	-0.268408	0.110627	-0.050889	0.000000	0.000000	4.000000	40.000000	0.000000
2314.543119	0.061364	0.518712	-0.060441	78.418640	10.382002	40.963593	-1.741033	0.000000	-4.687089	0.000000	0.000000	0.000000	-0.268408	0.110627	-0.050889	0.000000	0.000000	4.000000	40.000000	0.000000
2314.546453	0.060480	0.519183	-0.060676	78.418640	10.382002	40.963593	-1.741033	0.000000	-4.687089	0.000000	0.000000	0.000000	-0.265240	0.141279	-0.070601	0.000000	0.000000	4.000000	40.000000	0.000000
2314.549786	0.060480	0.519183	-0.060676	78.418640	10.382002	40.963593	-1.741033	0.000000	-4.687089	0.000000	0.000000	0.000000	-0.265240	0.141279	-0.070601	0.000000	0.000000	4.000000	40.000000	0.000000
2314.553119	0.060480	0.519183	-0.060676	78.347916	10.371520	40.702461	-1.768296	0.000000	-4.676872	0.000000	0.000000	0.000000	-0.265240	0.141279	-0.070601	0.000000	0.000000	4.000000	40.000000	0.000000
2314.556453	0.059611	0.519768	-0.060820	78.347916	10.371520	40.702461	-1.768296	0.000000	-4.676872	0.000000	0.000000	0.000000	-0.260645	0.175761	-0.043118	0.000000	0.000000	4.000000	40.000000	0.000000
2314.559786	0.059611	0.519768	-0.060820	78.347916	10.371520	40.702461	-1.768296	0.000000	-4.676872	0.000000	0.000000	0.000000	-0.260645	0.175761	-0.043118	0.000000	0.000000	4.000000	40.000000	0.000000
2314.563119	0.059611	0.519768	-0.060820	78.261002	10.315233	40.428207	-1.780384	0.000000	-4.672284	0.000000	0.000000	0.000000	-0.260645	0.175761	-0.043118	0.000000	0.000000	4.000000	40.000000	0.000000
2314.566453	0.058779	0.520484	-0.060855	78.261002	10.315233	40.428207	-1.780384	0.000000	-4.672284	0.000000	0.000000	0.000000	-0.249702	0.214678	-0.010535	0.000000	0.000000	4.000000	40.000000	0.000000
2314.569786	0.058779	0.520484	-0.060855	78.261002	10.315233	40.428207	-1.780384	0.000000	-4.672284	0.000000	0.000000	0.000000	-0.249702	0.214678	-0.010535	0.000000	0.000000	4.000000	40.000000	0.000000
2314.573119	0.058779	0.520484	-0.060855	78.212837	10.219898	40.228352	-1.789426	0.000000	-4.668828	0.000000	0.000000	0.000000	-0.249702	0.214678	-0.010535	0.000000	0.000000	4.000000	40.000000	0.000000
2314.576453	0.058018	0.521315	-0.060670	78.212837	10.219898	40.228352	-1.789426	0.000000	-4.668828	0.000000	0.000000	0.000000	-0.228324	0.249200	0.055448	0.000000	0.000000	4.000000	40.000000	0.000000
2314.579786	0.058018	0.521315	-0.060670	78.212837	10.219898	40.228352	-1.789426	0.000000	-4.668828	0.000000	0.000000	0.000000	-0.228324	0.249200	0.055448	0.000000	0.000000	4.000000	40.000000	0.000000
2314.583119	0.058018	0.521315	-0.060670	78.297165	10.150181	40.177834	-1.792179	0.000000	-4.667772	0.000000	0.000000	0.000000	-0.228324	0.249200	0.055448	0.000000	0.000000	4.000000	40.000000	0.000000
2314.586453	0.057367	0.522233	-0.060382	78.297165	10.150181	40.177834	-1.792179	0.000000	-4.667772	0.000000	0.000000	0.000000	-0.195069	0.275524	0.086602	0.000000	0.000000	4.000000	40.000000	0.000000
2314.589786	0.057367	0.522233	-0.060382	78.297165	10.150181	40.177834	-1.792179	0.000000	-4.667772	0.000000	0.000000	0.000000	-0.195069	0.275524	0.086602	0.000000	0.000000	4.000000	40.000000	0.000000
2314.593119	0.057367	0.522233	-0.060382	78.612579	10.150124	40.232677	-1.791170	0.000000	-4.668159	0.000000	0.000000	0.000000	-0.195069	0.275524	0.086602	0.000000	0.000000	4.000000	40.000000	0.000000
2314.596453	0.056790	0.523240	-0.059984	78.612579	10.150124	40.232677	-1.791170	0.000000	-4.668159	0.000000	0.000000	0.000000	-0.173276	0.302131	0.119340	0.000000	0.000000	4.000000	40.000000	0.000000
2314.599786	0.056790	0.523240	-0.059984	78.612579	10.150124	40.232677	-1.791170	0.000000	-4.668159	0.000000	0.000000	0.000000	-0.173276	0.302131	0.119340	0.000000	0.000000	4.000000	40.000000	0.000000
2314.603119	0.056790	0.523240	-0.059984	79.129074	10.221281	40.370686	-1.786595	0.000000	-4.669912	0.000000	0.000000	0.000000	-0.173276	0.302131	0.119340	0.000000	0.000000	4.000000	40.000000	0.000000
2314.606453	0.056298	0.524308	-0.059520	79.129074	10.221281	40.370686	-1.786595	0.000000	-4.669912	0.000000	0.000000	0.000000	-0.147668	0.320240	0.139131	0.000000	0.000000	4.000000	40.000000	0.000000
2314.609786	0.056298	0.524308	-0.059520	79.129074	10.221281	40.370686	-1.786595	0.000000	-4.669912	0.000000	0.000000	0.000000	-0.147668	0.320240	0.139131	0.000000	0.000000	4.000000	40.000000	0.000000
2314.613119	0.056298	0.524308	-0.059520	79.726227	10.330587	40.549503	-1.779409	0.000000	-4.672655	0.000000	0.000000	0.000000	-0.147668	0.320240	0.139131	0.000000	0.000000	4.000000	40.000000	0.000000
2314.616453	0.055856	0.525451	-0.058965	79.726227	10.330587	40.549503	-1.779409	0.000000	-4.672655	0.000000	0.000000	0.000000	-0.132601	0.342996	0.166438	0.000000	0.000000	4.000000	40.000000	0.000000
2314.619786	0.055856	0.525451	-0.058965	79.726227	10.330587	40.549503	-1.779409	0.000000	-4.672655	0.000000	0.000000	0.000000	-0.132601	0.342996	0.166438	0.000000	0.000000	4.000000	40.000000	0.000000
2314.623119	0.055856	0.525451	-0.058965	80.325447	10.471748	40.743938	-1.769277	0.000000	-4.676500	0.000000	0.000000	0.000000	-0.132601	0.342996	0.166438	0.000000	0.000000	4.000000	40.000000	0.000000
2314.626453	0.055439	0.526642	-0.058357	80.325447	10.471748	40.743938	-1.769277	0.000000	-4.676500	0.000000	0.000000	0.000000	-0.124970	0.357179	0.182403	0.000000	0.000000	4.000000	40.000000	0.000000
2314.629786	0.055439	0.526642	-0.058357	80.325447	10.471748	40.743938	-1.769277	0.000000	-4.676500	0.000000	0.000000	0.000000	-0.124970	0.357179	0.182403	0.000000	0.000000	4.000000	40.000000	0.000000
2314.633119	0.055439	0.526642	-0.058357	80.907547	10.630436	40.966656	-1.757406	0.000000	-4.680974	0.000000	0.000000	0.000000	-0.124970	0.357179	0.182403	0.000000	0.000000	4.000000	40.000000	0.000000
2314.636453	0.055045	0.527865	-0.057716	80.907547	10.630436	40.966656	-1.757406	0.000000	-4.680974	0.000000	0.000000	0.000000	-0.118221	0.367088	0.192289	0.000000	0.000000	4.000000	40.000000	0.000000
2314.639786	0.055045	0.527865	-0.057716	80.907547	10.630436	40.966656	-1.757406	0.000000	-4.680974	0.000000	0.000000	0.000000	-0.118221	0.367088	0.192289	0.000000	0.000000	4.000000	40.000000	0.000000
2314.643119	0.055045	0.527865	-0.057716	81.450401	10.779813	41.166370	-1.744340	0.000000	-4.685859	0.000000	0.000000	0.000000	-0.118221	0.367088	0.192289	0.000000	0.000000	4.000000	40.000000	0.000000
2314.646453	0.054605	0.529085	-0.057118	81.450401	10.779813	41.166370	-1.744340	0.000000	-4.685859	0.000000	0.000000	0.000000	-0.131997	0.365827	0.179463	0.000000	0.000000	4.000000	40.000000	0.000000
2314.649786	0.054605	0.529085	-0.057118	81.450401	10.779813	41.166370	-1.744340	0.000000	-4.685859	0.000000	0.000000	0.000000	-0.131997	0.365827	0.179463	0.000000	0.000000	4.000000	40.000000	0.000000
2314.653119	0.054605	0.529085	-0.057118	81.947021	10.917612	41.361023	-1.732760	0.000000	-4.690154	0.000000	0.000000	0.000000	-0.131997	0.365827	0.179463	0.000000	0.000000	4.000000	40.000000	0.000000
2314.656453	0.054122	0.530314	-0.056543	81.947021	10.917612	41.361023	-1.732760	0.000000	-4.690154	0.000000	0.000000	0.000000	-0.144964	0.368931	0.172559	0.000000	0.000000	4.000000	40.000000	0.000000
2314.659786	0.054122	0.530314	-0.056543	81.947021	10.917612	41.361023	-1.732760	0.000000	-4.690154	0.000000	0.000000	0.000000	-0.144964	0.368931	0.172559	0.000000	0.000000	4.000000	40.000000	0.000000
2314.663119	0.054122	0.530314	-0.056543	82.396538	11.055120	41.557842	-1.722125	0.000000	-4.694069	0.000000	0.000000	0.000000	-0.144964	0.368931	0.172559	0.000000	0.000000	4.000000	40.000000	0.000000
2314.666453	0.053546	0.531516	-0.056069	82.396538	11.055120	41.557842	-1.722125	0.000000	-4.694069	0.000000	0.000000	0.000000	-0.172697	0.360555	0.142230	0.000000	0.000000	4.000000	40.000000	0.000000
2314.669786	0.053546	0.531516	-0.056069	82.396538	11.055120	41.557842	-1.722125	0.000000	-4.694069	0.000000	0.000000	0.000000	-0.172697	0.360555	0.142230	0.000000	0.000000	4.000000	40.000000	0.000000
2314.673119	0.053546	0.531516	-0.056069	82.794289	11.196644	41.779030	-1.715035	0.000000	-4.696664	0.000000	0.000000	0.000000	-0.172697	0.360555	0.142230	0.000000	0.000000	4.000000	40.000000	0.000000
2314.676453	0.052938	0.532727	-0.055688	82.794289	11.196644	41.779030	-1.715035	0.000000	-4.696664	0.000000	0.000000	0.000000	-0.182570	0.363074	0.114311	0.000000	0.000000	4.000000	40.000000	0.000000
2314.679786	0.052938	0.532727	-0.055688	82.794289	11.196644	41.779030	-1.715035	0.000000	-4.696664	0.000000	0.000000	0.000000	-0.182570	0.363074	0.114311	0.000000	0.000000	4.000000	40.000000	0.000000
2314.683119	0.052938	0.532727	-0.055688	83.154266	11.359537	42.015083	-1.710729	0.000000	-4.698234	0.000000	0.000000	0.000000	-0.182570	0.363074	0.114311	0.000000	0.000000	4.000000	40.000000	0.000000
2314.686453	0.052286	0.533884	-0.055479	83.154266	11.359537	42.015083	-1.710729	0.000000	-4.698234	0.000000	0.000000	0.000000	-0.195389	0.347124	0.062778	0.000000	0.000000	4.000000	40.000000	0.000000
2314.689786	0.052286	0.533884	-0.055479	83.154266	11.359537	42.015083	-1.710729	0.000000	-4.698234	0.000000	0.000000	0.000000	-0.195389	0.347124	0.062778	0.000000	0.000000	4.000000	40.000000	0.000000
2314.693119	0.052286	0.533884	-0.055479	83.482689	11.522157	42.261791	-1.711489	0.000000	-4.697958	0.000000	0.000000	0.000000	-0.195389	0.347124	0.062778	0.000000	0.000000	4.000000	40.000000	0.000000
2314.696453	0.051628	0.534993	-0.055470	83.482689	11.522157	42.261791	-1.711489	0.000000	-4.697958	0.000000	0.000000	0.000000	-0.197412	0.332823	0.002733	0.000000	0.000000	4.000000	40.000000	0.000000
2314.699786	0.051628	0.534993	-0.055470	83.482689	11.522157	42.261791	-1.711489	0.000000	-4.697958	0.000000	0.000000	0.000000	-0.197412	0.332823	0.002733	0.000000	0.000000	4.000000	40.000000	0.000000
2314.703119	0.051628	0.534993	-0.055470	83.788208	11.692905	42.522179	-1.717793	0.000000	-4.695657	0.000000	0.000000	0.000000	-0.197412	0.332823	0.002733	0.000000	0.000000	4.000000	40.000000	0.000000
2314.706453	0.050924	0.536038	-0.055675	83.788208	11.692905	42.522179	-1.717793	0.000000	-4.695657	0.000000	0.000000	0.000000	-0.211312	0.313437	-0.061611	0.000000	0.000000	4.000000	40.000000	0.000000
2314.709786	0.050924	0.536038	-0.055675	83.788208	11.692905	42.522179	-1.717793	0.000000	-4.695657	0.000000	0.000000	0.000000	-0.211312	0.313437	-0.061611	0.000000	0.000000	4.000000	40.000000	0.000000
2314.713119	0.050924	0.536038	-0.055675	84.070770	11.858684	42.778011	-1.730480	0.000000	-4.690995	0.000000	0.000000	0.000000	-0.211312	0.313437	-0.061611	0.000000	0.000000	4.000000	40.000000	0.000000
2314.716453	0.050158	0.537032	-0.056073	84.070770	11.858684	42.778011	-1.730480	0.000000	-4.690995	0.000000	0.000000	0.000000	-0.229842	0.298163	-0.119307	0.000000	0.000000	4.000000	40.000000	0.000000
2314.719786	0.050158	0.537032	-0.056073	84.070770	11.858684	42.778011	-1.730480	0.000000	-4.690995	0.000000	0.000000	0.000000	-0.229842	0.298163	-0.119307	0.000000	0.000000	4.000000	40.000000	0.000000
2314.723119	0.050158	0.537032	-0.056073	84.323280	12.023531	43.051228	-1.749146	0.000000	-4.684067	0.000000	0.000000	0.000000	-0.229842	0.298163	-0.119307	0.000000	0.000000	4.000000	40.000000	0.000000
2314.726453	0.049323	0.537991	-0.056574	84.323280	12.023531	43.051228	-1.749146	0.000000	-4.684067	0.000000	0.000000	0.000000	-0.250514	0.287685	-0.150273	0.000000	0.000000	4.000000	40.000000	0.000000
2314.729786	0.049323	0.537991	-0.056574	84.323280	12.023531	43.051228	-1.749146	0.000000	-4.684067	0.000000	0.000000	0.000000	-0.250514	0.287685	-0.150273	0.000000	0.000000	4.000000	40.000000	0.000000
2314.733119	0.049323	0.537991	-0.056574	84.534416	12.142648	43.287910	-1.771461	0.000000	-4.675674	0.000000	0.000000	0.000000	-0.250514	0.287685	-0.150273	0.000000	0.000000	4.000000	40.000000	0.000000
2314.736453	0.048390	0.538894	-0.057102	84.534416	12.142648	43.287910	-1.771461	0.000000	-4.675674	0.000000	0.000000	0.000000	-0.279718	0.271043	-0.158404	0.000000	0.000000	4.000000	40.000000	0.000000
2314.739786	0.048390	0.538894	-0.057102	84.534416	12.142648	43.287910	-1.771461	0.000000	-4.675674	0.000000	0.000000	0.000000	-0.279718	0.271043	-0.158404	0.000000	0.000000	4.000000	40.000000	0.000000
2314.743119	0.048390	0.538894	-0.057102	84.644852	12.167908	43.441368	-1.795672	0.000000	-4.666430	0.000000	0.000000	0.000000	-0.279718	0.271043	-0.158404	0.000000	0.000000	4.000000	40.000000	0.000000
2314.746453	0.047426	0.539766	-0.057601	84.644852	12.167908	43.441368	-1.795672	0.000000	-4.666430	0.000000	0.000000	0.000000	-0.289418	0.261691	-0.149803	0.000000	0.000000	4.000000	40.000000	0.000000
2314.749786	0.047426	0.539766	-0.057601	84.644852	12.167908	43.441368	-1.795672	0.000000	-4.666430	0.000000	0.000000	0.000000	-0.289418	0.261691	-0.149803	0.000000	0.000000	4.000000	40.000000	0.000000
2314.753119	0.047426	0.539766	-0.057601	84.592628	11.990011	43.388031	-1.819602	0.000000	-4.657150	0.000000	0.000000	0.000000	-0.289418	0.261691	-0.149803	0.000000	0.000000	4.000000	40.000000	0.000000
2314.756453	0.046432	0.540580	-0.058043	84.592628	11.990011	43.388031	-1.819602	0.000000	-4.657150	0.000000	0.000000	0.000000	-0.298122	0.243912	-0.132664	0.000000	0.000000	4.000000	40.000000	0.000000
2314.759786	0.046432	0.540580	-0.058043	84.592628	11.990011	43.388031	-1.819602	0.000000	-4.657150	0.000000	0.000000	0.000000	-0.298122	0.243912	-0.132664	0.000000	0.000000	4.000000	40.000000	0.000000
2314.763119	0.046432	0.540580	-0.058043	84.446983	11.706123	43.232040	-1.842451	0.000000	-4.648159	0.000000	0.000000	0.000000	-0.298122	0.243912	-0.132664	0.000000	0.000000	4.000000	40.000000	0.000000
2314.766453	0.045431	0.541306	-0.058402	84.446983	11.706123	43.232040	-1.842451	0.000000	-4.648159	0.000000	0.000000	0.000000	-0.300237	0.217814	-0.107559	0.000000	0.000000	4.000000	40.000000	0.000000
2314.769786	0.045431	0.541306	-0.058402	84.446983	11.706123	43.232040	-1.842451	0.000000	-4.648159	0.000000	0.000000	0.000000	-0.300237	0.217814	-0.107559	0.000000	0.000000	4.000000	40.000000	0.000000
2314.773119	0.045431	0.541306	-0.058402	84.297653	11.421652	43.070351	-1.863256	0.000000	-4.639858	0.000000	0.000000	0.000000	-0.300237	0.217814	-0.107559	0.000000	0.000000	4.000000	40.000000	0.000000
2314.776453	0.044416	0.541921	-0.058739	84.297653	11.421652	43.070351	-1.863256	0.000000	-4.639858	0.000000	0.000000	0.000000	-0.304597	0.184516	-0.101177	0.000000	0.000000	4.000000	40.000000	0.000000
2314.779786	0.044416	0.541921	-0.058739	84.297653	11.421652	43.070351	-1.863256	0.000000	-4.639858	0.000000	0.000000	0.000000	-0.304597	0.184516	-0.101177	0.000000	0.000000	4.000000	40.000000	0.000000
2314.783119	0.044416	0.541921	-0.058739	84.173889	11.156215	42.906693	-1.883812	0.000000	-4.631550	0.000000	0.000000	0.000000	-0.304597	0.184516	-0.101177	0.000000	0.000000	4.000000	40.000000	0.000000
2314.786453	0.043310	0.542425	-0.059046	84.173889	11.156215	42.906693	-1.883812	0.000000	-4.631550	0.000000	0.000000	0.000000	-0.331652	0.151298	-0.092211	0.000000	0.000000	4.000000	40.000000	0.000000
2314.789786	0.043310	0.542425	-0.059046	84.173889	11.156215	42.906693	-1.883812	0.000000	-4.631550	0.000000	0.000000	0.000000	-0.331652	0.151298	-0.092211	0.000000	0.000000	4.000000	40.000000	0.000000
2314.793119	0.043310	0.542425	-0.059046	84.084869	10.912519	42.642742	-1.904746	0.000000	-4.622980	0.000000	0.000000	0.000000	-0.331652	0.151298	-0.092211	0.000000	0.000000	4.000000	40.000000	0.000000
2314.796453	0.042121	0.542828	-0.059442	84.084869	10.912519	42.642742	-1.904746	0.000000	-4.622980	0.000000	0.000000	0.000000	-0.356683	0.121018	-0.118625	0.000000	0.000000	4.000000	40.000000	0.000000
2314.799786	0.042121	0.542828	-0.059442	84.084869	10.912519	42.642742	-1.904746	0.000000	-4.622980	0.000000	0.000000	0.000000	-0.356683	0.121018	-0.118625	0.000000	0.000000	4.000000	40.000000	0.000000
2314.803119	0.042121	0.542828	-0.059442	84.027649	10.685066	42.201233	-1.929283	0.000000	-4.612794	0.000000	0.000000	0.000000	-0.356683	0.121018	-0.118625	0.000000	0.000000	4.000000	40.000000	0.000000
2314.806453	0.040812	0.543131	-0.059922	84.027649	10.685066	42.201233	-1.929283	0.000000	-4.612794	0.000000	0.000000	0.000000	-0.392716	0.090689	-0.144030	0.000000	0.000000	4.000000	40.000000	0.000000
2314.809786	0.040812	0.543131	-0.059922	84.027649	10.685066	42.201233	-1.929283	0.000000	-4.612794	0.000000	0.000000	0.000000	-0.392716	0.090689	-0.144030	0.000000	0.000000	4.000000	40.000000	0.000000
2314.813119	0.040812	0.543131	-0.059922	83.985817	10.478341	41.321945	-1.957822	0.000000	-4.600753	0.000000	0.000000	0.000000	-0.392716	0.090689	-0.144030	0.000000	0.000000	4.000000	40.000000	0.000000
2314.816453	0.039386	0.543348	-0.060468	83.985817	10.478341	41.321945	-1.957822	0.000000	-4.600753	0.000000	0.000000	0.000000	-0.427775	0.065070	-0.163932	0.000000	0.000000	4.000000	40.000000	0.000000
2314.819786	0.039386	0.543348	-0.060468	83.985817	10.478341	41.321945	-1.957822	0.000000	-4.600753	0.000000	0.000000	0.000000	-0.427775	0.065070	-0.163932	0.000000	0.000000	4.000000	40.000000	0.000000
2314.823119	0.039386	0.543348	-0.060468	83.950134	10.417192	40.187588	-1.989906	0.000000	-4.586968	0.000000	0.000000	0.000000	-0.427775	0.065070	-0.163932	0.000000	0.000000	4.000000	40.000000	0.000000
2314.826453	0.037891	0.543498	-0.060999	83.950134	10.417192	40.187588	-1.989906	0.000000	-4.586968	0.000000	0.000000	0.000000	-0.448685	0.045135	-0.159167	0.000000	0.000000	4.000000	40.000000	0.000000
2314.829786	0.037891	0.543498	-0.060999	83.950134	10.417192	40.187588	-1.989906	0.000000	-4.586968	0.000000	0.000000	0.000000	-0.448685	0.045135	-0.159167	0.000000	0.000000	4.000000	40.000000	0.000000
2314.833119	0.037891	0.543498	-0.060999	83.851776	11.003971	39.935852	-2.022770	0.000000	-4.572571	0.000000	0.000000	0.000000	-0.448685	0.045135	-0.159167	0.000000	0.000000	4.000000	40.000000	0.000000
2314.836453	0.036303	0.543551	-0.061551	83.851776	11.003971	39.935852	-2.022770	0.000000	-4.572571	0.000000	0.000000	0.000000	-0.476244	0.015951	-0.165759	0.000000	0.000000	4.000000	40.000000	0.000000
2314.839786	0.036303	0.543551	-0.061551	83.851776	11.003971	39.935852	-2.022770	0.000000	-4.572571	0.000000	0.000000	0.000000	-0.476244	0.015951	-0.165759	0.000000	0.000000	4.000000	40.000000	0.000000
2314.843119	0.036303	0.543551	-0.061551	83.672470	12.432099	41.271847	-2.057795	0.000000	-4.556916	0.000000	0.000000	0.000000	-0.476244	0.015951	-0.165759	0.000000	0.000000	4.000000	40.000000	0.000000
2314.846453	0.034762	0.543489	-0.062066	83.672470	12.432099	41.271847	-2.057795	0.000000	-4.556916	0.000000	0.000000	0.000000	-0.462295	-0.018585	-0.154428	0.000000	0.000000	4.000000	40.000000	0.000000
2314.849786	0.034762	0.543489	-0.062066	83.672470	12.432099	41.271847	-2.057795	0.000000	-4.556916	0.000000	0.000000	0.000000	-0.462295	-0.018585	-0.154428	0.000000	0.000000	4.000000	40.000000	0.000000
2314.853119	0.034762	0.543489	-0.062066	83.425262	14.344782	43.622082	-2.091626	0.000000	-4.541487	0.000000	0.000000	0.000000	-0.462295	-0.018585	-0.154428	0.000000	0.000000	4.000000	40.000000	0.000000
2314.856453	0.033226	0.543325	-0.062588	83.425262	14.344782	43.622082	-2.091626	0.000000	-4.541487	0.000000	0.000000	0.000000	-0.461008	-0.049334	-0.156493	0.000000	0.000000	4.000000	40.000000	0.000000
2314.859786	0.033226	0.543325	-0.062588	83.425262	14.344782	43.622082	-2.091626	0.000000	-4.541487	0.000000	0.000000	0.000000	-0.461008	-0.049334	-0.156493	0.000000	0.000000	4.000000	40.000000	0.000000
2314.863119	0.033226	0.543325	-0.062588	83.169357	16.410917	46.171162	-2.126018	0.000000	-4.525489	0.000000	0.000000	0.000000	-0.461008	-0.049334	-0.156493	0.000000	0.000000	4.000000	40.000000	0.000000
2314.866453	0.031596	0.543049	-0.063152	83.169357	16.410917	46.171162	-2.126018	0.000000	-4.525489	0.000000	0.000000	0.000000	-0.488822	-0.082745	-0.169433	0.000000	0.000000	4.000000	40.000000	0.000000
2314.869786	0.031596	0.543049	-0.063152	83.169357	16.410917	46.171162	-2.126018	0.000000	-4.525489	0.000000	0.000000	0.000000	-0.488822	-0.082745	-0.169433	0.000000	0.000000	4.000000	40.000000	0.000000
2314.873119	0.031596	0.543049	-0.063152	82.933258	18.373972	48.163612	-2.163275	0.000000	-4.507798	0.000000	0.000000	0.000000	-0.488822	-0.082745	-0.169433	0.000000	0.000000	4.000000	40.000000	0.000000
2314.876453	0.029893	0.542705	-0.063773	82.933258	18.373972	48.163612	-2.163275	0.000000	-4.507798	0.000000	0.000000	0.000000	-0.510964	-0.103096	-0.186037	0.000000	0.000000	4.000000	40.000000	0.000000
2314.879786	0.029893	0.542705	-0.063773	82.933258	18.373972	48.163612	-2.163275	0.000000	-4.507798	0.000000	0.000000	0.000000	-0.510964	-0.103096	-0.186037	0.000000	0.000000	4.000000	40.000000	0.000000
2314.883119	0.029893	0.542705	-0.063773	82.732697	20.292915	49.531837	-2.203561	0.000000	-4.488243	0.000000	0.000000	0.000000	-0.510964	-0.103096	-0.186037	0.000000	0.000000	4.000000	40.000000	0.000000
2314.886453	0.028114	0.542263	-0.064488	82.732697	20.292915	49.531837	-2.203561	0.000000	-4.488243	0.000000	0.000000	0.000000	-0.533632	-0.132597	-0.214737	0.000000	0.000000	4.000000	40.000000	0.000000
2314.889786	0.028114	0.542263	-0.064488	82.732697	20.292915	49.531837	-2.203561	0.000000	-4.488243	0.000000	0.000000	0.000000	-0.533632	-0.132597	-0.214737	0.000000	0.000000	4.000000	40.000000	0.000000
2314.893119	0.028114	0.542263	-0.064488	82.561356	22.419590	51.140514	-2.248088	0.000000	-4.466105	0.000000	0.000000	0.000000	-0.533632	-0.132597	-0.214737	0.000000	0.000000	4.000000	40.000000	0.000000
2314.896453	0.026226	0.541739	-0.065279	82.561356	22.419590	51.140514	-2.248088	0.000000	-4.466105	0.000000	0.000000	0.000000	-0.566577	-0.157276	-0.237275	0.000000	0.000000	4.000000	40.000000	0.000000
2314.899786	0.026226	0.541739	-0.065279	82.561356	22.419590	51.140514	-2.248088	0.000000	-4.466105	0.000000	0.000000	0.000000	-0.566577	-0.157276	-0.237275	0.000000	0.000000	4.000000	40.000000	0.000000
2314.903119	0.026226	0.541739	-0.065279	82.405266	24.879677	53.405792	-2.296843	0.000000	-4.441228	0.000000	0.000000	0.000000	-0.566577	-0.157276	-0.237275	0.000000	0.000000	4.000000	40.000000	0.000000
2314.906453	0.024303	0.541155	-0.066157	82.405266	24.879677	53.405792	-2.296843	0.000000	-4.441228	0.000000	0.000000	0.000000	-0.576811	-0.175370	-0.263198	0.000000	0.000000	4.000000	40.000000	0.000000
2314.909786	0.024303	0.541155	-0.066157	82.405266	24.879677	53.405792	-2.296843	0.000000	-4.441228	0.000000	0.000000	0.000000	-0.576811	-0.175370	-0.263198	0.000000	0.000000	4.000000	40.000000	0.000000
2314.913119	0.024303	0.541155	-0.066157	82.241844	27.663586	56.320480	-2.349119	0.000000	-4.413801	0.000000	0.000000	0.000000	-0.576811	-0.175370	-0.263198	0.000000	0.000000	4.000000	40.000000	0.000000
2314.916453	0.022367	0.540504	-0.067098	82.241844	27.663586	56.320480	-2.349119	0.000000	-4.413801	0.000000	0.000000	0.000000	-0.580652	-0.195069	-0.282460	0.000000	0.000000	4.000000	40.000000	0.000000
2314.919786	0.022367	0.540504	-0.067098	82.241844	27.663586	56.320480	-2.349119	0.000000	-4.413801	0.000000	0.000000	0.000000	-0.580652	-0.195069	-0.282460	0.000000	0.000000	4.000000	40.000000	0.000000
2314.923119	0.022367	0.540504	-0.067098	82.053986	30.508665	59.461960	-2.403984	0.000000	-4.384161	0.000000	0.000000	0.000000	-0.580652	-0.195069	-0.282460	0.000000	0.000000	4.000000	40.000000	0.000000
2314.926453	0.020444	0.539823	-0.067998	82.053986	30.508665	59.461960	-2.403984	0.000000	-4.384161	0.000000	0.000000	0.000000	-0.576967	-0.204420	-0.269956	0.000000	0.000000	4.000000	40.000000	0.000000
2314.929786	0.020444	0.539823	-0.067998	82.053986	30.508665	59.461960	-2.403984	0.000000	-4.384161	0.000000	0.000000	0.000000	-0.576967	-0.204420	-0.269956	0.000000	0.000000	4.000000	40.000000	0.000000
2314.933119	0.020444	0.539823	-0.067998	81.826126	33.134525	62.271961	-2.458119	0.000000	-4.354038	0.000000	0.000000	0.000000	-0.576967	-0.204420	-0.269956	0.000000	0.000000	4.000000	40.000000	0.000000
2314.936453	0.018513	0.539117	-0.068880	81.826126	33.134525	62.271961	-2.458119	0.000000	-4.354038	0.000000	0.000000	0.000000	-0.579369	-0.211908	-0.264451	0.000000	0.000000	4.000000	40.000000	0.000000
2314.939786	0.018513	0.539117	-0.068880	81.826126	33.134525	62.271961	-2.458119	0.000000	-4.354038	0.000000	0.000000	0.000000	-0.579369	-0.211908	-0.264451	0.000000	0.000000	4.000000	40.000000	0.000000
2314.943119	0.018513	0.539117	-0.068880	81.583244	35.365894	64.515221	-2.512467	0.000000	-4.322905	0.000000	0.000000	0.000000	-0.579369	-0.211908	-0.264451	0.000000	0.000000	4.000000	40.000000	0.000000
2314.946453	0.016572	0.538355	-0.069783	81.583244	35.365894	64.515221	-2.512467	0.000000	-4.322905	0.000000	0.000000	0.000000	-0.582345	-0.228456	-0.270917	0.000000	0.000000	4.000000	40.000000	0.000000
2314.949786	0.016572	0.538355	-0.069783	81.583244	35.365894	64.515221	-2.512467	0.000000	-4.322905	0.000000	0.000000	0.000000	-0.582345	-0.228456	-0.270917	0.000000	0.000000	4.000000	40.000000	0.000000
2314.953119	0.016572	0.538355	-0.069783	81.350327	37.156033	66.303474	-2.568135	0.000000	-4.290068	0.000000	0.000000	0.000000	-0.582345	-0.228456	-0.270917	0.000000	0.000000	4.000000	40.000000	0.000000
2314.956453	0.014602	0.537545	-0.070731	81.350327	37.156033	66.303474	-2.568135	0.000000	-4.290068	0.000000	0.000000	0.000000	-0.590995	-0.243076	-0.284615	0.000000	0.000000	4.000000	40.000000	0.000000
2314.959786	0.014602	0.537545	-0.070731	81.350327	37.156033	66.303474	-2.568135	0.000000	-4.290068	0.000000	0.000000	0.000000	-0.590995	-0.243076	-0.284615	0.000000	0.000000	4.000000	40.000000	0.000000
2314.963119	0.014602	0.537545	-0.070731	81.149155	38.529549	67.857819	-2.626063	0.000000	-4.254856	0.000000	0.000000	0.000000	-0.590995	-0.243076	-0.284615	0.000000	0.000000	4.000000	40.000000	0.000000
2314.966453	0.012568	0.536701	-0.071705	81.149155	38.529549	67.857819	-2.626063	0.000000	-4.254856	0.000000	0.000000	0.000000	-0.610169	-0.253011	-0.292256	0.000000	0.000000	4.000000	40.000000	0.000000
2314.969786	0.012568	0.536701	-0.071705	81.149155	38.529549	67.857819	-2.626063	0.000000	-4.254856	0.000000	0.000000	0.000000	-0.610169	-0.253011	-0.292256	0.000000	0.000000	4.000000	40.000000	0.000000
2314.973119	0.012568	0.536701	-0.071705	80.968864	39.524998	69.139458	-2.686281	0.000000	-4.217096	0.000000	0.000000	0.000000	-0.610169	-0.253011	-0.292256	0.000000	0.000000	4.000000	40.000000	0.000000
2314.976453	0.010489	0.535831	-0.072731	80.968864	39.524998	69.139458	-2.686281	0.000000	-4.217096	0.000000	0.000000	0.000000	-0.623801	-0.261043	-0.307725	0.000000	0.000000	4.000000	40.000000	0.000000
2314.979786	0.010489	0.535831	-0.072731	80.968864	39.524998	69.139458	-2.686281	0.000000	-4.217096	0.000000	0.000000	0.000000	-0.623801	-0.261043	-0.307725	0.000000	0.000000	4.000000	40.000000	0.000000
2314.983119	0.010489	0.535831	-0.072731	80.790604	40.171661	70.021797	-2.749175	0.000000	-4.176366	0.000000	0.000000	0.000000	-0.623801	-0.261043	-0.307725	0.000000	0.000000	4.000000	40.000000	0.000000
2314.986453	0.008401	0.534935	-0.073810	80.790604	40.171661	70.021797	-2.749175	0.000000	-4.176366	0.000000	0.000000	0.000000	-0.626163	-0.268956	-0.323755	0.000000	0.000000	4.000000	40.000000	0.000000
2314.989786	0.008401	0.534935	-0.073810	80.790604	40.171661	70.021797	-2.749175	0.000000	-4.176366	0.000000	0.000000	0.000000	-0.626163	-0.268956	-0.323755	0.000000	0.000000	4.000000	40.000000	0.000000
2314.993119	0.008401	0.534935	-0.073810	80.596840	40.571281	70.860817	-2.814092	0.000000	-4.132903	0.000000	0.000000	0.000000	-0.626163	-0.268956	-0.323755	0.000000	0.000000	4.000000	40.000000	0.000000
2314.996453	0.006290	0.534051	-0.074859	80.596840	40.571281	70.860817	-2.814092	0.000000	-4.132903	0.000000	0.000000	0.000000	-0.633283	-0.265157	-0.314533	0.000000	0.000000	4.000000	40.000000	0.000000
2314.999786	0.006290	0.534051	-0.074859	80.596840	40.571281	70.860817	-2.814092	0.000000	-4.132903	0.000000	0.000000	0.000000	-0.633283	-0.265157	-0.314533	0.000000	0.000000	4.000000	40.000000	0.000000
2315.003119	0.006290	0.534051	-0.074859	80.390167	40.695496	71.501091	-2.879060	0.000000	-4.087911	0.000000	0.000000	0.000000	-0.633283	-0.265157	-0.314533	0.000000	0.000000	4.000000	40.000000	0.000000
2315.006453	0.004228	0.533165	-0.075898	80.390167	40.695496	71.501091	-2.879060	0.000000	-4.087911	0.000000	0.000000	0.000000	-0.618843	-0.265826	-0.311679	0.000000	0.000000	4.000000	40.000000	0.000000
2315.009786	0.004228	0.533165	-0.075898	80.390167	40.695496	71.501091	-2.879060	0.000000	-4.087911	0.000000	0.000000	0.000000	-0.618843	-0.265826	-0.311679	0.000000	0.000000	4.000000	40.000000	0.000000
2315.013119	0.004228	0.533165	-0.075898	80.190872	40.676994	71.790894	-2.943291	0.000000	-4.041910	0.000000	0.000000	0.000000	-0.618843	-0.265826	-0.311679	0.000000	0.000000	4.000000	40.000000	0.000000
2315.016453	0.002248	0.532276	-0.076927	80.190872	40.676994	71.790894	-2.943291	0.000000	-4.041910	0.000000	0.000000	0.000000	-0.593746	-0.266548	-0.308679	0.000000	0.000000	4.000000	40.000000	0.000000
2315.019786	0.002248	0.532276	-0.076927	80.190872	40.676994	71.790894	-2.943291	0.000000	-4.041910	0.000000	0.000000	0.000000	-0.593746	-0.266548	-0.308679	0.000000	0.000000	4.000000	40.000000	0.000000
2315.023119	0.002248	0.532276	-0.076927	80.015129	40.637852	71.640396	-3.006009	0.000000	-3.995486	0.000000	0.000000	0.000000	-0.593746	-0.266548	-0.308679	0.000000	0.000000	4.000000	40.000000	0.000000
2315.026453	0.000334	0.531374	-0.077896	80.015129	40.637852	71.640396	-3.006009	0.000000	-3.995486	0.000000	0.000000	0.000000	-0.574297	-0.270857	-0.290761	0.000000	0.000000	4.000000	40.000000	0.000000
2315.029786	0.000334	0.531374	-0.077896	80.015129	40.637852	71.640396	-3.006009	0.000000	-3.995486	0.000000	0.000000	0.000000	-0.574297	-0.270857	-0.290761	0.000000	0.000000	4.000000	40.000000	0.000000
2315.033119	0.000334	0.531374	-0.077896	79.871407	40.583584	71.241562	-3.066226	0.000000	-3.949462	0.000000	0.000000	0.000000	-0.574297	-0.270857	-0.290761	0.000000	0.000000	4.000000	40.000000	0.000000
2315.036453	-0.001606	0.530474	-0.078878	79.871407	40.583584	71.241562	-3.066226	0.000000	-3.949462	0.000000	0.000000	0.000000	-0.582126	-0.269777	-0.294512	0.000000	0.000000	4.000000	40.000000	0.000000
2315.039786	-0.001606	0.530474	-0.078878	79.871407	40.583584	71.241562	-3.066226	0.000000	-3.949462	0.000000	0.000000	0.000000	-0.582126	-0.269777	-0.294512	0.000000	0.000000	4.000000	40.000000	0.000000
2315.043119	-0.001606	0.530474	-0.078878	79.751762	40.542297	70.965462	-3.127408	0.000000	-3.901195	0.000000	0.000000	0.000000	-0.582126	-0.269777	-0.294512	0.000000	0.000000	4.000000	40.000000	0.000000
2315.046453	-0.003573	0.529552	-0.079844	79.751762	40.542297	70.965462	-3.127408	0.000000	-3.901195	0.000000	0.000000	0.000000	-0.589923	-0.276691	-0.289937	0.000000	0.000000	4.000000	40.000000	0.000000
2315.049786	-0.003573	0.529552	-0.079844	79.751762	40.542297	70.965462	-3.127408	0.000000	-3.901195	0.000000	0.000000	0.000000	-0.589923	-0.276691	-0.289937	0.000000	0.000000	4.000000	40.000000	0.000000
2315.053119	-0.003573	0.529552	-0.079844	79.646210	40.466972	71.030029	-3.188839	0.000000	-3.851143	0.000000	0.000000	0.000000	-0.589923	-0.276691	-0.289937	0.000000	0.000000	4.000000	40.000000	0.000000
2315.056453	-0.005618	0.528639	-0.080849	79.646210	40.466972	71.030029	-3.188839	0.000000	-3.851143	0.000000	0.000000	0.000000	-0.613587	-0.273737	-0.301503	0.000000	0.000000	4.000000	40.000000	0.000000
2315.059786	-0.005618	0.528639	-0.080849	79.646210	40.466972	71.030029	-3.188839	0.000000	-3.851143	0.000000	0.000000	0.000000	-0.613587	-0.273737	-0.301503	0.000000	0.000000	4.000000	40.000000	0.000000
2315.063119	-0.005618	0.528639	-0.080849	79.536530	40.326607	71.233459	-3.252803	0.000000	-3.797271	0.000000	0.000000	0.000000	-0.613587	-0.273737	-0.301503	0.000000	0.000000	4.000000	40.000000	0.000000
2315.066453	-0.007707	0.527760	-0.081828	79.536530	40.326607	71.233459	-3.252803	0.000000	-3.797271	0.000000	0.000000	0.000000	-0.626596	-0.263938	-0.293761	0.000000	0.000000	4.000000	40.000000	0.000000
2315.069786	-0.007707	0.527760	-0.081828	79.536530	40.326607	71.233459	-3.252803	0.000000	-3.797271	0.000000	0.000000	0.000000	-0.626596	-0.263938	-0.293761	0.000000	0.000000	4.000000	40.000000	0.000000
2315.073119	-0.007707	0.527760	-0.081828	79.415741	40.041988	71.401672	-3.317057	0.000000	-3.741274	0.000000	0.000000	0.000000	-0.626596	-0.263938	-0.293761	0.000000	0.000000	4.000000	40.000000	0.000000
2315.076453	-0.009838	0.526904	-0.082827	79.415741	40.041988	71.401672	-3.317057	0.000000	-3.741274	0.000000	0.000000	0.000000	-0.639303	-0.256759	-0.299569	0.000000	0.000000	4.000000	40.000000	0.000000
2315.079786	-0.009838	0.526904	-0.082827	79.415741	40.041988	71.401672	-3.317057	0.000000	-3.741274	0.000000	0.000000	0.000000	-0.639303	-0.256759	-0.299569	0.000000	0.000000	4.000000	40.000000	0.000000
2315.083119	-0.009838	0.526904	-0.082827	79.268005	39.445629	71.293854	-3.382573	0.000000	-3.682145	0.000000	0.000000	0.000000	-0.639303	-0.256759	-0.299569	0.000000	0.000000	4.000000	40.000000	0.000000
2315.086453	-0.011925	0.526103	-0.083733	79.268005	39.445629	71.293854	-3.382573	0.000000	-3.682145	0.000000	0.000000	0.000000	-0.626296	-0.240362	-0.271785	0.000000	0.000000	4.000000	40.000000	0.000000
2315.089786	-0.011925	0.526103	-0.083733	79.268005	39.445629	71.293854	-3.382573	0.000000	-3.682145	0.000000	0.000000	0.000000	-0.626296	-0.240362	-0.271785	0.000000	0.000000	4.000000	40.000000	0.000000
2315.093119	-0.011925	0.526103	-0.083733	79.096451	38.592716	70.609985	-3.445086	0.000000	-3.623724	0.000000	0.000000	0.000000	-0.626296	-0.240362	-0.271785	0.000000	0.000000	4.000000	40.000000	0.000000
2315.096453	-0.013973	0.525343	-0.084497	79.096451	38.592716	70.609985	-3.445086	0.000000	-3.623724	0.000000	0.000000	0.000000	-0.614423	-0.227857	-0.229149	0.000000	0.000000	4.000000	40.000000	0.000000
2315.099786	-0.013973	0.525343	-0.084497	79.096451	38.592716	70.609985	-3.445086	0.000000	-3.623724	0.000000	0.000000	0.000000	-0.614423	-0.227857	-0.229149	0.000000	0.000000	4.000000	40.000000	0.000000
2315.103119	-0.013973	0.525343	-0.084497	78.920792	37.605659	69.148712	-3.503673	0.000000	-3.567111	0.000000	0.000000	0.000000	-0.614423	-0.227857	-0.229149	0.000000	0.000000	4.000000	40.000000	0.000000
2315.106453	-0.015966	0.524631	-0.085141	78.920792	37.605659	69.148712	-3.503673	0.000000	-3.567111	0.000000	0.000000	0.000000	-0.597754	-0.213752	-0.193248	0.000000	0.000000	4.000000	40.000000	0.000000
2315.109786	-0.015966	0.524631	-0.085141	78.920792	37.605659	69.148712	-3.503673	0.000000	-3.567111	0.000000	0.000000	0.000000	-0.597754	-0.213752	-0.193248	0.000000	0.000000	4.000000	40.000000	0.000000
2315.113119	-0.015966	0.524631	-0.085141	78.750374	36.615639	67.377968	-3.558588	0.000000	-3.512329	0.000000	0.000000	0.000000	-0.597754	-0.213752	-0.193248	0.000000	0.000000	4.000000	40.000000	0.000000
2315.116453	-0.017925	0.523952	-0.085617	78.750374	36.615639	67.377968	-3.558588	0.000000	-3.512329	0.000000	0.000000	0.000000	-0.587774	-0.203538	-0.142730	0.000000	0.000000	4.000000	40.000000	0.000000
2315.119786	-0.017925	0.523952	-0.085617	78.750374	36.615639	67.377968	-3.558588	0.000000	-3.512329	0.000000	0.000000	0.000000	-0.587774	-0.203538	-0.142730	0.000000	0.000000	4.000000	40.000000	0.000000
2315.123119	-0.017925	0.523952	-0.085617	78.589531	35.693104	65.969688	-3.609402	0.000000	-3.460089	0.000000	0.000000	0.000000	-0.587774	-0.203538	-0.142730	0.000000	0.000000	4.000000	40.000000	0.000000
2315.126453	-0.019976	0.523293	-0.085950	78.589531	35.693104	65.969688	-3.609402	0.000000	-3.460089	0.000000	0.000000	0.000000	-0.615350	-0.197784	-0.100137	0.000000	0.000000	4.000000	40.000000	0.000000
2315.129786	-0.019976	0.523293	-0.085950	78.589531	35.693104	65.969688	-3.609402	0.000000	-3.460089	0.000000	0.000000	0.000000	-0.615350	-0.197784	-0.100137	0.000000	0.000000	4.000000	40.000000	0.000000
2315.133119	-0.019976	0.523293	-0.085950	78.453545	34.918518	65.106667	-3.659451	0.000000	-3.407113	0.000000	0.000000	0.000000	-0.615350	-0.197784	-0.100137	0.000000	0.000000	4.000000	40.000000	0.000000
2315.136453	-0.022139	0.522672	-0.086148	78.453545	34.918518	65.106667	-3.659451	0.000000	-3.407113	0.000000	0.000000	0.000000	-0.648844	-0.186217	-0.059348	0.000000	0.000000	4.000000	40.000000	0.000000
2315.139786	-0.022139	0.522672	-0.086148	78.453545	34.918518	65.106667	-3.659451	0.000000	-3.407113	0.000000	0.000000	0.000000	-0.648844	-0.186217	-0.059348	0.000000	0.000000	4.000000	40.000000	0.000000
2315.143119	-0.022139	0.522672	-0.086148	78.349777	34.270000	64.579758	-3.709452	0.000000	-3.352606	0.000000	0.000000	0.000000	-0.648844	-0.186217	-0.059348	0.000000	0.000000	4.000000	40.000000	0.000000
2315.146453	-0.024413	0.522081	-0.086257	78.349777	34.270000	64.579758	-3.709452	0.000000	-3.352606	0.000000	0.000000	0.000000	-0.682193	-0.177173	-0.032503	0.000000	0.000000	4.000000	40.000000	0.000000
2315.149786	-0.024413	0.522081	-0.086257	78.349777	34.270000	64.579758	-3.709452	0.000000	-3.352606	0.000000	0.000000	0.000000	-0.682193	-0.177173	-0.032503	0.000000	0.000000	4.000000	40.000000	0.000000
2315.153119	-0.024413	0.522081	-0.086257	78.284775	33.745831	64.068291	-3.760455	0.000000	-3.295297	0.000000	0.000000	0.000000	-0.682193	-0.177173	-0.032503	0.000000	0.000000	4.000000	40.000000	0.000000
2315.156453	-0.026818	0.521520	-0.086279	78.284775	33.745831	64.068291	-3.760455	0.000000	-3.295297	0.000000	0.000000	0.000000	-0.721376	-0.168296	-0.006618	0.000000	0.000000	4.000000	40.000000	0.000000
2315.159786	-0.026818	0.521520	-0.086279	78.284775	33.745831	64.068291	-3.760455	0.000000	-3.295297	0.000000	0.000000	0.000000	-0.721376	-0.168296	-0.006618	0.000000	0.000000	4.000000	40.000000	0.000000
2315.163119	-0.026818	0.521520	-0.086279	78.248993	33.383942	63.485073	-3.813065	0.000000	-3.234275	0.000000	0.000000	0.000000	-0.721376	-0.168296	-0.006618	0.000000	0.000000	4.000000	40.000000	0.000000
2315.166453	-0.029320	0.520989	-0.086214	78.248993	33.383942	63.485073	-3.813065	0.000000	-3.234275	0.000000	0.000000	0.000000	-0.750593	-0.159554	0.019375	0.000000	0.000000	4.000000	40.000000	0.000000
2315.169786	-0.029320	0.520989	-0.086214	78.248993	33.383942	63.485073	-3.813065	0.000000	-3.234275	0.000000	0.000000	0.000000	-0.750593	-0.159554	0.019375	0.000000	0.000000	4.000000	40.000000	0.000000
2315.173119	-0.029320	0.520989	-0.086214	78.231110	33.270416	63.196182	-3.866673	0.000000	-3.169990	0.000000	0.000000	0.000000	-0.750593	-0.159554	0.019375	0.000000	0.000000	4.000000	40.000000	0.000000
2315.176453	-0.031880	0.520464	-0.086127	78.231110	33.270416	63.196182	-3.866673	0.000000	-3.169990	0.000000	0.000000	0.000000	-0.768196	-0.157469	0.026125	0.000000	0.000000	4.000000	40.000000	0.000000
2315.179786	-0.031880	0.520464	-0.086127	78.231110	33.270416	63.196182	-3.866673	0.000000	-3.169990	0.000000	0.000000	0.000000	-0.768196	-0.157469	0.026125	0.000000	0.000000	4.000000	40.000000	0.000000
2315.183119	-0.031880	0.520464	-0.086127	78.203751	33.339924	63.308647	-3.921651	0.000000	-3.101718	0.000000	0.000000	0.000000	-0.768196	-0.157469	0.026125	0.000000	0.000000	4.000000	40.000000	0.000000
2315.186453	-0.034507	0.519967	-0.085953	78.203751	33.339924	63.308647	-3.921651	0.000000	-3.101718	0.000000	0.000000	0.000000	-0.787865	-0.148980	0.052103	0.000000	0.000000	4.000000	40.000000	0.000000
2315.189786	-0.034507	0.519967	-0.085953	78.203751	33.339924	63.308647	-3.921651	0.000000	-3.101718	0.000000	0.000000	0.000000	-0.787865	-0.148980	0.052103	0.000000	0.000000	4.000000	40.000000	0.000000
2315.193119	-0.034507	0.519967	-0.085953	78.132294	33.464855	63.507511	-3.977042	0.000000	-3.030369	0.000000	0.000000	0.000000	-0.787865	-0.148980	0.052103	0.000000	0.000000	4.000000	40.000000	0.000000
2315.196453	-0.037147	0.519539	-0.085696	78.132294	33.464855	63.507511	-3.977042	0.000000	-3.030369	0.000000	0.000000	0.000000	-0.792128	-0.128368	0.077244	0.000000	0.000000	4.000000	40.000000	0.000000
2315.199786	-0.037147	0.519539	-0.085696	78.132294	33.464855	63.507511	-3.977042	0.000000	-3.030369	0.000000	0.000000	0.000000	-0.792128	-0.128368	0.077244	0.000000	0.000000	4.000000	40.000000	0.000000
2315.203119	-0.037147	0.519539	-0.085696	78.020142	33.642883	63.664200	-4.031814	0.000000	-2.957107	0.000000	0.000000	0.000000	-0.792128	-0.128368	0.077244	0.000000	0.000000	4.000000	40.000000	0.000000
2315.206453	-0.039809	0.519167	-0.085307	78.020142	33.642883	63.664200	-4.031814	0.000000	-2.957107	0.000000	0.000000	0.000000	-0.798541	-0.111765	0.116744	0.000000	0.000000	4.000000	40.000000	0.000000
2315.209786	-0.039809	0.519167	-0.085307	78.020142	33.642883	63.664200	-4.031814	0.000000	-2.957107	0.000000	0.000000	0.000000	-0.798541	-0.111765	0.116744	0.000000	0.000000	4.000000	40.000000	0.000000
2315.213119	-0.039809	0.519167	-0.085307	77.876671	33.824245	63.744755	-4.085409	0.000000	-2.882608	0.000000	0.000000	0.000000	-0.798541	-0.111765	0.116744	0.000000	0.000000	4.000000	40.000000	0.000000
2315.216453	-0.042543	0.518821	-0.084833	77.876671	33.824245	63.744755	-4.085409	0.000000	-2.882608	0.000000	0.000000	0.000000	-0.820359	-0.103662	0.141949	0.000000	0.000000	4.000000	40.000000	0.000000
2315.219786	-0.042543	0.518821	-0.084833	77.876671	33.824245	63.744755	-4.085409	0.000000	-2.882608	0.000000	0.000000	0.000000	-0.820359	-0.103662	0.141949	0.000000	0.000000	4.000000	40.000000	0.000000
2315.223119	-0.042543	0.518821	-0.084833	77.726631	33.945110	63.604141	-4.139847	0.000000	-2.803867	0.000000	0.000000	0.000000	-0.820359	-0.103662	0.141949	0.000000	0.000000	4.000000	40.000000	0.000000
2315.226453	-0.045338	0.518496	-0.084252	77.726631	33.945110	63.604141	-4.139847	0.000000	-2.803867	0.000000	0.000000	0.000000	-0.838451	-0.097636	0.174511	0.000000	0.000000	4.000000	40.000000	0.000000
2315.229786	-0.045338	0.518496	-0.084252	77.726631	33.945110	63.604141	-4.139847	0.000000	-2.803867	0.000000	0.000000	0.000000	-0.838451	-0.097636	0.174511	0.000000	0.000000	4.000000	40.000000	0.000000
2315.233119	-0.045338	0.518496	-0.084252	77.596191	33.980610	63.348995	-4.194533	0.000000	-2.721377	0.000000	0.000000	0.000000	-0.838451	-0.097636	0.174511	0.000000	0.000000	4.000000	40.000000	0.000000
2315.236453	-0.048206	0.518169	-0.083630	77.596191	33.980610	63.348995	-4.194533	0.000000	-2.721377	0.000000	0.000000	0.000000	-0.860211	-0.098093	0.186467	0.000000	0.000000	4.000000	40.000000	0.000000
2315.239786	-0.048206	0.518169	-0.083630	77.596191	33.980610	63.348995	-4.194533	0.000000	-2.721377	0.000000	0.000000	0.000000	-0.860211	-0.098093	0.186467	0.000000	0.000000	4.000000	40.000000	0.000000
2315.243119	-0.048206	0.518169	-0.083630	77.483902	33.971581	63.212399	-4.181510	0.000000	-2.589722	0.000000	0.000000	0.000000	-0.860211	-0.098093	0.186467	0.000000	0.000000	4.000000	40.000000	0.000000
2315.246453	-0.051186	0.517833	-0.082951	77.483902	33.971581	63.212399	-4.181510	0.000000	-2.589722	0.000000	0.000000	0.000000	-0.894080	-0.100704	0.203625	0.000000	0.000000	4.000000	40.000000	0.000000
2315.249786	-0.051186	0.517833	-0.082951	77.483902	33.971581	63.212399	-4.181510	0.000000	-2.589722	0.000000	0.000000	0.000000	-0.894080	-0.100704	0.203625	0.000000	0.000000	4.000000	40.000000	0.000000
2315.253119	-0.051186	0.517833	-0.082951	77.430748	34.215446	63.664749	-4.147573	0.000000	-2.440709	0.000000	0.000000	0.000000	-0.894080	-0.100704	0.203625	0.000000	0.000000	4.000000	40.000000	0.000000
2315.256453	-0.054242	0.517495	-0.082237	77.430748	34.215446	63.664749	-4.147573	0.000000	-2.440709	0.000000	0.000000	0.000000	-0.916946	-0.101418	0.214378	0.000000	0.000000	4.000000	40.000000	0.000000
2315.259786	-0.054242	0.517495	-0.082237	77.430748	34.215446	63.664749	-4.147573	0.000000	-2.440709	0.000000	0.000000	0.000000	-0.916946	-0.101418	0.214378	0.000000	0.000000	4.000000	40.000000	0.000000
2315.263119	-0.054242	0.517495	-0.082237	77.468796	34.955166	64.630196	-4.111843	0.000000	-2.287885	0.000000	0.000000	0.000000	-0.916946	-0.101418	0.214378	0.000000	0.000000	4.000000	40.000000	0.000000
2315.266453	-0.057280	0.517168	-0.081522	77.468796	34.955166	64.630196	-4.111843	0.000000	-2.287885	0.000000	0.000000	0.000000	-0.911378	-0.098176	0.214419	0.000000	0.000000	4.000000	40.000000	0.000000
2315.269786	-0.057280	0.517168	-0.081522	77.468796	34.955166	64.630196	-4.111843	0.000000	-2.287885	0.000000	0.000000	0.000000	-0.911378	-0.098176	0.214419	0.000000	0.000000	4.000000	40.000000	0.000000
2315.273119	-0.057280	0.517168	-0.081522	77.590080	36.211178	65.800346	-4.076107	0.000000	-2.135988	0.000000	0.000000	0.000000	-0.911378	-0.098176	0.214419	0.000000	0.000000	4.000000	40.000000	0.000000
2315.276453	-0.060311	0.516851	-0.080739	77.590080	36.211178	65.800346	-4.076107	0.000000	-2.135988	0.000000	0.000000	0.000000	-0.909090	-0.094874	0.235010	0.000000	0.000000	4.000000	40.000000	0.000000
2315.279786	-0.060311	0.516851	-0.080739	77.590080	36.211178	65.800346	-4.076107	0.000000	-2.135988	0.000000	0.000000	0.000000	-0.909090	-0.094874	0.235010	0.000000	0.000000	4.000000	40.000000	0.000000
2315.283119	-0.060311	0.516851	-0.080739	77.738441	37.726162	66.953323	-4.036938	0.000000	-1.984473	0.000000	0.000000	0.000000	-0.909090	-0.094874	0.235010	0.000000	0.000000	4.000000	40.000000	0.000000
2315.286453	-0.063377	0.516595	-0.079855	77.738441	37.726162	66.953323	-4.036938	0.000000	-1.984473	0.000000	0.000000	0.000000	-0.919909	-0.077064	0.265180	0.000000	0.000000	4.000000	40.000000	0.000000
2315.289786	-0.063377	0.516595	-0.079855	77.738441	37.726162	66.953323	-4.036938	0.000000	-1.984473	0.000000	0.000000	0.000000	-0.919909	-0.077064	0.265180	0.000000	0.000000	4.000000	40.000000	0.000000
2315.293119	-0.063377	0.516595	-0.079855	77.879448	39.294914	68.081047	-3.992742	0.000000	-1.831155	0.000000	0.000000	0.000000	-0.919909	-0.077064	0.265180	0.000000	0.000000	4.000000	40.000000	0.000000
2315.296453	-0.066469	0.516348	-0.078838	77.879448	39.294914	68.081047	-3.992742	0.000000	-1.831155	0.000000	0.000000	0.000000	-0.927705	-0.073988	0.305048	0.000000	0.000000	4.000000	40.000000	0.000000
2315.299786	-0.066469	0.516348	-0.078838	77.879448	39.294914	68.081047	-3.992742	0.000000	-1.831155	0.000000	0.000000	0.000000	-0.927705	-0.073988	0.305048	0.000000	0.000000	4.000000	40.000000	0.000000
2315.303119	-0.066469	0.516348	-0.078838	77.989891	40.792397	69.309937	-3.941900	0.000000	-1.676538	0.000000	0.000000	0.000000	-0.927705	-0.073988	0.305048	0.000000	0.000000	4.000000	40.000000	0.000000
2315.306453	-0.069634	0.516160	-0.077658	77.989891	40.792397	69.309937	-3.941900	0.000000	-1.676538	0.000000	0.000000	0.000000	-0.949297	-0.056446	0.353989	0.000000	0.000000	4.000000	40.000000	0.000000
2315.309786	-0.069634	0.516160	-0.077658	77.989891	40.792397	69.309937	-3.941900	0.000000	-1.676538	0.000000	0.000000	0.000000	-0.949297	-0.056446	0.353989	0.000000	0.000000	4.000000	40.000000	0.000000
2315.313119	-0.069634	0.516160	-0.077658	78.065826	42.220860	70.534302	-3.882902	0.000000	-1.518322	0.000000	0.000000	0.000000	-0.949297	-0.056446	0.353989	0.000000	0.000000	4.000000	40.000000	0.000000
2315.316453	-0.072777	0.515981	-0.076337	78.065826	42.220860	70.534302	-3.882902	0.000000	-1.518322	0.000000	0.000000	0.000000	-0.942886	-0.053773	0.396290	0.000000	0.000000	4.000000	40.000000	0.000000
2315.319786	-0.072777	0.515981	-0.076337	78.065826	42.220860	70.534302	-3.882902	0.000000	-1.518322	0.000000	0.000000	0.000000	-0.942886	-0.053773	0.396290	0.000000	0.000000	4.000000	40.000000	0.000000
2315.323119	-0.072777	0.515981	-0.076337	78.129272	43.669174	71.643433	-3.816854	0.000000	-1.361174	0.000000	0.000000	0.000000	-0.942886	-0.053773	0.396290	0.000000	0.000000	4.000000	40.000000	0.000000
2315.326453	-0.075923	0.515824	-0.074858	78.129272	43.669174	71.643433	-3.816854	0.000000	-1.361174	0.000000	0.000000	0.000000	-0.943829	-0.047098	0.443734	0.000000	0.000000	4.000000	40.000000	0.000000
2315.329786	-0.075923	0.515824	-0.074858	78.129272	43.669174	71.643433	-3.816854	0.000000	-1.361174	0.000000	0.000000	0.000000	-0.943829	-0.047098	0.443734	0.000000	0.000000	4.000000	40.000000	0.000000
2315.333119	-0.075923	0.515824	-0.074858	78.200027	45.256702	72.766205	-3.742898	0.000000	-1.203869	0.000000	0.000000	0.000000	-0.943829	-0.047098	0.443734	0.000000	0.000000	4.000000	40.000000	0.000000
2315.336453	-0.079029	0.515681	-0.073257	78.200027	45.256702	72.766205	-3.742898	0.000000	-1.203869	0.000000	0.000000	0.000000	-0.931984	-0.042644	0.480284	0.000000	0.000000	4.000000	40.000000	0.000000
2315.339786	-0.079029	0.515681	-0.073257	78.200027	45.256702	72.766205	-3.742898	0.000000	-1.203869	0.000000	0.000000	0.000000	-0.931984	-0.042644	0.480284	0.000000	0.000000	4.000000	40.000000	0.000000
2315.343119	-0.079029	0.515681	-0.073257	78.284019	47.043468	74.216949	-3.662851	0.000000	-1.048539	0.000000	0.000000	0.000000	-0.931984	-0.042644	0.480284	0.000000	0.000000	4.000000	40.000000	0.000000
2315.346453	-0.082126	0.515525	-0.071581	78.284019	47.043468	74.216949	-3.662851	0.000000	-1.048539	0.000000	0.000000	0.000000	-0.928925	-0.046799	0.502660	0.000000	0.000000	4.000000	40.000000	0.000000
2315.349786	-0.082126	0.515525	-0.071581	78.284019	47.043468	74.216949	-3.662851	0.000000	-1.048539	0.000000	0.000000	0.000000	-0.928925	-0.046799	0.502660	0.000000	0.000000	4.000000	40.000000	0.000000
2315.353119	-0.082126	0.515525	-0.071581	78.360809	49.011425	75.975143	-3.579075	0.000000	-0.893718	0.000000	0.000000	0.000000	-0.928925	-0.046799	0.502660	0.000000	0.000000	4.000000	40.000000	0.000000
2315.356453	-0.085189	0.515362	-0.069850	78.360809	49.011425	75.975143	-3.579075	0.000000	-0.893718	0.000000	0.000000	0.000000	-0.919059	-0.048892	0.519370	0.000000	0.000000	4.000000	40.000000	0.000000
2315.359786	-0.085189	0.515362	-0.069850	78.360809	49.011425	75.975143	-3.579075	0.000000	-0.893718	0.000000	0.000000	0.000000	-0.919059	-0.048892	0.519370	0.000000	0.000000	4.000000	40.000000	0.000000
2315.363119	-0.085189	0.515362	-0.069850	78.418411	51.028774	77.438515	-3.492513	0.000000	-0.740541	0.000000	0.000000	0.000000	-0.919059	-0.048892	0.519370	0.000000	0.000000	4.000000	40.000000	0.000000
2315.366453	-0.088261	0.515206	-0.068051	78.418411	51.028774	77.438515	-3.492513	0.000000	-0.740541	0.000000	0.000000	0.000000	-0.921664	-0.046898	0.539868	0.000000	0.000000	4.000000	40.000000	0.000000
2315.369786	-0.088261	0.515206	-0.068051	78.418411	51.028774	77.438515	-3.492513	0.000000	-0.740541	0.000000	0.000000	0.000000	-0.921664	-0.046898	0.539868	0.000000	0.000000	4.000000	40.000000	0.000000
2315.373119	-0.088261	0.515206	-0.068051	78.456276	53.007790	78.636337	-3.402535	0.000000	-0.586931	0.000000	0.000000	0.000000	-0.921664	-0.046898	0.539868	0.000000	0.000000	4.000000	40.000000	0.000000
2315.376453	-0.091403	0.515014	-0.066260	78.456276	53.007790	78.636337	-3.402535	0.000000	-0.586931	0.000000	0.000000	0.000000	-0.942582	-0.057746	0.537096	0.000000	0.000000	4.000000	40.000000	0.000000
2315.379786	-0.091403	0.515014	-0.066260	78.456276	53.007790	78.636337	-3.402535	0.000000	-0.586931	0.000000	0.000000	0.000000	-0.942582	-0.057746	0.537096	0.000000	0.000000	4.000000	40.000000	0.000000
2315.383119	-0.091403	0.515014	-0.066260	78.469719	54.828712	79.690689	-3.313019	0.000000	-0.429834	0.000000	0.000000	0.000000	-0.942582	-0.057746	0.537096	0.000000	0.000000	4.000000	40.000000	0.000000
2315.386453	-0.094604	0.514811	-0.064366	78.469719	54.828712	79.690689	-3.313019	0.000000	-0.429834	0.000000	0.000000	0.000000	-0.960205	-0.060780	0.568389	0.000000	0.000000	4.000000	40.000000	0.000000
2315.389786	-0.094604	0.514811	-0.064366	78.469719	54.828712	79.690689	-3.313019	0.000000	-0.429834	0.000000	0.000000	0.000000	-0.960205	-0.060780	0.568389	0.000000	0.000000	4.000000	40.000000	0.000000
2315.393119	-0.094604	0.514811	-0.064366	78.463409	56.495678	80.837318	-3.218287	0.000000	-0.269800	0.000000	0.000000	0.000000	-0.960205	-0.060780	0.568389	0.000000	0.000000	4.000000	40.000000	0.000000
2315.396453	-0.097854	0.514613	-0.062414	78.463409	56.495678	80.837318	-3.218287	0.000000	-0.269800	0.000000	0.000000	0.000000	-0.975077	-0.059327	0.585450	0.000000	0.000000	4.000000	40.000000	0.000000
2315.399786	-0.097854	0.514613	-0.062414	78.463409	56.495678	80.837318	-3.218287	0.000000	-0.269800	0.000000	0.000000	0.000000	-0.975077	-0.059327	0.585450	0.000000	0.000000	4.000000	40.000000	0.000000
2315.403119	-0.097854	0.514613	-0.062414	78.439102	58.050018	82.070274	-3.120712	0.000000	-0.107287	0.000000	0.000000	0.000000	-0.975077	-0.059327	0.585450	0.000000	0.000000	4.000000	40.000000	0.000000
2315.406453	-0.101123	0.514434	-0.060378	78.439102	58.050018	82.070274	-3.120712	0.000000	-0.107287	0.000000	0.000000	0.000000	-0.980573	-0.053702	0.611017	0.000000	0.000000	4.000000	40.000000	0.000000
2315.409786	-0.101123	0.514434	-0.060378	78.439102	58.050018	82.070274	-3.120712	0.000000	-0.107287	0.000000	0.000000	0.000000	-0.980573	-0.053702	0.611017	0.000000	0.000000	4.000000	40.000000	0.000000
2315.413119	-0.101123	0.514434	-0.060378	78.398849	59.583874	83.362663	-3.018876	0.000000	0.056142	0.000000	0.000000	0.000000	-0.980573	-0.053702	0.611017	0.000000	0.000000	4.000000	40.000000	0.000000
2315.416453	-0.104346	0.514280	-0.058194	78.398849	59.583874	83.362663	-3.018876	0.000000	0.056142	0.000000	0.000000	0.000000	-0.967007	-0.046366	0.655197	0.000000	0.000000	4.000000	40.000000	0.000000
2315.419786	-0.104346	0.514280	-0.058194	78.398849	59.583874	83.362663	-3.018876	0.000000	0.056142	0.000000	0.000000	0.000000	-0.967007	-0.046366	0.655197	0.000000	0.000000	4.000000	40.000000	0.000000
2315.423119	-0.104346	0.514280	-0.058194	78.343086	61.235168	84.897972	-2.909677	0.000000	0.217310	0.000000	0.000000	0.000000	-0.967007	-0.046366	0.655197	0.000000	0.000000	4.000000	40.000000	0.000000
2315.426453	-0.107499	0.514180	-0.055882	78.343086	61.235168	84.897972	-2.909677	0.000000	0.217310	0.000000	0.000000	0.000000	-0.945794	-0.029846	0.693478	0.000000	0.000000	4.000000	40.000000	0.000000
2315.429786	-0.107499	0.514180	-0.055882	78.343086	61.235168	84.897972	-2.909677	0.000000	0.217310	0.000000	0.000000	0.000000	-0.945794	-0.029846	0.693478	0.000000	0.000000	4.000000	40.000000	0.000000
2315.433119	-0.107499	0.514180	-0.055882	78.265045	63.182858	86.712181	-2.794097	0.000000	0.374942	0.000000	0.000000	0.000000	-0.945794	-0.029846	0.693478	0.000000	0.000000	4.000000	40.000000	0.000000
2315.436453	-0.110526	0.514093	-0.053490	78.265045	63.182858	86.712181	-2.794097	0.000000	0.374942	0.000000	0.000000	0.000000	-0.908064	-0.026168	0.717691	0.000000	0.000000	4.000000	40.000000	0.000000
2315.439786	-0.110526	0.514093	-0.053490	78.265045	63.182858	86.712181	-2.794097	0.000000	0.374942	0.000000	0.000000	0.000000	-0.908064	-0.026168	0.717691	0.000000	0.000000	4.000000	40.000000	0.000000
2315.443119	-0.110526	0.514093	-0.053490	78.165283	65.292938	88.431137	-2.674482	0.000000	0.526286	0.000000	0.000000	0.000000	-0.908064	-0.026168	0.717691	0.000000	0.000000	4.000000	40.000000	0.000000
2315.446453	-0.113441	0.514061	-0.050955	78.165283	65.292938	88.431137	-2.674482	0.000000	0.526286	0.000000	0.000000	0.000000	-0.874543	-0.009492	0.760444	0.000000	0.000000	4.000000	40.000000	0.000000
2315.449786	-0.113441	0.514061	-0.050955	78.165283	65.292938	88.431137	-2.674482	0.000000	0.526286	0.000000	0.000000	0.000000	-0.874543	-0.009492	0.760444	0.000000	0.000000	4.000000	40.000000	0.000000
2315.453119	-0.113441	0.514061	-0.050955	78.050049	67.342270	89.888184	-2.547741	0.000000	0.672043	0.000000	0.000000	0.000000	-0.874543	-0.009492	0.760444	0.000000	0.000000	4.000000	40.000000	0.000000
2315.456453	-0.116285	0.514019	-0.048347	78.050049	67.342270	89.888184	-2.547741	0.000000	0.672043	0.000000	0.000000	0.000000	-0.853201	-0.012686	0.782216	0.000000	0.000000	4.000000	40.000000	0.000000
2315.459786	-0.116285	0.514019	-0.048347	78.050049	67.342270	89.888184	-2.547741	0.000000	0.672043	0.000000	0.000000	0.000000	-0.853201	-0.012686	0.782216	0.000000	0.000000	4.000000	40.000000	0.000000
2315.463119	-0.116285	0.514019	-0.048347	77.948723	69.235275	91.141701	-2.417372	0.000000	0.814243	0.000000	0.000000	0.000000	-0.853201	-0.012686	0.782216	0.000000	0.000000	4.000000	40.000000	0.000000
2315.466453	-0.119087	0.513995	-0.045633	77.948723	69.235275	91.141701	-2.417372	0.000000	0.814243	0.000000	0.000000	0.000000	-0.840611	-0.007314	0.814441	0.000000	0.000000	4.000000	40.000000	0.000000
2315.469786	-0.119087	0.513995	-0.045633	77.948723	69.235275	91.141701	-2.417372	0.000000	0.814243	0.000000	0.000000	0.000000	-0.840611	-0.007314	0.814441	0.000000	0.000000	4.000000	40.000000	0.000000
2315.473119	-0.119087	0.513995	-0.045633	77.897270	70.939270	92.253990	-2.281632	0.000000	0.954345	0.000000	0.000000	0.000000	-0.840611	-0.007314	0.814441	0.000000	0.000000	4.000000	40.000000	0.000000
2315.476453	-0.121828	0.513968	-0.042871	77.897270	70.939270	92.253990	-2.281632	0.000000	0.954345	0.000000	0.000000	0.000000	-0.822354	-0.008076	0.828520	0.000000	0.000000	4.000000	40.000000	0.000000
2315.479786	-0.121828	0.513968	-0.042871	77.897270	70.939270	92.253990	-2.281632	0.000000	0.954345	0.000000	0.000000	0.000000	-0.822354	-0.008076	0.828520	0.000000	0.000000	4.000000	40.000000	0.000000
2315.483119	-0.121828	0.513968	-0.042871	77.907372	72.454369	93.295815	-2.143545	0.000000	1.091404	0.000000	0.000000	0.000000	-0.822354	-0.008076	0.828520	0.000000	0.000000	4.000000	40.000000	0.000000
2315.486453	-0.124499	0.513944	-0.040013	77.907372	72.454369	93.295815	-2.143545	0.000000	1.091404	0.000000	0.000000	0.000000	-0.801373	-0.007171	0.857257	0.000000	0.000000	4.000000	40.000000	0.000000
2315.489786	-0.124499	0.513944	-0.040013	77.907372	72.454369	93.295815	-2.143545	0.000000	1.091404	0.000000	0.000000	0.000000	-0.801373	-0.007171	0.857257	0.000000	0.000000	4.000000	40.000000	0.000000
2315.493119	-0.124499	0.513944	-0.040013	77.972542	73.746841	94.224159	-2.000669	0.000000	1.224966	0.000000	0.000000	0.000000	-0.801373	-0.007171	0.857257	0.000000	0.000000	4.000000	40.000000	0.000000
2315.496453	-0.127085	0.513937	-0.037034	77.972542	73.746841	94.224159	-2.000669	0.000000	1.224966	0.000000	0.000000	0.000000	-0.775623	-0.001996	0.893950	0.000000	0.000000	4.000000	40.000000	0.000000
2315.499786	-0.127085	0.513937	-0.037034	77.972542	73.746841	94.224159	-2.000669	0.000000	1.224966	0.000000	0.000000	0.000000	-0.775623	-0.001996	0.893950	0.000000	0.000000	4.000000	40.000000	0.000000
2315.503119	-0.127085	0.513937	-0.037034	78.070610	74.858902	94.976501	-1.851677	0.000000	1.354237	0.000000	0.000000	0.000000	-0.775623	-0.001996	0.893950	0.000000	0.000000	4.000000	40.000000	0.000000
2315.506453	-0.129534	0.513953	-0.033870	78.070610	74.858902	94.976501	-1.851677	0.000000	1.354237	0.000000	0.000000	0.000000	-0.734917	0.004859	0.948983	0.000000	0.000000	4.000000	40.000000	0.000000
2315.509786	-0.129534	0.513953	-0.033870	78.070610	74.858902	94.976501	-1.851677	0.000000	1.354237	0.000000	0.000000	0.000000	-0.734917	0.004859	0.948983	0.000000	0.000000	4.000000	40.000000	0.000000
2315.513119	-0.129534	0.513953	-0.033870	78.175720	75.712952	95.409920	-1.693513	0.000000	1.476723	0.000000	0.000000	0.000000	-0.734917	0.004859	0.948983	0.000000	0.000000	4.000000	40.000000	0.000000
2315.516453	-0.131812	0.513987	-0.030557	78.175720	75.712952	95.409920	-1.693513	0.000000	1.476723	0.000000	0.000000	0.000000	-0.683236	0.009956	0.994076	0.000000	0.000000	4.000000	40.000000	0.000000
2315.519786	-0.131812	0.513987	-0.030557	78.175720	75.712952	95.409920	-1.693513	0.000000	1.476723	0.000000	0.000000	0.000000	-0.683236	0.009956	0.994076	0.000000	0.000000	4.000000	40.000000	0.000000
2315.523119	-0.131812	0.513987	-0.030557	78.276718	76.434456	95.700478	-1.527834	0.000000	1.590596	0.000000	0.000000	0.000000	-0.683236	0.009956	0.994076	0.000000	0.000000	4.000000	40.000000	0.000000
2315.526453	-0.133886	0.514022	-0.027103	78.276718	76.434456	95.700478	-1.527834	0.000000	1.590596	0.000000	0.000000	0.000000	-0.622225	0.010506	1.036069	0.000000	0.000000	4.000000	40.000000	0.000000
2315.529786	-0.133886	0.514022	-0.027103	78.276718	76.434456	95.700478	-1.527834	0.000000	1.590596	0.000000	0.000000	0.000000	-0.622225	0.010506	1.036069	0.000000	0.000000	4.000000	40.000000	0.000000
2315.533119	-0.133886	0.514022	-0.027103	78.392487	77.272430	96.215919	-1.355156	0.000000	1.694300	0.000000	0.000000	0.000000	-0.622225	0.010506	1.036069	0.000000	0.000000	4.000000	40.000000	0.000000
2315.536453	-0.135786	0.514043	-0.023539	78.392487	77.272430	96.215919	-1.355156	0.000000	1.694300	0.000000	0.000000	0.000000	-0.570078	0.006437	1.069275	0.000000	0.000000	4.000000	40.000000	0.000000
2315.539786	-0.135786	0.514043	-0.023539	78.392487	77.272430	96.215919	-1.355156	0.000000	1.694300	0.000000	0.000000	0.000000	-0.570078	0.006437	1.069275	0.000000	0.000000	4.000000	40.000000	0.000000
2315.543119	-0.135786	0.514043	-0.023539	78.530830	78.517471	97.138016	-1.176943	0.000000	1.789312	0.000000	0.000000	0.000000	-0.570078	0.006437	1.069275	0.000000	0.000000	4.000000	40.000000	0.000000
2315.546453	-0.137510	0.514030	-0.019928	78.530830	78.517471	97.138016	-1.176943	0.000000	1.789312	0.000000	0.000000	0.000000	-0.517013	-0.003937	1.083194	0.000000	0.000000	4.000000	40.000000	0.000000
2315.549786	-0.137510	0.514030	-0.019928	78.530830	78.517471	97.138016	-1.176943	0.000000	1.789312	0.000000	0.000000	0.000000	-0.517013	-0.003937	1.083194	0.000000	0.000000	4.000000	40.000000	0.000000
2315.553119	-0.137510	0.514030	-0.019928	78.707130	80.214363	98.408989	-0.996411	0.000000	1.875481	0.000000	0.000000	0.000000	-0.517013	-0.003937	1.083194	0.000000	0.000000	4.000000	40.000000	0.000000
2315.556453	-0.139092	0.514007	-0.016285	78.707130	80.214363	98.408989	-0.996411	0.000000	1.875481	0.000000	0.000000	0.000000	-0.474820	-0.006943	1.092892	0.000000	0.000000	4.000000	40.000000	0.000000
2315.559786	-0.139092	0.514007	-0.016285	78.707130	80.214363	98.408989	-0.996411	0.000000	1.875481	0.000000	0.000000	0.000000	-0.474820	-0.006943	1.092892	0.000000	0.000000	4.000000	40.000000	0.000000
2315.563119	-0.139092	0.514007	-0.016285	78.939003	82.109879	99.784111	-0.814262	0.000000	1.954618	0.000000	0.000000	0.000000	-0.474820	-0.006943	1.092892	0.000000	0.000000	4.000000	40.000000	0.000000
2315.566453	-0.140501	0.513979	-0.012555	78.939003	82.109879	99.784111	-0.814262	0.000000	1.954618	0.000000	0.000000	0.000000	-0.422701	-0.008373	1.119202	0.000000	0.000000	4.000000	40.000000	0.000000
2315.569786	-0.140501	0.513979	-0.012555	78.939003	82.109879	99.784111	-0.814262	0.000000	1.954618	0.000000	0.000000	0.000000	-0.422701	-0.008373	1.119202	0.000000	0.000000	4.000000	40.000000	0.000000
2315.573119	-0.140501	0.513979	-0.012555	79.211021	84.013710	101.115852	-0.627729	0.000000	2.025068	0.000000	0.000000	0.000000	-0.422701	-0.008373	1.119202	0.000000	0.000000	4.000000	40.000000	0.000000
2315.576453	-0.141802	0.513962	-0.008736	79.211021	84.013710	101.115852	-0.627729	0.000000	2.025068	0.000000	0.000000	0.000000	-0.390049	-0.005241	1.145477	0.000000	0.000000	4.000000	40.000000	0.000000
2315.579786	-0.141802	0.513962	-0.008736	79.211021	84.013710	101.115852	-0.627729	0.000000	2.025068	0.000000	0.000000	0.000000	-0.390049	-0.005241	1.145477	0.000000	0.000000	4.000000	40.000000	0.000000
2315.583119	-0.141802	0.513962	-0.008736	79.497505	85.779572	102.296478	-0.436816	0.000000	2.090077	0.000000	0.000000	0.000000	-0.390049	-0.005241	1.145477	0.000000	0.000000	4.000000	40.000000	0.000000
2315.586453	-0.142923	0.513949	-0.004741	79.497505	85.779572	102.296478	-0.436816	0.000000	2.090077	0.000000	0.000000	0.000000	-0.336472	-0.003664	1.198621	0.000000	0.000000	4.000000	40.000000	0.000000
2315.589786	-0.142923	0.513949	-0.004741	79.497505	85.779572	102.296478	-0.436816	0.000000	2.090077	0.000000	0.000000	0.000000	-0.336472	-0.003664	1.198621	0.000000	0.000000	4.000000	40.000000	0.000000
2315.593119	-0.142923	0.513949	-0.004741	79.753426	87.314629	103.289894	-0.237046	0.000000	2.146156	0.000000	0.000000	0.000000	-0.336472	-0.003664	1.198621	0.000000	0.000000	4.000000	40.000000	0.000000
2315.596453	-0.143884	0.513947	-0.000643	79.753426	87.314629	103.289894	-0.237046	0.000000	2.146156	0.000000	0.000000	0.000000	-0.288206	-0.000602	1.229243	0.000000	0.000000	4.000000	40.000000	0.000000
2315.599786	-0.143884	0.513947	-0.000643	79.753426	87.314629	103.289894	-0.237046	0.000000	2.146156	0.000000	0.000000	0.000000	-0.288206	-0.000602	1.229243	0.000000	0.000000	4.000000	40.000000	0.000000
2315.603119	-0.143884	0.513947	-0.000643	79.962204	88.536186	104.031990	-0.032172	0.000000	2.194191	0.000000	0.000000	0.000000	-0.288206	-0.000602	1.229243	0.000000	0.000000	4.000000	40.000000	0.000000
2315.606453	-0.144664	0.513945	0.003585	79.962204	88.536186	104.031990	-0.032172	0.000000	2.194191	0.000000	0.000000	0.000000	-0.233911	-0.000727	1.268505	0.000000	0.000000	4.000000	40.000000	0.000000
2315.609786	-0.144664	0.513945	0.003585	79.962204	88.536186	104.031990	-0.032172	0.000000	2.194191	0.000000	0.000000	0.000000	-0.233911	-0.000727	1.268505	0.000000	0.000000	4.000000	40.000000	0.000000
2315.613119	-0.144664	0.513945	0.003585	80.101349	89.579391	104.665878	0.179246	0.000000	2.233176	0.000000	0.000000	0.000000	-0.233911	-0.000727	1.268505	0.000000	0.000000	4.000000	40.000000	0.000000
2315.616453	-0.145271	0.513979	0.007913	80.101349	89.579391	104.665878	0.179246	0.000000	2.233176	0.000000	0.000000	0.000000	-0.182172	0.010315	1.298409	0.000000	0.000000	4.000000	40.000000	0.000000
2315.619786	-0.145271	0.513979	0.007913	80.101349	89.579391	104.665878	0.179246	0.000000	2.233176	0.000000	0.000000	0.000000	-0.182172	0.010315	1.298409	0.000000	0.000000	4.000000	40.000000	0.000000
2315.623119	-0.145271	0.513979	0.007913	80.150345	90.804985	105.532310	0.395647	0.000000	2.263537	0.000000	0.000000	0.000000	-0.182172	0.010315	1.298409	0.000000	0.000000	4.000000	40.000000	0.000000
2315.626453	-0.145605	0.513972	0.012269	80.150345	90.804985	105.532310	0.395647	0.000000	2.263537	0.000000	0.000000	0.000000	-0.100178	-0.002163	1.306854	0.000000	0.000000	4.000000	40.000000	0.000000
2315.629786	-0.145605	0.513972	0.012269	80.150345	90.804985	105.532310	0.395647	0.000000	2.263537	0.000000	0.000000	0.000000	-0.100178	-0.002163	1.306854	0.000000	0.000000	4.000000	40.000000	0.000000
2315.633119	-0.145605	0.513972	0.012269	80.120224	92.650848	107.005089	0.613456	0.000000	2.280233	0.000000	0.000000	0.000000	-0.100178	-0.002163	1.306854	0.000000	0.000000	4.000000	40.000000	0.000000
2315.636453	-0.145696	0.513961	0.016616	80.120224	92.650848	107.005089	0.613456	0.000000	2.280233	0.000000	0.000000	0.000000	-0.027504	-0.003332	1.304047	0.000000	0.000000	4.000000	40.000000	0.000000
2315.639786	-0.145696	0.513961	0.016616	80.120224	92.650848	107.005089	0.613456	0.000000	2.280233	0.000000	0.000000	0.000000	-0.027504	-0.003332	1.304047	0.000000	0.000000	4.000000	40.000000	0.000000
2315.643119	-0.145696	0.513961	0.016616	80.097397	94.813309	108.734932	0.830797	0.000000	2.284818	0.000000	0.000000	0.000000	-0.027504	-0.003332	1.304047	0.000000	0.000000	4.000000	40.000000	0.000000
2315.646453	-0.145570	0.513935	0.020968	80.097397	94.813309	108.734932	0.830797	0.000000	2.284818	0.000000	0.000000	0.000000	0.037887	-0.007678	1.305667	0.000000	0.000000	4.000000	40.000000	0.000000
2315.649786	-0.145570	0.513935	0.020968	80.097397	94.813309	108.734932	0.830797	0.000000	2.284818	0.000000	0.000000	0.000000	0.037887	-0.007678	1.305667	0.000000	0.000000	4.000000	40.000000	0.000000
2315.653119	-0.145570	0.513935	0.020968	80.140984	97.085114	110.488487	1.048409	0.000000	2.278503	0.000000	0.000000	0.000000	0.037887	-0.007678	1.305667	0.000000	0.000000	4.000000	40.000000	0.000000
2315.656453	-0.145261	0.513907	0.025291	80.140984	97.085114	110.488487	1.048409	0.000000	2.278503	0.000000	0.000000	0.000000	0.092789	-0.008558	1.296741	0.000000	0.000000	4.000000	40.000000	0.000000
2315.659786	-0.145261	0.513907	0.025291	80.140984	97.085114	110.488487	1.048409	0.000000	2.278503	0.000000	0.000000	0.000000	0.092789	-0.008558	1.296741	0.000000	0.000000	4.000000	40.000000	0.000000
2315.663119	-0.145261	0.513907	0.025291	80.252083	99.399399	112.211533	1.264532	0.000000	2.263038	0.000000	0.000000	0.000000	0.092789	-0.008558	1.296741	0.000000	0.000000	4.000000	40.000000	0.000000
2315.666453	-0.144772	0.513865	0.029604	80.252083	99.399399	112.211533	1.264532	0.000000	2.263038	0.000000	0.000000	0.000000	0.146652	-0.012682	1.294149	0.000000	0.000000	4.000000	40.000000	0.000000
2315.669786	-0.144772	0.513865	0.029604	80.252083	99.399399	112.211533	1.264532	0.000000	2.263038	0.000000	0.000000	0.000000	0.146652	-0.012682	1.294149	0.000000	0.000000	4.000000	40.000000	0.000000
2315.673119	-0.144772	0.513865	0.029604	80.420715	101.767365	113.924767	1.480223	0.000000	2.238597	0.000000	0.000000	0.000000	0.146652	-0.012682	1.294149	0.000000	0.000000	4.000000	40.000000	0.000000
2315.676453	-0.144082	0.513825	0.033934	80.420715	101.767365	113.924767	1.480223	0.000000	2.238597	0.000000	0.000000	0.000000	0.206852	-0.011924	1.298941	0.000000	0.000000	4.000000	40.000000	0.000000
2315.679786	-0.144082	0.513825	0.033934	80.420715	101.767365	113.924767	1.480223	0.000000	2.238597	0.000000	0.000000	0.000000	0.206852	-0.011924	1.298941	0.000000	0.000000	4.000000	40.000000	0.000000
2315.683119	-0.144082	0.513825	0.033934	80.623001	104.027679	115.506409	1.696714	0.000000	2.204121	0.000000	0.000000	0.000000	0.206852	-0.011924	1.298941	0.000000	0.000000	4.000000	40.000000	0.000000
2315.686453	-0.143183	0.513772	0.038261	80.623001	104.027679	115.506409	1.696714	0.000000	2.204121	0.000000	0.000000	0.000000	0.269792	-0.015909	1.298024	0.000000	0.000000	4.000000	40.000000	0.000000
2315.689786	-0.143183	0.513772	0.038261	80.623001	104.027679	115.506409	1.696714	0.000000	2.204121	0.000000	0.000000	0.000000	0.269792	-0.015909	1.298024	0.000000	0.000000	4.000000	40.000000	0.000000
2315.693119	-0.143183	0.513772	0.038261	80.834618	106.034401	116.844498	1.913051	0.000000	2.159156	0.000000	0.000000	0.000000	0.269792	-0.015909	1.298024	0.000000	0.000000	4.000000	40.000000	0.000000
2315.696453	-0.142038	0.513755	0.042652	80.834618	106.034401	116.844498	1.913051	0.000000	2.159156	0.000000	0.000000	0.000000	0.343430	-0.005067	1.317161	0.000000	0.000000	4.000000	40.000000	0.000000
2315.699786	-0.142038	0.513755	0.042652	80.834618	106.034401	116.844498	1.913051	0.000000	2.159156	0.000000	0.000000	0.000000	0.343430	-0.005067	1.317161	0.000000	0.000000	4.000000	40.000000	0.000000
2315.703119	-0.142038	0.513755	0.042652	81.033844	107.574074	117.755074	2.132578	0.000000	2.101918	0.000000	0.000000	0.000000	0.343430	-0.005067	1.317161	0.000000	0.000000	4.000000	40.000000	0.000000
2315.706453	-0.140560	0.513771	0.047085	81.033844	107.574074	117.755074	2.132578	0.000000	2.101918	0.000000	0.000000	0.000000	0.443610	0.004718	1.329969	0.000000	0.000000	4.000000	40.000000	0.000000
2315.709786	-0.140560	0.513771	0.047085	81.033844	107.574074	117.755074	2.132578	0.000000	2.101918	0.000000	0.000000	0.000000	0.443610	0.004718	1.329969	0.000000	0.000000	4.000000	40.000000	0.000000
2315.713119	-0.140560	0.513771	0.047085	81.216156	108.589417	118.191109	2.354239	0.000000	2.027983	0.000000	0.000000	0.000000	0.443610	0.004718	1.329969	0.000000	0.000000	4.000000	40.000000	0.000000
2315.716453	-0.138788	0.513849	0.051542	81.216156	108.589417	118.191109	2.354239	0.000000	2.027983	0.000000	0.000000	0.000000	0.531641	0.023471	1.337061	0.000000	0.000000	4.000000	40.000000	0.000000
2315.719786	-0.138788	0.513849	0.051542	81.216156	108.589417	118.191109	2.354239	0.000000	2.027983	0.000000	0.000000	0.000000	0.531641	0.023471	1.337061	0.000000	0.000000	4.000000	40.000000	0.000000
2315.723119	-0.138788	0.513849	0.051542	81.407440	109.260178	118.290573	2.577083	0.000000	1.939376	0.000000	0.000000	0.000000	0.531641	0.023471	1.337061	0.000000	0.000000	4.000000	40.000000	0.000000
2315.726453	-0.136687	0.513975	0.056008	81.407440	109.260178	118.290573	2.577083	0.000000	1.939376	0.000000	0.000000	0.000000	0.630126	0.037694	1.339810	0.000000	0.000000	4.000000	40.000000	0.000000
2315.729786	-0.136687	0.513975	0.056008	81.407440	109.260178	118.290573	2.577083	0.000000	1.939376	0.000000	0.000000	0.000000	0.630126	0.037694	1.339810	0.000000	0.000000	4.000000	40.000000	0.000000
2315.733119	-0.136687	0.513975	0.056008	81.666199	109.860222	118.255478	2.800385	0.000000	1.834355	0.000000	0.000000	0.000000	0.630126	0.037694	1.339810	0.000000	0.000000	4.000000	40.000000	0.000000
2315.736453	-0.134243	0.514116	0.060443	81.666199	109.860222	118.255478	2.800385	0.000000	1.834355	0.000000	0.000000	0.000000	0.733158	0.042316	1.330678	0.000000	0.000000	4.000000	40.000000	0.000000
2315.739786	-0.134243	0.514116	0.060443	81.666199	109.860222	118.255478	2.800385	0.000000	1.834355	0.000000	0.000000	0.000000	0.733158	0.042316	1.330678	0.000000	0.000000	4.000000	40.000000	0.000000
2315.743119	-0.134243	0.514116	0.060443	82.004486	110.706604	118.378273	3.022164	0.000000	1.712162	0.000000	0.000000	0.000000	0.733158	0.042316	1.330678	0.000000	0.000000	4.000000	40.000000	0.000000
2315.746453	-0.131574	0.514302	0.064810	82.004486	110.706604	118.378273	3.022164	0.000000	1.712162	0.000000	0.000000	0.000000	0.800723	0.055984	1.310047	0.000000	0.000000	4.000000	40.000000	0.000000
2315.749786	-0.131574	0.514302	0.064810	82.004486	110.706604	118.378273	3.022164	0.000000	1.712162	0.000000	0.000000	0.000000	0.800723	0.055984	1.310047	0.000000	0.000000	4.000000	40.000000	0.000000
2315.753119	-0.131574	0.514302	0.064810	82.436493	112.062103	118.885864	3.240505	0.000000	1.578708	0.000000	0.000000	0.000000	0.800723	0.055984	1.310047	0.000000	0.000000	4.000000	40.000000	0.000000
2315.756453	-0.128620	0.514502	0.069082	82.436493	112.062103	118.885864	3.240505	0.000000	1.578708	0.000000	0.000000	0.000000	0.886367	0.059891	1.281576	0.000000	0.000000	4.000000	40.000000	0.000000
2315.759786	-0.128620	0.514502	0.069082	82.436493	112.062103	118.885864	3.240505	0.000000	1.578708	0.000000	0.000000	0.000000	0.886367	0.059891	1.281576	0.000000	0.000000	4.000000	40.000000	0.000000
2315.763119	-0.128620	0.514502	0.069082	82.937782	114.127556	119.986862	3.454101	0.000000	1.430980	0.000000	0.000000	0.000000	0.886367	0.059891	1.281576	0.000000	0.000000	4.000000	40.000000	0.000000
2315.766453	-0.125358	0.514703	0.073282	82.937782	114.127556	119.986862	3.454101	0.000000	1.430980	0.000000	0.000000	0.000000	0.978586	0.060248	1.260084	0.000000	0.000000	4.000000	40.000000	0.000000
2315.769786	-0.125358	0.514703	0.073282	82.937782	114.127556	119.986862	3.454101	0.000000	1.430980	0.000000	0.000000	0.000000	0.978586	0.060248	1.260084	0.000000	0.000000	4.000000	40.000000	0.000000
2315.773119	-0.125358	0.514703	0.073282	83.475800	116.923111	121.735176	3.664115	0.000000	1.267882	0.000000	0.000000	0.000000	0.978586	0.060248	1.260084	0.000000	0.000000	4.000000	40.000000	0.000000
2315.776453	-0.121806	0.514918	0.077380	83.475800	116.923111	121.735176	3.664115	0.000000	1.267882	0.000000	0.000000	0.000000	1.065395	0.064569	1.229252	0.000000	0.000000	4.000000	40.000000	0.000000
2315.779786	-0.121806	0.514918	0.077380	83.475800	116.923111	121.735176	3.664115	0.000000	1.267882	0.000000	0.000000	0.000000	1.065395	0.064569	1.229252	0.000000	0.000000	4.000000	40.000000	0.000000
2315.783119	-0.121806	0.514918	0.077380	83.975426	120.458542	124.219284	3.868990	0.000000	1.090317	0.000000	0.000000	0.000000	1.065395	0.064569	1.229252	0.000000	0.000000	4.000000	40.000000	0.000000
2315.786453	-0.117918	0.515135	0.081402	83.975426	120.458542	124.219284	3.868990	0.000000	1.090317	0.000000	0.000000	0.000000	1.166529	0.065221	1.206710	0.000000	0.000000	4.000000	40.000000	0.000000
2315.789786	-0.117918	0.515135	0.081402	83.975426	120.458542	124.219284	3.868990	0.000000	1.090317	0.000000	0.000000	0.000000	1.166529	0.065221	1.206710	0.000000	0.000000	4.000000	40.000000	0.000000
2315.793119	-0.117918	0.515135	0.081402	84.380325	124.485252	127.212959	4.070109	0.000000	0.895895	0.000000	0.000000	0.000000	1.166529	0.065221	1.206710	0.000000	0.000000	4.000000	40.000000	0.000000
2315.796453	-0.113648	0.515347	0.085272	84.380325	124.485252	127.212959	4.070109	0.000000	0.895895	0.000000	0.000000	0.000000	1.281013	0.063545	1.160852	0.000000	0.000000	4.000000	40.000000	0.000000
2315.799786	-0.113648	0.515347	0.085272	84.380325	124.485252	127.212959	4.070109	0.000000	0.895895	0.000000	0.000000	0.000000	1.281013	0.063545	1.160852	0.000000	0.000000	4.000000	40.000000	0.000000
2315.803119	-0.113648	0.515347	0.085272	84.700470	128.805130	130.530624	4.263584	0.000000	0.682393	0.000000	0.000000	0.000000	1.281013	0.063545	1.160852	0.000000	0.000000	4.000000	40.000000	0.000000
2315.806453	-0.109051	0.515571	0.088989	84.700470	128.805130	130.530624	4.263584	0.000000	0.682393	0.000000	0.000000	0.000000	1.379038	0.067158	1.115093	0.000000	0.000000	4.000000	40.000000	0.000000
2315.809786	-0.109051	0.515571	0.088989	84.700470	128.805130	130.530624	4.263584	0.000000	0.682393	0.000000	0.000000	0.000000	1.379038	0.067158	1.115093	0.000000	0.000000	4.000000	40.000000	0.000000
2315.813119	-0.109051	0.515571	0.088989	84.954887	133.386917	134.159912	4.449433	0.000000	0.452553	0.000000	0.000000	0.000000	1.379038	0.067158	1.115093	0.000000	0.000000	4.000000	40.000000	0.000000
2315.816453	-0.104170	0.515755	0.092484	84.954887	133.386917	134.159912	4.449433	0.000000	0.452553	0.000000	0.000000	0.000000	1.464276	0.055366	1.048554	0.000000	0.000000	4.000000	40.000000	0.000000
2315.819786	-0.104170	0.515755	0.092484	84.954887	133.386917	134.159912	4.449433	0.000000	0.452553	0.000000	0.000000	0.000000	1.464276	0.055366	1.048554	0.000000	0.000000	4.000000	40.000000	0.000000
2315.823119	-0.104170	0.515755	0.092484	85.190788	138.424713	138.410187	4.624192	0.000000	0.208507	0.000000	0.000000	0.000000	1.464276	0.055366	1.048554	0.000000	0.000000	4.000000	40.000000	0.000000
2315.826453	-0.099011	0.515949	0.095766	85.190788	138.424713	138.410187	4.624192	0.000000	0.208507	0.000000	0.000000	0.000000	1.547660	0.058050	0.984792	0.000000	0.000000	4.000000	40.000000	0.000000
2315.829786	-0.099011	0.515949	0.095766	85.190788	138.424713	138.410187	4.624192	0.000000	0.208507	0.000000	0.000000	0.000000	1.547660	0.058050	0.984792	0.000000	0.000000	4.000000	40.000000	0.000000
2315.833119	-0.099011	0.515949	0.095766	85.430954	144.357605	144.182022	4.788324	0.000000	-0.049436	0.000000	0.000000	0.000000	1.547660	0.058050	0.984792	0.000000	0.000000	4.000000	40.000000	0.000000
2315.836453	-0.093654	0.516135	0.098800	85.430954	144.357605	144.182022	4.788324	0.000000	-0.049436	0.000000	0.000000	0.000000	1.607122	0.055671	0.910042	0.000000	0.000000	4.000000	40.000000	0.000000
2315.839786	-0.093654	0.516135	0.098800	85.430954	144.357605	144.182022	4.788324	0.000000	-0.049436	0.000000	0.000000	0.000000	1.607122	0.055671	0.910042	0.000000	0.000000	4.000000	40.000000	0.000000
2315.843119	-0.093654	0.516135	0.098800	85.703033	151.836578	152.339828	4.939998	0.000000	-0.317290	0.000000	0.000000	0.000000	1.607122	0.055671	0.910042	0.000000	0.000000	4.000000	40.000000	0.000000
2315.846453	-0.088184	0.516343	0.101565	85.703033	151.836578	152.339828	4.939998	0.000000	-0.317290	0.000000	0.000000	0.000000	1.641143	0.062647	0.829495	0.000000	0.000000	4.000000	40.000000	0.000000
2315.849786	-0.088184	0.516343	0.101565	85.703033	151.836578	152.339828	4.939998	0.000000	-0.317290	0.000000	0.000000	0.000000	1.641143	0.062647	0.829495	0.000000	0.000000	4.000000	40.000000	0.000000
2315.853119	-0.088184	0.516343	0.101565	85.968811	161.668457	163.427216	4.966501	0.000000	-0.577813	0.000000	0.000000	0.000000	1.641143	0.062647	0.829495	0.000000	0.000000	4.000000	40.000000	0.000000
2315.856453	-0.082471	0.516558	0.104062	85.968811	161.668457	163.427216	4.966501	0.000000	-0.577813	0.000000	0.000000	0.000000	1.713755	0.064553	0.749146	0.000000	0.000000	4.000000	40.000000	0.000000
2315.859786	-0.082471	0.516558	0.104062	85.968811	161.668457	163.427216	4.966501	0.000000	-0.577813	0.000000	0.000000	0.000000	1.713755	0.064553	0.749146	0.000000	0.000000	4.000000	40.000000	0.000000
2315.863119	-0.082471	0.516558	0.104062	86.148773	173.818222	176.603119	4.930540	0.000000	-0.830527	0.000000	0.000000	0.000000	1.713755	0.064553	0.749146	0.000000	0.000000	4.000000	40.000000	0.000000
2315.866453	-0.076560	0.516788	0.106359	86.148773	173.818222	176.603119	4.930540	0.000000	-0.830527	0.000000	0.000000	0.000000	1.773356	0.068977	0.689120	0.000000	0.000000	4.000000	40.000000	0.000000
2315.869786	-0.076560	0.516788	0.106359	86.148773	173.818222	176.603119	4.930540	0.000000	-0.830527	0.000000	0.000000	0.000000	1.773356	0.068977	0.689120	0.000000	0.000000	4.000000	40.000000	0.000000
2315.873119	-0.076560	0.516788	0.106359	86.143539	-172.803482	-169.614944	4.882827	0.000000	-1.076102	0.000000	0.000000	0.000000	1.773356	0.068977	0.689120	0.000000	0.000000	4.000000	40.000000	0.000000
2315.876453	-0.070365	0.516963	0.108391	86.143539	-172.803482	-169.614944	4.882827	0.000000	-1.076102	0.000000	0.000000	0.000000	1.858452	0.052376	0.609547	0.000000	0.000000	4.000000	40.000000	0.000000
2315.879786	-0.070365	0.516963	0.108391	86.143539	-172.803482	-169.614944	4.882827	0.000000	-1.076102	0.000000	0.000000	0.000000	1.858452	0.052376	0.609547	0.000000	0.000000	4.000000	40.000000	0.000000
2315.883119	-0.070365	0.516963	0.108391	85.950249	-160.486588	-157.676941	4.822987	0.000000	-1.318636	0.000000	0.000000	0.000000	1.858452	0.052376	0.609547	0.000000	0.000000	4.000000	40.000000	0.000000
2315.886453	-0.063894	0.517020	0.110156	85.950249	-160.486588	-157.676941	4.822987	0.000000	-1.318636	0.000000	0.000000	0.000000	1.941443	0.016994	0.529629	0.000000	0.000000	4.000000	40.000000	0.000000
2315.889786	-0.063894	0.517020	0.110156	85.950249	-160.486588	-157.676941	4.822987	0.000000	-1.318636	0.000000	0.000000	0.000000	1.941443	0.016994	0.529629	0.000000	0.000000	4.000000	40.000000	0.000000
2315.893119	-0.063894	0.517020	0.110156	85.663605	-151.141342	-149.085251	4.751283	0.000000	-1.557342	0.000000	0.000000	0.000000	1.941443	0.016994	0.529629	0.000000	0.000000	4.000000	40.000000	0.000000
2315.896453	-0.057121	0.516954	0.111612	85.663605	-151.141342	-149.085251	4.751283	0.000000	-1.557342	0.000000	0.000000	0.000000	2.031692	-0.019659	0.436595	0.000000	0.000000	4.000000	40.000000	0.000000
2315.899786	-0.057121	0.516954	0.111612	85.663605	-151.141342	-149.085251	4.751283	0.000000	-1.557342	0.000000	0.000000	0.000000	2.031692	-0.019659	0.436595	0.000000	0.000000	4.000000	40.000000	0.000000
2315.903119	-0.057121	0.516954	0.111612	85.398399	-145.190460	-143.336853	4.667414	0.000000	-1.793110	0.000000	0.000000	0.000000	2.031692	-0.019659	0.436595	0.000000	0.000000	4.000000	40.000000	0.000000
2315.906453	-0.050140	0.516752	0.112761	85.398399	-145.190460	-143.336853	4.667414	0.000000	-1.793110	0.000000	0.000000	0.000000	2.094471	-0.060505	0.344827	0.000000	0.000000	4.000000	40.000000	0.000000
2315.909786	-0.050140	0.516752	0.112761	85.398399	-145.190460	-143.336853	4.667414	0.000000	-1.793110	0.000000	0.000000	0.000000	2.094471	-0.060505	0.344827	0.000000	0.000000	4.000000	40.000000	0.000000
2315.913119	-0.050140	0.516752	0.112761	85.189568	-141.415756	-138.829681	4.572901	0.000000	-2.022023	0.000000	0.000000	0.000000	2.094471	-0.060505	0.344827	0.000000	0.000000	4.000000	40.000000	0.000000
2315.916453	-0.042929	0.516491	0.113573	85.189568	-141.415756	-138.829681	4.572901	0.000000	-2.022023	0.000000	0.000000	0.000000	2.163315	-0.078382	0.243416	0.000000	0.000000	4.000000	40.000000	0.000000
2315.919786	-0.042929	0.516491	0.113573	85.189568	-141.415756	-138.829681	4.572901	0.000000	-2.022023	0.000000	0.000000	0.000000	2.163315	-0.078382	0.243416	0.000000	0.000000	4.000000	40.000000	0.000000
2315.923119	-0.042929	0.516491	0.113573	84.973557	-138.153534	-134.542404	4.467644	0.000000	-2.245031	0.000000	0.000000	0.000000	2.163315	-0.078382	0.243416	0.000000	0.000000	4.000000	40.000000	0.000000
2315.926453	-0.035579	0.516184	0.114012	84.973557	-138.153534	-134.542404	4.467644	0.000000	-2.245031	0.000000	0.000000	0.000000	2.204997	-0.092128	0.131782	0.000000	0.000000	4.000000	40.000000	0.000000
2315.929786	-0.035579	0.516184	0.114012	84.973557	-138.153534	-134.542404	4.467644	0.000000	-2.245031	0.000000	0.000000	0.000000	2.204997	-0.092128	0.131782	0.000000	0.000000	4.000000	40.000000	0.000000
2315.933119	-0.035579	0.516184	0.114012	84.702988	-133.931610	-129.382889	4.353146	0.000000	-2.459700	0.000000	0.000000	0.000000	2.204997	-0.092128	0.131782	0.000000	0.000000	4.000000	40.000000	0.000000
2315.936453	-0.028158	0.515898	0.114103	84.702988	-133.931610	-129.382889	4.353146	0.000000	-2.459700	0.000000	0.000000	0.000000	2.226317	-0.085733	0.027459	0.000000	0.000000	4.000000	40.000000	0.000000
2315.939786	-0.028158	0.515898	0.114103	84.702988	-133.931610	-129.382889	4.353146	0.000000	-2.459700	0.000000	0.000000	0.000000	2.226317	-0.085733	0.027459	0.000000	0.000000	4.000000	40.000000	0.000000
2315.943119	-0.028158	0.515898	0.114103	84.361115	-128.103592	-122.517395	4.231174	0.000000	-2.664051	0.000000	0.000000	0.000000	2.226317	-0.085733	0.027459	0.000000	0.000000	4.000000	40.000000	0.000000
2315.946453	-0.020705	0.515651	0.113861	84.361115	-128.103592	-122.517395	4.231174	0.000000	-2.664051	0.000000	0.000000	0.000000	2.235965	-0.074040	-0.072697	0.000000	0.000000	4.000000	40.000000	0.000000
2315.949786	-0.020705	0.515651	0.113861	84.361115	-128.103592	-122.517395	4.231174	0.000000	-2.664051	0.000000	0.000000	0.000000	2.235965	-0.074040	-0.072697	0.000000	0.000000	4.000000	40.000000	0.000000
2315.953119	-0.020705	0.515651	0.113861	83.959702	-121.591682	-114.526283	4.103042	0.000000	-2.857454	0.000000	0.000000	0.000000	2.235965	-0.074040	-0.072697	0.000000	0.000000	4.000000	40.000000	0.000000
2315.956453	-0.013283	0.515315	0.113256	83.959702	-121.591682	-114.526283	4.103042	0.000000	-2.857454	0.000000	0.000000	0.000000	2.226367	-0.100921	-0.181513	0.000000	0.000000	4.000000	40.000000	0.000000
2315.959786	-0.013283	0.515315	0.113256	83.959702	-121.591682	-114.526283	4.103042	0.000000	-2.857454	0.000000	0.000000	0.000000	2.226367	-0.100921	-0.181513	0.000000	0.000000	4.000000	40.000000	0.000000
2315.963119	-0.013283	0.515315	0.113256	83.504753	-115.178482	-106.777481	3.969941	0.000000	-3.039665	0.000000	0.000000	0.000000	2.226367	-0.100921	-0.181513	0.000000	0.000000	4.000000	40.000000	0.000000
2315.966453	-0.005771	0.514942	0.112343	83.504753	-115.178482	-106.777481	3.969941	0.000000	-3.039665	0.000000	0.000000	0.000000	2.253720	-0.111894	-0.273831	0.000000	0.000000	4.000000	40.000000	0.000000
2315.969786	-0.005771	0.514942	0.112343	83.504753	-115.178482	-106.777481	3.969941	0.000000	-3.039665	0.000000	0.000000	0.000000	2.253720	-0.111894	-0.273831	0.000000	0.000000	4.000000	40.000000	0.000000
2315.973119	-0.005771	0.514942	0.112343	83.048584	-109.410851	-100.423798	3.830861	0.000000	-3.213177	0.000000	0.000000	0.000000	2.253720	-0.111894	-0.273831	0.000000	0.000000	4.000000	40.000000	0.000000
2315.976453	0.001850	0.514537	0.111157	83.048584	-109.410851	-100.423798	3.830861	0.000000	-3.213177	0.000000	0.000000	0.000000	2.286141	-0.121556	-0.355954	0.000000	0.000000	4.000000	40.000000	0.000000
2315.979786	0.001850	0.514537	0.111157	83.048584	-109.410851	-100.423798	3.830861	0.000000	-3.213177	0.000000	0.000000	0.000000	2.286141	-0.121556	-0.355954	0.000000	0.000000	4.000000	40.000000	0.000000
2315.983119	0.001850	0.514537	0.111157	82.666985	-104.377640	-95.557152	3.686499	0.000000	-3.377829	0.000000	0.000000	0.000000	2.286141	-0.121556	-0.355954	0.000000	0.000000	4.000000	40.000000	0.000000
2315.986453	0.009434	0.514051	0.109678	82.666985	-104.377640	-95.557152	3.686499	0.000000	-3.377829	0.000000	0.000000	0.000000	2.275352	-0.145713	-0.443512	0.000000	0.000000	4.000000	40.000000	0.000000
2315.989786	0.009434	0.514051	0.109678	82.666985	-104.377640	-95.557152	3.686499	0.000000	-3.377829	0.000000	0.000000	0.000000	2.275352	-0.145713	-0.443512	0.000000	0.000000	4.000000	40.000000	0.000000
2315.993119	0.009434	0.514051	0.109678	82.416489	-100.205208	-91.375572	3.539473	0.000000	-3.531591	0.000000	0.000000	0.000000	2.275352	-0.145713	-0.443512	0.000000	0.000000	4.000000	40.000000	0.000000
2315.996453	0.016919	0.513468	0.107891	82.416489	-100.205208	-91.375572	3.539473	0.000000	-3.531591	0.000000	0.000000	0.000000	2.245600	-0.174827	-0.536046	0.000000	0.000000	4.000000	40.000000	0.000000
2315.999786	0.016919	0.513468	0.107891	82.416489	-100.205208	-91.375572	3.539473	0.000000	-3.531591	0.000000	0.000000	0.000000	2.245600	-0.174827	-0.536046	0.000000	0.000000	4.000000	40.000000	0.000000
2316.003119	0.016919	0.513468	0.107891	82.312347	-96.795067	-87.451378	3.390821	0.000000	-3.674552	0.000000	0.000000	0.000000	2.245600	-0.174827	-0.536046	0.000000	0.000000	4.000000	40.000000	0.000000
2316.006453	0.024215	0.512803	0.105780	82.312347	-96.795067	-87.451378	3.390821	0.000000	-3.674552	0.000000	0.000000	0.000000	2.188763	-0.199604	-0.633325	0.000000	0.000000	4.000000	40.000000	0.000000
2316.009786	0.024215	0.512803	0.105780	82.312347	-96.795067	-87.451378	3.390821	0.000000	-3.674552	0.000000	0.000000	0.000000	2.188763	-0.199604	-0.633325	0.000000	0.000000	4.000000	40.000000	0.000000
2316.013119	0.024215	0.512803	0.105780	82.298897	-94.008591	-83.722847	3.241753	0.000000	-3.806710	0.000000	0.000000	0.000000	2.188763	-0.199604	-0.633325	0.000000	0.000000	4.000000	40.000000	0.000000
2316.016453	0.031336	0.512096	0.103285	82.298897	-94.008591	-83.722847	3.241753	0.000000	-3.806710	0.000000	0.000000	0.000000	2.136187	-0.211994	-0.748543	0.000000	0.000000	4.000000	40.000000	0.000000
2316.019786	0.031336	0.512096	0.103285	82.298897	-94.008591	-83.722847	3.241753	0.000000	-3.806710	0.000000	0.000000	0.000000	2.136187	-0.211994	-0.748543	0.000000	0.000000	4.000000	40.000000	0.000000
2316.023119	0.031336	0.512096	0.103285	82.322334	-91.595512	-80.238037	3.090823	0.000000	-3.930243	0.000000	0.000000	0.000000	2.136187	-0.211994	-0.748543	0.000000	0.000000	4.000000	40.000000	0.000000
2316.026453	0.038294	0.511315	0.100372	82.322334	-91.595512	-80.238037	3.090823	0.000000	-3.930243	0.000000	0.000000	0.000000	2.087412	-0.234431	-0.874113	0.000000	0.000000	4.000000	40.000000	0.000000
2316.029786	0.038294	0.511315	0.100372	82.322334	-91.595512	-80.238037	3.090823	0.000000	-3.930243	0.000000	0.000000	0.000000	2.087412	-0.234431	-0.874113	0.000000	0.000000	4.000000	40.000000	0.000000
2316.033119	0.038294	0.511315	0.100372	82.351418	-89.130783	-76.743401	2.936917	0.000000	-4.046544	0.000000	0.000000	0.000000	2.087412	-0.234431	-0.874113	0.000000	0.000000	4.000000	40.000000	0.000000
2316.036453	0.045059	0.510562	0.097152	82.351418	-89.130783	-76.743401	2.936917	0.000000	-4.046544	0.000000	0.000000	0.000000	2.029552	-0.225756	-0.965724	0.000000	0.000000	4.000000	40.000000	0.000000
2316.039786	0.045059	0.510562	0.097152	82.351418	-89.130783	-76.743401	2.936917	0.000000	-4.046544	0.000000	0.000000	0.000000	2.029552	-0.225756	-0.965724	0.000000	0.000000	4.000000	40.000000	0.000000
2316.043119	0.045059	0.510562	0.097152	82.386116	-86.080200	-72.215714	2.782345	0.000000	-4.154342	0.000000	0.000000	0.000000	2.029552	-0.225756	-0.965724	0.000000	0.000000	4.000000	40.000000	0.000000
2316.046453	0.051568	0.509774	0.093603	82.386116	-86.080200	-72.215714	2.782345	0.000000	-4.154342	0.000000	0.000000	0.000000	1.952687	-0.236420	-1.064712	0.000000	0.000000	4.000000	40.000000	0.000000
2316.049786	0.051568	0.509774	0.093603	82.386116	-86.080200	-72.215714	2.782345	0.000000	-4.154342	0.000000	0.000000	0.000000	1.952687	-0.236420	-1.064712	0.000000	0.000000	4.000000	40.000000	0.000000
2316.053119	0.051568	0.509774	0.093603	82.404175	-81.921104	-66.602402	2.627218	0.000000	-4.254143	0.000000	0.000000	0.000000	1.952687	-0.236420	-1.064712	0.000000	0.000000	4.000000	40.000000	0.000000
2316.056453	0.057878	0.509070	0.089852	82.404175	-81.921104	-66.602402	2.627218	0.000000	-4.254143	0.000000	0.000000	0.000000	1.893123	-0.211370	-1.125332	0.000000	0.000000	4.000000	40.000000	0.000000
2316.059786	0.057878	0.509070	0.089852	82.404175	-81.921104	-66.602402	2.627218	0.000000	-4.254143	0.000000	0.000000	0.000000	1.893123	-0.211370	-1.125332	0.000000	0.000000	4.000000	40.000000	0.000000
2316.063119	0.057878	0.509070	0.089852	82.412918	-76.603935	-60.201717	2.473139	0.000000	-4.345525	0.000000	0.000000	0.000000	1.893123	-0.211370	-1.125332	0.000000	0.000000	4.000000	40.000000	0.000000
2316.066453	0.064063	0.508311	0.085888	82.412918	-76.603935	-60.201717	2.473139	0.000000	-4.345525	0.000000	0.000000	0.000000	1.855380	-0.227621	-1.189442	0.000000	0.000000	4.000000	40.000000	0.000000
2316.069786	0.064063	0.508311	0.085888	82.412918	-76.603935	-60.201717	2.473139	0.000000	-4.345525	0.000000	0.000000	0.000000	1.855380	-0.227621	-1.189442	0.000000	0.000000	4.000000	40.000000	0.000000
2316.073119	0.064063	0.508311	0.085888	82.434860	-70.832825	-53.900047	2.318969	0.000000	-4.429716	0.000000	0.000000	0.000000	1.855380	-0.227621	-1.189442	0.000000	0.000000	4.000000	40.000000	0.000000
2316.076453	0.070022	0.507490	0.081784	82.434860	-70.832825	-53.900047	2.318969	0.000000	-4.429716	0.000000	0.000000	0.000000	1.787606	-0.246360	-1.230916	0.000000	0.000000	4.000000	40.000000	0.000000
2316.079786	0.070022	0.507490	0.081784	82.434860	-70.832825	-53.900047	2.318969	0.000000	-4.429716	0.000000	0.000000	0.000000	1.787606	-0.246360	-1.230916	0.000000	0.000000	4.000000	40.000000	0.000000
2316.083119	0.070022	0.507490	0.081784	82.416588	-64.945618	-47.848610	2.167403	0.000000	-4.505815	0.000000	0.000000	0.000000	1.787606	-0.246360	-1.230916	0.000000	0.000000	4.000000	40.000000	0.000000
2316.086453	0.075723	0.506604	0.077512	82.416588	-64.945618	-47.848610	2.167403	0.000000	-4.505815	0.000000	0.000000	0.000000	1.710247	-0.265831	-1.281689	0.000000	0.000000	4.000000	40.000000	0.000000
2316.089786	0.075723	0.506604	0.077512	82.416588	-64.945618	-47.848610	2.167403	0.000000	-4.505815	0.000000	0.000000	0.000000	1.710247	-0.265831	-1.281689	0.000000	0.000000	4.000000	40.000000	0.000000
2316.093119	0.075723	0.506604	0.077512	82.346931	-59.267677	-41.754879	2.017928	0.000000	-4.574709	0.000000	0.000000	0.000000	1.710247	-0.265831	-1.281689	0.000000	0.000000	4.000000	40.000000	0.000000
2316.096453	0.081092	0.505641	0.073109	82.346931	-59.267677	-41.754879	2.017928	0.000000	-4.574709	0.000000	0.000000	0.000000	1.610730	-0.288699	-1.321012	0.000000	0.000000	4.000000	40.000000	0.000000
2316.099786	0.081092	0.505641	0.073109	82.346931	-59.267677	-41.754879	2.017928	0.000000	-4.574709	0.000000	0.000000	0.000000	1.610730	-0.288699	-1.321012	0.000000	0.000000	4.000000	40.000000	0.000000
2316.103119	0.081092	0.505641	0.073109	82.242676	-53.982643	-36.232533	1.871778	0.000000	-4.636426	0.000000	0.000000	0.000000	1.610730	-0.288699	-1.321012	0.000000	0.000000	4.000000	40.000000	0.000000
2316.106453	0.086095	0.504614	0.068525	82.242676	-53.982643	-36.232533	1.871778	0.000000	-4.636426	0.000000	0.000000	0.000000	1.501134	-0.308290	-1.375190	0.000000	0.000000	4.000000	40.000000	0.000000
2316.109786	0.086095	0.504614	0.068525	82.242676	-53.982643	-36.232533	1.871778	0.000000	-4.636426	0.000000	0.000000	0.000000	1.501134	-0.308290	-1.375190	0.000000	0.000000	4.000000	40.000000	0.000000
2316.113119	0.086095	0.504614	0.068525	82.103699	-49.055763	-31.441765	1.727713	0.000000	-4.692016	0.000000	0.000000	0.000000	1.501134	-0.308290	-1.375190	0.000000	0.000000	4.000000	40.000000	0.000000
2316.116453	0.090857	0.503609	0.063738	82.103699	-49.055763	-31.441765	1.727713	0.000000	-4.692016	0.000000	0.000000	0.000000	1.428355	-0.301333	-1.435902	0.000000	0.000000	4.000000	40.000000	0.000000
2316.119786	0.090857	0.503609	0.063738	82.103699	-49.055763	-31.441765	1.727713	0.000000	-4.692016	0.000000	0.000000	0.000000	1.428355	-0.301333	-1.435902	0.000000	0.000000	4.000000	40.000000	0.000000
2316.123119	0.090857	0.503609	0.063738	81.934380	-44.532612	-27.134695	1.583813	0.000000	-4.742524	0.000000	0.000000	0.000000	1.428355	-0.301333	-1.435902	0.000000	0.000000	4.000000	40.000000	0.000000
2316.126453	0.095323	0.502628	0.058763	81.934380	-44.532612	-27.134695	1.583813	0.000000	-4.742524	0.000000	0.000000	0.000000	1.340047	-0.294448	-1.492682	0.000000	0.000000	4.000000	40.000000	0.000000
2316.129786	0.095323	0.502628	0.058763	81.934380	-44.532612	-27.134695	1.583813	0.000000	-4.742524	0.000000	0.000000	0.000000	1.340047	-0.294448	-1.492682	0.000000	0.000000	4.000000	40.000000	0.000000
2316.133119	0.095323	0.502628	0.058763	81.713150	-40.154408	-22.162485	1.440468	0.000000	-4.788011	0.000000	0.000000	0.000000	1.340047	-0.294448	-1.492682	0.000000	0.000000	4.000000	40.000000	0.000000
2316.136453	0.099446	0.501697	0.053610	81.713150	-40.154408	-22.162485	1.440468	0.000000	-4.788011	0.000000	0.000000	0.000000	1.236733	-0.279075	-1.545820	0.000000	0.000000	4.000000	40.000000	0.000000
2316.139786	0.099446	0.501697	0.053610	81.713150	-40.154408	-22.162485	1.440468	0.000000	-4.788011	0.000000	0.000000	0.000000	1.236733	-0.279075	-1.545820	0.000000	0.000000	4.000000	40.000000	0.000000
2316.143119	0.099446	0.501697	0.053610	81.406067	-35.515266	-15.921038	1.297907	0.000000	-4.828606	0.000000	0.000000	0.000000	1.236733	-0.279075	-1.545820	0.000000	0.000000	4.000000	40.000000	0.000000
2316.146453	0.103232	0.500916	0.048445	81.406067	-35.515266	-15.921038	1.297907	0.000000	-4.828606	0.000000	0.000000	0.000000	1.135874	-0.234476	-1.549559	0.000000	0.000000	4.000000	40.000000	0.000000
2316.149786	0.103232	0.500916	0.048445	81.406067	-35.515266	-15.921038	1.297907	0.000000	-4.828606	0.000000	0.000000	0.000000	1.135874	-0.234476	-1.549559	0.000000	0.000000	4.000000	40.000000	0.000000
2316.153119	0.103232	0.500916	0.048445	80.941803	-30.406818	-8.697798	1.159378	0.000000	-4.863727	0.000000	0.000000	0.000000	1.135874	-0.234476	-1.549559	0.000000	0.000000	4.000000	40.000000	0.000000
2316.156453	0.106790	0.500306	0.043399	80.941803	-30.406818	-8.697798	1.159378	0.000000	-4.863727	0.000000	0.000000	0.000000	1.067302	-0.183085	-1.513669	0.000000	0.000000	4.000000	40.000000	0.000000
2316.159786	0.106790	0.500306	0.043399	80.941803	-30.406818	-8.697798	1.159378	0.000000	-4.863727	0.000000	0.000000	0.000000	1.067302	-0.183085	-1.513669	0.000000	0.000000	4.000000	40.000000	0.000000
2316.163119	0.106790	0.500306	0.043399	80.347565	-25.381527	-1.897383	1.026986	0.000000	-4.893394	0.000000	0.000000	0.000000	1.067302	-0.183085	-1.513669	0.000000	0.000000	4.000000	40.000000	0.000000
2316.166453	0.110092	0.499788	0.038430	80.347565	-25.381527	-1.897383	1.026986	0.000000	-4.893394	0.000000	0.000000	0.000000	0.990506	-0.155206	-1.490784	0.000000	0.000000	4.000000	40.000000	0.000000
2316.169786	0.110092	0.499788	0.038430	80.347565	-25.381527	-1.897383	1.026986	0.000000	-4.893394	0.000000	0.000000	0.000000	0.990506	-0.155206	-1.490784	0.000000	0.000000	4.000000	40.000000	0.000000
2316.173119	0.110092	0.499788	0.038430	79.720543	-20.847996	3.671199	0.899676	0.000000	-4.918392	0.000000	0.000000	0.000000	0.990506	-0.155206	-1.490784	0.000000	0.000000	4.000000	40.000000	0.000000
2316.176453	0.113096	0.499236	0.033543	79.720543	-20.847996	3.671199	0.899676	0.000000	-4.918392	0.000000	0.000000	0.000000	0.901227	-0.165587	-1.466021	0.000000	0.000000	4.000000	40.000000	0.000000
2316.179786	0.113096	0.499236	0.033543	79.720543	-20.847996	3.671199	0.899676	0.000000	-4.918392	0.000000	0.000000	0.000000	0.901227	-0.165587	-1.466021	0.000000	0.000000	4.000000	40.000000	0.000000
2316.183119	0.113096	0.499236	0.033543	79.089058	-16.943047	7.401728	0.777476	0.000000	-4.939183	0.000000	0.000000	0.000000	0.901227	-0.165587	-1.466021	0.000000	0.000000	4.000000	40.000000	0.000000
2316.186453	0.115861	0.498616	0.028649	79.089058	-16.943047	7.401728	0.777476	0.000000	-4.939183	0.000000	0.000000	0.000000	0.829527	-0.185931	-1.468205	0.000000	0.000000	4.000000	40.000000	0.000000
2316.189786	0.115861	0.498616	0.028649	79.089058	-16.943047	7.401728	0.777476	0.000000	-4.939183	0.000000	0.000000	0.000000	0.829527	-0.185931	-1.468205	0.000000	0.000000	4.000000	40.000000	0.000000
2316.193119	0.115861	0.498616	0.028649	78.483391	-13.534807	10.350385	0.657839	0.000000	-4.956536	0.000000	0.000000	0.000000	0.829527	-0.185931	-1.468205	0.000000	0.000000	4.000000	40.000000	0.000000
2316.196453	0.118305	0.497919	0.023795	78.483391	-13.534807	10.350385	0.657839	0.000000	-4.956536	0.000000	0.000000	0.000000	0.733226	-0.209308	-1.456241	0.000000	0.000000	4.000000	40.000000	0.000000
2316.199786	0.118305	0.497919	0.023795	78.483391	-13.534807	10.350385	0.657839	0.000000	-4.956536	0.000000	0.000000	0.000000	0.733226	-0.209308	-1.456241	0.000000	0.000000	4.000000	40.000000	0.000000
2316.203119	0.118305	0.497919	0.023795	77.937614	-10.456322	13.238946	0.541791	0.000000	-4.970560	0.000000	0.000000	0.000000	0.733226	-0.209308	-1.456241	0.000000	0.000000	4.000000	40.000000	0.000000
2316.206453	0.120428	0.497108	0.018860	77.937614	-10.456322	13.238946	0.541791	0.000000	-4.970560	0.000000	0.000000	0.000000	0.636815	-0.243162	-1.480661	0.000000	0.000000	4.000000	40.000000	0.000000
2316.209786	0.120428	0.497108	0.018860	77.937614	-10.456322	13.238946	0.541791	0.000000	-4.970560	0.000000	0.000000	0.000000	0.636815	-0.243162	-1.480661	0.000000	0.000000	4.000000	40.000000	0.000000
2316.213119	0.120428	0.497108	0.018860	77.455231	-7.764389	16.067810	0.426240	0.000000	-4.981799	0.000000	0.000000	0.000000	0.636815	-0.243162	-1.480661	0.000000	0.000000	4.000000	40.000000	0.000000
2316.216453	0.122249	0.496253	0.013814	77.455231	-7.764389	16.067810	0.426240	0.000000	-4.981799	0.000000	0.000000	0.000000	0.546332	-0.256660	-1.513728	0.000000	0.000000	4.000000	40.000000	0.000000
2316.219786	0.122249	0.496253	0.013814	77.455231	-7.764389	16.067810	0.426240	0.000000	-4.981799	0.000000	0.000000	0.000000	0.546332	-0.256660	-1.513728	0.000000	0.000000	4.000000	40.000000	0.000000
2316.223119	0.122249	0.496253	0.013814	77.047562	-5.555567	18.166050	0.310178	0.000000	-4.990370	0.000000	0.000000	0.000000	0.546332	-0.256660	-1.513728	0.000000	0.000000	4.000000	40.000000	0.000000
2316.226453	0.123785	0.495484	0.008800	77.047562	-5.555567	18.166050	0.310178	0.000000	-4.990370	0.000000	0.000000	0.000000	0.460831	-0.230640	-1.504287	0.000000	0.000000	4.000000	40.000000	0.000000
2316.229786	0.123785	0.495484	0.008800	77.047562	-5.555567	18.166050	0.310178	0.000000	-4.990370	0.000000	0.000000	0.000000	0.460831	-0.230640	-1.504287	0.000000	0.000000	4.000000	40.000000	0.000000
2316.233119	0.123785	0.495484	0.008800	76.731392	-3.730100	19.913528	0.196457	0.000000	-4.996139	0.000000	0.000000	0.000000	0.460831	-0.230640	-1.504287	0.000000	0.000000	4.000000	40.000000	0.000000
2316.236453	0.124972	0.494792	0.003906	76.731392	-3.730100	19.913528	0.196457	0.000000	-4.996139	0.000000	0.000000	0.000000	0.356216	-0.207665	-1.468030	0.000000	0.000000	4.000000	40.000000	0.000000
2316.239786	0.124972	0.494792	0.003906	76.731392	-3.730100	19.913528	0.196457	0.000000	-4.996139	0.000000	0.000000	0.000000	0.356216	-0.207665	-1.468030	0.000000	0.000000	4.000000	40.000000	0.000000
2316.243119	0.124972	0.494792	0.003906	76.476479	-2.093230	21.798433	0.086802	0.000000	-4.999246	0.000000	0.000000	0.000000	0.356216	-0.207665	-1.468030	0.000000	0.000000	4.000000	40.000000	0.000000
2316.246453	0.125876	0.494236	-0.000750	76.476479	-2.093230	21.798433	0.086802	0.000000	-4.999246	0.000000	0.000000	0.000000	0.271162	-0.166754	-1.396719	0.000000	0.000000	4.000000	40.000000	0.000000
2316.249786	0.125876	0.494236	-0.000750	76.476479	-2.093230	21.798433	0.086802	0.000000	-4.999246	0.000000	0.000000	0.000000	0.271162	-0.166754	-1.396719	0.000000	0.000000	4.000000	40.000000	0.000000
2316.253119	0.125876	0.494236	-0.000750	76.338432	-0.590728	24.061293	-0.016592	0.000000	-4.999972	0.000000	0.000000	0.000000	0.271162	-0.166754	-1.396719	0.000000	0.000000	4.000000	40.000000	0.000000
2316.256453	0.126607	0.493714	-0.005139	76.338432	-0.590728	24.061293	-0.016592	0.000000	-4.999972	0.000000	0.000000	0.000000	0.219389	-0.156575	-1.316852	0.000000	0.000000	4.000000	40.000000	0.000000
2316.259786	0.126607	0.493714	-0.005139	76.338432	-0.590728	24.061293	-0.016592	0.000000	-4.999972	0.000000	0.000000	0.000000	0.219389	-0.156575	-1.316852	0.000000	0.000000	4.000000	40.000000	0.000000
2316.263119	0.126607	0.493714	-0.005139	76.361481	0.801654	26.329964	-0.113362	0.000000	-4.998714	0.000000	0.000000	0.000000	0.219389	-0.156575	-1.316852	0.000000	0.000000	4.000000	40.000000	0.000000
2316.266453	0.127191	0.493186	-0.009283	76.361481	0.801654	26.329964	-0.113362	0.000000	-4.998714	0.000000	0.000000	0.000000	0.175127	-0.158474	-1.243306	0.000000	0.000000	4.000000	40.000000	0.000000
2316.269786	0.127191	0.493186	-0.009283	76.361481	0.801654	26.329964	-0.113362	0.000000	-4.998714	0.000000	0.000000	0.000000	0.175127	-0.158474	-1.243306	0.000000	0.000000	4.000000	40.000000	0.000000
2316.273119	0.127191	0.493186	-0.009283	76.646439	2.029083	28.100042	-0.204138	0.000000	-4.995831	0.000000	0.000000	0.000000	0.175127	-0.158474	-1.243306	0.000000	0.000000	4.000000	40.000000	0.000000
2316.276453	0.127583	0.492574	-0.013362	76.646439	2.029083	28.100042	-0.204138	0.000000	-4.995831	0.000000	0.000000	0.000000	0.117472	-0.183591	-1.223465	0.000000	0.000000	4.000000	40.000000	0.000000
2316.279786	0.127583	0.492574	-0.013362	76.646439	2.029083	28.100042	-0.204138	0.000000	-4.995831	0.000000	0.000000	0.000000	0.117472	-0.183591	-1.223465	0.000000	0.000000	4.000000	40.000000	0.000000
2316.283119	0.127583	0.492574	-0.013362	77.138176	3.278258	30.033743	-0.293051	0.000000	-4.991405	0.000000	0.000000	0.000000	0.117472	-0.183591	-1.223465	0.000000	0.000000	4.000000	40.000000	0.000000
2316.286453	0.127700	0.491874	-0.017438	77.138176	3.278258	30.033743	-0.293051	0.000000	-4.991405	0.000000	0.000000	0.000000	0.035253	-0.210015	-1.222847	0.000000	0.000000	4.000000	40.000000	0.000000
2316.289786	0.127700	0.491874	-0.017438	77.138176	3.278258	30.033743	-0.293051	0.000000	-4.991405	0.000000	0.000000	0.000000	0.035253	-0.210015	-1.222847	0.000000	0.000000	4.000000	40.000000	0.000000
2316.293119	0.127700	0.491874	-0.017438	77.651001	4.754985	32.313377	-0.381793	0.000000	-4.985402	0.000000	0.000000	0.000000	0.035253	-0.210015	-1.222847	0.000000	0.000000	4.000000	40.000000	0.000000
2316.296453	0.127578	0.491109	-0.021568	77.651001	4.754985	32.313377	-0.381793	0.000000	-4.985402	0.000000	0.000000	0.000000	-0.036667	-0.229256	-1.238957	0.000000	0.000000	4.000000	40.000000	0.000000
2316.299786	0.127578	0.491109	-0.021568	77.651001	4.754985	32.313377	-0.381793	0.000000	-4.985402	0.000000	0.000000	0.000000	-0.036667	-0.229256	-1.238957	0.000000	0.000000	4.000000	40.000000	0.000000
2316.303119	0.127578	0.491109	-0.021568	78.155785	6.294412	34.658188	-0.471738	0.000000	-4.977696	0.000000	0.000000	0.000000	-0.036667	-0.229256	-1.238957	0.000000	0.000000	4.000000	40.000000	0.000000
2316.306453	0.127197	0.490284	-0.025905	78.155785	6.294412	34.658188	-0.471738	0.000000	-4.977696	0.000000	0.000000	0.000000	-0.114136	-0.247557	-1.301089	0.000000	0.000000	4.000000	40.000000	0.000000
2316.309786	0.127197	0.490284	-0.025905	78.155785	6.294412	34.658188	-0.471738	0.000000	-4.977696	0.000000	0.000000	0.000000	-0.114136	-0.247557	-1.301089	0.000000	0.000000	4.000000	40.000000	0.000000
2316.313119	0.127197	0.490284	-0.025905	78.628334	7.758068	36.856277	-0.566420	0.000000	-4.967813	0.000000	0.000000	0.000000	-0.114136	-0.247557	-1.301089	0.000000	0.000000	4.000000	40.000000	0.000000
2316.316453	0.126513	0.489428	-0.030393	78.628334	7.758068	36.856277	-0.566420	0.000000	-4.967813	0.000000	0.000000	0.000000	-0.205450	-0.256996	-1.346551	0.000000	0.000000	4.000000	40.000000	0.000000
2316.319786	0.126513	0.489428	-0.030393	78.628334	7.758068	36.856277	-0.566420	0.000000	-4.967813	0.000000	0.000000	0.000000	-0.205450	-0.256996	-1.346551	0.000000	0.000000	4.000000	40.000000	0.000000
2316.323119	0.126513	0.489428	-0.030393	79.083862	8.796012	38.437164	-0.664933	0.000000	-4.955589	0.000000	0.000000	0.000000	-0.205450	-0.256996	-1.346551	0.000000	0.000000	4.000000	40.000000	0.000000
2316.326453	0.125521	0.488568	-0.034990	79.083862	8.796012	38.437164	-0.664933	0.000000	-4.955589	0.000000	0.000000	0.000000	-0.297541	-0.257853	-1.379013	0.000000	0.000000	4.000000	40.000000	0.000000
2316.329786	0.125521	0.488568	-0.034990	79.083862	8.796012	38.437164	-0.664933	0.000000	-4.955589	0.000000	0.000000	0.000000	-0.297541	-0.257853	-1.379013	0.000000	0.000000	4.000000	40.000000	0.000000
2316.333119	0.125521	0.488568	-0.034990	79.476898	9.151453	39.049858	-0.766584	0.000000	-4.940886	0.000000	0.000000	0.000000	-0.297541	-0.257853	-1.379013	0.000000	0.000000	4.000000	40.000000	0.000000
2316.336453	0.124167	0.487716	-0.039542	79.476898	9.151453	39.049858	-0.766584	0.000000	-4.940886	0.000000	0.000000	0.000000	-0.406040	-0.255774	-1.365787	0.000000	0.000000	4.000000	40.000000	0.000000
2316.339786	0.124167	0.487716	-0.039542	79.476898	9.151453	39.049858	-0.766584	0.000000	-4.940886	0.000000	0.000000	0.000000	-0.406040	-0.255774	-1.365787	0.000000	0.000000	4.000000	40.000000	0.000000
2316.343119	0.124167	0.487716	-0.039542	79.615959	9.070342	38.985256	-0.868575	0.000000	-4.923980	0.000000	0.000000	0.000000	-0.406040	-0.255774	-1.365787	0.000000	0.000000	4.000000	40.000000	0.000000
2316.346453	0.122571	0.486875	-0.043834	79.615959	9.070342	38.985256	-0.868575	0.000000	-4.923980	0.000000	0.000000	0.000000	-0.478819	-0.252190	-1.287388	0.000000	0.000000	4.000000	40.000000	0.000000
2316.349786	0.122571	0.486875	-0.043834	79.615959	9.070342	38.985256	-0.868575	0.000000	-4.923980	0.000000	0.000000	0.000000	-0.478819	-0.252190	-1.287388	0.000000	0.000000	4.000000	40.000000	0.000000
2316.353119	0.122571	0.486875	-0.043834	79.344307	9.290283	39.207790	-0.966153	0.000000	-4.905766	0.000000	0.000000	0.000000	-0.478819	-0.252190	-1.287388	0.000000	0.000000	4.000000	40.000000	0.000000
2316.356453	0.120832	0.486072	-0.047847	79.344307	9.290283	39.207790	-0.966153	0.000000	-4.905766	0.000000	0.000000	0.000000	-0.521860	-0.240756	-1.204060	0.000000	0.000000	4.000000	40.000000	0.000000
2316.359786	0.120832	0.486072	-0.047847	79.344307	9.290283	39.207790	-0.966153	0.000000	-4.905766	0.000000	0.000000	0.000000	-0.521860	-0.240756	-1.204060	0.000000	0.000000	4.000000	40.000000	0.000000
2316.363119	0.120832	0.486072	-0.047847	78.804420	9.859459	39.849075	-1.058775	0.000000	-4.886614	0.000000	0.000000	0.000000	-0.521860	-0.240756	-1.204060	0.000000	0.000000	4.000000	40.000000	0.000000
2316.366453	0.119073	0.485199	-0.051680	78.804420	9.859459	39.849075	-1.058775	0.000000	-4.886614	0.000000	0.000000	0.000000	-0.527646	-0.262117	-1.149748	0.000000	0.000000	4.000000	40.000000	0.000000
2316.369786	0.119073	0.485199	-0.051680	78.804420	9.859459	39.849075	-1.058775	0.000000	-4.886614	0.000000	0.000000	0.000000	-0.527646	-0.262117	-1.149748	0.000000	0.000000	4.000000	40.000000	0.000000
2316.373119	0.119073	0.485199	-0.051680	78.171219	10.426108	40.500530	-1.148000	0.000000	-4.866426	0.000000	0.000000	0.000000	-0.527646	-0.262117	-1.149748	0.000000	0.000000	4.000000	40.000000	0.000000
2316.376453	0.117171	0.484229	-0.055547	78.171219	10.426108	40.500530	-1.148000	0.000000	-4.866426	0.000000	0.000000	0.000000	-0.570463	-0.290984	-1.160303	0.000000	0.000000	4.000000	40.000000	0.000000
2316.379786	0.117171	0.484229	-0.055547	78.171219	10.426108	40.500530	-1.148000	0.000000	-4.866426	0.000000	0.000000	0.000000	-0.570463	-0.290984	-1.160303	0.000000	0.000000	4.000000	40.000000	0.000000
2316.383119	0.117171	0.484229	-0.055547	77.567329	10.883047	41.050293	-1.238998	0.000000	-4.844056	0.000000	0.000000	0.000000	-0.570463	-0.290984	-1.160303	0.000000	0.000000	4.000000	40.000000	0.000000
2316.386453	0.115138	0.483125	-0.059569	77.567329	10.883047	41.050293	-1.238998	0.000000	-4.844056	0.000000	0.000000	0.000000	-0.609869	-0.331073	-1.206451	0.000000	0.000000	4.000000	40.000000	0.000000
2316.389786	0.115138	0.483125	-0.059569	77.567329	10.883047	41.050293	-1.238998	0.000000	-4.844056	0.000000	0.000000	0.000000	-0.609869	-0.331073	-1.206451	0.000000	0.000000	4.000000	40.000000	0.000000
2316.393119	0.115138	0.483125	-0.059569	77.011482	11.247268	41.516979	-1.334231	0.000000	-4.818695	0.000000	0.000000	0.000000	-0.609869	-0.331073	-1.206451	0.000000	0.000000	4.000000	40.000000	0.000000
2316.396453	0.112994	0.481998	-0.063690	77.011482	11.247268	41.516979	-1.334231	0.000000	-4.818695	0.000000	0.000000	0.000000	-0.643267	-0.338140	-1.236302	0.000000	0.000000	4.000000	40.000000	0.000000
2316.399786	0.112994	0.481998	-0.063690	77.011482	11.247268	41.516979	-1.334231	0.000000	-4.818695	0.000000	0.000000	0.000000	-0.643267	-0.338140	-1.236302	0.000000	0.000000	4.000000	40.000000	0.000000
2316.403119	0.112994	0.481998	-0.063690	76.498833	11.533669	41.925526	-1.432440	0.000000	-4.790419	0.000000	0.000000	0.000000	-0.643267	-0.338140	-1.236302	0.000000	0.000000	4.000000	40.000000	0.000000
2316.406453	0.110706	0.480827	-0.067901	76.498833	11.533669	41.925526	-1.432440	0.000000	-4.790419	0.000000	0.000000	0.000000	-0.686608	-0.351282	-1.263442	0.000000	0.000000	4.000000	40.000000	0.000000
2316.409786	0.110706	0.480827	-0.067901	76.498833	11.533669	41.925526	-1.432440	0.000000	-4.790419	0.000000	0.000000	0.000000	-0.686608	-0.351282	-1.263442	0.000000	0.000000	4.000000	40.000000	0.000000
2316.413119	0.110706	0.480827	-0.067901	75.995995	11.746157	42.289131	-1.533620	0.000000	-4.758993	0.000000	0.000000	0.000000	-0.686608	-0.351282	-1.263442	0.000000	0.000000	4.000000	40.000000	0.000000
2316.416453	0.108246	0.479671	-0.071968	75.995995	11.746157	42.289131	-1.533620	0.000000	-4.758993	0.000000	0.000000	0.000000	-0.737932	-0.346739	-1.219946	0.000000	0.000000	4.000000	40.000000	0.000000
2316.419786	0.108246	0.479671	-0.071968	75.995995	11.746157	42.289131	-1.533620	0.000000	-4.758993	0.000000	0.000000	0.000000	-0.737932	-0.346739	-1.219946	0.000000	0.000000	4.000000	40.000000	0.000000
2316.423119	0.108246	0.479671	-0.071968	75.451881	11.913746	42.653061	-1.633178	0.000000	-4.725752	0.000000	0.000000	0.000000	-0.737932	-0.346739	-1.219946	0.000000	0.000000	4.000000	40.000000	0.000000
2316.426453	0.105561	0.478555	-0.075830	75.451881	11.913746	42.653061	-1.633178	0.000000	-4.725752	0.000000	0.000000	0.000000	-0.805539	-0.335029	-1.158608	0.000000	0.000000	4.000000	40.000000	0.000000
2316.429786	0.105561	0.478555	-0.075830	75.451881	11.913746	42.653061	-1.633178	0.000000	-4.725752	0.000000	0.000000	0.000000	-0.805539	-0.335029	-1.158608	0.000000	0.000000	4.000000	40.000000	0.000000
2316.433119	0.105561	0.478555	-0.075830	74.843170	12.030852	43.017643	-1.730476	0.000000	-4.690997	0.000000	0.000000	0.000000	-0.805539	-0.335029	-1.158608	0.000000	0.000000	4.000000	40.000000	0.000000
2316.436453	0.102675	0.477497	-0.079286	74.843170	12.030852	43.017643	-1.730476	0.000000	-4.690997	0.000000	0.000000	0.000000	-0.865683	-0.317344	-1.036973	0.000000	0.000000	4.000000	40.000000	0.000000
2316.439786	0.102675	0.477497	-0.079286	74.843170	12.030852	43.017643	-1.730476	0.000000	-4.690997	0.000000	0.000000	0.000000	-0.865683	-0.317344	-1.036973	0.000000	0.000000	4.000000	40.000000	0.000000
2316.443119	0.102675	0.477497	-0.079286	74.215782	12.085851	43.356167	-1.821575	0.000000	-4.656379	0.000000	0.000000	0.000000	-0.865683	-0.317344	-1.036973	0.000000	0.000000	4.000000	40.000000	0.000000
2316.446453	0.099695	0.476462	-0.082389	74.215782	12.085851	43.356167	-1.821575	0.000000	-4.656379	0.000000	0.000000	0.000000	-0.893914	-0.310348	-0.930811	0.000000	0.000000	4.000000	40.000000	0.000000
2316.449786	0.099695	0.476462	-0.082389	74.215782	12.085851	43.356167	-1.821575	0.000000	-4.656379	0.000000	0.000000	0.000000	-0.893914	-0.310348	-0.930811	0.000000	0.000000	4.000000	40.000000	0.000000
2316.453119	0.099695	0.476462	-0.082389	73.617699	12.081441	43.660286	-1.906949	0.000000	-4.622072	0.000000	0.000000	0.000000	-0.893914	-0.310348	-0.930811	0.000000	0.000000	4.000000	40.000000	0.000000
2316.456453	0.096671	0.475424	-0.085244	73.617699	12.081441	43.660286	-1.906949	0.000000	-4.622072	0.000000	0.000000	0.000000	-0.907403	-0.311452	-0.856503	0.000000	0.000000	4.000000	40.000000	0.000000
2316.459786	0.096671	0.475424	-0.085244	73.617699	12.081441	43.660286	-1.906949	0.000000	-4.622072	0.000000	0.000000	0.000000	-0.907403	-0.311452	-0.856503	0.000000	0.000000	4.000000	40.000000	0.000000
2316.463119	0.096671	0.475424	-0.085244	73.059624	12.021004	43.923729	-1.988435	0.000000	-4.587606	0.000000	0.000000	0.000000	-0.907403	-0.311452	-0.856503	0.000000	0.000000	4.000000	40.000000	0.000000
2316.466453	0.093642	0.474379	-0.087909	73.059624	12.021004	43.923729	-1.988435	0.000000	-4.587606	0.000000	0.000000	0.000000	-0.908518	-0.313379	-0.799587	0.000000	0.000000	4.000000	40.000000	0.000000
2316.469786	0.093642	0.474379	-0.087909	73.059624	12.021004	43.923729	-1.988435	0.000000	-4.587606	0.000000	0.000000	0.000000	-0.908518	-0.313379	-0.799587	0.000000	0.000000	4.000000	40.000000	0.000000
2316.473119	0.093642	0.474379	-0.087909	72.556595	11.916290	44.157162	-2.066876	0.000000	-4.552804	0.000000	0.000000	0.000000	-0.908518	-0.313379	-0.799587	0.000000	0.000000	4.000000	40.000000	0.000000
2316.476453	0.090599	0.473313	-0.090499	72.556595	11.916290	44.157162	-2.066876	0.000000	-4.552804	0.000000	0.000000	0.000000	-0.912870	-0.320002	-0.776904	0.000000	0.000000	4.000000	40.000000	0.000000
2316.479786	0.090599	0.473313	-0.090499	72.556595	11.916290	44.157162	-2.066876	0.000000	-4.552804	0.000000	0.000000	0.000000	-0.912870	-0.320002	-0.776904	0.000000	0.000000	4.000000	40.000000	0.000000
2316.483119	0.090599	0.473313	-0.090499	72.109406	11.770035	44.358772	-2.144597	0.000000	-4.516714	0.000000	0.000000	0.000000	-0.912870	-0.320002	-0.776904	0.000000	0.000000	4.000000	40.000000	0.000000
2316.486453	0.087521	0.472241	-0.093103	72.109406	11.770035	44.358772	-2.144597	0.000000	-4.516714	0.000000	0.000000	0.000000	-0.923595	-0.321429	-0.781244	0.000000	0.000000	4.000000	40.000000	0.000000
2316.489786	0.087521	0.472241	-0.093103	72.109406	11.770035	44.358772	-2.144597	0.000000	-4.516714	0.000000	0.000000	0.000000	-0.923595	-0.321429	-0.781244	0.000000	0.000000	4.000000	40.000000	0.000000
2316.493119	0.087521	0.472241	-0.093103	71.758911	11.572637	44.524559	-2.223506	0.000000	-4.478395	0.000000	0.000000	0.000000	-0.923595	-0.321429	-0.781244	0.000000	0.000000	4.000000	40.000000	0.000000
2316.496453	0.084367	0.471167	-0.095667	71.758911	11.572637	44.524559	-2.223506	0.000000	-4.478395	0.000000	0.000000	0.000000	-0.946112	-0.322186	-0.769102	0.000000	0.000000	4.000000	40.000000	0.000000
2316.499786	0.084367	0.471167	-0.095667	71.758911	11.572637	44.524559	-2.223506	0.000000	-4.478395	0.000000	0.000000	0.000000	-0.946112	-0.322186	-0.769102	0.000000	0.000000	4.000000	40.000000	0.000000
2316.503119	0.084367	0.471167	-0.095667	71.532364	11.308136	44.654911	-2.302900	0.000000	-4.438091	0.000000	0.000000	0.000000	-0.946112	-0.322186	-0.769102	0.000000	0.000000	4.000000	40.000000	0.000000
2316.506453	0.081087	0.470028	-0.098272	71.532364	11.308136	44.654911	-2.302900	0.000000	-4.438091	0.000000	0.000000	0.000000	-0.984140	-0.341902	-0.781499	0.000000	0.000000	4.000000	40.000000	0.000000
2316.509786	0.081087	0.470028	-0.098272	71.532364	11.308136	44.654911	-2.302900	0.000000	-4.438091	0.000000	0.000000	0.000000	-0.984140	-0.341902	-0.781499	0.000000	0.000000	4.000000	40.000000	0.000000
2316.513119	0.081087	0.470028	-0.098272	71.388786	10.988405	44.761349	-2.384857	0.000000	-4.394594	0.000000	0.000000	0.000000	-0.984140	-0.341902	-0.781499	0.000000	0.000000	4.000000	40.000000	0.000000
2316.516453	0.077657	0.468878	-0.100802	71.388786	10.988405	44.761349	-2.384857	0.000000	-4.394594	0.000000	0.000000	0.000000	-1.028837	-0.344816	-0.758951	0.000000	0.000000	4.000000	40.000000	0.000000
2316.519786	0.077657	0.468878	-0.100802	71.388786	10.988405	44.761349	-2.384857	0.000000	-4.394594	0.000000	0.000000	0.000000	-1.028837	-0.344816	-0.758951	0.000000	0.000000	4.000000	40.000000	0.000000
2316.523119	0.077657	0.468878	-0.100802	71.297440	10.622928	44.852962	-2.467462	0.000000	-4.348751	0.000000	0.000000	0.000000	-1.028837	-0.344816	-0.758951	0.000000	0.000000	4.000000	40.000000	0.000000
2316.526453	0.074091	0.467721	-0.103216	71.297440	10.622928	44.852962	-2.467462	0.000000	-4.348751	0.000000	0.000000	0.000000	-1.069732	-0.347242	-0.724388	0.000000	0.000000	4.000000	40.000000	0.000000
2316.529786	0.074091	0.467721	-0.103216	71.297440	10.622928	44.852962	-2.467462	0.000000	-4.348751	0.000000	0.000000	0.000000	-1.069732	-0.347242	-0.724388	0.000000	0.000000	4.000000	40.000000	0.000000
2316.533119	0.074091	0.467721	-0.103216	71.252869	10.218896	44.931423	-2.549949	0.000000	-4.300902	0.000000	0.000000	0.000000	-1.069732	-0.347242	-0.724388	0.000000	0.000000	4.000000	40.000000	0.000000
2316.536453	0.070484	0.466556	-0.105492	71.252869	10.218896	44.931423	-2.549949	0.000000	-4.300902	0.000000	0.000000	0.000000	-1.082281	-0.349368	-0.682695	0.000000	0.000000	4.000000	40.000000	0.000000
2316.539786	0.070484	0.466556	-0.105492	71.252869	10.218896	44.931423	-2.549949	0.000000	-4.300902	0.000000	0.000000	0.000000	-1.082281	-0.349368	-0.682695	0.000000	0.000000	4.000000	40.000000	0.000000
2316.543119	0.070484	0.466556	-0.105492	71.236320	9.791634	44.998508	-2.630954	0.000000	-4.251833	0.000000	0.000000	0.000000	-1.082281	-0.349368	-0.682695	0.000000	0.000000	4.000000	40.000000	0.000000
2316.546453	0.066892	0.465446	-0.107503	71.236320	9.791634	44.998508	-2.630954	0.000000	-4.251833	0.000000	0.000000	0.000000	-1.077510	-0.333217	-0.603130	0.000000	0.000000	4.000000	40.000000	0.000000
2316.549786	0.066892	0.465446	-0.107503	71.236320	9.791634	44.998508	-2.630954	0.000000	-4.251833	0.000000	0.000000	0.000000	-1.077510	-0.333217	-0.603130	0.000000	0.000000	4.000000	40.000000	0.000000
2316.553119	0.066892	0.465446	-0.107503	71.256340	9.350814	44.994835	-2.707615	0.000000	-4.203430	0.000000	0.000000	0.000000	-1.077510	-0.333217	-0.603130	0.000000	0.000000	4.000000	40.000000	0.000000
2316.556453	0.063410	0.464403	-0.109359	71.256340	9.350814	44.994835	-2.707615	0.000000	-4.203430	0.000000	0.000000	0.000000	-1.044652	-0.312796	-0.556853	0.000000	0.000000	4.000000	40.000000	0.000000
2316.559786	0.063410	0.464403	-0.109359	71.256340	9.350814	44.994835	-2.707615	0.000000	-4.203430	0.000000	0.000000	0.000000	-1.044652	-0.312796	-0.556853	0.000000	0.000000	4.000000	40.000000	0.000000
2316.563119	0.063410	0.464403	-0.109359	71.299187	8.917817	44.786213	-2.780869	0.000000	-4.155330	0.000000	0.000000	0.000000	-1.044652	-0.312796	-0.556853	0.000000	0.000000	4.000000	40.000000	0.000000
2316.566453	0.060077	0.463435	-0.111088	71.299187	8.917817	44.786213	-2.780869	0.000000	-4.155330	0.000000	0.000000	0.000000	-0.999722	-0.290430	-0.518886	0.000000	0.000000	4.000000	40.000000	0.000000
2316.569786	0.060077	0.463435	-0.111088	71.299187	8.917817	44.786213	-2.780869	0.000000	-4.155330	0.000000	0.000000	0.000000	-0.999722	-0.290430	-0.518886	0.000000	0.000000	4.000000	40.000000	0.000000
2316.573119	0.060077	0.463435	-0.111088	71.367752	8.478593	44.380974	-2.850654	0.000000	-4.107770	0.000000	0.000000	0.000000	-0.999722	-0.290430	-0.518886	0.000000	0.000000	4.000000	40.000000	0.000000
2316.576453	0.056833	0.462519	-0.112724	71.367752	8.478593	44.380974	-2.850654	0.000000	-4.107770	0.000000	0.000000	0.000000	-0.973301	-0.274759	-0.490630	0.000000	0.000000	4.000000	40.000000	0.000000
2316.579786	0.056833	0.462519	-0.112724	71.367752	8.478593	44.380974	-2.850654	0.000000	-4.107770	0.000000	0.000000	0.000000	-0.973301	-0.274759	-0.490630	0.000000	0.000000	4.000000	40.000000	0.000000
2316.583119	0.056833	0.462519	-0.112724	71.474594	8.022902	43.919857	-2.918180	0.000000	-4.060077	0.000000	0.000000	0.000000	-0.973301	-0.274759	-0.490630	0.000000	0.000000	4.000000	40.000000	0.000000
2316.586453	0.053599	0.461673	-0.114204	71.474594	8.022902	43.919857	-2.918180	0.000000	-4.060077	0.000000	0.000000	0.000000	-0.970171	-0.253732	-0.444125	0.000000	0.000000	4.000000	40.000000	0.000000
2316.589786	0.053599	0.461673	-0.114204	71.474594	8.022902	43.919857	-2.918180	0.000000	-4.060077	0.000000	0.000000	0.000000	-0.970171	-0.253732	-0.444125	0.000000	0.000000	4.000000	40.000000	0.000000
2316.593119	0.053599	0.461673	-0.114204	71.621132	7.529932	43.695881	-2.983335	0.000000	-4.012444	0.000000	0.000000	0.000000	-0.970171	-0.253732	-0.444125	0.000000	0.000000	4.000000	40.000000	0.000000
2316.596453	0.050287	0.460856	-0.115656	71.621132	7.529932	43.695881	-2.983335	0.000000	-4.012444	0.000000	0.000000	0.000000	-0.993587	-0.245145	-0.435590	0.000000	0.000000	4.000000	40.000000	0.000000
2316.599786	0.050287	0.460856	-0.115656	71.621132	7.529932	43.695881	-2.983335	0.000000	-4.012444	0.000000	0.000000	0.000000	-0.993587	-0.245145	-0.435590	0.000000	0.000000	4.000000	40.000000	0.000000
2316.603119	0.050287	0.460856	-0.115656	71.806412	6.988532	43.503963	-3.049392	0.000000	-3.962475	0.000000	0.000000	0.000000	-0.993587	-0.245145	-0.435590	0.000000	0.000000	4.000000	40.000000	0.000000
2316.606453	0.046878	0.460086	-0.116986	71.806412	6.988532	43.503963	-3.049392	0.000000	-3.962475	0.000000	0.000000	0.000000	-1.022700	-0.230878	-0.398979	0.000000	0.000000	4.000000	40.000000	0.000000
2316.609786	0.046878	0.460086	-0.116986	71.806412	6.988532	43.503963	-3.049392	0.000000	-3.962475	0.000000	0.000000	0.000000	-1.022700	-0.230878	-0.398979	0.000000	0.000000	4.000000	40.000000	0.000000
2316.613119	0.046878	0.460086	-0.116986	72.015427	6.394663	42.927505	-3.115082	0.000000	-3.911044	0.000000	0.000000	0.000000	-1.022700	-0.230878	-0.398979	0.000000	0.000000	4.000000	40.000000	0.000000
2316.616453	0.043416	0.459353	-0.118226	72.015427	6.394663	42.927505	-3.115082	0.000000	-3.911044	0.000000	0.000000	0.000000	-1.038684	-0.219903	-0.371929	0.000000	0.000000	4.000000	40.000000	0.000000
2316.619786	0.043416	0.459353	-0.118226	72.015427	6.394663	42.927505	-3.115082	0.000000	-3.911044	0.000000	0.000000	0.000000	-1.038684	-0.219903	-0.371929	0.000000	0.000000	4.000000	40.000000	0.000000
2316.623119	0.043416	0.459353	-0.118226	72.182533	5.773736	41.794983	-3.180437	0.000000	-3.858085	0.000000	0.000000	0.000000	-1.038684	-0.219903	-0.371929	0.000000	0.000000	4.000000	40.000000	0.000000
2316.626453	0.039984	0.458693	-0.119341	72.182533	5.773736	41.794983	-3.180437	0.000000	-3.858085	0.000000	0.000000	0.000000	-1.029502	-0.198054	-0.334443	0.000000	0.000000	4.000000	40.000000	0.000000
2316.629786	0.039984	0.458693	-0.119341	72.182533	5.773736	41.794983	-3.180437	0.000000	-3.858085	0.000000	0.000000	0.000000	-1.029502	-0.198054	-0.334443	0.000000	0.000000	4.000000	40.000000	0.000000
2316.633119	0.039984	0.458693	-0.119341	72.262703	5.173351	40.396946	-3.243825	0.000000	-3.804944	0.000000	0.000000	0.000000	-1.029502	-0.198054	-0.334443	0.000000	0.000000	4.000000	40.000000	0.000000
2316.636453	0.036640	0.458151	-0.120219	72.262703	5.173351	40.396946	-3.243825	0.000000	-3.804944	0.000000	0.000000	0.000000	-1.003352	-0.162753	-0.263604	0.000000	0.000000	4.000000	40.000000	0.000000
2316.639786	0.036640	0.458151	-0.120219	72.262703	5.173351	40.396946	-3.243825	0.000000	-3.804944	0.000000	0.000000	0.000000	-1.003352	-0.162753	-0.263604	0.000000	0.000000	4.000000	40.000000	0.000000
2316.643119	0.036640	0.458151	-0.120219	72.306488	4.604578	39.226551	-3.302773	0.000000	-3.753890	0.000000	0.000000	0.000000	-1.003352	-0.162753	-0.263604	0.000000	0.000000	4.000000	40.000000	0.000000
2316.646453	0.033418	0.457705	-0.120910	72.306488	4.604578	39.226551	-3.302773	0.000000	-3.753890	0.000000	0.000000	0.000000	-0.966500	-0.133782	-0.207086	0.000000	0.000000	4.000000	40.000000	0.000000
2316.649786	0.033418	0.457705	-0.120910	72.306488	4.604578	39.226551	-3.302773	0.000000	-3.753890	0.000000	0.000000	0.000000	-0.966500	-0.133782	-0.207086	0.000000	0.000000	4.000000	40.000000	0.000000
2316.653119	0.033418	0.457705	-0.120910	72.345825	4.064615	38.564655	-3.357589	0.000000	-3.704942	0.000000	0.000000	0.000000	-0.966500	-0.133782	-0.207086	0.000000	0.000000	4.000000	40.000000	0.000000
2316.656453	0.030286	0.457363	-0.121522	72.345825	4.064615	38.564655	-3.357589	0.000000	-3.704942	0.000000	0.000000	0.000000	-0.939508	-0.102606	-0.183657	0.000000	0.000000	4.000000	40.000000	0.000000
2316.659786	0.030286	0.457363	-0.121522	72.345825	4.064615	38.564655	-3.357589	0.000000	-3.704942	0.000000	0.000000	0.000000	-0.939508	-0.102606	-0.183657	0.000000	0.000000	4.000000	40.000000	0.000000
2316.663119	0.030286	0.457363	-0.121522	72.405991	3.527546	38.135529	-3.410408	0.000000	-3.656380	0.000000	0.000000	0.000000	-0.939508	-0.102606	-0.183657	0.000000	0.000000	4.000000	40.000000	0.000000
2316.666453	0.027180	0.457096	-0.122025	72.405991	3.527546	38.135529	-3.410408	0.000000	-3.656380	0.000000	0.000000	0.000000	-0.931988	-0.080028	-0.150908	0.000000	0.000000	4.000000	40.000000	0.000000
2316.669786	0.027180	0.457096	-0.122025	72.405991	3.527546	38.135529	-3.410408	0.000000	-3.656380	0.000000	0.000000	0.000000	-0.931988	-0.080028	-0.150908	0.000000	0.000000	4.000000	40.000000	0.000000
2316.673119	0.027180	0.457096	-0.122025	72.487625	2.975521	37.458023	-3.461659	0.000000	-3.607897	0.000000	0.000000	0.000000	-0.931988	-0.080028	-0.150908	0.000000	0.000000	4.000000	40.000000	0.000000
2316.676453	0.024026	0.456895	-0.122483	72.487625	2.975521	37.458023	-3.461659	0.000000	-3.607897	0.000000	0.000000	0.000000	-0.946077	-0.060434	-0.137411	0.000000	0.000000	4.000000	40.000000	0.000000
2316.679786	0.024026	0.456895	-0.122483	72.487625	2.975521	37.458023	-3.461659	0.000000	-3.607897	0.000000	0.000000	0.000000	-0.946077	-0.060434	-0.137411	0.000000	0.000000	4.000000	40.000000	0.000000
2316.683119	0.024026	0.456895	-0.122483	72.556320	2.419508	36.454601	-3.513330	0.000000	-3.557599	0.000000	0.000000	0.000000	-0.946077	-0.060434	-0.137411	0.000000	0.000000	4.000000	40.000000	0.000000
2316.686453	0.020793	0.456740	-0.122895	72.556320	2.419508	36.454601	-3.513330	0.000000	-3.557599	0.000000	0.000000	0.000000	-0.970099	-0.046494	-0.123717	0.000000	0.000000	4.000000	40.000000	0.000000
2316.689786	0.020793	0.456740	-0.122895	72.556320	2.419508	36.454601	-3.513330	0.000000	-3.557599	0.000000	0.000000	0.000000	-0.970099	-0.046494	-0.123717	0.000000	0.000000	4.000000	40.000000	0.000000
2316.693119	0.020793	0.456740	-0.122895	72.618896	1.855062	35.437050	-3.565908	0.000000	-3.504896	0.000000	0.000000	0.000000	-0.970099	-0.046494	-0.123717	0.000000	0.000000	4.000000	40.000000	0.000000
2316.696453	0.017474	0.456622	-0.123334	72.618896	1.855062	35.437050	-3.565908	0.000000	-3.504896	0.000000	0.000000	0.000000	-0.995610	-0.035361	-0.131630	0.000000	0.000000	4.000000	40.000000	0.000000
2316.699786	0.017474	0.456622	-0.123334	72.618896	1.855062	35.437050	-3.565908	0.000000	-3.504896	0.000000	0.000000	0.000000	-0.995610	-0.035361	-0.131630	0.000000	0.000000	4.000000	40.000000	0.000000
2316.703119	0.017474	0.456622	-0.123334	72.672112	1.283051	34.723282	-3.620501	0.000000	-3.448474	0.000000	0.000000	0.000000	-0.995610	-0.035361	-0.131630	0.000000	0.000000	4.000000	40.000000	0.000000
2316.706453	0.014137	0.456532	-0.123735	72.672112	1.283051	34.723282	-3.620501	0.000000	-3.448474	0.000000	0.000000	0.000000	-1.001032	-0.027063	-0.120232	0.000000	0.000000	4.000000	40.000000	0.000000
2316.709786	0.014137	0.456532	-0.123735	72.672112	1.283051	34.723282	-3.620501	0.000000	-3.448474	0.000000	0.000000	0.000000	-1.001032	-0.027063	-0.120232	0.000000	0.000000	4.000000	40.000000	0.000000
2316.713119	0.014137	0.456532	-0.123735	72.715919	0.706228	34.050056	-3.675196	0.000000	-3.390123	0.000000	0.000000	0.000000	-1.001032	-0.027063	-0.120232	0.000000	0.000000	4.000000	40.000000	0.000000
2316.716453	0.010779	0.456505	-0.124145	72.715919	0.706228	34.050056	-3.675196	0.000000	-3.390123	0.000000	0.000000	0.000000	-1.007389	-0.007873	-0.122946	0.000000	0.000000	4.000000	40.000000	0.000000
2316.719786	0.010779	0.456505	-0.124145	72.715919	0.706228	34.050056	-3.675196	0.000000	-3.390123	0.000000	0.000000	0.000000	-1.007389	-0.007873	-0.122946	0.000000	0.000000	4.000000	40.000000	0.000000
2316.723119	0.010779	0.456505	-0.124145	72.740974	0.127934	33.266453	-3.730649	0.000000	-3.329004	0.000000	0.000000	0.000000	-1.007389	-0.007873	-0.122946	0.000000	0.000000	4.000000	40.000000	0.000000
2316.726453	0.007402	0.456543	-0.124471	72.740974	0.127934	33.266453	-3.730649	0.000000	-3.329004	0.000000	0.000000	0.000000	-1.013198	0.011182	-0.097976	0.000000	0.000000	4.000000	40.000000	0.000000
2316.729786	0.007402	0.456543	-0.124471	72.740974	0.127934	33.266453	-3.730649	0.000000	-3.329004	0.000000	0.000000	0.000000	-1.013198	0.011182	-0.097976	0.000000	0.000000	4.000000	40.000000	0.000000
2316.733119	0.007402	0.456543	-0.124471	72.737831	-0.445736	32.405067	-3.785560	0.000000	-3.266425	0.000000	0.000000	0.000000	-1.013198	0.011182	-0.097976	0.000000	0.000000	4.000000	40.000000	0.000000
2316.736453	0.004065	0.456670	-0.124693	72.737831	-0.445736	32.405067	-3.785560	0.000000	-3.266425	0.000000	0.000000	0.000000	-1.000907	0.038312	-0.066448	0.000000	0.000000	4.000000	40.000000	0.000000
2316.739786	0.004065	0.456670	-0.124693	72.737831	-0.445736	32.405067	-3.785560	0.000000	-3.266425	0.000000	0.000000	0.000000	-1.000907	0.038312	-0.066448	0.000000	0.000000	4.000000	40.000000	0.000000
2316.743119	0.004065	0.456670	-0.124693	72.706543	-1.014773	31.473881	-3.838761	0.000000	-3.203734	0.000000	0.000000	0.000000	-1.000907	0.038312	-0.066448	0.000000	0.000000	4.000000	40.000000	0.000000
2316.746453	0.000766	0.456897	-0.124738	72.706543	-1.014773	31.473881	-3.838761	0.000000	-3.203734	0.000000	0.000000	0.000000	-0.989745	0.068144	-0.013665	0.000000	0.000000	4.000000	40.000000	0.000000
2316.749786	0.000766	0.456897	-0.124738	72.706543	-1.014773	31.473881	-3.838761	0.000000	-3.203734	0.000000	0.000000	0.000000	-0.989745	0.068144	-0.013665	0.000000	0.000000	4.000000	40.000000	0.000000
2316.753119	0.000766	0.456897	-0.124738	72.653351	-1.574194	30.719740	-3.889460	0.000000	-3.141990	0.000000	0.000000	0.000000	-0.989745	0.068144	-0.013665	0.000000	0.000000	4.000000	40.000000	0.000000
2316.756453	-0.002501	0.457197	-0.124723	72.653351	-1.574194	30.719740	-3.889460	0.000000	-3.141990	0.000000	0.000000	0.000000	-0.980097	0.089903	0.004466	0.000000	0.000000	4.000000	40.000000	0.000000
2316.759786	-0.002501	0.457197	-0.124723	72.653351	-1.574194	30.719740	-3.889460	0.000000	-3.141990	0.000000	0.000000	0.000000	-0.980097	0.089903	0.004466	0.000000	0.000000	4.000000	40.000000	0.000000
2316.763119	-0.002501	0.457197	-0.124723	72.584404	-2.132543	30.383356	-3.939215	0.000000	-3.079380	0.000000	0.000000	0.000000	-0.980097	0.089903	0.004466	0.000000	0.000000	4.000000	40.000000	0.000000
2316.766453	-0.005755	0.457561	-0.124578	72.584404	-2.132543	30.383356	-3.939215	0.000000	-3.079380	0.000000	0.000000	0.000000	-0.976271	0.109053	0.043669	0.000000	0.000000	4.000000	40.000000	0.000000
2316.769786	-0.005755	0.457561	-0.124578	72.584404	-2.132543	30.383356	-3.939215	0.000000	-3.079380	0.000000	0.000000	0.000000	-0.976271	0.109053	0.043669	0.000000	0.000000	4.000000	40.000000	0.000000
2316.773119	-0.005755	0.457561	-0.124578	72.502518	-2.708327	29.924322	-3.987495	0.000000	-3.016602	0.000000	0.000000	0.000000	-0.976271	0.109053	0.043669	0.000000	0.000000	4.000000	40.000000	0.000000
2316.776453	-0.009029	0.457943	-0.124418	72.502518	-2.708327	29.924322	-3.987495	0.000000	-3.016602	0.000000	0.000000	0.000000	-0.982310	0.114654	0.047798	0.000000	0.000000	4.000000	40.000000	0.000000
2316.779786	-0.009029	0.457943	-0.124418	72.502518	-2.708327	29.924322	-3.987495	0.000000	-3.016602	0.000000	0.000000	0.000000	-0.982310	0.114654	0.047798	0.000000	0.000000	4.000000	40.000000	0.000000
2316.783119	-0.009029	0.457943	-0.124418	72.410507	-3.304584	28.850824	-4.036191	0.000000	-2.951129	0.000000	0.000000	0.000000	-0.982310	0.114654	0.047798	0.000000	0.000000	4.000000	40.000000	0.000000
2316.786453	-0.012342	0.458353	-0.124223	72.410507	-3.304584	28.850824	-4.036191	0.000000	-2.951129	0.000000	0.000000	0.000000	-0.993667	0.123073	0.058521	0.000000	0.000000	4.000000	40.000000	0.000000
2316.789786	-0.012342	0.458353	-0.124223	72.410507	-3.304584	28.850824	-4.036191	0.000000	-2.951129	0.000000	0.000000	0.000000	-0.993667	0.123073	0.058521	0.000000	0.000000	4.000000	40.000000	0.000000
2316.793119	-0.012342	0.458353	-0.124223	72.308624	-3.917961	27.168333	-4.085283	0.000000	-2.882787	0.000000	0.000000	0.000000	-0.993667	0.123073	0.058521	0.000000	0.000000	4.000000	40.000000	0.000000
2316.796453	-0.015693	0.458792	-0.123994	72.308624	-3.917961	27.168333	-4.085283	0.000000	-2.882787	0.000000	0.000000	0.000000	-1.005558	0.131594	0.068882	0.000000	0.000000	4.000000	40.000000	0.000000
2316.799786	-0.015693	0.458792	-0.123994	72.308624	-3.917961	27.168333	-4.085283	0.000000	-2.882787	0.000000	0.000000	0.000000	-1.005558	0.131594	0.068882	0.000000	0.000000	4.000000	40.000000	0.000000
2316.803119	-0.015693	0.458792	-0.123994	72.194611	-4.518439	25.604954	-4.134775	0.000000	-2.811340	0.000000	0.000000	0.000000	-1.005558	0.131594	0.068882	0.000000	0.000000	4.000000	40.000000	0.000000
2316.806453	-0.019027	0.459269	-0.123658	72.194611	-4.518439	25.604954	-4.134775	0.000000	-2.811340	0.000000	0.000000	0.000000	-1.000182	0.143101	0.100816	0.000000	0.000000	4.000000	40.000000	0.000000
2316.809786	-0.019027	0.459269	-0.123658	72.194611	-4.518439	25.604954	-4.134775	0.000000	-2.811340	0.000000	0.000000	0.000000	-1.000182	0.143101	0.100816	0.000000	0.000000	4.000000	40.000000	0.000000
2316.813119	-0.019027	0.459269	-0.123658	72.059746	-5.079717	24.663399	-4.182996	0.000000	-2.739078	0.000000	0.000000	0.000000	-1.000182	0.143101	0.100816	0.000000	0.000000	4.000000	40.000000	0.000000
2316.816453	-0.022347	0.459803	-0.123215	72.059746	-5.079717	24.663399	-4.182996	0.000000	-2.739078	0.000000	0.000000	0.000000	-0.995905	0.160305	0.132809	0.000000	0.000000	4.000000	40.000000	0.000000
2316.819786	-0.022347	0.459803	-0.123215	72.059746	-5.079717	24.663399	-4.182996	0.000000	-2.739078	0.000000	0.000000	0.000000	-0.995905	0.160305	0.132809	0.000000	0.000000	4.000000	40.000000	0.000000
2316.823119	-0.022347	0.459803	-0.123215	71.906418	-5.626025	24.103069	-4.230032	0.000000	-2.665864	0.000000	0.000000	0.000000	-0.995905	0.160305	0.132809	0.000000	0.000000	4.000000	40.000000	0.000000
2316.826453	-0.025645	0.460406	-0.122595	71.906418	-5.626025	24.103069	-4.230032	0.000000	-2.665864	0.000000	0.000000	0.000000	-0.989534	0.180760	0.186030	0.000000	0.000000	4.000000	40.000000	0.000000
2316.829786	-0.025645	0.460406	-0.122595	71.906418	-5.626025	24.103069	-4.230032	0.000000	-2.665864	0.000000	0.000000	0.000000	-0.989534	0.180760	0.186030	0.000000	0.000000	4.000000	40.000000	0.000000
2316.833119	-0.025645	0.460406	-0.122595	71.724922	-6.162970	23.430094	-4.275146	0.000000	-2.592900	0.000000	0.000000	0.000000	-0.989534	0.180760	0.186030	0.000000	0.000000	4.000000	40.000000	0.000000
2316.836453	-0.028958	0.461068	-0.121823	71.724922	-6.162970	23.430094	-4.275146	0.000000	-2.592900	0.000000	0.000000	0.000000	-0.993732	0.198850	0.231561	0.000000	0.000000	4.000000	40.000000	0.000000
2316.839786	-0.028958	0.461068	-0.121823	71.724922	-6.162970	23.430094	-4.275146	0.000000	-2.592900	0.000000	0.000000	0.000000	-0.993732	0.198850	0.231561	0.000000	0.000000	4.000000	40.000000	0.000000
2316.843119	-0.028958	0.461068	-0.121823	71.521507	-6.693264	22.590862	-4.319225	0.000000	-2.518790	0.000000	0.000000	0.000000	-0.993732	0.198850	0.231561	0.000000	0.000000	4.000000	40.000000	0.000000
2316.846453	-0.032241	0.461812	-0.120896	71.521507	-6.693264	22.590862	-4.319225	0.000000	-2.518790	0.000000	0.000000	0.000000	-0.984995	0.222958	0.278143	0.000000	0.000000	4.000000	40.000000	0.000000
2316.849786	-0.032241	0.461812	-0.120896	71.521507	-6.693264	22.590862	-4.319225	0.000000	-2.518790	0.000000	0.000000	0.000000	-0.984995	0.222958	0.278143	0.000000	0.000000	4.000000	40.000000	0.000000
2316.853119	-0.032241	0.461812	-0.120896	71.296188	-7.217006	21.361912	-4.361652	0.000000	-2.444583	0.000000	0.000000	0.000000	-0.984995	0.222958	0.278143	0.000000	0.000000	4.000000	40.000000	0.000000
2316.856453	-0.035548	0.462619	-0.119818	71.296188	-7.217006	21.361912	-4.361652	0.000000	-2.444583	0.000000	0.000000	0.000000	-0.991951	0.242115	0.323379	0.000000	0.000000	4.000000	40.000000	0.000000
2316.859786	-0.035548	0.462619	-0.119818	71.296188	-7.217006	21.361912	-4.361652	0.000000	-2.444583	0.000000	0.000000	0.000000	-0.991951	0.242115	0.323379	0.000000	0.000000	4.000000	40.000000	0.000000
2316.863119	-0.035548	0.462619	-0.119818	71.060707	-7.736980	19.837797	-4.403354	0.000000	-2.368644	0.000000	0.000000	0.000000	-0.991951	0.242115	0.323379	0.000000	0.000000	4.000000	40.000000	0.000000
2316.866453	-0.038869	0.463461	-0.118705	71.060707	-7.736980	19.837797	-4.403354	0.000000	-2.368644	0.000000	0.000000	0.000000	-0.996324	0.252815	0.333873	0.000000	0.000000	4.000000	40.000000	0.000000
2316.869786	-0.038869	0.463461	-0.118705	71.060707	-7.736980	19.837797	-4.403354	0.000000	-2.368644	0.000000	0.000000	0.000000	-0.996324	0.252815	0.333873	0.000000	0.000000	4.000000	40.000000	0.000000
2316.873119	-0.038869	0.463461	-0.118705	70.881287	-8.279469	18.389128	-4.445176	0.000000	-2.289193	0.000000	0.000000	0.000000	-0.996324	0.252815	0.333873	0.000000	0.000000	4.000000	40.000000	0.000000
2316.876453	-0.042257	0.464294	-0.117540	70.881287	-8.279469	18.389128	-4.445176	0.000000	-2.289193	0.000000	0.000000	0.000000	-1.016498	0.249910	0.349603	0.000000	0.000000	4.000000	40.000000	0.000000
2316.879786	-0.042257	0.464294	-0.117540	70.881287	-8.279469	18.389128	-4.445176	0.000000	-2.289193	0.000000	0.000000	0.000000	-1.016498	0.249910	0.349603	0.000000	0.000000	4.000000	40.000000	0.000000
2316.883119	-0.042257	0.464294	-0.117540	70.961845	-8.903275	17.292360	-4.487711	0.000000	-2.204643	0.000000	0.000000	0.000000	-1.016498	0.249910	0.349603	0.000000	0.000000	4.000000	40.000000	0.000000
2316.886453	-0.045694	0.465105	-0.116484	70.961845	-8.903275	17.292360	-4.487711	0.000000	-2.204643	0.000000	0.000000	0.000000	-1.030973	0.243182	0.316713	0.000000	0.000000	4.000000	40.000000	0.000000
2316.889786	-0.045694	0.465105	-0.116484	70.961845	-8.903275	17.292360	-4.487711	0.000000	-2.204643	0.000000	0.000000	0.000000	-1.030973	0.243182	0.316713	0.000000	0.000000	4.000000	40.000000	0.000000
2316.893119	-0.045694	0.465105	-0.116484	71.262947	-9.599650	16.422215	-4.531704	0.000000	-2.112736	0.000000	0.000000	0.000000	-1.030973	0.243182	0.316713	0.000000	0.000000	4.000000	40.000000	0.000000
2316.896453	-0.049190	0.465895	-0.115447	71.262947	-9.599650	16.422215	-4.531704	0.000000	-2.112736	0.000000	0.000000	0.000000	-1.048788	0.236897	0.311059	0.000000	0.000000	4.000000	40.000000	0.000000
2316.899786	-0.049190	0.465895	-0.115447	71.262947	-9.599650	16.422215	-4.531704	0.000000	-2.112736	0.000000	0.000000	0.000000	-1.048788	0.236897	0.311059	0.000000	0.000000	4.000000	40.000000	0.000000
2316.903119	-0.049190	0.465895	-0.115447	71.564247	-10.279243	15.656315	-4.576377	0.000000	-2.014144	0.000000	0.000000	0.000000	-1.048788	0.236897	0.311059	0.000000	0.000000	4.000000	40.000000	0.000000
2316.906453	-0.052695	0.466754	-0.114215	71.564247	-10.279243	15.656315	-4.576377	0.000000	-2.014144	0.000000	0.000000	0.000000	-1.051725	0.257835	0.369710	0.000000	0.000000	4.000000	40.000000	0.000000
2316.909786	-0.052695	0.466754	-0.114215	71.564247	-10.279243	15.656315	-4.576377	0.000000	-2.014144	0.000000	0.000000	0.000000	-1.051725	0.257835	0.369710	0.000000	0.000000	4.000000	40.000000	0.000000
2316.913119	-0.052695	0.466754	-0.114215	71.814522	-10.912992	14.927464	-4.619466	0.000000	-1.913253	0.000000	0.000000	0.000000	-1.051725	0.257835	0.369710	0.000000	0.000000	4.000000	40.000000	0.000000
2316.916453	-0.056180	0.467657	-0.112804	71.814522	-10.912992	14.927464	-4.619466	0.000000	-1.913253	0.000000	0.000000	0.000000	-1.045374	0.270725	0.423100	0.000000	0.000000	4.000000	40.000000	0.000000
2316.919786	-0.056180	0.467657	-0.112804	71.814522	-10.912992	14.927464	-4.619466	0.000000	-1.913253	0.000000	0.000000	0.000000	-1.045374	0.270725	0.423100	0.000000	0.000000	4.000000	40.000000	0.000000
2316.923119	-0.056180	0.467657	-0.112804	72.037552	-11.472954	14.440726	-4.660699	0.000000	-1.810493	0.000000	0.000000	0.000000	-1.045374	0.270725	0.423100	0.000000	0.000000	4.000000	40.000000	0.000000
2316.926453	-0.059558	0.468602	-0.111247	72.037552	-11.472954	14.440726	-4.660699	0.000000	-1.810493	0.000000	0.000000	0.000000	-1.013261	0.283741	0.467179	0.000000	0.000000	4.000000	40.000000	0.000000
2316.929786	-0.059558	0.468602	-0.111247	72.037552	-11.472954	14.440726	-4.660699	0.000000	-1.810493	0.000000	0.000000	0.000000	-1.013261	0.283741	0.467179	0.000000	0.000000	4.000000	40.000000	0.000000
2316.933119	-0.059558	0.468602	-0.111247	72.276611	-11.987587	13.959442	-4.699118	0.000000	-1.708302	0.000000	0.000000	0.000000	-1.013261	0.283741	0.467179	0.000000	0.000000	4.000000	40.000000	0.000000
2316.936453	-0.062871	0.469572	-0.109594	72.276611	-11.987587	13.959442	-4.699118	0.000000	-1.708302	0.000000	0.000000	0.000000	-0.993992	0.290999	0.496048	0.000000	0.000000	4.000000	40.000000	0.000000
2316.939786	-0.062871	0.469572	-0.109594	72.276611	-11.987587	13.959442	-4.699118	0.000000	-1.708302	0.000000	0.000000	0.000000	-0.993992	0.290999	0.496048	0.000000	0.000000	4.000000	40.000000	0.000000
2316.943119	-0.062871	0.469572	-0.109594	72.606171	-12.486623	12.975827	-4.735609	0.000000	-1.604372	0.000000	0.000000	0.000000	-0.993992	0.290999	0.496048	0.000000	0.000000	4.000000	40.000000	0.000000
2316.946453	-0.066137	0.470587	-0.107846	72.606171	-12.486623	12.975827	-4.735609	0.000000	-1.604372	0.000000	0.000000	0.000000	-0.979865	0.304383	0.524313	0.000000	0.000000	4.000000	40.000000	0.000000
2316.949786	-0.066137	0.470587	-0.107846	72.606171	-12.486623	12.975827	-4.735609	0.000000	-1.604372	0.000000	0.000000	0.000000	-0.979865	0.304383	0.524313	0.000000	0.000000	4.000000	40.000000	0.000000
2316.953119	-0.066137	0.470587	-0.107846	73.010429	-12.961974	11.625220	-4.770367	0.000000	-1.497864	0.000000	0.000000	0.000000	-0.979865	0.304383	0.524313	0.000000	0.000000	4.000000	40.000000	0.000000
2316.956453	-0.069452	0.471676	-0.106046	73.010429	-12.961974	11.625220	-4.770367	0.000000	-1.497864	0.000000	0.000000	0.000000	-0.994559	0.326730	0.539884	0.000000	0.000000	4.000000	40.000000	0.000000
2316.959786	-0.069452	0.471676	-0.106046	73.010429	-12.961974	11.625220	-4.770367	0.000000	-1.497864	0.000000	0.000000	0.000000	-0.994559	0.326730	0.539884	0.000000	0.000000	4.000000	40.000000	0.000000
2316.963119	-0.069452	0.471676	-0.106046	73.432800	-13.340244	10.670800	-4.804631	0.000000	-1.384022	0.000000	0.000000	0.000000	-0.994559	0.326730	0.539884	0.000000	0.000000	4.000000	40.000000	0.000000
2316.966453	-0.072875	0.472837	-0.104091	73.432800	-13.340244	10.670800	-4.804631	0.000000	-1.384022	0.000000	0.000000	0.000000	-1.026736	0.348176	0.586656	0.000000	0.000000	4.000000	40.000000	0.000000
2316.969786	-0.072875	0.472837	-0.104091	73.432800	-13.340244	10.670800	-4.804631	0.000000	-1.384022	0.000000	0.000000	0.000000	-1.026736	0.348176	0.586656	0.000000	0.000000	4.000000	40.000000	0.000000
2316.973119	-0.072875	0.472837	-0.104091	73.843468	-13.587307	10.069263	-4.838414	0.000000	-1.260853	0.000000	0.000000	0.000000	-1.026736	0.348176	0.586656	0.000000	0.000000	4.000000	40.000000	0.000000
2316.976453	-0.076361	0.474058	-0.102043	73.843468	-13.587307	10.069263	-4.838414	0.000000	-1.260853	0.000000	0.000000	0.000000	-1.045926	0.366530	0.614437	0.000000	0.000000	4.000000	40.000000	0.000000
2316.979786	-0.076361	0.474058	-0.102043	73.843468	-13.587307	10.069263	-4.838414	0.000000	-1.260853	0.000000	0.000000	0.000000	-1.045926	0.366530	0.614437	0.000000	0.000000	4.000000	40.000000	0.000000
2316.983119	-0.076361	0.474058	-0.102043	74.239326	-13.648735	9.533025	-4.871007	0.000000	-1.128400	0.000000	0.000000	0.000000	-1.045926	0.366530	0.614437	0.000000	0.000000	4.000000	40.000000	0.000000
2316.986453	-0.079880	0.475323	-0.099896	74.239326	-13.648735	9.533025	-4.871007	0.000000	-1.128400	0.000000	0.000000	0.000000	-1.055764	0.379511	0.644097	0.000000	0.000000	4.000000	40.000000	0.000000
2316.989786	-0.079880	0.475323	-0.099896	74.239326	-13.648735	9.533025	-4.871007	0.000000	-1.128400	0.000000	0.000000	0.000000	-1.055764	0.379511	0.644097	0.000000	0.000000	4.000000	40.000000	0.000000
2316.993119	-0.079880	0.475323	-0.099896	74.638321	-13.474102	8.920615	-4.901573	0.000000	-0.987208	0.000000	0.000000	0.000000	-1.055764	0.379511	0.644097	0.000000	0.000000	4.000000	40.000000	0.000000
2316.996453	-0.083440	0.476604	-0.097627	74.638321	-13.474102	8.920615	-4.901573	0.000000	-0.987208	0.000000	0.000000	0.000000	-1.067830	0.384252	0.680541	0.000000	0.000000	4.000000	40.000000	0.000000
2316.999786	-0.083440	0.476604	-0.097627	74.638321	-13.474102	8.920615	-4.901573	0.000000	-0.987208	0.000000	0.000000	0.000000	-1.067830	0.384252	0.680541	0.000000	0.000000	4.000000	40.000000	0.000000
2317.003119	-0.083440	0.476604	-0.097627	75.052353	-13.021688	8.634346	-4.881365	0.000000	-0.828010	0.000000	0.000000	0.000000	-1.067830	0.384252	0.680541	0.000000	0.000000	4.000000	40.000000	0.000000
2317.006453	-0.087116	0.477914	-0.095233	75.052353	-13.021688	8.634346	-4.881365	0.000000	-0.828010	0.000000	0.000000	0.000000	-1.102794	0.392778	0.718149	0.000000	0.000000	4.000000	40.000000	0.000000
2317.009786	-0.087116	0.477914	-0.095233	75.052353	-13.021688	8.634346	-4.881365	0.000000	-0.828010	0.000000	0.000000	0.000000	-1.102794	0.392778	0.718149	0.000000	0.000000	4.000000	40.000000	0.000000
2317.013119	-0.087116	0.477914	-0.095233	75.507874	-12.220507	8.851859	-4.761673	0.000000	-0.644211	0.000000	0.000000	0.000000	-1.102794	0.392778	0.718149	0.000000	0.000000	4.000000	40.000000	0.000000
2317.016453	-0.090861	0.479253	-0.092705	75.507874	-12.220507	8.851859	-4.761673	0.000000	-0.644211	0.000000	0.000000	0.000000	-1.123440	0.401757	0.758524	0.000000	0.000000	4.000000	40.000000	0.000000
2317.019786	-0.090861	0.479253	-0.092705	75.507874	-12.220507	8.851859	-4.761673	0.000000	-0.644211	0.000000	0.000000	0.000000	-1.123440	0.401757	0.758524	0.000000	0.000000	4.000000	40.000000	0.000000
2317.023119	-0.090861	0.479253	-0.092705	76.039818	-10.923247	9.964918	-4.635253	0.000000	-0.456971	0.000000	0.000000	0.000000	-1.123440	0.401757	0.758524	0.000000	0.000000	4.000000	40.000000	0.000000
2317.026453	-0.094659	0.480644	-0.090041	76.039818	-10.923247	9.964918	-4.635253	0.000000	-0.456971	0.000000	0.000000	0.000000	-1.139673	0.417423	0.799194	0.000000	0.000000	4.000000	40.000000	0.000000
2317.029786	-0.094659	0.480644	-0.090041	76.039818	-10.923247	9.964918	-4.635253	0.000000	-0.456971	0.000000	0.000000	0.000000	-1.139673	0.417423	0.799194	0.000000	0.000000	4.000000	40.000000	0.000000
2317.033119	-0.094659	0.480644	-0.090041	76.708702	-8.935496	11.855895	-4.502054	0.000000	-0.267026	0.000000	0.000000	0.000000	-1.139673	0.417423	0.799194	0.000000	0.000000	4.000000	40.000000	0.000000
2317.036453	-0.098474	0.482078	-0.087255	76.708702	-8.935496	11.855895	-4.502054	0.000000	-0.267026	0.000000	0.000000	0.000000	-1.144405	0.430142	0.835696	0.000000	0.000000	4.000000	40.000000	0.000000
2317.039786	-0.098474	0.482078	-0.087255	76.708702	-8.935496	11.855895	-4.502054	0.000000	-0.267026	0.000000	0.000000	0.000000	-1.144405	0.430142	0.835696	0.000000	0.000000	4.000000	40.000000	0.000000
2317.043119	-0.098474	0.482078	-0.087255	77.463318	-6.068389	14.258798	-4.362772	0.000000	-0.076292	0.000000	0.000000	0.000000	-1.144405	0.430142	0.835696	0.000000	0.000000	4.000000	40.000000	0.000000
2317.046453	-0.102335	0.483559	-0.084310	77.463318	-6.068389	14.258798	-4.362772	0.000000	-0.076292	0.000000	0.000000	0.000000	-1.158330	0.444274	0.883610	0.000000	0.000000	4.000000	40.000000	0.000000
2317.049786	-0.102335	0.483559	-0.084310	77.463318	-6.068389	14.258798	-4.362772	0.000000	-0.076292	0.000000	0.000000	0.000000	-1.158330	0.444274	0.883610	0.000000	0.000000	4.000000	40.000000	0.000000
2317.053119	-0.102335	0.483559	-0.084310	78.213509	-2.179876	17.493538	-4.215503	0.000000	0.116763	0.000000	0.000000	0.000000	-1.158330	0.444274	0.883610	0.000000	0.000000	4.000000	40.000000	0.000000
2317.056453	-0.106304	0.485101	-0.081201	78.213509	-2.179876	17.493538	-4.215503	0.000000	0.116763	0.000000	0.000000	0.000000	-1.190730	0.462709	0.932715	0.000000	0.000000	4.000000	40.000000	0.000000
2317.059786	-0.106304	0.485101	-0.081201	78.213509	-2.179876	17.493538	-4.215503	0.000000	0.116763	0.000000	0.000000	0.000000	-1.190730	0.462709	0.932715	0.000000	0.000000	4.000000	40.000000	0.000000
2317.063119	-0.106304	0.485101	-0.081201	78.877480	2.826704	21.756550	-4.060050	0.000000	0.315219	0.000000	0.000000	0.000000	-1.190730	0.462709	0.932715	0.000000	0.000000	4.000000	40.000000	0.000000
2317.066453	-0.110385	0.486708	-0.077932	78.877480	2.826704	21.756550	-4.060050	0.000000	0.315219	0.000000	0.000000	0.000000	-1.224231	0.481926	0.980591	0.000000	0.000000	4.000000	40.000000	0.000000
2317.069786	-0.110385	0.486708	-0.077932	78.877480	2.826704	21.756550	-4.060050	0.000000	0.315219	0.000000	0.000000	0.000000	-1.224231	0.481926	0.980591	0.000000	0.000000	4.000000	40.000000	0.000000
2317.073119	-0.110385	0.486708	-0.077932	79.383736	8.905852	27.229805	-3.896619	0.000000	0.519257	0.000000	0.000000	0.000000	-1.224231	0.481926	0.980591	0.000000	0.000000	4.000000	40.000000	0.000000
2317.076453	-0.114576	0.488324	-0.074526	79.383736	8.905852	27.229805	-3.896619	0.000000	0.519257	0.000000	0.000000	0.000000	-1.257231	0.485033	1.021976	0.000000	0.000000	4.000000	40.000000	0.000000
2317.079786	-0.114576	0.488324	-0.074526	79.383736	8.905852	27.229805	-3.896619	0.000000	0.519257	0.000000	0.000000	0.000000	-1.257231	0.485033	1.021976	0.000000	0.000000	4.000000	40.000000	0.000000
2317.083119	-0.114576	0.488324	-0.074526	79.718323	15.873798	33.831093	-3.726290	0.000000	0.728796	0.000000	0.000000	0.000000	-1.257231	0.485033	1.021976	0.000000	0.000000	4.000000	40.000000	0.000000
2317.086453	-0.118823	0.489958	-0.071038	79.718323	15.873798	33.831093	-3.726290	0.000000	0.728796	0.000000	0.000000	0.000000	-1.274216	0.490009	1.046242	0.000000	0.000000	4.000000	40.000000	0.000000
2317.089786	-0.118823	0.489958	-0.071038	79.718323	15.873798	33.831093	-3.726290	0.000000	0.728796	0.000000	0.000000	0.000000	-1.274216	0.490009	1.046242	0.000000	0.000000	4.000000	40.000000	0.000000
2317.093119	-0.118823	0.489958	-0.071038	79.878609	23.400482	41.065548	-3.551916	0.000000	0.941165	0.000000	0.000000	0.000000	-1.274216	0.490009	1.046242	0.000000	0.000000	4.000000	40.000000	0.000000
2317.096453	-0.123067	0.491573	-0.067472	79.878609	23.400482	41.065548	-3.551916	0.000000	0.941165	0.000000	0.000000	0.000000	-1.273036	0.484438	1.069773	0.000000	0.000000	4.000000	40.000000	0.000000
2317.099786	-0.123067	0.491573	-0.067472	79.878609	23.400482	41.065548	-3.551916	0.000000	0.941165	0.000000	0.000000	0.000000	-1.273036	0.484438	1.069773	0.000000	0.000000	4.000000	40.000000	0.000000
2317.103119	-0.123067	0.491573	-0.067472	79.880539	30.867380	48.126598	-3.373620	0.000000	1.153338	0.000000	0.000000	0.000000	-1.273036	0.484438	1.069773	0.000000	0.000000	4.000000	40.000000	0.000000
2317.106453	-0.127186	0.493177	-0.063813	79.880539	30.867380	48.126598	-3.373620	0.000000	1.153338	0.000000	0.000000	0.000000	-1.235771	0.481352	1.097892	0.000000	0.000000	4.000000	40.000000	0.000000
2317.109786	-0.127186	0.493177	-0.063813	79.880539	30.867380	48.126598	-3.373620	0.000000	1.153338	0.000000	0.000000	0.000000	-1.235771	0.481352	1.097892	0.000000	0.000000	4.000000	40.000000	0.000000
2317.113119	-0.127186	0.493177	-0.063813	79.777702	37.890736	54.536304	-3.190639	0.000000	1.359300	0.000000	0.000000	0.000000	-1.235771	0.481352	1.097892	0.000000	0.000000	4.000000	40.000000	0.000000
2317.116453	-0.131197	0.494765	-0.059991	79.777702	37.890736	54.536304	-3.190639	0.000000	1.359300	0.000000	0.000000	0.000000	-1.203393	0.476315	1.146629	0.000000	0.000000	4.000000	40.000000	0.000000
2317.119786	-0.131197	0.494765	-0.059991	79.777702	37.890736	54.536304	-3.190639	0.000000	1.359300	0.000000	0.000000	0.000000	-1.203393	0.476315	1.146629	0.000000	0.000000	4.000000	40.000000	0.000000
2317.123119	-0.131197	0.494765	-0.059991	79.649155	44.365429	60.176796	-2.999534	0.000000	1.559866	0.000000	0.000000	0.000000	-1.203393	0.476315	1.146629	0.000000	0.000000	4.000000	40.000000	0.000000
2317.126453	-0.134925	0.496335	-0.055945	79.649155	44.365429	60.176796	-2.999534	0.000000	1.559866	0.000000	0.000000	0.000000	-1.118347	0.470956	1.213808	0.000000	0.000000	4.000000	40.000000	0.000000
2317.129786	-0.134925	0.496335	-0.055945	79.649155	44.365429	60.176796	-2.999534	0.000000	1.559866	0.000000	0.000000	0.000000	-1.118347	0.470956	1.213808	0.000000	0.000000	4.000000	40.000000	0.000000
2317.133119	-0.134925	0.496335	-0.055945	79.521645	50.325500	65.272171	-2.797232	0.000000	1.746257	0.000000	0.000000	0.000000	-1.118347	0.470956	1.213808	0.000000	0.000000	4.000000	40.000000	0.000000
2317.136453	-0.138398	0.497886	-0.051680	79.521645	50.325500	65.272171	-2.797232	0.000000	1.746257	0.000000	0.000000	0.000000	-1.041833	0.465267	1.279531	0.000000	0.000000	4.000000	40.000000	0.000000
2317.139786	-0.138398	0.497886	-0.051680	79.521645	50.325500	65.272171	-2.797232	0.000000	1.746257	0.000000	0.000000	0.000000	-1.041833	0.465267	1.279531	0.000000	0.000000	4.000000	40.000000	0.000000
2317.143119	-0.138398	0.497886	-0.051680	79.403831	55.848701	70.160645	-2.583977	0.000000	1.919896	0.000000	0.000000	0.000000	-1.041833	0.465267	1.279531	0.000000	0.000000	4.000000	40.000000	0.000000
2317.146453	-0.141554	0.499454	-0.047151	79.403831	55.848701	70.160645	-2.583977	0.000000	1.919896	0.000000	0.000000	0.000000	-0.946679	0.470500	1.358538	0.000000	0.000000	4.000000	40.000000	0.000000
2317.149786	-0.141554	0.499454	-0.047151	79.403831	55.848701	70.160645	-2.583977	0.000000	1.919896	0.000000	0.000000	0.000000	-0.946679	0.470500	1.358538	0.000000	0.000000	4.000000	40.000000	0.000000
2317.153119	-0.141554	0.499454	-0.047151	79.276367	60.929756	74.892067	-2.357554	0.000000	2.077675	0.000000	0.000000	0.000000	-0.946679	0.470500	1.358538	0.000000	0.000000	4.000000	40.000000	0.000000
2317.156453	-0.144399	0.501082	-0.042294	79.276367	60.929756	74.892067	-2.357554	0.000000	2.077675	0.000000	0.000000	0.000000	-0.853772	0.488494	1.457047	0.000000	0.000000	4.000000	40.000000	0.000000
2317.159786	-0.144399	0.501082	-0.042294	79.276367	60.929756	74.892067	-2.357554	0.000000	2.077675	0.000000	0.000000	0.000000	-0.853772	0.488494	1.457047	0.000000	0.000000	4.000000	40.000000	0.000000
2317.163119	-0.144399	0.501082	-0.042294	79.161804	65.580444	79.101196	-2.114713	0.000000	2.219971	0.000000	0.000000	0.000000	-0.853772	0.488494	1.457047	0.000000	0.000000	4.000000	40.000000	0.000000
2317.166453	-0.146988	0.502744	-0.037171	79.161804	65.580444	79.101196	-2.114713	0.000000	2.219971	0.000000	0.000000	0.000000	-0.776485	0.498378	1.537006	0.000000	0.000000	4.000000	40.000000	0.000000
2317.169786	-0.146988	0.502744	-0.037171	79.161804	65.580444	79.101196	-2.114713	0.000000	2.219971	0.000000	0.000000	0.000000	-0.776485	0.498378	1.537006	0.000000	0.000000	4.000000	40.000000	0.000000
2317.173119	-0.146988	0.502744	-0.037171	79.128876	69.980812	82.737015	-1.858545	0.000000	2.349385	0.000000	0.000000	0.000000	-0.776485	0.498378	1.537006	0.000000	0.000000	4.000000	40.000000	0.000000
2317.176453	-0.149414	0.504453	-0.031794	79.128876	69.980812	82.737015	-1.858545	0.000000	2.349385	0.000000	0.000000	0.000000	-0.727751	0.512811	1.613063	0.000000	0.000000	4.000000	40.000000	0.000000
2317.179786	-0.149414	0.504453	-0.031794	79.128876	69.980812	82.737015	-1.858545	0.000000	2.349385	0.000000	0.000000	0.000000	-0.727751	0.512811	1.613063	0.000000	0.000000	4.000000	40.000000	0.000000
2317.183119	-0.149414	0.504453	-0.031794	79.201454	74.395760	86.136543	-1.589701	0.000000	2.470677	0.000000	0.000000	0.000000	-0.727751	0.512811	1.613063	0.000000	0.000000	4.000000	40.000000	0.000000
2317.186453	-0.151652	0.506232	-0.026206	79.201454	74.395760	86.136543	-1.589701	0.000000	2.470677	0.000000	0.000000	0.000000	-0.671563	0.533642	1.676429	0.000000	0.000000	4.000000	40.000000	0.000000
2317.189786	-0.151652	0.506232	-0.026206	79.201454	74.395760	86.136543	-1.589701	0.000000	2.470677	0.000000	0.000000	0.000000	-0.671563	0.533642	1.676429	0.000000	0.000000	4.000000	40.000000	0.000000
2317.193119	-0.151652	0.506232	-0.026206	79.372864	78.788895	89.540764	-1.310296	0.000000	2.582604	0.000000	0.000000	0.000000	-0.671563	0.533642	1.676429	0.000000	0.000000	4.000000	40.000000	0.000000
2317.196453	-0.153631	0.508082	-0.020384	79.372864	78.788895	89.540764	-1.310296	0.000000	2.582604	0.000000	0.000000	0.000000	-0.593587	0.555018	1.746576	0.000000	0.000000	4.000000	40.000000	0.000000
2317.199786	-0.153631	0.508082	-0.020384	79.372864	78.788895	89.540764	-1.310296	0.000000	2.582604	0.000000	0.000000	0.000000	-0.593587	0.555018	1.746576	0.000000	0.000000	4.000000	40.000000	0.000000
2317.203119	-0.153631	0.508082	-0.020384	79.612762	83.215942	92.957916	-1.019200	0.000000	2.681535	0.000000	0.000000	0.000000	-0.593587	0.555018	1.746576	0.000000	0.000000	4.000000	40.000000	0.000000
2317.206453	-0.155323	0.509954	-0.014431	79.612762	83.215942	92.957916	-1.019200	0.000000	2.681535	0.000000	0.000000	0.000000	-0.507720	0.561774	1.785969	0.000000	0.000000	4.000000	40.000000	0.000000
2317.209786	-0.155323	0.509954	-0.014431	79.612762	83.215942	92.957916	-1.019200	0.000000	2.681535	0.000000	0.000000	0.000000	-0.507720	0.561774	1.785969	0.000000	0.000000	4.000000	40.000000	0.000000
2317.213119	-0.155323	0.509954	-0.014431	79.856247	87.800461	96.497498	-0.721539	0.000000	2.766155	0.000000	0.000000	0.000000	-0.507720	0.561774	1.785969	0.000000	0.000000	4.000000	40.000000	0.000000
2317.216453	-0.156675	0.511829	-0.008395	79.856247	87.800461	96.497498	-0.721539	0.000000	2.766155	0.000000	0.000000	0.000000	-0.405616	0.562330	1.810688	0.000000	0.000000	4.000000	40.000000	0.000000
2317.219786	-0.156675	0.511829	-0.008395	79.856247	87.800461	96.497498	-0.721539	0.000000	2.766155	0.000000	0.000000	0.000000	-0.405616	0.562330	1.810688	0.000000	0.000000	4.000000	40.000000	0.000000
2317.223119	-0.156675	0.511829	-0.008395	80.057983	92.520798	100.188782	-0.419758	0.000000	2.833758	0.000000	0.000000	0.000000	-0.405616	0.562330	1.810688	0.000000	0.000000	4.000000	40.000000	0.000000
2317.226453	-0.157754	0.513688	-0.002323	80.057983	92.520798	100.188782	-0.419758	0.000000	2.833758	0.000000	0.000000	0.000000	-0.323670	0.557817	1.821682	0.000000	0.000000	4.000000	40.000000	0.000000
2317.229786	-0.157754	0.513688	-0.002323	80.057983	92.520798	100.188782	-0.419758	0.000000	2.833758	0.000000	0.000000	0.000000	-0.323670	0.557817	1.821682	0.000000	0.000000	4.000000	40.000000	0.000000
2317.233119	-0.157754	0.513688	-0.002323	80.193581	97.308304	103.984741	-0.116144	0.000000	2.887703	0.000000	0.000000	0.000000	-0.323670	0.557817	1.821682	0.000000	0.000000	4.000000	40.000000	0.000000
2317.236453	-0.158479	0.515547	0.003721	80.193581	97.308304	103.984741	-0.116144	0.000000	2.887703	0.000000	0.000000	0.000000	-0.217377	0.557728	1.813082	0.000000	0.000000	4.000000	40.000000	0.000000
2317.239786	-0.158479	0.515547	0.003721	80.193581	97.308304	103.984741	-0.116144	0.000000	2.887703	0.000000	0.000000	0.000000	-0.217377	0.557728	1.813082	0.000000	0.000000	4.000000	40.000000	0.000000
2317.243119	-0.158479	0.515547	0.003721	80.269928	101.917076	107.659470	0.186036	0.000000	2.923932	0.000000	0.000000	0.000000	-0.217377	0.557728	1.813082	0.000000	0.000000	4.000000	40.000000	0.000000
2317.246453	-0.158934	0.517421	0.009726	80.269928	101.917076	107.659470	0.186036	0.000000	2.923932	0.000000	0.000000	0.000000	-0.136621	0.562032	1.801516	0.000000	0.000000	4.000000	40.000000	0.000000
2317.249786	-0.158934	0.517421	0.009726	80.269928	101.917076	107.659470	0.186036	0.000000	2.923932	0.000000	0.000000	0.000000	-0.136621	0.562032	1.801516	0.000000	0.000000	4.000000	40.000000	0.000000
2317.253119	-0.158934	0.517421	0.009726	80.289665	106.294823	111.172691	0.486289	0.000000	2.946703	0.000000	0.000000	0.000000	-0.136621	0.562032	1.801516	0.000000	0.000000	4.000000	40.000000	0.000000
2317.256453	-0.159266	0.519264	0.015625	80.289665	106.294823	111.172691	0.486289	0.000000	2.946703	0.000000	0.000000	0.000000	-0.099580	0.553090	1.769912	0.000000	0.000000	4.000000	40.000000	0.000000
2317.259786	-0.159266	0.519264	0.015625	80.289665	106.294823	111.172691	0.486289	0.000000	2.946703	0.000000	0.000000	0.000000	-0.099580	0.553090	1.769912	0.000000	0.000000	4.000000	40.000000	0.000000
2317.263119	-0.159266	0.519264	0.015625	80.276901	110.413864	114.474922	0.781275	0.000000	2.963300	0.000000	0.000000	0.000000	-0.099580	0.553090	1.769912	0.000000	0.000000	4.000000	40.000000	0.000000
2317.266453	-0.159453	0.521141	0.021508	80.276901	110.413864	114.474922	0.781275	0.000000	2.963300	0.000000	0.000000	0.000000	-0.056070	0.563160	1.764644	0.000000	0.000000	4.000000	40.000000	0.000000
2317.269786	-0.159453	0.521141	0.021508	80.276901	110.413864	114.474922	0.781275	0.000000	2.963300	0.000000	0.000000	0.000000	-0.056070	0.563160	1.764644	0.000000	0.000000	4.000000	40.000000	0.000000
2317.273119	-0.159453	0.521141	0.021508	80.244179	114.196297	117.485146	1.075382	0.000000	2.972645	0.000000	0.000000	0.000000	-0.056070	0.563160	1.764644	0.000000	0.000000	4.000000	40.000000	0.000000
2317.276453	-0.159420	0.523042	0.027309	80.244179	114.196297	117.485146	1.075382	0.000000	2.972645	0.000000	0.000000	0.000000	0.009797	0.570102	1.740427	0.000000	0.000000	4.000000	40.000000	0.000000
2317.279786	-0.159420	0.523042	0.027309	80.244179	114.196297	117.485146	1.075382	0.000000	2.972645	0.000000	0.000000	0.000000	0.009797	0.570102	1.740427	0.000000	0.000000	4.000000	40.000000	0.000000
2317.283119	-0.159420	0.523042	0.027309	80.196564	117.670555	120.226944	1.365453	0.000000	2.971012	0.000000	0.000000	0.000000	0.009797	0.570102	1.740427	0.000000	0.000000	4.000000	40.000000	0.000000
2317.286453	-0.159224	0.524970	0.033054	80.196564	117.670555	120.226944	1.365453	0.000000	2.971012	0.000000	0.000000	0.000000	0.058890	0.578529	1.723400	0.000000	0.000000	4.000000	40.000000	0.000000
2317.289786	-0.159224	0.524970	0.033054	80.196564	117.670555	120.226944	1.365453	0.000000	2.971012	0.000000	0.000000	0.000000	0.058890	0.578529	1.723400	0.000000	0.000000	4.000000	40.000000	0.000000
2317.293119	-0.159224	0.524970	0.033054	80.143555	120.905891	122.753571	1.652686	0.000000	2.961197	0.000000	0.000000	0.000000	0.058890	0.578529	1.723400	0.000000	0.000000	4.000000	40.000000	0.000000
2317.296453	-0.158787	0.526881	0.038750	80.143555	120.905891	122.753571	1.652686	0.000000	2.961197	0.000000	0.000000	0.000000	0.131133	0.573316	1.708927	0.000000	0.000000	4.000000	40.000000	0.000000
2317.299786	-0.158787	0.526881	0.038750	80.143555	120.905891	122.753571	1.652686	0.000000	2.961197	0.000000	0.000000	0.000000	0.131133	0.573316	1.708927	0.000000	0.000000	4.000000	40.000000	0.000000
2317.303119	-0.158787	0.526881	0.038750	80.083672	123.945778	125.100380	1.937508	0.000000	2.939342	0.000000	0.000000	0.000000	0.131133	0.573316	1.708927	0.000000	0.000000	4.000000	40.000000	0.000000
2317.306453	-0.158087	0.528791	0.044423	80.083672	123.945778	125.100380	1.937508	0.000000	2.939342	0.000000	0.000000	0.000000	0.210076	0.572793	1.701932	0.000000	0.000000	4.000000	40.000000	0.000000
2317.309786	-0.158087	0.528791	0.044423	80.083672	123.945778	125.100380	1.937508	0.000000	2.939342	0.000000	0.000000	0.000000	0.210076	0.572793	1.701932	0.000000	0.000000	4.000000	40.000000	0.000000
2317.313119	-0.158087	0.528791	0.044423	80.044426	126.847595	127.304878	2.221163	0.000000	2.904329	0.000000	0.000000	0.000000	0.210076	0.572793	1.701932	0.000000	0.000000	4.000000	40.000000	0.000000
2317.316453	-0.157101	0.530674	0.050017	80.044426	126.847595	127.304878	2.221163	0.000000	2.904329	0.000000	0.000000	0.000000	0.295708	0.565099	1.678063	0.000000	0.000000	4.000000	40.000000	0.000000
2317.319786	-0.157101	0.530674	0.050017	80.044426	126.847595	127.304878	2.221163	0.000000	2.904329	0.000000	0.000000	0.000000	0.295708	0.565099	1.678063	0.000000	0.000000	4.000000	40.000000	0.000000
2317.323119	-0.157101	0.530674	0.050017	80.049576	129.695999	129.434998	2.500840	0.000000	2.855044	0.000000	0.000000	0.000000	0.295708	0.565099	1.678063	0.000000	0.000000	4.000000	40.000000	0.000000
2317.326453	-0.155856	0.532530	0.055628	80.049576	129.695999	129.434998	2.500840	0.000000	2.855044	0.000000	0.000000	0.000000	0.373575	0.556780	1.683305	0.000000	0.000000	4.000000	40.000000	0.000000
2317.329786	-0.155856	0.532530	0.055628	80.049576	129.695999	129.434998	2.500840	0.000000	2.855044	0.000000	0.000000	0.000000	0.373575	0.556780	1.683305	0.000000	0.000000	4.000000	40.000000	0.000000
2317.333119	-0.155856	0.532530	0.055628	80.148125	132.433487	131.423004	2.781391	0.000000	2.792782	0.000000	0.000000	0.000000	0.373575	0.556780	1.683305	0.000000	0.000000	4.000000	40.000000	0.000000
2317.336453	-0.154326	0.534374	0.061279	80.148125	132.433487	131.423004	2.781391	0.000000	2.792782	0.000000	0.000000	0.000000	0.458996	0.553260	1.695363	0.000000	0.000000	4.000000	40.000000	0.000000
2317.339786	-0.154326	0.534374	0.061279	80.148125	132.433487	131.423004	2.781391	0.000000	2.792782	0.000000	0.000000	0.000000	0.458996	0.553260	1.695363	0.000000	0.000000	4.000000	40.000000	0.000000
2317.343119	-0.154326	0.534374	0.061279	80.361115	135.048080	133.264084	3.063952	0.000000	2.716282	0.000000	0.000000	0.000000	0.458996	0.553260	1.695363	0.000000	0.000000	4.000000	40.000000	0.000000
2317.346453	-0.152509	0.536224	0.066985	80.361115	135.048080	133.264084	3.063952	0.000000	2.716282	0.000000	0.000000	0.000000	0.544994	0.554765	1.711697	0.000000	0.000000	4.000000	40.000000	0.000000
2317.349786	-0.152509	0.536224	0.066985	80.361115	135.048080	133.264084	3.063952	0.000000	2.716282	0.000000	0.000000	0.000000	0.544994	0.554765	1.711697	0.000000	0.000000	4.000000	40.000000	0.000000
2317.353119	-0.152509	0.536224	0.066985	80.668449	137.713028	135.123886	3.349235	0.000000	2.625450	0.000000	0.000000	0.000000	0.544994	0.554765	1.711697	0.000000	0.000000	4.000000	40.000000	0.000000
2317.356453	-0.150412	0.538102	0.072692	80.668449	137.713028	135.123886	3.349235	0.000000	2.625450	0.000000	0.000000	0.000000	0.629201	0.563392	1.712273	0.000000	0.000000	4.000000	40.000000	0.000000
2317.359786	-0.150412	0.538102	0.072692	80.668449	137.713028	135.123886	3.349235	0.000000	2.625450	0.000000	0.000000	0.000000	0.629201	0.563392	1.712273	0.000000	0.000000	4.000000	40.000000	0.000000
2317.363119	-0.150412	0.538102	0.072692	81.030518	140.599762	137.166992	3.634613	0.000000	2.520583	0.000000	0.000000	0.000000	0.629201	0.563392	1.712273	0.000000	0.000000	4.000000	40.000000	0.000000
2317.366453	-0.147973	0.539990	0.078396	81.030518	140.599762	137.166992	3.634613	0.000000	2.520583	0.000000	0.000000	0.000000	0.731707	0.566660	1.711048	0.000000	0.000000	4.000000	40.000000	0.000000
2317.369786	-0.147973	0.539990	0.078396	81.030518	140.599762	137.166992	3.634613	0.000000	2.520583	0.000000	0.000000	0.000000	0.731707	0.566660	1.711048	0.000000	0.000000	4.000000	40.000000	0.000000
2317.373119	-0.147973	0.539990	0.078396	81.427811	143.733704	139.427139	3.919788	0.000000	2.398632	0.000000	0.000000	0.000000	0.731707	0.566660	1.711048	0.000000	0.000000	4.000000	40.000000	0.000000
2317.376453	-0.145185	0.541890	0.084091	81.427811	143.733704	139.427139	3.919788	0.000000	2.398632	0.000000	0.000000	0.000000	0.836179	0.569804	1.708545	0.000000	0.000000	4.000000	40.000000	0.000000
2317.379786	-0.145185	0.541890	0.084091	81.427811	143.733704	139.427139	3.919788	0.000000	2.398632	0.000000	0.000000	0.000000	0.836179	0.569804	1.708545	0.000000	0.000000	4.000000	40.000000	0.000000
2317.383119	-0.145185	0.541890	0.084091	81.846878	147.217926	142.005859	4.204545	0.000000	2.259269	0.000000	0.000000	0.000000	0.836179	0.569804	1.708545	0.000000	0.000000	4.000000	40.000000	0.000000
2317.386453	-0.142026	0.543726	0.089707	81.846878	147.217926	142.005859	4.204545	0.000000	2.259269	0.000000	0.000000	0.000000	0.947681	0.550740	1.684960	0.000000	0.000000	4.000000	40.000000	0.000000
2317.389786	-0.142026	0.543726	0.089707	81.846878	147.217926	142.005859	4.204545	0.000000	2.259269	0.000000	0.000000	0.000000	0.947681	0.550740	1.684960	0.000000	0.000000	4.000000	40.000000	0.000000
2317.393119	-0.142026	0.543726	0.089707	82.282814	151.201721	145.047791	4.485372	0.000000	2.101322	0.000000	0.000000	0.000000	0.947681	0.550740	1.684960	0.000000	0.000000	4.000000	40.000000	0.000000
2317.396453	-0.138494	0.545497	0.095139	82.282814	151.201721	145.047791	4.485372	0.000000	2.101322	0.000000	0.000000	0.000000	1.059740	0.531292	1.629609	0.000000	0.000000	4.000000	40.000000	0.000000
2317.399786	-0.138494	0.545497	0.095139	82.282814	151.201721	145.047791	4.485372	0.000000	2.101322	0.000000	0.000000	0.000000	1.059740	0.531292	1.629609	0.000000	0.000000	4.000000	40.000000	0.000000
2317.403119	-0.138494	0.545497	0.095139	82.687691	155.843933	148.729523	4.634986	0.000000	1.875342	0.000000	0.000000	0.000000	1.059740	0.531292	1.629609	0.000000	0.000000	4.000000	40.000000	0.000000
2317.406453	-0.134646	0.547188	0.100392	82.687691	155.843933	148.729523	4.634986	0.000000	1.875342	0.000000	0.000000	0.000000	1.154479	0.507440	1.575691	0.000000	0.000000	4.000000	40.000000	0.000000
2317.409786	-0.134646	0.547188	0.100392	82.687691	155.843933	148.729523	4.634986	0.000000	1.875342	0.000000	0.000000	0.000000	1.154479	0.507440	1.575691	0.000000	0.000000	4.000000	40.000000	0.000000
2317.413119	-0.134646	0.547188	0.100392	82.944061	161.153580	153.334061	4.726460	0.000000	1.631125	0.000000	0.000000	0.000000	1.154479	0.507440	1.575691	0.000000	0.000000	4.000000	40.000000	0.000000
2317.416453	-0.130484	0.548780	0.105344	82.944061	161.153580	153.334061	4.726460	0.000000	1.631125	0.000000	0.000000	0.000000	1.248617	0.477560	1.485814	0.000000	0.000000	4.000000	40.000000	0.000000
2317.419786	-0.130484	0.548780	0.105344	82.944061	161.153580	153.334061	4.726460	0.000000	1.631125	0.000000	0.000000	0.000000	1.248617	0.477560	1.485814	0.000000	0.000000	4.000000	40.000000	0.000000
2317.423119	-0.130484	0.548780	0.105344	82.919250	166.783051	158.603531	4.802953	0.000000	1.389835	0.000000	0.000000	0.000000	1.248617	0.477560	1.485814	0.000000	0.000000	4.000000	40.000000	0.000000
2317.426453	-0.126066	0.550302	0.109979	82.919250	166.783051	158.603531	4.802953	0.000000	1.389835	0.000000	0.000000	0.000000	1.325299	0.456520	1.390338	0.000000	0.000000	4.000000	40.000000	0.000000
2317.429786	-0.126066	0.550302	0.109979	82.919250	166.783051	158.603531	4.802953	0.000000	1.389835	0.000000	0.000000	0.000000	1.325299	0.456520	1.390338	0.000000	0.000000	4.000000	40.000000	0.000000
2317.433119	-0.126066	0.550302	0.109979	82.711075	172.113388	163.594574	4.865220	0.000000	1.153100	0.000000	0.000000	0.000000	1.325299	0.456520	1.390338	0.000000	0.000000	4.000000	40.000000	0.000000
2317.436453	-0.121465	0.551777	0.114335	82.711075	172.113388	163.594574	4.865220	0.000000	1.153100	0.000000	0.000000	0.000000	1.380205	0.442574	1.306853	0.000000	0.000000	4.000000	40.000000	0.000000
2317.439786	-0.121465	0.551777	0.114335	82.711075	172.113388	163.594574	4.865220	0.000000	1.153100	0.000000	0.000000	0.000000	1.380205	0.442574	1.306853	0.000000	0.000000	4.000000	40.000000	0.000000
2317.443119	-0.121465	0.551777	0.114335	82.441788	176.876144	168.022949	4.914147	0.000000	0.922583	0.000000	0.000000	0.000000	1.380205	0.442574	1.306853	0.000000	0.000000	4.000000	40.000000	0.000000
2317.446453	-0.116652	0.553236	0.118513	82.441788	176.876144	168.022949	4.914147	0.000000	0.922583	0.000000	0.000000	0.000000	1.444039	0.437705	1.253259	0.000000	0.000000	4.000000	40.000000	0.000000
2317.449786	-0.116652	0.553236	0.118513	82.441788	176.876144	168.022949	4.914147	0.000000	0.922583	0.000000	0.000000	0.000000	1.444039	0.437705	1.253259	0.000000	0.000000	4.000000	40.000000	0.000000
2317.453119	-0.116652	0.553236	0.118513	82.149292	-179.204895	171.795532	4.951364	0.000000	0.695701	0.000000	0.000000	0.000000	1.444039	0.437705	1.253259	0.000000	0.000000	4.000000	40.000000	0.000000
2317.456453	-0.111693	0.554620	0.122545	82.149292	-179.204895	171.795532	4.951364	0.000000	0.695701	0.000000	0.000000	0.000000	1.487757	0.415177	1.209759	0.000000	0.000000	4.000000	40.000000	0.000000
2317.459786	-0.111693	0.554620	0.122545	82.149292	-179.204895	171.795532	4.951364	0.000000	0.695701	0.000000	0.000000	0.000000	1.487757	0.415177	1.209759	0.000000	0.000000	4.000000	40.000000	0.000000
2317.463119	-0.111693	0.554620	0.122545	81.834053	-176.548431	174.412704	4.977394	0.000000	0.474918	0.000000	0.000000	0.000000	1.487757	0.415177	1.209759	0.000000	0.000000	4.000000	40.000000	0.000000
2317.466453	-0.106622	0.555914	0.126447	81.834053	-176.548431	174.412704	4.977394	0.000000	0.474918	0.000000	0.000000	0.000000	1.521165	0.388356	1.170643	0.000000	0.000000	4.000000	40.000000	0.000000
2317.469786	-0.106622	0.555914	0.126447	81.834053	-176.548431	174.412704	4.977394	0.000000	0.474918	0.000000	0.000000	0.000000	1.521165	0.388356	1.170643	0.000000	0.000000	4.000000	40.000000	0.000000
2317.473119	-0.106622	0.555914	0.126447	81.482208	-175.566788	175.482086	4.993157	0.000000	0.261494	0.000000	0.000000	0.000000	1.521165	0.388356	1.170643	0.000000	0.000000	4.000000	40.000000	0.000000
2317.476453	-0.101403	0.557073	0.130156	81.482208	-175.566788	175.482086	4.993157	0.000000	0.261494	0.000000	0.000000	0.000000	1.565600	0.347560	1.112569	0.000000	0.000000	4.000000	40.000000	0.000000
2317.479786	-0.101403	0.557073	0.130156	81.482208	-175.566788	175.482086	4.993157	0.000000	0.261494	0.000000	0.000000	0.000000	1.565600	0.347560	1.112569	0.000000	0.000000	4.000000	40.000000	0.000000
2317.483119	-0.101403	0.557073	0.130156	80.995125	-175.885025	175.461777	4.999710	0.000000	0.053911	0.000000	0.000000	0.000000	1.565600	0.347560	1.112569	0.000000	0.000000	4.000000	40.000000	0.000000
2317.486453	-0.096002	0.558048	0.133607	80.995125	-175.885025	175.461777	4.999710	0.000000	0.053911	0.000000	0.000000	0.000000	1.620411	0.292675	1.035473	0.000000	0.000000	4.000000	40.000000	0.000000
2317.489786	-0.096002	0.558048	0.133607	80.995125	-175.885025	175.461777	4.999710	0.000000	0.053911	0.000000	0.000000	0.000000	1.620411	0.292675	1.035473	0.000000	0.000000	4.000000	40.000000	0.000000
2317.493119	-0.096002	0.558048	0.133607	80.316574	-176.218887	175.329117	4.997763	0.000000	-0.149548	0.000000	0.000000	0.000000	1.620411	0.292675	1.035473	0.000000	0.000000	4.000000	40.000000	0.000000
2317.496453	-0.090498	0.558912	0.136720	80.316574	-176.218887	175.329117	4.997763	0.000000	-0.149548	0.000000	0.000000	0.000000	1.651137	0.258995	0.933753	0.000000	0.000000	4.000000	40.000000	0.000000
2317.499786	-0.090498	0.558912	0.136720	80.316574	-176.218887	175.329117	4.997763	0.000000	-0.149548	0.000000	0.000000	0.000000	1.651137	0.258995	0.933753	0.000000	0.000000	4.000000	40.000000	0.000000
2317.503119	-0.090498	0.558912	0.136720	79.519936	-176.496796	175.352753	4.987969	0.000000	-0.346652	0.000000	0.000000	0.000000	1.651137	0.258995	0.933753	0.000000	0.000000	4.000000	40.000000	0.000000
2317.506453	-0.084814	0.559642	0.139491	79.519936	-176.496796	175.352753	4.987969	0.000000	-0.346652	0.000000	0.000000	0.000000	1.705168	0.219123	0.831335	0.000000	0.000000	4.000000	40.000000	0.000000
2317.509786	-0.084814	0.559642	0.139491	79.519936	-176.496796	175.352753	4.987969	0.000000	-0.346652	0.000000	0.000000	0.000000	1.705168	0.219123	0.831335	0.000000	0.000000	4.000000	40.000000	0.000000
2317.513119	-0.084814	0.559642	0.139491	78.711792	-176.723938	175.090759	4.970632	0.000000	-0.541125	0.000000	0.000000	0.000000	1.705168	0.219123	0.831335	0.000000	0.000000	4.000000	40.000000	0.000000
2317.516453	-0.078953	0.560299	0.141872	78.711792	-176.723938	175.090759	4.970632	0.000000	-0.541125	0.000000	0.000000	0.000000	1.758440	0.196916	0.714210	0.000000	0.000000	4.000000	40.000000	0.000000
2317.519786	-0.078953	0.560299	0.141872	78.711792	-176.723938	175.090759	4.970632	0.000000	-0.541125	0.000000	0.000000	0.000000	1.758440	0.196916	0.714210	0.000000	0.000000	4.000000	40.000000	0.000000
2317.523119	-0.078953	0.560299	0.141872	77.924973	-177.035049	174.649307	4.945870	0.000000	-0.733734	0.000000	0.000000	0.000000	1.758440	0.196916	0.714210	0.000000	0.000000	4.000000	40.000000	0.000000
2317.526453	-0.072899	0.560834	0.143890	77.924973	-177.035049	174.649307	4.945870	0.000000	-0.733734	0.000000	0.000000	0.000000	1.816183	0.160627	0.605475	0.000000	0.000000	4.000000	40.000000	0.000000
2317.529786	-0.072899	0.560834	0.143890	77.924973	-177.035049	174.649307	4.945870	0.000000	-0.733734	0.000000	0.000000	0.000000	1.816183	0.160627	0.605475	0.000000	0.000000	4.000000	40.000000	0.000000
2317.533119	-0.072899	0.560834	0.143890	77.155663	-177.490417	174.956985	4.913607	0.000000	-0.925455	0.000000	0.000000	0.000000	1.816183	0.160627	0.605475	0.000000	0.000000	4.000000	40.000000	0.000000
2317.536453	-0.066713	0.561255	0.145479	77.155663	-177.490417	174.956985	4.913607	0.000000	-0.925455	0.000000	0.000000	0.000000	1.855785	0.126304	0.476726	0.000000	0.000000	4.000000	40.000000	0.000000
2317.539786	-0.066713	0.561255	0.145479	77.155663	-177.490417	174.956985	4.913607	0.000000	-0.925455	0.000000	0.000000	0.000000	1.855785	0.126304	0.476726	0.000000	0.000000	4.000000	40.000000	0.000000
2317.543119	-0.066713	0.561255	0.145479	76.389709	-177.838577	176.066650	4.874041	0.000000	-1.115226	0.000000	0.000000	0.000000	1.855785	0.126304	0.476726	0.000000	0.000000	4.000000	40.000000	0.000000
2317.546453	-0.060413	0.561554	0.146694	76.389709	-177.838577	176.066650	4.874041	0.000000	-1.115226	0.000000	0.000000	0.000000	1.890050	0.089675	0.364572	0.000000	0.000000	4.000000	40.000000	0.000000
2317.549786	-0.060413	0.561554	0.146694	76.389709	-177.838577	176.066650	4.874041	0.000000	-1.115226	0.000000	0.000000	0.000000	1.890050	0.089675	0.364572	0.000000	0.000000	4.000000	40.000000	0.000000
2317.553119	-0.060413	0.561554	0.146694	75.674614	-177.716324	177.926392	4.827313	0.000000	-1.302705	0.000000	0.000000	0.000000	1.890050	0.089675	0.364572	0.000000	0.000000	4.000000	40.000000	0.000000
2317.556453	-0.054008	0.561678	0.147524	75.674614	-177.716324	177.926392	4.827313	0.000000	-1.302705	0.000000	0.000000	0.000000	1.921450	0.037078	0.248883	0.000000	0.000000	4.000000	40.000000	0.000000
2317.559786	-0.054008	0.561678	0.147524	75.674614	-177.716324	177.926392	4.827313	0.000000	-1.302705	0.000000	0.000000	0.000000	1.921450	0.037078	0.248883	0.000000	0.000000	4.000000	40.000000	0.000000
2317.563119	-0.054008	0.561678	0.147524	75.146950	-177.321747	179.767105	4.773405	0.000000	-1.488153	0.000000	0.000000	0.000000	1.921450	0.037078	0.248883	0.000000	0.000000	4.000000	40.000000	0.000000
2317.566453	-0.047601	0.561671	0.148026	75.146950	-177.321747	179.767105	4.773405	0.000000	-1.488153	0.000000	0.000000	0.000000	1.922154	-0.001875	0.150463	0.000000	0.000000	4.000000	40.000000	0.000000
2317.569786	-0.047601	0.561671	0.148026	75.146950	-177.321747	179.767105	4.773405	0.000000	-1.488153	0.000000	0.000000	0.000000	1.922154	-0.001875	0.150463	0.000000	0.000000	4.000000	40.000000	0.000000
2317.573119	-0.047601	0.561671	0.148026	74.954453	-176.819168	-178.595856	4.713402	0.000000	-1.668484	0.000000	0.000000	0.000000	1.922154	-0.001875	0.150463	0.000000	0.000000	4.000000	40.000000	0.000000
2317.576453	-0.041202	0.561575	0.148230	74.954453	-176.819168	-178.595856	4.713402	0.000000	-1.668484	0.000000	0.000000	0.000000	1.919543	-0.029020	0.061276	0.000000	0.000000	4.000000	40.000000	0.000000
2317.579786	-0.041202	0.561575	0.148230	74.954453	-176.819168	-178.595856	4.713402	0.000000	-1.668484	0.000000	0.000000	0.000000	1.919543	-0.029020	0.061276	0.000000	0.000000	4.000000	40.000000	0.000000
2317.583119	-0.041202	0.561575	0.148230	74.973091	-176.292664	-177.186966	4.647708	0.000000	-1.843585	0.000000	0.000000	0.000000	1.919543	-0.029020	0.061276	0.000000	0.000000	4.000000	40.000000	0.000000
2317.586453	-0.034820	0.561454	0.148125	74.973091	-176.292664	-177.186966	4.647708	0.000000	-1.843585	0.000000	0.000000	0.000000	1.914752	-0.036235	-0.031282	0.000000	0.000000	4.000000	40.000000	0.000000
2317.589786	-0.034820	0.561454	0.148125	74.973091	-176.292664	-177.186966	4.647708	0.000000	-1.843585	0.000000	0.000000	0.000000	1.914752	-0.036235	-0.031282	0.000000	0.000000	4.000000	40.000000	0.000000
2317.593119	-0.034820	0.561454	0.148125	75.036560	-176.179947	-176.346283	4.576519	0.000000	-2.013821	0.000000	0.000000	0.000000	1.914752	-0.036235	-0.031282	0.000000	0.000000	4.000000	40.000000	0.000000
2317.596453	-0.028377	0.561401	0.147757	75.036560	-176.179947	-176.346283	4.576519	0.000000	-2.013821	0.000000	0.000000	0.000000	1.932779	-0.015864	-0.110489	0.000000	0.000000	4.000000	40.000000	0.000000
2317.599786	-0.028377	0.561401	0.147757	75.036560	-176.179947	-176.346283	4.576519	0.000000	-2.013821	0.000000	0.000000	0.000000	1.932779	-0.015864	-0.110489	0.000000	0.000000	4.000000	40.000000	0.000000
2317.603119	-0.028377	0.561401	0.147757	75.155281	-176.775864	-176.363876	4.499275	0.000000	-2.180945	0.000000	0.000000	0.000000	1.932779	-0.015864	-0.110489	0.000000	0.000000	4.000000	40.000000	0.000000
2317.606453	-0.021795	0.561449	0.147120	75.155281	-176.775864	-176.363876	4.499275	0.000000	-2.180945	0.000000	0.000000	0.000000	1.974538	0.014279	-0.191203	0.000000	0.000000	4.000000	40.000000	0.000000
2317.609786	-0.021795	0.561449	0.147120	75.155281	-176.775864	-176.363876	4.499275	0.000000	-2.180945	0.000000	0.000000	0.000000	1.974538	0.014279	-0.191203	0.000000	0.000000	4.000000	40.000000	0.000000
2317.613119	-0.021795	0.561449	0.147120	75.331367	-177.770462	-176.591064	4.414993	0.000000	-2.346878	0.000000	0.000000	0.000000	1.974538	0.014279	-0.191203	0.000000	0.000000	4.000000	40.000000	0.000000
2317.616453	-0.015056	0.561595	0.146303	75.331367	-177.770462	-176.591064	4.414993	0.000000	-2.346878	0.000000	0.000000	0.000000	2.021817	0.043937	-0.245038	0.000000	0.000000	4.000000	40.000000	0.000000
2317.619786	-0.015056	0.561595	0.146303	75.331367	-177.770462	-176.591064	4.414993	0.000000	-2.346878	0.000000	0.000000	0.000000	2.021817	0.043937	-0.245038	0.000000	0.000000	4.000000	40.000000	0.000000
2317.623119	-0.015056	0.561595	0.146303	75.621346	-178.668274	-176.490250	4.324025	0.000000	-2.510540	0.000000	0.000000	0.000000	2.021817	0.043937	-0.245038	0.000000	0.000000	4.000000	40.000000	0.000000
2317.626453	-0.008250	0.561767	0.145275	75.621346	-178.668274	-176.490250	4.324025	0.000000	-2.510540	0.000000	0.000000	0.000000	2.041877	0.051711	-0.308552	0.000000	0.000000	4.000000	40.000000	0.000000
2317.629786	-0.008250	0.561767	0.145275	75.621346	-178.668274	-176.490250	4.324025	0.000000	-2.510540	0.000000	0.000000	0.000000	2.041877	0.051711	-0.308552	0.000000	0.000000	4.000000	40.000000	0.000000
2317.633119	-0.008250	0.561767	0.145275	76.017708	-179.088074	-175.760132	4.227473	0.000000	-2.669920	0.000000	0.000000	0.000000	2.041877	0.051711	-0.308552	0.000000	0.000000	4.000000	40.000000	0.000000
2317.636453	-0.001326	0.561919	0.144058	76.017708	-179.088074	-175.760132	4.227473	0.000000	-2.669920	0.000000	0.000000	0.000000	2.077257	0.045482	-0.364901	0.000000	0.000000	4.000000	40.000000	0.000000
2317.639786	-0.001326	0.561919	0.144058	76.017708	-179.088074	-175.760132	4.227473	0.000000	-2.669920	0.000000	0.000000	0.000000	2.077257	0.045482	-0.364901	0.000000	0.000000	4.000000	40.000000	0.000000
2317.643119	-0.001326	0.561919	0.144058	76.481430	-178.617065	-174.200333	4.125092	0.000000	-2.825530	0.000000	0.000000	0.000000	2.077257	0.045482	-0.364901	0.000000	0.000000	4.000000	40.000000	0.000000
2317.646453	0.005597	0.562010	0.142619	76.481430	-178.617065	-174.200333	4.125092	0.000000	-2.825530	0.000000	0.000000	0.000000	2.076690	0.027402	-0.431708	0.000000	0.000000	4.000000	40.000000	0.000000
2317.649786	0.005597	0.562010	0.142619	76.481430	-178.617065	-174.200333	4.125092	0.000000	-2.825530	0.000000	0.000000	0.000000	2.076690	0.027402	-0.431708	0.000000	0.000000	4.000000	40.000000	0.000000
2317.653119	0.005597	0.562010	0.142619	76.968170	-177.598618	-172.040024	4.018422	0.000000	-2.975279	0.000000	0.000000	0.000000	2.076690	0.027402	-0.431708	0.000000	0.000000	4.000000	40.000000	0.000000
2317.656453	0.012453	0.561950	0.140917	76.968170	-177.598618	-172.040024	4.018422	0.000000	-2.975279	0.000000	0.000000	0.000000	2.057005	-0.018138	-0.510752	0.000000	0.000000	4.000000	40.000000	0.000000
2317.659786	0.012453	0.561950	0.140917	76.968170	-177.598618	-172.040024	4.018422	0.000000	-2.975279	0.000000	0.000000	0.000000	2.057005	-0.018138	-0.510752	0.000000	0.000000	4.000000	40.000000	0.000000
2317.663119	0.012453	0.561950	0.140917	77.436638	-176.621307	-169.462112	3.908129	0.000000	-3.118738	0.000000	0.000000	0.000000	2.057005	-0.018138	-0.510752	0.000000	0.000000	4.000000	40.000000	0.000000
2317.666453	0.019153	0.561777	0.138985	77.436638	-176.621307	-169.462112	3.908129	0.000000	-3.118738	0.000000	0.000000	0.000000	2.010034	-0.051807	-0.579493	0.000000	0.000000	4.000000	40.000000	0.000000
2317.669786	0.019153	0.561777	0.138985	77.436638	-176.621307	-169.462112	3.908129	0.000000	-3.118738	0.000000	0.000000	0.000000	2.010034	-0.051807	-0.579493	0.000000	0.000000	4.000000	40.000000	0.000000
2317.673119	0.019153	0.561777	0.138985	77.836922	-175.852356	-167.228775	3.795967	0.000000	-3.254325	0.000000	0.000000	0.000000	2.010034	-0.051807	-0.579493	0.000000	0.000000	4.000000	40.000000	0.000000
2317.676453	0.025689	0.561480	0.136754	77.836922	-175.852356	-167.228775	3.795967	0.000000	-3.254325	0.000000	0.000000	0.000000	1.960595	-0.089268	-0.669344	0.000000	0.000000	4.000000	40.000000	0.000000
2317.679786	0.025689	0.561480	0.136754	77.836922	-175.852356	-167.228775	3.795967	0.000000	-3.254325	0.000000	0.000000	0.000000	1.960595	-0.089268	-0.669344	0.000000	0.000000	4.000000	40.000000	0.000000
2317.683119	0.025689	0.561480	0.136754	78.164955	-175.197449	-165.604614	3.681329	0.000000	-3.383462	0.000000	0.000000	0.000000	1.960595	-0.089268	-0.669344	0.000000	0.000000	4.000000	40.000000	0.000000
2317.686453	0.032023	0.561155	0.134211	78.164955	-175.197449	-165.604614	3.681329	0.000000	-3.383462	0.000000	0.000000	0.000000	1.900273	-0.097453	-0.762990	0.000000	0.000000	4.000000	40.000000	0.000000
2317.689786	0.032023	0.561155	0.134211	78.164955	-175.197449	-165.604614	3.681329	0.000000	-3.383462	0.000000	0.000000	0.000000	1.900273	-0.097453	-0.762990	0.000000	0.000000	4.000000	40.000000	0.000000
2317.693119	0.032023	0.561155	0.134211	78.421906	-174.602676	-164.582901	3.564465	0.000000	-3.506365	0.000000	0.000000	0.000000	1.900273	-0.097453	-0.762990	0.000000	0.000000	4.000000	40.000000	0.000000
2317.696453	0.038202	0.560828	0.131313	78.421906	-174.602676	-164.582901	3.564465	0.000000	-3.506365	0.000000	0.000000	0.000000	1.853740	-0.098126	-0.869435	0.000000	0.000000	4.000000	40.000000	0.000000
2317.699786	0.038202	0.560828	0.131313	78.421906	-174.602676	-164.582901	3.564465	0.000000	-3.506365	0.000000	0.000000	0.000000	1.853740	-0.098126	-0.869435	0.000000	0.000000	4.000000	40.000000	0.000000
2317.703119	0.038202	0.560828	0.131313	78.612549	-174.396194	-163.857513	3.444030	0.000000	-3.624730	0.000000	0.000000	0.000000	1.853740	-0.098126	-0.869435	0.000000	0.000000	4.000000	40.000000	0.000000
2317.706453	0.044218	0.560549	0.128071	78.612549	-174.396194	-163.857513	3.444030	0.000000	-3.624730	0.000000	0.000000	0.000000	1.804717	-0.083745	-0.972355	0.000000	0.000000	4.000000	40.000000	0.000000
2317.709786	0.044218	0.560549	0.128071	78.612549	-174.396194	-163.857513	3.444030	0.000000	-3.624730	0.000000	0.000000	0.000000	1.804717	-0.083745	-0.972355	0.000000	0.000000	4.000000	40.000000	0.000000
2317.713119	0.044218	0.560549	0.128071	78.745071	-174.957275	-163.548447	3.320047	0.000000	-3.738621	0.000000	0.000000	0.000000	1.804717	-0.083745	-0.972355	0.000000	0.000000	4.000000	40.000000	0.000000
2317.716453	0.050091	0.560334	0.124502	78.745071	-174.957275	-163.548447	3.320047	0.000000	-3.738621	0.000000	0.000000	0.000000	1.761832	-0.064276	-1.070722	0.000000	0.000000	4.000000	40.000000	0.000000
2317.719786	0.050091	0.560334	0.124502	78.745071	-174.957275	-163.548447	3.320047	0.000000	-3.738621	0.000000	0.000000	0.000000	1.761832	-0.064276	-1.070722	0.000000	0.000000	4.000000	40.000000	0.000000
2317.723119	0.050091	0.560334	0.124502	78.885849	-175.957489	-163.730423	3.192239	0.000000	-3.848326	0.000000	0.000000	0.000000	1.761832	-0.064276	-1.070722	0.000000	0.000000	4.000000	40.000000	0.000000
2317.726453	0.055850	0.560202	0.120716	78.885849	-175.957489	-163.730423	3.192239	0.000000	-3.848326	0.000000	0.000000	0.000000	1.727921	-0.039562	-1.135924	0.000000	0.000000	4.000000	40.000000	0.000000
2317.729786	0.055850	0.560202	0.120716	78.885849	-175.957489	-163.730423	3.192239	0.000000	-3.848326	0.000000	0.000000	0.000000	1.727921	-0.039562	-1.135924	0.000000	0.000000	4.000000	40.000000	0.000000
2317.733119	0.055850	0.560202	0.120716	79.196747	-177.254181	-164.529526	3.061777	0.000000	-3.952913	0.000000	0.000000	0.000000	1.727921	-0.039562	-1.135924	0.000000	0.000000	4.000000	40.000000	0.000000
2317.736453	0.061470	0.560094	0.116765	79.196747	-177.254181	-164.529526	3.061777	0.000000	-3.952913	0.000000	0.000000	0.000000	1.685832	-0.032491	-1.185317	0.000000	0.000000	4.000000	40.000000	0.000000
2317.739786	0.061470	0.560094	0.116765	79.196747	-177.254181	-164.529526	3.061777	0.000000	-3.952913	0.000000	0.000000	0.000000	1.685832	-0.032491	-1.185317	0.000000	0.000000	4.000000	40.000000	0.000000
2317.743119	0.061470	0.560094	0.116765	79.780731	-178.686829	-165.245361	2.929888	0.000000	-4.051636	0.000000	0.000000	0.000000	1.685832	-0.032491	-1.185317	0.000000	0.000000	4.000000	40.000000	0.000000
2317.746453	0.066908	0.559985	0.112798	79.780731	-178.686829	-165.245361	2.929888	0.000000	-4.051636	0.000000	0.000000	0.000000	1.631528	-0.032795	-1.190146	0.000000	0.000000	4.000000	40.000000	0.000000
2317.749786	0.066908	0.559985	0.112798	79.780731	-178.686829	-165.245361	2.929888	0.000000	-4.051636	0.000000	0.000000	0.000000	1.631528	-0.032795	-1.190146	0.000000	0.000000	4.000000	40.000000	0.000000
2317.753119	0.066908	0.559985	0.112798	80.556976	179.697632	-165.728394	2.799658	0.000000	-4.142694	0.000000	0.000000	0.000000	1.631528	-0.032795	-1.190146	0.000000	0.000000	4.000000	40.000000	0.000000
2317.756453	0.072165	0.559805	0.108792	80.556976	179.697632	-165.728394	2.799658	0.000000	-4.142694	0.000000	0.000000	0.000000	1.576989	-0.053797	-1.201573	0.000000	0.000000	4.000000	40.000000	0.000000
2317.759786	0.072165	0.559805	0.108792	80.556976	179.697632	-165.728394	2.799658	0.000000	-4.142694	0.000000	0.000000	0.000000	1.576989	-0.053797	-1.201573	0.000000	0.000000	4.000000	40.000000	0.000000
2317.763119	0.072165	0.559805	0.108792	81.402206	177.801956	-166.609970	2.670959	0.000000	-4.226816	0.000000	0.000000	0.000000	1.576989	-0.053797	-1.201573	0.000000	0.000000	4.000000	40.000000	0.000000
2317.766453	0.077233	0.559593	0.104688	81.402206	177.801956	-166.609970	2.670959	0.000000	-4.226816	0.000000	0.000000	0.000000	1.520313	-0.063621	-1.231281	0.000000	0.000000	4.000000	40.000000	0.000000
2317.769786	0.077233	0.559593	0.104688	81.402206	177.801956	-166.609970	2.670959	0.000000	-4.226816	0.000000	0.000000	0.000000	1.520313	-0.063621	-1.231281	0.000000	0.000000	4.000000	40.000000	0.000000
2317.773119	0.077233	0.559593	0.104688	82.209328	175.530701	-168.501419	2.542922	0.000000	-4.305061	0.000000	0.000000	0.000000	1.520313	-0.063621	-1.231281	0.000000	0.000000	4.000000	40.000000	0.000000
2317.776453	0.082139	0.559429	0.100490	82.209328	175.530701	-168.501419	2.542922	0.000000	-4.305061	0.000000	0.000000	0.000000	1.471783	-0.049309	-1.259536	0.000000	0.000000	4.000000	40.000000	0.000000
2317.779786	0.082139	0.559429	0.100490	82.209328	175.530701	-168.501419	2.542922	0.000000	-4.305061	0.000000	0.000000	0.000000	1.471783	-0.049309	-1.259536	0.000000	0.000000	4.000000	40.000000	0.000000
2317.783119	0.082139	0.559429	0.100490	82.950546	172.567825	-171.246094	2.415376	0.000000	-4.377894	0.000000	0.000000	0.000000	1.471783	-0.049309	-1.259536	0.000000	0.000000	4.000000	40.000000	0.000000
2317.786453	0.086896	0.559328	0.096115	82.950546	172.567825	-171.246094	2.415376	0.000000	-4.377894	0.000000	0.000000	0.000000	1.427180	-0.030443	-1.312546	0.000000	0.000000	4.000000	40.000000	0.000000
2317.789786	0.086896	0.559328	0.096115	82.950546	172.567825	-171.246094	2.415376	0.000000	-4.377894	0.000000	0.000000	0.000000	1.427180	-0.030443	-1.312546	0.000000	0.000000	4.000000	40.000000	0.000000
2317.793119	0.086896	0.559328	0.096115	83.624245	169.064621	-174.145370	2.286677	0.000000	-4.446471	0.000000	0.000000	0.000000	1.427180	-0.030443	-1.312546	0.000000	0.000000	4.000000	40.000000	0.000000
2317.796453	0.091502	0.559366	0.091570	83.624245	169.064621	-174.145370	2.286677	0.000000	-4.446471	0.000000	0.000000	0.000000	1.381825	0.011600	-1.363410	0.000000	0.000000	4.000000	40.000000	0.000000
2317.799786	0.091502	0.559366	0.091570	83.624245	169.064621	-174.145370	2.286677	0.000000	-4.446471	0.000000	0.000000	0.000000	1.381825	0.011600	-1.363410	0.000000	0.000000	4.000000	40.000000	0.000000
2317.803119	0.091502	0.559366	0.091570	84.235611	165.435196	-176.413910	2.156931	0.000000	-4.510837	0.000000	0.000000	0.000000	1.381825	0.011600	-1.363410	0.000000	0.000000	4.000000	40.000000	0.000000
2317.806453	0.095920	0.559455	0.086819	84.235611	165.435196	-176.413910	2.156931	0.000000	-4.510837	0.000000	0.000000	0.000000	1.325491	0.026564	-1.425353	0.000000	0.000000	4.000000	40.000000	0.000000
2317.809786	0.095920	0.559455	0.086819	84.235611	165.435196	-176.413910	2.156931	0.000000	-4.510837	0.000000	0.000000	0.000000	1.325491	0.026564	-1.425353	0.000000	0.000000	4.000000	40.000000	0.000000
2317.813119	0.095920	0.559455	0.086819	84.806763	162.140121	-178.396744	2.025683	0.000000	-4.571280	0.000000	0.000000	0.000000	1.325491	0.026564	-1.425353	0.000000	0.000000	4.000000	40.000000	0.000000
2317.816453	0.100101	0.559549	0.081900	84.806763	162.140121	-178.396744	2.025683	0.000000	-4.571280	0.000000	0.000000	0.000000	1.254229	0.028227	-1.475583	0.000000	0.000000	4.000000	40.000000	0.000000
2317.819786	0.100101	0.559549	0.081900	84.806763	162.140121	-178.396744	2.025683	0.000000	-4.571280	0.000000	0.000000	0.000000	1.254229	0.028227	-1.475583	0.000000	0.000000	4.000000	40.000000	0.000000
2317.823119	0.100101	0.559549	0.081900	85.342125	159.518845	179.690216	1.893967	0.000000	-4.627406	0.000000	0.000000	0.000000	1.254229	0.028227	-1.475583	0.000000	0.000000	4.000000	40.000000	0.000000
2317.826453	0.104022	0.559635	0.076844	85.342125	159.518845	179.690216	1.893967	0.000000	-4.627406	0.000000	0.000000	0.000000	1.176261	0.025957	-1.516749	0.000000	0.000000	4.000000	40.000000	0.000000
2317.829786	0.104022	0.559635	0.076844	85.342125	159.518845	179.690216	1.893967	0.000000	-4.627406	0.000000	0.000000	0.000000	1.176261	0.025957	-1.516749	0.000000	0.000000	4.000000	40.000000	0.000000
2317.833119	0.104022	0.559635	0.076844	85.796021	156.522736	176.965149	1.762371	0.000000	-4.679107	0.000000	0.000000	0.000000	1.176261	0.025957	-1.516749	0.000000	0.000000	4.000000	40.000000	0.000000
2317.836453	0.107691	0.559613	0.071693	85.796021	156.522736	176.965149	1.762371	0.000000	-4.679107	0.000000	0.000000	0.000000	1.100728	-0.006617	-1.545248	0.000000	0.000000	4.000000	40.000000	0.000000
2317.839786	0.107691	0.559613	0.071693	85.796021	156.522736	176.965149	1.762371	0.000000	-4.679107	0.000000	0.000000	0.000000	1.100728	-0.006617	-1.545248	0.000000	0.000000	4.000000	40.000000	0.000000
2317.843119	0.107691	0.559613	0.071693	86.180634	153.096542	173.873337	1.631495	0.000000	-4.726333	0.000000	0.000000	0.000000	1.100728	-0.006617	-1.545248	0.000000	0.000000	4.000000	40.000000	0.000000
2317.846453	0.110989	0.559502	0.066494	86.180634	153.096542	173.873337	1.631495	0.000000	-4.726333	0.000000	0.000000	0.000000	0.989413	-0.033381	-1.559796	0.000000	0.000000	4.000000	40.000000	0.000000
2317.849786	0.110989	0.559502	0.066494	86.180634	153.096542	173.873337	1.631495	0.000000	-4.726333	0.000000	0.000000	0.000000	0.989413	-0.033381	-1.559796	0.000000	0.000000	4.000000	40.000000	0.000000
2317.853119	0.110989	0.559502	0.066494	86.440697	148.390198	169.759399	1.502901	0.000000	-4.768783	0.000000	0.000000	0.000000	0.989413	-0.033381	-1.559796	0.000000	0.000000	4.000000	40.000000	0.000000
2317.856453	0.113940	0.559237	0.061219	86.440697	148.390198	169.759399	1.502901	0.000000	-4.768783	0.000000	0.000000	0.000000	0.885420	-0.079556	-1.582595	0.000000	0.000000	4.000000	40.000000	0.000000
2317.859786	0.113940	0.559237	0.061219	86.440697	148.390198	169.759399	1.502901	0.000000	-4.768783	0.000000	0.000000	0.000000	0.885420	-0.079556	-1.582595	0.000000	0.000000	4.000000	40.000000	0.000000
2317.863119	0.113940	0.559237	0.061219	86.508507	141.644058	163.548248	1.375536	0.000000	-4.807068	0.000000	0.000000	0.000000	0.885420	-0.079556	-1.582595	0.000000	0.000000	4.000000	40.000000	0.000000
2317.866453	0.116739	0.559016	0.055916	86.508507	141.644058	163.548248	1.375536	0.000000	-4.807068	0.000000	0.000000	0.000000	0.839665	-0.066377	-1.590684	0.000000	0.000000	4.000000	40.000000	0.000000
2317.869786	0.116739	0.559016	0.055916	86.508507	141.644058	163.548248	1.375536	0.000000	-4.807068	0.000000	0.000000	0.000000	0.839665	-0.066377	-1.590684	0.000000	0.000000	4.000000	40.000000	0.000000
2317.873119	0.116739	0.559016	0.055916	86.374962	134.061005	156.039169	1.249049	0.000000	-4.841475	0.000000	0.000000	0.000000	0.839665	-0.066377	-1.590684	0.000000	0.000000	4.000000	40.000000	0.000000
2317.876453	0.119432	0.558819	0.050562	86.374962	134.061005	156.039169	1.249049	0.000000	-4.841475	0.000000	0.000000	0.000000	0.807689	-0.059126	-1.606476	0.000000	0.000000	4.000000	40.000000	0.000000
2317.879786	0.119432	0.558819	0.050562	86.374962	134.061005	156.039169	1.249049	0.000000	-4.841475	0.000000	0.000000	0.000000	0.807689	-0.059126	-1.606476	0.000000	0.000000	4.000000	40.000000	0.000000
2317.883119	0.119432	0.558819	0.050562	86.108818	127.638397	149.682983	1.122684	0.000000	-4.872328	0.000000	0.000000	0.000000	0.807689	-0.059126	-1.606476	0.000000	0.000000	4.000000	40.000000	0.000000
2317.886453	0.121846	0.558626	0.045179	86.108818	127.638397	149.682983	1.122684	0.000000	-4.872328	0.000000	0.000000	0.000000	0.724329	-0.057671	-1.614730	0.000000	0.000000	4.000000	40.000000	0.000000
2317.889786	0.121846	0.558626	0.045179	86.108818	127.638397	149.682983	1.122684	0.000000	-4.872328	0.000000	0.000000	0.000000	0.724329	-0.057671	-1.614730	0.000000	0.000000	4.000000	40.000000	0.000000
2317.893119	0.121846	0.558626	0.045179	85.827911	123.048470	145.282455	0.997773	0.000000	-4.899434	0.000000	0.000000	0.000000	0.724329	-0.057671	-1.614730	0.000000	0.000000	4.000000	40.000000	0.000000
2317.896453	0.123907	0.558430	0.039751	85.827911	123.048470	145.282455	0.997773	0.000000	-4.899434	0.000000	0.000000	0.000000	0.618252	-0.058927	-1.628344	0.000000	0.000000	4.000000	40.000000	0.000000
2317.899786	0.123907	0.558430	0.039751	85.827911	123.048470	145.282455	0.997773	0.000000	-4.899434	0.000000	0.000000	0.000000	0.618252	-0.058927	-1.628344	0.000000	0.000000	4.000000	40.000000	0.000000
2317.903119	0.123907	0.558430	0.039751	85.622437	120.514618	143.215393	0.874008	0.000000	-4.923018	0.000000	0.000000	0.000000	0.618252	-0.058927	-1.628344	0.000000	0.000000	4.000000	40.000000	0.000000
2317.906453	0.125721	0.558089	0.034285	85.622437	120.514618	143.215393	0.874008	0.000000	-4.923018	0.000000	0.000000	0.000000	0.544128	-0.102162	-1.640024	0.000000	0.000000	4.000000	40.000000	0.000000
2317.909786	0.125721	0.558089	0.034285	85.622437	120.514618	143.215393	0.874008	0.000000	-4.923018	0.000000	0.000000	0.000000	0.544128	-0.102162	-1.640024	0.000000	0.000000	4.000000	40.000000	0.000000
2317.913119	0.125721	0.558089	0.034285	85.529457	119.611038	142.776855	0.750835	0.000000	-4.943304	0.000000	0.000000	0.000000	0.544128	-0.102162	-1.640024	0.000000	0.000000	4.000000	40.000000	0.000000
2317.916453	0.127141	0.557527	0.028771	85.529457	119.611038	142.776855	0.750835	0.000000	-4.943304	0.000000	0.000000	0.000000	0.426054	-0.168847	-1.654003	0.000000	0.000000	4.000000	40.000000	0.000000
2317.919786	0.127141	0.557527	0.028771	85.529457	119.611038	142.776855	0.750835	0.000000	-4.943304	0.000000	0.000000	0.000000	0.426054	-0.168847	-1.654003	0.000000	0.000000	4.000000	40.000000	0.000000
2317.923119	0.127141	0.557527	0.028771	85.489502	119.332092	142.760681	0.628313	0.000000	-4.960365	0.000000	0.000000	0.000000	0.426054	-0.168847	-1.654003	0.000000	0.000000	4.000000	40.000000	0.000000
2317.926453	0.128240	0.556790	0.023274	85.489502	119.332092	142.760681	0.628313	0.000000	-4.960365	0.000000	0.000000	0.000000	0.329847	-0.221075	-1.649139	0.000000	0.000000	4.000000	40.000000	0.000000
2317.929786	0.128240	0.556790	0.023274	85.489502	119.332092	142.760681	0.628313	0.000000	-4.960365	0.000000	0.000000	0.000000	0.329847	-0.221075	-1.649139	0.000000	0.000000	4.000000	40.000000	0.000000
2317.933119	0.128240	0.556790	0.023274	85.381577	118.400810	141.771454	0.507228	0.000000	-4.974205	0.000000	0.000000	0.000000	0.329847	-0.221075	-1.649139	0.000000	0.000000	4.000000	40.000000	0.000000
2317.936453	0.129068	0.555838	0.017770	85.381577	118.400810	141.771454	0.507228	0.000000	-4.974205	0.000000	0.000000	0.000000	0.248476	-0.285395	-1.651207	0.000000	0.000000	4.000000	40.000000	0.000000
2317.939786	0.129068	0.555838	0.017770	85.381577	118.400810	141.771454	0.507228	0.000000	-4.974205	0.000000	0.000000	0.000000	0.248476	-0.285395	-1.651207	0.000000	0.000000	4.000000	40.000000	0.000000
2317.943119	0.129068	0.555838	0.017770	85.068863	115.237686	138.811554	0.386714	0.000000	-4.985023	0.000000	0.000000	0.000000	0.248476	-0.285395	-1.651207	0.000000	0.000000	4.000000	40.000000	0.000000
2317.946453	0.129739	0.554878	0.012476	85.068863	115.237686	138.811554	0.386714	0.000000	-4.985023	0.000000	0.000000	0.000000	0.201192	-0.288015	-1.588236	0.000000	0.000000	4.000000	40.000000	0.000000
2317.949786	0.129739	0.554878	0.012476	85.068863	115.237686	138.811554	0.386714	0.000000	-4.985023	0.000000	0.000000	0.000000	0.201192	-0.288015	-1.588236	0.000000	0.000000	4.000000	40.000000	0.000000
2317.953119	0.129739	0.554878	0.012476	84.512024	110.180641	134.249832	0.271124	0.000000	-4.992644	0.000000	0.000000	0.000000	0.201192	-0.288015	-1.588236	0.000000	0.000000	4.000000	40.000000	0.000000
2317.956453	0.130389	0.553947	0.007261	84.512024	110.180641	134.249832	0.271124	0.000000	-4.992644	0.000000	0.000000	0.000000	0.195071	-0.279272	-1.564375	0.000000	0.000000	4.000000	40.000000	0.000000
2317.959786	0.130389	0.553947	0.007261	84.512024	110.180641	134.249832	0.271124	0.000000	-4.992644	0.000000	0.000000	0.000000	0.195071	-0.279272	-1.564375	0.000000	0.000000	4.000000	40.000000	0.000000
2317.963119	0.130389	0.553947	0.007261	83.797020	104.249504	128.996964	0.157510	0.000000	-4.997519	0.000000	0.000000	0.000000	0.195071	-0.279272	-1.564375	0.000000	0.000000	4.000000	40.000000	0.000000
2317.966453	0.131011	0.553149	0.002176	83.797020	104.249504	128.996964	0.157510	0.000000	-4.997519	0.000000	0.000000	0.000000	0.186441	-0.239429	-1.525559	0.000000	0.000000	4.000000	40.000000	0.000000
2317.969786	0.131011	0.553149	0.002176	83.797020	104.249504	128.996964	0.157510	0.000000	-4.997519	0.000000	0.000000	0.000000	0.186441	-0.239429	-1.525559	0.000000	0.000000	4.000000	40.000000	0.000000
2317.973119	0.131011	0.553149	0.002176	83.095444	98.585999	124.016403	0.047098	0.000000	-4.999778	0.000000	0.000000	0.000000	0.186441	-0.239429	-1.525559	0.000000	0.000000	4.000000	40.000000	0.000000
2317.976453	0.131333	0.552430	-0.002755	83.095444	98.585999	124.016403	0.047098	0.000000	-4.999778	0.000000	0.000000	0.000000	0.096502	-0.215695	-1.479278	0.000000	0.000000	4.000000	40.000000	0.000000
2317.979786	0.131333	0.552430	-0.002755	83.095444	98.585999	124.016403	0.047098	0.000000	-4.999778	0.000000	0.000000	0.000000	0.096502	-0.215695	-1.479278	0.000000	0.000000	4.000000	40.000000	0.000000
2317.983119	0.131333	0.552430	-0.002755	82.657753	93.108810	118.944565	-0.059538	0.000000	-4.999646	0.000000	0.000000	0.000000	0.096502	-0.215695	-1.479278	0.000000	0.000000	4.000000	40.000000	0.000000
2317.986453	0.131310	0.551780	-0.007557	82.657753	93.108810	118.944565	-0.059538	0.000000	-4.999646	0.000000	0.000000	0.000000	-0.006660	-0.194999	-1.440643	0.000000	0.000000	4.000000	40.000000	0.000000
2317.989786	0.131310	0.551780	-0.007557	82.657753	93.108810	118.944565	-0.059538	0.000000	-4.999646	0.000000	0.000000	0.000000	-0.006660	-0.194999	-1.440643	0.000000	0.000000	4.000000	40.000000	0.000000
2317.993119	0.131310	0.551780	-0.007557	82.577515	87.733223	113.573502	-0.163263	0.000000	-4.997334	0.000000	0.000000	0.000000	-0.006660	-0.194999	-1.440643	0.000000	0.000000	4.000000	40.000000	0.000000
2317.996453	0.130918	0.551054	-0.012279	82.577515	87.733223	113.573502	-0.163263	0.000000	-4.997334	0.000000	0.000000	0.000000	-0.117818	-0.217861	-1.416558	0.000000	0.000000	4.000000	40.000000	0.000000
2317.999786	0.130918	0.551054	-0.012279	82.577515	87.733223	113.573502	-0.163263	0.000000	-4.997334	0.000000	0.000000	0.000000	-0.117818	-0.217861	-1.416558	0.000000	0.000000	4.000000	40.000000	0.000000
2318.003119	0.130918	0.551054	-0.012279	82.557373	82.423729	108.155449	-0.265495	0.000000	-4.992947	0.000000	0.000000	0.000000	-0.117818	-0.217861	-1.416558	0.000000	0.000000	4.000000	40.000000	0.000000
2318.006453	0.130199	0.550237	-0.016882	82.557373	82.423729	108.155449	-0.265495	0.000000	-4.992947	0.000000	0.000000	0.000000	-0.215540	-0.245154	-1.381106	0.000000	0.000000	4.000000	40.000000	0.000000
2318.009786	0.130199	0.550237	-0.016882	82.557373	82.423729	108.155449	-0.265495	0.000000	-4.992947	0.000000	0.000000	0.000000	-0.215540	-0.245154	-1.381106	0.000000	0.000000	4.000000	40.000000	0.000000
2318.013119	0.130199	0.550237	-0.016882	82.439346	77.761780	103.475174	-0.365711	0.000000	-4.986608	0.000000	0.000000	0.000000	-0.215540	-0.245154	-1.381106	0.000000	0.000000	4.000000	40.000000	0.000000
2318.016453	0.129328	0.549265	-0.021427	82.439346	77.761780	103.475174	-0.365711	0.000000	-4.986608	0.000000	0.000000	0.000000	-0.261363	-0.291541	-1.363312	0.000000	0.000000	4.000000	40.000000	0.000000
2318.019786	0.129328	0.549265	-0.021427	82.439346	77.761780	103.475174	-0.365711	0.000000	-4.986608	0.000000	0.000000	0.000000	-0.261363	-0.291541	-1.363312	0.000000	0.000000	4.000000	40.000000	0.000000
2318.023119	0.129328	0.549265	-0.021427	82.220573	74.039894	99.878708	-0.465140	0.000000	-4.978317	0.000000	0.000000	0.000000	-0.261363	-0.291541	-1.363312	0.000000	0.000000	4.000000	40.000000	0.000000
2318.026453	0.128232	0.548069	-0.025944	82.220573	74.039894	99.878708	-0.465140	0.000000	-4.978317	0.000000	0.000000	0.000000	-0.328683	-0.358835	-1.355221	0.000000	0.000000	4.000000	40.000000	0.000000
2318.029786	0.128232	0.548069	-0.025944	82.220573	74.039894	99.878708	-0.465140	0.000000	-4.978317	0.000000	0.000000	0.000000	-0.328683	-0.358835	-1.355221	0.000000	0.000000	4.000000	40.000000	0.000000
2318.033119	0.128232	0.548069	-0.025944	81.906456	71.183693	97.316101	-0.564737	0.000000	-4.968005	0.000000	0.000000	0.000000	-0.328683	-0.358835	-1.355221	0.000000	0.000000	4.000000	40.000000	0.000000
2318.036453	0.126933	0.546819	-0.030315	81.906456	71.183693	97.316101	-0.564737	0.000000	-4.968005	0.000000	0.000000	0.000000	-0.389930	-0.375064	-1.311370	0.000000	0.000000	4.000000	40.000000	0.000000
2318.039786	0.126933	0.546819	-0.030315	81.906456	71.183693	97.316101	-0.564737	0.000000	-4.968005	0.000000	0.000000	0.000000	-0.389930	-0.375064	-1.311370	0.000000	0.000000	4.000000	40.000000	0.000000
2318.043119	0.126933	0.546819	-0.030315	81.497070	69.320946	95.931854	-0.662059	0.000000	-4.955974	0.000000	0.000000	0.000000	-0.389930	-0.375064	-1.311370	0.000000	0.000000	4.000000	40.000000	0.000000
2318.046453	0.125561	0.545533	-0.034560	81.497070	69.320946	95.931854	-0.662059	0.000000	-4.955974	0.000000	0.000000	0.000000	-0.411357	-0.385713	-1.273281	0.000000	0.000000	4.000000	40.000000	0.000000
2318.049786	0.125561	0.545533	-0.034560	81.497070	69.320946	95.931854	-0.662059	0.000000	-4.955974	0.000000	0.000000	0.000000	-0.411357	-0.385713	-1.273281	0.000000	0.000000	4.000000	40.000000	0.000000
2318.053119	0.125561	0.545533	-0.034560	81.026489	68.041473	95.261848	-0.757247	0.000000	-4.942326	0.000000	0.000000	0.000000	-0.411357	-0.385713	-1.273281	0.000000	0.000000	4.000000	40.000000	0.000000
2318.056453	0.124187	0.544319	-0.038602	81.026489	68.041473	95.261848	-0.757247	0.000000	-4.942326	0.000000	0.000000	0.000000	-0.412208	-0.364337	-1.212820	0.000000	0.000000	4.000000	40.000000	0.000000
2318.059786	0.124187	0.544319	-0.038602	81.026489	68.041473	95.261848	-0.757247	0.000000	-4.942326	0.000000	0.000000	0.000000	-0.412208	-0.364337	-1.212820	0.000000	0.000000	4.000000	40.000000	0.000000
2318.063119	0.124187	0.544319	-0.038602	80.554184	67.091606	94.973801	-0.848457	0.000000	-4.927486	0.000000	0.000000	0.000000	-0.412208	-0.364337	-1.212820	0.000000	0.000000	4.000000	40.000000	0.000000
2318.066453	0.122770	0.543223	-0.042369	80.554184	67.091606	94.973801	-0.848457	0.000000	-4.927486	0.000000	0.000000	0.000000	-0.425232	-0.328769	-1.130080	0.000000	0.000000	4.000000	40.000000	0.000000
2318.069786	0.122770	0.543223	-0.042369	80.554184	67.091606	94.973801	-0.848457	0.000000	-4.927486	0.000000	0.000000	0.000000	-0.425232	-0.328769	-1.130080	0.000000	0.000000	4.000000	40.000000	0.000000
2318.073119	0.122770	0.543223	-0.042369	80.143524	66.233025	94.744011	-0.934222	0.000000	-4.911948	0.000000	0.000000	0.000000	-0.425232	-0.328769	-1.130080	0.000000	0.000000	4.000000	40.000000	0.000000
2318.076453	0.121221	0.542148	-0.045952	80.143524	66.233025	94.744011	-0.934222	0.000000	-4.911948	0.000000	0.000000	0.000000	-0.464521	-0.322414	-1.074738	0.000000	0.000000	4.000000	40.000000	0.000000
2318.079786	0.121221	0.542148	-0.045952	80.143524	66.233025	94.744011	-0.934222	0.000000	-4.911948	0.000000	0.000000	0.000000	-0.464521	-0.322414	-1.074738	0.000000	0.000000	4.000000	40.000000	0.000000
2318.083119	0.121221	0.542148	-0.045952	79.873894	65.230919	94.209457	-1.016888	0.000000	-4.895502	0.000000	0.000000	0.000000	-0.464521	-0.322414	-1.074738	0.000000	0.000000	4.000000	40.000000	0.000000
2318.086453	0.119520	0.541103	-0.049298	79.873894	65.230919	94.209457	-1.016888	0.000000	-4.895502	0.000000	0.000000	0.000000	-0.510430	-0.313416	-1.003744	0.000000	0.000000	4.000000	40.000000	0.000000
2318.089786	0.119520	0.541103	-0.049298	79.873894	65.230919	94.209457	-1.016888	0.000000	-4.895502	0.000000	0.000000	0.000000	-0.510430	-0.313416	-1.003744	0.000000	0.000000	4.000000	40.000000	0.000000
2318.093119	0.119520	0.541103	-0.049298	79.798264	64.009521	93.226227	-1.095566	0.000000	-4.878497	0.000000	0.000000	0.000000	-0.510430	-0.313416	-1.003744	0.000000	0.000000	4.000000	40.000000	0.000000
2318.096453	0.117547	0.540010	-0.052473	79.798264	64.009521	93.226227	-1.095566	0.000000	-4.878497	0.000000	0.000000	0.000000	-0.591812	-0.328006	-0.952540	0.000000	0.000000	4.000000	40.000000	0.000000
2318.099786	0.117547	0.540010	-0.052473	79.798264	64.009521	93.226227	-1.095566	0.000000	-4.878497	0.000000	0.000000	0.000000	-0.591812	-0.328006	-0.952540	0.000000	0.000000	4.000000	40.000000	0.000000
2318.103119	0.117547	0.540010	-0.052473	79.787697	62.886196	92.314835	-1.172388	0.000000	-4.860608	0.000000	0.000000	0.000000	-0.591812	-0.328006	-0.952540	0.000000	0.000000	4.000000	40.000000	0.000000
2318.106453	0.115304	0.538855	-0.055430	79.787697	62.886196	92.314835	-1.172388	0.000000	-4.860608	0.000000	0.000000	0.000000	-0.672945	-0.346425	-0.887106	0.000000	0.000000	4.000000	40.000000	0.000000
2318.109786	0.115304	0.538855	-0.055430	79.787697	62.886196	92.314835	-1.172388	0.000000	-4.860608	0.000000	0.000000	0.000000	-0.672945	-0.346425	-0.887106	0.000000	0.000000	4.000000	40.000000	0.000000
2318.113119	0.115304	0.538855	-0.055430	79.794441	62.094185	91.785843	-1.246596	0.000000	-4.842107	0.000000	0.000000	0.000000	-0.672945	-0.346425	-0.887106	0.000000	0.000000	4.000000	40.000000	0.000000
2318.116453	0.112943	0.537624	-0.058305	79.794441	62.094185	91.785843	-1.246596	0.000000	-4.842107	0.000000	0.000000	0.000000	-0.708239	-0.369242	-0.862648	0.000000	0.000000	4.000000	40.000000	0.000000
2318.119786	0.112943	0.537624	-0.058305	79.794441	62.094185	91.785843	-1.246596	0.000000	-4.842107	0.000000	0.000000	0.000000	-0.708239	-0.369242	-0.862648	0.000000	0.000000	4.000000	40.000000	0.000000
2318.123119	0.112943	0.537624	-0.058305	79.823433	61.574444	91.554245	-1.320432	0.000000	-4.822495	0.000000	0.000000	0.000000	-0.708239	-0.369242	-0.862648	0.000000	0.000000	4.000000	40.000000	0.000000
2318.126453	0.110513	0.536395	-0.061083	79.823433	61.574444	91.554245	-1.320432	0.000000	-4.822495	0.000000	0.000000	0.000000	-0.728968	-0.368692	-0.833323	0.000000	0.000000	4.000000	40.000000	0.000000
2318.129786	0.110513	0.536395	-0.061083	79.823433	61.574444	91.554245	-1.320432	0.000000	-4.822495	0.000000	0.000000	0.000000	-0.728968	-0.368692	-0.833323	0.000000	0.000000	4.000000	40.000000	0.000000
2318.133119	0.110513	0.536395	-0.061083	79.838173	61.325333	91.662170	-1.393341	0.000000	-4.801937	0.000000	0.000000	0.000000	-0.728968	-0.368692	-0.833323	0.000000	0.000000	4.000000	40.000000	0.000000
2318.136453	0.108024	0.535244	-0.063734	79.838173	61.325333	91.662170	-1.393341	0.000000	-4.801937	0.000000	0.000000	0.000000	-0.746738	-0.345460	-0.795402	0.000000	0.000000	4.000000	40.000000	0.000000
2318.139786	0.108024	0.535244	-0.063734	79.838173	61.325333	91.662170	-1.393341	0.000000	-4.801937	0.000000	0.000000	0.000000	-0.746738	-0.345460	-0.795402	0.000000	0.000000	4.000000	40.000000	0.000000
2318.143119	0.108024	0.535244	-0.063734	79.857971	61.176933	91.875885	-1.464695	0.000000	-4.780655	0.000000	0.000000	0.000000	-0.746738	-0.345460	-0.795402	0.000000	0.000000	4.000000	40.000000	0.000000
2318.146453	0.105593	0.534185	-0.066200	79.857971	61.176933	91.875885	-1.464695	0.000000	-4.780655	0.000000	0.000000	0.000000	-0.729414	-0.317625	-0.739705	0.000000	0.000000	4.000000	40.000000	0.000000
2318.149786	0.105593	0.534185	-0.066200	79.857971	61.176933	91.875885	-1.464695	0.000000	-4.780655	0.000000	0.000000	0.000000	-0.729414	-0.317625	-0.739705	0.000000	0.000000	4.000000	40.000000	0.000000
2318.153119	0.105593	0.534185	-0.066200	79.929337	61.039757	92.012573	-1.532493	0.000000	-4.759356	0.000000	0.000000	0.000000	-0.729414	-0.317625	-0.739705	0.000000	0.000000	4.000000	40.000000	0.000000
2318.156453	0.103152	0.533187	-0.068502	79.929337	61.039757	92.012573	-1.532493	0.000000	-4.759356	0.000000	0.000000	0.000000	-0.732221	-0.299320	-0.690448	0.000000	0.000000	4.000000	40.000000	0.000000
2318.159786	0.103152	0.533187	-0.068502	79.929337	61.039757	92.012573	-1.532493	0.000000	-4.759356	0.000000	0.000000	0.000000	-0.732221	-0.299320	-0.690448	0.000000	0.000000	4.000000	40.000000	0.000000
2318.163119	0.103152	0.533187	-0.068502	80.032852	61.085762	92.337212	-1.597589	0.000000	-4.737902	0.000000	0.000000	0.000000	-0.732221	-0.299320	-0.690448	0.000000	0.000000	4.000000	40.000000	0.000000
2318.166453	0.100662	0.532191	-0.070640	80.032852	61.085762	92.337212	-1.597589	0.000000	-4.737902	0.000000	0.000000	0.000000	-0.747029	-0.298886	-0.641573	0.000000	0.000000	4.000000	40.000000	0.000000
2318.169786	0.100662	0.532191	-0.070640	80.032852	61.085762	92.337212	-1.597589	0.000000	-4.737902	0.000000	0.000000	0.000000	-0.747029	-0.298886	-0.641573	0.000000	0.000000	4.000000	40.000000	0.000000
2318.173119	0.100662	0.532191	-0.070640	80.174828	61.237469	92.754501	-1.660301	0.000000	-4.716291	0.000000	0.000000	0.000000	-0.747029	-0.298886	-0.641573	0.000000	0.000000	4.000000	40.000000	0.000000
2318.176453	0.098057	0.531188	-0.072645	80.174828	61.237469	92.754501	-1.660301	0.000000	-4.716291	0.000000	0.000000	0.000000	-0.781529	-0.300805	-0.601535	0.000000	0.000000	4.000000	40.000000	0.000000
2318.179786	0.098057	0.531188	-0.072645	80.174828	61.237469	92.754501	-1.660301	0.000000	-4.716291	0.000000	0.000000	0.000000	-0.781529	-0.300805	-0.601535	0.000000	0.000000	4.000000	40.000000	0.000000
2318.183119	0.098057	0.531188	-0.072645	80.375694	61.317982	93.040077	-1.721783	0.000000	-4.694195	0.000000	0.000000	0.000000	-0.781529	-0.300805	-0.601535	0.000000	0.000000	4.000000	40.000000	0.000000
2318.186453	0.095255	0.530130	-0.074466	80.375694	61.317982	93.040077	-1.721783	0.000000	-4.694195	0.000000	0.000000	0.000000	-0.840615	-0.317564	-0.546090	0.000000	0.000000	4.000000	40.000000	0.000000
2318.189786	0.095255	0.530130	-0.074466	80.375694	61.317982	93.040077	-1.721783	0.000000	-4.694195	0.000000	0.000000	0.000000	-0.840615	-0.317564	-0.546090	0.000000	0.000000	4.000000	40.000000	0.000000
2318.193119	0.095255	0.530130	-0.074466	80.608490	61.407009	93.287285	-1.781705	0.000000	-4.671780	0.000000	0.000000	0.000000	-0.840615	-0.317564	-0.546090	0.000000	0.000000	4.000000	40.000000	0.000000
2318.196453	0.092238	0.529038	-0.076105	80.608490	61.407009	93.287285	-1.781705	0.000000	-4.671780	0.000000	0.000000	0.000000	-0.904978	-0.327565	-0.491886	0.000000	0.000000	4.000000	40.000000	0.000000
2318.199786	0.092238	0.529038	-0.076105	80.608490	61.407009	93.287285	-1.781705	0.000000	-4.671780	0.000000	0.000000	0.000000	-0.904978	-0.327565	-0.491886	0.000000	0.000000	4.000000	40.000000	0.000000
2318.203119	0.092238	0.529038	-0.076105	80.795593	61.413170	93.264549	-1.840469	0.000000	-4.648943	0.000000	0.000000	0.000000	-0.904978	-0.327565	-0.491886	0.000000	0.000000	4.000000	40.000000	0.000000
2318.206453	0.089189	0.527972	-0.077529	80.795593	61.413170	93.264549	-1.840469	0.000000	-4.648943	0.000000	0.000000	0.000000	-0.914807	-0.319717	-0.427090	0.000000	0.000000	4.000000	40.000000	0.000000
2318.209786	0.089189	0.527972	-0.077529	80.795593	61.413170	93.264549	-1.840469	0.000000	-4.648943	0.000000	0.000000	0.000000	-0.914807	-0.319717	-0.427090	0.000000	0.000000	4.000000	40.000000	0.000000
2318.213119	0.089189	0.527972	-0.077529	80.867569	61.079910	92.446190	-1.895957	0.000000	-4.626592	0.000000	0.000000	0.000000	-0.914807	-0.319717	-0.427090	0.000000	0.000000	4.000000	40.000000	0.000000
2318.216453	0.086184	0.526982	-0.078717	80.867569	61.079910	92.446190	-1.895957	0.000000	-4.626592	0.000000	0.000000	0.000000	-0.901441	-0.296994	-0.356579	0.000000	0.000000	4.000000	40.000000	0.000000
2318.219786	0.086184	0.526982	-0.078717	80.867569	61.079910	92.446190	-1.895957	0.000000	-4.626592	0.000000	0.000000	0.000000	-0.901441	-0.296994	-0.356579	0.000000	0.000000	4.000000	40.000000	0.000000
2318.223119	0.086184	0.526982	-0.078717	80.873405	60.305470	90.881783	-1.947092	0.000000	-4.605305	0.000000	0.000000	0.000000	-0.901441	-0.296994	-0.356579	0.000000	0.000000	4.000000	40.000000	0.000000
2318.226453	0.083201	0.526088	-0.079669	80.873405	60.305470	90.881783	-1.947092	0.000000	-4.605305	0.000000	0.000000	0.000000	-0.894994	-0.268343	-0.285424	0.000000	0.000000	4.000000	40.000000	0.000000
2318.229786	0.083201	0.526088	-0.079669	80.873405	60.305470	90.881783	-1.947092	0.000000	-4.605305	0.000000	0.000000	0.000000	-0.894994	-0.268343	-0.285424	0.000000	0.000000	4.000000	40.000000	0.000000
2318.233119	0.083201	0.526088	-0.079669	80.856194	59.262436	89.459457	-1.993973	0.000000	-4.585201	0.000000	0.000000	0.000000	-0.894994	-0.268343	-0.285424	0.000000	0.000000	4.000000	40.000000	0.000000
2318.236453	0.080135	0.525301	-0.080410	80.856194	59.262436	89.459457	-1.993973	0.000000	-4.585201	0.000000	0.000000	0.000000	-0.919685	-0.236203	-0.222287	0.000000	0.000000	4.000000	40.000000	0.000000
2318.239786	0.080135	0.525301	-0.080410	80.856194	59.262436	89.459457	-1.993973	0.000000	-4.585201	0.000000	0.000000	0.000000	-0.919685	-0.236203	-0.222287	0.000000	0.000000	4.000000	40.000000	0.000000
2318.243119	0.080135	0.525301	-0.080410	80.837280	58.178295	88.619621	-2.038091	0.000000	-4.565762	0.000000	0.000000	0.000000	-0.919685	-0.236203	-0.222287	0.000000	0.000000	4.000000	40.000000	0.000000
2318.246453	0.076985	0.524582	-0.081029	80.837280	58.178295	88.619621	-2.038091	0.000000	-4.565762	0.000000	0.000000	0.000000	-0.945117	-0.215505	-0.185695	0.000000	0.000000	4.000000	40.000000	0.000000
2318.249786	0.076985	0.524582	-0.081029	80.837280	58.178295	88.619621	-2.038091	0.000000	-4.565762	0.000000	0.000000	0.000000	-0.945117	-0.215505	-0.185695	0.000000	0.000000	4.000000	40.000000	0.000000
2318.253119	0.076985	0.524582	-0.081029	80.820717	57.174812	88.023903	-2.081378	0.000000	-4.546193	0.000000	0.000000	0.000000	-0.945117	-0.215505	-0.185695	0.000000	0.000000	4.000000	40.000000	0.000000
2318.256453	0.073771	0.523905	-0.081504	80.820717	57.174812	88.023903	-2.081378	0.000000	-4.546193	0.000000	0.000000	0.000000	-0.964143	-0.203282	-0.142508	0.000000	0.000000	4.000000	40.000000	0.000000
2318.259786	0.073771	0.523905	-0.081504	80.820717	57.174812	88.023903	-2.081378	0.000000	-4.546193	0.000000	0.000000	0.000000	-0.964143	-0.203282	-0.142508	0.000000	0.000000	4.000000	40.000000	0.000000
2318.263119	0.073771	0.523905	-0.081504	80.824829	56.399441	87.415039	-2.123208	0.000000	-4.526808	0.000000	0.000000	0.000000	-0.964143	-0.203282	-0.142508	0.000000	0.000000	4.000000	40.000000	0.000000
2318.266453	0.070469	0.523253	-0.081853	80.824829	56.399441	87.415039	-2.123208	0.000000	-4.526808	0.000000	0.000000	0.000000	-0.990502	-0.195563	-0.104779	0.000000	0.000000	4.000000	40.000000	0.000000
2318.269786	0.070469	0.523253	-0.081853	80.824829	56.399441	87.415039	-2.123208	0.000000	-4.526808	0.000000	0.000000	0.000000	-0.990502	-0.195563	-0.104779	0.000000	0.000000	4.000000	40.000000	0.000000
2318.273119	0.070469	0.523253	-0.081853	80.853333	55.857819	86.528397	-2.164252	0.000000	-4.507329	0.000000	0.000000	0.000000	-0.990502	-0.195563	-0.104779	0.000000	0.000000	4.000000	40.000000	0.000000
2318.276453	0.067095	0.522626	-0.082082	80.853333	55.857819	86.528397	-2.164252	0.000000	-4.507329	0.000000	0.000000	0.000000	-1.012286	-0.187934	-0.068659	0.000000	0.000000	4.000000	40.000000	0.000000
2318.279786	0.067095	0.522626	-0.082082	80.853333	55.857819	86.528397	-2.164252	0.000000	-4.507329	0.000000	0.000000	0.000000	-1.012286	-0.187934	-0.068659	0.000000	0.000000	4.000000	40.000000	0.000000
2318.283119	0.067095	0.522626	-0.082082	80.893753	55.486393	85.248169	-2.204522	0.000000	-4.487770	0.000000	0.000000	0.000000	-1.012286	-0.187934	-0.068659	0.000000	0.000000	4.000000	40.000000	0.000000
2318.286453	0.063639	0.521996	-0.082233	80.893753	55.486393	85.248169	-2.204522	0.000000	-4.487770	0.000000	0.000000	0.000000	-1.036986	-0.189002	-0.045249	0.000000	0.000000	4.000000	40.000000	0.000000
2318.289786	0.063639	0.521996	-0.082233	80.893753	55.486393	85.248169	-2.204522	0.000000	-4.487770	0.000000	0.000000	0.000000	-1.036986	-0.189002	-0.045249	0.000000	0.000000	4.000000	40.000000	0.000000
2318.293119	0.063639	0.521996	-0.082233	80.933533	55.345711	84.322487	-2.245095	0.000000	-4.467611	0.000000	0.000000	0.000000	-1.036986	-0.189002	-0.045249	0.000000	0.000000	4.000000	40.000000	0.000000
2318.296453	0.060141	0.521349	-0.082266	80.933533	55.345711	84.322487	-2.245095	0.000000	-4.467611	0.000000	0.000000	0.000000	-1.049306	-0.194050	-0.009979	0.000000	0.000000	4.000000	40.000000	0.000000
2318.299786	0.060141	0.521349	-0.082266	80.933533	55.345711	84.322487	-2.245095	0.000000	-4.467611	0.000000	0.000000	0.000000	-1.049306	-0.194050	-0.009979	0.000000	0.000000	4.000000	40.000000	0.000000
2318.303119	0.060141	0.521349	-0.082266	80.943146	55.593964	84.399979	-2.284717	0.000000	-4.447479	0.000000	0.000000	0.000000	-1.049306	-0.194050	-0.009979	0.000000	0.000000	4.000000	40.000000	0.000000
2318.306453	0.056647	0.520733	-0.082222	80.943146	55.593964	84.399979	-2.284717	0.000000	-4.447479	0.000000	0.000000	0.000000	-1.048022	-0.184810	0.013301	0.000000	0.000000	4.000000	40.000000	0.000000
2318.309786	0.056647	0.520733	-0.082222	80.943146	55.593964	84.399979	-2.284717	0.000000	-4.447479	0.000000	0.000000	0.000000	-1.048022	-0.184810	0.013301	0.000000	0.000000	4.000000	40.000000	0.000000
2318.313119	0.056647	0.520733	-0.082222	80.913467	55.976650	85.014656	-2.323767	0.000000	-4.427201	0.000000	0.000000	0.000000	-1.048022	-0.184810	0.013301	0.000000	0.000000	4.000000	40.000000	0.000000
2318.316453	0.053223	0.520175	-0.082137	80.913467	55.976650	85.014656	-2.323767	0.000000	-4.427201	0.000000	0.000000	0.000000	-1.027311	-0.167492	0.025460	0.000000	0.000000	4.000000	40.000000	0.000000
2318.319786	0.053223	0.520175	-0.082137	80.913467	55.976650	85.014656	-2.323767	0.000000	-4.427201	0.000000	0.000000	0.000000	-1.027311	-0.167492	0.025460	0.000000	0.000000	4.000000	40.000000	0.000000
2318.323119	0.053223	0.520175	-0.082137	80.871071	56.309673	85.444595	-2.362293	0.000000	-4.406765	0.000000	0.000000	0.000000	-1.027311	-0.167492	0.025460	0.000000	0.000000	4.000000	40.000000	0.000000
2318.326453	0.049905	0.519647	-0.081987	80.871071	56.309673	85.444595	-2.362293	0.000000	-4.406765	0.000000	0.000000	0.000000	-0.995371	-0.158530	0.045021	0.000000	0.000000	4.000000	40.000000	0.000000
2318.329786	0.049905	0.519647	-0.081987	80.871071	56.309673	85.444595	-2.362293	0.000000	-4.406765	0.000000	0.000000	0.000000	-0.995371	-0.158530	0.045021	0.000000	0.000000	4.000000	40.000000	0.000000
2318.333119	0.049905	0.519647	-0.081987	80.836166	56.513508	85.517632	-2.399228	0.000000	-4.386765	0.000000	0.000000	0.000000	-0.995371	-0.158530	0.045021	0.000000	0.000000	4.000000	40.000000	0.000000
2318.336453	0.046560	0.519182	-0.081804	80.836166	56.513508	85.517632	-2.399228	0.000000	-4.386765	0.000000	0.000000	0.000000	-1.003490	-0.139483	0.054778	0.000000	0.000000	4.000000	40.000000	0.000000
2318.339786	0.046560	0.519182	-0.081804	80.836166	56.513508	85.517632	-2.399228	0.000000	-4.386765	0.000000	0.000000	0.000000	-1.003490	-0.139483	0.054778	0.000000	0.000000	4.000000	40.000000	0.000000
2318.343119	0.046560	0.519182	-0.081804	80.827164	56.477768	85.425262	-2.436902	0.000000	-4.365949	0.000000	0.000000	0.000000	-1.003490	-0.139483	0.054778	0.000000	0.000000	4.000000	40.000000	0.000000
2318.346453	0.043195	0.518780	-0.081521	80.827164	56.477768	85.425262	-2.436902	0.000000	-4.365949	0.000000	0.000000	0.000000	-1.009635	-0.120364	0.084911	0.000000	0.000000	4.000000	40.000000	0.000000
2318.349786	0.043195	0.518780	-0.081521	80.827164	56.477768	85.425262	-2.436902	0.000000	-4.365949	0.000000	0.000000	0.000000	-1.009635	-0.120364	0.084911	0.000000	0.000000	4.000000	40.000000	0.000000
2318.353119	0.043195	0.518780	-0.081521	80.836357	56.051636	85.073868	-2.473728	0.000000	-4.345190	0.000000	0.000000	0.000000	-1.009635	-0.120364	0.084911	0.000000	0.000000	4.000000	40.000000	0.000000
2318.356453	0.039768	0.518429	-0.081155	80.836357	56.051636	85.073868	-2.473728	0.000000	-4.345190	0.000000	0.000000	0.000000	-1.028094	-0.105528	0.109899	0.000000	0.000000	4.000000	40.000000	0.000000
2318.359786	0.039768	0.518429	-0.081155	80.836357	56.051636	85.073868	-2.473728	0.000000	-4.345190	0.000000	0.000000	0.000000	-1.028094	-0.105528	0.109899	0.000000	0.000000	4.000000	40.000000	0.000000
2318.363119	0.039768	0.518429	-0.081155	80.821976	55.233147	84.334175	-2.510662	0.000000	-4.323954	0.000000	0.000000	0.000000	-1.028094	-0.105528	0.109899	0.000000	0.000000	4.000000	40.000000	0.000000
2318.366453	0.036345	0.518182	-0.080561	80.821976	55.233147	84.334175	-2.510662	0.000000	-4.323954	0.000000	0.000000	0.000000	-1.026934	-0.073930	0.178194	0.000000	0.000000	4.000000	40.000000	0.000000
2318.369786	0.036345	0.518182	-0.080561	80.821976	55.233147	84.334175	-2.510662	0.000000	-4.323954	0.000000	0.000000	0.000000	-1.026934	-0.073930	0.178194	0.000000	0.000000	4.000000	40.000000	0.000000
2318.373119	0.036345	0.518182	-0.080561	80.780258	54.208359	83.226936	-2.543495	0.000000	-4.304722	0.000000	0.000000	0.000000	-1.026934	-0.073930	0.178194	0.000000	0.000000	4.000000	40.000000	0.000000
2318.376453	0.032933	0.517992	-0.079778	80.780258	54.208359	83.226936	-2.543495	0.000000	-4.304722	0.000000	0.000000	0.000000	-1.023452	-0.057045	0.234699	0.000000	0.000000	4.000000	40.000000	0.000000
2318.379786	0.032933	0.517992	-0.079778	80.780258	54.208359	83.226936	-2.543495	0.000000	-4.304722	0.000000	0.000000	0.000000	-1.023452	-0.057045	0.234699	0.000000	0.000000	4.000000	40.000000	0.000000
2318.383119	0.032933	0.517992	-0.079778	80.715096	53.164810	82.274574	-2.572920	0.000000	-4.287199	0.000000	0.000000	0.000000	-1.023452	-0.057045	0.234699	0.000000	0.000000	4.000000	40.000000	0.000000
2318.386453	0.029563	0.517899	-0.078817	80.715096	53.164810	82.274574	-2.572920	0.000000	-4.287199	0.000000	0.000000	0.000000	-1.011073	-0.027854	0.288488	0.000000	0.000000	4.000000	40.000000	0.000000
2318.389786	0.029563	0.517899	-0.078817	80.715096	53.164810	82.274574	-2.572920	0.000000	-4.287199	0.000000	0.000000	0.000000	-1.011073	-0.027854	0.288488	0.000000	0.000000	4.000000	40.000000	0.000000
2318.393119	0.029563	0.517899	-0.078817	80.640671	52.228821	81.523834	-2.598592	0.000000	-4.271689	0.000000	0.000000	0.000000	-1.011073	-0.027854	0.288488	0.000000	0.000000	4.000000	40.000000	0.000000
2318.396453	0.026232	0.517869	-0.077624	80.640671	52.228821	81.523834	-2.598592	0.000000	-4.271689	0.000000	0.000000	0.000000	-0.999211	-0.008985	0.357984	0.000000	0.000000	4.000000	40.000000	0.000000
2318.399786	0.026232	0.517869	-0.077624	80.640671	52.228821	81.523834	-2.598592	0.000000	-4.271689	0.000000	0.000000	0.000000	-0.999211	-0.008985	0.357984	0.000000	0.000000	4.000000	40.000000	0.000000
2318.403119	0.026232	0.517869	-0.077624	80.584473	51.440048	80.544350	-2.619073	0.000000	-4.259161	0.000000	0.000000	0.000000	-0.999211	-0.008985	0.357984	0.000000	0.000000	4.000000	40.000000	0.000000
2318.406453	0.023035	0.517860	-0.076335	80.584473	51.440048	80.544350	-2.619073	0.000000	-4.259161	0.000000	0.000000	0.000000	-0.959125	-0.002884	0.386598	0.000000	0.000000	4.000000	40.000000	0.000000
2318.409786	0.023035	0.517860	-0.076335	80.584473	51.440048	80.544350	-2.619073	0.000000	-4.259161	0.000000	0.000000	0.000000	-0.959125	-0.002884	0.386598	0.000000	0.000000	4.000000	40.000000	0.000000
2318.413119	0.023035	0.517860	-0.076335	80.541855	50.726791	79.223328	-2.636024	0.000000	-4.248691	0.000000	0.000000	0.000000	-0.959125	-0.002884	0.386598	0.000000	0.000000	4.000000	40.000000	0.000000
2318.416453	0.019936	0.517877	-0.074901	80.541855	50.726791	79.223328	-2.636024	0.000000	-4.248691	0.000000	0.000000	0.000000	-0.929754	0.005287	0.430193	0.000000	0.000000	4.000000	40.000000	0.000000
2318.419786	0.019936	0.517877	-0.074901	80.541855	50.726791	79.223328	-2.636024	0.000000	-4.248691	0.000000	0.000000	0.000000	-0.929754	0.005287	0.430193	0.000000	0.000000	4.000000	40.000000	0.000000
2318.423119	0.019936	0.517877	-0.074901	80.499596	49.987740	77.993454	-2.648494	0.000000	-4.240929	0.000000	0.000000	0.000000	-0.929754	0.005287	0.430193	0.000000	0.000000	4.000000	40.000000	0.000000
2318.426453	0.016908	0.517901	-0.073452	80.499596	49.987740	77.993454	-2.648494	0.000000	-4.240929	0.000000	0.000000	0.000000	-0.908525	0.007025	0.434557	0.000000	0.000000	4.000000	40.000000	0.000000
2318.429786	0.016908	0.517901	-0.073452	80.499596	49.987740	77.993454	-2.648494	0.000000	-4.240929	0.000000	0.000000	0.000000	-0.908525	0.007025	0.434557	0.000000	0.000000	4.000000	40.000000	0.000000
2318.433119	0.016908	0.517901	-0.073452	80.459236	49.272968	77.250572	-2.660019	0.000000	-4.233709	0.000000	0.000000	0.000000	-0.908525	0.007025	0.434557	0.000000	0.000000	4.000000	40.000000	0.000000
2318.436453	0.013914	0.517888	-0.071980	80.459236	49.272968	77.250572	-2.660019	0.000000	-4.233709	0.000000	0.000000	0.000000	-0.898148	-0.003902	0.441865	0.000000	0.000000	4.000000	40.000000	0.000000
2318.439786	0.013914	0.517888	-0.071980	80.459236	49.272968	77.250572	-2.660019	0.000000	-4.233709	0.000000	0.000000	0.000000	-0.898148	-0.003902	0.441865	0.000000	0.000000	4.000000	40.000000	0.000000
2318.443119	0.013914	0.517888	-0.071980	80.418724	48.563122	76.653503	-2.670868	0.000000	-4.226874	0.000000	0.000000	0.000000	-0.898148	-0.003902	0.441865	0.000000	0.000000	4.000000	40.000000	0.000000
2318.446453	0.010917	0.517859	-0.070484	80.418724	48.563122	76.653503	-2.670868	0.000000	-4.226874	0.000000	0.000000	0.000000	-0.898931	-0.008647	0.448780	0.000000	0.000000	4.000000	40.000000	0.000000
2318.449786	0.010917	0.517859	-0.070484	80.418724	48.563122	76.653503	-2.670868	0.000000	-4.226874	0.000000	0.000000	0.000000	-0.898931	-0.008647	0.448780	0.000000	0.000000	4.000000	40.000000	0.000000
2318.453119	0.010917	0.517859	-0.070484	80.377983	47.863640	76.018753	-2.681666	0.000000	-4.220032	0.000000	0.000000	0.000000	-0.898931	-0.008647	0.448780	0.000000	0.000000	4.000000	40.000000	0.000000
2318.456453	0.007954	0.517814	-0.068965	80.377983	47.863640	76.018753	-2.681666	0.000000	-4.220032	0.000000	0.000000	0.000000	-0.888873	-0.013505	0.455495	0.000000	0.000000	4.000000	40.000000	0.000000
2318.459786	0.007954	0.517814	-0.068965	80.377983	47.863640	76.018753	-2.681666	0.000000	-4.220032	0.000000	0.000000	0.000000	-0.888873	-0.013505	0.455495	0.000000	0.000000	4.000000	40.000000	0.000000
2318.463119	0.007954	0.517814	-0.068965	80.334885	47.163906	74.933899	-2.691793	0.000000	-4.213579	0.000000	0.000000	0.000000	-0.888873	-0.013505	0.455495	0.000000	0.000000	4.000000	40.000000	0.000000
2318.466453	0.005061	0.517781	-0.067451	80.334885	47.163906	74.933899	-2.691793	0.000000	-4.213579	0.000000	0.000000	0.000000	-0.867899	-0.009892	0.454179	0.000000	0.000000	4.000000	40.000000	0.000000
2318.469786	0.005061	0.517781	-0.067451	80.334885	47.163906	74.933899	-2.691793	0.000000	-4.213579	0.000000	0.000000	0.000000	-0.867899	-0.009892	0.454179	0.000000	0.000000	4.000000	40.000000	0.000000
2318.473119	0.005061	0.517781	-0.067451	80.277832	46.487743	73.495575	-2.701292	0.000000	-4.207496	0.000000	0.000000	0.000000	-0.867899	-0.009892	0.454179	0.000000	0.000000	4.000000	40.000000	0.000000
2318.476453	0.002240	0.517767	-0.065827	80.277832	46.487743	73.495575	-2.701292	0.000000	-4.207496	0.000000	0.000000	0.000000	-0.846493	-0.004344	0.487258	0.000000	0.000000	4.000000	40.000000	0.000000
2318.479786	0.002240	0.517767	-0.065827	80.277832	46.487743	73.495575	-2.701292	0.000000	-4.207496	0.000000	0.000000	0.000000	-0.846493	-0.004344	0.487258	0.000000	0.000000	4.000000	40.000000	0.000000
2318.483119	0.002240	0.517767	-0.065827	80.166550	45.940914	72.352577	-2.706745	0.000000	-4.203990	0.000000	0.000000	0.000000	-0.846493	-0.004344	0.487258	0.000000	0.000000	4.000000	40.000000	0.000000
2318.486453	-0.000493	0.517778	-0.064115	80.166550	45.940914	72.352577	-2.706745	0.000000	-4.203990	0.000000	0.000000	0.000000	-0.819953	0.003352	0.513615	0.000000	0.000000	4.000000	40.000000	0.000000
2318.489786	-0.000493	0.517778	-0.064115	80.166550	45.940914	72.352577	-2.706745	0.000000	-4.203990	0.000000	0.000000	0.000000	-0.819953	0.003352	0.513615	0.000000	0.000000	4.000000	40.000000	0.000000
2318.493119	-0.000493	0.517778	-0.064115	80.009201	45.539204	71.675354	-2.708169	0.000000	-4.203073	0.000000	0.000000	0.000000	-0.819953	0.003352	0.513615	0.000000	0.000000	4.000000	40.000000	0.000000
2318.496453	-0.003064	0.517807	-0.062289	80.009201	45.539204	71.675354	-2.708169	0.000000	-4.203073	0.000000	0.000000	0.000000	-0.771176	0.008779	0.547842	0.000000	0.000000	4.000000	40.000000	0.000000
2318.499786	-0.003064	0.517807	-0.062289	80.009201	45.539204	71.675354	-2.708169	0.000000	-4.203073	0.000000	0.000000	0.000000	-0.771176	0.008779	0.547842	0.000000	0.000000	4.000000	40.000000	0.000000
2318.503119	-0.003064	0.517807	-0.062289	79.845375	45.260403	71.211769	-2.702960	0.000000	-4.206425	0.000000	0.000000	0.000000	-0.771176	0.008779	0.547842	0.000000	0.000000	4.000000	40.000000	0.000000
2318.506453	-0.005490	0.517869	-0.060394	79.845375	45.260403	71.211769	-2.702960	0.000000	-4.206425	0.000000	0.000000	0.000000	-0.727808	0.018566	0.568591	0.000000	0.000000	4.000000	40.000000	0.000000
2318.509786	-0.005490	0.517869	-0.060394	79.845375	45.260403	71.211769	-2.702960	0.000000	-4.206425	0.000000	0.000000	0.000000	-0.727808	0.018566	0.568591	0.000000	0.000000	4.000000	40.000000	0.000000
2318.513119	-0.005490	0.517869	-0.060394	79.718872	45.236336	70.956764	-2.692337	0.000000	-4.213232	0.000000	0.000000	0.000000	-0.727808	0.018566	0.568591	0.000000	0.000000	4.000000	40.000000	0.000000
2318.516453	-0.007808	0.517935	-0.058468	79.718872	45.236336	70.956764	-2.692337	0.000000	-4.213232	0.000000	0.000000	0.000000	-0.695256	0.019836	0.577597	0.000000	0.000000	4.000000	40.000000	0.000000
2318.519786	-0.007808	0.517935	-0.058468	79.718872	45.236336	70.956764	-2.692337	0.000000	-4.213232	0.000000	0.000000	0.000000	-0.695256	0.019836	0.577597	0.000000	0.000000	4.000000	40.000000	0.000000
2318.523119	-0.007808	0.517935	-0.058468	79.665436	45.589287	71.020668	-2.677870	0.000000	-4.222442	0.000000	0.000000	0.000000	-0.695256	0.019836	0.577597	0.000000	0.000000	4.000000	40.000000	0.000000
2318.526453	-0.010014	0.517984	-0.056576	79.665436	45.589287	71.020668	-2.677870	0.000000	-4.222442	0.000000	0.000000	0.000000	-0.661838	0.014782	0.567769	0.000000	0.000000	4.000000	40.000000	0.000000
2318.529786	-0.010014	0.517984	-0.056576	79.665436	45.589287	71.020668	-2.677870	0.000000	-4.222442	0.000000	0.000000	0.000000	-0.661838	0.014782	0.567769	0.000000	0.000000	4.000000	40.000000	0.000000
2318.533119	-0.010014	0.517984	-0.056576	79.692917	46.209885	71.450523	-2.661295	0.000000	-4.232908	0.000000	0.000000	0.000000	-0.661838	0.014782	0.567769	0.000000	0.000000	4.000000	40.000000	0.000000
2318.536453	-0.012088	0.518045	-0.054672	79.692917	46.209885	71.450523	-2.661295	0.000000	-4.232908	0.000000	0.000000	0.000000	-0.622361	0.018268	0.571006	0.000000	0.000000	4.000000	40.000000	0.000000
2318.539786	-0.012088	0.518045	-0.054672	79.692917	46.209885	71.450523	-2.661295	0.000000	-4.232908	0.000000	0.000000	0.000000	-0.622361	0.018268	0.571006	0.000000	0.000000	4.000000	40.000000	0.000000
2318.543119	-0.012088	0.518045	-0.054672	79.750893	46.811054	71.797218	-2.640527	0.000000	-4.245894	0.000000	0.000000	0.000000	-0.622361	0.018268	0.571006	0.000000	0.000000	4.000000	40.000000	0.000000
2318.546453	-0.014067	0.518081	-0.052775	79.750893	46.811054	71.797218	-2.640527	0.000000	-4.245894	0.000000	0.000000	0.000000	-0.593640	0.010870	0.569355	0.000000	0.000000	4.000000	40.000000	0.000000
2318.549786	-0.014067	0.518081	-0.052775	79.750893	46.811054	71.797218	-2.640527	0.000000	-4.245894	0.000000	0.000000	0.000000	-0.593640	0.010870	0.569355	0.000000	0.000000	4.000000	40.000000	0.000000
2318.553119	-0.014067	0.518081	-0.052775	79.803490	47.424644	72.117981	-2.616630	0.000000	-4.260663	0.000000	0.000000	0.000000	-0.593640	0.010870	0.569355	0.000000	0.000000	4.000000	40.000000	0.000000
2318.556453	-0.015890	0.518115	-0.050882	79.803490	47.424644	72.117981	-2.616630	0.000000	-4.260663	0.000000	0.000000	0.000000	-0.547026	0.010050	0.567850	0.000000	0.000000	4.000000	40.000000	0.000000
2318.559786	-0.015890	0.518115	-0.050882	79.803490	47.424644	72.117981	-2.616630	0.000000	-4.260663	0.000000	0.000000	0.000000	-0.547026	0.010050	0.567850	0.000000	0.000000	4.000000	40.000000	0.000000
2318.563119	-0.015890	0.518115	-0.050882	79.838486	47.881432	72.462875	-2.544088	0.000000	-4.205476	0.000000	0.000000	0.000000	-0.547026	0.010050	0.567850	0.000000	0.000000	4.000000	40.000000	0.000000
2318.566453	-0.017613	0.518131	-0.049015	79.838486	47.881432	72.462875	-2.544088	0.000000	-4.205476	0.000000	0.000000	0.000000	-0.516840	0.004872	0.560152	0.000000	0.000000	4.000000	40.000000	0.000000
2318.569786	-0.017613	0.518131	-0.049015	79.838486	47.881432	72.462875	-2.544088	0.000000	-4.205476	0.000000	0.000000	0.000000	-0.516840	0.004872	0.560152	0.000000	0.000000	4.000000	40.000000	0.000000
2318.573119	-0.017613	0.518131	-0.049015	79.859100	48.214844	72.813416	-2.450729	0.000000	-4.119336	0.000000	0.000000	0.000000	-0.516840	0.004872	0.560152	0.000000	0.000000	4.000000	40.000000	0.000000
2318.576453	-0.019238	0.518143	-0.047084	79.859100	48.214844	72.813416	-2.450729	0.000000	-4.119336	0.000000	0.000000	0.000000	-0.487323	0.003615	0.579278	0.000000	0.000000	4.000000	40.000000	0.000000
2318.579786	-0.019238	0.518143	-0.047084	79.859100	48.214844	72.813416	-2.450729	0.000000	-4.119336	0.000000	0.000000	0.000000	-0.487323	0.003615	0.579278	0.000000	0.000000	4.000000	40.000000	0.000000
2318.583119	-0.019238	0.518143	-0.047084	79.862144	48.387123	72.937820	-2.354182	0.000000	-4.038116	0.000000	0.000000	0.000000	-0.487323	0.003615	0.579278	0.000000	0.000000	4.000000	40.000000	0.000000
2318.586453	-0.020723	0.518196	-0.045093	79.862144	48.387123	72.937820	-2.354182	0.000000	-4.038116	0.000000	0.000000	0.000000	-0.445685	0.015750	0.597310	0.000000	0.000000	4.000000	40.000000	0.000000
2318.589786	-0.020723	0.518196	-0.045093	79.862144	48.387123	72.937820	-2.354182	0.000000	-4.038116	0.000000	0.000000	0.000000	-0.445685	0.015750	0.597310	0.000000	0.000000	4.000000	40.000000	0.000000
2318.593119	-0.020723	0.518196	-0.045093	79.853065	48.471405	72.806534	-2.254631	0.000000	-3.963835	0.000000	0.000000	0.000000	-0.445685	0.015750	0.597310	0.000000	0.000000	4.000000	40.000000	0.000000
2318.596453	-0.022048	0.518252	-0.043056	79.853065	48.471405	72.806534	-2.254631	0.000000	-3.963835	0.000000	0.000000	0.000000	-0.397364	0.016824	0.610973	0.000000	0.000000	4.000000	40.000000	0.000000
2318.599786	-0.022048	0.518252	-0.043056	79.853065	48.471405	72.806534	-2.254631	0.000000	-3.963835	0.000000	0.000000	0.000000	-0.397364	0.016824	0.610973	0.000000	0.000000	4.000000	40.000000	0.000000
2318.603119	-0.022048	0.518252	-0.043056	79.848763	48.656708	72.680527	-2.152802	0.000000	-3.897607	0.000000	0.000000	0.000000	-0.397364	0.016824	0.610973	0.000000	0.000000	4.000000	40.000000	0.000000
2318.606453	-0.023231	0.518363	-0.040936	79.848763	48.656708	72.680527	-2.152802	0.000000	-3.897607	0.000000	0.000000	0.000000	-0.354913	0.033488	0.635879	0.000000	0.000000	4.000000	40.000000	0.000000
2318.609786	-0.023231	0.518363	-0.040936	79.848763	48.656708	72.680527	-2.152802	0.000000	-3.897607	0.000000	0.000000	0.000000	-0.354913	0.033488	0.635879	0.000000	0.000000	4.000000	40.000000	0.000000
2318.613119	-0.023231	0.518363	-0.040936	79.851944	48.980099	72.668266	-2.046822	0.000000	-3.838455	0.000000	0.000000	0.000000	-0.354913	0.033488	0.635879	0.000000	0.000000	4.000000	40.000000	0.000000
2318.616453	-0.024230	0.518516	-0.038751	79.851944	48.980099	72.668266	-2.046822	0.000000	-3.838455	0.000000	0.000000	0.000000	-0.299639	0.045900	0.655679	0.000000	0.000000	4.000000	40.000000	0.000000
2318.619786	-0.024230	0.518516	-0.038751	79.851944	48.980099	72.668266	-2.046822	0.000000	-3.838455	0.000000	0.000000	0.000000	-0.299639	0.045900	0.655679	0.000000	0.000000	4.000000	40.000000	0.000000
2318.623119	-0.024230	0.518516	-0.038751	79.891075	49.616741	73.059052	-1.937542	0.000000	-3.788515	0.000000	0.000000	0.000000	-0.299639	0.045900	0.655679	0.000000	0.000000	4.000000	40.000000	0.000000
2318.626453	-0.025056	0.518698	-0.036587	79.891075	49.616741	73.059052	-1.937542	0.000000	-3.788515	0.000000	0.000000	0.000000	-0.247963	0.054619	0.649237	0.000000	0.000000	4.000000	40.000000	0.000000
2318.629786	-0.025056	0.518698	-0.036587	79.891075	49.616741	73.059052	-1.937542	0.000000	-3.788515	0.000000	0.000000	0.000000	-0.247963	0.054619	0.649237	0.000000	0.000000	4.000000	40.000000	0.000000
2318.633119	-0.025056	0.518698	-0.036587	79.987106	50.497643	73.666763	-1.829336	0.000000	-3.747188	0.000000	0.000000	0.000000	-0.247963	0.054619	0.649237	0.000000	0.000000	4.000000	40.000000	0.000000
2318.636453	-0.025752	0.518931	-0.034382	79.987106	50.497643	73.666763	-1.829336	0.000000	-3.747188	0.000000	0.000000	0.000000	-0.208614	0.069828	0.661501	0.000000	0.000000	4.000000	40.000000	0.000000
2318.639786	-0.025752	0.518931	-0.034382	79.987106	50.497643	73.666763	-1.829336	0.000000	-3.747188	0.000000	0.000000	0.000000	-0.208614	0.069828	0.661501	0.000000	0.000000	4.000000	40.000000	0.000000
2318.643119	-0.025752	0.518931	-0.034382	80.154953	51.468948	74.355118	-1.719086	0.000000	-3.712419	0.000000	0.000000	0.000000	-0.208614	0.069828	0.661501	0.000000	0.000000	4.000000	40.000000	0.000000
2318.646453	-0.026349	0.519180	-0.032222	80.154953	51.468948	74.355118	-1.719086	0.000000	-3.712419	0.000000	0.000000	0.000000	-0.179191	0.074488	0.648025	0.000000	0.000000	4.000000	40.000000	0.000000
2318.649786	-0.026349	0.519180	-0.032222	80.154953	51.468948	74.355118	-1.719086	0.000000	-3.712419	0.000000	0.000000	0.000000	-0.179191	0.074488	0.648025	0.000000	0.000000	4.000000	40.000000	0.000000
2318.653119	-0.026349	0.519180	-0.032222	80.374809	52.342205	74.954117	-1.611082	0.000000	-3.682554	0.000000	0.000000	0.000000	-0.179191	0.074488	0.648025	0.000000	0.000000	4.000000	40.000000	0.000000
2318.656453	-0.026845	0.519452	-0.030129	80.374809	52.342205	74.954117	-1.611082	0.000000	-3.682554	0.000000	0.000000	0.000000	-0.148817	0.081788	0.627688	0.000000	0.000000	4.000000	40.000000	0.000000
2318.659786	-0.026845	0.519452	-0.030129	80.374809	52.342205	74.954117	-1.611082	0.000000	-3.682554	0.000000	0.000000	0.000000	-0.148817	0.081788	0.627688	0.000000	0.000000	4.000000	40.000000	0.000000
2318.663119	-0.026845	0.519452	-0.030129	80.635651	53.010223	75.256966	-1.506467	0.000000	-3.657751	0.000000	0.000000	0.000000	-0.148817	0.081788	0.627688	0.000000	0.000000	4.000000	40.000000	0.000000
2318.666453	-0.027199	0.519718	-0.028075	80.635651	53.010223	75.256966	-1.506467	0.000000	-3.657751	0.000000	0.000000	0.000000	-0.106231	0.079667	0.616336	0.000000	0.000000	4.000000	40.000000	0.000000
2318.669786	-0.027199	0.519718	-0.028075	80.635651	53.010223	75.256966	-1.506467	0.000000	-3.657751	0.000000	0.000000	0.000000	-0.106231	0.079667	0.616336	0.000000	0.000000	4.000000	40.000000	0.000000
2318.673119	-0.027199	0.519718	-0.028075	80.910034	53.424942	75.255356	-1.403744	0.000000	-3.640046	0.000000	0.000000	0.000000	-0.106231	0.079667	0.616336	0.000000	0.000000	4.000000	40.000000	0.000000
2318.676453	-0.027470	0.520000	-0.026065	80.910034	53.424942	75.255356	-1.403744	0.000000	-3.640046	0.000000	0.000000	0.000000	-0.081368	0.084619	0.602942	0.000000	0.000000	4.000000	40.000000	0.000000
2318.679786	-0.027470	0.520000	-0.026065	80.910034	53.424942	75.255356	-1.403744	0.000000	-3.640046	0.000000	0.000000	0.000000	-0.081368	0.084619	0.602942	0.000000	0.000000	4.000000	40.000000	0.000000
2318.683119	-0.027470	0.520000	-0.026065	81.171898	53.717327	75.128723	-1.303254	0.000000	-3.626485	0.000000	0.000000	0.000000	-0.081368	0.084619	0.602942	0.000000	0.000000	4.000000	40.000000	0.000000
2318.686453	-0.027596	0.520275	-0.024092	81.171898	53.717327	75.128723	-1.303254	0.000000	-3.626485	0.000000	0.000000	0.000000	-0.037710	0.082585	0.591843	0.000000	0.000000	4.000000	40.000000	0.000000
2318.689786	-0.027596	0.520275	-0.024092	81.171898	53.717327	75.128723	-1.303254	0.000000	-3.626485	0.000000	0.000000	0.000000	-0.037710	0.082585	0.591843	0.000000	0.000000	4.000000	40.000000	0.000000
2318.693119	-0.027596	0.520275	-0.024092	81.385635	53.812317	74.851952	-1.204613	0.000000	-3.620200	0.000000	0.000000	0.000000	-0.037710	0.082585	0.591843	0.000000	0.000000	4.000000	40.000000	0.000000
2318.696453	-0.027614	0.520552	-0.022182	81.385635	53.812317	74.851952	-1.204613	0.000000	-3.620200	0.000000	0.000000	0.000000	-0.005411	0.083175	0.573042	0.000000	0.000000	4.000000	40.000000	0.000000
2318.699786	-0.027614	0.520552	-0.022182	81.385635	53.812317	74.851952	-1.204613	0.000000	-3.620200	0.000000	0.000000	0.000000	-0.005411	0.083175	0.573042	0.000000	0.000000	4.000000	40.000000	0.000000
2318.703119	-0.027614	0.520552	-0.022182	81.548195	53.841469	74.573044	-1.109106	0.000000	-3.619298	0.000000	0.000000	0.000000	-0.005411	0.083175	0.573042	0.000000	0.000000	4.000000	40.000000	0.000000
2318.706453	-0.027564	0.520856	-0.020341	81.548195	53.841469	74.573044	-1.109106	0.000000	-3.619298	0.000000	0.000000	0.000000	0.014898	0.090994	0.552484	0.000000	0.000000	4.000000	40.000000	0.000000
2318.709786	-0.027564	0.520856	-0.020341	81.548195	53.841469	74.573044	-1.109106	0.000000	-3.619298	0.000000	0.000000	0.000000	0.014898	0.090994	0.552484	0.000000	0.000000	4.000000	40.000000	0.000000
2318.713119	-0.027564	0.520856	-0.020341	81.658257	53.723564	74.207909	-1.017026	0.000000	-3.621781	0.000000	0.000000	0.000000	0.014898	0.090994	0.552484	0.000000	0.000000	4.000000	40.000000	0.000000
2318.716453	-0.027469	0.521153	-0.018542	81.658257	53.723564	74.207909	-1.017026	0.000000	-3.621781	0.000000	0.000000	0.000000	0.028667	0.089094	0.539617	0.000000	0.000000	4.000000	40.000000	0.000000
2318.719786	-0.027469	0.521153	-0.018542	81.658257	53.723564	74.207909	-1.017026	0.000000	-3.621781	0.000000	0.000000	0.000000	0.028667	0.089094	0.539617	0.000000	0.000000	4.000000	40.000000	0.000000
2318.723119	-0.027469	0.521153	-0.018542	81.724030	53.576809	73.874214	-0.927090	0.000000	-3.626559	0.000000	0.000000	0.000000	0.028667	0.089094	0.539617	0.000000	0.000000	4.000000	40.000000	0.000000
2318.726453	-0.027342	0.521455	-0.016877	81.724030	53.576809	73.874214	-0.927090	0.000000	-3.626559	0.000000	0.000000	0.000000	0.037966	0.090647	0.499499	0.000000	0.000000	4.000000	40.000000	0.000000
2318.729786	-0.027342	0.521455	-0.016877	81.724030	53.576809	73.874214	-0.927090	0.000000	-3.626559	0.000000	0.000000	0.000000	0.037966	0.090647	0.499499	0.000000	0.000000	4.000000	40.000000	0.000000
2318.733119	-0.027342	0.521455	-0.016877	81.762260	53.458878	73.612160	-0.843840	0.000000	-3.632886	0.000000	0.000000	0.000000	0.037966	0.090647	0.499499	0.000000	0.000000	4.000000	40.000000	0.000000
2318.736453	-0.027208	0.521793	-0.015307	81.762260	53.458878	73.612160	-0.843840	0.000000	-3.632886	0.000000	0.000000	0.000000	0.040242	0.101446	0.470959	0.000000	0.000000	4.000000	40.000000	0.000000
2318.739786	-0.027208	0.521793	-0.015307	81.762260	53.458878	73.612160	-0.843840	0.000000	-3.632886	0.000000	0.000000	0.000000	0.040242	0.101446	0.470959	0.000000	0.000000	4.000000	40.000000	0.000000
2318.743119	-0.027208	0.521793	-0.015307	81.771690	53.265324	73.313171	-0.765346	0.000000	-3.639593	0.000000	0.000000	0.000000	0.040242	0.101446	0.470959	0.000000	0.000000	4.000000	40.000000	0.000000
2318.746453	-0.027066	0.522104	-0.013845	81.771690	53.265324	73.313171	-0.765346	0.000000	-3.639593	0.000000	0.000000	0.000000	0.042703	0.093243	0.438679	0.000000	0.000000	4.000000	40.000000	0.000000
2318.749786	-0.027066	0.522104	-0.013845	81.771690	53.265324	73.313171	-0.765346	0.000000	-3.639593	0.000000	0.000000	0.000000	0.042703	0.093243	0.438679	0.000000	0.000000	4.000000	40.000000	0.000000
2318.753119	-0.027066	0.522104	-0.013845	81.752495	52.986057	72.962540	-0.692233	0.000000	-3.646711	0.000000	0.000000	0.000000	0.042703	0.093243	0.438679	0.000000	0.000000	4.000000	40.000000	0.000000
2318.756453	-0.026916	0.522427	-0.012474	81.752495	52.986057	72.962540	-0.692233	0.000000	-3.646711	0.000000	0.000000	0.000000	0.044811	0.096891	0.411346	0.000000	0.000000	4.000000	40.000000	0.000000
2318.759786	-0.026916	0.522427	-0.012474	81.752495	52.986057	72.962540	-0.692233	0.000000	-3.646711	0.000000	0.000000	0.000000	0.044811	0.096891	0.411346	0.000000	0.000000	4.000000	40.000000	0.000000
2318.763119	-0.026916	0.522427	-0.012474	81.709068	52.634968	72.562790	-0.623676	0.000000	-3.654179	0.000000	0.000000	0.000000	0.044811	0.096891	0.411346	0.000000	0.000000	4.000000	40.000000	0.000000
2318.766453	-0.026699	0.522744	-0.011143	81.709068	52.634968	72.562790	-0.623676	0.000000	-3.654179	0.000000	0.000000	0.000000	0.065095	0.095151	0.399157	0.000000	0.000000	4.000000	40.000000	0.000000
2318.769786	-0.026699	0.522744	-0.011143	81.709068	52.634968	72.562790	-0.623676	0.000000	-3.654179	0.000000	0.000000	0.000000	0.065095	0.095151	0.399157	0.000000	0.000000	4.000000	40.000000	0.000000
2318.773119	-0.026699	0.522744	-0.011143	81.656021	52.192719	72.066322	-0.557149	0.000000	-3.665028	0.000000	0.000000	0.000000	0.065095	0.095151	0.399157	0.000000	0.000000	4.000000	40.000000	0.000000
2318.776453	-0.026414	0.523055	-0.009853	81.656021	52.192719	72.066322	-0.557149	0.000000	-3.665028	0.000000	0.000000	0.000000	0.085520	0.093443	0.386976	0.000000	0.000000	4.000000	40.000000	0.000000
2318.779786	-0.026414	0.523055	-0.009853	81.656021	52.192719	72.066322	-0.557149	0.000000	-3.665028	0.000000	0.000000	0.000000	0.085520	0.093443	0.386976	0.000000	0.000000	4.000000	40.000000	0.000000
2318.783119	-0.026414	0.523055	-0.009853	81.597435	51.614864	71.422340	-0.492654	0.000000	-3.679281	0.000000	0.000000	0.000000	0.085520	0.093443	0.386976	0.000000	0.000000	4.000000	40.000000	0.000000
2318.786453	-0.026086	0.523358	-0.008539	81.597435	51.614864	71.422340	-0.492654	0.000000	-3.679281	0.000000	0.000000	0.000000	0.098536	0.090833	0.394231	0.000000	0.000000	4.000000	40.000000	0.000000
2318.789786	-0.026086	0.523358	-0.008539	81.597435	51.614864	71.422340	-0.492654	0.000000	-3.679281	0.000000	0.000000	0.000000	0.098536	0.090833	0.394231	0.000000	0.000000	4.000000	40.000000	0.000000
2318.793119	-0.026086	0.523358	-0.008539	81.546898	51.024780	70.750580	-0.426948	0.000000	-3.695704	0.000000	0.000000	0.000000	0.098536	0.090833	0.394231	0.000000	0.000000	4.000000	40.000000	0.000000
2318.796453	-0.025735	0.523652	-0.007202	81.546898	51.024780	70.750580	-0.426948	0.000000	-3.695704	0.000000	0.000000	0.000000	0.105274	0.088235	0.401079	0.000000	0.000000	4.000000	40.000000	0.000000
2318.799786	-0.025735	0.523652	-0.007202	81.546898	51.024780	70.750580	-0.426948	0.000000	-3.695704	0.000000	0.000000	0.000000	0.105274	0.088235	0.401079	0.000000	0.000000	4.000000	40.000000	0.000000
2318.803119	-0.025735	0.523652	-0.007202	81.504723	50.428005	70.051193	-0.360102	0.000000	-3.713250	0.000000	0.000000	0.000000	0.105274	0.088235	0.401079	0.000000	0.000000	4.000000	40.000000	0.000000
2318.806453	-0.025341	0.523953	-0.005822	81.504723	50.428005	70.051193	-0.360102	0.000000	-3.713250	0.000000	0.000000	0.000000	0.118187	0.090279	0.414125	0.000000	0.000000	4.000000	40.000000	0.000000
2318.809786	-0.025341	0.523953	-0.005822	81.504723	50.428005	70.051193	-0.360102	0.000000	-3.713250	0.000000	0.000000	0.000000	0.118187	0.090279	0.414125	0.000000	0.000000	4.000000	40.000000	0.000000
2318.813119	-0.025341	0.523953	-0.005822	81.474350	49.912140	69.414635	-0.291081	0.000000	-3.732948	0.000000	0.000000	0.000000	0.118187	0.090279	0.414125	0.000000	0.000000	4.000000	40.000000	0.000000
2318.816453	-0.024861	0.524236	-0.004392	81.474350	49.912140	69.414635	-0.291081	0.000000	-3.732948	0.000000	0.000000	0.000000	0.144095	0.084828	0.428902	0.000000	0.000000	4.000000	40.000000	0.000000
2318.819786	-0.024861	0.524236	-0.004392	81.474350	49.912140	69.414635	-0.291081	0.000000	-3.732948	0.000000	0.000000	0.000000	0.144095	0.084828	0.428902	0.000000	0.000000	4.000000	40.000000	0.000000
2318.823119	-0.024861	0.524236	-0.004392	81.466156	49.576332	68.932037	-0.219597	0.000000	-3.756963	0.000000	0.000000	0.000000	0.144095	0.084828	0.428902	0.000000	0.000000	4.000000	40.000000	0.000000
2318.826453	-0.024310	0.524513	-0.003004	81.466156	49.576332	68.932037	-0.219597	0.000000	-3.756963	0.000000	0.000000	0.000000	0.165258	0.083001	0.416530	0.000000	0.000000	4.000000	40.000000	0.000000
2318.829786	-0.024310	0.524513	-0.003004	81.466156	49.576332	68.932037	-0.219597	0.000000	-3.756963	0.000000	0.000000	0.000000	0.165258	0.083001	0.416530	0.000000	0.000000	4.000000	40.000000	0.000000
2318.833119	-0.024310	0.524513	-0.003004	81.494049	49.624882	68.814644	-0.150176	0.000000	-3.784507	0.000000	0.000000	0.000000	0.165258	0.083001	0.416530	0.000000	0.000000	4.000000	40.000000	0.000000
2318.836453	-0.023688	0.524733	-0.001649	81.494049	49.624882	68.814644	-0.150176	0.000000	-3.784507	0.000000	0.000000	0.000000	0.186428	0.066243	0.406333	0.000000	0.000000	4.000000	40.000000	0.000000
2318.839786	-0.023688	0.524733	-0.001649	81.494049	49.624882	68.814644	-0.150176	0.000000	-3.784507	0.000000	0.000000	0.000000	0.186428	0.066243	0.406333	0.000000	0.000000	4.000000	40.000000	0.000000
2318.843119	-0.023688	0.524733	-0.001649	81.561668	50.057499	69.056122	-0.082454	0.000000	-3.815578	0.000000	0.000000	0.000000	0.186428	0.066243	0.406333	0.000000	0.000000	4.000000	40.000000	0.000000
2318.846453	-0.022973	0.524932	-0.000354	81.561668	50.057499	69.056122	-0.082454	0.000000	-3.815578	0.000000	0.000000	0.000000	0.214628	0.059611	0.388387	0.000000	0.000000	4.000000	40.000000	0.000000
2318.849786	-0.022973	0.524932	-0.000354	81.561668	50.057499	69.056122	-0.082454	0.000000	-3.815578	0.000000	0.000000	0.000000	0.214628	0.059611	0.388387	0.000000	0.000000	4.000000	40.000000	0.000000
2318.853119	-0.022973	0.524932	-0.000354	81.644524	50.790340	69.602425	-0.017722	0.000000	-3.851349	0.000000	0.000000	0.000000	0.214628	0.059611	0.388387	0.000000	0.000000	4.000000	40.000000	0.000000
2318.856453	-0.022184	0.525068	0.000863	81.644524	50.790340	69.602425	-0.017722	0.000000	-3.851349	0.000000	0.000000	0.000000	0.236653	0.040791	0.365339	0.000000	0.000000	4.000000	40.000000	0.000000
2318.859786	-0.022184	0.525068	0.000863	81.644524	50.790340	69.602425	-0.017722	0.000000	-3.851349	0.000000	0.000000	0.000000	0.236653	0.040791	0.365339	0.000000	0.000000	4.000000	40.000000	0.000000
2318.863119	-0.022184	0.525068	0.000863	81.718071	51.669830	70.314262	0.043167	0.000000	-3.890791	0.000000	0.000000	0.000000	0.236653	0.040791	0.365339	0.000000	0.000000	4.000000	40.000000	0.000000
2318.866453	-0.021364	0.525175	0.001975	81.718071	51.669830	70.314262	0.043167	0.000000	-3.890791	0.000000	0.000000	0.000000	0.245995	0.032193	0.333604	0.000000	0.000000	4.000000	40.000000	0.000000
2318.869786	-0.021364	0.525175	0.001975	81.718071	51.669830	70.314262	0.043167	0.000000	-3.890791	0.000000	0.000000	0.000000	0.245995	0.032193	0.333604	0.000000	0.000000	4.000000	40.000000	0.000000
2318.873119	-0.021364	0.525175	0.001975	81.769440	52.478405	70.977745	0.098768	0.000000	-3.931790	0.000000	0.000000	0.000000	0.245995	0.032193	0.333604	0.000000	0.000000	4.000000	40.000000	0.000000
2318.876453	-0.020513	0.525238	0.002962	81.769440	52.478405	70.977745	0.098768	0.000000	-3.931790	0.000000	0.000000	0.000000	0.255459	0.018885	0.296084	0.000000	0.000000	4.000000	40.000000	0.000000
2318.879786	-0.020513	0.525238	0.002962	81.769440	52.478405	70.977745	0.098768	0.000000	-3.931790	0.000000	0.000000	0.000000	0.255459	0.018885	0.296084	0.000000	0.000000	4.000000	40.000000	0.000000
2318.883119	-0.020513	0.525238	0.002962	81.799095	53.172768	71.546028	0.148116	0.000000	-3.974367	0.000000	0.000000	0.000000	0.255459	0.018885	0.296084	0.000000	0.000000	4.000000	40.000000	0.000000
2318.886453	-0.019632	0.525288	0.003863	81.799095	53.172768	71.546028	0.148116	0.000000	-3.974367	0.000000	0.000000	0.000000	0.264247	0.014998	0.270221	0.000000	0.000000	4.000000	40.000000	0.000000
2318.889786	-0.019632	0.525288	0.003863	81.799095	53.172768	71.546028	0.148116	0.000000	-3.974367	0.000000	0.000000	0.000000	0.264247	0.014998	0.270221	0.000000	0.000000	4.000000	40.000000	0.000000
2318.893119	-0.019632	0.525288	0.003863	81.817245	53.699245	71.945847	0.193152	0.000000	-4.018408	0.000000	0.000000	0.000000	0.264247	0.014998	0.270221	0.000000	0.000000	4.000000	40.000000	0.000000
2318.896453	-0.018720	0.525319	0.004635	81.817245	53.699245	71.945847	0.193152	0.000000	-4.018408	0.000000	0.000000	0.000000	0.273434	0.009243	0.231624	0.000000	0.000000	4.000000	40.000000	0.000000
2318.899786	-0.018720	0.525319	0.004635	81.817245	53.699245	71.945847	0.193152	0.000000	-4.018408	0.000000	0.000000	0.000000	0.273434	0.009243	0.231624	0.000000	0.000000	4.000000	40.000000	0.000000
2318.903119	-0.018720	0.525319	0.004635	81.825363	54.059818	72.179794	0.231756	0.000000	-4.063981	0.000000	0.000000	0.000000	0.273434	0.009243	0.231624	0.000000	0.000000	4.000000	40.000000	0.000000
2318.906453	-0.017735	0.525306	0.005284	81.825363	54.059818	72.179794	0.231756	0.000000	-4.063981	0.000000	0.000000	0.000000	0.295544	-0.004067	0.194656	0.000000	0.000000	4.000000	40.000000	0.000000
2318.909786	-0.017735	0.525306	0.005284	81.825363	54.059818	72.179794	0.231756	0.000000	-4.063981	0.000000	0.000000	0.000000	0.295544	-0.004067	0.194656	0.000000	0.000000	4.000000	40.000000	0.000000
2318.913119	-0.017735	0.525306	0.005284	81.819595	54.183491	72.174980	0.264199	0.000000	-4.113238	0.000000	0.000000	0.000000	0.295544	-0.004067	0.194656	0.000000	0.000000	4.000000	40.000000	0.000000
2318.916453	-0.016722	0.525238	0.005831	81.819595	54.183491	72.174980	0.264199	0.000000	-4.113238	0.000000	0.000000	0.000000	0.304055	-0.020204	0.164043	0.000000	0.000000	4.000000	40.000000	0.000000
2318.919786	-0.016722	0.525238	0.005831	81.819595	54.183491	72.174980	0.264199	0.000000	-4.113238	0.000000	0.000000	0.000000	0.304055	-0.020204	0.164043	0.000000	0.000000	4.000000	40.000000	0.000000
2318.923119	-0.016722	0.525238	0.005831	81.816139	54.283291	72.138420	0.291540	0.000000	-4.163914	0.000000	0.000000	0.000000	0.304055	-0.020204	0.164043	0.000000	0.000000	4.000000	40.000000	0.000000
2318.926453	-0.015635	0.525136	0.006231	81.816139	54.283291	72.138420	0.291540	0.000000	-4.163914	0.000000	0.000000	0.000000	0.326051	-0.030650	0.120012	0.000000	0.000000	4.000000	40.000000	0.000000
2318.929786	-0.015635	0.525136	0.006231	81.816139	54.283291	72.138420	0.291540	0.000000	-4.163914	0.000000	0.000000	0.000000	0.326051	-0.030650	0.120012	0.000000	0.000000	4.000000	40.000000	0.000000
2318.933119	-0.015635	0.525136	0.006231	81.817863	54.440113	72.156723	0.311541	0.000000	-4.218256	0.000000	0.000000	0.000000	0.326051	-0.030650	0.120012	0.000000	0.000000	4.000000	40.000000	0.000000
2318.936453	-0.014498	0.524999	0.006483	81.817863	54.440113	72.156723	0.311541	0.000000	-4.218256	0.000000	0.000000	0.000000	0.341179	-0.041017	0.075647	0.000000	0.000000	4.000000	40.000000	0.000000
2318.939786	-0.014498	0.524999	0.006483	81.817863	54.440113	72.156723	0.311541	0.000000	-4.218256	0.000000	0.000000	0.000000	0.341179	-0.041017	0.075647	0.000000	0.000000	4.000000	40.000000	0.000000
2318.943119	-0.014498	0.524999	0.006483	81.831726	54.731968	72.303185	0.324149	0.000000	-4.275118	0.000000	0.000000	0.000000	0.341179	-0.041017	0.075647	0.000000	0.000000	4.000000	40.000000	0.000000
2318.946453	-0.013309	0.524816	0.006502	81.831726	54.731968	72.303185	0.324149	0.000000	-4.275118	0.000000	0.000000	0.000000	0.356731	-0.055075	0.005730	0.000000	0.000000	4.000000	40.000000	0.000000
2318.949786	-0.013309	0.524816	0.006502	81.831726	54.731968	72.303185	0.324149	0.000000	-4.275118	0.000000	0.000000	0.000000	0.356731	-0.055075	0.005730	0.000000	0.000000	4.000000	40.000000	0.000000
2318.953119	-0.013309	0.524816	0.006502	81.855919	55.136620	72.560867	0.325104	0.000000	-4.334574	0.000000	0.000000	0.000000	0.356731	-0.055075	0.005730	0.000000	0.000000	4.000000	40.000000	0.000000
2318.956453	-0.012113	0.524560	0.006290	81.855919	55.136620	72.560867	0.325104	0.000000	-4.334574	0.000000	0.000000	0.000000	0.358519	-0.076667	-0.063569	0.000000	0.000000	4.000000	40.000000	0.000000
2318.959786	-0.012113	0.524560	0.006290	81.855919	55.136620	72.560867	0.325104	0.000000	-4.334574	0.000000	0.000000	0.000000	0.358519	-0.076667	-0.063569	0.000000	0.000000	4.000000	40.000000	0.000000
2318.963119	-0.012113	0.524560	0.006290	81.891869	55.663410	72.950127	0.314509	0.000000	-4.394327	0.000000	0.000000	0.000000	0.358519	-0.076667	-0.063569	0.000000	0.000000	4.000000	40.000000	0.000000
2318.966453	-0.010937	0.524249	0.005866	81.891869	55.663410	72.950127	0.314509	0.000000	-4.394327	0.000000	0.000000	0.000000	0.353049	-0.093375	-0.127295	0.000000	0.000000	4.000000	40.000000	0.000000
2318.969786	-0.010937	0.524249	0.005866	81.891869	55.663410	72.950127	0.314509	0.000000	-4.394327	0.000000	0.000000	0.000000	0.353049	-0.093375	-0.127295	0.000000	0.000000	4.000000	40.000000	0.000000
2318.973119	-0.010937	0.524249	0.005866	81.940880	56.339954	73.493362	0.293294	0.000000	-4.453168	0.000000	0.000000	0.000000	0.353049	-0.093375	-0.127295	0.000000	0.000000	4.000000	40.000000	0.000000
2318.976453	-0.009822	0.523835	0.005170	81.940880	56.339954	73.493362	0.293294	0.000000	-4.453168	0.000000	0.000000	0.000000	0.334325	-0.124162	-0.208841	0.000000	0.000000	4.000000	40.000000	0.000000
2318.979786	-0.009822	0.523835	0.005170	81.940880	56.339954	73.493362	0.293294	0.000000	-4.453168	0.000000	0.000000	0.000000	0.334325	-0.124162	-0.208841	0.000000	0.000000	4.000000	40.000000	0.000000
2318.983119	-0.009822	0.523835	0.005170	82.002426	57.163570	74.196037	0.258487	0.000000	-4.508889	0.000000	0.000000	0.000000	0.334325	-0.124162	-0.208841	0.000000	0.000000	4.000000	40.000000	0.000000
2318.986453	-0.008795	0.523316	0.004267	82.002426	57.163570	74.196037	0.258487	0.000000	-4.508889	0.000000	0.000000	0.000000	0.308175	-0.155725	-0.270918	0.000000	0.000000	4.000000	40.000000	0.000000
2318.989786	-0.008795	0.523316	0.004267	82.002426	57.163570	74.196037	0.258487	0.000000	-4.508889	0.000000	0.000000	0.000000	0.308175	-0.155725	-0.270918	0.000000	0.000000	4.000000	40.000000	0.000000
2318.993119	-0.008795	0.523316	0.004267	82.072418	58.105274	75.026070	0.213334	0.000000	-4.560252	0.000000	0.000000	0.000000	0.308175	-0.155725	-0.270918	0.000000	0.000000	4.000000	40.000000	0.000000
2318.996453	-0.007813	0.522739	0.003216	82.072418	58.105274	75.026070	0.213334	0.000000	-4.560252	0.000000	0.000000	0.000000	0.294598	-0.172994	-0.315292	0.000000	0.000000	4.000000	40.000000	0.000000
2318.999786	-0.007813	0.522739	0.003216	82.072418	58.105274	75.026070	0.213334	0.000000	-4.560252	0.000000	0.000000	0.000000	0.294598	-0.172994	-0.315292	0.000000	0.000000	4.000000	40.000000	0.000000
2319.003119	-0.007813	0.522739	0.003216	82.142250	59.168575	75.996094	0.160785	0.000000	-4.609351	0.000000	0.000000	0.000000	0.294598	-0.172994	-0.315292	0.000000	0.000000	4.000000	40.000000	0.000000
2319.006453	-0.006899	0.522081	0.002020	82.142250	59.168575	75.996094	0.160785	0.000000	-4.609351	0.000000	0.000000	0.000000	0.274284	-0.197563	-0.358791	0.000000	0.000000	4.000000	40.000000	0.000000
2319.009786	-0.006899	0.522081	0.002020	82.142250	59.168575	75.996094	0.160785	0.000000	-4.609351	0.000000	0.000000	0.000000	0.274284	-0.197563	-0.358791	0.000000	0.000000	4.000000	40.000000	0.000000
2319.013119	-0.006899	0.522081	0.002020	82.186539	60.351841	77.131042	0.100987	0.000000	-4.655065	0.000000	0.000000	0.000000	0.274284	-0.197563	-0.358791	0.000000	0.000000	4.000000	40.000000	0.000000
2319.016453	-0.006031	0.521438	0.000730	82.186539	60.351841	77.131042	0.100987	0.000000	-4.655065	0.000000	0.000000	0.000000	0.260192	-0.192947	-0.386793	0.000000	0.000000	4.000000	40.000000	0.000000
2319.019786	-0.006031	0.521438	0.000730	82.186539	60.351841	77.131042	0.100987	0.000000	-4.655065	0.000000	0.000000	0.000000	0.260192	-0.192947	-0.386793	0.000000	0.000000	4.000000	40.000000	0.000000
2319.023119	-0.006031	0.521438	0.000730	82.177948	61.764267	78.575348	0.036521	0.000000	-4.698431	0.000000	0.000000	0.000000	0.260192	-0.192947	-0.386793	0.000000	0.000000	4.000000	40.000000	0.000000
2319.026453	-0.005146	0.520735	-0.000641	82.177948	61.764267	78.575348	0.036521	0.000000	-4.698431	0.000000	0.000000	0.000000	0.265529	-0.210743	-0.411427	0.000000	0.000000	4.000000	40.000000	0.000000
2319.029786	-0.005146	0.520735	-0.000641	82.177948	61.764267	78.575348	0.036521	0.000000	-4.698431	0.000000	0.000000	0.000000	0.265529	-0.210743	-0.411427	0.000000	0.000000	4.000000	40.000000	0.000000
2319.033119	-0.005146	0.520735	-0.000641	82.129539	63.274258	80.169144	-0.032050	0.000000	-4.742685	0.000000	0.000000	0.000000	0.265529	-0.210743	-0.411427	0.000000	0.000000	4.000000	40.000000	0.000000
2319.036453	-0.004244	0.520014	-0.002079	82.129539	63.274258	80.169144	-0.032050	0.000000	-4.742685	0.000000	0.000000	0.000000	0.270624	-0.216277	-0.431384	0.000000	0.000000	4.000000	40.000000	0.000000
2319.039786	-0.004244	0.520014	-0.002079	82.129539	63.274258	80.169144	-0.032050	0.000000	-4.742685	0.000000	0.000000	0.000000	0.270624	-0.216277	-0.431384	0.000000	0.000000	4.000000	40.000000	0.000000
2319.043119	-0.004244	0.520014	-0.002079	82.045395	64.884438	81.920044	-0.103947	0.000000	-4.787789	0.000000	0.000000	0.000000	0.270624	-0.216277	-0.431384	0.000000	0.000000	4.000000	40.000000	0.000000
2319.046453	-0.003390	0.519294	-0.003631	82.045395	64.884438	81.920044	-0.103947	0.000000	-4.787789	0.000000	0.000000	0.000000	0.256268	-0.216011	-0.465478	0.000000	0.000000	4.000000	40.000000	0.000000
2319.049786	-0.003390	0.519294	-0.003631	82.045395	64.884438	81.920044	-0.103947	0.000000	-4.787789	0.000000	0.000000	0.000000	0.256268	-0.216011	-0.465478	0.000000	0.000000	4.000000	40.000000	0.000000
2319.053119	-0.003390	0.519294	-0.003631	81.928413	66.473129	83.692741	-0.181527	0.000000	-4.830501	0.000000	0.000000	0.000000	0.256268	-0.216011	-0.465478	0.000000	0.000000	4.000000	40.000000	0.000000
2319.056453	-0.002606	0.518602	-0.005190	81.928413	66.473129	83.692741	-0.181527	0.000000	-4.830501	0.000000	0.000000	0.000000	0.235240	-0.207664	-0.467968	0.000000	0.000000	4.000000	40.000000	0.000000
2319.059786	-0.002606	0.518602	-0.005190	81.928413	66.473129	83.692741	-0.181527	0.000000	-4.830501	0.000000	0.000000	0.000000	0.235240	-0.207664	-0.467968	0.000000	0.000000	4.000000	40.000000	0.000000
2319.063119	-0.002606	0.518602	-0.005190	81.796059	68.038216	85.473534	-0.259522	0.000000	-4.869708	0.000000	0.000000	0.000000	0.235240	-0.207664	-0.467968	0.000000	0.000000	4.000000	40.000000	0.000000
2319.066453	-0.001912	0.517917	-0.006821	81.796059	68.038216	85.473534	-0.259522	0.000000	-4.869708	0.000000	0.000000	0.000000	0.208066	-0.205653	-0.489178	0.000000	0.000000	4.000000	40.000000	0.000000
2319.069786	-0.001912	0.517917	-0.006821	81.796059	68.038216	85.473534	-0.259522	0.000000	-4.869708	0.000000	0.000000	0.000000	0.208066	-0.205653	-0.489178	0.000000	0.000000	4.000000	40.000000	0.000000
2319.073119	-0.001912	0.517917	-0.006821	81.666382	69.417374	87.066078	-0.341051	0.000000	-4.904385	0.000000	0.000000	0.000000	0.208066	-0.205653	-0.489178	0.000000	0.000000	4.000000	40.000000	0.000000
2319.076453	-0.001330	0.517243	-0.008479	81.666382	69.417374	87.066078	-0.341051	0.000000	-4.904385	0.000000	0.000000	0.000000	0.174649	-0.201909	-0.497437	0.000000	0.000000	4.000000	40.000000	0.000000
2319.079786	-0.001330	0.517243	-0.008479	81.666382	69.417374	87.066078	-0.341051	0.000000	-4.904385	0.000000	0.000000	0.000000	0.174649	-0.201909	-0.497437	0.000000	0.000000	4.000000	40.000000	0.000000
2319.083119	-0.001330	0.517243	-0.008479	81.534225	70.180077	88.040886	-0.423958	0.000000	-4.933493	0.000000	0.000000	0.000000	0.174649	-0.201909	-0.497437	0.000000	0.000000	4.000000	40.000000	0.000000
2319.086453	-0.000858	0.516604	-0.010101	81.534225	70.180077	88.040886	-0.423958	0.000000	-4.933493	0.000000	0.000000	0.000000	0.141519	-0.191960	-0.486678	0.000000	0.000000	4.000000	40.000000	0.000000
2319.089786	-0.000858	0.516604	-0.010101	81.534225	70.180077	88.040886	-0.423958	0.000000	-4.933493	0.000000	0.000000	0.000000	0.141519	-0.191960	-0.486678	0.000000	0.000000	4.000000	40.000000	0.000000
2319.093119	-0.000858	0.516604	-0.010101	81.387276	70.138481	88.229744	-0.505071	0.000000	-4.957080	0.000000	0.000000	0.000000	0.141519	-0.191960	-0.486678	0.000000	0.000000	4.000000	40.000000	0.000000
2319.096453	-0.000496	0.515963	-0.011661	81.387276	70.138481	88.229744	-0.505071	0.000000	-4.957080	0.000000	0.000000	0.000000	0.108761	-0.192210	-0.467816	0.000000	0.000000	4.000000	40.000000	0.000000
2319.099786	-0.000496	0.515963	-0.011661	81.387276	70.138481	88.229744	-0.505071	0.000000	-4.957080	0.000000	0.000000	0.000000	0.108761	-0.192210	-0.467816	0.000000	0.000000	4.000000	40.000000	0.000000
2319.103119	-0.000496	0.515963	-0.011661	81.223137	69.703041	88.056297	-0.581963	0.000000	-4.966017	0.000000	0.000000	0.000000	0.108761	-0.192210	-0.467816	0.000000	0.000000	4.000000	40.000000	0.000000
2319.106453	-0.000199	0.515331	-0.013180	81.223137	69.703041	88.056297	-0.581963	0.000000	-4.966017	0.000000	0.000000	0.000000	0.089032	-0.189663	-0.455760	0.000000	0.000000	4.000000	40.000000	0.000000
2319.109786	-0.000199	0.515331	-0.013180	81.223137	69.703041	88.056297	-0.581963	0.000000	-4.966017	0.000000	0.000000	0.000000	0.089032	-0.189663	-0.455760	0.000000	0.000000	4.000000	40.000000	0.000000
2319.113119	-0.000199	0.515331	-0.013180	81.026001	69.058914	87.725105	-0.654631	0.000000	-4.956961	0.000000	0.000000	0.000000	0.089032	-0.189663	-0.455760	0.000000	0.000000	4.000000	40.000000	0.000000
2319.116453	0.000012	0.514731	-0.014662	81.026001	69.058914	87.725105	-0.654631	0.000000	-4.956961	0.000000	0.000000	0.000000	0.063220	-0.179915	-0.444557	0.000000	0.000000	4.000000	40.000000	0.000000
2319.119786	0.000012	0.514731	-0.014662	81.026001	69.058914	87.725105	-0.654631	0.000000	-4.956961	0.000000	0.000000	0.000000	0.063220	-0.179915	-0.444557	0.000000	0.000000	4.000000	40.000000	0.000000
2319.123119	0.000012	0.514731	-0.014662	80.811302	68.503822	87.527481	-0.725255	0.000000	-4.947121	0.000000	0.000000	0.000000	0.063220	-0.179915	-0.444557	0.000000	0.000000	4.000000	40.000000	0.000000
2319.126453	0.000158	0.514106	-0.016077	80.811302	68.503822	87.527481	-0.725255	0.000000	-4.947121	0.000000	0.000000	0.000000	0.043963	-0.187474	-0.424415	0.000000	0.000000	4.000000	40.000000	0.000000
2319.129786	0.000158	0.514106	-0.016077	80.811302	68.503822	87.527481	-0.725255	0.000000	-4.947121	0.000000	0.000000	0.000000	0.043963	-0.187474	-0.424415	0.000000	0.000000	4.000000	40.000000	0.000000
2319.133119	0.000158	0.514106	-0.016077	80.590317	68.192978	87.607117	-0.792416	0.000000	-4.936809	0.000000	0.000000	0.000000	0.043963	-0.187474	-0.424415	0.000000	0.000000	4.000000	40.000000	0.000000
2319.136453	0.000199	0.513463	-0.017557	80.590317	68.192978	87.607117	-0.792416	0.000000	-4.936809	0.000000	0.000000	0.000000	0.012363	-0.192815	-0.444150	0.000000	0.000000	4.000000	40.000000	0.000000
2319.139786	0.000199	0.513463	-0.017557	80.590317	68.192978	87.607117	-0.792416	0.000000	-4.936809	0.000000	0.000000	0.000000	0.012363	-0.192815	-0.444150	0.000000	0.000000	4.000000	40.000000	0.000000
2319.143119	0.000199	0.513463	-0.017557	80.371078	68.130539	87.961334	-0.862959	0.000000	-4.924967	0.000000	0.000000	0.000000	0.012363	-0.192815	-0.444150	0.000000	0.000000	4.000000	40.000000	0.000000
2319.146453	0.000157	0.512803	-0.019104	80.371078	68.130539	87.961334	-0.862959	0.000000	-4.924967	0.000000	0.000000	0.000000	-0.012688	-0.198010	-0.463961	0.000000	0.000000	4.000000	40.000000	0.000000
2319.149786	0.000157	0.512803	-0.019104	80.371078	68.130539	87.961334	-0.862959	0.000000	-4.924967	0.000000	0.000000	0.000000	-0.012688	-0.198010	-0.463961	0.000000	0.000000	4.000000	40.000000	0.000000
2319.153119	0.000157	0.512803	-0.019104	80.157234	68.354294	88.615128	-0.936794	0.000000	-4.911458	0.000000	0.000000	0.000000	-0.012688	-0.198010	-0.463961	0.000000	0.000000	4.000000	40.000000	0.000000
2319.156453	0.000011	0.512165	-0.020699	80.157234	68.354294	88.615128	-0.936794	0.000000	-4.911458	0.000000	0.000000	0.000000	-0.043685	-0.191575	-0.478699	0.000000	0.000000	4.000000	40.000000	0.000000
2319.159786	0.000011	0.512165	-0.020699	80.157234	68.354294	88.615128	-0.936794	0.000000	-4.911458	0.000000	0.000000	0.000000	-0.043685	-0.191575	-0.478699	0.000000	0.000000	4.000000	40.000000	0.000000
2319.163119	0.000011	0.512165	-0.020699	79.963615	68.826630	89.511353	-1.013368	0.000000	-4.896232	0.000000	0.000000	0.000000	-0.043685	-0.191575	-0.478699	0.000000	0.000000	4.000000	40.000000	0.000000
2319.166453	-0.000236	0.511562	-0.022324	79.963615	68.826630	89.511353	-1.013368	0.000000	-4.896232	0.000000	0.000000	0.000000	-0.074329	-0.180829	-0.487402	0.000000	0.000000	4.000000	40.000000	0.000000
2319.169786	-0.000236	0.511562	-0.022324	79.963615	68.826630	89.511353	-1.013368	0.000000	-4.896232	0.000000	0.000000	0.000000	-0.074329	-0.180829	-0.487402	0.000000	0.000000	4.000000	40.000000	0.000000
2319.173119	-0.000236	0.511562	-0.022324	79.792877	69.285896	90.367821	-1.091839	0.000000	-4.879333	0.000000	0.000000	0.000000	-0.074329	-0.180829	-0.487402	0.000000	0.000000	4.000000	40.000000	0.000000
2319.176453	-0.000523	0.511009	-0.023957	79.792877	69.285896	90.367821	-1.091839	0.000000	-4.879333	0.000000	0.000000	0.000000	-0.086110	-0.165796	-0.490018	0.000000	0.000000	4.000000	40.000000	0.000000
2319.179786	-0.000523	0.511009	-0.023957	79.792877	69.285896	90.367821	-1.091839	0.000000	-4.879333	0.000000	0.000000	0.000000	-0.086110	-0.165796	-0.490018	0.000000	0.000000	4.000000	40.000000	0.000000
2319.183119	-0.000523	0.511009	-0.023957	79.650154	69.659431	91.092979	-1.170696	0.000000	-4.861015	0.000000	0.000000	0.000000	-0.086110	-0.165796	-0.490018	0.000000	0.000000	4.000000	40.000000	0.000000
2319.186453	-0.000849	0.510479	-0.025530	79.650154	69.659431	91.092979	-1.170696	0.000000	-4.861015	0.000000	0.000000	0.000000	-0.097788	-0.159128	-0.471664	0.000000	0.000000	4.000000	40.000000	0.000000
2319.189786	-0.000849	0.510479	-0.025530	79.650154	69.659431	91.092979	-1.170696	0.000000	-4.861015	0.000000	0.000000	0.000000	-0.097788	-0.159128	-0.471664	0.000000	0.000000	4.000000	40.000000	0.000000
2319.193119	-0.000849	0.510479	-0.025530	79.547142	69.837555	91.564987	-1.246747	0.000000	-4.842068	0.000000	0.000000	0.000000	-0.097788	-0.159128	-0.471664	0.000000	0.000000	4.000000	40.000000	0.000000
2319.196453	-0.001214	0.509994	-0.027043	79.547142	69.837555	91.564987	-1.246747	0.000000	-4.842068	0.000000	0.000000	0.000000	-0.109371	-0.145479	-0.454118	0.000000	0.000000	4.000000	40.000000	0.000000
2319.199786	-0.001214	0.509994	-0.027043	79.547142	69.837555	91.564987	-1.246747	0.000000	-4.842068	0.000000	0.000000	0.000000	-0.109371	-0.145479	-0.454118	0.000000	0.000000	4.000000	40.000000	0.000000
2319.203119	-0.001214	0.509994	-0.027043	79.505264	69.819977	91.755867	-1.320203	0.000000	-4.822558	0.000000	0.000000	0.000000	-0.109371	-0.145479	-0.454118	0.000000	0.000000	4.000000	40.000000	0.000000
2319.206453	-0.001637	0.509502	-0.028536	79.505264	69.819977	91.755867	-1.320203	0.000000	-4.822558	0.000000	0.000000	0.000000	-0.126933	-0.147615	-0.447917	0.000000	0.000000	4.000000	40.000000	0.000000
2319.209786	-0.001637	0.509502	-0.028536	79.505264	69.819977	91.755867	-1.320203	0.000000	-4.822558	0.000000	0.000000	0.000000	-0.126933	-0.147615	-0.447917	0.000000	0.000000	4.000000	40.000000	0.000000
2319.213119	-0.001637	0.509502	-0.028536	79.533546	69.675919	91.722130	-1.393120	0.000000	-4.802001	0.000000	0.000000	0.000000	-0.126933	-0.147615	-0.447917	0.000000	0.000000	4.000000	40.000000	0.000000
2319.216453	-0.002138	0.508956	-0.030003	79.533546	69.675919	91.722130	-1.393120	0.000000	-4.802001	0.000000	0.000000	0.000000	-0.150413	-0.163746	-0.440091	0.000000	0.000000	4.000000	40.000000	0.000000
2319.219786	-0.002138	0.508956	-0.030003	79.533546	69.675919	91.722130	-1.393120	0.000000	-4.802001	0.000000	0.000000	0.000000	-0.150413	-0.163746	-0.440091	0.000000	0.000000	4.000000	40.000000	0.000000
2319.223119	-0.002138	0.508956	-0.030003	79.580002	69.607452	91.756531	-1.465610	0.000000	-4.780375	0.000000	0.000000	0.000000	-0.150413	-0.163746	-0.440091	0.000000	0.000000	4.000000	40.000000	0.000000
2319.226453	-0.002696	0.508370	-0.031535	79.580002	69.607452	91.756531	-1.465610	0.000000	-4.780375	0.000000	0.000000	0.000000	-0.167437	-0.175888	-0.459474	0.000000	0.000000	4.000000	40.000000	0.000000
2319.229786	-0.002696	0.508370	-0.031535	79.580002	69.607452	91.756531	-1.465610	0.000000	-4.780375	0.000000	0.000000	0.000000	-0.167437	-0.175888	-0.459474	0.000000	0.000000	4.000000	40.000000	0.000000
2319.233119	-0.002696	0.508370	-0.031535	79.627129	69.715965	91.982506	-1.541505	0.000000	-4.756444	0.000000	0.000000	0.000000	-0.167437	-0.175888	-0.459474	0.000000	0.000000	4.000000	40.000000	0.000000
2319.236453	-0.003331	0.507720	-0.033129	79.627129	69.715965	91.982506	-1.541505	0.000000	-4.756444	0.000000	0.000000	0.000000	-0.190232	-0.194813	-0.478254	0.000000	0.000000	4.000000	40.000000	0.000000
2319.239786	-0.003331	0.507720	-0.033129	79.627129	69.715965	91.982506	-1.541505	0.000000	-4.756444	0.000000	0.000000	0.000000	-0.190232	-0.194813	-0.478254	0.000000	0.000000	4.000000	40.000000	0.000000
2319.243119	-0.003331	0.507720	-0.033129	79.674728	70.046448	92.446922	-1.620976	0.000000	-4.729951	0.000000	0.000000	0.000000	-0.190232	-0.194813	-0.478254	0.000000	0.000000	4.000000	40.000000	0.000000
2319.246453	-0.004059	0.507064	-0.034816	79.674728	70.046448	92.446922	-1.620976	0.000000	-4.729951	0.000000	0.000000	0.000000	-0.218602	-0.196934	-0.505974	0.000000	0.000000	4.000000	40.000000	0.000000
2319.249786	-0.004059	0.507064	-0.034816	79.674728	70.046448	92.446922	-1.620976	0.000000	-4.729951	0.000000	0.000000	0.000000	-0.218602	-0.196934	-0.505974	0.000000	0.000000	4.000000	40.000000	0.000000
2319.253119	-0.004059	0.507064	-0.034816	79.698204	70.367851	92.947655	-1.705604	0.000000	-4.700098	0.000000	0.000000	0.000000	-0.218602	-0.196934	-0.505974	0.000000	0.000000	4.000000	40.000000	0.000000
2319.256453	-0.004821	0.506452	-0.036556	79.698204	70.367851	92.947655	-1.705604	0.000000	-4.700098	0.000000	0.000000	0.000000	-0.228631	-0.183680	-0.522154	0.000000	0.000000	4.000000	40.000000	0.000000
2319.259786	-0.004821	0.506452	-0.036556	79.698204	70.367851	92.947655	-1.705604	0.000000	-4.700098	0.000000	0.000000	0.000000	-0.228631	-0.183680	-0.522154	0.000000	0.000000	4.000000	40.000000	0.000000
2319.263119	-0.004821	0.506452	-0.036556	79.679207	70.342903	93.165329	-1.792716	0.000000	-4.667566	0.000000	0.000000	0.000000	-0.228631	-0.183680	-0.522154	0.000000	0.000000	4.000000	40.000000	0.000000
2319.266453	-0.005637	0.505907	-0.038242	79.679207	70.342903	93.165329	-1.792716	0.000000	-4.667566	0.000000	0.000000	0.000000	-0.244826	-0.163277	-0.505840	0.000000	0.000000	4.000000	40.000000	0.000000
2319.269786	-0.005637	0.505907	-0.038242	79.679207	70.342903	93.165329	-1.792716	0.000000	-4.667566	0.000000	0.000000	0.000000	-0.244826	-0.163277	-0.505840	0.000000	0.000000	4.000000	40.000000	0.000000
2319.273119	-0.005637	0.505907	-0.038242	79.633713	69.734833	92.845367	-1.877986	0.000000	-4.633916	0.000000	0.000000	0.000000	-0.244826	-0.163277	-0.505840	0.000000	0.000000	4.000000	40.000000	0.000000
2319.276453	-0.006527	0.505467	-0.039856	79.633713	69.734833	92.845367	-1.877986	0.000000	-4.633916	0.000000	0.000000	0.000000	-0.266936	-0.132085	-0.484153	0.000000	0.000000	4.000000	40.000000	0.000000
2319.279786	-0.006527	0.505467	-0.039856	79.633713	69.734833	92.845367	-1.877986	0.000000	-4.633916	0.000000	0.000000	0.000000	-0.266936	-0.132085	-0.484153	0.000000	0.000000	4.000000	40.000000	0.000000
2319.283119	-0.006527	0.505467	-0.039856	79.585159	68.432724	91.830299	-1.961128	0.000000	-4.599345	0.000000	0.000000	0.000000	-0.266936	-0.132085	-0.484153	0.000000	0.000000	4.000000	40.000000	0.000000
2319.286453	-0.007492	0.505094	-0.041304	79.585159	68.432724	91.830299	-1.961128	0.000000	-4.599345	0.000000	0.000000	0.000000	-0.289425	-0.111836	-0.434397	0.000000	0.000000	4.000000	40.000000	0.000000
2319.289786	-0.007492	0.505094	-0.041304	79.585159	68.432724	91.830299	-1.961128	0.000000	-4.599345	0.000000	0.000000	0.000000	-0.289425	-0.111836	-0.434397	0.000000	0.000000	4.000000	40.000000	0.000000
2319.293119	-0.007492	0.505094	-0.041304	79.555054	66.697044	90.352486	-2.038497	0.000000	-4.565581	0.000000	0.000000	0.000000	-0.289425	-0.111836	-0.434397	0.000000	0.000000	4.000000	40.000000	0.000000
2319.296453	-0.008571	0.504783	-0.042631	79.555054	66.697044	90.352486	-2.038497	0.000000	-4.565581	0.000000	0.000000	0.000000	-0.323566	-0.093307	-0.398099	0.000000	0.000000	4.000000	40.000000	0.000000
2319.299786	-0.008571	0.504783	-0.042631	79.555054	66.697044	90.352486	-2.038497	0.000000	-4.565581	0.000000	0.000000	0.000000	-0.323566	-0.093307	-0.398099	0.000000	0.000000	4.000000	40.000000	0.000000
2319.303119	-0.009648	0.504526	-0.043700	79.547241	65.042770	88.892937	-2.038497	0.000000	-4.565581	0.000000	0.000000	0.000000	-0.323294	-0.077172	-0.320572	0.000000	0.000000	4.000000	40.000000	0.000000
2319.306453	-0.009648	0.504526	-0.043700	79.547241	65.042770	88.892937	-2.038497	0.000000	-4.565581	0.000000	0.000000	0.000000	-0.323294	-0.077172	-0.320572	0.000000	0.000000	4.000000	40.000000	0.000000
2319.309786	-0.009648	0.504526	-0.043700	79.547241	65.042770	88.892937	-2.038497	0.000000	-4.565581	0.000000	0.000000	0.000000	-0.323294	-0.077172	-0.320572	0.000000	0.000000	4.000000	40.000000	0.000000
2319.313119	-0.010973	0.504264	-0.044823	79.532127	63.285732	87.365166	-2.177040	0.000000	-4.501166	0.000000	0.000000	0.000000	-0.397601	-0.078502	-0.336929	0.000000	0.000000	4.000000	40.000000	0.000000
2319.316453	-0.010973	0.504264	-0.044823	79.532127	63.285732	87.365166	-2.177040	0.000000	-4.501166	0.000000	0.000000	0.000000	-0.397601	-0.078502	-0.336929	0.000000	0.000000	4.000000	40.000000	0.000000
2319.319786	-0.010973	0.504264	-0.044823	79.532127	63.285732	87.365166	-2.177040	0.000000	-4.501166	0.000000	0.000000	0.000000	-0.397601	-0.078502	-0.336929	0.000000	0.000000	4.000000	40.000000	0.000000
2319.323119	-0.012413	0.504018	-0.045822	79.516953	61.765511	86.085716	-2.241140	0.000000	-4.451325	0.000000	0.000000	0.000000	-0.431757	-0.073776	-0.299715	0.000000	0.000000	4.000000	40.000000	0.000000
2319.326453	-0.012413	0.504018	-0.045822	79.516953	61.765511	86.085716	-2.241140	0.000000	-4.451325	0.000000	0.000000	0.000000	-0.431757	-0.073776	-0.299715	0.000000	0.000000	4.000000	40.000000	0.000000
2319.329786	-0.012413	0.504018	-0.045822	79.516953	61.765511	86.085716	-2.241140	0.000000	-4.451325	0.000000	0.000000	0.000000	-0.431757	-0.073776	-0.299715	0.000000	0.000000	4.000000	40.000000	0.000000
[truncated: 26,137 more rows]
