# Supplementary material for: Haptic Guidance Needs to Be Intuitive Not Just Informative to Improve Human Motor Accuracy
Source: PLoS One. 2016 Mar 16;11(3):e0150912. doi: 10.1371/journal.pone.0150912 (PMC4794196; doi:10.1371/journal.pone.0150912)
Supplement: S2 Data — (ZIP) [file pone.0150912.s002.zip › Subject10/exp2_0041.txt]

Time	PosX	PosY	PosZ	RotX	RotY	RotZ	ForceX	ForceY	ForceZ	MomentX	MomentY	MomentZ	VelocityX	VelocityY	VelocityZ	CalibratedWeight	ButtonDown	Condition	Trial	Visual
2409.897495	0.000852	0.567590	0.245217	82.292961	94.887672	117.536217	0.000000	0.000000	0.000000	0.000000	0.000000	0.000000	0.010018	-0.139625	0.012439	0.000000	1.000000	4.000000	41.000000	0.000000
2409.900828	0.001619	0.567238	0.245350	82.302795	94.584259	117.193893	4.635104	0.000000	1.875050	0.000000	0.000000	0.000000	0.230162	-0.105732	0.040025	0.000000	1.000000	4.000000	41.000000	0.000000
2409.904161	0.001619	0.567238	0.245350	82.302795	94.584259	117.193893	4.635104	0.000000	1.875050	0.000000	0.000000	0.000000	0.230162	-0.105732	0.040025	0.000000	1.000000	4.000000	41.000000	0.000000
2409.907495	0.001619	0.567238	0.245350	82.302795	94.584259	117.193893	4.635104	0.000000	1.875050	0.000000	0.000000	0.000000	0.230162	-0.105732	0.040025	0.000000	1.000000	4.000000	41.000000	0.000000
2409.910828	0.003087	0.566710	0.245491	82.308311	94.176483	116.673569	4.640812	0.000000	1.860877	0.000000	0.000000	0.000000	0.440407	-0.158312	0.042331	0.000000	1.000000	4.000000	41.000000	0.000000
2409.914161	0.003087	0.566710	0.245491	82.308311	94.176483	116.673569	4.640812	0.000000	1.860877	0.000000	0.000000	0.000000	0.440407	-0.158312	0.042331	0.000000	1.000000	4.000000	41.000000	0.000000
2409.917495	0.003087	0.566710	0.245491	82.308311	94.176483	116.673569	4.640812	0.000000	1.860877	0.000000	0.000000	0.000000	0.440407	-0.158312	0.042331	0.000000	1.000000	4.000000	41.000000	0.000000
2409.920828	0.004491	0.566555	0.245873	82.321228	93.881210	116.259056	4.650722	0.000000	1.835968	0.000000	0.000000	0.000000	0.421035	-0.046700	0.114598	0.000000	1.000000	4.000000	41.000000	0.000000
2409.924161	0.004491	0.566555	0.245873	82.321228	93.881210	116.259056	4.650722	0.000000	1.835968	0.000000	0.000000	0.000000	0.421035	-0.046700	0.114598	0.000000	1.000000	4.000000	41.000000	0.000000
2409.927495	0.004491	0.566555	0.245873	82.321228	93.881210	116.259056	4.650722	0.000000	1.835968	0.000000	0.000000	0.000000	0.421035	-0.046700	0.114598	0.000000	1.000000	4.000000	41.000000	0.000000
2409.930828	0.005863	0.566254	0.246338	82.596016	93.771324	115.889229	4.660715	0.000000	1.810451	0.000000	0.000000	0.000000	0.411691	-0.090027	0.139486	0.000000	1.000000	4.000000	41.000000	0.000000
2409.934161	0.005863	0.566254	0.246338	82.596016	93.771324	115.889229	4.660715	0.000000	1.810451	0.000000	0.000000	0.000000	0.411691	-0.090027	0.139486	0.000000	1.000000	4.000000	41.000000	0.000000
2409.937495	0.005863	0.566254	0.246338	82.596016	93.771324	115.889229	4.660715	0.000000	1.810451	0.000000	0.000000	0.000000	0.411691	-0.090027	0.139486	0.000000	1.000000	4.000000	41.000000	0.000000
2409.940828	0.007772	0.566353	0.246828	83.319771	94.293358	115.847061	4.670583	0.000000	1.784841	0.000000	0.000000	0.000000	0.572756	0.029541	0.146816	0.000000	1.000000	4.000000	41.000000	0.000000
2409.944161	0.007772	0.566353	0.246828	83.319771	94.293358	115.847061	4.670583	0.000000	1.784841	0.000000	0.000000	0.000000	0.572756	0.029541	0.146816	0.000000	1.000000	4.000000	41.000000	0.000000
2409.947495	0.007772	0.566353	0.246828	83.319771	94.293358	115.847061	4.670583	0.000000	1.784841	0.000000	0.000000	0.000000	0.572756	0.029541	0.146816	0.000000	1.000000	4.000000	41.000000	0.000000
2409.950828	0.008846	0.566372	0.247192	84.276459	95.282364	116.187637	4.683717	0.000000	1.750084	0.000000	0.000000	0.000000	0.322248	0.005714	0.109347	0.000000	1.000000	4.000000	41.000000	0.000000
2409.954161	0.008846	0.566372	0.247192	84.276459	95.282364	116.187637	4.683717	0.000000	1.750084	0.000000	0.000000	0.000000	0.322248	0.005714	0.109347	0.000000	1.000000	4.000000	41.000000	0.000000
2409.957495	0.008846	0.566372	0.247192	84.276459	95.282364	116.187637	4.683717	0.000000	1.750084	0.000000	0.000000	0.000000	0.322248	0.005714	0.109347	0.000000	1.000000	4.000000	41.000000	0.000000
2409.960828	0.010387	0.566581	0.247376	85.356789	96.736076	116.901192	4.691205	0.000000	1.729912	0.000000	0.000000	0.000000	0.462332	0.062742	0.055181	0.000000	1.000000	4.000000	41.000000	0.000000
2409.964161	0.010387	0.566581	0.247376	85.356789	96.736076	116.901192	4.691205	0.000000	1.729912	0.000000	0.000000	0.000000	0.462332	0.062742	0.055181	0.000000	1.000000	4.000000	41.000000	0.000000
2409.967495	0.010387	0.566581	0.247376	85.356789	96.736076	116.901192	4.691205	0.000000	1.729912	0.000000	0.000000	0.000000	0.462332	0.062742	0.055181	0.000000	1.000000	4.000000	41.000000	0.000000
2409.970828	0.012261	0.566805	0.247390	86.408607	98.868752	118.277298	4.701053	0.000000	1.702967	0.000000	0.000000	0.000000	0.562110	0.067123	0.004270	0.000000	1.000000	4.000000	41.000000	0.000000
2409.974161	0.012261	0.566805	0.247390	86.408607	98.868752	118.277298	4.701053	0.000000	1.702967	0.000000	0.000000	0.000000	0.562110	0.067123	0.004270	0.000000	1.000000	4.000000	41.000000	0.000000
2409.977495	0.012261	0.566805	0.247390	86.408607	98.868752	118.277298	4.701053	0.000000	1.702967	0.000000	0.000000	0.000000	0.562110	0.067123	0.004270	0.000000	1.000000	4.000000	41.000000	0.000000
2409.980828	0.014067	0.567096	0.247327	87.259758	101.454132	120.231224	4.712408	0.000000	1.671291	0.000000	0.000000	0.000000	0.541644	0.087337	-0.018978	0.000000	1.000000	4.000000	41.000000	0.000000
2409.984161	0.014067	0.567096	0.247327	87.259758	101.454132	120.231224	4.712408	0.000000	1.671291	0.000000	0.000000	0.000000	0.541644	0.087337	-0.018978	0.000000	1.000000	4.000000	41.000000	0.000000
2409.987495	0.014067	0.567096	0.247327	87.259758	101.454132	120.231224	4.712408	0.000000	1.671291	0.000000	0.000000	0.000000	0.541644	0.087337	-0.018978	0.000000	1.000000	4.000000	41.000000	0.000000
2409.990828	0.016306	0.567421	0.247212	87.919067	104.786613	123.002457	4.723038	0.000000	1.641011	0.000000	0.000000	0.000000	0.671730	0.097435	-0.034453	0.000000	1.000000	4.000000	41.000000	0.000000
2409.994161	0.016306	0.567421	0.247212	87.919067	104.786613	123.002457	4.723038	0.000000	1.641011	0.000000	0.000000	0.000000	0.671730	0.097435	-0.034453	0.000000	1.000000	4.000000	41.000000	0.000000
2409.997495	0.016306	0.567421	0.247212	87.919067	104.786613	123.002457	4.723038	0.000000	1.641011	0.000000	0.000000	0.000000	0.671730	0.097435	-0.034453	0.000000	1.000000	4.000000	41.000000	0.000000
2410.000828	0.018508	0.567726	0.246967	88.416130	109.190544	126.940094	4.735950	0.000000	1.603367	0.000000	0.000000	0.000000	0.660549	0.091607	-0.073425	0.000000	1.000000	4.000000	41.000000	0.000000
2410.004161	0.018508	0.567726	0.246967	88.416130	109.190544	126.940094	4.735950	0.000000	1.603367	0.000000	0.000000	0.000000	0.660549	0.091607	-0.073425	0.000000	1.000000	4.000000	41.000000	0.000000
2410.007495	0.018508	0.567726	0.246967	88.416130	109.190544	126.940094	4.735950	0.000000	1.603367	0.000000	0.000000	0.000000	0.660549	0.091607	-0.073425	0.000000	1.000000	4.000000	41.000000	0.000000
2410.010828	0.021074	0.568060	0.246637	88.998100	119.643814	136.848999	4.748182	0.000000	1.566769	0.000000	0.000000	0.000000	0.769792	0.100196	-0.099165	0.000000	1.000000	4.000000	41.000000	0.000000
2410.014161	0.021074	0.568060	0.246637	88.998100	119.643814	136.848999	4.748182	0.000000	1.566769	0.000000	0.000000	0.000000	0.769792	0.100196	-0.099165	0.000000	1.000000	4.000000	41.000000	0.000000
2410.017495	0.021074	0.568060	0.246637	88.998100	119.643814	136.848999	4.748182	0.000000	1.566769	0.000000	0.000000	0.000000	0.769792	0.100196	-0.099165	0.000000	1.000000	4.000000	41.000000	0.000000
2410.020828	0.023672	0.568360	0.246332	89.647232	153.542145	170.148743	4.762105	0.000000	1.523925	0.000000	0.000000	0.000000	0.779531	0.090039	-0.091287	0.000000	0.000000	4.000000	41.000000	0.000000
2410.024161	0.023672	0.568360	0.246332	89.647232	153.542145	170.148743	4.762105	0.000000	1.523925	0.000000	0.000000	0.000000	0.779531	0.090039	-0.091287	0.000000	0.000000	4.000000	41.000000	0.000000
2410.027495	0.023672	0.568360	0.246332	89.647232	153.542145	170.148743	4.762105	0.000000	1.523925	0.000000	0.000000	0.000000	0.779531	0.090039	-0.091287	0.000000	0.000000	4.000000	41.000000	0.000000
2410.030828	0.026202	0.568562	0.246021	89.317863	-115.286163	-99.345947	4.775979	0.000000	1.479873	0.000000	0.000000	0.000000	0.758908	0.060431	-0.093555	0.000000	0.000000	4.000000	41.000000	0.000000
2410.034161	0.026202	0.568562	0.246021	89.317863	-115.286163	-99.345947	4.775979	0.000000	1.479873	0.000000	0.000000	0.000000	0.758908	0.060431	-0.093555	0.000000	0.000000	4.000000	41.000000	0.000000
2410.037495	0.026202	0.568562	0.246021	89.317863	-115.286163	-99.345947	4.775979	0.000000	1.479873	0.000000	0.000000	0.000000	0.758908	0.060431	-0.093555	0.000000	0.000000	4.000000	41.000000	0.000000
2410.040828	0.028732	0.568614	0.245755	88.481606	-95.267593	-80.048187	4.789174	0.000000	1.436598	0.000000	0.000000	0.000000	0.759001	0.015703	-0.079738	0.000000	0.000000	4.000000	41.000000	0.000000
2410.044161	0.028732	0.568614	0.245755	88.481606	-95.267593	-80.048187	4.789174	0.000000	1.436598	0.000000	0.000000	0.000000	0.759001	0.015703	-0.079738	0.000000	0.000000	4.000000	41.000000	0.000000
2410.047495	0.028732	0.568614	0.245755	88.481606	-95.267593	-80.048187	4.789174	0.000000	1.436598	0.000000	0.000000	0.000000	0.759001	0.015703	-0.079738	0.000000	0.000000	4.000000	41.000000	0.000000
2410.050828	0.031429	0.568594	0.245516	87.575127	-89.750198	-75.278343	4.802149	0.000000	1.392611	0.000000	0.000000	0.000000	0.809139	-0.005875	-0.071796	0.000000	0.000000	4.000000	41.000000	0.000000
2410.054161	0.031429	0.568594	0.245516	87.575127	-89.750198	-75.278343	4.802149	0.000000	1.392611	0.000000	0.000000	0.000000	0.809139	-0.005875	-0.071796	0.000000	0.000000	4.000000	41.000000	0.000000
2410.057495	0.031429	0.568594	0.245516	87.575127	-89.750198	-75.278343	4.802149	0.000000	1.392611	0.000000	0.000000	0.000000	0.809139	-0.005875	-0.071796	0.000000	0.000000	4.000000	41.000000	0.000000
2410.060828	0.034027	0.568503	0.245314	86.753876	-88.018700	-74.216904	4.815701	0.000000	1.344999	0.000000	0.000000	0.000000	0.779329	-0.027458	-0.060532	0.000000	0.000000	4.000000	41.000000	0.000000
2410.064161	0.034027	0.568503	0.245314	86.753876	-88.018700	-74.216904	4.815701	0.000000	1.344999	0.000000	0.000000	0.000000	0.779329	-0.027458	-0.060532	0.000000	0.000000	4.000000	41.000000	0.000000
2410.067495	0.034027	0.568503	0.245314	86.753876	-88.018700	-74.216904	4.815701	0.000000	1.344999	0.000000	0.000000	0.000000	0.779329	-0.027458	-0.060532	0.000000	0.000000	4.000000	41.000000	0.000000
2410.070828	0.036723	0.568351	0.245091	86.135475	-87.489120	-74.247643	4.828438	0.000000	1.298534	0.000000	0.000000	0.000000	0.808913	-0.045475	-0.066897	0.000000	0.000000	4.000000	41.000000	0.000000
2410.074161	0.036723	0.568351	0.245091	86.135475	-87.489120	-74.247643	4.828438	0.000000	1.298534	0.000000	0.000000	0.000000	0.808913	-0.045475	-0.066897	0.000000	0.000000	4.000000	41.000000	0.000000
2410.077495	0.036723	0.568351	0.245091	86.135475	-87.489120	-74.247643	4.828438	0.000000	1.298534	0.000000	0.000000	0.000000	0.808913	-0.045475	-0.066897	0.000000	0.000000	4.000000	41.000000	0.000000
2410.080828	0.039521	0.568226	0.244895	85.824112	-87.314201	-74.438057	4.841254	0.000000	1.249904	0.000000	0.000000	0.000000	0.839275	-0.037521	-0.058697	0.000000	0.000000	4.000000	41.000000	0.000000
2410.084161	0.039521	0.568226	0.244895	85.824112	-87.314201	-74.438057	4.841254	0.000000	1.249904	0.000000	0.000000	0.000000	0.839275	-0.037521	-0.058697	0.000000	0.000000	4.000000	41.000000	0.000000
2410.087495	0.039521	0.568226	0.244895	85.824112	-87.314201	-74.438057	4.841254	0.000000	1.249904	0.000000	0.000000	0.000000	0.839275	-0.037521	-0.058697	0.000000	0.000000	4.000000	41.000000	0.000000
2410.090828	0.042215	0.568135	0.244657	85.807823	-87.296127	-74.538406	4.854164	0.000000	1.198787	0.000000	0.000000	0.000000	0.808327	-0.027454	-0.071339	0.000000	0.000000	4.000000	41.000000	0.000000
2410.094161	0.042215	0.568135	0.244657	85.807823	-87.296127	-74.538406	4.854164	0.000000	1.198787	0.000000	0.000000	0.000000	0.808327	-0.027454	-0.071339	0.000000	0.000000	4.000000	41.000000	0.000000
2410.097495	0.042215	0.568135	0.244657	85.807823	-87.296127	-74.538406	4.854164	0.000000	1.198787	0.000000	0.000000	0.000000	0.808327	-0.027454	-0.071339	0.000000	0.000000	4.000000	41.000000	0.000000
2410.100828	0.044942	0.568065	0.244419	85.811234	-87.339333	-74.701530	4.866115	0.000000	1.149315	0.000000	0.000000	0.000000	0.818184	-0.020953	-0.071358	0.000000	0.000000	4.000000	41.000000	0.000000
2410.104161	0.044942	0.568065	0.244419	85.811234	-87.339333	-74.701530	4.866115	0.000000	1.149315	0.000000	0.000000	0.000000	0.818184	-0.020953	-0.071358	0.000000	0.000000	4.000000	41.000000	0.000000
2410.107495	0.044942	0.568065	0.244419	85.811234	-87.339333	-74.701530	4.866115	0.000000	1.149315	0.000000	0.000000	0.000000	0.818184	-0.020953	-0.071358	0.000000	0.000000	4.000000	41.000000	0.000000
2410.110828	0.047698	0.568007	0.244119	85.808434	-87.822197	-75.281509	4.877778	0.000000	1.098764	0.000000	0.000000	0.000000	0.826802	-0.017373	-0.090039	0.000000	0.000000	4.000000	41.000000	0.000000
2410.114161	0.047698	0.568007	0.244119	85.808434	-87.822197	-75.281509	4.877778	0.000000	1.098764	0.000000	0.000000	0.000000	0.826802	-0.017373	-0.090039	0.000000	0.000000	4.000000	41.000000	0.000000
2410.117495	0.047698	0.568007	0.244119	85.808434	-87.822197	-75.281509	4.877778	0.000000	1.098764	0.000000	0.000000	0.000000	0.826802	-0.017373	-0.090039	0.000000	0.000000	4.000000	41.000000	0.000000
2410.120828	0.050545	0.567973	0.243702	85.794998	-89.751152	-77.099678	4.889051	0.000000	1.047462	0.000000	0.000000	0.000000	0.854110	-0.010264	-0.125091	0.000000	0.000000	4.000000	41.000000	0.000000
2410.124161	0.050545	0.567973	0.243702	85.794998	-89.751152	-77.099678	4.889051	0.000000	1.047462	0.000000	0.000000	0.000000	0.854110	-0.010264	-0.125091	0.000000	0.000000	4.000000	41.000000	0.000000
2410.127495	0.050545	0.567973	0.243702	85.794998	-89.751152	-77.099678	4.889051	0.000000	1.047462	0.000000	0.000000	0.000000	0.854110	-0.010264	-0.125091	0.000000	0.000000	4.000000	41.000000	0.000000
2410.130828	0.053549	0.567924	0.243168	85.752411	-93.584961	-80.629478	4.900123	0.000000	0.994385	0.000000	0.000000	0.000000	0.901074	-0.014667	-0.160232	0.000000	0.000000	4.000000	41.000000	0.000000
2410.134161	0.053549	0.567924	0.243168	85.752411	-93.584961	-80.629478	4.900123	0.000000	0.994385	0.000000	0.000000	0.000000	0.901074	-0.014667	-0.160232	0.000000	0.000000	4.000000	41.000000	0.000000
2410.137495	0.053549	0.567924	0.243168	85.752411	-93.584961	-80.629478	4.900123	0.000000	0.994385	0.000000	0.000000	0.000000	0.901074	-0.014667	-0.160232	0.000000	0.000000	4.000000	41.000000	0.000000
2410.140828	0.056739	0.567877	0.242494	85.655167	-98.878899	-85.952385	4.911198	0.000000	0.938159	0.000000	0.000000	0.000000	0.957054	-0.014067	-0.202397	0.000000	0.000000	4.000000	41.000000	0.000000
2410.144161	0.056739	0.567877	0.242494	85.655167	-98.878899	-85.952385	4.911198	0.000000	0.938159	0.000000	0.000000	0.000000	0.957054	-0.014067	-0.202397	0.000000	0.000000	4.000000	41.000000	0.000000
2410.147495	0.056739	0.567877	0.242494	85.655167	-98.878899	-85.952385	4.911198	0.000000	0.938159	0.000000	0.000000	0.000000	0.957054	-0.014067	-0.202397	0.000000	0.000000	4.000000	41.000000	0.000000
2410.150828	0.059820	0.567842	0.241763	85.517258	-103.959114	-90.891167	4.922284	0.000000	0.878137	0.000000	0.000000	0.000000	0.924389	-0.010523	-0.219138	0.000000	0.000000	4.000000	41.000000	0.000000
2410.154161	0.059820	0.567842	0.241763	85.517258	-103.959114	-90.891167	4.922284	0.000000	0.878137	0.000000	0.000000	0.000000	0.924389	-0.010523	-0.219138	0.000000	0.000000	4.000000	41.000000	0.000000
2410.157495	0.059820	0.567842	0.241763	85.517258	-103.959114	-90.891167	4.922284	0.000000	0.878137	0.000000	0.000000	0.000000	0.924389	-0.010523	-0.219138	0.000000	0.000000	4.000000	41.000000	0.000000
2410.160828	0.063772	0.567734	0.240727	85.293518	-109.566322	-95.660637	4.932347	0.000000	0.819727	0.000000	0.000000	0.000000	1.185429	-0.032400	-0.310988	0.000000	0.000000	4.000000	41.000000	0.000000
2410.164161	0.063772	0.567734	0.240727	85.293518	-109.566322	-95.660637	4.932347	0.000000	0.819727	0.000000	0.000000	0.000000	1.185429	-0.032400	-0.310988	0.000000	0.000000	4.000000	41.000000	0.000000
2410.167495	0.063772	0.567734	0.240727	85.293518	-109.566322	-95.660637	4.932347	0.000000	0.819727	0.000000	0.000000	0.000000	1.185429	-0.032400	-0.310988	0.000000	0.000000	4.000000	41.000000	0.000000
2410.170828	0.067515	0.567588	0.239692	85.019684	-113.248917	-98.512695	4.944322	0.000000	0.744097	0.000000	0.000000	0.000000	1.123049	-0.043889	-0.310400	0.000000	0.000000	4.000000	41.000000	0.000000
2410.174161	0.067515	0.567588	0.239692	85.019684	-113.248917	-98.512695	4.944322	0.000000	0.744097	0.000000	0.000000	0.000000	1.123049	-0.043889	-0.310400	0.000000	0.000000	4.000000	41.000000	0.000000
2410.177495	0.067515	0.567588	0.239692	85.019684	-113.248917	-98.512695	4.944322	0.000000	0.744097	0.000000	0.000000	0.000000	1.123049	-0.043889	-0.310400	0.000000	0.000000	4.000000	41.000000	0.000000
2410.180828	0.071408	0.567431	0.238557	84.636261	-115.276817	-100.145569	4.954704	0.000000	0.671496	0.000000	0.000000	0.000000	1.167832	-0.046901	-0.340440	0.000000	0.000000	4.000000	41.000000	0.000000
2410.184161	0.071408	0.567431	0.238557	84.636261	-115.276817	-100.145569	4.954704	0.000000	0.671496	0.000000	0.000000	0.000000	1.167832	-0.046901	-0.340440	0.000000	0.000000	4.000000	41.000000	0.000000
2410.187495	0.071408	0.567431	0.238557	84.636261	-115.276817	-100.145569	4.954704	0.000000	0.671496	0.000000	0.000000	0.000000	1.167832	-0.046901	-0.340440	0.000000	0.000000	4.000000	41.000000	0.000000
2410.190828	0.075318	0.567189	0.237346	84.218430	-116.134743	-100.659119	4.964470	0.000000	0.595010	0.000000	0.000000	0.000000	1.172833	-0.072765	-0.363456	0.000000	0.000000	4.000000	41.000000	0.000000
2410.194161	0.075318	0.567189	0.237346	84.218430	-116.134743	-100.659119	4.964470	0.000000	0.595010	0.000000	0.000000	0.000000	1.172833	-0.072765	-0.363456	0.000000	0.000000	4.000000	41.000000	0.000000
2410.197495	0.075318	0.567189	0.237346	84.218430	-116.134743	-100.659119	4.964470	0.000000	0.595010	0.000000	0.000000	0.000000	1.172833	-0.072765	-0.363456	0.000000	0.000000	4.000000	41.000000	0.000000
2410.200828	0.079282	0.566870	0.236115	83.845558	-116.604309	-100.323769	4.973181	0.000000	0.517180	0.000000	0.000000	0.000000	1.189468	-0.095641	-0.369162	0.000000	0.000000	4.000000	41.000000	0.000000
2410.204161	0.079282	0.566870	0.236115	83.845558	-116.604309	-100.323769	4.973181	0.000000	0.517180	0.000000	0.000000	0.000000	1.189468	-0.095641	-0.369162	0.000000	0.000000	4.000000	41.000000	0.000000
2410.207495	0.079282	0.566870	0.236115	83.845558	-116.604309	-100.323769	4.973181	0.000000	0.517180	0.000000	0.000000	0.000000	1.189468	-0.095641	-0.369162	0.000000	0.000000	4.000000	41.000000	0.000000
2410.210828	0.083367	0.566513	0.234850	83.583809	-117.282188	-100.013474	4.980863	0.000000	0.437039	0.000000	0.000000	0.000000	1.225509	-0.106982	-0.379359	0.000000	0.000000	4.000000	41.000000	0.000000
2410.214161	0.083367	0.566513	0.234850	83.583809	-117.282188	-100.013474	4.980863	0.000000	0.437039	0.000000	0.000000	0.000000	1.225509	-0.106982	-0.379359	0.000000	0.000000	4.000000	41.000000	0.000000
2410.217495	0.083367	0.566513	0.234850	83.583809	-117.282188	-100.013474	4.980863	0.000000	0.437039	0.000000	0.000000	0.000000	1.225509	-0.106982	-0.379359	0.000000	0.000000	4.000000	41.000000	0.000000
2410.220828	0.087540	0.566081	0.233560	83.459679	-118.218285	-100.144325	4.987508	0.000000	0.353225	0.000000	0.000000	0.000000	1.251703	-0.129710	-0.387232	0.000000	0.000000	4.000000	41.000000	0.000000
2410.224161	0.087540	0.566081	0.233560	83.459679	-118.218285	-100.144325	4.987508	0.000000	0.353225	0.000000	0.000000	0.000000	1.251703	-0.129710	-0.387232	0.000000	0.000000	4.000000	41.000000	0.000000
2410.227495	0.087540	0.566081	0.233560	83.459679	-118.218285	-100.144325	4.987508	0.000000	0.353225	0.000000	0.000000	0.000000	1.251703	-0.129710	-0.387232	0.000000	0.000000	4.000000	41.000000	0.000000
2410.230828	0.091737	0.565616	0.232275	83.400612	-118.917053	-100.442589	4.992900	0.000000	0.266367	0.000000	0.000000	0.000000	1.259112	-0.139506	-0.385434	0.000000	0.000000	4.000000	41.000000	0.000000
2410.234161	0.091737	0.565616	0.232275	83.400612	-118.917053	-100.442589	4.992900	0.000000	0.266367	0.000000	0.000000	0.000000	1.259112	-0.139506	-0.385434	0.000000	0.000000	4.000000	41.000000	0.000000
2410.237495	0.091737	0.565616	0.232275	83.400612	-118.917053	-100.442589	4.992900	0.000000	0.266367	0.000000	0.000000	0.000000	1.259112	-0.139506	-0.385434	0.000000	0.000000	4.000000	41.000000	0.000000
2410.240828	0.096057	0.565118	0.230982	83.383812	-119.638016	-100.997017	4.996840	0.000000	0.177763	0.000000	0.000000	0.000000	1.296018	-0.149263	-0.387877	0.000000	0.000000	4.000000	41.000000	0.000000
2410.244161	0.096057	0.565118	0.230982	83.383812	-119.638016	-100.997017	4.996840	0.000000	0.177763	0.000000	0.000000	0.000000	1.296018	-0.149263	-0.387877	0.000000	0.000000	4.000000	41.000000	0.000000
2410.247495	0.096057	0.565118	0.230982	83.383812	-119.638016	-100.997017	4.996840	0.000000	0.177763	0.000000	0.000000	0.000000	1.296018	-0.149263	-0.387877	0.000000	0.000000	4.000000	41.000000	0.000000
2410.250828	0.100465	0.564567	0.229671	83.411079	-120.645729	-101.626266	4.999272	0.000000	0.085343	0.000000	0.000000	0.000000	1.322527	-0.165406	-0.393428	0.000000	0.000000	4.000000	41.000000	0.000000
2410.254161	0.100465	0.564567	0.229671	83.411079	-120.645729	-101.626266	4.999272	0.000000	0.085343	0.000000	0.000000	0.000000	1.322527	-0.165406	-0.393428	0.000000	0.000000	4.000000	41.000000	0.000000
2410.257495	0.100465	0.564567	0.229671	83.411079	-120.645729	-101.626266	4.999272	0.000000	0.085343	0.000000	0.000000	0.000000	1.322527	-0.165406	-0.393428	0.000000	0.000000	4.000000	41.000000	0.000000
2410.260828	0.104967	0.563967	0.228370	83.473877	-121.522606	-101.645134	4.999990	0.000000	-0.010130	0.000000	0.000000	0.000000	1.350377	-0.180069	-0.390158	0.000000	0.000000	4.000000	41.000000	0.000000
2410.264161	0.104967	0.563967	0.228370	83.473877	-121.522606	-101.645134	4.999990	0.000000	-0.010130	0.000000	0.000000	0.000000	1.350377	-0.180069	-0.390158	0.000000	0.000000	4.000000	41.000000	0.000000
2410.267495	0.104967	0.563967	0.228370	83.473877	-121.522606	-101.645134	4.999990	0.000000	-0.010130	0.000000	0.000000	0.000000	1.350377	-0.180069	-0.390158	0.000000	0.000000	4.000000	41.000000	0.000000
2410.270828	0.109562	0.563377	0.227086	83.578621	-121.944420	-101.139336	4.998818	0.000000	-0.108714	0.000000	0.000000	0.000000	1.378677	-0.176902	-0.385332	0.000000	0.000000	4.000000	41.000000	0.000000
2410.274161	0.109562	0.563377	0.227086	83.578621	-121.944420	-101.139336	4.998818	0.000000	-0.108714	0.000000	0.000000	0.000000	1.378677	-0.176902	-0.385332	0.000000	0.000000	4.000000	41.000000	0.000000
2410.277495	0.109562	0.563377	0.227086	83.578621	-121.944420	-101.139336	4.998818	0.000000	-0.108714	0.000000	0.000000	0.000000	1.378677	-0.176902	-0.385332	0.000000	0.000000	4.000000	41.000000	0.000000
2410.280828	0.114262	0.562748	0.225871	83.740501	-121.220467	-99.878563	4.995573	0.000000	-0.210354	0.000000	0.000000	0.000000	1.409921	-0.188637	-0.364404	0.000000	0.000000	4.000000	41.000000	0.000000
2410.284161	0.114262	0.562748	0.225871	83.740501	-121.220467	-99.878563	4.995573	0.000000	-0.210354	0.000000	0.000000	0.000000	1.409921	-0.188637	-0.364404	0.000000	0.000000	4.000000	41.000000	0.000000
2410.287495	0.114262	0.562748	0.225871	83.740501	-121.220467	-99.878563	4.995573	0.000000	-0.210354	0.000000	0.000000	0.000000	1.409921	-0.188637	-0.364404	0.000000	0.000000	4.000000	41.000000	0.000000
2410.290828	0.118521	0.562161	0.224840	83.925682	-119.364784	-97.639999	4.990063	0.000000	-0.315081	0.000000	0.000000	0.000000	1.277629	-0.176245	-0.309323	0.000000	0.000000	4.000000	41.000000	0.000000
2410.294161	0.118521	0.562161	0.224840	83.925682	-119.364784	-97.639999	4.990063	0.000000	-0.315081	0.000000	0.000000	0.000000	1.277629	-0.176245	-0.309323	0.000000	0.000000	4.000000	41.000000	0.000000
2410.297495	0.118521	0.562161	0.224840	83.925682	-119.364784	-97.639999	4.990063	0.000000	-0.315081	0.000000	0.000000	0.000000	1.277629	-0.176245	-0.309323	0.000000	0.000000	4.000000	41.000000	0.000000
2410.300828	0.123293	0.561482	0.223718	84.167732	-116.285240	-94.131203	4.983123	0.000000	-0.410473	0.000000	0.000000	0.000000	1.431813	-0.203747	-0.336655	0.000000	0.000000	4.000000	41.000000	0.000000
2410.304161	0.123293	0.561482	0.223718	84.167732	-116.285240	-94.131203	4.983123	0.000000	-0.410473	0.000000	0.000000	0.000000	1.431813	-0.203747	-0.336655	0.000000	0.000000	4.000000	41.000000	0.000000
2410.307495	0.123293	0.561482	0.223718	84.167732	-116.285240	-94.131203	4.983123	0.000000	-0.410473	0.000000	0.000000	0.000000	1.431813	-0.203747	-0.336655	0.000000	0.000000	4.000000	41.000000	0.000000
2410.310828	0.128591	0.560683	0.222561	84.473167	-111.830696	-89.522209	4.973116	0.000000	-0.517798	0.000000	0.000000	0.000000	1.589196	-0.239710	-0.346891	0.000000	0.000000	4.000000	41.000000	0.000000
2410.314161	0.128591	0.560683	0.222561	84.473167	-111.830696	-89.522209	4.973116	0.000000	-0.517798	0.000000	0.000000	0.000000	1.589196	-0.239710	-0.346891	0.000000	0.000000	4.000000	41.000000	0.000000
2410.317495	0.128591	0.560683	0.222561	84.473167	-111.830696	-89.522209	4.973116	0.000000	-0.517798	0.000000	0.000000	0.000000	1.589196	-0.239710	-0.346891	0.000000	0.000000	4.000000	41.000000	0.000000
2410.320828	0.132861	0.560012	0.221643	84.725639	-107.426620	-84.873383	4.959248	0.000000	-0.637075	0.000000	0.000000	0.000000	1.281224	-0.201280	-0.275639	0.000000	0.000000	4.000000	41.000000	0.000000
2410.324161	0.132861	0.560012	0.221643	84.725639	-107.426620	-84.873383	4.959248	0.000000	-0.637075	0.000000	0.000000	0.000000	1.281224	-0.201280	-0.275639	0.000000	0.000000	4.000000	41.000000	0.000000
2410.327495	0.132861	0.560012	0.221643	84.725639	-107.426620	-84.873383	4.959248	0.000000	-0.637075	0.000000	0.000000	0.000000	1.281224	-0.201280	-0.275639	0.000000	0.000000	4.000000	41.000000	0.000000
2410.330828	0.137974	0.559157	0.220585	84.997856	-101.410683	-77.987930	4.945935	0.000000	-0.733300	0.000000	0.000000	0.000000	1.533787	-0.256483	-0.317264	0.000000	0.000000	4.000000	41.000000	0.000000
2410.334161	0.137974	0.559157	0.220585	84.997856	-101.410683	-77.987930	4.945935	0.000000	-0.733300	0.000000	0.000000	0.000000	1.533787	-0.256483	-0.317264	0.000000	0.000000	4.000000	41.000000	0.000000
2410.337495	0.137974	0.559157	0.220585	84.997856	-101.410683	-77.987930	4.945935	0.000000	-0.733300	0.000000	0.000000	0.000000	1.533787	-0.256483	-0.317264	0.000000	0.000000	4.000000	41.000000	0.000000
2410.340828	0.142444	0.558366	0.219662	85.192581	-95.763168	-70.799858	4.927517	0.000000	-0.848280	0.000000	0.000000	0.000000	1.340888	-0.237297	-0.276882	0.000000	0.000000	4.000000	41.000000	0.000000
2410.344161	0.142444	0.558366	0.219662	85.192581	-95.763168	-70.799858	4.927517	0.000000	-0.848280	0.000000	0.000000	0.000000	1.340888	-0.237297	-0.276882	0.000000	0.000000	4.000000	41.000000	0.000000
2410.347495	0.142444	0.558366	0.219662	85.192581	-95.763168	-70.799858	4.927517	0.000000	-0.848280	0.000000	0.000000	0.000000	1.340888	-0.237297	-0.276882	0.000000	0.000000	4.000000	41.000000	0.000000
2410.350828	0.146757	0.557563	0.218793	85.332382	-90.162445	-63.556736	4.909197	0.000000	-0.948568	0.000000	0.000000	0.000000	1.294064	-0.240850	-0.260726	0.000000	0.000000	4.000000	41.000000	0.000000
2410.354161	0.146757	0.557563	0.218793	85.332382	-90.162445	-63.556736	4.909197	0.000000	-0.948568	0.000000	0.000000	0.000000	1.294064	-0.240850	-0.260726	0.000000	0.000000	4.000000	41.000000	0.000000
2410.357495	0.146757	0.557563	0.218793	85.332382	-90.162445	-63.556736	4.909197	0.000000	-0.948568	0.000000	0.000000	0.000000	1.294064	-0.240850	-0.260726	0.000000	0.000000	4.000000	41.000000	0.000000
2410.360828	0.150979	0.556786	0.217961	85.426239	-84.798477	-57.062710	4.889593	0.000000	-1.044932	0.000000	0.000000	0.000000	1.266528	-0.233117	-0.249588	0.000000	0.000000	4.000000	41.000000	0.000000
2410.364161	0.150979	0.556786	0.217961	85.426239	-84.798477	-57.062710	4.889593	0.000000	-1.044932	0.000000	0.000000	0.000000	1.266528	-0.233117	-0.249588	0.000000	0.000000	4.000000	41.000000	0.000000
2410.367495	0.150979	0.556786	0.217961	85.426239	-84.798477	-57.062710	4.889593	0.000000	-1.044932	0.000000	0.000000	0.000000	1.266528	-0.233117	-0.249588	0.000000	0.000000	4.000000	41.000000	0.000000
2410.370828	0.155009	0.555954	0.217169	85.479576	-79.905220	-51.494766	4.868606	0.000000	-1.138720	0.000000	0.000000	0.000000	1.209066	-0.249478	-0.237474	0.000000	0.000000	4.000000	41.000000	0.000000
2410.374161	0.155009	0.555954	0.217169	85.479576	-79.905220	-51.494766	4.868606	0.000000	-1.138720	0.000000	0.000000	0.000000	1.209066	-0.249478	-0.237474	0.000000	0.000000	4.000000	41.000000	0.000000
2410.377495	0.155009	0.555954	0.217169	85.479576	-79.905220	-51.494766	4.868606	0.000000	-1.138720	0.000000	0.000000	0.000000	1.209066	-0.249478	-0.237474	0.000000	0.000000	4.000000	41.000000	0.000000
2410.380828	0.158884	0.555089	0.216427	85.504906	-75.541016	-46.627949	4.846925	0.000000	-1.227730	0.000000	0.000000	0.000000	1.162374	-0.259512	-0.222793	0.000000	0.000000	4.000000	41.000000	0.000000
2410.384161	0.158884	0.555089	0.216427	85.504906	-75.541016	-46.627949	4.846925	0.000000	-1.227730	0.000000	0.000000	0.000000	1.162374	-0.259512	-0.222793	0.000000	0.000000	4.000000	41.000000	0.000000
2410.387495	0.158884	0.555089	0.216427	85.504906	-75.541016	-46.627949	4.846925	0.000000	-1.227730	0.000000	0.000000	0.000000	1.162374	-0.259512	-0.222793	0.000000	0.000000	4.000000	41.000000	0.000000
2410.390828	0.162671	0.554212	0.215733	85.510925	-71.532692	-42.146080	4.824620	0.000000	-1.312646	0.000000	0.000000	0.000000	1.136081	-0.263232	-0.208113	0.000000	0.000000	4.000000	41.000000	0.000000
2410.394161	0.162671	0.554212	0.215733	85.510925	-71.532692	-42.146080	4.824620	0.000000	-1.312646	0.000000	0.000000	0.000000	1.136081	-0.263232	-0.208113	0.000000	0.000000	4.000000	41.000000	0.000000
2410.397495	0.162671	0.554212	0.215733	85.510925	-71.532692	-42.146080	4.824620	0.000000	-1.312646	0.000000	0.000000	0.000000	1.136081	-0.263232	-0.208113	0.000000	0.000000	4.000000	41.000000	0.000000
2410.400828	0.166240	0.553301	0.215108	85.508698	-67.621880	-37.730873	4.801502	0.000000	-1.394842	0.000000	0.000000	0.000000	1.070819	-0.273377	-0.187432	0.000000	0.000000	4.000000	41.000000	0.000000
2410.404161	0.166240	0.553301	0.215108	85.508698	-67.621880	-37.730873	4.801502	0.000000	-1.394842	0.000000	0.000000	0.000000	1.070819	-0.273377	-0.187432	0.000000	0.000000	4.000000	41.000000	0.000000
2410.407495	0.166240	0.553301	0.215108	85.508698	-67.621880	-37.730873	4.801502	0.000000	-1.394842	0.000000	0.000000	0.000000	1.070819	-0.273377	-0.187432	0.000000	0.000000	4.000000	41.000000	0.000000
2410.410828	0.169700	0.552381	0.214575	85.507736	-63.409737	-33.156197	4.778564	0.000000	-1.471503	0.000000	0.000000	0.000000	1.037888	-0.275909	-0.159859	0.000000	0.000000	4.000000	41.000000	0.000000
2410.414161	0.169700	0.552381	0.214575	85.507736	-63.409737	-33.156197	4.778564	0.000000	-1.471503	0.000000	0.000000	0.000000	1.037888	-0.275909	-0.159859	0.000000	0.000000	4.000000	41.000000	0.000000
2410.417495	0.169700	0.552381	0.214575	85.507736	-63.409737	-33.156197	4.778564	0.000000	-1.471503	0.000000	0.000000	0.000000	1.037888	-0.275909	-0.159859	0.000000	0.000000	4.000000	41.000000	0.000000
2410.420828	0.173058	0.551495	0.214162	85.514236	-58.582733	-28.309937	4.755413	0.000000	-1.544683	0.000000	0.000000	0.000000	1.007367	-0.265905	-0.124054	0.000000	0.000000	4.000000	41.000000	0.000000
2410.424161	0.173058	0.551495	0.214162	85.514236	-58.582733	-28.309937	4.755413	0.000000	-1.544683	0.000000	0.000000	0.000000	1.007367	-0.265905	-0.124054	0.000000	0.000000	4.000000	41.000000	0.000000
2410.427495	0.173058	0.551495	0.214162	85.514236	-58.582733	-28.309937	4.755413	0.000000	-1.544683	0.000000	0.000000	0.000000	1.007367	-0.265905	-0.124054	0.000000	0.000000	4.000000	41.000000	0.000000
2410.430828	0.176126	0.550700	0.213927	85.536819	-53.231571	-23.115561	4.732228	0.000000	-1.614317	0.000000	0.000000	0.000000	0.920632	-0.238302	-0.070369	0.000000	0.000000	4.000000	41.000000	0.000000
2410.434161	0.176126	0.550700	0.213927	85.536819	-53.231571	-23.115561	4.732228	0.000000	-1.614317	0.000000	0.000000	0.000000	0.920632	-0.238302	-0.070369	0.000000	0.000000	4.000000	41.000000	0.000000
2410.437495	0.176126	0.550700	0.213927	85.536819	-53.231571	-23.115561	4.732228	0.000000	-1.614317	0.000000	0.000000	0.000000	0.920632	-0.238302	-0.070369	0.000000	0.000000	4.000000	41.000000	0.000000
2410.440828	0.178968	0.549977	0.213846	85.567474	-47.463242	-17.363560	4.710633	0.000000	-1.676286	0.000000	0.000000	0.000000	0.852493	-0.217142	-0.024464	0.000000	0.000000	4.000000	41.000000	0.000000
2410.444161	0.178968	0.549977	0.213846	85.567474	-47.463242	-17.363560	4.710633	0.000000	-1.676286	0.000000	0.000000	0.000000	0.852493	-0.217142	-0.024464	0.000000	0.000000	4.000000	41.000000	0.000000
2410.447495	0.178968	0.549977	0.213846	85.567474	-47.463242	-17.363560	4.710633	0.000000	-1.676286	0.000000	0.000000	0.000000	0.852493	-0.217142	-0.024464	0.000000	0.000000	4.000000	41.000000	0.000000
2410.450828	0.181647	0.549323	0.213903	85.620193	-41.538971	-11.295789	4.690414	0.000000	-1.732055	0.000000	0.000000	0.000000	0.803830	-0.196059	0.017100	0.000000	0.000000	4.000000	41.000000	0.000000
2410.454161	0.181647	0.549323	0.213903	85.620193	-41.538971	-11.295789	4.690414	0.000000	-1.732055	0.000000	0.000000	0.000000	0.803830	-0.196059	0.017100	0.000000	0.000000	4.000000	41.000000	0.000000
2410.457495	0.181647	0.549323	0.213903	85.620193	-41.538971	-11.295789	4.690414	0.000000	-1.732055	0.000000	0.000000	0.000000	0.803830	-0.196059	0.017100	0.000000	0.000000	4.000000	41.000000	0.000000
2410.460828	0.184120	0.548655	0.214057	85.711838	-35.192524	-4.536844	4.671270	0.000000	-1.783041	0.000000	0.000000	0.000000	0.741640	-0.200380	0.046335	0.000000	0.000000	4.000000	41.000000	0.000000
2410.464161	0.184120	0.548655	0.214057	85.711838	-35.192524	-4.536844	4.671270	0.000000	-1.783041	0.000000	0.000000	0.000000	0.741640	-0.200380	0.046335	0.000000	0.000000	4.000000	41.000000	0.000000
2410.467495	0.184120	0.548655	0.214057	85.711838	-35.192524	-4.536844	4.671270	0.000000	-1.783041	0.000000	0.000000	0.000000	0.741640	-0.200380	0.046335	0.000000	0.000000	4.000000	41.000000	0.000000
2410.470828	0.186407	0.548006	0.214267	85.834213	-28.357304	2.886747	4.653567	0.000000	-1.828745	0.000000	0.000000	0.000000	0.686142	-0.194587	0.062947	0.000000	0.000000	4.000000	41.000000	0.000000
2410.474161	0.186407	0.548006	0.214267	85.834213	-28.357304	2.886747	4.653567	0.000000	-1.828745	0.000000	0.000000	0.000000	0.686142	-0.194587	0.062947	0.000000	0.000000	4.000000	41.000000	0.000000
2410.477495	0.186407	0.548006	0.214267	85.834213	-28.357304	2.886747	4.653567	0.000000	-1.828745	0.000000	0.000000	0.000000	0.686142	-0.194587	0.062947	0.000000	0.000000	4.000000	41.000000	0.000000
2410.480828	0.188554	0.547407	0.214451	85.957512	-21.175365	10.392303	4.637142	0.000000	-1.870004	0.000000	0.000000	0.000000	0.644213	-0.179793	0.055051	0.000000	0.000000	4.000000	41.000000	0.000000
2410.484161	0.188554	0.547407	0.214451	85.957512	-21.175365	10.392303	4.637142	0.000000	-1.870004	0.000000	0.000000	0.000000	0.644213	-0.179793	0.055051	0.000000	0.000000	4.000000	41.000000	0.000000
2410.487495	0.188554	0.547407	0.214451	85.957512	-21.175365	10.392303	4.637142	0.000000	-1.870004	0.000000	0.000000	0.000000	0.644213	-0.179793	0.055051	0.000000	0.000000	4.000000	41.000000	0.000000
2410.490828	0.190423	0.546794	0.214607	86.065422	-14.215499	17.527338	4.621485	0.000000	-1.908372	0.000000	0.000000	0.000000	0.560582	-0.183888	0.046929	0.000000	0.000000	4.000000	41.000000	0.000000
2410.494161	0.190423	0.546794	0.214607	86.065422	-14.215499	17.527338	4.621485	0.000000	-1.908372	0.000000	0.000000	0.000000	0.560582	-0.183888	0.046929	0.000000	0.000000	4.000000	41.000000	0.000000
2410.497495	0.190423	0.546794	0.214607	86.065422	-14.215499	17.527338	4.621485	0.000000	-1.908372	0.000000	0.000000	0.000000	0.560582	-0.183888	0.046929	0.000000	0.000000	4.000000	41.000000	0.000000
2410.500828	0.191963	0.546257	0.214691	86.151321	-8.196620	23.717119	4.607702	0.000000	-1.941413	0.000000	0.000000	0.000000	0.462227	-0.161074	0.025148	0.000000	0.000000	4.000000	41.000000	0.000000
2410.504161	0.191963	0.546257	0.214691	86.151321	-8.196620	23.717119	4.607702	0.000000	-1.941413	0.000000	0.000000	0.000000	0.462227	-0.161074	0.025148	0.000000	0.000000	4.000000	41.000000	0.000000
2410.507495	0.191963	0.546257	0.214691	86.151321	-8.196620	23.717119	4.607702	0.000000	-1.941413	0.000000	0.000000	0.000000	0.462227	-0.161074	0.025148	0.000000	0.000000	4.000000	41.000000	0.000000
2410.510828	0.193682	0.545635	0.214664	86.242302	-1.501927	30.649269	4.596089	0.000000	-1.968748	0.000000	0.000000	0.000000	0.515490	-0.186638	-0.008091	0.000000	0.000000	4.000000	41.000000	0.000000
2410.514161	0.193682	0.545635	0.214664	86.242302	-1.501927	30.649269	4.596089	0.000000	-1.968748	0.000000	0.000000	0.000000	0.515490	-0.186638	-0.008091	0.000000	0.000000	4.000000	41.000000	0.000000
2410.517495	0.193682	0.545635	0.214664	86.242302	-1.501927	30.649269	4.596089	0.000000	-1.968748	0.000000	0.000000	0.000000	0.515490	-0.186638	-0.008091	0.000000	0.000000	4.000000	41.000000	0.000000
2410.520828	0.195030	0.545086	0.214546	86.335533	3.715938	36.139606	4.582617	0.000000	-1.999906	0.000000	0.000000	0.000000	0.404499	-0.164768	-0.035302	0.000000	0.000000	4.000000	41.000000	0.000000
2410.524161	0.195030	0.545086	0.214546	86.335533	3.715938	36.139606	4.582617	0.000000	-1.999906	0.000000	0.000000	0.000000	0.404499	-0.164768	-0.035302	0.000000	0.000000	4.000000	41.000000	0.000000
2410.527495	0.195030	0.545086	0.214546	86.335533	3.715938	36.139606	4.582617	0.000000	-1.999906	0.000000	0.000000	0.000000	0.404499	-0.164768	-0.035302	0.000000	0.000000	4.000000	41.000000	0.000000
2410.530828	0.196223	0.544563	0.214367	86.422920	7.936968	40.587006	4.571615	0.000000	-2.024929	0.000000	0.000000	0.000000	0.357906	-0.156949	-0.053714	0.000000	0.000000	4.000000	41.000000	0.000000
2410.534161	0.196223	0.544563	0.214367	86.422920	7.936968	40.587006	4.571615	0.000000	-2.024929	0.000000	0.000000	0.000000	0.357906	-0.156949	-0.053714	0.000000	0.000000	4.000000	41.000000	0.000000
2410.537495	0.196223	0.544563	0.214367	86.422920	7.936968	40.587006	4.571615	0.000000	-2.024929	0.000000	0.000000	0.000000	0.357906	-0.156949	-0.053714	0.000000	0.000000	4.000000	41.000000	0.000000
2410.540828	0.197257	0.544045	0.214115	86.487480	11.078392	43.901665	4.561533	0.000000	-2.047538	0.000000	0.000000	0.000000	0.310068	-0.155406	-0.075703	0.000000	0.000000	4.000000	41.000000	0.000000
2410.544161	0.197257	0.544045	0.214115	86.487480	11.078392	43.901665	4.561533	0.000000	-2.047538	0.000000	0.000000	0.000000	0.310068	-0.155406	-0.075703	0.000000	0.000000	4.000000	41.000000	0.000000
2410.547495	0.197257	0.544045	0.214115	86.487480	11.078392	43.901665	4.561533	0.000000	-2.047538	0.000000	0.000000	0.000000	0.310068	-0.155406	-0.075703	0.000000	0.000000	4.000000	41.000000	0.000000
2410.550828	0.198050	0.543616	0.213870	86.537109	12.938469	45.827717	4.552379	0.000000	-2.067812	0.000000	0.000000	0.000000	0.238019	-0.128484	-0.073560	0.000000	0.000000	4.000000	41.000000	0.000000
2410.554161	0.198050	0.543616	0.213870	86.537109	12.938469	45.827717	4.552379	0.000000	-2.067812	0.000000	0.000000	0.000000	0.238019	-0.128484	-0.073560	0.000000	0.000000	4.000000	41.000000	0.000000
2410.557495	0.198050	0.543616	0.213870	86.537109	12.938469	45.827717	4.552379	0.000000	-2.067812	0.000000	0.000000	0.000000	0.238019	-0.128484	-0.073560	0.000000	0.000000	4.000000	41.000000	0.000000
2410.560828	0.198869	0.543108	0.213593	86.585342	13.813701	46.720501	4.545111	0.000000	-2.083739	0.000000	0.000000	0.000000	0.245567	-0.152588	-0.083130	0.000000	0.000000	4.000000	41.000000	0.000000
2410.564161	0.198869	0.543108	0.213593	86.585342	13.813701	46.720501	4.545111	0.000000	-2.083739	0.000000	0.000000	0.000000	0.245567	-0.152588	-0.083130	0.000000	0.000000	4.000000	41.000000	0.000000
2410.567495	0.198869	0.543108	0.213593	86.585342	13.813701	46.720501	4.545111	0.000000	-2.083739	0.000000	0.000000	0.000000	0.245567	-0.152588	-0.083130	0.000000	0.000000	4.000000	41.000000	0.000000
2410.570828	0.198869	0.543108	0.213593	86.604370	13.822295	46.776978	4.537471	0.000000	-2.100324	0.000000	0.000000	0.000000	0.245567	-0.152588	-0.083130	0.000000	0.000000	4.000000	41.000000	0.000000
2410.574161	0.199472	0.542641	0.213406	86.604370	13.822295	46.776978	4.537471	0.000000	-2.100324	0.000000	0.000000	0.000000	0.180878	-0.139917	-0.055906	0.000000	0.000000	4.000000	41.000000	0.000000
2410.577495	0.199472	0.542641	0.213406	86.604370	13.822295	46.776978	4.537471	0.000000	-2.100324	0.000000	0.000000	0.000000	0.180878	-0.139917	-0.055906	0.000000	0.000000	4.000000	41.000000	0.000000
2410.580828	0.199891	0.542217	0.213302	86.544754	13.908260	46.955025	4.537471	0.000000	-2.100324	0.000000	0.000000	0.000000	0.125819	-0.127290	-0.031325	0.000000	0.000000	4.000000	41.000000	0.000000
2410.584161	0.199891	0.542217	0.213302	86.544754	13.908260	46.955025	4.537471	0.000000	-2.100324	0.000000	0.000000	0.000000	0.125819	-0.127290	-0.031325	0.000000	0.000000	4.000000	41.000000	0.000000
2410.587495	0.199891	0.542217	0.213302	86.544754	13.908260	46.955025	4.537471	0.000000	-2.100324	0.000000	0.000000	0.000000	0.125819	-0.127290	-0.031325	0.000000	0.000000	4.000000	41.000000	0.000000
2410.590828	0.199891	0.542217	0.213302	86.425659	14.024573	47.089180	4.528063	0.000000	-2.120528	0.000000	0.000000	0.000000	0.125819	-0.127290	-0.031325	0.000000	0.000000	4.000000	41.000000	0.000000
2410.594161	0.200132	0.541818	0.213297	86.425659	14.024573	47.089180	4.528063	0.000000	-2.120528	0.000000	0.000000	0.000000	0.072369	-0.119835	-0.001411	0.000000	0.000000	4.000000	41.000000	0.000000
2410.597495	0.200132	0.541818	0.213297	86.425659	14.024573	47.089180	4.528063	0.000000	-2.120528	0.000000	0.000000	0.000000	0.072369	-0.119835	-0.001411	0.000000	0.000000	4.000000	41.000000	0.000000
2410.600828	0.200132	0.541818	0.213297	86.295670	14.123307	47.184994	4.528063	0.000000	-2.120528	0.000000	0.000000	0.000000	0.072369	-0.119835	-0.001411	0.000000	0.000000	4.000000	41.000000	0.000000
2410.604161	0.200132	0.541818	0.213297	86.295670	14.123307	47.184994	4.528063	0.000000	-2.120528	0.000000	0.000000	0.000000	0.072369	-0.119835	-0.001411	0.000000	0.000000	4.000000	41.000000	0.000000
2410.607495	0.200190	0.541460	0.213375	86.295670	14.123307	47.184994	4.528063	0.000000	-2.120528	0.000000	0.000000	0.000000	0.017375	-0.107220	0.023375	0.000000	0.000000	4.000000	41.000000	0.000000
2410.610828	0.200081	0.541061	0.213474	86.151062	14.211670	47.283924	4.526077	0.000000	-2.124764	0.000000	0.000000	0.000000	-0.032713	-0.119882	0.029800	0.000000	0.000000	4.000000	41.000000	0.000000
2410.614161	0.200081	0.541061	0.213474	86.151062	14.211670	47.283924	4.526077	0.000000	-2.124764	0.000000	0.000000	0.000000	-0.032713	-0.119882	0.029800	0.000000	0.000000	4.000000	41.000000	0.000000
2410.617495	0.200081	0.541061	0.213474	86.151062	14.211670	47.283924	4.526077	0.000000	-2.124764	0.000000	0.000000	0.000000	-0.032713	-0.119882	0.029800	0.000000	0.000000	4.000000	41.000000	0.000000
2410.620828	0.200081	0.541061	0.213474	86.049683	14.309279	47.405655	4.527173	0.000000	-2.122429	0.000000	0.000000	0.000000	-0.032713	-0.119882	0.029800	0.000000	0.000000	4.000000	41.000000	0.000000
2410.624161	0.199806	0.540716	0.213599	86.049683	14.309279	47.405655	4.527173	0.000000	-2.122429	0.000000	0.000000	0.000000	-0.082437	-0.103240	0.037459	0.000000	0.000000	4.000000	41.000000	0.000000
2410.627495	0.199806	0.540716	0.213599	86.049683	14.309279	47.405655	4.527173	0.000000	-2.122429	0.000000	0.000000	0.000000	-0.082437	-0.103240	0.037459	0.000000	0.000000	4.000000	41.000000	0.000000
2410.630828	0.199372	0.540378	0.213653	85.989563	14.419742	47.553864	4.527173	0.000000	-2.122429	0.000000	0.000000	0.000000	-0.130343	-0.101452	0.016271	0.000000	0.000000	4.000000	41.000000	0.000000
2410.634161	0.199372	0.540378	0.213653	85.989563	14.419742	47.553864	4.527173	0.000000	-2.122429	0.000000	0.000000	0.000000	-0.130343	-0.101452	0.016271	0.000000	0.000000	4.000000	41.000000	0.000000
2410.637495	0.199372	0.540378	0.213653	85.989563	14.419742	47.553864	4.527173	0.000000	-2.122429	0.000000	0.000000	0.000000	-0.130343	-0.101452	0.016271	0.000000	0.000000	4.000000	41.000000	0.000000
2410.640828	0.199372	0.540378	0.213653	85.978348	14.624392	47.811092	4.533621	0.000000	-2.108621	0.000000	0.000000	0.000000	-0.130343	-0.101452	0.016271	0.000000	0.000000	4.000000	41.000000	0.000000
2410.644161	0.198859	0.540054	0.213678	85.978348	14.624392	47.811092	4.533621	0.000000	-2.108621	0.000000	0.000000	0.000000	-0.153700	-0.097368	0.007511	0.000000	0.000000	4.000000	41.000000	0.000000
2410.647495	0.198859	0.540054	0.213678	85.978348	14.624392	47.811092	4.533621	0.000000	-2.108621	0.000000	0.000000	0.000000	-0.153700	-0.097368	0.007511	0.000000	0.000000	4.000000	41.000000	0.000000
2410.650828	0.198301	0.539743	0.213665	85.992104	14.946329	48.195053	4.533621	0.000000	-2.108621	0.000000	0.000000	0.000000	-0.167478	-0.093297	-0.004137	0.000000	0.000000	4.000000	41.000000	0.000000
2410.654161	0.198301	0.539743	0.213665	85.992104	14.946329	48.195053	4.533621	0.000000	-2.108621	0.000000	0.000000	0.000000	-0.167478	-0.093297	-0.004137	0.000000	0.000000	4.000000	41.000000	0.000000
2410.657495	0.198301	0.539743	0.213665	85.992104	14.946329	48.195053	4.533621	0.000000	-2.108621	0.000000	0.000000	0.000000	-0.167478	-0.093297	-0.004137	0.000000	0.000000	4.000000	41.000000	0.000000
2410.660828	0.198301	0.539743	0.213665	86.035088	15.159650	48.488174	4.542327	0.000000	-2.089799	0.000000	0.000000	0.000000	-0.167478	-0.093297	-0.004137	0.000000	0.000000	4.000000	41.000000	0.000000
2410.664161	0.197458	0.539400	0.213621	86.035088	15.159650	48.488174	4.542327	0.000000	-2.089799	0.000000	0.000000	0.000000	-0.253085	-0.102878	-0.013067	0.000000	0.000000	4.000000	41.000000	0.000000
2410.667495	0.197458	0.539400	0.213621	86.035088	15.159650	48.488174	4.542327	0.000000	-2.089799	0.000000	0.000000	0.000000	-0.253085	-0.102878	-0.013067	0.000000	0.000000	4.000000	41.000000	0.000000
2410.670828	0.196553	0.539116	0.213604	86.085983	15.129705	48.528828	4.542327	0.000000	-2.089799	0.000000	0.000000	0.000000	-0.271344	-0.085078	-0.005260	0.000000	0.000000	4.000000	41.000000	0.000000
2410.674161	0.196553	0.539116	0.213604	86.085983	15.129705	48.528828	4.542327	0.000000	-2.089799	0.000000	0.000000	0.000000	-0.271344	-0.085078	-0.005260	0.000000	0.000000	4.000000	41.000000	0.000000
2410.677495	0.196553	0.539116	0.213604	86.085983	15.129705	48.528828	4.542327	0.000000	-2.089799	0.000000	0.000000	0.000000	-0.271344	-0.085078	-0.005260	0.000000	0.000000	4.000000	41.000000	0.000000
2410.680828	0.195491	0.538795	0.213635	86.133858	15.085416	48.571438	4.556157	0.000000	-2.059474	0.000000	0.000000	0.000000	-0.318652	-0.096458	0.009505	0.000000	0.000000	4.000000	41.000000	0.000000
2410.684161	0.195491	0.538795	0.213635	86.133858	15.085416	48.571438	4.556157	0.000000	-2.059474	0.000000	0.000000	0.000000	-0.318652	-0.096458	0.009505	0.000000	0.000000	4.000000	41.000000	0.000000
2410.687495	0.195491	0.538795	0.213635	86.133858	15.085416	48.571438	4.556157	0.000000	-2.059474	0.000000	0.000000	0.000000	-0.318652	-0.096458	0.009505	0.000000	0.000000	4.000000	41.000000	0.000000
2410.690828	0.194263	0.538529	0.213689	86.179718	15.309927	48.907085	4.564750	0.000000	-2.040357	0.000000	0.000000	0.000000	-0.368236	-0.079803	0.016252	0.000000	0.000000	4.000000	41.000000	0.000000
2410.694161	0.194263	0.538529	0.213689	86.179718	15.309927	48.907085	4.564750	0.000000	-2.040357	0.000000	0.000000	0.000000	-0.368236	-0.079803	0.016252	0.000000	0.000000	4.000000	41.000000	0.000000
2410.697495	0.194263	0.538529	0.213689	86.179718	15.309927	48.907085	4.564750	0.000000	-2.040357	0.000000	0.000000	0.000000	-0.368236	-0.079803	0.016252	0.000000	0.000000	4.000000	41.000000	0.000000
2410.700828	0.193118	0.538270	0.213784	86.223892	15.851648	49.574512	4.574678	0.000000	-2.017999	0.000000	0.000000	0.000000	-0.343767	-0.077525	0.028292	0.000000	0.000000	4.000000	41.000000	0.000000
2410.704161	0.193118	0.538270	0.213784	86.223892	15.851648	49.574512	4.574678	0.000000	-2.017999	0.000000	0.000000	0.000000	-0.343767	-0.077525	0.028292	0.000000	0.000000	4.000000	41.000000	0.000000
2410.707495	0.193118	0.538270	0.213784	86.223892	15.851648	49.574512	4.574678	0.000000	-2.017999	0.000000	0.000000	0.000000	-0.343767	-0.077525	0.028292	0.000000	0.000000	4.000000	41.000000	0.000000
2410.710828	0.191627	0.538001	0.213875	86.276268	17.186226	51.093941	4.584031	0.000000	-1.996662	0.000000	0.000000	0.000000	-0.447145	-0.080778	0.027474	0.000000	0.000000	4.000000	41.000000	0.000000
2410.714161	0.191627	0.538001	0.213875	86.276268	17.186226	51.093941	4.584031	0.000000	-1.996662	0.000000	0.000000	0.000000	-0.447145	-0.080778	0.027474	0.000000	0.000000	4.000000	41.000000	0.000000
2410.717495	0.191627	0.538001	0.213875	86.276268	17.186226	51.093941	4.584031	0.000000	-1.996662	0.000000	0.000000	0.000000	-0.447145	-0.080778	0.027474	0.000000	0.000000	4.000000	41.000000	0.000000
2410.720828	0.190208	0.537774	0.213972	86.320915	19.111864	53.224339	4.595988	0.000000	-1.968984	0.000000	0.000000	0.000000	-0.425682	-0.068214	0.028870	0.000000	0.000000	4.000000	41.000000	0.000000
2410.724161	0.190208	0.537774	0.213972	86.320915	19.111864	53.224339	4.595988	0.000000	-1.968984	0.000000	0.000000	0.000000	-0.425682	-0.068214	0.028870	0.000000	0.000000	4.000000	41.000000	0.000000
2410.727495	0.190208	0.537774	0.213972	86.320915	19.111864	53.224339	4.595988	0.000000	-1.968984	0.000000	0.000000	0.000000	-0.425682	-0.068214	0.028870	0.000000	0.000000	4.000000	41.000000	0.000000
2410.730828	0.188956	0.537588	0.214046	86.351326	21.078903	55.388069	4.607292	0.000000	-1.942386	0.000000	0.000000	0.000000	-0.375569	-0.055624	0.022358	0.000000	0.000000	4.000000	41.000000	0.000000
2410.734161	0.188956	0.537588	0.214046	86.351326	21.078903	55.388069	4.607292	0.000000	-1.942386	0.000000	0.000000	0.000000	-0.375569	-0.055624	0.022358	0.000000	0.000000	4.000000	41.000000	0.000000
2410.737495	0.188956	0.537588	0.214046	86.351326	21.078903	55.388069	4.607292	0.000000	-1.942386	0.000000	0.000000	0.000000	-0.375569	-0.055624	0.022358	0.000000	0.000000	4.000000	41.000000	0.000000
2410.740828	0.187555	0.537413	0.214075	86.380363	23.017572	57.529037	4.617141	0.000000	-1.918857	0.000000	0.000000	0.000000	-0.420330	-0.052638	0.008672	0.000000	0.000000	4.000000	41.000000	0.000000
2410.744161	0.187555	0.537413	0.214075	86.380363	23.017572	57.529037	4.617141	0.000000	-1.918857	0.000000	0.000000	0.000000	-0.420330	-0.052638	0.008672	0.000000	0.000000	4.000000	41.000000	0.000000
2410.747495	0.187555	0.537413	0.214075	86.380363	23.017572	57.529037	4.617141	0.000000	-1.918857	0.000000	0.000000	0.000000	-0.420330	-0.052638	0.008672	0.000000	0.000000	4.000000	41.000000	0.000000
2410.750828	0.186054	0.537255	0.214110	86.414551	24.317766	59.006409	4.627893	0.000000	-1.892776	0.000000	0.000000	0.000000	-0.450303	-0.047438	0.010414	0.000000	0.000000	4.000000	41.000000	0.000000
2410.754161	0.186054	0.537255	0.214110	86.414551	24.317766	59.006409	4.627893	0.000000	-1.892776	0.000000	0.000000	0.000000	-0.450303	-0.047438	0.010414	0.000000	0.000000	4.000000	41.000000	0.000000
2410.757495	0.186054	0.537255	0.214110	86.414551	24.317766	59.006409	4.627893	0.000000	-1.892776	0.000000	0.000000	0.000000	-0.450303	-0.047438	0.010414	0.000000	0.000000	4.000000	41.000000	0.000000
2410.760828	0.184413	0.537110	0.214128	86.465256	24.497105	59.324516	4.639312	0.000000	-1.864615	0.000000	0.000000	0.000000	-0.492343	-0.043358	0.005367	0.000000	0.000000	4.000000	41.000000	0.000000
2410.764161	0.184413	0.537110	0.214128	86.465256	24.497105	59.324516	4.639312	0.000000	-1.864615	0.000000	0.000000	0.000000	-0.492343	-0.043358	0.005367	0.000000	0.000000	4.000000	41.000000	0.000000
2410.767495	0.184413	0.537110	0.214128	86.465256	24.497105	59.324516	4.639312	0.000000	-1.864615	0.000000	0.000000	0.000000	-0.492343	-0.043358	0.005367	0.000000	0.000000	4.000000	41.000000	0.000000
2410.770828	0.182872	0.536986	0.214128	86.511650	24.496790	59.446865	4.651599	0.000000	-1.833746	0.000000	0.000000	0.000000	-0.462348	-0.037074	0.000223	0.000000	0.000000	4.000000	41.000000	0.000000
2410.774161	0.182872	0.536986	0.214128	86.511650	24.496790	59.446865	4.651599	0.000000	-1.833746	0.000000	0.000000	0.000000	-0.462348	-0.037074	0.000223	0.000000	0.000000	4.000000	41.000000	0.000000
2410.777495	0.182872	0.536986	0.214128	86.511650	24.496790	59.446865	4.651599	0.000000	-1.833746	0.000000	0.000000	0.000000	-0.462348	-0.037074	0.000223	0.000000	0.000000	4.000000	41.000000	0.000000
2410.780828	0.181372	0.536867	0.214147	86.551842	24.485706	59.555637	4.662961	0.000000	-1.804658	0.000000	0.000000	0.000000	-0.450061	-0.035986	0.005726	0.000000	0.000000	4.000000	41.000000	0.000000
2410.784161	0.181372	0.536867	0.214147	86.551842	24.485706	59.555637	4.662961	0.000000	-1.804658	0.000000	0.000000	0.000000	-0.450061	-0.035986	0.005726	0.000000	0.000000	4.000000	41.000000	0.000000
2410.787495	0.181372	0.536867	0.214147	86.551842	24.485706	59.555637	4.662961	0.000000	-1.804658	0.000000	0.000000	0.000000	-0.450061	-0.035986	0.005726	0.000000	0.000000	4.000000	41.000000	0.000000
2410.790828	0.179695	0.536777	0.214140	86.600967	24.520250	59.725048	4.673949	0.000000	-1.776006	0.000000	0.000000	0.000000	-0.502972	-0.026761	-0.002349	0.000000	0.000000	4.000000	41.000000	0.000000
2410.794161	0.179695	0.536777	0.214140	86.600967	24.520250	59.725048	4.673949	0.000000	-1.776006	0.000000	0.000000	0.000000	-0.502972	-0.026761	-0.002349	0.000000	0.000000	4.000000	41.000000	0.000000
2410.797495	0.179695	0.536777	0.214140	86.600967	24.520250	59.725048	4.673949	0.000000	-1.776006	0.000000	0.000000	0.000000	-0.502972	-0.026761	-0.002349	0.000000	0.000000	4.000000	41.000000	0.000000
2410.800828	0.178012	0.536647	0.214101	86.648300	24.715649	60.061951	4.686000	0.000000	-1.743962	0.000000	0.000000	0.000000	-0.504826	-0.039232	-0.011730	0.000000	0.000000	4.000000	41.000000	0.000000
2410.804161	0.178012	0.536647	0.214101	86.648300	24.715649	60.061951	4.686000	0.000000	-1.743962	0.000000	0.000000	0.000000	-0.504826	-0.039232	-0.011730	0.000000	0.000000	4.000000	41.000000	0.000000
2410.807495	0.178012	0.536647	0.214101	86.648300	24.715649	60.061951	4.686000	0.000000	-1.743962	0.000000	0.000000	0.000000	-0.504826	-0.039232	-0.011730	0.000000	0.000000	4.000000	41.000000	0.000000
2410.810828	0.176285	0.536567	0.214012	86.694168	25.337711	60.845711	4.697855	0.000000	-1.711770	0.000000	0.000000	0.000000	-0.518229	-0.023822	-0.026450	0.000000	0.000000	4.000000	41.000000	0.000000
2410.814161	0.176285	0.536567	0.214012	86.694168	25.337711	60.845711	4.697855	0.000000	-1.711770	0.000000	0.000000	0.000000	-0.518229	-0.023822	-0.026450	0.000000	0.000000	4.000000	41.000000	0.000000
2410.817495	0.176285	0.536567	0.214012	86.694168	25.337711	60.845711	4.697855	0.000000	-1.711770	0.000000	0.000000	0.000000	-0.518229	-0.023822	-0.026450	0.000000	0.000000	4.000000	41.000000	0.000000
2410.820828	0.174590	0.536526	0.213907	86.730743	26.682840	62.379318	4.709741	0.000000	-1.678792	0.000000	0.000000	0.000000	-0.508620	-0.012455	-0.031685	0.000000	0.000000	4.000000	41.000000	0.000000
2410.824161	0.174590	0.536526	0.213907	86.730743	26.682840	62.379318	4.709741	0.000000	-1.678792	0.000000	0.000000	0.000000	-0.508620	-0.012455	-0.031685	0.000000	0.000000	4.000000	41.000000	0.000000
2410.827495	0.174590	0.536526	0.213907	86.730743	26.682840	62.379318	4.709741	0.000000	-1.678792	0.000000	0.000000	0.000000	-0.508620	-0.012455	-0.031685	0.000000	0.000000	4.000000	41.000000	0.000000
2410.830828	0.172811	0.536494	0.213733	86.749115	29.128643	65.067406	4.721201	0.000000	-1.646288	0.000000	0.000000	0.000000	-0.533507	-0.009568	-0.052138	0.000000	0.000000	4.000000	41.000000	0.000000
2410.834161	0.172811	0.536494	0.213733	86.749115	29.128643	65.067406	4.721201	0.000000	-1.646288	0.000000	0.000000	0.000000	-0.533507	-0.009568	-0.052138	0.000000	0.000000	4.000000	41.000000	0.000000
2410.837495	0.172811	0.536494	0.213733	86.749115	29.128643	65.067406	4.721201	0.000000	-1.646288	0.000000	0.000000	0.000000	-0.533507	-0.009568	-0.052138	0.000000	0.000000	4.000000	41.000000	0.000000
2410.840828	0.171347	0.536531	0.213583	86.743462	31.837984	68.003891	4.732905	0.000000	-1.612331	0.000000	0.000000	0.000000	-0.439163	0.011278	-0.044894	0.000000	0.000000	4.000000	41.000000	0.000000
2410.844161	0.171347	0.536531	0.213583	86.743462	31.837984	68.003891	4.732905	0.000000	-1.612331	0.000000	0.000000	0.000000	-0.439163	0.011278	-0.044894	0.000000	0.000000	4.000000	41.000000	0.000000
2410.847495	0.171347	0.536531	0.213583	86.743462	31.837984	68.003891	4.732905	0.000000	-1.612331	0.000000	0.000000	0.000000	-0.439163	0.011278	-0.044894	0.000000	0.000000	4.000000	41.000000	0.000000
2410.850828	0.169812	0.536603	0.213411	86.720993	35.058273	71.477005	4.742397	0.000000	-1.584193	0.000000	0.000000	0.000000	-0.460606	0.021436	-0.051766	0.000000	0.000000	4.000000	41.000000	0.000000
2410.854161	0.169812	0.536603	0.213411	86.720993	35.058273	71.477005	4.742397	0.000000	-1.584193	0.000000	0.000000	0.000000	-0.460606	0.021436	-0.051766	0.000000	0.000000	4.000000	41.000000	0.000000
2410.857495	0.169812	0.536603	0.213411	86.720993	35.058273	71.477005	4.742397	0.000000	-1.584193	0.000000	0.000000	0.000000	-0.460606	0.021436	-0.051766	0.000000	0.000000	4.000000	41.000000	0.000000
2410.860828	0.168199	0.536667	0.213188	86.682526	38.382149	75.072830	4.752193	0.000000	-1.554560	0.000000	0.000000	0.000000	-0.484002	0.019149	-0.066925	0.000000	0.000000	4.000000	41.000000	0.000000
2410.864161	0.168199	0.536667	0.213188	86.682526	38.382149	75.072830	4.752193	0.000000	-1.554560	0.000000	0.000000	0.000000	-0.484002	0.019149	-0.066925	0.000000	0.000000	4.000000	41.000000	0.000000
2410.867495	0.168199	0.536667	0.213188	86.682526	38.382149	75.072830	4.752193	0.000000	-1.554560	0.000000	0.000000	0.000000	-0.484002	0.019149	-0.066925	0.000000	0.000000	4.000000	41.000000	0.000000
2410.870828	0.166769	0.536741	0.213014	86.663109	40.511257	77.407959	4.762259	0.000000	-1.523444	0.000000	0.000000	0.000000	-0.428803	0.022392	-0.051992	0.000000	0.000000	4.000000	41.000000	0.000000
2410.874161	0.166769	0.536741	0.213014	86.663109	40.511257	77.407959	4.762259	0.000000	-1.523444	0.000000	0.000000	0.000000	-0.428803	0.022392	-0.051992	0.000000	0.000000	4.000000	41.000000	0.000000
2410.877495	0.166769	0.536741	0.213014	86.663109	40.511257	77.407959	4.762259	0.000000	-1.523444	0.000000	0.000000	0.000000	-0.428803	0.022392	-0.051992	0.000000	0.000000	4.000000	41.000000	0.000000
2410.880828	0.165571	0.536819	0.212814	86.672859	41.361992	78.383896	4.771108	0.000000	-1.495502	0.000000	0.000000	0.000000	-0.359325	0.023424	-0.060143	0.000000	0.000000	4.000000	41.000000	0.000000
2410.884161	0.165571	0.536819	0.212814	86.672859	41.361992	78.383896	4.771108	0.000000	-1.495502	0.000000	0.000000	0.000000	-0.359325	0.023424	-0.060143	0.000000	0.000000	4.000000	41.000000	0.000000
2410.887495	0.165571	0.536819	0.212814	86.672859	41.361992	78.383896	4.771108	0.000000	-1.495502	0.000000	0.000000	0.000000	-0.359325	0.023424	-0.060143	0.000000	0.000000	4.000000	41.000000	0.000000
2410.890828	0.164311	0.536897	0.212626	86.704376	41.511665	78.630623	4.778324	0.000000	-1.472281	0.000000	0.000000	0.000000	-0.378106	0.023363	-0.056221	0.000000	0.000000	4.000000	41.000000	0.000000
2410.894161	0.164311	0.536897	0.212626	86.704376	41.511665	78.630623	4.778324	0.000000	-1.472281	0.000000	0.000000	0.000000	-0.378106	0.023363	-0.056221	0.000000	0.000000	4.000000	41.000000	0.000000
2410.897495	0.164311	0.536897	0.212626	86.704376	41.511665	78.630623	4.778324	0.000000	-1.472281	0.000000	0.000000	0.000000	-0.378106	0.023363	-0.056221	0.000000	0.000000	4.000000	41.000000	0.000000
2410.900828	0.163183	0.536958	0.212423	86.734695	41.705326	78.903763	4.785878	0.000000	-1.447540	0.000000	0.000000	0.000000	-0.338360	0.018211	-0.060999	0.000000	0.000000	4.000000	41.000000	0.000000
2410.904161	0.163183	0.536958	0.212423	86.734695	41.705326	78.903763	4.785878	0.000000	-1.447540	0.000000	0.000000	0.000000	-0.338360	0.018211	-0.060999	0.000000	0.000000	4.000000	41.000000	0.000000
2410.907495	0.163183	0.536958	0.212423	86.734695	41.705326	78.903763	4.785878	0.000000	-1.447540	0.000000	0.000000	0.000000	-0.338360	0.018211	-0.060999	0.000000	0.000000	4.000000	41.000000	0.000000
2410.910828	0.162215	0.537018	0.212179	86.766083	41.886646	79.160378	4.792494	0.000000	-1.425483	0.000000	0.000000	0.000000	-0.290419	0.018154	-0.073230	0.000000	0.000000	4.000000	41.000000	0.000000
2410.914161	0.162215	0.537018	0.212179	86.766083	41.886646	79.160378	4.792494	0.000000	-1.425483	0.000000	0.000000	0.000000	-0.290419	0.018154	-0.073230	0.000000	0.000000	4.000000	41.000000	0.000000
2410.917495	0.162215	0.537018	0.212179	86.766083	41.886646	79.160378	4.792494	0.000000	-1.425483	0.000000	0.000000	0.000000	-0.290419	0.018154	-0.073230	0.000000	0.000000	4.000000	41.000000	0.000000
2410.920828	0.162215	0.537018	0.212179	86.800842	41.965622	79.293098	4.797992	0.000000	-1.406869	0.000000	0.000000	0.000000	-0.290419	0.018154	-0.073230	0.000000	0.000000	4.000000	41.000000	0.000000
2410.924161	0.161280	0.537079	0.211925	86.800842	41.965622	79.293098	4.797992	0.000000	-1.406869	0.000000	0.000000	0.000000	-0.280653	0.018095	-0.076059	0.000000	0.000000	4.000000	41.000000	0.000000
2410.927495	0.161280	0.537079	0.211925	86.800842	41.965622	79.293098	4.797992	0.000000	-1.406869	0.000000	0.000000	0.000000	-0.280653	0.018095	-0.076059	0.000000	0.000000	4.000000	41.000000	0.000000
2410.930828	0.160414	0.537084	0.211677	86.853905	41.461323	78.823586	4.797992	0.000000	-1.406869	0.000000	0.000000	0.000000	-0.259781	0.001684	-0.074492	0.000000	0.000000	4.000000	41.000000	0.000000
2410.934161	0.160414	0.537084	0.211677	86.853905	41.461323	78.823586	4.797992	0.000000	-1.406869	0.000000	0.000000	0.000000	-0.259781	0.001684	-0.074492	0.000000	0.000000	4.000000	41.000000	0.000000
2410.937495	0.160414	0.537084	0.211677	86.853905	41.461323	78.823586	4.797992	0.000000	-1.406869	0.000000	0.000000	0.000000	-0.259781	0.001684	-0.074492	0.000000	0.000000	4.000000	41.000000	0.000000
2410.940828	0.160414	0.537084	0.211677	86.936501	40.030479	77.380310	4.808012	0.000000	-1.372231	0.000000	0.000000	0.000000	-0.259781	0.001684	-0.074492	0.000000	0.000000	4.000000	41.000000	0.000000
2410.944161	0.159576	0.537107	0.211402	86.936501	40.030479	77.380310	4.808012	0.000000	-1.372231	0.000000	0.000000	0.000000	-0.251330	0.006723	-0.082574	0.000000	0.000000	4.000000	41.000000	0.000000
2410.947495	0.159576	0.537107	0.211402	86.936501	40.030479	77.380310	4.808012	0.000000	-1.372231	0.000000	0.000000	0.000000	-0.251330	0.006723	-0.082574	0.000000	0.000000	4.000000	41.000000	0.000000
2410.950828	0.158776	0.537075	0.211140	87.044479	37.706608	75.004944	4.808012	0.000000	-1.372231	0.000000	0.000000	0.000000	-0.240022	-0.009650	-0.078605	0.000000	0.000000	4.000000	41.000000	0.000000
2410.954161	0.158776	0.537075	0.211140	87.044479	37.706608	75.004944	4.808012	0.000000	-1.372231	0.000000	0.000000	0.000000	-0.240022	-0.009650	-0.078605	0.000000	0.000000	4.000000	41.000000	0.000000
2410.957495	0.158776	0.537075	0.211140	87.044479	37.706608	75.004944	4.808012	0.000000	-1.372231	0.000000	0.000000	0.000000	-0.240022	-0.009650	-0.078605	0.000000	0.000000	4.000000	41.000000	0.000000
2410.960828	0.158776	0.537075	0.211140	87.152153	34.974842	72.209412	4.816848	0.000000	-1.340886	0.000000	0.000000	0.000000	-0.240022	-0.009650	-0.078605	0.000000	0.000000	4.000000	41.000000	0.000000
2410.964161	0.158002	0.537001	0.210842	87.152153	34.974842	72.209412	4.816848	0.000000	-1.340886	0.000000	0.000000	0.000000	-0.232265	-0.022058	-0.089464	0.000000	0.000000	4.000000	41.000000	0.000000
2410.967495	0.158002	0.537001	0.210842	87.152153	34.974842	72.209412	4.816848	0.000000	-1.340886	0.000000	0.000000	0.000000	-0.232265	-0.022058	-0.089464	0.000000	0.000000	4.000000	41.000000	0.000000
2410.970828	0.157291	0.536965	0.210523	87.243309	32.790173	69.982399	4.816848	0.000000	-1.340886	0.000000	0.000000	0.000000	-0.213345	-0.010796	-0.095607	0.000000	0.000000	4.000000	41.000000	0.000000
2410.974161	0.157291	0.536965	0.210523	87.243309	32.790173	69.982399	4.816848	0.000000	-1.340886	0.000000	0.000000	0.000000	-0.213345	-0.010796	-0.095607	0.000000	0.000000	4.000000	41.000000	0.000000
2410.977495	0.157291	0.536965	0.210523	87.243309	32.790173	69.982399	4.816848	0.000000	-1.340886	0.000000	0.000000	0.000000	-0.213345	-0.010796	-0.095607	0.000000	0.000000	4.000000	41.000000	0.000000
2410.980828	0.157291	0.536965	0.210523	87.308846	31.818884	69.011810	4.824544	0.000000	-1.312925	0.000000	0.000000	0.000000	-0.213345	-0.010796	-0.095607	0.000000	0.000000	4.000000	41.000000	0.000000
2410.984161	0.156672	0.536908	0.210167	87.308846	31.818884	69.011810	4.824544	0.000000	-1.312925	0.000000	0.000000	0.000000	-0.185625	-0.017025	-0.106759	0.000000	0.000000	4.000000	41.000000	0.000000
2410.987495	0.156672	0.536908	0.210167	87.308846	31.818884	69.011810	4.824544	0.000000	-1.312925	0.000000	0.000000	0.000000	-0.185625	-0.017025	-0.106759	0.000000	0.000000	4.000000	41.000000	0.000000
2410.990828	0.156077	0.536885	0.209767	87.354622	32.026630	69.258018	4.824544	0.000000	-1.312925	0.000000	0.000000	0.000000	-0.178485	-0.006959	-0.120075	0.000000	0.000000	4.000000	41.000000	0.000000
2410.994161	0.156077	0.536885	0.209767	87.354622	32.026630	69.258018	4.824544	0.000000	-1.312925	0.000000	0.000000	0.000000	-0.178485	-0.006959	-0.120075	0.000000	0.000000	4.000000	41.000000	0.000000
2410.997495	0.156077	0.536885	0.209767	87.354622	32.026630	69.258018	4.824544	0.000000	-1.312925	0.000000	0.000000	0.000000	-0.178485	-0.006959	-0.120075	0.000000	0.000000	4.000000	41.000000	0.000000
2411.000828	0.156077	0.536885	0.209767	87.398872	32.322433	69.592262	4.830377	0.000000	-1.291302	0.000000	0.000000	0.000000	-0.178485	-0.006959	-0.120075	0.000000	0.000000	4.000000	41.000000	0.000000
2411.004161	0.155510	0.536879	0.209340	87.398872	32.322433	69.592262	4.830377	0.000000	-1.291302	0.000000	0.000000	0.000000	-0.170097	-0.001944	-0.127996	0.000000	0.000000	4.000000	41.000000	0.000000
2411.007495	0.155510	0.536879	0.209340	87.398872	32.322433	69.592262	4.830377	0.000000	-1.291302	0.000000	0.000000	0.000000	-0.170097	-0.001944	-0.127996	0.000000	0.000000	4.000000	41.000000	0.000000
2411.010828	0.154935	0.536906	0.208877	87.443420	32.411678	69.713135	4.830377	0.000000	-1.291302	0.000000	0.000000	0.000000	-0.172459	0.008080	-0.139107	0.000000	0.000000	4.000000	41.000000	0.000000
2411.014161	0.154935	0.536906	0.208877	87.443420	32.411678	69.713135	4.830377	0.000000	-1.291302	0.000000	0.000000	0.000000	-0.172459	0.008080	-0.139107	0.000000	0.000000	4.000000	41.000000	0.000000
2411.017495	0.154935	0.536906	0.208877	87.443420	32.411678	69.713135	4.830377	0.000000	-1.291302	0.000000	0.000000	0.000000	-0.172459	0.008080	-0.139107	0.000000	0.000000	4.000000	41.000000	0.000000
2411.020828	0.154278	0.536979	0.208340	87.502525	32.212154	69.538597	4.835558	0.000000	-1.271763	0.000000	0.000000	0.000000	-0.197233	0.021933	-0.160824	0.000000	0.000000	4.000000	41.000000	0.000000
2411.024161	0.154278	0.536979	0.208340	87.502525	32.212154	69.538597	4.835558	0.000000	-1.271763	0.000000	0.000000	0.000000	-0.197233	0.021933	-0.160824	0.000000	0.000000	4.000000	41.000000	0.000000
2411.027495	0.154278	0.536979	0.208340	87.502525	32.212154	69.538597	4.835558	0.000000	-1.271763	0.000000	0.000000	0.000000	-0.197233	0.021933	-0.160824	0.000000	0.000000	4.000000	41.000000	0.000000
2411.030828	0.153670	0.537080	0.207873	87.550957	31.833616	69.176750	4.838495	0.000000	-1.260541	0.000000	0.000000	0.000000	-0.182169	0.030278	-0.140157	0.000000	0.000000	4.000000	41.000000	0.000000
2411.034161	0.153670	0.537080	0.207873	87.550957	31.833616	69.176750	4.838495	0.000000	-1.260541	0.000000	0.000000	0.000000	-0.182169	0.030278	-0.140157	0.000000	0.000000	4.000000	41.000000	0.000000
2411.037495	0.153670	0.537080	0.207873	87.550957	31.833616	69.176750	4.838495	0.000000	-1.260541	0.000000	0.000000	0.000000	-0.182169	0.030278	-0.140157	0.000000	0.000000	4.000000	41.000000	0.000000
2411.040828	0.153670	0.537080	0.207873	87.602814	31.648027	69.021492	4.841242	0.000000	-1.249950	0.000000	0.000000	0.000000	-0.182169	0.030278	-0.140157	0.000000	0.000000	4.000000	41.000000	0.000000
2411.044161	0.152982	0.537189	0.207338	87.602814	31.648027	69.021492	4.841242	0.000000	-1.249950	0.000000	0.000000	0.000000	-0.206582	0.032891	-0.160724	0.000000	0.000000	4.000000	41.000000	0.000000
2411.047495	0.152982	0.537189	0.207338	87.602814	31.648027	69.021492	4.841242	0.000000	-1.249950	0.000000	0.000000	0.000000	-0.206582	0.032891	-0.160724	0.000000	0.000000	4.000000	41.000000	0.000000
2411.050828	0.152293	0.537336	0.206796	87.644241	31.940121	69.362839	4.841242	0.000000	-1.249950	0.000000	0.000000	0.000000	-0.206632	0.043934	-0.162457	0.000000	0.000000	4.000000	41.000000	0.000000
2411.054161	0.152293	0.537336	0.206796	87.644241	31.940121	69.362839	4.841242	0.000000	-1.249950	0.000000	0.000000	0.000000	-0.206632	0.043934	-0.162457	0.000000	0.000000	4.000000	41.000000	0.000000
2411.057495	0.152293	0.537336	0.206796	87.644241	31.940121	69.362839	4.841242	0.000000	-1.249950	0.000000	0.000000	0.000000	-0.206632	0.043934	-0.162457	0.000000	0.000000	4.000000	41.000000	0.000000
2411.060828	0.152293	0.537336	0.206796	87.685570	32.244404	69.716347	4.847419	0.000000	-1.225777	0.000000	0.000000	0.000000	-0.206632	0.043934	-0.162457	0.000000	0.000000	4.000000	41.000000	0.000000
2411.064161	0.151569	0.537498	0.206242	87.685570	32.244404	69.716347	4.847419	0.000000	-1.225777	0.000000	0.000000	0.000000	-0.217089	0.048742	-0.166187	0.000000	0.000000	4.000000	41.000000	0.000000
2411.067495	0.151569	0.537498	0.206242	87.685570	32.244404	69.716347	4.847419	0.000000	-1.225777	0.000000	0.000000	0.000000	-0.217089	0.048742	-0.166187	0.000000	0.000000	4.000000	41.000000	0.000000
2411.070828	0.150847	0.537660	0.205686	87.726257	32.608242	70.128105	4.847419	0.000000	-1.225777	0.000000	0.000000	0.000000	-0.216834	0.048575	-0.166669	0.000000	0.000000	4.000000	41.000000	0.000000
2411.074161	0.150847	0.537660	0.205686	87.726257	32.608242	70.128105	4.847419	0.000000	-1.225777	0.000000	0.000000	0.000000	-0.216834	0.048575	-0.166669	0.000000	0.000000	4.000000	41.000000	0.000000
2411.077495	0.150847	0.537660	0.205686	87.726257	32.608242	70.128105	4.847419	0.000000	-1.225777	0.000000	0.000000	0.000000	-0.216834	0.048575	-0.166669	0.000000	0.000000	4.000000	41.000000	0.000000
2411.080828	0.150847	0.537660	0.205686	87.764458	32.914898	70.473274	4.853889	0.000000	-1.199901	0.000000	0.000000	0.000000	-0.216834	0.048575	-0.166669	0.000000	0.000000	4.000000	41.000000	0.000000
2411.084161	0.150183	0.537838	0.205097	87.764458	32.914898	70.473274	4.853889	0.000000	-1.199901	0.000000	0.000000	0.000000	-0.198944	0.053367	-0.176894	0.000000	0.000000	4.000000	41.000000	0.000000
2411.087495	0.150183	0.537838	0.205097	87.764458	32.914898	70.473274	4.853889	0.000000	-1.199901	0.000000	0.000000	0.000000	-0.198944	0.053367	-0.176894	0.000000	0.000000	4.000000	41.000000	0.000000
2411.090828	0.149516	0.538069	0.204483	87.802689	33.239124	70.838562	4.853889	0.000000	-1.199901	0.000000	0.000000	0.000000	-0.200244	0.069278	-0.184111	0.000000	0.000000	4.000000	41.000000	0.000000
2411.094161	0.149516	0.538069	0.204483	87.802689	33.239124	70.838562	4.853889	0.000000	-1.199901	0.000000	0.000000	0.000000	-0.200244	0.069278	-0.184111	0.000000	0.000000	4.000000	41.000000	0.000000
2411.097495	0.149516	0.538069	0.204483	87.802689	33.239124	70.838562	4.853889	0.000000	-1.199901	0.000000	0.000000	0.000000	-0.200244	0.069278	-0.184111	0.000000	0.000000	4.000000	41.000000	0.000000
2411.100828	0.149516	0.538069	0.204483	87.840790	33.581738	71.216820	4.859554	0.000000	-1.176749	0.000000	0.000000	0.000000	-0.200244	0.069278	-0.184111	0.000000	0.000000	4.000000	41.000000	0.000000
2411.104161	0.148947	0.538319	0.203861	87.840790	33.581738	71.216820	4.859554	0.000000	-1.176749	0.000000	0.000000	0.000000	-0.170814	0.075188	-0.186772	0.000000	0.000000	4.000000	41.000000	0.000000
2411.107495	0.148947	0.538319	0.203861	87.840790	33.581738	71.216820	4.859554	0.000000	-1.176749	0.000000	0.000000	0.000000	-0.170814	0.075188	-0.186772	0.000000	0.000000	4.000000	41.000000	0.000000
2411.110828	0.148390	0.538578	0.203147	87.878639	33.937920	71.608650	4.859554	0.000000	-1.176749	0.000000	0.000000	0.000000	-0.166815	0.077487	-0.214151	0.000000	0.000000	4.000000	41.000000	0.000000
2411.114161	0.148390	0.538578	0.203147	87.878639	33.937920	71.608650	4.859554	0.000000	-1.176749	0.000000	0.000000	0.000000	-0.166815	0.077487	-0.214151	0.000000	0.000000	4.000000	41.000000	0.000000
2411.117495	0.148390	0.538578	0.203147	87.878639	33.937920	71.608650	4.859554	0.000000	-1.176749	0.000000	0.000000	0.000000	-0.166815	0.077487	-0.214151	0.000000	0.000000	4.000000	41.000000	0.000000
2411.120828	0.148390	0.538578	0.203147	87.923119	34.330120	72.029709	4.863911	0.000000	-1.158606	0.000000	0.000000	0.000000	-0.166815	0.077487	-0.214151	0.000000	0.000000	4.000000	41.000000	0.000000
2411.124161	0.147862	0.538852	0.202406	87.923119	34.330120	72.029709	4.863911	0.000000	-1.158606	0.000000	0.000000	0.000000	-0.158468	0.082166	-0.222225	0.000000	0.000000	4.000000	41.000000	0.000000
2411.127495	0.147862	0.538852	0.202406	87.923119	34.330120	72.029709	4.863911	0.000000	-1.158606	0.000000	0.000000	0.000000	-0.158468	0.082166	-0.222225	0.000000	0.000000	4.000000	41.000000	0.000000
2411.130828	0.147289	0.539116	0.201606	87.970108	34.771450	72.502617	4.863911	0.000000	-1.158606	0.000000	0.000000	0.000000	-0.172031	0.079433	-0.240024	0.000000	0.000000	4.000000	41.000000	0.000000
2411.134161	0.147289	0.539116	0.201606	87.970108	34.771450	72.502617	4.863911	0.000000	-1.158606	0.000000	0.000000	0.000000	-0.172031	0.079433	-0.240024	0.000000	0.000000	4.000000	41.000000	0.000000
2411.137495	0.147289	0.539116	0.201606	87.970108	34.771450	72.502617	4.863911	0.000000	-1.158606	0.000000	0.000000	0.000000	-0.172031	0.079433	-0.240024	0.000000	0.000000	4.000000	41.000000	0.000000
2411.140828	0.146703	0.539335	0.200744	88.023056	35.305325	73.068153	4.867880	0.000000	-1.141813	0.000000	0.000000	0.000000	-0.175881	0.065628	-0.258711	0.000000	0.000000	4.000000	41.000000	0.000000
2411.144161	0.146703	0.539335	0.200744	88.023056	35.305325	73.068153	4.867880	0.000000	-1.141813	0.000000	0.000000	0.000000	-0.175881	0.065628	-0.258711	0.000000	0.000000	4.000000	41.000000	0.000000
2411.147495	0.146703	0.539335	0.200744	88.023056	35.305325	73.068153	4.867880	0.000000	-1.141813	0.000000	0.000000	0.000000	-0.175881	0.065628	-0.258711	0.000000	0.000000	4.000000	41.000000	0.000000
2411.150828	0.146080	0.539512	0.199858	88.083572	36.029060	73.827713	4.869944	0.000000	-1.132982	0.000000	0.000000	0.000000	-0.186904	0.053013	-0.265662	0.000000	0.000000	4.000000	41.000000	0.000000
2411.154161	0.146080	0.539512	0.199858	88.083572	36.029060	73.827713	4.869944	0.000000	-1.132982	0.000000	0.000000	0.000000	-0.186904	0.053013	-0.265662	0.000000	0.000000	4.000000	41.000000	0.000000
2411.157495	0.146080	0.539512	0.199858	88.083572	36.029060	73.827713	4.869944	0.000000	-1.132982	0.000000	0.000000	0.000000	-0.186904	0.053013	-0.265662	0.000000	0.000000	4.000000	41.000000	0.000000
2411.160828	0.145381	0.539679	0.198919	88.149345	36.878990	74.716194	4.872178	0.000000	-1.123336	0.000000	0.000000	0.000000	-0.209687	0.050257	-0.281701	0.000000	0.000000	4.000000	41.000000	0.000000
2411.164161	0.145381	0.539679	0.198919	88.149345	36.878990	74.716194	4.872178	0.000000	-1.123336	0.000000	0.000000	0.000000	-0.209687	0.050257	-0.281701	0.000000	0.000000	4.000000	41.000000	0.000000
2411.167495	0.145381	0.539679	0.198919	88.149345	36.878990	74.716194	4.872178	0.000000	-1.123336	0.000000	0.000000	0.000000	-0.209687	0.050257	-0.281701	0.000000	0.000000	4.000000	41.000000	0.000000
2411.170828	0.144610	0.539821	0.197944	88.217545	37.829201	75.713150	4.874753	0.000000	-1.112107	0.000000	0.000000	0.000000	-0.231148	0.042546	-0.292358	0.000000	0.000000	4.000000	41.000000	0.000000
2411.174161	0.144610	0.539821	0.197944	88.217545	37.829201	75.713150	4.874753	0.000000	-1.112107	0.000000	0.000000	0.000000	-0.231148	0.042546	-0.292358	0.000000	0.000000	4.000000	41.000000	0.000000
2411.177495	0.144610	0.539821	0.197944	88.217545	37.829201	75.713150	4.874753	0.000000	-1.112107	0.000000	0.000000	0.000000	-0.231148	0.042546	-0.292358	0.000000	0.000000	4.000000	41.000000	0.000000
2411.180828	0.143748	0.539962	0.196987	88.287880	38.896927	76.827766	4.877665	0.000000	-1.099263	0.000000	0.000000	0.000000	-0.258728	0.042212	-0.287083	0.000000	0.000000	4.000000	41.000000	0.000000
2411.184161	0.143748	0.539962	0.196987	88.287880	38.896927	76.827766	4.877665	0.000000	-1.099263	0.000000	0.000000	0.000000	-0.258728	0.042212	-0.287083	0.000000	0.000000	4.000000	41.000000	0.000000
2411.187495	0.143748	0.539962	0.196987	88.287880	38.896927	76.827766	4.877665	0.000000	-1.099263	0.000000	0.000000	0.000000	-0.258728	0.042212	-0.287083	0.000000	0.000000	4.000000	41.000000	0.000000
2411.190828	0.142790	0.540118	0.196029	88.358368	39.995029	77.979630	4.881079	0.000000	-1.084007	0.000000	0.000000	0.000000	-0.287405	0.046704	-0.287491	0.000000	0.000000	4.000000	41.000000	0.000000
2411.194161	0.142790	0.540118	0.196029	88.358368	39.995029	77.979630	4.881079	0.000000	-1.084007	0.000000	0.000000	0.000000	-0.287405	0.046704	-0.287491	0.000000	0.000000	4.000000	41.000000	0.000000
2411.197495	0.142790	0.540118	0.196029	88.358368	39.995029	77.979630	4.881079	0.000000	-1.084007	0.000000	0.000000	0.000000	-0.287405	0.046704	-0.287491	0.000000	0.000000	4.000000	41.000000	0.000000
2411.200828	0.141667	0.540284	0.195050	88.430031	41.300011	79.326675	4.884977	0.000000	-1.066303	0.000000	0.000000	0.000000	-0.336668	0.049931	-0.293856	0.000000	0.000000	4.000000	41.000000	0.000000
2411.204161	0.141667	0.540284	0.195050	88.430031	41.300011	79.326675	4.884977	0.000000	-1.066303	0.000000	0.000000	0.000000	-0.336668	0.049931	-0.293856	0.000000	0.000000	4.000000	41.000000	0.000000
2411.207495	0.141667	0.540284	0.195050	88.430031	41.300011	79.326675	4.884977	0.000000	-1.066303	0.000000	0.000000	0.000000	-0.336668	0.049931	-0.293856	0.000000	0.000000	4.000000	41.000000	0.000000
2411.210828	0.140487	0.540413	0.194084	88.503281	42.788792	80.626389	4.889673	0.000000	-1.044555	0.000000	0.000000	0.000000	-0.354219	0.038586	-0.289775	0.000000	0.000000	4.000000	41.000000	0.000000
2411.214161	0.140487	0.540413	0.194084	88.503281	42.788792	80.626389	4.889673	0.000000	-1.044555	0.000000	0.000000	0.000000	-0.354219	0.038586	-0.289775	0.000000	0.000000	4.000000	41.000000	0.000000
2411.217495	0.140487	0.540413	0.194084	88.503281	42.788792	80.626389	4.889673	0.000000	-1.044555	0.000000	0.000000	0.000000	-0.354219	0.038586	-0.289775	0.000000	0.000000	4.000000	41.000000	0.000000
2411.220828	0.139203	0.540495	0.193072	88.583344	44.632626	81.954269	4.894637	0.000000	-1.021042	0.000000	0.000000	0.000000	-0.385188	0.024772	-0.303569	0.000000	0.000000	4.000000	41.000000	0.000000
2411.224161	0.139203	0.540495	0.193072	88.583344	44.632626	81.954269	4.894637	0.000000	-1.021042	0.000000	0.000000	0.000000	-0.385188	0.024772	-0.303569	0.000000	0.000000	4.000000	41.000000	0.000000
2411.227495	0.139203	0.540495	0.193072	88.583344	44.632626	81.954269	4.894637	0.000000	-1.021042	0.000000	0.000000	0.000000	-0.385188	0.024772	-0.303569	0.000000	0.000000	4.000000	41.000000	0.000000
2411.230828	0.137823	0.540536	0.192046	88.664551	46.982403	83.844185	4.900010	0.000000	-0.994934	0.000000	0.000000	0.000000	-0.413855	0.012275	-0.307760	0.000000	0.000000	4.000000	41.000000	0.000000
2411.234161	0.137823	0.540536	0.192046	88.664551	46.982403	83.844185	4.900010	0.000000	-0.994934	0.000000	0.000000	0.000000	-0.413855	0.012275	-0.307760	0.000000	0.000000	4.000000	41.000000	0.000000
2411.237495	0.137823	0.540536	0.192046	88.664551	46.982403	83.844185	4.900010	0.000000	-0.994934	0.000000	0.000000	0.000000	-0.413855	0.012275	-0.307760	0.000000	0.000000	4.000000	41.000000	0.000000
2411.240828	0.136437	0.540551	0.190967	88.745392	49.725079	86.627106	4.905761	0.000000	-0.966183	0.000000	0.000000	0.000000	-0.415850	0.004586	-0.323652	0.000000	0.000000	4.000000	41.000000	0.000000
2411.244161	0.136437	0.540551	0.190967	88.745392	49.725079	86.627106	4.905761	0.000000	-0.966183	0.000000	0.000000	0.000000	-0.415850	0.004586	-0.323652	0.000000	0.000000	4.000000	41.000000	0.000000
2411.247495	0.136437	0.540551	0.190967	88.745392	49.725079	86.627106	4.905761	0.000000	-0.966183	0.000000	0.000000	0.000000	-0.415850	0.004586	-0.323652	0.000000	0.000000	4.000000	41.000000	0.000000
2411.250828	0.135082	0.540545	0.189862	88.825134	53.427128	90.425430	4.911398	0.000000	-0.937108	0.000000	0.000000	0.000000	-0.406490	-0.001805	-0.331612	0.000000	0.000000	4.000000	41.000000	0.000000
2411.254161	0.135082	0.540545	0.189862	88.825134	53.427128	90.425430	4.911398	0.000000	-0.937108	0.000000	0.000000	0.000000	-0.406490	-0.001805	-0.331612	0.000000	0.000000	4.000000	41.000000	0.000000
2411.257495	0.135082	0.540545	0.189862	88.825134	53.427128	90.425430	4.911398	0.000000	-0.937108	0.000000	0.000000	0.000000	-0.406490	-0.001805	-0.331612	0.000000	0.000000	4.000000	41.000000	0.000000
2411.260828	0.133813	0.540514	0.188684	88.877083	58.705742	95.822174	4.916769	0.000000	-0.908506	0.000000	0.000000	0.000000	-0.380833	-0.009465	-0.353363	0.000000	0.000000	4.000000	41.000000	0.000000
2411.264161	0.133813	0.540514	0.188684	88.877083	58.705742	95.822174	4.916769	0.000000	-0.908506	0.000000	0.000000	0.000000	-0.380833	-0.009465	-0.353363	0.000000	0.000000	4.000000	41.000000	0.000000
2411.267495	0.133813	0.540514	0.188684	88.877083	58.705742	95.822174	4.916769	0.000000	-0.908506	0.000000	0.000000	0.000000	-0.380833	-0.009465	-0.353363	0.000000	0.000000	4.000000	41.000000	0.000000
2411.270828	0.132669	0.540481	0.187475	88.885658	66.074257	103.323219	4.921599	0.000000	-0.881963	0.000000	0.000000	0.000000	-0.343139	-0.009784	-0.362580	0.000000	0.000000	4.000000	41.000000	0.000000
2411.274161	0.132669	0.540481	0.187475	88.885658	66.074257	103.323219	4.921599	0.000000	-0.881963	0.000000	0.000000	0.000000	-0.343139	-0.009784	-0.362580	0.000000	0.000000	4.000000	41.000000	0.000000
2411.277495	0.132669	0.540481	0.187475	88.885658	66.074257	103.323219	4.921599	0.000000	-0.881963	0.000000	0.000000	0.000000	-0.343139	-0.009784	-0.362580	0.000000	0.000000	4.000000	41.000000	0.000000
2411.280828	0.131647	0.540428	0.186222	88.860306	73.392136	110.775330	4.925772	0.000000	-0.858349	0.000000	0.000000	0.000000	-0.306537	-0.016116	-0.375956	0.000000	0.000000	4.000000	41.000000	0.000000
2411.284161	0.131647	0.540428	0.186222	88.860306	73.392136	110.775330	4.925772	0.000000	-0.858349	0.000000	0.000000	0.000000	-0.306537	-0.016116	-0.375956	0.000000	0.000000	4.000000	41.000000	0.000000
2411.287495	0.131647	0.540428	0.186222	88.860306	73.392136	110.775330	4.925772	0.000000	-0.858349	0.000000	0.000000	0.000000	-0.306537	-0.016116	-0.375956	0.000000	0.000000	4.000000	41.000000	0.000000
2411.290828	0.130699	0.540361	0.185004	88.849373	78.359528	115.817429	4.929326	0.000000	-0.837702	0.000000	0.000000	0.000000	-0.284327	-0.019835	-0.365327	0.000000	0.000000	4.000000	41.000000	0.000000
2411.294161	0.130699	0.540361	0.185004	88.849373	78.359528	115.817429	4.929326	0.000000	-0.837702	0.000000	0.000000	0.000000	-0.284327	-0.019835	-0.365327	0.000000	0.000000	4.000000	41.000000	0.000000
2411.297495	0.130699	0.540361	0.185004	88.849373	78.359528	115.817429	4.929326	0.000000	-0.837702	0.000000	0.000000	0.000000	-0.284327	-0.019835	-0.365327	0.000000	0.000000	4.000000	41.000000	0.000000
2411.300828	0.129825	0.540283	0.183823	88.862541	79.744194	117.213135	4.932551	0.000000	-0.818499	0.000000	0.000000	0.000000	-0.262247	-0.023479	-0.354503	0.000000	0.000000	4.000000	41.000000	0.000000
2411.304161	0.129825	0.540283	0.183823	88.862541	79.744194	117.213135	4.932551	0.000000	-0.818499	0.000000	0.000000	0.000000	-0.262247	-0.023479	-0.354503	0.000000	0.000000	4.000000	41.000000	0.000000
2411.307495	0.129825	0.540283	0.183823	88.862541	79.744194	117.213135	4.932551	0.000000	-0.818499	0.000000	0.000000	0.000000	-0.262247	-0.023479	-0.354503	0.000000	0.000000	4.000000	41.000000	0.000000
2411.310828	0.129023	0.540229	0.182673	88.854828	78.468605	115.887672	4.935460	0.000000	-0.800776	0.000000	0.000000	0.000000	-0.240558	-0.016370	-0.344828	0.000000	0.000000	4.000000	41.000000	0.000000
2411.314161	0.129023	0.540229	0.182673	88.854828	78.468605	115.887672	4.935460	0.000000	-0.800776	0.000000	0.000000	0.000000	-0.240558	-0.016370	-0.344828	0.000000	0.000000	4.000000	41.000000	0.000000
2411.317495	0.129023	0.540229	0.182673	88.854828	78.468605	115.887672	4.935460	0.000000	-0.800776	0.000000	0.000000	0.000000	-0.240558	-0.016370	-0.344828	0.000000	0.000000	4.000000	41.000000	0.000000
2411.320828	0.128260	0.540178	0.181548	88.834503	75.925156	113.225380	4.938062	0.000000	-0.784563	0.000000	0.000000	0.000000	-0.228959	-0.015298	-0.337554	0.000000	0.000000	4.000000	41.000000	0.000000
2411.324161	0.128260	0.540178	0.181548	88.834503	75.925156	113.225380	4.938062	0.000000	-0.784563	0.000000	0.000000	0.000000	-0.228959	-0.015298	-0.337554	0.000000	0.000000	4.000000	41.000000	0.000000
2411.327495	0.128260	0.540178	0.181548	88.834503	75.925156	113.225380	4.938062	0.000000	-0.784563	0.000000	0.000000	0.000000	-0.228959	-0.015298	-0.337554	0.000000	0.000000	4.000000	41.000000	0.000000
2411.330828	0.127599	0.540150	0.180450	88.804985	72.817863	109.983070	4.940503	0.000000	-0.769047	0.000000	0.000000	0.000000	-0.198385	-0.008195	-0.329400	0.000000	0.000000	4.000000	41.000000	0.000000
2411.334161	0.127599	0.540150	0.180450	88.804985	72.817863	109.983070	4.940503	0.000000	-0.769047	0.000000	0.000000	0.000000	-0.198385	-0.008195	-0.329400	0.000000	0.000000	4.000000	41.000000	0.000000
2411.337495	0.127599	0.540150	0.180450	88.804985	72.817863	109.983070	4.940503	0.000000	-0.769047	0.000000	0.000000	0.000000	-0.198385	-0.008195	-0.329400	0.000000	0.000000	4.000000	41.000000	0.000000
2411.340828	0.127060	0.540087	0.179330	88.775070	70.095688	107.178825	4.942526	0.000000	-0.755931	0.000000	0.000000	0.000000	-0.161533	-0.019048	-0.336152	0.000000	0.000000	4.000000	41.000000	0.000000
2411.344161	0.127060	0.540087	0.179330	88.775070	70.095688	107.178825	4.942526	0.000000	-0.755931	0.000000	0.000000	0.000000	-0.161533	-0.019048	-0.336152	0.000000	0.000000	4.000000	41.000000	0.000000
2411.347495	0.127060	0.540087	0.179330	88.775070	70.095688	107.178825	4.942526	0.000000	-0.755931	0.000000	0.000000	0.000000	-0.161533	-0.019048	-0.336152	0.000000	0.000000	4.000000	41.000000	0.000000
2411.350828	0.126639	0.540038	0.178163	88.751175	68.004799	105.099869	4.944029	0.000000	-0.746041	0.000000	0.000000	0.000000	-0.126299	-0.014616	-0.349910	0.000000	0.000000	4.000000	41.000000	0.000000
2411.354161	0.126639	0.540038	0.178163	88.751175	68.004799	105.099869	4.944029	0.000000	-0.746041	0.000000	0.000000	0.000000	-0.126299	-0.014616	-0.349910	0.000000	0.000000	4.000000	41.000000	0.000000
2411.357495	0.126639	0.540038	0.178163	88.751175	68.004799	105.099869	4.944029	0.000000	-0.746041	0.000000	0.000000	0.000000	-0.126299	-0.014616	-0.349910	0.000000	0.000000	4.000000	41.000000	0.000000
2411.360828	0.126307	0.539934	0.176966	88.737160	66.729683	103.831009	4.945027	0.000000	-0.739391	0.000000	0.000000	0.000000	-0.099754	-0.031373	-0.359164	0.000000	0.000000	4.000000	41.000000	0.000000
2411.364161	0.126307	0.539934	0.176966	88.737160	66.729683	103.831009	4.945027	0.000000	-0.739391	0.000000	0.000000	0.000000	-0.099754	-0.031373	-0.359164	0.000000	0.000000	4.000000	41.000000	0.000000
2411.367495	0.126307	0.539934	0.176966	88.737160	66.729683	103.831009	4.945027	0.000000	-0.739391	0.000000	0.000000	0.000000	-0.099754	-0.031373	-0.359164	0.000000	0.000000	4.000000	41.000000	0.000000
2411.370828	0.126060	0.539844	0.175729	88.743835	66.766235	103.869293	4.945653	0.000000	-0.735195	0.000000	0.000000	0.000000	-0.073904	-0.026925	-0.371066	0.000000	0.000000	4.000000	41.000000	0.000000
2411.374161	0.126060	0.539844	0.175729	88.743835	66.766235	103.869293	4.945653	0.000000	-0.735195	0.000000	0.000000	0.000000	-0.073904	-0.026925	-0.371066	0.000000	0.000000	4.000000	41.000000	0.000000
2411.377495	0.126060	0.539844	0.175729	88.743835	66.766235	103.869293	4.945653	0.000000	-0.735195	0.000000	0.000000	0.000000	-0.073904	-0.026925	-0.371066	0.000000	0.000000	4.000000	41.000000	0.000000
2411.380828	0.125807	0.539749	0.174456	88.798294	67.721230	104.800323	4.945909	0.000000	-0.733474	0.000000	0.000000	0.000000	-0.076096	-0.028414	-0.382064	0.000000	0.000000	4.000000	41.000000	0.000000
2411.384161	0.125807	0.539749	0.174456	88.798294	67.721230	104.800323	4.945909	0.000000	-0.733474	0.000000	0.000000	0.000000	-0.076096	-0.028414	-0.382064	0.000000	0.000000	4.000000	41.000000	0.000000
2411.387495	0.125807	0.539749	0.174456	88.798294	67.721230	104.800323	4.945909	0.000000	-0.733474	0.000000	0.000000	0.000000	-0.076096	-0.028414	-0.382064	0.000000	0.000000	4.000000	41.000000	0.000000
2411.390828	0.125493	0.539654	0.173191	88.909439	68.679260	105.701202	4.946175	0.000000	-0.731677	0.000000	0.000000	0.000000	-0.094203	-0.028620	-0.379249	0.000000	0.000000	4.000000	41.000000	0.000000
2411.394161	0.125493	0.539654	0.173191	88.909439	68.679260	105.701202	4.946175	0.000000	-0.731677	0.000000	0.000000	0.000000	-0.094203	-0.028620	-0.379249	0.000000	0.000000	4.000000	41.000000	0.000000
2411.397495	0.125493	0.539654	0.173191	88.909439	68.679260	105.701202	4.946175	0.000000	-0.731677	0.000000	0.000000	0.000000	-0.094203	-0.028620	-0.379249	0.000000	0.000000	4.000000	41.000000	0.000000
2411.400828	0.125153	0.539542	0.171950	89.065811	68.273651	105.199493	4.946699	0.000000	-0.728127	0.000000	0.000000	0.000000	-0.102083	-0.033372	-0.372430	0.000000	0.000000	4.000000	41.000000	0.000000
2411.404161	0.125153	0.539542	0.171950	89.065811	68.273651	105.199493	4.946699	0.000000	-0.728127	0.000000	0.000000	0.000000	-0.102083	-0.033372	-0.372430	0.000000	0.000000	4.000000	41.000000	0.000000
2411.407495	0.125153	0.539542	0.171950	89.065811	68.273651	105.199493	4.946699	0.000000	-0.728127	0.000000	0.000000	0.000000	-0.102083	-0.033372	-0.372430	0.000000	0.000000	4.000000	41.000000	0.000000
2411.410828	0.124778	0.539446	0.170692	89.225197	67.114380	103.940918	4.947351	0.000000	-0.723690	0.000000	0.000000	0.000000	-0.112223	-0.028991	-0.377253	0.000000	0.000000	4.000000	41.000000	0.000000
2411.414161	0.124778	0.539446	0.170692	89.225197	67.114380	103.940918	4.947351	0.000000	-0.723690	0.000000	0.000000	0.000000	-0.112223	-0.028991	-0.377253	0.000000	0.000000	4.000000	41.000000	0.000000
2411.417495	0.124778	0.539446	0.170692	89.225197	67.114380	103.940918	4.947351	0.000000	-0.723690	0.000000	0.000000	0.000000	-0.112223	-0.028991	-0.377253	0.000000	0.000000	4.000000	41.000000	0.000000
2411.420828	0.124434	0.539349	0.169426	89.363571	65.888206	102.628075	4.948137	0.000000	-0.718293	0.000000	0.000000	0.000000	-0.103308	-0.029155	-0.379820	0.000000	0.000000	4.000000	41.000000	0.000000
2411.424161	0.124434	0.539349	0.169426	89.363571	65.888206	102.628075	4.948137	0.000000	-0.718293	0.000000	0.000000	0.000000	-0.103308	-0.029155	-0.379820	0.000000	0.000000	4.000000	41.000000	0.000000
2411.427495	0.124434	0.539349	0.169426	89.363571	65.888206	102.628075	4.948137	0.000000	-0.718293	0.000000	0.000000	0.000000	-0.103308	-0.029155	-0.379820	0.000000	0.000000	4.000000	41.000000	0.000000
2411.430828	0.124112	0.539246	0.168117	89.484901	61.359184	98.036720	4.948801	0.000000	-0.713700	0.000000	0.000000	0.000000	-0.096501	-0.030716	-0.392740	0.000000	0.000000	4.000000	41.000000	0.000000
2411.434161	0.124112	0.539246	0.168117	89.484901	61.359184	98.036720	4.948801	0.000000	-0.713700	0.000000	0.000000	0.000000	-0.096501	-0.030716	-0.392740	0.000000	0.000000	4.000000	41.000000	0.000000
2411.437495	0.124112	0.539246	0.168117	89.484901	61.359184	98.036720	4.948801	0.000000	-0.713700	0.000000	0.000000	0.000000	-0.096501	-0.030716	-0.392740	0.000000	0.000000	4.000000	41.000000	0.000000
2411.440828	0.123813	0.539139	0.166765	89.585045	51.508018	88.141861	4.949352	0.000000	-0.709867	0.000000	0.000000	0.000000	-0.089761	-0.032258	-0.405713	0.000000	0.000000	4.000000	41.000000	0.000000
2411.444161	0.123813	0.539139	0.166765	89.585045	51.508018	88.141861	4.949352	0.000000	-0.709867	0.000000	0.000000	0.000000	-0.089761	-0.032258	-0.405713	0.000000	0.000000	4.000000	41.000000	0.000000
2411.447495	0.123813	0.539139	0.166765	89.585045	51.508018	88.141861	4.949352	0.000000	-0.709867	0.000000	0.000000	0.000000	-0.089761	-0.032258	-0.405713	0.000000	0.000000	4.000000	41.000000	0.000000
2411.450828	0.123448	0.539026	0.165387	89.688461	35.466850	72.057167	4.949790	0.000000	-0.706807	0.000000	0.000000	0.000000	-0.109688	-0.033838	-0.413455	0.000000	0.000000	4.000000	41.000000	0.000000
2411.454161	0.123448	0.539026	0.165387	89.688461	35.466850	72.057167	4.949790	0.000000	-0.706807	0.000000	0.000000	0.000000	-0.109688	-0.033838	-0.413455	0.000000	0.000000	4.000000	41.000000	0.000000
2411.457495	0.123448	0.539026	0.165387	89.688461	35.466850	72.057167	4.949790	0.000000	-0.706807	0.000000	0.000000	0.000000	-0.109688	-0.033838	-0.413455	0.000000	0.000000	4.000000	41.000000	0.000000
2411.460828	0.123020	0.538893	0.164002	89.754509	3.164757	39.705109	4.950495	0.000000	-0.701854	0.000000	0.000000	0.000000	-0.128340	-0.039942	-0.415422	0.000000	0.000000	4.000000	41.000000	0.000000
2411.464161	0.123020	0.538893	0.164002	89.754509	3.164757	39.705109	4.950495	0.000000	-0.701854	0.000000	0.000000	0.000000	-0.128340	-0.039942	-0.415422	0.000000	0.000000	4.000000	41.000000	0.000000
2411.467495	0.123020	0.538893	0.164002	89.754509	3.164757	39.705109	4.950495	0.000000	-0.701854	0.000000	0.000000	0.000000	-0.128340	-0.039942	-0.415422	0.000000	0.000000	4.000000	41.000000	0.000000
2411.470828	0.122381	0.538736	0.162475	89.715385	-36.182373	0.292784	4.951462	0.000000	-0.695002	0.000000	0.000000	0.000000	-0.191613	-0.046980	-0.458223	0.000000	0.000000	4.000000	41.000000	0.000000
2411.474161	0.122381	0.538736	0.162475	89.715385	-36.182373	0.292784	4.951462	0.000000	-0.695002	0.000000	0.000000	0.000000	-0.191613	-0.046980	-0.458223	0.000000	0.000000	4.000000	41.000000	0.000000
2411.477495	0.122381	0.538736	0.162475	89.715385	-36.182373	0.292784	4.951462	0.000000	-0.695002	0.000000	0.000000	0.000000	-0.191613	-0.046980	-0.458223	0.000000	0.000000	4.000000	41.000000	0.000000
2411.480828	0.121801	0.538635	0.161238	89.723045	-54.901443	-18.445812	4.953226	0.000000	-0.682314	0.000000	0.000000	0.000000	-0.173921	-0.030346	-0.371025	0.000000	0.000000	4.000000	41.000000	0.000000
2411.484161	0.121801	0.538635	0.161238	89.723045	-54.901443	-18.445812	4.953226	0.000000	-0.682314	0.000000	0.000000	0.000000	-0.173921	-0.030346	-0.371025	0.000000	0.000000	4.000000	41.000000	0.000000
2411.487495	0.121801	0.538635	0.161238	89.723045	-54.901443	-18.445812	4.953226	0.000000	-0.682314	0.000000	0.000000	0.000000	-0.173921	-0.030346	-0.371025	0.000000	0.000000	4.000000	41.000000	0.000000
2411.490828	0.121104	0.538495	0.159860	89.754509	-62.513035	-26.030485	4.954911	0.000000	-0.669966	0.000000	0.000000	0.000000	-0.209191	-0.041896	-0.413356	0.000000	0.000000	4.000000	41.000000	0.000000
2411.494161	0.121104	0.538495	0.159860	89.754509	-62.513035	-26.030485	4.954911	0.000000	-0.669966	0.000000	0.000000	0.000000	-0.209191	-0.041896	-0.413356	0.000000	0.000000	4.000000	41.000000	0.000000
2411.497495	0.121104	0.538495	0.159860	89.754509	-62.513035	-26.030485	4.954911	0.000000	-0.669966	0.000000	0.000000	0.000000	-0.209191	-0.041896	-0.413356	0.000000	0.000000	4.000000	41.000000	0.000000
2411.500828	0.120436	0.538389	0.158468	89.748215	-60.139305	-23.624792	4.956991	0.000000	-0.654402	0.000000	0.000000	0.000000	-0.200296	-0.031805	-0.417518	0.000000	0.000000	4.000000	41.000000	0.000000
2411.504161	0.120436	0.538389	0.158468	89.748215	-60.139305	-23.624792	4.956991	0.000000	-0.654402	0.000000	0.000000	0.000000	-0.200296	-0.031805	-0.417518	0.000000	0.000000	4.000000	41.000000	0.000000
2411.507495	0.120436	0.538389	0.158468	89.748215	-60.139305	-23.624792	4.956991	0.000000	-0.654402	0.000000	0.000000	0.000000	-0.200296	-0.031805	-0.417518	0.000000	0.000000	4.000000	41.000000	0.000000
2411.510828	0.119763	0.538278	0.157038	89.725174	-51.948437	-15.421520	4.958933	0.000000	-0.639515	0.000000	0.000000	0.000000	-0.202008	-0.033448	-0.429186	0.000000	0.000000	4.000000	41.000000	0.000000
2411.514161	0.119763	0.538278	0.157038	89.725174	-51.948437	-15.421520	4.958933	0.000000	-0.639515	0.000000	0.000000	0.000000	-0.202008	-0.033448	-0.429186	0.000000	0.000000	4.000000	41.000000	0.000000
2411.517495	0.119763	0.538278	0.157038	89.725174	-51.948437	-15.421520	4.958933	0.000000	-0.639515	0.000000	0.000000	0.000000	-0.202008	-0.033448	-0.429186	0.000000	0.000000	4.000000	41.000000	0.000000
2411.520828	0.119239	0.538185	0.155590	89.720238	-43.474613	-6.927527	4.960869	0.000000	-0.624321	0.000000	0.000000	0.000000	-0.157121	-0.027897	-0.434199	0.000000	0.000000	4.000000	41.000000	0.000000
2411.524161	0.119239	0.538185	0.155590	89.720238	-43.474613	-6.927527	4.960869	0.000000	-0.624321	0.000000	0.000000	0.000000	-0.157121	-0.027897	-0.434199	0.000000	0.000000	4.000000	41.000000	0.000000
2411.527495	0.119239	0.538185	0.155590	89.720238	-43.474613	-6.927527	4.960869	0.000000	-0.624321	0.000000	0.000000	0.000000	-0.157121	-0.027897	-0.434199	0.000000	0.000000	4.000000	41.000000	0.000000
2411.530828	0.118824	0.538120	0.154077	89.737564	-32.508842	4.038873	4.962208	0.000000	-0.613595	0.000000	0.000000	0.000000	-0.124460	-0.019374	-0.453908	0.000000	0.000000	4.000000	41.000000	0.000000
2411.534161	0.118824	0.538120	0.154077	89.737564	-32.508842	4.038873	4.962208	0.000000	-0.613595	0.000000	0.000000	0.000000	-0.124460	-0.019374	-0.453908	0.000000	0.000000	4.000000	41.000000	0.000000
2411.537495	0.118824	0.538120	0.154077	89.737564	-32.508842	4.038873	4.962208	0.000000	-0.613595	0.000000	0.000000	0.000000	-0.124460	-0.019374	-0.453908	0.000000	0.000000	4.000000	41.000000	0.000000
2411.540828	0.118438	0.538055	0.152555	89.687843	-21.661694	14.851823	4.963096	0.000000	-0.606368	0.000000	0.000000	0.000000	-0.115797	-0.019711	-0.456635	0.000000	0.000000	4.000000	41.000000	0.000000
2411.544161	0.118438	0.538055	0.152555	89.687843	-21.661694	14.851823	4.963096	0.000000	-0.606368	0.000000	0.000000	0.000000	-0.115797	-0.019711	-0.456635	0.000000	0.000000	4.000000	41.000000	0.000000
2411.547495	0.118438	0.538055	0.152555	89.687843	-21.661694	14.851823	4.963096	0.000000	-0.606368	0.000000	0.000000	0.000000	-0.115797	-0.019711	-0.456635	0.000000	0.000000	4.000000	41.000000	0.000000
2411.550828	0.118112	0.538041	0.151030	89.616920	-13.245223	23.257736	4.963875	0.000000	-0.599955	0.000000	0.000000	0.000000	-0.097879	-0.004125	-0.457638	0.000000	0.000000	4.000000	41.000000	0.000000
2411.554161	0.118112	0.538041	0.151030	89.616920	-13.245223	23.257736	4.963875	0.000000	-0.599955	0.000000	0.000000	0.000000	-0.097879	-0.004125	-0.457638	0.000000	0.000000	4.000000	41.000000	0.000000
2411.557495	0.118112	0.538041	0.151030	89.616920	-13.245223	23.257736	4.963875	0.000000	-0.599955	0.000000	0.000000	0.000000	-0.097879	-0.004125	-0.457638	0.000000	0.000000	4.000000	41.000000	0.000000
2411.560828	0.117785	0.538026	0.149501	89.568855	-1.634312	34.872776	4.964428	0.000000	-0.595358	0.000000	0.000000	0.000000	-0.098026	-0.004499	-0.458619	0.000000	0.000000	4.000000	41.000000	0.000000
2411.564161	0.117785	0.538026	0.149501	89.568855	-1.634312	34.872776	4.964428	0.000000	-0.595358	0.000000	0.000000	0.000000	-0.098026	-0.004499	-0.458619	0.000000	0.000000	4.000000	41.000000	0.000000
2411.567495	0.117785	0.538026	0.149501	89.568855	-1.634312	34.872776	4.964428	0.000000	-0.595358	0.000000	0.000000	0.000000	-0.098026	-0.004499	-0.458619	0.000000	0.000000	4.000000	41.000000	0.000000
2411.570828	0.117493	0.538048	0.147995	89.516243	11.584903	48.092007	4.964989	0.000000	-0.590662	0.000000	0.000000	0.000000	-0.087726	0.006599	-0.451870	0.000000	0.000000	4.000000	41.000000	0.000000
2411.574161	0.117493	0.538048	0.147995	89.516243	11.584903	48.092007	4.964989	0.000000	-0.590662	0.000000	0.000000	0.000000	-0.087726	0.006599	-0.451870	0.000000	0.000000	4.000000	41.000000	0.000000
2411.577495	0.117493	0.538048	0.147995	89.516243	11.584903	48.092007	4.964989	0.000000	-0.590662	0.000000	0.000000	0.000000	-0.087726	0.006599	-0.451870	0.000000	0.000000	4.000000	41.000000	0.000000
2411.580828	0.117239	0.538092	0.146531	89.448578	22.845400	59.341988	4.965434	0.000000	-0.586916	0.000000	0.000000	0.000000	-0.076311	0.013349	-0.439021	0.000000	0.000000	4.000000	41.000000	0.000000
2411.584161	0.117239	0.538092	0.146531	89.448578	22.845400	59.341988	4.965434	0.000000	-0.586916	0.000000	0.000000	0.000000	-0.076311	0.013349	-0.439021	0.000000	0.000000	4.000000	41.000000	0.000000
2411.587495	0.117239	0.538092	0.146531	89.448578	22.845400	59.341988	4.965434	0.000000	-0.586916	0.000000	0.000000	0.000000	-0.076311	0.013349	-0.439021	0.000000	0.000000	4.000000	41.000000	0.000000
2411.590828	0.117050	0.538193	0.145101	89.313866	23.209858	59.699844	4.965755	0.000000	-0.584195	0.000000	0.000000	0.000000	-0.056614	0.030149	-0.429049	0.000000	0.000000	4.000000	41.000000	0.000000
2411.594161	0.117050	0.538193	0.145101	89.313866	23.209858	59.699844	4.965755	0.000000	-0.584195	0.000000	0.000000	0.000000	-0.056614	0.030149	-0.429049	0.000000	0.000000	4.000000	41.000000	0.000000
2411.597495	0.117050	0.538193	0.145101	89.313866	23.209858	59.699844	4.965755	0.000000	-0.584195	0.000000	0.000000	0.000000	-0.056614	0.030149	-0.429049	0.000000	0.000000	4.000000	41.000000	0.000000
2411.600828	0.117009	0.538330	0.143672	89.180756	21.802973	58.281944	4.965836	0.000000	-0.583504	0.000000	0.000000	0.000000	-0.012263	0.041126	-0.428685	0.000000	0.000000	4.000000	41.000000	0.000000
2411.604161	0.117009	0.538330	0.143672	89.180756	21.802973	58.281944	4.965836	0.000000	-0.583504	0.000000	0.000000	0.000000	-0.012263	0.041126	-0.428685	0.000000	0.000000	4.000000	41.000000	0.000000
2411.607495	0.117009	0.538330	0.143672	89.180756	21.802973	58.281944	4.965836	0.000000	-0.583504	0.000000	0.000000	0.000000	-0.012263	0.041126	-0.428685	0.000000	0.000000	4.000000	41.000000	0.000000
2411.610828	0.117065	0.538508	0.142292	89.082512	20.754135	57.204838	4.965325	0.000000	-0.587835	0.000000	0.000000	0.000000	0.016829	0.053521	-0.414167	0.000000	0.000000	4.000000	41.000000	0.000000
2411.614161	0.117065	0.538508	0.142292	89.082512	20.754135	57.204838	4.965325	0.000000	-0.587835	0.000000	0.000000	0.000000	0.016829	0.053521	-0.414167	0.000000	0.000000	4.000000	41.000000	0.000000
2411.617495	0.117065	0.538508	0.142292	89.082512	20.754135	57.204838	4.965325	0.000000	-0.587835	0.000000	0.000000	0.000000	0.016829	0.053521	-0.414167	0.000000	0.000000	4.000000	41.000000	0.000000
2411.620828	0.117215	0.538709	0.140944	89.011856	20.069918	56.485592	4.964425	0.000000	-0.595388	0.000000	0.000000	0.000000	0.044870	0.060170	-0.404286	0.000000	0.000000	4.000000	41.000000	0.000000
2411.624161	0.117215	0.538709	0.140944	89.011856	20.069918	56.485592	4.964425	0.000000	-0.595388	0.000000	0.000000	0.000000	0.044870	0.060170	-0.404286	0.000000	0.000000	4.000000	41.000000	0.000000
2411.627495	0.117215	0.538709	0.140944	89.011856	20.069918	56.485592	4.964425	0.000000	-0.595388	0.000000	0.000000	0.000000	0.044870	0.060170	-0.404286	0.000000	0.000000	4.000000	41.000000	0.000000
2411.630828	0.117394	0.538894	0.139609	88.979904	19.816826	56.189274	4.963118	0.000000	-0.606189	0.000000	0.000000	0.000000	0.053915	0.055389	-0.400508	0.000000	0.000000	4.000000	41.000000	0.000000
2411.634161	0.117394	0.538894	0.139609	88.979904	19.816826	56.189274	4.963118	0.000000	-0.606189	0.000000	0.000000	0.000000	0.053915	0.055389	-0.400508	0.000000	0.000000	4.000000	41.000000	0.000000
2411.637495	0.117394	0.538894	0.139609	88.979904	19.816826	56.189274	4.963118	0.000000	-0.606189	0.000000	0.000000	0.000000	0.053915	0.055389	-0.400508	0.000000	0.000000	4.000000	41.000000	0.000000
2411.640828	0.117611	0.539067	0.138323	88.992447	19.859945	56.190220	4.961637	0.000000	-0.618190	0.000000	0.000000	0.000000	0.065057	0.052122	-0.385882	0.000000	0.000000	4.000000	41.000000	0.000000
2411.644161	0.117611	0.539067	0.138323	88.992447	19.859945	56.190220	4.961637	0.000000	-0.618190	0.000000	0.000000	0.000000	0.065057	0.052122	-0.385882	0.000000	0.000000	4.000000	41.000000	0.000000
2411.647495	0.117611	0.539067	0.138323	88.992447	19.859945	56.190220	4.961637	0.000000	-0.618190	0.000000	0.000000	0.000000	0.065057	0.052122	-0.385882	0.000000	0.000000	4.000000	41.000000	0.000000
2411.650828	0.117777	0.539245	0.137082	89.058296	20.509665	56.801983	4.959960	0.000000	-0.631504	0.000000	0.000000	0.000000	0.049608	0.053154	-0.372241	0.000000	0.000000	4.000000	41.000000	0.000000
2411.654161	0.117777	0.539245	0.137082	89.058296	20.509665	56.801983	4.959960	0.000000	-0.631504	0.000000	0.000000	0.000000	0.049608	0.053154	-0.372241	0.000000	0.000000	4.000000	41.000000	0.000000
2411.657495	0.117777	0.539245	0.137082	89.058296	20.509665	56.801983	4.959960	0.000000	-0.631504	0.000000	0.000000	0.000000	0.049608	0.053154	-0.372241	0.000000	0.000000	4.000000	41.000000	0.000000
2411.660828	0.117881	0.539401	0.135835	89.126427	21.275072	57.532215	4.958481	0.000000	-0.643011	0.000000	0.000000	0.000000	0.031188	0.046995	-0.374143	0.000000	0.000000	4.000000	41.000000	0.000000
2411.664161	0.117881	0.539401	0.135835	89.126427	21.275072	57.532215	4.958481	0.000000	-0.643011	0.000000	0.000000	0.000000	0.031188	0.046995	-0.374143	0.000000	0.000000	4.000000	41.000000	0.000000
2411.667495	0.117881	0.539401	0.135835	89.126427	21.275072	57.532215	4.958481	0.000000	-0.643011	0.000000	0.000000	0.000000	0.031188	0.046995	-0.374143	0.000000	0.000000	4.000000	41.000000	0.000000
2411.670828	0.117927	0.539556	0.134597	89.194000	22.155556	58.385460	4.957235	0.000000	-0.652546	0.000000	0.000000	0.000000	0.013811	0.046567	-0.371290	0.000000	0.000000	4.000000	41.000000	0.000000
2411.674161	0.117927	0.539556	0.134597	89.194000	22.155556	58.385460	4.957235	0.000000	-0.652546	0.000000	0.000000	0.000000	0.013811	0.046567	-0.371290	0.000000	0.000000	4.000000	41.000000	0.000000
2411.677495	0.117927	0.539556	0.134597	89.194000	22.155556	58.385460	4.957235	0.000000	-0.652546	0.000000	0.000000	0.000000	0.013811	0.046567	-0.371290	0.000000	0.000000	4.000000	41.000000	0.000000
2411.680828	0.117912	0.539691	0.133353	89.264320	23.236502	59.444748	4.956234	0.000000	-0.660108	0.000000	0.000000	0.000000	-0.004410	0.040415	-0.373201	0.000000	0.000000	4.000000	41.000000	0.000000
2411.684161	0.117912	0.539691	0.133353	89.264320	23.236502	59.444748	4.956234	0.000000	-0.660108	0.000000	0.000000	0.000000	-0.004410	0.040415	-0.373201	0.000000	0.000000	4.000000	41.000000	0.000000
2411.687495	0.117912	0.539691	0.133353	89.264320	23.236502	59.444748	4.956234	0.000000	-0.660108	0.000000	0.000000	0.000000	-0.004410	0.040415	-0.373201	0.000000	0.000000	4.000000	41.000000	0.000000
2411.690828	0.117920	0.539838	0.132081	89.334709	24.544855	60.728756	4.955497	0.000000	-0.665621	0.000000	0.000000	0.000000	0.002373	0.044150	-0.381499	0.000000	0.000000	4.000000	41.000000	0.000000
2411.694161	0.117920	0.539838	0.132081	89.334709	24.544855	60.728756	4.955497	0.000000	-0.665621	0.000000	0.000000	0.000000	0.002373	0.044150	-0.381499	0.000000	0.000000	4.000000	41.000000	0.000000
2411.697495	0.117920	0.539838	0.132081	89.334709	24.544855	60.728756	4.955497	0.000000	-0.665621	0.000000	0.000000	0.000000	0.002373	0.044150	-0.381499	0.000000	0.000000	4.000000	41.000000	0.000000
2411.700828	0.117895	0.539965	0.130798	89.407188	26.392948	62.556755	4.954608	0.000000	-0.672205	0.000000	0.000000	0.000000	-0.007393	0.038013	-0.385134	0.000000	0.000000	4.000000	41.000000	0.000000
2411.704161	0.117895	0.539965	0.130798	89.407188	26.392948	62.556755	4.954608	0.000000	-0.672205	0.000000	0.000000	0.000000	-0.007393	0.038013	-0.385134	0.000000	0.000000	4.000000	41.000000	0.000000
2411.707495	0.117895	0.539965	0.130798	89.407188	26.392948	62.556755	4.954608	0.000000	-0.672205	0.000000	0.000000	0.000000	-0.007393	0.038013	-0.385134	0.000000	0.000000	4.000000	41.000000	0.000000
2411.710828	0.117866	0.540071	0.129496	89.455360	23.505737	59.648010	4.953850	0.000000	-0.677766	0.000000	0.000000	0.000000	-0.008756	0.031895	-0.390468	0.000000	0.000000	4.000000	41.000000	0.000000
2411.714161	0.117866	0.540071	0.129496	89.455360	23.505737	59.648010	4.953850	0.000000	-0.677766	0.000000	0.000000	0.000000	-0.008756	0.031895	-0.390468	0.000000	0.000000	4.000000	41.000000	0.000000
2411.717495	0.117866	0.540071	0.129496	89.455360	23.505737	59.648010	4.953850	0.000000	-0.677766	0.000000	0.000000	0.000000	-0.008756	0.031895	-0.390468	0.000000	0.000000	4.000000	41.000000	0.000000
2411.720828	0.117749	0.540157	0.128193	89.490250	18.478609	54.604961	4.953082	0.000000	-0.683355	0.000000	0.000000	0.000000	-0.035142	0.025775	-0.390790	0.000000	0.000000	4.000000	41.000000	0.000000
2411.724161	0.117749	0.540157	0.128193	89.490250	18.478609	54.604961	4.953082	0.000000	-0.683355	0.000000	0.000000	0.000000	-0.035142	0.025775	-0.390790	0.000000	0.000000	4.000000	41.000000	0.000000
2411.727495	0.117749	0.540157	0.128193	89.490250	18.478609	54.604961	4.953082	0.000000	-0.683355	0.000000	0.000000	0.000000	-0.035142	0.025775	-0.390790	0.000000	0.000000	4.000000	41.000000	0.000000
2411.730828	0.117575	0.540242	0.126900	89.515030	14.020511	50.139271	4.952754	0.000000	-0.685728	0.000000	0.000000	0.000000	-0.052080	0.025368	-0.388008	0.000000	0.000000	4.000000	41.000000	0.000000
2411.734161	0.117575	0.540242	0.126900	89.515030	14.020511	50.139271	4.952754	0.000000	-0.685728	0.000000	0.000000	0.000000	-0.052080	0.025368	-0.388008	0.000000	0.000000	4.000000	41.000000	0.000000
2411.737495	0.117575	0.540242	0.126900	89.515030	14.020511	50.139271	4.952754	0.000000	-0.685728	0.000000	0.000000	0.000000	-0.052080	0.025368	-0.388008	0.000000	0.000000	4.000000	41.000000	0.000000
2411.740828	0.117319	0.540292	0.125626	89.525635	11.966849	48.085716	4.952725	0.000000	-0.685938	0.000000	0.000000	0.000000	-0.076941	0.015174	-0.382230	0.000000	0.000000	4.000000	41.000000	0.000000
2411.744161	0.117319	0.540292	0.125626	89.525635	11.966849	48.085716	4.952725	0.000000	-0.685938	0.000000	0.000000	0.000000	-0.076941	0.015174	-0.382230	0.000000	0.000000	4.000000	41.000000	0.000000
2411.747495	0.117319	0.540292	0.125626	89.525635	11.966849	48.085716	4.952725	0.000000	-0.685938	0.000000	0.000000	0.000000	-0.076941	0.015174	-0.382230	0.000000	0.000000	4.000000	41.000000	0.000000
2411.750828	0.117043	0.540315	0.124397	89.517052	13.632565	49.751850	4.953154	0.000000	-0.682842	0.000000	0.000000	0.000000	-0.082860	0.006658	-0.368827	0.000000	0.000000	4.000000	41.000000	0.000000
2411.754161	0.117043	0.540315	0.124397	89.517052	13.632565	49.751850	4.953154	0.000000	-0.682842	0.000000	0.000000	0.000000	-0.082860	0.006658	-0.368827	0.000000	0.000000	4.000000	41.000000	0.000000
2411.757495	0.117043	0.540315	0.124397	89.517052	13.632565	49.751850	4.953154	0.000000	-0.682842	0.000000	0.000000	0.000000	-0.082860	0.006658	-0.368827	0.000000	0.000000	4.000000	41.000000	0.000000
2411.760828	0.116765	0.540368	0.123161	89.488327	19.591562	55.722095	4.953727	0.000000	-0.678672	0.000000	0.000000	0.000000	-0.083205	0.016046	-0.370720	0.000000	0.000000	4.000000	41.000000	0.000000
2411.764161	0.116765	0.540368	0.123161	89.488327	19.591562	55.722095	4.953727	0.000000	-0.678672	0.000000	0.000000	0.000000	-0.083205	0.016046	-0.370720	0.000000	0.000000	4.000000	41.000000	0.000000
2411.767495	0.116765	0.540368	0.123161	89.488327	19.591562	55.722095	4.953727	0.000000	-0.678672	0.000000	0.000000	0.000000	-0.083205	0.016046	-0.370720	0.000000	0.000000	4.000000	41.000000	0.000000
2411.770828	0.116461	0.540388	0.121933	89.432480	29.219444	65.374199	4.954309	0.000000	-0.674405	0.000000	0.000000	0.000000	-0.091258	0.005994	-0.368286	0.000000	0.000000	4.000000	41.000000	0.000000
2411.774161	0.116461	0.540388	0.121933	89.432480	29.219444	65.374199	4.954309	0.000000	-0.674405	0.000000	0.000000	0.000000	-0.091258	0.005994	-0.368286	0.000000	0.000000	4.000000	41.000000	0.000000
2411.777495	0.116461	0.540388	0.121933	89.432480	29.219444	65.374199	4.954309	0.000000	-0.674405	0.000000	0.000000	0.000000	-0.091258	0.005994	-0.368286	0.000000	0.000000	4.000000	41.000000	0.000000
2411.780828	0.116242	0.540426	0.120703	89.311867	29.213587	65.393463	4.955050	0.000000	-0.668935	0.000000	0.000000	0.000000	-0.065635	0.011283	-0.368963	0.000000	0.000000	4.000000	41.000000	0.000000
2411.784161	0.116242	0.540426	0.120703	89.311867	29.213587	65.393463	4.955050	0.000000	-0.668935	0.000000	0.000000	0.000000	-0.065635	0.011283	-0.368963	0.000000	0.000000	4.000000	41.000000	0.000000
2411.787495	0.116242	0.540426	0.120703	89.311867	29.213587	65.393463	4.955050	0.000000	-0.668935	0.000000	0.000000	0.000000	-0.065635	0.011283	-0.368963	0.000000	0.000000	4.000000	41.000000	0.000000
2411.790828	0.116075	0.540443	0.119445	89.198868	28.249474	64.441719	4.955338	0.000000	-0.666808	0.000000	0.000000	0.000000	-0.050332	0.005328	-0.377655	0.000000	0.000000	4.000000	41.000000	0.000000
2411.794161	0.116075	0.540443	0.119445	89.198868	28.249474	64.441719	4.955338	0.000000	-0.666808	0.000000	0.000000	0.000000	-0.050332	0.005328	-0.377655	0.000000	0.000000	4.000000	41.000000	0.000000
2411.797495	0.116075	0.540443	0.119445	89.198868	28.249474	64.441719	4.955338	0.000000	-0.666808	0.000000	0.000000	0.000000	-0.050332	0.005328	-0.377655	0.000000	0.000000	4.000000	41.000000	0.000000
2411.800828	0.115931	0.540409	0.118167	89.105179	26.400898	62.585583	4.955328	0.000000	-0.666875	0.000000	0.000000	0.000000	-0.043064	-0.010236	-0.383364	0.000000	0.000000	4.000000	41.000000	0.000000
2411.804161	0.115931	0.540409	0.118167	89.105179	26.400898	62.585583	4.955328	0.000000	-0.666875	0.000000	0.000000	0.000000	-0.043064	-0.010236	-0.383364	0.000000	0.000000	4.000000	41.000000	0.000000
2411.807495	0.115931	0.540409	0.118167	89.105179	26.400898	62.585583	4.955328	0.000000	-0.666875	0.000000	0.000000	0.000000	-0.043064	-0.010236	-0.383364	0.000000	0.000000	4.000000	41.000000	0.000000
2411.810828	0.115811	0.540356	0.116865	89.023613	25.096451	61.265453	4.955171	0.000000	-0.668045	0.000000	0.000000	0.000000	-0.036131	-0.016103	-0.390433	0.000000	0.000000	4.000000	41.000000	0.000000
2411.814161	0.115811	0.540356	0.116865	89.023613	25.096451	61.265453	4.955171	0.000000	-0.668045	0.000000	0.000000	0.000000	-0.036131	-0.016103	-0.390433	0.000000	0.000000	4.000000	41.000000	0.000000
2411.817495	0.115811	0.540356	0.116865	89.023613	25.096451	61.265453	4.955171	0.000000	-0.668045	0.000000	0.000000	0.000000	-0.036131	-0.016103	-0.390433	0.000000	0.000000	4.000000	41.000000	0.000000
2411.820828	0.115740	0.540282	0.115535	88.958069	24.202576	60.355618	4.954862	0.000000	-0.670336	0.000000	0.000000	0.000000	-0.021104	-0.021946	-0.399165	0.000000	0.000000	4.000000	41.000000	0.000000
2411.824161	0.115740	0.540282	0.115535	88.958069	24.202576	60.355618	4.954862	0.000000	-0.670336	0.000000	0.000000	0.000000	-0.021104	-0.021946	-0.399165	0.000000	0.000000	4.000000	41.000000	0.000000
2411.827495	0.115740	0.540282	0.115535	88.958069	24.202576	60.355618	4.954862	0.000000	-0.670336	0.000000	0.000000	0.000000	-0.021104	-0.021946	-0.399165	0.000000	0.000000	4.000000	41.000000	0.000000
2411.830828	0.115672	0.540227	0.114219	88.903000	23.538708	59.673321	4.954234	0.000000	-0.674954	0.000000	0.000000	0.000000	-0.020496	-0.016613	-0.394834	0.000000	0.000000	4.000000	41.000000	0.000000
2411.834161	0.115672	0.540227	0.114219	88.903000	23.538708	59.673321	4.954234	0.000000	-0.674954	0.000000	0.000000	0.000000	-0.020496	-0.016613	-0.394834	0.000000	0.000000	4.000000	41.000000	0.000000
2411.837495	0.115672	0.540227	0.114219	88.903000	23.538708	59.673321	4.954234	0.000000	-0.674954	0.000000	0.000000	0.000000	-0.020496	-0.016613	-0.394834	0.000000	0.000000	4.000000	41.000000	0.000000
2411.840828	0.115613	0.540195	0.112954	88.843262	22.983950	59.101582	4.953588	0.000000	-0.679679	0.000000	0.000000	0.000000	-0.017619	-0.009669	-0.379332	0.000000	0.000000	4.000000	41.000000	0.000000
2411.844161	0.115613	0.540195	0.112954	88.843262	22.983950	59.101582	4.953588	0.000000	-0.679679	0.000000	0.000000	0.000000	-0.017619	-0.009669	-0.379332	0.000000	0.000000	4.000000	41.000000	0.000000
2411.847495	0.115613	0.540195	0.112954	88.843262	22.983950	59.101582	4.953588	0.000000	-0.679679	0.000000	0.000000	0.000000	-0.017619	-0.009669	-0.379332	0.000000	0.000000	4.000000	41.000000	0.000000
2411.850828	0.115586	0.540231	0.111711	88.786461	22.594627	58.694172	4.952908	0.000000	-0.684618	0.000000	0.000000	0.000000	-0.008145	0.010734	-0.372984	0.000000	0.000000	4.000000	41.000000	0.000000
2411.854161	0.115586	0.540231	0.111711	88.786461	22.594627	58.694172	4.952908	0.000000	-0.684618	0.000000	0.000000	0.000000	-0.008145	0.010734	-0.372984	0.000000	0.000000	4.000000	41.000000	0.000000
2411.857495	0.115586	0.540231	0.111711	88.786461	22.594627	58.694172	4.952908	0.000000	-0.684618	0.000000	0.000000	0.000000	-0.008145	0.010734	-0.372984	0.000000	0.000000	4.000000	41.000000	0.000000
2411.860828	0.115568	0.540321	0.110515	88.743057	22.602406	58.688339	4.952034	0.000000	-0.690912	0.000000	0.000000	0.000000	-0.005523	0.027087	-0.358690	0.000000	0.000000	4.000000	41.000000	0.000000
2411.864161	0.115568	0.540321	0.110515	88.743057	22.602406	58.688339	4.952034	0.000000	-0.690912	0.000000	0.000000	0.000000	-0.005523	0.027087	-0.358690	0.000000	0.000000	4.000000	41.000000	0.000000
2411.867495	0.115568	0.540321	0.110515	88.743057	22.602406	58.688339	4.952034	0.000000	-0.690912	0.000000	0.000000	0.000000	-0.005523	0.027087	-0.358690	0.000000	0.000000	4.000000	41.000000	0.000000
2411.870828	0.115586	0.540434	0.109366	88.717010	22.688156	58.756226	4.951120	0.000000	-0.697433	0.000000	0.000000	0.000000	0.005471	0.033926	-0.344653	0.000000	0.000000	4.000000	41.000000	0.000000
2411.874161	0.115586	0.540434	0.109366	88.717010	22.688156	58.756226	4.951120	0.000000	-0.697433	0.000000	0.000000	0.000000	0.005471	0.033926	-0.344653	0.000000	0.000000	4.000000	41.000000	0.000000
2411.877495	0.115586	0.540434	0.109366	88.717010	22.688156	58.756226	4.951120	0.000000	-0.697433	0.000000	0.000000	0.000000	0.005471	0.033926	-0.344653	0.000000	0.000000	4.000000	41.000000	0.000000
2411.880828	0.115602	0.540577	0.108212	88.718239	22.789434	58.834881	4.949988	0.000000	-0.705423	0.000000	0.000000	0.000000	0.004828	0.043016	-0.346370	0.000000	0.000000	4.000000	41.000000	0.000000
2411.884161	0.115602	0.540577	0.108212	88.718239	22.789434	58.834881	4.949988	0.000000	-0.705423	0.000000	0.000000	0.000000	0.004828	0.043016	-0.346370	0.000000	0.000000	4.000000	41.000000	0.000000
2411.887495	0.115602	0.540577	0.108212	88.718239	22.789434	58.834881	4.949988	0.000000	-0.705423	0.000000	0.000000	0.000000	0.004828	0.043016	-0.346370	0.000000	0.000000	4.000000	41.000000	0.000000
2411.890828	0.115651	0.540725	0.107088	88.741661	23.022923	59.041336	4.948827	0.000000	-0.713518	0.000000	0.000000	0.000000	0.014786	0.044269	-0.337194	0.000000	0.000000	4.000000	41.000000	0.000000
2411.894161	0.115651	0.540725	0.107088	88.741661	23.022923	59.041336	4.948827	0.000000	-0.713518	0.000000	0.000000	0.000000	0.014786	0.044269	-0.337194	0.000000	0.000000	4.000000	41.000000	0.000000
2411.897495	0.115651	0.540725	0.107088	88.741661	23.022923	59.041336	4.948827	0.000000	-0.713518	0.000000	0.000000	0.000000	0.014786	0.044269	-0.337194	0.000000	0.000000	4.000000	41.000000	0.000000
2411.900828	0.115726	0.540871	0.105957	88.789856	23.593451	59.583736	4.947439	0.000000	-0.723082	0.000000	0.000000	0.000000	0.022415	0.043866	-0.339198	0.000000	0.000000	4.000000	41.000000	0.000000
2411.904161	0.115726	0.540871	0.105957	88.789856	23.593451	59.583736	4.947439	0.000000	-0.723082	0.000000	0.000000	0.000000	0.022415	0.043866	-0.339198	0.000000	0.000000	4.000000	41.000000	0.000000
2411.907495	0.115726	0.540871	0.105957	88.789856	23.593451	59.583736	4.947439	0.000000	-0.723082	0.000000	0.000000	0.000000	0.022415	0.043866	-0.339198	0.000000	0.000000	4.000000	41.000000	0.000000
2411.910828	0.115822	0.540998	0.104803	88.847336	24.321451	60.280647	4.945824	0.000000	-0.734047	0.000000	0.000000	0.000000	0.028979	0.037943	-0.346144	0.000000	0.000000	4.000000	41.000000	0.000000
2411.914161	0.115822	0.540998	0.104803	88.847336	24.321451	60.280647	4.945824	0.000000	-0.734047	0.000000	0.000000	0.000000	0.028979	0.037943	-0.346144	0.000000	0.000000	4.000000	41.000000	0.000000
2411.917495	0.115822	0.540998	0.104803	88.847336	24.321451	60.280647	4.945824	0.000000	-0.734047	0.000000	0.000000	0.000000	0.028979	0.037943	-0.346144	0.000000	0.000000	4.000000	41.000000	0.000000
2411.920828	0.115905	0.541130	0.103590	88.907654	25.246738	61.176640	4.943974	0.000000	-0.746407	0.000000	0.000000	0.000000	0.024889	0.039751	-0.364051	0.000000	0.000000	4.000000	41.000000	0.000000
2411.924161	0.115905	0.541130	0.103590	88.907654	25.246738	61.176640	4.943974	0.000000	-0.746407	0.000000	0.000000	0.000000	0.024889	0.039751	-0.364051	0.000000	0.000000	4.000000	41.000000	0.000000
2411.927495	0.115905	0.541130	0.103590	88.907654	25.246738	61.176640	4.943974	0.000000	-0.746407	0.000000	0.000000	0.000000	0.024889	0.039751	-0.364051	0.000000	0.000000	4.000000	41.000000	0.000000
2411.930828	0.116006	0.541255	0.102332	88.969978	26.410139	62.312225	4.942084	0.000000	-0.758820	0.000000	0.000000	0.000000	0.030029	0.037610	-0.377364	0.000000	0.000000	4.000000	41.000000	0.000000
2411.934161	0.116006	0.541255	0.102332	88.969978	26.410139	62.312225	4.942084	0.000000	-0.758820	0.000000	0.000000	0.000000	0.030029	0.037610	-0.377364	0.000000	0.000000	4.000000	41.000000	0.000000
2411.937495	0.116006	0.541255	0.102332	88.969978	26.410139	62.312225	4.942084	0.000000	-0.758820	0.000000	0.000000	0.000000	0.030029	0.037610	-0.377364	0.000000	0.000000	4.000000	41.000000	0.000000
2411.940828	0.116061	0.541399	0.100998	89.033081	28.155619	64.033569	4.939941	0.000000	-0.772647	0.000000	0.000000	0.000000	0.016566	0.043145	-0.400030	0.000000	0.000000	4.000000	41.000000	0.000000
2411.944161	0.116061	0.541399	0.100998	89.033081	28.155619	64.033569	4.939941	0.000000	-0.772647	0.000000	0.000000	0.000000	0.016566	0.043145	-0.400030	0.000000	0.000000	4.000000	41.000000	0.000000
2411.947495	0.116061	0.541399	0.100998	89.033081	28.155619	64.033569	4.939941	0.000000	-0.772647	0.000000	0.000000	0.000000	0.016566	0.043145	-0.400030	0.000000	0.000000	4.000000	41.000000	0.000000
2411.950828	0.116137	0.541523	0.099641	89.097130	30.504168	66.362869	4.937956	0.000000	-0.785233	0.000000	0.000000	0.000000	0.022908	0.037076	-0.407133	0.000000	0.000000	4.000000	41.000000	0.000000
2411.954161	0.116137	0.541523	0.099641	89.097130	30.504168	66.362869	4.937956	0.000000	-0.785233	0.000000	0.000000	0.000000	0.022908	0.037076	-0.407133	0.000000	0.000000	4.000000	41.000000	0.000000
2411.957495	0.116137	0.541523	0.099641	89.097130	30.504168	66.362869	4.937956	0.000000	-0.785233	0.000000	0.000000	0.000000	0.022908	0.037076	-0.407133	0.000000	0.000000	4.000000	41.000000	0.000000
2411.960828	0.116199	0.541652	0.098224	89.150734	34.088196	69.941803	4.935691	0.000000	-0.799346	0.000000	0.000000	0.000000	0.018619	0.038680	-0.425256	0.000000	0.000000	4.000000	41.000000	0.000000
2411.964161	0.116199	0.541652	0.098224	89.150734	34.088196	69.941803	4.935691	0.000000	-0.799346	0.000000	0.000000	0.000000	0.018619	0.038680	-0.425256	0.000000	0.000000	4.000000	41.000000	0.000000
2411.967495	0.116199	0.541652	0.098224	89.150734	34.088196	69.941803	4.935691	0.000000	-0.799346	0.000000	0.000000	0.000000	0.018619	0.038680	-0.425256	0.000000	0.000000	4.000000	41.000000	0.000000
2411.970828	0.116307	0.541791	0.096772	89.187469	38.717346	74.575905	4.911193	0.000000	-0.809960	0.000000	0.000000	0.000000	0.032435	0.041879	-0.435442	0.000000	0.000000	4.000000	41.000000	0.000000
2411.974161	0.116307	0.541791	0.096772	89.187469	38.717346	74.575905	4.911193	0.000000	-0.809960	0.000000	0.000000	0.000000	0.032435	0.041879	-0.435442	0.000000	0.000000	4.000000	41.000000	0.000000
2411.977495	0.116307	0.541791	0.096772	89.187469	38.717346	74.575905	4.911193	0.000000	-0.809960	0.000000	0.000000	0.000000	0.032435	0.041879	-0.435442	0.000000	0.000000	4.000000	41.000000	0.000000
2411.980828	0.116417	0.541947	0.095336	89.195946	43.167835	79.033394	4.838620	0.000000	-0.815366	0.000000	0.000000	0.000000	0.032758	0.046802	-0.431017	0.000000	0.000000	4.000000	41.000000	0.000000
2411.984161	0.116417	0.541947	0.095336	89.195946	43.167835	79.033394	4.838620	0.000000	-0.815366	0.000000	0.000000	0.000000	0.032758	0.046802	-0.431017	0.000000	0.000000	4.000000	41.000000	0.000000
2411.987495	0.116417	0.541947	0.095336	89.195946	43.167835	79.033394	4.838620	0.000000	-0.815366	0.000000	0.000000	0.000000	0.032758	0.046802	-0.431017	0.000000	0.000000	4.000000	41.000000	0.000000
2411.990828	0.116514	0.542126	0.093855	89.166779	47.451996	83.340607	4.766784	0.000000	-0.820825	0.000000	0.000000	0.000000	0.029351	0.053675	-0.444259	0.000000	0.000000	4.000000	41.000000	0.000000
2411.994161	0.116514	0.542126	0.093855	89.166779	47.451996	83.340607	4.766784	0.000000	-0.820825	0.000000	0.000000	0.000000	0.029351	0.053675	-0.444259	0.000000	0.000000	4.000000	41.000000	0.000000
2411.997495	0.116514	0.542126	0.093855	89.166779	47.451996	83.340607	4.766784	0.000000	-0.820825	0.000000	0.000000	0.000000	0.029351	0.053675	-0.444259	0.000000	0.000000	4.000000	41.000000	0.000000
2412.000828	0.116616	0.542370	0.092401	89.118622	50.907898	86.823074	4.692740	0.000000	-0.825717	0.000000	0.000000	0.000000	0.030440	0.073164	-0.436211	0.000000	0.000000	4.000000	41.000000	0.000000
2412.004161	0.116616	0.542370	0.092401	89.118622	50.907898	86.823074	4.692740	0.000000	-0.825717	0.000000	0.000000	0.000000	0.030440	0.073164	-0.436211	0.000000	0.000000	4.000000	41.000000	0.000000
2412.007495	0.116616	0.542370	0.092401	89.118622	50.907898	86.823074	4.692740	0.000000	-0.825717	0.000000	0.000000	0.000000	0.030440	0.073164	-0.436211	0.000000	0.000000	4.000000	41.000000	0.000000
2412.010828	0.116691	0.542661	0.090963	89.069168	53.523666	89.459068	4.620039	0.000000	-0.830790	0.000000	0.000000	0.000000	0.022672	0.087097	-0.431470	0.000000	0.000000	4.000000	41.000000	0.000000
2412.014161	0.116691	0.542661	0.090963	89.069168	53.523666	89.459068	4.620039	0.000000	-0.830790	0.000000	0.000000	0.000000	0.022672	0.087097	-0.431470	0.000000	0.000000	4.000000	41.000000	0.000000
2412.017495	0.116691	0.542661	0.090963	89.069168	53.523666	89.459068	4.620039	0.000000	-0.830790	0.000000	0.000000	0.000000	0.022672	0.087097	-0.431470	0.000000	0.000000	4.000000	41.000000	0.000000
2412.020828	0.116775	0.543003	0.089573	89.008698	54.934685	90.891197	4.548127	0.000000	-0.834569	0.000000	0.000000	0.000000	0.025196	0.102719	-0.417006	0.000000	0.000000	4.000000	41.000000	0.000000
2412.024161	0.116775	0.543003	0.089573	89.008698	54.934685	90.891197	4.548127	0.000000	-0.834569	0.000000	0.000000	0.000000	0.025196	0.102719	-0.417006	0.000000	0.000000	4.000000	41.000000	0.000000
2412.027495	0.116775	0.543003	0.089573	89.008698	54.934685	90.891197	4.548127	0.000000	-0.834569	0.000000	0.000000	0.000000	0.025196	0.102719	-0.417006	0.000000	0.000000	4.000000	41.000000	0.000000
2412.030828	0.116813	0.543379	0.088225	88.930275	55.153526	91.129601	4.478626	0.000000	-0.838769	0.000000	0.000000	0.000000	0.011148	0.112856	-0.404183	0.000000	0.000000	4.000000	41.000000	0.000000
2412.034161	0.116813	0.543379	0.088225	88.930275	55.153526	91.129601	4.478626	0.000000	-0.838769	0.000000	0.000000	0.000000	0.011148	0.112856	-0.404183	0.000000	0.000000	4.000000	41.000000	0.000000
2412.037495	0.116813	0.543379	0.088225	88.930275	55.153526	91.129601	4.478626	0.000000	-0.838769	0.000000	0.000000	0.000000	0.011148	0.112856	-0.404183	0.000000	0.000000	4.000000	41.000000	0.000000
2412.040828	0.116805	0.543728	0.086930	88.839882	55.421925	91.435631	4.411263	0.000000	-0.840626	0.000000	0.000000	0.000000	-0.002164	0.104688	-0.388562	0.000000	0.000000	4.000000	41.000000	0.000000
2412.044161	0.116805	0.543728	0.086930	88.839882	55.421925	91.435631	4.411263	0.000000	-0.840626	0.000000	0.000000	0.000000	-0.002164	0.104688	-0.388562	0.000000	0.000000	4.000000	41.000000	0.000000
2412.047495	0.116805	0.543728	0.086930	88.839882	55.421925	91.435631	4.411263	0.000000	-0.840626	0.000000	0.000000	0.000000	-0.002164	0.104688	-0.388562	0.000000	0.000000	4.000000	41.000000	0.000000
2412.050828	0.116778	0.544111	0.085672	88.732979	56.830818	92.913559	4.346502	0.000000	-0.840266	0.000000	0.000000	0.000000	-0.008208	0.114836	-0.377332	0.000000	0.000000	4.000000	41.000000	0.000000
2412.054161	0.116778	0.544111	0.085672	88.732979	56.830818	92.913559	4.346502	0.000000	-0.840266	0.000000	0.000000	0.000000	-0.008208	0.114836	-0.377332	0.000000	0.000000	4.000000	41.000000	0.000000
2412.057495	0.116778	0.544111	0.085672	88.732979	56.830818	92.913559	4.346502	0.000000	-0.840266	0.000000	0.000000	0.000000	-0.008208	0.114836	-0.377332	0.000000	0.000000	4.000000	41.000000	0.000000
2412.060828	0.116699	0.544461	0.084429	88.620865	59.839664	96.028908	4.283613	0.000000	-0.838898	0.000000	0.000000	0.000000	-0.023754	0.104958	-0.373058	0.000000	0.000000	4.000000	41.000000	0.000000
2412.064161	0.116699	0.544461	0.084429	88.620865	59.839664	96.028908	4.283613	0.000000	-0.838898	0.000000	0.000000	0.000000	-0.023754	0.104958	-0.373058	0.000000	0.000000	4.000000	41.000000	0.000000
2412.067495	0.116699	0.544461	0.084429	88.620865	59.839664	96.028908	4.283613	0.000000	-0.838898	0.000000	0.000000	0.000000	-0.023754	0.104958	-0.373058	0.000000	0.000000	4.000000	41.000000	0.000000
2412.070828	0.116583	0.544851	0.083266	88.504585	64.527847	100.859657	4.221437	0.000000	-0.834939	0.000000	0.000000	0.000000	-0.034860	0.116980	-0.348693	0.000000	0.000000	4.000000	41.000000	0.000000
2412.074161	0.116583	0.544851	0.083266	88.504585	64.527847	100.859657	4.221437	0.000000	-0.834939	0.000000	0.000000	0.000000	-0.034860	0.116980	-0.348693	0.000000	0.000000	4.000000	41.000000	0.000000
2412.077495	0.116583	0.544851	0.083266	88.504585	64.527847	100.859657	4.221437	0.000000	-0.834939	0.000000	0.000000	0.000000	-0.034860	0.116980	-0.348693	0.000000	0.000000	4.000000	41.000000	0.000000
2412.080828	0.116431	0.545262	0.082065	88.369255	69.141357	105.638657	4.163322	0.000000	-0.829129	0.000000	0.000000	0.000000	-0.045570	0.123431	-0.360302	0.000000	0.000000	4.000000	41.000000	0.000000
2412.084161	0.116431	0.545262	0.082065	88.369255	69.141357	105.638657	4.163322	0.000000	-0.829129	0.000000	0.000000	0.000000	-0.045570	0.123431	-0.360302	0.000000	0.000000	4.000000	41.000000	0.000000
2412.087495	0.116431	0.545262	0.082065	88.369255	69.141357	105.638657	4.163322	0.000000	-0.829129	0.000000	0.000000	0.000000	-0.045570	0.123431	-0.360302	0.000000	0.000000	4.000000	41.000000	0.000000
2412.090828	0.116231	0.545689	0.080891	88.213051	73.090858	109.773064	4.103271	0.000000	-0.821534	0.000000	0.000000	0.000000	-0.060047	0.128060	-0.352410	0.000000	0.000000	4.000000	41.000000	0.000000
2412.094161	0.116231	0.545689	0.080891	88.213051	73.090858	109.773064	4.103271	0.000000	-0.821534	0.000000	0.000000	0.000000	-0.060047	0.128060	-0.352410	0.000000	0.000000	4.000000	41.000000	0.000000
2412.097495	0.116231	0.545689	0.080891	88.213051	73.090858	109.773064	4.103271	0.000000	-0.821534	0.000000	0.000000	0.000000	-0.060047	0.128060	-0.352410	0.000000	0.000000	4.000000	41.000000	0.000000
2412.100828	0.115978	0.546143	0.079721	88.048363	76.293716	113.152924	4.044537	0.000000	-0.811526	0.000000	0.000000	0.000000	-0.075811	0.136261	-0.350971	0.000000	0.000000	4.000000	41.000000	0.000000
2412.104161	0.115978	0.546143	0.079721	88.048363	76.293716	113.152924	4.044537	0.000000	-0.811526	0.000000	0.000000	0.000000	-0.075811	0.136261	-0.350971	0.000000	0.000000	4.000000	41.000000	0.000000
2412.107495	0.115978	0.546143	0.079721	88.048363	76.293716	113.152924	4.044537	0.000000	-0.811526	0.000000	0.000000	0.000000	-0.075811	0.136261	-0.350971	0.000000	0.000000	4.000000	41.000000	0.000000
2412.110828	0.115703	0.546613	0.078572	87.884094	78.657021	115.689018	3.986041	0.000000	-0.798891	0.000000	0.000000	0.000000	-0.082460	0.140867	-0.344769	0.000000	0.000000	4.000000	41.000000	0.000000
2412.114161	0.115703	0.546613	0.078572	87.884094	78.657021	115.689018	3.986041	0.000000	-0.798891	0.000000	0.000000	0.000000	-0.082460	0.140867	-0.344769	0.000000	0.000000	4.000000	41.000000	0.000000
2412.117495	0.115703	0.546613	0.078572	87.884094	78.657021	115.689018	3.986041	0.000000	-0.798891	0.000000	0.000000	0.000000	-0.082460	0.140867	-0.344769	0.000000	0.000000	4.000000	41.000000	0.000000
2412.120828	0.115389	0.547104	0.077487	87.730652	80.533920	117.719131	3.928580	0.000000	-0.785148	0.000000	0.000000	0.000000	-0.094185	0.147379	-0.325429	0.000000	0.000000	4.000000	41.000000	0.000000
2412.124161	0.115389	0.547104	0.077487	87.730652	80.533920	117.719131	3.928580	0.000000	-0.785148	0.000000	0.000000	0.000000	-0.094185	0.147379	-0.325429	0.000000	0.000000	4.000000	41.000000	0.000000
2412.127495	0.115389	0.547104	0.077487	87.730652	80.533920	117.719131	3.928580	0.000000	-0.785148	0.000000	0.000000	0.000000	-0.094185	0.147379	-0.325429	0.000000	0.000000	4.000000	41.000000	0.000000
2412.130828	0.115059	0.547569	0.076449	87.580467	81.954842	119.266731	3.874341	0.000000	-0.769450	0.000000	0.000000	0.000000	-0.098993	0.139564	-0.311294	0.000000	0.000000	4.000000	41.000000	0.000000
2412.134161	0.115059	0.547569	0.076449	87.580467	81.954842	119.266731	3.874341	0.000000	-0.769450	0.000000	0.000000	0.000000	-0.098993	0.139564	-0.311294	0.000000	0.000000	4.000000	41.000000	0.000000
2412.137495	0.115059	0.547569	0.076449	87.580467	81.954842	119.266731	3.874341	0.000000	-0.769450	0.000000	0.000000	0.000000	-0.098993	0.139564	-0.311294	0.000000	0.000000	4.000000	41.000000	0.000000
2412.140828	0.114733	0.548050	0.075427	87.451401	83.176071	120.522034	3.822459	0.000000	-0.752951	0.000000	0.000000	0.000000	-0.097874	0.144232	-0.306696	0.000000	0.000000	4.000000	41.000000	0.000000
2412.144161	0.114733	0.548050	0.075427	87.451401	83.176071	120.522034	3.822459	0.000000	-0.752951	0.000000	0.000000	0.000000	-0.097874	0.144232	-0.306696	0.000000	0.000000	4.000000	41.000000	0.000000
2412.147495	0.114733	0.548050	0.075427	87.451401	83.176071	120.522034	3.822459	0.000000	-0.752951	0.000000	0.000000	0.000000	-0.097874	0.144232	-0.306696	0.000000	0.000000	4.000000	41.000000	0.000000
2412.150828	0.114387	0.548487	0.074435	87.328331	84.157372	121.396454	3.771343	0.000000	-0.736639	0.000000	0.000000	0.000000	-0.103702	0.131104	-0.297539	0.000000	0.000000	4.000000	41.000000	0.000000
2412.154161	0.114387	0.548487	0.074435	87.328331	84.157372	121.396454	3.771343	0.000000	-0.736639	0.000000	0.000000	0.000000	-0.103702	0.131104	-0.297539	0.000000	0.000000	4.000000	41.000000	0.000000
2412.157495	0.114387	0.548487	0.074435	87.328331	84.157372	121.396454	3.771343	0.000000	-0.736639	0.000000	0.000000	0.000000	-0.103702	0.131104	-0.297539	0.000000	0.000000	4.000000	41.000000	0.000000
2412.160828	0.114050	0.548928	0.073480	87.213364	85.063515	122.187782	3.721753	0.000000	-0.719355	0.000000	0.000000	0.000000	-0.101157	0.132401	-0.286403	0.000000	0.000000	4.000000	41.000000	0.000000
2412.164161	0.114050	0.548928	0.073480	87.213364	85.063515	122.187782	3.721753	0.000000	-0.719355	0.000000	0.000000	0.000000	-0.101157	0.132401	-0.286403	0.000000	0.000000	4.000000	41.000000	0.000000
2412.167495	0.114050	0.548928	0.073480	87.213364	85.063515	122.187782	3.721753	0.000000	-0.719355	0.000000	0.000000	0.000000	-0.101157	0.132401	-0.286403	0.000000	0.000000	4.000000	41.000000	0.000000
2412.170828	0.113713	0.549367	0.072524	87.119278	85.720734	122.758308	3.674019	0.000000	-0.702496	0.000000	0.000000	0.000000	-0.101095	0.131733	-0.286788	0.000000	0.000000	4.000000	41.000000	0.000000
2412.174161	0.113713	0.549367	0.072524	87.119278	85.720734	122.758308	3.674019	0.000000	-0.702496	0.000000	0.000000	0.000000	-0.101095	0.131733	-0.286788	0.000000	0.000000	4.000000	41.000000	0.000000
2412.177495	0.113713	0.549367	0.072524	87.119278	85.720734	122.758308	3.674019	0.000000	-0.702496	0.000000	0.000000	0.000000	-0.101095	0.131733	-0.286788	0.000000	0.000000	4.000000	41.000000	0.000000
2412.180828	0.113347	0.549786	0.071556	87.036148	86.284111	123.332741	3.626221	0.000000	-0.685647	0.000000	0.000000	0.000000	-0.109637	0.125611	-0.290590	0.000000	0.000000	4.000000	41.000000	0.000000
2412.184161	0.113347	0.549786	0.071556	87.036148	86.284111	123.332741	3.626221	0.000000	-0.685647	0.000000	0.000000	0.000000	-0.109637	0.125611	-0.290590	0.000000	0.000000	4.000000	41.000000	0.000000
2412.187495	0.113347	0.549786	0.071556	87.036148	86.284111	123.332741	3.626221	0.000000	-0.685647	0.000000	0.000000	0.000000	-0.109637	0.125611	-0.290590	0.000000	0.000000	4.000000	41.000000	0.000000
2412.190828	0.113036	0.550221	0.070592	86.965012	86.823395	123.911842	3.577789	0.000000	-0.667374	0.000000	0.000000	0.000000	-0.093431	0.130384	-0.289162	0.000000	0.000000	4.000000	41.000000	0.000000
2412.194161	0.113036	0.550221	0.070592	86.965012	86.823395	123.911842	3.577789	0.000000	-0.667374	0.000000	0.000000	0.000000	-0.093431	0.130384	-0.289162	0.000000	0.000000	4.000000	41.000000	0.000000
2412.197495	0.113036	0.550221	0.070592	86.965012	86.823395	123.911842	3.577789	0.000000	-0.667374	0.000000	0.000000	0.000000	-0.093431	0.130384	-0.289162	0.000000	0.000000	4.000000	41.000000	0.000000
2412.200828	0.112726	0.550624	0.069632	86.926041	87.210510	124.304008	3.529595	0.000000	-0.651802	0.000000	0.000000	0.000000	-0.093076	0.120879	-0.288036	0.000000	0.000000	4.000000	41.000000	0.000000
2412.204161	0.112726	0.550624	0.069632	86.926041	87.210510	124.304008	3.529595	0.000000	-0.651802	0.000000	0.000000	0.000000	-0.093076	0.120879	-0.288036	0.000000	0.000000	4.000000	41.000000	0.000000
2412.207495	0.112726	0.550624	0.069632	86.926041	87.210510	124.304008	3.529595	0.000000	-0.651802	0.000000	0.000000	0.000000	-0.093076	0.120879	-0.288036	0.000000	0.000000	4.000000	41.000000	0.000000
2412.210828	0.112387	0.551006	0.068659	86.913704	87.544411	124.577477	3.481589	0.000000	-0.636290	0.000000	0.000000	0.000000	-0.101597	0.114808	-0.291827	0.000000	0.000000	4.000000	41.000000	0.000000
2412.214161	0.112387	0.551006	0.068659	86.913704	87.544411	124.577477	3.481589	0.000000	-0.636290	0.000000	0.000000	0.000000	-0.101597	0.114808	-0.291827	0.000000	0.000000	4.000000	41.000000	0.000000
2412.217495	0.112387	0.551006	0.068659	86.913704	87.544411	124.577477	3.481589	0.000000	-0.636290	0.000000	0.000000	0.000000	-0.101597	0.114808	-0.291827	0.000000	0.000000	4.000000	41.000000	0.000000
2412.220828	0.112090	0.551380	0.067636	86.906174	87.859909	124.793129	3.432951	0.000000	-0.619357	0.000000	0.000000	0.000000	-0.089053	0.112089	-0.306977	0.000000	0.000000	4.000000	41.000000	0.000000
2412.224161	0.112090	0.551380	0.067636	86.906174	87.859909	124.793129	3.432951	0.000000	-0.619357	0.000000	0.000000	0.000000	-0.089053	0.112089	-0.306977	0.000000	0.000000	4.000000	41.000000	0.000000
2412.227495	0.112090	0.551380	0.067636	86.906174	87.859909	124.793129	3.432951	0.000000	-0.619357	0.000000	0.000000	0.000000	-0.089053	0.112089	-0.306977	0.000000	0.000000	4.000000	41.000000	0.000000
2412.230828	0.111848	0.551740	0.066623	86.883720	88.346443	125.161377	3.381789	0.000000	-0.604515	0.000000	0.000000	0.000000	-0.072719	0.108077	-0.303967	0.000000	0.000000	4.000000	41.000000	0.000000
2412.234161	0.111848	0.551740	0.066623	86.883720	88.346443	125.161377	3.381789	0.000000	-0.604515	0.000000	0.000000	0.000000	-0.072719	0.108077	-0.303967	0.000000	0.000000	4.000000	41.000000	0.000000
2412.237495	0.111848	0.551740	0.066623	86.883720	88.346443	125.161377	3.381789	0.000000	-0.604515	0.000000	0.000000	0.000000	-0.072719	0.108077	-0.303967	0.000000	0.000000	4.000000	41.000000	0.000000
2412.240828	0.111652	0.552051	0.065586	86.829979	88.935425	125.670387	3.331127	0.000000	-0.592395	0.000000	0.000000	0.000000	-0.058623	0.093258	-0.311001	0.000000	0.000000	4.000000	41.000000	0.000000
2412.244161	0.111652	0.552051	0.065586	86.829979	88.935425	125.670387	3.331127	0.000000	-0.592395	0.000000	0.000000	0.000000	-0.058623	0.093258	-0.311001	0.000000	0.000000	4.000000	41.000000	0.000000
2412.247495	0.111652	0.552051	0.065586	86.829979	88.935425	125.670387	3.331127	0.000000	-0.592395	0.000000	0.000000	0.000000	-0.058623	0.093258	-0.311001	0.000000	0.000000	4.000000	41.000000	0.000000
2412.250828	0.111445	0.552335	0.064493	86.750137	89.747475	126.477882	3.279294	0.000000	-0.582624	0.000000	0.000000	0.000000	-0.062278	0.085095	-0.327985	0.000000	0.000000	4.000000	41.000000	0.000000
2412.254161	0.111445	0.552335	0.064493	86.750137	89.747475	126.477882	3.279294	0.000000	-0.582624	0.000000	0.000000	0.000000	-0.062278	0.085095	-0.327985	0.000000	0.000000	4.000000	41.000000	0.000000
2412.257495	0.111445	0.552335	0.064493	86.750137	89.747475	126.477882	3.279294	0.000000	-0.582624	0.000000	0.000000	0.000000	-0.062278	0.085095	-0.327985	0.000000	0.000000	4.000000	41.000000	0.000000
2412.260828	0.111233	0.552598	0.063381	86.656898	90.603745	127.414452	3.224630	0.000000	-0.572245	0.000000	0.000000	0.000000	-0.063464	0.079044	-0.333369	0.000000	0.000000	4.000000	41.000000	0.000000
2412.264161	0.111233	0.552598	0.063381	86.656898	90.603745	127.414452	3.224630	0.000000	-0.572245	0.000000	0.000000	0.000000	-0.063464	0.079044	-0.333369	0.000000	0.000000	4.000000	41.000000	0.000000
2412.267495	0.111233	0.552598	0.063381	86.656898	90.603745	127.414452	3.224630	0.000000	-0.572245	0.000000	0.000000	0.000000	-0.063464	0.079044	-0.333369	0.000000	0.000000	4.000000	41.000000	0.000000
2412.270828	0.111031	0.552816	0.062191	86.582352	91.474403	128.363892	3.169068	0.000000	-0.561667	0.000000	0.000000	0.000000	-0.060821	0.065450	-0.357044	0.000000	0.000000	4.000000	41.000000	0.000000
2412.274161	0.111031	0.552816	0.062191	86.582352	91.474403	128.363892	3.169068	0.000000	-0.561667	0.000000	0.000000	0.000000	-0.060821	0.065450	-0.357044	0.000000	0.000000	4.000000	41.000000	0.000000
2412.277495	0.111031	0.552816	0.062191	86.582352	91.474403	128.363892	3.169068	0.000000	-0.561667	0.000000	0.000000	0.000000	-0.060821	0.065450	-0.357044	0.000000	0.000000	4.000000	41.000000	0.000000
2412.280828	0.110778	0.553032	0.061010	86.539543	92.349144	129.287125	3.109560	0.000000	-0.551530	0.000000	0.000000	0.000000	-0.075730	0.064824	-0.354256	0.000000	0.000000	4.000000	41.000000	0.000000
2412.284161	0.110778	0.553032	0.061010	86.539543	92.349144	129.287125	3.109560	0.000000	-0.551530	0.000000	0.000000	0.000000	-0.075730	0.064824	-0.354256	0.000000	0.000000	4.000000	41.000000	0.000000
2412.287495	0.110778	0.553032	0.061010	86.539543	92.349144	129.287125	3.109560	0.000000	-0.551530	0.000000	0.000000	0.000000	-0.075730	0.064824	-0.354256	0.000000	0.000000	4.000000	41.000000	0.000000
2412.290828	0.110512	0.553250	0.059767	86.505760	93.182991	130.162582	3.050518	0.000000	-0.538909	0.000000	0.000000	0.000000	-0.079715	0.065281	-0.372906	0.000000	0.000000	4.000000	41.000000	0.000000
2412.294161	0.110512	0.553250	0.059767	86.505760	93.182991	130.162582	3.050518	0.000000	-0.538909	0.000000	0.000000	0.000000	-0.079715	0.065281	-0.372906	0.000000	0.000000	4.000000	41.000000	0.000000
2412.297495	0.110512	0.553250	0.059767	86.505760	93.182991	130.162582	3.050518	0.000000	-0.538909	0.000000	0.000000	0.000000	-0.079715	0.065281	-0.372906	0.000000	0.000000	4.000000	41.000000	0.000000
2412.300828	0.110243	0.553447	0.058506	86.454750	94.022224	131.059570	2.988367	0.000000	-0.525623	0.000000	0.000000	0.000000	-0.080889	0.059176	-0.378392	0.000000	0.000000	4.000000	41.000000	0.000000
2412.304161	0.110243	0.553447	0.058506	86.454750	94.022224	131.059570	2.988367	0.000000	-0.525623	0.000000	0.000000	0.000000	-0.080889	0.059176	-0.378392	0.000000	0.000000	4.000000	41.000000	0.000000
2412.307495	0.110243	0.553447	0.058506	86.454750	94.022224	131.059570	2.988367	0.000000	-0.525623	0.000000	0.000000	0.000000	-0.080889	0.059176	-0.378392	0.000000	0.000000	4.000000	41.000000	0.000000
2412.310828	0.109973	0.553642	0.057243	86.360245	94.929703	132.058807	2.925302	0.000000	-0.512141	0.000000	0.000000	0.000000	-0.080981	0.058508	-0.378814	0.000000	0.000000	4.000000	41.000000	0.000000
2412.314161	0.109973	0.553642	0.057243	86.360245	94.929703	132.058807	2.925302	0.000000	-0.512141	0.000000	0.000000	0.000000	-0.080981	0.058508	-0.378814	0.000000	0.000000	4.000000	41.000000	0.000000
2412.317495	0.109973	0.553642	0.057243	86.360245	94.929703	132.058807	2.925302	0.000000	-0.512141	0.000000	0.000000	0.000000	-0.080981	0.058508	-0.378814	0.000000	0.000000	4.000000	41.000000	0.000000
2412.320828	0.109723	0.553817	0.055957	86.233658	95.860748	133.117691	2.862166	0.000000	-0.498645	0.000000	0.000000	0.000000	-0.074847	0.052424	-0.385878	0.000000	0.000000	4.000000	41.000000	0.000000
2412.324161	0.109723	0.553817	0.055957	86.233658	95.860748	133.117691	2.862166	0.000000	-0.498645	0.000000	0.000000	0.000000	-0.074847	0.052424	-0.385878	0.000000	0.000000	4.000000	41.000000	0.000000
2412.327495	0.109723	0.553817	0.055957	86.233658	95.860748	133.117691	2.862166	0.000000	-0.498645	0.000000	0.000000	0.000000	-0.074847	0.052424	-0.385878	0.000000	0.000000	4.000000	41.000000	0.000000
2412.330828	0.109418	0.553954	0.054646	86.103386	96.813995	134.199783	2.797853	0.000000	-0.486170	0.000000	0.000000	0.000000	-0.091729	0.040956	-0.393348	0.000000	0.000000	4.000000	41.000000	0.000000
2412.334161	0.109418	0.553954	0.054646	86.103386	96.813995	134.199783	2.797853	0.000000	-0.486170	0.000000	0.000000	0.000000	-0.091729	0.040956	-0.393348	0.000000	0.000000	4.000000	41.000000	0.000000
2412.337495	0.109418	0.553954	0.054646	86.103386	96.813995	134.199783	2.797853	0.000000	-0.486170	0.000000	0.000000	0.000000	-0.091729	0.040956	-0.393348	0.000000	0.000000	4.000000	41.000000	0.000000
2412.340828	0.109085	0.554042	0.053327	85.988976	97.743134	135.217987	2.732295	0.000000	-0.470882	0.000000	0.000000	0.000000	-0.099813	0.026375	-0.395788	0.000000	0.000000	4.000000	41.000000	0.000000
2412.344161	0.109085	0.554042	0.053327	85.988976	97.743134	135.217987	2.732295	0.000000	-0.470882	0.000000	0.000000	0.000000	-0.099813	0.026375	-0.395788	0.000000	0.000000	4.000000	41.000000	0.000000
2412.347495	0.109085	0.554042	0.053327	85.988976	97.743134	135.217987	2.732295	0.000000	-0.470882	0.000000	0.000000	0.000000	-0.099813	0.026375	-0.395788	0.000000	0.000000	4.000000	41.000000	0.000000
2412.350828	0.108768	0.554120	0.051961	85.909012	98.749756	136.227097	2.666330	0.000000	-0.454247	0.000000	0.000000	0.000000	-0.095092	0.023547	-0.409555	0.000000	0.000000	4.000000	41.000000	0.000000
2412.354161	0.108768	0.554120	0.051961	85.909012	98.749756	136.227097	2.666330	0.000000	-0.454247	0.000000	0.000000	0.000000	-0.095092	0.023547	-0.409555	0.000000	0.000000	4.000000	41.000000	0.000000
2412.357495	0.108768	0.554120	0.051961	85.909012	98.749756	136.227097	2.666330	0.000000	-0.454247	0.000000	0.000000	0.000000	-0.095092	0.023547	-0.409555	0.000000	0.000000	4.000000	41.000000	0.000000
2412.360828	0.108419	0.554161	0.050566	85.869331	99.732468	137.108276	2.598071	0.000000	-0.438398	0.000000	0.000000	0.000000	-0.104566	0.012155	-0.418705	0.000000	0.000000	4.000000	41.000000	0.000000
2412.364161	0.108419	0.554161	0.050566	85.869331	99.732468	137.108276	2.598071	0.000000	-0.438398	0.000000	0.000000	0.000000	-0.104566	0.012155	-0.418705	0.000000	0.000000	4.000000	41.000000	0.000000
2412.367495	0.108419	0.554161	0.050566	85.869331	99.732468	137.108276	2.598071	0.000000	-0.438398	0.000000	0.000000	0.000000	-0.104566	0.012155	-0.418705	0.000000	0.000000	4.000000	41.000000	0.000000
2412.370828	0.108071	0.554199	0.049168	85.861801	100.760490	138.058380	2.528287	0.000000	-0.420970	0.000000	0.000000	0.000000	-0.104595	0.011587	-0.419227	0.000000	0.000000	4.000000	41.000000	0.000000
2412.374161	0.108071	0.554199	0.049168	85.861801	100.760490	138.058380	2.528287	0.000000	-0.420970	0.000000	0.000000	0.000000	-0.104595	0.011587	-0.419227	0.000000	0.000000	4.000000	41.000000	0.000000
2412.377495	0.108071	0.554199	0.049168	85.861801	100.760490	138.058380	2.528287	0.000000	-0.420970	0.000000	0.000000	0.000000	-0.104595	0.011587	-0.419227	0.000000	0.000000	4.000000	41.000000	0.000000
2412.380828	0.107705	0.554272	0.047808	85.859573	101.712341	139.016327	2.458416	0.000000	-0.403538	0.000000	0.000000	0.000000	-0.109629	0.021716	-0.407980	0.000000	0.000000	4.000000	41.000000	0.000000
2412.384161	0.107705	0.554272	0.047808	85.859573	101.712341	139.016327	2.458416	0.000000	-0.403538	0.000000	0.000000	0.000000	-0.109629	0.021716	-0.407980	0.000000	0.000000	4.000000	41.000000	0.000000
2412.387495	0.107705	0.554272	0.047808	85.859573	101.712341	139.016327	2.458416	0.000000	-0.403538	0.000000	0.000000	0.000000	-0.109629	0.021716	-0.407980	0.000000	0.000000	4.000000	41.000000	0.000000
2412.390828	0.107352	0.554367	0.046503	85.852066	102.154411	139.471817	2.390419	0.000000	-0.385266	0.000000	0.000000	0.000000	-0.106007	0.028737	-0.391557	0.000000	0.000000	4.000000	41.000000	0.000000
2412.394161	0.107352	0.554367	0.046503	85.852066	102.154411	139.471817	2.390419	0.000000	-0.385266	0.000000	0.000000	0.000000	-0.106007	0.028737	-0.391557	0.000000	0.000000	4.000000	41.000000	0.000000
2412.397495	0.107352	0.554367	0.046503	85.852066	102.154411	139.471817	2.390419	0.000000	-0.385266	0.000000	0.000000	0.000000	-0.106007	0.028737	-0.391557	0.000000	0.000000	4.000000	41.000000	0.000000
2412.400828	0.106968	0.554476	0.045285	85.832375	101.874489	139.231827	2.325159	0.000000	-0.367598	0.000000	0.000000	0.000000	-0.115265	0.032704	-0.365340	0.000000	0.000000	4.000000	41.000000	0.000000
2412.404161	0.106968	0.554476	0.045285	85.832375	101.874489	139.231827	2.325159	0.000000	-0.367598	0.000000	0.000000	0.000000	-0.115265	0.032704	-0.365340	0.000000	0.000000	4.000000	41.000000	0.000000
2412.407495	0.106968	0.554476	0.045285	85.832375	101.874489	139.231827	2.325159	0.000000	-0.367598	0.000000	0.000000	0.000000	-0.115265	0.032704	-0.365340	0.000000	0.000000	4.000000	41.000000	0.000000
2412.410828	0.106582	0.554589	0.044172	85.798485	100.881271	138.301437	2.264269	0.000000	-0.348387	0.000000	0.000000	0.000000	-0.115857	0.033691	-0.333900	0.000000	0.000000	4.000000	41.000000	0.000000
2412.414161	0.106582	0.554589	0.044172	85.798485	100.881271	138.301437	2.264269	0.000000	-0.348387	0.000000	0.000000	0.000000	-0.115857	0.033691	-0.333900	0.000000	0.000000	4.000000	41.000000	0.000000
2412.417495	0.106582	0.554589	0.044172	85.798485	100.881271	138.301437	2.264269	0.000000	-0.348387	0.000000	0.000000	0.000000	-0.115857	0.033691	-0.333900	0.000000	0.000000	4.000000	41.000000	0.000000
2412.420828	0.106185	0.554697	0.043125	85.761185	99.583511	137.060165	2.208619	0.000000	-0.329078	0.000000	0.000000	0.000000	-0.118923	0.032448	-0.314225	0.000000	0.000000	4.000000	41.000000	0.000000
2412.424161	0.106185	0.554697	0.043125	85.761185	99.583511	137.060165	2.208619	0.000000	-0.329078	0.000000	0.000000	0.000000	-0.118923	0.032448	-0.314225	0.000000	0.000000	4.000000	41.000000	0.000000
2412.427495	0.106185	0.554697	0.043125	85.761185	99.583511	137.060165	2.208619	0.000000	-0.329078	0.000000	0.000000	0.000000	-0.118923	0.032448	-0.314225	0.000000	0.000000	4.000000	41.000000	0.000000
2412.430828	0.105755	0.554801	0.042148	85.742928	98.549553	136.052795	2.156249	0.000000	-0.309258	0.000000	0.000000	0.000000	-0.129063	0.031286	-0.293004	0.000000	0.000000	4.000000	41.000000	0.000000
2412.434161	0.105755	0.554801	0.042148	85.742928	98.549553	136.052795	2.156249	0.000000	-0.309258	0.000000	0.000000	0.000000	-0.129063	0.031286	-0.293004	0.000000	0.000000	4.000000	41.000000	0.000000
2412.437495	0.105755	0.554801	0.042148	85.742928	98.549553	136.052795	2.156249	0.000000	-0.309258	0.000000	0.000000	0.000000	-0.129063	0.031286	-0.293004	0.000000	0.000000	4.000000	41.000000	0.000000
2412.440828	0.105330	0.554894	0.041193	85.744812	98.082611	135.592499	2.107414	0.000000	-0.287747	0.000000	0.000000	0.000000	-0.127441	0.027881	-0.286629	0.000000	0.000000	4.000000	41.000000	0.000000
2412.444161	0.105330	0.554894	0.041193	85.744812	98.082611	135.592499	2.107414	0.000000	-0.287747	0.000000	0.000000	0.000000	-0.127441	0.027881	-0.286629	0.000000	0.000000	4.000000	41.000000	0.000000
2412.447495	0.105330	0.554894	0.041193	85.744812	98.082611	135.592499	2.107414	0.000000	-0.287747	0.000000	0.000000	0.000000	-0.127441	0.027881	-0.286629	0.000000	0.000000	4.000000	41.000000	0.000000
2412.450828	0.104930	0.554986	0.040231	85.747887	98.274055	135.784424	2.059643	0.000000	-0.266507	0.000000	0.000000	0.000000	-0.120158	0.027525	-0.288445	0.000000	0.000000	4.000000	41.000000	0.000000
2412.454161	0.104930	0.554986	0.040231	85.747887	98.274055	135.784424	2.059643	0.000000	-0.266507	0.000000	0.000000	0.000000	-0.120158	0.027525	-0.288445	0.000000	0.000000	4.000000	41.000000	0.000000
2412.457495	0.104930	0.554986	0.040231	85.747887	98.274055	135.784424	2.059643	0.000000	-0.266507	0.000000	0.000000	0.000000	-0.120158	0.027525	-0.288445	0.000000	0.000000	4.000000	41.000000	0.000000
2412.460828	0.104502	0.555058	0.039257	85.750610	98.880318	136.392944	2.011569	0.000000	-0.246481	0.000000	0.000000	0.000000	-0.128139	0.021795	-0.292424	0.000000	0.000000	4.000000	41.000000	0.000000
2412.464161	0.104502	0.555058	0.039257	85.750610	98.880318	136.392944	2.011569	0.000000	-0.246481	0.000000	0.000000	0.000000	-0.128139	0.021795	-0.292424	0.000000	0.000000	4.000000	41.000000	0.000000
2412.467495	0.104502	0.555058	0.039257	85.750610	98.880318	136.392944	2.011569	0.000000	-0.246481	0.000000	0.000000	0.000000	-0.128139	0.021795	-0.292424	0.000000	0.000000	4.000000	41.000000	0.000000
2412.470828	0.104072	0.555112	0.038264	85.753006	99.529320	137.012451	1.962831	0.000000	-0.225124	0.000000	0.000000	0.000000	-0.129020	0.016111	-0.297916	0.000000	0.000000	4.000000	41.000000	0.000000
2412.474161	0.104072	0.555112	0.038264	85.753006	99.529320	137.012451	1.962831	0.000000	-0.225124	0.000000	0.000000	0.000000	-0.129020	0.016111	-0.297916	0.000000	0.000000	4.000000	41.000000	0.000000
2412.477495	0.104072	0.555112	0.038264	85.753006	99.529320	137.012451	1.962831	0.000000	-0.225124	0.000000	0.000000	0.000000	-0.129020	0.016111	-0.297916	0.000000	0.000000	4.000000	41.000000	0.000000
2412.480828	0.103643	0.555165	0.037269	85.754944	100.189819	137.619720	1.913179	0.000000	-0.203620	0.000000	0.000000	0.000000	-0.128811	0.015746	-0.298255	0.000000	0.000000	4.000000	41.000000	0.000000
2412.484161	0.103643	0.555165	0.037269	85.754944	100.189819	137.619720	1.913179	0.000000	-0.203620	0.000000	0.000000	0.000000	-0.128811	0.015746	-0.298255	0.000000	0.000000	4.000000	41.000000	0.000000
2412.487495	0.103643	0.555165	0.037269	85.754944	100.189819	137.619720	1.913179	0.000000	-0.203620	0.000000	0.000000	0.000000	-0.128811	0.015746	-0.298255	0.000000	0.000000	4.000000	41.000000	0.000000
2412.490828	0.103211	0.555198	0.036257	85.752968	100.848404	138.244293	1.863470	0.000000	-0.182152	0.000000	0.000000	0.000000	-0.129689	0.010064	-0.303764	0.000000	0.000000	4.000000	41.000000	0.000000
2412.494161	0.103211	0.555198	0.036257	85.752968	100.848404	138.244293	1.863470	0.000000	-0.182152	0.000000	0.000000	0.000000	-0.129689	0.010064	-0.303764	0.000000	0.000000	4.000000	41.000000	0.000000
2412.497495	0.103211	0.555198	0.036257	85.752968	100.848404	138.244293	1.863470	0.000000	-0.182152	0.000000	0.000000	0.000000	-0.129689	0.010064	-0.303764	0.000000	0.000000	4.000000	41.000000	0.000000
2412.500828	0.102787	0.555239	0.035283	85.739517	101.329201	138.742615	1.812842	0.000000	-0.160537	0.000000	0.000000	0.000000	-0.126988	0.012100	-0.292187	0.000000	0.000000	4.000000	41.000000	0.000000
2412.504161	0.102787	0.555239	0.035283	85.739517	101.329201	138.742615	1.812842	0.000000	-0.160537	0.000000	0.000000	0.000000	-0.126988	0.012100	-0.292187	0.000000	0.000000	4.000000	41.000000	0.000000
2412.507495	0.102787	0.555239	0.035283	85.739517	101.329201	138.742615	1.812842	0.000000	-0.160537	0.000000	0.000000	0.000000	-0.126988	0.012100	-0.292187	0.000000	0.000000	4.000000	41.000000	0.000000
2412.510828	0.102400	0.555303	0.034360	85.712349	101.463913	138.915329	1.764145	0.000000	-0.139372	0.000000	0.000000	0.000000	-0.116219	0.019440	-0.276856	0.000000	0.000000	4.000000	41.000000	0.000000
2412.514161	0.102400	0.555303	0.034360	85.712349	101.463913	138.915329	1.764145	0.000000	-0.139372	0.000000	0.000000	0.000000	-0.116219	0.019440	-0.276856	0.000000	0.000000	4.000000	41.000000	0.000000
2412.517495	0.102400	0.555303	0.034360	85.712349	101.463913	138.915329	1.764145	0.000000	-0.139372	0.000000	0.000000	0.000000	-0.116219	0.019440	-0.276856	0.000000	0.000000	4.000000	41.000000	0.000000
2412.520828	0.102400	0.555303	0.034360	85.676910	101.130981	138.633408	1.718002	0.000000	-0.120002	0.000000	0.000000	0.000000	-0.116219	0.019440	-0.276856	0.000000	0.000000	4.000000	41.000000	0.000000
2412.524161	0.102066	0.555430	0.033456	85.676910	101.130981	138.633408	1.718002	0.000000	-0.120002	0.000000	0.000000	0.000000	-0.100249	0.037942	-0.271252	0.000000	0.000000	4.000000	41.000000	0.000000
2412.527495	0.102066	0.555430	0.033456	85.676910	101.130981	138.633408	1.718002	0.000000	-0.120002	0.000000	0.000000	0.000000	-0.100249	0.037942	-0.271252	0.000000	0.000000	4.000000	41.000000	0.000000
2412.530828	0.101790	0.555581	0.032598	85.635651	100.536217	138.093811	1.718002	0.000000	-0.120002	0.000000	0.000000	0.000000	-0.082623	0.045243	-0.257260	0.000000	0.000000	4.000000	41.000000	0.000000
2412.534161	0.101790	0.555581	0.032598	85.635651	100.536217	138.093811	1.718002	0.000000	-0.120002	0.000000	0.000000	0.000000	-0.082623	0.045243	-0.257260	0.000000	0.000000	4.000000	41.000000	0.000000
2412.537495	0.101790	0.555581	0.032598	85.635651	100.536217	138.093811	1.718002	0.000000	-0.120002	0.000000	0.000000	0.000000	-0.082623	0.045243	-0.257260	0.000000	0.000000	4.000000	41.000000	0.000000
2412.540828	0.101790	0.555581	0.032598	85.605682	99.832848	137.436920	1.629917	0.000000	-0.089524	0.000000	0.000000	0.000000	-0.082623	0.045243	-0.257260	0.000000	0.000000	4.000000	41.000000	0.000000
2412.544161	0.101514	0.555758	0.031735	85.605682	99.832848	137.436920	1.629917	0.000000	-0.089524	0.000000	0.000000	0.000000	-0.082889	0.053086	-0.259049	0.000000	0.000000	4.000000	41.000000	0.000000
2412.547495	0.101514	0.555758	0.031735	85.605682	99.832848	137.436920	1.629917	0.000000	-0.089524	0.000000	0.000000	0.000000	-0.082889	0.053086	-0.259049	0.000000	0.000000	4.000000	41.000000	0.000000
2412.550828	0.101292	0.555969	0.030896	85.598961	99.349739	136.966919	1.629917	0.000000	-0.089524	0.000000	0.000000	0.000000	-0.066772	0.063277	-0.251764	0.000000	0.000000	4.000000	41.000000	0.000000
2412.554161	0.101292	0.555969	0.030896	85.598961	99.349739	136.966919	1.629917	0.000000	-0.089524	0.000000	0.000000	0.000000	-0.066772	0.063277	-0.251764	0.000000	0.000000	4.000000	41.000000	0.000000
2412.557495	0.101292	0.555969	0.030896	85.598961	99.349739	136.966919	1.629917	0.000000	-0.089524	0.000000	0.000000	0.000000	-0.066772	0.063277	-0.251764	0.000000	0.000000	4.000000	41.000000	0.000000
2412.560828	0.101292	0.555969	0.030896	85.601006	99.034569	136.659256	1.544781	0.000000	-0.064581	0.000000	0.000000	0.000000	-0.066772	0.063277	-0.251764	0.000000	0.000000	4.000000	41.000000	0.000000
2412.564161	0.101069	0.556178	0.030056	85.601006	99.034569	136.659256	1.544781	0.000000	-0.064581	0.000000	0.000000	0.000000	-0.066763	0.062873	-0.251953	0.000000	0.000000	4.000000	41.000000	0.000000
2412.567495	0.101069	0.556178	0.030056	85.601006	99.034569	136.659256	1.544781	0.000000	-0.064581	0.000000	0.000000	0.000000	-0.066763	0.062873	-0.251953	0.000000	0.000000	4.000000	41.000000	0.000000
2412.570828	0.100850	0.556404	0.029233	85.602257	98.990860	136.622330	1.544781	0.000000	-0.064581	0.000000	0.000000	0.000000	-0.065674	0.067770	-0.246946	0.000000	0.000000	4.000000	41.000000	0.000000
2412.574161	0.100850	0.556404	0.029233	85.602257	98.990860	136.622330	1.544781	0.000000	-0.064581	0.000000	0.000000	0.000000	-0.065674	0.067770	-0.246946	0.000000	0.000000	4.000000	41.000000	0.000000
2412.577495	0.100850	0.556404	0.029233	85.602257	98.990860	136.622330	1.544781	0.000000	-0.064581	0.000000	0.000000	0.000000	-0.065674	0.067770	-0.246946	0.000000	0.000000	4.000000	41.000000	0.000000
2412.580828	0.100850	0.556404	0.029233	85.603325	99.040504	136.675720	1.461632	0.000000	-0.042508	0.000000	0.000000	0.000000	-0.065674	0.067770	-0.246946	0.000000	0.000000	4.000000	41.000000	0.000000
2412.584161	0.100659	0.556619	0.028427	85.603325	99.040504	136.675720	1.461632	0.000000	-0.042508	0.000000	0.000000	0.000000	-0.057339	0.064526	-0.241773	0.000000	0.000000	4.000000	41.000000	0.000000
2412.587495	0.100659	0.556619	0.028427	85.603325	99.040504	136.675720	1.461632	0.000000	-0.042508	0.000000	0.000000	0.000000	-0.057339	0.064526	-0.241773	0.000000	0.000000	4.000000	41.000000	0.000000
2412.590828	0.100453	0.556841	0.027665	85.604439	99.087364	136.729065	1.461632	0.000000	-0.042508	0.000000	0.000000	0.000000	-0.061769	0.066605	-0.228517	0.000000	0.000000	4.000000	41.000000	0.000000
2412.594161	0.100453	0.556841	0.027665	85.604439	99.087364	136.729065	1.461632	0.000000	-0.042508	0.000000	0.000000	0.000000	-0.061769	0.066605	-0.228517	0.000000	0.000000	4.000000	41.000000	0.000000
2412.597495	0.100453	0.556841	0.027665	85.604439	99.087364	136.729065	1.461632	0.000000	-0.042508	0.000000	0.000000	0.000000	-0.061769	0.066605	-0.228517	0.000000	0.000000	4.000000	41.000000	0.000000
2412.600828	0.100453	0.556841	0.027665	85.605637	99.104164	136.752411	1.383250	0.000000	-0.022657	0.000000	0.000000	0.000000	-0.061769	0.066605	-0.228517	0.000000	0.000000	4.000000	41.000000	0.000000
2412.604161	0.100221	0.557044	0.026890	85.605637	99.104164	136.752411	1.383250	0.000000	-0.022657	0.000000	0.000000	0.000000	-0.069726	0.060953	-0.232448	0.000000	0.000000	4.000000	41.000000	0.000000
2412.607495	0.100221	0.557044	0.026890	85.605637	99.104164	136.752411	1.383250	0.000000	-0.022657	0.000000	0.000000	0.000000	-0.069726	0.060953	-0.232448	0.000000	0.000000	4.000000	41.000000	0.000000
2412.610828	0.099965	0.557246	0.026120	85.606796	99.085068	136.745453	1.383250	0.000000	-0.022657	0.000000	0.000000	0.000000	-0.076574	0.060603	-0.231193	0.000000	0.000000	4.000000	41.000000	0.000000
2412.614161	0.099965	0.557246	0.026120	85.606796	99.085068	136.745453	1.383250	0.000000	-0.022657	0.000000	0.000000	0.000000	-0.076574	0.060603	-0.231193	0.000000	0.000000	4.000000	41.000000	0.000000
2412.617495	0.099965	0.557246	0.026120	85.606796	99.085068	136.745453	1.383250	0.000000	-0.022657	0.000000	0.000000	0.000000	-0.076574	0.060603	-0.231193	0.000000	0.000000	4.000000	41.000000	0.000000
2412.620828	0.099965	0.557246	0.026120	85.608047	99.030449	136.708466	1.305976	0.000000	0.001727	0.000000	0.000000	0.000000	-0.076574	0.060603	-0.231193	0.000000	0.000000	4.000000	41.000000	0.000000
2412.624161	0.099697	0.557429	0.025398	85.608047	99.030449	136.708466	1.305976	0.000000	0.001727	0.000000	0.000000	0.000000	-0.080573	0.054660	-0.216327	0.000000	0.000000	4.000000	41.000000	0.000000
2412.627495	0.099697	0.557429	0.025398	85.608047	99.030449	136.708466	1.305976	0.000000	0.001727	0.000000	0.000000	0.000000	-0.080573	0.054660	-0.216327	0.000000	0.000000	4.000000	41.000000	0.000000
2412.630828	0.099356	0.557592	0.024674	85.609657	98.983673	136.682236	1.305976	0.000000	0.001727	0.000000	0.000000	0.000000	-0.102156	0.049069	-0.217447	0.000000	0.000000	4.000000	41.000000	0.000000
2412.634161	0.099356	0.557592	0.024674	85.609657	98.983673	136.682236	1.305976	0.000000	0.001727	0.000000	0.000000	0.000000	-0.102156	0.049069	-0.217447	0.000000	0.000000	4.000000	41.000000	0.000000
2412.637495	0.099356	0.557592	0.024674	85.609657	98.983673	136.682236	1.305976	0.000000	0.001727	0.000000	0.000000	0.000000	-0.102156	0.049069	-0.217447	0.000000	0.000000	4.000000	41.000000	0.000000
2412.640828	0.099356	0.557592	0.024674	85.611351	98.813026	136.535233	1.233680	0.000000	0.032182	0.000000	0.000000	0.000000	-0.102156	0.049069	-0.217447	0.000000	0.000000	4.000000	41.000000	0.000000
2412.644161	0.099013	0.557737	0.023931	85.611351	98.813026	136.535233	1.233680	0.000000	0.032182	0.000000	0.000000	0.000000	-0.103088	0.043490	-0.222845	0.000000	0.000000	4.000000	41.000000	0.000000
2412.647495	0.099013	0.557737	0.023931	85.611351	98.813026	136.535233	1.233680	0.000000	0.032182	0.000000	0.000000	0.000000	-0.103088	0.043490	-0.222845	0.000000	0.000000	4.000000	41.000000	0.000000
2412.650828	0.098675	0.557845	0.023215	85.607201	98.600632	136.353638	1.233680	0.000000	0.032182	0.000000	0.000000	0.000000	-0.101209	0.032375	-0.214600	0.000000	0.000000	4.000000	41.000000	0.000000
2412.654161	0.098675	0.557845	0.023215	85.607201	98.600632	136.353638	1.233680	0.000000	0.032182	0.000000	0.000000	0.000000	-0.101209	0.032375	-0.214600	0.000000	0.000000	4.000000	41.000000	0.000000
2412.657495	0.098675	0.557845	0.023215	85.607201	98.600632	136.353638	1.233680	0.000000	0.032182	0.000000	0.000000	0.000000	-0.101209	0.032375	-0.214600	0.000000	0.000000	4.000000	41.000000	0.000000
2412.660828	0.098675	0.557845	0.023215	85.598335	98.238968	136.025452	1.160773	0.000000	0.066231	0.000000	0.000000	0.000000	-0.101209	0.032375	-0.214600	0.000000	0.000000	4.000000	41.000000	0.000000
2412.664161	0.098361	0.557952	0.022495	85.598335	98.238968	136.025452	1.160773	0.000000	0.066231	0.000000	0.000000	0.000000	-0.094236	0.032109	-0.216182	0.000000	0.000000	4.000000	41.000000	0.000000
2412.667495	0.098361	0.557952	0.022495	85.598335	98.238968	136.025452	1.160773	0.000000	0.066231	0.000000	0.000000	0.000000	-0.094236	0.032109	-0.216182	0.000000	0.000000	4.000000	41.000000	0.000000
2412.670828	0.098089	0.558041	0.021747	85.576721	97.902565	135.730743	1.160773	0.000000	0.066231	0.000000	0.000000	0.000000	-0.081542	0.026563	-0.224362	0.000000	0.000000	4.000000	41.000000	0.000000
2412.674161	0.098089	0.558041	0.021747	85.576721	97.902565	135.730743	1.160773	0.000000	0.066231	0.000000	0.000000	0.000000	-0.081542	0.026563	-0.224362	0.000000	0.000000	4.000000	41.000000	0.000000
2412.677495	0.098089	0.558041	0.021747	85.576721	97.902565	135.730743	1.160773	0.000000	0.066231	0.000000	0.000000	0.000000	-0.081542	0.026563	-0.224362	0.000000	0.000000	4.000000	41.000000	0.000000
2412.680828	0.098089	0.558041	0.021747	85.548340	97.471230	135.345047	1.087349	0.000000	0.095528	0.000000	0.000000	0.000000	-0.081542	0.026563	-0.224362	0.000000	0.000000	4.000000	41.000000	0.000000
2412.684161	0.097842	0.558102	0.020999	85.548340	97.471230	135.345047	1.087349	0.000000	0.095528	0.000000	0.000000	0.000000	-0.074316	0.018338	-0.224295	0.000000	0.000000	4.000000	41.000000	0.000000
2412.687495	0.097842	0.558102	0.020999	85.548340	97.471230	135.345047	1.087349	0.000000	0.095528	0.000000	0.000000	0.000000	-0.074316	0.018338	-0.224295	0.000000	0.000000	4.000000	41.000000	0.000000
2412.690828	0.097640	0.558162	0.020242	85.523285	97.206383	135.119644	1.087349	0.000000	0.095528	0.000000	0.000000	0.000000	-0.060657	0.018100	-0.227225	0.000000	0.000000	4.000000	41.000000	0.000000
2412.694161	0.097640	0.558162	0.020242	85.523285	97.206383	135.119644	1.087349	0.000000	0.095528	0.000000	0.000000	0.000000	-0.060657	0.018100	-0.227225	0.000000	0.000000	4.000000	41.000000	0.000000
2412.697495	0.097640	0.558162	0.020242	85.523285	97.206383	135.119644	1.087349	0.000000	0.095528	0.000000	0.000000	0.000000	-0.060657	0.018100	-0.227225	0.000000	0.000000	4.000000	41.000000	0.000000
2412.700828	0.097640	0.558162	0.020242	85.517647	97.124535	135.054169	1.012096	0.000000	0.118023	0.000000	0.000000	0.000000	-0.060657	0.018100	-0.227225	0.000000	0.000000	4.000000	41.000000	0.000000
2412.704161	0.097419	0.558213	0.019511	85.517647	97.124535	135.054169	1.012096	0.000000	0.118023	0.000000	0.000000	0.000000	-0.066031	0.015166	-0.219129	0.000000	0.000000	4.000000	41.000000	0.000000
2412.707495	0.097419	0.558213	0.019511	85.517647	97.124535	135.054169	1.012096	0.000000	0.118023	0.000000	0.000000	0.000000	-0.066031	0.015166	-0.219129	0.000000	0.000000	4.000000	41.000000	0.000000
2412.710828	0.097249	0.558253	0.018794	85.520180	97.102272	135.039810	1.012096	0.000000	0.118023	0.000000	0.000000	0.000000	-0.051036	0.012252	-0.215184	0.000000	0.000000	4.000000	41.000000	0.000000
2412.714161	0.097249	0.558253	0.018794	85.520180	97.102272	135.039810	1.012096	0.000000	0.118023	0.000000	0.000000	0.000000	-0.051036	0.012252	-0.215184	0.000000	0.000000	4.000000	41.000000	0.000000
2412.717495	0.097249	0.558253	0.018794	85.520180	97.102272	135.039810	1.012096	0.000000	0.118023	0.000000	0.000000	0.000000	-0.051036	0.012252	-0.215184	0.000000	0.000000	4.000000	41.000000	0.000000
2412.720828	0.097249	0.558253	0.018794	85.522675	96.904686	134.847977	0.939710	0.000000	0.137535	0.000000	0.000000	0.000000	-0.051036	0.012252	-0.215184	0.000000	0.000000	4.000000	41.000000	0.000000
2412.724161	0.097089	0.558276	0.018122	85.522675	96.904686	134.847977	0.939710	0.000000	0.137535	0.000000	0.000000	0.000000	-0.048239	0.006686	-0.201596	0.000000	0.000000	4.000000	41.000000	0.000000
2412.727495	0.097089	0.558276	0.018122	85.522675	96.904686	134.847977	0.939710	0.000000	0.137535	0.000000	0.000000	0.000000	-0.048239	0.006686	-0.201596	0.000000	0.000000	4.000000	41.000000	0.000000
2412.730828	0.096950	0.558298	0.017445	85.524902	96.442375	134.389526	0.939710	0.000000	0.137535	0.000000	0.000000	0.000000	-0.041480	0.006536	-0.203079	0.000000	0.000000	4.000000	41.000000	0.000000
2412.734161	0.096950	0.558298	0.017445	85.524902	96.442375	134.389526	0.939710	0.000000	0.137535	0.000000	0.000000	0.000000	-0.041480	0.006536	-0.203079	0.000000	0.000000	4.000000	41.000000	0.000000
2412.737495	0.096950	0.558298	0.017445	85.524902	96.442375	134.389526	0.939710	0.000000	0.137535	0.000000	0.000000	0.000000	-0.041480	0.006536	-0.203079	0.000000	0.000000	4.000000	41.000000	0.000000
2412.740828	0.096950	0.558298	0.017445	85.527267	95.989845	133.941040	0.872264	0.000000	0.152488	0.000000	0.000000	0.000000	-0.041480	0.006536	-0.203079	0.000000	0.000000	4.000000	41.000000	0.000000
2412.744161	0.096818	0.558283	0.016796	85.527267	95.989845	133.941040	0.872264	0.000000	0.152488	0.000000	0.000000	0.000000	-0.039768	-0.004257	-0.194695	0.000000	0.000000	4.000000	41.000000	0.000000
2412.747495	0.096818	0.558283	0.016796	85.527267	95.989845	133.941040	0.872264	0.000000	0.152488	0.000000	0.000000	0.000000	-0.039768	-0.004257	-0.194695	0.000000	0.000000	4.000000	41.000000	0.000000
2412.750828	0.096712	0.558260	0.016165	85.529198	95.539558	133.492081	0.872264	0.000000	0.152488	0.000000	0.000000	0.000000	-0.031643	-0.007014	-0.189302	0.000000	0.000000	4.000000	41.000000	0.000000
2412.754161	0.096712	0.558260	0.016165	85.529198	95.539558	133.492081	0.872264	0.000000	0.152488	0.000000	0.000000	0.000000	-0.031643	-0.007014	-0.189302	0.000000	0.000000	4.000000	41.000000	0.000000
2412.757495	0.096712	0.558260	0.016165	85.529198	95.539558	133.492081	0.872264	0.000000	0.152488	0.000000	0.000000	0.000000	-0.031643	-0.007014	-0.189302	0.000000	0.000000	4.000000	41.000000	0.000000
2412.760828	0.096712	0.558260	0.016165	85.531212	95.096329	133.053116	0.808265	0.000000	0.164390	0.000000	0.000000	0.000000	-0.031643	-0.007014	-0.189302	0.000000	0.000000	4.000000	41.000000	0.000000
2412.764161	0.096585	0.558210	0.015544	85.531212	95.096329	133.053116	0.808265	0.000000	0.164390	0.000000	0.000000	0.000000	-0.038081	-0.015038	-0.186387	0.000000	0.000000	4.000000	41.000000	0.000000
2412.767495	0.096585	0.558210	0.015544	85.531212	95.096329	133.053116	0.808265	0.000000	0.164390	0.000000	0.000000	0.000000	-0.038081	-0.015038	-0.186387	0.000000	0.000000	4.000000	41.000000	0.000000
2412.770828	0.096436	0.558159	0.014927	85.533012	94.679558	132.643250	0.808265	0.000000	0.164390	0.000000	0.000000	0.000000	-0.044822	-0.015105	-0.185100	0.000000	0.000000	4.000000	41.000000	0.000000
2412.774161	0.096436	0.558159	0.014927	85.533012	94.679558	132.643250	0.808265	0.000000	0.164390	0.000000	0.000000	0.000000	-0.044822	-0.015105	-0.185100	0.000000	0.000000	4.000000	41.000000	0.000000
2412.777495	0.096436	0.558159	0.014927	85.533012	94.679558	132.643250	0.808265	0.000000	0.164390	0.000000	0.000000	0.000000	-0.044822	-0.015105	-0.185100	0.000000	0.000000	4.000000	41.000000	0.000000
2412.780828	0.096436	0.558159	0.014927	85.535553	94.530075	132.499832	0.746350	0.000000	0.178207	0.000000	0.000000	0.000000	-0.044822	-0.015105	-0.185100	0.000000	0.000000	4.000000	41.000000	0.000000
2412.784161	0.096296	0.558091	0.014355	85.535553	94.530075	132.499832	0.746350	0.000000	0.178207	0.000000	0.000000	0.000000	-0.042016	-0.020485	-0.171454	0.000000	0.000000	4.000000	41.000000	0.000000
2412.787495	0.096296	0.558091	0.014355	85.535553	94.530075	132.499832	0.746350	0.000000	0.178207	0.000000	0.000000	0.000000	-0.042016	-0.020485	-0.171454	0.000000	0.000000	4.000000	41.000000	0.000000
2412.790828	0.096120	0.558005	0.013839	85.539024	94.642799	132.623199	0.746350	0.000000	0.178207	0.000000	0.000000	0.000000	-0.052626	-0.025811	-0.155056	0.000000	0.000000	4.000000	41.000000	0.000000
2412.794161	0.096120	0.558005	0.013839	85.539024	94.642799	132.623199	0.746350	0.000000	0.178207	0.000000	0.000000	0.000000	-0.052626	-0.025811	-0.155056	0.000000	0.000000	4.000000	41.000000	0.000000
2412.797495	0.096120	0.558005	0.013839	85.539024	94.642799	132.623199	0.746350	0.000000	0.178207	0.000000	0.000000	0.000000	-0.052626	-0.025811	-0.155056	0.000000	0.000000	4.000000	41.000000	0.000000
2412.800828	0.096120	0.558005	0.013839	85.542404	94.861862	132.855148	0.691932	0.000000	0.193981	0.000000	0.000000	0.000000	-0.052626	-0.025811	-0.155056	0.000000	0.000000	4.000000	41.000000	0.000000
2412.804161	0.095913	0.557919	0.013394	85.542404	94.861862	132.855148	0.691932	0.000000	0.193981	0.000000	0.000000	0.000000	-0.062124	-0.025918	-0.133404	0.000000	0.000000	4.000000	41.000000	0.000000
2412.807495	0.095913	0.557919	0.013394	85.542404	94.861862	132.855148	0.691932	0.000000	0.193981	0.000000	0.000000	0.000000	-0.062124	-0.025918	-0.133404	0.000000	0.000000	4.000000	41.000000	0.000000
2412.810828	0.095913	0.557919	0.013394	85.543983	95.099014	133.109207	0.691932	0.000000	0.193981	0.000000	0.000000	0.000000	-0.062124	-0.025918	-0.133404	0.000000	0.000000	4.000000	41.000000	0.000000
2412.814161	0.095913	0.557919	0.013394	85.543983	95.099014	133.109207	0.691932	0.000000	0.193981	0.000000	0.000000	0.000000	-0.062124	-0.025918	-0.133404	0.000000	0.000000	4.000000	41.000000	0.000000
2412.817495	0.095724	0.557823	0.013035	85.543983	95.099014	133.109207	0.691932	0.000000	0.193981	0.000000	0.000000	0.000000	-0.056801	-0.028609	-0.107599	0.000000	0.000000	4.000000	41.000000	0.000000
2412.820828	0.095601	0.557737	0.012771	85.536957	95.245300	133.275360	0.669698	0.000000	0.204335	0.000000	0.000000	0.000000	-0.037041	-0.026018	-0.079233	0.000000	0.000000	4.000000	41.000000	0.000000
2412.824161	0.095601	0.557737	0.012771	85.536957	95.245300	133.275360	0.669698	0.000000	0.204335	0.000000	0.000000	0.000000	-0.037041	-0.026018	-0.079233	0.000000	0.000000	4.000000	41.000000	0.000000
2412.827495	0.095601	0.557737	0.012771	85.536957	95.245300	133.275360	0.669698	0.000000	0.204335	0.000000	0.000000	0.000000	-0.037041	-0.026018	-0.079233	0.000000	0.000000	4.000000	41.000000	0.000000
2412.830828	0.095601	0.557737	0.012771	85.532127	95.305481	133.346207	0.638559	0.000000	0.219975	0.000000	0.000000	0.000000	-0.037041	-0.026018	-0.079233	0.000000	0.000000	4.000000	41.000000	0.000000
2412.834161	0.095557	0.557650	0.012557	85.532127	95.305481	133.346207	0.638559	0.000000	0.219975	0.000000	0.000000	0.000000	-0.013085	-0.026074	-0.064330	0.000000	0.000000	4.000000	41.000000	0.000000
2412.837495	0.095557	0.557650	0.012557	85.532127	95.305481	133.346207	0.638559	0.000000	0.219975	0.000000	0.000000	0.000000	-0.013085	-0.026074	-0.064330	0.000000	0.000000	4.000000	41.000000	0.000000
2412.840828	0.095557	0.557650	0.012557	85.534065	95.487808	133.526718	0.638559	0.000000	0.219975	0.000000	0.000000	0.000000	-0.013085	-0.026074	-0.064330	0.000000	0.000000	4.000000	41.000000	0.000000
2412.844161	0.095557	0.557650	0.012557	85.534065	95.487808	133.526718	0.638559	0.000000	0.219975	0.000000	0.000000	0.000000	-0.013085	-0.026074	-0.064330	0.000000	0.000000	4.000000	41.000000	0.000000
2412.847495	0.095575	0.557554	0.012420	85.534065	95.487808	133.526718	0.638559	0.000000	0.219975	0.000000	0.000000	0.000000	0.005553	-0.028714	-0.041176	0.000000	0.000000	4.000000	41.000000	0.000000
2412.850828	0.095575	0.557554	0.012420	85.535950	95.735176	133.766693	0.627838	0.000000	0.222156	0.000000	0.000000	0.000000	0.005553	-0.028714	-0.041176	0.000000	0.000000	4.000000	41.000000	0.000000
2412.854161	0.095575	0.557554	0.012420	85.535950	95.735176	133.766693	0.627838	0.000000	0.222156	0.000000	0.000000	0.000000	0.005553	-0.028714	-0.041176	0.000000	0.000000	4.000000	41.000000	0.000000
2412.857495	0.095575	0.557554	0.012420	85.535950	95.735176	133.766693	0.627838	0.000000	0.222156	0.000000	0.000000	0.000000	0.005553	-0.028714	-0.041176	0.000000	0.000000	4.000000	41.000000	0.000000
2412.860828	0.095631	0.557328	0.012237	85.537834	95.977386	134.006866	0.620975	0.000000	0.221230	0.000000	0.000000	0.000000	0.016681	-0.067929	-0.054880	0.000000	0.000000	4.000000	41.000000	0.000000
2412.864161	0.095631	0.557328	0.012237	85.537834	95.977386	134.006866	0.620975	0.000000	0.221230	0.000000	0.000000	0.000000	0.016681	-0.067929	-0.054880	0.000000	0.000000	4.000000	41.000000	0.000000
2412.867495	0.095631	0.557328	0.012237	85.537834	95.977386	134.006866	0.620975	0.000000	0.221230	0.000000	0.000000	0.000000	0.016681	-0.067929	-0.054880	0.000000	0.000000	4.000000	41.000000	0.000000
2412.870828	0.095631	0.557328	0.012237	85.539589	96.219704	134.247223	0.611828	0.000000	0.218450	0.000000	0.000000	0.000000	0.016681	-0.067929	-0.054880	0.000000	0.000000	4.000000	41.000000	0.000000
2412.874161	0.095619	0.557206	0.012177	85.539589	96.219704	134.247223	0.611828	0.000000	0.218450	0.000000	0.000000	0.000000	-0.003637	-0.036582	-0.017857	0.000000	0.000000	4.000000	41.000000	0.000000
2412.877495	0.095619	0.557206	0.012177	85.539589	96.219704	134.247223	0.611828	0.000000	0.218450	0.000000	0.000000	0.000000	-0.003637	-0.036582	-0.017857	0.000000	0.000000	4.000000	41.000000	0.000000
2412.880828	0.095619	0.557206	0.012177	85.541306	96.456924	134.487869	0.611828	0.000000	0.218450	0.000000	0.000000	0.000000	-0.003637	-0.036582	-0.017857	0.000000	0.000000	4.000000	41.000000	0.000000
2412.884161	0.095619	0.557206	0.012177	85.541306	96.456924	134.487869	0.611828	0.000000	0.218450	0.000000	0.000000	0.000000	-0.003637	-0.036582	-0.017857	0.000000	0.000000	4.000000	41.000000	0.000000
2412.887495	0.095589	0.557075	0.012145	85.541306	96.456924	134.487869	0.611828	0.000000	0.218450	0.000000	0.000000	0.000000	-0.008924	-0.039218	-0.009632	0.000000	0.000000	4.000000	41.000000	0.000000
2412.890828	0.095537	0.556944	0.012117	85.542931	96.691368	134.728516	0.608852	0.000000	0.219056	0.000000	0.000000	0.000000	-0.015607	-0.039188	-0.008283	0.000000	0.000000	4.000000	41.000000	0.000000
2412.894161	0.095537	0.556944	0.012117	85.542931	96.691368	134.728516	0.608852	0.000000	0.219056	0.000000	0.000000	0.000000	-0.015607	-0.039188	-0.008283	0.000000	0.000000	4.000000	41.000000	0.000000
2412.897495	0.095537	0.556944	0.012117	85.542931	96.691368	134.728516	0.608852	0.000000	0.219056	0.000000	0.000000	0.000000	-0.015607	-0.039188	-0.008283	0.000000	0.000000	4.000000	41.000000	0.000000
2412.900828	0.095537	0.556944	0.012117	85.544159	96.886078	134.929260	0.605866	0.000000	0.223145	0.000000	0.000000	0.000000	-0.015607	-0.039188	-0.008283	0.000000	0.000000	4.000000	41.000000	0.000000
2412.904161	0.095470	0.556848	0.012129	85.544159	96.886078	134.929260	0.605866	0.000000	0.223145	0.000000	0.000000	0.000000	-0.020147	-0.028758	0.003611	0.000000	0.000000	4.000000	41.000000	0.000000
2412.907495	0.095470	0.556848	0.012129	85.544159	96.886078	134.929260	0.605866	0.000000	0.223145	0.000000	0.000000	0.000000	-0.020147	-0.028758	0.003611	0.000000	0.000000	4.000000	41.000000	0.000000
2412.910828	0.095470	0.556848	0.012129	85.543594	97.043495	135.091553	0.605866	0.000000	0.223145	0.000000	0.000000	0.000000	-0.020147	-0.028758	0.003611	0.000000	0.000000	4.000000	41.000000	0.000000
2412.914161	0.095470	0.556848	0.012129	85.543594	97.043495	135.091553	0.605866	0.000000	0.223145	0.000000	0.000000	0.000000	-0.020147	-0.028758	0.003611	0.000000	0.000000	4.000000	41.000000	0.000000
2412.917495	0.095471	0.556726	0.012133	85.543594	97.043495	135.091553	0.605866	0.000000	0.223145	0.000000	0.000000	0.000000	0.000230	-0.036626	0.001124	0.000000	0.000000	4.000000	41.000000	0.000000
2412.920828	0.095471	0.556726	0.012133	85.544250	97.163612	135.212021	0.606468	0.000000	0.226503	0.000000	0.000000	0.000000	0.000230	-0.036626	0.001124	0.000000	0.000000	4.000000	41.000000	0.000000
2412.924161	0.095471	0.556726	0.012133	85.544250	97.163612	135.212021	0.606468	0.000000	0.226503	0.000000	0.000000	0.000000	0.000230	-0.036626	0.001124	0.000000	0.000000	4.000000	41.000000	0.000000
2412.927495	0.095471	0.556726	0.012133	85.544250	97.163612	135.212021	0.606468	0.000000	0.226503	0.000000	0.000000	0.000000	0.000230	-0.036626	0.001124	0.000000	0.000000	4.000000	41.000000	0.000000
2412.930828	0.095564	0.556586	0.012364	85.544250	97.169037	135.212006	0.606656	0.000000	0.226464	0.000000	0.000000	0.000000	0.028003	-0.042101	0.069197	0.000000	0.000000	4.000000	41.000000	0.000000
2412.934161	0.095564	0.556586	0.012364	85.544250	97.169037	135.212006	0.606656	0.000000	0.226464	0.000000	0.000000	0.000000	0.028003	-0.042101	0.069197	0.000000	0.000000	4.000000	41.000000	0.000000
2412.937495	0.095564	0.556586	0.012364	85.544250	97.169037	135.212006	0.606656	0.000000	0.226464	0.000000	0.000000	0.000000	0.028003	-0.042101	0.069197	0.000000	0.000000	4.000000	41.000000	0.000000
2412.940828	0.095564	0.556586	0.012364	85.544296	97.174469	135.211990	0.618188	0.000000	0.221797	0.000000	0.000000	0.000000	0.028003	-0.042101	0.069197	0.000000	0.000000	4.000000	41.000000	0.000000
2412.944161	0.095637	0.556533	0.012492	85.544296	97.174469	135.211990	0.618188	0.000000	0.221797	0.000000	0.000000	0.000000	0.021766	-0.015865	0.038503	0.000000	0.000000	4.000000	41.000000	0.000000
2412.947495	0.095637	0.556533	0.012492	85.544296	97.174469	135.211990	0.618188	0.000000	0.221797	0.000000	0.000000	0.000000	0.021766	-0.015865	0.038503	0.000000	0.000000	4.000000	41.000000	0.000000
2412.950828	0.095637	0.556533	0.012492	85.543808	97.099892	135.131744	0.618188	0.000000	0.221797	0.000000	0.000000	0.000000	0.021766	-0.015865	0.038503	0.000000	0.000000	4.000000	41.000000	0.000000
2412.954161	0.095637	0.556533	0.012492	85.543808	97.099892	135.131744	0.618188	0.000000	0.221797	0.000000	0.000000	0.000000	0.021766	-0.015865	0.038503	0.000000	0.000000	4.000000	41.000000	0.000000
2412.957495	0.095729	0.556515	0.012719	85.543808	97.099892	135.131744	0.618188	0.000000	0.221797	0.000000	0.000000	0.000000	0.027797	-0.005516	0.068058	0.000000	0.000000	4.000000	41.000000	0.000000
2412.960828	0.095827	0.556488	0.012969	85.542839	96.945152	134.971069	0.624606	0.000000	0.218169	0.000000	0.000000	0.000000	0.029208	-0.008211	0.074910	0.000000	0.000000	4.000000	41.000000	0.000000
2412.964161	0.095827	0.556488	0.012969	85.542839	96.945152	134.971069	0.624606	0.000000	0.218169	0.000000	0.000000	0.000000	0.029208	-0.008211	0.074910	0.000000	0.000000	4.000000	41.000000	0.000000
2412.967495	0.095827	0.556488	0.012969	85.542839	96.945152	134.971069	0.624606	0.000000	0.218169	0.000000	0.000000	0.000000	0.029208	-0.008211	0.074910	0.000000	0.000000	4.000000	41.000000	0.000000
2412.970828	0.095827	0.556488	0.012969	85.541832	96.787865	134.810562	0.648433	0.000000	0.208668	0.000000	0.000000	0.000000	0.029208	-0.008211	0.074910	0.000000	0.000000	4.000000	41.000000	0.000000
2412.974161	0.095928	0.556477	0.013236	85.541832	96.787865	134.810562	0.648433	0.000000	0.208668	0.000000	0.000000	0.000000	0.030291	-0.003007	0.080164	0.000000	0.000000	4.000000	41.000000	0.000000
2412.977495	0.095928	0.556477	0.013236	85.541832	96.787865	134.810562	0.648433	0.000000	0.208668	0.000000	0.000000	0.000000	0.030291	-0.003007	0.080164	0.000000	0.000000	4.000000	41.000000	0.000000
2412.980828	0.095928	0.556477	0.013236	85.540733	96.633240	134.650040	0.648433	0.000000	0.208668	0.000000	0.000000	0.000000	0.030291	-0.003007	0.080164	0.000000	0.000000	4.000000	41.000000	0.000000
2412.984161	0.095928	0.556477	0.013236	85.540733	96.633240	134.650040	0.648433	0.000000	0.208668	0.000000	0.000000	0.000000	0.030291	-0.003007	0.080164	0.000000	0.000000	4.000000	41.000000	0.000000
2412.987495	0.096015	0.556476	0.013548	85.540733	96.633240	134.650040	0.648433	0.000000	0.208668	0.000000	0.000000	0.000000	0.026079	-0.000479	0.093646	0.000000	0.000000	4.000000	41.000000	0.000000
2412.990828	0.096015	0.556476	0.013548	85.539368	96.438820	134.449570	0.661794	0.000000	0.203620	0.000000	0.000000	0.000000	0.026079	-0.000479	0.093646	0.000000	0.000000	4.000000	41.000000	0.000000
2412.994161	0.096015	0.556476	0.013548	85.539368	96.438820	134.449570	0.661794	0.000000	0.203620	0.000000	0.000000	0.000000	0.026079	-0.000479	0.093646	0.000000	0.000000	4.000000	41.000000	0.000000
2412.997495	0.096015	0.556476	0.013548	85.539368	96.438820	134.449570	0.661794	0.000000	0.203620	0.000000	0.000000	0.000000	0.026079	-0.000479	0.093646	0.000000	0.000000	4.000000	41.000000	0.000000
2413.000828	0.096206	0.556481	0.014145	85.538010	96.241707	134.249146	0.677402	0.000000	0.199273	0.000000	0.000000	0.000000	0.057483	0.001634	0.178991	0.000000	0.000000	4.000000	41.000000	0.000000
2413.004161	0.096206	0.556481	0.014145	85.538010	96.241707	134.249146	0.677402	0.000000	0.199273	0.000000	0.000000	0.000000	0.057483	0.001634	0.178991	0.000000	0.000000	4.000000	41.000000	0.000000
2413.007495	0.096206	0.556481	0.014145	85.538010	96.241707	134.249146	0.677402	0.000000	0.199273	0.000000	0.000000	0.000000	0.057483	0.001634	0.178991	0.000000	0.000000	4.000000	41.000000	0.000000
2413.010828	0.096206	0.556481	0.014145	85.536560	96.042168	134.048965	0.707234	0.000000	0.189693	0.000000	0.000000	0.000000	0.057483	0.001634	0.178991	0.000000	0.000000	4.000000	41.000000	0.000000
2413.014161	0.096262	0.556471	0.014421	85.536560	96.042168	134.048965	0.707234	0.000000	0.189693	0.000000	0.000000	0.000000	0.016904	-0.003125	0.082820	0.000000	0.000000	4.000000	41.000000	0.000000
2413.017495	0.096262	0.556471	0.014421	85.536560	96.042168	134.048965	0.707234	0.000000	0.189693	0.000000	0.000000	0.000000	0.016904	-0.003125	0.082820	0.000000	0.000000	4.000000	41.000000	0.000000
2413.020828	0.096262	0.556471	0.014421	85.535332	95.882507	133.888840	0.707234	0.000000	0.189693	0.000000	0.000000	0.000000	0.016904	-0.003125	0.082820	0.000000	0.000000	4.000000	41.000000	0.000000
2413.024161	0.096262	0.556471	0.014421	85.535332	95.882507	133.888840	0.707234	0.000000	0.189693	0.000000	0.000000	0.000000	0.016904	-0.003125	0.082820	0.000000	0.000000	4.000000	41.000000	0.000000
2413.027495	0.096323	0.556452	0.014720	85.535332	95.882507	133.888840	0.707234	0.000000	0.189693	0.000000	0.000000	0.000000	0.018301	-0.005800	0.089664	0.000000	0.000000	4.000000	41.000000	0.000000
2413.030828	0.096323	0.556452	0.014720	85.534370	95.760109	133.768784	0.721037	0.000000	0.186875	0.000000	0.000000	0.000000	0.018301	-0.005800	0.089664	0.000000	0.000000	4.000000	41.000000	0.000000
2413.034161	0.096323	0.556452	0.014720	85.534370	95.760109	133.768784	0.721037	0.000000	0.186875	0.000000	0.000000	0.000000	0.018301	-0.005800	0.089664	0.000000	0.000000	4.000000	41.000000	0.000000
2413.037495	0.096323	0.556452	0.014720	85.534370	95.760109	133.768784	0.721037	0.000000	0.186875	0.000000	0.000000	0.000000	0.018301	-0.005800	0.089664	0.000000	0.000000	4.000000	41.000000	0.000000
2413.040828	0.096381	0.556378	0.015228	85.534103	95.717560	133.728821	0.735981	0.000000	0.183825	0.000000	0.000000	0.000000	0.017112	-0.022052	0.152513	0.000000	0.000000	4.000000	41.000000	0.000000
2413.044161	0.096381	0.556378	0.015228	85.534103	95.717560	133.728821	0.735981	0.000000	0.183825	0.000000	0.000000	0.000000	0.017112	-0.022052	0.152513	0.000000	0.000000	4.000000	41.000000	0.000000
2413.047495	0.096381	0.556378	0.015228	85.534103	95.717560	133.728821	0.735981	0.000000	0.183825	0.000000	0.000000	0.000000	0.017112	-0.022052	0.152513	0.000000	0.000000	4.000000	41.000000	0.000000
2413.050828	0.096381	0.556378	0.015228	85.533401	95.635056	133.648819	0.761400	0.000000	0.180973	0.000000	0.000000	0.000000	0.017112	-0.022052	0.152513	0.000000	0.000000	4.000000	41.000000	0.000000
2413.054161	0.096399	0.556324	0.015433	85.533401	95.635056	133.648819	0.761400	0.000000	0.180973	0.000000	0.000000	0.000000	0.005534	-0.016228	0.061487	0.000000	0.000000	4.000000	41.000000	0.000000
2413.057495	0.096399	0.556324	0.015433	85.533401	95.635056	133.648819	0.761400	0.000000	0.180973	0.000000	0.000000	0.000000	0.005534	-0.016228	0.061487	0.000000	0.000000	4.000000	41.000000	0.000000
2413.060828	0.096399	0.556324	0.015433	85.533142	95.595222	133.608841	0.761400	0.000000	0.180973	0.000000	0.000000	0.000000	0.005534	-0.016228	0.061487	0.000000	0.000000	4.000000	41.000000	0.000000
2413.064161	0.096399	0.556324	0.015433	85.533142	95.595222	133.608841	0.761400	0.000000	0.180973	0.000000	0.000000	0.000000	0.005534	-0.016228	0.061487	0.000000	0.000000	4.000000	41.000000	0.000000
2413.067495	0.096440	0.556270	0.015633	85.533142	95.595222	133.608841	0.761400	0.000000	0.180973	0.000000	0.000000	0.000000	0.012259	-0.016233	0.060105	0.000000	0.000000	4.000000	41.000000	0.000000
2413.070828	0.096440	0.556270	0.015633	85.531166	95.558594	133.571060	0.771648	0.000000	0.180051	0.000000	0.000000	0.000000	0.012259	-0.016233	0.060105	0.000000	0.000000	4.000000	41.000000	0.000000
2413.074161	0.096440	0.556270	0.015633	85.531166	95.558594	133.571060	0.771648	0.000000	0.180051	0.000000	0.000000	0.000000	0.012259	-0.016233	0.060105	0.000000	0.000000	4.000000	41.000000	0.000000
2413.077495	0.096440	0.556270	0.015633	85.531166	95.558594	133.571060	0.771648	0.000000	0.180051	0.000000	0.000000	0.000000	0.012259	-0.016233	0.060105	0.000000	0.000000	4.000000	41.000000	0.000000
2413.080828	0.096589	0.556161	0.016020	85.530823	95.524155	133.531067	0.781665	0.000000	0.178007	0.000000	0.000000	0.000000	0.044729	-0.032553	0.116057	0.000000	0.000000	4.000000	41.000000	0.000000
2413.084161	0.096589	0.556161	0.016020	85.530823	95.524155	133.531067	0.781665	0.000000	0.178007	0.000000	0.000000	0.000000	0.044729	-0.032553	0.116057	0.000000	0.000000	4.000000	41.000000	0.000000
2413.087495	0.096589	0.556161	0.016020	85.530823	95.524155	133.531067	0.781665	0.000000	0.178007	0.000000	0.000000	0.000000	0.044729	-0.032553	0.116057	0.000000	0.000000	4.000000	41.000000	0.000000
2413.090828	0.096702	0.556098	0.016229	85.530510	95.492523	133.491119	0.801008	0.000000	0.170552	0.000000	0.000000	0.000000	0.033885	-0.019033	0.062796	0.000000	0.000000	4.000000	41.000000	0.000000
2413.094161	0.096702	0.556098	0.016229	85.530510	95.492523	133.491119	0.801008	0.000000	0.170552	0.000000	0.000000	0.000000	0.033885	-0.019033	0.062796	0.000000	0.000000	4.000000	41.000000	0.000000
2413.097495	0.096702	0.556098	0.016229	85.530510	95.492523	133.491119	0.801008	0.000000	0.170552	0.000000	0.000000	0.000000	0.033885	-0.019033	0.062796	0.000000	0.000000	4.000000	41.000000	0.000000
2413.100828	0.096702	0.556098	0.016229	85.530205	95.460907	133.451233	0.811474	0.000000	0.164905	0.000000	0.000000	0.000000	0.033885	-0.019033	0.062796	0.000000	0.000000	4.000000	41.000000	0.000000
2413.104161	0.096820	0.556025	0.016462	85.530205	95.460907	133.451233	0.811474	0.000000	0.164905	0.000000	0.000000	0.000000	0.035302	-0.021742	0.069626	0.000000	0.000000	4.000000	41.000000	0.000000
2413.107495	0.096820	0.556025	0.016462	85.530205	95.460907	133.451233	0.811474	0.000000	0.164905	0.000000	0.000000	0.000000	0.035302	-0.021742	0.069626	0.000000	0.000000	4.000000	41.000000	0.000000
2413.110828	0.096820	0.556025	0.016462	85.530159	95.468971	133.451157	0.811474	0.000000	0.164905	0.000000	0.000000	0.000000	0.035302	-0.021742	0.069626	0.000000	0.000000	4.000000	41.000000	0.000000
2413.114161	0.096820	0.556025	0.016462	85.530159	95.468971	133.451157	0.811474	0.000000	0.164905	0.000000	0.000000	0.000000	0.035302	-0.021742	0.069626	0.000000	0.000000	4.000000	41.000000	0.000000
2413.117495	0.096934	0.555935	0.016676	85.530159	95.468971	133.451157	0.811474	0.000000	0.164905	0.000000	0.000000	0.000000	0.034243	-0.027006	0.064342	0.000000	0.000000	4.000000	41.000000	0.000000
2413.120828	0.096934	0.555935	0.016676	85.530159	95.474403	133.451141	0.823078	0.000000	0.159021	0.000000	0.000000	0.000000	0.034243	-0.027006	0.064342	0.000000	0.000000	4.000000	41.000000	0.000000
2413.124161	0.096934	0.555935	0.016676	85.530159	95.474403	133.451141	0.823078	0.000000	0.159021	0.000000	0.000000	0.000000	0.034243	-0.027006	0.064342	0.000000	0.000000	4.000000	41.000000	0.000000
2413.127495	0.096934	0.555935	0.016676	85.530159	95.474403	133.451141	0.823078	0.000000	0.159021	0.000000	0.000000	0.000000	0.034243	-0.027006	0.064342	0.000000	0.000000	4.000000	41.000000	0.000000
2413.130828	0.097130	0.555773	0.017064	85.530159	95.479851	133.451157	0.833802	0.000000	0.153314	0.000000	0.000000	0.000000	0.058979	-0.048693	0.116316	0.000000	0.000000	4.000000	41.000000	0.000000
2413.134161	0.097130	0.555773	0.017064	85.530159	95.479851	133.451157	0.833802	0.000000	0.153314	0.000000	0.000000	0.000000	0.058979	-0.048693	0.116316	0.000000	0.000000	4.000000	41.000000	0.000000
2413.137495	0.097130	0.555773	0.017064	85.530159	95.479851	133.451157	0.833802	0.000000	0.153314	0.000000	0.000000	0.000000	0.058979	-0.048693	0.116316	0.000000	0.000000	4.000000	41.000000	0.000000
2413.140828	0.097221	0.555709	0.017277	85.529808	95.448257	133.411285	0.853188	0.000000	0.143484	0.000000	0.000000	0.000000	0.027204	-0.019173	0.064086	0.000000	0.000000	4.000000	41.000000	0.000000
2413.144161	0.097221	0.555709	0.017277	85.529808	95.448257	133.411285	0.853188	0.000000	0.143484	0.000000	0.000000	0.000000	0.027204	-0.019173	0.064086	0.000000	0.000000	4.000000	41.000000	0.000000
2413.147495	0.097221	0.555709	0.017277	85.529808	95.448257	133.411285	0.853188	0.000000	0.143484	0.000000	0.000000	0.000000	0.027204	-0.019173	0.064086	0.000000	0.000000	4.000000	41.000000	0.000000
2413.150828	0.097221	0.555709	0.017277	85.529549	95.413879	133.371338	0.863869	0.000000	0.138950	0.000000	0.000000	0.000000	0.027204	-0.019173	0.064086	0.000000	0.000000	4.000000	41.000000	0.000000
2413.154161	0.097302	0.555663	0.017445	85.529549	95.413879	133.371338	0.863869	0.000000	0.138950	0.000000	0.000000	0.000000	0.024412	-0.013774	0.050388	0.000000	0.000000	4.000000	41.000000	0.000000
2413.157495	0.097302	0.555663	0.017445	85.529549	95.413879	133.371338	0.863869	0.000000	0.138950	0.000000	0.000000	0.000000	0.024412	-0.013774	0.050388	0.000000	0.000000	4.000000	41.000000	0.000000
2413.160828	0.097302	0.555663	0.017445	85.528847	95.339760	133.291534	0.863869	0.000000	0.138950	0.000000	0.000000	0.000000	0.024412	-0.013774	0.050388	0.000000	0.000000	4.000000	41.000000	0.000000
2413.164161	0.097302	0.555663	0.017445	85.528847	95.339760	133.291534	0.863869	0.000000	0.138950	0.000000	0.000000	0.000000	0.024412	-0.013774	0.050388	0.000000	0.000000	4.000000	41.000000	0.000000
2413.167495	0.097386	0.555661	0.017626	85.528847	95.339760	133.291534	0.863869	0.000000	0.138950	0.000000	0.000000	0.000000	0.025172	-0.000628	0.054056	0.000000	0.000000	4.000000	41.000000	0.000000
2413.170828	0.097386	0.555661	0.017626	85.527046	95.146194	133.091934	0.872267	0.000000	0.134881	0.000000	0.000000	0.000000	0.025172	-0.000628	0.054056	0.000000	0.000000	4.000000	41.000000	0.000000
2413.174161	0.097386	0.555661	0.017626	85.527046	95.146194	133.091934	0.872267	0.000000	0.134881	0.000000	0.000000	0.000000	0.025172	-0.000628	0.054056	0.000000	0.000000	4.000000	41.000000	0.000000
2413.177495	0.097386	0.555661	0.017626	85.527046	95.146194	133.091934	0.872267	0.000000	0.134881	0.000000	0.000000	0.000000	0.025172	-0.000628	0.054056	0.000000	0.000000	4.000000	41.000000	0.000000
2413.180828	0.097553	0.555762	0.018096	85.524597	94.870888	132.813034	0.881276	0.000000	0.130686	0.000000	0.000000	0.000000	0.050083	0.030101	0.141012	0.000000	0.000000	4.000000	41.000000	0.000000
2413.184161	0.097553	0.555762	0.018096	85.524597	94.870888	132.813034	0.881276	0.000000	0.130686	0.000000	0.000000	0.000000	0.050083	0.030101	0.141012	0.000000	0.000000	4.000000	41.000000	0.000000
2413.187495	0.097553	0.555762	0.018096	85.524597	94.870888	132.813034	0.881276	0.000000	0.130686	0.000000	0.000000	0.000000	0.050083	0.030101	0.141012	0.000000	0.000000	4.000000	41.000000	0.000000
2413.190828	0.097611	0.555820	0.018378	85.521973	94.593002	132.534302	0.904778	0.000000	0.122338	0.000000	0.000000	0.000000	0.017374	0.017566	0.084656	0.000000	0.000000	4.000000	41.000000	0.000000
2413.194161	0.097611	0.555820	0.018378	85.521973	94.593002	132.534302	0.904778	0.000000	0.122338	0.000000	0.000000	0.000000	0.017374	0.017566	0.084656	0.000000	0.000000	4.000000	41.000000	0.000000
2413.197495	0.097611	0.555820	0.018378	85.521973	94.593002	132.534302	0.904778	0.000000	0.122338	0.000000	0.000000	0.000000	0.017374	0.017566	0.084656	0.000000	0.000000	4.000000	41.000000	0.000000
2413.200828	0.097611	0.555820	0.018378	85.519218	94.310020	132.255920	0.918888	0.000000	0.119443	0.000000	0.000000	0.000000	0.017374	0.017566	0.084656	0.000000	0.000000	4.000000	41.000000	0.000000
2413.204161	0.097629	0.555870	0.018692	85.519218	94.310020	132.255920	0.918888	0.000000	0.119443	0.000000	0.000000	0.000000	0.005221	0.014820	0.094253	0.000000	0.000000	4.000000	41.000000	0.000000
2413.207495	0.097629	0.555870	0.018692	85.519218	94.310020	132.255920	0.918888	0.000000	0.119443	0.000000	0.000000	0.000000	0.005221	0.014820	0.094253	0.000000	0.000000	4.000000	41.000000	0.000000
2413.210828	0.097629	0.555870	0.018692	85.517258	94.103851	132.057297	0.918888	0.000000	0.119443	0.000000	0.000000	0.000000	0.005221	0.014820	0.094253	0.000000	0.000000	4.000000	41.000000	0.000000
2413.214161	0.097629	0.555870	0.018692	85.517258	94.103851	132.057297	0.918888	0.000000	0.119443	0.000000	0.000000	0.000000	0.005221	0.014820	0.094253	0.000000	0.000000	4.000000	41.000000	0.000000
2413.217495	0.097621	0.555875	0.018998	85.517258	94.103851	132.057297	0.918888	0.000000	0.119443	0.000000	0.000000	0.000000	-0.002335	0.001607	0.091957	0.000000	0.000000	4.000000	41.000000	0.000000
2413.220828	0.097621	0.555875	0.018998	85.515633	93.937431	131.898544	0.934597	0.000000	0.118573	0.000000	0.000000	0.000000	-0.002335	0.001607	0.091957	0.000000	0.000000	4.000000	41.000000	0.000000
2413.224161	0.097621	0.555875	0.018998	85.515633	93.937431	131.898544	0.934597	0.000000	0.118573	0.000000	0.000000	0.000000	-0.002335	0.001607	0.091957	0.000000	0.000000	4.000000	41.000000	0.000000
2413.227495	0.097621	0.555875	0.018998	85.515633	93.937431	131.898544	0.934597	0.000000	0.118573	0.000000	0.000000	0.000000	-0.002335	0.001607	0.091957	0.000000	0.000000	4.000000	41.000000	0.000000
2413.230828	0.097609	0.555825	0.019514	85.514328	93.813293	131.779480	0.949923	0.000000	0.118962	0.000000	0.000000	0.000000	-0.003668	-0.015071	0.154642	0.000000	0.000000	4.000000	41.000000	0.000000
2413.234161	0.097609	0.555825	0.019514	85.514328	93.813293	131.779480	0.949923	0.000000	0.118962	0.000000	0.000000	0.000000	-0.003668	-0.015071	0.154642	0.000000	0.000000	4.000000	41.000000	0.000000
2413.237495	0.097609	0.555825	0.019514	85.514328	93.813293	131.779480	0.949923	0.000000	0.118962	0.000000	0.000000	0.000000	-0.003668	-0.015071	0.154642	0.000000	0.000000	4.000000	41.000000	0.000000
2413.240828	0.097609	0.555825	0.019514	85.513939	93.771027	131.739807	0.975697	0.000000	0.119573	0.000000	0.000000	0.000000	-0.003668	-0.015071	0.154642	0.000000	0.000000	4.000000	41.000000	0.000000
2413.244161	0.097622	0.555778	0.019696	85.513939	93.771027	131.739807	0.975697	0.000000	0.119573	0.000000	0.000000	0.000000	0.004078	-0.013932	0.054471	0.000000	0.000000	4.000000	41.000000	0.000000
2413.247495	0.097622	0.555778	0.019696	85.513939	93.771027	131.739807	0.975697	0.000000	0.119573	0.000000	0.000000	0.000000	0.004078	-0.013932	0.054471	0.000000	0.000000	4.000000	41.000000	0.000000
2413.250828	0.097622	0.555778	0.019696	85.515114	93.730392	131.697403	0.975697	0.000000	0.119573	0.000000	0.000000	0.000000	0.004078	-0.013932	0.054471	0.000000	0.000000	4.000000	41.000000	0.000000
2413.254161	0.097622	0.555778	0.019696	85.515114	93.730392	131.697403	0.975697	0.000000	0.119573	0.000000	0.000000	0.000000	0.004078	-0.013932	0.054471	0.000000	0.000000	4.000000	41.000000	0.000000
2413.257495	0.097654	0.555741	0.019850	85.515114	93.730392	131.697403	0.975697	0.000000	0.119573	0.000000	0.000000	0.000000	0.009464	-0.011208	0.046242	0.000000	0.000000	4.000000	41.000000	0.000000
2413.260828	0.097654	0.555741	0.019850	85.514671	93.693550	131.657730	0.984775	0.000000	0.118893	0.000000	0.000000	0.000000	0.009464	-0.011208	0.046242	0.000000	0.000000	4.000000	41.000000	0.000000
2413.264161	0.097654	0.555741	0.019850	85.514671	93.693550	131.657730	0.984775	0.000000	0.118893	0.000000	0.000000	0.000000	0.009464	-0.011208	0.046242	0.000000	0.000000	4.000000	41.000000	0.000000
2413.267495	0.097654	0.555741	0.019850	85.514671	93.693550	131.657730	0.984775	0.000000	0.118893	0.000000	0.000000	0.000000	0.009464	-0.011208	0.046242	0.000000	0.000000	4.000000	41.000000	0.000000
2413.270828	0.097710	0.555748	0.020011	85.513802	93.614540	131.570465	0.992482	0.000000	0.117316	0.000000	0.000000	0.000000	0.017013	0.001999	0.048513	0.000000	0.000000	4.000000	41.000000	0.000000
2413.274161	0.097710	0.555748	0.020011	85.513802	93.614540	131.570465	0.992482	0.000000	0.117316	0.000000	0.000000	0.000000	0.017013	0.001999	0.048513	0.000000	0.000000	4.000000	41.000000	0.000000
2413.277495	0.097710	0.555748	0.020011	85.513802	93.614540	131.570465	0.992482	0.000000	0.117316	0.000000	0.000000	0.000000	0.017013	0.001999	0.048513	0.000000	0.000000	4.000000	41.000000	0.000000
2413.280828	0.097710	0.555748	0.020011	85.512932	93.535538	131.491241	1.000568	0.000000	0.114481	0.000000	0.000000	0.000000	0.017013	0.001999	0.048513	0.000000	0.000000	4.000000	41.000000	0.000000
2413.284161	0.097718	0.555782	0.020046	85.512932	93.535538	131.491241	1.000568	0.000000	0.114481	0.000000	0.000000	0.000000	0.002150	0.010470	0.010497	0.000000	0.000000	4.000000	41.000000	0.000000
2413.287495	0.097718	0.555782	0.020046	85.512932	93.535538	131.491241	1.000568	0.000000	0.114481	0.000000	0.000000	0.000000	0.002150	0.010470	0.010497	0.000000	0.000000	4.000000	41.000000	0.000000
2413.290828	0.097718	0.555782	0.020046	85.511620	93.419876	131.372482	1.000568	0.000000	0.114481	0.000000	0.000000	0.000000	0.002150	0.010470	0.010497	0.000000	0.000000	4.000000	41.000000	0.000000
2413.294161	0.097718	0.555782	0.020046	85.511620	93.419876	131.372482	1.000568	0.000000	0.114481	0.000000	0.000000	0.000000	0.002150	0.010470	0.010497	0.000000	0.000000	4.000000	41.000000	0.000000
2413.297495	0.097751	0.555835	0.020094	85.511620	93.419876	131.372482	1.000568	0.000000	0.114481	0.000000	0.000000	0.000000	0.010020	0.015720	0.014350	0.000000	0.000000	4.000000	41.000000	0.000000
2413.300828	0.097751	0.555835	0.020094	85.510742	93.340897	131.285278	1.002317	0.000000	0.114122	0.000000	0.000000	0.000000	0.010020	0.015720	0.014350	0.000000	0.000000	4.000000	41.000000	0.000000
2413.304161	0.097751	0.555835	0.020094	85.510742	93.340897	131.285278	1.002317	0.000000	0.114122	0.000000	0.000000	0.000000	0.010020	0.015720	0.014350	0.000000	0.000000	4.000000	41.000000	0.000000
2413.307495	0.097751	0.555835	0.020094	85.510742	93.340897	131.285278	1.002317	0.000000	0.114122	0.000000	0.000000	0.000000	0.010020	0.015720	0.014350	0.000000	0.000000	4.000000	41.000000	0.000000
2413.310828	0.097782	0.555941	0.020131	85.509354	93.225281	131.126694	1.004709	0.000000	0.112452	0.000000	0.000000	0.000000	0.009373	0.031698	0.011178	0.000000	0.000000	4.000000	41.000000	0.000000
2413.314161	0.097782	0.555941	0.020131	85.509354	93.225281	131.126694	1.004709	0.000000	0.112452	0.000000	0.000000	0.000000	0.009373	0.031698	0.011178	0.000000	0.000000	4.000000	41.000000	0.000000
2413.317495	0.097782	0.555941	0.020131	85.509354	93.225281	131.126694	1.004709	0.000000	0.112452	0.000000	0.000000	0.000000	0.009373	0.031698	0.011178	0.000000	0.000000	4.000000	41.000000	0.000000
2413.320828	0.097782	0.555941	0.020131	85.510483	93.189865	130.884628	1.006572	0.000000	0.110890	0.000000	0.000000	0.000000	0.009373	0.031698	0.011178	0.000000	0.000000	4.000000	41.000000	0.000000
2413.324161	0.097831	0.555958	0.020140	85.510483	93.189865	130.884628	1.006572	0.000000	0.110890	0.000000	0.000000	0.000000	0.014669	0.005231	0.002460	0.000000	0.000000	4.000000	41.000000	0.000000
2413.327495	0.097831	0.555958	0.020140	85.510483	93.189865	130.884628	1.006572	0.000000	0.110890	0.000000	0.000000	0.000000	0.014669	0.005231	0.002460	0.000000	0.000000	4.000000	41.000000	0.000000
2413.330828	0.097831	0.555958	0.020140	85.510483	93.195313	130.397964	1.006572	0.000000	0.110890	0.000000	0.000000	0.000000	0.014669	0.005231	0.002460	0.000000	0.000000	4.000000	41.000000	0.000000
2413.334161	0.097831	0.555958	0.020140	85.510483	93.195313	130.397964	1.006572	0.000000	0.110890	0.000000	0.000000	0.000000	0.014669	0.005231	0.002460	0.000000	0.000000	4.000000	41.000000	0.000000
2413.337495	0.097876	0.555958	0.020130	85.510483	93.195313	130.397964	1.006572	0.000000	0.110890	0.000000	0.000000	0.000000	0.013596	-0.000008	-0.002787	0.000000	0.000000	4.000000	41.000000	0.000000
2413.340828	0.097876	0.555958	0.020130	85.510483	93.200760	129.751785	1.006982	0.000000	0.108445	0.000000	0.000000	0.000000	0.013596	-0.000008	-0.002787	0.000000	0.000000	4.000000	41.000000	0.000000
2413.344161	0.097876	0.555958	0.020130	85.510483	93.200760	129.751785	1.006982	0.000000	0.108445	0.000000	0.000000	0.000000	0.013596	-0.000008	-0.002787	0.000000	0.000000	4.000000	41.000000	0.000000
2413.347495	0.097876	0.555958	0.020130	85.510483	93.200760	129.751785	1.006982	0.000000	0.108445	0.000000	0.000000	0.000000	0.013596	-0.000008	-0.002787	0.000000	0.000000	4.000000	41.000000	0.000000
2413.350828	0.097967	0.555958	0.020112	85.510483	93.203522	129.265167	1.006517	0.000000	0.106179	0.000000	0.000000	0.000000	0.027188	-0.000008	-0.005578	0.000000	0.000000	4.000000	41.000000	0.000000
2413.354161	0.097967	0.555958	0.020112	85.510483	93.203522	129.265167	1.006517	0.000000	0.106179	0.000000	0.000000	0.000000	0.027188	-0.000008	-0.005578	0.000000	0.000000	4.000000	41.000000	0.000000
2413.357495	0.097967	0.555958	0.020112	85.510483	93.203522	129.265167	1.006517	0.000000	0.106179	0.000000	0.000000	0.000000	0.027188	-0.000008	-0.005578	0.000000	0.000000	4.000000	41.000000	0.000000
2413.360828	0.097967	0.555958	0.020112	85.510483	93.206223	129.129532	1.005587	0.000000	0.101648	0.000000	0.000000	0.000000	0.027188	-0.000008	-0.005578	0.000000	0.000000	4.000000	41.000000	0.000000
2413.364161	0.097972	0.555949	0.020135	85.510483	93.206223	129.129532	1.005587	0.000000	0.101648	0.000000	0.000000	0.000000	0.001402	-0.002754	0.006831	0.000000	0.000000	4.000000	41.000000	0.000000
2413.367495	0.097972	0.555949	0.020135	85.510483	93.206223	129.129532	1.005587	0.000000	0.101648	0.000000	0.000000	0.000000	0.001402	-0.002754	0.006831	0.000000	0.000000	4.000000	41.000000	0.000000
2413.370828	0.097972	0.555949	0.020135	85.508865	93.207542	129.132523	1.005587	0.000000	0.101648	0.000000	0.000000	0.000000	0.001402	-0.002754	0.006831	0.000000	0.000000	4.000000	41.000000	0.000000
2413.374161	0.097972	0.555949	0.020135	85.508865	93.207542	129.132523	1.005587	0.000000	0.101648	0.000000	0.000000	0.000000	0.001402	-0.002754	0.006831	0.000000	0.000000	4.000000	41.000000	0.000000
2413.377495	0.097972	0.555949	0.020135	85.508865	93.207542	129.132523	1.005587	0.000000	0.101648	0.000000	0.000000	0.000000	0.000001	-0.000001	-0.000000	0.000000	0.000000	4.000000	41.000000	0.000000
2413.380828	0.097972	0.555949	0.020135	85.508392	93.170792	129.092941	1.006726	0.000000	0.101414	0.000000	0.000000	0.000000	0.000001	-0.000001	-0.000000	0.000000	0.000000	4.000000	41.000000	0.000000
2413.384161	0.097972	0.555949	0.020135	85.508392	93.170792	129.092941	1.006726	0.000000	0.101414	0.000000	0.000000	0.000000	0.000001	-0.000001	-0.000000	0.000000	0.000000	4.000000	41.000000	0.000000
2413.387495	0.097972	0.555949	0.020135	85.508392	93.170792	129.092941	1.006726	0.000000	0.101414	0.000000	0.000000	0.000000	0.000001	-0.000001	-0.000000	0.000000	0.000000	4.000000	41.000000	0.000000
2413.390828	0.098010	0.555992	0.020205	85.505951	93.093491	129.017029	1.006726	0.000000	0.101414	0.000000	0.000000	0.000000	0.011431	0.012981	0.021168	0.000000	0.000000	4.000000	41.000000	0.000000
2413.394161	0.098010	0.555992	0.020205	85.505951	93.093491	129.017029	1.006726	0.000000	0.101414	0.000000	0.000000	0.000000	0.011431	0.012981	0.021168	0.000000	0.000000	4.000000	41.000000	0.000000
2413.397495	0.098010	0.555992	0.020205	85.505951	93.093491	129.017029	1.006726	0.000000	0.101414	0.000000	0.000000	0.000000	0.011431	0.012981	0.021168	0.000000	0.000000	4.000000	41.000000	0.000000
2413.400828	0.098010	0.555992	0.020205	85.503815	93.055443	128.980545	1.010254	0.000000	0.099509	0.000000	0.000000	0.000000	0.011431	0.012981	0.021168	0.000000	0.000000	4.000000	41.000000	0.000000
2413.404161	0.098018	0.556000	0.020245	85.503815	93.055443	128.980545	1.010254	0.000000	0.099509	0.000000	0.000000	0.000000	0.002479	0.002508	0.012074	0.000000	0.000000	4.000000	41.000000	0.000000
2413.407495	0.098018	0.556000	0.020245	85.503815	93.055443	128.980545	1.010254	0.000000	0.099509	0.000000	0.000000	0.000000	0.002479	0.002508	0.012074	0.000000	0.000000	4.000000	41.000000	0.000000
2413.410828	0.098018	0.556000	0.020245	85.502251	93.062386	128.983704	1.010254	0.000000	0.099509	0.000000	0.000000	0.000000	0.002479	0.002508	0.012074	0.000000	0.000000	4.000000	41.000000	0.000000
2413.414161	0.098018	0.556000	0.020245	85.502251	93.062386	128.983704	1.010254	0.000000	0.099509	0.000000	0.000000	0.000000	0.002479	0.002508	0.012074	0.000000	0.000000	4.000000	41.000000	0.000000
2413.417495	0.098073	0.555982	0.020282	85.502251	93.062386	128.983704	1.010254	0.000000	0.099509	0.000000	0.000000	0.000000	0.016404	-0.005488	0.010867	0.000000	0.000000	4.000000	41.000000	0.000000
2413.420828	0.098073	0.555982	0.020282	85.501114	93.105865	129.026230	1.012266	0.000000	0.099096	0.000000	0.000000	0.000000	0.016404	-0.005488	0.010867	0.000000	0.000000	4.000000	41.000000	0.000000
2413.424161	0.098073	0.555982	0.020282	85.501114	93.105865	129.026230	1.012266	0.000000	0.099096	0.000000	0.000000	0.000000	0.016404	-0.005488	0.010867	0.000000	0.000000	4.000000	41.000000	0.000000
2413.427495	0.098073	0.555982	0.020282	85.501114	93.105865	129.026230	1.012266	0.000000	0.099096	0.000000	0.000000	0.000000	0.016404	-0.005488	0.010867	0.000000	0.000000	4.000000	41.000000	0.000000
2413.430828	0.098150	0.555821	0.020430	85.502548	93.226578	129.144623	1.014077	0.000000	0.096362	0.000000	0.000000	0.000000	0.023321	-0.048449	0.044516	0.000000	0.000000	4.000000	41.000000	0.000000
2413.434161	0.098150	0.555821	0.020430	85.502548	93.226578	129.144623	1.014077	0.000000	0.096362	0.000000	0.000000	0.000000	0.023321	-0.048449	0.044516	0.000000	0.000000	4.000000	41.000000	0.000000
2413.437495	0.098150	0.555821	0.020430	85.502548	93.226578	129.144623	1.014077	0.000000	0.096362	0.000000	0.000000	0.000000	0.023321	-0.048449	0.044516	0.000000	0.000000	4.000000	41.000000	0.000000
2413.440828	0.098150	0.555821	0.020430	85.505165	93.465660	129.381714	1.021497	0.000000	0.092475	0.000000	0.000000	0.000000	0.023321	-0.048449	0.044516	0.000000	0.000000	4.000000	41.000000	0.000000
2413.444161	0.098194	0.555633	0.020525	85.505165	93.465660	129.381714	1.021497	0.000000	0.092475	0.000000	0.000000	0.000000	0.012961	-0.056221	0.028574	0.000000	0.000000	4.000000	41.000000	0.000000
2413.447495	0.098194	0.555633	0.020525	85.505165	93.465660	129.381714	1.021497	0.000000	0.092475	0.000000	0.000000	0.000000	0.012961	-0.056221	0.028574	0.000000	0.000000	4.000000	41.000000	0.000000
2413.450828	0.098194	0.555633	0.020525	85.508652	93.783913	129.698212	1.021497	0.000000	0.092475	0.000000	0.000000	0.000000	0.012961	-0.056221	0.028574	0.000000	0.000000	4.000000	41.000000	0.000000
2413.454161	0.098194	0.555633	0.020525	85.508652	93.783913	129.698212	1.021497	0.000000	0.092475	0.000000	0.000000	0.000000	0.012961	-0.056221	0.028574	0.000000	0.000000	4.000000	41.000000	0.000000
2413.457495	0.098253	0.555384	0.020586	85.508652	93.783913	129.698212	1.021497	0.000000	0.092475	0.000000	0.000000	0.000000	0.017930	-0.074691	0.018232	0.000000	0.000000	4.000000	41.000000	0.000000
2413.460828	0.098253	0.555384	0.020586	85.509613	94.186584	130.099976	1.026259	0.000000	0.090315	0.000000	0.000000	0.000000	0.017930	-0.074691	0.018232	0.000000	0.000000	4.000000	41.000000	0.000000
2413.464161	0.098253	0.555384	0.020586	85.509613	94.186584	130.099976	1.026259	0.000000	0.090315	0.000000	0.000000	0.000000	0.017930	-0.074691	0.018232	0.000000	0.000000	4.000000	41.000000	0.000000
2413.467495	0.098253	0.555384	0.020586	85.509613	94.186584	130.099976	1.026259	0.000000	0.090315	0.000000	0.000000	0.000000	0.017930	-0.074691	0.018232	0.000000	0.000000	4.000000	41.000000	0.000000
2413.470828	0.098372	0.554769	0.020818	85.510742	94.628922	130.541550	1.029298	0.000000	0.087326	0.000000	0.000000	0.000000	0.035627	-0.184497	0.069733	0.000000	0.000000	4.000000	41.000000	0.000000
2413.474161	0.098372	0.554769	0.020818	85.510742	94.628922	130.541550	1.029298	0.000000	0.087326	0.000000	0.000000	0.000000	0.035627	-0.184497	0.069733	0.000000	0.000000	4.000000	41.000000	0.000000
2413.477495	0.098372	0.554769	0.020818	85.510742	94.628922	130.541550	1.029298	0.000000	0.087326	0.000000	0.000000	0.000000	0.035627	-0.184497	0.069733	0.000000	0.000000	4.000000	41.000000	0.000000
2413.480828	0.098372	0.554769	0.020818	85.508736	95.112366	131.027679	1.040920	0.000000	0.081389	0.000000	0.000000	0.000000	0.035627	-0.184497	0.069733	0.000000	0.000000	4.000000	41.000000	0.000000
2413.484161	0.098449	0.554412	0.020963	85.508736	95.112366	131.027679	1.040920	0.000000	0.081389	0.000000	0.000000	0.000000	0.023095	-0.107077	0.043236	0.000000	0.000000	4.000000	41.000000	0.000000
2413.487495	0.098449	0.554412	0.020963	85.508736	95.112366	131.027679	1.040920	0.000000	0.081389	0.000000	0.000000	0.000000	0.023095	-0.107077	0.043236	0.000000	0.000000	4.000000	41.000000	0.000000
2413.490828	0.098449	0.554412	0.020963	85.508003	95.594933	131.511261	1.040920	0.000000	0.081389	0.000000	0.000000	0.000000	0.023095	-0.107077	0.043236	0.000000	0.000000	4.000000	41.000000	0.000000
2413.494161	0.098449	0.554412	0.020963	85.508003	95.594933	131.511261	1.040920	0.000000	0.081389	0.000000	0.000000	0.000000	0.023095	-0.107077	0.043236	0.000000	0.000000	4.000000	41.000000	0.000000
2413.497495	0.098527	0.554029	0.021112	85.508003	95.594933	131.511261	1.040920	0.000000	0.081389	0.000000	0.000000	0.000000	0.023406	-0.115140	0.044709	0.000000	0.000000	4.000000	41.000000	0.000000
2413.500828	0.098637	0.553626	0.021301	85.512100	96.118645	132.028412	1.048126	0.000000	0.077540	0.000000	0.000000	0.000000	0.033018	-0.120778	0.056836	0.000000	0.000000	4.000000	41.000000	0.000000
2413.504161	0.098637	0.553626	0.021301	85.512100	96.118645	132.028412	1.048126	0.000000	0.077540	0.000000	0.000000	0.000000	0.033018	-0.120778	0.056836	0.000000	0.000000	4.000000	41.000000	0.000000
2413.507495	0.098637	0.553626	0.021301	85.512100	96.118645	132.028412	1.048126	0.000000	0.077540	0.000000	0.000000	0.000000	0.033018	-0.120778	0.056836	0.000000	0.000000	4.000000	41.000000	0.000000
2413.510828	0.098637	0.553626	0.021301	85.516418	96.720016	132.626175	1.065050	0.000000	0.068135	0.000000	0.000000	0.000000	0.033018	-0.120778	0.056836	0.000000	0.000000	4.000000	41.000000	0.000000
2413.514161	0.098721	0.553206	0.021477	85.516418	96.720016	132.626175	1.065050	0.000000	0.068135	0.000000	0.000000	0.000000	0.025111	-0.126094	0.052867	0.000000	0.000000	4.000000	41.000000	0.000000
2413.517495	0.098721	0.553206	0.021477	85.516418	96.720016	132.626175	1.065050	0.000000	0.068135	0.000000	0.000000	0.000000	0.025111	-0.126094	0.052867	0.000000	0.000000	4.000000	41.000000	0.000000
2413.520828	0.098721	0.553206	0.021477	85.518867	97.362274	133.266602	1.065050	0.000000	0.068135	0.000000	0.000000	0.000000	0.025111	-0.126094	0.052867	0.000000	0.000000	4.000000	41.000000	0.000000
2413.524161	0.098721	0.553206	0.021477	85.518867	97.362274	133.266602	1.065050	0.000000	0.068135	0.000000	0.000000	0.000000	0.025111	-0.126094	0.052867	0.000000	0.000000	4.000000	41.000000	0.000000
2413.527495	0.098798	0.552724	0.021623	85.518867	97.362274	133.266602	1.065050	0.000000	0.068135	0.000000	0.000000	0.000000	0.023242	-0.144574	0.043743	0.000000	0.000000	4.000000	41.000000	0.000000
2413.530828	0.098872	0.552224	0.021751	85.517822	98.084030	133.990143	1.073862	0.000000	0.063950	0.000000	0.000000	0.000000	0.022128	-0.149875	0.038322	0.000000	0.000000	4.000000	41.000000	0.000000
2413.534161	0.098872	0.552224	0.021751	85.517822	98.084030	133.990143	1.073862	0.000000	0.063950	0.000000	0.000000	0.000000	0.022128	-0.149875	0.038322	0.000000	0.000000	4.000000	41.000000	0.000000
2413.537495	0.098872	0.552224	0.021751	85.517822	98.084030	133.990143	1.073862	0.000000	0.063950	0.000000	0.000000	0.000000	0.022128	-0.149875	0.038322	0.000000	0.000000	4.000000	41.000000	0.000000
2413.540828	0.098872	0.552224	0.021751	85.513321	98.886581	134.795334	1.087539	0.000000	0.056389	0.000000	0.000000	0.000000	0.022128	-0.149875	0.038322	0.000000	0.000000	4.000000	41.000000	0.000000
2413.544161	0.098961	0.551690	0.021838	85.513321	98.886581	134.795334	1.087539	0.000000	0.056389	0.000000	0.000000	0.000000	0.026745	-0.160320	0.026193	0.000000	0.000000	4.000000	41.000000	0.000000
2413.547495	0.098961	0.551690	0.021838	85.513321	98.886581	134.795334	1.087539	0.000000	0.056389	0.000000	0.000000	0.000000	0.026745	-0.160320	0.026193	0.000000	0.000000	4.000000	41.000000	0.000000
2413.550828	0.099036	0.551183	0.021857	85.507912	99.687408	135.598801	1.087539	0.000000	0.056389	0.000000	0.000000	0.000000	0.022503	-0.151882	0.005625	0.000000	0.000000	4.000000	41.000000	0.000000
2413.554161	0.099036	0.551183	0.021857	85.507912	99.687408	135.598801	1.087539	0.000000	0.056389	0.000000	0.000000	0.000000	0.022503	-0.151882	0.005625	0.000000	0.000000	4.000000	41.000000	0.000000
2413.557495	0.099036	0.551183	0.021857	85.507912	99.687408	135.598801	1.087539	0.000000	0.056389	0.000000	0.000000	0.000000	0.022503	-0.151882	0.005625	0.000000	0.000000	4.000000	41.000000	0.000000
2413.560828	0.099036	0.551183	0.021857	85.506302	100.410110	136.318909	1.092842	0.000000	0.048181	0.000000	0.000000	0.000000	0.022503	-0.151882	0.005625	0.000000	0.000000	4.000000	41.000000	0.000000
2413.564161	0.099141	0.550712	0.021906	85.506302	100.410110	136.318909	1.092842	0.000000	0.048181	0.000000	0.000000	0.000000	0.031484	-0.141483	0.014643	0.000000	0.000000	4.000000	41.000000	0.000000
2413.567495	0.099141	0.550712	0.021906	85.506302	100.410110	136.318909	1.092842	0.000000	0.048181	0.000000	0.000000	0.000000	0.031484	-0.141483	0.014643	0.000000	0.000000	4.000000	41.000000	0.000000
2413.570828	0.099141	0.550712	0.021906	85.507164	101.095322	136.998047	1.092842	0.000000	0.048181	0.000000	0.000000	0.000000	0.031484	-0.141483	0.014643	0.000000	0.000000	4.000000	41.000000	0.000000
2413.574161	0.099141	0.550712	0.021906	85.507164	101.095322	136.998047	1.092842	0.000000	0.048181	0.000000	0.000000	0.000000	0.031484	-0.141483	0.014643	0.000000	0.000000	4.000000	41.000000	0.000000
2413.577495	0.099213	0.550286	0.021908	85.507164	101.095322	136.998047	1.092842	0.000000	0.048181	0.000000	0.000000	0.000000	0.021519	-0.127831	0.000838	0.000000	0.000000	4.000000	41.000000	0.000000
2413.580828	0.099283	0.549913	0.021901	85.507347	101.743568	137.637390	1.095282	0.000000	0.042933	0.000000	0.000000	0.000000	0.020882	-0.111765	-0.002250	0.000000	0.000000	4.000000	41.000000	0.000000
2413.584161	0.099283	0.549913	0.021901	85.507347	101.743568	137.637390	1.095282	0.000000	0.042933	0.000000	0.000000	0.000000	0.020882	-0.111765	-0.002250	0.000000	0.000000	4.000000	41.000000	0.000000
2413.587495	0.099283	0.549913	0.021901	85.507347	101.743568	137.637390	1.095282	0.000000	0.042933	0.000000	0.000000	0.000000	0.020882	-0.111765	-0.002250	0.000000	0.000000	4.000000	41.000000	0.000000
2413.590828	0.099283	0.549913	0.021901	85.507217	102.227135	138.116974	1.095047	0.000000	0.035867	0.000000	0.000000	0.000000	0.020882	-0.111765	-0.002250	0.000000	0.000000	4.000000	41.000000	0.000000
2413.594161	0.099355	0.549585	0.021906	85.507217	102.227135	138.116974	1.095047	0.000000	0.035867	0.000000	0.000000	0.000000	0.021657	-0.098590	0.001486	0.000000	0.000000	4.000000	41.000000	0.000000
2413.597495	0.099355	0.549585	0.021906	85.507217	102.227135	138.116974	1.095047	0.000000	0.035867	0.000000	0.000000	0.000000	0.021657	-0.098590	0.001486	0.000000	0.000000	4.000000	41.000000	0.000000
2413.600828	0.099355	0.549585	0.021906	85.506866	102.673431	138.556458	1.095047	0.000000	0.035867	0.000000	0.000000	0.000000	0.021657	-0.098590	0.001486	0.000000	0.000000	4.000000	41.000000	0.000000
2413.604161	0.099355	0.549585	0.021906	85.506866	102.673431	138.556458	1.095047	0.000000	0.035867	0.000000	0.000000	0.000000	0.021657	-0.098590	0.001486	0.000000	0.000000	4.000000	41.000000	0.000000
2413.607495	0.099406	0.549327	0.021923	85.506866	102.673431	138.556458	1.095047	0.000000	0.035867	0.000000	0.000000	0.000000	0.015311	-0.077336	0.005187	0.000000	0.000000	4.000000	41.000000	0.000000
2413.610828	0.099406	0.549327	0.021923	85.506248	103.034569	138.915985	1.095295	0.000000	0.032257	0.000000	0.000000	0.000000	0.015311	-0.077336	0.005187	0.000000	0.000000	4.000000	41.000000	0.000000
2413.614161	0.099406	0.549327	0.021923	85.506248	103.034569	138.915985	1.095295	0.000000	0.032257	0.000000	0.000000	0.000000	0.015311	-0.077336	0.005187	0.000000	0.000000	4.000000	41.000000	0.000000
2413.617495	0.099406	0.549327	0.021923	85.506248	103.034569	138.915985	1.095295	0.000000	0.032257	0.000000	0.000000	0.000000	0.015311	-0.077336	0.005187	0.000000	0.000000	4.000000	41.000000	0.000000
2413.620828	0.099479	0.548971	0.021933	85.505775	103.278862	139.155579	1.096159	0.000000	0.029705	0.000000	0.000000	0.000000	0.021940	-0.106584	0.002838	0.000000	0.000000	4.000000	41.000000	0.000000
2413.624161	0.099479	0.548971	0.021933	85.505775	103.278862	139.155579	1.096159	0.000000	0.029705	0.000000	0.000000	0.000000	0.021940	-0.106584	0.002838	0.000000	0.000000	4.000000	41.000000	0.000000
2413.627495	0.099479	0.548971	0.021933	85.505775	103.278862	139.155579	1.096159	0.000000	0.029705	0.000000	0.000000	0.000000	0.021940	-0.106584	0.002838	0.000000	0.000000	4.000000	41.000000	0.000000
2413.630828	0.099487	0.548882	0.021970	85.505600	103.358475	139.235443	1.096632	0.000000	0.026049	0.000000	0.000000	0.000000	0.002325	-0.026910	0.011200	0.000000	0.000000	4.000000	41.000000	0.000000
2413.634161	0.099487	0.548882	0.021970	85.505600	103.358475	139.235443	1.096632	0.000000	0.026049	0.000000	0.000000	0.000000	0.002325	-0.026910	0.011200	0.000000	0.000000	4.000000	41.000000	0.000000
2413.637495	0.099487	0.548882	0.021970	85.505600	103.358475	139.235443	1.096632	0.000000	0.026049	0.000000	0.000000	0.000000	0.002325	-0.026910	0.011200	0.000000	0.000000	4.000000	41.000000	0.000000
2413.640828	0.099487	0.548882	0.021970	85.505600	103.358475	139.235443	1.098499	0.000000	0.025661	0.000000	0.000000	0.000000	0.002325	-0.026910	0.011200	0.000000	0.000000	4.000000	41.000000	0.000000
2413.644161	0.099490	0.548899	0.021988	85.505600	103.358475	139.235443	1.098499	0.000000	0.025661	0.000000	0.000000	0.000000	0.001102	0.005184	0.005313	0.000000	0.000000	4.000000	41.000000	0.000000
2413.647495	0.099490	0.548899	0.021988	85.505600	103.358475	139.235443	1.098499	0.000000	0.025661	0.000000	0.000000	0.000000	0.001102	0.005184	0.005313	0.000000	0.000000	4.000000	41.000000	0.000000
2413.650828	0.099490	0.548899	0.021988	85.505905	103.199287	139.075745	1.098499	0.000000	0.025661	0.000000	0.000000	0.000000	0.001102	0.005184	0.005313	0.000000	0.000000	4.000000	41.000000	0.000000
2413.654161	0.099490	0.548899	0.021988	85.505905	103.199287	139.075745	1.098499	0.000000	0.025661	0.000000	0.000000	0.000000	0.001102	0.005184	0.005313	0.000000	0.000000	4.000000	41.000000	0.000000
2413.657495	0.099500	0.548977	0.022036	85.505905	103.199287	139.075745	1.098499	0.000000	0.025661	0.000000	0.000000	0.000000	0.003005	0.023527	0.014464	0.000000	0.000000	4.000000	41.000000	0.000000
2413.660828	0.099500	0.548977	0.022036	85.506470	102.920532	138.796143	1.099385	0.000000	0.025478	0.000000	0.000000	0.000000	0.003005	0.023527	0.014464	0.000000	0.000000	4.000000	41.000000	0.000000
2413.664161	0.099500	0.548977	0.022036	85.506470	102.920532	138.796143	1.099385	0.000000	0.025478	0.000000	0.000000	0.000000	0.003005	0.023527	0.014464	0.000000	0.000000	4.000000	41.000000	0.000000
2413.667495	0.099500	0.548977	0.022036	85.506470	102.920532	138.796143	1.099385	0.000000	0.025478	0.000000	0.000000	0.000000	0.003005	0.023527	0.014464	0.000000	0.000000	4.000000	41.000000	0.000000
2413.670828	0.099519	0.549410	0.022123	85.507034	102.482437	138.356705	1.101795	0.000000	0.024977	0.000000	0.000000	0.000000	0.005446	0.129616	0.026233	0.000000	0.000000	4.000000	41.000000	0.000000
2413.674161	0.099519	0.549410	0.022123	85.507034	102.482437	138.356705	1.101795	0.000000	0.024977	0.000000	0.000000	0.000000	0.005446	0.129616	0.026233	0.000000	0.000000	4.000000	41.000000	0.000000
2413.677495	0.099519	0.549410	0.022123	85.507034	102.482437	138.356705	1.101795	0.000000	0.024977	0.000000	0.000000	0.000000	0.005446	0.129616	0.026233	0.000000	0.000000	4.000000	41.000000	0.000000
2413.680828	0.099519	0.549410	0.022123	85.507385	101.959129	137.837250	1.106167	0.000000	0.024069	0.000000	0.000000	0.000000	0.005446	0.129616	0.026233	0.000000	0.000000	4.000000	41.000000	0.000000
2413.684161	0.099483	0.549710	0.022182	85.507385	101.959129	137.837250	1.106167	0.000000	0.024069	0.000000	0.000000	0.000000	-0.010608	0.090063	0.017500	0.000000	0.000000	4.000000	41.000000	0.000000
2413.687495	0.099483	0.549710	0.022182	85.507385	101.959129	137.837250	1.106167	0.000000	0.024069	0.000000	0.000000	0.000000	-0.010608	0.090063	0.017500	0.000000	0.000000	4.000000	41.000000	0.000000
2413.690828	0.099423	0.550064	0.022235	85.508957	101.397491	137.277649	1.106167	0.000000	0.024069	0.000000	0.000000	0.000000	-0.018067	0.106141	0.015879	0.000000	0.000000	4.000000	41.000000	0.000000
2413.694161	0.099423	0.550064	0.022235	85.508957	101.397491	137.277649	1.106167	0.000000	0.024069	0.000000	0.000000	0.000000	-0.018067	0.106141	0.015879	0.000000	0.000000	4.000000	41.000000	0.000000
2413.697495	0.099423	0.550064	0.022235	85.508957	101.397491	137.277649	1.106167	0.000000	0.024069	0.000000	0.000000	0.000000	-0.018067	0.106141	0.015879	0.000000	0.000000	4.000000	41.000000	0.000000
2413.700828	0.099423	0.550064	0.022235	85.508392	100.749046	136.638107	1.111730	0.000000	0.028849	0.000000	0.000000	0.000000	-0.018067	0.106141	0.015879	0.000000	0.000000	4.000000	41.000000	0.000000
2413.704161	0.099366	0.550435	0.022305	85.508392	100.749046	136.638107	1.111730	0.000000	0.028849	0.000000	0.000000	0.000000	-0.016993	0.111361	0.021093	0.000000	0.000000	4.000000	41.000000	0.000000
2413.707495	0.099366	0.550435	0.022305	85.508392	100.749046	136.638107	1.111730	0.000000	0.028849	0.000000	0.000000	0.000000	-0.016993	0.111361	0.021093	0.000000	0.000000	4.000000	41.000000	0.000000
2413.710828	0.099366	0.550435	0.022305	85.507164	100.060997	135.958878	1.111730	0.000000	0.028849	0.000000	0.000000	0.000000	-0.016993	0.111361	0.021093	0.000000	0.000000	4.000000	41.000000	0.000000
2413.714161	0.099366	0.550435	0.022305	85.507164	100.060997	135.958878	1.111730	0.000000	0.028849	0.000000	0.000000	0.000000	-0.016993	0.111361	0.021093	0.000000	0.000000	4.000000	41.000000	0.000000
2413.717495	0.099286	0.550833	0.022375	85.507164	100.060997	135.958878	1.111730	0.000000	0.028849	0.000000	0.000000	0.000000	-0.024157	0.119436	0.020917	0.000000	0.000000	4.000000	41.000000	0.000000
2413.720828	0.099204	0.551258	0.022439	85.505257	99.336441	135.240250	1.115246	0.000000	0.031681	0.000000	0.000000	0.000000	-0.024494	0.127502	0.019305	0.000000	0.000000	4.000000	41.000000	0.000000
2413.724161	0.099204	0.551258	0.022439	85.505257	99.336441	135.240250	1.115246	0.000000	0.031681	0.000000	0.000000	0.000000	-0.024494	0.127502	0.019305	0.000000	0.000000	4.000000	41.000000	0.000000
2413.727495	0.099204	0.551258	0.022439	85.505257	99.336441	135.240250	1.115246	0.000000	0.031681	0.000000	0.000000	0.000000	-0.024494	0.127502	0.019305	0.000000	0.000000	4.000000	41.000000	0.000000
2413.730828	0.099204	0.551258	0.022439	85.502380	98.572739	134.482391	1.121950	0.000000	0.039789	0.000000	0.000000	0.000000	-0.024494	0.127502	0.019305	0.000000	0.000000	4.000000	41.000000	0.000000
2413.734161	0.099172	0.551700	0.022511	85.502380	98.572739	134.482391	1.121950	0.000000	0.039789	0.000000	0.000000	0.000000	-0.009770	0.132759	0.021645	0.000000	0.000000	4.000000	41.000000	0.000000
2413.737495	0.099172	0.551700	0.022511	85.502380	98.572739	134.482391	1.121950	0.000000	0.039789	0.000000	0.000000	0.000000	-0.009770	0.132759	0.021645	0.000000	0.000000	4.000000	41.000000	0.000000
2413.740828	0.099172	0.551700	0.022511	85.498810	97.815758	133.725769	1.121950	0.000000	0.039789	0.000000	0.000000	0.000000	-0.009770	0.132759	0.021645	0.000000	0.000000	4.000000	41.000000	0.000000
2413.744161	0.099172	0.551700	0.022511	85.498810	97.815758	133.725769	1.121950	0.000000	0.039789	0.000000	0.000000	0.000000	-0.009770	0.132759	0.021645	0.000000	0.000000	4.000000	41.000000	0.000000
2413.747495	0.099162	0.552143	0.022578	85.498810	97.815758	133.725769	1.121950	0.000000	0.039789	0.000000	0.000000	0.000000	-0.002966	0.132796	0.020110	0.000000	0.000000	4.000000	41.000000	0.000000
2413.750828	0.099193	0.552595	0.022613	85.494415	97.065392	132.970367	1.125557	0.000000	0.041418	0.000000	0.000000	0.000000	0.009267	0.135672	0.010363	0.000000	0.000000	4.000000	41.000000	0.000000
2413.754161	0.099193	0.552595	0.022613	85.494415	97.065392	132.970367	1.125557	0.000000	0.041418	0.000000	0.000000	0.000000	0.009267	0.135672	0.010363	0.000000	0.000000	4.000000	41.000000	0.000000
2413.757495	0.099193	0.552595	0.022613	85.494415	97.065392	132.970367	1.125557	0.000000	0.041418	0.000000	0.000000	0.000000	0.009267	0.135672	0.010363	0.000000	0.000000	4.000000	41.000000	0.000000
2413.760828	0.099193	0.552595	0.022613	85.489243	96.316620	132.216537	1.130636	0.000000	0.040368	0.000000	0.000000	0.000000	0.009267	0.135672	0.010363	0.000000	0.000000	4.000000	41.000000	0.000000
2413.764161	0.099223	0.553048	0.022647	85.489243	96.316620	132.216537	1.130636	0.000000	0.040368	0.000000	0.000000	0.000000	0.009242	0.135705	0.010236	0.000000	0.000000	4.000000	41.000000	0.000000
2413.767495	0.099223	0.553048	0.022647	85.489243	96.316620	132.216537	1.130636	0.000000	0.040368	0.000000	0.000000	0.000000	0.009242	0.135705	0.010236	0.000000	0.000000	4.000000	41.000000	0.000000
2413.770828	0.099223	0.553048	0.022647	85.483559	95.614578	131.504135	1.130636	0.000000	0.040368	0.000000	0.000000	0.000000	0.009242	0.135705	0.010236	0.000000	0.000000	4.000000	41.000000	0.000000
2413.774161	0.099223	0.553048	0.022647	85.483559	95.614578	131.504135	1.130636	0.000000	0.040368	0.000000	0.000000	0.000000	0.009242	0.135705	0.010236	0.000000	0.000000	4.000000	41.000000	0.000000
2413.777495	0.099291	0.553492	0.022631	85.483559	95.614578	131.504135	1.130636	0.000000	0.040368	0.000000	0.000000	0.000000	0.020387	0.133322	-0.004781	0.000000	0.000000	4.000000	41.000000	0.000000
2413.780828	0.099382	0.553937	0.022610	85.477280	94.914459	130.793640	1.132342	0.000000	0.038827	0.000000	0.000000	0.000000	0.027195	0.133354	-0.006319	0.000000	0.000000	4.000000	41.000000	0.000000
2413.784161	0.099382	0.553937	0.022610	85.477280	94.914459	130.793640	1.132342	0.000000	0.038827	0.000000	0.000000	0.000000	0.027195	0.133354	-0.006319	0.000000	0.000000	4.000000	41.000000	0.000000
2413.787495	0.099382	0.553937	0.022610	85.477280	94.914459	130.793640	1.132342	0.000000	0.038827	0.000000	0.000000	0.000000	0.027195	0.133354	-0.006319	0.000000	0.000000	4.000000	41.000000	0.000000
2413.790828	0.099382	0.553937	0.022610	85.469139	94.261963	130.127106	1.130492	0.000000	0.030897	0.000000	0.000000	0.000000	0.027195	0.133354	-0.006319	0.000000	0.000000	4.000000	41.000000	0.000000
2413.794161	0.099464	0.554373	0.022548	85.469139	94.261963	130.127106	1.130492	0.000000	0.030897	0.000000	0.000000	0.000000	0.024669	0.130915	-0.018501	0.000000	0.000000	4.000000	41.000000	0.000000
2413.797495	0.099464	0.554373	0.022548	85.469139	94.261963	130.127106	1.130492	0.000000	0.030897	0.000000	0.000000	0.000000	0.024669	0.130915	-0.018501	0.000000	0.000000	4.000000	41.000000	0.000000
2413.800828	0.099464	0.554373	0.022548	85.461838	93.610748	129.460236	1.130492	0.000000	0.030897	0.000000	0.000000	0.000000	0.024669	0.130915	-0.018501	0.000000	0.000000	4.000000	41.000000	0.000000
2413.804161	0.099464	0.554373	0.022548	85.461838	93.610748	129.460236	1.130492	0.000000	0.030897	0.000000	0.000000	0.000000	0.024669	0.130915	-0.018501	0.000000	0.000000	4.000000	41.000000	0.000000
2413.807495	0.099569	0.554809	0.022481	85.461838	93.610748	129.460236	1.130492	0.000000	0.030897	0.000000	0.000000	0.000000	0.031470	0.130926	-0.020038	0.000000	0.000000	4.000000	41.000000	0.000000
2413.810828	0.099649	0.555299	0.022408	85.453087	92.878571	128.717560	1.127409	0.000000	0.026785	0.000000	0.000000	0.000000	0.023956	0.146977	-0.021887	0.000000	0.000000	4.000000	41.000000	0.000000
2413.814161	0.099649	0.555299	0.022408	85.453087	92.878571	128.717560	1.127409	0.000000	0.026785	0.000000	0.000000	0.000000	0.023956	0.146977	-0.021887	0.000000	0.000000	4.000000	41.000000	0.000000
2413.817495	0.099649	0.555299	0.022408	85.453087	92.878571	128.717560	1.127409	0.000000	0.026785	0.000000	0.000000	0.000000	0.023956	0.146977	-0.021887	0.000000	0.000000	4.000000	41.000000	0.000000
2413.820828	0.099649	0.555299	0.022408	85.443016	92.113304	127.938950	1.120421	0.000000	0.017547	0.000000	0.000000	0.000000	0.023956	0.146977	-0.021887	0.000000	0.000000	4.000000	41.000000	0.000000
2413.824161	0.099705	0.555816	0.022334	85.443016	92.113304	127.938950	1.120421	0.000000	0.017547	0.000000	0.000000	0.000000	0.016758	0.154991	-0.022197	0.000000	0.000000	4.000000	41.000000	0.000000
2413.827495	0.099705	0.555816	0.022334	85.443016	92.113304	127.938950	1.120421	0.000000	0.017547	0.000000	0.000000	0.000000	0.016758	0.154991	-0.022197	0.000000	0.000000	4.000000	41.000000	0.000000
2413.830828	0.099762	0.556404	0.022267	85.428902	91.235435	127.051765	1.120421	0.000000	0.017547	0.000000	0.000000	0.000000	0.017145	0.176307	-0.020316	0.000000	0.000000	4.000000	41.000000	0.000000
2413.834161	0.099762	0.556404	0.022267	85.428902	91.235435	127.051765	1.120421	0.000000	0.017547	0.000000	0.000000	0.000000	0.017145	0.176307	-0.020316	0.000000	0.000000	4.000000	41.000000	0.000000
2413.837495	0.099762	0.556404	0.022267	85.428902	91.235435	127.051765	1.120421	0.000000	0.017547	0.000000	0.000000	0.000000	0.017145	0.176307	-0.020316	0.000000	0.000000	4.000000	41.000000	0.000000
2413.840828	0.099762	0.556404	0.022267	85.413918	90.281624	126.089432	1.113336	0.000000	0.011897	0.000000	0.000000	0.000000	0.017145	0.176307	-0.020316	0.000000	0.000000	4.000000	41.000000	0.000000
2413.844161	0.099798	0.557062	0.022210	85.413918	90.281624	126.089432	1.113336	0.000000	0.011897	0.000000	0.000000	0.000000	0.010692	0.197622	-0.017089	0.000000	0.000000	4.000000	41.000000	0.000000
2413.847495	0.099798	0.557062	0.022210	85.413918	90.281624	126.089432	1.113336	0.000000	0.011897	0.000000	0.000000	0.000000	0.010692	0.197622	-0.017089	0.000000	0.000000	4.000000	41.000000	0.000000
2413.850828	0.099813	0.557765	0.022169	85.395676	89.217690	125.019363	1.113336	0.000000	0.011897	0.000000	0.000000	0.000000	0.004556	0.210935	-0.012333	0.000000	0.000000	4.000000	41.000000	0.000000
2413.854161	0.099813	0.557765	0.022169	85.395676	89.217690	125.019363	1.113336	0.000000	0.011897	0.000000	0.000000	0.000000	0.004556	0.210935	-0.012333	0.000000	0.000000	4.000000	41.000000	0.000000
2413.857495	0.099813	0.557765	0.022169	85.395676	89.217690	125.019363	1.113336	0.000000	0.011897	0.000000	0.000000	0.000000	0.004556	0.210935	-0.012333	0.000000	0.000000	4.000000	41.000000	0.000000
2413.860828	0.099813	0.557765	0.022169	85.371239	88.090942	123.892227	1.108432	0.000000	0.009356	0.000000	0.000000	0.000000	0.004556	0.210935	-0.012333	0.000000	0.000000	4.000000	41.000000	0.000000
2413.864161	0.099808	0.558513	0.022143	85.371239	88.090942	123.892227	1.108432	0.000000	0.009356	0.000000	0.000000	0.000000	-0.001588	0.224273	-0.007634	0.000000	0.000000	4.000000	41.000000	0.000000
2413.867495	0.099808	0.558513	0.022143	85.371239	88.090942	123.892227	1.108432	0.000000	0.009356	0.000000	0.000000	0.000000	-0.001588	0.224273	-0.007634	0.000000	0.000000	4.000000	41.000000	0.000000
2413.870828	0.099803	0.559332	0.022123	85.338600	86.912651	122.718300	1.108432	0.000000	0.009356	0.000000	0.000000	0.000000	-0.001262	0.245659	-0.006056	0.000000	0.000000	4.000000	41.000000	0.000000
2413.874161	0.099803	0.559332	0.022123	85.338600	86.912651	122.718300	1.108432	0.000000	0.009356	0.000000	0.000000	0.000000	-0.001262	0.245659	-0.006056	0.000000	0.000000	4.000000	41.000000	0.000000
2413.877495	0.099803	0.559332	0.022123	85.338600	86.912651	122.718300	1.108432	0.000000	0.009356	0.000000	0.000000	0.000000	-0.001262	0.245659	-0.006056	0.000000	0.000000	4.000000	41.000000	0.000000
2413.880828	0.099803	0.559332	0.022123	85.292313	85.612778	121.433037	1.106150	0.000000	0.009831	0.000000	0.000000	0.000000	-0.001262	0.245659	-0.006056	0.000000	0.000000	4.000000	41.000000	0.000000
2413.884161	0.099781	0.560240	0.022130	85.292313	85.612778	121.433037	1.106150	0.000000	0.009831	0.000000	0.000000	0.000000	-0.006701	0.272374	0.002018	0.000000	0.000000	4.000000	41.000000	0.000000
2413.887495	0.099781	0.560240	0.022130	85.292313	85.612778	121.433037	1.106150	0.000000	0.009831	0.000000	0.000000	0.000000	-0.006701	0.272374	0.002018	0.000000	0.000000	4.000000	41.000000	0.000000
2413.890828	0.099744	0.561255	0.022180	85.235809	84.168159	120.005714	1.106150	0.000000	0.009831	0.000000	0.000000	0.000000	-0.011101	0.304472	0.015112	0.000000	0.000000	4.000000	41.000000	0.000000
2413.894161	0.099744	0.561255	0.022180	85.235809	84.168159	120.005714	1.106150	0.000000	0.009831	0.000000	0.000000	0.000000	-0.011101	0.304472	0.015112	0.000000	0.000000	4.000000	41.000000	0.000000
2413.897495	0.099744	0.561255	0.022180	85.235809	84.168159	120.005714	1.106150	0.000000	0.009831	0.000000	0.000000	0.000000	-0.011101	0.304472	0.015112	0.000000	0.000000	4.000000	41.000000	0.000000
2413.900828	0.099710	0.562386	0.022246	85.177689	83.022514	118.884117	1.109005	0.000000	0.012797	0.000000	0.000000	0.000000	-0.010140	0.339374	0.019733	0.000000	0.000000	4.000000	41.000000	0.000000
2413.904161	0.099710	0.562386	0.022246	85.177689	83.022514	118.884117	1.109005	0.000000	0.012797	0.000000	0.000000	0.000000	-0.010140	0.339374	0.019733	0.000000	0.000000	4.000000	41.000000	0.000000
2413.907495	0.099710	0.562386	0.022246	85.177689	83.022514	118.884117	1.109005	0.000000	0.012797	0.000000	0.000000	0.000000	-0.010140	0.339374	0.019733	0.000000	0.000000	4.000000	41.000000	0.000000
2413.910828	0.099645	0.563607	0.022274	85.122108	82.977806	118.876793	1.112294	0.000000	0.014488	0.000000	0.000000	0.000000	-0.019624	0.366342	0.008395	0.000000	0.000000	4.000000	41.000000	0.000000
2413.914161	0.099645	0.563607	0.022274	85.122108	82.977806	118.876793	1.112294	0.000000	0.014488	0.000000	0.000000	0.000000	-0.019624	0.366342	0.008395	0.000000	0.000000	4.000000	41.000000	0.000000
2413.917495	0.099645	0.563607	0.022274	85.122108	82.977806	118.876793	1.112294	0.000000	0.014488	0.000000	0.000000	0.000000	-0.019624	0.366342	0.008395	0.000000	0.000000	4.000000	41.000000	0.000000
2413.920828	0.099597	0.564936	0.022271	85.068863	84.589470	120.545845	1.113693	0.000000	0.017758	0.000000	0.000000	0.000000	-0.014423	0.398645	-0.000849	0.000000	0.000000	4.000000	41.000000	0.000000
2413.924161	0.099597	0.564936	0.022271	85.068863	84.589470	120.545845	1.113693	0.000000	0.017758	0.000000	0.000000	0.000000	-0.014423	0.398645	-0.000849	0.000000	0.000000	4.000000	41.000000	0.000000
2413.927495	0.099597	0.564936	0.022271	85.068863	84.589470	120.545845	1.113693	0.000000	0.017758	0.000000	0.000000	0.000000	-0.014423	0.398645	-0.000849	0.000000	0.000000	4.000000	41.000000	0.000000
2413.930828	0.099542	0.566301	0.022236	84.990814	87.126556	123.169815	1.113552	0.000000	0.020162	0.000000	0.000000	0.000000	-0.016433	0.409512	-0.010539	0.000000	0.000000	4.000000	41.000000	0.000000
2413.934161	0.099542	0.566301	0.022236	84.990814	87.126556	123.169815	1.113552	0.000000	0.020162	0.000000	0.000000	0.000000	-0.016433	0.409512	-0.010539	0.000000	0.000000	4.000000	41.000000	0.000000
2413.937495	0.099542	0.566301	0.022236	84.990814	87.126556	123.169815	1.113552	0.000000	0.020162	0.000000	0.000000	0.000000	-0.016433	0.409512	-0.010539	0.000000	0.000000	4.000000	41.000000	0.000000
2413.940828	0.099514	0.567756	0.022214	84.874016	89.945427	126.100815	1.111795	0.000000	0.022901	0.000000	0.000000	0.000000	-0.008459	0.436479	-0.006445	0.000000	0.000000	4.000000	41.000000	0.000000
2413.944161	0.099514	0.567756	0.022214	84.874016	89.945427	126.100815	1.111795	0.000000	0.022901	0.000000	0.000000	0.000000	-0.008459	0.436479	-0.006445	0.000000	0.000000	4.000000	41.000000	0.000000
2413.947495	0.099514	0.567756	0.022214	84.874016	89.945427	126.100815	1.111795	0.000000	0.022901	0.000000	0.000000	0.000000	-0.008459	0.436479	-0.006445	0.000000	0.000000	4.000000	41.000000	0.000000
2413.950828	0.099506	0.569238	0.022178	84.721664	92.659088	128.934738	1.110721	0.000000	0.024311	0.000000	0.000000	0.000000	-0.002272	0.444739	-0.010950	0.000000	0.000000	4.000000	41.000000	0.000000
2413.954161	0.099506	0.569238	0.022178	84.721664	92.659088	128.934738	1.110721	0.000000	0.024311	0.000000	0.000000	0.000000	-0.002272	0.444739	-0.010950	0.000000	0.000000	4.000000	41.000000	0.000000
2413.957495	0.099506	0.569238	0.022178	84.721664	92.659088	128.934738	1.110721	0.000000	0.024311	0.000000	0.000000	0.000000	-0.002272	0.444739	-0.010950	0.000000	0.000000	4.000000	41.000000	0.000000
2413.960828	0.099520	0.570722	0.022132	84.542313	95.023720	131.436890	1.108896	0.000000	0.024690	0.000000	0.000000	0.000000	0.004277	0.444940	-0.013705	0.000000	0.000000	4.000000	41.000000	0.000000
2413.964161	0.099520	0.570722	0.022132	84.542313	95.023720	131.436890	1.108896	0.000000	0.024690	0.000000	0.000000	0.000000	0.004277	0.444940	-0.013705	0.000000	0.000000	4.000000	41.000000	0.000000
2413.967495	0.099520	0.570722	0.022132	84.542313	95.023720	131.436890	1.108896	0.000000	0.024690	0.000000	0.000000	0.000000	0.004277	0.444940	-0.013705	0.000000	0.000000	4.000000	41.000000	0.000000
2413.970828	0.099531	0.572259	0.022070	84.357254	97.035065	133.571747	1.106612	0.000000	0.023977	0.000000	0.000000	0.000000	0.003230	0.461185	-0.018735	0.000000	0.000000	4.000000	41.000000	0.000000
2413.974161	0.099531	0.572259	0.022070	84.357254	97.035065	133.571747	1.106612	0.000000	0.023977	0.000000	0.000000	0.000000	0.003230	0.461185	-0.018735	0.000000	0.000000	4.000000	41.000000	0.000000
2413.977495	0.099531	0.572259	0.022070	84.357254	97.035065	133.571747	1.106612	0.000000	0.023977	0.000000	0.000000	0.000000	0.003230	0.461185	-0.018735	0.000000	0.000000	4.000000	41.000000	0.000000
2413.980828	0.099559	0.573805	0.021975	84.195999	98.830658	135.464279	1.103489	0.000000	0.023439	0.000000	0.000000	0.000000	0.008323	0.463958	-0.028485	0.000000	0.000000	4.000000	41.000000	0.000000
2413.984161	0.099559	0.573805	0.021975	84.195999	98.830658	135.464279	1.103489	0.000000	0.023439	0.000000	0.000000	0.000000	0.008323	0.463958	-0.028485	0.000000	0.000000	4.000000	41.000000	0.000000
2413.987495	0.099559	0.573805	0.021975	84.195999	98.830658	135.464279	1.103489	0.000000	0.023439	0.000000	0.000000	0.000000	0.008323	0.463958	-0.028485	0.000000	0.000000	4.000000	41.000000	0.000000
2413.990828	0.099576	0.575369	0.021829	84.067863	100.591888	137.282471	1.098742	0.000000	0.022052	0.000000	0.000000	0.000000	0.005144	0.469197	-0.043740	0.000000	0.000000	4.000000	41.000000	0.000000
2413.994161	0.099576	0.575369	0.021829	84.067863	100.591888	137.282471	1.098742	0.000000	0.022052	0.000000	0.000000	0.000000	0.005144	0.469197	-0.043740	0.000000	0.000000	4.000000	41.000000	0.000000
2413.997495	0.099576	0.575369	0.021829	84.067863	100.591888	137.282471	1.098742	0.000000	0.022052	0.000000	0.000000	0.000000	0.005144	0.469197	-0.043740	0.000000	0.000000	4.000000	41.000000	0.000000
2414.000828	0.099614	0.576960	0.021667	83.959442	102.415756	139.133667	1.091452	0.000000	0.021195	0.000000	0.000000	0.000000	0.011250	0.477272	-0.048560	0.000000	0.000000	4.000000	41.000000	0.000000
2414.004161	0.099614	0.576960	0.021667	83.959442	102.415756	139.133667	1.091452	0.000000	0.021195	0.000000	0.000000	0.000000	0.011250	0.477272	-0.048560	0.000000	0.000000	4.000000	41.000000	0.000000
2414.007495	0.099614	0.576960	0.021667	83.959442	102.415756	139.133667	1.091452	0.000000	0.021195	0.000000	0.000000	0.000000	0.011250	0.477272	-0.048560	0.000000	0.000000	4.000000	41.000000	0.000000
2414.010828	0.099671	0.578578	0.021489	83.853050	104.184135	140.920654	1.083358	0.000000	0.019320	0.000000	0.000000	0.000000	0.017329	0.485357	-0.053458	0.000000	0.000000	4.000000	41.000000	0.000000
2414.014161	0.099671	0.578578	0.021489	83.853050	104.184135	140.920654	1.083358	0.000000	0.019320	0.000000	0.000000	0.000000	0.017329	0.485357	-0.053458	0.000000	0.000000	4.000000	41.000000	0.000000
2414.017495	0.099671	0.578578	0.021489	83.853050	104.184135	140.920654	1.083358	0.000000	0.019320	0.000000	0.000000	0.000000	0.017329	0.485357	-0.053458	0.000000	0.000000	4.000000	41.000000	0.000000
2414.020828	0.099694	0.580167	0.021254	83.754211	105.717613	142.455795	1.074449	0.000000	0.016431	0.000000	0.000000	0.000000	0.006661	0.476809	-0.070444	0.000000	0.000000	4.000000	41.000000	0.000000
2414.024161	0.099694	0.580167	0.021254	83.754211	105.717613	142.455795	1.074449	0.000000	0.016431	0.000000	0.000000	0.000000	0.006661	0.476809	-0.070444	0.000000	0.000000	4.000000	41.000000	0.000000
2414.027495	0.099694	0.580167	0.021254	83.754211	105.717613	142.455795	1.074449	0.000000	0.016431	0.000000	0.000000	0.000000	0.006661	0.476809	-0.070444	0.000000	0.000000	4.000000	41.000000	0.000000
2414.030828	0.099711	0.581738	0.020998	83.670273	107.061264	143.793518	1.062708	0.000000	0.015321	0.000000	0.000000	0.000000	0.005294	0.471224	-0.076897	0.000000	0.000000	4.000000	41.000000	0.000000
2414.034161	0.099711	0.581738	0.020998	83.670273	107.061264	143.793518	1.062708	0.000000	0.015321	0.000000	0.000000	0.000000	0.005294	0.471224	-0.076897	0.000000	0.000000	4.000000	41.000000	0.000000
2414.037495	0.099711	0.581738	0.020998	83.670273	107.061264	143.793518	1.062708	0.000000	0.015321	0.000000	0.000000	0.000000	0.005294	0.471224	-0.076897	0.000000	0.000000	4.000000	41.000000	0.000000
2414.040828	0.099775	0.583282	0.020734	83.594704	108.186974	144.908203	1.049892	0.000000	0.014439	0.000000	0.000000	0.000000	0.018998	0.463087	-0.079202	0.000000	0.000000	4.000000	41.000000	0.000000
2414.044161	0.099775	0.583282	0.020734	83.594704	108.186974	144.908203	1.049892	0.000000	0.014439	0.000000	0.000000	0.000000	0.018998	0.463087	-0.079202	0.000000	0.000000	4.000000	41.000000	0.000000
2414.047495	0.099775	0.583282	0.020734	83.594704	108.186974	144.908203	1.049892	0.000000	0.014439	0.000000	0.000000	0.000000	0.018998	0.463087	-0.079202	0.000000	0.000000	4.000000	41.000000	0.000000
2414.050828	0.099790	0.584852	0.020468	83.518143	109.008484	145.724304	1.036691	0.000000	0.011273	0.000000	0.000000	0.000000	0.004627	0.470997	-0.079844	0.000000	0.000000	4.000000	41.000000	0.000000
2414.054161	0.099790	0.584852	0.020468	83.518143	109.008484	145.724304	1.036691	0.000000	0.011273	0.000000	0.000000	0.000000	0.004627	0.470997	-0.079844	0.000000	0.000000	4.000000	41.000000	0.000000
2414.057495	0.099790	0.584852	0.020468	83.518143	109.008484	145.724304	1.036691	0.000000	0.011273	0.000000	0.000000	0.000000	0.004627	0.470997	-0.079844	0.000000	0.000000	4.000000	41.000000	0.000000
2414.060828	0.099801	0.586403	0.020180	83.435471	109.596710	146.320160	1.023384	0.000000	0.010502	0.000000	0.000000	0.000000	0.003278	0.465290	-0.086207	0.000000	0.000000	4.000000	41.000000	0.000000
2414.064161	0.099801	0.586403	0.020180	83.435471	109.596710	146.320160	1.023384	0.000000	0.010502	0.000000	0.000000	0.000000	0.003278	0.465290	-0.086207	0.000000	0.000000	4.000000	41.000000	0.000000
2414.067495	0.099801	0.586403	0.020180	83.435471	109.596710	146.320160	1.023384	0.000000	0.010502	0.000000	0.000000	0.000000	0.003278	0.465290	-0.086207	0.000000	0.000000	4.000000	41.000000	0.000000
2414.070828	0.099774	0.587964	0.019937	83.353149	109.851318	146.595123	1.009016	0.000000	0.009955	0.000000	0.000000	0.000000	-0.008168	0.468364	-0.072999	0.000000	0.000000	4.000000	41.000000	0.000000
2414.074161	0.099774	0.587964	0.019937	83.353149	109.851318	146.595123	1.009016	0.000000	0.009955	0.000000	0.000000	0.000000	-0.008168	0.468364	-0.072999	0.000000	0.000000	4.000000	41.000000	0.000000
2414.077495	0.099774	0.587964	0.019937	83.353149	109.851318	146.595123	1.009016	0.000000	0.009955	0.000000	0.000000	0.000000	-0.008168	0.468364	-0.072999	0.000000	0.000000	4.000000	41.000000	0.000000
2414.080828	0.099700	0.589525	0.019698	83.262215	109.875717	146.655563	0.996850	0.000000	0.011317	0.000000	0.000000	0.000000	-0.022069	0.468289	-0.071631	0.000000	0.000000	4.000000	41.000000	0.000000
2414.084161	0.099700	0.589525	0.019698	83.262215	109.875717	146.655563	0.996850	0.000000	0.011317	0.000000	0.000000	0.000000	-0.022069	0.468289	-0.071631	0.000000	0.000000	4.000000	41.000000	0.000000
2414.087495	0.099700	0.589525	0.019698	83.262215	109.875717	146.655563	0.996850	0.000000	0.011317	0.000000	0.000000	0.000000	-0.022069	0.468289	-0.071631	0.000000	0.000000	4.000000	41.000000	0.000000
2414.090828	0.099659	0.591043	0.019503	83.155327	109.690392	146.520096	0.984911	0.000000	0.014995	0.000000	0.000000	0.000000	-0.012217	0.455560	-0.058440	0.000000	0.000000	4.000000	41.000000	0.000000
2414.094161	0.099659	0.591043	0.019503	83.155327	109.690392	146.520096	0.984911	0.000000	0.014995	0.000000	0.000000	0.000000	-0.012217	0.455560	-0.058440	0.000000	0.000000	4.000000	41.000000	0.000000
2414.097495	0.099659	0.591043	0.019503	83.155327	109.690392	146.520096	0.984911	0.000000	0.014995	0.000000	0.000000	0.000000	-0.012217	0.455560	-0.058440	0.000000	0.000000	4.000000	41.000000	0.000000
2414.100828	0.099571	0.592516	0.019305	83.039284	109.437187	146.336563	0.975171	0.000000	0.017031	0.000000	0.000000	0.000000	-0.026630	0.441902	-0.059635	0.000000	0.000000	4.000000	41.000000	0.000000
2414.104161	0.099571	0.592516	0.019305	83.039284	109.437187	146.336563	0.975171	0.000000	0.017031	0.000000	0.000000	0.000000	-0.026630	0.441902	-0.059635	0.000000	0.000000	4.000000	41.000000	0.000000
2414.107495	0.099571	0.592516	0.019305	83.039284	109.437187	146.336563	0.975171	0.000000	0.017031	0.000000	0.000000	0.000000	-0.026630	0.441902	-0.059635	0.000000	0.000000	4.000000	41.000000	0.000000
2414.110828	0.099470	0.593948	0.019160	82.919449	109.194756	146.161530	0.965232	0.000000	0.021470	0.000000	0.000000	0.000000	-0.030304	0.429308	-0.043381	0.000000	0.000000	4.000000	41.000000	0.000000
2414.114161	0.099470	0.593948	0.019160	82.919449	109.194756	146.161530	0.965232	0.000000	0.021470	0.000000	0.000000	0.000000	-0.030304	0.429308	-0.043381	0.000000	0.000000	4.000000	41.000000	0.000000
2414.117495	0.099470	0.593948	0.019160	82.919449	109.194756	146.161530	0.965232	0.000000	0.021470	0.000000	0.000000	0.000000	-0.030304	0.429308	-0.043381	0.000000	0.000000	4.000000	41.000000	0.000000
2414.120828	0.099366	0.595333	0.019003	82.787567	109.072678	146.103043	0.958002	0.000000	0.026520	0.000000	0.000000	0.000000	-0.031084	0.415680	-0.047187	0.000000	0.000000	4.000000	41.000000	0.000000
2414.124161	0.099366	0.595333	0.019003	82.787567	109.072678	146.103043	0.958002	0.000000	0.026520	0.000000	0.000000	0.000000	-0.031084	0.415680	-0.047187	0.000000	0.000000	4.000000	41.000000	0.000000
2414.127495	0.099366	0.595333	0.019003	82.787567	109.072678	146.103043	0.958002	0.000000	0.026520	0.000000	0.000000	0.000000	-0.031084	0.415680	-0.047187	0.000000	0.000000	4.000000	41.000000	0.000000
2414.130828	0.099289	0.596639	0.018859	82.648651	109.251205	146.285477	0.950137	0.000000	0.031701	0.000000	0.000000	0.000000	-0.023135	0.391782	-0.043062	0.000000	0.000000	4.000000	41.000000	0.000000
2414.134161	0.099289	0.596639	0.018859	82.648651	109.251205	146.285477	0.950137	0.000000	0.031701	0.000000	0.000000	0.000000	-0.023135	0.391782	-0.043062	0.000000	0.000000	4.000000	41.000000	0.000000
2414.137495	0.099289	0.596639	0.018859	82.648651	109.251205	146.285477	0.950137	0.000000	0.031701	0.000000	0.000000	0.000000	-0.023135	0.391782	-0.043062	0.000000	0.000000	4.000000	41.000000	0.000000
2414.140828	0.099233	0.597873	0.018707	82.540466	109.621063	146.548752	0.942960	0.000000	0.035557	0.000000	0.000000	0.000000	-0.016613	0.370167	-0.045741	0.000000	0.000000	4.000000	41.000000	0.000000
2414.144161	0.099233	0.597873	0.018707	82.540466	109.621063	146.548752	0.942960	0.000000	0.035557	0.000000	0.000000	0.000000	-0.016613	0.370167	-0.045741	0.000000	0.000000	4.000000	41.000000	0.000000
2414.147495	0.099233	0.597873	0.018707	82.540466	109.621063	146.548752	0.942960	0.000000	0.035557	0.000000	0.000000	0.000000	-0.016613	0.370167	-0.045741	0.000000	0.000000	4.000000	41.000000	0.000000
2414.150828	0.099182	0.599027	0.018574	82.492249	110.100143	146.892853	0.935337	0.000000	0.038325	0.000000	0.000000	0.000000	-0.015377	0.346293	-0.039840	0.000000	0.000000	4.000000	41.000000	0.000000
2414.154161	0.099182	0.599027	0.018574	82.492249	110.100143	146.892853	0.935337	0.000000	0.038325	0.000000	0.000000	0.000000	-0.015377	0.346293	-0.039840	0.000000	0.000000	4.000000	41.000000	0.000000
2414.157495	0.099182	0.599027	0.018574	82.492249	110.100143	146.892853	0.935337	0.000000	0.038325	0.000000	0.000000	0.000000	-0.015377	0.346293	-0.039840	0.000000	0.000000	4.000000	41.000000	0.000000
2414.160828	0.099135	0.600102	0.018461	82.464378	110.493568	147.244247	0.928697	0.000000	0.040888	0.000000	0.000000	0.000000	-0.014108	0.322414	-0.033773	0.000000	0.000000	4.000000	41.000000	0.000000
2414.164161	0.099135	0.600102	0.018461	82.464378	110.493568	147.244247	0.928697	0.000000	0.040888	0.000000	0.000000	0.000000	-0.014108	0.322414	-0.033773	0.000000	0.000000	4.000000	41.000000	0.000000
2414.167495	0.099135	0.600102	0.018461	82.464378	110.493568	147.244247	0.928697	0.000000	0.040888	0.000000	0.000000	0.000000	-0.014108	0.322414	-0.033773	0.000000	0.000000	4.000000	41.000000	0.000000
2414.170828	0.099135	0.600102	0.018461	82.440933	110.793236	147.525467	0.923068	0.000000	0.043240	0.000000	0.000000	0.000000	-0.014108	0.322414	-0.033773	0.000000	0.000000	4.000000	41.000000	0.000000
2414.174161	0.099117	0.601071	0.018373	82.440933	110.793236	147.525467	0.923068	0.000000	0.043240	0.000000	0.000000	0.000000	-0.005554	0.290601	-0.026654	0.000000	0.000000	4.000000	41.000000	0.000000
2414.177495	0.099117	0.601071	0.018373	82.440933	110.793236	147.525467	0.923068	0.000000	0.043240	0.000000	0.000000	0.000000	-0.005554	0.290601	-0.026654	0.000000	0.000000	4.000000	41.000000	0.000000
2414.180828	0.099101	0.601914	0.018297	82.423866	110.946854	147.663498	0.923068	0.000000	0.043240	0.000000	0.000000	0.000000	-0.004717	0.253026	-0.022627	0.000000	0.000000	4.000000	41.000000	0.000000
2414.184161	0.099101	0.601914	0.018297	82.423866	110.946854	147.663498	0.923068	0.000000	0.043240	0.000000	0.000000	0.000000	-0.004717	0.253026	-0.022627	0.000000	0.000000	4.000000	41.000000	0.000000
2414.187495	0.099101	0.601914	0.018297	82.423866	110.946854	147.663498	0.923068	0.000000	0.043240	0.000000	0.000000	0.000000	-0.004717	0.253026	-0.022627	0.000000	0.000000	4.000000	41.000000	0.000000
2414.190828	0.099101	0.601914	0.018297	82.411652	111.021790	147.723267	0.914854	0.000000	0.044952	0.000000	0.000000	0.000000	-0.004717	0.253026	-0.022627	0.000000	0.000000	4.000000	41.000000	0.000000
2414.194161	0.099116	0.602625	0.018254	82.411652	111.021790	147.723267	0.914854	0.000000	0.044952	0.000000	0.000000	0.000000	0.004396	0.213304	-0.012802	0.000000	0.000000	4.000000	41.000000	0.000000
2414.197495	0.099116	0.602625	0.018254	82.411652	111.021790	147.723267	0.914854	0.000000	0.044952	0.000000	0.000000	0.000000	0.004396	0.213304	-0.012802	0.000000	0.000000	4.000000	41.000000	0.000000
2414.200828	0.099130	0.603192	0.018211	82.401825	111.077179	147.765656	0.914854	0.000000	0.044952	0.000000	0.000000	0.000000	0.004337	0.169937	-0.013086	0.000000	0.000000	4.000000	41.000000	0.000000
2414.204161	0.099130	0.603192	0.018211	82.401825	111.077179	147.765656	0.914854	0.000000	0.044952	0.000000	0.000000	0.000000	0.004337	0.169937	-0.013086	0.000000	0.000000	4.000000	41.000000	0.000000
2414.207495	0.099130	0.603192	0.018211	82.401825	111.077179	147.765656	0.914854	0.000000	0.044952	0.000000	0.000000	0.000000	0.004337	0.169937	-0.013086	0.000000	0.000000	4.000000	41.000000	0.000000
2414.210828	0.099130	0.603192	0.018211	82.391396	111.203629	147.880981	0.910540	0.000000	0.043496	0.000000	0.000000	0.000000	0.004337	0.169937	-0.013086	0.000000	0.000000	4.000000	41.000000	0.000000
2414.214161	0.099153	0.603625	0.018206	82.391396	111.203629	147.880981	0.910540	0.000000	0.043496	0.000000	0.000000	0.000000	0.006746	0.130162	-0.001531	0.000000	0.000000	4.000000	41.000000	0.000000
2414.217495	0.099153	0.603625	0.018206	82.391396	111.203629	147.880981	0.910540	0.000000	0.043496	0.000000	0.000000	0.000000	0.006746	0.130162	-0.001531	0.000000	0.000000	4.000000	41.000000	0.000000
2414.220828	0.099153	0.603625	0.018206	82.378311	111.442444	148.112335	0.910540	0.000000	0.043496	0.000000	0.000000	0.000000	0.006746	0.130162	-0.001531	0.000000	0.000000	4.000000	41.000000	0.000000
2414.224161	0.099153	0.603625	0.018206	82.378311	111.442444	148.112335	0.910540	0.000000	0.043496	0.000000	0.000000	0.000000	0.006746	0.130162	-0.001531	0.000000	0.000000	4.000000	41.000000	0.000000
2414.227495	0.099161	0.603927	0.018244	82.378311	111.442444	148.112335	0.910540	0.000000	0.043496	0.000000	0.000000	0.000000	0.002408	0.090403	0.011539	0.000000	0.000000	4.000000	41.000000	0.000000
2414.230828	0.099161	0.603927	0.018244	82.368629	111.621498	148.286148	0.910285	0.000000	0.042372	0.000000	0.000000	0.000000	0.002408	0.090403	0.011539	0.000000	0.000000	4.000000	41.000000	0.000000
2414.234161	0.099161	0.603927	0.018244	82.368629	111.621498	148.286148	0.910285	0.000000	0.042372	0.000000	0.000000	0.000000	0.002408	0.090403	0.011539	0.000000	0.000000	4.000000	41.000000	0.000000
2414.237495	0.099161	0.603927	0.018244	82.368629	111.621498	148.286148	0.910285	0.000000	0.042372	0.000000	0.000000	0.000000	0.002408	0.090403	0.011539	0.000000	0.000000	4.000000	41.000000	0.000000
2414.240828	0.099154	0.604168	0.018326	82.361954	111.761536	148.425995	0.912208	0.000000	0.041971	0.000000	0.000000	0.000000	-0.001929	0.072339	0.024630	0.000000	0.000000	4.000000	41.000000	0.000000
2414.244161	0.099154	0.604168	0.018326	82.361954	111.761536	148.425995	0.912208	0.000000	0.041971	0.000000	0.000000	0.000000	-0.001929	0.072339	0.024630	0.000000	0.000000	4.000000	41.000000	0.000000
2414.247495	0.099154	0.604168	0.018326	82.361954	111.761536	148.425995	0.912208	0.000000	0.041971	0.000000	0.000000	0.000000	-0.001929	0.072339	0.024630	0.000000	0.000000	4.000000	41.000000	0.000000
2414.250828	0.099154	0.604168	0.018326	82.357460	111.878777	148.542221	0.916313	0.000000	0.042292	0.000000	0.000000	0.000000	-0.001929	0.072339	0.024630	0.000000	0.000000	4.000000	41.000000	0.000000
2414.254161	0.099166	0.604127	0.018381	82.357460	111.878777	148.542221	0.916313	0.000000	0.042292	0.000000	0.000000	0.000000	0.003417	-0.012332	0.016396	0.000000	0.000000	4.000000	41.000000	0.000000
2414.257495	0.099166	0.604127	0.018381	82.357460	111.878777	148.542221	0.916313	0.000000	0.042292	0.000000	0.000000	0.000000	0.003417	-0.012332	0.016396	0.000000	0.000000	4.000000	41.000000	0.000000
2414.260828	0.099166	0.604127	0.018381	82.354088	112.010300	148.674606	0.916313	0.000000	0.042292	0.000000	0.000000	0.000000	0.003417	-0.012332	0.016396	0.000000	0.000000	4.000000	41.000000	0.000000
2414.264161	0.099166	0.604127	0.018381	82.354088	112.010300	148.674606	0.916313	0.000000	0.042292	0.000000	0.000000	0.000000	0.003417	-0.012332	0.016396	0.000000	0.000000	4.000000	41.000000	0.000000
2414.267495	0.099174	0.603994	0.018420	82.354088	112.010300	148.674606	0.916313	0.000000	0.042292	0.000000	0.000000	0.000000	0.002458	-0.039801	0.011782	0.000000	0.000000	4.000000	41.000000	0.000000
2414.270828	0.099174	0.603994	0.018420	82.349037	112.219414	148.882843	0.919046	0.000000	0.041722	0.000000	0.000000	0.000000	0.002458	-0.039801	0.011782	0.000000	0.000000	4.000000	41.000000	0.000000
2414.274161	0.099174	0.603994	0.018420	82.349037	112.219414	148.882843	0.919046	0.000000	0.041722	0.000000	0.000000	0.000000	0.002458	-0.039801	0.011782	0.000000	0.000000	4.000000	41.000000	0.000000
2414.277495	0.099174	0.603994	0.018420	82.349037	112.219414	148.882843	0.919046	0.000000	0.041722	0.000000	0.000000	0.000000	0.002458	-0.039801	0.011782	0.000000	0.000000	4.000000	41.000000	0.000000
2414.280828	0.099272	0.603427	0.018441	82.341553	112.522476	149.183136	0.921009	0.000000	0.041313	0.000000	0.000000	0.000000	0.029587	-0.170065	0.006307	0.000000	0.000000	4.000000	41.000000	0.000000
2414.284161	0.099272	0.603427	0.018441	82.341553	112.522476	149.183136	0.921009	0.000000	0.041313	0.000000	0.000000	0.000000	0.029587	-0.170065	0.006307	0.000000	0.000000	4.000000	41.000000	0.000000
2414.287495	0.099272	0.603427	0.018441	82.341553	112.522476	149.183136	0.921009	0.000000	0.041313	0.000000	0.000000	0.000000	0.029587	-0.170065	0.006307	0.000000	0.000000	4.000000	41.000000	0.000000
2414.290828	0.099272	0.603427	0.018441	82.330849	112.941704	149.597916	0.922060	0.000000	0.036381	0.000000	0.000000	0.000000	0.029587	-0.170065	0.006307	0.000000	0.000000	4.000000	41.000000	0.000000
2414.294161	0.099335	0.603001	0.018404	82.330849	112.941704	149.597916	0.922060	0.000000	0.036381	0.000000	0.000000	0.000000	0.018871	-0.128022	-0.011185	0.000000	0.000000	4.000000	41.000000	0.000000
2414.297495	0.099335	0.603001	0.018404	82.330849	112.941704	149.597916	0.922060	0.000000	0.036381	0.000000	0.000000	0.000000	0.018871	-0.128022	-0.011185	0.000000	0.000000	4.000000	41.000000	0.000000
2414.300828	0.099335	0.603001	0.018404	82.317886	113.428055	150.080414	0.922060	0.000000	0.036381	0.000000	0.000000	0.000000	0.018871	-0.128022	-0.011185	0.000000	0.000000	4.000000	41.000000	0.000000
2414.304161	0.099335	0.603001	0.018404	82.317886	113.428055	150.080414	0.922060	0.000000	0.036381	0.000000	0.000000	0.000000	0.018871	-0.128022	-0.011185	0.000000	0.000000	4.000000	41.000000	0.000000
2414.307495	0.099393	0.602509	0.018343	82.317886	113.428055	150.080414	0.922060	0.000000	0.036381	0.000000	0.000000	0.000000	0.017374	-0.147465	-0.018333	0.000000	0.000000	4.000000	41.000000	0.000000
2414.310828	0.099425	0.601926	0.018270	82.302391	113.980583	150.629745	0.920196	0.000000	0.033236	0.000000	0.000000	0.000000	0.009576	-0.174881	-0.021806	0.000000	0.000000	4.000000	41.000000	0.000000
2414.314161	0.099425	0.601926	0.018270	82.302391	113.980583	150.629745	0.920196	0.000000	0.033236	0.000000	0.000000	0.000000	0.009576	-0.174881	-0.021806	0.000000	0.000000	4.000000	41.000000	0.000000
2414.317495	0.099425	0.601926	0.018270	82.302391	113.980583	150.629745	0.920196	0.000000	0.033236	0.000000	0.000000	0.000000	0.009576	-0.174881	-0.021806	0.000000	0.000000	4.000000	41.000000	0.000000
2414.320828	0.099425	0.601926	0.018270	82.284126	114.593102	151.245102	0.913506	0.000000	0.028745	0.000000	0.000000	0.000000	0.009576	-0.174881	-0.021806	0.000000	0.000000	4.000000	41.000000	0.000000
2414.324161	0.099428	0.601305	0.018170	82.284126	114.593102	151.245102	0.913506	0.000000	0.028745	0.000000	0.000000	0.000000	0.000793	-0.186311	-0.030000	0.000000	0.000000	4.000000	41.000000	0.000000
2414.327495	0.099428	0.601305	0.018170	82.284126	114.593102	151.245102	0.913506	0.000000	0.028745	0.000000	0.000000	0.000000	0.000793	-0.186311	-0.030000	0.000000	0.000000	4.000000	41.000000	0.000000
2414.330828	0.099411	0.600631	0.018089	82.263557	115.244797	151.902771	0.913506	0.000000	0.028745	0.000000	0.000000	0.000000	-0.005068	-0.202098	-0.024229	0.000000	0.000000	4.000000	41.000000	0.000000
2414.334161	0.099411	0.600631	0.018089	82.263557	115.244797	151.902771	0.913506	0.000000	0.028745	0.000000	0.000000	0.000000	-0.005068	-0.202098	-0.024229	0.000000	0.000000	4.000000	41.000000	0.000000
2414.337495	0.099411	0.600631	0.018089	82.263557	115.244797	151.902771	0.913506	0.000000	0.028745	0.000000	0.000000	0.000000	-0.005068	-0.202098	-0.024229	0.000000	0.000000	4.000000	41.000000	0.000000
2414.340828	0.099411	0.600631	0.018089	82.239693	115.962433	152.624268	0.904468	0.000000	0.029457	0.000000	0.000000	0.000000	-0.005068	-0.202098	-0.024229	0.000000	0.000000	4.000000	41.000000	0.000000
2414.344161	0.099408	0.599874	0.017963	82.239693	115.962433	152.624268	0.904468	0.000000	0.029457	0.000000	0.000000	0.000000	-0.000843	-0.227163	-0.037793	0.000000	0.000000	4.000000	41.000000	0.000000
2414.347495	0.099408	0.599874	0.017963	82.239693	115.962433	152.624268	0.904468	0.000000	0.029457	0.000000	0.000000	0.000000	-0.000843	-0.227163	-0.037793	0.000000	0.000000	4.000000	41.000000	0.000000
2414.350828	0.099410	0.599038	0.017859	82.209656	116.759186	153.427185	0.904468	0.000000	0.029457	0.000000	0.000000	0.000000	0.000505	-0.250834	-0.031334	0.000000	0.000000	4.000000	41.000000	0.000000
2414.354161	0.099410	0.599038	0.017859	82.209656	116.759186	153.427185	0.904468	0.000000	0.029457	0.000000	0.000000	0.000000	0.000505	-0.250834	-0.031334	0.000000	0.000000	4.000000	41.000000	0.000000
2414.357495	0.099410	0.599038	0.017859	82.209656	116.759186	153.427185	0.904468	0.000000	0.029457	0.000000	0.000000	0.000000	0.000505	-0.250834	-0.031334	0.000000	0.000000	4.000000	41.000000	0.000000
2414.360828	0.099410	0.599038	0.017859	82.177269	117.620514	154.293823	0.892947	0.000000	0.029513	0.000000	0.000000	0.000000	0.000505	-0.250834	-0.031334	0.000000	0.000000	4.000000	41.000000	0.000000
2414.364161	0.099411	0.598130	0.017752	82.177269	117.620514	154.293823	0.892947	0.000000	0.029513	0.000000	0.000000	0.000000	0.000364	-0.272272	-0.031993	0.000000	0.000000	4.000000	41.000000	0.000000
2414.367495	0.099411	0.598130	0.017752	82.177269	117.620514	154.293823	0.892947	0.000000	0.029513	0.000000	0.000000	0.000000	0.000364	-0.272272	-0.031993	0.000000	0.000000	4.000000	41.000000	0.000000
2414.370828	0.099410	0.597106	0.017635	82.136208	118.551086	155.233459	0.892947	0.000000	0.029513	0.000000	0.000000	0.000000	-0.000328	-0.307334	-0.035286	0.000000	0.000000	4.000000	41.000000	0.000000
2414.374161	0.099410	0.597106	0.017635	82.136208	118.551086	155.233459	0.892947	0.000000	0.029513	0.000000	0.000000	0.000000	-0.000328	-0.307334	-0.035286	0.000000	0.000000	4.000000	41.000000	0.000000
2414.377495	0.099410	0.597106	0.017635	82.136208	118.551086	155.233459	0.892947	0.000000	0.029513	0.000000	0.000000	0.000000	-0.000328	-0.307334	-0.035286	0.000000	0.000000	4.000000	41.000000	0.000000
2414.380828	0.099418	0.595995	0.017560	82.091873	119.547546	156.238495	0.881734	0.000000	0.029507	0.000000	0.000000	0.000000	0.002395	-0.333167	-0.022276	0.000000	0.000000	4.000000	41.000000	0.000000
2414.384161	0.099418	0.595995	0.017560	82.091873	119.547546	156.238495	0.881734	0.000000	0.029507	0.000000	0.000000	0.000000	0.002395	-0.333167	-0.022276	0.000000	0.000000	4.000000	41.000000	0.000000
2414.387495	0.099418	0.595995	0.017560	82.091873	119.547546	156.238495	0.881734	0.000000	0.029507	0.000000	0.000000	0.000000	0.002395	-0.333167	-0.022276	0.000000	0.000000	4.000000	41.000000	0.000000
2414.390828	0.099427	0.594787	0.017490	82.043419	120.551147	157.253540	0.878021	0.000000	0.029108	0.000000	0.000000	0.000000	0.002617	-0.362440	-0.021208	0.000000	0.000000	4.000000	41.000000	0.000000
2414.394161	0.099427	0.594787	0.017490	82.043419	120.551147	157.253540	0.878021	0.000000	0.029108	0.000000	0.000000	0.000000	0.002617	-0.362440	-0.021208	0.000000	0.000000	4.000000	41.000000	0.000000
2414.397495	0.099427	0.594787	0.017490	82.043419	120.551147	157.253540	0.878021	0.000000	0.029108	0.000000	0.000000	0.000000	0.002617	-0.362440	-0.021208	0.000000	0.000000	4.000000	41.000000	0.000000
2414.400828	0.099436	0.593482	0.017422	82.012642	121.230179	157.950150	0.874486	0.000000	0.028672	0.000000	0.000000	0.000000	0.002790	-0.391665	-0.020360	0.000000	0.000000	4.000000	41.000000	0.000000
2414.404161	0.099436	0.593482	0.017422	82.012642	121.230179	157.950150	0.874486	0.000000	0.028672	0.000000	0.000000	0.000000	0.002790	-0.391665	-0.020360	0.000000	0.000000	4.000000	41.000000	0.000000
2414.407495	0.099436	0.593482	0.017422	82.012642	121.230179	157.950150	0.874486	0.000000	0.028672	0.000000	0.000000	0.000000	0.002790	-0.391665	-0.020360	0.000000	0.000000	4.000000	41.000000	0.000000
2414.410828	0.099465	0.592120	0.017451	82.022926	121.224190	157.971603	0.871093	0.000000	0.028207	0.000000	0.000000	0.000000	0.008872	-0.408462	0.008662	0.000000	0.000000	4.000000	41.000000	0.000000
2414.414161	0.099465	0.592120	0.017451	82.022926	121.224190	157.971603	0.871093	0.000000	0.028207	0.000000	0.000000	0.000000	0.008872	-0.408462	0.008662	0.000000	0.000000	4.000000	41.000000	0.000000
2414.417495	0.099465	0.592120	0.017451	82.022926	121.224190	157.971603	0.871093	0.000000	0.028207	0.000000	0.000000	0.000000	0.008872	-0.408462	0.008662	0.000000	0.000000	4.000000	41.000000	0.000000
2414.420828	0.099494	0.590688	0.017474	82.059593	120.765327	157.548203	0.872537	0.000000	0.026729	0.000000	0.000000	0.000000	0.008517	-0.429764	0.006968	0.000000	0.000000	4.000000	41.000000	0.000000
2414.424161	0.099494	0.590688	0.017474	82.059593	120.765327	157.548203	0.872537	0.000000	0.026729	0.000000	0.000000	0.000000	0.008517	-0.429764	0.006968	0.000000	0.000000	4.000000	41.000000	0.000000
2414.427495	0.099494	0.590688	0.017474	82.059593	120.765327	157.548203	0.872537	0.000000	0.026729	0.000000	0.000000	0.000000	0.008517	-0.429764	0.006968	0.000000	0.000000	4.000000	41.000000	0.000000
2414.430828	0.099533	0.589214	0.017546	82.106804	119.980827	156.810287	0.873698	0.000000	0.025309	0.000000	0.000000	0.000000	0.011621	-0.442129	0.021759	0.000000	0.000000	4.000000	41.000000	0.000000
2414.434161	0.099533	0.589214	0.017546	82.106804	119.980827	156.810287	0.873698	0.000000	0.025309	0.000000	0.000000	0.000000	0.011621	-0.442129	0.021759	0.000000	0.000000	4.000000	41.000000	0.000000
2414.437495	0.099533	0.589214	0.017546	82.106804	119.980827	156.810287	0.873698	0.000000	0.025309	0.000000	0.000000	0.000000	0.011621	-0.442129	0.021759	0.000000	0.000000	4.000000	41.000000	0.000000
2414.440828	0.099549	0.587714	0.017626	82.143570	119.050743	155.944321	0.877325	0.000000	0.023372	0.000000	0.000000	0.000000	0.005018	-0.449884	0.023935	0.000000	0.000000	4.000000	41.000000	0.000000
2414.444161	0.099549	0.587714	0.017626	82.143570	119.050743	155.944321	0.877325	0.000000	0.023372	0.000000	0.000000	0.000000	0.005018	-0.449884	0.023935	0.000000	0.000000	4.000000	41.000000	0.000000
2414.447495	0.099549	0.587714	0.017626	82.143570	119.050743	155.944321	0.877325	0.000000	0.023372	0.000000	0.000000	0.000000	0.005018	-0.449884	0.023935	0.000000	0.000000	4.000000	41.000000	0.000000
2414.450828	0.099571	0.586181	0.017732	82.156395	118.069588	155.047302	0.881314	0.000000	0.022536	0.000000	0.000000	0.000000	0.006621	-0.460022	0.031582	0.000000	0.000000	4.000000	41.000000	0.000000
2414.454161	0.099571	0.586181	0.017732	82.156395	118.069588	155.047302	0.881314	0.000000	0.022536	0.000000	0.000000	0.000000	0.006621	-0.460022	0.031582	0.000000	0.000000	4.000000	41.000000	0.000000
2414.457495	0.099571	0.586181	0.017732	82.156395	118.069588	155.047302	0.881314	0.000000	0.022536	0.000000	0.000000	0.000000	0.006621	-0.460022	0.031582	0.000000	0.000000	4.000000	41.000000	0.000000
2414.460828	0.099594	0.584622	0.017839	82.148392	117.128296	154.203888	0.886578	0.000000	0.021433	0.000000	0.000000	0.000000	0.006748	-0.467821	0.032186	0.000000	0.000000	4.000000	41.000000	0.000000
2414.464161	0.099594	0.584622	0.017839	82.148392	117.128296	154.203888	0.886578	0.000000	0.021433	0.000000	0.000000	0.000000	0.006748	-0.467821	0.032186	0.000000	0.000000	4.000000	41.000000	0.000000
2414.467495	0.099594	0.584622	0.017839	82.148392	117.128296	154.203888	0.886578	0.000000	0.021433	0.000000	0.000000	0.000000	0.006748	-0.467821	0.032186	0.000000	0.000000	4.000000	41.000000	0.000000
2414.470828	0.099594	0.583036	0.017953	82.106880	116.194084	153.396347	0.891942	0.000000	0.020308	0.000000	0.000000	0.000000	0.000094	-0.475625	0.034136	0.000000	0.000000	4.000000	41.000000	0.000000
2414.474161	0.099594	0.583036	0.017953	82.106880	116.194084	153.396347	0.891942	0.000000	0.020308	0.000000	0.000000	0.000000	0.000094	-0.475625	0.034136	0.000000	0.000000	4.000000	41.000000	0.000000
2414.477495	0.099594	0.583036	0.017953	82.106880	116.194084	153.396347	0.891942	0.000000	0.020308	0.000000	0.000000	0.000000	0.000094	-0.475625	0.034136	0.000000	0.000000	4.000000	41.000000	0.000000
2414.480828	0.099572	0.581425	0.018073	82.028923	115.298782	152.649841	0.897631	0.000000	0.020292	0.000000	0.000000	0.000000	-0.006585	-0.483433	0.036010	0.000000	0.000000	4.000000	41.000000	0.000000
2414.484161	0.099572	0.581425	0.018073	82.028923	115.298782	152.649841	0.897631	0.000000	0.020292	0.000000	0.000000	0.000000	-0.006585	-0.483433	0.036010	0.000000	0.000000	4.000000	41.000000	0.000000
2414.487495	0.099572	0.581425	0.018073	82.028923	115.298782	152.649841	0.897631	0.000000	0.020292	0.000000	0.000000	0.000000	-0.006585	-0.483433	0.036010	0.000000	0.000000	4.000000	41.000000	0.000000
2414.490828	0.099594	0.579814	0.018178	81.925346	114.526588	152.037933	0.903633	0.000000	0.021390	0.000000	0.000000	0.000000	0.006619	-0.483243	0.031587	0.000000	0.000000	4.000000	41.000000	0.000000
2414.494161	0.099594	0.579814	0.018178	81.925346	114.526588	152.037933	0.903633	0.000000	0.021390	0.000000	0.000000	0.000000	0.006619	-0.483243	0.031587	0.000000	0.000000	4.000000	41.000000	0.000000
2414.497495	0.099594	0.579814	0.018178	81.925346	114.526588	152.037933	0.903633	0.000000	0.021390	0.000000	0.000000	0.000000	0.006619	-0.483243	0.031587	0.000000	0.000000	4.000000	41.000000	0.000000
2414.500828	0.099601	0.578214	0.018322	81.820747	113.906250	151.575912	0.908897	0.000000	0.020287	0.000000	0.000000	0.000000	0.002008	-0.480064	0.043329	0.000000	0.000000	4.000000	41.000000	0.000000
2414.504161	0.099601	0.578214	0.018322	81.820747	113.906250	151.575912	0.908897	0.000000	0.020287	0.000000	0.000000	0.000000	0.002008	-0.480064	0.043329	0.000000	0.000000	4.000000	41.000000	0.000000
2414.507495	0.099601	0.578214	0.018322	81.820747	113.906250	151.575912	0.908897	0.000000	0.020287	0.000000	0.000000	0.000000	0.002008	-0.480064	0.043329	0.000000	0.000000	4.000000	41.000000	0.000000
2414.510828	0.099652	0.576614	0.018452	81.731667	113.396027	151.211868	0.916119	0.000000	0.019952	0.000000	0.000000	0.000000	0.015226	-0.479977	0.038932	0.000000	0.000000	4.000000	41.000000	0.000000
2414.514161	0.099652	0.576614	0.018452	81.731667	113.396027	151.211868	0.916119	0.000000	0.019952	0.000000	0.000000	0.000000	0.015226	-0.479977	0.038932	0.000000	0.000000	4.000000	41.000000	0.000000
2414.517495	0.099652	0.576614	0.018452	81.731667	113.396027	151.211868	0.916119	0.000000	0.019952	0.000000	0.000000	0.000000	0.015226	-0.479977	0.038932	0.000000	0.000000	4.000000	41.000000	0.000000
2414.520828	0.099700	0.575041	0.018570	81.695366	113.039131	150.938446	0.922608	0.000000	0.017414	0.000000	0.000000	0.000000	0.014505	-0.471922	0.035481	0.000000	0.000000	4.000000	41.000000	0.000000
2414.524161	0.099700	0.575041	0.018570	81.695366	113.039131	150.938446	0.922608	0.000000	0.017414	0.000000	0.000000	0.000000	0.014505	-0.471922	0.035481	0.000000	0.000000	4.000000	41.000000	0.000000
2414.527495	0.099700	0.575041	0.018570	81.695366	113.039131	150.938446	0.922608	0.000000	0.017414	0.000000	0.000000	0.000000	0.014505	-0.471922	0.035481	0.000000	0.000000	4.000000	41.000000	0.000000
2414.530828	0.099773	0.573486	0.018696	81.727066	112.687813	150.614517	0.928521	0.000000	0.014997	0.000000	0.000000	0.000000	0.022028	-0.466348	0.037592	0.000000	0.000000	4.000000	41.000000	0.000000
2414.534161	0.099773	0.573486	0.018696	81.727066	112.687813	150.614517	0.928521	0.000000	0.014997	0.000000	0.000000	0.000000	0.022028	-0.466348	0.037592	0.000000	0.000000	4.000000	41.000000	0.000000
2414.537495	0.099773	0.573486	0.018696	81.727066	112.687813	150.614517	0.928521	0.000000	0.014997	0.000000	0.000000	0.000000	0.022028	-0.466348	0.037592	0.000000	0.000000	4.000000	41.000000	0.000000
2414.540828	0.099825	0.571905	0.018827	81.780586	112.091736	150.049698	0.934787	0.000000	0.011326	0.000000	0.000000	0.000000	0.015336	-0.474244	0.039380	0.000000	0.000000	4.000000	41.000000	0.000000
2414.544161	0.099825	0.571905	0.018827	81.780586	112.091736	150.049698	0.934787	0.000000	0.011326	0.000000	0.000000	0.000000	0.015336	-0.474244	0.039380	0.000000	0.000000	4.000000	41.000000	0.000000
2414.547495	0.099825	0.571905	0.018827	81.780586	112.091736	150.049698	0.934787	0.000000	0.011326	0.000000	0.000000	0.000000	0.015336	-0.474244	0.039380	0.000000	0.000000	4.000000	41.000000	0.000000
2414.550828	0.099849	0.570307	0.018941	81.846855	111.173347	149.168335	0.941350	0.000000	0.008770	0.000000	0.000000	0.000000	0.007173	-0.479566	0.034207	0.000000	0.000000	4.000000	41.000000	0.000000
2414.554161	0.099849	0.570307	0.018941	81.846855	111.173347	149.168335	0.941350	0.000000	0.008770	0.000000	0.000000	0.000000	0.007173	-0.479566	0.034207	0.000000	0.000000	4.000000	41.000000	0.000000
2414.557495	0.099849	0.570307	0.018941	81.846855	111.173347	149.168335	0.941350	0.000000	0.008770	0.000000	0.000000	0.000000	0.007173	-0.479566	0.034207	0.000000	0.000000	4.000000	41.000000	0.000000
2414.560828	0.099877	0.568673	0.019079	81.913231	110.176033	148.211426	0.947051	0.000000	0.007574	0.000000	0.000000	0.000000	0.008666	-0.490031	0.041322	0.000000	0.000000	4.000000	41.000000	0.000000
2414.564161	0.099877	0.568673	0.019079	81.913231	110.176033	148.211426	0.947051	0.000000	0.007574	0.000000	0.000000	0.000000	0.008666	-0.490031	0.041322	0.000000	0.000000	4.000000	41.000000	0.000000
2414.567495	0.099877	0.568673	0.019079	81.913231	110.176033	148.211426	0.947051	0.000000	0.007574	0.000000	0.000000	0.000000	0.008666	-0.490031	0.041322	0.000000	0.000000	4.000000	41.000000	0.000000
2414.570828	0.099897	0.567031	0.019171	81.977570	109.112015	147.181717	0.953938	0.000000	0.006130	0.000000	0.000000	0.000000	0.005812	-0.492692	0.027712	0.000000	0.000000	4.000000	41.000000	0.000000
2414.574161	0.099897	0.567031	0.019171	81.977570	109.112015	147.181717	0.953938	0.000000	0.006130	0.000000	0.000000	0.000000	0.005812	-0.492692	0.027712	0.000000	0.000000	4.000000	41.000000	0.000000
2414.577495	0.099897	0.567031	0.019171	81.977570	109.112015	147.181717	0.953938	0.000000	0.006130	0.000000	0.000000	0.000000	0.005812	-0.492692	0.027712	0.000000	0.000000	4.000000	41.000000	0.000000
2414.580828	0.099916	0.565363	0.019264	82.030655	107.982056	146.103867	0.958557	0.000000	0.005161	0.000000	0.000000	0.000000	0.005830	-0.500525	0.027804	0.000000	0.000000	4.000000	41.000000	0.000000
2414.584161	0.099916	0.565363	0.019264	82.030655	107.982056	146.103867	0.958557	0.000000	0.005161	0.000000	0.000000	0.000000	0.005830	-0.500525	0.027804	0.000000	0.000000	4.000000	41.000000	0.000000
2414.587495	0.099916	0.565363	0.019264	82.030655	107.982056	146.103867	0.958557	0.000000	0.005161	0.000000	0.000000	0.000000	0.005830	-0.500525	0.027804	0.000000	0.000000	4.000000	41.000000	0.000000
2414.590828	0.099959	0.563739	0.019358	82.081505	106.824379	144.995728	0.963191	0.000000	0.004190	0.000000	0.000000	0.000000	0.012985	-0.487031	0.028131	0.000000	0.000000	4.000000	41.000000	0.000000
2414.594161	0.099959	0.563739	0.019358	82.081505	106.824379	144.995728	0.963191	0.000000	0.004190	0.000000	0.000000	0.000000	0.012985	-0.487031	0.028131	0.000000	0.000000	4.000000	41.000000	0.000000
2414.597495	0.099959	0.563739	0.019358	82.081505	106.824379	144.995728	0.963191	0.000000	0.004190	0.000000	0.000000	0.000000	0.012985	-0.487031	0.028131	0.000000	0.000000	4.000000	41.000000	0.000000
2414.600828	0.100003	0.562090	0.019452	82.137932	105.642403	143.854874	0.967879	0.000000	0.002026	0.000000	0.000000	0.000000	0.013004	-0.494874	0.028210	0.000000	0.000000	4.000000	41.000000	0.000000
2414.604161	0.100003	0.562090	0.019452	82.137932	105.642403	143.854874	0.967879	0.000000	0.002026	0.000000	0.000000	0.000000	0.013004	-0.494874	0.028210	0.000000	0.000000	4.000000	41.000000	0.000000
2414.607495	0.100003	0.562090	0.019452	82.137932	105.642403	143.854874	0.967879	0.000000	0.002026	0.000000	0.000000	0.000000	0.013004	-0.494874	0.028210	0.000000	0.000000	4.000000	41.000000	0.000000
2414.610828	0.100025	0.560485	0.019557	82.196716	104.431435	142.674911	0.972581	0.000000	-0.000142	0.000000	0.000000	0.000000	0.006612	-0.481464	0.031512	0.000000	0.000000	4.000000	41.000000	0.000000
2414.614161	0.100025	0.560485	0.019557	82.196716	104.431435	142.674911	0.972581	0.000000	-0.000142	0.000000	0.000000	0.000000	0.006612	-0.481464	0.031512	0.000000	0.000000	4.000000	41.000000	0.000000
2414.617495	0.100025	0.560485	0.019557	82.196716	104.431435	142.674911	0.972581	0.000000	-0.000142	0.000000	0.000000	0.000000	0.006612	-0.481464	0.031512	0.000000	0.000000	4.000000	41.000000	0.000000
2414.620828	0.100046	0.558880	0.019656	82.251541	103.214050	141.495819	0.977833	0.000000	-0.001244	0.000000	0.000000	0.000000	0.006283	-0.481337	0.029949	0.000000	0.000000	4.000000	41.000000	0.000000
2414.624161	0.100046	0.558880	0.019656	82.251541	103.214050	141.495819	0.977833	0.000000	-0.001244	0.000000	0.000000	0.000000	0.006283	-0.481337	0.029949	0.000000	0.000000	4.000000	41.000000	0.000000
2414.627495	0.100046	0.558880	0.019656	82.251541	103.214050	141.495819	0.977833	0.000000	-0.001244	0.000000	0.000000	0.000000	0.006283	-0.481337	0.029949	0.000000	0.000000	4.000000	41.000000	0.000000
2414.630828	0.100047	0.557294	0.019773	82.298340	102.036781	140.353683	0.982825	0.000000	-0.002291	0.000000	0.000000	0.000000	0.000261	-0.475970	0.035037	0.000000	0.000000	4.000000	41.000000	0.000000
2414.634161	0.100047	0.557294	0.019773	82.298340	102.036781	140.353683	0.982825	0.000000	-0.002291	0.000000	0.000000	0.000000	0.000261	-0.475970	0.035037	0.000000	0.000000	4.000000	41.000000	0.000000
2414.637495	0.100047	0.557294	0.019773	82.298340	102.036781	140.353683	0.982825	0.000000	-0.002291	0.000000	0.000000	0.000000	0.000261	-0.475970	0.035037	0.000000	0.000000	4.000000	41.000000	0.000000
2414.640828	0.100075	0.555769	0.019910	82.327599	100.958389	139.316879	0.988664	0.000000	-0.002334	0.000000	0.000000	0.000000	0.008596	-0.457419	0.040989	0.000000	0.000000	4.000000	41.000000	0.000000
2414.644161	0.100075	0.555769	0.019910	82.327599	100.958389	139.316879	0.988664	0.000000	-0.002334	0.000000	0.000000	0.000000	0.008596	-0.457419	0.040989	0.000000	0.000000	4.000000	41.000000	0.000000
2414.647495	0.100075	0.555769	0.019910	82.327599	100.958389	139.316879	0.988664	0.000000	-0.002334	0.000000	0.000000	0.000000	0.008596	-0.457419	0.040989	0.000000	0.000000	4.000000	41.000000	0.000000
2414.650828	0.100131	0.554333	0.020062	82.332916	99.928719	138.336182	0.995496	0.000000	-0.003767	0.000000	0.000000	0.000000	0.016651	-0.430934	0.045558	0.000000	0.000000	4.000000	41.000000	0.000000
2414.654161	0.100131	0.554333	0.020062	82.332916	99.928719	138.336182	0.995496	0.000000	-0.003767	0.000000	0.000000	0.000000	0.016651	-0.430934	0.045558	0.000000	0.000000	4.000000	41.000000	0.000000
2414.657495	0.100131	0.554333	0.020062	82.332916	99.928719	138.336182	0.995496	0.000000	-0.003767	0.000000	0.000000	0.000000	0.016651	-0.430934	0.045558	0.000000	0.000000	4.000000	41.000000	0.000000
2414.660828	0.100173	0.552975	0.020262	82.315048	99.009499	137.491959	1.003088	0.000000	-0.006542	0.000000	0.000000	0.000000	0.012594	-0.407365	0.060018	0.000000	0.000000	4.000000	41.000000	0.000000
2414.664161	0.100173	0.552975	0.020262	82.315048	99.009499	137.491959	1.003088	0.000000	-0.006542	0.000000	0.000000	0.000000	0.012594	-0.407365	0.060018	0.000000	0.000000	4.000000	41.000000	0.000000
2414.667495	0.100173	0.552975	0.020262	82.315048	99.009499	137.491959	1.003088	0.000000	-0.006542	0.000000	0.000000	0.000000	0.012594	-0.407365	0.060018	0.000000	0.000000	4.000000	41.000000	0.000000
2414.670828	0.100220	0.551678	0.020488	82.289093	98.160324	136.729172	1.013091	0.000000	-0.008641	0.000000	0.000000	0.000000	0.014258	-0.389072	0.067962	0.000000	0.000000	4.000000	41.000000	0.000000
2414.674161	0.100220	0.551678	0.020488	82.289093	98.160324	136.729172	1.013091	0.000000	-0.008641	0.000000	0.000000	0.000000	0.014258	-0.389072	0.067962	0.000000	0.000000	4.000000	41.000000	0.000000
2414.677495	0.100220	0.551678	0.020488	82.289093	98.160324	136.729172	1.013091	0.000000	-0.008641	0.000000	0.000000	0.000000	0.014258	-0.389072	0.067962	0.000000	0.000000	4.000000	41.000000	0.000000
2414.680828	0.100318	0.550468	0.020727	82.283089	97.479446	136.096069	1.024418	0.000000	-0.011017	0.000000	0.000000	0.000000	0.029256	-0.362887	0.071699	0.000000	0.000000	4.000000	41.000000	0.000000
2414.684161	0.100318	0.550468	0.020727	82.283089	97.479446	136.096069	1.024418	0.000000	-0.011017	0.000000	0.000000	0.000000	0.029256	-0.362887	0.071699	0.000000	0.000000	4.000000	41.000000	0.000000
2414.687495	0.100318	0.550468	0.020727	82.283089	97.479446	136.096069	1.024418	0.000000	-0.011017	0.000000	0.000000	0.000000	0.029256	-0.362887	0.071699	0.000000	0.000000	4.000000	41.000000	0.000000
2414.690828	0.100397	0.549346	0.020994	82.302956	96.917328	135.554550	1.036368	0.000000	-0.015893	0.000000	0.000000	0.000000	0.023881	-0.336751	0.079909	0.000000	0.000000	4.000000	41.000000	0.000000
2414.694161	0.100397	0.549346	0.020994	82.302956	96.917328	135.554550	1.036368	0.000000	-0.015893	0.000000	0.000000	0.000000	0.023881	-0.336751	0.079909	0.000000	0.000000	4.000000	41.000000	0.000000
2414.697495	0.100397	0.549346	0.020994	82.302956	96.917328	135.554550	1.036368	0.000000	-0.015893	0.000000	0.000000	0.000000	0.023881	-0.336751	0.079909	0.000000	0.000000	4.000000	41.000000	0.000000
2414.700828	0.100487	0.548301	0.021306	82.322769	96.483429	135.137695	1.049686	0.000000	-0.019873	0.000000	0.000000	0.000000	0.026777	-0.313468	0.093646	0.000000	0.000000	4.000000	41.000000	0.000000
2414.704161	0.100487	0.548301	0.021306	82.322769	96.483429	135.137695	1.049686	0.000000	-0.019873	0.000000	0.000000	0.000000	0.026777	-0.313468	0.093646	0.000000	0.000000	4.000000	41.000000	0.000000
2414.707495	0.100487	0.548301	0.021306	82.322769	96.483429	135.137695	1.049686	0.000000	-0.019873	0.000000	0.000000	0.000000	0.026777	-0.313468	0.093646	0.000000	0.000000	4.000000	41.000000	0.000000
2414.710828	0.100596	0.547308	0.021601	82.340500	96.102142	134.768997	1.065294	0.000000	-0.024336	0.000000	0.000000	0.000000	0.032858	-0.297755	0.088662	0.000000	0.000000	4.000000	41.000000	0.000000
2414.714161	0.100596	0.547308	0.021601	82.340500	96.102142	134.768997	1.065294	0.000000	-0.024336	0.000000	0.000000	0.000000	0.032858	-0.297755	0.088662	0.000000	0.000000	4.000000	41.000000	0.000000
2414.717495	0.100596	0.547308	0.021601	82.340500	96.102142	134.768997	1.065294	0.000000	-0.024336	0.000000	0.000000	0.000000	0.032858	-0.297755	0.088662	0.000000	0.000000	4.000000	41.000000	0.000000
2414.720828	0.100596	0.547308	0.021601	82.356018	95.760193	134.442932	1.080071	0.000000	-0.029812	0.000000	0.000000	0.000000	0.032858	-0.297755	0.088662	0.000000	0.000000	4.000000	41.000000	0.000000
2414.724161	0.100665	0.546403	0.021931	82.356018	95.760193	134.442932	1.080071	0.000000	-0.029812	0.000000	0.000000	0.000000	0.020747	-0.271667	0.098745	0.000000	0.000000	4.000000	41.000000	0.000000
2414.727495	0.100665	0.546403	0.021931	82.356018	95.760193	134.442932	1.080071	0.000000	-0.029812	0.000000	0.000000	0.000000	0.020747	-0.271667	0.098745	0.000000	0.000000	4.000000	41.000000	0.000000
2414.730828	0.100735	0.545593	0.022262	82.369301	95.573967	134.261978	1.080071	0.000000	-0.029812	0.000000	0.000000	0.000000	0.020872	-0.242757	0.099340	0.000000	0.000000	4.000000	41.000000	0.000000
2414.734161	0.100735	0.545593	0.022262	82.369301	95.573967	134.261978	1.080071	0.000000	-0.029812	0.000000	0.000000	0.000000	0.020872	-0.242757	0.099340	0.000000	0.000000	4.000000	41.000000	0.000000
2414.737495	0.100735	0.545593	0.022262	82.369301	95.573967	134.261978	1.080071	0.000000	-0.029812	0.000000	0.000000	0.000000	0.020872	-0.242757	0.099340	0.000000	0.000000	4.000000	41.000000	0.000000
2414.740828	0.100735	0.545593	0.022262	82.381813	95.521423	134.210114	1.113085	0.000000	-0.036749	0.000000	0.000000	0.000000	0.020872	-0.242757	0.099340	0.000000	0.000000	4.000000	41.000000	0.000000
2414.744161	0.100801	0.544864	0.022577	82.381813	95.521423	134.210114	1.113085	0.000000	-0.036749	0.000000	0.000000	0.000000	0.019901	-0.218920	0.094723	0.000000	0.000000	4.000000	41.000000	0.000000
2414.747495	0.100801	0.544864	0.022577	82.381813	95.521423	134.210114	1.113085	0.000000	-0.036749	0.000000	0.000000	0.000000	0.019901	-0.218920	0.094723	0.000000	0.000000	4.000000	41.000000	0.000000
2414.750828	0.100841	0.544240	0.022878	82.390396	95.582306	134.273438	1.113085	0.000000	-0.036749	0.000000	0.000000	0.000000	0.011821	-0.187003	0.090251	0.000000	0.000000	4.000000	41.000000	0.000000
2414.754161	0.100841	0.544240	0.022878	82.390396	95.582306	134.273438	1.113085	0.000000	-0.036749	0.000000	0.000000	0.000000	0.011821	-0.187003	0.090251	0.000000	0.000000	4.000000	41.000000	0.000000
2414.757495	0.100841	0.544240	0.022878	82.390396	95.582306	134.273438	1.113085	0.000000	-0.036749	0.000000	0.000000	0.000000	0.011821	-0.187003	0.090251	0.000000	0.000000	4.000000	41.000000	0.000000
2414.760828	0.100841	0.544240	0.022878	82.396767	95.838593	134.526474	1.143914	0.000000	-0.042036	0.000000	0.000000	0.000000	0.011821	-0.187003	0.090251	0.000000	0.000000	4.000000	41.000000	0.000000
2414.764161	0.100899	0.543724	0.023155	82.396767	95.838593	134.526474	1.143914	0.000000	-0.042036	0.000000	0.000000	0.000000	0.017442	-0.155017	0.083027	0.000000	0.000000	4.000000	41.000000	0.000000
2414.767495	0.100899	0.543724	0.023155	82.396767	95.838593	134.526474	1.143914	0.000000	-0.042036	0.000000	0.000000	0.000000	0.017442	-0.155017	0.083027	0.000000	0.000000	4.000000	41.000000	0.000000
2414.770828	0.100965	0.543263	0.023354	82.401207	96.167976	134.848068	1.143914	0.000000	-0.042036	0.000000	0.000000	0.000000	0.019708	-0.138303	0.059806	0.000000	0.000000	4.000000	41.000000	0.000000
2414.774161	0.100965	0.543263	0.023354	82.401207	96.167976	134.848068	1.143914	0.000000	-0.042036	0.000000	0.000000	0.000000	0.019708	-0.138303	0.059806	0.000000	0.000000	4.000000	41.000000	0.000000
2414.777495	0.100965	0.543263	0.023354	82.401207	96.167976	134.848068	1.143914	0.000000	-0.042036	0.000000	0.000000	0.000000	0.019708	-0.138303	0.059806	0.000000	0.000000	4.000000	41.000000	0.000000
2414.780828	0.100965	0.543263	0.023354	82.404877	96.448280	135.122879	1.167720	0.000000	-0.048227	0.000000	0.000000	0.000000	0.019708	-0.138303	0.059806	0.000000	0.000000	4.000000	41.000000	0.000000
2414.784161	0.101000	0.542892	0.023522	82.404877	96.448280	135.122879	1.167720	0.000000	-0.048227	0.000000	0.000000	0.000000	0.010558	-0.111318	0.050249	0.000000	0.000000	4.000000	41.000000	0.000000
2414.787495	0.101000	0.542892	0.023522	82.404877	96.448280	135.122879	1.167720	0.000000	-0.048227	0.000000	0.000000	0.000000	0.010558	-0.111318	0.050249	0.000000	0.000000	4.000000	41.000000	0.000000
2414.790828	0.101000	0.542892	0.023522	82.408211	96.688019	135.365021	1.167720	0.000000	-0.048227	0.000000	0.000000	0.000000	0.010558	-0.111318	0.050249	0.000000	0.000000	4.000000	41.000000	0.000000
2414.794161	0.101000	0.542892	0.023522	82.408211	96.688019	135.365021	1.167720	0.000000	-0.048227	0.000000	0.000000	0.000000	0.010558	-0.111318	0.050249	0.000000	0.000000	4.000000	41.000000	0.000000
2414.797495	0.101028	0.542584	0.023658	82.408211	96.688019	135.365021	1.167720	0.000000	-0.048227	0.000000	0.000000	0.000000	0.008548	-0.092328	0.040686	0.000000	0.000000	4.000000	41.000000	0.000000
2414.800828	0.101073	0.542340	0.023757	82.410538	96.860374	135.536484	1.176094	0.000000	-0.049987	0.000000	0.000000	0.000000	0.013395	-0.073303	0.029720	0.000000	0.000000	4.000000	41.000000	0.000000
2414.804161	0.101073	0.542340	0.023757	82.410538	96.860374	135.536484	1.176094	0.000000	-0.049987	0.000000	0.000000	0.000000	0.013395	-0.073303	0.029720	0.000000	0.000000	4.000000	41.000000	0.000000
2414.807495	0.101073	0.542340	0.023757	82.410538	96.860374	135.536484	1.176094	0.000000	-0.049987	0.000000	0.000000	0.000000	0.013395	-0.073303	0.029720	0.000000	0.000000	4.000000	41.000000	0.000000
2414.810828	0.101073	0.542340	0.023757	82.413460	96.945236	135.621201	1.187829	0.000000	-0.053644	0.000000	0.000000	0.000000	0.013395	-0.073303	0.029720	0.000000	0.000000	4.000000	41.000000	0.000000
2414.814161	0.101112	0.542132	0.023829	82.413460	96.945236	135.621201	1.187829	0.000000	-0.053644	0.000000	0.000000	0.000000	0.011689	-0.062300	0.021583	0.000000	0.000000	4.000000	41.000000	0.000000
2414.817495	0.101112	0.542132	0.023829	82.413460	96.945236	135.621201	1.187829	0.000000	-0.053644	0.000000	0.000000	0.000000	0.011689	-0.062300	0.021583	0.000000	0.000000	4.000000	41.000000	0.000000
2414.820828	0.101112	0.542132	0.023829	82.416672	96.822510	135.496216	1.187829	0.000000	-0.053644	0.000000	0.000000	0.000000	0.011689	-0.062300	0.021583	0.000000	0.000000	4.000000	41.000000	0.000000
2414.824161	0.101112	0.542132	0.023829	82.416672	96.822510	135.496216	1.187829	0.000000	-0.053644	0.000000	0.000000	0.000000	0.011689	-0.062300	0.021583	0.000000	0.000000	4.000000	41.000000	0.000000
2414.827495	0.101196	0.541951	0.023886	82.416672	96.822510	135.496216	1.187829	0.000000	-0.053644	0.000000	0.000000	0.000000	0.025102	-0.054255	0.017316	0.000000	0.000000	4.000000	41.000000	0.000000
2414.830828	0.101196	0.541951	0.023886	82.420601	96.521080	135.190979	1.191426	0.000000	-0.055592	0.000000	0.000000	0.000000	0.025102	-0.054255	0.017316	0.000000	0.000000	4.000000	41.000000	0.000000
2414.834161	0.101196	0.541951	0.023886	82.420601	96.521080	135.190979	1.191426	0.000000	-0.055592	0.000000	0.000000	0.000000	0.025102	-0.054255	0.017316	0.000000	0.000000	4.000000	41.000000	0.000000
2414.837495	0.101196	0.541951	0.023886	82.420601	96.521080	135.190979	1.191426	0.000000	-0.055592	0.000000	0.000000	0.000000	0.025102	-0.054255	0.017316	0.000000	0.000000	4.000000	41.000000	0.000000
2414.840828	0.101333	0.541777	0.023975	82.423973	96.119911	134.786057	1.194312	0.000000	-0.059776	0.000000	0.000000	0.000000	0.041358	-0.052152	0.026519	0.000000	0.000000	4.000000	41.000000	0.000000
2414.844161	0.101333	0.541777	0.023975	82.423973	96.119911	134.786057	1.194312	0.000000	-0.059776	0.000000	0.000000	0.000000	0.041358	-0.052152	0.026519	0.000000	0.000000	4.000000	41.000000	0.000000
2414.847495	0.101333	0.541777	0.023975	82.423973	96.119911	134.786057	1.194312	0.000000	-0.059776	0.000000	0.000000	0.000000	0.041358	-0.052152	0.026519	0.000000	0.000000	4.000000	41.000000	0.000000
2414.850828	0.101333	0.541777	0.023975	82.425392	95.861969	134.524979	1.198732	0.000000	-0.066669	0.000000	0.000000	0.000000	0.041358	-0.052152	0.026519	0.000000	0.000000	4.000000	41.000000	0.000000
2414.854161	0.101407	0.541767	0.023983	82.425392	95.861969	134.524979	1.198732	0.000000	-0.066669	0.000000	0.000000	0.000000	0.021976	-0.002958	0.002403	0.000000	0.000000	4.000000	41.000000	0.000000
2414.857495	0.101407	0.541767	0.023983	82.425392	95.861969	134.524979	1.198732	0.000000	-0.066669	0.000000	0.000000	0.000000	0.021976	-0.002958	0.002403	0.000000	0.000000	4.000000	41.000000	0.000000
2414.860828	0.101407	0.541767	0.023983	82.425056	95.750381	134.408142	1.198732	0.000000	-0.066669	0.000000	0.000000	0.000000	0.021976	-0.002958	0.002403	0.000000	0.000000	4.000000	41.000000	0.000000
2414.864161	0.101407	0.541767	0.023983	82.425056	95.750381	134.408142	1.198732	0.000000	-0.066669	0.000000	0.000000	0.000000	0.021976	-0.002958	0.002403	0.000000	0.000000	4.000000	41.000000	0.000000
2414.867495	0.101437	0.541801	0.024014	82.425056	95.750381	134.408142	1.198732	0.000000	-0.066669	0.000000	0.000000	0.000000	0.009118	0.010173	0.009310	0.000000	0.000000	4.000000	41.000000	0.000000
2414.870828	0.101437	0.541801	0.024014	82.424049	95.682907	134.337326	1.199132	0.000000	-0.070332	0.000000	0.000000	0.000000	0.009118	0.010173	0.009310	0.000000	0.000000	4.000000	41.000000	0.000000
2414.874161	0.101437	0.541801	0.024014	82.424049	95.682907	134.337326	1.199132	0.000000	-0.070332	0.000000	0.000000	0.000000	0.009118	0.010173	0.009310	0.000000	0.000000	4.000000	41.000000	0.000000
2414.877495	0.101437	0.541801	0.024014	82.424049	95.682907	134.337326	1.199132	0.000000	-0.070332	0.000000	0.000000	0.000000	0.009118	0.010173	0.009310	0.000000	0.000000	4.000000	41.000000	0.000000
2414.880828	0.101435	0.541979	0.024004	82.423035	95.610054	134.266556	1.200684	0.000000	-0.071851	0.000000	0.000000	0.000000	-0.000583	0.053466	-0.002773	0.000000	0.000000	4.000000	41.000000	0.000000
2414.884161	0.101435	0.541979	0.024004	82.423035	95.610054	134.266556	1.200684	0.000000	-0.071851	0.000000	0.000000	0.000000	-0.000583	0.053466	-0.002773	0.000000	0.000000	4.000000	41.000000	0.000000
2414.887495	0.101435	0.541979	0.024004	82.423035	95.610054	134.266556	1.200684	0.000000	-0.071851	0.000000	0.000000	0.000000	-0.000583	0.053466	-0.002773	0.000000	0.000000	4.000000	41.000000	0.000000
2414.890828	0.101435	0.541979	0.024004	82.421745	95.498947	134.154800	1.200222	0.000000	-0.071754	0.000000	0.000000	0.000000	-0.000583	0.053466	-0.002773	0.000000	0.000000	4.000000	41.000000	0.000000
2414.894161	0.101431	0.542087	0.023986	82.421745	95.498947	134.154800	1.200222	0.000000	-0.071754	0.000000	0.000000	0.000000	-0.001146	0.032227	-0.005442	0.000000	0.000000	4.000000	41.000000	0.000000
2414.897495	0.101431	0.542087	0.023986	82.421745	95.498947	134.154800	1.200222	0.000000	-0.071754	0.000000	0.000000	0.000000	-0.001146	0.032227	-0.005442	0.000000	0.000000	4.000000	41.000000	0.000000
2414.900828	0.101431	0.542087	0.023986	82.419563	95.358665	134.013275	1.200222	0.000000	-0.071754	0.000000	0.000000	0.000000	-0.001146	0.032227	-0.005442	0.000000	0.000000	4.000000	41.000000	0.000000
2414.904161	0.101431	0.542087	0.023986	82.419563	95.358665	134.013275	1.200222	0.000000	-0.071754	0.000000	0.000000	0.000000	-0.001146	0.032227	-0.005442	0.000000	0.000000	4.000000	41.000000	0.000000
2414.907495	0.101431	0.542211	0.023986	82.419563	95.358665	134.013275	1.200222	0.000000	-0.071754	0.000000	0.000000	0.000000	-0.000016	0.037340	-0.000076	0.000000	0.000000	4.000000	41.000000	0.000000
2414.910828	0.101431	0.542211	0.023986	82.417809	95.241890	133.895477	1.199315	0.000000	-0.071563	0.000000	0.000000	0.000000	-0.000016	0.037340	-0.000076	0.000000	0.000000	4.000000	41.000000	0.000000
2414.914161	0.101431	0.542211	0.023986	82.417809	95.241890	133.895477	1.199315	0.000000	-0.071563	0.000000	0.000000	0.000000	-0.000016	0.037340	-0.000076	0.000000	0.000000	4.000000	41.000000	0.000000
2414.917495	0.101431	0.542211	0.023986	82.417809	95.241890	133.895477	1.199315	0.000000	-0.071563	0.000000	0.000000	0.000000	-0.000016	0.037340	-0.000076	0.000000	0.000000	4.000000	41.000000	0.000000
2414.920828	0.101435	0.542477	0.024003	82.417549	95.125404	133.776230	1.199302	0.000000	-0.071560	0.000000	0.000000	0.000000	0.001094	0.079801	0.005189	0.000000	0.000000	4.000000	41.000000	0.000000
2414.924161	0.101435	0.542477	0.024003	82.417549	95.125404	133.776230	1.199302	0.000000	-0.071560	0.000000	0.000000	0.000000	0.001094	0.079801	0.005189	0.000000	0.000000	4.000000	41.000000	0.000000
2414.927495	0.101435	0.542477	0.024003	82.417549	95.125404	133.776230	1.199302	0.000000	-0.071560	0.000000	0.000000	0.000000	0.001094	0.079801	0.005189	0.000000	0.000000	4.000000	41.000000	0.000000
2414.930828	0.101435	0.542477	0.024003	82.415688	95.008720	133.658524	1.200167	0.000000	-0.071742	0.000000	0.000000	0.000000	0.001094	0.079801	0.005189	0.000000	0.000000	4.000000	41.000000	0.000000
2414.934161	0.101444	0.542582	0.024048	82.415688	95.008720	133.658524	1.200167	0.000000	-0.071742	0.000000	0.000000	0.000000	0.002819	0.031417	0.013369	0.000000	0.000000	4.000000	41.000000	0.000000
2414.937495	0.101444	0.542582	0.024048	82.415688	95.008720	133.658524	1.200167	0.000000	-0.071742	0.000000	0.000000	0.000000	0.002819	0.031417	0.013369	0.000000	0.000000	4.000000	41.000000	0.000000
2414.940828	0.101444	0.542582	0.024048	82.413773	94.892014	133.540787	1.200167	0.000000	-0.071742	0.000000	0.000000	0.000000	0.002819	0.031417	0.013369	0.000000	0.000000	4.000000	41.000000	0.000000
2414.944161	0.101444	0.542582	0.024048	82.413773	94.892014	133.540787	1.200167	0.000000	-0.071742	0.000000	0.000000	0.000000	0.002819	0.031417	0.013369	0.000000	0.000000	4.000000	41.000000	0.000000
2414.947495	0.101450	0.542670	0.024075	82.413773	94.892014	133.540787	1.200167	0.000000	-0.071742	0.000000	0.000000	0.000000	0.001685	0.026330	0.007995	0.000000	0.000000	4.000000	41.000000	0.000000
2414.950828	0.101450	0.542670	0.024075	82.412605	94.822021	133.470184	1.202395	0.000000	-0.072212	0.000000	0.000000	0.000000	0.001685	0.026330	0.007995	0.000000	0.000000	4.000000	41.000000	0.000000
2414.954161	0.101450	0.542670	0.024075	82.412605	94.822021	133.470184	1.202395	0.000000	-0.072212	0.000000	0.000000	0.000000	0.001685	0.026330	0.007995	0.000000	0.000000	4.000000	41.000000	0.000000
2414.957495	0.101450	0.542670	0.024075	82.412605	94.822021	133.470184	1.202395	0.000000	-0.072212	0.000000	0.000000	0.000000	0.001685	0.026330	0.007995	0.000000	0.000000	4.000000	41.000000	0.000000
2414.960828	0.101444	0.542809	0.024160	82.411469	94.749420	133.399673	1.203727	0.000000	-0.072493	0.000000	0.000000	0.000000	-0.001777	0.041665	0.025531	0.000000	0.000000	4.000000	41.000000	0.000000
2414.964161	0.101444	0.542809	0.024160	82.411469	94.749420	133.399673	1.203727	0.000000	-0.072493	0.000000	0.000000	0.000000	-0.001777	0.041665	0.025531	0.000000	0.000000	4.000000	41.000000	0.000000
2414.967495	0.101444	0.542809	0.024160	82.411469	94.749420	133.399673	1.203727	0.000000	-0.072493	0.000000	0.000000	0.000000	-0.001777	0.041665	0.025531	0.000000	0.000000	4.000000	41.000000	0.000000
2414.970828	0.101444	0.542809	0.024160	82.410690	94.702805	133.352661	1.207983	0.000000	-0.072197	0.000000	0.000000	0.000000	-0.001777	0.041665	0.025531	0.000000	0.000000	4.000000	41.000000	0.000000
2414.974161	0.101438	0.542845	0.024133	82.410690	94.702805	133.352661	1.207983	0.000000	-0.072197	0.000000	0.000000	0.000000	-0.001710	0.011024	-0.008112	0.000000	0.000000	4.000000	41.000000	0.000000
2414.977495	0.101438	0.542845	0.024133	82.410690	94.702805	133.352661	1.207983	0.000000	-0.072197	0.000000	0.000000	0.000000	-0.001710	0.011024	-0.008112	0.000000	0.000000	4.000000	41.000000	0.000000
2414.980828	0.101438	0.542845	0.024133	82.410278	94.679497	133.329147	1.207983	0.000000	-0.072197	0.000000	0.000000	0.000000	-0.001710	0.011024	-0.008112	0.000000	0.000000	4.000000	41.000000	0.000000
2414.984161	0.101438	0.542845	0.024133	82.410278	94.679497	133.329147	1.207983	0.000000	-0.072197	0.000000	0.000000	0.000000	-0.001710	0.011024	-0.008112	0.000000	0.000000	4.000000	41.000000	0.000000
2414.987495	0.101437	0.542872	0.024128	82.410278	94.679497	133.329147	1.207983	0.000000	-0.072197	0.000000	0.000000	0.000000	-0.000290	0.008048	-0.001374	0.000000	0.000000	4.000000	41.000000	0.000000
2414.990828	0.101437	0.542872	0.024128	82.410278	94.679497	133.329147	1.206631	0.000000	-0.071912	0.000000	0.000000	0.000000	-0.000290	0.008048	-0.001374	0.000000	0.000000	4.000000	41.000000	0.000000
2414.994161	0.101437	0.542872	0.024128	82.410278	94.679497	133.329147	1.206631	0.000000	-0.071912	0.000000	0.000000	0.000000	-0.000290	0.008048	-0.001374	0.000000	0.000000	4.000000	41.000000	0.000000
2414.997495	0.101437	0.542872	0.024128	82.410278	94.679497	133.329147	1.206631	0.000000	-0.071912	0.000000	0.000000	0.000000	-0.000290	0.008048	-0.001374	0.000000	0.000000	4.000000	41.000000	0.000000
2415.000828	0.101446	0.542902	0.024056	82.410301	94.682205	133.329147	1.206402	0.000000	-0.071864	0.000000	0.000000	0.000000	0.002593	0.008864	-0.021661	0.000000	0.000000	4.000000	41.000000	0.000000
2415.004161	0.101446	0.542902	0.024056	82.410301	94.682205	133.329147	1.206402	0.000000	-0.071864	0.000000	0.000000	0.000000	0.002593	0.008864	-0.021661	0.000000	0.000000	4.000000	41.000000	0.000000
2415.007495	0.101446	0.542902	0.024056	82.410301	94.682205	133.329147	1.206402	0.000000	-0.071864	0.000000	0.000000	0.000000	0.002593	0.008864	-0.021661	0.000000	0.000000	4.000000	41.000000	0.000000
2415.010828	0.101446	0.542902	0.024056	82.410690	94.708252	133.352661	1.202792	0.000000	-0.072296	0.000000	0.000000	0.000000	0.002593	0.008864	-0.021661	0.000000	0.000000	4.000000	41.000000	0.000000
2415.014161	0.101460	0.542895	0.024011	82.410690	94.708252	133.352661	1.202792	0.000000	-0.072296	0.000000	0.000000	0.000000	0.004301	-0.002166	-0.013548	0.000000	0.000000	4.000000	41.000000	0.000000
2415.017495	0.101460	0.542895	0.024011	82.410690	94.708252	133.352661	1.202792	0.000000	-0.072296	0.000000	0.000000	0.000000	0.004301	-0.002166	-0.013548	0.000000	0.000000	4.000000	41.000000	0.000000
2415.020828	0.101460	0.542895	0.024011	82.410721	94.710953	133.352646	1.202792	0.000000	-0.072296	0.000000	0.000000	0.000000	0.004301	-0.002166	-0.013548	0.000000	0.000000	4.000000	41.000000	0.000000
2415.024161	0.101460	0.542895	0.024011	82.410721	94.710953	133.352646	1.202792	0.000000	-0.072296	0.000000	0.000000	0.000000	0.004301	-0.002166	-0.013548	0.000000	0.000000	4.000000	41.000000	0.000000
2415.027495	0.101497	0.542888	0.023961	82.410721	94.710953	133.352646	1.202792	0.000000	-0.072296	0.000000	0.000000	0.000000	0.011154	-0.002145	-0.014994	0.000000	0.000000	4.000000	41.000000	0.000000
2415.030828	0.101497	0.542888	0.023961	82.411446	94.765694	133.399628	1.200534	0.000000	-0.073012	0.000000	0.000000	0.000000	0.011154	-0.002145	-0.014994	0.000000	0.000000	4.000000	41.000000	0.000000
2415.034161	0.101497	0.542888	0.023961	82.411446	94.765694	133.399628	1.200534	0.000000	-0.073012	0.000000	0.000000	0.000000	0.011154	-0.002145	-0.014994	0.000000	0.000000	4.000000	41.000000	0.000000
2415.037495	0.101497	0.542888	0.023961	82.411446	94.765694	133.399628	1.200534	0.000000	-0.073012	0.000000	0.000000	0.000000	0.011154	-0.002145	-0.014994	0.000000	0.000000	4.000000	41.000000	0.000000
2415.040828	0.101604	0.542853	0.023901	82.411835	94.797180	133.423187	1.198035	0.000000	-0.074871	0.000000	0.000000	0.000000	0.031994	-0.010216	-0.017961	0.000000	0.000000	4.000000	41.000000	0.000000
2415.044161	0.101604	0.542853	0.023901	82.411835	94.797180	133.423187	1.198035	0.000000	-0.074871	0.000000	0.000000	0.000000	0.031994	-0.010216	-0.017961	0.000000	0.000000	4.000000	41.000000	0.000000
2415.047495	0.101604	0.542853	0.023901	82.411835	94.797180	133.423187	1.198035	0.000000	-0.074871	0.000000	0.000000	0.000000	0.031994	-0.010216	-0.017961	0.000000	0.000000	4.000000	41.000000	0.000000
2415.050828	0.101604	0.542853	0.023901	82.412216	94.831398	133.446716	1.195041	0.000000	-0.080204	0.000000	0.000000	0.000000	0.031994	-0.010216	-0.017961	0.000000	0.000000	4.000000	41.000000	0.000000
2415.054161	0.101714	0.542836	0.023859	82.412216	94.831398	133.446716	1.195041	0.000000	-0.080204	0.000000	0.000000	0.000000	0.033121	-0.005115	-0.012603	0.000000	0.000000	4.000000	41.000000	0.000000
2415.057495	0.101714	0.542836	0.023859	82.412216	94.831398	133.446716	1.195041	0.000000	-0.080204	0.000000	0.000000	0.000000	0.033121	-0.005115	-0.012603	0.000000	0.000000	4.000000	41.000000	0.000000
2415.060828	0.101714	0.542836	0.023859	82.412216	94.847717	133.446716	1.195041	0.000000	-0.080204	0.000000	0.000000	0.000000	0.033121	-0.005115	-0.012603	0.000000	0.000000	4.000000	41.000000	0.000000
2415.064161	0.101714	0.542836	0.023859	82.412216	94.847717	133.446716	1.195041	0.000000	-0.080204	0.000000	0.000000	0.000000	0.033121	-0.005115	-0.012603	0.000000	0.000000	4.000000	41.000000	0.000000
2415.067495	0.101856	0.542827	0.023852	82.412216	94.847717	133.446716	1.195041	0.000000	-0.080204	0.000000	0.000000	0.000000	0.042531	-0.002949	-0.001959	0.000000	0.000000	4.000000	41.000000	0.000000
2415.070828	0.101967	0.542810	0.023810	82.412636	94.887352	133.470230	1.192940	0.000000	-0.085724	0.000000	0.000000	0.000000	0.033115	-0.005107	-0.012621	0.000000	0.000000	4.000000	41.000000	0.000000
2415.074161	0.101967	0.542810	0.023810	82.412636	94.887352	133.470230	1.192940	0.000000	-0.085724	0.000000	0.000000	0.000000	0.033115	-0.005107	-0.012621	0.000000	0.000000	4.000000	41.000000	0.000000
2415.077495	0.101967	0.542810	0.023810	82.412636	94.887352	133.470230	1.192940	0.000000	-0.085724	0.000000	0.000000	0.000000	0.033115	-0.005107	-0.012621	0.000000	0.000000	4.000000	41.000000	0.000000
2415.080828	0.101967	0.542810	0.023810	82.412636	94.903687	133.470261	1.190511	0.000000	-0.098331	0.000000	0.000000	0.000000	0.033115	-0.005107	-0.012621	0.000000	0.000000	4.000000	41.000000	0.000000
2415.084161	0.102126	0.542810	0.023776	82.412636	94.903687	133.470261	1.190511	0.000000	-0.098331	0.000000	0.000000	0.000000	0.047949	0.000007	-0.010173	0.000000	0.000000	4.000000	41.000000	0.000000
2415.087495	0.102126	0.542810	0.023776	82.412636	94.903687	133.470261	1.190511	0.000000	-0.098331	0.000000	0.000000	0.000000	0.047949	0.000007	-0.010173	0.000000	0.000000	4.000000	41.000000	0.000000
2415.090828	0.102126	0.542810	0.023776	82.413025	94.946030	133.493759	1.190511	0.000000	-0.098331	0.000000	0.000000	0.000000	0.047949	0.000007	-0.010173	0.000000	0.000000	4.000000	41.000000	0.000000
2415.094161	0.102126	0.542810	0.023776	82.413025	94.946030	133.493759	1.190511	0.000000	-0.098331	0.000000	0.000000	0.000000	0.047949	0.000007	-0.010173	0.000000	0.000000	4.000000	41.000000	0.000000
2415.097495	0.102282	0.542793	0.023724	82.413025	94.946030	133.493759	1.190511	0.000000	-0.098331	0.000000	0.000000	0.000000	0.046804	-0.005101	-0.015553	0.000000	0.000000	4.000000	41.000000	0.000000
2415.100828	0.102282	0.542793	0.023724	82.412994	94.962349	133.493774	1.188815	0.000000	-0.106323	0.000000	0.000000	0.000000	0.046804	-0.005101	-0.015553	0.000000	0.000000	4.000000	41.000000	0.000000
2415.104161	0.102282	0.542793	0.023724	82.412994	94.962349	133.493774	1.188815	0.000000	-0.106323	0.000000	0.000000	0.000000	0.046804	-0.005101	-0.015553	0.000000	0.000000	4.000000	41.000000	0.000000
2415.107495	0.102282	0.542793	0.023724	82.412994	94.962349	133.493774	1.188815	0.000000	-0.106323	0.000000	0.000000	0.000000	0.046804	-0.005101	-0.015553	0.000000	0.000000	4.000000	41.000000	0.000000
2415.110828	0.102529	0.542802	0.023649	82.413040	94.975967	133.493774	1.186223	0.000000	-0.114124	0.000000	0.000000	0.000000	0.073894	0.002943	-0.022778	0.000000	0.000000	4.000000	41.000000	0.000000
2415.114161	0.102529	0.542802	0.023649	82.413040	94.975967	133.493774	1.186223	0.000000	-0.114124	0.000000	0.000000	0.000000	0.073894	0.002943	-0.022778	0.000000	0.000000	4.000000	41.000000	0.000000
2415.117495	0.102529	0.542802	0.023649	82.413040	94.975967	133.493774	1.186223	0.000000	-0.114124	0.000000	0.000000	0.000000	0.073894	0.002943	-0.022778	0.000000	0.000000	4.000000	41.000000	0.000000
2415.120828	0.102529	0.542802	0.023649	82.413025	94.986816	133.493759	1.182426	0.000000	-0.126439	0.000000	0.000000	0.000000	0.073894	0.002943	-0.022778	0.000000	0.000000	4.000000	41.000000	0.000000
2415.124161	0.102620	0.542802	0.023629	82.413025	94.986816	133.493759	1.182426	0.000000	-0.126439	0.000000	0.000000	0.000000	0.027390	-0.000008	-0.005843	0.000000	0.000000	4.000000	41.000000	0.000000
2415.127495	0.102620	0.542802	0.023629	82.413025	94.986816	133.493759	1.182426	0.000000	-0.126439	0.000000	0.000000	0.000000	0.027390	-0.000008	-0.005843	0.000000	0.000000	4.000000	41.000000	0.000000
2415.130828	0.102620	0.542802	0.023629	82.413025	94.997665	133.493729	1.182426	0.000000	-0.126439	0.000000	0.000000	0.000000	0.027390	-0.000008	-0.005843	0.000000	0.000000	4.000000	41.000000	0.000000
2415.134161	0.102620	0.542802	0.023629	82.413025	94.997665	133.493729	1.182426	0.000000	-0.126439	0.000000	0.000000	0.000000	0.027390	-0.000008	-0.005843	0.000000	0.000000	4.000000	41.000000	0.000000
2415.137495	0.102689	0.542802	0.023614	82.413025	94.997665	133.493729	1.182426	0.000000	-0.126439	0.000000	0.000000	0.000000	0.020542	-0.000008	-0.004386	0.000000	0.000000	4.000000	41.000000	0.000000
2415.140828	0.102689	0.542802	0.023614	82.412994	95.005844	133.493744	1.181453	0.000000	-0.131004	0.000000	0.000000	0.000000	0.020542	-0.000008	-0.004386	0.000000	0.000000	4.000000	41.000000	0.000000
2415.144161	0.102689	0.542802	0.023614	82.412994	95.005844	133.493744	1.181453	0.000000	-0.131004	0.000000	0.000000	0.000000	0.020542	-0.000008	-0.004386	0.000000	0.000000	4.000000	41.000000	0.000000
2415.147495	0.102689	0.542802	0.023614	82.412994	95.005844	133.493744	1.181453	0.000000	-0.131004	0.000000	0.000000	0.000000	0.020542	-0.000008	-0.004386	0.000000	0.000000	4.000000	41.000000	0.000000
2415.150828	0.102862	0.542800	0.023643	82.412659	94.993408	133.470230	1.180722	0.000000	-0.134428	0.000000	0.000000	0.000000	0.051959	-0.000795	0.008588	0.000000	0.000000	4.000000	41.000000	0.000000
2415.154161	0.102862	0.542800	0.023643	82.412659	94.993408	133.470230	1.180722	0.000000	-0.134428	0.000000	0.000000	0.000000	0.051959	-0.000795	0.008588	0.000000	0.000000	4.000000	41.000000	0.000000
2415.157495	0.102862	0.542800	0.023643	82.412659	94.993408	133.470230	1.180722	0.000000	-0.134428	0.000000	0.000000	0.000000	0.051959	-0.000795	0.008588	0.000000	0.000000	4.000000	41.000000	0.000000
2415.160828	0.102989	0.542797	0.023681	82.412216	94.980957	133.446701	1.182153	0.000000	-0.143088	0.000000	0.000000	0.000000	0.038269	-0.000814	0.011502	0.000000	0.000000	4.000000	41.000000	0.000000
2415.164161	0.102989	0.542797	0.023681	82.412216	94.980957	133.446701	1.182153	0.000000	-0.143088	0.000000	0.000000	0.000000	0.038269	-0.000814	0.011502	0.000000	0.000000	4.000000	41.000000	0.000000
2415.167495	0.102989	0.542797	0.023681	82.412216	94.980957	133.446701	1.182153	0.000000	-0.143088	0.000000	0.000000	0.000000	0.038269	-0.000814	0.011502	0.000000	0.000000	4.000000	41.000000	0.000000
2415.170828	0.102989	0.542797	0.023681	82.412270	94.997322	133.446747	1.184070	0.000000	-0.149466	0.000000	0.000000	0.000000	0.038269	-0.000814	0.011502	0.000000	0.000000	4.000000	41.000000	0.000000
2415.174161	0.103108	0.542787	0.023679	82.412270	94.997322	133.446747	1.184070	0.000000	-0.149466	0.000000	0.000000	0.000000	0.035684	-0.002939	-0.000604	0.000000	0.000000	4.000000	41.000000	0.000000
2415.177495	0.103108	0.542787	0.023679	82.412270	94.997322	133.446747	1.184070	0.000000	-0.149466	0.000000	0.000000	0.000000	0.035684	-0.002939	-0.000604	0.000000	0.000000	4.000000	41.000000	0.000000
2415.180828	0.103108	0.542787	0.023679	82.412636	95.036934	133.470230	1.184070	0.000000	-0.149466	0.000000	0.000000	0.000000	0.035684	-0.002939	-0.000604	0.000000	0.000000	4.000000	41.000000	0.000000
2415.184161	0.103108	0.542787	0.023679	82.412636	95.036934	133.470230	1.184070	0.000000	-0.149466	0.000000	0.000000	0.000000	0.035684	-0.002939	-0.000604	0.000000	0.000000	4.000000	41.000000	0.000000
2415.187495	0.103274	0.542750	0.023672	82.412636	95.036934	133.470230	1.184070	0.000000	-0.149466	0.000000	0.000000	0.000000	0.049675	-0.011030	-0.002183	0.000000	0.000000	4.000000	41.000000	0.000000
2415.190828	0.103274	0.542750	0.023672	82.413025	95.076538	133.493744	1.183969	0.000000	-0.155413	0.000000	0.000000	0.000000	0.049675	-0.011030	-0.002183	0.000000	0.000000	4.000000	41.000000	0.000000
2415.194161	0.103274	0.542750	0.023672	82.413025	95.076538	133.493744	1.183969	0.000000	-0.155413	0.000000	0.000000	0.000000	0.049675	-0.011030	-0.002183	0.000000	0.000000	4.000000	41.000000	0.000000
2415.197495	0.103274	0.542750	0.023672	82.413025	95.076538	133.493744	1.183969	0.000000	-0.155413	0.000000	0.000000	0.000000	0.049675	-0.011030	-0.002183	0.000000	0.000000	4.000000	41.000000	0.000000
2415.200828	0.103527	0.542697	0.023627	82.413383	95.113487	133.517288	1.183606	0.000000	-0.163692	0.000000	0.000000	0.000000	0.075914	-0.016110	-0.013457	0.000000	0.000000	4.000000	41.000000	0.000000
2415.204161	0.103527	0.542697	0.023627	82.413383	95.113487	133.517288	1.183606	0.000000	-0.163692	0.000000	0.000000	0.000000	0.075914	-0.016110	-0.013457	0.000000	0.000000	4.000000	41.000000	0.000000
2415.207495	0.103527	0.542697	0.023627	82.413383	95.113487	133.517288	1.183606	0.000000	-0.163692	0.000000	0.000000	0.000000	0.075914	-0.016110	-0.013457	0.000000	0.000000	4.000000	41.000000	0.000000
2415.210828	0.103527	0.542697	0.023627	82.413818	95.132835	133.523392	1.181363	0.000000	-0.176345	0.000000	0.000000	0.000000	0.075914	-0.016110	-0.013457	0.000000	0.000000	4.000000	41.000000	0.000000
2415.214161	0.103642	0.542670	0.023607	82.413818	95.132835	133.523392	1.181363	0.000000	-0.176345	0.000000	0.000000	0.000000	0.034532	-0.008074	-0.006006	0.000000	0.000000	4.000000	41.000000	0.000000
2415.217495	0.103642	0.542670	0.023607	82.413818	95.132835	133.523392	1.181363	0.000000	-0.176345	0.000000	0.000000	0.000000	0.034532	-0.008074	-0.006006	0.000000	0.000000	4.000000	41.000000	0.000000
2415.220828	0.103642	0.542670	0.023607	82.413818	95.149147	133.523392	1.181363	0.000000	-0.176345	0.000000	0.000000	0.000000	0.034532	-0.008074	-0.006006	0.000000	0.000000	4.000000	41.000000	0.000000
2415.224161	0.103642	0.542670	0.023607	82.413818	95.149147	133.523392	1.181363	0.000000	-0.176345	0.000000	0.000000	0.000000	0.034532	-0.008074	-0.006006	0.000000	0.000000	4.000000	41.000000	0.000000
2415.227495	0.103756	0.542670	0.023583	82.413818	95.149147	133.523392	1.181363	0.000000	-0.176345	0.000000	0.000000	0.000000	0.034235	0.000008	-0.007384	0.000000	0.000000	4.000000	41.000000	0.000000
2415.230828	0.103756	0.542670	0.023583	82.412270	95.165237	133.524857	1.180362	0.000000	-0.182100	0.000000	0.000000	0.000000	0.034235	0.000008	-0.007384	0.000000	0.000000	4.000000	41.000000	0.000000
2415.234161	0.103756	0.542670	0.023583	82.412270	95.165237	133.524857	1.180362	0.000000	-0.182100	0.000000	0.000000	0.000000	0.034235	0.000008	-0.007384	0.000000	0.000000	4.000000	41.000000	0.000000
2415.237495	0.103756	0.542670	0.023583	82.412270	95.165237	133.524857	1.180362	0.000000	-0.182100	0.000000	0.000000	0.000000	0.034235	0.000008	-0.007384	0.000000	0.000000	4.000000	41.000000	0.000000
2415.240828	0.104129	0.542704	0.023539	82.411911	95.148880	133.483994	1.179131	0.000000	-0.187806	0.000000	0.000000	0.000000	0.111860	0.010226	-0.012962	0.000000	0.000000	4.000000	41.000000	0.000000
2415.244161	0.104129	0.542704	0.023539	82.411911	95.148880	133.483994	1.179131	0.000000	-0.187806	0.000000	0.000000	0.000000	0.111860	0.010226	-0.012962	0.000000	0.000000	4.000000	41.000000	0.000000
2415.247495	0.104129	0.542704	0.023539	82.411911	95.148880	133.483994	1.179131	0.000000	-0.187806	0.000000	0.000000	0.000000	0.111860	0.010226	-0.012962	0.000000	0.000000	4.000000	41.000000	0.000000
2415.250828	0.104129	0.542704	0.023539	82.411186	95.129463	133.436935	1.176971	0.000000	-0.206449	0.000000	0.000000	0.000000	0.111860	0.010226	-0.012962	0.000000	0.000000	4.000000	41.000000	0.000000
2415.254161	0.104361	0.542721	0.023508	82.411186	95.129463	133.436935	1.176971	0.000000	-0.206449	0.000000	0.000000	0.000000	0.069622	0.005106	-0.009486	0.000000	0.000000	4.000000	41.000000	0.000000
2415.257495	0.104361	0.542721	0.023508	82.411186	95.129463	133.436935	1.176971	0.000000	-0.206449	0.000000	0.000000	0.000000	0.069622	0.005106	-0.009486	0.000000	0.000000	4.000000	41.000000	0.000000
2415.260828	0.104361	0.542721	0.023508	82.410385	95.115501	133.389938	1.176971	0.000000	-0.206449	0.000000	0.000000	0.000000	0.069622	0.005106	-0.009486	0.000000	0.000000	4.000000	41.000000	0.000000
2415.264161	0.104361	0.542721	0.023508	82.410385	95.115501	133.389938	1.176971	0.000000	-0.206449	0.000000	0.000000	0.000000	0.069622	0.005106	-0.009486	0.000000	0.000000	4.000000	41.000000	0.000000
2415.267495	0.104643	0.542755	0.023484	82.410385	95.115501	133.389938	1.176971	0.000000	-0.206449	0.000000	0.000000	0.000000	0.084475	0.010209	-0.007141	0.000000	0.000000	4.000000	41.000000	0.000000
2415.270828	0.104643	0.542755	0.023484	82.409973	95.124802	133.366394	1.175390	0.000000	-0.218053	0.000000	0.000000	0.000000	0.084475	0.010209	-0.007141	0.000000	0.000000	4.000000	41.000000	0.000000
2415.274161	0.104643	0.542755	0.023484	82.409973	95.124802	133.366394	1.175390	0.000000	-0.218053	0.000000	0.000000	0.000000	0.084475	0.010209	-0.007141	0.000000	0.000000	4.000000	41.000000	0.000000
2415.277495	0.104643	0.542755	0.023484	82.409973	95.124802	133.366394	1.175390	0.000000	-0.218053	0.000000	0.000000	0.000000	0.084475	0.010209	-0.007141	0.000000	0.000000	4.000000	41.000000	0.000000
2415.280828	0.105143	0.542809	0.023365	82.409607	95.111107	133.325455	1.174200	0.000000	-0.232132	0.000000	0.000000	0.000000	0.149980	0.016112	-0.035604	0.000000	0.000000	4.000000	41.000000	0.000000
2415.284161	0.105143	0.542809	0.023365	82.409607	95.111107	133.325455	1.174200	0.000000	-0.232132	0.000000	0.000000	0.000000	0.149980	0.016112	-0.035604	0.000000	0.000000	4.000000	41.000000	0.000000
2415.287495	0.105143	0.542809	0.023365	82.409607	95.111107	133.325455	1.174200	0.000000	-0.232132	0.000000	0.000000	0.000000	0.149980	0.016112	-0.035604	0.000000	0.000000	4.000000	41.000000	0.000000
2415.290828	0.105143	0.542809	0.023365	82.409317	95.056999	133.249832	1.168266	0.000000	-0.257129	0.000000	0.000000	0.000000	0.149980	0.016112	-0.035604	0.000000	0.000000	4.000000	41.000000	0.000000
2415.294161	0.105296	0.542845	0.023303	82.409317	95.056999	133.249832	1.168266	0.000000	-0.257129	0.000000	0.000000	0.000000	0.046131	0.011024	-0.018587	0.000000	0.000000	4.000000	41.000000	0.000000
2415.297495	0.105296	0.542845	0.023303	82.409317	95.056999	133.249832	1.168266	0.000000	-0.257129	0.000000	0.000000	0.000000	0.046131	0.011024	-0.018587	0.000000	0.000000	4.000000	41.000000	0.000000
2415.300828	0.105296	0.542845	0.023303	82.409683	94.895302	133.076080	1.168266	0.000000	-0.257129	0.000000	0.000000	0.000000	0.046131	0.011024	-0.018587	0.000000	0.000000	4.000000	41.000000	0.000000
2415.304161	0.105296	0.542845	0.023303	82.409683	94.895302	133.076080	1.168266	0.000000	-0.257129	0.000000	0.000000	0.000000	0.046131	0.011024	-0.018587	0.000000	0.000000	4.000000	41.000000	0.000000
2415.307495	0.105405	0.542855	0.023256	82.409683	94.895302	133.076080	1.168266	0.000000	-0.257129	0.000000	0.000000	0.000000	0.032736	0.002939	-0.014228	0.000000	0.000000	4.000000	41.000000	0.000000
2415.310828	0.105405	0.542855	0.023256	82.410622	94.555794	132.734558	1.165168	0.000000	-0.264818	0.000000	0.000000	0.000000	0.032736	0.002939	-0.014228	0.000000	0.000000	4.000000	41.000000	0.000000
2415.314161	0.105405	0.542855	0.023256	82.410622	94.555794	132.734558	1.165168	0.000000	-0.264818	0.000000	0.000000	0.000000	0.032736	0.002939	-0.014228	0.000000	0.000000	4.000000	41.000000	0.000000
2415.317495	0.105405	0.542855	0.023256	82.410622	94.555794	132.734558	1.165168	0.000000	-0.264818	0.000000	0.000000	0.000000	0.032736	0.002939	-0.014228	0.000000	0.000000	4.000000	41.000000	0.000000
2415.320828	0.105438	0.542831	0.023188	82.411209	94.000237	132.184280	1.162797	0.000000	-0.270274	0.000000	0.000000	0.000000	0.009856	-0.007244	-0.020440	0.000000	0.000000	4.000000	41.000000	0.000000
2415.324161	0.105438	0.542831	0.023188	82.411209	94.000237	132.184280	1.162797	0.000000	-0.270274	0.000000	0.000000	0.000000	0.009856	-0.007244	-0.020440	0.000000	0.000000	4.000000	41.000000	0.000000
2415.327495	0.105438	0.542831	0.023188	82.411209	94.000237	132.184280	1.162797	0.000000	-0.270274	0.000000	0.000000	0.000000	0.009856	-0.007244	-0.020440	0.000000	0.000000	4.000000	41.000000	0.000000
2415.330828	0.105438	0.542831	0.023188	82.410950	93.371819	131.564453	1.159390	0.000000	-0.271916	0.000000	0.000000	0.000000	0.009856	-0.007244	-0.020440	0.000000	0.000000	4.000000	41.000000	0.000000
2415.334161	0.105412	0.542814	0.023175	82.410950	93.371819	131.564453	1.159390	0.000000	-0.271916	0.000000	0.000000	0.000000	-0.008015	-0.005111	-0.003854	0.000000	0.000000	4.000000	41.000000	0.000000
2415.337495	0.105412	0.542814	0.023175	82.410950	93.371819	131.564453	1.159390	0.000000	-0.271916	0.000000	0.000000	0.000000	-0.008015	-0.005111	-0.003854	0.000000	0.000000	4.000000	41.000000	0.000000
2415.340828	0.105412	0.542814	0.023175	82.409782	92.728676	130.927383	1.159390	0.000000	-0.271916	0.000000	0.000000	0.000000	-0.008015	-0.005111	-0.003854	0.000000	0.000000	4.000000	41.000000	0.000000
2415.344161	0.105412	0.542814	0.023175	82.409782	92.728676	130.927383	1.159390	0.000000	-0.271916	0.000000	0.000000	0.000000	-0.008015	-0.005111	-0.003854	0.000000	0.000000	4.000000	41.000000	0.000000
2415.347495	0.105408	0.542797	0.023157	82.409782	92.728676	130.927383	1.159390	0.000000	-0.271916	0.000000	0.000000	0.000000	-0.001176	-0.005105	-0.005356	0.000000	0.000000	4.000000	41.000000	0.000000
2415.350828	0.105408	0.542797	0.023157	82.407669	92.182693	130.388870	1.158748	0.000000	-0.270580	0.000000	0.000000	0.000000	-0.001176	-0.005105	-0.005356	0.000000	0.000000	4.000000	41.000000	0.000000
2415.354161	0.105408	0.542797	0.023157	82.407669	92.182693	130.388870	1.158748	0.000000	-0.270580	0.000000	0.000000	0.000000	-0.001176	-0.005105	-0.005356	0.000000	0.000000	4.000000	41.000000	0.000000
2415.357495	0.105408	0.542797	0.023157	82.407669	92.182693	130.388870	1.158748	0.000000	-0.270580	0.000000	0.000000	0.000000	-0.001176	-0.005105	-0.005356	0.000000	0.000000	4.000000	41.000000	0.000000
2415.360828	0.105389	0.542814	0.023180	82.406303	91.984352	130.191864	1.157855	0.000000	-0.270384	0.000000	0.000000	0.000000	-0.005665	0.005117	0.006857	0.000000	0.000000	4.000000	41.000000	0.000000
2415.364161	0.105389	0.542814	0.023180	82.406303	91.984352	130.191864	1.157855	0.000000	-0.270384	0.000000	0.000000	0.000000	-0.005665	0.005117	0.006857	0.000000	0.000000	4.000000	41.000000	0.000000
2415.367495	0.105389	0.542814	0.023180	82.406303	91.984352	130.191864	1.157855	0.000000	-0.270384	0.000000	0.000000	0.000000	-0.005665	0.005117	0.006857	0.000000	0.000000	4.000000	41.000000	0.000000
2415.370828	0.105389	0.542814	0.023180	82.405754	91.958618	130.168640	1.158998	0.000000	-0.269440	0.000000	0.000000	0.000000	-0.005665	0.005117	0.006857	0.000000	0.000000	4.000000	41.000000	0.000000
2415.374161	0.105365	0.542841	0.023180	82.405754	91.958618	130.168640	1.158998	0.000000	-0.269440	0.000000	0.000000	0.000000	-0.007142	0.008060	0.000130	0.000000	0.000000	4.000000	41.000000	0.000000
2415.377495	0.105365	0.542841	0.023180	82.405754	91.958618	130.168640	1.158998	0.000000	-0.269440	0.000000	0.000000	0.000000	-0.007142	0.008060	0.000130	0.000000	0.000000	4.000000	41.000000	0.000000
2415.380828	0.105365	0.542841	0.023180	82.404625	91.909676	130.122025	1.158998	0.000000	-0.269440	0.000000	0.000000	0.000000	-0.007142	0.008060	0.000130	0.000000	0.000000	4.000000	41.000000	0.000000
2415.384161	0.105365	0.542841	0.023180	82.404625	91.909676	130.122025	1.158998	0.000000	-0.269440	0.000000	0.000000	0.000000	-0.007142	0.008060	0.000130	0.000000	0.000000	4.000000	41.000000	0.000000
2415.387495	0.105322	0.542885	0.023204	82.404625	91.909676	130.122025	1.158998	0.000000	-0.269440	0.000000	0.000000	0.000000	-0.012811	0.013161	0.006984	0.000000	0.000000	4.000000	41.000000	0.000000
2415.390828	0.105322	0.542885	0.023204	82.403481	91.858063	130.075424	1.159019	0.000000	-0.268250	0.000000	0.000000	0.000000	-0.012811	0.013161	0.006984	0.000000	0.000000	4.000000	41.000000	0.000000
2415.394161	0.105322	0.542885	0.023204	82.403481	91.858063	130.075424	1.159019	0.000000	-0.268250	0.000000	0.000000	0.000000	-0.012811	0.013161	0.006984	0.000000	0.000000	4.000000	41.000000	0.000000
2415.397495	0.105322	0.542885	0.023204	82.403481	91.858063	130.075424	1.159019	0.000000	-0.268250	0.000000	0.000000	0.000000	-0.012811	0.013161	0.006984	0.000000	0.000000	4.000000	41.000000	0.000000
2415.400828	0.105268	0.543007	0.023281	82.401184	91.763107	129.982361	1.160184	0.000000	-0.266115	0.000000	0.000000	0.000000	-0.016431	0.036566	0.023172	0.000000	0.000000	4.000000	41.000000	0.000000
2415.404161	0.105268	0.543007	0.023281	82.401184	91.763107	129.982361	1.160184	0.000000	-0.266115	0.000000	0.000000	0.000000	-0.016431	0.036566	0.023172	0.000000	0.000000	4.000000	41.000000	0.000000
2415.407495	0.105268	0.543007	0.023281	82.401184	91.763107	129.982361	1.160184	0.000000	-0.266115	0.000000	0.000000	0.000000	-0.016431	0.036566	0.023172	0.000000	0.000000	4.000000	41.000000	0.000000
2415.410828	0.105268	0.543007	0.023281	82.398888	91.665405	129.889297	1.164046	0.000000	-0.263376	0.000000	0.000000	0.000000	-0.016431	0.036566	0.023172	0.000000	0.000000	4.000000	41.000000	0.000000
2415.414161	0.105228	0.543094	0.023317	82.398888	91.665405	129.889297	1.164046	0.000000	-0.263376	0.000000	0.000000	0.000000	-0.011943	0.026329	0.010956	0.000000	0.000000	4.000000	41.000000	0.000000
2415.417495	0.105228	0.543094	0.023317	82.398888	91.665405	129.889297	1.164046	0.000000	-0.263376	0.000000	0.000000	0.000000	-0.011943	0.026329	0.010956	0.000000	0.000000	4.000000	41.000000	0.000000
2415.420828	0.105228	0.543094	0.023317	82.395943	91.544777	129.773087	1.164046	0.000000	-0.263376	0.000000	0.000000	0.000000	-0.011943	0.026329	0.010956	0.000000	0.000000	4.000000	41.000000	0.000000
2415.424161	0.105228	0.543094	0.023317	82.395943	91.544777	129.773087	1.164046	0.000000	-0.263376	0.000000	0.000000	0.000000	-0.011943	0.026329	0.010956	0.000000	0.000000	4.000000	41.000000	0.000000
2415.427495	0.105201	0.543207	0.023412	82.395943	91.544777	129.773087	1.164046	0.000000	-0.263376	0.000000	0.000000	0.000000	-0.008130	0.033644	0.028381	0.000000	0.000000	4.000000	41.000000	0.000000
2415.430828	0.105201	0.543207	0.023412	82.391846	91.375549	129.610565	1.165872	0.000000	-0.261386	0.000000	0.000000	0.000000	-0.008130	0.033644	0.028381	0.000000	0.000000	4.000000	41.000000	0.000000
2415.434161	0.105201	0.543207	0.023412	82.391846	91.375549	129.610565	1.165872	0.000000	-0.261386	0.000000	0.000000	0.000000	-0.008130	0.033644	0.028381	0.000000	0.000000	4.000000	41.000000	0.000000
2415.437495	0.105201	0.543207	0.023412	82.391846	91.375549	129.610565	1.165872	0.000000	-0.261386	0.000000	0.000000	0.000000	-0.008130	0.033644	0.028381	0.000000	0.000000	4.000000	41.000000	0.000000
2415.440828	0.105125	0.543502	0.023615	82.386993	91.183372	129.424927	1.170602	0.000000	-0.260031	0.000000	0.000000	0.000000	-0.022564	0.088505	0.060816	0.000000	0.000000	4.000000	41.000000	0.000000
2415.444161	0.105125	0.543502	0.023615	82.386993	91.183372	129.424927	1.170602	0.000000	-0.260031	0.000000	0.000000	0.000000	-0.022564	0.088505	0.060816	0.000000	0.000000	4.000000	41.000000	0.000000
2415.447495	0.105125	0.543502	0.023615	82.386993	91.183372	129.424927	1.170602	0.000000	-0.260031	0.000000	0.000000	0.000000	-0.022564	0.088505	0.060816	0.000000	0.000000	4.000000	41.000000	0.000000
2415.450828	0.105125	0.543502	0.023615	82.381500	90.965889	129.216492	1.180738	0.000000	-0.256270	0.000000	0.000000	0.000000	-0.022564	0.088505	0.060816	0.000000	0.000000	4.000000	41.000000	0.000000
2415.454161	0.105054	0.543685	0.023728	82.381500	90.965889	129.216492	1.180738	0.000000	-0.256270	0.000000	0.000000	0.000000	-0.021288	0.054905	0.033915	0.000000	0.000000	4.000000	41.000000	0.000000
2415.457495	0.105054	0.543685	0.023728	82.381500	90.965889	129.216492	1.180738	0.000000	-0.256270	0.000000	0.000000	0.000000	-0.021288	0.054905	0.033915	0.000000	0.000000	4.000000	41.000000	0.000000
2415.460828	0.104982	0.543895	0.023836	82.375298	90.725700	128.985138	1.180738	0.000000	-0.256270	0.000000	0.000000	0.000000	-0.021607	0.062998	0.032501	0.000000	0.000000	4.000000	41.000000	0.000000
2415.464161	0.104982	0.543895	0.023836	82.375298	90.725700	128.985138	1.180738	0.000000	-0.256270	0.000000	0.000000	0.000000	-0.021607	0.062998	0.032501	0.000000	0.000000	4.000000	41.000000	0.000000
2415.467495	0.104982	0.543895	0.023836	82.375298	90.725700	128.985138	1.180738	0.000000	-0.256270	0.000000	0.000000	0.000000	-0.021607	0.062998	0.032501	0.000000	0.000000	4.000000	41.000000	0.000000
2415.470828	0.104982	0.543895	0.023836	82.368919	90.486023	128.754303	1.191807	0.000000	-0.249121	0.000000	0.000000	0.000000	-0.021607	0.062998	0.032501	0.000000	0.000000	4.000000	41.000000	0.000000
2415.474161	0.104883	0.544115	0.023927	82.368919	90.486023	128.754303	1.191807	0.000000	-0.249121	0.000000	0.000000	0.000000	-0.029947	0.065975	0.027230	0.000000	0.000000	4.000000	41.000000	0.000000
2415.477495	0.104883	0.544115	0.023927	82.368919	90.486023	128.754303	1.191807	0.000000	-0.249121	0.000000	0.000000	0.000000	-0.029947	0.065975	0.027230	0.000000	0.000000	4.000000	41.000000	0.000000
2415.480828	0.104883	0.544115	0.023927	82.361824	90.221100	128.500717	1.191807	0.000000	-0.249121	0.000000	0.000000	0.000000	-0.029947	0.065975	0.027230	0.000000	0.000000	4.000000	41.000000	0.000000
2415.484161	0.104883	0.544115	0.023927	82.361824	90.221100	128.500717	1.191807	0.000000	-0.249121	0.000000	0.000000	0.000000	-0.029947	0.065975	0.027230	0.000000	0.000000	4.000000	41.000000	0.000000
2415.487495	0.104805	0.544362	0.024008	82.361824	90.221100	128.500717	1.191807	0.000000	-0.249121	0.000000	0.000000	0.000000	-0.023414	0.074059	0.024305	0.000000	0.000000	4.000000	41.000000	0.000000
2415.490828	0.104805	0.544362	0.024008	82.353859	89.936615	128.224670	1.196345	0.000000	-0.244130	0.000000	0.000000	0.000000	-0.023414	0.074059	0.024305	0.000000	0.000000	4.000000	41.000000	0.000000
2415.494161	0.104805	0.544362	0.024008	82.353859	89.936615	128.224670	1.196345	0.000000	-0.244130	0.000000	0.000000	0.000000	-0.023414	0.074059	0.024305	0.000000	0.000000	4.000000	41.000000	0.000000
2415.497495	0.104805	0.544362	0.024008	82.353859	89.936615	128.224670	1.196345	0.000000	-0.244130	0.000000	0.000000	0.000000	-0.023414	0.074059	0.024305	0.000000	0.000000	4.000000	41.000000	0.000000
2415.500828	0.104626	0.544953	0.024178	82.344398	89.604485	127.903275	1.200396	0.000000	-0.240228	0.000000	0.000000	0.000000	-0.053491	0.177533	0.051090	0.000000	0.000000	4.000000	41.000000	0.000000
2415.504161	0.104626	0.544953	0.024178	82.344398	89.604485	127.903275	1.200396	0.000000	-0.240228	0.000000	0.000000	0.000000	-0.053491	0.177533	0.051090	0.000000	0.000000	4.000000	41.000000	0.000000
2415.507495	0.104626	0.544953	0.024178	82.344398	89.604485	127.903275	1.200396	0.000000	-0.240228	0.000000	0.000000	0.000000	-0.053491	0.177533	0.051090	0.000000	0.000000	4.000000	41.000000	0.000000
2415.510828	0.104525	0.545325	0.024263	82.333969	89.253288	127.559891	1.208911	0.000000	-0.231313	0.000000	0.000000	0.000000	-0.030394	0.111591	0.025336	0.000000	0.000000	4.000000	41.000000	0.000000
2415.514161	0.104525	0.545325	0.024263	82.333969	89.253288	127.559891	1.208911	0.000000	-0.231313	0.000000	0.000000	0.000000	-0.030394	0.111591	0.025336	0.000000	0.000000	4.000000	41.000000	0.000000
2415.517495	0.104525	0.545325	0.024263	82.333969	89.253288	127.559891	1.208911	0.000000	-0.231313	0.000000	0.000000	0.000000	-0.030394	0.111591	0.025336	0.000000	0.000000	4.000000	41.000000	0.000000
2415.520828	0.104525	0.545325	0.024263	82.320335	88.809898	127.126228	1.213134	0.000000	-0.226247	0.000000	0.000000	0.000000	-0.030394	0.111591	0.025336	0.000000	0.000000	4.000000	41.000000	0.000000
2415.524161	0.104449	0.545741	0.024355	82.320335	88.809898	127.126228	1.213134	0.000000	-0.226247	0.000000	0.000000	0.000000	-0.022716	0.124834	0.027661	0.000000	0.000000	4.000000	41.000000	0.000000
2415.527495	0.104449	0.545741	0.024355	82.320335	88.809898	127.126228	1.213134	0.000000	-0.226247	0.000000	0.000000	0.000000	-0.022716	0.124834	0.027661	0.000000	0.000000	4.000000	41.000000	0.000000
2415.530828	0.104352	0.546229	0.024460	82.305580	88.345604	126.671432	1.213134	0.000000	-0.226247	0.000000	0.000000	0.000000	-0.029075	0.146196	0.031502	0.000000	0.000000	4.000000	41.000000	0.000000
2415.534161	0.104352	0.546229	0.024460	82.305580	88.345604	126.671432	1.213134	0.000000	-0.226247	0.000000	0.000000	0.000000	-0.029075	0.146196	0.031502	0.000000	0.000000	4.000000	41.000000	0.000000
2415.537495	0.104352	0.546229	0.024460	82.305580	88.345604	126.671432	1.213134	0.000000	-0.226247	0.000000	0.000000	0.000000	-0.029075	0.146196	0.031502	0.000000	0.000000	4.000000	41.000000	0.000000
2415.540828	0.104352	0.546229	0.024460	82.288002	87.815865	126.150604	1.222994	0.000000	-0.217615	0.000000	0.000000	0.000000	-0.029075	0.146196	0.031502	0.000000	0.000000	4.000000	41.000000	0.000000
2415.544161	0.104263	0.546751	0.024600	82.288002	87.815865	126.150604	1.222994	0.000000	-0.217615	0.000000	0.000000	0.000000	-0.026823	0.156589	0.041970	0.000000	0.000000	4.000000	41.000000	0.000000
2415.547495	0.104263	0.546751	0.024600	82.288002	87.815865	126.150604	1.222994	0.000000	-0.217615	0.000000	0.000000	0.000000	-0.026823	0.156589	0.041970	0.000000	0.000000	4.000000	41.000000	0.000000
2415.550828	0.104198	0.547344	0.024742	82.268204	87.246696	125.587196	1.222994	0.000000	-0.217615	0.000000	0.000000	0.000000	-0.019492	0.177999	0.042727	0.000000	0.000000	4.000000	41.000000	0.000000
2415.554161	0.104198	0.547344	0.024742	82.268204	87.246696	125.587196	1.222994	0.000000	-0.217615	0.000000	0.000000	0.000000	-0.019492	0.177999	0.042727	0.000000	0.000000	4.000000	41.000000	0.000000
2415.557495	0.104198	0.547344	0.024742	82.268204	87.246696	125.587196	1.222994	0.000000	-0.217615	0.000000	0.000000	0.000000	-0.019492	0.177999	0.042727	0.000000	0.000000	4.000000	41.000000	0.000000
2415.560828	0.104198	0.547344	0.024742	82.245064	86.616684	124.959641	1.237111	0.000000	-0.209896	0.000000	0.000000	0.000000	-0.019492	0.177999	0.042727	0.000000	0.000000	4.000000	41.000000	0.000000
2415.564161	0.104159	0.547955	0.024897	82.245064	86.616684	124.959641	1.237111	0.000000	-0.209896	0.000000	0.000000	0.000000	-0.011544	0.183314	0.046317	0.000000	0.000000	4.000000	41.000000	0.000000
2415.567495	0.104159	0.547955	0.024897	82.245064	86.616684	124.959641	1.237111	0.000000	-0.209896	0.000000	0.000000	0.000000	-0.011544	0.183314	0.046317	0.000000	0.000000	4.000000	41.000000	0.000000
2415.570828	0.104168	0.548638	0.025048	82.220245	85.973953	124.313683	1.237111	0.000000	-0.209896	0.000000	0.000000	0.000000	0.002637	0.204779	0.045474	0.000000	0.000000	4.000000	41.000000	0.000000
2415.574161	0.104168	0.548638	0.025048	82.220245	85.973953	124.313683	1.237111	0.000000	-0.209896	0.000000	0.000000	0.000000	0.002637	0.204779	0.045474	0.000000	0.000000	4.000000	41.000000	0.000000
2415.577495	0.104168	0.548638	0.025048	82.220245	85.973953	124.313683	1.237111	0.000000	-0.209896	0.000000	0.000000	0.000000	0.002637	0.204779	0.045474	0.000000	0.000000	4.000000	41.000000	0.000000
2415.580828	0.104168	0.548638	0.025048	82.191689	85.277969	123.605713	1.252409	0.000000	-0.208411	0.000000	0.000000	0.000000	0.002637	0.204779	0.045474	0.000000	0.000000	4.000000	41.000000	0.000000
2415.584161	0.104248	0.549365	0.025197	82.191689	85.277969	123.605713	1.252409	0.000000	-0.208411	0.000000	0.000000	0.000000	0.024000	0.218227	0.044532	0.000000	0.000000	4.000000	41.000000	0.000000
2415.587495	0.104248	0.549365	0.025197	82.191689	85.277969	123.605713	1.252409	0.000000	-0.208411	0.000000	0.000000	0.000000	0.024000	0.218227	0.044532	0.000000	0.000000	4.000000	41.000000	0.000000
2415.590828	0.104330	0.550164	0.025352	82.160080	84.543854	122.859215	1.252409	0.000000	-0.208411	0.000000	0.000000	0.000000	0.024432	0.239779	0.046486	0.000000	0.000000	4.000000	41.000000	0.000000
2415.594161	0.104330	0.550164	0.025352	82.160080	84.543854	122.859215	1.252409	0.000000	-0.208411	0.000000	0.000000	0.000000	0.024432	0.239779	0.046486	0.000000	0.000000	4.000000	41.000000	0.000000
2415.597495	0.104330	0.550164	0.025352	82.160080	84.543854	122.859215	1.252409	0.000000	-0.208411	0.000000	0.000000	0.000000	0.024432	0.239779	0.046486	0.000000	0.000000	4.000000	41.000000	0.000000
2415.600828	0.104330	0.550164	0.025352	82.126701	83.773636	122.071777	1.267579	0.000000	-0.216484	0.000000	0.000000	0.000000	0.024432	0.239779	0.046486	0.000000	0.000000	4.000000	41.000000	0.000000
2415.604161	0.104424	0.550984	0.025455	82.126701	83.773636	122.071777	1.267579	0.000000	-0.216484	0.000000	0.000000	0.000000	0.028301	0.245771	0.031071	0.000000	0.000000	4.000000	41.000000	0.000000
2415.607495	0.104424	0.550984	0.025455	82.126701	83.773636	122.071777	1.267579	0.000000	-0.216484	0.000000	0.000000	0.000000	0.028301	0.245771	0.031071	0.000000	0.000000	4.000000	41.000000	0.000000
2415.610828	0.104516	0.551857	0.025547	82.091232	83.045364	121.327667	1.267579	0.000000	-0.216484	0.000000	0.000000	0.000000	0.027565	0.262125	0.027619	0.000000	0.000000	4.000000	41.000000	0.000000
2415.614161	0.104516	0.551857	0.025547	82.091232	83.045364	121.327667	1.267579	0.000000	-0.216484	0.000000	0.000000	0.000000	0.027565	0.262125	0.027619	0.000000	0.000000	4.000000	41.000000	0.000000
2415.617495	0.104516	0.551857	0.025547	82.091232	83.045364	121.327667	1.267579	0.000000	-0.216484	0.000000	0.000000	0.000000	0.027565	0.262125	0.027619	0.000000	0.000000	4.000000	41.000000	0.000000
2415.620828	0.104516	0.551857	0.025547	82.055267	82.365570	120.633942	1.277360	0.000000	-0.225795	0.000000	0.000000	0.000000	0.027565	0.262125	0.027619	0.000000	0.000000	4.000000	41.000000	0.000000
2415.624161	0.104575	0.552751	0.025598	82.055267	82.365570	120.633942	1.277360	0.000000	-0.225795	0.000000	0.000000	0.000000	0.017662	0.268032	0.015095	0.000000	0.000000	4.000000	41.000000	0.000000
2415.627495	0.104575	0.552751	0.025598	82.055267	82.365570	120.633942	1.277360	0.000000	-0.225795	0.000000	0.000000	0.000000	0.017662	0.268032	0.015095	0.000000	0.000000	4.000000	41.000000	0.000000
2415.630828	0.104593	0.553629	0.025571	82.025749	81.870926	120.125000	1.277360	0.000000	-0.225795	0.000000	0.000000	0.000000	0.005486	0.263387	-0.007905	0.000000	0.000000	4.000000	41.000000	0.000000
2415.634161	0.104593	0.553629	0.025571	82.025749	81.870926	120.125000	1.277360	0.000000	-0.225795	0.000000	0.000000	0.000000	0.005486	0.263387	-0.007905	0.000000	0.000000	4.000000	41.000000	0.000000
2415.637495	0.104593	0.553629	0.025571	82.025749	81.870926	120.125000	1.277360	0.000000	-0.225795	0.000000	0.000000	0.000000	0.005486	0.263387	-0.007905	0.000000	0.000000	4.000000	41.000000	0.000000
2415.640828	0.104593	0.553629	0.025571	82.005936	81.721176	119.960564	1.278559	0.000000	-0.229653	0.000000	0.000000	0.000000	0.005486	0.263387	-0.007905	0.000000	0.000000	4.000000	41.000000	0.000000
2415.644161	0.104603	0.554472	0.025508	82.005936	81.721176	119.960564	1.278559	0.000000	-0.229653	0.000000	0.000000	0.000000	0.003123	0.252917	-0.018807	0.000000	0.000000	4.000000	41.000000	0.000000
2415.647495	0.104603	0.554472	0.025508	82.005936	81.721176	119.960564	1.278559	0.000000	-0.229653	0.000000	0.000000	0.000000	0.003123	0.252917	-0.018807	0.000000	0.000000	4.000000	41.000000	0.000000
2415.650828	0.104555	0.555289	0.025397	81.991333	81.705757	119.935333	1.278559	0.000000	-0.229653	0.000000	0.000000	0.000000	-0.014445	0.245254	-0.033455	0.000000	0.000000	4.000000	41.000000	0.000000
2415.654161	0.104555	0.555289	0.025397	81.991333	81.705757	119.935333	1.278559	0.000000	-0.229653	0.000000	0.000000	0.000000	-0.014445	0.245254	-0.033455	0.000000	0.000000	4.000000	41.000000	0.000000
2415.657495	0.104555	0.555289	0.025397	81.991333	81.705757	119.935333	1.278559	0.000000	-0.229653	0.000000	0.000000	0.000000	-0.014445	0.245254	-0.033455	0.000000	0.000000	4.000000	41.000000	0.000000
2415.660828	0.104555	0.555289	0.025397	81.979378	81.750900	119.968178	1.269848	0.000000	-0.227766	0.000000	0.000000	0.000000	-0.014445	0.245254	-0.033455	0.000000	0.000000	4.000000	41.000000	0.000000
2415.664161	0.104527	0.556062	0.025267	81.979378	81.750900	119.968178	1.269848	0.000000	-0.227766	0.000000	0.000000	0.000000	-0.008442	0.231841	-0.038960	0.000000	0.000000	4.000000	41.000000	0.000000
2415.667495	0.104527	0.556062	0.025267	81.979378	81.750900	119.968178	1.269848	0.000000	-0.227766	0.000000	0.000000	0.000000	-0.008442	0.231841	-0.038960	0.000000	0.000000	4.000000	41.000000	0.000000
2415.670828	0.104494	0.556746	0.025112	81.969452	81.798126	120.004707	1.269848	0.000000	-0.227766	0.000000	0.000000	0.000000	-0.010077	0.205033	-0.046514	0.000000	0.000000	4.000000	41.000000	0.000000
2415.674161	0.104494	0.556746	0.025112	81.969452	81.798126	120.004707	1.269848	0.000000	-0.227766	0.000000	0.000000	0.000000	-0.010077	0.205033	-0.046514	0.000000	0.000000	4.000000	41.000000	0.000000
2415.677495	0.104494	0.556746	0.025112	81.969452	81.798126	120.004707	1.269848	0.000000	-0.227766	0.000000	0.000000	0.000000	-0.010077	0.205033	-0.046514	0.000000	0.000000	4.000000	41.000000	0.000000
2415.680828	0.104494	0.556746	0.025112	81.957703	81.757324	119.954872	1.255603	0.000000	-0.224679	0.000000	0.000000	0.000000	-0.010077	0.205033	-0.046514	0.000000	0.000000	4.000000	41.000000	0.000000
2415.684161	0.104458	0.557357	0.024949	81.957703	81.757324	119.954872	1.255603	0.000000	-0.224679	0.000000	0.000000	0.000000	-0.010564	0.183531	-0.048771	0.000000	0.000000	4.000000	41.000000	0.000000
2415.687495	0.104458	0.557357	0.024949	81.957703	81.757324	119.954872	1.255603	0.000000	-0.224679	0.000000	0.000000	0.000000	-0.010564	0.183531	-0.048771	0.000000	0.000000	4.000000	41.000000	0.000000
2415.690828	0.104444	0.557897	0.024775	81.946770	81.689148	119.876884	1.255603	0.000000	-0.224679	0.000000	0.000000	0.000000	-0.004176	0.161972	-0.052437	0.000000	0.000000	4.000000	41.000000	0.000000
2415.694161	0.104444	0.557897	0.024775	81.946770	81.689148	119.876884	1.255603	0.000000	-0.224679	0.000000	0.000000	0.000000	-0.004176	0.161972	-0.052437	0.000000	0.000000	4.000000	41.000000	0.000000
2415.697495	0.104444	0.557897	0.024775	81.946770	81.689148	119.876884	1.255603	0.000000	-0.224679	0.000000	0.000000	0.000000	-0.004176	0.161972	-0.052437	0.000000	0.000000	4.000000	41.000000	0.000000
2415.700828	0.104444	0.557897	0.024775	81.935234	81.557121	119.734184	1.238735	0.000000	-0.222223	0.000000	0.000000	0.000000	-0.004176	0.161972	-0.052437	0.000000	0.000000	4.000000	41.000000	0.000000
2415.704161	0.104453	0.558338	0.024593	81.935234	81.557121	119.734184	1.238735	0.000000	-0.222223	0.000000	0.000000	0.000000	0.002575	0.132369	-0.054414	0.000000	0.000000	4.000000	41.000000	0.000000
2415.707495	0.104453	0.558338	0.024593	81.935234	81.557121	119.734184	1.238735	0.000000	-0.222223	0.000000	0.000000	0.000000	0.002575	0.132369	-0.054414	0.000000	0.000000	4.000000	41.000000	0.000000
2415.710828	0.104445	0.558743	0.024445	81.921272	81.307678	119.479187	1.238735	0.000000	-0.222223	0.000000	0.000000	0.000000	-0.002491	0.121429	-0.044615	0.000000	0.000000	4.000000	41.000000	0.000000
2415.714161	0.104445	0.558743	0.024445	81.921272	81.307678	119.479187	1.238735	0.000000	-0.222223	0.000000	0.000000	0.000000	-0.002491	0.121429	-0.044615	0.000000	0.000000	4.000000	41.000000	0.000000
2415.717495	0.104445	0.558743	0.024445	81.921272	81.307678	119.479187	1.238735	0.000000	-0.222223	0.000000	0.000000	0.000000	-0.002491	0.121429	-0.044615	0.000000	0.000000	4.000000	41.000000	0.000000
2415.720828	0.104445	0.559058	0.024335	81.907768	81.063637	119.229958	1.222230	0.000000	-0.222237	0.000000	0.000000	0.000000	0.000020	0.094387	-0.033011	0.000000	0.000000	4.000000	41.000000	0.000000
2415.724161	0.104445	0.559058	0.024335	81.907768	81.063637	119.229958	1.222230	0.000000	-0.222237	0.000000	0.000000	0.000000	0.000020	0.094387	-0.033011	0.000000	0.000000	4.000000	41.000000	0.000000
2415.727495	0.104445	0.559058	0.024335	81.907768	81.063637	119.229958	1.222230	0.000000	-0.222237	0.000000	0.000000	0.000000	0.000020	0.094387	-0.033011	0.000000	0.000000	4.000000	41.000000	0.000000
2415.730828	0.104445	0.559058	0.024335	81.897560	80.879089	119.043556	1.216728	0.000000	-0.222240	0.000000	0.000000	0.000000	0.000020	0.094387	-0.033011	0.000000	0.000000	4.000000	41.000000	0.000000
2415.734161	0.104429	0.559309	0.024263	81.897560	80.879089	119.043556	1.216728	0.000000	-0.222240	0.000000	0.000000	0.000000	-0.004665	0.075448	-0.021506	0.000000	0.000000	4.000000	41.000000	0.000000
2415.737495	0.104429	0.559309	0.024263	81.897560	80.879089	119.043556	1.216728	0.000000	-0.222240	0.000000	0.000000	0.000000	-0.004665	0.075448	-0.021506	0.000000	0.000000	4.000000	41.000000	0.000000
2415.740828	0.104429	0.559309	0.024263	81.888382	80.715446	118.878258	1.216728	0.000000	-0.222240	0.000000	0.000000	0.000000	-0.004665	0.075448	-0.021506	0.000000	0.000000	4.000000	41.000000	0.000000
2415.744161	0.104429	0.559309	0.024263	81.888382	80.715446	118.878258	1.216728	0.000000	-0.222240	0.000000	0.000000	0.000000	-0.004665	0.075448	-0.021506	0.000000	0.000000	4.000000	41.000000	0.000000
2415.747495	0.104425	0.559515	0.024242	81.888382	80.715446	118.878258	1.216728	0.000000	-0.222240	0.000000	0.000000	0.000000	-0.001364	0.061841	-0.006292	0.000000	0.000000	4.000000	41.000000	0.000000
2415.750828	0.104425	0.559515	0.024242	81.881485	80.593048	118.754601	1.213144	0.000000	-0.221463	0.000000	0.000000	0.000000	-0.001364	0.061841	-0.006292	0.000000	0.000000	4.000000	41.000000	0.000000
2415.754161	0.104425	0.559515	0.024242	81.881485	80.593048	118.754601	1.213144	0.000000	-0.221463	0.000000	0.000000	0.000000	-0.001364	0.061841	-0.006292	0.000000	0.000000	4.000000	41.000000	0.000000
2415.757495	0.104425	0.559515	0.024242	81.881485	80.593048	118.754601	1.213144	0.000000	-0.221463	0.000000	0.000000	0.000000	-0.001364	0.061841	-0.006292	0.000000	0.000000	4.000000	41.000000	0.000000
2415.760828	0.104412	0.559694	0.024294	81.878075	80.529167	118.692833	1.212095	0.000000	-0.221236	0.000000	0.000000	0.000000	-0.003798	0.053548	0.015592	0.000000	0.000000	4.000000	41.000000	0.000000
2415.764161	0.104412	0.559694	0.024294	81.878075	80.529167	118.692833	1.212095	0.000000	-0.221236	0.000000	0.000000	0.000000	-0.003798	0.053548	0.015592	0.000000	0.000000	4.000000	41.000000	0.000000
2415.767495	0.104412	0.559694	0.024294	81.878075	80.529167	118.692833	1.212095	0.000000	-0.221236	0.000000	0.000000	0.000000	-0.003798	0.053548	0.015592	0.000000	0.000000	4.000000	41.000000	0.000000
2415.770828	0.104412	0.559694	0.024294	81.875710	80.488365	118.651627	1.214694	0.000000	-0.220603	0.000000	0.000000	0.000000	-0.003798	0.053548	0.015592	0.000000	0.000000	4.000000	41.000000	0.000000
2415.774161	0.104429	0.559711	0.024374	81.875710	80.488365	118.651627	1.214694	0.000000	-0.220603	0.000000	0.000000	0.000000	0.005191	0.005083	0.023943	0.000000	0.000000	4.000000	41.000000	0.000000
2415.777495	0.104429	0.559711	0.024374	81.875710	80.488365	118.651627	1.214694	0.000000	-0.220603	0.000000	0.000000	0.000000	0.005191	0.005083	0.023943	0.000000	0.000000	4.000000	41.000000	0.000000
2415.780828	0.104429	0.559711	0.024374	81.875710	80.491058	118.651588	1.214694	0.000000	-0.220603	0.000000	0.000000	0.000000	0.005191	0.005083	0.023943	0.000000	0.000000	4.000000	41.000000	0.000000
2415.784161	0.104429	0.559711	0.024374	81.875710	80.491058	118.651588	1.214694	0.000000	-0.220603	0.000000	0.000000	0.000000	0.005191	0.005083	0.023943	0.000000	0.000000	4.000000	41.000000	0.000000
2415.787495	0.104467	0.559683	0.024437	81.875710	80.491058	118.651588	1.214694	0.000000	-0.220603	0.000000	0.000000	0.000000	0.011289	-0.008290	0.018932	0.000000	0.000000	4.000000	41.000000	0.000000
2415.790828	0.104467	0.559683	0.024437	81.875710	80.488365	118.651627	1.218684	0.000000	-0.221468	0.000000	0.000000	0.000000	0.011289	-0.008290	0.018932	0.000000	0.000000	4.000000	41.000000	0.000000
2415.794161	0.104467	0.559683	0.024437	81.875710	80.488365	118.651627	1.218684	0.000000	-0.221468	0.000000	0.000000	0.000000	0.011289	-0.008290	0.018932	0.000000	0.000000	4.000000	41.000000	0.000000
2415.797495	0.104467	0.559683	0.024437	81.875710	80.488365	118.651627	1.218684	0.000000	-0.221468	0.000000	0.000000	0.000000	0.011289	-0.008290	0.018932	0.000000	0.000000	4.000000	41.000000	0.000000
2415.800828	0.104482	0.559538	0.024617	81.879189	80.549515	118.713387	1.221840	0.000000	-0.223349	0.000000	0.000000	0.000000	0.004536	-0.043590	0.054048	0.000000	0.000000	4.000000	41.000000	0.000000
2415.804161	0.104482	0.559538	0.024617	81.879189	80.549515	118.713387	1.221840	0.000000	-0.223349	0.000000	0.000000	0.000000	0.004536	-0.043590	0.054048	0.000000	0.000000	4.000000	41.000000	0.000000
2415.807495	0.104482	0.559538	0.024617	81.879189	80.549515	118.713387	1.221840	0.000000	-0.223349	0.000000	0.000000	0.000000	0.004536	-0.043590	0.054048	0.000000	0.000000	4.000000	41.000000	0.000000
2415.810828	0.104482	0.559538	0.024617	81.886467	80.648872	118.812111	1.230848	0.000000	-0.224105	0.000000	0.000000	0.000000	0.004536	-0.043590	0.054048	0.000000	0.000000	4.000000	41.000000	0.000000
2415.814161	0.104493	0.559394	0.024667	81.886467	80.648872	118.812111	1.230848	0.000000	-0.224105	0.000000	0.000000	0.000000	0.003253	-0.043172	0.014994	0.000000	0.000000	4.000000	41.000000	0.000000
2415.817495	0.104493	0.559394	0.024667	81.886467	80.648872	118.812111	1.230848	0.000000	-0.224105	0.000000	0.000000	0.000000	0.003253	-0.043172	0.014994	0.000000	0.000000	4.000000	41.000000	0.000000
2415.820828	0.104493	0.559394	0.024667	81.897560	80.786804	118.948112	1.230848	0.000000	-0.224105	0.000000	0.000000	0.000000	0.003253	-0.043172	0.014994	0.000000	0.000000	4.000000	41.000000	0.000000
2415.824161	0.104493	0.559394	0.024667	81.897560	80.786804	118.948112	1.230848	0.000000	-0.224105	0.000000	0.000000	0.000000	0.003253	-0.043172	0.014994	0.000000	0.000000	4.000000	41.000000	0.000000
2415.827495	0.104493	0.559197	0.024665	81.897560	80.786804	118.948112	1.230848	0.000000	-0.224105	0.000000	0.000000	0.000000	-0.000114	-0.059112	-0.000524	0.000000	0.000000	4.000000	41.000000	0.000000
2415.830828	0.104493	0.559197	0.024665	81.912018	80.983917	119.146667	1.233347	0.000000	-0.224647	0.000000	0.000000	0.000000	-0.000114	-0.059112	-0.000524	0.000000	0.000000	4.000000	41.000000	0.000000
2415.834161	0.104493	0.559197	0.024665	81.912018	80.983917	119.146667	1.233347	0.000000	-0.224647	0.000000	0.000000	0.000000	-0.000114	-0.059112	-0.000524	0.000000	0.000000	4.000000	41.000000	0.000000
2415.837495	0.104493	0.559197	0.024665	81.912018	80.983917	119.146667	1.233347	0.000000	-0.224647	0.000000	0.000000	0.000000	-0.000114	-0.059112	-0.000524	0.000000	0.000000	4.000000	41.000000	0.000000
2415.840828	0.104424	0.558678	0.024681	81.924843	81.181526	119.350098	1.233259	0.000000	-0.224628	0.000000	0.000000	0.000000	-0.020539	-0.155819	0.004674	0.000000	0.000000	4.000000	41.000000	0.000000
2415.844161	0.104424	0.558678	0.024681	81.924843	81.181526	119.350098	1.233259	0.000000	-0.224628	0.000000	0.000000	0.000000	-0.020539	-0.155819	0.004674	0.000000	0.000000	4.000000	41.000000	0.000000
2415.847495	0.104424	0.558678	0.024681	81.924843	81.181526	119.350098	1.233259	0.000000	-0.224628	0.000000	0.000000	0.000000	-0.020539	-0.155819	0.004674	0.000000	0.000000	4.000000	41.000000	0.000000
2415.850828	0.104424	0.558678	0.024681	81.937149	81.402977	119.579254	1.234038	0.000000	-0.221205	0.000000	0.000000	0.000000	-0.020539	-0.155819	0.004674	0.000000	0.000000	4.000000	41.000000	0.000000
2415.854161	0.104385	0.558417	0.024722	81.937149	81.402977	119.579254	1.234038	0.000000	-0.221205	0.000000	0.000000	0.000000	-0.011683	-0.078022	0.012407	0.000000	0.000000	4.000000	41.000000	0.000000
2415.857495	0.104385	0.558417	0.024722	81.937149	81.402977	119.579254	1.234038	0.000000	-0.221205	0.000000	0.000000	0.000000	-0.011683	-0.078022	0.012407	0.000000	0.000000	4.000000	41.000000	0.000000
2415.860828	0.104329	0.558121	0.024796	81.950844	81.619904	119.804932	1.234038	0.000000	-0.221205	0.000000	0.000000	0.000000	-0.016733	-0.088922	0.022267	0.000000	0.000000	4.000000	41.000000	0.000000
2415.864161	0.104329	0.558121	0.024796	81.950844	81.619904	119.804932	1.234038	0.000000	-0.221205	0.000000	0.000000	0.000000	-0.016733	-0.088922	0.022267	0.000000	0.000000	4.000000	41.000000	0.000000
2415.867495	0.104329	0.558121	0.024796	81.950844	81.619904	119.804932	1.234038	0.000000	-0.221205	0.000000	0.000000	0.000000	-0.016733	-0.088922	0.022267	0.000000	0.000000	4.000000	41.000000	0.000000
2415.870828	0.104329	0.558121	0.024796	81.969940	81.784042	119.969009	1.239817	0.000000	-0.216469	0.000000	0.000000	0.000000	-0.016733	-0.088922	0.022267	0.000000	0.000000	4.000000	41.000000	0.000000
2415.874161	0.104258	0.557860	0.024910	81.969940	81.784042	119.969009	1.239817	0.000000	-0.216469	0.000000	0.000000	0.000000	-0.021376	-0.078330	0.034067	0.000000	0.000000	4.000000	41.000000	0.000000
2415.877495	0.104258	0.557860	0.024910	81.969940	81.784042	119.969009	1.239817	0.000000	-0.216469	0.000000	0.000000	0.000000	-0.021376	-0.078330	0.034067	0.000000	0.000000	4.000000	41.000000	0.000000
2415.880828	0.104258	0.557860	0.024910	82.007751	81.891548	120.059837	1.239817	0.000000	-0.216469	0.000000	0.000000	0.000000	-0.021376	-0.078330	0.034067	0.000000	0.000000	4.000000	41.000000	0.000000
2415.884161	0.104258	0.557860	0.024910	82.007751	81.891548	120.059837	1.239817	0.000000	-0.216469	0.000000	0.000000	0.000000	-0.021376	-0.078330	0.034067	0.000000	0.000000	4.000000	41.000000	0.000000
2415.887495	0.104200	0.557598	0.025086	82.007751	81.891548	120.059837	1.239817	0.000000	-0.216469	0.000000	0.000000	0.000000	-0.017338	-0.078635	0.052801	0.000000	0.000000	4.000000	41.000000	0.000000
2415.890828	0.104200	0.557598	0.025086	82.053223	81.990845	120.131348	1.245495	0.000000	-0.212907	0.000000	0.000000	0.000000	-0.017338	-0.078635	0.052801	0.000000	0.000000	4.000000	41.000000	0.000000
2415.894161	0.104200	0.557598	0.025086	82.053223	81.990845	120.131348	1.245495	0.000000	-0.212907	0.000000	0.000000	0.000000	-0.017338	-0.078635	0.052801	0.000000	0.000000	4.000000	41.000000	0.000000
2415.897495	0.104200	0.557598	0.025086	82.053223	81.990845	120.131348	1.245495	0.000000	-0.212907	0.000000	0.000000	0.000000	-0.017338	-0.078635	0.052801	0.000000	0.000000	4.000000	41.000000	0.000000
2415.900828	0.104038	0.557080	0.025555	82.085350	82.083878	120.215225	1.254295	0.000000	-0.210017	0.000000	0.000000	0.000000	-0.048752	-0.155285	0.140672	0.000000	0.000000	4.000000	41.000000	0.000000
2415.904161	0.104038	0.557080	0.025555	82.085350	82.083878	120.215225	1.254295	0.000000	-0.210017	0.000000	0.000000	0.000000	-0.048752	-0.155285	0.140672	0.000000	0.000000	4.000000	41.000000	0.000000
2415.907495	0.104038	0.557080	0.025555	82.085350	82.083878	120.215225	1.254295	0.000000	-0.210017	0.000000	0.000000	0.000000	-0.048752	-0.155285	0.140672	0.000000	0.000000	4.000000	41.000000	0.000000
2415.910828	0.104038	0.557080	0.025555	82.096817	82.163811	120.305779	1.277741	0.000000	-0.201892	0.000000	0.000000	0.000000	-0.048752	-0.155285	0.140672	0.000000	0.000000	4.000000	41.000000	0.000000
2415.914161	0.103955	0.556852	0.025837	82.096817	82.163811	120.305779	1.277741	0.000000	-0.201892	0.000000	0.000000	0.000000	-0.024914	-0.068576	0.084785	0.000000	0.000000	4.000000	41.000000	0.000000
2415.917495	0.103955	0.556852	0.025837	82.096817	82.163811	120.305779	1.277741	0.000000	-0.201892	0.000000	0.000000	0.000000	-0.024914	-0.068576	0.084785	0.000000	0.000000	4.000000	41.000000	0.000000
2415.920828	0.103955	0.556852	0.025837	82.100044	82.211121	120.370010	1.277741	0.000000	-0.201892	0.000000	0.000000	0.000000	-0.024914	-0.068576	0.084785	0.000000	0.000000	4.000000	41.000000	0.000000
2415.924161	0.103955	0.556852	0.025837	82.100044	82.211121	120.370010	1.277741	0.000000	-0.201892	0.000000	0.000000	0.000000	-0.024914	-0.068576	0.084785	0.000000	0.000000	4.000000	41.000000	0.000000
2415.927495	0.103898	0.556640	0.026132	82.100044	82.211121	120.370010	1.277741	0.000000	-0.201892	0.000000	0.000000	0.000000	-0.016970	-0.063373	0.088457	0.000000	0.000000	4.000000	41.000000	0.000000
2415.930828	0.103844	0.556473	0.026439	82.103256	82.261177	120.434265	1.291872	0.000000	-0.197739	0.000000	0.000000	0.000000	-0.016245	-0.050081	0.092025	0.000000	0.000000	4.000000	41.000000	0.000000
2415.934161	0.103844	0.556473	0.026439	82.103256	82.261177	120.434265	1.291872	0.000000	-0.197739	0.000000	0.000000	0.000000	-0.016245	-0.050081	0.092025	0.000000	0.000000	4.000000	41.000000	0.000000
2415.937495	0.103844	0.556473	0.026439	82.103256	82.261177	120.434265	1.291872	0.000000	-0.197739	0.000000	0.000000	0.000000	-0.016245	-0.050081	0.092025	0.000000	0.000000	4.000000	41.000000	0.000000
2415.940828	0.103844	0.556473	0.026439	82.103256	82.250336	120.434311	1.321952	0.000000	-0.192203	0.000000	0.000000	0.000000	-0.016245	-0.050081	0.092025	0.000000	0.000000	4.000000	41.000000	0.000000
2415.944161	0.103787	0.556360	0.026735	82.103256	82.250336	120.434311	1.321952	0.000000	-0.192203	0.000000	0.000000	0.000000	-0.016976	-0.033906	0.088816	0.000000	0.000000	4.000000	41.000000	0.000000
2415.947495	0.103787	0.556360	0.026735	82.103256	82.250336	120.434311	1.321952	0.000000	-0.192203	0.000000	0.000000	0.000000	-0.016976	-0.033906	0.088816	0.000000	0.000000	4.000000	41.000000	0.000000
2415.950828	0.103787	0.556360	0.026735	82.103271	82.242142	120.434280	1.321952	0.000000	-0.192203	0.000000	0.000000	0.000000	-0.016976	-0.033906	0.088816	0.000000	0.000000	4.000000	41.000000	0.000000
2415.954161	0.103787	0.556360	0.026735	82.103271	82.242142	120.434280	1.321952	0.000000	-0.192203	0.000000	0.000000	0.000000	-0.016976	-0.033906	0.088816	0.000000	0.000000	4.000000	41.000000	0.000000
2415.957495	0.103795	0.556257	0.026994	82.103271	82.242142	120.434280	1.321952	0.000000	-0.192203	0.000000	0.000000	0.000000	0.002214	-0.031131	0.077579	0.000000	0.000000	4.000000	41.000000	0.000000
2415.960828	0.103795	0.556257	0.026994	82.103752	82.213158	120.408844	1.336755	0.000000	-0.189374	0.000000	0.000000	0.000000	0.002214	-0.031131	0.077579	0.000000	0.000000	4.000000	41.000000	0.000000
2415.964161	0.103795	0.556257	0.026994	82.103752	82.213158	120.408844	1.336755	0.000000	-0.189374	0.000000	0.000000	0.000000	0.002214	-0.031131	0.077579	0.000000	0.000000	4.000000	41.000000	0.000000
2415.967495	0.103795	0.556257	0.026994	82.103752	82.213158	120.408844	1.336755	0.000000	-0.189374	0.000000	0.000000	0.000000	0.002214	-0.031131	0.077579	0.000000	0.000000	4.000000	41.000000	0.000000
2415.970828	0.103796	0.556149	0.027450	82.107727	82.155739	120.349739	1.349684	0.000000	-0.189743	0.000000	0.000000	0.000000	0.000450	-0.032373	0.136792	0.000000	0.000000	4.000000	41.000000	0.000000
2415.974161	0.103796	0.556149	0.027450	82.107727	82.155739	120.349739	1.349684	0.000000	-0.189743	0.000000	0.000000	0.000000	0.000450	-0.032373	0.136792	0.000000	0.000000	4.000000	41.000000	0.000000
2415.977495	0.103796	0.556149	0.027450	82.107727	82.155739	120.349739	1.349684	0.000000	-0.189743	0.000000	0.000000	0.000000	0.000450	-0.032373	0.136792	0.000000	0.000000	4.000000	41.000000	0.000000
2415.980828	0.103796	0.556149	0.027450	82.126175	82.124451	120.301010	1.372483	0.000000	-0.189818	0.000000	0.000000	0.000000	0.000450	-0.032373	0.136792	0.000000	0.000000	4.000000	41.000000	0.000000
2415.984161	0.103802	0.556092	0.027590	82.126175	82.124451	120.301010	1.372483	0.000000	-0.189818	0.000000	0.000000	0.000000	0.001811	-0.017036	0.042160	0.000000	0.000000	4.000000	41.000000	0.000000
2415.987495	0.103802	0.556092	0.027590	82.126175	82.124451	120.301010	1.372483	0.000000	-0.189818	0.000000	0.000000	0.000000	0.001811	-0.017036	0.042160	0.000000	0.000000	4.000000	41.000000	0.000000
2415.990828	0.103802	0.556092	0.027590	82.158875	82.044785	120.189613	1.372483	0.000000	-0.189818	0.000000	0.000000	0.000000	0.001811	-0.017036	0.042160	0.000000	0.000000	4.000000	41.000000	0.000000
2415.994161	0.103802	0.556092	0.027590	82.158875	82.044785	120.189613	1.372483	0.000000	-0.189818	0.000000	0.000000	0.000000	0.001811	-0.017036	0.042160	0.000000	0.000000	4.000000	41.000000	0.000000
2415.997495	0.103775	0.556081	0.027685	82.158875	82.044785	120.189613	1.372483	0.000000	-0.189818	0.000000	0.000000	0.000000	-0.008343	-0.003236	0.028491	0.000000	0.000000	4.000000	41.000000	0.000000
2416.000828	0.103775	0.556081	0.027685	82.202278	81.949791	120.040428	1.379510	0.000000	-0.190120	0.000000	0.000000	0.000000	-0.008343	-0.003236	0.028491	0.000000	0.000000	4.000000	41.000000	0.000000
2416.004161	0.103775	0.556081	0.027685	82.202278	81.949791	120.040428	1.379510	0.000000	-0.190120	0.000000	0.000000	0.000000	-0.008343	-0.003236	0.028491	0.000000	0.000000	4.000000	41.000000	0.000000
2416.007495	0.103775	0.556081	0.027685	82.202278	81.949791	120.040428	1.379510	0.000000	-0.190120	0.000000	0.000000	0.000000	-0.008343	-0.003236	0.028491	0.000000	0.000000	4.000000	41.000000	0.000000
2416.010828	0.103747	0.556070	0.027780	82.246727	81.875099	119.919724	1.384258	0.000000	-0.188729	0.000000	0.000000	0.000000	-0.008350	-0.003259	0.028489	0.000000	0.000000	4.000000	41.000000	0.000000
2416.014161	0.103747	0.556070	0.027780	82.246727	81.875099	119.919724	1.384258	0.000000	-0.188729	0.000000	0.000000	0.000000	-0.008350	-0.003259	0.028489	0.000000	0.000000	4.000000	41.000000	0.000000
2416.017495	0.103747	0.556070	0.027780	82.246727	81.875099	119.919724	1.384258	0.000000	-0.188729	0.000000	0.000000	0.000000	-0.008350	-0.003259	0.028489	0.000000	0.000000	4.000000	41.000000	0.000000
2416.020828	0.103747	0.556070	0.027780	82.273911	81.856796	119.870323	1.389006	0.000000	-0.187337	0.000000	0.000000	0.000000	-0.008350	-0.003259	0.028489	0.000000	0.000000	4.000000	41.000000	0.000000
2416.024161	0.103761	0.556062	0.027735	82.273911	81.856796	119.870323	1.389006	0.000000	-0.187337	0.000000	0.000000	0.000000	0.004344	-0.002440	-0.013452	0.000000	0.000000	4.000000	41.000000	0.000000
2416.027495	0.103761	0.556062	0.027735	82.273911	81.856796	119.870323	1.389006	0.000000	-0.187337	0.000000	0.000000	0.000000	0.004344	-0.002440	-0.013452	0.000000	0.000000	4.000000	41.000000	0.000000
2416.030828	0.103761	0.556062	0.027735	82.280037	81.849434	119.853523	1.389006	0.000000	-0.187337	0.000000	0.000000	0.000000	0.004344	-0.002440	-0.013452	0.000000	0.000000	4.000000	41.000000	0.000000
2416.034161	0.103761	0.556062	0.027735	82.280037	81.849434	119.853523	1.389006	0.000000	-0.187337	0.000000	0.000000	0.000000	0.004344	-0.002440	-0.013452	0.000000	0.000000	4.000000	41.000000	0.000000
2416.037495	0.103775	0.556081	0.027685	82.280037	81.849434	119.853523	1.389006	0.000000	-0.187337	0.000000	0.000000	0.000000	0.004005	0.005687	-0.015037	0.000000	0.000000	4.000000	41.000000	0.000000
2416.040828	0.103775	0.556081	0.027685	82.278900	81.833153	119.831596	1.386765	0.000000	-0.188062	0.000000	0.000000	0.000000	0.004005	0.005687	-0.015037	0.000000	0.000000	4.000000	41.000000	0.000000
2416.044161	0.103775	0.556081	0.027685	82.278900	81.833153	119.831596	1.386765	0.000000	-0.188062	0.000000	0.000000	0.000000	0.004005	0.005687	-0.015037	0.000000	0.000000	4.000000	41.000000	0.000000
2416.047495	0.103775	0.556081	0.027685	82.278900	81.833153	119.831596	1.386765	0.000000	-0.188062	0.000000	0.000000	0.000000	0.004005	0.005687	-0.015037	0.000000	0.000000	4.000000	41.000000	0.000000
2416.050828	0.103881	0.556172	0.027622	82.276764	81.798042	119.787941	1.384258	0.000000	-0.188729	0.000000	0.000000	0.000000	0.032052	0.027210	-0.018929	0.000000	0.000000	4.000000	41.000000	0.000000
2416.054161	0.103881	0.556172	0.027622	82.276764	81.798042	119.787941	1.384258	0.000000	-0.188729	0.000000	0.000000	0.000000	0.032052	0.027210	-0.018929	0.000000	0.000000	4.000000	41.000000	0.000000
2416.057495	0.103881	0.556172	0.027622	82.276764	81.798042	119.787941	1.384258	0.000000	-0.188729	0.000000	0.000000	0.000000	0.032052	0.027210	-0.018929	0.000000	0.000000	4.000000	41.000000	0.000000
2416.060828	0.103881	0.556172	0.027622	82.274574	81.762962	119.744293	1.381104	0.000000	-0.194071	0.000000	0.000000	0.000000	0.032052	0.027210	-0.018929	0.000000	0.000000	4.000000	41.000000	0.000000
2416.064161	0.103976	0.556217	0.027614	82.274574	81.762962	119.744293	1.381104	0.000000	-0.194071	0.000000	0.000000	0.000000	0.028390	0.013416	-0.002313	0.000000	0.000000	4.000000	41.000000	0.000000
2416.067495	0.103976	0.556217	0.027614	82.274574	81.762962	119.744293	1.381104	0.000000	-0.194071	0.000000	0.000000	0.000000	0.028390	0.013416	-0.002313	0.000000	0.000000	4.000000	41.000000	0.000000
2416.070828	0.103976	0.556217	0.027614	82.272415	81.730560	119.700623	1.381104	0.000000	-0.194071	0.000000	0.000000	0.000000	0.028390	0.013416	-0.002313	0.000000	0.000000	4.000000	41.000000	0.000000
2416.074161	0.103976	0.556217	0.027614	82.272415	81.730560	119.700623	1.381104	0.000000	-0.194071	0.000000	0.000000	0.000000	0.028390	0.013416	-0.002313	0.000000	0.000000	4.000000	41.000000	0.000000
2416.077495	0.104071	0.556261	0.027607	82.272415	81.730560	119.700623	1.381104	0.000000	-0.194071	0.000000	0.000000	0.000000	0.028391	0.013408	-0.002320	0.000000	0.000000	4.000000	41.000000	0.000000
2416.080828	0.104071	0.556261	0.027607	82.270233	81.698181	119.656967	1.380718	0.000000	-0.198803	0.000000	0.000000	0.000000	0.028391	0.013408	-0.002320	0.000000	0.000000	4.000000	41.000000	0.000000
2416.084161	0.104071	0.556261	0.027607	82.270233	81.698181	119.656967	1.380718	0.000000	-0.198803	0.000000	0.000000	0.000000	0.028391	0.013408	-0.002320	0.000000	0.000000	4.000000	41.000000	0.000000
2416.087495	0.104071	0.556261	0.027607	82.270233	81.698181	119.656967	1.380718	0.000000	-0.198803	0.000000	0.000000	0.000000	0.028391	0.013408	-0.002320	0.000000	0.000000	4.000000	41.000000	0.000000
2416.090828	0.104201	0.556332	0.027651	82.268051	81.660469	119.613419	1.380331	0.000000	-0.203535	0.000000	0.000000	0.000000	0.038981	0.021146	0.013351	0.000000	0.000000	4.000000	41.000000	0.000000
2416.094161	0.104201	0.556332	0.027651	82.268051	81.660469	119.613419	1.380331	0.000000	-0.203535	0.000000	0.000000	0.000000	0.038981	0.021146	0.013351	0.000000	0.000000	4.000000	41.000000	0.000000
2416.097495	0.104201	0.556332	0.027651	82.268051	81.660469	119.613419	1.380331	0.000000	-0.203535	0.000000	0.000000	0.000000	0.038981	0.021146	0.013351	0.000000	0.000000	4.000000	41.000000	0.000000
2416.100828	0.104201	0.556332	0.027651	82.265892	81.619965	119.569801	1.382557	0.000000	-0.210032	0.000000	0.000000	0.000000	0.038981	0.021146	0.013351	0.000000	0.000000	4.000000	41.000000	0.000000
2416.104161	0.104231	0.556367	0.027681	82.265892	81.619965	119.569801	1.382557	0.000000	-0.210032	0.000000	0.000000	0.000000	0.009137	0.010576	0.008897	0.000000	0.000000	4.000000	41.000000	0.000000
2416.107495	0.104231	0.556367	0.027681	82.265892	81.619965	119.569801	1.382557	0.000000	-0.210032	0.000000	0.000000	0.000000	0.009137	0.010576	0.008897	0.000000	0.000000	4.000000	41.000000	0.000000
2416.110828	0.104231	0.556367	0.027681	82.264771	81.598343	119.540009	1.382557	0.000000	-0.210032	0.000000	0.000000	0.000000	0.009137	0.010576	0.008897	0.000000	0.000000	4.000000	41.000000	0.000000
2416.114161	0.104231	0.556367	0.027681	82.264771	81.598343	119.540009	1.382557	0.000000	-0.210032	0.000000	0.000000	0.000000	0.009137	0.010576	0.008897	0.000000	0.000000	4.000000	41.000000	0.000000
2416.117495	0.104230	0.556394	0.027675	82.264771	81.598343	119.540009	1.382557	0.000000	-0.210032	0.000000	0.000000	0.000000	-0.000342	0.008138	-0.001590	0.000000	0.000000	4.000000	41.000000	0.000000
2416.120828	0.104230	0.556394	0.027675	82.263657	81.574074	119.518257	1.384040	0.000000	-0.211554	0.000000	0.000000	0.000000	-0.000342	0.008138	-0.001590	0.000000	0.000000	4.000000	41.000000	0.000000
2416.124161	0.104230	0.556394	0.027675	82.263657	81.574074	119.518257	1.384040	0.000000	-0.211554	0.000000	0.000000	0.000000	-0.000342	0.008138	-0.001590	0.000000	0.000000	4.000000	41.000000	0.000000
2416.127495	0.104230	0.556394	0.027675	82.263657	81.574074	119.518257	1.384040	0.000000	-0.211554	0.000000	0.000000	0.000000	-0.000342	0.008138	-0.001590	0.000000	0.000000	4.000000	41.000000	0.000000
2416.130828	0.104173	0.556440	0.027635	82.265152	81.568726	119.498001	1.383775	0.000000	-0.211497	0.000000	0.000000	0.000000	-0.017065	0.013808	-0.012181	0.000000	0.000000	4.000000	41.000000	0.000000
2416.134161	0.104173	0.556440	0.027635	82.265152	81.568726	119.498001	1.383775	0.000000	-0.211497	0.000000	0.000000	0.000000	-0.017065	0.013808	-0.012181	0.000000	0.000000	4.000000	41.000000	0.000000
2416.137495	0.104173	0.556440	0.027635	82.265152	81.568726	119.498001	1.383775	0.000000	-0.211497	0.000000	0.000000	0.000000	-0.017065	0.013808	-0.012181	0.000000	0.000000	4.000000	41.000000	0.000000
2416.140828	0.104173	0.556440	0.027635	82.265182	81.566063	119.490074	1.381744	0.000000	-0.208653	0.000000	0.000000	0.000000	-0.017065	0.013808	-0.012181	0.000000	0.000000	4.000000	41.000000	0.000000
2416.144161	0.104140	0.556459	0.027595	82.265182	81.566063	119.490074	1.381744	0.000000	-0.208653	0.000000	0.000000	0.000000	-0.009819	0.005680	-0.012077	0.000000	0.000000	4.000000	41.000000	0.000000
2416.147495	0.104140	0.556459	0.027595	82.265182	81.566063	119.490074	1.381744	0.000000	-0.208653	0.000000	0.000000	0.000000	-0.009819	0.005680	-0.012077	0.000000	0.000000	4.000000	41.000000	0.000000
2416.150828	0.104140	0.556459	0.027595	82.266296	81.582169	119.495865	1.381744	0.000000	-0.208653	0.000000	0.000000	0.000000	-0.009819	0.005680	-0.012077	0.000000	0.000000	4.000000	41.000000	0.000000
2416.154161	0.104140	0.556459	0.027595	82.266296	81.582169	119.495865	1.381744	0.000000	-0.208653	0.000000	0.000000	0.000000	-0.009819	0.005680	-0.012077	0.000000	0.000000	4.000000	41.000000	0.000000
2416.157495	0.104086	0.556451	0.027565	82.266296	81.582169	119.495865	1.381744	0.000000	-0.208653	0.000000	0.000000	0.000000	-0.016376	-0.002460	-0.009005	0.000000	0.000000	4.000000	41.000000	0.000000
2416.160828	0.104086	0.556451	0.027565	82.267365	81.595612	119.509682	1.379732	0.000000	-0.207017	0.000000	0.000000	0.000000	-0.016376	-0.002460	-0.009005	0.000000	0.000000	4.000000	41.000000	0.000000
2416.164161	0.104086	0.556451	0.027565	82.267365	81.595612	119.509682	1.379732	0.000000	-0.207017	0.000000	0.000000	0.000000	-0.016376	-0.002460	-0.009005	0.000000	0.000000	4.000000	41.000000	0.000000
2416.167495	0.104086	0.556451	0.027565	82.267365	81.595612	119.509682	1.379732	0.000000	-0.207017	0.000000	0.000000	0.000000	-0.016376	-0.002460	-0.009005	0.000000	0.000000	4.000000	41.000000	0.000000
2416.170828	0.103955	0.556408	0.027515	82.269577	81.633369	119.545288	1.378231	0.000000	-0.204287	0.000000	0.000000	0.000000	-0.039312	-0.013012	-0.014947	0.000000	0.000000	4.000000	41.000000	0.000000
2416.174161	0.103955	0.556408	0.027515	82.269577	81.633369	119.545288	1.378231	0.000000	-0.204287	0.000000	0.000000	0.000000	-0.039312	-0.013012	-0.014947	0.000000	0.000000	4.000000	41.000000	0.000000
2416.177495	0.103955	0.556408	0.027515	82.269577	81.633369	119.545288	1.378231	0.000000	-0.204287	0.000000	0.000000	0.000000	-0.039312	-0.013012	-0.014947	0.000000	0.000000	4.000000	41.000000	0.000000
2416.180828	0.103955	0.556408	0.027515	82.270660	81.649559	119.559143	1.375739	0.000000	-0.197735	0.000000	0.000000	0.000000	-0.039312	-0.013012	-0.014947	0.000000	0.000000	4.000000	41.000000	0.000000
2416.184161	0.103910	0.556380	0.027530	82.270660	81.649559	119.559143	1.375739	0.000000	-0.197735	0.000000	0.000000	0.000000	-0.013465	-0.008124	0.004550	0.000000	0.000000	4.000000	41.000000	0.000000
2416.187495	0.103910	0.556380	0.027530	82.270660	81.649559	119.559143	1.375739	0.000000	-0.197735	0.000000	0.000000	0.000000	-0.013465	-0.008124	0.004550	0.000000	0.000000	4.000000	41.000000	0.000000
2416.190828	0.103910	0.556380	0.027530	82.271782	81.665749	119.580971	1.375739	0.000000	-0.197735	0.000000	0.000000	0.000000	-0.013465	-0.008124	0.004550	0.000000	0.000000	4.000000	41.000000	0.000000
2416.194161	0.103910	0.556380	0.027530	82.271782	81.665749	119.580971	1.375739	0.000000	-0.197735	0.000000	0.000000	0.000000	-0.013465	-0.008124	0.004550	0.000000	0.000000	4.000000	41.000000	0.000000
2416.197495	0.103865	0.556353	0.027545	82.271782	81.665749	119.580971	1.375739	0.000000	-0.197735	0.000000	0.000000	0.000000	-0.013465	-0.008135	0.004548	0.000000	0.000000	4.000000	41.000000	0.000000
2416.200828	0.103865	0.556353	0.027545	82.273964	81.706253	119.624603	1.376498	0.000000	-0.195491	0.000000	0.000000	0.000000	-0.013465	-0.008135	0.004548	0.000000	0.000000	4.000000	41.000000	0.000000
2416.204161	0.103865	0.556353	0.027545	82.273964	81.706253	119.624603	1.376498	0.000000	-0.195491	0.000000	0.000000	0.000000	-0.013465	-0.008135	0.004548	0.000000	0.000000	4.000000	41.000000	0.000000
2416.207495	0.103865	0.556353	0.027545	82.273964	81.706253	119.624603	1.376498	0.000000	-0.195491	0.000000	0.000000	0.000000	-0.013465	-0.008135	0.004548	0.000000	0.000000	4.000000	41.000000	0.000000
2416.210828	0.103878	0.556253	0.027606	82.275063	81.730560	119.638397	1.377256	0.000000	-0.193247	0.000000	0.000000	0.000000	0.003925	-0.030047	0.018326	0.000000	0.000000	4.000000	41.000000	0.000000
2416.214161	0.103878	0.556253	0.027606	82.275063	81.730560	119.638397	1.377256	0.000000	-0.193247	0.000000	0.000000	0.000000	0.003925	-0.030047	0.018326	0.000000	0.000000	4.000000	41.000000	0.000000
2416.217495	0.103878	0.556253	0.027606	82.275063	81.730560	119.638397	1.377256	0.000000	-0.193247	0.000000	0.000000	0.000000	0.003925	-0.030047	0.018326	0.000000	0.000000	4.000000	41.000000	0.000000
2416.220828	0.103878	0.556253	0.027606	82.276123	81.752235	119.660286	1.380310	0.000000	-0.193901	0.000000	0.000000	0.000000	0.003925	-0.030047	0.018326	0.000000	0.000000	4.000000	41.000000	0.000000
2416.224161	0.103889	0.556207	0.027657	82.276123	81.752235	119.660286	1.380310	0.000000	-0.193901	0.000000	0.000000	0.000000	0.003246	-0.013812	0.015148	0.000000	0.000000	4.000000	41.000000	0.000000
2416.227495	0.103889	0.556207	0.027657	82.276123	81.752235	119.660286	1.380310	0.000000	-0.193901	0.000000	0.000000	0.000000	0.003246	-0.013812	0.015148	0.000000	0.000000	4.000000	41.000000	0.000000
2416.230828	0.103889	0.556207	0.027657	82.278336	81.798264	119.703987	1.380310	0.000000	-0.193901	0.000000	0.000000	0.000000	0.003246	-0.013812	0.015148	0.000000	0.000000	4.000000	41.000000	0.000000
2416.234161	0.103889	0.556207	0.027657	82.278336	81.798264	119.703987	1.380310	0.000000	-0.193901	0.000000	0.000000	0.000000	0.003246	-0.013812	0.015148	0.000000	0.000000	4.000000	41.000000	0.000000
2416.237495	0.103914	0.556153	0.027662	82.278336	81.798264	119.703987	1.380310	0.000000	-0.193901	0.000000	0.000000	0.000000	0.007585	-0.016268	0.001693	0.000000	0.000000	4.000000	41.000000	0.000000
2416.240828	0.103914	0.556153	0.027662	82.279373	81.822601	119.725800	1.382835	0.000000	-0.194442	0.000000	0.000000	0.000000	0.007585	-0.016268	0.001693	0.000000	0.000000	4.000000	41.000000	0.000000
2416.244161	0.103914	0.556153	0.027662	82.279373	81.822601	119.725800	1.382835	0.000000	-0.194442	0.000000	0.000000	0.000000	0.007585	-0.016268	0.001693	0.000000	0.000000	4.000000	41.000000	0.000000
2416.247495	0.103914	0.556153	0.027662	82.279373	81.822601	119.725800	1.382835	0.000000	-0.194442	0.000000	0.000000	0.000000	0.007585	-0.016268	0.001693	0.000000	0.000000	4.000000	41.000000	0.000000
2416.250828	0.103967	0.556089	0.027686	82.280472	81.847031	119.747711	1.383117	0.000000	-0.195706	0.000000	0.000000	0.000000	0.015943	-0.019094	0.006989	0.000000	0.000000	4.000000	41.000000	0.000000
2416.254161	0.103967	0.556089	0.027686	82.280472	81.847031	119.747711	1.383117	0.000000	-0.195706	0.000000	0.000000	0.000000	0.015943	-0.019094	0.006989	0.000000	0.000000	4.000000	41.000000	0.000000
2416.257495	0.103967	0.556089	0.027686	82.280472	81.847031	119.747711	1.383117	0.000000	-0.195706	0.000000	0.000000	0.000000	0.015943	-0.019094	0.006989	0.000000	0.000000	4.000000	41.000000	0.000000
2416.260828	0.103967	0.556089	0.027686	82.281540	81.871407	119.769554	1.384282	0.000000	-0.198364	0.000000	0.000000	0.000000	0.015943	-0.019094	0.006989	0.000000	0.000000	4.000000	41.000000	0.000000
2416.264161	0.103987	0.556072	0.027663	82.281540	81.871407	119.769554	1.384282	0.000000	-0.198364	0.000000	0.000000	0.000000	0.005790	-0.005288	-0.006675	0.000000	0.000000	4.000000	41.000000	0.000000
2416.267495	0.103987	0.556072	0.027663	82.281540	81.871407	119.769554	1.384282	0.000000	-0.198364	0.000000	0.000000	0.000000	0.005790	-0.005288	-0.006675	0.000000	0.000000	4.000000	41.000000	0.000000
2416.270828	0.103987	0.556072	0.027663	82.281517	81.874046	119.769485	1.384282	0.000000	-0.198364	0.000000	0.000000	0.000000	0.005790	-0.005288	-0.006675	0.000000	0.000000	4.000000	41.000000	0.000000
2416.274161	0.103987	0.556072	0.027663	82.281517	81.874046	119.769485	1.384282	0.000000	-0.198364	0.000000	0.000000	0.000000	0.005790	-0.005288	-0.006675	0.000000	0.000000	4.000000	41.000000	0.000000
2416.277495	0.104010	0.556072	0.027658	82.281517	81.874046	119.769485	1.384282	0.000000	-0.198364	0.000000	0.000000	0.000000	0.006906	0.000005	-0.001481	0.000000	0.000000	4.000000	41.000000	0.000000
2416.280828	0.104010	0.556072	0.027658	82.280472	81.857887	119.747681	1.383169	0.000000	-0.199328	0.000000	0.000000	0.000000	0.006906	0.000005	-0.001481	0.000000	0.000000	4.000000	41.000000	0.000000
2416.284161	0.104010	0.556072	0.027658	82.280472	81.857887	119.747681	1.383169	0.000000	-0.199328	0.000000	0.000000	0.000000	0.006906	0.000005	-0.001481	0.000000	0.000000	4.000000	41.000000	0.000000
2416.287495	0.104010	0.556072	0.027658	82.280472	81.857887	119.747681	1.383169	0.000000	-0.199328	0.000000	0.000000	0.000000	0.006906	0.000005	-0.001481	0.000000	0.000000	4.000000	41.000000	0.000000
2416.290828	0.104137	0.556097	0.027691	82.280449	81.866013	119.747643	1.382923	0.000000	-0.200480	0.000000	0.000000	0.000000	0.038209	0.007732	0.009756	0.000000	0.000000	4.000000	41.000000	0.000000
2416.294161	0.104137	0.556097	0.027691	82.280449	81.866013	119.747643	1.382923	0.000000	-0.200480	0.000000	0.000000	0.000000	0.038209	0.007732	0.009756	0.000000	0.000000	4.000000	41.000000	0.000000
2416.297495	0.104137	0.556097	0.027691	82.280449	81.866013	119.747643	1.382923	0.000000	-0.200480	0.000000	0.000000	0.000000	0.038209	0.007732	0.009756	0.000000	0.000000	4.000000	41.000000	0.000000
2416.300828	0.104137	0.556097	0.027691	82.279373	81.849777	119.725769	1.384548	0.000000	-0.206848	0.000000	0.000000	0.000000	0.038209	0.007732	0.009756	0.000000	0.000000	4.000000	41.000000	0.000000
2416.304161	0.104188	0.556088	0.027704	82.279373	81.849777	119.725769	1.384548	0.000000	-0.206848	0.000000	0.000000	0.000000	0.015265	-0.002831	0.003811	0.000000	0.000000	4.000000	41.000000	0.000000
2416.307495	0.104188	0.556088	0.027704	82.279373	81.849777	119.725769	1.384548	0.000000	-0.206848	0.000000	0.000000	0.000000	0.015265	-0.002831	0.003811	0.000000	0.000000	4.000000	41.000000	0.000000
2416.310828	0.104188	0.556088	0.027704	82.278282	81.833565	119.695953	1.384548	0.000000	-0.206848	0.000000	0.000000	0.000000	0.015265	-0.002831	0.003811	0.000000	0.000000	4.000000	41.000000	0.000000
2416.314161	0.104188	0.556088	0.027704	82.278282	81.833565	119.695953	1.384548	0.000000	-0.206848	0.000000	0.000000	0.000000	0.015265	-0.002831	0.003811	0.000000	0.000000	4.000000	41.000000	0.000000
2416.317495	0.104242	0.556096	0.027734	82.278282	81.833565	119.695953	1.384548	0.000000	-0.206848	0.000000	0.000000	0.000000	0.016383	0.002430	0.009003	0.000000	0.000000	4.000000	41.000000	0.000000
2416.320828	0.104242	0.556096	0.027734	82.278282	81.833565	119.695953	1.385184	0.000000	-0.209392	0.000000	0.000000	0.000000	0.016383	0.002430	0.009003	0.000000	0.000000	4.000000	41.000000	0.000000
2416.324161	0.104242	0.556096	0.027734	82.278282	81.833565	119.695953	1.385184	0.000000	-0.209392	0.000000	0.000000	0.000000	0.016383	0.002430	0.009003	0.000000	0.000000	4.000000	41.000000	0.000000
2416.327495	0.104242	0.556096	0.027734	82.278282	81.833565	119.695953	1.385184	0.000000	-0.209392	0.000000	0.000000	0.000000	0.016383	0.002430	0.009003	0.000000	0.000000	4.000000	41.000000	0.000000
2416.330828	0.104240	0.556051	0.027722	82.279373	81.855209	119.717781	1.386684	0.000000	-0.212123	0.000000	0.000000	0.000000	-0.000775	-0.013406	-0.003610	0.000000	0.000000	4.000000	41.000000	0.000000
2416.334161	0.104240	0.556051	0.027722	82.279373	81.855209	119.717781	1.386684	0.000000	-0.212123	0.000000	0.000000	0.000000	-0.000775	-0.013406	-0.003610	0.000000	0.000000	4.000000	41.000000	0.000000
2416.337495	0.104240	0.556051	0.027722	82.279373	81.855209	119.717781	1.386684	0.000000	-0.212123	0.000000	0.000000	0.000000	-0.000775	-0.013406	-0.003610	0.000000	0.000000	4.000000	41.000000	0.000000
2416.340828	0.104240	0.556051	0.027722	82.281517	81.898529	119.761505	1.386083	0.000000	-0.211993	0.000000	0.000000	0.000000	-0.000775	-0.013406	-0.003610	0.000000	0.000000	4.000000	41.000000	0.000000
2416.344161	0.104232	0.556016	0.027687	82.281517	81.898529	119.761505	1.386083	0.000000	-0.211993	0.000000	0.000000	0.000000	-0.002231	-0.010560	-0.010388	0.000000	0.000000	4.000000	41.000000	0.000000
2416.347495	0.104232	0.556016	0.027687	82.281517	81.898529	119.761505	1.386083	0.000000	-0.211993	0.000000	0.000000	0.000000	-0.002231	-0.010560	-0.010388	0.000000	0.000000	4.000000	41.000000	0.000000
2416.350828	0.104232	0.556016	0.027687	82.284821	81.963631	119.827202	1.386083	0.000000	-0.211993	0.000000	0.000000	0.000000	-0.002231	-0.010560	-0.010388	0.000000	0.000000	4.000000	41.000000	0.000000
2416.354161	0.104232	0.556016	0.027687	82.284821	81.963631	119.827202	1.386083	0.000000	-0.211993	0.000000	0.000000	0.000000	-0.002231	-0.010560	-0.010388	0.000000	0.000000	4.000000	41.000000	0.000000
2416.357495	0.104216	0.555973	0.027612	82.284821	81.963631	119.827202	1.386083	0.000000	-0.211993	0.000000	0.000000	0.000000	-0.004807	-0.013011	-0.022362	0.000000	0.000000	4.000000	41.000000	0.000000
2416.360828	0.104216	0.555973	0.027612	82.288025	82.031433	119.892883	1.384351	0.000000	-0.211622	0.000000	0.000000	0.000000	-0.004807	-0.013011	-0.022362	0.000000	0.000000	4.000000	41.000000	0.000000
2416.364161	0.104216	0.555973	0.027612	82.288025	82.031433	119.892883	1.384351	0.000000	-0.211622	0.000000	0.000000	0.000000	-0.004807	-0.013011	-0.022362	0.000000	0.000000	4.000000	41.000000	0.000000
2416.367495	0.104216	0.555973	0.027612	82.288025	82.031433	119.892883	1.384351	0.000000	-0.211622	0.000000	0.000000	0.000000	-0.004807	-0.013011	-0.022362	0.000000	0.000000	4.000000	41.000000	0.000000
2416.370828	0.104206	0.555933	0.027341	82.292305	82.121002	119.980522	1.380624	0.000000	-0.210820	0.000000	0.000000	0.000000	-0.003100	-0.011785	-0.081591	0.000000	1.000000	4.000000	41.000000	0.000000
2416.374161	0.104206	0.555933	0.027341	82.292305	82.121002	119.980522	1.380624	0.000000	-0.210820	0.000000	0.000000	0.000000	-0.003100	-0.011785	-0.081591	0.000000	1.000000	4.000000	41.000000	0.000000
