# Supplementary material for: Haptic Guidance Needs to Be Intuitive Not Just Informative to Improve Human Motor Accuracy
Source: PLoS One. 2016 Mar 16;11(3):e0150912. doi: 10.1371/journal.pone.0150912 (PMC4794196; doi:10.1371/journal.pone.0150912)
Supplement: S2 Data — (ZIP) [file pone.0150912.s002.zip › Subject10/exp2_0042.txt]

Time	PosX	PosY	PosZ	RotX	RotY	RotZ	ForceX	ForceY	ForceZ	MomentX	MomentY	MomentZ	VelocityX	VelocityY	VelocityZ	CalibratedWeight	ButtonDown	Condition	Trial	Visual
2418.947495	0.002149	0.545466	0.255216	79.935867	77.272171	100.334564	0.000000	0.000000	0.000000	0.000000	0.000000	0.000000	0.030517	-0.038000	0.028007	0.000000	1.000000	4.000000	42.000000	0.000000
2418.950828	0.002994	0.545270	0.255066	79.950401	77.942627	100.950256	4.641989	0.000000	-1.857939	0.000000	0.000000	0.000000	0.253449	-0.058815	-0.045094	0.000000	1.000000	4.000000	42.000000	0.000000
2418.954161	0.002994	0.545270	0.255066	79.950401	77.942627	100.950256	4.641989	0.000000	-1.857939	0.000000	0.000000	0.000000	0.253449	-0.058815	-0.045094	0.000000	1.000000	4.000000	42.000000	0.000000
2418.957495	0.002994	0.545270	0.255066	79.950401	77.942627	100.950256	4.641989	0.000000	-1.857939	0.000000	0.000000	0.000000	0.253449	-0.058815	-0.045094	0.000000	1.000000	4.000000	42.000000	0.000000
2418.960828	0.004413	0.544953	0.254895	79.957642	78.823479	101.714584	4.636292	0.000000	-1.872109	0.000000	0.000000	0.000000	0.425711	-0.094943	-0.051326	0.000000	1.000000	4.000000	42.000000	0.000000
2418.964161	0.004413	0.544953	0.254895	79.957642	78.823479	101.714584	4.636292	0.000000	-1.872109	0.000000	0.000000	0.000000	0.425711	-0.094943	-0.051326	0.000000	1.000000	4.000000	42.000000	0.000000
2418.967495	0.004413	0.544953	0.254895	79.957642	78.823479	101.714584	4.636292	0.000000	-1.872109	0.000000	0.000000	0.000000	0.425711	-0.094943	-0.051326	0.000000	1.000000	4.000000	42.000000	0.000000
2418.970828	0.005730	0.544927	0.254670	79.967239	79.674721	102.445671	4.626856	0.000000	-1.895311	0.000000	0.000000	0.000000	0.394970	-0.007958	-0.067371	0.000000	1.000000	4.000000	42.000000	0.000000
2418.974161	0.005730	0.544927	0.254670	79.967239	79.674721	102.445671	4.626856	0.000000	-1.895311	0.000000	0.000000	0.000000	0.394970	-0.007958	-0.067371	0.000000	1.000000	4.000000	42.000000	0.000000
2418.977495	0.005730	0.544927	0.254670	79.967239	79.674721	102.445671	4.626856	0.000000	-1.895311	0.000000	0.000000	0.000000	0.394970	-0.007958	-0.067371	0.000000	1.000000	4.000000	42.000000	0.000000
2418.980828	0.007314	0.544938	0.254264	80.182594	80.208290	102.730080	4.617845	0.000000	-1.917161	0.000000	0.000000	0.000000	0.475256	0.003277	-0.121887	0.000000	1.000000	4.000000	42.000000	0.000000
2418.984161	0.007314	0.544938	0.254264	80.182594	80.208290	102.730080	4.617845	0.000000	-1.917161	0.000000	0.000000	0.000000	0.475256	0.003277	-0.121887	0.000000	1.000000	4.000000	42.000000	0.000000
2418.987495	0.007314	0.544938	0.254264	80.182594	80.208290	102.730080	4.617845	0.000000	-1.917161	0.000000	0.000000	0.000000	0.475256	0.003277	-0.121887	0.000000	1.000000	4.000000	42.000000	0.000000
2418.990828	0.009335	0.545121	0.253811	80.772095	80.334679	102.329018	4.606520	0.000000	-1.944216	0.000000	0.000000	0.000000	0.606211	0.055119	-0.135822	0.000000	1.000000	4.000000	42.000000	0.000000
2418.994161	0.009335	0.545121	0.253811	80.772095	80.334679	102.329018	4.606520	0.000000	-1.944216	0.000000	0.000000	0.000000	0.606211	0.055119	-0.135822	0.000000	1.000000	4.000000	42.000000	0.000000
2418.997495	0.009335	0.545121	0.253811	80.772095	80.334679	102.329018	4.606520	0.000000	-1.944216	0.000000	0.000000	0.000000	0.606211	0.055119	-0.135822	0.000000	1.000000	4.000000	42.000000	0.000000
2419.000828	0.010607	0.545317	0.253143	81.592255	80.239952	101.607376	4.592059	0.000000	-1.978129	0.000000	0.000000	0.000000	0.381848	0.058657	-0.200422	0.000000	1.000000	4.000000	42.000000	0.000000
2419.004161	0.010607	0.545317	0.253143	81.592255	80.239952	101.607376	4.592059	0.000000	-1.978129	0.000000	0.000000	0.000000	0.381848	0.058657	-0.200422	0.000000	1.000000	4.000000	42.000000	0.000000
2419.007495	0.010607	0.545317	0.253143	81.592255	80.239952	101.607376	4.592059	0.000000	-1.978129	0.000000	0.000000	0.000000	0.381848	0.058657	-0.200422	0.000000	1.000000	4.000000	42.000000	0.000000
2419.010828	0.012515	0.545570	0.252297	82.623466	79.996376	100.569130	4.581734	0.000000	-2.001927	0.000000	0.000000	0.000000	0.572280	0.075958	-0.253887	0.000000	1.000000	4.000000	42.000000	0.000000
2419.014161	0.012515	0.545570	0.252297	82.623466	79.996376	100.569130	4.581734	0.000000	-2.001927	0.000000	0.000000	0.000000	0.572280	0.075958	-0.253887	0.000000	1.000000	4.000000	42.000000	0.000000
2419.017495	0.012515	0.545570	0.252297	82.623466	79.996376	100.569130	4.581734	0.000000	-2.001927	0.000000	0.000000	0.000000	0.572280	0.075958	-0.253887	0.000000	1.000000	4.000000	42.000000	0.000000
2419.020828	0.014752	0.545884	0.251303	83.730553	79.377113	99.074303	4.566481	0.000000	-2.036482	0.000000	0.000000	0.000000	0.671004	0.094261	-0.297966	0.000000	1.000000	4.000000	42.000000	0.000000
2419.024161	0.014752	0.545884	0.251303	83.730553	79.377113	99.074303	4.566481	0.000000	-2.036482	0.000000	0.000000	0.000000	0.671004	0.094261	-0.297966	0.000000	1.000000	4.000000	42.000000	0.000000
2419.027495	0.014752	0.545884	0.251303	83.730553	79.377113	99.074303	4.566481	0.000000	-2.036482	0.000000	0.000000	0.000000	0.671004	0.094261	-0.297966	0.000000	1.000000	4.000000	42.000000	0.000000
2419.030828	0.016984	0.546226	0.250376	84.741966	78.347214	97.229927	4.548261	0.000000	-2.076854	0.000000	0.000000	0.000000	0.669673	0.102584	-0.278118	0.000000	1.000000	4.000000	42.000000	0.000000
2419.034161	0.016984	0.546226	0.250376	84.741966	78.347214	97.229927	4.548261	0.000000	-2.076854	0.000000	0.000000	0.000000	0.669673	0.102584	-0.278118	0.000000	1.000000	4.000000	42.000000	0.000000
2419.037495	0.016984	0.546226	0.250376	84.741966	78.347214	97.229927	4.548261	0.000000	-2.076854	0.000000	0.000000	0.000000	0.669673	0.102584	-0.278118	0.000000	1.000000	4.000000	42.000000	0.000000
2419.040828	0.019848	0.546665	0.249426	85.638794	75.590553	93.659607	4.529933	0.000000	-2.116531	0.000000	0.000000	0.000000	0.859161	0.131761	-0.285013	0.000000	1.000000	4.000000	42.000000	0.000000
2419.044161	0.019848	0.546665	0.249426	85.638794	75.590553	93.659607	4.529933	0.000000	-2.116531	0.000000	0.000000	0.000000	0.859161	0.131761	-0.285013	0.000000	1.000000	4.000000	42.000000	0.000000
2419.047495	0.019848	0.546665	0.249426	85.638794	75.590553	93.659607	4.529933	0.000000	-2.116531	0.000000	0.000000	0.000000	0.859161	0.131761	-0.285013	0.000000	1.000000	4.000000	42.000000	0.000000
2419.050828	0.022806	0.547146	0.248486	86.408768	67.896309	85.186234	4.506746	0.000000	-2.165464	0.000000	0.000000	0.000000	0.887305	0.144079	-0.282103	0.000000	0.000000	4.000000	42.000000	0.000000
2419.054161	0.022806	0.547146	0.248486	86.408768	67.896309	85.186234	4.506746	0.000000	-2.165464	0.000000	0.000000	0.000000	0.887305	0.144079	-0.282103	0.000000	0.000000	4.000000	42.000000	0.000000
2419.057495	0.022806	0.547146	0.248486	86.408768	67.896309	85.186234	4.506746	0.000000	-2.165464	0.000000	0.000000	0.000000	0.887305	0.144079	-0.282103	0.000000	0.000000	4.000000	42.000000	0.000000
2419.060828	0.025857	0.547688	0.247567	86.961395	51.231960	67.670876	4.482460	0.000000	-2.215299	0.000000	0.000000	0.000000	0.915549	0.162771	-0.275616	0.000000	0.000000	4.000000	42.000000	0.000000
2419.064161	0.025857	0.547688	0.247567	86.961395	51.231960	67.670876	4.482460	0.000000	-2.215299	0.000000	0.000000	0.000000	0.915549	0.162771	-0.275616	0.000000	0.000000	4.000000	42.000000	0.000000
2419.067495	0.025857	0.547688	0.247567	86.961395	51.231960	67.670876	4.482460	0.000000	-2.215299	0.000000	0.000000	0.000000	0.915549	0.162771	-0.275616	0.000000	0.000000	4.000000	42.000000	0.000000
2419.070828	0.029170	0.548293	0.246662	87.090271	26.971573	42.457165	4.457102	0.000000	-2.265885	0.000000	0.000000	0.000000	0.993927	0.181436	-0.271556	0.000000	0.000000	4.000000	42.000000	0.000000
2419.074161	0.029170	0.548293	0.246662	87.090271	26.971573	42.457165	4.457102	0.000000	-2.265885	0.000000	0.000000	0.000000	0.993927	0.181436	-0.271556	0.000000	0.000000	4.000000	42.000000	0.000000
2419.077495	0.029170	0.548293	0.246662	87.090271	26.971573	42.457165	4.457102	0.000000	-2.265885	0.000000	0.000000	0.000000	0.993927	0.181436	-0.271556	0.000000	0.000000	4.000000	42.000000	0.000000
2419.080828	0.032475	0.548837	0.245732	86.652969	4.421690	18.992058	4.429405	0.000000	-2.319562	0.000000	0.000000	0.000000	0.991390	0.163049	-0.279108	0.000000	0.000000	4.000000	42.000000	0.000000
2419.084161	0.032475	0.548837	0.245732	86.652969	4.421690	18.992058	4.429405	0.000000	-2.319562	0.000000	0.000000	0.000000	0.991390	0.163049	-0.279108	0.000000	0.000000	4.000000	42.000000	0.000000
2419.087495	0.032475	0.548837	0.245732	86.652969	4.421690	18.992058	4.429405	0.000000	-2.319562	0.000000	0.000000	0.000000	0.991390	0.163049	-0.279108	0.000000	0.000000	4.000000	42.000000	0.000000
2419.090828	0.036003	0.549375	0.244741	85.856743	-10.960065	3.181849	4.401174	0.000000	-2.372692	0.000000	0.000000	0.000000	1.058413	0.161377	-0.297150	0.000000	0.000000	4.000000	42.000000	0.000000
2419.094161	0.036003	0.549375	0.244741	85.856743	-10.960065	3.181849	4.401174	0.000000	-2.372692	0.000000	0.000000	0.000000	1.058413	0.161377	-0.297150	0.000000	0.000000	4.000000	42.000000	0.000000
2419.097495	0.036003	0.549375	0.244741	85.856743	-10.960065	3.181849	4.401174	0.000000	-2.372692	0.000000	0.000000	0.000000	1.058413	0.161377	-0.297150	0.000000	0.000000	4.000000	42.000000	0.000000
2419.100828	0.039524	0.549915	0.243763	84.913223	-20.634262	-6.862639	4.370515	0.000000	-2.428702	0.000000	0.000000	0.000000	1.056149	0.162155	-0.293538	0.000000	0.000000	4.000000	42.000000	0.000000
2419.104161	0.039524	0.549915	0.243763	84.913223	-20.634262	-6.862639	4.370515	0.000000	-2.428702	0.000000	0.000000	0.000000	1.056149	0.162155	-0.293538	0.000000	0.000000	4.000000	42.000000	0.000000
2419.107495	0.039524	0.549915	0.243763	84.913223	-20.634262	-6.862639	4.370515	0.000000	-2.428702	0.000000	0.000000	0.000000	1.056149	0.162155	-0.293538	0.000000	0.000000	4.000000	42.000000	0.000000
2419.110828	0.042969	0.550377	0.242779	83.953247	-26.593081	-13.011271	4.339447	0.000000	-2.483788	0.000000	0.000000	0.000000	1.033669	0.138728	-0.294989	0.000000	0.000000	4.000000	42.000000	0.000000
2419.114161	0.042969	0.550377	0.242779	83.953247	-26.593081	-13.011271	4.339447	0.000000	-2.483788	0.000000	0.000000	0.000000	1.033669	0.138728	-0.294989	0.000000	0.000000	4.000000	42.000000	0.000000
2419.117495	0.042969	0.550377	0.242779	83.953247	-26.593081	-13.011271	4.339447	0.000000	-2.483788	0.000000	0.000000	0.000000	1.033669	0.138728	-0.294989	0.000000	0.000000	4.000000	42.000000	0.000000
2419.120828	0.046571	0.550817	0.241754	83.062088	-30.140173	-16.468626	4.308448	0.000000	-2.537179	0.000000	0.000000	0.000000	1.080505	0.131950	-0.307717	0.000000	0.000000	4.000000	42.000000	0.000000
2419.124161	0.046571	0.550817	0.241754	83.062088	-30.140173	-16.468626	4.308448	0.000000	-2.537179	0.000000	0.000000	0.000000	1.080505	0.131950	-0.307717	0.000000	0.000000	4.000000	42.000000	0.000000
2419.127495	0.046571	0.550817	0.241754	83.062088	-30.140173	-16.468626	4.308448	0.000000	-2.537179	0.000000	0.000000	0.000000	1.080505	0.131950	-0.307717	0.000000	0.000000	4.000000	42.000000	0.000000
2419.130828	0.050263	0.551218	0.240706	82.299026	-32.283932	-18.331924	4.275570	0.000000	-2.592199	0.000000	0.000000	0.000000	1.107540	0.120102	-0.314283	0.000000	0.000000	4.000000	42.000000	0.000000
2419.134161	0.050263	0.551218	0.240706	82.299026	-32.283932	-18.331924	4.275570	0.000000	-2.592199	0.000000	0.000000	0.000000	1.107540	0.120102	-0.314283	0.000000	0.000000	4.000000	42.000000	0.000000
2419.137495	0.050263	0.551218	0.240706	82.299026	-32.283932	-18.331924	4.275570	0.000000	-2.592199	0.000000	0.000000	0.000000	1.107540	0.120102	-0.314283	0.000000	0.000000	4.000000	42.000000	0.000000
2419.140828	0.053877	0.551498	0.239627	81.748741	-34.019909	-19.703341	4.241406	0.000000	-2.647730	0.000000	0.000000	0.000000	1.084323	0.084093	-0.323785	0.000000	0.000000	4.000000	42.000000	0.000000
2419.144161	0.053877	0.551498	0.239627	81.748741	-34.019909	-19.703341	4.241406	0.000000	-2.647730	0.000000	0.000000	0.000000	1.084323	0.084093	-0.323785	0.000000	0.000000	4.000000	42.000000	0.000000
2419.147495	0.053877	0.551498	0.239627	81.748741	-34.019909	-19.703341	4.241406	0.000000	-2.647730	0.000000	0.000000	0.000000	1.084323	0.084093	-0.323785	0.000000	0.000000	4.000000	42.000000	0.000000
2419.150828	0.057545	0.551773	0.238491	81.449875	-36.327839	-22.046989	4.207240	0.000000	-2.701691	0.000000	0.000000	0.000000	1.100332	0.082486	-0.340849	0.000000	0.000000	4.000000	42.000000	0.000000
2419.154161	0.057545	0.551773	0.238491	81.449875	-36.327839	-22.046989	4.207240	0.000000	-2.701691	0.000000	0.000000	0.000000	1.100332	0.082486	-0.340849	0.000000	0.000000	4.000000	42.000000	0.000000
2419.157495	0.057545	0.551773	0.238491	81.449875	-36.327839	-22.046989	4.207240	0.000000	-2.701691	0.000000	0.000000	0.000000	1.100332	0.082486	-0.340849	0.000000	0.000000	4.000000	42.000000	0.000000
2419.160828	0.061100	0.551945	0.237308	81.288368	-38.540672	-24.475918	4.171913	0.000000	-2.755929	0.000000	0.000000	0.000000	1.066525	0.051689	-0.354742	0.000000	0.000000	4.000000	42.000000	0.000000
2419.164161	0.061100	0.551945	0.237308	81.288368	-38.540672	-24.475918	4.171913	0.000000	-2.755929	0.000000	0.000000	0.000000	1.066525	0.051689	-0.354742	0.000000	0.000000	4.000000	42.000000	0.000000
2419.167495	0.061100	0.551945	0.237308	81.288368	-38.540672	-24.475918	4.171913	0.000000	-2.755929	0.000000	0.000000	0.000000	1.066525	0.051689	-0.354742	0.000000	0.000000	4.000000	42.000000	0.000000
2419.170828	0.064514	0.552100	0.236137	81.225395	-40.197182	-26.118233	4.136817	0.000000	-2.808335	0.000000	0.000000	0.000000	1.024272	0.046338	-0.351445	0.000000	0.000000	4.000000	42.000000	0.000000
2419.174161	0.064514	0.552100	0.236137	81.225395	-40.197182	-26.118233	4.136817	0.000000	-2.808335	0.000000	0.000000	0.000000	1.024272	0.046338	-0.351445	0.000000	0.000000	4.000000	42.000000	0.000000
2419.177495	0.064514	0.552100	0.236137	81.225395	-40.197182	-26.118233	4.136817	0.000000	-2.808335	0.000000	0.000000	0.000000	1.024272	0.046338	-0.351445	0.000000	0.000000	4.000000	42.000000	0.000000
2419.180828	0.067889	0.552182	0.234992	81.269951	-41.143009	-26.199198	4.102529	0.000000	-2.858191	0.000000	0.000000	0.000000	1.012532	0.024599	-0.343355	0.000000	0.000000	4.000000	42.000000	0.000000
2419.184161	0.067889	0.552182	0.234992	81.269951	-41.143009	-26.199198	4.102529	0.000000	-2.858191	0.000000	0.000000	0.000000	1.012532	0.024599	-0.343355	0.000000	0.000000	4.000000	42.000000	0.000000
2419.187495	0.067889	0.552182	0.234992	81.269951	-41.143009	-26.199198	4.102529	0.000000	-2.858191	0.000000	0.000000	0.000000	1.012532	0.024599	-0.343355	0.000000	0.000000	4.000000	42.000000	0.000000
2419.190828	0.071120	0.552221	0.233817	81.363548	-41.550755	-25.077946	4.068359	0.000000	-2.906623	0.000000	0.000000	0.000000	0.969370	0.011731	-0.352538	0.000000	0.000000	4.000000	42.000000	0.000000
2419.194161	0.071120	0.552221	0.233817	81.363548	-41.550755	-25.077946	4.068359	0.000000	-2.906623	0.000000	0.000000	0.000000	0.969370	0.011731	-0.352538	0.000000	0.000000	4.000000	42.000000	0.000000
2419.197495	0.071120	0.552221	0.233817	81.363548	-41.550755	-25.077946	4.068359	0.000000	-2.906623	0.000000	0.000000	0.000000	0.969370	0.011731	-0.352538	0.000000	0.000000	4.000000	42.000000	0.000000
2419.200828	0.074342	0.552221	0.232631	81.434662	-41.843838	-24.124962	4.034865	0.000000	-2.952941	0.000000	0.000000	0.000000	0.966583	0.000184	-0.355918	0.000000	0.000000	4.000000	42.000000	0.000000
2419.204161	0.074342	0.552221	0.232631	81.434662	-41.843838	-24.124962	4.034865	0.000000	-2.952941	0.000000	0.000000	0.000000	0.966583	0.000184	-0.355918	0.000000	0.000000	4.000000	42.000000	0.000000
2419.207495	0.074342	0.552221	0.232631	81.434662	-41.843838	-24.124962	4.034865	0.000000	-2.952941	0.000000	0.000000	0.000000	0.966583	0.000184	-0.355918	0.000000	0.000000	4.000000	42.000000	0.000000
2419.210828	0.077450	0.552175	0.231381	81.501831	-41.993938	-23.733145	4.001078	0.000000	-2.998562	0.000000	0.000000	0.000000	0.932229	-0.013929	-0.374975	0.000000	0.000000	4.000000	42.000000	0.000000
2419.214161	0.077450	0.552175	0.231381	81.501831	-41.993938	-23.733145	4.001078	0.000000	-2.998562	0.000000	0.000000	0.000000	0.932229	-0.013929	-0.374975	0.000000	0.000000	4.000000	42.000000	0.000000
2419.217495	0.077450	0.552175	0.231381	81.501831	-41.993938	-23.733145	4.001078	0.000000	-2.998562	0.000000	0.000000	0.000000	0.932229	-0.013929	-0.374975	0.000000	0.000000	4.000000	42.000000	0.000000
2419.220828	0.080416	0.552069	0.230122	81.606842	-41.937634	-23.634083	3.967552	0.000000	-3.042783	0.000000	0.000000	0.000000	0.889731	-0.031714	-0.377501	0.000000	0.000000	4.000000	42.000000	0.000000
2419.224161	0.080416	0.552069	0.230122	81.606842	-41.937634	-23.634083	3.967552	0.000000	-3.042783	0.000000	0.000000	0.000000	0.889731	-0.031714	-0.377501	0.000000	0.000000	4.000000	42.000000	0.000000
2419.227495	0.080416	0.552069	0.230122	81.606842	-41.937634	-23.634083	3.967552	0.000000	-3.042783	0.000000	0.000000	0.000000	0.889731	-0.031714	-0.377501	0.000000	0.000000	4.000000	42.000000	0.000000
2419.230828	0.083369	0.551883	0.228828	81.840836	-41.292179	-22.884422	3.934870	0.000000	-3.084931	0.000000	0.000000	0.000000	0.885980	-0.055784	-0.388269	0.000000	0.000000	4.000000	42.000000	0.000000
2419.234161	0.083369	0.551883	0.228828	81.840836	-41.292179	-22.884422	3.934870	0.000000	-3.084931	0.000000	0.000000	0.000000	0.885980	-0.055784	-0.388269	0.000000	0.000000	4.000000	42.000000	0.000000
2419.237495	0.083369	0.551883	0.228828	81.840836	-41.292179	-22.884422	3.934870	0.000000	-3.084931	0.000000	0.000000	0.000000	0.885980	-0.055784	-0.388269	0.000000	0.000000	4.000000	42.000000	0.000000
2419.240828	0.086215	0.551660	0.227537	82.228394	-39.755230	-20.715651	3.901794	0.000000	-3.126659	0.000000	0.000000	0.000000	0.853869	-0.067102	-0.387384	0.000000	0.000000	4.000000	42.000000	0.000000
2419.244161	0.086215	0.551660	0.227537	82.228394	-39.755230	-20.715651	3.901794	0.000000	-3.126659	0.000000	0.000000	0.000000	0.853869	-0.067102	-0.387384	0.000000	0.000000	4.000000	42.000000	0.000000
2419.247495	0.086215	0.551660	0.227537	82.228394	-39.755230	-20.715651	3.901794	0.000000	-3.126659	0.000000	0.000000	0.000000	0.853869	-0.067102	-0.387384	0.000000	0.000000	4.000000	42.000000	0.000000
2419.250828	0.089017	0.551415	0.226223	82.703758	-37.473843	-17.524694	3.869382	0.000000	-3.166683	0.000000	0.000000	0.000000	0.840663	-0.073419	-0.394209	0.000000	0.000000	4.000000	42.000000	0.000000
2419.254161	0.089017	0.551415	0.226223	82.703758	-37.473843	-17.524694	3.869382	0.000000	-3.166683	0.000000	0.000000	0.000000	0.840663	-0.073419	-0.394209	0.000000	0.000000	4.000000	42.000000	0.000000
2419.257495	0.089017	0.551415	0.226223	82.703758	-37.473843	-17.524694	3.869382	0.000000	-3.166683	0.000000	0.000000	0.000000	0.840663	-0.073419	-0.394209	0.000000	0.000000	4.000000	42.000000	0.000000
2419.260828	0.091646	0.551149	0.224904	83.176506	-34.858784	-14.328764	3.836947	0.000000	-3.205906	0.000000	0.000000	0.000000	0.788581	-0.079704	-0.395696	0.000000	0.000000	4.000000	42.000000	0.000000
2419.264161	0.091646	0.551149	0.224904	83.176506	-34.858784	-14.328764	3.836947	0.000000	-3.205906	0.000000	0.000000	0.000000	0.788581	-0.079704	-0.395696	0.000000	0.000000	4.000000	42.000000	0.000000
2419.267495	0.091646	0.551149	0.224904	83.176506	-34.858784	-14.328764	3.836947	0.000000	-3.205906	0.000000	0.000000	0.000000	0.788581	-0.079704	-0.395696	0.000000	0.000000	4.000000	42.000000	0.000000
2419.270828	0.094143	0.550871	0.223641	83.613220	-32.032799	-11.258700	3.805706	0.000000	-3.242931	0.000000	0.000000	0.000000	0.749055	-0.083319	-0.378803	0.000000	0.000000	4.000000	42.000000	0.000000
2419.274161	0.094143	0.550871	0.223641	83.613220	-32.032799	-11.258700	3.805706	0.000000	-3.242931	0.000000	0.000000	0.000000	0.749055	-0.083319	-0.378803	0.000000	0.000000	4.000000	42.000000	0.000000
2419.277495	0.094143	0.550871	0.223641	83.613220	-32.032799	-11.258700	3.805706	0.000000	-3.242931	0.000000	0.000000	0.000000	0.749055	-0.083319	-0.378803	0.000000	0.000000	4.000000	42.000000	0.000000
2419.280828	0.096505	0.550577	0.222405	84.000572	-29.143806	-8.139399	3.775767	0.000000	-3.277740	0.000000	0.000000	0.000000	0.708551	-0.088231	-0.371016	0.000000	0.000000	4.000000	42.000000	0.000000
2419.284161	0.096505	0.550577	0.222405	84.000572	-29.143806	-8.139399	3.775767	0.000000	-3.277740	0.000000	0.000000	0.000000	0.708551	-0.088231	-0.371016	0.000000	0.000000	4.000000	42.000000	0.000000
2419.287495	0.096505	0.550577	0.222405	84.000572	-29.143806	-8.139399	3.775767	0.000000	-3.277740	0.000000	0.000000	0.000000	0.708551	-0.088231	-0.371016	0.000000	0.000000	4.000000	42.000000	0.000000
2419.290828	0.098707	0.550255	0.221250	84.345009	-26.300022	-4.995542	3.746971	0.000000	-3.310621	0.000000	0.000000	0.000000	0.660854	-0.096775	-0.346229	0.000000	0.000000	4.000000	42.000000	0.000000
2419.294161	0.098707	0.550255	0.221250	84.345009	-26.300022	-4.995542	3.746971	0.000000	-3.310621	0.000000	0.000000	0.000000	0.660854	-0.096775	-0.346229	0.000000	0.000000	4.000000	42.000000	0.000000
2419.297495	0.098707	0.550255	0.221250	84.345009	-26.300022	-4.995542	3.746971	0.000000	-3.310621	0.000000	0.000000	0.000000	0.660854	-0.096775	-0.346229	0.000000	0.000000	4.000000	42.000000	0.000000
2419.300828	0.100852	0.549887	0.220185	84.655479	-23.291056	-1.729592	3.719963	0.000000	-3.340940	0.000000	0.000000	0.000000	0.643380	-0.110230	-0.319648	0.000000	0.000000	4.000000	42.000000	0.000000
2419.304161	0.100852	0.549887	0.220185	84.655479	-23.291056	-1.729592	3.719963	0.000000	-3.340940	0.000000	0.000000	0.000000	0.643380	-0.110230	-0.319648	0.000000	0.000000	4.000000	42.000000	0.000000
2419.307495	0.100852	0.549887	0.220185	84.655479	-23.291056	-1.729592	3.719963	0.000000	-3.340940	0.000000	0.000000	0.000000	0.643380	-0.110230	-0.319648	0.000000	0.000000	4.000000	42.000000	0.000000
2419.310828	0.102876	0.549571	0.219222	84.949760	-19.657116	2.098734	3.693984	0.000000	-3.369641	0.000000	0.000000	0.000000	0.607162	-0.094932	-0.288831	0.000000	0.000000	4.000000	42.000000	0.000000
2419.314161	0.102876	0.549571	0.219222	84.949760	-19.657116	2.098734	3.693984	0.000000	-3.369641	0.000000	0.000000	0.000000	0.607162	-0.094932	-0.288831	0.000000	0.000000	4.000000	42.000000	0.000000
2419.317495	0.102876	0.549571	0.219222	84.949760	-19.657116	2.098734	3.693984	0.000000	-3.369641	0.000000	0.000000	0.000000	0.607162	-0.094932	-0.288831	0.000000	0.000000	4.000000	42.000000	0.000000
2419.320828	0.104785	0.549214	0.218392	85.227760	-15.286176	6.650709	3.669701	0.000000	-3.396070	0.000000	0.000000	0.000000	0.572703	-0.107043	-0.249011	0.000000	0.000000	4.000000	42.000000	0.000000
2419.324161	0.104785	0.549214	0.218392	85.227760	-15.286176	6.650709	3.669701	0.000000	-3.396070	0.000000	0.000000	0.000000	0.572703	-0.107043	-0.249011	0.000000	0.000000	4.000000	42.000000	0.000000
2419.327495	0.104785	0.549214	0.218392	85.227760	-15.286176	6.650709	3.669701	0.000000	-3.396070	0.000000	0.000000	0.000000	0.572703	-0.107043	-0.249011	0.000000	0.000000	4.000000	42.000000	0.000000
2419.330828	0.106580	0.548854	0.217691	85.478271	-9.873693	12.278779	3.647333	0.000000	-3.420082	0.000000	0.000000	0.000000	0.538474	-0.107964	-0.210305	0.000000	0.000000	4.000000	42.000000	0.000000
2419.334161	0.106580	0.548854	0.217691	85.478271	-9.873693	12.278779	3.647333	0.000000	-3.420082	0.000000	0.000000	0.000000	0.538474	-0.107964	-0.210305	0.000000	0.000000	4.000000	42.000000	0.000000
2419.337495	0.106580	0.548854	0.217691	85.478271	-9.873693	12.278779	3.647333	0.000000	-3.420082	0.000000	0.000000	0.000000	0.538474	-0.107964	-0.210305	0.000000	0.000000	4.000000	42.000000	0.000000
2419.340828	0.108164	0.548470	0.217122	85.688797	-3.574406	18.829464	3.626883	0.000000	-3.441761	0.000000	0.000000	0.000000	0.475198	-0.115133	-0.170711	0.000000	0.000000	4.000000	42.000000	0.000000
2419.344161	0.108164	0.548470	0.217122	85.688797	-3.574406	18.829464	3.626883	0.000000	-3.441761	0.000000	0.000000	0.000000	0.475198	-0.115133	-0.170711	0.000000	0.000000	4.000000	42.000000	0.000000
2419.347495	0.108164	0.548470	0.217122	85.688797	-3.574406	18.829464	3.626883	0.000000	-3.441761	0.000000	0.000000	0.000000	0.475198	-0.115133	-0.170711	0.000000	0.000000	4.000000	42.000000	0.000000
2419.350828	0.109497	0.548017	0.216632	85.842209	3.354100	26.029079	3.609206	0.000000	-3.460294	0.000000	0.000000	0.000000	0.399820	-0.136133	-0.146885	0.000000	0.000000	4.000000	42.000000	0.000000
2419.354161	0.109497	0.548017	0.216632	85.842209	3.354100	26.029079	3.609206	0.000000	-3.460294	0.000000	0.000000	0.000000	0.399820	-0.136133	-0.146885	0.000000	0.000000	4.000000	42.000000	0.000000
2419.357495	0.109497	0.548017	0.216632	85.842209	3.354100	26.029079	3.609206	0.000000	-3.460294	0.000000	0.000000	0.000000	0.399820	-0.136133	-0.146885	0.000000	0.000000	4.000000	42.000000	0.000000
2419.360828	0.110644	0.547551	0.216222	85.926956	10.417207	33.358746	3.594235	0.000000	-3.475841	0.000000	0.000000	0.000000	0.344294	-0.139675	-0.123150	0.000000	0.000000	4.000000	42.000000	0.000000
2419.364161	0.110644	0.547551	0.216222	85.926956	10.417207	33.358746	3.594235	0.000000	-3.475841	0.000000	0.000000	0.000000	0.344294	-0.139675	-0.123150	0.000000	0.000000	4.000000	42.000000	0.000000
2419.367495	0.110644	0.547551	0.216222	85.926956	10.417207	33.358746	3.594235	0.000000	-3.475841	0.000000	0.000000	0.000000	0.344294	-0.139675	-0.123150	0.000000	0.000000	4.000000	42.000000	0.000000
2419.370828	0.111574	0.547148	0.215887	85.943489	17.319796	40.531227	3.581426	0.000000	-3.489038	0.000000	0.000000	0.000000	0.278890	-0.120890	-0.100448	0.000000	0.000000	4.000000	42.000000	0.000000
2419.374161	0.111574	0.547148	0.215887	85.943489	17.319796	40.531227	3.581426	0.000000	-3.489038	0.000000	0.000000	0.000000	0.278890	-0.120890	-0.100448	0.000000	0.000000	4.000000	42.000000	0.000000
2419.377495	0.111574	0.547148	0.215887	85.943489	17.319796	40.531227	3.581426	0.000000	-3.489038	0.000000	0.000000	0.000000	0.278890	-0.120890	-0.100448	0.000000	0.000000	4.000000	42.000000	0.000000
2419.380828	0.111574	0.547148	0.215887	85.894012	23.945711	47.445000	3.571027	0.000000	-3.499681	0.000000	0.000000	0.000000	0.278890	-0.120890	-0.100448	0.000000	0.000000	4.000000	42.000000	0.000000
2419.384161	0.112316	0.546787	0.215610	85.894012	23.945711	47.445000	3.571027	0.000000	-3.499681	0.000000	0.000000	0.000000	0.222537	-0.108337	-0.083116	0.000000	0.000000	4.000000	42.000000	0.000000
2419.387495	0.112316	0.546787	0.215610	85.894012	23.945711	47.445000	3.571027	0.000000	-3.499681	0.000000	0.000000	0.000000	0.222537	-0.108337	-0.083116	0.000000	0.000000	4.000000	42.000000	0.000000
2419.390828	0.112878	0.546455	0.215442	85.783829	30.167000	53.957359	3.571027	0.000000	-3.499681	0.000000	0.000000	0.000000	0.168843	-0.099512	-0.050371	0.000000	0.000000	4.000000	42.000000	0.000000
2419.394161	0.112878	0.546455	0.215442	85.783829	30.167000	53.957359	3.571027	0.000000	-3.499681	0.000000	0.000000	0.000000	0.168843	-0.099512	-0.050371	0.000000	0.000000	4.000000	42.000000	0.000000
2419.397495	0.112878	0.546455	0.215442	85.783829	30.167000	53.957359	3.571027	0.000000	-3.499681	0.000000	0.000000	0.000000	0.168843	-0.099512	-0.050371	0.000000	0.000000	4.000000	42.000000	0.000000
2419.400828	0.112878	0.546455	0.215442	85.628250	35.813484	59.899300	3.556632	0.000000	-3.514309	0.000000	0.000000	0.000000	0.168843	-0.099512	-0.050371	0.000000	0.000000	4.000000	42.000000	0.000000
2419.404161	0.113252	0.546144	0.215320	85.628250	35.813484	59.899300	3.556632	0.000000	-3.514309	0.000000	0.000000	0.000000	0.112003	-0.093257	-0.036766	0.000000	0.000000	4.000000	42.000000	0.000000
2419.407495	0.113252	0.546144	0.215320	85.628250	35.813484	59.899300	3.556632	0.000000	-3.514309	0.000000	0.000000	0.000000	0.112003	-0.093257	-0.036766	0.000000	0.000000	4.000000	42.000000	0.000000
2419.410828	0.113252	0.546144	0.215320	85.442284	40.644787	65.020882	3.556632	0.000000	-3.514309	0.000000	0.000000	0.000000	0.112003	-0.093257	-0.036766	0.000000	0.000000	4.000000	42.000000	0.000000
2419.414161	0.113252	0.546144	0.215320	85.442284	40.644787	65.020882	3.556632	0.000000	-3.514309	0.000000	0.000000	0.000000	0.112003	-0.093257	-0.036766	0.000000	0.000000	4.000000	42.000000	0.000000
2419.417495	0.113476	0.545842	0.215288	85.442284	40.644787	65.020882	3.556632	0.000000	-3.514309	0.000000	0.000000	0.000000	0.067350	-0.090698	-0.009482	0.000000	0.000000	4.000000	42.000000	0.000000
2419.420828	0.113477	0.545540	0.215294	85.244324	44.796734	69.459442	3.552551	0.000000	-3.518434	0.000000	0.000000	0.000000	0.000299	-0.090696	0.001784	0.000000	0.000000	4.000000	42.000000	0.000000
2419.424161	0.113477	0.545540	0.215294	85.244324	44.796734	69.459442	3.552551	0.000000	-3.518434	0.000000	0.000000	0.000000	0.000299	-0.090696	0.001784	0.000000	0.000000	4.000000	42.000000	0.000000
2419.427495	0.113477	0.545540	0.215294	85.244324	44.796734	69.459442	3.552551	0.000000	-3.518434	0.000000	0.000000	0.000000	0.000299	-0.090696	0.001784	0.000000	0.000000	4.000000	42.000000	0.000000
2419.430828	0.113477	0.545540	0.215294	85.025589	48.465687	73.424736	3.550482	0.000000	-3.520523	0.000000	0.000000	0.000000	0.000299	-0.090696	0.001784	0.000000	0.000000	4.000000	42.000000	0.000000
2419.434161	0.113282	0.545196	0.215305	85.025589	48.465687	73.424736	3.550482	0.000000	-3.520523	0.000000	0.000000	0.000000	-0.058558	-0.103145	0.003191	0.000000	0.000000	4.000000	42.000000	0.000000
2419.437495	0.113282	0.545196	0.215305	85.025589	48.465687	73.424736	3.550482	0.000000	-3.520523	0.000000	0.000000	0.000000	-0.058558	-0.103145	0.003191	0.000000	0.000000	4.000000	42.000000	0.000000
2419.440828	0.113282	0.545196	0.215305	84.784630	51.947632	77.232056	3.550482	0.000000	-3.520523	0.000000	0.000000	0.000000	-0.058558	-0.103145	0.003191	0.000000	0.000000	4.000000	42.000000	0.000000
2419.444161	0.113282	0.545196	0.215305	84.784630	51.947632	77.232056	3.550482	0.000000	-3.520523	0.000000	0.000000	0.000000	-0.058558	-0.103145	0.003191	0.000000	0.000000	4.000000	42.000000	0.000000
2419.447495	0.112890	0.544848	0.215315	84.784630	51.947632	77.232056	3.550482	0.000000	-3.520523	0.000000	0.000000	0.000000	-0.117653	-0.104375	0.003112	0.000000	0.000000	4.000000	42.000000	0.000000
2419.450828	0.112330	0.544475	0.215306	84.526855	55.187206	80.815331	3.552178	0.000000	-3.518811	0.000000	0.000000	0.000000	-0.167846	-0.111824	-0.002810	0.000000	0.000000	4.000000	42.000000	0.000000
2419.454161	0.112330	0.544475	0.215306	84.526855	55.187206	80.815331	3.552178	0.000000	-3.518811	0.000000	0.000000	0.000000	-0.167846	-0.111824	-0.002810	0.000000	0.000000	4.000000	42.000000	0.000000
2419.457495	0.112330	0.544475	0.215306	84.526855	55.187206	80.815331	3.552178	0.000000	-3.518811	0.000000	0.000000	0.000000	-0.167846	-0.111824	-0.002810	0.000000	0.000000	4.000000	42.000000	0.000000
2419.460828	0.112330	0.544475	0.215306	84.268646	58.045673	84.011353	3.560045	0.000000	-3.510851	0.000000	0.000000	0.000000	-0.167846	-0.111824	-0.002810	0.000000	0.000000	4.000000	42.000000	0.000000
2419.464161	0.111620	0.544065	0.215174	84.268646	58.045673	84.011353	3.560045	0.000000	-3.510851	0.000000	0.000000	0.000000	-0.213251	-0.123004	-0.039489	0.000000	0.000000	4.000000	42.000000	0.000000
2419.467495	0.111620	0.544065	0.215174	84.268646	58.045673	84.011353	3.560045	0.000000	-3.510851	0.000000	0.000000	0.000000	-0.213251	-0.123004	-0.039489	0.000000	0.000000	4.000000	42.000000	0.000000
2419.470828	0.110800	0.543664	0.214974	84.032578	60.551971	86.845375	3.560045	0.000000	-3.510851	0.000000	0.000000	0.000000	-0.245984	-0.120444	-0.060015	0.000000	0.000000	4.000000	42.000000	0.000000
2419.474161	0.110800	0.543664	0.214974	84.032578	60.551971	86.845375	3.560045	0.000000	-3.510851	0.000000	0.000000	0.000000	-0.245984	-0.120444	-0.060015	0.000000	0.000000	4.000000	42.000000	0.000000
2419.477495	0.110800	0.543664	0.214974	84.032578	60.551971	86.845375	3.560045	0.000000	-3.510851	0.000000	0.000000	0.000000	-0.245984	-0.120444	-0.060015	0.000000	0.000000	4.000000	42.000000	0.000000
2419.480828	0.109895	0.543246	0.214654	83.840530	62.569588	89.153313	3.570024	0.000000	-3.500703	0.000000	0.000000	0.000000	-0.271315	-0.125313	-0.096122	0.000000	0.000000	4.000000	42.000000	0.000000
2419.484161	0.109895	0.543246	0.214654	83.840530	62.569588	89.153313	3.570024	0.000000	-3.500703	0.000000	0.000000	0.000000	-0.271315	-0.125313	-0.096122	0.000000	0.000000	4.000000	42.000000	0.000000
2419.487495	0.109895	0.543246	0.214654	83.840530	62.569588	89.153313	3.570024	0.000000	-3.500703	0.000000	0.000000	0.000000	-0.271315	-0.125313	-0.096122	0.000000	0.000000	4.000000	42.000000	0.000000
2419.490828	0.108915	0.542837	0.214258	83.699104	64.228050	91.056602	3.574934	0.000000	-3.495689	0.000000	0.000000	0.000000	-0.294237	-0.122699	-0.118566	0.000000	0.000000	4.000000	42.000000	0.000000
2419.494161	0.108915	0.542837	0.214258	83.699104	64.228050	91.056602	3.574934	0.000000	-3.495689	0.000000	0.000000	0.000000	-0.294237	-0.122699	-0.118566	0.000000	0.000000	4.000000	42.000000	0.000000
2419.497495	0.108915	0.542837	0.214258	83.699104	64.228050	91.056602	3.574934	0.000000	-3.495689	0.000000	0.000000	0.000000	-0.294237	-0.122699	-0.118566	0.000000	0.000000	4.000000	42.000000	0.000000
2419.500828	0.107922	0.542400	0.213782	83.587234	65.714920	92.768578	3.579895	0.000000	-3.490609	0.000000	0.000000	0.000000	-0.297706	-0.131210	-0.142885	0.000000	0.000000	4.000000	42.000000	0.000000
2419.504161	0.107922	0.542400	0.213782	83.587234	65.714920	92.768578	3.579895	0.000000	-3.490609	0.000000	0.000000	0.000000	-0.297706	-0.131210	-0.142885	0.000000	0.000000	4.000000	42.000000	0.000000
2419.507495	0.107922	0.542400	0.213782	83.587234	65.714920	92.768578	3.579895	0.000000	-3.490609	0.000000	0.000000	0.000000	-0.297706	-0.131210	-0.142885	0.000000	0.000000	4.000000	42.000000	0.000000
2419.510828	0.106953	0.541955	0.213233	83.486900	67.134972	94.398010	3.584317	0.000000	-3.486069	0.000000	0.000000	0.000000	-0.290884	-0.133517	-0.164657	0.000000	0.000000	4.000000	42.000000	0.000000
2419.514161	0.106953	0.541955	0.213233	83.486900	67.134972	94.398010	3.584317	0.000000	-3.486069	0.000000	0.000000	0.000000	-0.290884	-0.133517	-0.164657	0.000000	0.000000	4.000000	42.000000	0.000000
2419.517495	0.106953	0.541955	0.213233	83.486900	67.134972	94.398010	3.584317	0.000000	-3.486069	0.000000	0.000000	0.000000	-0.290884	-0.133517	-0.164657	0.000000	0.000000	4.000000	42.000000	0.000000
2419.520828	0.106001	0.541498	0.212579	83.422966	68.425064	95.862709	3.587980	0.000000	-3.482299	0.000000	0.000000	0.000000	-0.285563	-0.137014	-0.196253	0.000000	0.000000	4.000000	42.000000	0.000000
2419.524161	0.106001	0.541498	0.212579	83.422966	68.425064	95.862709	3.587980	0.000000	-3.482299	0.000000	0.000000	0.000000	-0.285563	-0.137014	-0.196253	0.000000	0.000000	4.000000	42.000000	0.000000
2419.527495	0.106001	0.541498	0.212579	83.422966	68.425064	95.862709	3.587980	0.000000	-3.482299	0.000000	0.000000	0.000000	-0.285563	-0.137014	-0.196253	0.000000	0.000000	4.000000	42.000000	0.000000
2419.530828	0.105040	0.541034	0.211857	83.414925	69.471169	97.038567	3.590654	0.000000	-3.479540	0.000000	0.000000	0.000000	-0.288173	-0.139259	-0.216683	0.000000	0.000000	4.000000	42.000000	0.000000
2419.534161	0.105040	0.541034	0.211857	83.414925	69.471169	97.038567	3.590654	0.000000	-3.479540	0.000000	0.000000	0.000000	-0.288173	-0.139259	-0.216683	0.000000	0.000000	4.000000	42.000000	0.000000
2419.537495	0.105040	0.541034	0.211857	83.414925	69.471169	97.038567	3.590654	0.000000	-3.479540	0.000000	0.000000	0.000000	-0.288173	-0.139259	-0.216683	0.000000	0.000000	4.000000	42.000000	0.000000
2419.540828	0.104132	0.540578	0.211037	83.472466	70.339020	97.981903	3.592863	0.000000	-3.477260	0.000000	0.000000	0.000000	-0.272565	-0.136540	-0.245770	0.000000	0.000000	4.000000	42.000000	0.000000
2419.544161	0.104132	0.540578	0.211037	83.472466	70.339020	97.981903	3.592863	0.000000	-3.477260	0.000000	0.000000	0.000000	-0.272565	-0.136540	-0.245770	0.000000	0.000000	4.000000	42.000000	0.000000
2419.547495	0.104132	0.540578	0.211037	83.472466	70.339020	97.981903	3.592863	0.000000	-3.477260	0.000000	0.000000	0.000000	-0.272565	-0.136540	-0.245770	0.000000	0.000000	4.000000	42.000000	0.000000
2419.550828	0.103307	0.540132	0.210116	83.541168	71.244446	98.944008	3.593847	0.000000	-3.476243	0.000000	0.000000	0.000000	-0.247450	-0.133848	-0.276383	0.000000	0.000000	4.000000	42.000000	0.000000
2419.554161	0.103307	0.540132	0.210116	83.541168	71.244446	98.944008	3.593847	0.000000	-3.476243	0.000000	0.000000	0.000000	-0.247450	-0.133848	-0.276383	0.000000	0.000000	4.000000	42.000000	0.000000
2419.557495	0.103307	0.540132	0.210116	83.541168	71.244446	98.944008	3.593847	0.000000	-3.476243	0.000000	0.000000	0.000000	-0.247450	-0.133848	-0.276383	0.000000	0.000000	4.000000	42.000000	0.000000
2419.560828	0.102538	0.539736	0.209126	83.674110	71.929482	99.626541	3.593280	0.000000	-3.476829	0.000000	0.000000	0.000000	-0.230578	-0.118896	-0.297083	0.000000	0.000000	4.000000	42.000000	0.000000
2419.564161	0.102538	0.539736	0.209126	83.674110	71.929482	99.626541	3.593280	0.000000	-3.476829	0.000000	0.000000	0.000000	-0.230578	-0.118896	-0.297083	0.000000	0.000000	4.000000	42.000000	0.000000
2419.567495	0.102538	0.539736	0.209126	83.674110	71.929482	99.626541	3.593280	0.000000	-3.476829	0.000000	0.000000	0.000000	-0.230578	-0.118896	-0.297083	0.000000	0.000000	4.000000	42.000000	0.000000
2419.570828	0.101794	0.539389	0.208072	83.942230	71.960754	99.537376	3.591653	0.000000	-3.478510	0.000000	0.000000	0.000000	-0.223226	-0.104007	-0.316330	0.000000	0.000000	4.000000	42.000000	0.000000
2419.574161	0.101794	0.539389	0.208072	83.942230	71.960754	99.537376	3.591653	0.000000	-3.478510	0.000000	0.000000	0.000000	-0.223226	-0.104007	-0.316330	0.000000	0.000000	4.000000	42.000000	0.000000
2419.577495	0.101794	0.539389	0.208072	83.942230	71.960754	99.537376	3.591653	0.000000	-3.478510	0.000000	0.000000	0.000000	-0.223226	-0.104007	-0.316330	0.000000	0.000000	4.000000	42.000000	0.000000
2419.580828	0.101080	0.539059	0.206990	84.307388	70.969025	98.329102	3.589263	0.000000	-3.480976	0.000000	0.000000	0.000000	-0.214178	-0.098995	-0.324407	0.000000	0.000000	4.000000	42.000000	0.000000
2419.584161	0.101080	0.539059	0.206990	84.307388	70.969025	98.329102	3.589263	0.000000	-3.480976	0.000000	0.000000	0.000000	-0.214178	-0.098995	-0.324407	0.000000	0.000000	4.000000	42.000000	0.000000
2419.587495	0.101080	0.539059	0.206990	84.307388	70.969025	98.329102	3.589263	0.000000	-3.480976	0.000000	0.000000	0.000000	-0.214178	-0.098995	-0.324407	0.000000	0.000000	4.000000	42.000000	0.000000
2419.590828	0.100304	0.538766	0.205910	84.707054	68.684776	95.769211	3.586363	0.000000	-3.483964	0.000000	0.000000	0.000000	-0.232847	-0.087895	-0.323894	0.000000	0.000000	4.000000	42.000000	0.000000
2419.594161	0.100304	0.538766	0.205910	84.707054	68.684776	95.769211	3.586363	0.000000	-3.483964	0.000000	0.000000	0.000000	-0.232847	-0.087895	-0.323894	0.000000	0.000000	4.000000	42.000000	0.000000
2419.597495	0.100304	0.538766	0.205910	84.707054	68.684776	95.769211	3.586363	0.000000	-3.483964	0.000000	0.000000	0.000000	-0.232847	-0.087895	-0.323894	0.000000	0.000000	4.000000	42.000000	0.000000
2419.600828	0.099561	0.538474	0.204823	85.092125	65.543457	92.337662	3.583990	0.000000	-3.486405	0.000000	0.000000	0.000000	-0.222926	-0.087825	-0.326366	0.000000	0.000000	4.000000	42.000000	0.000000
2419.604161	0.099561	0.538474	0.204823	85.092125	65.543457	92.337662	3.583990	0.000000	-3.486405	0.000000	0.000000	0.000000	-0.222926	-0.087825	-0.326366	0.000000	0.000000	4.000000	42.000000	0.000000
2419.607495	0.099561	0.538474	0.204823	85.092125	65.543457	92.337662	3.583990	0.000000	-3.486405	0.000000	0.000000	0.000000	-0.222926	-0.087825	-0.326366	0.000000	0.000000	4.000000	42.000000	0.000000
2419.610828	0.098878	0.538104	0.203697	85.388832	62.438354	88.997620	3.581234	0.000000	-3.489235	0.000000	0.000000	0.000000	-0.204738	-0.110899	-0.337550	0.000000	0.000000	4.000000	42.000000	0.000000
2419.614161	0.098878	0.538104	0.203697	85.388832	62.438354	88.997620	3.581234	0.000000	-3.489235	0.000000	0.000000	0.000000	-0.204738	-0.110899	-0.337550	0.000000	0.000000	4.000000	42.000000	0.000000
2419.617495	0.098878	0.538104	0.203697	85.388832	62.438354	88.997620	3.581234	0.000000	-3.489235	0.000000	0.000000	0.000000	-0.204738	-0.110899	-0.337550	0.000000	0.000000	4.000000	42.000000	0.000000
2419.620828	0.098251	0.537690	0.202497	85.560982	60.410995	86.849388	3.577600	0.000000	-3.492962	0.000000	0.000000	0.000000	-0.188327	-0.124107	-0.360066	0.000000	0.000000	4.000000	42.000000	0.000000
2419.624161	0.098251	0.537690	0.202497	85.560982	60.410995	86.849388	3.577600	0.000000	-3.492962	0.000000	0.000000	0.000000	-0.188327	-0.124107	-0.360066	0.000000	0.000000	4.000000	42.000000	0.000000
2419.627495	0.098251	0.537690	0.202497	85.560982	60.410995	86.849388	3.577600	0.000000	-3.492962	0.000000	0.000000	0.000000	-0.188327	-0.124107	-0.360066	0.000000	0.000000	4.000000	42.000000	0.000000
2419.630828	0.097611	0.537156	0.201206	85.637497	60.295567	86.735924	3.572798	0.000000	-3.497873	0.000000	0.000000	0.000000	-0.191851	-0.160301	-0.387325	0.000000	0.000000	4.000000	42.000000	0.000000
2419.634161	0.097611	0.537156	0.201206	85.637497	60.295567	86.735924	3.572798	0.000000	-3.497873	0.000000	0.000000	0.000000	-0.191851	-0.160301	-0.387325	0.000000	0.000000	4.000000	42.000000	0.000000
2419.637495	0.097611	0.537156	0.201206	85.637497	60.295567	86.735924	3.572798	0.000000	-3.497873	0.000000	0.000000	0.000000	-0.191851	-0.160301	-0.387325	0.000000	0.000000	4.000000	42.000000	0.000000
2419.640828	0.096954	0.536570	0.199781	85.704453	61.379353	87.863800	3.567259	0.000000	-3.503522	0.000000	0.000000	0.000000	-0.197229	-0.175702	-0.427511	0.000000	0.000000	4.000000	42.000000	0.000000
2419.644161	0.096954	0.536570	0.199781	85.704453	61.379353	87.863800	3.567259	0.000000	-3.503522	0.000000	0.000000	0.000000	-0.197229	-0.175702	-0.427511	0.000000	0.000000	4.000000	42.000000	0.000000
2419.647495	0.096954	0.536570	0.199781	85.704453	61.379353	87.863800	3.567259	0.000000	-3.503522	0.000000	0.000000	0.000000	-0.197229	-0.175702	-0.427511	0.000000	0.000000	4.000000	42.000000	0.000000
2419.650828	0.096221	0.535974	0.198259	85.801193	63.091202	89.625587	3.560640	0.000000	-3.510248	0.000000	0.000000	0.000000	-0.219958	-0.178949	-0.456530	0.000000	0.000000	4.000000	42.000000	0.000000
2419.654161	0.096221	0.535974	0.198259	85.801193	63.091202	89.625587	3.560640	0.000000	-3.510248	0.000000	0.000000	0.000000	-0.219958	-0.178949	-0.456530	0.000000	0.000000	4.000000	42.000000	0.000000
2419.657495	0.096221	0.535974	0.198259	85.801193	63.091202	89.625587	3.560640	0.000000	-3.510248	0.000000	0.000000	0.000000	-0.219958	-0.178949	-0.456530	0.000000	0.000000	4.000000	42.000000	0.000000
2419.660828	0.095411	0.535439	0.196631	85.905762	65.206863	91.797394	3.553759	0.000000	-3.517214	0.000000	0.000000	0.000000	-0.242890	-0.160484	-0.488420	0.000000	0.000000	4.000000	42.000000	0.000000
2419.664161	0.095411	0.535439	0.196631	85.905762	65.206863	91.797394	3.553759	0.000000	-3.517214	0.000000	0.000000	0.000000	-0.242890	-0.160484	-0.488420	0.000000	0.000000	4.000000	42.000000	0.000000
2419.667495	0.095411	0.535439	0.196631	85.905762	65.206863	91.797394	3.553759	0.000000	-3.517214	0.000000	0.000000	0.000000	-0.242890	-0.160484	-0.488420	0.000000	0.000000	4.000000	42.000000	0.000000
2419.670828	0.094566	0.534973	0.194959	85.999825	67.374397	94.025223	3.546523	0.000000	-3.524511	0.000000	0.000000	0.000000	-0.253403	-0.139763	-0.501694	0.000000	0.000000	4.000000	42.000000	0.000000
2419.674161	0.094566	0.534973	0.194959	85.999825	67.374397	94.025223	3.546523	0.000000	-3.524511	0.000000	0.000000	0.000000	-0.253403	-0.139763	-0.501694	0.000000	0.000000	4.000000	42.000000	0.000000
2419.677495	0.094566	0.534973	0.194959	85.999825	67.374397	94.025223	3.546523	0.000000	-3.524511	0.000000	0.000000	0.000000	-0.253403	-0.139763	-0.501694	0.000000	0.000000	4.000000	42.000000	0.000000
2419.680828	0.093722	0.534615	0.193267	86.055977	69.079247	95.799820	3.539097	0.000000	-3.531968	0.000000	0.000000	0.000000	-0.253265	-0.107228	-0.507473	0.000000	0.000000	4.000000	42.000000	0.000000
2419.684161	0.093722	0.534615	0.193267	86.055977	69.079247	95.799820	3.539097	0.000000	-3.531968	0.000000	0.000000	0.000000	-0.253265	-0.107228	-0.507473	0.000000	0.000000	4.000000	42.000000	0.000000
2419.687495	0.093722	0.534615	0.193267	86.055977	69.079247	95.799820	3.539097	0.000000	-3.531968	0.000000	0.000000	0.000000	-0.253265	-0.107228	-0.507473	0.000000	0.000000	4.000000	42.000000	0.000000
2419.690828	0.092952	0.534394	0.191631	86.028473	69.676666	96.496597	3.531378	0.000000	-3.539685	0.000000	0.000000	0.000000	-0.231061	-0.066552	-0.490973	0.000000	0.000000	4.000000	42.000000	0.000000
2419.694161	0.092952	0.534394	0.191631	86.028473	69.676666	96.496597	3.531378	0.000000	-3.539685	0.000000	0.000000	0.000000	-0.231061	-0.066552	-0.490973	0.000000	0.000000	4.000000	42.000000	0.000000
2419.697495	0.092952	0.534394	0.191631	86.028473	69.676666	96.496597	3.531378	0.000000	-3.539685	0.000000	0.000000	0.000000	-0.231061	-0.066552	-0.490973	0.000000	0.000000	4.000000	42.000000	0.000000
2419.700828	0.092258	0.534255	0.190074	85.909691	68.919746	95.865448	3.523369	0.000000	-3.547657	0.000000	0.000000	0.000000	-0.208014	-0.041636	-0.467152	0.000000	0.000000	4.000000	42.000000	0.000000
2419.704161	0.092258	0.534255	0.190074	85.909691	68.919746	95.865448	3.523369	0.000000	-3.547657	0.000000	0.000000	0.000000	-0.208014	-0.041636	-0.467152	0.000000	0.000000	4.000000	42.000000	0.000000
2419.707495	0.092258	0.534255	0.190074	85.909691	68.919746	95.865448	3.523369	0.000000	-3.547657	0.000000	0.000000	0.000000	-0.208014	-0.041636	-0.467152	0.000000	0.000000	4.000000	42.000000	0.000000
2419.710828	0.091611	0.534199	0.188601	85.742928	67.179939	94.257149	3.515273	0.000000	-3.555679	0.000000	0.000000	0.000000	-0.194314	-0.016836	-0.441687	0.000000	0.000000	4.000000	42.000000	0.000000
2419.714161	0.091611	0.534199	0.188601	85.742928	67.179939	94.257149	3.515273	0.000000	-3.555679	0.000000	0.000000	0.000000	-0.194314	-0.016836	-0.441687	0.000000	0.000000	4.000000	42.000000	0.000000
2419.717495	0.091611	0.534199	0.188601	85.742928	67.179939	94.257149	3.515273	0.000000	-3.555679	0.000000	0.000000	0.000000	-0.194314	-0.016836	-0.441687	0.000000	0.000000	4.000000	42.000000	0.000000
2419.720828	0.091001	0.534201	0.187166	85.576767	65.007050	92.193924	3.507440	0.000000	-3.563406	0.000000	0.000000	0.000000	-0.182784	0.000705	-0.430741	0.000000	0.000000	4.000000	42.000000	0.000000
2419.724161	0.091001	0.534201	0.187166	85.576767	65.007050	92.193924	3.507440	0.000000	-3.563406	0.000000	0.000000	0.000000	-0.182784	0.000705	-0.430741	0.000000	0.000000	4.000000	42.000000	0.000000
2419.727495	0.091001	0.534201	0.187166	85.576767	65.007050	92.193924	3.507440	0.000000	-3.563406	0.000000	0.000000	0.000000	-0.182784	0.000705	-0.430741	0.000000	0.000000	4.000000	42.000000	0.000000
2419.730828	0.090398	0.534242	0.185756	85.454422	62.716908	89.966980	3.499491	0.000000	-3.571213	0.000000	0.000000	0.000000	-0.181119	0.012220	-0.422896	0.000000	0.000000	4.000000	42.000000	0.000000
2419.734161	0.090398	0.534242	0.185756	85.454422	62.716908	89.966980	3.499491	0.000000	-3.571213	0.000000	0.000000	0.000000	-0.181119	0.012220	-0.422896	0.000000	0.000000	4.000000	42.000000	0.000000
2419.737495	0.090398	0.534242	0.185756	85.454422	62.716908	89.966980	3.499491	0.000000	-3.571213	0.000000	0.000000	0.000000	-0.181119	0.012220	-0.422896	0.000000	0.000000	4.000000	42.000000	0.000000
2419.740828	0.089856	0.534316	0.184330	85.367767	60.884056	88.179802	3.491639	0.000000	-3.578891	0.000000	0.000000	0.000000	-0.162631	0.022419	-0.427859	0.000000	0.000000	4.000000	42.000000	0.000000
2419.744161	0.089856	0.534316	0.184330	85.367767	60.884056	88.179802	3.491639	0.000000	-3.578891	0.000000	0.000000	0.000000	-0.162631	0.022419	-0.427859	0.000000	0.000000	4.000000	42.000000	0.000000
2419.747495	0.089856	0.534316	0.184330	85.367767	60.884056	88.179802	3.491639	0.000000	-3.578891	0.000000	0.000000	0.000000	-0.162631	0.022419	-0.427859	0.000000	0.000000	4.000000	42.000000	0.000000
2419.750828	0.089315	0.534390	0.182900	85.309814	59.653549	86.988724	3.482942	0.000000	-3.587355	0.000000	0.000000	0.000000	-0.162313	0.021950	-0.428977	0.000000	0.000000	4.000000	42.000000	0.000000
2419.754161	0.089315	0.534390	0.182900	85.309814	59.653549	86.988724	3.482942	0.000000	-3.587355	0.000000	0.000000	0.000000	-0.162313	0.021950	-0.428977	0.000000	0.000000	4.000000	42.000000	0.000000
2419.757495	0.089315	0.534390	0.182900	85.309814	59.653549	86.988724	3.482942	0.000000	-3.587355	0.000000	0.000000	0.000000	-0.162313	0.021950	-0.428977	0.000000	0.000000	4.000000	42.000000	0.000000
2419.760828	0.088795	0.534453	0.181393	85.281876	59.018593	86.390236	3.474086	0.000000	-3.595932	0.000000	0.000000	0.000000	-0.155790	0.018962	-0.452108	0.000000	0.000000	4.000000	42.000000	0.000000
2419.764161	0.088795	0.534453	0.181393	85.281876	59.018593	86.390236	3.474086	0.000000	-3.595932	0.000000	0.000000	0.000000	-0.155790	0.018962	-0.452108	0.000000	0.000000	4.000000	42.000000	0.000000
2419.767495	0.088795	0.534453	0.181393	85.281876	59.018593	86.390236	3.474086	0.000000	-3.595932	0.000000	0.000000	0.000000	-0.155790	0.018962	-0.452108	0.000000	0.000000	4.000000	42.000000	0.000000
2419.770828	0.088245	0.534495	0.179871	85.299637	59.151878	86.560501	3.464142	0.000000	-3.605512	0.000000	0.000000	0.000000	-0.165212	0.012605	-0.456624	0.000000	0.000000	4.000000	42.000000	0.000000
2419.774161	0.088245	0.534495	0.179871	85.299637	59.151878	86.560501	3.464142	0.000000	-3.605512	0.000000	0.000000	0.000000	-0.165212	0.012605	-0.456624	0.000000	0.000000	4.000000	42.000000	0.000000
2419.777495	0.088245	0.534495	0.179871	85.299637	59.151878	86.560501	3.464142	0.000000	-3.605512	0.000000	0.000000	0.000000	-0.165212	0.012605	-0.456624	0.000000	0.000000	4.000000	42.000000	0.000000
2419.780828	0.087687	0.534546	0.178290	85.353966	59.921894	87.365562	3.454214	0.000000	-3.615025	0.000000	0.000000	0.000000	-0.167124	0.015471	-0.474129	0.000000	0.000000	4.000000	42.000000	0.000000
2419.784161	0.087687	0.534546	0.178290	85.353966	59.921894	87.365562	3.454214	0.000000	-3.615025	0.000000	0.000000	0.000000	-0.167124	0.015471	-0.474129	0.000000	0.000000	4.000000	42.000000	0.000000
2419.787495	0.087687	0.534546	0.178290	85.353966	59.921894	87.365562	3.454214	0.000000	-3.615025	0.000000	0.000000	0.000000	-0.167124	0.015471	-0.474129	0.000000	0.000000	4.000000	42.000000	0.000000
2419.790828	0.087067	0.534557	0.176683	85.428848	61.180313	88.663681	3.443616	0.000000	-3.625121	0.000000	0.000000	0.000000	-0.186106	0.003190	-0.482157	0.000000	0.000000	4.000000	42.000000	0.000000
2419.794161	0.087067	0.534557	0.176683	85.428848	61.180313	88.663681	3.443616	0.000000	-3.625121	0.000000	0.000000	0.000000	-0.186106	0.003190	-0.482157	0.000000	0.000000	4.000000	42.000000	0.000000
2419.797495	0.087067	0.534557	0.176683	85.428848	61.180313	88.663681	3.443616	0.000000	-3.625121	0.000000	0.000000	0.000000	-0.186106	0.003190	-0.482157	0.000000	0.000000	4.000000	42.000000	0.000000
2419.800828	0.086480	0.534586	0.175082	85.486160	62.552799	90.091820	3.433205	0.000000	-3.634983	0.000000	0.000000	0.000000	-0.176034	0.008576	-0.480170	0.000000	0.000000	4.000000	42.000000	0.000000
2419.804161	0.086480	0.534586	0.175082	85.486160	62.552799	90.091820	3.433205	0.000000	-3.634983	0.000000	0.000000	0.000000	-0.176034	0.008576	-0.480170	0.000000	0.000000	4.000000	42.000000	0.000000
2419.807495	0.086480	0.534586	0.175082	85.486160	62.552799	90.091820	3.433205	0.000000	-3.634983	0.000000	0.000000	0.000000	-0.176034	0.008576	-0.480170	0.000000	0.000000	4.000000	42.000000	0.000000
2419.810828	0.085924	0.534647	0.173469	85.487595	64.318413	91.957970	3.422380	0.000000	-3.645177	0.000000	0.000000	0.000000	-0.166833	0.018505	-0.483994	0.000000	0.000000	4.000000	42.000000	0.000000
2419.814161	0.085924	0.534647	0.173469	85.487595	64.318413	91.957970	3.422380	0.000000	-3.645177	0.000000	0.000000	0.000000	-0.166833	0.018505	-0.483994	0.000000	0.000000	4.000000	42.000000	0.000000
2419.817495	0.085924	0.534647	0.173469	85.487595	64.318413	91.957970	3.422380	0.000000	-3.645177	0.000000	0.000000	0.000000	-0.166833	0.018505	-0.483994	0.000000	0.000000	4.000000	42.000000	0.000000
2419.820828	0.085453	0.534772	0.171796	85.429024	66.422409	94.206352	3.410959	0.000000	-3.655866	0.000000	0.000000	0.000000	-0.141382	0.037443	-0.502023	0.000000	0.000000	4.000000	42.000000	0.000000
2419.824161	0.085453	0.534772	0.171796	85.429024	66.422409	94.206352	3.410959	0.000000	-3.655866	0.000000	0.000000	0.000000	-0.141382	0.037443	-0.502023	0.000000	0.000000	4.000000	42.000000	0.000000
2419.827495	0.085453	0.534772	0.171796	85.429024	66.422409	94.206352	3.410959	0.000000	-3.655866	0.000000	0.000000	0.000000	-0.141382	0.037443	-0.502023	0.000000	0.000000	4.000000	42.000000	0.000000
2419.830828	0.085014	0.534914	0.170129	85.343605	68.548027	96.491653	3.397892	0.000000	-3.668015	0.000000	0.000000	0.000000	-0.131605	0.042626	-0.499918	0.000000	0.000000	4.000000	42.000000	0.000000
2419.834161	0.085014	0.534914	0.170129	85.343605	68.548027	96.491653	3.397892	0.000000	-3.668015	0.000000	0.000000	0.000000	-0.131605	0.042626	-0.499918	0.000000	0.000000	4.000000	42.000000	0.000000
2419.837495	0.085014	0.534914	0.170129	85.343605	68.548027	96.491653	3.397892	0.000000	-3.668015	0.000000	0.000000	0.000000	-0.131605	0.042626	-0.499918	0.000000	0.000000	4.000000	42.000000	0.000000
2419.840828	0.084665	0.535088	0.168442	85.274284	70.475891	98.553276	3.384380	0.000000	-3.680486	0.000000	0.000000	0.000000	-0.104879	0.052237	-0.506102	0.000000	0.000000	4.000000	42.000000	0.000000
2419.844161	0.084665	0.535088	0.168442	85.274284	70.475891	98.553276	3.384380	0.000000	-3.680486	0.000000	0.000000	0.000000	-0.104879	0.052237	-0.506102	0.000000	0.000000	4.000000	42.000000	0.000000
2419.847495	0.084665	0.535088	0.168442	85.274284	70.475891	98.553276	3.384380	0.000000	-3.680486	0.000000	0.000000	0.000000	-0.104879	0.052237	-0.506102	0.000000	0.000000	4.000000	42.000000	0.000000
2419.850828	0.084374	0.535260	0.166743	85.256737	71.872849	100.018143	3.369551	0.000000	-3.694067	0.000000	0.000000	0.000000	-0.087080	0.051495	-0.509766	0.000000	0.000000	4.000000	42.000000	0.000000
2419.854161	0.084374	0.535260	0.166743	85.256737	71.872849	100.018143	3.369551	0.000000	-3.694067	0.000000	0.000000	0.000000	-0.087080	0.051495	-0.509766	0.000000	0.000000	4.000000	42.000000	0.000000
2419.857495	0.084374	0.535260	0.166743	85.256737	71.872849	100.018143	3.369551	0.000000	-3.694067	0.000000	0.000000	0.000000	-0.087080	0.051495	-0.509766	0.000000	0.000000	4.000000	42.000000	0.000000
2419.860828	0.084086	0.535448	0.165055	85.291473	72.861748	101.022034	3.353772	0.000000	-3.708398	0.000000	0.000000	0.000000	-0.086515	0.056521	-0.506322	0.000000	0.000000	4.000000	42.000000	0.000000
2419.864161	0.084086	0.535448	0.165055	85.291473	72.861748	101.022034	3.353772	0.000000	-3.708398	0.000000	0.000000	0.000000	-0.086515	0.056521	-0.506322	0.000000	0.000000	4.000000	42.000000	0.000000
2419.867495	0.084086	0.535448	0.165055	85.291473	72.861748	101.022034	3.353772	0.000000	-3.708398	0.000000	0.000000	0.000000	-0.086515	0.056521	-0.506322	0.000000	0.000000	4.000000	42.000000	0.000000
2419.870828	0.083859	0.535619	0.163375	85.319641	73.520309	101.686554	3.337867	0.000000	-3.722720	0.000000	0.000000	0.000000	-0.068102	0.051286	-0.503963	0.000000	0.000000	4.000000	42.000000	0.000000
2419.874161	0.083859	0.535619	0.163375	85.319641	73.520309	101.686554	3.337867	0.000000	-3.722720	0.000000	0.000000	0.000000	-0.068102	0.051286	-0.503963	0.000000	0.000000	4.000000	42.000000	0.000000
2419.877495	0.083859	0.535619	0.163375	85.319641	73.520309	101.686554	3.337867	0.000000	-3.722720	0.000000	0.000000	0.000000	-0.068102	0.051286	-0.503963	0.000000	0.000000	4.000000	42.000000	0.000000
2419.880828	0.083664	0.535773	0.161708	85.335236	73.787697	101.958488	3.321197	0.000000	-3.737600	0.000000	0.000000	0.000000	-0.058638	0.046108	-0.500334	0.000000	0.000000	4.000000	42.000000	0.000000
2419.884161	0.083664	0.535773	0.161708	85.335236	73.787697	101.958488	3.321197	0.000000	-3.737600	0.000000	0.000000	0.000000	-0.058638	0.046108	-0.500334	0.000000	0.000000	4.000000	42.000000	0.000000
2419.887495	0.083664	0.535773	0.161708	85.335236	73.787697	101.958488	3.321197	0.000000	-3.737600	0.000000	0.000000	0.000000	-0.058638	0.046108	-0.500334	0.000000	0.000000	4.000000	42.000000	0.000000
2419.890828	0.083495	0.535905	0.160016	85.342712	73.788666	101.964882	3.304104	0.000000	-3.752719	0.000000	0.000000	0.000000	-0.050686	0.039579	-0.507375	0.000000	0.000000	4.000000	42.000000	0.000000
2419.894161	0.083495	0.535905	0.160016	85.342712	73.788666	101.964882	3.304104	0.000000	-3.752719	0.000000	0.000000	0.000000	-0.050686	0.039579	-0.507375	0.000000	0.000000	4.000000	42.000000	0.000000
2419.897495	0.083495	0.535905	0.160016	85.342712	73.788666	101.964882	3.304104	0.000000	-3.752719	0.000000	0.000000	0.000000	-0.050686	0.039579	-0.507375	0.000000	0.000000	4.000000	42.000000	0.000000
2419.900828	0.083356	0.536054	0.158333	85.350761	73.806236	101.979912	3.286222	0.000000	-3.768388	0.000000	0.000000	0.000000	-0.041530	0.044667	-0.504977	0.000000	0.000000	4.000000	42.000000	0.000000
2419.904161	0.083356	0.536054	0.158333	85.350761	73.806236	101.979912	3.286222	0.000000	-3.768388	0.000000	0.000000	0.000000	-0.041530	0.044667	-0.504977	0.000000	0.000000	4.000000	42.000000	0.000000
2419.907495	0.083356	0.536054	0.158333	85.350761	73.806236	101.979912	3.286222	0.000000	-3.768388	0.000000	0.000000	0.000000	-0.041530	0.044667	-0.504977	0.000000	0.000000	4.000000	42.000000	0.000000
2419.910828	0.083324	0.536191	0.156559	85.363579	73.990364	102.155518	3.267864	0.000000	-3.784318	0.000000	0.000000	0.000000	-0.009787	0.041180	-0.532363	0.000000	0.000000	4.000000	42.000000	0.000000
2419.914161	0.083324	0.536191	0.156559	85.363579	73.990364	102.155518	3.267864	0.000000	-3.784318	0.000000	0.000000	0.000000	-0.009787	0.041180	-0.532363	0.000000	0.000000	4.000000	42.000000	0.000000
2419.917495	0.083324	0.536191	0.156559	85.363579	73.990364	102.155518	3.267864	0.000000	-3.784318	0.000000	0.000000	0.000000	-0.009787	0.041180	-0.532363	0.000000	0.000000	4.000000	42.000000	0.000000
2419.920828	0.083284	0.536355	0.154740	85.377296	74.195152	102.349449	3.247067	0.000000	-3.802178	0.000000	0.000000	0.000000	-0.011945	0.049163	-0.545630	0.000000	0.000000	4.000000	42.000000	0.000000
2419.924161	0.083284	0.536355	0.154740	85.377296	74.195152	102.349449	3.247067	0.000000	-3.802178	0.000000	0.000000	0.000000	-0.011945	0.049163	-0.545630	0.000000	0.000000	4.000000	42.000000	0.000000
2419.927495	0.083284	0.536355	0.154740	85.377296	74.195152	102.349449	3.247067	0.000000	-3.802178	0.000000	0.000000	0.000000	-0.011945	0.049163	-0.545630	0.000000	0.000000	4.000000	42.000000	0.000000
2419.930828	0.083293	0.536492	0.152857	85.385559	74.155258	102.292526	3.225502	0.000000	-3.820489	0.000000	0.000000	0.000000	0.002772	0.041151	-0.564827	0.000000	0.000000	4.000000	42.000000	0.000000
2419.934161	0.083293	0.536492	0.152857	85.385559	74.155258	102.292526	3.225502	0.000000	-3.820489	0.000000	0.000000	0.000000	0.002772	0.041151	-0.564827	0.000000	0.000000	4.000000	42.000000	0.000000
2419.937495	0.083293	0.536492	0.152857	85.385559	74.155258	102.292526	3.225502	0.000000	-3.820489	0.000000	0.000000	0.000000	0.002772	0.041151	-0.564827	0.000000	0.000000	4.000000	42.000000	0.000000
2419.940828	0.083321	0.536636	0.150910	85.381065	73.736397	101.857132	3.202318	0.000000	-3.839942	0.000000	0.000000	0.000000	0.008453	0.043218	-0.584228	0.000000	0.000000	4.000000	42.000000	0.000000
2419.944161	0.083321	0.536636	0.150910	85.381065	73.736397	101.857132	3.202318	0.000000	-3.839942	0.000000	0.000000	0.000000	0.008453	0.043218	-0.584228	0.000000	0.000000	4.000000	42.000000	0.000000
2419.947495	0.083321	0.536636	0.150910	85.381065	73.736397	101.857132	3.202318	0.000000	-3.839942	0.000000	0.000000	0.000000	0.008453	0.043218	-0.584228	0.000000	0.000000	4.000000	42.000000	0.000000
2419.950828	0.083263	0.536796	0.148985	85.359276	72.769257	100.880424	3.177774	0.000000	-3.860278	0.000000	0.000000	0.000000	-0.017533	0.048046	-0.577279	0.000000	0.000000	4.000000	42.000000	0.000000
2419.954161	0.083263	0.536796	0.148985	85.359276	72.769257	100.880424	3.177774	0.000000	-3.860278	0.000000	0.000000	0.000000	-0.017533	0.048046	-0.577279	0.000000	0.000000	4.000000	42.000000	0.000000
2419.957495	0.083263	0.536796	0.148985	85.359276	72.769257	100.880424	3.177774	0.000000	-3.860278	0.000000	0.000000	0.000000	-0.017533	0.048046	-0.577279	0.000000	0.000000	4.000000	42.000000	0.000000
2419.960828	0.083152	0.536977	0.147117	85.320938	71.366798	99.477516	3.154040	0.000000	-3.879695	0.000000	0.000000	0.000000	-0.033156	0.054271	-0.560583	0.000000	0.000000	4.000000	42.000000	0.000000
2419.964161	0.083152	0.536977	0.147117	85.320938	71.366798	99.477516	3.154040	0.000000	-3.879695	0.000000	0.000000	0.000000	-0.033156	0.054271	-0.560583	0.000000	0.000000	4.000000	42.000000	0.000000
2419.967495	0.083152	0.536977	0.147117	85.320938	71.366798	99.477516	3.154040	0.000000	-3.879695	0.000000	0.000000	0.000000	-0.033156	0.054271	-0.560583	0.000000	0.000000	4.000000	42.000000	0.000000
2419.970828	0.082993	0.537165	0.145325	85.267738	69.760971	97.880310	3.131191	0.000000	-3.898158	0.000000	0.000000	0.000000	-0.047751	0.056233	-0.537677	0.000000	0.000000	4.000000	42.000000	0.000000
2419.974161	0.082993	0.537165	0.145325	85.267738	69.760971	97.880310	3.131191	0.000000	-3.898158	0.000000	0.000000	0.000000	-0.047751	0.056233	-0.537677	0.000000	0.000000	4.000000	42.000000	0.000000
2419.977495	0.082993	0.537165	0.145325	85.267738	69.760971	97.880310	3.131191	0.000000	-3.898158	0.000000	0.000000	0.000000	-0.047751	0.056233	-0.537677	0.000000	0.000000	4.000000	42.000000	0.000000
2419.980828	0.082814	0.537359	0.143605	85.195518	68.151222	96.295044	3.109497	0.000000	-3.915486	0.000000	0.000000	0.000000	-0.053610	0.058260	-0.515805	0.000000	0.000000	4.000000	42.000000	0.000000
2419.984161	0.082814	0.537359	0.143605	85.195518	68.151222	96.295044	3.109497	0.000000	-3.915486	0.000000	0.000000	0.000000	-0.053610	0.058260	-0.515805	0.000000	0.000000	4.000000	42.000000	0.000000
2419.987495	0.082814	0.537359	0.143605	85.195518	68.151222	96.295044	3.109497	0.000000	-3.915486	0.000000	0.000000	0.000000	-0.053610	0.058260	-0.515805	0.000000	0.000000	4.000000	42.000000	0.000000
2419.990828	0.082611	0.537555	0.141923	85.088966	66.981079	95.184547	3.088647	0.000000	-3.931953	0.000000	0.000000	0.000000	-0.060882	0.058889	-0.504765	0.000000	0.000000	4.000000	42.000000	0.000000
2419.994161	0.082611	0.537555	0.141923	85.088966	66.981079	95.184547	3.088647	0.000000	-3.931953	0.000000	0.000000	0.000000	-0.060882	0.058889	-0.504765	0.000000	0.000000	4.000000	42.000000	0.000000
2419.997495	0.082611	0.537555	0.141923	85.088966	66.981079	95.184547	3.088647	0.000000	-3.931953	0.000000	0.000000	0.000000	-0.060882	0.058889	-0.504765	0.000000	0.000000	4.000000	42.000000	0.000000
2420.000828	0.082441	0.537787	0.140265	84.955856	66.316933	94.616165	3.068243	0.000000	-3.947897	0.000000	0.000000	0.000000	-0.051233	0.069439	-0.497310	0.000000	0.000000	4.000000	42.000000	0.000000
2420.004161	0.082441	0.537787	0.140265	84.955856	66.316933	94.616165	3.068243	0.000000	-3.947897	0.000000	0.000000	0.000000	-0.051233	0.069439	-0.497310	0.000000	0.000000	4.000000	42.000000	0.000000
2420.007495	0.082441	0.537787	0.140265	84.955856	66.316933	94.616165	3.068243	0.000000	-3.947897	0.000000	0.000000	0.000000	-0.051233	0.069439	-0.497310	0.000000	0.000000	4.000000	42.000000	0.000000
2420.010828	0.082297	0.538015	0.138600	84.847214	66.121590	94.509415	3.047544	0.000000	-3.963897	0.000000	0.000000	0.000000	-0.042983	0.068579	-0.499495	0.000000	0.000000	4.000000	42.000000	0.000000
2420.014161	0.082297	0.538015	0.138600	84.847214	66.121590	94.509415	3.047544	0.000000	-3.963897	0.000000	0.000000	0.000000	-0.042983	0.068579	-0.499495	0.000000	0.000000	4.000000	42.000000	0.000000
2420.017495	0.082297	0.538015	0.138600	84.847214	66.121590	94.509415	3.047544	0.000000	-3.963897	0.000000	0.000000	0.000000	-0.042983	0.068579	-0.499495	0.000000	0.000000	4.000000	42.000000	0.000000
2420.020828	0.082173	0.538250	0.136870	84.788307	66.248436	94.695290	3.026164	0.000000	-3.980243	0.000000	0.000000	0.000000	-0.037182	0.070371	-0.518853	0.000000	0.000000	4.000000	42.000000	0.000000
2420.024161	0.082173	0.538250	0.136870	84.788307	66.248436	94.695290	3.026164	0.000000	-3.980243	0.000000	0.000000	0.000000	-0.037182	0.070371	-0.518853	0.000000	0.000000	4.000000	42.000000	0.000000
2420.027495	0.082173	0.538250	0.136870	84.788307	66.248436	94.695290	3.026164	0.000000	-3.980243	0.000000	0.000000	0.000000	-0.037182	0.070371	-0.518853	0.000000	0.000000	4.000000	42.000000	0.000000
2420.030828	0.082041	0.538457	0.135084	84.799149	66.753281	95.212746	3.003376	0.000000	-3.997466	0.000000	0.000000	0.000000	-0.039734	0.062264	-0.535832	0.000000	0.000000	4.000000	42.000000	0.000000
2420.034161	0.082041	0.538457	0.135084	84.799149	66.753281	95.212746	3.003376	0.000000	-3.997466	0.000000	0.000000	0.000000	-0.039734	0.062264	-0.535832	0.000000	0.000000	4.000000	42.000000	0.000000
2420.037495	0.082041	0.538457	0.135084	84.799149	66.753281	95.212746	3.003376	0.000000	-3.997466	0.000000	0.000000	0.000000	-0.039734	0.062264	-0.535832	0.000000	0.000000	4.000000	42.000000	0.000000
2420.040828	0.081874	0.538657	0.133261	84.840065	67.471886	95.928543	2.979544	0.000000	-4.015261	0.000000	0.000000	0.000000	-0.050037	0.059803	-0.546857	0.000000	0.000000	4.000000	42.000000	0.000000
2420.044161	0.081874	0.538657	0.133261	84.840065	67.471886	95.928543	2.979544	0.000000	-4.015261	0.000000	0.000000	0.000000	-0.050037	0.059803	-0.546857	0.000000	0.000000	4.000000	42.000000	0.000000
2420.047495	0.081874	0.538657	0.133261	84.840065	67.471886	95.928543	2.979544	0.000000	-4.015261	0.000000	0.000000	0.000000	-0.050037	0.059803	-0.546857	0.000000	0.000000	4.000000	42.000000	0.000000
2420.050828	0.081628	0.538858	0.131483	84.884735	68.345184	96.805466	2.955191	0.000000	-4.033218	0.000000	0.000000	0.000000	-0.073966	0.060377	-0.533436	0.000000	0.000000	4.000000	42.000000	0.000000
2420.054161	0.081628	0.538858	0.131483	84.884735	68.345184	96.805466	2.955191	0.000000	-4.033218	0.000000	0.000000	0.000000	-0.073966	0.060377	-0.533436	0.000000	0.000000	4.000000	42.000000	0.000000
2420.057495	0.081628	0.538858	0.131483	84.884735	68.345184	96.805466	2.955191	0.000000	-4.033218	0.000000	0.000000	0.000000	-0.073966	0.060377	-0.533436	0.000000	0.000000	4.000000	42.000000	0.000000
2420.060828	0.081356	0.539042	0.129726	84.910919	69.220329	97.703835	2.931963	0.000000	-4.050135	0.000000	0.000000	0.000000	-0.081619	0.055345	-0.527182	0.000000	0.000000	4.000000	42.000000	0.000000
2420.064161	0.081356	0.539042	0.129726	84.910919	69.220329	97.703835	2.931963	0.000000	-4.050135	0.000000	0.000000	0.000000	-0.081619	0.055345	-0.527182	0.000000	0.000000	4.000000	42.000000	0.000000
2420.067495	0.081356	0.539042	0.129726	84.910919	69.220329	97.703835	2.931963	0.000000	-4.050135	0.000000	0.000000	0.000000	-0.081619	0.055345	-0.527182	0.000000	0.000000	4.000000	42.000000	0.000000
2420.070828	0.081036	0.539216	0.128031	84.901878	70.313316	98.861153	2.908958	0.000000	-4.066689	0.000000	0.000000	0.000000	-0.095981	0.051967	-0.508596	0.000000	0.000000	4.000000	42.000000	0.000000
2420.074161	0.081036	0.539216	0.128031	84.901878	70.313316	98.861153	2.908958	0.000000	-4.066689	0.000000	0.000000	0.000000	-0.095981	0.051967	-0.508596	0.000000	0.000000	4.000000	42.000000	0.000000
2420.077495	0.081036	0.539216	0.128031	84.901878	70.313316	98.861153	2.908958	0.000000	-4.066689	0.000000	0.000000	0.000000	-0.095981	0.051967	-0.508596	0.000000	0.000000	4.000000	42.000000	0.000000
2420.080828	0.080721	0.539359	0.126374	84.843452	71.588844	100.248276	2.887041	0.000000	-4.082278	0.000000	0.000000	0.000000	-0.094247	0.043034	-0.497145	0.000000	0.000000	4.000000	42.000000	0.000000
2420.084161	0.080721	0.539359	0.126374	84.843452	71.588844	100.248276	2.887041	0.000000	-4.082278	0.000000	0.000000	0.000000	-0.094247	0.043034	-0.497145	0.000000	0.000000	4.000000	42.000000	0.000000
2420.087495	0.080721	0.539359	0.126374	84.843452	71.588844	100.248276	2.887041	0.000000	-4.082278	0.000000	0.000000	0.000000	-0.094247	0.043034	-0.497145	0.000000	0.000000	4.000000	42.000000	0.000000
2420.090828	0.080380	0.539500	0.124717	84.743904	72.960762	101.772507	2.865312	0.000000	-4.097558	0.000000	0.000000	0.000000	-0.102528	0.042254	-0.497001	0.000000	0.000000	4.000000	42.000000	0.000000
2420.094161	0.080380	0.539500	0.124717	84.743904	72.960762	101.772507	2.865312	0.000000	-4.097558	0.000000	0.000000	0.000000	-0.102528	0.042254	-0.497001	0.000000	0.000000	4.000000	42.000000	0.000000
2420.097495	0.080380	0.539500	0.124717	84.743904	72.960762	101.772507	2.865312	0.000000	-4.097558	0.000000	0.000000	0.000000	-0.102528	0.042254	-0.497001	0.000000	0.000000	4.000000	42.000000	0.000000
2420.100828	0.080011	0.539606	0.123065	84.607620	74.486732	103.487213	2.843564	0.000000	-4.112681	0.000000	0.000000	0.000000	-0.110551	0.031915	-0.495523	0.000000	0.000000	4.000000	42.000000	0.000000
2420.104161	0.080011	0.539606	0.123065	84.607620	74.486732	103.487213	2.843564	0.000000	-4.112681	0.000000	0.000000	0.000000	-0.110551	0.031915	-0.495523	0.000000	0.000000	4.000000	42.000000	0.000000
2420.107495	0.080011	0.539606	0.123065	84.607620	74.486732	103.487213	2.843564	0.000000	-4.112681	0.000000	0.000000	0.000000	-0.110551	0.031915	-0.495523	0.000000	0.000000	4.000000	42.000000	0.000000
2420.110828	0.079638	0.539705	0.121373	84.440636	76.068619	105.292030	2.821853	0.000000	-4.127608	0.000000	0.000000	0.000000	-0.111993	0.029587	-0.507759	0.000000	0.000000	4.000000	42.000000	0.000000
2420.114161	0.079638	0.539705	0.121373	84.440636	76.068619	105.292030	2.821853	0.000000	-4.127608	0.000000	0.000000	0.000000	-0.111993	0.029587	-0.507759	0.000000	0.000000	4.000000	42.000000	0.000000
2420.117495	0.079638	0.539705	0.121373	84.440636	76.068619	105.292030	2.821853	0.000000	-4.127608	0.000000	0.000000	0.000000	-0.111993	0.029587	-0.507759	0.000000	0.000000	4.000000	42.000000	0.000000
2420.120828	0.079258	0.539745	0.119627	84.265610	77.459908	106.903946	2.799220	0.000000	-4.142991	0.000000	0.000000	0.000000	-0.113930	0.012115	-0.523678	0.000000	0.000000	4.000000	42.000000	0.000000
2420.124161	0.079258	0.539745	0.119627	84.265610	77.459908	106.903946	2.799220	0.000000	-4.142991	0.000000	0.000000	0.000000	-0.113930	0.012115	-0.523678	0.000000	0.000000	4.000000	42.000000	0.000000
2420.127495	0.079258	0.539745	0.119627	84.265610	77.459908	106.903946	2.799220	0.000000	-4.142991	0.000000	0.000000	0.000000	-0.113930	0.012115	-0.523678	0.000000	0.000000	4.000000	42.000000	0.000000
2420.130828	0.078876	0.539765	0.117861	84.096283	78.400391	108.057549	2.775455	0.000000	-4.158948	0.000000	0.000000	0.000000	-0.114506	0.005869	-0.529753	0.000000	0.000000	4.000000	42.000000	0.000000
2420.134161	0.078876	0.539765	0.117861	84.096283	78.400391	108.057549	2.775455	0.000000	-4.158948	0.000000	0.000000	0.000000	-0.114506	0.005869	-0.529753	0.000000	0.000000	4.000000	42.000000	0.000000
2420.137495	0.078876	0.539765	0.117861	84.096283	78.400391	108.057549	2.775455	0.000000	-4.158948	0.000000	0.000000	0.000000	-0.114506	0.005869	-0.529753	0.000000	0.000000	4.000000	42.000000	0.000000
2420.140828	0.078440	0.539814	0.116095	83.929558	78.632744	108.487770	2.751004	0.000000	-4.175162	0.000000	0.000000	0.000000	-0.130917	0.014707	-0.529986	0.000000	0.000000	4.000000	42.000000	0.000000
2420.144161	0.078440	0.539814	0.116095	83.929558	78.632744	108.487770	2.751004	0.000000	-4.175162	0.000000	0.000000	0.000000	-0.130917	0.014707	-0.529986	0.000000	0.000000	4.000000	42.000000	0.000000
2420.147495	0.078440	0.539814	0.116095	83.929558	78.632744	108.487770	2.751004	0.000000	-4.175162	0.000000	0.000000	0.000000	-0.130917	0.014707	-0.529986	0.000000	0.000000	4.000000	42.000000	0.000000
2420.150828	0.078012	0.539853	0.114383	83.773613	78.197128	108.231247	2.726735	0.000000	-4.191052	0.000000	0.000000	0.000000	-0.128298	0.011727	-0.513471	0.000000	0.000000	4.000000	42.000000	0.000000
2420.154161	0.078012	0.539853	0.114383	83.773613	78.197128	108.231247	2.726735	0.000000	-4.191052	0.000000	0.000000	0.000000	-0.128298	0.011727	-0.513471	0.000000	0.000000	4.000000	42.000000	0.000000
2420.157495	0.078012	0.539853	0.114383	83.773613	78.197128	108.231247	2.726735	0.000000	-4.191052	0.000000	0.000000	0.000000	-0.128298	0.011727	-0.513471	0.000000	0.000000	4.000000	42.000000	0.000000
2420.160828	0.077566	0.539882	0.112731	83.610794	77.524712	107.742661	2.702894	0.000000	-4.206467	0.000000	0.000000	0.000000	-0.133801	0.008805	-0.495742	0.000000	0.000000	4.000000	42.000000	0.000000
2420.164161	0.077566	0.539882	0.112731	83.610794	77.524712	107.742661	2.702894	0.000000	-4.206467	0.000000	0.000000	0.000000	-0.133801	0.008805	-0.495742	0.000000	0.000000	4.000000	42.000000	0.000000
2420.167495	0.077566	0.539882	0.112731	83.610794	77.524712	107.742661	2.702894	0.000000	-4.206467	0.000000	0.000000	0.000000	-0.133801	0.008805	-0.495742	0.000000	0.000000	4.000000	42.000000	0.000000
2420.170828	0.077180	0.539915	0.111105	83.453781	76.951797	107.348007	2.679872	0.000000	-4.221171	0.000000	0.000000	0.000000	-0.115815	0.009876	-0.487585	0.000000	0.000000	4.000000	42.000000	0.000000
2420.174161	0.077180	0.539915	0.111105	83.453781	76.951797	107.348007	2.679872	0.000000	-4.221171	0.000000	0.000000	0.000000	-0.115815	0.009876	-0.487585	0.000000	0.000000	4.000000	42.000000	0.000000
2420.177495	0.077180	0.539915	0.111105	83.453781	76.951797	107.348007	2.679872	0.000000	-4.221171	0.000000	0.000000	0.000000	-0.115815	0.009876	-0.487585	0.000000	0.000000	4.000000	42.000000	0.000000
2420.180828	0.076803	0.539908	0.109541	83.295563	76.535202	107.111061	2.656312	0.000000	-4.236036	0.000000	0.000000	0.000000	-0.113067	-0.002301	-0.469425	0.000000	0.000000	4.000000	42.000000	0.000000
2420.184161	0.076803	0.539908	0.109541	83.295563	76.535202	107.111061	2.656312	0.000000	-4.236036	0.000000	0.000000	0.000000	-0.113067	-0.002301	-0.469425	0.000000	0.000000	4.000000	42.000000	0.000000
2420.187495	0.076803	0.539908	0.109541	83.295563	76.535202	107.111061	2.656312	0.000000	-4.236036	0.000000	0.000000	0.000000	-0.113067	-0.002301	-0.469425	0.000000	0.000000	4.000000	42.000000	0.000000
2420.190828	0.076481	0.539898	0.107966	83.156189	76.423813	107.148834	2.633351	0.000000	-4.250349	0.000000	0.000000	0.000000	-0.096816	-0.002778	-0.472479	0.000000	0.000000	4.000000	42.000000	0.000000
2420.194161	0.076481	0.539898	0.107966	83.156189	76.423813	107.148834	2.633351	0.000000	-4.250349	0.000000	0.000000	0.000000	-0.096816	-0.002778	-0.472479	0.000000	0.000000	4.000000	42.000000	0.000000
2420.197495	0.076481	0.539898	0.107966	83.156189	76.423813	107.148834	2.633351	0.000000	-4.250349	0.000000	0.000000	0.000000	-0.096816	-0.002778	-0.472479	0.000000	0.000000	4.000000	42.000000	0.000000
2420.200828	0.076209	0.539869	0.106364	83.053162	76.521484	107.353912	2.609296	0.000000	-4.265158	0.000000	0.000000	0.000000	-0.081373	-0.008777	-0.480548	0.000000	0.000000	4.000000	42.000000	0.000000
2420.204161	0.076209	0.539869	0.106364	83.053162	76.521484	107.353912	2.609296	0.000000	-4.265158	0.000000	0.000000	0.000000	-0.081373	-0.008777	-0.480548	0.000000	0.000000	4.000000	42.000000	0.000000
2420.207495	0.076209	0.539869	0.106364	83.053162	76.521484	107.353912	2.609296	0.000000	-4.265158	0.000000	0.000000	0.000000	-0.081373	-0.008777	-0.480548	0.000000	0.000000	4.000000	42.000000	0.000000
2420.210828	0.075989	0.539851	0.104731	83.003609	76.786316	107.698318	2.583868	0.000000	-4.280611	0.000000	0.000000	0.000000	-0.066256	-0.005435	-0.489964	0.000000	0.000000	4.000000	42.000000	0.000000
2420.214161	0.075989	0.539851	0.104731	83.003609	76.786316	107.698318	2.583868	0.000000	-4.280611	0.000000	0.000000	0.000000	-0.066256	-0.005435	-0.489964	0.000000	0.000000	4.000000	42.000000	0.000000
2420.217495	0.075989	0.539851	0.104731	83.003609	76.786316	107.698318	2.583868	0.000000	-4.280611	0.000000	0.000000	0.000000	-0.066256	-0.005435	-0.489964	0.000000	0.000000	4.000000	42.000000	0.000000
2420.220828	0.075815	0.539825	0.103049	83.025230	77.058411	107.978500	2.556977	0.000000	-4.296728	0.000000	0.000000	0.000000	-0.051967	-0.007635	-0.504456	0.000000	0.000000	4.000000	42.000000	0.000000
2420.224161	0.075815	0.539825	0.103049	83.025230	77.058411	107.978500	2.556977	0.000000	-4.296728	0.000000	0.000000	0.000000	-0.051967	-0.007635	-0.504456	0.000000	0.000000	4.000000	42.000000	0.000000
2420.227495	0.075815	0.539825	0.103049	83.025230	77.058411	107.978500	2.556977	0.000000	-4.296728	0.000000	0.000000	0.000000	-0.051967	-0.007635	-0.504456	0.000000	0.000000	4.000000	42.000000	0.000000
2420.230828	0.075694	0.539829	0.101353	83.040688	77.208244	108.130516	2.528321	0.000000	-4.313652	0.000000	0.000000	0.000000	-0.036457	0.001081	-0.508836	0.000000	0.000000	4.000000	42.000000	0.000000
2420.234161	0.075694	0.539829	0.101353	83.040688	77.208244	108.130516	2.528321	0.000000	-4.313652	0.000000	0.000000	0.000000	-0.036457	0.001081	-0.508836	0.000000	0.000000	4.000000	42.000000	0.000000
2420.237495	0.075694	0.539829	0.101353	83.040688	77.208244	108.130516	2.528321	0.000000	-4.313652	0.000000	0.000000	0.000000	-0.036457	0.001081	-0.508836	0.000000	0.000000	4.000000	42.000000	0.000000
2420.240828	0.075611	0.539830	0.099748	83.040802	76.840561	107.763390	2.498448	0.000000	-4.331023	0.000000	0.000000	0.000000	-0.024842	0.000173	-0.481332	0.000000	0.000000	4.000000	42.000000	0.000000
2420.244161	0.075611	0.539830	0.099748	83.040802	76.840561	107.763390	2.498448	0.000000	-4.331023	0.000000	0.000000	0.000000	-0.024842	0.000173	-0.481332	0.000000	0.000000	4.000000	42.000000	0.000000
2420.247495	0.075611	0.539830	0.099748	83.040802	76.840561	107.763390	2.498448	0.000000	-4.331023	0.000000	0.000000	0.000000	-0.024842	0.000173	-0.481332	0.000000	0.000000	4.000000	42.000000	0.000000
2420.250828	0.075508	0.539852	0.098200	83.028412	76.045067	106.969940	2.469476	0.000000	-4.347607	0.000000	0.000000	0.000000	-0.030826	0.006824	-0.464400	0.000000	0.000000	4.000000	42.000000	0.000000
2420.254161	0.075508	0.539852	0.098200	83.028412	76.045067	106.969940	2.469476	0.000000	-4.347607	0.000000	0.000000	0.000000	-0.030826	0.006824	-0.464400	0.000000	0.000000	4.000000	42.000000	0.000000
2420.257495	0.075508	0.539852	0.098200	83.028412	76.045067	106.969940	2.469476	0.000000	-4.347607	0.000000	0.000000	0.000000	-0.030826	0.006824	-0.464400	0.000000	0.000000	4.000000	42.000000	0.000000
2420.260828	0.075413	0.539867	0.096710	83.004959	75.039024	105.973839	2.441424	0.000000	-4.363421	0.000000	0.000000	0.000000	-0.028650	0.004296	-0.447116	0.000000	0.000000	4.000000	42.000000	0.000000
2420.264161	0.075413	0.539867	0.096710	83.004959	75.039024	105.973839	2.441424	0.000000	-4.363421	0.000000	0.000000	0.000000	-0.028650	0.004296	-0.447116	0.000000	0.000000	4.000000	42.000000	0.000000
2420.267495	0.075413	0.539867	0.096710	83.004959	75.039024	105.973839	2.441424	0.000000	-4.363421	0.000000	0.000000	0.000000	-0.028650	0.004296	-0.447116	0.000000	0.000000	4.000000	42.000000	0.000000
2420.270828	0.075300	0.539812	0.095290	82.984123	74.156464	105.097939	2.414059	0.000000	-4.378620	0.000000	0.000000	0.000000	-0.033957	-0.016384	-0.425998	0.000000	0.000000	4.000000	42.000000	0.000000
2420.274161	0.075300	0.539812	0.095290	82.984123	74.156464	105.097939	2.414059	0.000000	-4.378620	0.000000	0.000000	0.000000	-0.033957	-0.016384	-0.425998	0.000000	0.000000	4.000000	42.000000	0.000000
2420.277495	0.075300	0.539812	0.095290	82.984123	74.156464	105.097939	2.414059	0.000000	-4.378620	0.000000	0.000000	0.000000	-0.033957	-0.016384	-0.425998	0.000000	0.000000	4.000000	42.000000	0.000000
2420.280828	0.075184	0.539708	0.093856	82.975632	73.623940	104.572510	2.387926	0.000000	-4.392927	0.000000	0.000000	0.000000	-0.034678	-0.031279	-0.430383	0.000000	0.000000	4.000000	42.000000	0.000000
2420.284161	0.075184	0.539708	0.093856	82.975632	73.623940	104.572510	2.387926	0.000000	-4.392927	0.000000	0.000000	0.000000	-0.034678	-0.031279	-0.430383	0.000000	0.000000	4.000000	42.000000	0.000000
2420.287495	0.075184	0.539708	0.093856	82.975632	73.623940	104.572510	2.387926	0.000000	-4.392927	0.000000	0.000000	0.000000	-0.034678	-0.031279	-0.430383	0.000000	0.000000	4.000000	42.000000	0.000000
2420.290828	0.075091	0.539585	0.092398	82.985466	73.543404	104.493980	2.361243	0.000000	-4.407327	0.000000	0.000000	0.000000	-0.027760	-0.036955	-0.437210	0.000000	0.000000	4.000000	42.000000	0.000000
2420.294161	0.075091	0.539585	0.092398	82.985466	73.543404	104.493980	2.361243	0.000000	-4.407327	0.000000	0.000000	0.000000	-0.027760	-0.036955	-0.437210	0.000000	0.000000	4.000000	42.000000	0.000000
2420.297495	0.075091	0.539585	0.092398	82.985466	73.543404	104.493980	2.361243	0.000000	-4.407327	0.000000	0.000000	0.000000	-0.027760	-0.036955	-0.437210	0.000000	0.000000	4.000000	42.000000	0.000000
2420.300828	0.075020	0.539394	0.090905	83.011215	73.866440	104.816360	2.333571	0.000000	-4.422041	0.000000	0.000000	0.000000	-0.021434	-0.057068	-0.447866	0.000000	0.000000	4.000000	42.000000	0.000000
2420.304161	0.075020	0.539394	0.090905	83.011215	73.866440	104.816360	2.333571	0.000000	-4.422041	0.000000	0.000000	0.000000	-0.021434	-0.057068	-0.447866	0.000000	0.000000	4.000000	42.000000	0.000000
2420.307495	0.075020	0.539394	0.090905	83.011215	73.866440	104.816360	2.333571	0.000000	-4.422041	0.000000	0.000000	0.000000	-0.021434	-0.057068	-0.447866	0.000000	0.000000	4.000000	42.000000	0.000000
2420.310828	0.074965	0.539210	0.089346	83.051323	74.573868	105.515594	2.304665	0.000000	-4.437175	0.000000	0.000000	0.000000	-0.016444	-0.055324	-0.467740	0.000000	0.000000	4.000000	42.000000	0.000000
2420.314161	0.074965	0.539210	0.089346	83.051323	74.573868	105.515594	2.304665	0.000000	-4.437175	0.000000	0.000000	0.000000	-0.016444	-0.055324	-0.467740	0.000000	0.000000	4.000000	42.000000	0.000000
2420.317495	0.074965	0.539210	0.089346	83.051323	74.573868	105.515594	2.304665	0.000000	-4.437175	0.000000	0.000000	0.000000	-0.016444	-0.055324	-0.467740	0.000000	0.000000	4.000000	42.000000	0.000000
2420.320828	0.074880	0.539037	0.087766	83.096748	75.474487	106.406654	2.273930	0.000000	-4.453003	0.000000	0.000000	0.000000	-0.025465	-0.051873	-0.473899	0.000000	0.000000	4.000000	42.000000	0.000000
2420.324161	0.074880	0.539037	0.087766	83.096748	75.474487	106.406654	2.273930	0.000000	-4.453003	0.000000	0.000000	0.000000	-0.025465	-0.051873	-0.473899	0.000000	0.000000	4.000000	42.000000	0.000000
2420.327495	0.074880	0.539037	0.087766	83.096748	75.474487	106.406654	2.273930	0.000000	-4.453003	0.000000	0.000000	0.000000	-0.025465	-0.051873	-0.473899	0.000000	0.000000	4.000000	42.000000	0.000000
2420.330828	0.074771	0.538881	0.086205	83.136650	76.320244	107.252769	2.242736	0.000000	-4.468796	0.000000	0.000000	0.000000	-0.032821	-0.046728	-0.468401	0.000000	0.000000	4.000000	42.000000	0.000000
2420.334161	0.074771	0.538881	0.086205	83.136650	76.320244	107.252769	2.242736	0.000000	-4.468796	0.000000	0.000000	0.000000	-0.032821	-0.046728	-0.468401	0.000000	0.000000	4.000000	42.000000	0.000000
2420.337495	0.074771	0.538881	0.086205	83.136650	76.320244	107.252769	2.242736	0.000000	-4.468796	0.000000	0.000000	0.000000	-0.032821	-0.046728	-0.468401	0.000000	0.000000	4.000000	42.000000	0.000000
2420.340828	0.074588	0.538790	0.084682	83.165276	76.832001	107.767303	2.211807	0.000000	-4.484184	0.000000	0.000000	0.000000	-0.055003	-0.027286	-0.456894	0.000000	0.000000	4.000000	42.000000	0.000000
2420.344161	0.074588	0.538790	0.084682	83.165276	76.832001	107.767303	2.211807	0.000000	-4.484184	0.000000	0.000000	0.000000	-0.055003	-0.027286	-0.456894	0.000000	0.000000	4.000000	42.000000	0.000000
2420.347495	0.074588	0.538790	0.084682	83.165276	76.832001	107.767303	2.211807	0.000000	-4.484184	0.000000	0.000000	0.000000	-0.055003	-0.027286	-0.456894	0.000000	0.000000	4.000000	42.000000	0.000000
2420.350828	0.074420	0.538716	0.083274	83.175972	76.845291	107.790588	2.182069	0.000000	-4.498730	0.000000	0.000000	0.000000	-0.050305	-0.022320	-0.422452	0.000000	0.000000	4.000000	42.000000	0.000000
2420.354161	0.074420	0.538716	0.083274	83.175972	76.845291	107.790588	2.182069	0.000000	-4.498730	0.000000	0.000000	0.000000	-0.050305	-0.022320	-0.422452	0.000000	0.000000	4.000000	42.000000	0.000000
2420.357495	0.074420	0.538716	0.083274	83.175972	76.845291	107.790588	2.182069	0.000000	-4.498730	0.000000	0.000000	0.000000	-0.050305	-0.022320	-0.422452	0.000000	0.000000	4.000000	42.000000	0.000000
2420.360828	0.074232	0.538647	0.081906	83.172234	76.410713	107.371185	2.154240	0.000000	-4.512123	0.000000	0.000000	0.000000	-0.056491	-0.020841	-0.410250	0.000000	0.000000	4.000000	42.000000	0.000000
2420.364161	0.074232	0.538647	0.081906	83.172234	76.410713	107.371185	2.154240	0.000000	-4.512123	0.000000	0.000000	0.000000	-0.056491	-0.020841	-0.410250	0.000000	0.000000	4.000000	42.000000	0.000000
2420.367495	0.074232	0.538647	0.081906	83.172234	76.410713	107.371185	2.154240	0.000000	-4.512123	0.000000	0.000000	0.000000	-0.056491	-0.020841	-0.410250	0.000000	0.000000	4.000000	42.000000	0.000000
2420.370828	0.074028	0.538588	0.080619	83.156616	75.744858	106.727509	2.127180	0.000000	-4.524942	0.000000	0.000000	0.000000	-0.060989	-0.017570	-0.386265	0.000000	0.000000	4.000000	42.000000	0.000000
2420.374161	0.074028	0.538588	0.080619	83.156616	75.744858	106.727509	2.127180	0.000000	-4.524942	0.000000	0.000000	0.000000	-0.060989	-0.017570	-0.386265	0.000000	0.000000	4.000000	42.000000	0.000000
2420.377495	0.074028	0.538588	0.080619	83.156616	75.744858	106.727509	2.127180	0.000000	-4.524942	0.000000	0.000000	0.000000	-0.060989	-0.017570	-0.386265	0.000000	0.000000	4.000000	42.000000	0.000000
2420.380828	0.073848	0.538511	0.079309	83.146339	75.157211	106.155754	2.101696	0.000000	-4.536835	0.000000	0.000000	0.000000	-0.054099	-0.023155	-0.393031	0.000000	0.000000	4.000000	42.000000	0.000000
2420.384161	0.073848	0.538511	0.079309	83.146339	75.157211	106.155754	2.101696	0.000000	-4.536835	0.000000	0.000000	0.000000	-0.054099	-0.023155	-0.393031	0.000000	0.000000	4.000000	42.000000	0.000000
2420.387495	0.073848	0.538511	0.079309	83.146339	75.157211	106.155754	2.101696	0.000000	-4.536835	0.000000	0.000000	0.000000	-0.054099	-0.023155	-0.393031	0.000000	0.000000	4.000000	42.000000	0.000000
2420.390828	0.073667	0.538433	0.077997	83.146080	74.827995	105.838867	2.075237	0.000000	-4.548999	0.000000	0.000000	0.000000	-0.054168	-0.023436	-0.393535	0.000000	0.000000	4.000000	42.000000	0.000000
2420.394161	0.073667	0.538433	0.077997	83.146080	74.827995	105.838867	2.075237	0.000000	-4.548999	0.000000	0.000000	0.000000	-0.054168	-0.023436	-0.393535	0.000000	0.000000	4.000000	42.000000	0.000000
2420.397495	0.073667	0.538433	0.077997	83.146080	74.827995	105.838867	2.075237	0.000000	-4.548999	0.000000	0.000000	0.000000	-0.054168	-0.023436	-0.393535	0.000000	0.000000	4.000000	42.000000	0.000000
2420.400828	0.073478	0.538360	0.076622	83.158653	74.857941	105.878906	2.048475	0.000000	-4.561113	0.000000	0.000000	0.000000	-0.056764	-0.021930	-0.412382	0.000000	0.000000	4.000000	42.000000	0.000000
2420.404161	0.073478	0.538360	0.076622	83.158653	74.857941	105.878906	2.048475	0.000000	-4.561113	0.000000	0.000000	0.000000	-0.056764	-0.021930	-0.412382	0.000000	0.000000	4.000000	42.000000	0.000000
2420.407495	0.073478	0.538360	0.076622	83.158653	74.857941	105.878906	2.048475	0.000000	-4.561113	0.000000	0.000000	0.000000	-0.056764	-0.021930	-0.412382	0.000000	0.000000	4.000000	42.000000	0.000000
2420.410828	0.073286	0.538297	0.075224	83.180305	75.150223	106.179413	2.020141	0.000000	-4.573732	0.000000	0.000000	0.000000	-0.057741	-0.018757	-0.419492	0.000000	0.000000	4.000000	42.000000	0.000000
2420.414161	0.073286	0.538297	0.075224	83.180305	75.150223	106.179413	2.020141	0.000000	-4.573732	0.000000	0.000000	0.000000	-0.057741	-0.018757	-0.419492	0.000000	0.000000	4.000000	42.000000	0.000000
2420.417495	0.073286	0.538297	0.075224	83.180305	75.150223	106.179413	2.020141	0.000000	-4.573732	0.000000	0.000000	0.000000	-0.057741	-0.018757	-0.419492	0.000000	0.000000	4.000000	42.000000	0.000000
2420.420828	0.073029	0.538233	0.073730	83.209679	75.659920	106.699181	1.991014	0.000000	-4.586486	0.000000	0.000000	0.000000	-0.077099	-0.019171	-0.448186	0.000000	0.000000	4.000000	42.000000	0.000000
2420.424161	0.073029	0.538233	0.073730	83.209679	75.659920	106.699181	1.991014	0.000000	-4.586486	0.000000	0.000000	0.000000	-0.077099	-0.019171	-0.448186	0.000000	0.000000	4.000000	42.000000	0.000000
2420.427495	0.073029	0.538233	0.073730	83.209679	75.659920	106.699181	1.991014	0.000000	-4.586486	0.000000	0.000000	0.000000	-0.077099	-0.019171	-0.448186	0.000000	0.000000	4.000000	42.000000	0.000000
2420.430828	0.072774	0.538215	0.072247	83.236298	76.119690	107.174118	1.960047	0.000000	-4.599806	0.000000	0.000000	0.000000	-0.076558	-0.005495	-0.444896	0.000000	0.000000	4.000000	42.000000	0.000000
2420.434161	0.072774	0.538215	0.072247	83.236298	76.119690	107.174118	1.960047	0.000000	-4.599806	0.000000	0.000000	0.000000	-0.076558	-0.005495	-0.444896	0.000000	0.000000	4.000000	42.000000	0.000000
2420.437495	0.072774	0.538215	0.072247	83.236298	76.119690	107.174118	1.960047	0.000000	-4.599806	0.000000	0.000000	0.000000	-0.076558	-0.005495	-0.444896	0.000000	0.000000	4.000000	42.000000	0.000000
2420.440828	0.072474	0.538201	0.070808	83.255440	76.367371	107.438118	1.928949	0.000000	-4.612934	0.000000	0.000000	0.000000	-0.089972	-0.004125	-0.431607	0.000000	0.000000	4.000000	42.000000	0.000000
2420.444161	0.072474	0.538201	0.070808	83.255440	76.367371	107.438118	1.928949	0.000000	-4.612934	0.000000	0.000000	0.000000	-0.089972	-0.004125	-0.431607	0.000000	0.000000	4.000000	42.000000	0.000000
2420.447495	0.072474	0.538201	0.070808	83.255440	76.367371	107.438118	1.928949	0.000000	-4.612934	0.000000	0.000000	0.000000	-0.089972	-0.004125	-0.431607	0.000000	0.000000	4.000000	42.000000	0.000000
2420.450828	0.072179	0.538192	0.069407	83.265648	76.340515	107.431831	1.898931	0.000000	-4.625372	0.000000	0.000000	0.000000	-0.088256	-0.002723	-0.420350	0.000000	0.000000	4.000000	42.000000	0.000000
2420.454161	0.072179	0.538192	0.069407	83.265648	76.340515	107.431831	1.898931	0.000000	-4.625372	0.000000	0.000000	0.000000	-0.088256	-0.002723	-0.420350	0.000000	0.000000	4.000000	42.000000	0.000000
2420.457495	0.072179	0.538192	0.069407	83.265648	76.340515	107.431831	1.898931	0.000000	-4.625372	0.000000	0.000000	0.000000	-0.088256	-0.002723	-0.420350	0.000000	0.000000	4.000000	42.000000	0.000000
2420.460828	0.071891	0.538188	0.068044	83.270020	76.136024	107.248764	1.869381	0.000000	-4.637393	0.000000	0.000000	0.000000	-0.086547	-0.001305	-0.409040	0.000000	0.000000	4.000000	42.000000	0.000000
2420.464161	0.071891	0.538188	0.068044	83.270020	76.136024	107.248764	1.869381	0.000000	-4.637393	0.000000	0.000000	0.000000	-0.086547	-0.001305	-0.409040	0.000000	0.000000	4.000000	42.000000	0.000000
2420.467495	0.071891	0.538188	0.068044	83.270020	76.136024	107.248764	1.869381	0.000000	-4.637393	0.000000	0.000000	0.000000	-0.086547	-0.001305	-0.409040	0.000000	0.000000	4.000000	42.000000	0.000000
2420.470828	0.071583	0.538188	0.066722	83.271393	75.843857	106.983665	1.840328	0.000000	-4.648999	0.000000	0.000000	0.000000	-0.092294	0.000128	-0.396665	0.000000	0.000000	4.000000	42.000000	0.000000
2420.474161	0.071583	0.538188	0.066722	83.271393	75.843857	106.983665	1.840328	0.000000	-4.648999	0.000000	0.000000	0.000000	-0.092294	0.000128	-0.396665	0.000000	0.000000	4.000000	42.000000	0.000000
2420.477495	0.071583	0.538188	0.066722	83.271393	75.843857	106.983665	1.840328	0.000000	-4.648999	0.000000	0.000000	0.000000	-0.092294	0.000128	-0.396665	0.000000	0.000000	4.000000	42.000000	0.000000
2420.480828	0.071276	0.538187	0.065398	83.275009	75.617020	106.781075	1.812109	0.000000	-4.660071	0.000000	0.000000	0.000000	-0.092174	-0.000235	-0.397185	0.000000	0.000000	4.000000	42.000000	0.000000
2420.484161	0.071276	0.538187	0.065398	83.275009	75.617020	106.781075	1.812109	0.000000	-4.660071	0.000000	0.000000	0.000000	-0.092174	-0.000235	-0.397185	0.000000	0.000000	4.000000	42.000000	0.000000
2420.487495	0.071276	0.538187	0.065398	83.275009	75.617020	106.781075	1.812109	0.000000	-4.660071	0.000000	0.000000	0.000000	-0.092174	-0.000235	-0.397185	0.000000	0.000000	4.000000	42.000000	0.000000
2420.490828	0.070961	0.538162	0.064015	83.284729	75.580666	106.767639	1.783540	0.000000	-4.671079	0.000000	0.000000	0.000000	-0.094395	-0.007729	-0.414951	0.000000	0.000000	4.000000	42.000000	0.000000
2420.494161	0.070961	0.538162	0.064015	83.284729	75.580666	106.767639	1.783540	0.000000	-4.671079	0.000000	0.000000	0.000000	-0.094395	-0.007729	-0.414951	0.000000	0.000000	4.000000	42.000000	0.000000
2420.497495	0.070961	0.538162	0.064015	83.284729	75.580666	106.767639	1.783540	0.000000	-4.671079	0.000000	0.000000	0.000000	-0.094395	-0.007729	-0.414951	0.000000	0.000000	4.000000	42.000000	0.000000
2420.500828	0.070666	0.538128	0.062586	83.308685	75.918701	107.122269	1.753311	0.000000	-4.682510	0.000000	0.000000	0.000000	-0.088492	-0.009984	-0.428475	0.000000	0.000000	4.000000	42.000000	0.000000
2420.504161	0.070666	0.538128	0.062586	83.308685	75.918701	107.122269	1.753311	0.000000	-4.682510	0.000000	0.000000	0.000000	-0.088492	-0.009984	-0.428475	0.000000	0.000000	4.000000	42.000000	0.000000
2420.507495	0.070666	0.538128	0.062586	83.308685	75.918701	107.122269	1.753311	0.000000	-4.682510	0.000000	0.000000	0.000000	-0.088492	-0.009984	-0.428475	0.000000	0.000000	4.000000	42.000000	0.000000
2420.510828	0.070336	0.538081	0.061080	83.341263	76.582939	107.803299	1.721481	0.000000	-4.694305	0.000000	0.000000	0.000000	-0.099034	-0.014105	-0.451995	0.000000	0.000000	4.000000	42.000000	0.000000
2420.514161	0.070336	0.538081	0.061080	83.341263	76.582939	107.803299	1.721481	0.000000	-4.694305	0.000000	0.000000	0.000000	-0.099034	-0.014105	-0.451995	0.000000	0.000000	4.000000	42.000000	0.000000
2420.517495	0.070336	0.538081	0.061080	83.341263	76.582939	107.803299	1.721481	0.000000	-4.694305	0.000000	0.000000	0.000000	-0.099034	-0.014105	-0.451995	0.000000	0.000000	4.000000	42.000000	0.000000
2420.520828	0.070006	0.538061	0.059566	83.369102	77.128342	108.368713	1.687689	0.000000	-4.706560	0.000000	0.000000	0.000000	-0.099081	-0.005984	-0.453969	0.000000	0.000000	4.000000	42.000000	0.000000
2420.524161	0.070006	0.538061	0.059566	83.369102	77.128342	108.368713	1.687689	0.000000	-4.706560	0.000000	0.000000	0.000000	-0.099081	-0.005984	-0.453969	0.000000	0.000000	4.000000	42.000000	0.000000
2420.527495	0.070006	0.538061	0.059566	83.369102	77.128342	108.368713	1.687689	0.000000	-4.706560	0.000000	0.000000	0.000000	-0.099081	-0.005984	-0.453969	0.000000	0.000000	4.000000	42.000000	0.000000
2420.530828	0.069675	0.538097	0.058042	83.382210	77.194649	108.460251	1.653341	0.000000	-4.718736	0.000000	0.000000	0.000000	-0.099303	0.010589	-0.457254	0.000000	0.000000	4.000000	42.000000	0.000000
2420.534161	0.069675	0.538097	0.058042	83.382210	77.194649	108.460251	1.653341	0.000000	-4.718736	0.000000	0.000000	0.000000	-0.099303	0.010589	-0.457254	0.000000	0.000000	4.000000	42.000000	0.000000
2420.537495	0.069675	0.538097	0.058042	83.382210	77.194649	108.460251	1.653341	0.000000	-4.718736	0.000000	0.000000	0.000000	-0.099303	0.010589	-0.457254	0.000000	0.000000	4.000000	42.000000	0.000000
2420.540828	0.069330	0.538171	0.056595	83.370079	76.411339	107.707146	1.618325	0.000000	-4.730858	0.000000	0.000000	0.000000	-0.103421	0.022288	-0.434203	0.000000	0.000000	4.000000	42.000000	0.000000
2420.544161	0.069330	0.538171	0.056595	83.370079	76.411339	107.707146	1.618325	0.000000	-4.730858	0.000000	0.000000	0.000000	-0.103421	0.022288	-0.434203	0.000000	0.000000	4.000000	42.000000	0.000000
2420.547495	0.069330	0.538171	0.056595	83.370079	76.411339	107.707146	1.618325	0.000000	-4.730858	0.000000	0.000000	0.000000	-0.103421	0.022288	-0.434203	0.000000	0.000000	4.000000	42.000000	0.000000
2420.550828	0.068997	0.538256	0.055226	83.335258	74.997887	106.327133	1.584955	0.000000	-4.742143	0.000000	0.000000	0.000000	-0.100003	0.025496	-0.410738	0.000000	0.000000	4.000000	42.000000	0.000000
2420.554161	0.068997	0.538256	0.055226	83.335258	74.997887	106.327133	1.584955	0.000000	-4.742143	0.000000	0.000000	0.000000	-0.100003	0.025496	-0.410738	0.000000	0.000000	4.000000	42.000000	0.000000
2420.557495	0.068997	0.538256	0.055226	83.335258	74.997887	106.327133	1.584955	0.000000	-4.742143	0.000000	0.000000	0.000000	-0.100003	0.025496	-0.410738	0.000000	0.000000	4.000000	42.000000	0.000000
2420.560828	0.068694	0.538345	0.053892	83.288376	73.388680	104.749741	1.553103	0.000000	-4.752670	0.000000	0.000000	0.000000	-0.090938	0.026858	-0.400205	0.000000	0.000000	4.000000	42.000000	0.000000
2420.564161	0.068694	0.538345	0.053892	83.288376	73.388680	104.749741	1.553103	0.000000	-4.752670	0.000000	0.000000	0.000000	-0.090938	0.026858	-0.400205	0.000000	0.000000	4.000000	42.000000	0.000000
2420.567495	0.068694	0.538345	0.053892	83.288376	73.388680	104.749741	1.553103	0.000000	-4.752670	0.000000	0.000000	0.000000	-0.090938	0.026858	-0.400205	0.000000	0.000000	4.000000	42.000000	0.000000
2420.570828	0.068397	0.538411	0.052601	83.235756	71.786690	103.176933	1.521565	0.000000	-4.762860	0.000000	0.000000	0.000000	-0.089012	0.019812	-0.387324	0.000000	0.000000	4.000000	42.000000	0.000000
2420.574161	0.068397	0.538411	0.052601	83.235756	71.786690	103.176933	1.521565	0.000000	-4.762860	0.000000	0.000000	0.000000	-0.089012	0.019812	-0.387324	0.000000	0.000000	4.000000	42.000000	0.000000
2420.577495	0.068397	0.538411	0.052601	83.235756	71.786690	103.176933	1.521565	0.000000	-4.762860	0.000000	0.000000	0.000000	-0.089012	0.019812	-0.387324	0.000000	0.000000	4.000000	42.000000	0.000000
2420.580828	0.068125	0.538476	0.051305	83.185364	70.371956	101.792900	1.490769	0.000000	-4.772590	0.000000	0.000000	0.000000	-0.081645	0.019336	-0.388760	0.000000	0.000000	4.000000	42.000000	0.000000
2420.584161	0.068125	0.538476	0.051305	83.185364	70.371956	101.792900	1.490769	0.000000	-4.772590	0.000000	0.000000	0.000000	-0.081645	0.019336	-0.388760	0.000000	0.000000	4.000000	42.000000	0.000000
2420.587495	0.068125	0.538476	0.051305	83.185364	70.371956	101.792900	1.490769	0.000000	-4.772590	0.000000	0.000000	0.000000	-0.081645	0.019336	-0.388760	0.000000	0.000000	4.000000	42.000000	0.000000
2420.590828	0.067832	0.538528	0.050033	83.142128	69.212471	100.662422	1.459355	0.000000	-4.782288	0.000000	0.000000	0.000000	-0.087882	0.015625	-0.381545	0.000000	0.000000	4.000000	42.000000	0.000000
2420.594161	0.067832	0.538528	0.050033	83.142128	69.212471	100.662422	1.459355	0.000000	-4.782288	0.000000	0.000000	0.000000	-0.087882	0.015625	-0.381545	0.000000	0.000000	4.000000	42.000000	0.000000
2420.597495	0.067832	0.538528	0.050033	83.142128	69.212471	100.662422	1.459355	0.000000	-4.782288	0.000000	0.000000	0.000000	-0.087882	0.015625	-0.381545	0.000000	0.000000	4.000000	42.000000	0.000000
2420.600828	0.067540	0.538579	0.048760	83.112221	68.388557	99.865143	1.428443	0.000000	-4.791612	0.000000	0.000000	0.000000	-0.087753	0.015176	-0.381992	0.000000	0.000000	4.000000	42.000000	0.000000
2420.604161	0.067540	0.538579	0.048760	83.112221	68.388557	99.865143	1.428443	0.000000	-4.791612	0.000000	0.000000	0.000000	-0.087753	0.015176	-0.381992	0.000000	0.000000	4.000000	42.000000	0.000000
2420.607495	0.067540	0.538579	0.048760	83.112221	68.388557	99.865143	1.428443	0.000000	-4.791612	0.000000	0.000000	0.000000	-0.087753	0.015176	-0.381992	0.000000	0.000000	4.000000	42.000000	0.000000
2420.610828	0.067247	0.538628	0.047485	83.097290	67.890816	99.391708	1.397199	0.000000	-4.800816	0.000000	0.000000	0.000000	-0.087625	0.014735	-0.382439	0.000000	0.000000	4.000000	42.000000	0.000000
2420.614161	0.067247	0.538628	0.047485	83.097290	67.890816	99.391708	1.397199	0.000000	-4.800816	0.000000	0.000000	0.000000	-0.087625	0.014735	-0.382439	0.000000	0.000000	4.000000	42.000000	0.000000
2420.617495	0.067247	0.538628	0.047485	83.097290	67.890816	99.391708	1.397199	0.000000	-4.800816	0.000000	0.000000	0.000000	-0.087625	0.014735	-0.382439	0.000000	0.000000	4.000000	42.000000	0.000000
2420.620828	0.066955	0.538703	0.046204	83.091209	67.585030	99.108482	1.365623	0.000000	-4.809894	0.000000	0.000000	0.000000	-0.087675	0.022614	-0.384208	0.000000	0.000000	4.000000	42.000000	0.000000
2420.624161	0.066955	0.538703	0.046204	83.091209	67.585030	99.108482	1.365623	0.000000	-4.809894	0.000000	0.000000	0.000000	-0.087675	0.022614	-0.384208	0.000000	0.000000	4.000000	42.000000	0.000000
2420.627495	0.066955	0.538703	0.046204	83.091209	67.585030	99.108482	1.365623	0.000000	-4.809894	0.000000	0.000000	0.000000	-0.087675	0.022614	-0.384208	0.000000	0.000000	4.000000	42.000000	0.000000
2420.630828	0.066672	0.538773	0.044985	83.103462	67.647003	99.190025	1.333602	0.000000	-4.818870	0.000000	0.000000	0.000000	-0.085039	0.020923	-0.365779	0.000000	0.000000	4.000000	42.000000	0.000000
2420.634161	0.066672	0.538773	0.044985	83.103462	67.647003	99.190025	1.333602	0.000000	-4.818870	0.000000	0.000000	0.000000	-0.085039	0.020923	-0.365779	0.000000	0.000000	4.000000	42.000000	0.000000
2420.637495	0.066672	0.538773	0.044985	83.103462	67.647003	99.190025	1.333602	0.000000	-4.818870	0.000000	0.000000	0.000000	-0.085039	0.020923	-0.365779	0.000000	0.000000	4.000000	42.000000	0.000000
2420.640828	0.066396	0.538892	0.043818	83.123314	67.878006	99.438728	1.302884	0.000000	-4.827265	0.000000	0.000000	0.000000	-0.082761	0.035872	-0.349945	0.000000	0.000000	4.000000	42.000000	0.000000
2420.644161	0.066396	0.538892	0.043818	83.123314	67.878006	99.438728	1.302884	0.000000	-4.827265	0.000000	0.000000	0.000000	-0.082761	0.035872	-0.349945	0.000000	0.000000	4.000000	42.000000	0.000000
2420.647495	0.066396	0.538892	0.043818	83.123314	67.878006	99.438728	1.302884	0.000000	-4.827265	0.000000	0.000000	0.000000	-0.082761	0.035872	-0.349945	0.000000	0.000000	4.000000	42.000000	0.000000
2420.650828	0.066105	0.539007	0.042717	83.144455	68.154839	99.732285	1.273282	0.000000	-4.835158	0.000000	0.000000	0.000000	-0.087258	0.034243	-0.330464	0.000000	0.000000	4.000000	42.000000	0.000000
2420.654161	0.066105	0.539007	0.042717	83.144455	68.154839	99.732285	1.273282	0.000000	-4.835158	0.000000	0.000000	0.000000	-0.087258	0.034243	-0.330464	0.000000	0.000000	4.000000	42.000000	0.000000
2420.657495	0.066105	0.539007	0.042717	83.144455	68.154839	99.732285	1.273282	0.000000	-4.835158	0.000000	0.000000	0.000000	-0.087258	0.034243	-0.330464	0.000000	0.000000	4.000000	42.000000	0.000000
2420.660828	0.065847	0.539116	0.041674	83.163879	68.407791	100.004524	1.245318	0.000000	-4.842436	0.000000	0.000000	0.000000	-0.077506	0.032702	-0.312816	0.000000	0.000000	4.000000	42.000000	0.000000
2420.664161	0.065847	0.539116	0.041674	83.163879	68.407791	100.004524	1.245318	0.000000	-4.842436	0.000000	0.000000	0.000000	-0.077506	0.032702	-0.312816	0.000000	0.000000	4.000000	42.000000	0.000000
2420.667495	0.065847	0.539116	0.041674	83.163879	68.407791	100.004524	1.245318	0.000000	-4.842436	0.000000	0.000000	0.000000	-0.077506	0.032702	-0.312816	0.000000	0.000000	4.000000	42.000000	0.000000
2420.670828	0.065597	0.539220	0.040694	83.182518	68.662979	100.273254	1.218524	0.000000	-4.849247	0.000000	0.000000	0.000000	-0.074896	0.031199	-0.294173	0.000000	0.000000	4.000000	42.000000	0.000000
2420.674161	0.065597	0.539220	0.040694	83.182518	68.662979	100.273254	1.218524	0.000000	-4.849247	0.000000	0.000000	0.000000	-0.074896	0.031199	-0.294173	0.000000	0.000000	4.000000	42.000000	0.000000
2420.677495	0.065597	0.539220	0.040694	83.182518	68.662979	100.273254	1.218524	0.000000	-4.849247	0.000000	0.000000	0.000000	-0.074896	0.031199	-0.294173	0.000000	0.000000	4.000000	42.000000	0.000000
2420.680828	0.065597	0.539220	0.040694	83.203529	68.971466	100.597633	1.193193	0.000000	-4.855542	0.000000	0.000000	0.000000	-0.074896	0.031199	-0.294173	0.000000	0.000000	4.000000	42.000000	0.000000
2420.684161	0.065375	0.539285	0.039736	83.203529	68.971466	100.597633	1.193193	0.000000	-4.855542	0.000000	0.000000	0.000000	-0.066645	0.019533	-0.287270	0.000000	0.000000	4.000000	42.000000	0.000000
2420.687495	0.065375	0.539285	0.039736	83.203529	68.971466	100.597633	1.193193	0.000000	-4.855542	0.000000	0.000000	0.000000	-0.066645	0.019533	-0.287270	0.000000	0.000000	4.000000	42.000000	0.000000
2420.690828	0.065153	0.539349	0.038778	83.225845	69.307869	100.947372	1.193193	0.000000	-4.855542	0.000000	0.000000	0.000000	-0.066565	0.019251	-0.287513	0.000000	0.000000	4.000000	42.000000	0.000000
2420.694161	0.065153	0.539349	0.038778	83.225845	69.307869	100.947372	1.193193	0.000000	-4.855542	0.000000	0.000000	0.000000	-0.066565	0.019251	-0.287513	0.000000	0.000000	4.000000	42.000000	0.000000
2420.697495	0.065153	0.539349	0.038778	83.225845	69.307869	100.947372	1.193193	0.000000	-4.855542	0.000000	0.000000	0.000000	-0.066565	0.019251	-0.287513	0.000000	0.000000	4.000000	42.000000	0.000000
2420.700828	0.065153	0.539349	0.038778	83.247849	69.646530	101.299355	1.142909	0.000000	-4.867623	0.000000	0.000000	0.000000	-0.066565	0.019251	-0.287513	0.000000	0.000000	4.000000	42.000000	0.000000
2420.704161	0.064931	0.539412	0.037818	83.247849	69.646530	101.299355	1.142909	0.000000	-4.867623	0.000000	0.000000	0.000000	-0.066482	0.018944	-0.287758	0.000000	0.000000	4.000000	42.000000	0.000000
2420.707495	0.064931	0.539412	0.037818	83.247849	69.646530	101.299355	1.142909	0.000000	-4.867623	0.000000	0.000000	0.000000	-0.066482	0.018944	-0.287758	0.000000	0.000000	4.000000	42.000000	0.000000
2420.710828	0.064731	0.539457	0.036837	83.271103	70.013802	101.677391	1.142909	0.000000	-4.867623	0.000000	0.000000	0.000000	-0.060081	0.013576	-0.294363	0.000000	0.000000	4.000000	42.000000	0.000000
2420.714161	0.064731	0.539457	0.036837	83.271103	70.013802	101.677391	1.142909	0.000000	-4.867623	0.000000	0.000000	0.000000	-0.060081	0.013576	-0.294363	0.000000	0.000000	4.000000	42.000000	0.000000
2420.717495	0.064731	0.539457	0.036837	83.271103	70.013802	101.677391	1.142909	0.000000	-4.867623	0.000000	0.000000	0.000000	-0.060081	0.013576	-0.294363	0.000000	0.000000	4.000000	42.000000	0.000000
2420.720828	0.064528	0.539512	0.035833	83.294632	70.388634	102.063293	1.091152	0.000000	-4.879487	0.000000	0.000000	0.000000	-0.060914	0.016337	-0.301393	0.000000	0.000000	4.000000	42.000000	0.000000
2420.724161	0.064528	0.539512	0.035833	83.294632	70.388634	102.063293	1.091152	0.000000	-4.879487	0.000000	0.000000	0.000000	-0.060914	0.016337	-0.301393	0.000000	0.000000	4.000000	42.000000	0.000000
2420.727495	0.064528	0.539512	0.035833	83.294632	70.388634	102.063293	1.091152	0.000000	-4.879487	0.000000	0.000000	0.000000	-0.060914	0.016337	-0.301393	0.000000	0.000000	4.000000	42.000000	0.000000
2420.730828	0.064325	0.539565	0.034827	83.312614	70.648804	102.335007	1.064008	0.000000	-4.885477	0.000000	0.000000	0.000000	-0.060861	0.016033	-0.301647	0.000000	0.000000	4.000000	42.000000	0.000000
2420.734161	0.064325	0.539565	0.034827	83.312614	70.648804	102.335007	1.064008	0.000000	-4.885477	0.000000	0.000000	0.000000	-0.060861	0.016033	-0.301647	0.000000	0.000000	4.000000	42.000000	0.000000
2420.737495	0.064325	0.539565	0.034827	83.312614	70.648804	102.335007	1.064008	0.000000	-4.885477	0.000000	0.000000	0.000000	-0.060861	0.016033	-0.301647	0.000000	0.000000	4.000000	42.000000	0.000000
2420.740828	0.064325	0.539565	0.034827	83.320419	70.710991	102.409142	1.036673	0.000000	-4.891350	0.000000	0.000000	0.000000	-0.060861	0.016033	-0.301647	0.000000	0.000000	4.000000	42.000000	0.000000
2420.744161	0.064149	0.539580	0.033845	83.320419	70.710991	102.409142	1.036673	0.000000	-4.891350	0.000000	0.000000	0.000000	-0.052749	0.004571	-0.294680	0.000000	0.000000	4.000000	42.000000	0.000000
2420.747495	0.064149	0.539580	0.033845	83.320419	70.710991	102.409142	1.036673	0.000000	-4.891350	0.000000	0.000000	0.000000	-0.052749	0.004571	-0.294680	0.000000	0.000000	4.000000	42.000000	0.000000
2420.750828	0.063974	0.539595	0.032862	83.320801	70.551796	102.259254	1.036673	0.000000	-4.891350	0.000000	0.000000	0.000000	-0.052722	0.004315	-0.294915	0.000000	0.000000	4.000000	42.000000	0.000000
2420.754161	0.063974	0.539595	0.032862	83.320801	70.551796	102.259254	1.036673	0.000000	-4.891350	0.000000	0.000000	0.000000	-0.052722	0.004315	-0.294915	0.000000	0.000000	4.000000	42.000000	0.000000
2420.757495	0.063974	0.539595	0.032862	83.320801	70.551796	102.259254	1.036673	0.000000	-4.891350	0.000000	0.000000	0.000000	-0.052722	0.004315	-0.294915	0.000000	0.000000	4.000000	42.000000	0.000000
2420.760828	0.063974	0.539595	0.032862	83.313637	70.289337	102.010353	0.982508	0.000000	-4.902517	0.000000	0.000000	0.000000	-0.052722	0.004315	-0.294915	0.000000	0.000000	4.000000	42.000000	0.000000
2420.764161	0.063844	0.539608	0.031872	83.313637	70.289337	102.010353	0.982508	0.000000	-4.902517	0.000000	0.000000	0.000000	-0.038766	0.004089	-0.296968	0.000000	0.000000	4.000000	42.000000	0.000000
2420.767495	0.063844	0.539608	0.031872	83.313637	70.289337	102.010353	0.982508	0.000000	-4.902517	0.000000	0.000000	0.000000	-0.038766	0.004089	-0.296968	0.000000	0.000000	4.000000	42.000000	0.000000
2420.770828	0.063720	0.539628	0.030922	83.298050	69.922256	101.658073	0.982508	0.000000	-4.902517	0.000000	0.000000	0.000000	-0.037191	0.005890	-0.284913	0.000000	0.000000	4.000000	42.000000	0.000000
2420.774161	0.063720	0.539628	0.030922	83.298050	69.922256	101.658073	0.982508	0.000000	-4.902517	0.000000	0.000000	0.000000	-0.037191	0.005890	-0.284913	0.000000	0.000000	4.000000	42.000000	0.000000
2420.777495	0.063720	0.539628	0.030922	83.298050	69.922256	101.658073	0.982508	0.000000	-4.902517	0.000000	0.000000	0.000000	-0.037191	0.005890	-0.284913	0.000000	0.000000	4.000000	42.000000	0.000000
2420.780828	0.063720	0.539628	0.030922	83.286156	69.532417	101.275475	0.927952	0.000000	-4.913136	0.000000	0.000000	0.000000	-0.037191	0.005890	-0.284913	0.000000	0.000000	4.000000	42.000000	0.000000
2420.784161	0.063616	0.539657	0.029946	83.286156	69.532417	101.275475	0.927952	0.000000	-4.913136	0.000000	0.000000	0.000000	-0.031173	0.008649	-0.292842	0.000000	0.000000	4.000000	42.000000	0.000000
2420.787495	0.063616	0.539657	0.029946	83.286156	69.532417	101.275475	0.927952	0.000000	-4.913136	0.000000	0.000000	0.000000	-0.031173	0.008649	-0.292842	0.000000	0.000000	4.000000	42.000000	0.000000
2420.790828	0.063536	0.539658	0.028971	83.276459	69.173943	100.919228	0.927952	0.000000	-4.913136	0.000000	0.000000	0.000000	-0.024131	0.000361	-0.292618	0.000000	0.000000	4.000000	42.000000	0.000000
2420.794161	0.063536	0.539658	0.028971	83.276459	69.173943	100.919228	0.927952	0.000000	-4.913136	0.000000	0.000000	0.000000	-0.024131	0.000361	-0.292618	0.000000	0.000000	4.000000	42.000000	0.000000
2420.797495	0.063536	0.539658	0.028971	83.276459	69.173943	100.919228	0.927952	0.000000	-4.913136	0.000000	0.000000	0.000000	-0.024131	0.000361	-0.292618	0.000000	0.000000	4.000000	42.000000	0.000000
2420.800828	0.063452	0.539668	0.027972	83.267952	68.839836	100.587502	0.872177	0.000000	-4.923343	0.000000	0.000000	0.000000	-0.025106	0.003080	-0.299652	0.000000	0.000000	4.000000	42.000000	0.000000
2420.804161	0.063452	0.539668	0.027972	83.267952	68.839836	100.587502	0.872177	0.000000	-4.923343	0.000000	0.000000	0.000000	-0.025106	0.003080	-0.299652	0.000000	0.000000	4.000000	42.000000	0.000000
2420.807495	0.063452	0.539668	0.027972	83.267952	68.839836	100.587502	0.872177	0.000000	-4.923343	0.000000	0.000000	0.000000	-0.025106	0.003080	-0.299652	0.000000	0.000000	4.000000	42.000000	0.000000
2420.810828	0.063452	0.539668	0.027972	83.256393	68.438126	100.188957	0.843395	0.000000	-4.928355	0.000000	0.000000	0.000000	-0.025106	0.003080	-0.299652	0.000000	0.000000	4.000000	42.000000	0.000000
2420.814161	0.063369	0.539651	0.026977	83.256393	68.438126	100.188957	0.843395	0.000000	-4.928355	0.000000	0.000000	0.000000	-0.025017	-0.005160	-0.298528	0.000000	0.000000	4.000000	42.000000	0.000000
2420.817495	0.063369	0.539651	0.026977	83.256393	68.438126	100.188957	0.843395	0.000000	-4.928355	0.000000	0.000000	0.000000	-0.025017	-0.005160	-0.298528	0.000000	0.000000	4.000000	42.000000	0.000000
2420.820828	0.063265	0.539650	0.026002	83.232414	67.794113	99.552170	0.843395	0.000000	-4.928355	0.000000	0.000000	0.000000	-0.031264	-0.000340	-0.292351	0.000000	0.000000	4.000000	42.000000	0.000000
2420.824161	0.063265	0.539650	0.026002	83.232414	67.794113	99.552170	0.843395	0.000000	-4.928355	0.000000	0.000000	0.000000	-0.031264	-0.000340	-0.292351	0.000000	0.000000	4.000000	42.000000	0.000000
2420.827495	0.063265	0.539650	0.026002	83.232414	67.794113	99.552170	0.843395	0.000000	-4.928355	0.000000	0.000000	0.000000	-0.031264	-0.000340	-0.292351	0.000000	0.000000	4.000000	42.000000	0.000000
2420.830828	0.063265	0.539650	0.026002	83.201332	67.056290	98.824364	0.786408	0.000000	-4.937769	0.000000	0.000000	0.000000	-0.031264	-0.000340	-0.292351	0.000000	0.000000	4.000000	42.000000	0.000000
2420.834161	0.063161	0.539622	0.025031	83.201332	67.056290	98.824364	0.786408	0.000000	-4.937769	0.000000	0.000000	0.000000	-0.031145	-0.008533	-0.291221	0.000000	0.000000	4.000000	42.000000	0.000000
2420.837495	0.063161	0.539622	0.025031	83.201332	67.056290	98.824364	0.786408	0.000000	-4.937769	0.000000	0.000000	0.000000	-0.031145	-0.008533	-0.291221	0.000000	0.000000	4.000000	42.000000	0.000000
2420.840828	0.063036	0.539609	0.024081	83.158508	66.249123	98.037323	0.786408	0.000000	-4.937769	0.000000	0.000000	0.000000	-0.037333	-0.003702	-0.285030	0.000000	0.000000	4.000000	42.000000	0.000000
2420.844161	0.063036	0.539609	0.024081	83.158508	66.249123	98.037323	0.786408	0.000000	-4.937769	0.000000	0.000000	0.000000	-0.037333	-0.003702	-0.285030	0.000000	0.000000	4.000000	42.000000	0.000000
2420.847495	0.063036	0.539609	0.024081	83.158508	66.249123	98.037323	0.786408	0.000000	-4.937769	0.000000	0.000000	0.000000	-0.037333	-0.003702	-0.285030	0.000000	0.000000	4.000000	42.000000	0.000000
2420.850828	0.063036	0.539609	0.024081	83.107506	65.417343	97.228630	0.730599	0.000000	-4.946334	0.000000	0.000000	0.000000	-0.037333	-0.003702	-0.285030	0.000000	0.000000	4.000000	42.000000	0.000000
2420.854161	0.062941	0.539577	0.023173	83.107506	65.417343	97.228630	0.730599	0.000000	-4.946334	0.000000	0.000000	0.000000	-0.028724	-0.009742	-0.272436	0.000000	0.000000	4.000000	42.000000	0.000000
2420.857495	0.062941	0.539577	0.023173	83.107506	65.417343	97.228630	0.730599	0.000000	-4.946334	0.000000	0.000000	0.000000	-0.028724	-0.009742	-0.272436	0.000000	0.000000	4.000000	42.000000	0.000000
2420.860828	0.062845	0.539544	0.022264	83.059486	64.644135	96.476395	0.730599	0.000000	-4.946334	0.000000	0.000000	0.000000	-0.028775	-0.009884	-0.272619	0.000000	0.000000	4.000000	42.000000	0.000000
2420.864161	0.062845	0.539544	0.022264	83.059486	64.644135	96.476395	0.730599	0.000000	-4.946334	0.000000	0.000000	0.000000	-0.028775	-0.009884	-0.272619	0.000000	0.000000	4.000000	42.000000	0.000000
2420.867495	0.062845	0.539544	0.022264	83.059486	64.644135	96.476395	0.730599	0.000000	-4.946334	0.000000	0.000000	0.000000	-0.028775	-0.009884	-0.272619	0.000000	0.000000	4.000000	42.000000	0.000000
2420.870828	0.062845	0.539544	0.022264	83.024506	63.929520	95.769737	0.677310	0.000000	-4.953913	0.000000	0.000000	0.000000	-0.028775	-0.009884	-0.272619	0.000000	0.000000	4.000000	42.000000	0.000000
2420.874161	0.062755	0.539491	0.021401	83.024506	63.929520	95.769737	0.677310	0.000000	-4.953913	0.000000	0.000000	0.000000	-0.027027	-0.015853	-0.259092	0.000000	0.000000	4.000000	42.000000	0.000000
2420.877495	0.062755	0.539491	0.021401	83.024506	63.929520	95.769737	0.677310	0.000000	-4.953913	0.000000	0.000000	0.000000	-0.027027	-0.015853	-0.259092	0.000000	0.000000	4.000000	42.000000	0.000000
2420.880828	0.062667	0.539454	0.020555	82.996208	63.353283	95.200157	0.677310	0.000000	-4.953913	0.000000	0.000000	0.000000	-0.026348	-0.010960	-0.253737	0.000000	0.000000	4.000000	42.000000	0.000000
2420.884161	0.062667	0.539454	0.020555	82.996208	63.353283	95.200157	0.677310	0.000000	-4.953913	0.000000	0.000000	0.000000	-0.026348	-0.010960	-0.253737	0.000000	0.000000	4.000000	42.000000	0.000000
2420.887495	0.062667	0.539454	0.020555	82.996208	63.353283	95.200157	0.677310	0.000000	-4.953913	0.000000	0.000000	0.000000	-0.026348	-0.010960	-0.253737	0.000000	0.000000	4.000000	42.000000	0.000000
2420.890828	0.062562	0.539398	0.019757	82.976860	62.930084	94.785164	0.626830	0.000000	-4.960552	0.000000	0.000000	0.000000	-0.031386	-0.016844	-0.239280	0.000000	0.000000	4.000000	42.000000	0.000000
2420.894161	0.062562	0.539398	0.019757	82.976860	62.930084	94.785164	0.626830	0.000000	-4.960552	0.000000	0.000000	0.000000	-0.031386	-0.016844	-0.239280	0.000000	0.000000	4.000000	42.000000	0.000000
2420.897495	0.062562	0.539398	0.019757	82.976860	62.930084	94.785164	0.626830	0.000000	-4.960552	0.000000	0.000000	0.000000	-0.031386	-0.016844	-0.239280	0.000000	0.000000	4.000000	42.000000	0.000000
2420.900828	0.062461	0.539332	0.018982	82.980576	62.900326	94.762497	0.603250	0.000000	-4.963475	0.000000	0.000000	0.000000	-0.030504	-0.019830	-0.232560	0.000000	0.000000	4.000000	42.000000	0.000000
2420.904161	0.062461	0.539332	0.018982	82.980576	62.900326	94.762497	0.603250	0.000000	-4.963475	0.000000	0.000000	0.000000	-0.030504	-0.019830	-0.232560	0.000000	0.000000	4.000000	42.000000	0.000000
2420.907495	0.062461	0.539332	0.018982	82.980576	62.900326	94.762497	0.603250	0.000000	-4.963475	0.000000	0.000000	0.000000	-0.030504	-0.019830	-0.232560	0.000000	0.000000	4.000000	42.000000	0.000000
2420.910828	0.062461	0.539332	0.018982	83.000977	63.162613	95.031494	0.580264	0.000000	-4.966215	0.000000	0.000000	0.000000	-0.030504	-0.019830	-0.232560	0.000000	0.000000	4.000000	42.000000	0.000000
2420.914161	0.062362	0.539256	0.018229	83.000977	63.162613	95.031494	0.580264	0.000000	-4.966215	0.000000	0.000000	0.000000	-0.029622	-0.022778	-0.225830	0.000000	0.000000	4.000000	42.000000	0.000000
2420.917495	0.062362	0.539256	0.018229	83.000977	63.162613	95.031494	0.580264	0.000000	-4.966215	0.000000	0.000000	0.000000	-0.029622	-0.022778	-0.225830	0.000000	0.000000	4.000000	42.000000	0.000000
2420.920828	0.062263	0.539180	0.017476	83.027039	63.538189	95.415100	0.580264	0.000000	-4.966215	0.000000	0.000000	0.000000	-0.029640	-0.022849	-0.225961	0.000000	0.000000	4.000000	42.000000	0.000000
2420.924161	0.062263	0.539180	0.017476	83.027039	63.538189	95.415100	0.580264	0.000000	-4.966215	0.000000	0.000000	0.000000	-0.029640	-0.022849	-0.225961	0.000000	0.000000	4.000000	42.000000	0.000000
2420.927495	0.062263	0.539180	0.017476	83.027039	63.538189	95.415100	0.580264	0.000000	-4.966215	0.000000	0.000000	0.000000	-0.029640	-0.022849	-0.225961	0.000000	0.000000	4.000000	42.000000	0.000000
2420.930828	0.062263	0.539180	0.017476	83.047600	63.937572	95.829628	0.535421	0.000000	-4.971250	0.000000	0.000000	0.000000	-0.029640	-0.022849	-0.225961	0.000000	0.000000	4.000000	42.000000	0.000000
2420.934161	0.062159	0.539070	0.016686	83.047600	63.937572	95.829628	0.535421	0.000000	-4.971250	0.000000	0.000000	0.000000	-0.031109	-0.032882	-0.237179	0.000000	0.000000	4.000000	42.000000	0.000000
2420.937495	0.062159	0.539070	0.016686	83.047600	63.937572	95.829628	0.535421	0.000000	-4.971250	0.000000	0.000000	0.000000	-0.031109	-0.032882	-0.237179	0.000000	0.000000	4.000000	42.000000	0.000000
2420.940828	0.062075	0.538970	0.015869	83.063080	64.389534	96.303085	0.535421	0.000000	-4.971250	0.000000	0.000000	0.000000	-0.025296	-0.030119	-0.245088	0.000000	0.000000	4.000000	42.000000	0.000000
2420.944161	0.062075	0.538970	0.015869	83.063080	64.389534	96.303085	0.535421	0.000000	-4.971250	0.000000	0.000000	0.000000	-0.025296	-0.030119	-0.245088	0.000000	0.000000	4.000000	42.000000	0.000000
2420.947495	0.062075	0.538970	0.015869	83.063080	64.389534	96.303085	0.535421	0.000000	-4.971250	0.000000	0.000000	0.000000	-0.025296	-0.030119	-0.245088	0.000000	0.000000	4.000000	42.000000	0.000000
2420.950828	0.062075	0.538970	0.015869	83.068169	64.910980	96.862244	0.487219	0.000000	-4.976205	0.000000	0.000000	0.000000	-0.025296	-0.030119	-0.245088	0.000000	0.000000	4.000000	42.000000	0.000000
2420.954161	0.061985	0.538862	0.015010	83.068169	64.910980	96.862244	0.487219	0.000000	-4.976205	0.000000	0.000000	0.000000	-0.026970	-0.032343	-0.257674	0.000000	0.000000	4.000000	42.000000	0.000000
2420.957495	0.061985	0.538862	0.015010	83.068169	64.910980	96.862244	0.487219	0.000000	-4.976205	0.000000	0.000000	0.000000	-0.026970	-0.032343	-0.257674	0.000000	0.000000	4.000000	42.000000	0.000000
2420.960828	0.061896	0.538728	0.014155	83.070404	65.469673	97.464180	0.487219	0.000000	-4.976205	0.000000	0.000000	0.000000	-0.026845	-0.040188	-0.256518	0.000000	0.000000	4.000000	42.000000	0.000000
2420.964161	0.061896	0.538728	0.014155	83.070404	65.469673	97.464180	0.487219	0.000000	-4.976205	0.000000	0.000000	0.000000	-0.026845	-0.040188	-0.256518	0.000000	0.000000	4.000000	42.000000	0.000000
2420.967495	0.061896	0.538728	0.014155	83.070404	65.469673	97.464180	0.487219	0.000000	-4.976205	0.000000	0.000000	0.000000	-0.026845	-0.040188	-0.256518	0.000000	0.000000	4.000000	42.000000	0.000000
2420.970828	0.061896	0.538728	0.014155	83.086418	65.986031	98.009285	0.435496	0.000000	-4.980998	0.000000	0.000000	0.000000	-0.026845	-0.040188	-0.256518	0.000000	0.000000	4.000000	42.000000	0.000000
2420.974161	0.061782	0.538552	0.013288	83.086418	65.986031	98.009285	0.435496	0.000000	-4.980998	0.000000	0.000000	0.000000	-0.034148	-0.052999	-0.260052	0.000000	0.000000	4.000000	42.000000	0.000000
2420.977495	0.061782	0.538552	0.013288	83.086418	65.986031	98.009285	0.435496	0.000000	-4.980998	0.000000	0.000000	0.000000	-0.034148	-0.052999	-0.260052	0.000000	0.000000	4.000000	42.000000	0.000000
2420.980828	0.061690	0.538375	0.012418	83.114876	66.396637	98.424934	0.435496	0.000000	-4.980998	0.000000	0.000000	0.000000	-0.027487	-0.052989	-0.261121	0.000000	0.000000	4.000000	42.000000	0.000000
2420.984161	0.061690	0.538375	0.012418	83.114876	66.396637	98.424934	0.435496	0.000000	-4.980998	0.000000	0.000000	0.000000	-0.027487	-0.052989	-0.261121	0.000000	0.000000	4.000000	42.000000	0.000000
2420.987495	0.061690	0.538375	0.012418	83.114876	66.396637	98.424934	0.435496	0.000000	-4.980998	0.000000	0.000000	0.000000	-0.027487	-0.052989	-0.261121	0.000000	0.000000	4.000000	42.000000	0.000000
2420.990828	0.061690	0.538375	0.012418	83.142563	66.731728	98.764999	0.382864	0.000000	-4.985320	0.000000	0.000000	0.000000	-0.027487	-0.052989	-0.261121	0.000000	0.000000	4.000000	42.000000	0.000000
2420.994161	0.061574	0.538182	0.011531	83.142563	66.731728	98.764999	0.382864	0.000000	-4.985320	0.000000	0.000000	0.000000	-0.034943	-0.057941	-0.266008	0.000000	0.000000	4.000000	42.000000	0.000000
2420.997495	0.061574	0.538182	0.011531	83.142563	66.731728	98.764999	0.382864	0.000000	-4.985320	0.000000	0.000000	0.000000	-0.034943	-0.057941	-0.266008	0.000000	0.000000	4.000000	42.000000	0.000000
2421.000828	0.061463	0.537996	0.010685	83.157135	66.855026	98.896309	0.382864	0.000000	-4.985320	0.000000	0.000000	0.000000	-0.033330	-0.055798	-0.253733	0.000000	0.000000	4.000000	42.000000	0.000000
2421.004161	0.061463	0.537996	0.010685	83.157135	66.855026	98.896309	0.382864	0.000000	-4.985320	0.000000	0.000000	0.000000	-0.033330	-0.055798	-0.253733	0.000000	0.000000	4.000000	42.000000	0.000000
2421.007495	0.061463	0.537996	0.010685	83.157135	66.855026	98.896309	0.382864	0.000000	-4.985320	0.000000	0.000000	0.000000	-0.033330	-0.055798	-0.253733	0.000000	0.000000	4.000000	42.000000	0.000000
2421.010828	0.061463	0.537996	0.010685	83.160202	66.723724	98.772995	0.330161	0.000000	-4.989088	0.000000	0.000000	0.000000	-0.033330	-0.055798	-0.253733	0.000000	0.000000	4.000000	42.000000	0.000000
2421.014161	0.061354	0.537801	0.009862	83.160202	66.723724	98.772995	0.330161	0.000000	-4.989088	0.000000	0.000000	0.000000	-0.032449	-0.058546	-0.247019	0.000000	0.000000	4.000000	42.000000	0.000000
2421.017495	0.061354	0.537801	0.009862	83.160202	66.723724	98.772995	0.330161	0.000000	-4.989088	0.000000	0.000000	0.000000	-0.032449	-0.058546	-0.247019	0.000000	0.000000	4.000000	42.000000	0.000000
2421.020828	0.061221	0.537615	0.009018	83.151382	66.371277	98.432472	0.330161	0.000000	-4.989088	0.000000	0.000000	0.000000	-0.040018	-0.055758	-0.253226	0.000000	0.000000	4.000000	42.000000	0.000000
2421.024161	0.061221	0.537615	0.009018	83.151382	66.371277	98.432472	0.330161	0.000000	-4.989088	0.000000	0.000000	0.000000	-0.040018	-0.055758	-0.253226	0.000000	0.000000	4.000000	42.000000	0.000000
2421.027495	0.061221	0.537615	0.009018	83.151382	66.371277	98.432472	0.330161	0.000000	-4.989088	0.000000	0.000000	0.000000	-0.040018	-0.055758	-0.253226	0.000000	0.000000	4.000000	42.000000	0.000000
2421.030828	0.061221	0.537615	0.009018	83.141106	65.991486	98.062424	0.279228	0.000000	-4.992198	0.000000	0.000000	0.000000	-0.040018	-0.055758	-0.253226	0.000000	0.000000	4.000000	42.000000	0.000000
2421.034161	0.061113	0.537420	0.008193	83.141106	65.991486	98.062424	0.279228	0.000000	-4.992198	0.000000	0.000000	0.000000	-0.032484	-0.058506	-0.247380	0.000000	0.000000	4.000000	42.000000	0.000000
2421.037495	0.061113	0.537420	0.008193	83.141106	65.991486	98.062424	0.279228	0.000000	-4.992198	0.000000	0.000000	0.000000	-0.032484	-0.058506	-0.247380	0.000000	0.000000	4.000000	42.000000	0.000000
2421.040828	0.060960	0.537225	0.007374	83.140823	65.788261	97.873375	0.279228	0.000000	-4.992198	0.000000	0.000000	0.000000	-0.045739	-0.058482	-0.245820	0.000000	0.000000	4.000000	42.000000	0.000000
2421.044161	0.060960	0.537225	0.007374	83.140823	65.788261	97.873375	0.279228	0.000000	-4.992198	0.000000	0.000000	0.000000	-0.045739	-0.058482	-0.245820	0.000000	0.000000	4.000000	42.000000	0.000000
2421.047495	0.060960	0.537225	0.007374	83.140823	65.788261	97.873375	0.279228	0.000000	-4.992198	0.000000	0.000000	0.000000	-0.045739	-0.058482	-0.245820	0.000000	0.000000	4.000000	42.000000	0.000000
2421.050828	0.060960	0.537225	0.007374	83.150742	65.768982	97.864563	0.228809	0.000000	-4.994762	0.000000	0.000000	0.000000	-0.045739	-0.058482	-0.245820	0.000000	0.000000	4.000000	42.000000	0.000000
2421.054161	0.060825	0.536997	0.006513	83.150742	65.768982	97.864563	0.228809	0.000000	-4.994762	0.000000	0.000000	0.000000	-0.040584	-0.068254	-0.258095	0.000000	0.000000	4.000000	42.000000	0.000000
2421.057495	0.060825	0.536997	0.006513	83.150742	65.768982	97.864563	0.228809	0.000000	-4.994762	0.000000	0.000000	0.000000	-0.040584	-0.068254	-0.258095	0.000000	0.000000	4.000000	42.000000	0.000000
2421.060828	0.060663	0.536737	0.005618	83.168037	65.878349	97.983788	0.228809	0.000000	-4.994762	0.000000	0.000000	0.000000	-0.048651	-0.078022	-0.268675	0.000000	0.000000	4.000000	42.000000	0.000000
2421.064161	0.060663	0.536737	0.005618	83.168037	65.878349	97.983788	0.228809	0.000000	-4.994762	0.000000	0.000000	0.000000	-0.048651	-0.078022	-0.268675	0.000000	0.000000	4.000000	42.000000	0.000000
2421.067495	0.060663	0.536737	0.005618	83.168037	65.878349	97.983788	0.228809	0.000000	-4.994762	0.000000	0.000000	0.000000	-0.048651	-0.078022	-0.268675	0.000000	0.000000	4.000000	42.000000	0.000000
2421.070828	0.060663	0.536737	0.005618	83.187469	66.048347	98.168053	0.174721	0.000000	-4.996946	0.000000	0.000000	0.000000	-0.048651	-0.078022	-0.268675	0.000000	0.000000	4.000000	42.000000	0.000000
2421.074161	0.060528	0.536485	0.004760	83.187469	66.048347	98.168053	0.174721	0.000000	-4.996946	0.000000	0.000000	0.000000	-0.040407	-0.075793	-0.257232	0.000000	0.000000	4.000000	42.000000	0.000000
2421.077495	0.060528	0.536485	0.004760	83.187469	66.048347	98.168053	0.174721	0.000000	-4.996946	0.000000	0.000000	0.000000	-0.040407	-0.075793	-0.257232	0.000000	0.000000	4.000000	42.000000	0.000000
2421.080828	0.060413	0.536216	0.003880	83.198448	66.063759	98.193420	0.174721	0.000000	-4.996946	0.000000	0.000000	0.000000	-0.034582	-0.080578	-0.263937	0.000000	0.000000	4.000000	42.000000	0.000000
2421.084161	0.060413	0.536216	0.003880	83.198448	66.063759	98.193420	0.174721	0.000000	-4.996946	0.000000	0.000000	0.000000	-0.034582	-0.080578	-0.263937	0.000000	0.000000	4.000000	42.000000	0.000000
2421.087495	0.060413	0.536216	0.003880	83.198448	66.063759	98.193420	0.174721	0.000000	-4.996946	0.000000	0.000000	0.000000	-0.034582	-0.080578	-0.263937	0.000000	0.000000	4.000000	42.000000	0.000000
2421.090828	0.060413	0.536216	0.003880	83.198738	65.852638	97.994392	0.120916	0.000000	-4.998538	0.000000	0.000000	0.000000	-0.034582	-0.080578	-0.263937	0.000000	0.000000	4.000000	42.000000	0.000000
2421.094161	0.060256	0.535964	0.003024	83.198738	65.852638	97.994392	0.120916	0.000000	-4.998538	0.000000	0.000000	0.000000	-0.046980	-0.075627	-0.256802	0.000000	0.000000	4.000000	42.000000	0.000000
2421.097495	0.060256	0.535964	0.003024	83.198738	65.852638	97.994392	0.120916	0.000000	-4.998538	0.000000	0.000000	0.000000	-0.046980	-0.075627	-0.256802	0.000000	0.000000	4.000000	42.000000	0.000000
2421.100828	0.060122	0.535712	0.002165	83.198250	65.634224	97.790489	0.120916	0.000000	-4.998538	0.000000	0.000000	0.000000	-0.040416	-0.075520	-0.257873	0.000000	0.000000	4.000000	42.000000	0.000000
2421.104161	0.060122	0.535712	0.002165	83.198250	65.634224	97.790489	0.120916	0.000000	-4.998538	0.000000	0.000000	0.000000	-0.040416	-0.075520	-0.257873	0.000000	0.000000	4.000000	42.000000	0.000000
2421.107495	0.060122	0.535712	0.002165	83.198250	65.634224	97.790489	0.120916	0.000000	-4.998538	0.000000	0.000000	0.000000	-0.040416	-0.075520	-0.257873	0.000000	0.000000	4.000000	42.000000	0.000000
2421.110828	0.060122	0.535712	0.002165	83.198563	65.436272	97.604179	0.067594	0.000000	-4.999543	0.000000	0.000000	0.000000	-0.040416	-0.075520	-0.257873	0.000000	0.000000	4.000000	42.000000	0.000000
2421.114161	0.059992	0.535468	0.001347	83.198563	65.436272	97.604179	0.067594	0.000000	-4.999543	0.000000	0.000000	0.000000	-0.038774	-0.073304	-0.245507	0.000000	0.000000	4.000000	42.000000	0.000000
2421.117495	0.059992	0.535468	0.001347	83.198563	65.436272	97.604179	0.067594	0.000000	-4.999543	0.000000	0.000000	0.000000	-0.038774	-0.073304	-0.245507	0.000000	0.000000	4.000000	42.000000	0.000000
2421.120828	0.059820	0.535224	0.000533	83.196922	65.200089	97.382599	0.067594	0.000000	-4.999543	0.000000	0.000000	0.000000	-0.051812	-0.073232	-0.243995	0.000000	0.000000	4.000000	42.000000	0.000000
2421.124161	0.059820	0.535224	0.000533	83.196922	65.200089	97.382599	0.067594	0.000000	-4.999543	0.000000	0.000000	0.000000	-0.051812	-0.073232	-0.243995	0.000000	0.000000	4.000000	42.000000	0.000000
2421.127495	0.059820	0.535224	0.000533	83.196922	65.200089	97.382599	0.067594	0.000000	-4.999543	0.000000	0.000000	0.000000	-0.051812	-0.073232	-0.243995	0.000000	0.000000	4.000000	42.000000	0.000000
2421.130828	0.059820	0.535224	0.000533	83.191994	64.894829	97.095421	0.016681	0.000000	-4.999972	0.000000	0.000000	0.000000	-0.051812	-0.073232	-0.243995	0.000000	0.000000	4.000000	42.000000	0.000000
2421.134161	0.059663	0.534973	-0.000326	83.191994	64.894829	97.095421	0.016681	0.000000	-4.999972	0.000000	0.000000	0.000000	-0.046905	-0.075282	-0.257641	0.000000	0.000000	4.000000	42.000000	0.000000
2421.137495	0.059663	0.534973	-0.000326	83.191994	64.894829	97.095421	0.016681	0.000000	-4.999972	0.000000	0.000000	0.000000	-0.046905	-0.075282	-0.257641	0.000000	0.000000	4.000000	42.000000	0.000000
2421.140828	0.059508	0.534697	-0.001181	83.181633	64.491234	96.708191	0.016681	0.000000	-4.999972	0.000000	0.000000	0.000000	-0.046718	-0.082710	-0.256596	0.000000	0.000000	4.000000	42.000000	0.000000
2421.144161	0.059508	0.534697	-0.001181	83.181633	64.491234	96.708191	0.016681	0.000000	-4.999972	0.000000	0.000000	0.000000	-0.046718	-0.082710	-0.256596	0.000000	0.000000	4.000000	42.000000	0.000000
2421.147495	0.059508	0.534697	-0.001181	83.181633	64.491234	96.708191	0.016681	0.000000	-4.999972	0.000000	0.000000	0.000000	-0.046718	-0.082710	-0.256596	0.000000	0.000000	4.000000	42.000000	0.000000
2421.150828	0.059508	0.534697	-0.001181	83.167725	64.058838	96.294212	-0.037017	0.000000	-4.999863	0.000000	0.000000	0.000000	-0.046718	-0.082710	-0.256596	0.000000	0.000000	4.000000	42.000000	0.000000
2421.154161	0.059327	0.534431	-0.002057	83.167725	64.058838	96.294212	-0.037017	0.000000	-4.999863	0.000000	0.000000	0.000000	-0.054083	-0.079934	-0.262908	0.000000	0.000000	4.000000	42.000000	0.000000
2421.157495	0.059327	0.534431	-0.002057	83.167725	64.058838	96.294212	-0.037017	0.000000	-4.999863	0.000000	0.000000	0.000000	-0.054083	-0.079934	-0.262908	0.000000	0.000000	4.000000	42.000000	0.000000
2421.160828	0.059172	0.534131	-0.002910	83.151291	63.557549	95.810272	-0.037017	0.000000	-4.999863	0.000000	0.000000	0.000000	-0.046501	-0.090019	-0.255794	0.000000	0.000000	4.000000	42.000000	0.000000
2421.164161	0.059172	0.534131	-0.002910	83.151291	63.557549	95.810272	-0.037017	0.000000	-4.999863	0.000000	0.000000	0.000000	-0.046501	-0.090019	-0.255794	0.000000	0.000000	4.000000	42.000000	0.000000
2421.167495	0.059172	0.534131	-0.002910	83.151291	63.557549	95.810272	-0.037017	0.000000	-4.999863	0.000000	0.000000	0.000000	-0.046501	-0.090019	-0.255794	0.000000	0.000000	4.000000	42.000000	0.000000
2421.170828	0.059172	0.534131	-0.002910	83.128075	62.952194	95.225716	-0.091393	0.000000	-4.999165	0.000000	0.000000	0.000000	-0.046501	-0.090019	-0.255794	0.000000	0.000000	4.000000	42.000000	0.000000
2421.174161	0.059014	0.533840	-0.003786	83.128075	62.952194	95.225716	-0.091393	0.000000	-4.999165	0.000000	0.000000	0.000000	-0.047384	-0.087199	-0.262964	0.000000	0.000000	4.000000	42.000000	0.000000
2421.177495	0.059014	0.533840	-0.003786	83.128075	62.952194	95.225716	-0.091393	0.000000	-4.999165	0.000000	0.000000	0.000000	-0.047384	-0.087199	-0.262964	0.000000	0.000000	4.000000	42.000000	0.000000
2421.180828	0.058819	0.533557	-0.004616	83.097008	62.244095	94.538834	-0.091393	0.000000	-4.999165	0.000000	0.000000	0.000000	-0.058610	-0.084916	-0.248881	0.000000	0.000000	4.000000	42.000000	0.000000
2421.184161	0.058819	0.533557	-0.004616	83.097008	62.244095	94.538834	-0.091393	0.000000	-4.999165	0.000000	0.000000	0.000000	-0.058610	-0.084916	-0.248881	0.000000	0.000000	4.000000	42.000000	0.000000
2421.187495	0.058819	0.533557	-0.004616	83.097008	62.244095	94.538834	-0.091393	0.000000	-4.999165	0.000000	0.000000	0.000000	-0.058610	-0.084916	-0.248881	0.000000	0.000000	4.000000	42.000000	0.000000
2421.190828	0.058819	0.533557	-0.004616	83.059799	61.468105	93.786972	-0.145264	0.000000	-4.997890	0.000000	0.000000	0.000000	-0.058610	-0.084916	-0.248881	0.000000	0.000000	4.000000	42.000000	0.000000
2421.194161	0.058626	0.533290	-0.005427	83.059799	61.468105	93.786972	-0.145264	0.000000	-4.997890	0.000000	0.000000	0.000000	-0.057802	-0.080014	-0.243399	0.000000	0.000000	4.000000	42.000000	0.000000
2421.197495	0.058626	0.533290	-0.005427	83.059799	61.468105	93.786972	-0.145264	0.000000	-4.997890	0.000000	0.000000	0.000000	-0.057802	-0.080014	-0.243399	0.000000	0.000000	4.000000	42.000000	0.000000
2421.200828	0.058415	0.533015	-0.006214	83.019188	60.661465	93.010117	-0.145264	0.000000	-4.997890	0.000000	0.000000	0.000000	-0.063256	-0.082539	-0.235833	0.000000	0.000000	4.000000	42.000000	0.000000
2421.204161	0.058415	0.533015	-0.006214	83.019188	60.661465	93.010117	-0.145264	0.000000	-4.997890	0.000000	0.000000	0.000000	-0.063256	-0.082539	-0.235833	0.000000	0.000000	4.000000	42.000000	0.000000
2421.207495	0.058415	0.533015	-0.006214	83.019188	60.661465	93.010117	-0.145264	0.000000	-4.997890	0.000000	0.000000	0.000000	-0.063256	-0.082539	-0.235833	0.000000	0.000000	4.000000	42.000000	0.000000
2421.210828	0.058415	0.533015	-0.006214	82.981163	59.925869	92.303505	-0.195965	0.000000	-4.996159	0.000000	0.000000	0.000000	-0.063256	-0.082539	-0.235833	0.000000	0.000000	4.000000	42.000000	0.000000
2421.214161	0.058186	0.532756	-0.006979	82.981163	59.925869	92.303505	-0.195965	0.000000	-4.996159	0.000000	0.000000	0.000000	-0.068839	-0.077653	-0.229497	0.000000	0.000000	4.000000	42.000000	0.000000
2421.217495	0.058186	0.532756	-0.006979	82.981163	59.925869	92.303505	-0.195965	0.000000	-4.996159	0.000000	0.000000	0.000000	-0.068839	-0.077653	-0.229497	0.000000	0.000000	4.000000	42.000000	0.000000
2421.220828	0.057936	0.532498	-0.007741	82.950348	59.311779	91.717506	-0.195965	0.000000	-4.996159	0.000000	0.000000	0.000000	-0.075130	-0.077539	-0.228877	0.000000	0.000000	4.000000	42.000000	0.000000
2421.224161	0.057936	0.532498	-0.007741	82.950348	59.311779	91.717506	-0.195965	0.000000	-4.996159	0.000000	0.000000	0.000000	-0.075130	-0.077539	-0.228877	0.000000	0.000000	4.000000	42.000000	0.000000
2421.227495	0.057936	0.532498	-0.007741	82.950348	59.311779	91.717506	-0.195965	0.000000	-4.996159	0.000000	0.000000	0.000000	-0.075130	-0.077539	-0.228877	0.000000	0.000000	4.000000	42.000000	0.000000
2421.230828	0.057936	0.532498	-0.007741	82.932640	58.881035	91.316475	-0.244789	0.000000	-4.994004	0.000000	0.000000	0.000000	-0.075130	-0.077539	-0.228877	0.000000	0.000000	4.000000	42.000000	0.000000
2421.234161	0.057689	0.532231	-0.008482	82.932640	58.881035	91.316475	-0.244789	0.000000	-4.994004	0.000000	0.000000	0.000000	-0.074105	-0.080096	-0.222136	0.000000	0.000000	4.000000	42.000000	0.000000
2421.237495	0.057689	0.532231	-0.008482	82.932640	58.881035	91.316475	-0.244789	0.000000	-4.994004	0.000000	0.000000	0.000000	-0.074105	-0.080096	-0.222136	0.000000	0.000000	4.000000	42.000000	0.000000
2421.240828	0.057437	0.531933	-0.009261	82.937332	58.758308	91.221107	-0.244789	0.000000	-4.994004	0.000000	0.000000	0.000000	-0.075451	-0.089489	-0.233824	0.000000	0.000000	4.000000	42.000000	0.000000
2421.244161	0.057437	0.531933	-0.009261	82.937332	58.758308	91.221107	-0.244789	0.000000	-4.994004	0.000000	0.000000	0.000000	-0.075451	-0.089489	-0.233824	0.000000	0.000000	4.000000	42.000000	0.000000
2421.247495	0.057437	0.531933	-0.009261	82.937332	58.758308	91.221107	-0.244789	0.000000	-4.994004	0.000000	0.000000	0.000000	-0.075451	-0.089489	-0.233824	0.000000	0.000000	4.000000	42.000000	0.000000
2421.250828	0.057437	0.531933	-0.009261	82.960594	58.879093	91.370392	-0.293620	0.000000	-4.991372	0.000000	0.000000	0.000000	-0.075451	-0.089489	-0.233824	0.000000	0.000000	4.000000	42.000000	0.000000
2421.254161	0.057165	0.531635	-0.010039	82.960594	58.879093	91.370392	-0.293620	0.000000	-4.991372	0.000000	0.000000	0.000000	-0.081686	-0.089330	-0.233243	0.000000	0.000000	4.000000	42.000000	0.000000
2421.257495	0.057165	0.531635	-0.010039	82.960594	58.879093	91.370392	-0.293620	0.000000	-4.991372	0.000000	0.000000	0.000000	-0.081686	-0.089330	-0.233243	0.000000	0.000000	4.000000	42.000000	0.000000
2421.260828	0.056892	0.531362	-0.010821	82.990982	59.098907	91.617973	-0.293620	0.000000	-4.991372	0.000000	0.000000	0.000000	-0.081685	-0.081806	-0.234690	0.000000	0.000000	4.000000	42.000000	0.000000
2421.264161	0.056892	0.531362	-0.010821	82.990982	59.098907	91.617973	-0.293620	0.000000	-4.991372	0.000000	0.000000	0.000000	-0.081685	-0.081806	-0.234690	0.000000	0.000000	4.000000	42.000000	0.000000
2421.267495	0.056892	0.531362	-0.010821	82.990982	59.098907	91.617973	-0.293620	0.000000	-4.991372	0.000000	0.000000	0.000000	-0.081685	-0.081806	-0.234690	0.000000	0.000000	4.000000	42.000000	0.000000
2421.270828	0.056892	0.531362	-0.010821	83.008720	59.147350	91.700546	-0.344040	0.000000	-4.988150	0.000000	0.000000	0.000000	-0.081685	-0.081806	-0.234690	0.000000	0.000000	4.000000	42.000000	0.000000
2421.274161	0.056581	0.531081	-0.011576	83.008720	59.147350	91.700546	-0.344040	0.000000	-4.988150	0.000000	0.000000	0.000000	-0.093335	-0.084318	-0.226347	0.000000	0.000000	4.000000	42.000000	0.000000
2421.277495	0.056581	0.531081	-0.011576	83.008720	59.147350	91.700546	-0.344040	0.000000	-4.988150	0.000000	0.000000	0.000000	-0.093335	-0.084318	-0.226347	0.000000	0.000000	4.000000	42.000000	0.000000
2421.280828	0.056276	0.530832	-0.012292	83.000191	58.844418	91.433739	-0.344040	0.000000	-4.988150	0.000000	0.000000	0.000000	-0.091682	-0.074733	-0.215055	0.000000	0.000000	4.000000	42.000000	0.000000
2421.284161	0.056276	0.530832	-0.012292	83.000191	58.844418	91.433739	-0.344040	0.000000	-4.988150	0.000000	0.000000	0.000000	-0.091682	-0.074733	-0.215055	0.000000	0.000000	4.000000	42.000000	0.000000
2421.287495	0.056276	0.530832	-0.012292	83.000191	58.844418	91.433739	-0.344040	0.000000	-4.988150	0.000000	0.000000	0.000000	-0.091682	-0.074733	-0.215055	0.000000	0.000000	4.000000	42.000000	0.000000
2421.290828	0.056276	0.530832	-0.012292	82.970833	58.275394	90.902245	-0.392082	0.000000	-4.984603	0.000000	0.000000	0.000000	-0.091682	-0.074733	-0.215055	0.000000	0.000000	4.000000	42.000000	0.000000
2421.294161	0.055979	0.530606	-0.012948	82.970833	58.275394	90.902245	-0.392082	0.000000	-4.984603	0.000000	0.000000	0.000000	-0.089161	-0.067811	-0.196759	0.000000	0.000000	4.000000	42.000000	0.000000
2421.297495	0.055979	0.530606	-0.012948	82.970833	58.275394	90.902245	-0.392082	0.000000	-4.984603	0.000000	0.000000	0.000000	-0.089161	-0.067811	-0.196759	0.000000	0.000000	4.000000	42.000000	0.000000
2421.300828	0.055685	0.530347	-0.013578	82.942871	57.730282	90.394798	-0.392082	0.000000	-4.984603	0.000000	0.000000	0.000000	-0.087963	-0.077659	-0.188788	0.000000	0.000000	4.000000	42.000000	0.000000
2421.304161	0.055685	0.530347	-0.013578	82.942871	57.730282	90.394798	-0.392082	0.000000	-4.984603	0.000000	0.000000	0.000000	-0.087963	-0.077659	-0.188788	0.000000	0.000000	4.000000	42.000000	0.000000
2421.307495	0.055685	0.530347	-0.013578	82.942871	57.730282	90.394798	-0.392082	0.000000	-4.984603	0.000000	0.000000	0.000000	-0.087963	-0.077659	-0.188788	0.000000	0.000000	4.000000	42.000000	0.000000
2421.310828	0.055685	0.530347	-0.013578	82.917755	57.245857	89.946968	-0.434410	0.000000	-4.981093	0.000000	0.000000	0.000000	-0.087963	-0.077659	-0.188788	0.000000	0.000000	4.000000	42.000000	0.000000
2421.314161	0.055395	0.530104	-0.014188	82.917755	57.245857	89.946968	-0.434410	0.000000	-4.981093	0.000000	0.000000	0.000000	-0.087074	-0.072822	-0.183196	0.000000	0.000000	4.000000	42.000000	0.000000
2421.317495	0.055395	0.530104	-0.014188	82.917755	57.245857	89.946968	-0.434410	0.000000	-4.981093	0.000000	0.000000	0.000000	-0.087074	-0.072822	-0.183196	0.000000	0.000000	4.000000	42.000000	0.000000
2421.320828	0.055064	0.529838	-0.014790	82.909500	56.958885	89.701378	-0.434410	0.000000	-4.981093	0.000000	0.000000	0.000000	-0.099366	-0.080044	-0.180624	0.000000	0.000000	4.000000	42.000000	0.000000
2421.324161	0.055064	0.529838	-0.014790	82.909500	56.958885	89.701378	-0.434410	0.000000	-4.981093	0.000000	0.000000	0.000000	-0.099366	-0.080044	-0.180624	0.000000	0.000000	4.000000	42.000000	0.000000
2421.327495	0.055064	0.529838	-0.014790	82.909500	56.958885	89.701378	-0.434410	0.000000	-4.981093	0.000000	0.000000	0.000000	-0.099366	-0.080044	-0.180624	0.000000	0.000000	4.000000	42.000000	0.000000
2421.330828	0.054708	0.529540	-0.015429	82.911133	56.796055	89.581665	-0.474756	0.000000	-4.977409	0.000000	0.000000	0.000000	-0.106900	-0.089307	-0.191643	0.000000	0.000000	4.000000	42.000000	0.000000
2421.334161	0.054708	0.529540	-0.015429	82.911133	56.796055	89.581665	-0.474756	0.000000	-4.977409	0.000000	0.000000	0.000000	-0.106900	-0.089307	-0.191643	0.000000	0.000000	4.000000	42.000000	0.000000
2421.337495	0.054708	0.529540	-0.015429	82.911133	56.796055	89.581665	-0.474756	0.000000	-4.977409	0.000000	0.000000	0.000000	-0.106900	-0.089307	-0.191643	0.000000	0.000000	4.000000	42.000000	0.000000
2421.340828	0.054326	0.529236	-0.016109	82.940422	56.972878	89.799599	-0.496193	0.000000	-4.975318	0.000000	0.000000	0.000000	-0.114531	-0.091249	-0.203888	0.000000	0.000000	4.000000	42.000000	0.000000
2421.344161	0.054326	0.529236	-0.016109	82.940422	56.972878	89.799599	-0.496193	0.000000	-4.975318	0.000000	0.000000	0.000000	-0.114531	-0.091249	-0.203888	0.000000	0.000000	4.000000	42.000000	0.000000
2421.347495	0.054326	0.529236	-0.016109	82.940422	56.972878	89.799599	-0.496193	0.000000	-4.975318	0.000000	0.000000	0.000000	-0.114531	-0.091249	-0.203888	0.000000	0.000000	4.000000	42.000000	0.000000
2421.350828	0.054326	0.529236	-0.016109	82.985184	57.344959	90.214325	-0.519088	0.000000	-4.972982	0.000000	0.000000	0.000000	-0.114531	-0.091249	-0.203888	0.000000	0.000000	4.000000	42.000000	0.000000
2421.354161	0.053963	0.528941	-0.016815	82.985184	57.344959	90.214325	-0.519088	0.000000	-4.972982	0.000000	0.000000	0.000000	-0.108857	-0.088477	-0.211901	0.000000	0.000000	4.000000	42.000000	0.000000
2421.357495	0.053963	0.528941	-0.016815	82.985184	57.344959	90.214325	-0.519088	0.000000	-4.972982	0.000000	0.000000	0.000000	-0.108857	-0.088477	-0.211901	0.000000	0.000000	4.000000	42.000000	0.000000
2421.360828	0.053578	0.528631	-0.017539	83.016716	57.556366	90.469315	-0.519088	0.000000	-4.972982	0.000000	0.000000	0.000000	-0.115582	-0.092981	-0.217215	0.000000	0.000000	4.000000	42.000000	0.000000
2421.364161	0.053578	0.528631	-0.017539	83.016716	57.556366	90.469315	-0.519088	0.000000	-4.972982	0.000000	0.000000	0.000000	-0.115582	-0.092981	-0.217215	0.000000	0.000000	4.000000	42.000000	0.000000
2421.367495	0.053578	0.528631	-0.017539	83.016716	57.556366	90.469315	-0.519088	0.000000	-4.972982	0.000000	0.000000	0.000000	-0.115582	-0.092981	-0.217215	0.000000	0.000000	4.000000	42.000000	0.000000
2421.370828	0.053578	0.528631	-0.017539	83.026161	57.477005	90.435669	-0.567331	0.000000	-4.967709	0.000000	0.000000	0.000000	-0.115582	-0.092981	-0.217215	0.000000	0.000000	4.000000	42.000000	0.000000
2421.374161	0.053198	0.528328	-0.018221	83.026161	57.477005	90.435669	-0.567331	0.000000	-4.967709	0.000000	0.000000	0.000000	-0.113755	-0.090745	-0.204691	0.000000	0.000000	4.000000	42.000000	0.000000
2421.377495	0.053198	0.528328	-0.018221	83.026161	57.477005	90.435669	-0.567331	0.000000	-4.967709	0.000000	0.000000	0.000000	-0.113755	-0.090745	-0.204691	0.000000	0.000000	4.000000	42.000000	0.000000
2421.380828	0.052799	0.528051	-0.018906	83.011658	57.086548	90.092934	-0.567331	0.000000	-4.967709	0.000000	0.000000	0.000000	-0.119880	-0.083346	-0.205357	0.000000	0.000000	4.000000	42.000000	0.000000
2421.384161	0.052799	0.528051	-0.018906	83.011658	57.086548	90.092934	-0.567331	0.000000	-4.967709	0.000000	0.000000	0.000000	-0.119880	-0.083346	-0.205357	0.000000	0.000000	4.000000	42.000000	0.000000
2421.387495	0.052799	0.528051	-0.018906	83.011658	57.086548	90.092934	-0.567331	0.000000	-4.967709	0.000000	0.000000	0.000000	-0.119880	-0.083346	-0.205357	0.000000	0.000000	4.000000	42.000000	0.000000
2421.390828	0.052799	0.528051	-0.018906	82.986893	56.563942	89.624435	-0.613974	0.000000	-4.962160	0.000000	0.000000	0.000000	-0.119880	-0.083346	-0.205357	0.000000	0.000000	4.000000	42.000000	0.000000
2421.394161	0.052385	0.527780	-0.019546	82.986893	56.563942	89.624435	-0.613974	0.000000	-4.962160	0.000000	0.000000	0.000000	-0.124294	-0.081153	-0.192054	0.000000	0.000000	4.000000	42.000000	0.000000
2421.397495	0.052385	0.527780	-0.019546	82.986893	56.563942	89.624435	-0.613974	0.000000	-4.962160	0.000000	0.000000	0.000000	-0.124294	-0.081153	-0.192054	0.000000	0.000000	4.000000	42.000000	0.000000
2421.400828	0.051948	0.527495	-0.020204	82.953323	55.940742	89.061203	-0.613974	0.000000	-4.962160	0.000000	0.000000	0.000000	-0.130930	-0.085664	-0.197418	0.000000	0.000000	4.000000	42.000000	0.000000
2421.404161	0.051948	0.527495	-0.020204	82.953323	55.940742	89.061203	-0.613974	0.000000	-4.962160	0.000000	0.000000	0.000000	-0.130930	-0.085664	-0.197418	0.000000	0.000000	4.000000	42.000000	0.000000
2421.407495	0.051948	0.527495	-0.020204	82.953323	55.940742	89.061203	-0.613974	0.000000	-4.962160	0.000000	0.000000	0.000000	-0.130930	-0.085664	-0.197418	0.000000	0.000000	4.000000	42.000000	0.000000
2421.410828	0.051948	0.527495	-0.020204	82.923737	55.373169	88.553482	-0.659039	0.000000	-4.956377	0.000000	0.000000	0.000000	-0.130930	-0.085664	-0.197418	0.000000	0.000000	4.000000	42.000000	0.000000
2421.414161	0.051471	0.527210	-0.020858	82.923737	55.373169	88.553482	-0.659039	0.000000	-4.956377	0.000000	0.000000	0.000000	-0.143047	-0.085505	-0.196235	0.000000	0.000000	4.000000	42.000000	0.000000
2421.417495	0.051471	0.527210	-0.020858	82.923737	55.373169	88.553482	-0.659039	0.000000	-4.956377	0.000000	0.000000	0.000000	-0.143047	-0.085505	-0.196235	0.000000	0.000000	4.000000	42.000000	0.000000
2421.420828	0.050993	0.526934	-0.021537	82.892761	54.834301	88.080803	-0.659039	0.000000	-4.956377	0.000000	0.000000	0.000000	-0.143517	-0.082778	-0.203538	0.000000	0.000000	4.000000	42.000000	0.000000
2421.424161	0.050993	0.526934	-0.021537	82.892761	54.834301	88.080803	-0.659039	0.000000	-4.956377	0.000000	0.000000	0.000000	-0.143517	-0.082778	-0.203538	0.000000	0.000000	4.000000	42.000000	0.000000
2421.427495	0.050993	0.526934	-0.021537	82.892761	54.834301	88.080803	-0.659039	0.000000	-4.956377	0.000000	0.000000	0.000000	-0.143517	-0.082778	-0.203538	0.000000	0.000000	4.000000	42.000000	0.000000
2421.430828	0.050993	0.526934	-0.021537	82.863121	54.390091	87.707367	-0.706027	0.000000	-4.949902	0.000000	0.000000	0.000000	-0.143517	-0.082778	-0.203538	0.000000	0.000000	4.000000	42.000000	0.000000
2421.434161	0.050534	0.526643	-0.022238	82.863121	54.390091	87.707367	-0.706027	0.000000	-4.949902	0.000000	0.000000	0.000000	-0.137642	-0.087273	-0.210435	0.000000	0.000000	4.000000	42.000000	0.000000
2421.437495	0.050534	0.526643	-0.022238	82.863121	54.390091	87.707367	-0.706027	0.000000	-4.949902	0.000000	0.000000	0.000000	-0.137642	-0.087273	-0.210435	0.000000	0.000000	4.000000	42.000000	0.000000
2421.440828	0.050115	0.526361	-0.022969	82.835190	54.219379	87.629982	-0.706027	0.000000	-4.949902	0.000000	0.000000	0.000000	-0.125732	-0.084552	-0.219172	0.000000	0.000000	4.000000	42.000000	0.000000
2421.444161	0.050115	0.526361	-0.022969	82.835190	54.219379	87.629982	-0.706027	0.000000	-4.949902	0.000000	0.000000	0.000000	-0.125732	-0.084552	-0.219172	0.000000	0.000000	4.000000	42.000000	0.000000
2421.447495	0.050115	0.526361	-0.022969	82.835190	54.219379	87.629982	-0.706027	0.000000	-4.949902	0.000000	0.000000	0.000000	-0.125732	-0.084552	-0.219172	0.000000	0.000000	4.000000	42.000000	0.000000
2421.450828	0.050115	0.526361	-0.022969	82.778648	54.129154	87.669083	-0.756239	0.000000	-4.942480	0.000000	0.000000	0.000000	-0.125732	-0.084552	-0.219172	0.000000	0.000000	4.000000	42.000000	0.000000
2421.454161	0.049694	0.526088	-0.023724	82.778648	54.129154	87.669083	-0.756239	0.000000	-4.942480	0.000000	0.000000	0.000000	-0.126211	-0.081857	-0.226463	0.000000	0.000000	4.000000	42.000000	0.000000
2421.457495	0.049694	0.526088	-0.023724	82.778648	54.129154	87.669083	-0.756239	0.000000	-4.942480	0.000000	0.000000	0.000000	-0.126211	-0.081857	-0.226463	0.000000	0.000000	4.000000	42.000000	0.000000
2421.460828	0.049295	0.525839	-0.024486	82.711128	54.061520	87.748489	-0.756239	0.000000	-4.942480	0.000000	0.000000	0.000000	-0.119845	-0.074575	-0.228578	0.000000	0.000000	4.000000	42.000000	0.000000
2421.464161	0.049295	0.525839	-0.024486	82.711128	54.061520	87.748489	-0.756239	0.000000	-4.942480	0.000000	0.000000	0.000000	-0.119845	-0.074575	-0.228578	0.000000	0.000000	4.000000	42.000000	0.000000
2421.467495	0.049295	0.525839	-0.024486	82.711128	54.061520	87.748489	-0.756239	0.000000	-4.942480	0.000000	0.000000	0.000000	-0.119845	-0.074575	-0.228578	0.000000	0.000000	4.000000	42.000000	0.000000
2421.470828	0.049295	0.525839	-0.024486	82.639046	53.766060	87.585144	-0.809231	0.000000	-4.934080	0.000000	0.000000	0.000000	-0.119845	-0.074575	-0.228578	0.000000	0.000000	4.000000	42.000000	0.000000
2421.474161	0.048876	0.525591	-0.025246	82.639046	53.766060	87.585144	-0.809231	0.000000	-4.934080	0.000000	0.000000	0.000000	-0.125683	-0.074479	-0.228157	0.000000	0.000000	4.000000	42.000000	0.000000
2421.477495	0.048876	0.525591	-0.025246	82.639046	53.766060	87.585144	-0.809231	0.000000	-4.934080	0.000000	0.000000	0.000000	-0.125683	-0.074479	-0.228157	0.000000	0.000000	4.000000	42.000000	0.000000
2421.480828	0.048442	0.525374	-0.025966	82.587013	53.327358	87.239326	-0.809231	0.000000	-4.934080	0.000000	0.000000	0.000000	-0.130163	-0.065207	-0.215960	0.000000	0.000000	4.000000	42.000000	0.000000
2421.484161	0.048442	0.525374	-0.025966	82.587013	53.327358	87.239326	-0.809231	0.000000	-4.934080	0.000000	0.000000	0.000000	-0.130163	-0.065207	-0.215960	0.000000	0.000000	4.000000	42.000000	0.000000
2421.487495	0.048442	0.525374	-0.025966	82.587013	53.327358	87.239326	-0.809231	0.000000	-4.934080	0.000000	0.000000	0.000000	-0.130163	-0.065207	-0.215960	0.000000	0.000000	4.000000	42.000000	0.000000
2421.490828	0.048442	0.525374	-0.025966	82.549149	52.748695	86.711807	-0.861537	0.000000	-4.925216	0.000000	0.000000	0.000000	-0.130163	-0.065207	-0.215960	0.000000	0.000000	4.000000	42.000000	0.000000
2421.494161	0.048009	0.525157	-0.026687	82.549149	52.748695	86.711807	-0.861537	0.000000	-4.925216	0.000000	0.000000	0.000000	-0.129820	-0.065124	-0.216233	0.000000	0.000000	4.000000	42.000000	0.000000
2421.497495	0.048009	0.525157	-0.026687	82.549149	52.748695	86.711807	-0.861537	0.000000	-4.925216	0.000000	0.000000	0.000000	-0.129820	-0.065124	-0.216233	0.000000	0.000000	4.000000	42.000000	0.000000
2421.500828	0.047603	0.524947	-0.027368	82.506798	52.123753	86.144173	-0.861537	0.000000	-4.925216	0.000000	0.000000	0.000000	-0.121927	-0.063006	-0.204262	0.000000	0.000000	4.000000	42.000000	0.000000
2421.504161	0.047603	0.524947	-0.027368	82.506798	52.123753	86.144173	-0.861537	0.000000	-4.925216	0.000000	0.000000	0.000000	-0.121927	-0.063006	-0.204262	0.000000	0.000000	4.000000	42.000000	0.000000
2421.507495	0.047603	0.524947	-0.027368	82.506798	52.123753	86.144173	-0.861537	0.000000	-4.925216	0.000000	0.000000	0.000000	-0.121927	-0.063006	-0.204262	0.000000	0.000000	4.000000	42.000000	0.000000
2421.510828	0.047603	0.524947	-0.027368	82.476677	51.650196	85.720963	-0.911535	0.000000	-4.916208	0.000000	0.000000	0.000000	-0.121927	-0.063006	-0.204262	0.000000	0.000000	4.000000	42.000000	0.000000
2421.514161	0.047217	0.524760	-0.028055	82.476677	51.650196	85.720963	-0.911535	0.000000	-4.916208	0.000000	0.000000	0.000000	-0.115632	-0.055840	-0.206277	0.000000	0.000000	4.000000	42.000000	0.000000
2421.517495	0.047217	0.524760	-0.028055	82.476677	51.650196	85.720963	-0.911535	0.000000	-4.916208	0.000000	0.000000	0.000000	-0.115632	-0.055840	-0.206277	0.000000	0.000000	4.000000	42.000000	0.000000
2421.520828	0.046835	0.524566	-0.028720	82.466904	51.394630	85.511169	-0.911535	0.000000	-4.916208	0.000000	0.000000	0.000000	-0.114578	-0.058315	-0.199486	0.000000	0.000000	4.000000	42.000000	0.000000
2421.524161	0.046835	0.524566	-0.028720	82.466904	51.394630	85.511169	-0.911535	0.000000	-4.916208	0.000000	0.000000	0.000000	-0.114578	-0.058315	-0.199486	0.000000	0.000000	4.000000	42.000000	0.000000
2421.527495	0.046835	0.524566	-0.028720	82.466904	51.394630	85.511169	-0.911535	0.000000	-4.916208	0.000000	0.000000	0.000000	-0.114578	-0.058315	-0.199486	0.000000	0.000000	4.000000	42.000000	0.000000
2421.530828	0.046835	0.524566	-0.028720	82.480103	51.368874	85.529495	-0.959785	0.000000	-4.907017	0.000000	0.000000	0.000000	-0.114578	-0.058315	-0.199486	0.000000	0.000000	4.000000	42.000000	0.000000
2421.534161	0.046472	0.524380	-0.029411	82.480103	51.368874	85.529495	-0.959785	0.000000	-4.907017	0.000000	0.000000	0.000000	-0.108971	-0.055741	-0.207386	0.000000	0.000000	4.000000	42.000000	0.000000
2421.537495	0.046472	0.524380	-0.029411	82.480103	51.368874	85.529495	-0.959785	0.000000	-4.907017	0.000000	0.000000	0.000000	-0.108971	-0.055741	-0.207386	0.000000	0.000000	4.000000	42.000000	0.000000
2421.540828	0.046105	0.524211	-0.030150	82.504829	51.465923	85.671967	-0.959785	0.000000	-4.907017	0.000000	0.000000	0.000000	-0.110218	-0.050688	-0.221643	0.000000	0.000000	4.000000	42.000000	0.000000
2421.544161	0.046105	0.524211	-0.030150	82.504829	51.465923	85.671967	-0.959785	0.000000	-4.907017	0.000000	0.000000	0.000000	-0.110218	-0.050688	-0.221643	0.000000	0.000000	4.000000	42.000000	0.000000
2421.547495	0.046105	0.524211	-0.030150	82.504829	51.465923	85.671967	-0.959785	0.000000	-4.907017	0.000000	0.000000	0.000000	-0.110218	-0.050688	-0.221643	0.000000	0.000000	4.000000	42.000000	0.000000
2421.550828	0.046105	0.524211	-0.030150	82.530945	51.578323	85.829666	-1.010512	0.000000	-4.896822	0.000000	0.000000	0.000000	-0.110218	-0.050688	-0.221643	0.000000	0.000000	4.000000	42.000000	0.000000
2421.554161	0.045718	0.524043	-0.030888	82.530945	51.578323	85.829666	-1.010512	0.000000	-4.896822	0.000000	0.000000	0.000000	-0.116003	-0.050642	-0.221215	0.000000	0.000000	4.000000	42.000000	0.000000
2421.557495	0.045718	0.524043	-0.030888	82.530945	51.578323	85.829666	-1.010512	0.000000	-4.896822	0.000000	0.000000	0.000000	-0.116003	-0.050642	-0.221215	0.000000	0.000000	4.000000	42.000000	0.000000
2421.560828	0.045312	0.523897	-0.031627	82.542488	51.545063	85.842636	-1.010512	0.000000	-4.896822	0.000000	0.000000	0.000000	-0.121871	-0.043599	-0.221889	0.000000	0.000000	4.000000	42.000000	0.000000
2421.564161	0.045312	0.523897	-0.031627	82.542488	51.545063	85.842636	-1.010512	0.000000	-4.896822	0.000000	0.000000	0.000000	-0.121871	-0.043599	-0.221889	0.000000	0.000000	4.000000	42.000000	0.000000
2421.567495	0.045312	0.523897	-0.031627	82.542488	51.545063	85.842636	-1.010512	0.000000	-4.896822	0.000000	0.000000	0.000000	-0.121871	-0.043599	-0.221889	0.000000	0.000000	4.000000	42.000000	0.000000
2421.570828	0.045312	0.523897	-0.031627	82.529816	51.262402	85.610741	-1.063360	0.000000	-4.885617	0.000000	0.000000	0.000000	-0.121871	-0.043599	-0.221889	0.000000	0.000000	4.000000	42.000000	0.000000
2421.574161	0.044904	0.523760	-0.032391	82.529816	51.262402	85.610741	-1.063360	0.000000	-4.885617	0.000000	0.000000	0.000000	-0.122284	-0.041111	-0.229159	0.000000	0.000000	4.000000	42.000000	0.000000
2421.577495	0.044904	0.523760	-0.032391	82.529816	51.262402	85.610741	-1.063360	0.000000	-4.885617	0.000000	0.000000	0.000000	-0.122284	-0.041111	-0.229159	0.000000	0.000000	4.000000	42.000000	0.000000
2421.580828	0.044522	0.523653	-0.033118	82.511452	50.923496	85.323059	-1.063360	0.000000	-4.885617	0.000000	0.000000	0.000000	-0.114651	-0.032100	-0.218137	0.000000	0.000000	4.000000	42.000000	0.000000
2421.584161	0.044522	0.523653	-0.033118	82.511452	50.923496	85.323059	-1.063360	0.000000	-4.885617	0.000000	0.000000	0.000000	-0.114651	-0.032100	-0.218137	0.000000	0.000000	4.000000	42.000000	0.000000
2421.587495	0.044522	0.523653	-0.033118	82.511452	50.923496	85.323059	-1.063360	0.000000	-4.885617	0.000000	0.000000	0.000000	-0.114651	-0.032100	-0.218137	0.000000	0.000000	4.000000	42.000000	0.000000
2421.590828	0.044522	0.523653	-0.033118	82.487907	50.546528	84.991943	-1.116837	0.000000	-4.873671	0.000000	0.000000	0.000000	-0.114651	-0.032100	-0.218137	0.000000	0.000000	4.000000	42.000000	0.000000
2421.594161	0.044139	0.523531	-0.033866	82.487907	50.546528	84.991943	-1.116837	0.000000	-4.873671	0.000000	0.000000	0.000000	-0.114969	-0.036624	-0.224303	0.000000	0.000000	4.000000	42.000000	0.000000
2421.597495	0.044139	0.523531	-0.033866	82.487907	50.546528	84.991943	-1.116837	0.000000	-4.873671	0.000000	0.000000	0.000000	-0.114969	-0.036624	-0.224303	0.000000	0.000000	4.000000	42.000000	0.000000
2421.600828	0.043797	0.523409	-0.034619	82.460709	50.132103	84.624016	-1.116837	0.000000	-4.873671	0.000000	0.000000	0.000000	-0.102618	-0.036661	-0.225774	0.000000	0.000000	4.000000	42.000000	0.000000
2421.604161	0.043797	0.523409	-0.034619	82.460709	50.132103	84.624016	-1.116837	0.000000	-4.873671	0.000000	0.000000	0.000000	-0.102618	-0.036661	-0.225774	0.000000	0.000000	4.000000	42.000000	0.000000
2421.607495	0.043797	0.523409	-0.034619	82.460709	50.132103	84.624016	-1.116837	0.000000	-4.873671	0.000000	0.000000	0.000000	-0.102618	-0.036661	-0.225774	0.000000	0.000000	4.000000	42.000000	0.000000
2421.610828	0.043797	0.523409	-0.034619	82.430344	49.695293	84.231186	-1.170294	0.000000	-4.861112	0.000000	0.000000	0.000000	-0.102618	-0.036661	-0.225774	0.000000	0.000000	4.000000	42.000000	0.000000
2421.614161	0.043436	0.523287	-0.035370	82.430344	49.695293	84.231186	-1.170294	0.000000	-4.861112	0.000000	0.000000	0.000000	-0.108355	-0.036662	-0.225355	0.000000	0.000000	4.000000	42.000000	0.000000
2421.617495	0.043436	0.523287	-0.035370	82.430344	49.695293	84.231186	-1.170294	0.000000	-4.861112	0.000000	0.000000	0.000000	-0.108355	-0.036662	-0.225355	0.000000	0.000000	4.000000	42.000000	0.000000
2421.620828	0.043093	0.523149	-0.036144	82.393257	49.192612	83.776047	-1.170294	0.000000	-4.861112	0.000000	0.000000	0.000000	-0.102676	-0.041185	-0.232148	0.000000	0.000000	4.000000	42.000000	0.000000
2421.624161	0.043093	0.523149	-0.036144	82.393257	49.192612	83.776047	-1.170294	0.000000	-4.861112	0.000000	0.000000	0.000000	-0.102676	-0.041185	-0.232148	0.000000	0.000000	4.000000	42.000000	0.000000
2421.627495	0.043093	0.523149	-0.036144	82.393257	49.192612	83.776047	-1.170294	0.000000	-4.861112	0.000000	0.000000	0.000000	-0.102676	-0.041185	-0.232148	0.000000	0.000000	4.000000	42.000000	0.000000
2421.630828	0.043093	0.523149	-0.036144	82.356323	48.708416	83.336304	-1.224479	0.000000	-4.847747	0.000000	0.000000	0.000000	-0.102676	-0.041185	-0.232148	0.000000	0.000000	4.000000	42.000000	0.000000
2421.634161	0.042752	0.523035	-0.036922	82.356323	48.708416	83.336304	-1.224479	0.000000	-4.847747	0.000000	0.000000	0.000000	-0.102507	-0.034264	-0.233430	0.000000	0.000000	4.000000	42.000000	0.000000
2421.637495	0.042752	0.523035	-0.036922	82.356323	48.708416	83.336304	-1.224479	0.000000	-4.847747	0.000000	0.000000	0.000000	-0.102507	-0.034264	-0.233430	0.000000	0.000000	4.000000	42.000000	0.000000
2421.640828	0.042415	0.522928	-0.037657	82.313667	48.188606	82.858292	-1.224479	0.000000	-4.847747	0.000000	0.000000	0.000000	-0.100909	-0.032266	-0.220607	0.000000	0.000000	4.000000	42.000000	0.000000
2421.644161	0.042415	0.522928	-0.037657	82.313667	48.188606	82.858292	-1.224479	0.000000	-4.847747	0.000000	0.000000	0.000000	-0.100909	-0.032266	-0.220607	0.000000	0.000000	4.000000	42.000000	0.000000
2421.647495	0.042415	0.522928	-0.037657	82.313667	48.188606	82.858292	-1.224479	0.000000	-4.847747	0.000000	0.000000	0.000000	-0.100909	-0.032266	-0.220607	0.000000	0.000000	4.000000	42.000000	0.000000
2421.650828	0.042415	0.522928	-0.037657	82.265289	47.629608	82.343887	-1.278157	0.000000	-4.833872	0.000000	0.000000	0.000000	-0.100909	-0.032266	-0.220607	0.000000	0.000000	4.000000	42.000000	0.000000
2421.654161	0.042099	0.522843	-0.038399	82.265289	47.629608	82.343887	-1.278157	0.000000	-4.833872	0.000000	0.000000	0.000000	-0.094788	-0.025386	-0.222467	0.000000	0.000000	4.000000	42.000000	0.000000
2421.657495	0.042099	0.522843	-0.038399	82.265289	47.629608	82.343887	-1.278157	0.000000	-4.833872	0.000000	0.000000	0.000000	-0.094788	-0.025386	-0.222467	0.000000	0.000000	4.000000	42.000000	0.000000
2421.660828	0.041806	0.522750	-0.039119	82.226051	47.162872	81.915855	-1.278157	0.000000	-4.833872	0.000000	0.000000	0.000000	-0.087881	-0.027845	-0.216181	0.000000	0.000000	4.000000	42.000000	0.000000
2421.664161	0.041806	0.522750	-0.039119	82.226051	47.162872	81.915855	-1.278157	0.000000	-4.833872	0.000000	0.000000	0.000000	-0.087881	-0.027845	-0.216181	0.000000	0.000000	4.000000	42.000000	0.000000
2421.667495	0.041806	0.522750	-0.039119	82.226051	47.162872	81.915855	-1.278157	0.000000	-4.833872	0.000000	0.000000	0.000000	-0.087881	-0.027845	-0.216181	0.000000	0.000000	4.000000	42.000000	0.000000
2421.670828	0.041806	0.522750	-0.039119	82.200645	46.825108	81.618011	-1.329650	0.000000	-4.819962	0.000000	0.000000	0.000000	-0.087881	-0.027845	-0.216181	0.000000	0.000000	4.000000	42.000000	0.000000
2421.674161	0.041475	0.522657	-0.039836	82.200645	46.825108	81.618011	-1.329650	0.000000	-4.819962	0.000000	0.000000	0.000000	-0.099550	-0.027909	-0.215162	0.000000	0.000000	4.000000	42.000000	0.000000
2421.677495	0.041475	0.522657	-0.039836	82.200645	46.825108	81.618011	-1.329650	0.000000	-4.819962	0.000000	0.000000	0.000000	-0.099550	-0.027909	-0.215162	0.000000	0.000000	4.000000	42.000000	0.000000
2421.680828	0.041146	0.522556	-0.040531	82.185585	46.576763	81.411461	-1.329650	0.000000	-4.819962	0.000000	0.000000	0.000000	-0.098594	-0.030355	-0.208280	0.000000	0.000000	4.000000	42.000000	0.000000
2421.684161	0.041146	0.522556	-0.040531	82.185585	46.576763	81.411461	-1.329650	0.000000	-4.819962	0.000000	0.000000	0.000000	-0.098594	-0.030355	-0.208280	0.000000	0.000000	4.000000	42.000000	0.000000
2421.687495	0.041146	0.522556	-0.040531	82.185585	46.576763	81.411461	-1.329650	0.000000	-4.819962	0.000000	0.000000	0.000000	-0.098594	-0.030355	-0.208280	0.000000	0.000000	4.000000	42.000000	0.000000
2421.690828	0.041146	0.522556	-0.040531	82.172630	46.350204	81.228912	-1.380002	0.000000	-4.805788	0.000000	0.000000	0.000000	-0.098594	-0.030355	-0.208280	0.000000	0.000000	4.000000	42.000000	0.000000
2421.694161	0.040800	0.522470	-0.041204	82.172630	46.350204	81.228912	-1.380002	0.000000	-4.805788	0.000000	0.000000	0.000000	-0.103676	-0.025920	-0.201871	0.000000	0.000000	4.000000	42.000000	0.000000
2421.697495	0.040800	0.522470	-0.041204	82.172630	46.350204	81.228912	-1.380002	0.000000	-4.805788	0.000000	0.000000	0.000000	-0.103676	-0.025920	-0.201871	0.000000	0.000000	4.000000	42.000000	0.000000
2421.700828	0.040436	0.522383	-0.041875	82.154175	46.081127	81.006653	-1.380002	0.000000	-4.805788	0.000000	0.000000	0.000000	-0.109327	-0.025957	-0.201471	0.000000	0.000000	4.000000	42.000000	0.000000
2421.704161	0.040436	0.522383	-0.041875	82.154175	46.081127	81.006653	-1.380002	0.000000	-4.805788	0.000000	0.000000	0.000000	-0.109327	-0.025957	-0.201471	0.000000	0.000000	4.000000	42.000000	0.000000
2421.707495	0.040436	0.522383	-0.041875	82.154175	46.081127	81.006653	-1.380002	0.000000	-4.805788	0.000000	0.000000	0.000000	-0.109327	-0.025957	-0.201471	0.000000	0.000000	4.000000	42.000000	0.000000
2421.710828	0.040436	0.522383	-0.041875	82.142395	45.872021	80.846222	-1.428735	0.000000	-4.791526	0.000000	0.000000	0.000000	-0.109327	-0.025957	-0.201471	0.000000	0.000000	4.000000	42.000000	0.000000
2421.714161	0.040079	0.522318	-0.042484	82.142395	45.872021	80.846222	-1.428735	0.000000	-4.791526	0.000000	0.000000	0.000000	-0.107197	-0.019494	-0.182572	0.000000	0.000000	4.000000	42.000000	0.000000
2421.717495	0.040079	0.522318	-0.042484	82.142395	45.872021	80.846222	-1.428735	0.000000	-4.791526	0.000000	0.000000	0.000000	-0.107197	-0.019494	-0.182572	0.000000	0.000000	4.000000	42.000000	0.000000
2421.720828	0.039709	0.522275	-0.043027	82.141945	45.762936	80.784592	-1.428735	0.000000	-4.791526	0.000000	0.000000	0.000000	-0.111004	-0.013058	-0.163074	0.000000	0.000000	4.000000	42.000000	0.000000
2421.724161	0.039709	0.522275	-0.043027	82.141945	45.762936	80.784592	-1.428735	0.000000	-4.791526	0.000000	0.000000	0.000000	-0.111004	-0.013058	-0.163074	0.000000	0.000000	4.000000	42.000000	0.000000
2421.727495	0.039709	0.522275	-0.043027	82.141945	45.762936	80.784592	-1.428735	0.000000	-4.791526	0.000000	0.000000	0.000000	-0.111004	-0.013058	-0.163074	0.000000	0.000000	4.000000	42.000000	0.000000
2421.730828	0.039709	0.522275	-0.043027	82.150497	45.738926	80.806671	-1.471679	0.000000	-4.778510	0.000000	0.000000	0.000000	-0.111004	-0.013058	-0.163074	0.000000	0.000000	4.000000	42.000000	0.000000
2421.734161	0.039326	0.522253	-0.043506	82.150497	45.738926	80.806671	-1.471679	0.000000	-4.778510	0.000000	0.000000	0.000000	-0.114831	-0.006633	-0.143567	0.000000	0.000000	4.000000	42.000000	0.000000
2421.737495	0.039326	0.522253	-0.043506	82.150497	45.738926	80.806671	-1.471679	0.000000	-4.778510	0.000000	0.000000	0.000000	-0.114831	-0.006633	-0.143567	0.000000	0.000000	4.000000	42.000000	0.000000
2421.740828	0.038946	0.522222	-0.043961	82.163483	45.759388	80.874962	-1.471679	0.000000	-4.778510	0.000000	0.000000	0.000000	-0.113927	-0.009026	-0.136640	0.000000	0.000000	4.000000	42.000000	0.000000
2421.744161	0.038946	0.522222	-0.043961	82.163483	45.759388	80.874962	-1.471679	0.000000	-4.778510	0.000000	0.000000	0.000000	-0.113927	-0.009026	-0.136640	0.000000	0.000000	4.000000	42.000000	0.000000
2421.747495	0.038946	0.522222	-0.043961	82.163483	45.759388	80.874962	-1.471679	0.000000	-4.778510	0.000000	0.000000	0.000000	-0.113927	-0.009026	-0.136640	0.000000	0.000000	4.000000	42.000000	0.000000
2421.750828	0.038946	0.522222	-0.043961	82.177795	45.801758	80.964401	-1.508265	0.000000	-4.767089	0.000000	0.000000	0.000000	-0.113927	-0.009026	-0.136640	0.000000	0.000000	4.000000	42.000000	0.000000
2421.754161	0.038575	0.522229	-0.044333	82.177795	45.801758	80.964401	-1.508265	0.000000	-4.767089	0.000000	0.000000	0.000000	-0.111355	0.001853	-0.111650	0.000000	0.000000	4.000000	42.000000	0.000000
2421.757495	0.038575	0.522229	-0.044333	82.177795	45.801758	80.964401	-1.508265	0.000000	-4.767089	0.000000	0.000000	0.000000	-0.111355	0.001853	-0.111650	0.000000	0.000000	4.000000	42.000000	0.000000
2421.760828	0.038575	0.522229	-0.044333	82.189705	45.826836	81.039124	-1.508265	0.000000	-4.767089	0.000000	0.000000	0.000000	-0.111355	0.001853	-0.111650	0.000000	0.000000	4.000000	42.000000	0.000000
2421.764161	0.038575	0.522229	-0.044333	82.189705	45.826836	81.039124	-1.508265	0.000000	-4.767089	0.000000	0.000000	0.000000	-0.111355	0.001853	-0.111650	0.000000	0.000000	4.000000	42.000000	0.000000
2421.767495	0.038213	0.522226	-0.044615	82.189705	45.826836	81.039124	-1.508265	0.000000	-4.767089	0.000000	0.000000	0.000000	-0.108645	-0.000867	-0.084516	0.000000	0.000000	4.000000	42.000000	0.000000
2421.770828	0.037833	0.522237	-0.044875	82.199234	45.839985	81.099075	-1.523551	0.000000	-4.762226	0.000000	0.000000	0.000000	-0.113822	0.003525	-0.078068	0.000000	0.000000	4.000000	42.000000	0.000000
2421.774161	0.037833	0.522237	-0.044875	82.199234	45.839985	81.099075	-1.523551	0.000000	-4.762226	0.000000	0.000000	0.000000	-0.113822	0.003525	-0.078068	0.000000	0.000000	4.000000	42.000000	0.000000
2421.777495	0.037833	0.522237	-0.044875	82.199234	45.839985	81.099075	-1.523551	0.000000	-4.762226	0.000000	0.000000	0.000000	-0.113822	0.003525	-0.078068	0.000000	0.000000	4.000000	42.000000	0.000000
2421.780828	0.037833	0.522237	-0.044875	82.208694	45.853268	81.159149	-1.547913	0.000000	-4.754363	0.000000	0.000000	0.000000	-0.113822	0.003525	-0.078068	0.000000	0.000000	4.000000	42.000000	0.000000
2421.784161	0.037478	0.522234	-0.045091	82.208694	45.853268	81.159149	-1.547913	0.000000	-4.754363	0.000000	0.000000	0.000000	-0.106525	-0.001188	-0.064550	0.000000	0.000000	4.000000	42.000000	0.000000
2421.787495	0.037478	0.522234	-0.045091	82.208694	45.853268	81.159149	-1.547913	0.000000	-4.754363	0.000000	0.000000	0.000000	-0.106525	-0.001188	-0.064550	0.000000	0.000000	4.000000	42.000000	0.000000
2421.790828	0.037478	0.522234	-0.045091	82.220596	45.878937	81.234474	-1.547913	0.000000	-4.754363	0.000000	0.000000	0.000000	-0.106525	-0.001188	-0.064550	0.000000	0.000000	4.000000	42.000000	0.000000
2421.794161	0.037478	0.522234	-0.045091	82.220596	45.878937	81.234474	-1.547913	0.000000	-4.754363	0.000000	0.000000	0.000000	-0.106525	-0.001188	-0.064550	0.000000	0.000000	4.000000	42.000000	0.000000
2421.797495	0.037102	0.522215	-0.045324	82.220596	45.878937	81.234474	-1.547913	0.000000	-4.754363	0.000000	0.000000	0.000000	-0.112823	-0.005647	-0.070148	0.000000	0.000000	4.000000	42.000000	0.000000
2421.800828	0.036703	0.522166	-0.045597	82.237190	45.932148	81.340340	-1.558244	0.000000	-4.750987	0.000000	0.000000	0.000000	-0.119632	-0.014480	-0.081791	0.000000	0.000000	4.000000	42.000000	0.000000
2421.804161	0.036703	0.522166	-0.045597	82.237190	45.932148	81.340340	-1.558244	0.000000	-4.750987	0.000000	0.000000	0.000000	-0.119632	-0.014480	-0.081791	0.000000	0.000000	4.000000	42.000000	0.000000
2421.807495	0.036703	0.522166	-0.045597	82.237190	45.932148	81.340340	-1.558244	0.000000	-4.750987	0.000000	0.000000	0.000000	-0.119632	-0.014480	-0.081791	0.000000	0.000000	4.000000	42.000000	0.000000
2421.810828	0.036703	0.522166	-0.045597	82.258461	46.010475	81.477028	-1.582052	0.000000	-4.743112	0.000000	0.000000	0.000000	-0.119632	-0.014480	-0.081791	0.000000	0.000000	4.000000	42.000000	0.000000
2421.814161	0.036260	0.522097	-0.045930	82.258461	46.010475	81.477028	-1.582052	0.000000	-4.743112	0.000000	0.000000	0.000000	-0.132881	-0.020962	-0.100036	0.000000	0.000000	4.000000	42.000000	0.000000
2421.817495	0.036260	0.522097	-0.045930	82.258461	46.010475	81.477028	-1.582052	0.000000	-4.743112	0.000000	0.000000	0.000000	-0.132881	-0.020962	-0.100036	0.000000	0.000000	4.000000	42.000000	0.000000
2421.820828	0.035793	0.522005	-0.046327	82.284462	46.117310	81.645226	-1.582052	0.000000	-4.743112	0.000000	0.000000	0.000000	-0.140193	-0.027471	-0.118849	0.000000	0.000000	4.000000	42.000000	0.000000
2421.824161	0.035793	0.522005	-0.046327	82.284462	46.117310	81.645226	-1.582052	0.000000	-4.743112	0.000000	0.000000	0.000000	-0.140193	-0.027471	-0.118849	0.000000	0.000000	4.000000	42.000000	0.000000
2421.827495	0.035793	0.522005	-0.046327	82.284462	46.117310	81.645226	-1.582052	0.000000	-4.743112	0.000000	0.000000	0.000000	-0.140193	-0.027471	-0.118849	0.000000	0.000000	4.000000	42.000000	0.000000
2421.830828	0.035793	0.522005	-0.046327	82.312675	46.235065	81.821930	-1.614416	0.000000	-4.732193	0.000000	0.000000	0.000000	-0.140193	-0.027471	-0.118849	0.000000	0.000000	4.000000	42.000000	0.000000
2421.834161	0.035284	0.521907	-0.046764	82.312675	46.235065	81.821930	-1.614416	0.000000	-4.732193	0.000000	0.000000	0.000000	-0.152756	-0.029522	-0.131169	0.000000	0.000000	4.000000	42.000000	0.000000
2421.837495	0.035284	0.521907	-0.046764	82.312675	46.235065	81.821930	-1.614416	0.000000	-4.732193	0.000000	0.000000	0.000000	-0.152756	-0.029522	-0.131169	0.000000	0.000000	4.000000	42.000000	0.000000
2421.840828	0.034774	0.521816	-0.047226	82.338448	46.346577	82.002457	-1.614416	0.000000	-4.732193	0.000000	0.000000	0.000000	-0.153049	-0.027191	-0.138497	0.000000	0.000000	4.000000	42.000000	0.000000
2421.844161	0.034774	0.521816	-0.047226	82.338448	46.346577	82.002457	-1.614416	0.000000	-4.732193	0.000000	0.000000	0.000000	-0.153049	-0.027191	-0.138497	0.000000	0.000000	4.000000	42.000000	0.000000
2421.847495	0.034774	0.521816	-0.047226	82.338448	46.346577	82.002457	-1.614416	0.000000	-4.732193	0.000000	0.000000	0.000000	-0.153049	-0.027191	-0.138497	0.000000	0.000000	4.000000	42.000000	0.000000
2421.850828	0.034774	0.521816	-0.047226	82.355606	46.410095	82.134155	-1.653458	0.000000	-4.718694	0.000000	0.000000	0.000000	-0.153049	-0.027191	-0.138497	0.000000	0.000000	4.000000	42.000000	0.000000
2421.854161	0.034288	0.521755	-0.047649	82.355606	46.410095	82.134155	-1.653458	0.000000	-4.718694	0.000000	0.000000	0.000000	-0.145880	-0.018358	-0.127141	0.000000	0.000000	4.000000	42.000000	0.000000
2421.857495	0.034288	0.521755	-0.047649	82.355606	46.410095	82.134155	-1.653458	0.000000	-4.718694	0.000000	0.000000	0.000000	-0.145880	-0.018358	-0.127141	0.000000	0.000000	4.000000	42.000000	0.000000
2421.860828	0.033864	0.521723	-0.048038	82.359665	46.390041	82.176384	-1.653458	0.000000	-4.718694	0.000000	0.000000	0.000000	-0.127114	-0.009571	-0.116708	0.000000	0.000000	4.000000	42.000000	0.000000
2421.864161	0.033864	0.521723	-0.048038	82.359665	46.390041	82.176384	-1.653458	0.000000	-4.718694	0.000000	0.000000	0.000000	-0.127114	-0.009571	-0.116708	0.000000	0.000000	4.000000	42.000000	0.000000
2421.867495	0.033864	0.521723	-0.048038	82.359665	46.390041	82.176384	-1.653458	0.000000	-4.718694	0.000000	0.000000	0.000000	-0.127114	-0.009571	-0.116708	0.000000	0.000000	4.000000	42.000000	0.000000
2421.870828	0.033864	0.521723	-0.048038	82.363213	46.356445	82.197807	-1.688847	0.000000	-4.706144	0.000000	0.000000	0.000000	-0.127114	-0.009571	-0.116708	0.000000	0.000000	4.000000	42.000000	0.000000
2421.874161	0.033481	0.521705	-0.048411	82.363213	46.356445	82.197807	-1.688847	0.000000	-4.706144	0.000000	0.000000	0.000000	-0.114749	-0.005223	-0.111776	0.000000	0.000000	4.000000	42.000000	0.000000
2421.877495	0.033481	0.521705	-0.048411	82.363213	46.356445	82.197807	-1.688847	0.000000	-4.706144	0.000000	0.000000	0.000000	-0.114749	-0.005223	-0.111776	0.000000	0.000000	4.000000	42.000000	0.000000
2421.880828	0.033140	0.521725	-0.048770	82.365959	46.310341	82.196617	-1.688847	0.000000	-4.706144	0.000000	0.000000	0.000000	-0.102514	0.005876	-0.107859	0.000000	0.000000	4.000000	42.000000	0.000000
2421.884161	0.033140	0.521725	-0.048770	82.365959	46.310341	82.196617	-1.688847	0.000000	-4.706144	0.000000	0.000000	0.000000	-0.102514	0.005876	-0.107859	0.000000	0.000000	4.000000	42.000000	0.000000
2421.887495	0.033140	0.521725	-0.048770	82.365959	46.310341	82.196617	-1.688847	0.000000	-4.706144	0.000000	0.000000	0.000000	-0.102514	0.005876	-0.107859	0.000000	0.000000	4.000000	42.000000	0.000000
2421.890828	0.032798	0.521767	-0.049134	82.373802	46.312920	82.238129	-1.719801	0.000000	-4.694921	0.000000	0.000000	0.000000	-0.102431	0.012536	-0.109023	0.000000	0.000000	4.000000	42.000000	0.000000
2421.894161	0.032798	0.521767	-0.049134	82.373802	46.312920	82.238129	-1.719801	0.000000	-4.694921	0.000000	0.000000	0.000000	-0.102431	0.012536	-0.109023	0.000000	0.000000	4.000000	42.000000	0.000000
2421.897495	0.032798	0.521767	-0.049134	82.373802	46.312920	82.238129	-1.719801	0.000000	-4.694921	0.000000	0.000000	0.000000	-0.102431	0.012536	-0.109023	0.000000	0.000000	4.000000	42.000000	0.000000
2421.900828	0.032416	0.521838	-0.049522	82.380829	46.313389	82.277283	-1.735000	0.000000	-4.689325	0.000000	0.000000	0.000000	-0.114523	0.021480	-0.116369	0.000000	0.000000	4.000000	42.000000	0.000000
2421.904161	0.032416	0.521838	-0.049522	82.380829	46.313389	82.277283	-1.735000	0.000000	-4.689325	0.000000	0.000000	0.000000	-0.114523	0.021480	-0.116369	0.000000	0.000000	4.000000	42.000000	0.000000
2421.907495	0.032416	0.521838	-0.049522	82.380829	46.313389	82.277283	-1.735000	0.000000	-4.689325	0.000000	0.000000	0.000000	-0.114523	0.021480	-0.116369	0.000000	0.000000	4.000000	42.000000	0.000000
2421.910828	0.032416	0.521838	-0.049522	82.385468	46.290173	82.300758	-1.751450	0.000000	-4.683207	0.000000	0.000000	0.000000	-0.114523	0.021480	-0.116369	0.000000	0.000000	4.000000	42.000000	0.000000
2421.914161	0.031995	0.521917	-0.049931	82.385468	46.290173	82.300758	-1.751450	0.000000	-4.683207	0.000000	0.000000	0.000000	-0.126480	0.023698	-0.122704	0.000000	0.000000	4.000000	42.000000	0.000000
2421.917495	0.031995	0.521917	-0.049931	82.385468	46.290173	82.300758	-1.751450	0.000000	-4.683207	0.000000	0.000000	0.000000	-0.126480	0.023698	-0.122704	0.000000	0.000000	4.000000	42.000000	0.000000
2421.920828	0.031573	0.522041	-0.050347	82.390190	46.267033	82.316330	-1.751450	0.000000	-4.683207	0.000000	0.000000	0.000000	-0.126404	0.036992	-0.124987	0.000000	0.000000	4.000000	42.000000	0.000000
2421.924161	0.031573	0.522041	-0.050347	82.390190	46.267033	82.316330	-1.751450	0.000000	-4.683207	0.000000	0.000000	0.000000	-0.126404	0.036992	-0.124987	0.000000	0.000000	4.000000	42.000000	0.000000
2421.927495	0.031573	0.522041	-0.050347	82.390190	46.267033	82.316330	-1.751450	0.000000	-4.683207	0.000000	0.000000	0.000000	-0.126404	0.036992	-0.124987	0.000000	0.000000	4.000000	42.000000	0.000000
2421.930828	0.031573	0.522041	-0.050347	82.392487	46.225513	82.284203	-1.786923	0.000000	-4.669786	0.000000	0.000000	0.000000	-0.126404	0.036992	-0.124987	0.000000	0.000000	4.000000	42.000000	0.000000
2421.934161	0.031130	0.522179	-0.050811	82.392487	46.225513	82.284203	-1.786923	0.000000	-4.669786	0.000000	0.000000	0.000000	-0.133039	0.041432	-0.138941	0.000000	0.000000	4.000000	42.000000	0.000000
2421.937495	0.031130	0.522179	-0.050811	82.392487	46.225513	82.284203	-1.786923	0.000000	-4.669786	0.000000	0.000000	0.000000	-0.133039	0.041432	-0.138941	0.000000	0.000000	4.000000	42.000000	0.000000
2421.940828	0.030728	0.522331	-0.051257	82.392487	46.173832	82.132622	-1.786923	0.000000	-4.669786	0.000000	0.000000	0.000000	-0.120736	0.045668	-0.133958	0.000000	0.000000	4.000000	42.000000	0.000000
2421.944161	0.030728	0.522331	-0.051257	82.392487	46.173832	82.132622	-1.786923	0.000000	-4.669786	0.000000	0.000000	0.000000	-0.120736	0.045668	-0.133958	0.000000	0.000000	4.000000	42.000000	0.000000
2421.947495	0.030728	0.522331	-0.051257	82.392487	46.173832	82.132622	-1.786923	0.000000	-4.669786	0.000000	0.000000	0.000000	-0.120736	0.045668	-0.133958	0.000000	0.000000	4.000000	42.000000	0.000000
2421.950828	0.030728	0.522331	-0.051257	82.392509	46.122196	81.837494	-1.825171	0.000000	-4.654970	0.000000	0.000000	0.000000	-0.120736	0.045668	-0.133958	0.000000	0.000000	4.000000	42.000000	0.000000
2421.954161	0.030326	0.522483	-0.051704	82.392509	46.122196	81.837494	-1.825171	0.000000	-4.654970	0.000000	0.000000	0.000000	-0.120491	0.045500	-0.134126	0.000000	0.000000	4.000000	42.000000	0.000000
2421.957495	0.030326	0.522483	-0.051704	82.392509	46.122196	81.837494	-1.825171	0.000000	-4.654970	0.000000	0.000000	0.000000	-0.120491	0.045500	-0.134126	0.000000	0.000000	4.000000	42.000000	0.000000
2421.960828	0.029904	0.522641	-0.052174	82.392509	46.067757	81.566185	-1.825171	0.000000	-4.654970	0.000000	0.000000	0.000000	-0.126539	0.047618	-0.140990	0.000000	0.000000	4.000000	42.000000	0.000000
2421.964161	0.029904	0.522641	-0.052174	82.392509	46.067757	81.566185	-1.825171	0.000000	-4.654970	0.000000	0.000000	0.000000	-0.126539	0.047618	-0.140990	0.000000	0.000000	4.000000	42.000000	0.000000
2421.967495	0.029904	0.522641	-0.052174	82.392509	46.067757	81.566185	-1.825171	0.000000	-4.654970	0.000000	0.000000	0.000000	-0.126539	0.047618	-0.140990	0.000000	0.000000	4.000000	42.000000	0.000000
2421.970828	0.029904	0.522641	-0.052174	82.390160	45.995033	81.422798	-1.863494	0.000000	-4.639762	0.000000	0.000000	0.000000	-0.126539	0.047618	-0.140990	0.000000	0.000000	4.000000	42.000000	0.000000
2421.974161	0.029466	0.522814	-0.052623	82.390160	45.995033	81.422798	-1.863494	0.000000	-4.639762	0.000000	0.000000	0.000000	-0.131588	0.051837	-0.134702	0.000000	0.000000	4.000000	42.000000	0.000000
2421.977495	0.029466	0.522814	-0.052623	82.390160	45.995033	81.422798	-1.863494	0.000000	-4.639762	0.000000	0.000000	0.000000	-0.131588	0.051837	-0.134702	0.000000	0.000000	4.000000	42.000000	0.000000
2421.980828	0.028991	0.523001	-0.053050	82.387840	45.919567	81.391075	-1.863494	0.000000	-4.639762	0.000000	0.000000	0.000000	-0.142390	0.056066	-0.128017	0.000000	0.000000	4.000000	42.000000	0.000000
2421.984161	0.028991	0.523001	-0.053050	82.387840	45.919567	81.391075	-1.863494	0.000000	-4.639762	0.000000	0.000000	0.000000	-0.142390	0.056066	-0.128017	0.000000	0.000000	4.000000	42.000000	0.000000
2421.987495	0.028991	0.523001	-0.053050	82.387840	45.919567	81.391075	-1.863494	0.000000	-4.639762	0.000000	0.000000	0.000000	-0.142390	0.056066	-0.128017	0.000000	0.000000	4.000000	42.000000	0.000000
2421.990828	0.028991	0.523001	-0.053050	82.380814	45.810223	81.327927	-1.901786	0.000000	-4.624198	0.000000	0.000000	0.000000	-0.142390	0.056066	-0.128017	0.000000	0.000000	4.000000	42.000000	0.000000
2421.994161	0.028535	0.523195	-0.053502	82.380814	45.810223	81.327927	-1.901786	0.000000	-4.624198	0.000000	0.000000	0.000000	-0.136859	0.058144	-0.135777	0.000000	0.000000	4.000000	42.000000	0.000000
2421.997495	0.028535	0.523195	-0.053502	82.380814	45.810223	81.327927	-1.901786	0.000000	-4.624198	0.000000	0.000000	0.000000	-0.136859	0.058144	-0.135777	0.000000	0.000000	4.000000	42.000000	0.000000
2422.000828	0.028063	0.523395	-0.053910	82.372932	45.706635	81.256500	-1.901786	0.000000	-4.624198	0.000000	0.000000	0.000000	-0.141394	0.060088	-0.122401	0.000000	0.000000	4.000000	42.000000	0.000000
2422.004161	0.028063	0.523395	-0.053910	82.372932	45.706635	81.256500	-1.901786	0.000000	-4.624198	0.000000	0.000000	0.000000	-0.141394	0.060088	-0.122401	0.000000	0.000000	4.000000	42.000000	0.000000
2422.007495	0.028063	0.523395	-0.053910	82.372932	45.706635	81.256500	-1.901786	0.000000	-4.624198	0.000000	0.000000	0.000000	-0.141394	0.060088	-0.122401	0.000000	0.000000	4.000000	42.000000	0.000000
2422.010828	0.028063	0.523395	-0.053910	82.365906	45.600189	81.121712	-1.939950	0.000000	-4.608318	0.000000	0.000000	0.000000	-0.141394	0.060088	-0.122401	0.000000	0.000000	4.000000	42.000000	0.000000
2422.014161	0.027612	0.523595	-0.054321	82.365906	45.600189	81.121712	-1.939950	0.000000	-4.608318	0.000000	0.000000	0.000000	-0.135384	0.059956	-0.123014	0.000000	0.000000	4.000000	42.000000	0.000000
2422.017495	0.027612	0.523595	-0.054321	82.365906	45.600189	81.121712	-1.939950	0.000000	-4.608318	0.000000	0.000000	0.000000	-0.135384	0.059956	-0.123014	0.000000	0.000000	4.000000	42.000000	0.000000
2422.020828	0.027162	0.523794	-0.054731	82.358894	45.496536	80.883286	-1.939950	0.000000	-4.608318	0.000000	0.000000	0.000000	-0.135121	0.059765	-0.123220	0.000000	0.000000	4.000000	42.000000	0.000000
2422.024161	0.027162	0.523794	-0.054731	82.358894	45.496536	80.883286	-1.939950	0.000000	-4.608318	0.000000	0.000000	0.000000	-0.135121	0.059765	-0.123220	0.000000	0.000000	4.000000	42.000000	0.000000
2422.027495	0.027162	0.523794	-0.054731	82.358894	45.496536	80.883286	-1.939950	0.000000	-4.608318	0.000000	0.000000	0.000000	-0.135121	0.059765	-0.123220	0.000000	0.000000	4.000000	42.000000	0.000000
2422.030828	0.027162	0.523794	-0.054731	82.351860	45.387524	80.621017	-1.976715	0.000000	-4.592668	0.000000	0.000000	0.000000	-0.135121	0.059765	-0.123220	0.000000	0.000000	4.000000	42.000000	0.000000
2422.034161	0.026713	0.524008	-0.055122	82.351860	45.387524	80.621017	-1.976715	0.000000	-4.592668	0.000000	0.000000	0.000000	-0.134457	0.064001	-0.117372	0.000000	0.000000	4.000000	42.000000	0.000000
2422.037495	0.026713	0.524008	-0.055122	82.351860	45.387524	80.621017	-1.976715	0.000000	-4.592668	0.000000	0.000000	0.000000	-0.134457	0.064001	-0.117372	0.000000	0.000000	4.000000	42.000000	0.000000
2422.040828	0.026246	0.524206	-0.055533	82.341629	45.268864	80.486534	-1.976715	0.000000	-4.592668	0.000000	0.000000	0.000000	-0.140321	0.059439	-0.123256	0.000000	0.000000	4.000000	42.000000	0.000000
2422.044161	0.026246	0.524206	-0.055533	82.341629	45.268864	80.486534	-1.976715	0.000000	-4.592668	0.000000	0.000000	0.000000	-0.140321	0.059439	-0.123256	0.000000	0.000000	4.000000	42.000000	0.000000
2422.047495	0.026246	0.524206	-0.055533	82.341629	45.268864	80.486534	-1.976715	0.000000	-4.592668	0.000000	0.000000	0.000000	-0.140321	0.059439	-0.123256	0.000000	0.000000	4.000000	42.000000	0.000000
2422.050828	0.026246	0.524206	-0.055533	82.336021	45.178429	80.463036	-2.013244	0.000000	-4.576773	0.000000	0.000000	0.000000	-0.140321	0.059439	-0.123256	0.000000	0.000000	4.000000	42.000000	0.000000
2422.054161	0.025740	0.524389	-0.055963	82.336021	45.178429	80.463036	-2.013244	0.000000	-4.576773	0.000000	0.000000	0.000000	-0.151864	0.054860	-0.128795	0.000000	0.000000	4.000000	42.000000	0.000000
2422.057495	0.025740	0.524389	-0.055963	82.336021	45.178429	80.463036	-2.013244	0.000000	-4.576773	0.000000	0.000000	0.000000	-0.151864	0.054860	-0.128795	0.000000	0.000000	4.000000	42.000000	0.000000
2422.060828	0.025272	0.524571	-0.056395	82.333687	45.097775	80.439545	-2.013244	0.000000	-4.576773	0.000000	0.000000	0.000000	-0.140134	0.054693	-0.129755	0.000000	0.000000	4.000000	42.000000	0.000000
2422.064161	0.025272	0.524571	-0.056395	82.333687	45.097775	80.439545	-2.013244	0.000000	-4.576773	0.000000	0.000000	0.000000	-0.140134	0.054693	-0.129755	0.000000	0.000000	4.000000	42.000000	0.000000
2422.067495	0.025272	0.524571	-0.056395	82.333687	45.097775	80.439545	-2.013244	0.000000	-4.576773	0.000000	0.000000	0.000000	-0.140134	0.054693	-0.129755	0.000000	0.000000	4.000000	42.000000	0.000000
2422.070828	0.025272	0.524571	-0.056395	82.331337	45.019791	80.408020	-2.052506	0.000000	-4.559299	0.000000	0.000000	0.000000	-0.140134	0.054693	-0.129755	0.000000	0.000000	4.000000	42.000000	0.000000
2422.074161	0.024804	0.524723	-0.056869	82.331337	45.019791	80.408020	-2.052506	0.000000	-4.559299	0.000000	0.000000	0.000000	-0.140595	0.045697	-0.142078	0.000000	0.000000	4.000000	42.000000	0.000000
2422.077495	0.024804	0.524723	-0.056869	82.331337	45.019791	80.408020	-2.052506	0.000000	-4.559299	0.000000	0.000000	0.000000	-0.140595	0.045697	-0.142078	0.000000	0.000000	4.000000	42.000000	0.000000
2422.080828	0.024352	0.524868	-0.057388	82.332771	44.981030	80.415215	-2.052506	0.000000	-4.559299	0.000000	0.000000	0.000000	-0.135390	0.043297	-0.155855	0.000000	0.000000	4.000000	42.000000	0.000000
2422.084161	0.024352	0.524868	-0.057388	82.332771	44.981030	80.415215	-2.052506	0.000000	-4.559299	0.000000	0.000000	0.000000	-0.135390	0.043297	-0.155855	0.000000	0.000000	4.000000	42.000000	0.000000
2422.087495	0.024352	0.524868	-0.057388	82.332771	44.981030	80.415215	-2.052506	0.000000	-4.559299	0.000000	0.000000	0.000000	-0.135390	0.043297	-0.155855	0.000000	0.000000	4.000000	42.000000	0.000000
2422.090828	0.024352	0.524868	-0.057388	82.335121	44.936672	80.422859	-2.095135	0.000000	-4.539868	0.000000	0.000000	0.000000	-0.135390	0.043297	-0.155855	0.000000	0.000000	4.000000	42.000000	0.000000
2422.094161	0.023902	0.525011	-0.057908	82.335121	44.936672	80.422859	-2.095135	0.000000	-4.539868	0.000000	0.000000	0.000000	-0.135060	0.043127	-0.156063	0.000000	0.000000	4.000000	42.000000	0.000000
2422.097495	0.023902	0.525011	-0.057908	82.335121	44.936672	80.422859	-2.095135	0.000000	-4.539868	0.000000	0.000000	0.000000	-0.135060	0.043127	-0.156063	0.000000	0.000000	4.000000	42.000000	0.000000
2422.100828	0.023453	0.525176	-0.058433	82.335121	44.876827	80.406891	-2.095135	0.000000	-4.539868	0.000000	0.000000	0.000000	-0.134794	0.049473	-0.157383	0.000000	0.000000	4.000000	42.000000	0.000000
2422.104161	0.023453	0.525176	-0.058433	82.335121	44.876827	80.406891	-2.095135	0.000000	-4.539868	0.000000	0.000000	0.000000	-0.134794	0.049473	-0.157383	0.000000	0.000000	4.000000	42.000000	0.000000
2422.107495	0.023453	0.525176	-0.058433	82.335121	44.876827	80.406891	-2.095135	0.000000	-4.539868	0.000000	0.000000	0.000000	-0.134794	0.049473	-0.157383	0.000000	0.000000	4.000000	42.000000	0.000000
2422.110828	0.023453	0.525176	-0.058433	82.330414	44.786160	80.375771	-2.139097	0.000000	-4.519320	0.000000	0.000000	0.000000	-0.134794	0.049473	-0.157383	0.000000	0.000000	4.000000	42.000000	0.000000
2422.114161	0.023008	0.525363	-0.058894	82.330414	44.786160	80.375771	-2.139097	0.000000	-4.519320	0.000000	0.000000	0.000000	-0.133347	0.055915	-0.138317	0.000000	0.000000	4.000000	42.000000	0.000000
2422.117495	0.023008	0.525363	-0.058894	82.330414	44.786160	80.375771	-2.139097	0.000000	-4.519320	0.000000	0.000000	0.000000	-0.133347	0.055915	-0.138317	0.000000	0.000000	4.000000	42.000000	0.000000
2422.120828	0.022584	0.525570	-0.059361	82.323402	44.682922	80.321259	-2.139097	0.000000	-4.519320	0.000000	0.000000	0.000000	-0.127453	0.062274	-0.139962	0.000000	0.000000	4.000000	42.000000	0.000000
2422.124161	0.022584	0.525570	-0.059361	82.323402	44.682922	80.321259	-2.139097	0.000000	-4.519320	0.000000	0.000000	0.000000	-0.127453	0.062274	-0.139962	0.000000	0.000000	4.000000	42.000000	0.000000
2422.127495	0.022584	0.525570	-0.059361	82.323402	44.682922	80.321259	-2.139097	0.000000	-4.519320	0.000000	0.000000	0.000000	-0.127453	0.062274	-0.139962	0.000000	0.000000	4.000000	42.000000	0.000000
2422.130828	0.022584	0.525570	-0.059361	82.311653	44.551807	80.235855	-2.179174	0.000000	-4.500134	0.000000	0.000000	0.000000	-0.127453	0.062274	-0.139962	0.000000	0.000000	4.000000	42.000000	0.000000
2422.134161	0.022202	0.525792	-0.059742	82.311653	44.551807	80.235855	-2.179174	0.000000	-4.500134	0.000000	0.000000	0.000000	-0.114374	0.066625	-0.114334	0.000000	0.000000	4.000000	42.000000	0.000000
2422.137495	0.022202	0.525792	-0.059742	82.311653	44.551807	80.235855	-2.179174	0.000000	-4.500134	0.000000	0.000000	0.000000	-0.114374	0.066625	-0.114334	0.000000	0.000000	4.000000	42.000000	0.000000
2422.140828	0.021822	0.526036	-0.060127	82.297523	44.411072	80.143257	-2.179174	0.000000	-4.500134	0.000000	0.000000	0.000000	-0.114227	0.073004	-0.115626	0.000000	0.000000	4.000000	42.000000	0.000000
2422.144161	0.021822	0.526036	-0.060127	82.297523	44.411072	80.143257	-2.179174	0.000000	-4.500134	0.000000	0.000000	0.000000	-0.114227	0.073004	-0.115626	0.000000	0.000000	4.000000	42.000000	0.000000
2422.147495	0.021822	0.526036	-0.060127	82.297523	44.411072	80.143257	-2.179174	0.000000	-4.500134	0.000000	0.000000	0.000000	-0.114227	0.073004	-0.115626	0.000000	0.000000	4.000000	42.000000	0.000000
2422.150828	0.021822	0.526036	-0.060127	82.285736	44.283199	80.058372	-2.212967	0.000000	-4.483613	0.000000	0.000000	0.000000	-0.114227	0.073004	-0.115626	0.000000	0.000000	4.000000	42.000000	0.000000
2422.154161	0.021443	0.526271	-0.060489	82.285736	44.283199	80.058372	-2.212967	0.000000	-4.483613	0.000000	0.000000	0.000000	-0.113629	0.070691	-0.108618	0.000000	0.000000	4.000000	42.000000	0.000000
2422.157495	0.021443	0.526271	-0.060489	82.285736	44.283199	80.058372	-2.212967	0.000000	-4.483613	0.000000	0.000000	0.000000	-0.113629	0.070691	-0.108618	0.000000	0.000000	4.000000	42.000000	0.000000
2422.160828	0.021045	0.526492	-0.060871	82.271629	44.137737	79.966484	-2.212967	0.000000	-4.483613	0.000000	0.000000	0.000000	-0.119396	0.066143	-0.114536	0.000000	0.000000	4.000000	42.000000	0.000000
2422.164161	0.021045	0.526492	-0.060871	82.271629	44.137737	79.966484	-2.212967	0.000000	-4.483613	0.000000	0.000000	0.000000	-0.119396	0.066143	-0.114536	0.000000	0.000000	4.000000	42.000000	0.000000
2422.167495	0.021045	0.526492	-0.060871	82.271629	44.137737	79.966484	-2.212967	0.000000	-4.483613	0.000000	0.000000	0.000000	-0.119396	0.066143	-0.114536	0.000000	0.000000	4.000000	42.000000	0.000000
2422.170828	0.021045	0.526492	-0.060871	82.262161	44.022717	79.897324	-2.246355	0.000000	-4.466978	0.000000	0.000000	0.000000	-0.119396	0.066143	-0.114536	0.000000	0.000000	4.000000	42.000000	0.000000
2422.174161	0.020646	0.526719	-0.061277	82.262161	44.022717	79.897324	-2.246355	0.000000	-4.466978	0.000000	0.000000	0.000000	-0.119551	0.068060	-0.121898	0.000000	0.000000	4.000000	42.000000	0.000000
2422.177495	0.020646	0.526719	-0.061277	82.262161	44.022717	79.897324	-2.246355	0.000000	-4.466978	0.000000	0.000000	0.000000	-0.119551	0.068060	-0.121898	0.000000	0.000000	4.000000	42.000000	0.000000
2422.180828	0.020228	0.526937	-0.061727	82.252762	43.905220	79.828423	-2.246355	0.000000	-4.466978	0.000000	0.000000	0.000000	-0.125626	0.065537	-0.135029	0.000000	0.000000	4.000000	42.000000	0.000000
2422.184161	0.020228	0.526937	-0.061727	82.252762	43.905220	79.828423	-2.246355	0.000000	-4.466978	0.000000	0.000000	0.000000	-0.125626	0.065537	-0.135029	0.000000	0.000000	4.000000	42.000000	0.000000
2422.187495	0.020228	0.526937	-0.061727	82.252762	43.905220	79.828423	-2.246355	0.000000	-4.466978	0.000000	0.000000	0.000000	-0.125626	0.065537	-0.135029	0.000000	0.000000	4.000000	42.000000	0.000000
2422.190828	0.020228	0.526937	-0.061727	82.238487	43.760406	79.737152	-2.283701	0.000000	-4.448001	0.000000	0.000000	0.000000	-0.125626	0.065537	-0.135029	0.000000	0.000000	4.000000	42.000000	0.000000
2422.194161	0.019831	0.527184	-0.062139	82.238487	43.760406	79.737152	-2.283701	0.000000	-4.448001	0.000000	0.000000	0.000000	-0.119121	0.074160	-0.123413	0.000000	0.000000	4.000000	42.000000	0.000000
2422.197495	0.019831	0.527184	-0.062139	82.238487	43.760406	79.737152	-2.283701	0.000000	-4.448001	0.000000	0.000000	0.000000	-0.119121	0.074160	-0.123413	0.000000	0.000000	4.000000	42.000000	0.000000
2422.200828	0.019438	0.527511	-0.062474	82.212456	43.541260	79.562904	-2.283701	0.000000	-4.448001	0.000000	0.000000	0.000000	-0.117751	0.098132	-0.100567	0.000000	0.000000	4.000000	42.000000	0.000000
2422.204161	0.019438	0.527511	-0.062474	82.212456	43.541260	79.562904	-2.283701	0.000000	-4.448001	0.000000	0.000000	0.000000	-0.117751	0.098132	-0.100567	0.000000	0.000000	4.000000	42.000000	0.000000
2422.207495	0.019438	0.527511	-0.062474	82.212456	43.541260	79.562904	-2.283701	0.000000	-4.448001	0.000000	0.000000	0.000000	-0.117751	0.098132	-0.100567	0.000000	0.000000	4.000000	42.000000	0.000000
2422.210828	0.019438	0.527511	-0.062474	82.167267	43.215710	79.278221	-2.317453	0.000000	-4.430509	0.000000	0.000000	0.000000	-0.117751	0.098132	-0.100567	0.000000	0.000000	4.000000	42.000000	0.000000
2422.214161	0.019133	0.527972	-0.062564	82.167267	43.215710	79.278221	-2.317453	0.000000	-4.430509	0.000000	0.000000	0.000000	-0.091466	0.138042	-0.027053	0.000000	0.000000	4.000000	42.000000	0.000000
2422.217495	0.019133	0.527972	-0.062564	82.167267	43.215710	79.278221	-2.317453	0.000000	-4.430509	0.000000	0.000000	0.000000	-0.091466	0.138042	-0.027053	0.000000	0.000000	4.000000	42.000000	0.000000
2422.220828	0.018894	0.528558	-0.062453	82.097977	42.753414	78.849976	-2.317453	0.000000	-4.430509	0.000000	0.000000	0.000000	-0.071629	0.175870	0.033419	0.000000	0.000000	4.000000	42.000000	0.000000
2422.224161	0.018894	0.528558	-0.062453	82.097977	42.753414	78.849976	-2.317453	0.000000	-4.430509	0.000000	0.000000	0.000000	-0.071629	0.175870	0.033419	0.000000	0.000000	4.000000	42.000000	0.000000
2422.227495	0.018894	0.528558	-0.062453	82.097977	42.753414	78.849976	-2.317453	0.000000	-4.430509	0.000000	0.000000	0.000000	-0.071629	0.175870	0.033419	0.000000	0.000000	4.000000	42.000000	0.000000
2422.230828	0.018894	0.528558	-0.062453	82.004120	42.170132	78.285751	-2.325142	0.000000	-4.426479	0.000000	0.000000	0.000000	-0.071629	0.175870	0.033419	0.000000	0.000000	4.000000	42.000000	0.000000
2422.234161	0.018762	0.529251	-0.062070	82.004120	42.170132	78.285751	-2.325142	0.000000	-4.426479	0.000000	0.000000	0.000000	-0.039623	0.207887	0.114817	0.000000	0.000000	4.000000	42.000000	0.000000
2422.237495	0.018762	0.529251	-0.062070	82.004120	42.170132	78.285751	-2.325142	0.000000	-4.426479	0.000000	0.000000	0.000000	-0.039623	0.207887	0.114817	0.000000	0.000000	4.000000	42.000000	0.000000
2422.240828	0.018660	0.530022	-0.061453	81.895699	41.519531	77.643272	-2.325142	0.000000	-4.426479	0.000000	0.000000	0.000000	-0.030752	0.231369	0.185051	0.000000	0.000000	4.000000	42.000000	0.000000
2422.244161	0.018660	0.530022	-0.061453	81.895699	41.519531	77.643272	-2.325142	0.000000	-4.426479	0.000000	0.000000	0.000000	-0.030752	0.231369	0.185051	0.000000	0.000000	4.000000	42.000000	0.000000
2422.247495	0.018660	0.530022	-0.061453	81.895699	41.519531	77.643272	-2.325142	0.000000	-4.426479	0.000000	0.000000	0.000000	-0.030752	0.231369	0.185051	0.000000	0.000000	4.000000	42.000000	0.000000
2422.250828	0.018623	0.530821	-0.060641	81.778969	40.843765	76.967598	-2.299404	0.000000	-4.439903	0.000000	0.000000	0.000000	-0.011147	0.239779	0.243751	0.000000	0.000000	4.000000	42.000000	0.000000
2422.254161	0.018623	0.530821	-0.060641	81.778969	40.843765	76.967598	-2.299404	0.000000	-4.439903	0.000000	0.000000	0.000000	-0.011147	0.239779	0.243751	0.000000	0.000000	4.000000	42.000000	0.000000
2422.257495	0.018623	0.530821	-0.060641	81.778969	40.843765	76.967598	-2.299404	0.000000	-4.439903	0.000000	0.000000	0.000000	-0.011147	0.239779	0.243751	0.000000	0.000000	4.000000	42.000000	0.000000
2422.260828	0.018611	0.531604	-0.059691	81.682091	40.291473	76.403481	-2.275896	0.000000	-4.451999	0.000000	0.000000	0.000000	-0.003641	0.234950	0.284889	0.000000	0.000000	4.000000	42.000000	0.000000
2422.264161	0.018611	0.531604	-0.059691	81.682091	40.291473	76.403481	-2.275896	0.000000	-4.451999	0.000000	0.000000	0.000000	-0.003641	0.234950	0.284889	0.000000	0.000000	4.000000	42.000000	0.000000
2422.267495	0.018611	0.531604	-0.059691	81.682091	40.291473	76.403481	-2.275896	0.000000	-4.451999	0.000000	0.000000	0.000000	-0.003641	0.234950	0.284889	0.000000	0.000000	4.000000	42.000000	0.000000
2422.270828	0.018542	0.532325	-0.058729	81.712105	40.503448	76.577583	-2.247686	0.000000	-4.466308	0.000000	0.000000	0.000000	-0.020604	0.216180	0.288736	0.000000	0.000000	4.000000	42.000000	0.000000
2422.274161	0.018542	0.532325	-0.058729	81.712105	40.503448	76.577583	-2.247686	0.000000	-4.466308	0.000000	0.000000	0.000000	-0.020604	0.216180	0.288736	0.000000	0.000000	4.000000	42.000000	0.000000
2422.277495	0.018542	0.532325	-0.058729	81.712105	40.503448	76.577583	-2.247686	0.000000	-4.466308	0.000000	0.000000	0.000000	-0.020604	0.216180	0.288736	0.000000	0.000000	4.000000	42.000000	0.000000
2422.280828	0.018435	0.532983	-0.057754	81.913422	41.766342	77.767174	-2.219659	0.000000	-4.480303	0.000000	0.000000	0.000000	-0.031998	0.197272	0.292416	0.000000	0.000000	4.000000	42.000000	0.000000
2422.284161	0.018435	0.532983	-0.057754	81.913422	41.766342	77.767174	-2.219659	0.000000	-4.480303	0.000000	0.000000	0.000000	-0.031998	0.197272	0.292416	0.000000	0.000000	4.000000	42.000000	0.000000
2422.287495	0.018435	0.532983	-0.057754	81.913422	41.766342	77.767174	-2.219659	0.000000	-4.480303	0.000000	0.000000	0.000000	-0.031998	0.197272	0.292416	0.000000	0.000000	4.000000	42.000000	0.000000
2422.290828	0.018311	0.533607	-0.056728	82.185211	43.452793	79.344742	-2.191528	0.000000	-4.494130	0.000000	0.000000	0.000000	-0.037229	0.187303	0.307831	0.000000	0.000000	4.000000	42.000000	0.000000
2422.294161	0.018311	0.533607	-0.056728	82.185211	43.452793	79.344742	-2.191528	0.000000	-4.494130	0.000000	0.000000	0.000000	-0.037229	0.187303	0.307831	0.000000	0.000000	4.000000	42.000000	0.000000
2422.297495	0.018311	0.533607	-0.056728	82.185211	43.452793	79.344742	-2.191528	0.000000	-4.494130	0.000000	0.000000	0.000000	-0.037229	0.187303	0.307831	0.000000	0.000000	4.000000	42.000000	0.000000
2422.300828	0.018190	0.534169	-0.055623	82.448509	45.250313	81.038193	-2.161753	0.000000	-4.508528	0.000000	0.000000	0.000000	-0.036420	0.168636	0.331473	0.000000	0.000000	4.000000	42.000000	0.000000
2422.304161	0.018190	0.534169	-0.055623	82.448509	45.250313	81.038193	-2.161753	0.000000	-4.508528	0.000000	0.000000	0.000000	-0.036420	0.168636	0.331473	0.000000	0.000000	4.000000	42.000000	0.000000
2422.307495	0.018190	0.534169	-0.055623	82.448509	45.250313	81.038193	-2.161753	0.000000	-4.508528	0.000000	0.000000	0.000000	-0.036420	0.168636	0.331473	0.000000	0.000000	4.000000	42.000000	0.000000
2422.310828	0.018112	0.534692	-0.054377	82.663826	47.291862	83.036438	-2.129121	0.000000	-4.524030	0.000000	0.000000	0.000000	-0.023310	0.156936	0.373716	0.000000	0.000000	4.000000	42.000000	0.000000
2422.314161	0.018112	0.534692	-0.054377	82.663826	47.291862	83.036438	-2.129121	0.000000	-4.524030	0.000000	0.000000	0.000000	-0.023310	0.156936	0.373716	0.000000	0.000000	4.000000	42.000000	0.000000
2422.317495	0.018112	0.534692	-0.054377	82.663826	47.291862	83.036438	-2.129121	0.000000	-4.524030	0.000000	0.000000	0.000000	-0.023310	0.156936	0.373716	0.000000	0.000000	4.000000	42.000000	0.000000
2422.320828	0.018097	0.535198	-0.052996	82.838753	49.404503	85.133812	-2.090980	0.000000	-4.541784	0.000000	0.000000	0.000000	-0.004439	0.151712	0.414396	0.000000	0.000000	4.000000	42.000000	0.000000
2422.324161	0.018097	0.535198	-0.052996	82.838753	49.404503	85.133812	-2.090980	0.000000	-4.541784	0.000000	0.000000	0.000000	-0.004439	0.151712	0.414396	0.000000	0.000000	4.000000	42.000000	0.000000
2422.327495	0.018097	0.535198	-0.052996	82.838753	49.404503	85.133812	-2.090980	0.000000	-4.541784	0.000000	0.000000	0.000000	-0.004439	0.151712	0.414396	0.000000	0.000000	4.000000	42.000000	0.000000
2422.330828	0.018065	0.535669	-0.051563	82.988853	51.443771	87.155998	-2.047075	0.000000	-4.561741	0.000000	0.000000	0.000000	-0.009696	0.141364	0.429821	0.000000	0.000000	4.000000	42.000000	0.000000
2422.334161	0.018065	0.535669	-0.051563	82.988853	51.443771	87.155998	-2.047075	0.000000	-4.561741	0.000000	0.000000	0.000000	-0.009696	0.141364	0.429821	0.000000	0.000000	4.000000	42.000000	0.000000
2422.337495	0.018065	0.535669	-0.051563	82.988853	51.443771	87.155998	-2.047075	0.000000	-4.561741	0.000000	0.000000	0.000000	-0.009696	0.141364	0.429821	0.000000	0.000000	4.000000	42.000000	0.000000
2422.340828	0.018094	0.536136	-0.050043	83.129448	53.580784	89.275208	-2.001157	0.000000	-4.582071	0.000000	0.000000	0.000000	0.008689	0.140088	0.456025	0.000000	0.000000	4.000000	42.000000	0.000000
2422.344161	0.018094	0.536136	-0.050043	83.129448	53.580784	89.275208	-2.001157	0.000000	-4.582071	0.000000	0.000000	0.000000	0.008689	0.140088	0.456025	0.000000	0.000000	4.000000	42.000000	0.000000
2422.347495	0.018094	0.536136	-0.050043	83.129448	53.580784	89.275208	-2.001157	0.000000	-4.582071	0.000000	0.000000	0.000000	0.008689	0.140088	0.456025	0.000000	0.000000	4.000000	42.000000	0.000000
2422.350828	0.018143	0.536619	-0.048506	83.266991	55.912308	91.579857	-1.950856	0.000000	-4.603711	0.000000	0.000000	0.000000	0.014659	0.145006	0.461106	0.000000	0.000000	4.000000	42.000000	0.000000
2422.354161	0.018143	0.536619	-0.048506	83.266991	55.912308	91.579857	-1.950856	0.000000	-4.603711	0.000000	0.000000	0.000000	0.014659	0.145006	0.461106	0.000000	0.000000	4.000000	42.000000	0.000000
2422.357495	0.018143	0.536619	-0.048506	83.266991	55.912308	91.579857	-1.950856	0.000000	-4.603711	0.000000	0.000000	0.000000	0.014659	0.145006	0.461106	0.000000	0.000000	4.000000	42.000000	0.000000
2422.360828	0.018231	0.537164	-0.046962	83.402779	58.514797	94.151138	-1.899032	0.000000	-4.625329	0.000000	0.000000	0.000000	0.026419	0.163428	0.463274	0.000000	0.000000	4.000000	42.000000	0.000000
2422.364161	0.018231	0.537164	-0.046962	83.402779	58.514797	94.151138	-1.899032	0.000000	-4.625329	0.000000	0.000000	0.000000	0.026419	0.163428	0.463274	0.000000	0.000000	4.000000	42.000000	0.000000
2422.367495	0.018231	0.537164	-0.046962	83.402779	58.514797	94.151138	-1.899032	0.000000	-4.625329	0.000000	0.000000	0.000000	0.026419	0.163428	0.463274	0.000000	0.000000	4.000000	42.000000	0.000000
2422.370828	0.018360	0.537764	-0.045387	83.522797	61.230392	96.823280	-1.845752	0.000000	-4.646849	0.000000	0.000000	0.000000	0.038628	0.179911	0.472528	0.000000	0.000000	4.000000	42.000000	0.000000
2422.374161	0.018360	0.537764	-0.045387	83.522797	61.230392	96.823280	-1.845752	0.000000	-4.646849	0.000000	0.000000	0.000000	0.038628	0.179911	0.472528	0.000000	0.000000	4.000000	42.000000	0.000000
2422.377495	0.018360	0.537764	-0.045387	83.522797	61.230392	96.823280	-1.845752	0.000000	-4.646849	0.000000	0.000000	0.000000	0.038628	0.179911	0.472528	0.000000	0.000000	4.000000	42.000000	0.000000
2422.380828	0.018567	0.538411	-0.043826	83.622589	63.924007	99.468292	-1.790217	0.000000	-4.668525	0.000000	0.000000	0.000000	0.062159	0.194043	0.468099	0.000000	0.000000	4.000000	42.000000	0.000000
2422.384161	0.018567	0.538411	-0.043826	83.622589	63.924007	99.468292	-1.790217	0.000000	-4.668525	0.000000	0.000000	0.000000	0.062159	0.194043	0.468099	0.000000	0.000000	4.000000	42.000000	0.000000
2422.387495	0.018567	0.538411	-0.043826	83.622589	63.924007	99.468292	-1.790217	0.000000	-4.668525	0.000000	0.000000	0.000000	0.062159	0.194043	0.468099	0.000000	0.000000	4.000000	42.000000	0.000000
2422.390828	0.018813	0.539089	-0.042299	83.699104	66.487068	101.974777	-1.733540	0.000000	-4.689866	0.000000	0.000000	0.000000	0.073868	0.203626	0.458264	0.000000	0.000000	4.000000	42.000000	0.000000
2422.394161	0.018813	0.539089	-0.042299	83.699104	66.487068	101.974777	-1.733540	0.000000	-4.689866	0.000000	0.000000	0.000000	0.073868	0.203626	0.458264	0.000000	0.000000	4.000000	42.000000	0.000000
2422.397495	0.018813	0.539089	-0.042299	83.699104	66.487068	101.974777	-1.733540	0.000000	-4.689866	0.000000	0.000000	0.000000	0.073868	0.203626	0.458264	0.000000	0.000000	4.000000	42.000000	0.000000
2422.400828	0.019080	0.539793	-0.040779	83.755653	68.819168	104.247284	-1.676959	0.000000	-4.710393	0.000000	0.000000	0.000000	0.080094	0.211186	0.455831	0.000000	0.000000	4.000000	42.000000	0.000000
2422.404161	0.019080	0.539793	-0.040779	83.755653	68.819168	104.247284	-1.676959	0.000000	-4.710393	0.000000	0.000000	0.000000	0.080094	0.211186	0.455831	0.000000	0.000000	4.000000	42.000000	0.000000
2422.407495	0.019080	0.539793	-0.040779	83.755653	68.819168	104.247284	-1.676959	0.000000	-4.710393	0.000000	0.000000	0.000000	0.080094	0.211186	0.455831	0.000000	0.000000	4.000000	42.000000	0.000000
2422.410828	0.019307	0.540507	-0.039285	83.795845	70.847084	106.216476	-1.619917	0.000000	-4.730313	0.000000	0.000000	0.000000	0.068256	0.214094	0.448362	0.000000	0.000000	4.000000	42.000000	0.000000
2422.414161	0.019307	0.540507	-0.039285	83.795845	70.847084	106.216476	-1.619917	0.000000	-4.730313	0.000000	0.000000	0.000000	0.068256	0.214094	0.448362	0.000000	0.000000	4.000000	42.000000	0.000000
2422.417495	0.019307	0.540507	-0.039285	83.795845	70.847084	106.216476	-1.619917	0.000000	-4.730313	0.000000	0.000000	0.000000	0.068256	0.214094	0.448362	0.000000	0.000000	4.000000	42.000000	0.000000
2422.420828	0.019493	0.541245	-0.037863	83.822098	72.550621	107.869453	-1.563780	0.000000	-4.749167	0.000000	0.000000	0.000000	0.055615	0.221301	0.426571	0.000000	0.000000	4.000000	42.000000	0.000000
2422.424161	0.019493	0.541245	-0.037863	83.822098	72.550621	107.869453	-1.563780	0.000000	-4.749167	0.000000	0.000000	0.000000	0.055615	0.221301	0.426571	0.000000	0.000000	4.000000	42.000000	0.000000
2422.427495	0.019493	0.541245	-0.037863	83.822098	72.550621	107.869453	-1.563780	0.000000	-4.749167	0.000000	0.000000	0.000000	0.055615	0.221301	0.426571	0.000000	0.000000	4.000000	42.000000	0.000000
2422.430828	0.019638	0.541992	-0.036466	83.831398	73.972282	109.257637	-1.510315	0.000000	-4.766439	0.000000	0.000000	0.000000	0.043502	0.224269	0.419153	0.000000	0.000000	4.000000	42.000000	0.000000
2422.434161	0.019638	0.541992	-0.036466	83.831398	73.972282	109.257637	-1.510315	0.000000	-4.766439	0.000000	0.000000	0.000000	0.043502	0.224269	0.419153	0.000000	0.000000	4.000000	42.000000	0.000000
2422.437495	0.019638	0.541992	-0.036466	83.831398	73.972282	109.257637	-1.510315	0.000000	-4.766439	0.000000	0.000000	0.000000	0.043502	0.224269	0.419153	0.000000	0.000000	4.000000	42.000000	0.000000
2422.440828	0.019720	0.542764	-0.035140	83.831970	75.118309	110.366364	-1.457795	0.000000	-4.782764	0.000000	0.000000	0.000000	0.024586	0.231556	0.397692	0.000000	0.000000	4.000000	42.000000	0.000000
2422.444161	0.019720	0.542764	-0.035140	83.831970	75.118309	110.366364	-1.457795	0.000000	-4.782764	0.000000	0.000000	0.000000	0.024586	0.231556	0.397692	0.000000	0.000000	4.000000	42.000000	0.000000
2422.447495	0.019720	0.542764	-0.035140	83.831970	75.118309	110.366364	-1.457795	0.000000	-4.782764	0.000000	0.000000	0.000000	0.024586	0.231556	0.397692	0.000000	0.000000	4.000000	42.000000	0.000000
2422.450828	0.019776	0.543552	-0.033931	83.827080	76.052200	111.277802	-1.408194	0.000000	-4.797602	0.000000	0.000000	0.000000	0.016950	0.236234	0.362765	0.000000	0.000000	4.000000	42.000000	0.000000
2422.454161	0.019776	0.543552	-0.033931	83.827080	76.052200	111.277802	-1.408194	0.000000	-4.797602	0.000000	0.000000	0.000000	0.016950	0.236234	0.362765	0.000000	0.000000	4.000000	42.000000	0.000000
2422.457495	0.019776	0.543552	-0.033931	83.827080	76.052200	111.277802	-1.408194	0.000000	-4.797602	0.000000	0.000000	0.000000	0.016950	0.236234	0.362765	0.000000	0.000000	4.000000	42.000000	0.000000
2422.460828	0.019828	0.544347	-0.032815	83.820442	77.035416	112.240311	-1.362803	0.000000	-4.810693	0.000000	0.000000	0.000000	0.015641	0.238773	0.334776	0.000000	0.000000	4.000000	42.000000	0.000000
2422.464161	0.019828	0.544347	-0.032815	83.820442	77.035416	112.240311	-1.362803	0.000000	-4.810693	0.000000	0.000000	0.000000	0.015641	0.238773	0.334776	0.000000	0.000000	4.000000	42.000000	0.000000
2422.467495	0.019828	0.544347	-0.032815	83.820442	77.035416	112.240311	-1.362803	0.000000	-4.810693	0.000000	0.000000	0.000000	0.015641	0.238773	0.334776	0.000000	0.000000	4.000000	42.000000	0.000000
2422.470828	0.019875	0.545159	-0.031816	83.816261	78.300026	113.482773	-1.320627	0.000000	-4.822442	0.000000	0.000000	0.000000	0.014001	0.243423	0.299661	0.000000	0.000000	4.000000	42.000000	0.000000
2422.474161	0.019875	0.545159	-0.031816	83.816261	78.300026	113.482773	-1.320627	0.000000	-4.822442	0.000000	0.000000	0.000000	0.014001	0.243423	0.299661	0.000000	0.000000	4.000000	42.000000	0.000000
2422.477495	0.019875	0.545159	-0.031816	83.816261	78.300026	113.482773	-1.320627	0.000000	-4.822442	0.000000	0.000000	0.000000	0.014001	0.243423	0.299661	0.000000	0.000000	4.000000	42.000000	0.000000
2422.480828	0.019913	0.545984	-0.031001	83.814835	80.025093	115.183533	-1.282648	0.000000	-4.832682	0.000000	0.000000	0.000000	0.011425	0.247489	0.244534	0.000000	0.000000	4.000000	42.000000	0.000000
2422.484161	0.019913	0.545984	-0.031001	83.814835	80.025093	115.183533	-1.282648	0.000000	-4.832682	0.000000	0.000000	0.000000	0.011425	0.247489	0.244534	0.000000	0.000000	4.000000	42.000000	0.000000
2422.487495	0.019913	0.545984	-0.031001	83.814835	80.025093	115.183533	-1.282648	0.000000	-4.832682	0.000000	0.000000	0.000000	0.011425	0.247489	0.244534	0.000000	0.000000	4.000000	42.000000	0.000000
2422.490828	0.019987	0.546840	-0.030286	83.809509	81.988968	117.108185	-1.251499	0.000000	-4.840842	0.000000	0.000000	0.000000	0.022215	0.256816	0.214650	0.000000	0.000000	4.000000	42.000000	0.000000
2422.494161	0.019987	0.546840	-0.030286	83.809509	81.988968	117.108185	-1.251499	0.000000	-4.840842	0.000000	0.000000	0.000000	0.022215	0.256816	0.214650	0.000000	0.000000	4.000000	42.000000	0.000000
2422.497495	0.019987	0.546840	-0.030286	83.809509	81.988968	117.108185	-1.251499	0.000000	-4.840842	0.000000	0.000000	0.000000	0.022215	0.256816	0.214650	0.000000	0.000000	4.000000	42.000000	0.000000
2422.500828	0.020117	0.547734	-0.029695	83.798279	83.948120	119.025734	-1.223656	0.000000	-4.847955	0.000000	0.000000	0.000000	0.038807	0.268290	0.177286	0.000000	0.000000	4.000000	42.000000	0.000000
2422.504161	0.020117	0.547734	-0.029695	83.798279	83.948120	119.025734	-1.223656	0.000000	-4.847955	0.000000	0.000000	0.000000	0.038807	0.268290	0.177286	0.000000	0.000000	4.000000	42.000000	0.000000
2422.507495	0.020117	0.547734	-0.029695	83.798279	83.948120	119.025734	-1.223656	0.000000	-4.847955	0.000000	0.000000	0.000000	0.038807	0.268290	0.177286	0.000000	0.000000	4.000000	42.000000	0.000000
2422.510828	0.020302	0.548683	-0.029209	83.780693	85.761055	120.792679	-1.199951	0.000000	-4.853877	0.000000	0.000000	0.000000	0.055718	0.284525	0.145556	0.000000	0.000000	4.000000	42.000000	0.000000
2422.514161	0.020302	0.548683	-0.029209	83.780693	85.761055	120.792679	-1.199951	0.000000	-4.853877	0.000000	0.000000	0.000000	0.055718	0.284525	0.145556	0.000000	0.000000	4.000000	42.000000	0.000000
2422.517495	0.020302	0.548683	-0.029209	83.780693	85.761055	120.792679	-1.199951	0.000000	-4.853877	0.000000	0.000000	0.000000	0.055718	0.284525	0.145556	0.000000	0.000000	4.000000	42.000000	0.000000
2422.520828	0.020486	0.549671	-0.028780	83.757507	87.273911	122.257721	-1.179726	0.000000	-4.858832	0.000000	0.000000	0.000000	0.055037	0.296444	0.128958	0.000000	0.000000	4.000000	42.000000	0.000000
2422.524161	0.020486	0.549671	-0.028780	83.757507	87.273911	122.257721	-1.179726	0.000000	-4.858832	0.000000	0.000000	0.000000	0.055037	0.296444	0.128958	0.000000	0.000000	4.000000	42.000000	0.000000
2422.527495	0.020486	0.549671	-0.028780	83.757507	87.273911	122.257721	-1.179726	0.000000	-4.858832	0.000000	0.000000	0.000000	0.055037	0.296444	0.128958	0.000000	0.000000	4.000000	42.000000	0.000000
2422.530828	0.020665	0.550713	-0.028453	83.731277	88.534546	123.471573	-1.161635	0.000000	-4.863189	0.000000	0.000000	0.000000	0.053641	0.312604	0.097937	0.000000	0.000000	4.000000	42.000000	0.000000
2422.534161	0.020665	0.550713	-0.028453	83.731277	88.534546	123.471573	-1.161635	0.000000	-4.863189	0.000000	0.000000	0.000000	0.053641	0.312604	0.097937	0.000000	0.000000	4.000000	42.000000	0.000000
2422.537495	0.020665	0.550713	-0.028453	83.731277	88.534546	123.471573	-1.161635	0.000000	-4.863189	0.000000	0.000000	0.000000	0.053641	0.312604	0.097937	0.000000	0.000000	4.000000	42.000000	0.000000
2422.540828	0.020864	0.551820	-0.028122	83.704277	89.386391	124.275154	-1.147545	0.000000	-4.866532	0.000000	0.000000	0.000000	0.059911	0.332136	0.099345	0.000000	0.000000	4.000000	42.000000	0.000000
2422.544161	0.020864	0.551820	-0.028122	83.704277	89.386391	124.275154	-1.147545	0.000000	-4.866532	0.000000	0.000000	0.000000	0.059911	0.332136	0.099345	0.000000	0.000000	4.000000	42.000000	0.000000
2422.547495	0.020864	0.551820	-0.028122	83.704277	89.386391	124.275154	-1.147545	0.000000	-4.866532	0.000000	0.000000	0.000000	0.059911	0.332136	0.099345	0.000000	0.000000	4.000000	42.000000	0.000000
2422.550828	0.021083	0.552983	-0.027829	83.678108	89.904747	124.743759	-1.133103	0.000000	-4.869916	0.000000	0.000000	0.000000	0.065561	0.348951	0.087785	0.000000	0.000000	4.000000	42.000000	0.000000
2422.554161	0.021083	0.552983	-0.027829	83.678108	89.904747	124.743759	-1.133103	0.000000	-4.869916	0.000000	0.000000	0.000000	0.065561	0.348951	0.087785	0.000000	0.000000	4.000000	42.000000	0.000000
2422.557495	0.021083	0.552983	-0.027829	83.678108	89.904747	124.743759	-1.133103	0.000000	-4.869916	0.000000	0.000000	0.000000	0.065561	0.348951	0.087785	0.000000	0.000000	4.000000	42.000000	0.000000
2422.560828	0.021321	0.554195	-0.027552	83.654579	90.038795	124.819275	-1.119985	0.000000	-4.872949	0.000000	0.000000	0.000000	0.071557	0.363625	0.083279	0.000000	0.000000	4.000000	42.000000	0.000000
2422.564161	0.021321	0.554195	-0.027552	83.654579	90.038795	124.819275	-1.119985	0.000000	-4.872949	0.000000	0.000000	0.000000	0.071557	0.363625	0.083279	0.000000	0.000000	4.000000	42.000000	0.000000
2422.567495	0.021321	0.554195	-0.027552	83.654579	90.038795	124.819275	-1.119985	0.000000	-4.872949	0.000000	0.000000	0.000000	0.071557	0.363625	0.083279	0.000000	0.000000	4.000000	42.000000	0.000000
2422.570828	0.021577	0.555453	-0.027356	83.631668	90.014778	124.742203	-1.107292	0.000000	-4.875849	0.000000	0.000000	0.000000	0.076550	0.377516	0.058669	0.000000	0.000000	4.000000	42.000000	0.000000
2422.574161	0.021577	0.555453	-0.027356	83.631668	90.014778	124.742203	-1.107292	0.000000	-4.875849	0.000000	0.000000	0.000000	0.076550	0.377516	0.058669	0.000000	0.000000	4.000000	42.000000	0.000000
2422.577495	0.021577	0.555453	-0.027356	83.631668	90.014778	124.742203	-1.107292	0.000000	-4.875849	0.000000	0.000000	0.000000	0.076550	0.377516	0.058669	0.000000	0.000000	4.000000	42.000000	0.000000
2422.580828	0.021787	0.556734	-0.027234	83.608124	90.068817	124.748039	-1.097617	0.000000	-4.878036	0.000000	0.000000	0.000000	0.063219	0.384177	0.036509	0.000000	0.000000	4.000000	42.000000	0.000000
2422.584161	0.021787	0.556734	-0.027234	83.608124	90.068817	124.748039	-1.097617	0.000000	-4.878036	0.000000	0.000000	0.000000	0.063219	0.384177	0.036509	0.000000	0.000000	4.000000	42.000000	0.000000
2422.587495	0.021787	0.556734	-0.027234	83.608124	90.068817	124.748039	-1.097617	0.000000	-4.878036	0.000000	0.000000	0.000000	0.063219	0.384177	0.036509	0.000000	0.000000	4.000000	42.000000	0.000000
2422.590828	0.021973	0.558020	-0.027206	83.582901	90.541611	125.171249	-1.091167	0.000000	-4.879483	0.000000	0.000000	0.000000	0.055682	0.385689	0.008459	0.000000	0.000000	4.000000	42.000000	0.000000
2422.594161	0.021973	0.558020	-0.027206	83.582901	90.541611	125.171249	-1.091167	0.000000	-4.879483	0.000000	0.000000	0.000000	0.055682	0.385689	0.008459	0.000000	0.000000	4.000000	42.000000	0.000000
2422.597495	0.021973	0.558020	-0.027206	83.582901	90.541611	125.171249	-1.091167	0.000000	-4.879483	0.000000	0.000000	0.000000	0.055682	0.385689	0.008459	0.000000	0.000000	4.000000	42.000000	0.000000
2422.600828	0.022094	0.559303	-0.027245	83.552650	91.309700	125.897629	-1.088511	0.000000	-4.880076	0.000000	0.000000	0.000000	0.036234	0.384984	-0.011741	0.000000	0.000000	4.000000	42.000000	0.000000
2422.604161	0.022094	0.559303	-0.027245	83.552650	91.309700	125.897629	-1.088511	0.000000	-4.880076	0.000000	0.000000	0.000000	0.036234	0.384984	-0.011741	0.000000	0.000000	4.000000	42.000000	0.000000
2422.607495	0.022094	0.559303	-0.027245	83.552650	91.309700	125.897629	-1.088511	0.000000	-4.880076	0.000000	0.000000	0.000000	0.036234	0.384984	-0.011741	0.000000	0.000000	4.000000	42.000000	0.000000
2422.610828	0.022152	0.560593	-0.027309	83.518990	92.324684	126.875244	-1.088975	0.000000	-4.879972	0.000000	0.000000	0.000000	0.017429	0.387156	-0.019173	0.000000	0.000000	4.000000	42.000000	0.000000
2422.614161	0.022152	0.560593	-0.027309	83.518990	92.324684	126.875244	-1.088975	0.000000	-4.879972	0.000000	0.000000	0.000000	0.017429	0.387156	-0.019173	0.000000	0.000000	4.000000	42.000000	0.000000
2422.617495	0.022152	0.560593	-0.027309	83.518990	92.324684	126.875244	-1.088975	0.000000	-4.879972	0.000000	0.000000	0.000000	0.017429	0.387156	-0.019173	0.000000	0.000000	4.000000	42.000000	0.000000
2422.620828	0.022207	0.561834	-0.027432	83.484619	93.272858	127.789398	-1.090914	0.000000	-4.879539	0.000000	0.000000	0.000000	0.016510	0.372095	-0.036860	0.000000	0.000000	4.000000	42.000000	0.000000
2422.624161	0.022207	0.561834	-0.027432	83.484619	93.272858	127.789398	-1.090914	0.000000	-4.879539	0.000000	0.000000	0.000000	0.016510	0.372095	-0.036860	0.000000	0.000000	4.000000	42.000000	0.000000
2422.627495	0.022207	0.561834	-0.027432	83.484619	93.272858	127.789398	-1.090914	0.000000	-4.879539	0.000000	0.000000	0.000000	0.016510	0.372095	-0.036860	0.000000	0.000000	4.000000	42.000000	0.000000
2422.630828	0.022221	0.563074	-0.027557	83.451645	94.052185	128.541382	-1.095117	0.000000	-4.878598	0.000000	0.000000	0.000000	0.004207	0.372108	-0.037304	0.000000	0.000000	4.000000	42.000000	0.000000
2422.634161	0.022221	0.563074	-0.027557	83.451645	94.052185	128.541382	-1.095117	0.000000	-4.878598	0.000000	0.000000	0.000000	0.004207	0.372108	-0.037304	0.000000	0.000000	4.000000	42.000000	0.000000
2422.637495	0.022221	0.563074	-0.027557	83.451645	94.052185	128.541382	-1.095117	0.000000	-4.878598	0.000000	0.000000	0.000000	0.004207	0.372108	-0.037304	0.000000	0.000000	4.000000	42.000000	0.000000
2422.640828	0.022214	0.564274	-0.027696	83.422279	94.595650	129.062317	-1.099722	0.000000	-4.877562	0.000000	0.000000	0.000000	-0.002161	0.360000	-0.041786	0.000000	0.000000	4.000000	42.000000	0.000000
2422.644161	0.022214	0.564274	-0.027696	83.422279	94.595650	129.062317	-1.099722	0.000000	-4.877562	0.000000	0.000000	0.000000	-0.002161	0.360000	-0.041786	0.000000	0.000000	4.000000	42.000000	0.000000
2422.647495	0.022214	0.564274	-0.027696	83.422279	94.595650	129.062317	-1.099722	0.000000	-4.877562	0.000000	0.000000	0.000000	-0.002161	0.360000	-0.041786	0.000000	0.000000	4.000000	42.000000	0.000000
2422.650828	0.022204	0.565440	-0.027875	83.396187	94.969742	129.415619	-1.105071	0.000000	-4.876352	0.000000	0.000000	0.000000	-0.002778	0.349743	-0.053715	0.000000	0.000000	4.000000	42.000000	0.000000
2422.654161	0.022204	0.565440	-0.027875	83.396187	94.969742	129.415619	-1.105071	0.000000	-4.876352	0.000000	0.000000	0.000000	-0.002778	0.349743	-0.053715	0.000000	0.000000	4.000000	42.000000	0.000000
2422.657495	0.022204	0.565440	-0.027875	83.396187	94.969742	129.415619	-1.105071	0.000000	-4.876352	0.000000	0.000000	0.000000	-0.002778	0.349743	-0.053715	0.000000	0.000000	4.000000	42.000000	0.000000
2422.660828	0.022175	0.566559	-0.028044	83.374100	95.154343	129.584061	-1.111943	0.000000	-4.874790	0.000000	0.000000	0.000000	-0.008753	0.335615	-0.050768	0.000000	0.000000	4.000000	42.000000	0.000000
2422.664161	0.022175	0.566559	-0.028044	83.374100	95.154343	129.584061	-1.111943	0.000000	-4.874790	0.000000	0.000000	0.000000	-0.008753	0.335615	-0.050768	0.000000	0.000000	4.000000	42.000000	0.000000
2422.667495	0.022175	0.566559	-0.028044	83.374100	95.154343	129.584061	-1.111943	0.000000	-4.874790	0.000000	0.000000	0.000000	-0.008753	0.335615	-0.050768	0.000000	0.000000	4.000000	42.000000	0.000000
2422.670828	0.022123	0.567666	-0.028257	83.353767	95.263344	129.680374	-1.118611	0.000000	-4.873265	0.000000	0.000000	0.000000	-0.015557	0.332281	-0.064003	0.000000	0.000000	4.000000	42.000000	0.000000
2422.674161	0.022123	0.567666	-0.028257	83.353767	95.263344	129.680374	-1.118611	0.000000	-4.873265	0.000000	0.000000	0.000000	-0.015557	0.332281	-0.064003	0.000000	0.000000	4.000000	42.000000	0.000000
2422.677495	0.022123	0.567666	-0.028257	83.353767	95.263344	129.680374	-1.118611	0.000000	-4.873265	0.000000	0.000000	0.000000	-0.015557	0.332281	-0.064003	0.000000	0.000000	4.000000	42.000000	0.000000
2422.680828	0.022069	0.568722	-0.028528	83.332321	95.494148	129.896011	-1.127144	0.000000	-4.871298	0.000000	0.000000	0.000000	-0.016426	0.316689	-0.081123	0.000000	0.000000	4.000000	42.000000	0.000000
2422.684161	0.022069	0.568722	-0.028528	83.332321	95.494148	129.896011	-1.127144	0.000000	-4.871298	0.000000	0.000000	0.000000	-0.016426	0.316689	-0.081123	0.000000	0.000000	4.000000	42.000000	0.000000
2422.687495	0.022069	0.568722	-0.028528	83.332321	95.494148	129.896011	-1.127144	0.000000	-4.871298	0.000000	0.000000	0.000000	-0.016426	0.316689	-0.081123	0.000000	0.000000	4.000000	42.000000	0.000000
2422.690828	0.022013	0.569736	-0.028813	83.308655	95.845367	130.234253	-1.137858	0.000000	-4.868806	0.000000	0.000000	0.000000	-0.016633	0.304258	-0.085469	0.000000	0.000000	4.000000	42.000000	0.000000
2422.694161	0.022013	0.569736	-0.028813	83.308655	95.845367	130.234253	-1.137858	0.000000	-4.868806	0.000000	0.000000	0.000000	-0.016633	0.304258	-0.085469	0.000000	0.000000	4.000000	42.000000	0.000000
2422.697495	0.022013	0.569736	-0.028813	83.308655	95.845367	130.234253	-1.137858	0.000000	-4.868806	0.000000	0.000000	0.000000	-0.016633	0.304258	-0.085469	0.000000	0.000000	4.000000	42.000000	0.000000
2422.700828	0.021973	0.570710	-0.029203	83.279991	96.495300	130.870544	-1.149119	0.000000	-4.866161	0.000000	0.000000	0.000000	-0.012134	0.292151	-0.117206	0.000000	0.000000	4.000000	42.000000	0.000000
2422.704161	0.021973	0.570710	-0.029203	83.279991	96.495300	130.870544	-1.149119	0.000000	-4.866161	0.000000	0.000000	0.000000	-0.012134	0.292151	-0.117206	0.000000	0.000000	4.000000	42.000000	0.000000
2422.707495	0.021973	0.570710	-0.029203	83.279991	96.495300	130.870544	-1.149119	0.000000	-4.866161	0.000000	0.000000	0.000000	-0.012134	0.292151	-0.117206	0.000000	0.000000	4.000000	42.000000	0.000000
2422.710828	0.021912	0.571636	-0.029583	83.248260	97.269760	131.631134	-1.164227	0.000000	-4.862569	0.000000	0.000000	0.000000	-0.018054	0.277740	-0.113812	0.000000	0.000000	4.000000	42.000000	0.000000
2422.714161	0.021912	0.571636	-0.029583	83.248260	97.269760	131.631134	-1.164227	0.000000	-4.862569	0.000000	0.000000	0.000000	-0.018054	0.277740	-0.113812	0.000000	0.000000	4.000000	42.000000	0.000000
2422.717495	0.021912	0.571636	-0.029583	83.248260	97.269760	131.631134	-1.164227	0.000000	-4.862569	0.000000	0.000000	0.000000	-0.018054	0.277740	-0.113812	0.000000	0.000000	4.000000	42.000000	0.000000
2422.720828	0.021912	0.571636	-0.029583	83.216522	98.008423	132.353745	-1.179065	0.000000	-4.858993	0.000000	0.000000	0.000000	-0.018054	0.277740	-0.113812	0.000000	0.000000	4.000000	42.000000	0.000000
2422.724161	0.021871	0.572526	-0.030001	83.216522	98.008423	132.353745	-1.179065	0.000000	-4.858993	0.000000	0.000000	0.000000	-0.012530	0.266992	-0.125481	0.000000	0.000000	4.000000	42.000000	0.000000
2422.727495	0.021871	0.572526	-0.030001	83.216522	98.008423	132.353745	-1.179065	0.000000	-4.858993	0.000000	0.000000	0.000000	-0.012530	0.266992	-0.125481	0.000000	0.000000	4.000000	42.000000	0.000000
2422.730828	0.021831	0.573426	-0.030379	83.188446	98.578407	132.906433	-1.179065	0.000000	-4.858993	0.000000	0.000000	0.000000	-0.011900	0.270030	-0.113405	0.000000	0.000000	4.000000	42.000000	0.000000
2422.734161	0.021831	0.573426	-0.030379	83.188446	98.578407	132.906433	-1.179065	0.000000	-4.858993	0.000000	0.000000	0.000000	-0.011900	0.270030	-0.113405	0.000000	0.000000	4.000000	42.000000	0.000000
2422.737495	0.021831	0.573426	-0.030379	83.188446	98.578407	132.906433	-1.179065	0.000000	-4.858993	0.000000	0.000000	0.000000	-0.011900	0.270030	-0.113405	0.000000	0.000000	4.000000	42.000000	0.000000
2422.740828	0.021831	0.573426	-0.030379	83.165771	98.906418	133.221146	-1.209731	0.000000	-4.851448	0.000000	0.000000	0.000000	-0.011900	0.270030	-0.113405	0.000000	0.000000	4.000000	42.000000	0.000000
2422.744161	0.021812	0.574301	-0.030754	83.165771	98.906418	133.221146	-1.209731	0.000000	-4.851448	0.000000	0.000000	0.000000	-0.005747	0.262687	-0.112369	0.000000	0.000000	4.000000	42.000000	0.000000
2422.747495	0.021812	0.574301	-0.030754	83.165771	98.906418	133.221146	-1.209731	0.000000	-4.851448	0.000000	0.000000	0.000000	-0.005747	0.262687	-0.112369	0.000000	0.000000	4.000000	42.000000	0.000000
2422.750828	0.021817	0.575176	-0.031040	83.148193	99.108635	133.403885	-1.209731	0.000000	-4.851448	0.000000	0.000000	0.000000	0.001684	0.262381	-0.086044	0.000000	0.000000	4.000000	42.000000	0.000000
2422.754161	0.021817	0.575176	-0.031040	83.148193	99.108635	133.403885	-1.209731	0.000000	-4.851448	0.000000	0.000000	0.000000	0.001684	0.262381	-0.086044	0.000000	0.000000	4.000000	42.000000	0.000000
2422.757495	0.021817	0.575176	-0.031040	83.148193	99.108635	133.403885	-1.209731	0.000000	-4.851448	0.000000	0.000000	0.000000	0.001684	0.262381	-0.086044	0.000000	0.000000	4.000000	42.000000	0.000000
2422.760828	0.021817	0.575176	-0.031040	83.133156	99.153152	133.434341	-1.234607	0.000000	-4.845178	0.000000	0.000000	0.000000	0.001684	0.262381	-0.086044	0.000000	0.000000	4.000000	42.000000	0.000000
2422.764161	0.021803	0.576050	-0.031328	83.133156	99.153152	133.434341	-1.234607	0.000000	-4.845178	0.000000	0.000000	0.000000	-0.004417	0.262177	-0.086270	0.000000	0.000000	4.000000	42.000000	0.000000
2422.767495	0.021803	0.576050	-0.031328	83.133156	99.153152	133.434341	-1.234607	0.000000	-4.845178	0.000000	0.000000	0.000000	-0.004417	0.262177	-0.086270	0.000000	0.000000	4.000000	42.000000	0.000000
2422.770828	0.021770	0.576871	-0.031579	83.119064	99.249542	133.518082	-1.234607	0.000000	-4.845178	0.000000	0.000000	0.000000	-0.009932	0.246259	-0.075294	0.000000	0.000000	4.000000	42.000000	0.000000
2422.774161	0.021770	0.576871	-0.031579	83.119064	99.249542	133.518082	-1.234607	0.000000	-4.845178	0.000000	0.000000	0.000000	-0.009932	0.246259	-0.075294	0.000000	0.000000	4.000000	42.000000	0.000000
2422.777495	0.021770	0.576871	-0.031579	83.119064	99.249542	133.518082	-1.234607	0.000000	-4.845178	0.000000	0.000000	0.000000	-0.009932	0.246259	-0.075294	0.000000	0.000000	4.000000	42.000000	0.000000
2422.780828	0.021770	0.576871	-0.031579	83.098450	99.544022	133.800827	-1.255151	0.000000	-4.839897	0.000000	0.000000	0.000000	-0.009932	0.246259	-0.075294	0.000000	0.000000	4.000000	42.000000	0.000000
2422.784161	0.021735	0.577656	-0.031867	83.098450	99.544022	133.800827	-1.255151	0.000000	-4.839897	0.000000	0.000000	0.000000	-0.010492	0.235562	-0.086398	0.000000	0.000000	4.000000	42.000000	0.000000
2422.787495	0.021735	0.577656	-0.031867	83.098450	99.544022	133.800827	-1.255151	0.000000	-4.839897	0.000000	0.000000	0.000000	-0.010492	0.235562	-0.086398	0.000000	0.000000	4.000000	42.000000	0.000000
2422.790828	0.021678	0.578405	-0.032191	83.070290	100.109177	134.355652	-1.255151	0.000000	-4.839897	0.000000	0.000000	0.000000	-0.017101	0.224772	-0.097136	0.000000	0.000000	4.000000	42.000000	0.000000
2422.794161	0.021678	0.578405	-0.032191	83.070290	100.109177	134.355652	-1.255151	0.000000	-4.839897	0.000000	0.000000	0.000000	-0.017101	0.224772	-0.097136	0.000000	0.000000	4.000000	42.000000	0.000000
2422.797495	0.021678	0.578405	-0.032191	83.070290	100.109177	134.355652	-1.255151	0.000000	-4.839897	0.000000	0.000000	0.000000	-0.017101	0.224772	-0.097136	0.000000	0.000000	4.000000	42.000000	0.000000
2422.800828	0.021678	0.578405	-0.032191	83.037560	100.806137	135.041641	-1.278796	0.000000	-4.833703	0.000000	0.000000	0.000000	-0.017101	0.224772	-0.097136	0.000000	0.000000	4.000000	42.000000	0.000000
2422.804161	0.021619	0.579118	-0.032551	83.037560	100.806137	135.041641	-1.278796	0.000000	-4.833703	0.000000	0.000000	0.000000	-0.017641	0.213980	-0.108132	0.000000	0.000000	4.000000	42.000000	0.000000
2422.807495	0.021619	0.579118	-0.032551	83.037560	100.806137	135.041641	-1.278796	0.000000	-4.833703	0.000000	0.000000	0.000000	-0.017641	0.213980	-0.108132	0.000000	0.000000	4.000000	42.000000	0.000000
2422.810828	0.021540	0.579808	-0.032905	83.001846	101.590584	135.815506	-1.278796	0.000000	-4.833703	0.000000	0.000000	0.000000	-0.023579	0.206720	-0.106180	0.000000	0.000000	4.000000	42.000000	0.000000
2422.814161	0.021540	0.579808	-0.032905	83.001846	101.590584	135.815506	-1.278796	0.000000	-4.833703	0.000000	0.000000	0.000000	-0.023579	0.206720	-0.106180	0.000000	0.000000	4.000000	42.000000	0.000000
2422.817495	0.021540	0.579808	-0.032905	83.001846	101.590584	135.815506	-1.278796	0.000000	-4.833703	0.000000	0.000000	0.000000	-0.023579	0.206720	-0.106180	0.000000	0.000000	4.000000	42.000000	0.000000
2422.820828	0.021540	0.579808	-0.032905	82.968849	102.264862	136.480316	-1.306635	0.000000	-4.826252	0.000000	0.000000	0.000000	-0.023579	0.206720	-0.106180	0.000000	0.000000	4.000000	42.000000	0.000000
2422.824161	0.021501	0.580437	-0.033291	82.968849	102.264862	136.480316	-1.306635	0.000000	-4.826252	0.000000	0.000000	0.000000	-0.011925	0.188903	-0.115682	0.000000	0.000000	4.000000	42.000000	0.000000
2422.827495	0.021501	0.580437	-0.033291	82.968849	102.264862	136.480316	-1.306635	0.000000	-4.826252	0.000000	0.000000	0.000000	-0.011925	0.188903	-0.115682	0.000000	0.000000	4.000000	42.000000	0.000000
2422.830828	0.021460	0.581048	-0.033695	82.941811	102.768669	136.973923	-1.306635	0.000000	-4.826252	0.000000	0.000000	0.000000	-0.012196	0.183311	-0.121243	0.000000	0.000000	4.000000	42.000000	0.000000
2422.834161	0.021460	0.581048	-0.033695	82.941811	102.768669	136.973923	-1.306635	0.000000	-4.826252	0.000000	0.000000	0.000000	-0.012196	0.183311	-0.121243	0.000000	0.000000	4.000000	42.000000	0.000000
2422.837495	0.021460	0.581048	-0.033695	82.941811	102.768669	136.973923	-1.306635	0.000000	-4.826252	0.000000	0.000000	0.000000	-0.012196	0.183311	-0.121243	0.000000	0.000000	4.000000	42.000000	0.000000
2422.840828	0.021441	0.581630	-0.034070	82.919746	103.134399	137.328171	-1.336603	0.000000	-4.818038	0.000000	0.000000	0.000000	-0.005699	0.174435	-0.112477	0.000000	0.000000	4.000000	42.000000	0.000000
2422.844161	0.021441	0.581630	-0.034070	82.919746	103.134399	137.328171	-1.336603	0.000000	-4.818038	0.000000	0.000000	0.000000	-0.005699	0.174435	-0.112477	0.000000	0.000000	4.000000	42.000000	0.000000
2422.847495	0.021441	0.581630	-0.034070	82.919746	103.134399	137.328171	-1.336603	0.000000	-4.818038	0.000000	0.000000	0.000000	-0.005699	0.174435	-0.112477	0.000000	0.000000	4.000000	42.000000	0.000000
2422.850828	0.021423	0.582141	-0.034425	82.901482	103.468788	137.650833	-1.350592	0.000000	-4.814136	0.000000	0.000000	0.000000	-0.005401	0.153371	-0.106585	0.000000	0.000000	4.000000	42.000000	0.000000
2422.854161	0.021423	0.582141	-0.034425	82.901482	103.468788	137.650833	-1.350592	0.000000	-4.814136	0.000000	0.000000	0.000000	-0.005401	0.153371	-0.106585	0.000000	0.000000	4.000000	42.000000	0.000000
2422.857495	0.021423	0.582141	-0.034425	82.901482	103.468788	137.650833	-1.350592	0.000000	-4.814136	0.000000	0.000000	0.000000	-0.005401	0.153371	-0.106585	0.000000	0.000000	4.000000	42.000000	0.000000
2422.860828	0.021423	0.582141	-0.034425	82.885811	103.708015	137.884445	-1.363820	0.000000	-4.810405	0.000000	0.000000	0.000000	-0.005401	0.153371	-0.106585	0.000000	0.000000	4.000000	42.000000	0.000000
2422.864161	0.021383	0.582593	-0.034808	82.885811	103.708015	137.884445	-1.363820	0.000000	-4.810405	0.000000	0.000000	0.000000	-0.011854	0.135574	-0.114933	0.000000	0.000000	4.000000	42.000000	0.000000
2422.867495	0.021383	0.582593	-0.034808	82.885811	103.708015	137.884445	-1.363820	0.000000	-4.810405	0.000000	0.000000	0.000000	-0.011854	0.135574	-0.114933	0.000000	0.000000	4.000000	42.000000	0.000000
2422.870828	0.021325	0.582975	-0.035170	82.869667	103.981575	138.155945	-1.363820	0.000000	-4.810405	0.000000	0.000000	0.000000	-0.017549	0.114529	-0.108604	0.000000	0.000000	4.000000	42.000000	0.000000
2422.874161	0.021325	0.582975	-0.035170	82.869667	103.981575	138.155945	-1.363820	0.000000	-4.810405	0.000000	0.000000	0.000000	-0.017549	0.114529	-0.108604	0.000000	0.000000	4.000000	42.000000	0.000000
2422.877495	0.021325	0.582975	-0.035170	82.869667	103.981575	138.155945	-1.363820	0.000000	-4.810405	0.000000	0.000000	0.000000	-0.017549	0.114529	-0.108604	0.000000	0.000000	4.000000	42.000000	0.000000
2422.880828	0.021325	0.582975	-0.035170	82.844315	104.504135	138.675659	-1.392114	0.000000	-4.802293	0.000000	0.000000	0.000000	-0.017549	0.114529	-0.108604	0.000000	0.000000	4.000000	42.000000	0.000000
2422.884161	0.021264	0.583279	-0.035578	82.844315	104.504135	138.675659	-1.392114	0.000000	-4.802293	0.000000	0.000000	0.000000	-0.018224	0.091424	-0.122408	0.000000	0.000000	4.000000	42.000000	0.000000
2422.887495	0.021264	0.583279	-0.035578	82.844315	104.504135	138.675659	-1.392114	0.000000	-4.802293	0.000000	0.000000	0.000000	-0.018224	0.091424	-0.122408	0.000000	0.000000	4.000000	42.000000	0.000000
2422.890828	0.021221	0.583571	-0.036030	82.803528	105.389374	139.553207	-1.392114	0.000000	-4.802293	0.000000	0.000000	0.000000	-0.012839	0.087447	-0.135358	0.000000	0.000000	4.000000	42.000000	0.000000
2422.894161	0.021221	0.583571	-0.036030	82.803528	105.389374	139.553207	-1.392114	0.000000	-4.802293	0.000000	0.000000	0.000000	-0.012839	0.087447	-0.135358	0.000000	0.000000	4.000000	42.000000	0.000000
2422.897495	0.021221	0.583571	-0.036030	82.803528	105.389374	139.553207	-1.392114	0.000000	-4.802293	0.000000	0.000000	0.000000	-0.012839	0.087447	-0.135358	0.000000	0.000000	4.000000	42.000000	0.000000
2422.900828	0.021221	0.583571	-0.036030	82.753105	106.446411	140.598801	-1.424515	0.000000	-4.792782	0.000000	0.000000	0.000000	-0.012839	0.087447	-0.135358	0.000000	0.000000	4.000000	42.000000	0.000000
2422.904161	0.021197	0.583826	-0.036517	82.753105	106.446411	140.598801	-1.424515	0.000000	-4.792782	0.000000	0.000000	0.000000	-0.007368	0.076527	-0.146229	0.000000	0.000000	4.000000	42.000000	0.000000
2422.907495	0.021197	0.583826	-0.036517	82.753105	106.446411	140.598801	-1.424515	0.000000	-4.792782	0.000000	0.000000	0.000000	-0.007368	0.076527	-0.146229	0.000000	0.000000	4.000000	42.000000	0.000000
2422.910828	0.021169	0.584073	-0.037071	82.701309	107.484978	141.626709	-1.424515	0.000000	-4.792782	0.000000	0.000000	0.000000	-0.008374	0.074042	-0.166186	0.000000	0.000000	4.000000	42.000000	0.000000
2422.914161	0.021169	0.584073	-0.037071	82.701309	107.484978	141.626709	-1.424515	0.000000	-4.792782	0.000000	0.000000	0.000000	-0.008374	0.074042	-0.166186	0.000000	0.000000	4.000000	42.000000	0.000000
2422.917495	0.021169	0.584073	-0.037071	82.701309	107.484978	141.626709	-1.424515	0.000000	-4.792782	0.000000	0.000000	0.000000	-0.008374	0.074042	-0.166186	0.000000	0.000000	4.000000	42.000000	0.000000
2422.920828	0.021169	0.584073	-0.037071	82.651611	108.444603	142.577362	-1.462792	0.000000	-4.781239	0.000000	0.000000	0.000000	-0.008374	0.074042	-0.166186	0.000000	0.000000	4.000000	42.000000	0.000000
2422.924161	0.021137	0.584270	-0.037702	82.651611	108.444603	142.577362	-1.462792	0.000000	-4.781239	0.000000	0.000000	0.000000	-0.009539	0.059267	-0.189315	0.000000	0.000000	4.000000	42.000000	0.000000
2422.927495	0.021137	0.584270	-0.037702	82.651611	108.444603	142.577362	-1.462792	0.000000	-4.781239	0.000000	0.000000	0.000000	-0.009539	0.059267	-0.189315	0.000000	0.000000	4.000000	42.000000	0.000000
2422.930828	0.021062	0.584436	-0.038391	82.609917	109.219452	143.348099	-1.462792	0.000000	-4.781239	0.000000	0.000000	0.000000	-0.022369	0.049813	-0.206597	0.000000	0.000000	4.000000	42.000000	0.000000
2422.934161	0.021062	0.584436	-0.038391	82.609917	109.219452	143.348099	-1.462792	0.000000	-4.781239	0.000000	0.000000	0.000000	-0.022369	0.049813	-0.206597	0.000000	0.000000	4.000000	42.000000	0.000000
2422.937495	0.021062	0.584436	-0.038391	82.609917	109.219452	143.348099	-1.462792	0.000000	-4.781239	0.000000	0.000000	0.000000	-0.022369	0.049813	-0.206597	0.000000	0.000000	4.000000	42.000000	0.000000
2422.940828	0.021062	0.584436	-0.038391	82.585365	109.657707	143.790817	-1.511396	0.000000	-4.766098	0.000000	0.000000	0.000000	-0.022369	0.049813	-0.206597	0.000000	0.000000	4.000000	42.000000	0.000000
2422.944161	0.020965	0.584571	-0.039138	82.585365	109.657707	143.790817	-1.511396	0.000000	-4.766098	0.000000	0.000000	0.000000	-0.029180	0.040260	-0.224189	0.000000	0.000000	4.000000	42.000000	0.000000
2422.947495	0.020965	0.584571	-0.039138	82.585365	109.657707	143.790817	-1.511396	0.000000	-4.766098	0.000000	0.000000	0.000000	-0.029180	0.040260	-0.224189	0.000000	0.000000	4.000000	42.000000	0.000000
2422.950828	0.020866	0.584668	-0.039920	82.574608	109.825745	143.970947	-1.511396	0.000000	-4.766098	0.000000	0.000000	0.000000	-0.029645	0.029251	-0.234760	0.000000	0.000000	4.000000	42.000000	0.000000
2422.954161	0.020866	0.584668	-0.039920	82.574608	109.825745	143.970947	-1.511396	0.000000	-4.766098	0.000000	0.000000	0.000000	-0.029645	0.029251	-0.234760	0.000000	0.000000	4.000000	42.000000	0.000000
2422.957495	0.020866	0.584668	-0.039920	82.574608	109.825745	143.970947	-1.511396	0.000000	-4.766098	0.000000	0.000000	0.000000	-0.029645	0.029251	-0.234760	0.000000	0.000000	4.000000	42.000000	0.000000
2422.960828	0.020866	0.584668	-0.039920	82.568428	109.926994	144.082916	-1.568110	0.000000	-4.747740	0.000000	0.000000	0.000000	-0.029645	0.029251	-0.234760	0.000000	0.000000	4.000000	42.000000	0.000000
2422.964161	0.020766	0.584729	-0.040738	82.568428	109.926994	144.082916	-1.568110	0.000000	-4.747740	0.000000	0.000000	0.000000	-0.030105	0.018179	-0.245335	0.000000	0.000000	4.000000	42.000000	0.000000
2422.967495	0.020766	0.584729	-0.040738	82.568428	109.926994	144.082916	-1.568110	0.000000	-4.747740	0.000000	0.000000	0.000000	-0.030105	0.018179	-0.245335	0.000000	0.000000	4.000000	42.000000	0.000000
2422.970828	0.020705	0.584788	-0.041558	82.562881	110.061813	144.221619	-1.568110	0.000000	-4.747740	0.000000	0.000000	0.000000	-0.018200	0.017810	-0.246011	0.000000	0.000000	4.000000	42.000000	0.000000
2422.974161	0.020705	0.584788	-0.041558	82.562881	110.061813	144.221619	-1.568110	0.000000	-4.747740	0.000000	0.000000	0.000000	-0.018200	0.017810	-0.246011	0.000000	0.000000	4.000000	42.000000	0.000000
2422.977495	0.020705	0.584788	-0.041558	82.562881	110.061813	144.221619	-1.568110	0.000000	-4.747740	0.000000	0.000000	0.000000	-0.018200	0.017810	-0.246011	0.000000	0.000000	4.000000	42.000000	0.000000
2422.980828	0.020705	0.584788	-0.041558	82.557320	110.199150	144.360107	-1.627702	0.000000	-4.727641	0.000000	0.000000	0.000000	-0.018200	0.017810	-0.246011	0.000000	0.000000	4.000000	42.000000	0.000000
2422.984161	0.020663	0.584811	-0.042415	82.557320	110.199150	144.360107	-1.627702	0.000000	-4.727641	0.000000	0.000000	0.000000	-0.012797	0.006793	-0.256887	0.000000	0.000000	4.000000	42.000000	0.000000
2422.987495	0.020663	0.584811	-0.042415	82.557320	110.199150	144.360107	-1.627702	0.000000	-4.727641	0.000000	0.000000	0.000000	-0.012797	0.006793	-0.256887	0.000000	0.000000	4.000000	42.000000	0.000000
2422.990828	0.020641	0.584827	-0.043248	82.550781	110.361855	144.521469	-1.627702	0.000000	-4.727641	0.000000	0.000000	0.000000	-0.006541	0.004997	-0.249924	0.000000	0.000000	4.000000	42.000000	0.000000
2422.994161	0.020641	0.584827	-0.043248	82.550781	110.361855	144.521469	-1.627702	0.000000	-4.727641	0.000000	0.000000	0.000000	-0.006541	0.004997	-0.249924	0.000000	0.000000	4.000000	42.000000	0.000000
2422.997495	0.020641	0.584827	-0.043248	82.550781	110.361855	144.521469	-1.627702	0.000000	-4.727641	0.000000	0.000000	0.000000	-0.006541	0.004997	-0.249924	0.000000	0.000000	4.000000	42.000000	0.000000
2423.000828	0.020641	0.584827	-0.043248	82.542259	110.572533	144.728439	-1.687271	0.000000	-4.706709	0.000000	0.000000	0.000000	-0.006541	0.004997	-0.249924	0.000000	0.000000	4.000000	42.000000	0.000000
2423.004161	0.020636	0.584812	-0.044141	82.542259	110.572533	144.728439	-1.687271	0.000000	-4.706709	0.000000	0.000000	0.000000	-0.001577	-0.004551	-0.268153	0.000000	0.000000	4.000000	42.000000	0.000000
2423.007495	0.020636	0.584812	-0.044141	82.542259	110.572533	144.728439	-1.687271	0.000000	-4.706709	0.000000	0.000000	0.000000	-0.001577	-0.004551	-0.268153	0.000000	0.000000	4.000000	42.000000	0.000000
2423.010828	0.020632	0.584809	-0.044994	82.534554	110.759987	144.912033	-1.687271	0.000000	-4.706709	0.000000	0.000000	0.000000	-0.001001	-0.000998	-0.255643	0.000000	0.000000	4.000000	42.000000	0.000000
2423.014161	0.020632	0.584809	-0.044994	82.534554	110.759987	144.912033	-1.687271	0.000000	-4.706709	0.000000	0.000000	0.000000	-0.001001	-0.000998	-0.255643	0.000000	0.000000	4.000000	42.000000	0.000000
2423.017495	0.020632	0.584809	-0.044994	82.534554	110.759987	144.912033	-1.687271	0.000000	-4.706709	0.000000	0.000000	0.000000	-0.001001	-0.000998	-0.255643	0.000000	0.000000	4.000000	42.000000	0.000000
2423.020828	0.020632	0.584809	-0.044994	82.524910	110.987053	145.141037	-1.747323	0.000000	-4.684748	0.000000	0.000000	0.000000	-0.001001	-0.000998	-0.255643	0.000000	0.000000	4.000000	42.000000	0.000000
2423.024161	0.020587	0.584774	-0.045904	82.524910	110.987053	145.141037	-1.747323	0.000000	-4.684748	0.000000	0.000000	0.000000	-0.013665	-0.010544	-0.273006	0.000000	0.000000	4.000000	42.000000	0.000000
2423.027495	0.020587	0.584774	-0.045904	82.524910	110.987053	145.141037	-1.747323	0.000000	-4.684748	0.000000	0.000000	0.000000	-0.013665	-0.010544	-0.273006	0.000000	0.000000	4.000000	42.000000	0.000000
2423.030828	0.020502	0.584737	-0.046812	82.515099	111.208000	145.369370	-1.747323	0.000000	-4.684748	0.000000	0.000000	0.000000	-0.025359	-0.010889	-0.272519	0.000000	0.000000	4.000000	42.000000	0.000000
2423.034161	0.020502	0.584737	-0.046812	82.515099	111.208000	145.369370	-1.747323	0.000000	-4.684748	0.000000	0.000000	0.000000	-0.025359	-0.010889	-0.272519	0.000000	0.000000	4.000000	42.000000	0.000000
2423.037495	0.020502	0.584737	-0.046812	82.515099	111.208000	145.369370	-1.747323	0.000000	-4.684748	0.000000	0.000000	0.000000	-0.025359	-0.010889	-0.272519	0.000000	0.000000	4.000000	42.000000	0.000000
2423.040828	0.020502	0.584737	-0.046812	82.505196	111.422943	145.597122	-1.810552	0.000000	-4.660676	0.000000	0.000000	0.000000	-0.025359	-0.010889	-0.272519	0.000000	0.000000	4.000000	42.000000	0.000000
2423.044161	0.020380	0.584695	-0.047694	82.505196	111.422943	145.597122	-1.810552	0.000000	-4.660676	0.000000	0.000000	0.000000	-0.036608	-0.012615	-0.264688	0.000000	0.000000	4.000000	42.000000	0.000000
2423.047495	0.020380	0.584695	-0.047694	82.505196	111.422943	145.597122	-1.810552	0.000000	-4.660676	0.000000	0.000000	0.000000	-0.036608	-0.012615	-0.264688	0.000000	0.000000	4.000000	42.000000	0.000000
2423.050828	0.020239	0.584652	-0.048576	82.495193	111.634651	145.824356	-1.810552	0.000000	-4.660676	0.000000	0.000000	0.000000	-0.042331	-0.012936	-0.264502	0.000000	0.000000	4.000000	42.000000	0.000000
2423.054161	0.020239	0.584652	-0.048576	82.495193	111.634651	145.824356	-1.810552	0.000000	-4.660676	0.000000	0.000000	0.000000	-0.042331	-0.012936	-0.264502	0.000000	0.000000	4.000000	42.000000	0.000000
2423.057495	0.020239	0.584652	-0.048576	82.495193	111.634651	145.824356	-1.810552	0.000000	-4.660676	0.000000	0.000000	0.000000	-0.042331	-0.012936	-0.264502	0.000000	0.000000	4.000000	42.000000	0.000000
2423.060828	0.020239	0.584652	-0.048576	82.486023	111.820442	146.028244	-1.872908	0.000000	-4.635970	0.000000	0.000000	0.000000	-0.042331	-0.012936	-0.264502	0.000000	0.000000	4.000000	42.000000	0.000000
2423.064161	0.020080	0.584626	-0.049439	82.486023	111.820442	146.028244	-1.872908	0.000000	-4.635970	0.000000	0.000000	0.000000	-0.047757	-0.007936	-0.259049	0.000000	0.000000	4.000000	42.000000	0.000000
2423.067495	0.020080	0.584626	-0.049439	82.486023	111.820442	146.028244	-1.872908	0.000000	-4.635970	0.000000	0.000000	0.000000	-0.047757	-0.007936	-0.259049	0.000000	0.000000	4.000000	42.000000	0.000000
2423.070828	0.019903	0.584594	-0.050278	82.476814	112.003098	146.231689	-1.872908	0.000000	-4.635970	0.000000	0.000000	0.000000	-0.053047	-0.009591	-0.251511	0.000000	0.000000	4.000000	42.000000	0.000000
2423.074161	0.019903	0.584594	-0.050278	82.476814	112.003098	146.231689	-1.872908	0.000000	-4.635970	0.000000	0.000000	0.000000	-0.053047	-0.009591	-0.251511	0.000000	0.000000	4.000000	42.000000	0.000000
2423.077495	0.019903	0.584594	-0.050278	82.476814	112.003098	146.231689	-1.872908	0.000000	-4.635970	0.000000	0.000000	0.000000	-0.053047	-0.009591	-0.251511	0.000000	0.000000	4.000000	42.000000	0.000000
2423.080828	0.019903	0.584594	-0.050278	82.467506	112.185295	146.434647	-1.933500	0.000000	-4.611029	0.000000	0.000000	0.000000	-0.053047	-0.009591	-0.251511	0.000000	0.000000	4.000000	42.000000	0.000000
2423.084161	0.019728	0.584556	-0.051092	82.467506	112.185295	146.434647	-1.933500	0.000000	-4.611029	0.000000	0.000000	0.000000	-0.052526	-0.011231	-0.244251	0.000000	0.000000	4.000000	42.000000	0.000000
2423.087495	0.019728	0.584556	-0.051092	82.467506	112.185295	146.434647	-1.933500	0.000000	-4.611029	0.000000	0.000000	0.000000	-0.052526	-0.011231	-0.244251	0.000000	0.000000	4.000000	42.000000	0.000000
2423.090828	0.019535	0.584513	-0.051881	82.458107	112.366982	146.637131	-1.933500	0.000000	-4.611029	0.000000	0.000000	0.000000	-0.057784	-0.012856	-0.236708	0.000000	0.000000	4.000000	42.000000	0.000000
2423.094161	0.019535	0.584513	-0.051881	82.458107	112.366982	146.637131	-1.933500	0.000000	-4.611029	0.000000	0.000000	0.000000	-0.057784	-0.012856	-0.236708	0.000000	0.000000	4.000000	42.000000	0.000000
2423.097495	0.019535	0.584513	-0.051881	82.458107	112.366982	146.637131	-1.933500	0.000000	-4.611029	0.000000	0.000000	0.000000	-0.057784	-0.012856	-0.236708	0.000000	0.000000	4.000000	42.000000	0.000000
2423.100828	0.019535	0.584513	-0.051881	82.448616	112.548157	146.839081	-1.990698	0.000000	-4.586624	0.000000	0.000000	0.000000	-0.057784	-0.012856	-0.236708	0.000000	0.000000	4.000000	42.000000	0.000000
2423.104161	0.019365	0.584461	-0.052622	82.448616	112.548157	146.839081	-1.990698	0.000000	-4.586624	0.000000	0.000000	0.000000	-0.051141	-0.015746	-0.222351	0.000000	0.000000	4.000000	42.000000	0.000000
2423.107495	0.019365	0.584461	-0.052622	82.448616	112.548157	146.839081	-1.990698	0.000000	-4.586624	0.000000	0.000000	0.000000	-0.051141	-0.015746	-0.222351	0.000000	0.000000	4.000000	42.000000	0.000000
2423.110828	0.019177	0.584403	-0.053338	82.439011	112.726021	147.040466	-1.990698	0.000000	-4.586624	0.000000	0.000000	0.000000	-0.056396	-0.017278	-0.214797	0.000000	0.000000	4.000000	42.000000	0.000000
2423.114161	0.019177	0.584403	-0.053338	82.439011	112.726021	147.040466	-1.990698	0.000000	-4.586624	0.000000	0.000000	0.000000	-0.056396	-0.017278	-0.214797	0.000000	0.000000	4.000000	42.000000	0.000000
2423.117495	0.019177	0.584403	-0.053338	82.439011	112.726021	147.040466	-1.990698	0.000000	-4.586624	0.000000	0.000000	0.000000	-0.056396	-0.017278	-0.214797	0.000000	0.000000	4.000000	42.000000	0.000000
2423.120828	0.019177	0.584403	-0.053338	82.429337	112.903473	147.241425	-2.042539	0.000000	-4.563775	0.000000	0.000000	0.000000	-0.056396	-0.017278	-0.214797	0.000000	0.000000	4.000000	42.000000	0.000000
2423.124161	0.018991	0.584341	-0.054030	82.429337	112.903473	147.241425	-2.042539	0.000000	-4.563775	0.000000	0.000000	0.000000	-0.055888	-0.018791	-0.207512	0.000000	0.000000	4.000000	42.000000	0.000000
2423.127495	0.018991	0.584341	-0.054030	82.429337	112.903473	147.241425	-2.042539	0.000000	-4.563775	0.000000	0.000000	0.000000	-0.055888	-0.018791	-0.207512	0.000000	0.000000	4.000000	42.000000	0.000000
2423.130828	0.018805	0.584278	-0.054722	82.419563	113.077667	147.441849	-2.042539	0.000000	-4.563775	0.000000	0.000000	0.000000	-0.055732	-0.018949	-0.207596	0.000000	0.000000	4.000000	42.000000	0.000000
2423.134161	0.018805	0.584278	-0.054722	82.419563	113.077667	147.441849	-2.042539	0.000000	-4.563775	0.000000	0.000000	0.000000	-0.055732	-0.018949	-0.207596	0.000000	0.000000	4.000000	42.000000	0.000000
2423.137495	0.018805	0.584278	-0.054722	82.419563	113.077667	147.441849	-2.042539	0.000000	-4.563775	0.000000	0.000000	0.000000	-0.055732	-0.018949	-0.207596	0.000000	0.000000	4.000000	42.000000	0.000000
2423.140828	0.018805	0.584278	-0.054722	82.409660	113.254013	147.641708	-2.091788	0.000000	-4.541412	0.000000	0.000000	0.000000	-0.055732	-0.018949	-0.207596	0.000000	0.000000	4.000000	42.000000	0.000000
2423.144161	0.018602	0.584210	-0.055389	82.409660	113.254013	147.641708	-2.091788	0.000000	-4.541412	0.000000	0.000000	0.000000	-0.060957	-0.020429	-0.200042	0.000000	0.000000	4.000000	42.000000	0.000000
2423.147495	0.018602	0.584210	-0.055389	82.409660	113.254013	147.641708	-2.091788	0.000000	-4.541412	0.000000	0.000000	0.000000	-0.060957	-0.020429	-0.200042	0.000000	0.000000	4.000000	42.000000	0.000000
2423.150828	0.018381	0.584137	-0.056030	82.399712	113.424438	147.841080	-2.091788	0.000000	-4.541412	0.000000	0.000000	0.000000	-0.066162	-0.021872	-0.192488	0.000000	0.000000	4.000000	42.000000	0.000000
2423.154161	0.018381	0.584137	-0.056030	82.399712	113.424438	147.841080	-2.091788	0.000000	-4.541412	0.000000	0.000000	0.000000	-0.066162	-0.021872	-0.192488	0.000000	0.000000	4.000000	42.000000	0.000000
2423.157495	0.018381	0.584137	-0.056030	82.399712	113.424438	147.841080	-2.091788	0.000000	-4.541412	0.000000	0.000000	0.000000	-0.066162	-0.021872	-0.192488	0.000000	0.000000	4.000000	42.000000	0.000000
2423.160828	0.018381	0.584137	-0.056030	82.388565	113.613525	148.062027	-2.139030	0.000000	-4.519353	0.000000	0.000000	0.000000	-0.066162	-0.021872	-0.192488	0.000000	0.000000	4.000000	42.000000	0.000000
2423.164161	0.018140	0.584072	-0.056721	82.388565	113.613525	148.062027	-2.139030	0.000000	-4.519353	0.000000	0.000000	0.000000	-0.072352	-0.019448	-0.207071	0.000000	0.000000	4.000000	42.000000	0.000000
2423.167495	0.018140	0.584072	-0.056721	82.388565	113.613525	148.062027	-2.139030	0.000000	-4.519353	0.000000	0.000000	0.000000	-0.072352	-0.019448	-0.207071	0.000000	0.000000	4.000000	42.000000	0.000000
2423.170828	0.017881	0.583985	-0.057403	82.378410	113.777390	148.260284	-2.139030	0.000000	-4.519353	0.000000	0.000000	0.000000	-0.077738	-0.026159	-0.204838	0.000000	0.000000	4.000000	42.000000	0.000000
2423.174161	0.017881	0.583985	-0.057403	82.378410	113.777390	148.260284	-2.139030	0.000000	-4.519353	0.000000	0.000000	0.000000	-0.077738	-0.026159	-0.204838	0.000000	0.000000	4.000000	42.000000	0.000000
2423.177495	0.017881	0.583985	-0.057403	82.378410	113.777390	148.260284	-2.139030	0.000000	-4.519353	0.000000	0.000000	0.000000	-0.077738	-0.026159	-0.204838	0.000000	0.000000	4.000000	42.000000	0.000000
2423.180828	0.017881	0.583985	-0.057403	82.368172	113.938057	148.458038	-2.189053	0.000000	-4.495336	0.000000	0.000000	0.000000	-0.077738	-0.026159	-0.204838	0.000000	0.000000	4.000000	42.000000	0.000000
2423.184161	0.017605	0.583910	-0.058043	82.368172	113.938057	148.458038	-2.189053	0.000000	-4.495336	0.000000	0.000000	0.000000	-0.082630	-0.022301	-0.192013	0.000000	0.000000	4.000000	42.000000	0.000000
2423.187495	0.017605	0.583910	-0.058043	82.368172	113.938057	148.458038	-2.189053	0.000000	-4.495336	0.000000	0.000000	0.000000	-0.082630	-0.022301	-0.192013	0.000000	0.000000	4.000000	42.000000	0.000000
2423.190828	0.017310	0.583822	-0.058725	82.356689	114.119850	148.677139	-2.189053	0.000000	-4.495336	0.000000	0.000000	0.000000	-0.088619	-0.026462	-0.204560	0.000000	0.000000	4.000000	42.000000	0.000000
2423.194161	0.017310	0.583822	-0.058725	82.356689	114.119850	148.677139	-2.189053	0.000000	-4.495336	0.000000	0.000000	0.000000	-0.088619	-0.026462	-0.204560	0.000000	0.000000	4.000000	42.000000	0.000000
2423.197495	0.017310	0.583822	-0.058725	82.356689	114.119850	148.677139	-2.189053	0.000000	-4.495336	0.000000	0.000000	0.000000	-0.088619	-0.026462	-0.204560	0.000000	0.000000	4.000000	42.000000	0.000000
2423.200828	0.017310	0.583822	-0.058725	82.345116	114.298286	148.895599	-2.238210	0.000000	-4.471064	0.000000	0.000000	0.000000	-0.088619	-0.026462	-0.204560	0.000000	0.000000	4.000000	42.000000	0.000000
2423.204161	0.017017	0.583729	-0.059383	82.345116	114.298286	148.895599	-2.238210	0.000000	-4.471064	0.000000	0.000000	0.000000	-0.088031	-0.027866	-0.197304	0.000000	0.000000	4.000000	42.000000	0.000000
2423.207495	0.017017	0.583729	-0.059383	82.345116	114.298286	148.895599	-2.238210	0.000000	-4.471064	0.000000	0.000000	0.000000	-0.088031	-0.027866	-0.197304	0.000000	0.000000	4.000000	42.000000	0.000000
2423.210828	0.016706	0.583653	-0.060023	82.334587	114.451782	149.091644	-2.238210	0.000000	-4.471064	0.000000	0.000000	0.000000	-0.093202	-0.022730	-0.191872	0.000000	0.000000	4.000000	42.000000	0.000000
2423.214161	0.016706	0.583653	-0.060023	82.334587	114.451782	149.091644	-2.238210	0.000000	-4.471064	0.000000	0.000000	0.000000	-0.093202	-0.022730	-0.191872	0.000000	0.000000	4.000000	42.000000	0.000000
2423.217495	0.016706	0.583653	-0.060023	82.334587	114.451782	149.091644	-2.238210	0.000000	-4.471064	0.000000	0.000000	0.000000	-0.093202	-0.022730	-0.191872	0.000000	0.000000	4.000000	42.000000	0.000000
2423.220828	0.016706	0.583653	-0.060023	82.322769	114.620750	149.308792	-2.286811	0.000000	-4.446403	0.000000	0.000000	0.000000	-0.093202	-0.022730	-0.191872	0.000000	0.000000	4.000000	42.000000	0.000000
2423.224161	0.016377	0.583560	-0.060679	82.322769	114.620750	149.308792	-2.286811	0.000000	-4.446403	0.000000	0.000000	0.000000	-0.098795	-0.028128	-0.197078	0.000000	0.000000	4.000000	42.000000	0.000000
2423.227495	0.016377	0.583560	-0.060679	82.322769	114.620750	149.308792	-2.286811	0.000000	-4.446403	0.000000	0.000000	0.000000	-0.098795	-0.028128	-0.197078	0.000000	0.000000	4.000000	42.000000	0.000000
2423.230828	0.016011	0.583483	-0.061318	82.312088	114.767708	149.503738	-2.286811	0.000000	-4.446403	0.000000	0.000000	0.000000	-0.109555	-0.022980	-0.191438	0.000000	0.000000	4.000000	42.000000	0.000000
2423.234161	0.016011	0.583483	-0.061318	82.312088	114.767708	149.503738	-2.286811	0.000000	-4.446403	0.000000	0.000000	0.000000	-0.109555	-0.022980	-0.191438	0.000000	0.000000	4.000000	42.000000	0.000000
2423.237495	0.016011	0.583483	-0.061318	82.312088	114.767708	149.503738	-2.286811	0.000000	-4.446403	0.000000	0.000000	0.000000	-0.109555	-0.022980	-0.191438	0.000000	0.000000	4.000000	42.000000	0.000000
2423.240828	0.016011	0.583483	-0.061318	82.301292	114.908661	149.698090	-2.336455	0.000000	-4.420518	0.000000	0.000000	0.000000	-0.109555	-0.022980	-0.191438	0.000000	0.000000	4.000000	42.000000	0.000000
2423.244161	0.015630	0.583402	-0.061931	82.301292	114.908661	149.698090	-2.336455	0.000000	-4.420518	0.000000	0.000000	0.000000	-0.114562	-0.024337	-0.183976	0.000000	0.000000	4.000000	42.000000	0.000000
2423.247495	0.015630	0.583402	-0.061931	82.301292	114.908661	149.698090	-2.336455	0.000000	-4.420518	0.000000	0.000000	0.000000	-0.114562	-0.024337	-0.183976	0.000000	0.000000	4.000000	42.000000	0.000000
2423.250828	0.015268	0.583320	-0.062545	82.290367	115.048988	149.891891	-2.336455	0.000000	-4.420518	0.000000	0.000000	0.000000	-0.108608	-0.024463	-0.184351	0.000000	0.000000	4.000000	42.000000	0.000000
2423.254161	0.015268	0.583320	-0.062545	82.290367	115.048988	149.891891	-2.336455	0.000000	-4.420518	0.000000	0.000000	0.000000	-0.108608	-0.024463	-0.184351	0.000000	0.000000	4.000000	42.000000	0.000000
2423.257495	0.015268	0.583320	-0.062545	82.290367	115.048988	149.891891	-2.336455	0.000000	-4.420518	0.000000	0.000000	0.000000	-0.108608	-0.024463	-0.184351	0.000000	0.000000	4.000000	42.000000	0.000000
2423.260828	0.015268	0.583320	-0.062545	82.280602	115.170311	150.063705	-2.384621	0.000000	-4.394722	0.000000	0.000000	0.000000	-0.108608	-0.024463	-0.184351	0.000000	0.000000	4.000000	42.000000	0.000000
2423.264161	0.014907	0.583256	-0.063143	82.280602	115.170311	150.063705	-2.384621	0.000000	-4.394722	0.000000	0.000000	0.000000	-0.108090	-0.019319	-0.179170	0.000000	0.000000	4.000000	42.000000	0.000000
2423.267495	0.014907	0.583256	-0.063143	82.280602	115.170311	150.063705	-2.384621	0.000000	-4.394722	0.000000	0.000000	0.000000	-0.108090	-0.019319	-0.179170	0.000000	0.000000	4.000000	42.000000	0.000000
2423.270828	0.014548	0.583170	-0.063733	82.268021	115.315018	150.258331	-2.384621	0.000000	-4.394722	0.000000	0.000000	0.000000	-0.107705	-0.025917	-0.177247	0.000000	0.000000	4.000000	42.000000	0.000000
2423.274161	0.014548	0.583170	-0.063733	82.268021	115.315018	150.258331	-2.384621	0.000000	-4.394722	0.000000	0.000000	0.000000	-0.107705	-0.025917	-0.177247	0.000000	0.000000	4.000000	42.000000	0.000000
2423.277495	0.014548	0.583170	-0.063733	82.268021	115.315018	150.258331	-2.384621	0.000000	-4.394722	0.000000	0.000000	0.000000	-0.107705	-0.025917	-0.177247	0.000000	0.000000	4.000000	42.000000	0.000000
2423.280828	0.014548	0.583170	-0.063733	82.262642	115.384712	150.376678	-2.430998	0.000000	-4.369239	0.000000	0.000000	0.000000	-0.107705	-0.025917	-0.177247	0.000000	0.000000	4.000000	42.000000	0.000000
2423.284161	0.014209	0.583061	-0.064318	82.262642	115.384712	150.376678	-2.430998	0.000000	-4.369239	0.000000	0.000000	0.000000	-0.101732	-0.032453	-0.175529	0.000000	0.000000	4.000000	42.000000	0.000000
2423.287495	0.014209	0.583061	-0.064318	82.262642	115.384712	150.376678	-2.430998	0.000000	-4.369239	0.000000	0.000000	0.000000	-0.101732	-0.032453	-0.175529	0.000000	0.000000	4.000000	42.000000	0.000000
2423.290828	0.013890	0.582932	-0.064898	82.269829	115.302788	150.345596	-2.430998	0.000000	-4.369239	0.000000	0.000000	0.000000	-0.095788	-0.038963	-0.173802	0.000000	0.000000	4.000000	42.000000	0.000000
2423.294161	0.013890	0.582932	-0.064898	82.269829	115.302788	150.345596	-2.430998	0.000000	-4.369239	0.000000	0.000000	0.000000	-0.095788	-0.038963	-0.173802	0.000000	0.000000	4.000000	42.000000	0.000000
2423.297495	0.013890	0.582932	-0.064898	82.269829	115.302788	150.345596	-2.430998	0.000000	-4.369239	0.000000	0.000000	0.000000	-0.095788	-0.038963	-0.173802	0.000000	0.000000	4.000000	42.000000	0.000000
2423.300828	0.013890	0.582932	-0.064898	82.291840	115.035126	150.128113	-2.475458	0.000000	-4.344204	0.000000	0.000000	0.000000	-0.095788	-0.038963	-0.173802	0.000000	0.000000	4.000000	42.000000	0.000000
2423.304161	0.013553	0.582780	-0.065470	82.291840	115.035126	150.128113	-2.475458	0.000000	-4.344204	0.000000	0.000000	0.000000	-0.101030	-0.045465	-0.171679	0.000000	0.000000	4.000000	42.000000	0.000000
2423.307495	0.013553	0.582780	-0.065470	82.291840	115.035126	150.128113	-2.475458	0.000000	-4.344204	0.000000	0.000000	0.000000	-0.101030	-0.045465	-0.171679	0.000000	0.000000	4.000000	42.000000	0.000000
2423.310828	0.013218	0.582624	-0.066018	82.318367	114.700447	149.849594	-2.475458	0.000000	-4.344204	0.000000	0.000000	0.000000	-0.100502	-0.046666	-0.164424	0.000000	0.000000	4.000000	42.000000	0.000000
2423.314161	0.013218	0.582624	-0.066018	82.318367	114.700447	149.849594	-2.475458	0.000000	-4.344204	0.000000	0.000000	0.000000	-0.100502	-0.046666	-0.164424	0.000000	0.000000	4.000000	42.000000	0.000000
2423.317495	0.013218	0.582624	-0.066018	82.318367	114.700447	149.849594	-2.475458	0.000000	-4.344204	0.000000	0.000000	0.000000	-0.100502	-0.046666	-0.164424	0.000000	0.000000	4.000000	42.000000	0.000000
2423.320828	0.013218	0.582624	-0.066018	82.337807	114.461182	149.666000	-2.518624	0.000000	-4.319321	0.000000	0.000000	0.000000	-0.100502	-0.046666	-0.164424	0.000000	0.000000	4.000000	42.000000	0.000000
2423.324161	0.012846	0.582451	-0.066583	82.337807	114.461182	149.666000	-2.518624	0.000000	-4.319321	0.000000	0.000000	0.000000	-0.111538	-0.051961	-0.169545	0.000000	0.000000	4.000000	42.000000	0.000000
2423.327495	0.012846	0.582451	-0.066583	82.337807	114.461182	149.666000	-2.518624	0.000000	-4.319321	0.000000	0.000000	0.000000	-0.111538	-0.051961	-0.169545	0.000000	0.000000	4.000000	42.000000	0.000000
2423.330828	0.012495	0.582274	-0.067125	82.351654	114.290787	149.550262	-2.518624	0.000000	-4.319321	0.000000	0.000000	0.000000	-0.105439	-0.053135	-0.162488	0.000000	0.000000	4.000000	42.000000	0.000000
2423.334161	0.012495	0.582274	-0.067125	82.351654	114.290787	149.550262	-2.518624	0.000000	-4.319321	0.000000	0.000000	0.000000	-0.105439	-0.053135	-0.162488	0.000000	0.000000	4.000000	42.000000	0.000000
2423.337495	0.012495	0.582274	-0.067125	82.351654	114.290787	149.550262	-2.518624	0.000000	-4.319321	0.000000	0.000000	0.000000	-0.105439	-0.053135	-0.162488	0.000000	0.000000	4.000000	42.000000	0.000000
2423.340828	0.012495	0.582274	-0.067125	82.366142	114.086861	149.405930	-2.562033	0.000000	-4.293714	0.000000	0.000000	0.000000	-0.105439	-0.053135	-0.162488	0.000000	0.000000	4.000000	42.000000	0.000000
2423.344161	0.012125	0.582101	-0.067691	82.366142	114.086861	149.405930	-2.562033	0.000000	-4.293714	0.000000	0.000000	0.000000	-0.110938	-0.051993	-0.169869	0.000000	0.000000	4.000000	42.000000	0.000000
2423.347495	0.012125	0.582101	-0.067691	82.366142	114.086861	149.405930	-2.562033	0.000000	-4.293714	0.000000	0.000000	0.000000	-0.110938	-0.051993	-0.169869	0.000000	0.000000	4.000000	42.000000	0.000000
2423.350828	0.011777	0.581937	-0.068191	82.385468	113.845436	149.220139	-2.562033	0.000000	-4.293714	0.000000	0.000000	0.000000	-0.104481	-0.049103	-0.150039	0.000000	0.000000	4.000000	42.000000	0.000000
2423.354161	0.011777	0.581937	-0.068191	82.385468	113.845436	149.220139	-2.562033	0.000000	-4.293714	0.000000	0.000000	0.000000	-0.104481	-0.049103	-0.150039	0.000000	0.000000	4.000000	42.000000	0.000000
2423.357495	0.011777	0.581937	-0.068191	82.385468	113.845436	149.220139	-2.562033	0.000000	-4.293714	0.000000	0.000000	0.000000	-0.104481	-0.049103	-0.150039	0.000000	0.000000	4.000000	42.000000	0.000000
2423.360828	0.011777	0.581937	-0.068191	82.410149	113.528709	148.957047	-2.604005	0.000000	-4.268391	0.000000	0.000000	0.000000	-0.104481	-0.049103	-0.150039	0.000000	0.000000	4.000000	42.000000	0.000000
2423.364161	0.011466	0.581756	-0.068711	82.410149	113.528709	148.957047	-2.604005	0.000000	-4.268391	0.000000	0.000000	0.000000	-0.093316	-0.054328	-0.155871	0.000000	0.000000	4.000000	42.000000	0.000000
2423.367495	0.011466	0.581756	-0.068711	82.410149	113.528709	148.957047	-2.604005	0.000000	-4.268391	0.000000	0.000000	0.000000	-0.093316	-0.054328	-0.155871	0.000000	0.000000	4.000000	42.000000	0.000000
2423.370828	0.011157	0.581567	-0.069182	82.443497	113.088913	148.569183	-2.604005	0.000000	-4.268391	0.000000	0.000000	0.000000	-0.092654	-0.056621	-0.141194	0.000000	0.000000	4.000000	42.000000	0.000000
2423.374161	0.011157	0.581567	-0.069182	82.443497	113.088913	148.569183	-2.604005	0.000000	-4.268391	0.000000	0.000000	0.000000	-0.092654	-0.056621	-0.141194	0.000000	0.000000	4.000000	42.000000	0.000000
2423.377495	0.011157	0.581567	-0.069182	82.443497	113.088913	148.569183	-2.604005	0.000000	-4.268391	0.000000	0.000000	0.000000	-0.092654	-0.056621	-0.141194	0.000000	0.000000	4.000000	42.000000	0.000000
2423.380828	0.011157	0.581567	-0.069182	82.478615	112.617012	148.146805	-2.641985	0.000000	-4.244987	0.000000	0.000000	0.000000	-0.092654	-0.056621	-0.141194	0.000000	0.000000	4.000000	42.000000	0.000000
2423.384161	0.010867	0.581379	-0.069653	82.478615	112.617012	148.146805	-2.641985	0.000000	-4.244987	0.000000	0.000000	0.000000	-0.086920	-0.056624	-0.141479	0.000000	0.000000	4.000000	42.000000	0.000000
2423.387495	0.010867	0.581379	-0.069653	82.478615	112.617012	148.146805	-2.641985	0.000000	-4.244987	0.000000	0.000000	0.000000	-0.086920	-0.056624	-0.141479	0.000000	0.000000	4.000000	42.000000	0.000000
2423.390828	0.010579	0.581182	-0.070076	82.505875	112.251732	147.830078	-2.641985	0.000000	-4.244987	0.000000	0.000000	0.000000	-0.086313	-0.058844	-0.126786	0.000000	0.000000	4.000000	42.000000	0.000000
2423.394161	0.010579	0.581182	-0.070076	82.505875	112.251732	147.830078	-2.641985	0.000000	-4.244987	0.000000	0.000000	0.000000	-0.086313	-0.058844	-0.126786	0.000000	0.000000	4.000000	42.000000	0.000000
2423.397495	0.010579	0.581182	-0.070076	82.505875	112.251732	147.830078	-2.641985	0.000000	-4.244987	0.000000	0.000000	0.000000	-0.086313	-0.058844	-0.126786	0.000000	0.000000	4.000000	42.000000	0.000000
2423.400828	0.010579	0.581182	-0.070076	82.525566	111.992424	147.621078	-2.676409	0.000000	-4.223368	0.000000	0.000000	0.000000	-0.086313	-0.058844	-0.126786	0.000000	0.000000	4.000000	42.000000	0.000000
2423.404161	0.010274	0.580965	-0.070491	82.525566	111.992424	147.621078	-2.676409	0.000000	-4.223368	0.000000	0.000000	0.000000	-0.091585	-0.065164	-0.124727	0.000000	0.000000	4.000000	42.000000	0.000000
2423.407495	0.010274	0.580965	-0.070491	82.525566	111.992424	147.621078	-2.676409	0.000000	-4.223368	0.000000	0.000000	0.000000	-0.091585	-0.065164	-0.124727	0.000000	0.000000	4.000000	42.000000	0.000000
2423.410828	0.009951	0.580748	-0.070907	82.535622	111.881577	147.559662	-2.676409	0.000000	-4.223368	0.000000	0.000000	0.000000	-0.096897	-0.065134	-0.124718	0.000000	0.000000	4.000000	42.000000	0.000000
2423.414161	0.009951	0.580748	-0.070907	82.535622	111.881577	147.559662	-2.676409	0.000000	-4.223368	0.000000	0.000000	0.000000	-0.096897	-0.065134	-0.124718	0.000000	0.000000	4.000000	42.000000	0.000000
2423.417495	0.009951	0.580748	-0.070907	82.535622	111.881577	147.559662	-2.676409	0.000000	-4.223368	0.000000	0.000000	0.000000	-0.096897	-0.065134	-0.124718	0.000000	0.000000	4.000000	42.000000	0.000000
2423.420828	0.009951	0.580748	-0.070907	82.535095	111.933159	147.662354	-2.709853	0.000000	-4.201987	0.000000	0.000000	0.000000	-0.096897	-0.065134	-0.124718	0.000000	0.000000	4.000000	42.000000	0.000000
2423.424161	0.009628	0.580514	-0.071341	82.535095	111.933159	147.662354	-2.709853	0.000000	-4.201987	0.000000	0.000000	0.000000	-0.096829	-0.070305	-0.130243	0.000000	0.000000	4.000000	42.000000	0.000000
2423.427495	0.009628	0.580514	-0.071341	82.535095	111.933159	147.662354	-2.709853	0.000000	-4.201987	0.000000	0.000000	0.000000	-0.096829	-0.070305	-0.130243	0.000000	0.000000	4.000000	42.000000	0.000000
2423.430828	0.009288	0.580279	-0.071776	82.524467	112.109077	147.893005	-2.709853	0.000000	-4.201987	0.000000	0.000000	0.000000	-0.102108	-0.070253	-0.130256	0.000000	0.000000	4.000000	42.000000	0.000000
2423.434161	0.009288	0.580279	-0.071776	82.524467	112.109077	147.893005	-2.709853	0.000000	-4.201987	0.000000	0.000000	0.000000	-0.102108	-0.070253	-0.130256	0.000000	0.000000	4.000000	42.000000	0.000000
2423.437495	0.009288	0.580279	-0.071776	82.524467	112.109077	147.893005	-2.709853	0.000000	-4.201987	0.000000	0.000000	0.000000	-0.102108	-0.070253	-0.130256	0.000000	0.000000	4.000000	42.000000	0.000000
2423.440828	0.009288	0.580279	-0.071776	82.510094	112.306046	148.135025	-2.744761	0.000000	-4.179269	0.000000	0.000000	0.000000	-0.102108	-0.070253	-0.130256	0.000000	0.000000	4.000000	42.000000	0.000000
2423.444161	0.008967	0.580045	-0.072211	82.510094	112.306046	148.135025	-2.744761	0.000000	-4.179269	0.000000	0.000000	0.000000	-0.096402	-0.070199	-0.130544	0.000000	0.000000	4.000000	42.000000	0.000000
2423.447495	0.008967	0.580045	-0.072211	82.510094	112.306046	148.135025	-2.744761	0.000000	-4.179269	0.000000	0.000000	0.000000	-0.096402	-0.070199	-0.130544	0.000000	0.000000	4.000000	42.000000	0.000000
2423.450828	0.008646	0.579812	-0.072646	82.487022	112.487320	148.377380	-2.744761	0.000000	-4.179269	0.000000	0.000000	0.000000	-0.096191	-0.070163	-0.130690	0.000000	0.000000	4.000000	42.000000	0.000000
2423.454161	0.008646	0.579812	-0.072646	82.487022	112.487320	148.377380	-2.744761	0.000000	-4.179269	0.000000	0.000000	0.000000	-0.096191	-0.070163	-0.130690	0.000000	0.000000	4.000000	42.000000	0.000000
2423.457495	0.008646	0.579812	-0.072646	82.487022	112.487320	148.377380	-2.744761	0.000000	-4.179269	0.000000	0.000000	0.000000	-0.096191	-0.070163	-0.130690	0.000000	0.000000	4.000000	42.000000	0.000000
2423.460828	0.008646	0.579812	-0.072646	82.465065	112.641449	148.589340	-2.779211	0.000000	-4.156439	0.000000	0.000000	0.000000	-0.096191	-0.070163	-0.130690	0.000000	0.000000	4.000000	42.000000	0.000000
2423.464161	0.008344	0.579599	-0.073090	82.465065	112.641449	148.589340	-2.779211	0.000000	-4.156439	0.000000	0.000000	0.000000	-0.090553	-0.063809	-0.132959	0.000000	0.000000	4.000000	42.000000	0.000000
2423.467495	0.008344	0.579599	-0.073090	82.465065	112.641449	148.589340	-2.779211	0.000000	-4.156439	0.000000	0.000000	0.000000	-0.090553	-0.063809	-0.132959	0.000000	0.000000	4.000000	42.000000	0.000000
2423.470828	0.008061	0.579386	-0.073534	82.446640	112.778687	148.780640	-2.779211	0.000000	-4.156439	0.000000	0.000000	0.000000	-0.084887	-0.063802	-0.133206	0.000000	0.000000	4.000000	42.000000	0.000000
2423.474161	0.008061	0.579386	-0.073534	82.446640	112.778687	148.780640	-2.779211	0.000000	-4.156439	0.000000	0.000000	0.000000	-0.084887	-0.063802	-0.133206	0.000000	0.000000	4.000000	42.000000	0.000000
2423.477495	0.008061	0.579386	-0.073534	82.446640	112.778687	148.780640	-2.779211	0.000000	-4.156439	0.000000	0.000000	0.000000	-0.084887	-0.063802	-0.133206	0.000000	0.000000	4.000000	42.000000	0.000000
2423.480828	0.008061	0.579386	-0.073534	82.437035	112.784920	148.841736	-2.812909	0.000000	-4.133708	0.000000	0.000000	0.000000	-0.084887	-0.063802	-0.133206	0.000000	0.000000	4.000000	42.000000	0.000000
2423.484161	0.007797	0.579191	-0.073960	82.437035	112.784920	148.841736	-2.812909	0.000000	-4.133708	0.000000	0.000000	0.000000	-0.079130	-0.058577	-0.128024	0.000000	0.000000	4.000000	42.000000	0.000000
2423.487495	0.007797	0.579191	-0.073960	82.437035	112.784920	148.841736	-2.812909	0.000000	-4.133708	0.000000	0.000000	0.000000	-0.079130	-0.058577	-0.128024	0.000000	0.000000	4.000000	42.000000	0.000000
2423.490828	0.007534	0.579000	-0.074412	82.431877	112.734650	148.841400	-2.812909	0.000000	-4.133708	0.000000	0.000000	0.000000	-0.079105	-0.057437	-0.135544	0.000000	0.000000	4.000000	42.000000	0.000000
2423.494161	0.007534	0.579000	-0.074412	82.431877	112.734650	148.841400	-2.812909	0.000000	-4.133708	0.000000	0.000000	0.000000	-0.079105	-0.057437	-0.135544	0.000000	0.000000	4.000000	42.000000	0.000000
2423.497495	0.007534	0.579000	-0.074412	82.431877	112.734650	148.841400	-2.812909	0.000000	-4.133708	0.000000	0.000000	0.000000	-0.079105	-0.057437	-0.135544	0.000000	0.000000	4.000000	42.000000	0.000000
2423.500828	0.007534	0.579000	-0.074412	82.421143	112.848190	148.991150	-2.845163	0.000000	-4.111575	0.000000	0.000000	0.000000	-0.079105	-0.057437	-0.135544	0.000000	0.000000	4.000000	42.000000	0.000000
2423.504161	0.007307	0.578808	-0.074865	82.421143	112.848190	148.991150	-2.845163	0.000000	-4.111575	0.000000	0.000000	0.000000	-0.068036	-0.057442	-0.135858	0.000000	0.000000	4.000000	42.000000	0.000000
2423.507495	0.007307	0.578808	-0.074865	82.421143	112.848190	148.991150	-2.845163	0.000000	-4.111575	0.000000	0.000000	0.000000	-0.068036	-0.057442	-0.135858	0.000000	0.000000	4.000000	42.000000	0.000000
2423.510828	0.007063	0.578613	-0.075293	82.405579	113.077484	149.257370	-2.845163	0.000000	-4.111575	0.000000	0.000000	0.000000	-0.073182	-0.058510	-0.128439	0.000000	0.000000	4.000000	42.000000	0.000000
2423.514161	0.007063	0.578613	-0.075293	82.405579	113.077484	149.257370	-2.845163	0.000000	-4.111575	0.000000	0.000000	0.000000	-0.073182	-0.058510	-0.128439	0.000000	0.000000	4.000000	42.000000	0.000000
2423.517495	0.007063	0.578613	-0.075293	82.405579	113.077484	149.257370	-2.845163	0.000000	-4.111575	0.000000	0.000000	0.000000	-0.073182	-0.058510	-0.128439	0.000000	0.000000	4.000000	42.000000	0.000000
2423.520828	0.007063	0.578613	-0.075293	82.391396	113.309242	149.519119	-2.876253	0.000000	-4.089886	0.000000	0.000000	0.000000	-0.073182	-0.058510	-0.128439	0.000000	0.000000	4.000000	42.000000	0.000000
2423.524161	0.006819	0.578422	-0.075746	82.391396	113.309242	149.519119	-2.876253	0.000000	-4.089886	0.000000	0.000000	0.000000	-0.073156	-0.057405	-0.135948	0.000000	0.000000	4.000000	42.000000	0.000000
2423.527495	0.006819	0.578422	-0.075746	82.391396	113.309242	149.519119	-2.876253	0.000000	-4.089886	0.000000	0.000000	0.000000	-0.073156	-0.057405	-0.135948	0.000000	0.000000	4.000000	42.000000	0.000000
2423.530828	0.006576	0.578230	-0.076200	82.375885	113.552467	149.794952	-2.876253	0.000000	-4.089886	0.000000	0.000000	0.000000	-0.072989	-0.057391	-0.136048	0.000000	0.000000	4.000000	42.000000	0.000000
2423.534161	0.006576	0.578230	-0.076200	82.375885	113.552467	149.794952	-2.876253	0.000000	-4.089886	0.000000	0.000000	0.000000	-0.072989	-0.057391	-0.136048	0.000000	0.000000	4.000000	42.000000	0.000000
2423.537495	0.006576	0.578230	-0.076200	82.375885	113.552467	149.794952	-2.876253	0.000000	-4.089886	0.000000	0.000000	0.000000	-0.072989	-0.057391	-0.136048	0.000000	0.000000	4.000000	42.000000	0.000000
2423.540828	0.006576	0.578230	-0.076200	82.362183	113.736435	150.021240	-2.908064	0.000000	-4.067329	0.000000	0.000000	0.000000	-0.072989	-0.057391	-0.136048	0.000000	0.000000	4.000000	42.000000	0.000000
2423.544161	0.006315	0.578064	-0.076685	82.362183	113.736435	150.021240	-2.908064	0.000000	-4.067329	0.000000	0.000000	0.000000	-0.078396	-0.050035	-0.145449	0.000000	0.000000	4.000000	42.000000	0.000000
2423.547495	0.006315	0.578064	-0.076685	82.362183	113.736435	150.021240	-2.908064	0.000000	-4.067329	0.000000	0.000000	0.000000	-0.078396	-0.050035	-0.145449	0.000000	0.000000	4.000000	42.000000	0.000000
2423.550828	0.006054	0.577914	-0.077152	82.350143	113.840248	150.162857	-2.908064	0.000000	-4.067329	0.000000	0.000000	0.000000	-0.078116	-0.044900	-0.140117	0.000000	0.000000	4.000000	42.000000	0.000000
2423.554161	0.006054	0.577914	-0.077152	82.350143	113.840248	150.162857	-2.908064	0.000000	-4.067329	0.000000	0.000000	0.000000	-0.078116	-0.044900	-0.140117	0.000000	0.000000	4.000000	42.000000	0.000000
2423.557495	0.006054	0.577914	-0.077152	82.350143	113.840248	150.162857	-2.908064	0.000000	-4.067329	0.000000	0.000000	0.000000	-0.078116	-0.044900	-0.140117	0.000000	0.000000	4.000000	42.000000	0.000000
2423.560828	0.006054	0.577914	-0.077152	82.349319	113.765022	150.136200	-2.941391	0.000000	-4.043293	0.000000	0.000000	0.000000	-0.078116	-0.044900	-0.140117	0.000000	0.000000	4.000000	42.000000	0.000000
2423.564161	0.005776	0.577789	-0.077650	82.349319	113.765022	150.136200	-2.941391	0.000000	-4.043293	0.000000	0.000000	0.000000	-0.083478	-0.037610	-0.149520	0.000000	0.000000	4.000000	42.000000	0.000000
2423.567495	0.005776	0.577789	-0.077650	82.349319	113.765022	150.136200	-2.941391	0.000000	-4.043293	0.000000	0.000000	0.000000	-0.083478	-0.037610	-0.149520	0.000000	0.000000	4.000000	42.000000	0.000000
2423.570828	0.005516	0.577667	-0.078174	82.356560	113.581238	150.004669	-2.941391	0.000000	-4.043293	0.000000	0.000000	0.000000	-0.077975	-0.036608	-0.157113	0.000000	0.000000	4.000000	42.000000	0.000000
2423.574161	0.005516	0.577667	-0.078174	82.356560	113.581238	150.004669	-2.941391	0.000000	-4.043293	0.000000	0.000000	0.000000	-0.077975	-0.036608	-0.157113	0.000000	0.000000	4.000000	42.000000	0.000000
2423.577495	0.005516	0.577667	-0.078174	82.356560	113.581238	150.004669	-2.941391	0.000000	-4.043293	0.000000	0.000000	0.000000	-0.077975	-0.036608	-0.157113	0.000000	0.000000	4.000000	42.000000	0.000000
2423.580828	0.005516	0.577667	-0.078174	82.384087	113.193886	149.668915	-2.976476	0.000000	-4.017535	0.000000	0.000000	0.000000	-0.077975	-0.036608	-0.157113	0.000000	0.000000	4.000000	42.000000	0.000000
2423.584161	0.005203	0.577565	-0.078704	82.384087	113.193886	149.668915	-2.976476	0.000000	-4.017535	0.000000	0.000000	0.000000	-0.093963	-0.030437	-0.158957	0.000000	0.000000	4.000000	42.000000	0.000000
2423.587495	0.005203	0.577565	-0.078704	82.384087	113.193886	149.668915	-2.976476	0.000000	-4.017535	0.000000	0.000000	0.000000	-0.093963	-0.030437	-0.158957	0.000000	0.000000	4.000000	42.000000	0.000000
2423.590828	0.004890	0.577463	-0.079234	82.425110	112.638313	149.159531	-2.976476	0.000000	-4.017535	0.000000	0.000000	0.000000	-0.093706	-0.030526	-0.159069	0.000000	0.000000	4.000000	42.000000	0.000000
2423.594161	0.004890	0.577463	-0.079234	82.425110	112.638313	149.159531	-2.976476	0.000000	-4.017535	0.000000	0.000000	0.000000	-0.093706	-0.030526	-0.159069	0.000000	0.000000	4.000000	42.000000	0.000000
2423.597495	0.004890	0.577463	-0.079234	82.425110	112.638313	149.159531	-2.976476	0.000000	-4.017535	0.000000	0.000000	0.000000	-0.093706	-0.030526	-0.159069	0.000000	0.000000	4.000000	42.000000	0.000000
2423.600828	0.004890	0.577463	-0.079234	82.474670	111.891068	148.473907	-3.013761	0.000000	-3.989642	0.000000	0.000000	0.000000	-0.093706	-0.030526	-0.159069	0.000000	0.000000	4.000000	42.000000	0.000000
2423.604161	0.004561	0.577362	-0.079764	82.474670	111.891068	148.473907	-3.013761	0.000000	-3.989642	0.000000	0.000000	0.000000	-0.098824	-0.030563	-0.159117	0.000000	0.000000	4.000000	42.000000	0.000000
2423.607495	0.004561	0.577362	-0.079764	82.474670	111.891068	148.473907	-3.013761	0.000000	-3.989642	0.000000	0.000000	0.000000	-0.098824	-0.030563	-0.159117	0.000000	0.000000	4.000000	42.000000	0.000000
2423.610828	0.004232	0.577266	-0.080344	82.529030	111.015518	147.665298	-3.013761	0.000000	-3.989642	0.000000	0.000000	0.000000	-0.098718	-0.028568	-0.174080	0.000000	0.000000	4.000000	42.000000	0.000000
2423.614161	0.004232	0.577266	-0.080344	82.529030	111.015518	147.665298	-3.013761	0.000000	-3.989642	0.000000	0.000000	0.000000	-0.098718	-0.028568	-0.174080	0.000000	0.000000	4.000000	42.000000	0.000000
2423.617495	0.004232	0.577266	-0.080344	82.529030	111.015518	147.665298	-3.013761	0.000000	-3.989642	0.000000	0.000000	0.000000	-0.098718	-0.028568	-0.174080	0.000000	0.000000	4.000000	42.000000	0.000000
2423.620828	0.004232	0.577266	-0.080344	82.572227	110.189949	146.905228	-3.052516	0.000000	-3.960069	0.000000	0.000000	0.000000	-0.098718	-0.028568	-0.174080	0.000000	0.000000	4.000000	42.000000	0.000000
2423.624161	0.003904	0.577188	-0.080907	82.572227	110.189949	146.905228	-3.052516	0.000000	-3.960069	0.000000	0.000000	0.000000	-0.098363	-0.023523	-0.168748	0.000000	0.000000	4.000000	42.000000	0.000000
2423.627495	0.003904	0.577188	-0.080907	82.572227	110.189949	146.905228	-3.052516	0.000000	-3.960069	0.000000	0.000000	0.000000	-0.098363	-0.023523	-0.168748	0.000000	0.000000	4.000000	42.000000	0.000000
2423.630828	0.003613	0.577126	-0.081452	82.603149	109.407608	146.186005	-3.052516	0.000000	-3.960069	0.000000	0.000000	0.000000	-0.087320	-0.018503	-0.163514	0.000000	0.000000	4.000000	42.000000	0.000000
2423.634161	0.003613	0.577126	-0.081452	82.603149	109.407608	146.186005	-3.052516	0.000000	-3.960069	0.000000	0.000000	0.000000	-0.087320	-0.018503	-0.163514	0.000000	0.000000	4.000000	42.000000	0.000000
2423.637495	0.003613	0.577126	-0.081452	82.603149	109.407608	146.186005	-3.052516	0.000000	-3.960069	0.000000	0.000000	0.000000	-0.087320	-0.018503	-0.163514	0.000000	0.000000	4.000000	42.000000	0.000000
2423.640828	0.003613	0.577126	-0.081452	82.641373	108.636047	145.472000	-3.090089	0.000000	-3.930821	0.000000	0.000000	0.000000	-0.087320	-0.018503	-0.163514	0.000000	0.000000	4.000000	42.000000	0.000000
2423.644161	0.003341	0.577081	-0.081979	82.641373	108.636047	145.472000	-3.090089	0.000000	-3.930821	0.000000	0.000000	0.000000	-0.081680	-0.013435	-0.158201	0.000000	0.000000	4.000000	42.000000	0.000000
2423.647495	0.003341	0.577081	-0.081979	82.641373	108.636047	145.472000	-3.090089	0.000000	-3.930821	0.000000	0.000000	0.000000	-0.081680	-0.013435	-0.158201	0.000000	0.000000	4.000000	42.000000	0.000000
2423.650828	0.003069	0.577040	-0.082532	82.676407	108.038933	144.919449	-3.090089	0.000000	-3.930821	0.000000	0.000000	0.000000	-0.081515	-0.012567	-0.165708	0.000000	0.000000	4.000000	42.000000	0.000000
2423.654161	0.003069	0.577040	-0.082532	82.676407	108.038933	144.919449	-3.090089	0.000000	-3.930821	0.000000	0.000000	0.000000	-0.081515	-0.012567	-0.165708	0.000000	0.000000	4.000000	42.000000	0.000000
2423.657495	0.003069	0.577040	-0.082532	82.676407	108.038933	144.919449	-3.090089	0.000000	-3.930821	0.000000	0.000000	0.000000	-0.081515	-0.012567	-0.165708	0.000000	0.000000	4.000000	42.000000	0.000000
2423.660828	0.003069	0.577040	-0.082532	82.698494	107.659744	144.575424	-3.125242	0.000000	-3.902930	0.000000	0.000000	0.000000	-0.081515	-0.012567	-0.165708	0.000000	0.000000	4.000000	42.000000	0.000000
2423.664161	0.002816	0.577018	-0.083091	82.698494	107.659744	144.575424	-3.125242	0.000000	-3.902930	0.000000	0.000000	0.000000	-0.075966	-0.006534	-0.167801	0.000000	0.000000	4.000000	42.000000	0.000000
2423.667495	0.002816	0.577018	-0.083091	82.698494	107.659744	144.575424	-3.125242	0.000000	-3.902930	0.000000	0.000000	0.000000	-0.075966	-0.006534	-0.167801	0.000000	0.000000	4.000000	42.000000	0.000000
2423.670828	0.002546	0.576975	-0.083644	82.708138	107.492790	144.452560	-3.125242	0.000000	-3.902930	0.000000	0.000000	0.000000	-0.081049	-0.012806	-0.165877	0.000000	0.000000	4.000000	42.000000	0.000000
2423.674161	0.002546	0.576975	-0.083644	82.708138	107.492790	144.452560	-3.125242	0.000000	-3.902930	0.000000	0.000000	0.000000	-0.081049	-0.012806	-0.165877	0.000000	0.000000	4.000000	42.000000	0.000000
2423.677495	0.002546	0.576975	-0.083644	82.708138	107.492790	144.452560	-3.125242	0.000000	-3.902930	0.000000	0.000000	0.000000	-0.081049	-0.012806	-0.165877	0.000000	0.000000	4.000000	42.000000	0.000000
2423.680828	0.002546	0.576975	-0.083644	82.711990	107.416199	144.421661	-3.160369	0.000000	-3.874541	0.000000	0.000000	0.000000	-0.081049	-0.012806	-0.165877	0.000000	0.000000	4.000000	42.000000	0.000000
2423.684161	0.002259	0.576932	-0.084197	82.711990	107.416199	144.421661	-3.160369	0.000000	-3.874541	0.000000	0.000000	0.000000	-0.086124	-0.012930	-0.165933	0.000000	0.000000	4.000000	42.000000	0.000000
2423.687495	0.002259	0.576932	-0.084197	82.711990	107.416199	144.421661	-3.160369	0.000000	-3.874541	0.000000	0.000000	0.000000	-0.086124	-0.012930	-0.165933	0.000000	0.000000	4.000000	42.000000	0.000000
2423.690828	0.001937	0.576906	-0.084732	82.717804	107.307495	144.364670	-3.160369	0.000000	-3.874541	0.000000	0.000000	0.000000	-0.096451	-0.007930	-0.160504	0.000000	0.000000	4.000000	42.000000	0.000000
2423.694161	0.001937	0.576906	-0.084732	82.717804	107.307495	144.364670	-3.160369	0.000000	-3.874541	0.000000	0.000000	0.000000	-0.096451	-0.007930	-0.160504	0.000000	0.000000	4.000000	42.000000	0.000000
2423.697495	0.001937	0.576906	-0.084732	82.717804	107.307495	144.364670	-3.160369	0.000000	-3.874541	0.000000	0.000000	0.000000	-0.096451	-0.007930	-0.160504	0.000000	0.000000	4.000000	42.000000	0.000000
2423.700828	0.001937	0.576906	-0.084732	82.733803	106.994301	144.103683	-3.196124	0.000000	-3.845100	0.000000	0.000000	0.000000	-0.096451	-0.007930	-0.160504	0.000000	0.000000	4.000000	42.000000	0.000000
2423.704161	0.001617	0.576913	-0.085231	82.733803	106.994301	144.103683	-3.196124	0.000000	-3.845100	0.000000	0.000000	0.000000	-0.096129	0.002207	-0.149673	0.000000	0.000000	4.000000	42.000000	0.000000
2423.707495	0.001617	0.576913	-0.085231	82.733803	106.994301	144.103683	-3.196124	0.000000	-3.845100	0.000000	0.000000	0.000000	-0.096129	0.002207	-0.149673	0.000000	0.000000	4.000000	42.000000	0.000000
2423.710828	0.001262	0.576917	-0.085705	82.759743	106.489029	143.657562	-3.196124	0.000000	-3.845100	0.000000	0.000000	0.000000	-0.106428	0.001106	-0.142309	0.000000	0.000000	4.000000	42.000000	0.000000
2423.714161	0.001262	0.576917	-0.085705	82.759743	106.489029	143.657562	-3.196124	0.000000	-3.845100	0.000000	0.000000	0.000000	-0.106428	0.001106	-0.142309	0.000000	0.000000	4.000000	42.000000	0.000000
2423.717495	0.001262	0.576917	-0.085705	82.759743	106.489029	143.657562	-3.196124	0.000000	-3.845100	0.000000	0.000000	0.000000	-0.106428	0.001106	-0.142309	0.000000	0.000000	4.000000	42.000000	0.000000
2423.720828	0.001262	0.576917	-0.085705	82.794151	105.796814	143.025177	-3.230201	0.000000	-3.816517	0.000000	0.000000	0.000000	-0.106428	0.001106	-0.142309	0.000000	0.000000	4.000000	42.000000	0.000000
2423.724161	0.000908	0.576954	-0.086144	82.794151	105.796814	143.025177	-3.230201	0.000000	-3.816517	0.000000	0.000000	0.000000	-0.106131	0.011240	-0.131490	0.000000	0.000000	4.000000	42.000000	0.000000
2423.727495	0.000908	0.576954	-0.086144	82.794151	105.796814	143.025177	-3.230201	0.000000	-3.816517	0.000000	0.000000	0.000000	-0.106131	0.011240	-0.131490	0.000000	0.000000	4.000000	42.000000	0.000000
2423.730828	0.000555	0.577005	-0.086539	82.826706	105.108971	142.396713	-3.230201	0.000000	-3.816517	0.000000	0.000000	0.000000	-0.105861	0.015282	-0.118704	0.000000	0.000000	4.000000	42.000000	0.000000
2423.734161	0.000555	0.577005	-0.086539	82.826706	105.108971	142.396713	-3.230201	0.000000	-3.816517	0.000000	0.000000	0.000000	-0.105861	0.015282	-0.118704	0.000000	0.000000	4.000000	42.000000	0.000000
2423.737495	0.000555	0.577005	-0.086539	82.826706	105.108971	142.396713	-3.230201	0.000000	-3.816517	0.000000	0.000000	0.000000	-0.105861	0.015282	-0.118704	0.000000	0.000000	4.000000	42.000000	0.000000
2423.740828	0.000555	0.577005	-0.086539	82.850792	104.565994	141.909348	-3.261537	0.000000	-3.789773	0.000000	0.000000	0.000000	-0.105861	0.015282	-0.118704	0.000000	0.000000	4.000000	42.000000	0.000000
2423.744161	0.000168	0.577053	-0.086911	82.850792	104.565994	141.909348	-3.261537	0.000000	-3.789773	0.000000	0.000000	0.000000	-0.116178	0.014239	-0.111381	0.000000	0.000000	4.000000	42.000000	0.000000
2423.747495	0.000168	0.577053	-0.086911	82.850792	104.565994	141.909348	-3.261537	0.000000	-3.789773	0.000000	0.000000	0.000000	-0.116178	0.014239	-0.111381	0.000000	0.000000	4.000000	42.000000	0.000000
2423.750828	-0.000236	0.577114	-0.087239	82.866722	104.169609	141.575058	-3.261537	0.000000	-3.789773	0.000000	0.000000	0.000000	-0.121221	0.018334	-0.098612	0.000000	0.000000	4.000000	42.000000	0.000000
2423.754161	-0.000236	0.577114	-0.087239	82.866722	104.169609	141.575058	-3.261537	0.000000	-3.789773	0.000000	0.000000	0.000000	-0.121221	0.018334	-0.098612	0.000000	0.000000	4.000000	42.000000	0.000000
2423.757495	-0.000236	0.577114	-0.087239	82.866722	104.169609	141.575058	-3.261537	0.000000	-3.789773	0.000000	0.000000	0.000000	-0.121221	0.018334	-0.098612	0.000000	0.000000	4.000000	42.000000	0.000000
2423.760828	-0.000236	0.577114	-0.087239	82.876740	103.898094	141.367706	-3.291368	0.000000	-3.763894	0.000000	0.000000	0.000000	-0.121221	0.018334	-0.098612	0.000000	0.000000	4.000000	42.000000	0.000000
2423.764161	-0.000622	0.577148	-0.087512	82.876740	103.898094	141.367706	-3.291368	0.000000	-3.763894	0.000000	0.000000	0.000000	-0.115770	0.010333	-0.081913	0.000000	0.000000	4.000000	42.000000	0.000000
2423.767495	-0.000622	0.577148	-0.087512	82.876740	103.898094	141.367706	-3.291368	0.000000	-3.763894	0.000000	0.000000	0.000000	-0.115770	0.010333	-0.081913	0.000000	0.000000	4.000000	42.000000	0.000000
2423.770828	-0.000622	0.577148	-0.087512	82.880844	103.748222	141.273087	-3.291368	0.000000	-3.763894	0.000000	0.000000	0.000000	-0.115770	0.010333	-0.081913	0.000000	0.000000	4.000000	42.000000	0.000000
2423.774161	-0.000622	0.577148	-0.087512	82.880844	103.748222	141.273087	-3.291368	0.000000	-3.763894	0.000000	0.000000	0.000000	-0.115770	0.010333	-0.081913	0.000000	0.000000	4.000000	42.000000	0.000000
2423.777495	-0.001043	0.577173	-0.087712	82.880844	103.748222	141.273087	-3.291368	0.000000	-3.763894	0.000000	0.000000	0.000000	-0.126184	0.007468	-0.059764	0.000000	0.000000	4.000000	42.000000	0.000000
2423.780828	-0.001445	0.577157	-0.087898	82.880928	103.689873	141.272369	-3.304411	0.000000	-3.752448	0.000000	0.000000	0.000000	-0.120804	-0.004657	-0.055954	0.000000	0.000000	4.000000	42.000000	0.000000
2423.784161	-0.001445	0.577157	-0.087898	82.880928	103.689873	141.272369	-3.304411	0.000000	-3.752448	0.000000	0.000000	0.000000	-0.120804	-0.004657	-0.055954	0.000000	0.000000	4.000000	42.000000	0.000000
2423.787495	-0.001445	0.577157	-0.087898	82.880928	103.689873	141.272369	-3.304411	0.000000	-3.752448	0.000000	0.000000	0.000000	-0.120804	-0.004657	-0.055954	0.000000	0.000000	4.000000	42.000000	0.000000
2423.790828	-0.001445	0.577157	-0.087898	82.878670	103.697556	141.298004	-3.328032	0.000000	-3.731515	0.000000	0.000000	0.000000	-0.120804	-0.004657	-0.055954	0.000000	0.000000	4.000000	42.000000	0.000000
2423.794161	-0.001865	0.577136	-0.088036	82.878670	103.697556	141.298004	-3.328032	0.000000	-3.731515	0.000000	0.000000	0.000000	-0.126014	-0.006527	-0.041246	0.000000	0.000000	4.000000	42.000000	0.000000
2423.797495	-0.001865	0.577136	-0.088036	82.878670	103.697556	141.298004	-3.328032	0.000000	-3.731515	0.000000	0.000000	0.000000	-0.126014	-0.006527	-0.041246	0.000000	0.000000	4.000000	42.000000	0.000000
2423.800828	-0.001865	0.577136	-0.088036	82.874840	103.751022	141.252884	-3.328032	0.000000	-3.731515	0.000000	0.000000	0.000000	-0.126014	-0.006527	-0.041246	0.000000	0.000000	4.000000	42.000000	0.000000
2423.804161	-0.001865	0.577136	-0.088036	82.874840	103.751022	141.252884	-3.328032	0.000000	-3.731515	0.000000	0.000000	0.000000	-0.126014	-0.006527	-0.041246	0.000000	0.000000	4.000000	42.000000	0.000000
2423.807495	-0.002302	0.577060	-0.088204	82.874840	103.751022	141.252884	-3.328032	0.000000	-3.731515	0.000000	0.000000	0.000000	-0.131120	-0.022833	-0.050400	0.000000	0.000000	4.000000	42.000000	0.000000
2423.810828	-0.002774	0.576970	-0.088415	82.870270	103.825935	141.088531	-3.338835	0.000000	-3.721851	0.000000	0.000000	0.000000	-0.141409	-0.027007	-0.063548	0.000000	0.000000	4.000000	42.000000	0.000000
2423.814161	-0.002774	0.576970	-0.088415	82.870270	103.825935	141.088531	-3.338835	0.000000	-3.721851	0.000000	0.000000	0.000000	-0.141409	-0.027007	-0.063548	0.000000	0.000000	4.000000	42.000000	0.000000
2423.817495	-0.002774	0.576970	-0.088415	82.870270	103.825935	141.088531	-3.338835	0.000000	-3.721851	0.000000	0.000000	0.000000	-0.141409	-0.027007	-0.063548	0.000000	0.000000	4.000000	42.000000	0.000000
2423.820828	-0.002774	0.576970	-0.088415	82.856392	103.919502	140.677719	-3.363947	0.000000	-3.699170	0.000000	0.000000	0.000000	-0.141409	-0.027007	-0.063548	0.000000	0.000000	4.000000	42.000000	0.000000
2423.824161	-0.003262	0.576825	-0.088658	82.856392	103.919502	140.677719	-3.363947	0.000000	-3.699170	0.000000	0.000000	0.000000	-0.146416	-0.043274	-0.072775	0.000000	0.000000	4.000000	42.000000	0.000000
2423.827495	-0.003262	0.576825	-0.088658	82.856392	103.919502	140.677719	-3.363947	0.000000	-3.699170	0.000000	0.000000	0.000000	-0.146416	-0.043274	-0.072775	0.000000	0.000000	4.000000	42.000000	0.000000
2423.830828	-0.003749	0.576667	-0.088944	82.804207	103.944145	140.110794	-3.363947	0.000000	-3.699170	0.000000	0.000000	0.000000	-0.146092	-0.047443	-0.085906	0.000000	0.000000	4.000000	42.000000	0.000000
2423.834161	-0.003749	0.576667	-0.088944	82.804207	103.944145	140.110794	-3.363947	0.000000	-3.699170	0.000000	0.000000	0.000000	-0.146092	-0.047443	-0.085906	0.000000	0.000000	4.000000	42.000000	0.000000
2423.837495	-0.003749	0.576667	-0.088944	82.804207	103.944145	140.110794	-3.363947	0.000000	-3.699170	0.000000	0.000000	0.000000	-0.146092	-0.047443	-0.085906	0.000000	0.000000	4.000000	42.000000	0.000000
2423.840828	-0.004252	0.576495	-0.089275	82.671692	103.738960	139.730850	-3.393401	0.000000	-3.672169	0.000000	0.000000	0.000000	-0.150956	-0.051621	-0.099105	0.000000	0.000000	4.000000	42.000000	0.000000
2423.844161	-0.004252	0.576495	-0.089275	82.671692	103.738960	139.730850	-3.393401	0.000000	-3.672169	0.000000	0.000000	0.000000	-0.150956	-0.051621	-0.099105	0.000000	0.000000	4.000000	42.000000	0.000000
2423.847495	-0.004252	0.576495	-0.089275	82.671692	103.738960	139.730850	-3.393401	0.000000	-3.672169	0.000000	0.000000	0.000000	-0.150956	-0.051621	-0.099105	0.000000	0.000000	4.000000	42.000000	0.000000
2423.850828	-0.004772	0.576306	-0.089624	82.469620	103.347816	139.562225	-3.409753	0.000000	-3.656992	0.000000	0.000000	0.000000	-0.155849	-0.056687	-0.104899	0.000000	0.000000	4.000000	42.000000	0.000000
2423.854161	-0.004772	0.576306	-0.089624	82.469620	103.347816	139.562225	-3.409753	0.000000	-3.656992	0.000000	0.000000	0.000000	-0.155849	-0.056687	-0.104899	0.000000	0.000000	4.000000	42.000000	0.000000
2423.857495	-0.004772	0.576306	-0.089624	82.469620	103.347816	139.562225	-3.409753	0.000000	-3.656992	0.000000	0.000000	0.000000	-0.155849	-0.056687	-0.104899	0.000000	0.000000	4.000000	42.000000	0.000000
2423.860828	-0.004772	0.576306	-0.089624	82.245392	102.927299	139.403976	-3.426775	0.000000	-3.641047	0.000000	0.000000	0.000000	-0.155849	-0.056687	-0.104899	0.000000	0.000000	4.000000	42.000000	0.000000
2423.864161	-0.005290	0.576100	-0.089993	82.245392	102.927299	139.403976	-3.426775	0.000000	-3.641047	0.000000	0.000000	0.000000	-0.155473	-0.061765	-0.110646	0.000000	0.000000	4.000000	42.000000	0.000000
2423.867495	-0.005290	0.576100	-0.089993	82.245392	102.927299	139.403976	-3.426775	0.000000	-3.641047	0.000000	0.000000	0.000000	-0.155473	-0.061765	-0.110646	0.000000	0.000000	4.000000	42.000000	0.000000
2423.870828	-0.005824	0.575861	-0.090400	82.020561	102.540977	139.080902	-3.426775	0.000000	-3.641047	0.000000	0.000000	0.000000	-0.160210	-0.071908	-0.121978	0.000000	0.000000	4.000000	42.000000	0.000000
2423.874161	-0.005824	0.575861	-0.090400	82.020561	102.540977	139.080902	-3.426775	0.000000	-3.641047	0.000000	0.000000	0.000000	-0.160210	-0.071908	-0.121978	0.000000	0.000000	4.000000	42.000000	0.000000
2423.877495	-0.005824	0.575861	-0.090400	82.020561	102.540977	139.080902	-3.426775	0.000000	-3.641047	0.000000	0.000000	0.000000	-0.160210	-0.071908	-0.121978	0.000000	0.000000	4.000000	42.000000	0.000000
2423.880828	-0.005824	0.575861	-0.090400	81.811348	102.248047	138.567673	-3.462472	0.000000	-3.607116	0.000000	0.000000	0.000000	-0.160210	-0.071908	-0.121978	0.000000	0.000000	4.000000	42.000000	0.000000
2423.884161	-0.006356	0.575604	-0.090826	81.811348	102.248047	138.567673	-3.462472	0.000000	-3.607116	0.000000	0.000000	0.000000	-0.159758	-0.076948	-0.127774	0.000000	0.000000	4.000000	42.000000	0.000000
2423.887495	-0.006356	0.575604	-0.090826	81.811348	102.248047	138.567673	-3.462472	0.000000	-3.607116	0.000000	0.000000	0.000000	-0.159758	-0.076948	-0.127774	0.000000	0.000000	4.000000	42.000000	0.000000
2423.890828	-0.006921	0.575317	-0.091315	81.623825	102.060272	138.074066	-3.462472	0.000000	-3.607116	0.000000	0.000000	0.000000	-0.169458	-0.086155	-0.146711	0.000000	0.000000	4.000000	42.000000	0.000000
2423.894161	-0.006921	0.575317	-0.091315	81.623825	102.060272	138.074066	-3.462472	0.000000	-3.607116	0.000000	0.000000	0.000000	-0.169458	-0.086155	-0.146711	0.000000	0.000000	4.000000	42.000000	0.000000
2423.897495	-0.006921	0.575317	-0.091315	81.623825	102.060272	138.074066	-3.462472	0.000000	-3.607116	0.000000	0.000000	0.000000	-0.169458	-0.086155	-0.146711	0.000000	0.000000	4.000000	42.000000	0.000000
2423.900828	-0.007484	0.574996	-0.091842	81.438171	101.921257	137.834000	-3.501549	0.000000	-3.569195	0.000000	0.000000	0.000000	-0.168776	-0.096225	-0.158076	0.000000	0.000000	4.000000	42.000000	0.000000
2423.904161	-0.007484	0.574996	-0.091842	81.438171	101.921257	137.834000	-3.501549	0.000000	-3.569195	0.000000	0.000000	0.000000	-0.168776	-0.096225	-0.158076	0.000000	0.000000	4.000000	42.000000	0.000000
2423.907495	-0.007484	0.574996	-0.091842	81.438171	101.921257	137.834000	-3.501549	0.000000	-3.569195	0.000000	0.000000	0.000000	-0.168776	-0.096225	-0.158076	0.000000	0.000000	4.000000	42.000000	0.000000
2423.910828	-0.008045	0.574676	-0.092370	81.252769	101.780388	137.807693	-3.522573	0.000000	-3.548447	0.000000	0.000000	0.000000	-0.168283	-0.096135	-0.158445	0.000000	0.000000	4.000000	42.000000	0.000000
2423.914161	-0.008045	0.574676	-0.092370	81.252769	101.780388	137.807693	-3.522573	0.000000	-3.548447	0.000000	0.000000	0.000000	-0.168283	-0.096135	-0.158445	0.000000	0.000000	4.000000	42.000000	0.000000
2423.917495	-0.008045	0.574676	-0.092370	81.252769	101.780388	137.807693	-3.522573	0.000000	-3.548447	0.000000	0.000000	0.000000	-0.168283	-0.096135	-0.158445	0.000000	0.000000	4.000000	42.000000	0.000000
2423.920828	-0.008045	0.574676	-0.092370	81.079056	101.691452	137.889465	-3.543476	0.000000	-3.527574	0.000000	0.000000	0.000000	-0.168283	-0.096135	-0.158445	0.000000	0.000000	4.000000	42.000000	0.000000
2423.924161	-0.008586	0.574342	-0.092942	81.079056	101.691452	137.889465	-3.543476	0.000000	-3.527574	0.000000	0.000000	0.000000	-0.162296	-0.100182	-0.171648	0.000000	0.000000	4.000000	42.000000	0.000000
2423.927495	-0.008586	0.574342	-0.092942	81.079056	101.691452	137.889465	-3.543476	0.000000	-3.527574	0.000000	0.000000	0.000000	-0.162296	-0.100182	-0.171648	0.000000	0.000000	4.000000	42.000000	0.000000
2423.930828	-0.009126	0.574022	-0.093472	80.916969	101.607605	137.868820	-3.543476	0.000000	-3.527574	0.000000	0.000000	0.000000	-0.162102	-0.095885	-0.159055	0.000000	0.000000	4.000000	42.000000	0.000000
2423.934161	-0.009126	0.574022	-0.093472	80.916969	101.607605	137.868820	-3.543476	0.000000	-3.527574	0.000000	0.000000	0.000000	-0.162102	-0.095885	-0.159055	0.000000	0.000000	4.000000	42.000000	0.000000
2423.937495	-0.009126	0.574022	-0.093472	80.916969	101.607605	137.868820	-3.543476	0.000000	-3.527574	0.000000	0.000000	0.000000	-0.162102	-0.095885	-0.159055	0.000000	0.000000	4.000000	42.000000	0.000000
2423.940828	-0.009126	0.574022	-0.093472	80.765045	101.500076	137.611542	-3.585008	0.000000	-3.485358	0.000000	0.000000	0.000000	-0.162102	-0.095885	-0.159055	0.000000	0.000000	4.000000	42.000000	0.000000
2423.944161	-0.009630	0.573723	-0.094009	80.765045	101.500076	137.611542	-3.585008	0.000000	-3.485358	0.000000	0.000000	0.000000	-0.151227	-0.089854	-0.161041	0.000000	0.000000	4.000000	42.000000	0.000000
2423.947495	-0.009630	0.573723	-0.094009	80.765045	101.500076	137.611542	-3.585008	0.000000	-3.485358	0.000000	0.000000	0.000000	-0.151227	-0.089854	-0.161041	0.000000	0.000000	4.000000	42.000000	0.000000
2423.950828	-0.010116	0.573460	-0.094534	80.639809	101.363083	137.235489	-3.585008	0.000000	-3.485358	0.000000	0.000000	0.000000	-0.145708	-0.078754	-0.157577	0.000000	0.000000	4.000000	42.000000	0.000000
2423.954161	-0.010116	0.573460	-0.094534	80.639809	101.363083	137.235489	-3.585008	0.000000	-3.485358	0.000000	0.000000	0.000000	-0.145708	-0.078754	-0.157577	0.000000	0.000000	4.000000	42.000000	0.000000
2423.957495	-0.010116	0.573460	-0.094534	80.639809	101.363083	137.235489	-3.585008	0.000000	-3.485358	0.000000	0.000000	0.000000	-0.145708	-0.078754	-0.157577	0.000000	0.000000	4.000000	42.000000	0.000000
2423.960828	-0.010116	0.573460	-0.094534	80.532463	101.143929	136.952911	-3.623529	0.000000	-3.445292	0.000000	0.000000	0.000000	-0.145708	-0.078754	-0.157577	0.000000	0.000000	4.000000	42.000000	0.000000
2423.964161	-0.010635	0.573215	-0.095043	80.532463	101.143929	136.952911	-3.623529	0.000000	-3.445292	0.000000	0.000000	0.000000	-0.155754	-0.073668	-0.152623	0.000000	0.000000	4.000000	42.000000	0.000000
2423.967495	-0.010635	0.573215	-0.095043	80.532463	101.143929	136.952911	-3.623529	0.000000	-3.445292	0.000000	0.000000	0.000000	-0.155754	-0.073668	-0.152623	0.000000	0.000000	4.000000	42.000000	0.000000
2423.970828	-0.011171	0.573023	-0.095523	80.468384	100.934814	136.777374	-3.623529	0.000000	-3.445292	0.000000	0.000000	0.000000	-0.160743	-0.057565	-0.143896	0.000000	0.000000	4.000000	42.000000	0.000000
2423.974161	-0.011171	0.573023	-0.095523	80.468384	100.934814	136.777374	-3.623529	0.000000	-3.445292	0.000000	0.000000	0.000000	-0.160743	-0.057565	-0.143896	0.000000	0.000000	4.000000	42.000000	0.000000
2423.977495	-0.011171	0.573023	-0.095523	80.468384	100.934814	136.777374	-3.623529	0.000000	-3.445292	0.000000	0.000000	0.000000	-0.160743	-0.057565	-0.143896	0.000000	0.000000	4.000000	42.000000	0.000000
2423.980828	-0.011171	0.573023	-0.095523	80.462219	100.796471	136.662476	-3.661489	0.000000	-3.404922	0.000000	0.000000	0.000000	-0.160743	-0.057565	-0.143896	0.000000	0.000000	4.000000	42.000000	0.000000
2423.984161	-0.011723	0.572848	-0.095985	80.462219	100.796471	136.662476	-3.661489	0.000000	-3.404922	0.000000	0.000000	0.000000	-0.165635	-0.052538	-0.138806	0.000000	0.000000	4.000000	42.000000	0.000000
2423.987495	-0.011723	0.572848	-0.095985	80.462219	100.796471	136.662476	-3.661489	0.000000	-3.404922	0.000000	0.000000	0.000000	-0.165635	-0.052538	-0.138806	0.000000	0.000000	4.000000	42.000000	0.000000
2423.990828	-0.012291	0.572692	-0.096456	80.467804	100.712555	136.570084	-3.661489	0.000000	-3.404922	0.000000	0.000000	0.000000	-0.170280	-0.046602	-0.141169	0.000000	0.000000	4.000000	42.000000	0.000000
2423.994161	-0.012291	0.572692	-0.096456	80.467804	100.712555	136.570084	-3.661489	0.000000	-3.404922	0.000000	0.000000	0.000000	-0.170280	-0.046602	-0.141169	0.000000	0.000000	4.000000	42.000000	0.000000
2423.997495	-0.012291	0.572692	-0.096456	80.467804	100.712555	136.570084	-3.661489	0.000000	-3.404922	0.000000	0.000000	0.000000	-0.170280	-0.046602	-0.141169	0.000000	0.000000	4.000000	42.000000	0.000000
2424.000828	-0.012291	0.572692	-0.096456	80.472137	100.631134	136.471161	-3.699275	0.000000	-3.363833	0.000000	0.000000	0.000000	-0.170280	-0.046602	-0.141169	0.000000	0.000000	4.000000	42.000000	0.000000
2424.004161	-0.012840	0.572574	-0.096915	80.472137	100.631134	136.471161	-3.699275	0.000000	-3.363833	0.000000	0.000000	0.000000	-0.164832	-0.035654	-0.137631	0.000000	0.000000	4.000000	42.000000	0.000000
2424.007495	-0.012840	0.572574	-0.096915	80.472137	100.631134	136.471161	-3.699275	0.000000	-3.363833	0.000000	0.000000	0.000000	-0.164832	-0.035654	-0.137631	0.000000	0.000000	4.000000	42.000000	0.000000
2424.010828	-0.013354	0.572455	-0.097373	80.472343	100.587524	136.392532	-3.699275	0.000000	-3.363833	0.000000	0.000000	0.000000	-0.154160	-0.035686	-0.137531	0.000000	0.000000	4.000000	42.000000	0.000000
2424.014161	-0.013354	0.572455	-0.097373	80.472343	100.587524	136.392532	-3.699275	0.000000	-3.363833	0.000000	0.000000	0.000000	-0.154160	-0.035686	-0.137531	0.000000	0.000000	4.000000	42.000000	0.000000
2424.017495	-0.013354	0.572455	-0.097373	80.472343	100.587524	136.392532	-3.699275	0.000000	-3.363833	0.000000	0.000000	0.000000	-0.154160	-0.035686	-0.137531	0.000000	0.000000	4.000000	42.000000	0.000000
2424.020828	-0.013354	0.572455	-0.097373	80.470322	100.591499	136.361374	-3.735287	0.000000	-3.323797	0.000000	0.000000	0.000000	-0.154160	-0.035686	-0.137531	0.000000	0.000000	4.000000	42.000000	0.000000
2424.024161	-0.013900	0.572355	-0.097840	80.470322	100.591499	136.361374	-3.735287	0.000000	-3.323797	0.000000	0.000000	0.000000	-0.163925	-0.029804	-0.140060	0.000000	0.000000	4.000000	42.000000	0.000000
2424.027495	-0.013900	0.572355	-0.097840	80.470322	100.591499	136.361374	-3.735287	0.000000	-3.323797	0.000000	0.000000	0.000000	-0.163925	-0.029804	-0.140060	0.000000	0.000000	4.000000	42.000000	0.000000
2424.030828	-0.014464	0.572289	-0.098271	80.466347	100.616028	136.341965	-3.735287	0.000000	-3.323797	0.000000	0.000000	0.000000	-0.169054	-0.019808	-0.129430	0.000000	0.000000	4.000000	42.000000	0.000000
2424.034161	-0.014464	0.572289	-0.098271	80.466347	100.616028	136.341965	-3.735287	0.000000	-3.323797	0.000000	0.000000	0.000000	-0.169054	-0.019808	-0.129430	0.000000	0.000000	4.000000	42.000000	0.000000
2424.037495	-0.014464	0.572289	-0.098271	80.466347	100.616028	136.341965	-3.735287	0.000000	-3.323797	0.000000	0.000000	0.000000	-0.169054	-0.019808	-0.129430	0.000000	0.000000	4.000000	42.000000	0.000000
2424.040828	-0.014464	0.572289	-0.098271	80.464584	100.585815	136.257019	-3.771452	0.000000	-3.282704	0.000000	0.000000	0.000000	-0.169054	-0.019808	-0.129430	0.000000	0.000000	4.000000	42.000000	0.000000
2424.044161	-0.015027	0.572240	-0.098685	80.464584	100.585815	136.257019	-3.771452	0.000000	-3.282704	0.000000	0.000000	0.000000	-0.168879	-0.014809	-0.124157	0.000000	0.000000	4.000000	42.000000	0.000000
2424.047495	-0.015027	0.572240	-0.098685	80.464584	100.585815	136.257019	-3.771452	0.000000	-3.282704	0.000000	0.000000	0.000000	-0.168879	-0.014809	-0.124157	0.000000	0.000000	4.000000	42.000000	0.000000
2424.050828	-0.015605	0.572210	-0.099107	80.468010	100.472885	136.129837	-3.771452	0.000000	-3.282704	0.000000	0.000000	0.000000	-0.173507	-0.009012	-0.126542	0.000000	0.000000	4.000000	42.000000	0.000000
2424.054161	-0.015605	0.572210	-0.099107	80.468010	100.472885	136.129837	-3.771452	0.000000	-3.282704	0.000000	0.000000	0.000000	-0.173507	-0.009012	-0.126542	0.000000	0.000000	4.000000	42.000000	0.000000
2424.057495	-0.015605	0.572210	-0.099107	80.468010	100.472885	136.129837	-3.771452	0.000000	-3.282704	0.000000	0.000000	0.000000	-0.173507	-0.009012	-0.126542	0.000000	0.000000	4.000000	42.000000	0.000000
2424.060828	-0.015605	0.572210	-0.099107	80.477257	100.258842	135.957809	-3.806777	0.000000	-3.241674	0.000000	0.000000	0.000000	-0.173507	-0.009012	-0.126542	0.000000	0.000000	4.000000	42.000000	0.000000
2424.064161	-0.016201	0.572194	-0.099487	80.477257	100.258842	135.957809	-3.806777	0.000000	-3.241674	0.000000	0.000000	0.000000	-0.178780	-0.004888	-0.114070	0.000000	0.000000	4.000000	42.000000	0.000000
2424.067495	-0.016201	0.572194	-0.099487	80.477257	100.258842	135.957809	-3.806777	0.000000	-3.241674	0.000000	0.000000	0.000000	-0.178780	-0.004888	-0.114070	0.000000	0.000000	4.000000	42.000000	0.000000
2424.070828	-0.016780	0.572210	-0.099831	80.490829	99.977089	135.705704	-3.806777	0.000000	-3.241674	0.000000	0.000000	0.000000	-0.173836	0.005102	-0.103029	0.000000	0.000000	4.000000	42.000000	0.000000
2424.074161	-0.016780	0.572210	-0.099831	80.490829	99.977089	135.705704	-3.806777	0.000000	-3.241674	0.000000	0.000000	0.000000	-0.173836	0.005102	-0.103029	0.000000	0.000000	4.000000	42.000000	0.000000
2424.077495	-0.016780	0.572210	-0.099831	80.490829	99.977089	135.705704	-3.806777	0.000000	-3.241674	0.000000	0.000000	0.000000	-0.173836	0.005102	-0.103029	0.000000	0.000000	4.000000	42.000000	0.000000
2424.080828	-0.016780	0.572210	-0.099831	80.509323	99.651863	135.443588	-3.840590	0.000000	-3.201542	0.000000	0.000000	0.000000	-0.173836	0.005102	-0.103029	0.000000	0.000000	4.000000	42.000000	0.000000
2424.084161	-0.017343	0.572205	-0.100143	80.509323	99.651863	135.443588	-3.840590	0.000000	-3.201542	0.000000	0.000000	0.000000	-0.168875	-0.001660	-0.093748	0.000000	0.000000	4.000000	42.000000	0.000000
2424.087495	-0.017343	0.572205	-0.100143	80.509323	99.651863	135.443588	-3.840590	0.000000	-3.201542	0.000000	0.000000	0.000000	-0.168875	-0.001660	-0.093748	0.000000	0.000000	4.000000	42.000000	0.000000
2424.090828	-0.017891	0.572213	-0.100412	80.526787	99.306412	135.159973	-3.840590	0.000000	-3.201542	0.000000	0.000000	0.000000	-0.164156	0.002493	-0.080771	0.000000	0.000000	4.000000	42.000000	0.000000
2424.094161	-0.017891	0.572213	-0.100412	80.526787	99.306412	135.159973	-3.840590	0.000000	-3.201542	0.000000	0.000000	0.000000	-0.164156	0.002493	-0.080771	0.000000	0.000000	4.000000	42.000000	0.000000
2424.097495	-0.017891	0.572213	-0.100412	80.526787	99.306412	135.159973	-3.840590	0.000000	-3.201542	0.000000	0.000000	0.000000	-0.164156	0.002493	-0.080771	0.000000	0.000000	4.000000	42.000000	0.000000
2424.100828	-0.017891	0.572213	-0.100412	80.540863	99.017776	134.893021	-3.870658	0.000000	-3.165123	0.000000	0.000000	0.000000	-0.164156	0.002493	-0.080771	0.000000	0.000000	4.000000	42.000000	0.000000
2424.104161	-0.018439	0.572180	-0.100645	80.540863	99.017776	134.893021	-3.870658	0.000000	-3.165123	0.000000	0.000000	0.000000	-0.164496	-0.010045	-0.069825	0.000000	0.000000	4.000000	42.000000	0.000000
2424.107495	-0.018439	0.572180	-0.100645	80.540863	99.017776	134.893021	-3.870658	0.000000	-3.165123	0.000000	0.000000	0.000000	-0.164496	-0.010045	-0.069825	0.000000	0.000000	4.000000	42.000000	0.000000
2424.110828	-0.018988	0.572143	-0.100854	80.550148	98.820656	134.650818	-3.870658	0.000000	-3.165123	0.000000	0.000000	0.000000	-0.164685	-0.010909	-0.062646	0.000000	0.000000	4.000000	42.000000	0.000000
2424.114161	-0.018988	0.572143	-0.100854	80.550148	98.820656	134.650818	-3.870658	0.000000	-3.165123	0.000000	0.000000	0.000000	-0.164685	-0.010909	-0.062646	0.000000	0.000000	4.000000	42.000000	0.000000
2424.117495	-0.018988	0.572143	-0.100854	80.550148	98.820656	134.650818	-3.870658	0.000000	-3.165123	0.000000	0.000000	0.000000	-0.164685	-0.010909	-0.062646	0.000000	0.000000	4.000000	42.000000	0.000000
2424.120828	-0.018988	0.572143	-0.100854	80.551796	98.738815	134.461197	-3.898133	0.000000	-3.131223	0.000000	0.000000	0.000000	-0.164685	-0.010909	-0.062646	0.000000	0.000000	4.000000	42.000000	0.000000
2424.124161	-0.019537	0.572068	-0.101051	80.551796	98.738815	134.461197	-3.898133	0.000000	-3.131223	0.000000	0.000000	0.000000	-0.164710	-0.022615	-0.059143	0.000000	0.000000	4.000000	42.000000	0.000000
2424.127495	-0.019537	0.572068	-0.101051	80.551796	98.738815	134.461197	-3.898133	0.000000	-3.131223	0.000000	0.000000	0.000000	-0.164710	-0.022615	-0.059143	0.000000	0.000000	4.000000	42.000000	0.000000
2424.130828	-0.020100	0.571959	-0.101287	80.547279	98.775169	134.416275	-3.898133	0.000000	-3.131223	0.000000	0.000000	0.000000	-0.168979	-0.032643	-0.070805	0.000000	0.000000	4.000000	42.000000	0.000000
2424.134161	-0.020100	0.571959	-0.101287	80.547279	98.775169	134.416275	-3.898133	0.000000	-3.131223	0.000000	0.000000	0.000000	-0.168979	-0.032643	-0.070805	0.000000	0.000000	4.000000	42.000000	0.000000
2424.137495	-0.020100	0.571959	-0.101287	80.547279	98.775169	134.416275	-3.898133	0.000000	-3.131223	0.000000	0.000000	0.000000	-0.168979	-0.032643	-0.070805	0.000000	0.000000	4.000000	42.000000	0.000000
2424.140828	-0.020100	0.571959	-0.101287	80.542709	98.808662	134.514832	-3.925613	0.000000	-3.096702	0.000000	0.000000	0.000000	-0.168979	-0.032643	-0.070805	0.000000	0.000000	4.000000	42.000000	0.000000
2424.144161	-0.020681	0.571848	-0.101500	80.542709	98.808662	134.514832	-3.925613	0.000000	-3.096702	0.000000	0.000000	0.000000	-0.174262	-0.033445	-0.063942	0.000000	0.000000	4.000000	42.000000	0.000000
2424.147495	-0.020681	0.571848	-0.101500	80.542709	98.808662	134.514832	-3.925613	0.000000	-3.096702	0.000000	0.000000	0.000000	-0.174262	-0.033445	-0.063942	0.000000	0.000000	4.000000	42.000000	0.000000
2424.150828	-0.021275	0.571722	-0.101759	80.535919	98.851227	134.637802	-3.925613	0.000000	-3.096702	0.000000	0.000000	0.000000	-0.178350	-0.037634	-0.077541	0.000000	0.000000	4.000000	42.000000	0.000000
2424.154161	-0.021275	0.571722	-0.101759	80.535919	98.851227	134.637802	-3.925613	0.000000	-3.096702	0.000000	0.000000	0.000000	-0.178350	-0.037634	-0.077541	0.000000	0.000000	4.000000	42.000000	0.000000
2424.157495	-0.021275	0.571722	-0.101759	80.535919	98.851227	134.637802	-3.925613	0.000000	-3.096702	0.000000	0.000000	0.000000	-0.178350	-0.037634	-0.077541	0.000000	0.000000	4.000000	42.000000	0.000000
2424.160828	-0.021275	0.571722	-0.101759	80.529709	98.877968	134.718048	-3.954680	0.000000	-3.059494	0.000000	0.000000	0.000000	-0.178350	-0.037634	-0.077541	0.000000	0.000000	4.000000	42.000000	0.000000
2424.164161	-0.021870	0.571614	-0.102000	80.529709	98.877968	134.718048	-3.954680	0.000000	-3.059494	0.000000	0.000000	0.000000	-0.178445	-0.032587	-0.072293	0.000000	0.000000	4.000000	42.000000	0.000000
2424.167495	-0.021870	0.571614	-0.102000	80.529709	98.877968	134.718048	-3.954680	0.000000	-3.059494	0.000000	0.000000	0.000000	-0.178445	-0.032587	-0.072293	0.000000	0.000000	4.000000	42.000000	0.000000
2424.170828	-0.022415	0.571522	-0.102220	80.515938	98.894081	134.740128	-3.954680	0.000000	-3.059494	0.000000	0.000000	0.000000	-0.163402	-0.027583	-0.066084	0.000000	0.000000	4.000000	42.000000	0.000000
2424.174161	-0.022415	0.571522	-0.102220	80.515938	98.894081	134.740128	-3.954680	0.000000	-3.059494	0.000000	0.000000	0.000000	-0.163402	-0.027583	-0.066084	0.000000	0.000000	4.000000	42.000000	0.000000
2424.177495	-0.022415	0.571522	-0.102220	80.515938	98.894081	134.740128	-3.954680	0.000000	-3.059494	0.000000	0.000000	0.000000	-0.163402	-0.027583	-0.066084	0.000000	0.000000	4.000000	42.000000	0.000000
2424.180828	-0.022415	0.571522	-0.102220	80.500732	98.809296	134.611847	-3.982728	0.000000	-3.022892	0.000000	0.000000	0.000000	-0.163402	-0.027583	-0.066084	0.000000	0.000000	4.000000	42.000000	0.000000
2424.184161	-0.022911	0.571444	-0.102395	80.500732	98.809296	134.611847	-3.982728	0.000000	-3.022892	0.000000	0.000000	0.000000	-0.148893	-0.023393	-0.052369	0.000000	0.000000	4.000000	42.000000	0.000000
2424.187495	-0.022911	0.571444	-0.102395	80.500732	98.809296	134.611847	-3.982728	0.000000	-3.022892	0.000000	0.000000	0.000000	-0.148893	-0.023393	-0.052369	0.000000	0.000000	4.000000	42.000000	0.000000
2424.190828	-0.022911	0.571444	-0.102395	80.482994	98.633644	134.398911	-3.982728	0.000000	-3.022892	0.000000	0.000000	0.000000	-0.148893	-0.023393	-0.052369	0.000000	0.000000	4.000000	42.000000	0.000000
2424.194161	-0.022911	0.571444	-0.102395	80.482994	98.633644	134.398911	-3.982728	0.000000	-3.022892	0.000000	0.000000	0.000000	-0.148893	-0.023393	-0.052369	0.000000	0.000000	4.000000	42.000000	0.000000
2424.197495	-0.023647	0.571377	-0.102517	80.469604	98.377686	134.145020	-3.994511	0.000000	-3.007305	0.000000	0.000000	0.000000	-0.220821	-0.020017	-0.036844	0.000000	0.000000	4.000000	42.000000	0.000000
2424.200828	-0.023647	0.571377	-0.102517	80.469604	98.377686	134.145020	-3.994511	0.000000	-3.007305	0.000000	0.000000	0.000000	0.000000	-0.000008	0.000001	0.000000	0.000000	4.000000	42.000000	0.000000
2424.204161	-0.023647	0.571377	-0.102517	80.469604	98.377686	134.145020	-3.994511	0.000000	-3.007305	0.000000	0.000000	0.000000	0.000000	-0.000008	0.000001	0.000000	0.000000	4.000000	42.000000	0.000000
2424.207495	-0.023647	0.571377	-0.102517	80.477257	98.003288	133.746796	-4.010030	0.000000	-2.986580	0.000000	0.000000	0.000000	0.000000	-0.000008	0.000001	0.000000	0.000000	4.000000	42.000000	0.000000
2424.210828	-0.023937	0.571371	-0.102487	80.477257	98.003288	133.746796	-4.010030	0.000000	-2.986580	0.000000	0.000000	0.000000	-0.086867	-0.001656	0.009103	0.000000	0.000000	4.000000	42.000000	0.000000
2424.214161	-0.023937	0.571371	-0.102487	80.477257	98.003288	133.746796	-4.010030	0.000000	-2.986580	0.000000	0.000000	0.000000	-0.086867	-0.001656	0.009103	0.000000	0.000000	4.000000	42.000000	0.000000
2424.217495	-0.023937	0.571371	-0.102487	80.499245	97.625961	133.340408	-4.015034	0.000000	-2.979849	0.000000	0.000000	0.000000	-0.086867	-0.001656	0.009103	0.000000	0.000000	4.000000	42.000000	0.000000
2424.220828	-0.023937	0.571371	-0.102487	80.499245	97.625961	133.340408	-4.015034	0.000000	-2.979849	0.000000	0.000000	0.000000	-0.086867	-0.001656	0.009103	0.000000	0.000000	4.000000	42.000000	0.000000
2424.224161	-0.024145	0.571380	-0.102408	80.499245	97.625961	133.340408	-4.015034	0.000000	-2.979849	0.000000	0.000000	0.000000	-0.062512	0.002534	0.023748	0.000000	0.000000	4.000000	42.000000	0.000000
2424.227495	-0.024145	0.571380	-0.102408	80.518982	97.281639	132.992523	-4.015034	0.000000	-2.979849	0.000000	0.000000	0.000000	-0.062512	0.002534	0.023748	0.000000	0.000000	4.000000	42.000000	0.000000
2424.230828	-0.024145	0.571380	-0.102408	80.518982	97.281639	132.992523	-4.015034	0.000000	-2.979849	0.000000	0.000000	0.000000	-0.062512	0.002534	0.023748	0.000000	0.000000	4.000000	42.000000	0.000000
2424.234161	-0.024145	0.571380	-0.102408	80.518982	97.281639	132.992523	-4.015034	0.000000	-2.979849	0.000000	0.000000	0.000000	-0.062512	0.002534	0.023748	0.000000	0.000000	4.000000	42.000000	0.000000
2424.237495	-0.024447	0.571355	-0.102205	80.527252	97.131149	132.854904	-4.017841	0.000000	-2.976062	0.000000	0.000000	0.000000	-0.090496	-0.007421	0.060989	0.000000	0.000000	4.000000	42.000000	0.000000
2424.240828	-0.024447	0.571355	-0.102205	80.527252	97.131149	132.854904	-4.017841	0.000000	-2.976062	0.000000	0.000000	0.000000	-0.090496	-0.007421	0.060989	0.000000	0.000000	4.000000	42.000000	0.000000
2424.244161	-0.024447	0.571355	-0.102205	80.527252	97.131149	132.854904	-4.017841	0.000000	-2.976062	0.000000	0.000000	0.000000	-0.090496	-0.007421	0.060989	0.000000	0.000000	4.000000	42.000000	0.000000
2424.247495	-0.024447	0.571355	-0.102205	80.528770	97.118347	132.848724	-4.020682	0.000000	-2.972224	0.000000	0.000000	0.000000	-0.090496	-0.007421	0.060989	0.000000	0.000000	4.000000	42.000000	0.000000
2424.250828	-0.024558	0.571339	-0.102063	80.528770	97.118347	132.848724	-4.020682	0.000000	-2.972224	0.000000	0.000000	0.000000	-0.033415	-0.004962	0.042486	0.000000	0.000000	4.000000	42.000000	0.000000
2424.254161	-0.024558	0.571339	-0.102063	80.528770	97.118347	132.848724	-4.020682	0.000000	-2.972224	0.000000	0.000000	0.000000	-0.033415	-0.004962	0.042486	0.000000	0.000000	4.000000	42.000000	0.000000
2424.257495	-0.024558	0.571339	-0.102063	80.528748	97.104736	132.848724	-4.020808	0.000000	-2.972053	0.000000	0.000000	0.000000	-0.033415	-0.004962	0.042486	0.000000	0.000000	4.000000	42.000000	0.000000
2424.260828	-0.024558	0.571339	-0.102063	80.528748	97.104736	132.848724	-4.020808	0.000000	-2.972053	0.000000	0.000000	0.000000	-0.033415	-0.004962	0.042486	0.000000	0.000000	4.000000	42.000000	0.000000
2424.264161	-0.024638	0.571319	-0.101894	80.528748	97.104736	132.848724	-4.020808	0.000000	-2.972053	0.000000	0.000000	0.000000	-0.023836	-0.005814	0.050603	0.000000	0.000000	4.000000	42.000000	0.000000
2424.267495	-0.024638	0.571319	-0.101894	80.528168	97.117722	132.859421	-4.020808	0.000000	-2.972053	0.000000	0.000000	0.000000	-0.023836	-0.005814	0.050603	0.000000	0.000000	4.000000	42.000000	0.000000
2424.270828	-0.024638	0.571319	-0.101894	80.528168	97.117722	132.859421	-4.020808	0.000000	-2.972053	0.000000	0.000000	0.000000	-0.023836	-0.005814	0.050603	0.000000	0.000000	4.000000	42.000000	0.000000
2424.274161	-0.024638	0.571319	-0.101894	80.528168	97.117722	132.859421	-4.020808	0.000000	-2.972053	0.000000	0.000000	0.000000	-0.023836	-0.005814	0.050603	0.000000	0.000000	4.000000	42.000000	0.000000
2424.277495	-0.024684	0.571272	-0.101474	80.528984	97.107231	132.846390	-4.019956	0.000000	-2.973207	0.000000	0.000000	0.000000	-0.013823	-0.014212	0.125938	0.000000	0.000000	4.000000	42.000000	0.000000
2424.280828	-0.024684	0.571272	-0.101474	80.528984	97.107231	132.846390	-4.019956	0.000000	-2.973207	0.000000	0.000000	0.000000	-0.013823	-0.014212	0.125938	0.000000	0.000000	4.000000	42.000000	0.000000
2424.284161	-0.024684	0.571272	-0.101474	80.528984	97.107231	132.846390	-4.019956	0.000000	-2.973207	0.000000	0.000000	0.000000	-0.013823	-0.014212	0.125938	0.000000	0.000000	4.000000	42.000000	0.000000
2424.287495	-0.024684	0.571272	-0.101474	80.528687	97.077827	132.799316	-4.014948	0.000000	-2.979965	0.000000	0.000000	0.000000	-0.013823	-0.014212	0.125938	0.000000	0.000000	4.000000	42.000000	0.000000
2424.290828	-0.024616	0.571263	-0.101227	80.528687	97.077827	132.799316	-4.014948	0.000000	-2.979965	0.000000	0.000000	0.000000	0.020321	-0.002559	0.074171	0.000000	0.000000	4.000000	42.000000	0.000000
2424.294161	-0.024616	0.571263	-0.101227	80.528687	97.077827	132.799316	-4.014948	0.000000	-2.979965	0.000000	0.000000	0.000000	0.020321	-0.002559	0.074171	0.000000	0.000000	4.000000	42.000000	0.000000
2424.297495	-0.024616	0.571263	-0.101227	80.531868	97.010002	132.711609	-4.010180	0.000000	-2.986379	0.000000	0.000000	0.000000	0.020321	-0.002559	0.074171	0.000000	0.000000	4.000000	42.000000	0.000000
2424.300828	-0.024522	0.571299	-0.100873	80.531868	97.010002	132.711609	-4.010180	0.000000	-2.986379	0.000000	0.000000	0.000000	0.028331	0.010728	0.106404	0.000000	0.000000	4.000000	42.000000	0.000000
2424.304161	-0.024522	0.571299	-0.100873	80.531868	97.010002	132.711609	-4.010180	0.000000	-2.986379	0.000000	0.000000	0.000000	0.028331	0.010728	0.106404	0.000000	0.000000	4.000000	42.000000	0.000000
2424.307495	-0.024522	0.571299	-0.100873	80.534256	96.960732	132.636856	-4.003352	0.000000	-2.995525	0.000000	0.000000	0.000000	0.028331	0.010728	0.106404	0.000000	0.000000	4.000000	42.000000	0.000000
2424.310828	-0.024522	0.571299	-0.100873	80.534256	96.960732	132.636856	-4.003352	0.000000	-2.995525	0.000000	0.000000	0.000000	0.028331	0.010728	0.106404	0.000000	0.000000	4.000000	42.000000	0.000000
2424.314161	-0.024395	0.571332	-0.100491	80.534256	96.960732	132.636856	-4.003352	0.000000	-2.995525	0.000000	0.000000	0.000000	0.038053	0.009832	0.114513	0.000000	0.000000	4.000000	42.000000	0.000000
2424.317495	-0.024395	0.571332	-0.100491	80.535065	96.910713	132.560318	-4.003352	0.000000	-2.995525	0.000000	0.000000	0.000000	0.038053	0.009832	0.114513	0.000000	0.000000	4.000000	42.000000	0.000000
2424.320828	-0.024395	0.571332	-0.100491	80.535065	96.910713	132.560318	-4.003352	0.000000	-2.995525	0.000000	0.000000	0.000000	0.038053	0.009832	0.114513	0.000000	0.000000	4.000000	42.000000	0.000000
2424.324161	-0.024395	0.571332	-0.100491	80.535065	96.910713	132.560318	-4.003352	0.000000	-2.995525	0.000000	0.000000	0.000000	0.038053	0.009832	0.114513	0.000000	0.000000	4.000000	42.000000	0.000000
2424.327495	-0.024115	0.571419	-0.099589	80.536499	96.842247	132.465073	-3.995472	0.000000	-3.006028	0.000000	0.000000	0.000000	0.083827	0.026071	0.270461	0.000000	0.000000	4.000000	42.000000	0.000000
2424.330828	-0.024115	0.571419	-0.099589	80.536499	96.842247	132.465073	-3.995472	0.000000	-3.006028	0.000000	0.000000	0.000000	-0.000000	0.000000	0.000000	0.000000	0.000000	4.000000	42.000000	0.000000
2424.334161	-0.024115	0.571419	-0.099589	80.536499	96.842247	132.465073	-3.995472	0.000000	-3.006028	0.000000	0.000000	0.000000	-0.000000	0.000000	0.000000	0.000000	0.000000	4.000000	42.000000	0.000000
2424.337495	-0.024115	0.571419	-0.099589	80.533257	96.766121	132.364563	-3.977024	0.000000	-3.030393	0.000000	0.000000	0.000000	-0.000000	0.000000	0.000000	0.000000	0.000000	4.000000	42.000000	0.000000
2424.340828	-0.024115	0.571419	-0.099589	80.533257	96.766121	132.364563	-3.977024	0.000000	-3.030393	0.000000	0.000000	0.000000	-0.000000	0.000000	0.000000	0.000000	0.000000	4.000000	42.000000	0.000000
2424.344161	-0.023962	0.571436	-0.099082	80.533257	96.766121	132.364563	-3.977024	0.000000	-3.030393	0.000000	0.000000	0.000000	0.046086	0.005310	0.152246	0.000000	0.000000	4.000000	42.000000	0.000000
2424.347495	-0.023962	0.571436	-0.099082	80.518814	96.681946	132.270844	-3.977024	0.000000	-3.030393	0.000000	0.000000	0.000000	0.046086	0.005310	0.152246	0.000000	0.000000	4.000000	42.000000	0.000000
2424.350828	-0.023830	0.571445	-0.098501	80.518814	96.681946	132.270844	-3.977024	0.000000	-3.030393	0.000000	0.000000	0.000000	0.039657	0.002563	0.174141	0.000000	0.000000	4.000000	42.000000	0.000000
2424.354161	-0.023830	0.571445	-0.098501	80.518814	96.681946	132.270844	-3.977024	0.000000	-3.030393	0.000000	0.000000	0.000000	0.039657	0.002563	0.174141	0.000000	0.000000	4.000000	42.000000	0.000000
2424.357495	-0.023830	0.571445	-0.098501	80.472298	96.532478	132.142044	-3.955342	0.000000	-3.058638	0.000000	0.000000	0.000000	0.039657	0.002563	0.174141	0.000000	0.000000	4.000000	42.000000	0.000000
2424.360828	-0.023830	0.571445	-0.098501	80.472298	96.532478	132.142044	-3.955342	0.000000	-3.058638	0.000000	0.000000	0.000000	0.039657	0.002563	0.174141	0.000000	0.000000	4.000000	42.000000	0.000000
2424.364161	-0.023667	0.571464	-0.097851	80.472298	96.532478	132.142044	-3.955342	0.000000	-3.058638	0.000000	0.000000	0.000000	0.048711	0.005645	0.195187	0.000000	0.000000	4.000000	42.000000	0.000000
2424.367495	-0.023667	0.571464	-0.097851	80.392639	96.295845	131.960464	-3.955342	0.000000	-3.058638	0.000000	0.000000	0.000000	0.048711	0.005645	0.195187	0.000000	0.000000	4.000000	42.000000	0.000000
2424.370828	-0.023493	0.571470	-0.097100	80.392639	96.295845	131.960464	-3.955342	0.000000	-3.058638	0.000000	0.000000	0.000000	0.052123	0.001863	0.225165	0.000000	0.000000	4.000000	42.000000	0.000000
2424.374161	-0.023493	0.571470	-0.097100	80.392639	96.295845	131.960464	-3.955342	0.000000	-3.058638	0.000000	0.000000	0.000000	0.052123	0.001863	0.225165	0.000000	0.000000	4.000000	42.000000	0.000000
2424.377495	-0.023493	0.571470	-0.097100	80.309799	96.053673	131.771469	-3.927393	0.000000	-3.094445	0.000000	0.000000	0.000000	0.052123	0.001863	0.225165	0.000000	0.000000	4.000000	42.000000	0.000000
2424.380828	-0.023493	0.571470	-0.097100	80.309799	96.053673	131.771469	-3.927393	0.000000	-3.094445	0.000000	0.000000	0.000000	0.052123	0.001863	0.225165	0.000000	0.000000	4.000000	42.000000	0.000000
2424.384161	-0.023338	0.571453	-0.096320	80.309799	96.053673	131.771469	-3.927393	0.000000	-3.094445	0.000000	0.000000	0.000000	0.046660	-0.005234	0.234062	0.000000	0.000000	4.000000	42.000000	0.000000
2424.387495	-0.023338	0.571453	-0.096320	80.230843	95.842896	131.609024	-3.927393	0.000000	-3.094445	0.000000	0.000000	0.000000	0.046660	-0.005234	0.234062	0.000000	0.000000	4.000000	42.000000	0.000000
2424.390828	-0.023187	0.571442	-0.095447	80.230843	95.842896	131.609024	-3.927393	0.000000	-3.094445	0.000000	0.000000	0.000000	0.045144	-0.003291	0.261812	0.000000	0.000000	4.000000	42.000000	0.000000
2424.394161	-0.023187	0.571442	-0.095447	80.230843	95.842896	131.609024	-3.927393	0.000000	-3.094445	0.000000	0.000000	0.000000	0.045144	-0.003291	0.261812	0.000000	0.000000	4.000000	42.000000	0.000000
2424.397495	-0.023187	0.571442	-0.095447	80.151741	95.629883	131.417862	-3.895275	0.000000	-3.134778	0.000000	0.000000	0.000000	0.045144	-0.003291	0.261812	0.000000	0.000000	4.000000	42.000000	0.000000
2424.400828	-0.023187	0.571442	-0.095447	80.151741	95.629883	131.417862	-3.895275	0.000000	-3.134778	0.000000	0.000000	0.000000	0.045144	-0.003291	0.261812	0.000000	0.000000	4.000000	42.000000	0.000000
2424.404161	-0.023071	0.571390	-0.094565	80.151741	95.629883	131.417862	-3.895275	0.000000	-3.134778	0.000000	0.000000	0.000000	0.034879	-0.015583	0.264825	0.000000	0.000000	4.000000	42.000000	0.000000
2424.407495	-0.023071	0.571390	-0.094565	80.060059	95.440712	131.220337	-3.895275	0.000000	-3.134778	0.000000	0.000000	0.000000	0.034879	-0.015583	0.264825	0.000000	0.000000	4.000000	42.000000	0.000000
2424.410828	-0.022991	0.571313	-0.093653	80.060059	95.440712	131.220337	-3.895275	0.000000	-3.134778	0.000000	0.000000	0.000000	0.024191	-0.022951	0.273385	0.000000	0.000000	4.000000	42.000000	0.000000
2424.414161	-0.022991	0.571313	-0.093653	80.060059	95.440712	131.220337	-3.895275	0.000000	-3.134778	0.000000	0.000000	0.000000	0.024191	-0.022951	0.273385	0.000000	0.000000	4.000000	42.000000	0.000000
2424.417495	-0.022991	0.571313	-0.093653	79.955727	95.191360	130.919449	-3.862013	0.000000	-3.175666	0.000000	0.000000	0.000000	0.024191	-0.022951	0.273385	0.000000	0.000000	4.000000	42.000000	0.000000
2424.420828	-0.022991	0.571313	-0.093653	79.955727	95.191360	130.919449	-3.862013	0.000000	-3.175666	0.000000	0.000000	0.000000	0.024191	-0.022951	0.273385	0.000000	0.000000	4.000000	42.000000	0.000000
2424.424161	-0.022948	0.571245	-0.092676	79.955727	95.191360	130.919449	-3.862013	0.000000	-3.175666	0.000000	0.000000	0.000000	0.012738	-0.020353	0.293052	0.000000	0.000000	4.000000	42.000000	0.000000
2424.427495	-0.022948	0.571245	-0.092676	79.825119	94.892555	130.568817	-3.862013	0.000000	-3.175666	0.000000	0.000000	0.000000	0.012738	-0.020353	0.293052	0.000000	0.000000	4.000000	42.000000	0.000000
2424.430828	-0.022926	0.571169	-0.091651	79.825119	94.892555	130.568817	-3.862013	0.000000	-3.175666	0.000000	0.000000	0.000000	0.006774	-0.022855	0.307480	0.000000	0.000000	4.000000	42.000000	0.000000
2424.434161	-0.022926	0.571169	-0.091651	79.825119	94.892555	130.568817	-3.862013	0.000000	-3.175666	0.000000	0.000000	0.000000	0.006774	-0.022855	0.307480	0.000000	0.000000	4.000000	42.000000	0.000000
2424.437495	-0.022926	0.571169	-0.091651	79.656357	94.506966	130.224167	-3.826730	0.000000	-3.218096	0.000000	0.000000	0.000000	0.006774	-0.022855	0.307480	0.000000	0.000000	4.000000	42.000000	0.000000
2424.440828	-0.022923	0.571104	-0.090585	79.656357	94.506966	130.224167	-3.826730	0.000000	-3.218096	0.000000	0.000000	0.000000	0.000894	-0.019467	0.320035	0.000000	0.000000	4.000000	42.000000	0.000000
2424.444161	-0.022923	0.571104	-0.090585	79.656357	94.506966	130.224167	-3.826730	0.000000	-3.218096	0.000000	0.000000	0.000000	0.000894	-0.019467	0.320035	0.000000	0.000000	4.000000	42.000000	0.000000
2424.447495	-0.022923	0.571104	-0.090585	79.463135	94.069038	129.949829	-3.808027	0.000000	-3.240206	0.000000	0.000000	0.000000	0.000894	-0.019467	0.320035	0.000000	0.000000	4.000000	42.000000	0.000000
2424.450828	-0.022925	0.571064	-0.089432	79.463135	94.069038	129.949829	-3.808027	0.000000	-3.240206	0.000000	0.000000	0.000000	-0.000594	-0.012061	0.345864	0.000000	0.000000	4.000000	42.000000	0.000000
2424.454161	-0.022925	0.571064	-0.089432	79.463135	94.069038	129.949829	-3.808027	0.000000	-3.240206	0.000000	0.000000	0.000000	-0.000594	-0.012061	0.345864	0.000000	0.000000	4.000000	42.000000	0.000000
2424.457495	-0.022925	0.571064	-0.089432	79.276443	93.621544	129.674515	-3.787488	0.000000	-3.264190	0.000000	0.000000	0.000000	-0.000594	-0.012061	0.345864	0.000000	0.000000	4.000000	42.000000	0.000000
2424.460828	-0.022945	0.571018	-0.088256	79.276443	93.621544	129.674515	-3.787488	0.000000	-3.264190	0.000000	0.000000	0.000000	-0.006171	-0.013815	0.352839	0.000000	0.000000	4.000000	42.000000	0.000000
2424.464161	-0.022945	0.571018	-0.088256	79.276443	93.621544	129.674515	-3.787488	0.000000	-3.264190	0.000000	0.000000	0.000000	-0.006171	-0.013815	0.352839	0.000000	0.000000	4.000000	42.000000	0.000000
2424.467495	-0.022945	0.571018	-0.088256	79.106682	93.199341	129.405472	-3.766451	0.000000	-3.288441	0.000000	0.000000	0.000000	-0.006171	-0.013815	0.352839	0.000000	0.000000	4.000000	42.000000	0.000000
2424.470828	-0.022953	0.570996	-0.086992	79.106682	93.199341	129.405472	-3.766451	0.000000	-3.288441	0.000000	0.000000	0.000000	-0.002398	-0.006584	0.378954	0.000000	0.000000	4.000000	42.000000	0.000000
2424.474161	-0.022953	0.570996	-0.086992	79.106682	93.199341	129.405472	-3.766451	0.000000	-3.288441	0.000000	0.000000	0.000000	-0.002398	-0.006584	0.378954	0.000000	0.000000	4.000000	42.000000	0.000000
2424.477495	-0.022953	0.570996	-0.086992	78.970505	92.844688	129.166580	-3.743017	0.000000	-3.315090	0.000000	0.000000	0.000000	-0.002398	-0.006584	0.378954	0.000000	0.000000	4.000000	42.000000	0.000000
2424.480828	-0.022963	0.570985	-0.085687	78.970505	92.844688	129.166580	-3.743017	0.000000	-3.315090	0.000000	0.000000	0.000000	-0.003046	-0.003428	0.391773	0.000000	0.000000	4.000000	42.000000	0.000000
2424.484161	-0.022963	0.570985	-0.085687	78.970505	92.844688	129.166580	-3.743017	0.000000	-3.315090	0.000000	0.000000	0.000000	-0.003046	-0.003428	0.391773	0.000000	0.000000	4.000000	42.000000	0.000000
2424.487495	-0.022963	0.570985	-0.085687	78.879211	92.555168	128.935226	-3.718221	0.000000	-3.342877	0.000000	0.000000	0.000000	-0.003046	-0.003428	0.391773	0.000000	0.000000	4.000000	42.000000	0.000000
2424.490828	-0.022972	0.570954	-0.084400	78.879211	92.555168	128.935226	-3.718221	0.000000	-3.342877	0.000000	0.000000	0.000000	-0.002548	-0.009278	0.386092	0.000000	0.000000	4.000000	42.000000	0.000000
2424.494161	-0.022972	0.570954	-0.084400	78.879211	92.555168	128.935226	-3.718221	0.000000	-3.342877	0.000000	0.000000	0.000000	-0.002548	-0.009278	0.386092	0.000000	0.000000	4.000000	42.000000	0.000000
2424.497495	-0.022972	0.570954	-0.084400	78.853973	92.391052	128.735275	-3.693130	0.000000	-3.370577	0.000000	0.000000	0.000000	-0.002548	-0.009278	0.386092	0.000000	0.000000	4.000000	42.000000	0.000000
2424.500828	-0.022984	0.570929	-0.083045	78.853973	92.391052	128.735275	-3.693130	0.000000	-3.370577	0.000000	0.000000	0.000000	-0.003642	-0.007304	0.406283	0.000000	0.000000	4.000000	42.000000	0.000000
2424.504161	-0.022984	0.570929	-0.083045	78.853973	92.391052	128.735275	-3.693130	0.000000	-3.370577	0.000000	0.000000	0.000000	-0.003642	-0.007304	0.406283	0.000000	0.000000	4.000000	42.000000	0.000000
2424.507495	-0.022984	0.570929	-0.083045	78.856834	92.256973	128.542419	-3.666111	0.000000	-3.399946	0.000000	0.000000	0.000000	-0.003642	-0.007304	0.406283	0.000000	0.000000	4.000000	42.000000	0.000000
2424.510828	-0.023015	0.570898	-0.081668	78.856834	92.256973	128.542419	-3.666111	0.000000	-3.399946	0.000000	0.000000	0.000000	-0.009278	-0.009347	0.413198	0.000000	0.000000	4.000000	42.000000	0.000000
2424.514161	-0.023015	0.570898	-0.081668	78.856834	92.256973	128.542419	-3.666111	0.000000	-3.399946	0.000000	0.000000	0.000000	-0.009278	-0.009347	0.413198	0.000000	0.000000	4.000000	42.000000	0.000000
2424.517495	-0.023015	0.570898	-0.081668	78.859642	92.122803	128.365448	-3.638304	0.000000	-3.429686	0.000000	0.000000	0.000000	-0.009278	-0.009347	0.413198	0.000000	0.000000	4.000000	42.000000	0.000000
2424.520828	-0.023044	0.570847	-0.080310	78.859642	92.122803	128.365448	-3.638304	0.000000	-3.429686	0.000000	0.000000	0.000000	-0.008812	-0.015320	0.407498	0.000000	0.000000	4.000000	42.000000	0.000000
2424.524161	-0.023044	0.570847	-0.080310	78.859642	92.122803	128.365448	-3.638304	0.000000	-3.429686	0.000000	0.000000	0.000000	-0.008812	-0.015320	0.407498	0.000000	0.000000	4.000000	42.000000	0.000000
2424.527495	-0.023044	0.570847	-0.080310	78.861382	92.018547	128.191833	-3.610112	0.000000	-3.459348	0.000000	0.000000	0.000000	-0.008812	-0.015320	0.407498	0.000000	0.000000	4.000000	42.000000	0.000000
2424.530828	-0.023059	0.570802	-0.078883	78.861382	92.018547	128.191833	-3.610112	0.000000	-3.459348	0.000000	0.000000	0.000000	-0.004537	-0.013564	0.427972	0.000000	0.000000	4.000000	42.000000	0.000000
2424.534161	-0.023059	0.570802	-0.078883	78.861382	92.018547	128.191833	-3.610112	0.000000	-3.459348	0.000000	0.000000	0.000000	-0.004537	-0.013564	0.427972	0.000000	0.000000	4.000000	42.000000	0.000000
2424.537495	-0.023059	0.570802	-0.078883	78.861519	91.914536	127.961571	-3.579328	0.000000	-3.491191	0.000000	0.000000	0.000000	-0.004537	-0.013564	0.427972	0.000000	0.000000	4.000000	42.000000	0.000000
2424.540828	-0.023055	0.570736	-0.077474	78.861519	91.914536	127.961571	-3.579328	0.000000	-3.491191	0.000000	0.000000	0.000000	0.001380	-0.019621	0.422590	0.000000	0.000000	4.000000	42.000000	0.000000
2424.544161	-0.023055	0.570736	-0.077474	78.861519	91.914536	127.961571	-3.579328	0.000000	-3.491191	0.000000	0.000000	0.000000	0.001380	-0.019621	0.422590	0.000000	0.000000	4.000000	42.000000	0.000000
2424.547495	-0.023055	0.570736	-0.077474	78.855812	91.856972	127.711044	-3.547628	0.000000	-3.523398	0.000000	0.000000	0.000000	0.001380	-0.019621	0.422590	0.000000	0.000000	4.000000	42.000000	0.000000
2424.550828	-0.023016	0.570659	-0.076015	78.855812	91.856972	127.711044	-3.547628	0.000000	-3.523398	0.000000	0.000000	0.000000	0.011556	-0.023095	0.437831	0.000000	0.000000	4.000000	42.000000	0.000000
2424.554161	-0.023016	0.570659	-0.076015	78.855812	91.856972	127.711044	-3.547628	0.000000	-3.523398	0.000000	0.000000	0.000000	0.011556	-0.023095	0.437831	0.000000	0.000000	4.000000	42.000000	0.000000
2424.557495	-0.023016	0.570659	-0.076015	78.839478	91.967148	127.621994	-3.513077	0.000000	-3.557849	0.000000	0.000000	0.000000	0.011556	-0.023095	0.437831	0.000000	0.000000	4.000000	42.000000	0.000000
2424.560828	-0.022937	0.570549	-0.074615	78.839478	91.967148	127.621994	-3.513077	0.000000	-3.557849	0.000000	0.000000	0.000000	0.023861	-0.033079	0.419862	0.000000	0.000000	4.000000	42.000000	0.000000
2424.564161	-0.022937	0.570549	-0.074615	78.839478	91.967148	127.621994	-3.513077	0.000000	-3.557849	0.000000	0.000000	0.000000	0.023861	-0.033079	0.419862	0.000000	0.000000	4.000000	42.000000	0.000000
2424.567495	-0.022937	0.570549	-0.074615	78.809486	92.330811	127.849274	-3.478023	0.000000	-3.592124	0.000000	0.000000	0.000000	0.023861	-0.033079	0.419862	0.000000	0.000000	4.000000	42.000000	0.000000
2424.570828	-0.022818	0.570419	-0.073233	78.809486	92.330811	127.849274	-3.478023	0.000000	-3.592124	0.000000	0.000000	0.000000	0.035495	-0.039202	0.414796	0.000000	0.000000	4.000000	42.000000	0.000000
2424.574161	-0.022818	0.570419	-0.073233	78.809486	92.330811	127.849274	-3.478023	0.000000	-3.592124	0.000000	0.000000	0.000000	0.035495	-0.039202	0.414796	0.000000	0.000000	4.000000	42.000000	0.000000
2424.577495	-0.022818	0.570419	-0.073233	78.772141	92.902786	128.366898	-3.441530	0.000000	-3.627102	0.000000	0.000000	0.000000	0.035495	-0.039202	0.414796	0.000000	0.000000	4.000000	42.000000	0.000000
2424.580828	-0.022643	0.570267	-0.071866	78.772141	92.902786	128.366898	-3.441530	0.000000	-3.627102	0.000000	0.000000	0.000000	0.052725	-0.045361	0.410047	0.000000	0.000000	4.000000	42.000000	0.000000
2424.584161	-0.022643	0.570267	-0.071866	78.772141	92.902786	128.366898	-3.441530	0.000000	-3.627102	0.000000	0.000000	0.000000	0.052725	-0.045361	0.410047	0.000000	0.000000	4.000000	42.000000	0.000000
2424.587495	-0.022643	0.570267	-0.071866	78.724739	93.652237	129.060120	-3.403123	0.000000	-3.663161	0.000000	0.000000	0.000000	0.052725	-0.045361	0.410047	0.000000	0.000000	4.000000	42.000000	0.000000
2424.590828	-0.022460	0.570109	-0.070592	78.724739	93.652237	129.060120	-3.403123	0.000000	-3.663161	0.000000	0.000000	0.000000	0.054883	-0.047621	0.382208	0.000000	0.000000	4.000000	42.000000	0.000000
2424.594161	-0.022460	0.570109	-0.070592	78.724739	93.652237	129.060120	-3.403123	0.000000	-3.663161	0.000000	0.000000	0.000000	0.054883	-0.047621	0.382208	0.000000	0.000000	4.000000	42.000000	0.000000
2424.597495	-0.022460	0.570109	-0.070592	78.669495	94.501953	129.855392	-3.365993	0.000000	-3.697308	0.000000	0.000000	0.000000	0.054883	-0.047621	0.382208	0.000000	0.000000	4.000000	42.000000	0.000000
2424.600828	-0.022273	0.569913	-0.069355	78.669495	94.501953	129.855392	-3.365993	0.000000	-3.697308	0.000000	0.000000	0.000000	0.056032	-0.058707	0.370971	0.000000	0.000000	4.000000	42.000000	0.000000
2424.604161	-0.022273	0.569913	-0.069355	78.669495	94.501953	129.855392	-3.365993	0.000000	-3.697308	0.000000	0.000000	0.000000	0.056032	-0.058707	0.370971	0.000000	0.000000	4.000000	42.000000	0.000000
2424.607495	-0.022273	0.569913	-0.069355	78.621078	95.251740	130.551559	-3.328909	0.000000	-3.730733	0.000000	0.000000	0.000000	0.056032	-0.058707	0.370971	0.000000	0.000000	4.000000	42.000000	0.000000
2424.610828	-0.022082	0.569702	-0.068162	78.621078	95.251740	130.551559	-3.328909	0.000000	-3.730733	0.000000	0.000000	0.000000	0.057263	-0.063393	0.357893	0.000000	0.000000	4.000000	42.000000	0.000000
2424.614161	-0.022082	0.569702	-0.068162	78.621078	95.251740	130.551559	-3.328909	0.000000	-3.730733	0.000000	0.000000	0.000000	0.057263	-0.063393	0.357893	0.000000	0.000000	4.000000	42.000000	0.000000
2424.617495	-0.022082	0.569702	-0.068162	78.580887	95.836685	131.082321	-3.292091	0.000000	-3.763262	0.000000	0.000000	0.000000	0.057263	-0.063393	0.357893	0.000000	0.000000	4.000000	42.000000	0.000000
2424.620828	-0.021907	0.569492	-0.066996	78.580887	95.836685	131.082321	-3.292091	0.000000	-3.763262	0.000000	0.000000	0.000000	0.052601	-0.062974	0.350032	0.000000	0.000000	4.000000	42.000000	0.000000
2424.624161	-0.021907	0.569492	-0.066996	78.580887	95.836685	131.082321	-3.292091	0.000000	-3.763262	0.000000	0.000000	0.000000	0.052601	-0.062974	0.350032	0.000000	0.000000	4.000000	42.000000	0.000000
2424.627495	-0.021907	0.569492	-0.066996	78.549980	96.288742	131.494019	-3.255596	0.000000	-3.794878	0.000000	0.000000	0.000000	0.052601	-0.062974	0.350032	0.000000	0.000000	4.000000	42.000000	0.000000
2424.630828	-0.021729	0.569262	-0.065848	78.549980	96.288742	131.494019	-3.255596	0.000000	-3.794878	0.000000	0.000000	0.000000	0.053346	-0.068898	0.344323	0.000000	0.000000	4.000000	42.000000	0.000000
2424.634161	-0.021729	0.569262	-0.065848	78.549980	96.288742	131.494019	-3.255596	0.000000	-3.794878	0.000000	0.000000	0.000000	0.053346	-0.068898	0.344323	0.000000	0.000000	4.000000	42.000000	0.000000
2424.637495	-0.021729	0.569262	-0.065848	78.528549	96.613853	131.775955	-3.218830	0.000000	-3.826112	0.000000	0.000000	0.000000	0.053346	-0.068898	0.344323	0.000000	0.000000	4.000000	42.000000	0.000000
2424.640828	-0.021547	0.569039	-0.064750	78.528549	96.613853	131.775955	-3.218830	0.000000	-3.826112	0.000000	0.000000	0.000000	0.054585	-0.067036	0.329435	0.000000	0.000000	4.000000	42.000000	0.000000
2424.644161	-0.021547	0.569039	-0.064750	78.528549	96.613853	131.775955	-3.218830	0.000000	-3.826112	0.000000	0.000000	0.000000	0.054585	-0.067036	0.329435	0.000000	0.000000	4.000000	42.000000	0.000000
2424.647495	-0.021547	0.569039	-0.064750	78.521835	96.741447	131.861023	-3.182675	0.000000	-3.856239	0.000000	0.000000	0.000000	0.054585	-0.067036	0.329435	0.000000	0.000000	4.000000	42.000000	0.000000
2424.650828	-0.021307	0.568834	-0.063655	78.521835	96.741447	131.861023	-3.182675	0.000000	-3.856239	0.000000	0.000000	0.000000	0.071910	-0.061394	0.328339	0.000000	0.000000	4.000000	42.000000	0.000000
2424.654161	-0.021307	0.568834	-0.063655	78.521835	96.741447	131.861023	-3.182675	0.000000	-3.856239	0.000000	0.000000	0.000000	0.071910	-0.061394	0.328339	0.000000	0.000000	4.000000	42.000000	0.000000
2424.657495	-0.021307	0.568834	-0.063655	78.521835	96.793159	131.861053	-3.144548	0.000000	-3.887393	0.000000	0.000000	0.000000	0.071910	-0.061394	0.328339	0.000000	0.000000	4.000000	42.000000	0.000000
2424.660828	-0.021008	0.568631	-0.062583	78.521835	96.793159	131.861053	-3.144548	0.000000	-3.887393	0.000000	0.000000	0.000000	0.089664	-0.060743	0.321703	0.000000	0.000000	4.000000	42.000000	0.000000
2424.664161	-0.021008	0.568631	-0.062583	78.521835	96.793159	131.861053	-3.144548	0.000000	-3.887393	0.000000	0.000000	0.000000	0.089664	-0.060743	0.321703	0.000000	0.000000	4.000000	42.000000	0.000000
2424.667495	-0.021008	0.568631	-0.062583	78.523376	96.850578	131.862381	-3.104976	0.000000	-3.919072	0.000000	0.000000	0.000000	0.089664	-0.060743	0.321703	0.000000	0.000000	4.000000	42.000000	0.000000
2424.670828	-0.020667	0.568436	-0.061558	78.523376	96.850578	131.862381	-3.104976	0.000000	-3.919072	0.000000	0.000000	0.000000	0.102284	-0.058612	0.307396	0.000000	0.000000	4.000000	42.000000	0.000000
2424.674161	-0.020667	0.568436	-0.061558	78.523376	96.850578	131.862381	-3.104976	0.000000	-3.919072	0.000000	0.000000	0.000000	0.102284	-0.058612	0.307396	0.000000	0.000000	4.000000	42.000000	0.000000
2424.677495	-0.020667	0.568436	-0.061558	78.524353	96.931320	131.879211	-3.065208	0.000000	-3.950253	0.000000	0.000000	0.000000	0.102284	-0.058612	0.307396	0.000000	0.000000	4.000000	42.000000	0.000000
2424.680828	-0.020303	0.568227	-0.060576	78.524353	96.931320	131.879211	-3.065208	0.000000	-3.950253	0.000000	0.000000	0.000000	0.109204	-0.062875	0.294602	0.000000	0.000000	4.000000	42.000000	0.000000
2424.684161	-0.020303	0.568227	-0.060576	78.524353	96.931320	131.879211	-3.065208	0.000000	-3.950253	0.000000	0.000000	0.000000	0.109204	-0.062875	0.294602	0.000000	0.000000	4.000000	42.000000	0.000000
2424.687495	-0.020303	0.568227	-0.060576	78.524857	97.027290	131.911560	-3.025634	0.000000	-3.980646	0.000000	0.000000	0.000000	0.109204	-0.062875	0.294602	0.000000	0.000000	4.000000	42.000000	0.000000
2424.690828	-0.019896	0.568008	-0.059661	78.524857	97.027290	131.911560	-3.025634	0.000000	-3.980646	0.000000	0.000000	0.000000	0.122155	-0.065648	0.274739	0.000000	0.000000	4.000000	42.000000	0.000000
2424.694161	-0.019896	0.568008	-0.059661	78.524857	97.027290	131.911560	-3.025634	0.000000	-3.980646	0.000000	0.000000	0.000000	0.122155	-0.065648	0.274739	0.000000	0.000000	4.000000	42.000000	0.000000
2424.697495	-0.019896	0.568008	-0.059661	78.524750	97.141144	131.959396	-2.983027	0.000000	-4.005193	0.000000	0.000000	0.000000	0.122155	-0.065648	0.274739	0.000000	0.000000	4.000000	42.000000	0.000000
2424.700828	-0.019896	0.568008	-0.059661	78.524750	97.141144	131.959396	-2.983027	0.000000	-4.005193	0.000000	0.000000	0.000000	0.122155	-0.065648	0.274739	0.000000	0.000000	4.000000	42.000000	0.000000
2424.704161	-0.019502	0.567763	-0.058832	78.524750	97.141144	131.959396	-2.983027	0.000000	-4.005193	0.000000	0.000000	0.000000	0.118364	-0.073376	0.248498	0.000000	0.000000	4.000000	42.000000	0.000000
2424.707495	-0.019502	0.567763	-0.058832	78.523582	97.282669	132.038208	-2.983027	0.000000	-4.005193	0.000000	0.000000	0.000000	0.118364	-0.073376	0.248498	0.000000	0.000000	4.000000	42.000000	0.000000
2424.710828	-0.019103	0.567527	-0.058054	78.523582	97.282669	132.038208	-2.983027	0.000000	-4.005193	0.000000	0.000000	0.000000	0.119607	-0.070888	0.233603	0.000000	0.000000	4.000000	42.000000	0.000000
2424.714161	-0.019103	0.567527	-0.058054	78.523582	97.282669	132.038208	-2.983027	0.000000	-4.005193	0.000000	0.000000	0.000000	0.119607	-0.070888	0.233603	0.000000	0.000000	4.000000	42.000000	0.000000
2424.717495	-0.019103	0.567527	-0.058054	78.520859	97.426582	132.115677	-2.902677	0.000000	-4.044854	0.000000	0.000000	0.000000	0.119607	-0.070888	0.233603	0.000000	0.000000	4.000000	42.000000	0.000000
2424.720828	-0.019103	0.567527	-0.058054	78.520859	97.426582	132.115677	-2.902677	0.000000	-4.044854	0.000000	0.000000	0.000000	0.119607	-0.070888	0.233603	0.000000	0.000000	4.000000	42.000000	0.000000
2424.724161	-0.018644	0.567255	-0.057310	78.520859	97.426582	132.115677	-2.902677	0.000000	-4.044854	0.000000	0.000000	0.000000	0.137716	-0.081452	0.223125	0.000000	0.000000	4.000000	42.000000	0.000000
2424.727495	-0.018644	0.567255	-0.057310	78.517548	97.593781	132.208588	-2.902677	0.000000	-4.044854	0.000000	0.000000	0.000000	0.137716	-0.081452	0.223125	0.000000	0.000000	4.000000	42.000000	0.000000
2424.730828	-0.018144	0.566988	-0.056590	78.517548	97.593781	132.208588	-2.902677	0.000000	-4.044854	0.000000	0.000000	0.000000	0.150006	-0.080367	0.216051	0.000000	0.000000	4.000000	42.000000	0.000000
2424.734161	-0.018144	0.566988	-0.056590	78.517548	97.593781	132.208588	-2.902677	0.000000	-4.044854	0.000000	0.000000	0.000000	0.150006	-0.080367	0.216051	0.000000	0.000000	4.000000	42.000000	0.000000
2424.737495	-0.018144	0.566988	-0.056590	78.515198	97.787300	132.318283	-2.829481	0.000000	-4.092808	0.000000	0.000000	0.000000	0.150006	-0.080367	0.216051	0.000000	0.000000	4.000000	42.000000	0.000000
2424.740828	-0.018144	0.566988	-0.056590	78.515198	97.787300	132.318283	-2.829481	0.000000	-4.092808	0.000000	0.000000	0.000000	0.150006	-0.080367	0.216051	0.000000	0.000000	4.000000	42.000000	0.000000
2424.744161	-0.017585	0.566718	-0.055868	78.515198	97.787300	132.318283	-2.829481	0.000000	-4.092808	0.000000	0.000000	0.000000	0.167720	-0.080812	0.216514	0.000000	0.000000	4.000000	42.000000	0.000000
2424.747495	-0.017585	0.566718	-0.055868	78.517944	97.980347	132.416687	-2.829481	0.000000	-4.092808	0.000000	0.000000	0.000000	0.167720	-0.080812	0.216514	0.000000	0.000000	4.000000	42.000000	0.000000
2424.750828	-0.016984	0.566453	-0.055170	78.517944	97.980347	132.416687	-2.829481	0.000000	-4.092808	0.000000	0.000000	0.000000	0.180111	-0.079676	0.209339	0.000000	0.000000	4.000000	42.000000	0.000000
2424.754161	-0.016984	0.566453	-0.055170	78.517944	97.980347	132.416687	-2.829481	0.000000	-4.092808	0.000000	0.000000	0.000000	0.180111	-0.079676	0.209339	0.000000	0.000000	4.000000	42.000000	0.000000
2424.757495	-0.016984	0.566453	-0.055170	78.528343	98.194481	132.522324	-2.758505	0.000000	-4.150780	0.000000	0.000000	0.000000	0.180111	-0.079676	0.209339	0.000000	0.000000	4.000000	42.000000	0.000000
2424.760828	-0.016984	0.566453	-0.055170	78.528343	98.194481	132.522324	-2.758505	0.000000	-4.150780	0.000000	0.000000	0.000000	0.180111	-0.079676	0.209339	0.000000	0.000000	4.000000	42.000000	0.000000
2424.764161	-0.016342	0.566174	-0.054515	78.528343	98.194481	132.522324	-2.758505	0.000000	-4.150780	0.000000	0.000000	0.000000	0.192749	-0.083547	0.196579	0.000000	0.000000	4.000000	42.000000	0.000000
2424.767495	-0.016342	0.566174	-0.054515	78.557037	98.451912	132.645599	-2.758505	0.000000	-4.150780	0.000000	0.000000	0.000000	0.192749	-0.083547	0.196579	0.000000	0.000000	4.000000	42.000000	0.000000
2424.770828	-0.015640	0.565933	-0.053846	78.557037	98.451912	132.645599	-2.758505	0.000000	-4.150780	0.000000	0.000000	0.000000	0.210478	-0.072259	0.200606	0.000000	0.000000	4.000000	42.000000	0.000000
2424.774161	-0.015640	0.565933	-0.053846	78.557037	98.451912	132.645599	-2.758505	0.000000	-4.150780	0.000000	0.000000	0.000000	0.210478	-0.072259	0.200606	0.000000	0.000000	4.000000	42.000000	0.000000
2424.777495	-0.015640	0.565933	-0.053846	78.604622	98.740952	132.771774	-2.690161	0.000000	-4.214621	0.000000	0.000000	0.000000	0.210478	-0.072259	0.200606	0.000000	0.000000	4.000000	42.000000	0.000000
2424.780828	-0.014896	0.565680	-0.053220	78.604622	98.740952	132.771774	-2.690161	0.000000	-4.214621	0.000000	0.000000	0.000000	0.223171	-0.076080	0.187719	0.000000	0.000000	4.000000	42.000000	0.000000
2424.784161	-0.014896	0.565680	-0.053220	78.604622	98.740952	132.771774	-2.690161	0.000000	-4.214621	0.000000	0.000000	0.000000	0.223171	-0.076080	0.187719	0.000000	0.000000	4.000000	42.000000	0.000000
2424.787495	-0.014896	0.565680	-0.053220	78.660698	99.071266	132.923981	-2.651094	0.000000	-4.239305	0.000000	0.000000	0.000000	0.223171	-0.076080	0.187719	0.000000	0.000000	4.000000	42.000000	0.000000
2424.790828	-0.014092	0.565430	-0.052619	78.660698	99.071266	132.923981	-2.651094	0.000000	-4.239305	0.000000	0.000000	0.000000	0.241410	-0.074794	0.180510	0.000000	0.000000	4.000000	42.000000	0.000000
2424.794161	-0.014092	0.565430	-0.052619	78.660698	99.071266	132.923981	-2.651094	0.000000	-4.239305	0.000000	0.000000	0.000000	0.241410	-0.074794	0.180510	0.000000	0.000000	4.000000	42.000000	0.000000
2424.797495	-0.014092	0.565430	-0.052619	78.725761	99.428291	133.087357	-2.611557	0.000000	-4.263774	0.000000	0.000000	0.000000	0.241410	-0.074794	0.180510	0.000000	0.000000	4.000000	42.000000	0.000000
2424.800828	-0.013284	0.565207	-0.052049	78.725761	99.428291	133.087357	-2.611557	0.000000	-4.263774	0.000000	0.000000	0.000000	0.242429	-0.066848	0.170868	0.000000	0.000000	4.000000	42.000000	0.000000
2424.804161	-0.013284	0.565207	-0.052049	78.725761	99.428291	133.087357	-2.611557	0.000000	-4.263774	0.000000	0.000000	0.000000	0.242429	-0.066848	0.170868	0.000000	0.000000	4.000000	42.000000	0.000000
2424.807495	-0.013284	0.565207	-0.052049	78.795265	99.797501	133.257813	-2.573182	0.000000	-4.287043	0.000000	0.000000	0.000000	0.242429	-0.066848	0.170868	0.000000	0.000000	4.000000	42.000000	0.000000
2424.810828	-0.012452	0.564956	-0.051542	78.795265	99.797501	133.257813	-2.573182	0.000000	-4.287043	0.000000	0.000000	0.000000	0.249454	-0.075556	0.152085	0.000000	0.000000	4.000000	42.000000	0.000000
2424.814161	-0.012452	0.564956	-0.051542	78.795265	99.797501	133.257813	-2.573182	0.000000	-4.287043	0.000000	0.000000	0.000000	0.249454	-0.075556	0.152085	0.000000	0.000000	4.000000	42.000000	0.000000
2424.817495	-0.012452	0.564956	-0.051542	78.878288	100.202095	133.445770	-2.536689	0.000000	-4.308736	0.000000	0.000000	0.000000	0.249454	-0.075556	0.152085	0.000000	0.000000	4.000000	42.000000	0.000000
2424.820828	-0.011599	0.564725	-0.051043	78.878288	100.202095	133.445770	-2.536689	0.000000	-4.308736	0.000000	0.000000	0.000000	0.255908	-0.069148	0.149909	0.000000	0.000000	4.000000	42.000000	0.000000
2424.824161	-0.011599	0.564725	-0.051043	78.878288	100.202095	133.445770	-2.536689	0.000000	-4.308736	0.000000	0.000000	0.000000	0.255908	-0.069148	0.149909	0.000000	0.000000	4.000000	42.000000	0.000000
2424.827495	-0.011599	0.564725	-0.051043	78.980904	100.654350	133.659454	-2.500155	0.000000	-4.330037	0.000000	0.000000	0.000000	0.255908	-0.069148	0.149909	0.000000	0.000000	4.000000	42.000000	0.000000
2424.830828	-0.010725	0.564516	-0.050550	78.980904	100.654350	133.659454	-2.500155	0.000000	-4.330037	0.000000	0.000000	0.000000	0.262370	-0.062696	0.147703	0.000000	0.000000	4.000000	42.000000	0.000000
2424.834161	-0.010725	0.564516	-0.050550	78.980904	100.654350	133.659454	-2.500155	0.000000	-4.330037	0.000000	0.000000	0.000000	0.262370	-0.062696	0.147703	0.000000	0.000000	4.000000	42.000000	0.000000
2424.837495	-0.010725	0.564516	-0.050550	79.102089	101.142845	133.883423	-2.463614	0.000000	-4.350932	0.000000	0.000000	0.000000	0.262370	-0.062696	0.147703	0.000000	0.000000	4.000000	42.000000	0.000000
2424.840828	-0.009828	0.564290	-0.050078	79.102089	101.142845	133.883423	-2.463614	0.000000	-4.350932	0.000000	0.000000	0.000000	0.268932	-0.067918	0.141671	0.000000	0.000000	4.000000	42.000000	0.000000
2424.844161	-0.009828	0.564290	-0.050078	79.102089	101.142845	133.883423	-2.463614	0.000000	-4.350932	0.000000	0.000000	0.000000	0.268932	-0.067918	0.141671	0.000000	0.000000	4.000000	42.000000	0.000000
2424.847495	-0.009828	0.564290	-0.050078	79.228294	101.670807	134.137680	-2.427563	0.000000	-4.371148	0.000000	0.000000	0.000000	0.268932	-0.067918	0.141671	0.000000	0.000000	4.000000	42.000000	0.000000
2424.850828	-0.008911	0.564079	-0.049589	79.228294	101.670807	134.137680	-2.427563	0.000000	-4.371148	0.000000	0.000000	0.000000	0.275233	-0.063102	0.146702	0.000000	0.000000	4.000000	42.000000	0.000000
2424.854161	-0.008911	0.564079	-0.049589	79.228294	101.670807	134.137680	-2.427563	0.000000	-4.371148	0.000000	0.000000	0.000000	0.275233	-0.063102	0.146702	0.000000	0.000000	4.000000	42.000000	0.000000
2424.857495	-0.008911	0.564079	-0.049589	79.348839	102.181160	134.375320	-2.390686	0.000000	-4.391426	0.000000	0.000000	0.000000	0.275233	-0.063102	0.146702	0.000000	0.000000	4.000000	42.000000	0.000000
2424.860828	-0.007933	0.563868	-0.049101	79.348839	102.181160	134.375320	-2.390686	0.000000	-4.391426	0.000000	0.000000	0.000000	0.293322	-0.063298	0.146368	0.000000	0.000000	4.000000	42.000000	0.000000
2424.864161	-0.007933	0.563868	-0.049101	79.348839	102.181160	134.375320	-2.390686	0.000000	-4.391426	0.000000	0.000000	0.000000	0.293322	-0.063298	0.146368	0.000000	0.000000	4.000000	42.000000	0.000000
2424.867495	-0.007933	0.563868	-0.049101	79.469757	102.690254	134.603256	-2.352888	0.000000	-4.411793	0.000000	0.000000	0.000000	0.293322	-0.063298	0.146368	0.000000	0.000000	4.000000	42.000000	0.000000
2424.870828	-0.006933	0.563668	-0.048664	79.469757	102.690254	134.603256	-2.352888	0.000000	-4.411793	0.000000	0.000000	0.000000	0.300083	-0.060167	0.131100	0.000000	0.000000	4.000000	42.000000	0.000000
2424.874161	-0.006933	0.563668	-0.048664	79.469757	102.690254	134.603256	-2.352888	0.000000	-4.411793	0.000000	0.000000	0.000000	0.300083	-0.060167	0.131100	0.000000	0.000000	4.000000	42.000000	0.000000
2424.877495	-0.006933	0.563668	-0.048664	79.594154	103.199928	134.825409	-2.316839	0.000000	-4.430830	0.000000	0.000000	0.000000	0.300083	-0.060167	0.131100	0.000000	0.000000	4.000000	42.000000	0.000000
2424.880828	-0.005872	0.563506	-0.048216	79.594154	103.199928	134.825409	-2.316839	0.000000	-4.430830	0.000000	0.000000	0.000000	0.318133	-0.048592	0.134387	0.000000	0.000000	4.000000	42.000000	0.000000
2424.884161	-0.005872	0.563506	-0.048216	79.594154	103.199928	134.825409	-2.316839	0.000000	-4.430830	0.000000	0.000000	0.000000	0.318133	-0.048592	0.134387	0.000000	0.000000	4.000000	42.000000	0.000000
2424.887495	-0.005872	0.563506	-0.048216	79.720573	103.709259	135.039810	-2.279539	0.000000	-4.450135	0.000000	0.000000	0.000000	0.318133	-0.048592	0.134387	0.000000	0.000000	4.000000	42.000000	0.000000
2424.890828	-0.004789	0.563377	-0.047825	79.720573	103.709259	135.039810	-2.279539	0.000000	-4.450135	0.000000	0.000000	0.000000	0.324843	-0.038680	0.117248	0.000000	0.000000	4.000000	42.000000	0.000000
2424.894161	-0.004789	0.563377	-0.047825	79.720573	103.709259	135.039810	-2.279539	0.000000	-4.450135	0.000000	0.000000	0.000000	0.324843	-0.038680	0.117248	0.000000	0.000000	4.000000	42.000000	0.000000
2424.897495	-0.004789	0.563377	-0.047825	79.870071	104.273125	135.277802	-2.244321	0.000000	-4.468000	0.000000	0.000000	0.000000	0.324843	-0.038680	0.117248	0.000000	0.000000	4.000000	42.000000	0.000000
2424.900828	-0.003665	0.563293	-0.047449	79.870071	104.273125	135.277802	-2.244321	0.000000	-4.468000	0.000000	0.000000	0.000000	0.337156	-0.025344	0.112989	0.000000	0.000000	4.000000	42.000000	0.000000
2424.904161	-0.003665	0.563293	-0.047449	79.870071	104.273125	135.277802	-2.244321	0.000000	-4.468000	0.000000	0.000000	0.000000	0.337156	-0.025344	0.112989	0.000000	0.000000	4.000000	42.000000	0.000000
2424.907495	-0.003665	0.563293	-0.047449	80.039642	104.889610	135.544052	-2.209260	0.000000	-4.485440	0.000000	0.000000	0.000000	0.337156	-0.025344	0.112989	0.000000	0.000000	4.000000	42.000000	0.000000
2424.910828	-0.002520	0.563197	-0.047118	80.039642	104.889610	135.544052	-2.209260	0.000000	-4.485440	0.000000	0.000000	0.000000	0.343687	-0.028772	0.099219	0.000000	0.000000	4.000000	42.000000	0.000000
2424.914161	-0.002520	0.563197	-0.047118	80.039642	104.889610	135.544052	-2.209260	0.000000	-4.485440	0.000000	0.000000	0.000000	0.343687	-0.028772	0.099219	0.000000	0.000000	4.000000	42.000000	0.000000
2424.917495	-0.002520	0.563197	-0.047118	80.228149	105.567589	135.849487	-2.175937	0.000000	-4.501699	0.000000	0.000000	0.000000	0.343687	-0.028772	0.099219	0.000000	0.000000	4.000000	42.000000	0.000000
2424.920828	-0.001372	0.563117	-0.046772	80.228149	105.567589	135.849487	-2.175937	0.000000	-4.501699	0.000000	0.000000	0.000000	0.344216	-0.023823	0.103800	0.000000	0.000000	4.000000	42.000000	0.000000
2424.924161	-0.001372	0.563117	-0.046772	80.228149	105.567589	135.849487	-2.175937	0.000000	-4.501699	0.000000	0.000000	0.000000	0.344216	-0.023823	0.103800	0.000000	0.000000	4.000000	42.000000	0.000000
2424.927495	-0.001372	0.563117	-0.046772	80.418106	106.233803	136.146301	-2.142437	0.000000	-4.517739	0.000000	0.000000	0.000000	0.344216	-0.023823	0.103800	0.000000	0.000000	4.000000	42.000000	0.000000
2424.930828	-0.000243	0.563038	-0.046429	80.418106	106.233803	136.146301	-2.142437	0.000000	-4.517739	0.000000	0.000000	0.000000	0.338942	-0.023919	0.102813	0.000000	0.000000	4.000000	42.000000	0.000000
2424.934161	-0.000243	0.563038	-0.046429	80.418106	106.233803	136.146301	-2.142437	0.000000	-4.517739	0.000000	0.000000	0.000000	0.338942	-0.023919	0.102813	0.000000	0.000000	4.000000	42.000000	0.000000
2424.937495	-0.000243	0.563038	-0.046429	80.585541	106.805450	136.380814	-2.109791	0.000000	-4.533077	0.000000	0.000000	0.000000	0.338942	-0.023919	0.102813	0.000000	0.000000	4.000000	42.000000	0.000000
2424.940828	0.000869	0.562918	-0.046102	80.585541	106.805450	136.380814	-2.109791	0.000000	-4.533077	0.000000	0.000000	0.000000	0.333642	-0.035717	0.098046	0.000000	0.000000	4.000000	42.000000	0.000000
2424.944161	0.000869	0.562918	-0.046102	80.585541	106.805450	136.380814	-2.109791	0.000000	-4.533077	0.000000	0.000000	0.000000	0.333642	-0.035717	0.098046	0.000000	0.000000	4.000000	42.000000	0.000000
2424.947495	0.000869	0.562918	-0.046102	80.717842	107.207802	136.530457	-2.078449	0.000000	-4.547533	0.000000	0.000000	0.000000	0.333642	-0.035717	0.098046	0.000000	0.000000	4.000000	42.000000	0.000000
2424.950828	0.001925	0.562782	-0.045705	80.717842	107.207802	136.530457	-2.078449	0.000000	-4.547533	0.000000	0.000000	0.000000	0.316697	-0.041005	0.119081	0.000000	0.000000	4.000000	42.000000	0.000000
2424.954161	0.001925	0.562782	-0.045705	80.717842	107.207802	136.530457	-2.078449	0.000000	-4.547533	0.000000	0.000000	0.000000	0.316697	-0.041005	0.119081	0.000000	0.000000	4.000000	42.000000	0.000000
2424.957495	0.001925	0.562782	-0.045705	80.787956	107.476227	136.594925	-2.045833	0.000000	-4.562298	0.000000	0.000000	0.000000	0.316697	-0.041005	0.119081	0.000000	0.000000	4.000000	42.000000	0.000000
2424.960828	0.002944	0.562639	-0.045287	80.787956	107.476227	136.594925	-2.045833	0.000000	-4.562298	0.000000	0.000000	0.000000	0.305630	-0.042850	0.125612	0.000000	0.000000	4.000000	42.000000	0.000000
2424.964161	0.002944	0.562639	-0.045287	80.787956	107.476227	136.594925	-2.045833	0.000000	-4.562298	0.000000	0.000000	0.000000	0.305630	-0.042850	0.125612	0.000000	0.000000	4.000000	42.000000	0.000000
2424.967495	0.002944	0.562639	-0.045287	80.793053	107.656952	136.630844	-2.013373	0.000000	-4.576716	0.000000	0.000000	0.000000	0.305630	-0.042850	0.125612	0.000000	0.000000	4.000000	42.000000	0.000000
2424.970828	0.003945	0.562473	-0.044865	80.793053	107.656952	136.630844	-2.013373	0.000000	-4.576716	0.000000	0.000000	0.000000	0.300398	-0.049756	0.126599	0.000000	0.000000	4.000000	42.000000	0.000000
2424.974161	0.003945	0.562473	-0.044865	80.793053	107.656952	136.630844	-2.013373	0.000000	-4.576716	0.000000	0.000000	0.000000	0.300398	-0.049756	0.126599	0.000000	0.000000	4.000000	42.000000	0.000000
2424.977495	0.003945	0.562473	-0.044865	80.788780	107.838303	136.692032	-1.981409	0.000000	-4.590644	0.000000	0.000000	0.000000	0.300398	-0.049756	0.126599	0.000000	0.000000	4.000000	42.000000	0.000000
2424.980828	0.004890	0.562324	-0.044426	80.788780	107.838303	136.692032	-1.981409	0.000000	-4.590644	0.000000	0.000000	0.000000	0.283448	-0.044890	0.131602	0.000000	0.000000	4.000000	42.000000	0.000000
2424.984161	0.004890	0.562324	-0.044426	80.788780	107.838303	136.692032	-1.981409	0.000000	-4.590644	0.000000	0.000000	0.000000	0.283448	-0.044890	0.131602	0.000000	0.000000	4.000000	42.000000	0.000000
2424.987495	0.004890	0.562324	-0.044426	80.787910	107.981926	136.710770	-1.950043	0.000000	-4.604056	0.000000	0.000000	0.000000	0.283448	-0.044890	0.131602	0.000000	0.000000	4.000000	42.000000	0.000000
2424.990828	0.005798	0.562167	-0.043965	80.787910	107.981926	136.710770	-1.950043	0.000000	-4.604056	0.000000	0.000000	0.000000	0.272386	-0.046809	0.138363	0.000000	0.000000	4.000000	42.000000	0.000000
2424.994161	0.005798	0.562167	-0.043965	80.787910	107.981926	136.710770	-1.950043	0.000000	-4.604056	0.000000	0.000000	0.000000	0.272386	-0.046809	0.138363	0.000000	0.000000	4.000000	42.000000	0.000000
2424.997495	0.005798	0.562167	-0.043965	80.786057	108.143867	136.756073	-1.918701	0.000000	-4.617206	0.000000	0.000000	0.000000	0.272386	-0.046809	0.138363	0.000000	0.000000	4.000000	42.000000	0.000000
2425.000828	0.006708	0.562034	-0.043512	80.786057	108.143867	136.756073	-1.918701	0.000000	-4.617206	0.000000	0.000000	0.000000	0.272969	-0.040187	0.136002	0.000000	0.000000	4.000000	42.000000	0.000000
2425.004161	0.006708	0.562034	-0.043512	80.786057	108.143867	136.756073	-1.918701	0.000000	-4.617206	0.000000	0.000000	0.000000	0.272969	-0.040187	0.136002	0.000000	0.000000	4.000000	42.000000	0.000000
2425.007495	0.006708	0.562034	-0.043512	80.784180	108.303131	136.793427	-1.887896	0.000000	-4.629887	0.000000	0.000000	0.000000	0.272969	-0.040187	0.136002	0.000000	0.000000	4.000000	42.000000	0.000000
2425.010828	0.006708	0.562034	-0.043512	80.784180	108.303131	136.793427	-1.887896	0.000000	-4.629887	0.000000	0.000000	0.000000	0.272969	-0.040187	0.136002	0.000000	0.000000	4.000000	42.000000	0.000000
2425.014161	0.007580	0.561888	-0.043102	80.784180	108.303131	136.793427	-1.887896	0.000000	-4.629887	0.000000	0.000000	0.000000	0.261540	-0.043605	0.122735	0.000000	0.000000	4.000000	42.000000	0.000000
2425.017495	0.007580	0.561888	-0.043102	80.782318	108.459633	136.838730	-1.887896	0.000000	-4.629887	0.000000	0.000000	0.000000	0.261540	-0.043605	0.122735	0.000000	0.000000	4.000000	42.000000	0.000000
2425.020828	0.008454	0.561736	-0.042671	80.782318	108.459633	136.838730	-1.887896	0.000000	-4.629887	0.000000	0.000000	0.000000	0.262209	-0.045531	0.129424	0.000000	0.000000	4.000000	42.000000	0.000000
2425.024161	0.008454	0.561736	-0.042671	80.782318	108.459633	136.838730	-1.887896	0.000000	-4.629887	0.000000	0.000000	0.000000	0.262209	-0.045531	0.129424	0.000000	0.000000	4.000000	42.000000	0.000000
2425.027495	0.008454	0.561736	-0.042671	80.779533	108.629089	136.894669	-1.830646	0.000000	-4.652820	0.000000	0.000000	0.000000	0.262209	-0.045531	0.129424	0.000000	0.000000	4.000000	42.000000	0.000000
2425.030828	0.008454	0.561736	-0.042671	80.779533	108.629089	136.894669	-1.830646	0.000000	-4.652820	0.000000	0.000000	0.000000	0.262209	-0.045531	0.129424	0.000000	0.000000	4.000000	42.000000	0.000000
2425.034161	0.009309	0.561551	-0.042278	80.779533	108.629089	136.894669	-1.830646	0.000000	-4.652820	0.000000	0.000000	0.000000	0.256600	-0.055705	0.117832	0.000000	0.000000	4.000000	42.000000	0.000000
2425.037495	0.009309	0.561551	-0.042278	80.773376	108.825249	136.984924	-1.830646	0.000000	-4.652820	0.000000	0.000000	0.000000	0.256600	-0.055705	0.117832	0.000000	0.000000	4.000000	42.000000	0.000000
2425.040828	0.010088	0.561359	-0.041861	80.773376	108.825249	136.984924	-1.830646	0.000000	-4.652820	0.000000	0.000000	0.000000	0.233609	-0.057665	0.125107	0.000000	0.000000	4.000000	42.000000	0.000000
2425.044161	0.010088	0.561359	-0.041861	80.773376	108.825249	136.984924	-1.830646	0.000000	-4.652820	0.000000	0.000000	0.000000	0.233609	-0.057665	0.125107	0.000000	0.000000	4.000000	42.000000	0.000000
2425.047495	0.010088	0.561359	-0.041861	80.766647	108.990227	137.053589	-1.777121	0.000000	-4.673525	0.000000	0.000000	0.000000	0.233609	-0.057665	0.125107	0.000000	0.000000	4.000000	42.000000	0.000000
2425.050828	0.010088	0.561359	-0.041861	80.766647	108.990227	137.053589	-1.777121	0.000000	-4.673525	0.000000	0.000000	0.000000	0.233609	-0.057665	0.125107	0.000000	0.000000	4.000000	42.000000	0.000000
2425.054161	0.010827	0.561155	-0.041488	80.766647	108.990227	137.053589	-1.777121	0.000000	-4.673525	0.000000	0.000000	0.000000	0.221905	-0.061045	0.112094	0.000000	0.000000	4.000000	42.000000	0.000000
2425.057495	0.010827	0.561155	-0.041488	80.746620	109.113739	137.095963	-1.777121	0.000000	-4.673525	0.000000	0.000000	0.000000	0.221905	-0.061045	0.112094	0.000000	0.000000	4.000000	42.000000	0.000000
2425.060828	0.011570	0.560978	-0.041054	80.746620	109.113739	137.095963	-1.777121	0.000000	-4.673525	0.000000	0.000000	0.000000	0.222818	-0.052970	0.130056	0.000000	0.000000	4.000000	42.000000	0.000000
2425.064161	0.011570	0.560978	-0.041054	80.746620	109.113739	137.095963	-1.777121	0.000000	-4.673525	0.000000	0.000000	0.000000	0.222818	-0.052970	0.130056	0.000000	0.000000	4.000000	42.000000	0.000000
2425.067495	0.011570	0.560978	-0.041054	80.694496	109.098297	137.034927	-1.726646	0.000000	-4.692408	0.000000	0.000000	0.000000	0.222818	-0.052970	0.130056	0.000000	0.000000	4.000000	42.000000	0.000000
2425.070828	0.011570	0.560978	-0.041054	80.694496	109.098297	137.034927	-1.726646	0.000000	-4.692408	0.000000	0.000000	0.000000	0.222818	-0.052970	0.130056	0.000000	0.000000	4.000000	42.000000	0.000000
2425.074161	0.012333	0.560807	-0.040647	80.694496	109.098297	137.034927	-1.726646	0.000000	-4.692408	0.000000	0.000000	0.000000	0.229001	-0.051348	0.122171	0.000000	0.000000	4.000000	42.000000	0.000000
2425.077495	0.012333	0.560807	-0.040647	80.630928	109.012512	136.912750	-1.726646	0.000000	-4.692408	0.000000	0.000000	0.000000	0.229001	-0.051348	0.122171	0.000000	0.000000	4.000000	42.000000	0.000000
2425.080828	0.013160	0.560703	-0.040169	80.630928	109.012512	136.912750	-1.726646	0.000000	-4.692408	0.000000	0.000000	0.000000	0.247968	-0.031432	0.143421	0.000000	0.000000	4.000000	42.000000	0.000000
2425.084161	0.013160	0.560703	-0.040169	80.630928	109.012512	136.912750	-1.726646	0.000000	-4.692408	0.000000	0.000000	0.000000	0.247968	-0.031432	0.143421	0.000000	0.000000	4.000000	42.000000	0.000000
2425.087495	0.013160	0.560703	-0.040169	80.607590	109.019615	136.828354	-1.672609	0.000000	-4.711940	0.000000	0.000000	0.000000	0.247968	-0.031432	0.143421	0.000000	0.000000	4.000000	42.000000	0.000000
2425.090828	0.013160	0.560703	-0.040169	80.607590	109.019615	136.828354	-1.672609	0.000000	-4.711940	0.000000	0.000000	0.000000	0.247968	-0.031432	0.143421	0.000000	0.000000	4.000000	42.000000	0.000000
2425.094161	0.014029	0.560637	-0.039681	80.607590	109.019615	136.828354	-1.672609	0.000000	-4.711940	0.000000	0.000000	0.000000	0.260561	-0.019754	0.146363	0.000000	0.000000	4.000000	42.000000	0.000000
2425.097495	0.014029	0.560637	-0.039681	80.613655	109.058708	136.747391	-1.672609	0.000000	-4.711940	0.000000	0.000000	0.000000	0.260561	-0.019754	0.146363	0.000000	0.000000	4.000000	42.000000	0.000000
2425.100828	0.014979	0.560610	-0.039185	80.613655	109.058708	136.747391	-1.672609	0.000000	-4.711940	0.000000	0.000000	0.000000	0.285123	-0.007996	0.148802	0.000000	0.000000	4.000000	42.000000	0.000000
2425.104161	0.014979	0.560610	-0.039185	80.613655	109.058708	136.747391	-1.672609	0.000000	-4.711940	0.000000	0.000000	0.000000	0.285123	-0.007996	0.148802	0.000000	0.000000	4.000000	42.000000	0.000000
2425.107495	0.014979	0.560610	-0.039185	80.620636	109.085045	136.647995	-1.612906	0.000000	-4.732709	0.000000	0.000000	0.000000	0.285123	-0.007996	0.148802	0.000000	0.000000	4.000000	42.000000	0.000000
2425.110828	0.015952	0.560583	-0.038692	80.620636	109.085045	136.647995	-1.612906	0.000000	-4.732709	0.000000	0.000000	0.000000	0.291766	-0.008151	0.147887	0.000000	0.000000	4.000000	42.000000	0.000000
2425.114161	0.015952	0.560583	-0.038692	80.620636	109.085045	136.647995	-1.612906	0.000000	-4.732709	0.000000	0.000000	0.000000	0.291766	-0.008151	0.147887	0.000000	0.000000	4.000000	42.000000	0.000000
2425.117495	0.015952	0.560583	-0.038692	80.631439	109.104599	136.535492	-1.582661	0.000000	-4.742909	0.000000	0.000000	0.000000	0.291766	-0.008151	0.147887	0.000000	0.000000	4.000000	42.000000	0.000000
2425.120828	0.016947	0.560595	-0.038189	80.631439	109.104599	136.535492	-1.582661	0.000000	-4.742909	0.000000	0.000000	0.000000	0.298585	0.003628	0.150794	0.000000	0.000000	4.000000	42.000000	0.000000
2425.124161	0.016947	0.560595	-0.038189	80.631439	109.104599	136.535492	-1.582661	0.000000	-4.742909	0.000000	0.000000	0.000000	0.298585	0.003628	0.150794	0.000000	0.000000	4.000000	42.000000	0.000000
2425.127495	0.016947	0.560595	-0.038189	80.664192	109.225891	136.495743	-1.552101	0.000000	-4.752997	0.000000	0.000000	0.000000	0.298585	0.003628	0.150794	0.000000	0.000000	4.000000	42.000000	0.000000
2425.130828	0.017903	0.560596	-0.037730	80.664192	109.225891	136.495743	-1.552101	0.000000	-4.752997	0.000000	0.000000	0.000000	0.286816	0.000383	0.137742	0.000000	0.000000	4.000000	42.000000	0.000000
2425.134161	0.017903	0.560596	-0.037730	80.664192	109.225891	136.495743	-1.552101	0.000000	-4.752997	0.000000	0.000000	0.000000	0.286816	0.000383	0.137742	0.000000	0.000000	4.000000	42.000000	0.000000
2425.137495	0.017903	0.560596	-0.037730	80.751289	109.481575	136.545715	-1.523921	0.000000	-4.762107	0.000000	0.000000	0.000000	0.286816	0.000383	0.137742	0.000000	0.000000	4.000000	42.000000	0.000000
2425.140828	0.017903	0.560596	-0.037730	80.751289	109.481575	136.545715	-1.523921	0.000000	-4.762107	0.000000	0.000000	0.000000	0.286816	0.000383	0.137742	0.000000	0.000000	4.000000	42.000000	0.000000
2425.144161	0.018780	0.560580	-0.037288	80.751289	109.481575	136.545715	-1.523921	0.000000	-4.762107	0.000000	0.000000	0.000000	0.263285	-0.004735	0.132566	0.000000	0.000000	4.000000	42.000000	0.000000
2425.147495	0.018780	0.560580	-0.037288	80.870712	109.870209	136.693344	-1.523921	0.000000	-4.762107	0.000000	0.000000	0.000000	0.263285	-0.004735	0.132566	0.000000	0.000000	4.000000	42.000000	0.000000
2425.150828	0.019600	0.560541	-0.036840	80.870712	109.870209	136.693344	-1.523921	0.000000	-4.762107	0.000000	0.000000	0.000000	0.245967	-0.011734	0.134513	0.000000	0.000000	4.000000	42.000000	0.000000
2425.154161	0.019600	0.560541	-0.036840	80.870712	109.870209	136.693344	-1.523921	0.000000	-4.762107	0.000000	0.000000	0.000000	0.245967	-0.011734	0.134513	0.000000	0.000000	4.000000	42.000000	0.000000
2425.157495	0.019600	0.560541	-0.036840	81.005379	110.329247	136.898621	-1.471878	0.000000	-4.778449	0.000000	0.000000	0.000000	0.245967	-0.011734	0.134513	0.000000	0.000000	4.000000	42.000000	0.000000
2425.160828	0.019600	0.560541	-0.036840	81.005379	110.329247	136.898621	-1.471878	0.000000	-4.778449	0.000000	0.000000	0.000000	0.245967	-0.011734	0.134513	0.000000	0.000000	4.000000	42.000000	0.000000
2425.164161	0.020381	0.560485	-0.036410	81.005379	110.329247	136.898621	-1.471878	0.000000	-4.778449	0.000000	0.000000	0.000000	0.234242	-0.016849	0.129025	0.000000	0.000000	4.000000	42.000000	0.000000
2425.167495	0.020381	0.560485	-0.036410	81.119690	110.759247	137.099518	-1.471878	0.000000	-4.778449	0.000000	0.000000	0.000000	0.234242	-0.016849	0.129025	0.000000	0.000000	4.000000	42.000000	0.000000
2425.170828	0.021221	0.560418	-0.036027	81.119690	110.759247	137.099518	-1.471878	0.000000	-4.778449	0.000000	0.000000	0.000000	0.252075	-0.020128	0.114858	0.000000	0.000000	4.000000	42.000000	0.000000
2425.174161	0.021221	0.560418	-0.036027	81.119690	110.759247	137.099518	-1.471878	0.000000	-4.778449	0.000000	0.000000	0.000000	0.252075	-0.020128	0.114858	0.000000	0.000000	4.000000	42.000000	0.000000
2425.177495	0.021221	0.560418	-0.036027	81.195984	111.099312	137.239365	-1.424418	0.000000	-4.792810	0.000000	0.000000	0.000000	0.252075	-0.020128	0.114858	0.000000	0.000000	4.000000	42.000000	0.000000
2425.180828	0.021221	0.560418	-0.036027	81.195984	111.099312	137.239365	-1.424418	0.000000	-4.792810	0.000000	0.000000	0.000000	0.252075	-0.020128	0.114858	0.000000	0.000000	4.000000	42.000000	0.000000
2425.184161	0.022064	0.560328	-0.035640	81.195984	111.099312	137.239365	-1.424418	0.000000	-4.792810	0.000000	0.000000	0.000000	0.252633	-0.027112	0.116015	0.000000	0.000000	4.000000	42.000000	0.000000
2425.187495	0.022064	0.560328	-0.035640	81.247604	111.380920	137.350632	-1.424418	0.000000	-4.792810	0.000000	0.000000	0.000000	0.252633	-0.027112	0.116015	0.000000	0.000000	4.000000	42.000000	0.000000
2425.190828	0.022906	0.560220	-0.035274	81.247604	111.380920	137.350632	-1.424418	0.000000	-4.792810	0.000000	0.000000	0.000000	0.252806	-0.032267	0.109928	0.000000	0.000000	4.000000	42.000000	0.000000
2425.194161	0.022906	0.560220	-0.035274	81.247604	111.380920	137.350632	-1.424418	0.000000	-4.792810	0.000000	0.000000	0.000000	0.252806	-0.032267	0.109928	0.000000	0.000000	4.000000	42.000000	0.000000
2425.197495	0.022906	0.560220	-0.035274	81.304077	111.700615	137.504150	-1.379304	0.000000	-4.805988	0.000000	0.000000	0.000000	0.252806	-0.032267	0.109928	0.000000	0.000000	4.000000	42.000000	0.000000
2425.200828	0.022906	0.560220	-0.035274	81.304077	111.700615	137.504150	-1.379304	0.000000	-4.805988	0.000000	0.000000	0.000000	0.252806	-0.032267	0.109928	0.000000	0.000000	4.000000	42.000000	0.000000
2425.204161	0.023708	0.560102	-0.034949	81.304077	111.700615	137.504150	-1.379304	0.000000	-4.805988	0.000000	0.000000	0.000000	0.240512	-0.035513	0.097283	0.000000	0.000000	4.000000	42.000000	0.000000
2425.207495	0.023708	0.560102	-0.034949	81.374176	112.078590	137.705017	-1.379304	0.000000	-4.805988	0.000000	0.000000	0.000000	0.240512	-0.035513	0.097283	0.000000	0.000000	4.000000	42.000000	0.000000
2425.210828	0.024448	0.559973	-0.034666	81.374176	112.078590	137.705017	-1.379304	0.000000	-4.805988	0.000000	0.000000	0.000000	0.222100	-0.038709	0.085062	0.000000	0.000000	4.000000	42.000000	0.000000
2425.214161	0.024448	0.559973	-0.034666	81.374176	112.078590	137.705017	-1.379304	0.000000	-4.805988	0.000000	0.000000	0.000000	0.222100	-0.038709	0.085062	0.000000	0.000000	4.000000	42.000000	0.000000
2425.217495	0.024448	0.559973	-0.034666	81.461739	112.516235	137.950806	-1.341702	0.000000	-4.816621	0.000000	0.000000	0.000000	0.222100	-0.038709	0.085062	0.000000	0.000000	4.000000	42.000000	0.000000
2425.220828	0.024448	0.559973	-0.034666	81.461739	112.516235	137.950806	-1.341702	0.000000	-4.816621	0.000000	0.000000	0.000000	0.222100	-0.038709	0.085062	0.000000	0.000000	4.000000	42.000000	0.000000
2425.224161	0.025109	0.559843	-0.034379	81.461739	112.516235	137.950806	-1.341702	0.000000	-4.816621	0.000000	0.000000	0.000000	0.198325	-0.038796	0.086079	0.000000	0.000000	4.000000	42.000000	0.000000
2425.227495	0.025109	0.559843	-0.034379	81.557800	112.983078	138.223877	-1.341702	0.000000	-4.816621	0.000000	0.000000	0.000000	0.198325	-0.038796	0.086079	0.000000	0.000000	4.000000	42.000000	0.000000
2425.230828	0.025731	0.559714	-0.034091	81.557800	112.983078	138.223877	-1.341702	0.000000	-4.816621	0.000000	0.000000	0.000000	0.186551	-0.038867	0.086479	0.000000	0.000000	4.000000	42.000000	0.000000
2425.234161	0.025731	0.559714	-0.034091	81.557800	112.983078	138.223877	-1.341702	0.000000	-4.816621	0.000000	0.000000	0.000000	0.186551	-0.038867	0.086479	0.000000	0.000000	4.000000	42.000000	0.000000
2425.237495	0.025731	0.559714	-0.034091	81.630272	113.372551	138.454437	-1.308455	0.000000	-4.825758	0.000000	0.000000	0.000000	0.186551	-0.038867	0.086479	0.000000	0.000000	4.000000	42.000000	0.000000
2425.240828	0.025731	0.559714	-0.034091	81.630272	113.372551	138.454437	-1.308455	0.000000	-4.825758	0.000000	0.000000	0.000000	0.186551	-0.038867	0.086479	0.000000	0.000000	4.000000	42.000000	0.000000
2425.244161	0.026354	0.559584	-0.033803	81.630272	113.372551	138.454437	-1.308455	0.000000	-4.825758	0.000000	0.000000	0.000000	0.186812	-0.038957	0.086179	0.000000	0.000000	4.000000	42.000000	0.000000
2425.247495	0.026354	0.559584	-0.033803	81.656914	113.577812	138.543655	-1.308455	0.000000	-4.825758	0.000000	0.000000	0.000000	0.186812	-0.038957	0.086179	0.000000	0.000000	4.000000	42.000000	0.000000
2425.250828	0.026999	0.559470	-0.033500	81.656914	113.577812	138.543655	-1.308455	0.000000	-4.825758	0.000000	0.000000	0.000000	0.193458	-0.034033	0.091047	0.000000	0.000000	4.000000	42.000000	0.000000
2425.254161	0.026999	0.559470	-0.033500	81.656914	113.577812	138.543655	-1.308455	0.000000	-4.825758	0.000000	0.000000	0.000000	0.193458	-0.034033	0.091047	0.000000	0.000000	4.000000	42.000000	0.000000
2425.257495	0.026999	0.559470	-0.033500	81.655853	113.687645	138.563950	-1.275287	0.000000	-4.834629	0.000000	0.000000	0.000000	0.193458	-0.034033	0.091047	0.000000	0.000000	4.000000	42.000000	0.000000
2425.260828	0.026999	0.559470	-0.033500	81.655853	113.687645	138.563950	-1.275287	0.000000	-4.834629	0.000000	0.000000	0.000000	0.193458	-0.034033	0.091047	0.000000	0.000000	4.000000	42.000000	0.000000
2425.264161	0.027686	0.559350	-0.033176	81.655853	113.687645	138.563950	-1.275287	0.000000	-4.834629	0.000000	0.000000	0.000000	0.206290	-0.036076	0.097162	0.000000	0.000000	4.000000	42.000000	0.000000
2425.267495	0.027686	0.559350	-0.033176	81.657288	113.779968	138.567581	-1.275287	0.000000	-4.834629	0.000000	0.000000	0.000000	0.206290	-0.036076	0.097162	0.000000	0.000000	4.000000	42.000000	0.000000
2425.270828	0.028355	0.559253	-0.032858	81.657288	113.779968	138.567581	-1.275287	0.000000	-4.834629	0.000000	0.000000	0.000000	0.200457	-0.029197	0.095535	0.000000	0.000000	4.000000	42.000000	0.000000
2425.274161	0.028355	0.559253	-0.032858	81.657288	113.779968	138.567581	-1.275287	0.000000	-4.834629	0.000000	0.000000	0.000000	0.200457	-0.029197	0.095535	0.000000	0.000000	4.000000	42.000000	0.000000
2425.277495	0.028355	0.559253	-0.032858	81.668571	113.881592	138.572906	-1.239972	0.000000	-4.843808	0.000000	0.000000	0.000000	0.200457	-0.029197	0.095535	0.000000	0.000000	4.000000	42.000000	0.000000
2425.280828	0.028355	0.559253	-0.032858	81.668571	113.881592	138.572906	-1.239972	0.000000	-4.843808	0.000000	0.000000	0.000000	0.200457	-0.029197	0.095535	0.000000	0.000000	4.000000	42.000000	0.000000
2425.284161	0.029002	0.559185	-0.032569	81.668571	113.881592	138.572906	-1.239972	0.000000	-4.843808	0.000000	0.000000	0.000000	0.194111	-0.020358	0.086723	0.000000	0.000000	4.000000	42.000000	0.000000
2425.287495	0.029002	0.559185	-0.032569	81.706108	114.077049	138.644516	-1.239972	0.000000	-4.843808	0.000000	0.000000	0.000000	0.194111	-0.020358	0.086723	0.000000	0.000000	4.000000	42.000000	0.000000
2425.290828	0.029628	0.559123	-0.032303	81.706108	114.077049	138.644516	-1.239972	0.000000	-4.843808	0.000000	0.000000	0.000000	0.187829	-0.018448	0.079618	0.000000	0.000000	4.000000	42.000000	0.000000
2425.294161	0.029628	0.559123	-0.032303	81.706108	114.077049	138.644516	-1.239972	0.000000	-4.843808	0.000000	0.000000	0.000000	0.187829	-0.018448	0.079618	0.000000	0.000000	4.000000	42.000000	0.000000
2425.297495	0.029628	0.559123	-0.032303	81.772758	114.379288	138.792053	-1.209023	0.000000	-4.851624	0.000000	0.000000	0.000000	0.187829	-0.018448	0.079618	0.000000	0.000000	4.000000	42.000000	0.000000
2425.300828	0.030232	0.559092	-0.032067	81.772758	114.379288	138.792053	-1.209023	0.000000	-4.851624	0.000000	0.000000	0.000000	0.181387	-0.009571	0.070877	0.000000	0.000000	4.000000	42.000000	0.000000
2425.304161	0.030232	0.559092	-0.032067	81.772758	114.379288	138.792053	-1.209023	0.000000	-4.851624	0.000000	0.000000	0.000000	0.181387	-0.009571	0.070877	0.000000	0.000000	4.000000	42.000000	0.000000
2425.307495	0.030232	0.559092	-0.032067	81.870560	114.748726	138.986191	-1.195437	0.000000	-4.854990	0.000000	0.000000	0.000000	0.181387	-0.009571	0.070877	0.000000	0.000000	4.000000	42.000000	0.000000
2425.310828	0.030797	0.559083	-0.031834	81.870560	114.748726	138.986191	-1.195437	0.000000	-4.854990	0.000000	0.000000	0.000000	0.169361	-0.002623	0.069820	0.000000	0.000000	4.000000	42.000000	0.000000
2425.314161	0.030797	0.559083	-0.031834	81.870560	114.748726	138.986191	-1.195437	0.000000	-4.854990	0.000000	0.000000	0.000000	0.169361	-0.002623	0.069820	0.000000	0.000000	4.000000	42.000000	0.000000
2425.317495	0.030797	0.559083	-0.031834	81.995155	115.178833	139.204086	-1.182414	0.000000	-4.858178	0.000000	0.000000	0.000000	0.169361	-0.002623	0.069820	0.000000	0.000000	4.000000	42.000000	0.000000
2425.320828	0.030797	0.559083	-0.031834	81.995155	115.178833	139.204086	-1.182414	0.000000	-4.858178	0.000000	0.000000	0.000000	0.169361	-0.002623	0.069820	0.000000	0.000000	4.000000	42.000000	0.000000
2425.324161	0.031341	0.559097	-0.031606	81.995155	115.178833	139.204086	-1.182414	0.000000	-4.858178	0.000000	0.000000	0.000000	0.163372	0.004345	0.068364	0.000000	0.000000	4.000000	42.000000	0.000000
2425.327495	0.031341	0.559097	-0.031606	82.125359	115.641159	139.455521	-1.182414	0.000000	-4.858178	0.000000	0.000000	0.000000	0.163372	0.004345	0.068364	0.000000	0.000000	4.000000	42.000000	0.000000
2425.330828	0.031910	0.559145	-0.031344	82.125359	115.641159	139.455521	-1.182414	0.000000	-4.858178	0.000000	0.000000	0.000000	0.170448	0.014374	0.078776	0.000000	0.000000	4.000000	42.000000	0.000000
2425.334161	0.031910	0.559145	-0.031344	82.125359	115.641159	139.455521	-1.182414	0.000000	-4.858178	0.000000	0.000000	0.000000	0.170448	0.014374	0.078776	0.000000	0.000000	4.000000	42.000000	0.000000
2425.337495	0.031910	0.559145	-0.031344	82.262032	116.089340	139.679428	-1.155892	0.000000	-4.864557	0.000000	0.000000	0.000000	0.170448	0.014374	0.078776	0.000000	0.000000	4.000000	42.000000	0.000000
2425.340828	0.031910	0.559145	-0.031344	82.262032	116.089340	139.679428	-1.155892	0.000000	-4.864557	0.000000	0.000000	0.000000	0.170448	0.014374	0.078776	0.000000	0.000000	4.000000	42.000000	0.000000
2425.344161	0.032504	0.559197	-0.031017	82.262032	116.089340	139.679428	-1.155892	0.000000	-4.864557	0.000000	0.000000	0.000000	0.178253	0.015433	0.098023	0.000000	0.000000	4.000000	42.000000	0.000000
2425.347495	0.032504	0.559197	-0.031017	82.389900	116.517113	139.935547	-1.155892	0.000000	-4.864557	0.000000	0.000000	0.000000	0.178253	0.015433	0.098023	0.000000	0.000000	4.000000	42.000000	0.000000
2425.350828	0.033097	0.559231	-0.030710	82.389900	116.517113	139.935547	-1.155892	0.000000	-4.864557	0.000000	0.000000	0.000000	0.178100	0.010383	0.092213	0.000000	0.000000	4.000000	42.000000	0.000000
2425.354161	0.033097	0.559231	-0.030710	82.389900	116.517113	139.935547	-1.155892	0.000000	-4.864557	0.000000	0.000000	0.000000	0.178100	0.010383	0.092213	0.000000	0.000000	4.000000	42.000000	0.000000
2425.357495	0.033097	0.559231	-0.030710	82.512421	116.980736	140.587753	-1.124117	0.000000	-4.871998	0.000000	0.000000	0.000000	0.178100	0.010383	0.092213	0.000000	0.000000	4.000000	42.000000	0.000000
2425.360828	0.033097	0.559231	-0.030710	82.512421	116.980736	140.587753	-1.124117	0.000000	-4.871998	0.000000	0.000000	0.000000	0.178100	0.010383	0.092213	0.000000	0.000000	4.000000	42.000000	0.000000
2425.364161	0.033696	0.559253	-0.030355	82.512421	116.980736	140.587753	-1.124117	0.000000	-4.871998	0.000000	0.000000	0.000000	0.179499	0.006385	0.106350	0.000000	0.000000	4.000000	42.000000	0.000000
2425.367495	0.033696	0.559253	-0.030355	82.660454	117.573227	141.782745	-1.124117	0.000000	-4.871998	0.000000	0.000000	0.000000	0.179499	0.006385	0.106350	0.000000	0.000000	4.000000	42.000000	0.000000
2425.370828	0.034294	0.559257	-0.030020	82.660454	117.573227	141.782745	-1.124117	0.000000	-4.871998	0.000000	0.000000	0.000000	0.179351	0.001301	0.100541	0.000000	0.000000	4.000000	42.000000	0.000000
2425.374161	0.034294	0.559257	-0.030020	82.660454	117.573227	141.782745	-1.124117	0.000000	-4.871998	0.000000	0.000000	0.000000	0.179351	0.001301	0.100541	0.000000	0.000000	4.000000	42.000000	0.000000
2425.377495	0.034294	0.559257	-0.030020	82.846642	118.363602	142.891113	-1.090778	0.000000	-4.879570	0.000000	0.000000	0.000000	0.179351	0.001301	0.100541	0.000000	0.000000	4.000000	42.000000	0.000000
2425.380828	0.034890	0.559268	-0.029710	82.846642	118.363602	142.891113	-1.090778	0.000000	-4.879570	0.000000	0.000000	0.000000	0.179047	0.003237	0.093068	0.000000	0.000000	4.000000	42.000000	0.000000
2425.384161	0.034890	0.559268	-0.029710	82.846642	118.363602	142.891113	-1.090778	0.000000	-4.879570	0.000000	0.000000	0.000000	0.179047	0.003237	0.093068	0.000000	0.000000	4.000000	42.000000	0.000000
2425.387495	0.034890	0.559268	-0.029710	83.071823	119.421814	143.644379	-1.075477	0.000000	-4.882966	0.000000	0.000000	0.000000	0.179047	0.003237	0.093068	0.000000	0.000000	4.000000	42.000000	0.000000
2425.390828	0.035564	0.559275	-0.029474	83.071823	119.421814	143.644379	-1.075477	0.000000	-4.882966	0.000000	0.000000	0.000000	0.202022	0.002179	0.070851	0.000000	0.000000	4.000000	42.000000	0.000000
2425.394161	0.035564	0.559275	-0.029474	83.071823	119.421814	143.644379	-1.075477	0.000000	-4.882966	0.000000	0.000000	0.000000	0.202022	0.002179	0.070851	0.000000	0.000000	4.000000	42.000000	0.000000
2425.397495	0.035564	0.559275	-0.029474	83.306778	120.630524	144.498703	-1.062257	0.000000	-4.885858	0.000000	0.000000	0.000000	0.202022	0.002179	0.070851	0.000000	0.000000	4.000000	42.000000	0.000000
2425.400828	0.035564	0.559275	-0.029474	83.306778	120.630524	144.498703	-1.062257	0.000000	-4.885858	0.000000	0.000000	0.000000	0.202022	0.002179	0.070851	0.000000	0.000000	4.000000	42.000000	0.000000
2425.404161	0.036235	0.559248	-0.029275	83.306778	120.630524	144.498703	-1.062257	0.000000	-4.885858	0.000000	0.000000	0.000000	0.201326	-0.007949	0.059463	0.000000	0.000000	4.000000	42.000000	0.000000
2425.407495	0.036235	0.559248	-0.029275	83.529953	121.890190	145.435516	-1.062257	0.000000	-4.885858	0.000000	0.000000	0.000000	0.201326	-0.007949	0.059463	0.000000	0.000000	4.000000	42.000000	0.000000
2425.410828	0.036907	0.559222	-0.029078	83.529953	121.890190	145.435516	-1.062257	0.000000	-4.885858	0.000000	0.000000	0.000000	0.201530	-0.007939	0.059137	0.000000	0.000000	4.000000	42.000000	0.000000
2425.414161	0.036907	0.559222	-0.029078	83.529953	121.890190	145.435516	-1.062257	0.000000	-4.885858	0.000000	0.000000	0.000000	0.201530	-0.007939	0.059137	0.000000	0.000000	4.000000	42.000000	0.000000
2425.417495	0.036907	0.559222	-0.029078	83.731430	123.172737	146.423691	-1.038800	0.000000	-4.890899	0.000000	0.000000	0.000000	0.201530	-0.007939	0.059137	0.000000	0.000000	4.000000	42.000000	0.000000
2425.420828	0.036907	0.559222	-0.029078	83.731430	123.172737	146.423691	-1.038800	0.000000	-4.890899	0.000000	0.000000	0.000000	0.201530	-0.007939	0.059137	0.000000	0.000000	4.000000	42.000000	0.000000
2425.424161	0.037596	0.559162	-0.028921	83.731430	123.172737	146.423691	-1.038800	0.000000	-4.890899	0.000000	0.000000	0.000000	0.206862	-0.018072	0.047224	0.000000	0.000000	4.000000	42.000000	0.000000
2425.427495	0.037596	0.559162	-0.028921	83.908958	124.378418	147.383224	-1.038800	0.000000	-4.890899	0.000000	0.000000	0.000000	0.206862	-0.018072	0.047224	0.000000	0.000000	4.000000	42.000000	0.000000
2425.430828	0.038268	0.559095	-0.028739	83.908958	124.378418	147.383224	-1.038800	0.000000	-4.890899	0.000000	0.000000	0.000000	0.201579	-0.020117	0.054616	0.000000	0.000000	4.000000	42.000000	0.000000
2425.434161	0.038268	0.559095	-0.028739	83.908958	124.378418	147.383224	-1.038800	0.000000	-4.890899	0.000000	0.000000	0.000000	0.201579	-0.020117	0.054616	0.000000	0.000000	4.000000	42.000000	0.000000
2425.437495	0.038268	0.559095	-0.028739	84.054497	125.510506	148.398682	-1.017494	0.000000	-4.895376	0.000000	0.000000	0.000000	0.201579	-0.020117	0.054616	0.000000	0.000000	4.000000	42.000000	0.000000
2425.440828	0.038268	0.559095	-0.028739	84.054497	125.510506	148.398682	-1.017494	0.000000	-4.895376	0.000000	0.000000	0.000000	0.201579	-0.020117	0.054616	0.000000	0.000000	4.000000	42.000000	0.000000
2425.444161	0.038901	0.558980	-0.028543	84.054497	125.510506	148.398682	-1.017494	0.000000	-4.895376	0.000000	0.000000	0.000000	0.189862	-0.034260	0.058721	0.000000	0.000000	4.000000	42.000000	0.000000
2425.447495	0.038901	0.558980	-0.028543	84.155411	126.383980	149.382309	-1.017494	0.000000	-4.895376	0.000000	0.000000	0.000000	0.189862	-0.034260	0.058721	0.000000	0.000000	4.000000	42.000000	0.000000
2425.450828	0.039515	0.558843	-0.028341	84.155411	126.383980	149.382309	-1.017494	0.000000	-4.895376	0.000000	0.000000	0.000000	0.184097	-0.041362	0.060645	0.000000	0.000000	4.000000	42.000000	0.000000
2425.454161	0.039515	0.558843	-0.028341	84.155411	126.383980	149.382309	-1.017494	0.000000	-4.895376	0.000000	0.000000	0.000000	0.184097	-0.041362	0.060645	0.000000	0.000000	4.000000	42.000000	0.000000
2425.457495	0.039515	0.558843	-0.028341	84.219276	127.053101	150.269073	-0.995366	0.000000	-4.899923	0.000000	0.000000	0.000000	0.184097	-0.041362	0.060645	0.000000	0.000000	4.000000	42.000000	0.000000
2425.460828	0.039515	0.558843	-0.028341	84.219276	127.053101	150.269073	-0.995366	0.000000	-4.899923	0.000000	0.000000	0.000000	0.184097	-0.041362	0.060645	0.000000	0.000000	4.000000	42.000000	0.000000
2425.464161	0.040127	0.558688	-0.028158	84.219276	127.053101	150.269073	-0.995366	0.000000	-4.899923	0.000000	0.000000	0.000000	0.183768	-0.046475	0.054836	0.000000	0.000000	4.000000	42.000000	0.000000
2425.467495	0.040127	0.558688	-0.028158	84.270363	127.709091	151.577255	-0.995366	0.000000	-4.899923	0.000000	0.000000	0.000000	0.183768	-0.046475	0.054836	0.000000	0.000000	4.000000	42.000000	0.000000
2425.470828	0.040739	0.558492	-0.027989	84.270363	127.709091	151.577255	-0.995366	0.000000	-4.899923	0.000000	0.000000	0.000000	0.183570	-0.058632	0.050676	0.000000	0.000000	4.000000	42.000000	0.000000
2425.474161	0.040739	0.558492	-0.027989	84.270363	127.709091	151.577255	-0.995366	0.000000	-4.899923	0.000000	0.000000	0.000000	0.183570	-0.058632	0.050676	0.000000	0.000000	4.000000	42.000000	0.000000
2425.477495	0.040739	0.558492	-0.027989	84.335762	128.568115	153.698257	-0.975264	0.000000	-4.903964	0.000000	0.000000	0.000000	0.183570	-0.058632	0.050676	0.000000	0.000000	4.000000	42.000000	0.000000
2425.480828	0.041331	0.558297	-0.027819	84.335762	128.568115	153.698257	-0.975264	0.000000	-4.903964	0.000000	0.000000	0.000000	0.177615	-0.058702	0.050971	0.000000	0.000000	4.000000	42.000000	0.000000
2425.484161	0.041331	0.558297	-0.027819	84.335762	128.568115	153.698257	-0.975264	0.000000	-4.903964	0.000000	0.000000	0.000000	0.177615	-0.058702	0.050971	0.000000	0.000000	4.000000	42.000000	0.000000
2425.487495	0.041331	0.558297	-0.027819	84.456024	129.870087	156.034683	-0.965658	0.000000	-4.905864	0.000000	0.000000	0.000000	0.177615	-0.058702	0.050971	0.000000	0.000000	4.000000	42.000000	0.000000
[truncated: 6,359 more rows]
