# Supplementary material for: Haptic Guidance Needs to Be Intuitive Not Just Informative to Improve Human Motor Accuracy
Source: PLoS One. 2016 Mar 16;11(3):e0150912. doi: 10.1371/journal.pone.0150912 (PMC4794196; doi:10.1371/journal.pone.0150912)
Supplement: S2 Data — (ZIP) [file pone.0150912.s002.zip › Subject10/exp2_0043.txt]

Time	PosX	PosY	PosZ	RotX	RotY	RotZ	ForceX	ForceY	ForceZ	MomentX	MomentY	MomentZ	VelocityX	VelocityY	VelocityZ	CalibratedWeight	ButtonDown	Condition	Trial	Visual
2448.827495	0.004210	0.534715	0.249098	86.567215	134.330429	151.992523	4.666832	0.000000	1.794625	0.000000	0.000000	0.000000	-0.010131	-0.018889	-0.012099	0.000000	1.000000	4.000000	43.000000	0.000000
2448.830828	0.004210	0.534715	0.249098	86.567215	134.330429	151.992523	4.666832	0.000000	1.794625	0.000000	0.000000	0.000000	-0.010131	-0.018889	-0.012099	0.000000	1.000000	4.000000	43.000000	0.000000
2448.834161	0.004713	0.534663	0.249148	86.567215	134.330429	151.992523	4.666832	0.000000	1.794625	0.000000	0.000000	0.000000	0.150980	-0.015845	0.015017	0.000000	1.000000	4.000000	43.000000	0.000000
2448.837495	0.004713	0.534663	0.249148	86.584076	133.877731	151.413177	4.666832	0.000000	1.794625	0.000000	0.000000	0.000000	0.150980	-0.015845	0.015017	0.000000	1.000000	4.000000	43.000000	0.000000
2448.840828	0.006089	0.534680	0.249294	86.584076	133.877731	151.413177	4.666832	0.000000	1.794625	0.000000	0.000000	0.000000	0.412820	0.005143	0.043713	0.000000	1.000000	4.000000	43.000000	0.000000
2448.844161	0.006089	0.534680	0.249294	86.584076	133.877731	151.413177	4.666832	0.000000	1.794625	0.000000	0.000000	0.000000	0.412820	0.005143	0.043713	0.000000	1.000000	4.000000	43.000000	0.000000
2448.847495	0.006089	0.534680	0.249294	86.537163	133.376968	150.823807	4.679013	0.000000	1.762623	0.000000	0.000000	0.000000	0.412820	0.005143	0.043713	0.000000	1.000000	4.000000	43.000000	0.000000
2448.850828	0.007567	0.534662	0.249471	86.537163	133.376968	150.823807	4.679013	0.000000	1.762623	0.000000	0.000000	0.000000	0.443298	-0.005427	0.053213	0.000000	1.000000	4.000000	43.000000	0.000000
2448.854161	0.007567	0.534662	0.249471	86.537163	133.376968	150.823807	4.679013	0.000000	1.762623	0.000000	0.000000	0.000000	0.443298	-0.005427	0.053213	0.000000	1.000000	4.000000	43.000000	0.000000
2448.857495	0.007567	0.534662	0.249471	86.658424	134.261368	151.528381	4.688520	0.000000	1.737177	0.000000	0.000000	0.000000	0.443298	-0.005427	0.053213	0.000000	1.000000	4.000000	43.000000	0.000000
2448.860828	0.008980	0.534682	0.249816	86.658424	134.261368	151.528381	4.688520	0.000000	1.737177	0.000000	0.000000	0.000000	0.424042	0.006016	0.103375	0.000000	1.000000	4.000000	43.000000	0.000000
2448.864161	0.008980	0.534682	0.249816	86.658424	134.261368	151.528381	4.688520	0.000000	1.737177	0.000000	0.000000	0.000000	0.424042	0.006016	0.103375	0.000000	1.000000	4.000000	43.000000	0.000000
2448.867495	0.008980	0.534682	0.249816	87.041306	140.704086	157.503922	4.697892	0.000000	1.711668	0.000000	0.000000	0.000000	0.424042	0.006016	0.103375	0.000000	1.000000	4.000000	43.000000	0.000000
2448.870828	0.010968	0.534891	0.250270	87.041306	140.704086	157.503922	4.697892	0.000000	1.711668	0.000000	0.000000	0.000000	0.596272	0.062794	0.136219	0.000000	1.000000	4.000000	43.000000	0.000000
2448.874161	0.010968	0.534891	0.250270	87.041306	140.704086	157.503922	4.697892	0.000000	1.711668	0.000000	0.000000	0.000000	0.596272	0.062794	0.136219	0.000000	1.000000	4.000000	43.000000	0.000000
2448.877495	0.010968	0.534891	0.250270	87.527885	155.275314	171.465164	4.710791	0.000000	1.675842	0.000000	0.000000	0.000000	0.596272	0.062794	0.136219	0.000000	1.000000	4.000000	43.000000	0.000000
2448.880828	0.012317	0.535027	0.250596	87.527885	155.275314	171.465164	4.710791	0.000000	1.675842	0.000000	0.000000	0.000000	0.404808	0.040809	0.097662	0.000000	1.000000	4.000000	43.000000	0.000000
2448.884161	0.012317	0.535027	0.250596	87.527885	155.275314	171.465164	4.710791	0.000000	1.675842	0.000000	0.000000	0.000000	0.404808	0.040809	0.097662	0.000000	1.000000	4.000000	43.000000	0.000000
2448.887495	0.012317	0.535027	0.250596	87.798332	-179.853149	-164.119324	4.719441	0.000000	1.651326	0.000000	0.000000	0.000000	0.404808	0.040809	0.097662	0.000000	1.000000	4.000000	43.000000	0.000000
2448.890828	0.013866	0.535283	0.250759	87.798332	-179.853149	-164.119324	4.719441	0.000000	1.651326	0.000000	0.000000	0.000000	0.464783	0.076817	0.049144	0.000000	1.000000	4.000000	43.000000	0.000000
2448.894161	0.013866	0.535283	0.250759	87.798332	-179.853149	-164.119324	4.719441	0.000000	1.651326	0.000000	0.000000	0.000000	0.464783	0.076817	0.049144	0.000000	1.000000	4.000000	43.000000	0.000000
2448.897495	0.013866	0.535283	0.250759	87.608047	-152.834732	-137.209991	4.728809	0.000000	1.624306	0.000000	0.000000	0.000000	0.464783	0.076817	0.049144	0.000000	1.000000	4.000000	43.000000	0.000000
2448.900828	0.015784	0.535550	0.250831	87.608047	-152.834732	-137.209991	4.728809	0.000000	1.624306	0.000000	0.000000	0.000000	0.575405	0.080088	0.021640	0.000000	1.000000	4.000000	43.000000	0.000000
2448.904161	0.015784	0.535550	0.250831	87.608047	-152.834732	-137.209991	4.728809	0.000000	1.624306	0.000000	0.000000	0.000000	0.575405	0.080088	0.021640	0.000000	1.000000	4.000000	43.000000	0.000000
2448.907495	0.015784	0.535550	0.250831	87.054161	-134.426697	-119.251320	4.739974	0.000000	1.591428	0.000000	0.000000	0.000000	0.575405	0.080088	0.021640	0.000000	1.000000	4.000000	43.000000	0.000000
2448.910828	0.017600	0.535807	0.250808	87.054161	-134.426697	-119.251320	4.739974	0.000000	1.591428	0.000000	0.000000	0.000000	0.544604	0.076994	-0.007192	0.000000	0.000000	4.000000	43.000000	0.000000
2448.914161	0.017600	0.535807	0.250808	87.054161	-134.426697	-119.251320	4.739974	0.000000	1.591428	0.000000	0.000000	0.000000	0.544604	0.076994	-0.007192	0.000000	0.000000	4.000000	43.000000	0.000000
2448.917495	0.017600	0.535807	0.250808	86.407082	-123.607933	-109.116241	4.750203	0.000000	1.560633	0.000000	0.000000	0.000000	0.544604	0.076994	-0.007192	0.000000	0.000000	4.000000	43.000000	0.000000
2448.920828	0.019883	0.536074	0.250686	86.407082	-123.607933	-109.116241	4.750203	0.000000	1.560633	0.000000	0.000000	0.000000	0.685074	0.080196	-0.036515	0.000000	0.000000	4.000000	43.000000	0.000000
2448.924161	0.019883	0.536074	0.250686	86.407082	-123.607933	-109.116241	4.750203	0.000000	1.560633	0.000000	0.000000	0.000000	0.685074	0.080196	-0.036515	0.000000	0.000000	4.000000	43.000000	0.000000
2448.927495	0.019883	0.536074	0.250686	85.813904	-117.261314	-103.306770	4.762687	0.000000	1.522109	0.000000	0.000000	0.000000	0.685074	0.080196	-0.036515	0.000000	0.000000	4.000000	43.000000	0.000000
2448.930828	0.022398	0.536331	0.250456	85.813904	-117.261314	-103.306770	4.762687	0.000000	1.522109	0.000000	0.000000	0.000000	0.754559	0.077068	-0.068968	0.000000	0.000000	4.000000	43.000000	0.000000
2448.934161	0.022398	0.536331	0.250456	85.813904	-117.261314	-103.306770	4.762687	0.000000	1.522109	0.000000	0.000000	0.000000	0.754559	0.077068	-0.068968	0.000000	0.000000	4.000000	43.000000	0.000000
2448.937495	0.022398	0.536331	0.250456	85.285156	-113.085892	-99.308128	4.776001	0.000000	1.479803	0.000000	0.000000	0.000000	0.754559	0.077068	-0.068968	0.000000	0.000000	4.000000	43.000000	0.000000
2448.940828	0.024777	0.536623	0.250186	85.285156	-113.085892	-99.308128	4.776001	0.000000	1.479803	0.000000	0.000000	0.000000	0.713473	0.087596	-0.080900	0.000000	0.000000	4.000000	43.000000	0.000000
2448.944161	0.024777	0.536623	0.250186	85.285156	-113.085892	-99.308128	4.776001	0.000000	1.479803	0.000000	0.000000	0.000000	0.713473	0.087596	-0.080900	0.000000	0.000000	4.000000	43.000000	0.000000
2448.947495	0.024777	0.536623	0.250186	84.717506	-109.517746	-95.456802	4.788248	0.000000	1.439680	0.000000	0.000000	0.000000	0.713473	0.087596	-0.080900	0.000000	0.000000	4.000000	43.000000	0.000000
2448.950828	0.027389	0.536936	0.249913	84.717506	-109.517746	-95.456802	4.788248	0.000000	1.439680	0.000000	0.000000	0.000000	0.783646	0.093855	-0.082050	0.000000	0.000000	4.000000	43.000000	0.000000
2448.954161	0.027389	0.536936	0.249913	84.717506	-109.517746	-95.456802	4.788248	0.000000	1.439680	0.000000	0.000000	0.000000	0.783646	0.093855	-0.082050	0.000000	0.000000	4.000000	43.000000	0.000000
2448.957495	0.027389	0.536936	0.249913	84.044212	-106.261841	-92.038597	4.801443	0.000000	1.395041	0.000000	0.000000	0.000000	0.783646	0.093855	-0.082050	0.000000	0.000000	4.000000	43.000000	0.000000
2448.960828	0.029964	0.537245	0.249600	84.044212	-106.261841	-92.038597	4.801443	0.000000	1.395041	0.000000	0.000000	0.000000	0.772676	0.092775	-0.093916	0.000000	0.000000	4.000000	43.000000	0.000000
2448.964161	0.029964	0.537245	0.249600	84.044212	-106.261841	-92.038597	4.801443	0.000000	1.395041	0.000000	0.000000	0.000000	0.772676	0.092775	-0.093916	0.000000	0.000000	4.000000	43.000000	0.000000
2448.967495	0.029964	0.537245	0.249600	83.232620	-103.230278	-89.287506	4.814080	0.000000	1.350791	0.000000	0.000000	0.000000	0.772676	0.092775	-0.093916	0.000000	0.000000	4.000000	43.000000	0.000000
2448.970828	0.032469	0.537491	0.249240	83.232620	-103.230278	-89.287506	4.814080	0.000000	1.350791	0.000000	0.000000	0.000000	0.751422	0.073725	-0.107893	0.000000	0.000000	4.000000	43.000000	0.000000
2448.974161	0.032469	0.537491	0.249240	83.232620	-103.230278	-89.287506	4.814080	0.000000	1.350791	0.000000	0.000000	0.000000	0.751422	0.073725	-0.107893	0.000000	0.000000	4.000000	43.000000	0.000000
2448.977495	0.032469	0.537491	0.249240	82.336426	-100.558922	-86.867386	4.825993	0.000000	1.307589	0.000000	0.000000	0.000000	0.751422	0.073725	-0.107893	0.000000	0.000000	4.000000	43.000000	0.000000
2448.980828	0.035074	0.537740	0.248897	82.336426	-100.558922	-86.867386	4.825993	0.000000	1.307589	0.000000	0.000000	0.000000	0.781393	0.074744	-0.102769	0.000000	0.000000	4.000000	43.000000	0.000000
2448.984161	0.035074	0.537740	0.248897	82.336426	-100.558922	-86.867386	4.825993	0.000000	1.307589	0.000000	0.000000	0.000000	0.781393	0.074744	-0.102769	0.000000	0.000000	4.000000	43.000000	0.000000
2448.987495	0.035074	0.537740	0.248897	81.498047	-98.432426	-84.831329	4.838103	0.000000	1.262045	0.000000	0.000000	0.000000	0.781393	0.074744	-0.102769	0.000000	0.000000	4.000000	43.000000	0.000000
2448.990828	0.037679	0.538014	0.248590	81.498047	-98.432426	-84.831329	4.838103	0.000000	1.262045	0.000000	0.000000	0.000000	0.781477	0.082086	-0.092345	0.000000	0.000000	4.000000	43.000000	0.000000
2448.994161	0.037679	0.538014	0.248590	81.498047	-98.432426	-84.831329	4.838103	0.000000	1.262045	0.000000	0.000000	0.000000	0.781477	0.082086	-0.092345	0.000000	0.000000	4.000000	43.000000	0.000000
2448.997495	0.037679	0.538014	0.248590	80.836227	-96.868248	-83.403236	4.849914	0.000000	1.215871	0.000000	0.000000	0.000000	0.781477	0.082086	-0.092345	0.000000	0.000000	4.000000	43.000000	0.000000
2449.000828	0.040416	0.538347	0.248273	80.836227	-96.868248	-83.403236	4.849914	0.000000	1.215871	0.000000	0.000000	0.000000	0.821272	0.099949	-0.094891	0.000000	0.000000	4.000000	43.000000	0.000000
2449.004161	0.040416	0.538347	0.248273	80.836227	-96.868248	-83.403236	4.849914	0.000000	1.215871	0.000000	0.000000	0.000000	0.821272	0.099949	-0.094891	0.000000	0.000000	4.000000	43.000000	0.000000
2449.007495	0.040416	0.538347	0.248273	80.435509	-95.801453	-82.761978	4.861945	0.000000	1.166830	0.000000	0.000000	0.000000	0.821272	0.099949	-0.094891	0.000000	0.000000	4.000000	43.000000	0.000000
2449.010828	0.043321	0.538782	0.247972	80.435509	-95.801453	-82.761978	4.861945	0.000000	1.166830	0.000000	0.000000	0.000000	0.871568	0.130473	-0.090531	0.000000	0.000000	4.000000	43.000000	0.000000
2449.014161	0.043321	0.538782	0.247972	80.435509	-95.801453	-82.761978	4.861945	0.000000	1.166830	0.000000	0.000000	0.000000	0.871568	0.130473	-0.090531	0.000000	0.000000	4.000000	43.000000	0.000000
2449.017495	0.043321	0.538782	0.247972	80.268456	-95.108528	-82.397804	4.874296	0.000000	1.114111	0.000000	0.000000	0.000000	0.871568	0.130473	-0.090531	0.000000	0.000000	4.000000	43.000000	0.000000
2449.020828	0.046258	0.539255	0.247651	80.268456	-95.108528	-82.397804	4.874296	0.000000	1.114111	0.000000	0.000000	0.000000	0.880971	0.142009	-0.096210	0.000000	0.000000	4.000000	43.000000	0.000000
2449.024161	0.046258	0.539255	0.247651	80.268456	-95.108528	-82.397804	4.874296	0.000000	1.114111	0.000000	0.000000	0.000000	0.880971	0.142009	-0.096210	0.000000	0.000000	4.000000	43.000000	0.000000
2449.027495	0.046258	0.539255	0.247651	80.187325	-94.559792	-82.114731	4.886271	0.000000	1.060354	0.000000	0.000000	0.000000	0.880971	0.142009	-0.096210	0.000000	0.000000	4.000000	43.000000	0.000000
2449.030828	0.049293	0.539767	0.247306	80.187325	-94.559792	-82.114731	4.886271	0.000000	1.060354	0.000000	0.000000	0.000000	0.910391	0.153548	-0.103426	0.000000	0.000000	4.000000	43.000000	0.000000
2449.034161	0.049293	0.539767	0.247306	80.187325	-94.559792	-82.114731	4.886271	0.000000	1.060354	0.000000	0.000000	0.000000	0.910391	0.153548	-0.103426	0.000000	0.000000	4.000000	43.000000	0.000000
2449.037495	0.049293	0.539767	0.247306	80.081543	-94.004860	-81.826324	4.898100	0.000000	1.004300	0.000000	0.000000	0.000000	0.910391	0.153548	-0.103426	0.000000	0.000000	4.000000	43.000000	0.000000
2449.040828	0.052359	0.540279	0.246945	80.081543	-94.004860	-81.826324	4.898100	0.000000	1.004300	0.000000	0.000000	0.000000	0.919776	0.153497	-0.108202	0.000000	0.000000	4.000000	43.000000	0.000000
2449.044161	0.052359	0.540279	0.246945	80.081543	-94.004860	-81.826324	4.898100	0.000000	1.004300	0.000000	0.000000	0.000000	0.919776	0.153497	-0.108202	0.000000	0.000000	4.000000	43.000000	0.000000
2449.047495	0.052359	0.540279	0.246945	79.847275	-93.367905	-81.480896	4.909472	0.000000	0.947148	0.000000	0.000000	0.000000	0.919776	0.153497	-0.108202	0.000000	0.000000	4.000000	43.000000	0.000000
2449.050828	0.055421	0.540846	0.246549	79.847275	-93.367905	-81.480896	4.909472	0.000000	0.947148	0.000000	0.000000	0.000000	0.918575	0.170255	-0.119043	0.000000	0.000000	4.000000	43.000000	0.000000
2449.054161	0.055421	0.540846	0.246549	79.847275	-93.367905	-81.480896	4.909472	0.000000	0.947148	0.000000	0.000000	0.000000	0.918575	0.170255	-0.119043	0.000000	0.000000	4.000000	43.000000	0.000000
2449.057495	0.055421	0.540846	0.246549	79.477280	-92.738411	-80.805565	4.920217	0.000000	0.889644	0.000000	0.000000	0.000000	0.918575	0.170255	-0.119043	0.000000	0.000000	4.000000	43.000000	0.000000
2449.060828	0.058412	0.541392	0.246130	79.477280	-92.738411	-80.805565	4.920217	0.000000	0.889644	0.000000	0.000000	0.000000	0.897460	0.163849	-0.125484	0.000000	0.000000	4.000000	43.000000	0.000000
2449.064161	0.058412	0.541392	0.246130	79.477280	-92.738411	-80.805565	4.920217	0.000000	0.889644	0.000000	0.000000	0.000000	0.897460	0.163849	-0.125484	0.000000	0.000000	4.000000	43.000000	0.000000
2449.067495	0.058412	0.541392	0.246130	79.051430	-92.179047	-79.003883	4.930118	0.000000	0.833028	0.000000	0.000000	0.000000	0.897460	0.163849	-0.125484	0.000000	0.000000	4.000000	43.000000	0.000000
2449.070828	0.061366	0.541917	0.245689	79.051430	-92.179047	-79.003883	4.930118	0.000000	0.833028	0.000000	0.000000	0.000000	0.886323	0.157436	-0.132533	0.000000	0.000000	4.000000	43.000000	0.000000
2449.074161	0.061366	0.541917	0.245689	79.051430	-92.179047	-79.003883	4.930118	0.000000	0.833028	0.000000	0.000000	0.000000	0.886323	0.157436	-0.132533	0.000000	0.000000	4.000000	43.000000	0.000000
2449.077495	0.061366	0.541917	0.245689	78.610764	-91.680450	-76.128212	4.939308	0.000000	0.776686	0.000000	0.000000	0.000000	0.886323	0.157436	-0.132533	0.000000	0.000000	4.000000	43.000000	0.000000
2449.080828	0.064319	0.542403	0.245239	78.610764	-91.680450	-76.128212	4.939308	0.000000	0.776686	0.000000	0.000000	0.000000	0.885634	0.145815	-0.134991	0.000000	0.000000	4.000000	43.000000	0.000000
2449.084161	0.064319	0.542403	0.245239	78.610764	-91.680450	-76.128212	4.939308	0.000000	0.776686	0.000000	0.000000	0.000000	0.885634	0.145815	-0.134991	0.000000	0.000000	4.000000	43.000000	0.000000
2449.087495	0.064319	0.542403	0.245239	78.188507	-91.191254	-73.676987	4.947902	0.000000	0.719903	0.000000	0.000000	0.000000	0.885634	0.145815	-0.134991	0.000000	0.000000	4.000000	43.000000	0.000000
2449.090828	0.067300	0.542868	0.244760	78.188507	-91.191254	-73.676987	4.947902	0.000000	0.719903	0.000000	0.000000	0.000000	0.894426	0.139372	-0.143742	0.000000	0.000000	4.000000	43.000000	0.000000
2449.094161	0.067300	0.542868	0.244760	78.188507	-91.191254	-73.676987	4.947902	0.000000	0.719903	0.000000	0.000000	0.000000	0.894426	0.139372	-0.143742	0.000000	0.000000	4.000000	43.000000	0.000000
2449.097495	0.067300	0.542868	0.244760	77.869041	-90.864655	-72.533234	4.955966	0.000000	0.662119	0.000000	0.000000	0.000000	0.894426	0.139372	-0.143742	0.000000	0.000000	4.000000	43.000000	0.000000
2449.100828	0.070187	0.543322	0.244357	77.869041	-90.864655	-72.533234	4.955966	0.000000	0.662119	0.000000	0.000000	0.000000	0.865971	0.136400	-0.120623	0.000000	0.000000	4.000000	43.000000	0.000000
2449.104161	0.070187	0.543322	0.244357	77.869041	-90.864655	-72.533234	4.955966	0.000000	0.662119	0.000000	0.000000	0.000000	0.865971	0.136400	-0.120623	0.000000	0.000000	4.000000	43.000000	0.000000
2449.107495	0.070187	0.543322	0.244357	77.794968	-90.989227	-72.860733	4.963196	0.000000	0.605547	0.000000	0.000000	0.000000	0.865971	0.136400	-0.120623	0.000000	0.000000	4.000000	43.000000	0.000000
2449.110828	0.072940	0.543760	0.243975	77.794968	-90.989227	-72.860733	4.963196	0.000000	0.605547	0.000000	0.000000	0.000000	0.825931	0.131159	-0.114757	0.000000	0.000000	4.000000	43.000000	0.000000
2449.114161	0.072940	0.543760	0.243975	77.794968	-90.989227	-72.860733	4.963196	0.000000	0.605547	0.000000	0.000000	0.000000	0.825931	0.131159	-0.114757	0.000000	0.000000	4.000000	43.000000	0.000000
2449.117495	0.072940	0.543760	0.243975	77.953445	-91.553833	-73.515244	4.969526	0.000000	0.551192	0.000000	0.000000	0.000000	0.825931	0.131159	-0.114757	0.000000	0.000000	4.000000	43.000000	0.000000
2449.120828	0.075729	0.544183	0.243627	77.953445	-91.553833	-73.515244	4.969526	0.000000	0.551192	0.000000	0.000000	0.000000	0.836910	0.127093	-0.104478	0.000000	0.000000	4.000000	43.000000	0.000000
2449.124161	0.075729	0.544183	0.243627	77.953445	-91.553833	-73.515244	4.969526	0.000000	0.551192	0.000000	0.000000	0.000000	0.836910	0.127093	-0.104478	0.000000	0.000000	4.000000	43.000000	0.000000
2449.127495	0.075729	0.544183	0.243627	78.305397	-92.459671	-74.391258	4.975372	0.000000	0.495657	0.000000	0.000000	0.000000	0.836910	0.127093	-0.104478	0.000000	0.000000	4.000000	43.000000	0.000000
2449.130828	0.078557	0.544555	0.243317	78.305397	-92.459671	-74.391258	4.975372	0.000000	0.495657	0.000000	0.000000	0.000000	0.848197	0.111466	-0.092905	0.000000	0.000000	4.000000	43.000000	0.000000
2449.134161	0.078557	0.544555	0.243317	78.305397	-92.459671	-74.391258	4.975372	0.000000	0.495657	0.000000	0.000000	0.000000	0.848197	0.111466	-0.092905	0.000000	0.000000	4.000000	43.000000	0.000000
2449.137495	0.078557	0.544555	0.243317	78.768578	-93.605331	-75.427681	4.980696	0.000000	0.438944	0.000000	0.000000	0.000000	0.848197	0.111466	-0.092905	0.000000	0.000000	4.000000	43.000000	0.000000
2449.140828	0.081385	0.544909	0.243014	78.768578	-93.605331	-75.427681	4.980696	0.000000	0.438944	0.000000	0.000000	0.000000	0.848433	0.106305	-0.091020	0.000000	0.000000	4.000000	43.000000	0.000000
2449.144161	0.081385	0.544909	0.243014	78.768578	-93.605331	-75.427681	4.980696	0.000000	0.438944	0.000000	0.000000	0.000000	0.848433	0.106305	-0.091020	0.000000	0.000000	4.000000	43.000000	0.000000
2449.147495	0.081385	0.544909	0.243014	79.231606	-94.824783	-76.526634	4.985395	0.000000	0.381888	0.000000	0.000000	0.000000	0.848433	0.106305	-0.091020	0.000000	0.000000	4.000000	43.000000	0.000000
2449.150828	0.084214	0.545208	0.242721	79.231606	-94.824783	-76.526634	4.985395	0.000000	0.381888	0.000000	0.000000	0.000000	0.848892	0.089575	-0.087702	0.000000	0.000000	4.000000	43.000000	0.000000
2449.154161	0.084214	0.545208	0.242721	79.231606	-94.824783	-76.526634	4.985395	0.000000	0.381888	0.000000	0.000000	0.000000	0.848892	0.089575	-0.087702	0.000000	0.000000	4.000000	43.000000	0.000000
2449.157495	0.084214	0.545208	0.242721	79.638016	-95.992508	-77.499435	4.989460	0.000000	0.324493	0.000000	0.000000	0.000000	0.848892	0.089575	-0.087702	0.000000	0.000000	4.000000	43.000000	0.000000
2449.160828	0.087045	0.545489	0.242435	79.638016	-95.992508	-77.499435	4.989460	0.000000	0.324493	0.000000	0.000000	0.000000	0.849245	0.084400	-0.085815	0.000000	0.000000	4.000000	43.000000	0.000000
2449.164161	0.087045	0.545489	0.242435	79.638016	-95.992508	-77.499435	4.989460	0.000000	0.324493	0.000000	0.000000	0.000000	0.849245	0.084400	-0.085815	0.000000	0.000000	4.000000	43.000000	0.000000
2449.167495	0.087045	0.545489	0.242435	79.945854	-97.092926	-78.305923	4.992877	0.000000	0.266798	0.000000	0.000000	0.000000	0.849245	0.084400	-0.085815	0.000000	0.000000	4.000000	43.000000	0.000000
2449.170828	0.089838	0.545668	0.242107	79.945854	-97.092926	-78.305923	4.992877	0.000000	0.266798	0.000000	0.000000	0.000000	0.837673	0.053760	-0.098339	0.000000	0.000000	4.000000	43.000000	0.000000
2449.174161	0.089838	0.545668	0.242107	79.945854	-97.092926	-78.305923	4.992877	0.000000	0.266798	0.000000	0.000000	0.000000	0.837673	0.053760	-0.098339	0.000000	0.000000	4.000000	43.000000	0.000000
2449.177495	0.089838	0.545668	0.242107	80.124146	-97.977180	-78.972443	4.995601	0.000000	0.209691	0.000000	0.000000	0.000000	0.837673	0.053760	-0.098339	0.000000	0.000000	4.000000	43.000000	0.000000
2449.180828	0.092599	0.545753	0.241800	80.124146	-97.977180	-78.972443	4.995601	0.000000	0.209691	0.000000	0.000000	0.000000	0.828441	0.025460	-0.092134	0.000000	0.000000	4.000000	43.000000	0.000000
2449.184161	0.092599	0.545753	0.241800	80.124146	-97.977180	-78.972443	4.995601	0.000000	0.209691	0.000000	0.000000	0.000000	0.828441	0.025460	-0.092134	0.000000	0.000000	4.000000	43.000000	0.000000
2449.187495	0.092599	0.545753	0.241800	80.199341	-98.531006	-79.449944	4.997660	0.000000	0.152968	0.000000	0.000000	0.000000	0.828441	0.025460	-0.092134	0.000000	0.000000	4.000000	43.000000	0.000000
2449.190828	0.095220	0.545753	0.241448	80.199341	-98.531006	-79.449944	4.997660	0.000000	0.152968	0.000000	0.000000	0.000000	0.786198	-0.000003	-0.105652	0.000000	0.000000	4.000000	43.000000	0.000000
2449.194161	0.095220	0.545753	0.241448	80.199341	-98.531006	-79.449944	4.997660	0.000000	0.152968	0.000000	0.000000	0.000000	0.786198	-0.000003	-0.105652	0.000000	0.000000	4.000000	43.000000	0.000000
2449.197495	0.095220	0.545753	0.241448	80.253265	-98.856903	-79.743675	4.999021	0.000000	0.098974	0.000000	0.000000	0.000000	0.786198	-0.000003	-0.105652	0.000000	0.000000	4.000000	43.000000	0.000000
2449.200828	0.097676	0.545697	0.241132	80.253265	-98.856903	-79.743675	4.999021	0.000000	0.098974	0.000000	0.000000	0.000000	0.737023	-0.016739	-0.094849	0.000000	0.000000	4.000000	43.000000	0.000000
2449.204161	0.097676	0.545697	0.241132	80.253265	-98.856903	-79.743675	4.999021	0.000000	0.098974	0.000000	0.000000	0.000000	0.737023	-0.016739	-0.094849	0.000000	0.000000	4.000000	43.000000	0.000000
2449.207495	0.097676	0.545697	0.241132	80.387428	-99.188530	-79.504333	4.999768	0.000000	0.048179	0.000000	0.000000	0.000000	0.737023	-0.016739	-0.094849	0.000000	0.000000	4.000000	43.000000	0.000000
2449.210828	0.099966	0.545543	0.240827	80.387428	-99.188530	-79.504333	4.999768	0.000000	0.048179	0.000000	0.000000	0.000000	0.686857	-0.046236	-0.091366	0.000000	0.000000	4.000000	43.000000	0.000000
2449.214161	0.099966	0.545543	0.240827	80.387428	-99.188530	-79.504333	4.999768	0.000000	0.048179	0.000000	0.000000	0.000000	0.686857	-0.046236	-0.091366	0.000000	0.000000	4.000000	43.000000	0.000000
2449.217495	0.099966	0.545543	0.240827	80.700203	-99.940399	-79.261765	5.000000	0.000000	0.000708	0.000000	0.000000	0.000000	0.686857	-0.046236	-0.091366	0.000000	0.000000	4.000000	43.000000	0.000000
2449.220828	0.102153	0.545368	0.240517	80.700203	-99.940399	-79.261765	5.000000	0.000000	0.000708	0.000000	0.000000	0.000000	0.656190	-0.052583	-0.093175	0.000000	0.000000	4.000000	43.000000	0.000000
2449.224161	0.102153	0.545368	0.240517	80.700203	-99.940399	-79.261765	5.000000	0.000000	0.000708	0.000000	0.000000	0.000000	0.656190	-0.052583	-0.093175	0.000000	0.000000	4.000000	43.000000	0.000000
2449.227495	0.102153	0.545368	0.240517	81.203575	-101.313553	-80.148758	4.999800	0.000000	-0.044760	0.000000	0.000000	0.000000	0.656190	-0.052583	-0.093175	0.000000	0.000000	4.000000	43.000000	0.000000
2449.230828	0.104272	0.545133	0.240201	81.203575	-101.313553	-80.148758	4.999800	0.000000	-0.044760	0.000000	0.000000	0.000000	0.635663	-0.070507	-0.094761	0.000000	0.000000	4.000000	43.000000	0.000000
2449.234161	0.104272	0.545133	0.240201	81.203575	-101.313553	-80.148758	4.999800	0.000000	-0.044760	0.000000	0.000000	0.000000	0.635663	-0.070507	-0.094761	0.000000	0.000000	4.000000	43.000000	0.000000
2449.237495	0.104272	0.545133	0.240201	81.867905	-103.460388	-82.036751	4.999209	0.000000	-0.088913	0.000000	0.000000	0.000000	0.635663	-0.070507	-0.094761	0.000000	0.000000	4.000000	43.000000	0.000000
2449.240828	0.106327	0.544880	0.239906	81.867905	-103.460388	-82.036751	4.999209	0.000000	-0.088913	0.000000	0.000000	0.000000	0.616325	-0.075715	-0.088347	0.000000	0.000000	4.000000	43.000000	0.000000
2449.244161	0.106327	0.544880	0.239906	81.867905	-103.460388	-82.036751	4.999209	0.000000	-0.088913	0.000000	0.000000	0.000000	0.616325	-0.075715	-0.088347	0.000000	0.000000	4.000000	43.000000	0.000000
2449.247495	0.106327	0.544880	0.239906	82.607132	-106.391014	-84.620682	4.998262	0.000000	-0.131808	0.000000	0.000000	0.000000	0.616325	-0.075715	-0.088347	0.000000	0.000000	4.000000	43.000000	0.000000
2449.250828	0.108215	0.544628	0.239631	82.607132	-106.391014	-84.620682	4.998262	0.000000	-0.131808	0.000000	0.000000	0.000000	0.566458	-0.075701	-0.082484	0.000000	0.000000	4.000000	43.000000	0.000000
2449.254161	0.108215	0.544628	0.239631	82.607132	-106.391014	-84.620682	4.998262	0.000000	-0.131808	0.000000	0.000000	0.000000	0.566458	-0.075701	-0.082484	0.000000	0.000000	4.000000	43.000000	0.000000
2449.257495	0.108215	0.544628	0.239631	83.315338	-109.869614	-87.743340	4.997065	0.000000	-0.171302	0.000000	0.000000	0.000000	0.566458	-0.075701	-0.082484	0.000000	0.000000	4.000000	43.000000	0.000000
2449.260828	0.109971	0.544337	0.239377	83.315338	-109.869614	-87.743340	4.997065	0.000000	-0.171302	0.000000	0.000000	0.000000	0.526783	-0.087259	-0.076365	0.000000	0.000000	4.000000	43.000000	0.000000
2449.264161	0.109971	0.544337	0.239377	83.315338	-109.869614	-87.743340	4.997065	0.000000	-0.171302	0.000000	0.000000	0.000000	0.526783	-0.087259	-0.076365	0.000000	0.000000	4.000000	43.000000	0.000000
2449.267495	0.109971	0.544337	0.239377	83.909050	-113.555641	-90.993057	4.995668	0.000000	-0.208082	0.000000	0.000000	0.000000	0.526783	-0.087259	-0.076365	0.000000	0.000000	4.000000	43.000000	0.000000
2449.270828	0.111602	0.544033	0.239188	83.909050	-113.555641	-90.993057	4.995668	0.000000	-0.208082	0.000000	0.000000	0.000000	0.489266	-0.091313	-0.056793	0.000000	0.000000	4.000000	43.000000	0.000000
2449.274161	0.111602	0.544033	0.239188	83.909050	-113.555641	-90.993057	4.995668	0.000000	-0.208082	0.000000	0.000000	0.000000	0.489266	-0.091313	-0.056793	0.000000	0.000000	4.000000	43.000000	0.000000
2449.277495	0.111602	0.544033	0.239188	84.375938	-117.187950	-94.287872	4.994129	0.000000	-0.242235	0.000000	0.000000	0.000000	0.489266	-0.091313	-0.056793	0.000000	0.000000	4.000000	43.000000	0.000000
2449.280828	0.113034	0.543728	0.239027	84.375938	-117.187950	-94.287872	4.994129	0.000000	-0.242235	0.000000	0.000000	0.000000	0.429689	-0.091307	-0.048319	0.000000	0.000000	4.000000	43.000000	0.000000
2449.284161	0.113034	0.543728	0.239027	84.375938	-117.187950	-94.287872	4.994129	0.000000	-0.242235	0.000000	0.000000	0.000000	0.429689	-0.091307	-0.048319	0.000000	0.000000	4.000000	43.000000	0.000000
2449.287495	0.113034	0.543728	0.239027	84.742195	-120.699989	-97.605682	4.992583	0.000000	-0.272240	0.000000	0.000000	0.000000	0.429689	-0.091307	-0.048319	0.000000	0.000000	4.000000	43.000000	0.000000
2449.290828	0.114378	0.543393	0.238945	84.742195	-120.699989	-97.605682	4.992583	0.000000	-0.272240	0.000000	0.000000	0.000000	0.403152	-0.100621	-0.024485	0.000000	0.000000	4.000000	43.000000	0.000000
2449.294161	0.114378	0.543393	0.238945	84.742195	-120.699989	-97.605682	4.992583	0.000000	-0.272240	0.000000	0.000000	0.000000	0.403152	-0.100621	-0.024485	0.000000	0.000000	4.000000	43.000000	0.000000
2449.297495	0.114378	0.543393	0.238945	85.069183	-124.522903	-101.210762	4.990973	0.000000	-0.300314	0.000000	0.000000	0.000000	0.403152	-0.100621	-0.024485	0.000000	0.000000	4.000000	43.000000	0.000000
2449.300828	0.115525	0.542980	0.238903	85.069183	-124.522903	-101.210762	4.990973	0.000000	-0.300314	0.000000	0.000000	0.000000	0.344154	-0.123782	-0.012662	0.000000	0.000000	4.000000	43.000000	0.000000
2449.304161	0.115525	0.542980	0.238903	85.069183	-124.522903	-101.210762	4.990973	0.000000	-0.300314	0.000000	0.000000	0.000000	0.344154	-0.123782	-0.012662	0.000000	0.000000	4.000000	43.000000	0.000000
2449.307495	0.115525	0.542980	0.238903	85.426544	-129.829041	-106.236938	4.989476	0.000000	-0.324236	0.000000	0.000000	0.000000	0.344154	-0.123782	-0.012662	0.000000	0.000000	4.000000	43.000000	0.000000
2449.310828	0.116511	0.542512	0.238908	85.426544	-129.829041	-106.236938	4.989476	0.000000	-0.324236	0.000000	0.000000	0.000000	0.295747	-0.140614	0.001682	0.000000	0.000000	4.000000	43.000000	0.000000
2449.314161	0.116511	0.542512	0.238908	85.426544	-129.829041	-106.236938	4.989476	0.000000	-0.324236	0.000000	0.000000	0.000000	0.295747	-0.140614	0.001682	0.000000	0.000000	4.000000	43.000000	0.000000
2449.317495	0.116511	0.542512	0.238908	85.822189	-137.911819	-113.949936	4.988102	0.000000	-0.344722	0.000000	0.000000	0.000000	0.295747	-0.140614	0.001682	0.000000	0.000000	4.000000	43.000000	0.000000
2449.320828	0.117363	0.541983	0.238926	85.822189	-137.911819	-113.949936	4.988102	0.000000	-0.344722	0.000000	0.000000	0.000000	0.255716	-0.158582	0.005298	0.000000	0.000000	4.000000	43.000000	0.000000
2449.324161	0.117363	0.541983	0.238926	85.822189	-137.911819	-113.949936	4.988102	0.000000	-0.344722	0.000000	0.000000	0.000000	0.255716	-0.158582	0.005298	0.000000	0.000000	4.000000	43.000000	0.000000
2449.327495	0.117363	0.541983	0.238926	86.172134	-149.492188	-125.078247	4.986849	0.000000	-0.362401	0.000000	0.000000	0.000000	0.255716	-0.158582	0.005298	0.000000	0.000000	4.000000	43.000000	0.000000
2449.330828	0.117982	0.541433	0.238968	86.172134	-149.492188	-125.078247	4.986849	0.000000	-0.362401	0.000000	0.000000	0.000000	0.185692	-0.164970	0.012699	0.000000	0.000000	4.000000	43.000000	0.000000
2449.334161	0.117982	0.541433	0.238968	86.172134	-149.492188	-125.078247	4.986849	0.000000	-0.362401	0.000000	0.000000	0.000000	0.185692	-0.164970	0.012699	0.000000	0.000000	4.000000	43.000000	0.000000
2449.337495	0.117982	0.541433	0.238968	86.348267	-163.928558	-138.999680	4.985904	0.000000	-0.375182	0.000000	0.000000	0.000000	0.185692	-0.164970	0.012699	0.000000	0.000000	4.000000	43.000000	0.000000
2449.340828	0.118398	0.540841	0.239017	86.348267	-163.928558	-138.999680	4.985904	0.000000	-0.375182	0.000000	0.000000	0.000000	0.124890	-0.177718	0.014661	0.000000	0.000000	4.000000	43.000000	0.000000
2449.344161	0.118398	0.540841	0.239017	86.348267	-163.928558	-138.999680	4.985904	0.000000	-0.375182	0.000000	0.000000	0.000000	0.124890	-0.177718	0.014661	0.000000	0.000000	4.000000	43.000000	0.000000
2449.347495	0.118398	0.540841	0.239017	86.286171	-178.955231	-153.476349	4.985252	0.000000	-0.383740	0.000000	0.000000	0.000000	0.124890	-0.177718	0.014661	0.000000	0.000000	4.000000	43.000000	0.000000
2449.350828	0.118580	0.540266	0.239087	86.286171	-178.955231	-153.476349	4.985252	0.000000	-0.383740	0.000000	0.000000	0.000000	0.054584	-0.172517	0.020982	0.000000	0.000000	4.000000	43.000000	0.000000
2449.354161	0.118580	0.540266	0.239087	86.286171	-178.955231	-153.476349	4.985252	0.000000	-0.383740	0.000000	0.000000	0.000000	0.054584	-0.172517	0.020982	0.000000	0.000000	4.000000	43.000000	0.000000
2449.357495	0.118580	0.540266	0.239087	86.004723	167.720581	-166.260544	4.984970	0.000000	-0.387399	0.000000	0.000000	0.000000	0.054584	-0.172517	0.020982	0.000000	0.000000	4.000000	43.000000	0.000000
2449.360828	0.118595	0.539669	0.239172	86.004723	167.720581	-166.260544	4.984970	0.000000	-0.387399	0.000000	0.000000	0.000000	0.004315	-0.178892	0.025340	0.000000	0.000000	4.000000	43.000000	0.000000
2449.364161	0.118595	0.539669	0.239172	86.004723	167.720581	-166.260544	4.984970	0.000000	-0.387399	0.000000	0.000000	0.000000	0.004315	-0.178892	0.025340	0.000000	0.000000	4.000000	43.000000	0.000000
2449.367495	0.118595	0.539669	0.239172	85.574326	157.141174	-176.314819	4.984957	0.000000	-0.387561	0.000000	0.000000	0.000000	0.004315	-0.178892	0.025340	0.000000	0.000000	4.000000	43.000000	0.000000
2449.370828	0.118410	0.539112	0.239285	85.574326	157.141174	-176.314819	4.984957	0.000000	-0.387561	0.000000	0.000000	0.000000	-0.055445	-0.167346	0.033995	0.000000	0.000000	4.000000	43.000000	0.000000
2449.374161	0.118410	0.539112	0.239285	85.574326	157.141174	-176.314819	4.984957	0.000000	-0.387561	0.000000	0.000000	0.000000	-0.055445	-0.167346	0.033995	0.000000	0.000000	4.000000	43.000000	0.000000
2449.377495	0.118410	0.539112	0.239285	85.066719	149.144180	176.189667	4.985267	0.000000	-0.383551	0.000000	0.000000	0.000000	-0.055445	-0.167346	0.033995	0.000000	0.000000	4.000000	43.000000	0.000000
2449.380828	0.118092	0.538592	0.239416	85.066719	149.144180	176.189667	4.985267	0.000000	-0.383551	0.000000	0.000000	0.000000	-0.095386	-0.155780	0.039261	0.000000	0.000000	4.000000	43.000000	0.000000
2449.384161	0.118092	0.538592	0.239416	85.066719	149.144180	176.189667	4.985267	0.000000	-0.383551	0.000000	0.000000	0.000000	-0.095386	-0.155780	0.039261	0.000000	0.000000	4.000000	43.000000	0.000000
2449.387495	0.118092	0.538592	0.239416	84.535355	143.088272	170.615707	4.985785	0.000000	-0.376760	0.000000	0.000000	0.000000	-0.095386	-0.155780	0.039261	0.000000	0.000000	4.000000	43.000000	0.000000
2449.390828	0.117608	0.538112	0.239570	84.535355	143.088272	170.615707	4.985785	0.000000	-0.376760	0.000000	0.000000	0.000000	-0.145269	-0.144212	0.046181	0.000000	0.000000	4.000000	43.000000	0.000000
2449.394161	0.117608	0.538112	0.239570	84.535355	143.088272	170.615707	4.985785	0.000000	-0.376760	0.000000	0.000000	0.000000	-0.145269	-0.144212	0.046181	0.000000	0.000000	4.000000	43.000000	0.000000
2449.397495	0.117608	0.538112	0.239570	83.995209	138.401047	166.388306	4.986549	0.000000	-0.366497	0.000000	0.000000	0.000000	-0.145269	-0.144212	0.046181	0.000000	0.000000	4.000000	43.000000	0.000000
2449.400828	0.117054	0.537648	0.239717	83.995209	138.401047	166.388306	4.986549	0.000000	-0.366497	0.000000	0.000000	0.000000	-0.166068	-0.138994	0.044053	0.000000	0.000000	4.000000	43.000000	0.000000
2449.404161	0.117054	0.537648	0.239717	83.995209	138.401047	166.388306	4.986549	0.000000	-0.366497	0.000000	0.000000	0.000000	-0.166068	-0.138994	0.044053	0.000000	0.000000	4.000000	43.000000	0.000000
2449.407495	0.117054	0.537648	0.239717	83.446266	134.595901	163.039169	4.987394	0.000000	-0.354817	0.000000	0.000000	0.000000	-0.166068	-0.138994	0.044053	0.000000	0.000000	4.000000	43.000000	0.000000
2449.410828	0.116360	0.537199	0.239836	83.446266	134.595901	163.039169	4.987394	0.000000	-0.354817	0.000000	0.000000	0.000000	-0.208256	-0.134785	0.035965	0.000000	0.000000	4.000000	43.000000	0.000000
2449.414161	0.116360	0.537199	0.239836	83.446266	134.595901	163.039169	4.987394	0.000000	-0.354817	0.000000	0.000000	0.000000	-0.208256	-0.134785	0.035965	0.000000	0.000000	4.000000	43.000000	0.000000
2449.417495	0.116360	0.537199	0.239836	82.906273	131.577011	160.459122	4.988408	0.000000	-0.340273	0.000000	0.000000	0.000000	-0.208256	-0.134785	0.035965	0.000000	0.000000	4.000000	43.000000	0.000000
2449.420828	0.115560	0.536785	0.239937	82.906273	131.577011	160.459122	4.988408	0.000000	-0.340273	0.000000	0.000000	0.000000	-0.239839	-0.124251	0.030094	0.000000	0.000000	4.000000	43.000000	0.000000
2449.424161	0.115560	0.536785	0.239937	82.906273	131.577011	160.459122	4.988408	0.000000	-0.340273	0.000000	0.000000	0.000000	-0.239839	-0.124251	0.030094	0.000000	0.000000	4.000000	43.000000	0.000000
2449.427495	0.115560	0.536785	0.239937	82.374443	129.061584	158.370605	4.989519	0.000000	-0.323582	0.000000	0.000000	0.000000	-0.239839	-0.124251	0.030094	0.000000	0.000000	4.000000	43.000000	0.000000
2449.430828	0.114748	0.536381	0.239957	82.374443	129.061584	158.370605	4.989519	0.000000	-0.323582	0.000000	0.000000	0.000000	-0.243780	-0.121062	0.006001	0.000000	0.000000	4.000000	43.000000	0.000000
2449.434161	0.114748	0.536381	0.239957	82.374443	129.061584	158.370605	4.989519	0.000000	-0.323582	0.000000	0.000000	0.000000	-0.243780	-0.121062	0.006001	0.000000	0.000000	4.000000	43.000000	0.000000
2449.437495	0.114748	0.536381	0.239957	81.876724	127.109634	156.819077	4.990583	0.000000	-0.306724	0.000000	0.000000	0.000000	-0.243780	-0.121062	0.006001	0.000000	0.000000	4.000000	43.000000	0.000000
2449.440828	0.113886	0.536045	0.239880	81.876724	127.109634	156.819077	4.990583	0.000000	-0.306724	0.000000	0.000000	0.000000	-0.258642	-0.101006	-0.023038	0.000000	0.000000	4.000000	43.000000	0.000000
2449.444161	0.113886	0.536045	0.239880	81.876724	127.109634	156.819077	4.990583	0.000000	-0.306724	0.000000	0.000000	0.000000	-0.258642	-0.101006	-0.023038	0.000000	0.000000	4.000000	43.000000	0.000000
2449.447495	0.113886	0.536045	0.239880	81.441017	125.631348	155.693024	4.991644	0.000000	-0.288947	0.000000	0.000000	0.000000	-0.258642	-0.101006	-0.023038	0.000000	0.000000	4.000000	43.000000	0.000000
2449.450828	0.112972	0.535754	0.239693	81.441017	125.631348	155.693024	4.991644	0.000000	-0.288947	0.000000	0.000000	0.000000	-0.274039	-0.087244	-0.056142	0.000000	0.000000	4.000000	43.000000	0.000000
2449.454161	0.112972	0.535754	0.239693	81.441017	125.631348	155.693024	4.991644	0.000000	-0.288947	0.000000	0.000000	0.000000	-0.274039	-0.087244	-0.056142	0.000000	0.000000	4.000000	43.000000	0.000000
2449.457495	0.112972	0.535754	0.239693	81.094681	124.690269	155.040176	4.992694	0.000000	-0.270206	0.000000	0.000000	0.000000	-0.274039	-0.087244	-0.056142	0.000000	0.000000	4.000000	43.000000	0.000000
2449.460828	0.112107	0.535509	0.239379	81.094681	124.690269	155.040176	4.992694	0.000000	-0.270206	0.000000	0.000000	0.000000	-0.259550	-0.073463	-0.094152	0.000000	0.000000	4.000000	43.000000	0.000000
2449.464161	0.112107	0.535509	0.239379	81.094681	124.690269	155.040176	4.992694	0.000000	-0.270206	0.000000	0.000000	0.000000	-0.259550	-0.073463	-0.094152	0.000000	0.000000	4.000000	43.000000	0.000000
2449.467495	0.112107	0.535509	0.239379	80.874710	124.286606	154.838638	4.993617	0.000000	-0.252562	0.000000	0.000000	0.000000	-0.259550	-0.073463	-0.094152	0.000000	0.000000	4.000000	43.000000	0.000000
2449.470828	0.111199	0.535296	0.239003	80.874710	124.286606	154.838638	4.993617	0.000000	-0.252562	0.000000	0.000000	0.000000	-0.272401	-0.063965	-0.112877	0.000000	0.000000	4.000000	43.000000	0.000000
2449.474161	0.111199	0.535296	0.239003	80.874710	124.286606	154.838638	4.993617	0.000000	-0.252562	0.000000	0.000000	0.000000	-0.272401	-0.063965	-0.112877	0.000000	0.000000	4.000000	43.000000	0.000000
2449.477495	0.111199	0.535296	0.239003	80.797371	124.407501	155.065552	4.994520	0.000000	-0.234031	0.000000	0.000000	0.000000	-0.272401	-0.063965	-0.112877	0.000000	0.000000	4.000000	43.000000	0.000000
2449.480828	0.110278	0.535170	0.238537	80.797371	124.407501	155.065552	4.994520	0.000000	-0.234031	0.000000	0.000000	0.000000	-0.276299	-0.037631	-0.139816	0.000000	0.000000	4.000000	43.000000	0.000000
2449.484161	0.110278	0.535170	0.238537	80.797371	124.407501	155.065552	4.994520	0.000000	-0.234031	0.000000	0.000000	0.000000	-0.276299	-0.037631	-0.139816	0.000000	0.000000	4.000000	43.000000	0.000000
2449.487495	0.110278	0.535170	0.238537	80.772476	124.715065	155.446259	4.995365	0.000000	-0.215240	0.000000	0.000000	0.000000	-0.276299	-0.037631	-0.139816	0.000000	0.000000	4.000000	43.000000	0.000000
2449.490828	0.109322	0.535062	0.238056	80.772476	124.715065	155.446259	4.995365	0.000000	-0.215240	0.000000	0.000000	0.000000	-0.286691	-0.032400	-0.144151	0.000000	0.000000	4.000000	43.000000	0.000000
2449.494161	0.109322	0.535062	0.238056	80.772476	124.715065	155.446259	4.995365	0.000000	-0.215240	0.000000	0.000000	0.000000	-0.286691	-0.032400	-0.144151	0.000000	0.000000	4.000000	43.000000	0.000000
2449.497495	0.109322	0.535062	0.238056	80.747658	124.960747	155.767136	4.996171	0.000000	-0.195653	0.000000	0.000000	0.000000	-0.286691	-0.032400	-0.144151	0.000000	0.000000	4.000000	43.000000	0.000000
2449.500828	0.108367	0.535031	0.237565	80.747658	124.960747	155.767136	4.996171	0.000000	-0.195653	0.000000	0.000000	0.000000	-0.286719	-0.009337	-0.147313	0.000000	0.000000	4.000000	43.000000	0.000000
2449.504161	0.108367	0.535031	0.237565	80.747658	124.960747	155.767136	4.996171	0.000000	-0.195653	0.000000	0.000000	0.000000	-0.286719	-0.009337	-0.147313	0.000000	0.000000	4.000000	43.000000	0.000000
2449.507495	0.108367	0.535031	0.237565	80.728462	125.157028	156.039459	4.996902	0.000000	-0.175984	0.000000	0.000000	0.000000	-0.286719	-0.009337	-0.147313	0.000000	0.000000	4.000000	43.000000	0.000000
2449.510828	0.107353	0.535063	0.237123	80.728462	125.157028	156.039459	4.996902	0.000000	-0.175984	0.000000	0.000000	0.000000	-0.304243	0.009445	-0.132771	0.000000	0.000000	4.000000	43.000000	0.000000
2449.514161	0.107353	0.535063	0.237123	80.728462	125.157028	156.039459	4.996902	0.000000	-0.175984	0.000000	0.000000	0.000000	-0.304243	0.009445	-0.132771	0.000000	0.000000	4.000000	43.000000	0.000000
2449.517495	0.107353	0.535063	0.237123	80.716805	125.289330	156.255585	4.997598	0.000000	-0.154963	0.000000	0.000000	0.000000	-0.304243	0.009445	-0.132771	0.000000	0.000000	4.000000	43.000000	0.000000
2449.520828	0.106284	0.535063	0.236754	80.716805	125.289330	156.255585	4.997598	0.000000	-0.154963	0.000000	0.000000	0.000000	-0.320570	-0.000015	-0.110433	0.000000	0.000000	4.000000	43.000000	0.000000
2449.524161	0.106284	0.535063	0.236754	80.716805	125.289330	156.255585	4.997598	0.000000	-0.154963	0.000000	0.000000	0.000000	-0.320570	-0.000015	-0.110433	0.000000	0.000000	4.000000	43.000000	0.000000
2449.527495	0.106284	0.535063	0.236754	80.717926	125.357880	156.404526	4.998240	0.000000	-0.132665	0.000000	0.000000	0.000000	-0.320570	-0.000015	-0.110433	0.000000	0.000000	4.000000	43.000000	0.000000
2449.530828	0.105221	0.535066	0.236415	80.717926	125.357880	156.404526	4.998240	0.000000	-0.132665	0.000000	0.000000	0.000000	-0.318797	0.000974	-0.101731	0.000000	0.000000	4.000000	43.000000	0.000000
2449.534161	0.105221	0.535066	0.236415	80.717926	125.357880	156.404526	4.998240	0.000000	-0.132665	0.000000	0.000000	0.000000	-0.318797	0.000974	-0.101731	0.000000	0.000000	4.000000	43.000000	0.000000
2449.537495	0.105221	0.535066	0.236415	80.727844	125.449348	156.575470	4.998781	0.000000	-0.110401	0.000000	0.000000	0.000000	-0.318797	0.000974	-0.101731	0.000000	0.000000	4.000000	43.000000	0.000000
2449.540828	0.104104	0.535038	0.236151	80.727844	125.449348	156.575470	4.998781	0.000000	-0.110401	0.000000	0.000000	0.000000	-0.335205	-0.008433	-0.079389	0.000000	0.000000	4.000000	43.000000	0.000000
2449.544161	0.104104	0.535038	0.236151	80.727844	125.449348	156.575470	4.998781	0.000000	-0.110401	0.000000	0.000000	0.000000	-0.335205	-0.008433	-0.079389	0.000000	0.000000	4.000000	43.000000	0.000000
2449.547495	0.104104	0.535038	0.236151	80.734734	125.660110	156.865051	4.999245	0.000000	-0.086881	0.000000	0.000000	0.000000	-0.335205	-0.008433	-0.079389	0.000000	0.000000	4.000000	43.000000	0.000000
2449.550828	0.102887	0.534989	0.235885	80.734734	125.660110	156.865051	4.999245	0.000000	-0.086881	0.000000	0.000000	0.000000	-0.365122	-0.014733	-0.079706	0.000000	0.000000	4.000000	43.000000	0.000000
2449.554161	0.102887	0.534989	0.235885	80.734734	125.660110	156.865051	4.999245	0.000000	-0.086881	0.000000	0.000000	0.000000	-0.365122	-0.014733	-0.079706	0.000000	0.000000	4.000000	43.000000	0.000000
2449.557495	0.102887	0.534989	0.235885	80.745537	125.919403	157.206558	4.999626	0.000000	-0.061189	0.000000	0.000000	0.000000	-0.365122	-0.014733	-0.079706	0.000000	0.000000	4.000000	43.000000	0.000000
2449.560828	0.101608	0.534922	0.235644	80.745537	125.919403	157.206558	4.999626	0.000000	-0.061189	0.000000	0.000000	0.000000	-0.383740	-0.019957	-0.072239	0.000000	0.000000	4.000000	43.000000	0.000000
2449.564161	0.101608	0.534922	0.235644	80.745537	125.919403	157.206558	4.999626	0.000000	-0.061189	0.000000	0.000000	0.000000	-0.383740	-0.019957	-0.072239	0.000000	0.000000	4.000000	43.000000	0.000000
2449.567495	0.101608	0.534922	0.235644	80.746201	126.175194	157.560669	4.999883	0.000000	-0.034114	0.000000	0.000000	0.000000	-0.383740	-0.019957	-0.072239	0.000000	0.000000	4.000000	43.000000	0.000000
2449.570828	0.100189	0.534848	0.235357	80.746201	126.175194	157.560669	4.999883	0.000000	-0.034114	0.000000	0.000000	0.000000	-0.425580	-0.022084	-0.086159	0.000000	0.000000	4.000000	43.000000	0.000000
2449.574161	0.100189	0.534848	0.235357	80.746201	126.175194	157.560669	4.999883	0.000000	-0.034114	0.000000	0.000000	0.000000	-0.425580	-0.022084	-0.086159	0.000000	0.000000	4.000000	43.000000	0.000000
2449.577495	0.100189	0.534848	0.235357	80.718201	126.374321	157.886429	4.999998	0.000000	-0.004019	0.000000	0.000000	0.000000	-0.425580	-0.022084	-0.086159	0.000000	0.000000	4.000000	43.000000	0.000000
2449.580828	0.098599	0.534730	0.235031	80.718201	126.374321	157.886429	4.999998	0.000000	-0.004019	0.000000	0.000000	0.000000	-0.476949	-0.035651	-0.097734	0.000000	0.000000	4.000000	43.000000	0.000000
2449.584161	0.098599	0.534730	0.235031	80.718201	126.374321	157.886429	4.999998	0.000000	-0.004019	0.000000	0.000000	0.000000	-0.476949	-0.035651	-0.097734	0.000000	0.000000	4.000000	43.000000	0.000000
2449.587495	0.098599	0.534730	0.235031	80.688232	126.550980	158.204544	4.999911	0.000000	0.029796	0.000000	0.000000	0.000000	-0.476949	-0.035651	-0.097734	0.000000	0.000000	4.000000	43.000000	0.000000
2449.590828	0.096840	0.534663	0.234671	80.688232	126.550980	158.204544	4.999911	0.000000	0.029796	0.000000	0.000000	0.000000	-0.527919	-0.020064	-0.108155	0.000000	0.000000	4.000000	43.000000	0.000000
2449.594161	0.096840	0.534663	0.234671	80.688232	126.550980	158.204544	4.999911	0.000000	0.029796	0.000000	0.000000	0.000000	-0.527919	-0.020064	-0.108155	0.000000	0.000000	4.000000	43.000000	0.000000
2449.597495	0.096840	0.534663	0.234671	80.654747	126.716278	158.531754	4.999547	0.000000	0.067330	0.000000	0.000000	0.000000	-0.527919	-0.020064	-0.108155	0.000000	0.000000	4.000000	43.000000	0.000000
2449.600828	0.094876	0.534627	0.234265	80.654747	126.716278	158.531754	4.999547	0.000000	0.067330	0.000000	0.000000	0.000000	-0.589105	-0.010749	-0.121760	0.000000	0.000000	4.000000	43.000000	0.000000
2449.604161	0.094876	0.534627	0.234265	80.654747	126.716278	158.531754	4.999547	0.000000	0.067330	0.000000	0.000000	0.000000	-0.589105	-0.010749	-0.121760	0.000000	0.000000	4.000000	43.000000	0.000000
2449.607495	0.094876	0.534627	0.234265	80.608994	126.796082	158.793777	4.998804	0.000000	0.109338	0.000000	0.000000	0.000000	-0.589105	-0.010749	-0.121760	0.000000	0.000000	4.000000	43.000000	0.000000
2449.610828	0.092781	0.534646	0.233848	80.608994	126.796082	158.793777	4.998804	0.000000	0.109338	0.000000	0.000000	0.000000	-0.628523	0.005783	-0.125030	0.000000	0.000000	4.000000	43.000000	0.000000
2449.614161	0.092781	0.534646	0.233848	80.608994	126.796082	158.793777	4.998804	0.000000	0.109338	0.000000	0.000000	0.000000	-0.628523	0.005783	-0.125030	0.000000	0.000000	4.000000	43.000000	0.000000
2449.617495	0.092781	0.534646	0.233848	80.542793	126.761154	158.961884	4.997619	0.000000	0.154282	0.000000	0.000000	0.000000	-0.628523	0.005783	-0.125030	0.000000	0.000000	4.000000	43.000000	0.000000
2449.620828	0.090620	0.534759	0.233406	80.542793	126.761154	158.961884	4.997619	0.000000	0.154282	0.000000	0.000000	0.000000	-0.648302	0.033736	-0.132521	0.000000	0.000000	4.000000	43.000000	0.000000
2449.624161	0.090620	0.534759	0.233406	80.542793	126.761154	158.961884	4.997619	0.000000	0.154282	0.000000	0.000000	0.000000	-0.648302	0.033736	-0.132521	0.000000	0.000000	4.000000	43.000000	0.000000
2449.627495	0.090620	0.534759	0.233406	80.471001	126.631065	159.044235	4.995967	0.000000	0.200778	0.000000	0.000000	0.000000	-0.648302	0.033736	-0.132521	0.000000	0.000000	4.000000	43.000000	0.000000
2449.630828	0.088396	0.534947	0.232957	80.471001	126.631065	159.044235	4.995967	0.000000	0.200778	0.000000	0.000000	0.000000	-0.667281	0.056353	-0.134859	0.000000	0.000000	4.000000	43.000000	0.000000
2449.634161	0.088396	0.534947	0.232957	80.471001	126.631065	159.044235	4.995967	0.000000	0.200778	0.000000	0.000000	0.000000	-0.667281	0.056353	-0.134859	0.000000	0.000000	4.000000	43.000000	0.000000
2449.637495	0.088396	0.534947	0.232957	80.440659	126.569336	159.179581	4.993808	0.000000	0.248759	0.000000	0.000000	0.000000	-0.667281	0.056353	-0.134859	0.000000	0.000000	4.000000	43.000000	0.000000
2449.640828	0.086081	0.535234	0.232548	80.440659	126.569336	159.179581	4.993808	0.000000	0.248759	0.000000	0.000000	0.000000	-0.694307	0.086271	-0.122518	0.000000	0.000000	4.000000	43.000000	0.000000
2449.644161	0.086081	0.535234	0.232548	80.440659	126.569336	159.179581	4.993808	0.000000	0.248759	0.000000	0.000000	0.000000	-0.694307	0.086271	-0.122518	0.000000	0.000000	4.000000	43.000000	0.000000
2449.647495	0.086081	0.535234	0.232548	80.434578	126.497246	159.294495	4.991068	0.000000	0.298731	0.000000	0.000000	0.000000	-0.694307	0.086271	-0.122518	0.000000	0.000000	4.000000	43.000000	0.000000
2449.650828	0.083748	0.535608	0.232222	80.434578	126.497246	159.294495	4.991068	0.000000	0.298731	0.000000	0.000000	0.000000	-0.699927	0.112035	-0.097892	0.000000	0.000000	4.000000	43.000000	0.000000
2449.654161	0.083748	0.535608	0.232222	80.434578	126.497246	159.294495	4.991068	0.000000	0.298731	0.000000	0.000000	0.000000	-0.699927	0.112035	-0.097892	0.000000	0.000000	4.000000	43.000000	0.000000
2449.657495	0.083748	0.535608	0.232222	80.456161	126.241333	159.231720	4.987801	0.000000	0.349067	0.000000	0.000000	0.000000	-0.699927	0.112035	-0.097892	0.000000	0.000000	4.000000	43.000000	0.000000
2449.660828	0.081265	0.536067	0.231993	80.456161	126.241333	159.231720	4.987801	0.000000	0.349067	0.000000	0.000000	0.000000	-0.745031	0.137832	-0.068642	0.000000	0.000000	4.000000	43.000000	0.000000
2449.664161	0.081265	0.536067	0.231993	80.456161	126.241333	159.231720	4.987801	0.000000	0.349067	0.000000	0.000000	0.000000	-0.745031	0.137832	-0.068642	0.000000	0.000000	4.000000	43.000000	0.000000
2449.667495	0.081265	0.536067	0.231993	80.538513	125.882713	159.056335	4.983774	0.000000	0.402479	0.000000	0.000000	0.000000	-0.745031	0.137832	-0.068642	0.000000	0.000000	4.000000	43.000000	0.000000
2449.670828	0.078668	0.536540	0.231897	80.538513	125.882713	159.056335	4.983774	0.000000	0.402479	0.000000	0.000000	0.000000	-0.779147	0.142000	-0.028830	0.000000	0.000000	4.000000	43.000000	0.000000
2449.674161	0.078668	0.536540	0.231897	80.538513	125.882713	159.056335	4.983774	0.000000	0.402479	0.000000	0.000000	0.000000	-0.779147	0.142000	-0.028830	0.000000	0.000000	4.000000	43.000000	0.000000
2449.677495	0.078668	0.536540	0.231897	80.666740	125.440315	158.786636	4.978977	0.000000	0.458021	0.000000	0.000000	0.000000	-0.779147	0.142000	-0.028830	0.000000	0.000000	4.000000	43.000000	0.000000
2449.680828	0.075985	0.537024	0.231897	80.666740	125.440315	158.786636	4.978977	0.000000	0.458021	0.000000	0.000000	0.000000	-0.804889	0.145152	0.000004	0.000000	0.000000	4.000000	43.000000	0.000000
2449.684161	0.075985	0.537024	0.231897	80.666740	125.440315	158.786636	4.978977	0.000000	0.458021	0.000000	0.000000	0.000000	-0.804889	0.145152	0.000004	0.000000	0.000000	4.000000	43.000000	0.000000
2449.687495	0.075985	0.537024	0.231897	80.793205	125.034622	158.563751	4.973402	0.000000	0.515048	0.000000	0.000000	0.000000	-0.804889	0.145152	0.000004	0.000000	0.000000	4.000000	43.000000	0.000000
2449.690828	0.073118	0.537443	0.232012	80.793205	125.034622	158.563751	4.973402	0.000000	0.515048	0.000000	0.000000	0.000000	-0.860111	0.125655	0.034323	0.000000	0.000000	4.000000	43.000000	0.000000
2449.694161	0.073118	0.537443	0.232012	80.793205	125.034622	158.563751	4.973402	0.000000	0.515048	0.000000	0.000000	0.000000	-0.860111	0.125655	0.034323	0.000000	0.000000	4.000000	43.000000	0.000000
2449.697495	0.073118	0.537443	0.232012	80.843498	124.639015	158.386581	4.966771	0.000000	0.575484	0.000000	0.000000	0.000000	-0.860111	0.125655	0.034323	0.000000	0.000000	4.000000	43.000000	0.000000
2449.700828	0.070161	0.537814	0.232210	80.843498	124.639015	158.386581	4.966771	0.000000	0.575484	0.000000	0.000000	0.000000	-0.886828	0.111349	0.059563	0.000000	0.000000	4.000000	43.000000	0.000000
2449.704161	0.070161	0.537814	0.232210	80.843498	124.639015	158.386581	4.966771	0.000000	0.575484	0.000000	0.000000	0.000000	-0.886828	0.111349	0.059563	0.000000	0.000000	4.000000	43.000000	0.000000
2449.707495	0.070161	0.537814	0.232210	80.851036	124.274635	158.240067	4.959225	0.000000	0.637250	0.000000	0.000000	0.000000	-0.886828	0.111349	0.059563	0.000000	0.000000	4.000000	43.000000	0.000000
2449.710828	0.067143	0.538113	0.232443	80.851036	124.274635	158.240067	4.959225	0.000000	0.637250	0.000000	0.000000	0.000000	-0.905393	0.089742	0.069837	0.000000	0.000000	4.000000	43.000000	0.000000
2449.714161	0.067143	0.538113	0.232443	80.851036	124.274635	158.240067	4.959225	0.000000	0.637250	0.000000	0.000000	0.000000	-0.905393	0.089742	0.069837	0.000000	0.000000	4.000000	43.000000	0.000000
2449.717495	0.067143	0.538113	0.232443	80.858345	123.906860	157.962997	4.950785	0.000000	0.699808	0.000000	0.000000	0.000000	-0.905393	0.089742	0.069837	0.000000	0.000000	4.000000	43.000000	0.000000
2449.720828	0.063996	0.538357	0.232697	80.858345	123.906860	157.962997	4.950785	0.000000	0.699808	0.000000	0.000000	0.000000	-0.944271	0.073237	0.076255	0.000000	0.000000	4.000000	43.000000	0.000000
2449.724161	0.063996	0.538357	0.232697	80.858345	123.906860	157.962997	4.950785	0.000000	0.699808	0.000000	0.000000	0.000000	-0.944271	0.073237	0.076255	0.000000	0.000000	4.000000	43.000000	0.000000
2449.727495	0.063996	0.538357	0.232697	80.864128	123.555977	157.336105	4.941204	0.000000	0.764528	0.000000	0.000000	0.000000	-0.944271	0.073237	0.076255	0.000000	0.000000	4.000000	43.000000	0.000000
2449.730828	0.060911	0.538560	0.232904	80.864128	123.555977	157.336105	4.941204	0.000000	0.764528	0.000000	0.000000	0.000000	-0.925624	0.060768	0.061931	0.000000	0.000000	4.000000	43.000000	0.000000
2449.734161	0.060911	0.538560	0.232904	80.864128	123.555977	157.336105	4.941204	0.000000	0.764528	0.000000	0.000000	0.000000	-0.925624	0.060768	0.061931	0.000000	0.000000	4.000000	43.000000	0.000000
2449.737495	0.060911	0.538560	0.232904	80.865417	123.256424	156.529816	4.931032	0.000000	0.827602	0.000000	0.000000	0.000000	-0.925624	0.060768	0.061931	0.000000	0.000000	4.000000	43.000000	0.000000
2449.740828	0.057722	0.538738	0.233059	80.865417	123.256424	156.529816	4.931032	0.000000	0.827602	0.000000	0.000000	0.000000	-0.956436	0.053364	0.046521	0.000000	0.000000	4.000000	43.000000	0.000000
2449.744161	0.057722	0.538738	0.233059	80.865417	123.256424	156.529816	4.931032	0.000000	0.827602	0.000000	0.000000	0.000000	-0.956436	0.053364	0.046521	0.000000	0.000000	4.000000	43.000000	0.000000
2449.747495	0.057722	0.538738	0.233059	80.865440	122.995300	155.708069	4.919708	0.000000	0.892451	0.000000	0.000000	0.000000	-0.956436	0.053364	0.046521	0.000000	0.000000	4.000000	43.000000	0.000000
2449.750828	0.054595	0.538908	0.233130	80.865440	122.995300	155.708069	4.919708	0.000000	0.892451	0.000000	0.000000	0.000000	-0.938332	0.051092	0.021330	0.000000	0.000000	4.000000	43.000000	0.000000
2449.754161	0.054595	0.538908	0.233130	80.865440	122.995300	155.708069	4.919708	0.000000	0.892451	0.000000	0.000000	0.000000	-0.938332	0.051092	0.021330	0.000000	0.000000	4.000000	43.000000	0.000000
2449.757495	0.054595	0.538908	0.233130	80.859261	122.781258	155.092117	4.907783	0.000000	0.955861	0.000000	0.000000	0.000000	-0.938332	0.051092	0.021330	0.000000	0.000000	4.000000	43.000000	0.000000
2449.760828	0.051463	0.539033	0.233127	80.859261	122.781258	155.092117	4.907783	0.000000	0.955861	0.000000	0.000000	0.000000	-0.939508	0.037432	-0.000822	0.000000	0.000000	4.000000	43.000000	0.000000
2449.764161	0.051463	0.539033	0.233127	80.859261	122.781258	155.092117	4.907783	0.000000	0.955861	0.000000	0.000000	0.000000	-0.939508	0.037432	-0.000822	0.000000	0.000000	4.000000	43.000000	0.000000
2449.767495	0.051463	0.539033	0.233127	80.851746	122.608261	154.819611	4.895032	0.000000	1.019146	0.000000	0.000000	0.000000	-0.939508	0.037432	-0.000822	0.000000	0.000000	4.000000	43.000000	0.000000
2449.770828	0.048327	0.539167	0.233028	80.851746	122.608261	154.819611	4.895032	0.000000	1.019146	0.000000	0.000000	0.000000	-0.940898	0.040216	-0.029813	0.000000	0.000000	4.000000	43.000000	0.000000
2449.774161	0.048327	0.539167	0.233028	80.851746	122.608261	154.819611	4.895032	0.000000	1.019146	0.000000	0.000000	0.000000	-0.940898	0.040216	-0.029813	0.000000	0.000000	4.000000	43.000000	0.000000
2449.777495	0.048327	0.539167	0.233028	80.842766	122.452194	154.604141	4.881425	0.000000	1.082446	0.000000	0.000000	0.000000	-0.940898	0.040216	-0.029813	0.000000	0.000000	4.000000	43.000000	0.000000
2449.780828	0.045190	0.539297	0.232882	80.842766	122.452194	154.604141	4.881425	0.000000	1.082446	0.000000	0.000000	0.000000	-0.940951	0.039020	-0.043781	0.000000	0.000000	4.000000	43.000000	0.000000
2449.784161	0.045190	0.539297	0.232882	80.842766	122.452194	154.604141	4.881425	0.000000	1.082446	0.000000	0.000000	0.000000	-0.940951	0.039020	-0.043781	0.000000	0.000000	4.000000	43.000000	0.000000
2449.787495	0.045190	0.539297	0.232882	80.833740	122.295906	154.188995	4.867020	0.000000	1.145478	0.000000	0.000000	0.000000	-0.940951	0.039020	-0.043781	0.000000	0.000000	4.000000	43.000000	0.000000
2449.790828	0.042053	0.539440	0.232671	80.833740	122.295906	154.188995	4.867020	0.000000	1.145478	0.000000	0.000000	0.000000	-0.941186	0.042905	-0.063243	0.000000	0.000000	4.000000	43.000000	0.000000
2449.794161	0.042053	0.539440	0.232671	80.833740	122.295906	154.188995	4.867020	0.000000	1.145478	0.000000	0.000000	0.000000	-0.941186	0.042905	-0.063243	0.000000	0.000000	4.000000	43.000000	0.000000
2449.797495	0.042053	0.539440	0.232671	80.824699	122.136749	153.781662	4.851792	0.000000	1.208349	0.000000	0.000000	0.000000	-0.941186	0.042905	-0.063243	0.000000	0.000000	4.000000	43.000000	0.000000
2449.800828	0.038886	0.539603	0.232461	80.824699	122.136749	153.781662	4.851792	0.000000	1.208349	0.000000	0.000000	0.000000	-0.949931	0.049061	-0.062921	0.000000	0.000000	4.000000	43.000000	0.000000
2449.804161	0.038886	0.539603	0.232461	80.824699	122.136749	153.781662	4.851792	0.000000	1.208349	0.000000	0.000000	0.000000	-0.949931	0.049061	-0.062921	0.000000	0.000000	4.000000	43.000000	0.000000
2449.807495	0.038886	0.539603	0.232461	80.817123	121.968590	153.763824	4.835682	0.000000	1.271292	0.000000	0.000000	0.000000	-0.949931	0.049061	-0.062921	0.000000	0.000000	4.000000	43.000000	0.000000
2449.810828	0.035855	0.539808	0.232258	80.817123	121.968590	153.763824	4.835682	0.000000	1.271292	0.000000	0.000000	0.000000	-0.909398	0.061445	-0.061107	0.000000	0.000000	4.000000	43.000000	0.000000
2449.814161	0.035855	0.539808	0.232258	80.817123	121.968590	153.763824	4.835682	0.000000	1.271292	0.000000	0.000000	0.000000	-0.909398	0.061445	-0.061107	0.000000	0.000000	4.000000	43.000000	0.000000
2449.817495	0.035855	0.539808	0.232258	80.814270	121.781662	153.797195	4.819570	0.000000	1.331070	0.000000	0.000000	0.000000	-0.909398	0.061445	-0.061107	0.000000	0.000000	4.000000	43.000000	0.000000
2449.820828	0.032892	0.540034	0.232051	80.814270	121.781662	153.797195	4.819570	0.000000	1.331070	0.000000	0.000000	0.000000	-0.888816	0.067607	-0.061974	0.000000	0.000000	4.000000	43.000000	0.000000
2449.824161	0.032892	0.540034	0.232051	80.814270	121.781662	153.797195	4.819570	0.000000	1.331070	0.000000	0.000000	0.000000	-0.888816	0.067607	-0.061974	0.000000	0.000000	4.000000	43.000000	0.000000
2449.827495	0.032892	0.540034	0.232051	80.812859	121.583199	153.733612	4.803180	0.000000	1.389050	0.000000	0.000000	0.000000	-0.888816	0.067607	-0.061974	0.000000	0.000000	4.000000	43.000000	0.000000
2449.830828	0.030000	0.540246	0.231879	80.812859	121.583199	153.733612	4.803180	0.000000	1.389050	0.000000	0.000000	0.000000	-0.867809	0.063608	-0.051551	0.000000	0.000000	4.000000	43.000000	0.000000
2449.834161	0.030000	0.540246	0.231879	80.812859	121.583199	153.733612	4.803180	0.000000	1.389050	0.000000	0.000000	0.000000	-0.867809	0.063608	-0.051551	0.000000	0.000000	4.000000	43.000000	0.000000
2449.837495	0.030000	0.540246	0.231879	80.816429	121.392899	153.249802	4.786644	0.000000	1.445006	0.000000	0.000000	0.000000	-0.867809	0.063608	-0.051551	0.000000	0.000000	4.000000	43.000000	0.000000
2449.840828	0.027274	0.540461	0.231721	80.816429	121.392899	153.249802	4.786644	0.000000	1.445006	0.000000	0.000000	0.000000	-0.817774	0.064714	-0.047514	0.000000	0.000000	4.000000	43.000000	0.000000
2449.844161	0.027274	0.540461	0.231721	80.816429	121.392899	153.249802	4.786644	0.000000	1.445006	0.000000	0.000000	0.000000	-0.817774	0.064714	-0.047514	0.000000	0.000000	4.000000	43.000000	0.000000
2449.847495	0.027274	0.540461	0.231721	80.829880	121.229332	152.291672	4.770559	0.000000	1.497255	0.000000	0.000000	0.000000	-0.817774	0.064714	-0.047514	0.000000	0.000000	4.000000	43.000000	0.000000
2449.850828	0.024617	0.540664	0.231600	80.829880	121.229332	152.291672	4.770559	0.000000	1.497255	0.000000	0.000000	0.000000	-0.797102	0.060755	-0.036304	0.000000	0.000000	4.000000	43.000000	0.000000
2449.854161	0.024617	0.540664	0.231600	80.829880	121.229332	152.291672	4.770559	0.000000	1.497255	0.000000	0.000000	0.000000	-0.797102	0.060755	-0.036304	0.000000	0.000000	4.000000	43.000000	0.000000
2449.857495	0.024617	0.540664	0.231600	80.873611	121.197227	151.631943	4.754486	0.000000	1.547536	0.000000	0.000000	0.000000	-0.797102	0.060755	-0.036304	0.000000	0.000000	4.000000	43.000000	0.000000
2449.860828	0.021995	0.540833	0.231504	80.873611	121.197227	151.631943	4.754486	0.000000	1.547536	0.000000	0.000000	0.000000	-0.786542	0.050605	-0.028684	0.000000	0.000000	4.000000	43.000000	0.000000
2449.864161	0.021995	0.540833	0.231504	80.873611	121.197227	151.631943	4.754486	0.000000	1.547536	0.000000	0.000000	0.000000	-0.786542	0.050605	-0.028684	0.000000	0.000000	4.000000	43.000000	0.000000
2449.867495	0.021995	0.540833	0.231504	80.958992	121.326492	151.436722	4.738252	0.000000	1.596550	0.000000	0.000000	0.000000	-0.786542	0.050605	-0.028684	0.000000	0.000000	4.000000	43.000000	0.000000
2449.870828	0.019375	0.541005	0.231431	80.958992	121.326492	151.436722	4.738252	0.000000	1.596550	0.000000	0.000000	0.000000	-0.785947	0.051746	-0.022016	0.000000	0.000000	4.000000	43.000000	0.000000
2449.874161	0.019375	0.541005	0.231431	80.958992	121.326492	151.436722	4.738252	0.000000	1.596550	0.000000	0.000000	0.000000	-0.785947	0.051746	-0.022016	0.000000	0.000000	4.000000	43.000000	0.000000
2449.877495	0.019375	0.541005	0.231431	81.067474	121.560310	151.494095	4.721677	0.000000	1.644919	0.000000	0.000000	0.000000	-0.785947	0.051746	-0.022016	0.000000	0.000000	4.000000	43.000000	0.000000
2449.880828	0.016758	0.541131	0.231435	81.067474	121.560310	151.494095	4.721677	0.000000	1.644919	0.000000	0.000000	0.000000	-0.785045	0.037754	0.001250	0.000000	0.000000	4.000000	43.000000	0.000000
2449.884161	0.016758	0.541131	0.231435	81.067474	121.560310	151.494095	4.721677	0.000000	1.644919	0.000000	0.000000	0.000000	-0.785045	0.037754	0.001250	0.000000	0.000000	4.000000	43.000000	0.000000
2449.887495	0.016758	0.541131	0.231435	81.157066	121.673622	151.355835	4.704922	0.000000	1.692251	0.000000	0.000000	0.000000	-0.785045	0.037754	0.001250	0.000000	0.000000	4.000000	43.000000	0.000000
2449.890828	0.014175	0.541223	0.231465	81.157066	121.673622	151.355835	4.704922	0.000000	1.692251	0.000000	0.000000	0.000000	-0.774936	0.027637	0.009117	0.000000	0.000000	4.000000	43.000000	0.000000
2449.894161	0.014175	0.541223	0.231465	81.157066	121.673622	151.355835	4.704922	0.000000	1.692251	0.000000	0.000000	0.000000	-0.774936	0.027637	0.009117	0.000000	0.000000	4.000000	43.000000	0.000000
2449.897495	0.014175	0.541223	0.231465	81.165222	121.454903	150.685593	4.688104	0.000000	1.738299	0.000000	0.000000	0.000000	-0.774936	0.027637	0.009117	0.000000	0.000000	4.000000	43.000000	0.000000
2449.900828	0.011691	0.541281	0.231521	81.165222	121.454903	150.685593	4.688104	0.000000	1.738299	0.000000	0.000000	0.000000	-0.745324	0.017515	0.016774	0.000000	0.000000	4.000000	43.000000	0.000000
2449.904161	0.011691	0.541281	0.231521	81.165222	121.454903	150.685593	4.688104	0.000000	1.738299	0.000000	0.000000	0.000000	-0.745324	0.017515	0.016774	0.000000	0.000000	4.000000	43.000000	0.000000
2449.907495	0.011691	0.541281	0.231521	81.153534	121.175819	149.811493	4.671695	0.000000	1.781928	0.000000	0.000000	0.000000	-0.745324	0.017515	0.016774	0.000000	0.000000	4.000000	43.000000	0.000000
2449.910828	0.009239	0.541269	0.231609	81.153534	121.175819	149.811493	4.671695	0.000000	1.781928	0.000000	0.000000	0.000000	-0.735414	-0.003872	0.026396	0.000000	0.000000	4.000000	43.000000	0.000000
2449.914161	0.009239	0.541269	0.231609	81.153534	121.175819	149.811493	4.671695	0.000000	1.781928	0.000000	0.000000	0.000000	-0.735414	-0.003872	0.026396	0.000000	0.000000	4.000000	43.000000	0.000000
2449.917495	0.009239	0.541269	0.231609	81.110138	120.759811	148.977524	4.655320	0.000000	1.824280	0.000000	0.000000	0.000000	-0.735414	-0.003872	0.026396	0.000000	0.000000	4.000000	43.000000	0.000000
2449.920828	0.006919	0.541222	0.231724	81.110138	120.759811	148.977524	4.655320	0.000000	1.824280	0.000000	0.000000	0.000000	-0.696205	-0.013981	0.034446	0.000000	0.000000	4.000000	43.000000	0.000000
2449.924161	0.006919	0.541222	0.231724	81.110138	120.759811	148.977524	4.655320	0.000000	1.824280	0.000000	0.000000	0.000000	-0.696205	-0.013981	0.034446	0.000000	0.000000	4.000000	43.000000	0.000000
2449.927495	0.006919	0.541222	0.231724	81.024750	120.147758	148.167297	4.639674	0.000000	1.863713	0.000000	0.000000	0.000000	-0.696205	-0.013981	0.034446	0.000000	0.000000	4.000000	43.000000	0.000000
2449.930828	0.004728	0.541217	0.231858	81.024750	120.147758	148.167297	4.639674	0.000000	1.863713	0.000000	0.000000	0.000000	-0.657099	-0.001518	0.040143	0.000000	0.000000	4.000000	43.000000	0.000000
2449.934161	0.004728	0.541217	0.231858	81.024750	120.147758	148.167297	4.639674	0.000000	1.863713	0.000000	0.000000	0.000000	-0.657099	-0.001518	0.040143	0.000000	0.000000	4.000000	43.000000	0.000000
2449.937495	0.004728	0.541217	0.231858	80.918266	119.400414	147.342590	4.624788	0.000000	1.900351	0.000000	0.000000	0.000000	-0.657099	-0.001518	0.040143	0.000000	0.000000	4.000000	43.000000	0.000000
2449.940828	0.002668	0.541220	0.232049	80.918266	119.400414	147.342590	4.624788	0.000000	1.900351	0.000000	0.000000	0.000000	-0.618001	0.000845	0.057252	0.000000	0.000000	4.000000	43.000000	0.000000
2449.944161	0.002668	0.541220	0.232049	80.918266	119.400414	147.342590	4.624788	0.000000	1.900351	0.000000	0.000000	0.000000	-0.618001	0.000845	0.057252	0.000000	0.000000	4.000000	43.000000	0.000000
2449.947495	0.002668	0.541220	0.232049	80.824165	118.687050	146.626312	4.610824	0.000000	1.933987	0.000000	0.000000	0.000000	-0.618001	0.000845	0.057252	0.000000	0.000000	4.000000	43.000000	0.000000
2449.950828	0.000869	0.541264	0.232261	80.824165	118.687050	146.626312	4.610824	0.000000	1.933987	0.000000	0.000000	0.000000	-0.539775	0.013334	0.063602	0.000000	0.000000	4.000000	43.000000	0.000000
2449.954161	0.000869	0.541264	0.232261	80.824165	118.687050	146.626312	4.610824	0.000000	1.933987	0.000000	0.000000	0.000000	-0.539775	0.013334	0.063602	0.000000	0.000000	4.000000	43.000000	0.000000
2449.957495	0.000869	0.541264	0.232261	80.774971	118.164886	146.034561	4.598654	0.000000	1.962747	0.000000	0.000000	0.000000	-0.539775	0.013334	0.063602	0.000000	0.000000	4.000000	43.000000	0.000000
2449.960828	-0.000768	0.541312	0.232500	80.774971	118.164886	146.034561	4.598654	0.000000	1.962747	0.000000	0.000000	0.000000	-0.491005	0.014478	0.071898	0.000000	0.000000	4.000000	43.000000	0.000000
2449.964161	-0.000768	0.541312	0.232500	80.774971	118.164886	146.034561	4.598654	0.000000	1.962747	0.000000	0.000000	0.000000	-0.491005	0.014478	0.071898	0.000000	0.000000	4.000000	43.000000	0.000000
2449.967495	-0.000768	0.541312	0.232500	80.788040	117.870995	145.545471	4.587652	0.000000	1.988328	0.000000	0.000000	0.000000	-0.491005	0.014478	0.071898	0.000000	0.000000	4.000000	43.000000	0.000000
2449.970828	-0.002144	0.541385	0.232783	80.788040	117.870995	145.545471	4.587652	0.000000	1.988328	0.000000	0.000000	0.000000	-0.412786	0.021930	0.084766	0.000000	0.000000	4.000000	43.000000	0.000000
2449.974161	-0.002144	0.541385	0.232783	80.788040	117.870995	145.545471	4.587652	0.000000	1.988328	0.000000	0.000000	0.000000	-0.412786	0.021930	0.084766	0.000000	0.000000	4.000000	43.000000	0.000000
2449.977495	-0.002144	0.541385	0.232783	80.805870	117.592201	145.169464	4.578609	0.000000	2.009063	0.000000	0.000000	0.000000	-0.412786	0.021930	0.084766	0.000000	0.000000	4.000000	43.000000	0.000000
2449.980828	-0.003291	0.541483	0.233110	80.805870	117.592201	145.169464	4.578609	0.000000	2.009063	0.000000	0.000000	0.000000	-0.344381	0.029341	0.098024	0.000000	0.000000	4.000000	43.000000	0.000000
2449.984161	-0.003291	0.541483	0.233110	80.805870	117.592201	145.169464	4.578609	0.000000	2.009063	0.000000	0.000000	0.000000	-0.344381	0.029341	0.098024	0.000000	0.000000	4.000000	43.000000	0.000000
2449.987495	-0.003291	0.541483	0.233110	80.825089	117.314590	144.887085	4.571331	0.000000	2.025569	0.000000	0.000000	0.000000	-0.344381	0.029341	0.098024	0.000000	0.000000	4.000000	43.000000	0.000000
2449.990828	-0.004244	0.541560	0.233422	80.825089	117.314590	144.887085	4.571331	0.000000	2.025569	0.000000	0.000000	0.000000	-0.285671	0.023124	0.093616	0.000000	0.000000	4.000000	43.000000	0.000000
2449.994161	-0.004244	0.541560	0.233422	80.825089	117.314590	144.887085	4.571331	0.000000	2.025569	0.000000	0.000000	0.000000	-0.285671	0.023124	0.093616	0.000000	0.000000	4.000000	43.000000	0.000000
2449.997495	-0.004244	0.541560	0.233422	80.859848	117.137886	144.693390	4.565416	0.000000	2.038868	0.000000	0.000000	0.000000	-0.285671	0.023124	0.093616	0.000000	0.000000	4.000000	43.000000	0.000000
2450.000828	-0.004244	0.541560	0.233422	80.859848	117.137886	144.693390	4.565416	0.000000	2.038868	0.000000	0.000000	0.000000	-0.285671	0.023124	0.093616	0.000000	0.000000	4.000000	43.000000	0.000000
2450.004161	-0.004967	0.541658	0.233748	80.859848	117.137886	144.693390	4.565416	0.000000	2.038868	0.000000	0.000000	0.000000	-0.217083	0.029355	0.097795	0.000000	0.000000	4.000000	43.000000	0.000000
2450.007495	-0.004967	0.541658	0.233748	80.946312	117.204193	144.699982	4.565416	0.000000	2.038868	0.000000	0.000000	0.000000	-0.217083	0.029355	0.097795	0.000000	0.000000	4.000000	43.000000	0.000000
2450.010828	-0.005527	0.541710	0.234014	80.946312	117.204193	144.699982	4.565416	0.000000	2.038868	0.000000	0.000000	0.000000	-0.167924	0.015686	0.080005	0.000000	0.000000	4.000000	43.000000	0.000000
2450.014161	-0.005527	0.541710	0.234014	80.946312	117.204193	144.699982	4.565416	0.000000	2.038868	0.000000	0.000000	0.000000	-0.167924	0.015686	0.080005	0.000000	0.000000	4.000000	43.000000	0.000000
2450.017495	-0.005527	0.541710	0.234014	81.072533	117.496452	144.897278	4.557998	0.000000	2.055397	0.000000	0.000000	0.000000	-0.167924	0.015686	0.080005	0.000000	0.000000	4.000000	43.000000	0.000000
2450.020828	-0.005527	0.541710	0.234014	81.072533	117.496452	144.897278	4.557998	0.000000	2.055397	0.000000	0.000000	0.000000	-0.167924	0.015686	0.080005	0.000000	0.000000	4.000000	43.000000	0.000000
2450.024161	-0.005989	0.541721	0.234254	81.072533	117.496452	144.897278	4.557998	0.000000	2.055397	0.000000	0.000000	0.000000	-0.138440	0.003172	0.071831	0.000000	0.000000	4.000000	43.000000	0.000000
2450.027495	-0.005989	0.541721	0.234254	81.221573	117.999237	145.309296	4.557998	0.000000	2.055397	0.000000	0.000000	0.000000	-0.138440	0.003172	0.071831	0.000000	0.000000	4.000000	43.000000	0.000000
2450.030828	-0.005989	0.541721	0.234254	81.221573	117.999237	145.309296	4.557998	0.000000	2.055397	0.000000	0.000000	0.000000	-0.138440	0.003172	0.071831	0.000000	0.000000	4.000000	43.000000	0.000000
2450.034161	-0.005989	0.541721	0.234254	81.221573	117.999237	145.309296	4.557998	0.000000	2.055397	0.000000	0.000000	0.000000	-0.138440	0.003172	0.071831	0.000000	0.000000	4.000000	43.000000	0.000000
2450.037495	-0.006483	0.541694	0.234497	81.365211	118.555191	145.783966	4.555418	0.000000	2.061107	0.000000	0.000000	0.000000	-0.148399	-0.008178	0.072996	0.000000	0.000000	4.000000	43.000000	0.000000
2450.040828	-0.006483	0.541694	0.234497	81.365211	118.555191	145.783966	4.555418	0.000000	2.061107	0.000000	0.000000	0.000000	-0.000000	-0.000006	0.000000	0.000000	0.000000	4.000000	43.000000	0.000000
2450.044161	-0.006483	0.541694	0.234497	81.365211	118.555191	145.783966	4.555418	0.000000	2.061107	0.000000	0.000000	0.000000	-0.000000	-0.000006	0.000000	0.000000	0.000000	4.000000	43.000000	0.000000
2450.047495	-0.006483	0.541694	0.234497	81.466293	118.976921	146.131943	4.552610	0.000000	2.067303	0.000000	0.000000	0.000000	-0.000000	-0.000006	0.000000	0.000000	0.000000	4.000000	43.000000	0.000000
2450.050828	-0.006483	0.541694	0.234497	81.466293	118.976921	146.131943	4.552610	0.000000	2.067303	0.000000	0.000000	0.000000	-0.000000	-0.000006	0.000000	0.000000	0.000000	4.000000	43.000000	0.000000
2450.054161	-0.006582	0.541698	0.234528	81.466293	118.976921	146.131943	4.552610	0.000000	2.067303	0.000000	0.000000	0.000000	-0.029643	0.001184	0.009352	0.000000	0.000000	4.000000	43.000000	0.000000
2450.057495	-0.006582	0.541698	0.234528	81.510109	119.201996	146.324722	4.552610	0.000000	2.067303	0.000000	0.000000	0.000000	-0.029643	0.001184	0.009352	0.000000	0.000000	4.000000	43.000000	0.000000
2450.060828	-0.006582	0.541698	0.234528	81.510109	119.201996	146.324722	4.552610	0.000000	2.067303	0.000000	0.000000	0.000000	-0.029643	0.001184	0.009352	0.000000	0.000000	4.000000	43.000000	0.000000
2450.064161	-0.006582	0.541698	0.234528	81.510109	119.201996	146.324722	4.552610	0.000000	2.067303	0.000000	0.000000	0.000000	-0.029643	0.001184	0.009352	0.000000	0.000000	4.000000	43.000000	0.000000
2450.067495	-0.006483	0.541635	0.234488	81.513626	119.248810	146.362671	4.551991	0.000000	2.068665	0.000000	0.000000	0.000000	0.029668	-0.018764	-0.012094	0.000000	0.000000	4.000000	43.000000	0.000000
2450.070828	-0.006483	0.541635	0.234488	81.513626	119.248810	146.362671	4.551991	0.000000	2.068665	0.000000	0.000000	0.000000	0.029668	-0.018764	-0.012094	0.000000	0.000000	4.000000	43.000000	0.000000
2450.074161	-0.006483	0.541635	0.234488	81.513626	119.248810	146.362671	4.551991	0.000000	2.068665	0.000000	0.000000	0.000000	0.029668	-0.018764	-0.012094	0.000000	0.000000	4.000000	43.000000	0.000000
2450.077495	-0.006483	0.541635	0.234488	81.510483	119.296059	146.399460	4.552580	0.000000	2.067369	0.000000	0.000000	0.000000	0.029668	-0.018764	-0.012094	0.000000	0.000000	4.000000	43.000000	0.000000
2450.080828	-0.006352	0.541614	0.234475	81.510483	119.296059	146.399460	4.552580	0.000000	2.067369	0.000000	0.000000	0.000000	0.039439	-0.006269	-0.003760	0.000000	0.000000	4.000000	43.000000	0.000000
2450.084161	-0.006352	0.541614	0.234475	81.510483	119.296059	146.399460	4.552580	0.000000	2.067369	0.000000	0.000000	0.000000	0.039439	-0.006269	-0.003760	0.000000	0.000000	4.000000	43.000000	0.000000
2450.087495	-0.006352	0.541614	0.234475	81.508904	119.325104	146.417831	4.553499	0.000000	2.065343	0.000000	0.000000	0.000000	0.039439	-0.006269	-0.003760	0.000000	0.000000	4.000000	43.000000	0.000000
2450.090828	-0.006352	0.541614	0.234475	81.508904	119.325104	146.417831	4.553499	0.000000	2.065343	0.000000	0.000000	0.000000	0.039439	-0.006269	-0.003760	0.000000	0.000000	4.000000	43.000000	0.000000
2450.094161	-0.006220	0.541593	0.234463	81.508904	119.325104	146.417831	4.553499	0.000000	2.065343	0.000000	0.000000	0.000000	0.039437	-0.006255	-0.003763	0.000000	0.000000	4.000000	43.000000	0.000000
2450.097495	-0.006220	0.541593	0.234463	81.508934	119.341408	146.417831	4.553499	0.000000	2.065343	0.000000	0.000000	0.000000	0.039437	-0.006255	-0.003763	0.000000	0.000000	4.000000	43.000000	0.000000
2450.100828	-0.006220	0.541593	0.234463	81.508934	119.341408	146.417831	4.553499	0.000000	2.065343	0.000000	0.000000	0.000000	0.039437	-0.006255	-0.003763	0.000000	0.000000	4.000000	43.000000	0.000000
2450.104161	-0.006220	0.541593	0.234463	81.508934	119.341408	146.417831	4.553499	0.000000	2.065343	0.000000	0.000000	0.000000	0.039437	-0.006255	-0.003763	0.000000	0.000000	4.000000	43.000000	0.000000
2450.107495	-0.005761	0.541580	0.234517	81.505577	119.345047	146.404816	4.554418	0.000000	2.063317	0.000000	0.000000	0.000000	0.137772	-0.003896	0.016334	0.000000	0.000000	4.000000	43.000000	0.000000
2450.110828	-0.005761	0.541580	0.234517	81.505577	119.345047	146.404816	4.554418	0.000000	2.063317	0.000000	0.000000	0.000000	0.137772	-0.003896	0.016334	0.000000	0.000000	4.000000	43.000000	0.000000
2450.114161	-0.005761	0.541580	0.234517	81.505577	119.345047	146.404816	4.554418	0.000000	2.063317	0.000000	0.000000	0.000000	0.137772	-0.003896	0.016334	0.000000	0.000000	4.000000	43.000000	0.000000
2450.117495	-0.005761	0.541580	0.234517	81.506981	119.325439	146.361526	4.557946	0.000000	2.055511	0.000000	0.000000	0.000000	0.137772	-0.003896	0.016334	0.000000	0.000000	4.000000	43.000000	0.000000
2450.120828	-0.005433	0.541567	0.234570	81.506981	119.325439	146.361526	4.557946	0.000000	2.055511	0.000000	0.000000	0.000000	0.098388	-0.003898	0.015934	0.000000	0.000000	4.000000	43.000000	0.000000
2450.124161	-0.005433	0.541567	0.234570	81.506981	119.325439	146.361526	4.557946	0.000000	2.055511	0.000000	0.000000	0.000000	0.098388	-0.003898	0.015934	0.000000	0.000000	4.000000	43.000000	0.000000
2450.127495	-0.005433	0.541567	0.234570	81.503403	119.293610	146.298767	4.560507	0.000000	2.049824	0.000000	0.000000	0.000000	0.098388	-0.003898	0.015934	0.000000	0.000000	4.000000	43.000000	0.000000
2450.130828	-0.005433	0.541567	0.234570	81.503403	119.293610	146.298767	4.560507	0.000000	2.049824	0.000000	0.000000	0.000000	0.098388	-0.003898	0.015934	0.000000	0.000000	4.000000	43.000000	0.000000
2450.134161	-0.005039	0.541592	0.234619	81.503403	119.293610	146.298767	4.560507	0.000000	2.049824	0.000000	0.000000	0.000000	0.118117	0.007415	0.014650	0.000000	0.000000	4.000000	43.000000	0.000000
2450.137495	-0.005039	0.541592	0.234619	81.479767	119.201218	146.183411	4.560507	0.000000	2.049824	0.000000	0.000000	0.000000	0.118117	0.007415	0.014650	0.000000	0.000000	4.000000	43.000000	0.000000
2450.140828	-0.005039	0.541592	0.234619	81.479767	119.201218	146.183411	4.560507	0.000000	2.049824	0.000000	0.000000	0.000000	0.118117	0.007415	0.014650	0.000000	0.000000	4.000000	43.000000	0.000000
2450.144161	-0.005039	0.541592	0.234619	81.479767	119.201218	146.183411	4.560507	0.000000	2.049824	0.000000	0.000000	0.000000	0.118117	0.007415	0.014650	0.000000	0.000000	4.000000	43.000000	0.000000
2450.147495	-0.003890	0.541726	0.234627	81.447304	119.030884	145.987274	4.563525	0.000000	2.043095	0.000000	0.000000	0.000000	0.344825	0.040278	0.002194	0.000000	0.000000	4.000000	43.000000	0.000000
2450.150828	-0.003890	0.541726	0.234627	81.447304	119.030884	145.987274	4.563525	0.000000	2.043095	0.000000	0.000000	0.000000	0.000000	-0.000009	-0.000001	0.000000	0.000000	4.000000	43.000000	0.000000
2450.154161	-0.003890	0.541726	0.234627	81.447304	119.030884	145.987274	4.563525	0.000000	2.043095	0.000000	0.000000	0.000000	0.000000	-0.000009	-0.000001	0.000000	0.000000	4.000000	43.000000	0.000000
2450.157495	-0.003890	0.541726	0.234627	81.416634	118.903442	145.823654	4.571864	0.000000	2.024367	0.000000	0.000000	0.000000	0.000000	-0.000009	-0.000001	0.000000	0.000000	4.000000	43.000000	0.000000
2450.160828	-0.003890	0.541726	0.234627	81.416634	118.903442	145.823654	4.571864	0.000000	2.024367	0.000000	0.000000	0.000000	0.000000	-0.000009	-0.000001	0.000000	0.000000	4.000000	43.000000	0.000000
2450.164161	-0.003167	0.541840	0.234616	81.416634	118.903442	145.823654	4.571864	0.000000	2.024367	0.000000	0.000000	0.000000	0.216768	0.034012	-0.003055	0.000000	0.000000	4.000000	43.000000	0.000000
2450.167495	-0.003167	0.541840	0.234616	81.414597	118.909935	145.768066	4.571864	0.000000	2.024367	0.000000	0.000000	0.000000	0.216768	0.034012	-0.003055	0.000000	0.000000	4.000000	43.000000	0.000000
2450.170828	-0.002379	0.541945	0.234541	81.414597	118.909935	145.768066	4.571864	0.000000	2.024367	0.000000	0.000000	0.000000	0.236530	0.031661	-0.022473	0.000000	0.000000	4.000000	43.000000	0.000000
2450.174161	-0.002379	0.541945	0.234541	81.414597	118.909935	145.768066	4.571864	0.000000	2.024367	0.000000	0.000000	0.000000	0.236530	0.031661	-0.022473	0.000000	0.000000	4.000000	43.000000	0.000000
2450.177495	-0.002379	0.541945	0.234541	81.417641	118.938988	145.731445	4.582457	0.000000	2.000272	0.000000	0.000000	0.000000	0.236530	0.031661	-0.022473	0.000000	0.000000	4.000000	43.000000	0.000000
2450.180828	-0.002379	0.541945	0.234541	81.417641	118.938988	145.731445	4.582457	0.000000	2.000272	0.000000	0.000000	0.000000	0.236530	0.031661	-0.022473	0.000000	0.000000	4.000000	43.000000	0.000000
2450.184161	-0.001558	0.542072	0.234479	81.417641	118.938988	145.731445	4.582457	0.000000	2.000272	0.000000	0.000000	0.000000	0.246318	0.037896	-0.018613	0.000000	0.000000	4.000000	43.000000	0.000000
2450.187495	-0.001558	0.542072	0.234479	81.419197	118.988907	145.713135	4.582457	0.000000	2.000272	0.000000	0.000000	0.000000	0.246318	0.037896	-0.018613	0.000000	0.000000	4.000000	43.000000	0.000000
2450.190828	-0.000737	0.542160	0.234421	81.419197	118.988907	145.713135	4.582457	0.000000	2.000272	0.000000	0.000000	0.000000	0.246272	0.026573	-0.017517	0.000000	0.000000	4.000000	43.000000	0.000000
2450.194161	-0.000737	0.542160	0.234421	81.419197	118.988907	145.713135	4.582457	0.000000	2.000272	0.000000	0.000000	0.000000	0.246272	0.026573	-0.017517	0.000000	0.000000	4.000000	43.000000	0.000000
2450.197495	-0.000737	0.542160	0.234421	81.415810	119.044586	145.700531	4.593802	0.000000	1.974078	0.000000	0.000000	0.000000	0.246272	0.026573	-0.017517	0.000000	0.000000	4.000000	43.000000	0.000000
2450.200828	0.000084	0.542194	0.234385	81.415810	119.044586	145.700531	4.593802	0.000000	1.974078	0.000000	0.000000	0.000000	0.246230	0.010146	-0.010907	0.000000	0.000000	4.000000	43.000000	0.000000
2450.204161	0.000084	0.542194	0.234385	81.415810	119.044586	145.700531	4.593802	0.000000	1.974078	0.000000	0.000000	0.000000	0.246230	0.010146	-0.010907	0.000000	0.000000	4.000000	43.000000	0.000000
2450.207495	0.000084	0.542194	0.234385	81.392113	119.010628	145.612701	4.599514	0.000000	1.960733	0.000000	0.000000	0.000000	0.246230	0.010146	-0.010907	0.000000	0.000000	4.000000	43.000000	0.000000
2450.210828	0.000937	0.542211	0.234366	81.392113	119.010628	145.612701	4.599514	0.000000	1.960733	0.000000	0.000000	0.000000	0.256060	0.005079	-0.005698	0.000000	0.000000	4.000000	43.000000	0.000000
2450.214161	0.000937	0.542211	0.234366	81.392113	119.010628	145.612701	4.599514	0.000000	1.960733	0.000000	0.000000	0.000000	0.256060	0.005079	-0.005698	0.000000	0.000000	4.000000	43.000000	0.000000
2450.217495	0.000937	0.542211	0.234366	81.307281	118.711815	145.303314	4.605485	0.000000	1.946665	0.000000	0.000000	0.000000	0.256060	0.005079	-0.005698	0.000000	0.000000	4.000000	43.000000	0.000000
2450.220828	0.000937	0.542211	0.234366	81.307281	118.711815	145.303314	4.605485	0.000000	1.946665	0.000000	0.000000	0.000000	0.256060	0.005079	-0.005698	0.000000	0.000000	4.000000	43.000000	0.000000
2450.224161	0.001824	0.542194	0.234382	81.307281	118.711815	145.303314	4.605485	0.000000	1.946665	0.000000	0.000000	0.000000	0.265923	-0.005071	0.004982	0.000000	0.000000	4.000000	43.000000	0.000000
2450.227495	0.001824	0.542194	0.234382	81.162445	118.174652	144.792267	4.605485	0.000000	1.946665	0.000000	0.000000	0.000000	0.265923	-0.005071	0.004982	0.000000	0.000000	4.000000	43.000000	0.000000
2450.230828	0.002710	0.542160	0.234416	81.162445	118.174652	144.792267	4.605485	0.000000	1.946665	0.000000	0.000000	0.000000	0.265958	-0.010137	0.010155	0.000000	0.000000	4.000000	43.000000	0.000000
2450.234161	0.002710	0.542160	0.234416	81.162445	118.174652	144.792267	4.605485	0.000000	1.946665	0.000000	0.000000	0.000000	0.265958	-0.010137	0.010155	0.000000	0.000000	4.000000	43.000000	0.000000
2450.237495	0.002710	0.542160	0.234416	81.003265	117.624947	144.277359	4.618064	0.000000	1.916634	0.000000	0.000000	0.000000	0.265958	-0.010137	0.010155	0.000000	0.000000	4.000000	43.000000	0.000000
2450.240828	0.002710	0.542160	0.234416	81.003265	117.624947	144.277359	4.618064	0.000000	1.916634	0.000000	0.000000	0.000000	0.265958	-0.010137	0.010155	0.000000	0.000000	4.000000	43.000000	0.000000
2450.244161	0.003663	0.542072	0.234472	81.003265	117.624947	144.277359	4.618064	0.000000	1.916634	0.000000	0.000000	0.000000	0.285721	-0.026567	0.016611	0.000000	0.000000	4.000000	43.000000	0.000000
2450.247495	0.003663	0.542072	0.234472	80.865479	117.157974	143.830521	4.618064	0.000000	1.916634	0.000000	0.000000	0.000000	0.285721	-0.026567	0.016611	0.000000	0.000000	4.000000	43.000000	0.000000
2450.250828	0.004583	0.541987	0.234558	80.865479	117.157974	143.830521	4.618064	0.000000	1.916634	0.000000	0.000000	0.000000	0.275981	-0.025392	0.025904	0.000000	0.000000	4.000000	43.000000	0.000000
2450.254161	0.004583	0.541987	0.234558	80.865479	117.157974	143.830521	4.618064	0.000000	1.916634	0.000000	0.000000	0.000000	0.275981	-0.025392	0.025904	0.000000	0.000000	4.000000	43.000000	0.000000
2450.257495	0.004583	0.541987	0.234558	80.782433	116.918030	143.569504	4.631450	0.000000	1.884058	0.000000	0.000000	0.000000	0.275981	-0.025392	0.025904	0.000000	0.000000	4.000000	43.000000	0.000000
2450.260828	0.004583	0.541987	0.234558	80.782433	116.918030	143.569504	4.631450	0.000000	1.884058	0.000000	0.000000	0.000000	0.275981	-0.025392	0.025904	0.000000	0.000000	4.000000	43.000000	0.000000
2450.264161	0.005536	0.541919	0.234624	80.782433	116.918030	143.569504	4.631450	0.000000	1.884058	0.000000	0.000000	0.000000	0.285860	-0.020307	0.019943	0.000000	0.000000	4.000000	43.000000	0.000000
2450.267495	0.005536	0.541919	0.234624	80.763710	116.951141	143.533279	4.631450	0.000000	1.884058	0.000000	0.000000	0.000000	0.285860	-0.020307	0.019943	0.000000	0.000000	4.000000	43.000000	0.000000
2450.270828	0.006521	0.541831	0.234675	80.763710	116.951141	143.533279	4.631450	0.000000	1.884058	0.000000	0.000000	0.000000	0.295732	-0.026580	0.015336	0.000000	0.000000	4.000000	43.000000	0.000000
2450.274161	0.006521	0.541831	0.234675	80.763710	116.951141	143.533279	4.631450	0.000000	1.884058	0.000000	0.000000	0.000000	0.295732	-0.026580	0.015336	0.000000	0.000000	4.000000	43.000000	0.000000
2450.277495	0.006521	0.541831	0.234675	80.763710	117.035454	143.533264	4.645051	0.000000	1.850271	0.000000	0.000000	0.000000	0.295732	-0.026580	0.015336	0.000000	0.000000	4.000000	43.000000	0.000000
2450.280828	0.007540	0.541797	0.234702	80.763710	117.035454	143.533264	4.645051	0.000000	1.850271	0.000000	0.000000	0.000000	0.305557	-0.010171	0.007908	0.000000	0.000000	4.000000	43.000000	0.000000
2450.284161	0.007540	0.541797	0.234702	80.763710	117.035454	143.533264	4.645051	0.000000	1.850271	0.000000	0.000000	0.000000	0.305557	-0.010171	0.007908	0.000000	0.000000	4.000000	43.000000	0.000000
2450.287495	0.007540	0.541797	0.234702	80.763710	117.119743	143.533264	4.652029	0.000000	1.832655	0.000000	0.000000	0.000000	0.305557	-0.010171	0.007908	0.000000	0.000000	4.000000	43.000000	0.000000
2450.290828	0.008558	0.541742	0.234713	80.763710	117.119743	143.533264	4.652029	0.000000	1.832655	0.000000	0.000000	0.000000	0.305534	-0.016421	0.003342	0.000000	0.000000	4.000000	43.000000	0.000000
2450.294161	0.008558	0.541742	0.234713	80.763710	117.119743	143.533264	4.652029	0.000000	1.832655	0.000000	0.000000	0.000000	0.305534	-0.016421	0.003342	0.000000	0.000000	4.000000	43.000000	0.000000
2450.297495	0.008558	0.541742	0.234713	80.762329	117.221291	143.558701	4.658919	0.000000	1.815066	0.000000	0.000000	0.000000	0.305534	-0.016421	0.003342	0.000000	0.000000	4.000000	43.000000	0.000000
2450.300828	0.009576	0.541721	0.234686	80.762329	117.221291	143.558701	4.658919	0.000000	1.815066	0.000000	0.000000	0.000000	0.305396	-0.006268	-0.008127	0.000000	0.000000	4.000000	43.000000	0.000000
2450.304161	0.009576	0.541721	0.234686	80.762329	117.221291	143.558701	4.658919	0.000000	1.815066	0.000000	0.000000	0.000000	0.305396	-0.006268	-0.008127	0.000000	0.000000	4.000000	43.000000	0.000000
2450.307495	0.009576	0.541721	0.234686	80.759514	117.340080	143.609573	4.665662	0.000000	1.797665	0.000000	0.000000	0.000000	0.305396	-0.006268	-0.008127	0.000000	0.000000	4.000000	43.000000	0.000000
2450.310828	0.010594	0.541717	0.234639	80.759514	117.340080	143.609573	4.665662	0.000000	1.797665	0.000000	0.000000	0.000000	0.305294	-0.001164	-0.014081	0.000000	0.000000	4.000000	43.000000	0.000000
2450.314161	0.010594	0.541717	0.234639	80.759514	117.340080	143.609573	4.665662	0.000000	1.797665	0.000000	0.000000	0.000000	0.305294	-0.001164	-0.014081	0.000000	0.000000	4.000000	43.000000	0.000000
2450.317495	0.010594	0.541717	0.234639	80.756737	117.450638	143.668365	4.672307	0.000000	1.780322	0.000000	0.000000	0.000000	0.305294	-0.001164	-0.014081	0.000000	0.000000	4.000000	43.000000	0.000000
2450.320828	0.010594	0.541717	0.234639	80.756737	117.450638	143.668365	4.672307	0.000000	1.780322	0.000000	0.000000	0.000000	0.305294	-0.001164	-0.014081	0.000000	0.000000	4.000000	43.000000	0.000000
2450.324161	0.011512	0.541709	0.234560	80.756737	117.450638	143.668365	4.672307	0.000000	1.780322	0.000000	0.000000	0.000000	0.275543	-0.002363	-0.023657	0.000000	0.000000	4.000000	43.000000	0.000000
2450.327495	0.011512	0.541709	0.234560	80.755669	117.565109	143.708649	4.672307	0.000000	1.780322	0.000000	0.000000	0.000000	0.275543	-0.002363	-0.023657	0.000000	0.000000	4.000000	43.000000	0.000000
2450.330828	0.012398	0.541702	0.234481	80.755669	117.565109	143.708649	4.672307	0.000000	1.780322	0.000000	0.000000	0.000000	0.265636	-0.002347	-0.023854	0.000000	0.000000	4.000000	43.000000	0.000000
2450.334161	0.012398	0.541702	0.234481	80.755669	117.565109	143.708649	4.672307	0.000000	1.780322	0.000000	0.000000	0.000000	0.265636	-0.002347	-0.023854	0.000000	0.000000	4.000000	43.000000	0.000000
2450.337495	0.012398	0.541702	0.234481	80.752884	117.667480	143.751434	4.683797	0.000000	1.749871	0.000000	0.000000	0.000000	0.265636	-0.002347	-0.023854	0.000000	0.000000	4.000000	43.000000	0.000000
2450.340828	0.012398	0.541702	0.234481	80.752884	117.667480	143.751434	4.683797	0.000000	1.749871	0.000000	0.000000	0.000000	0.265636	-0.002347	-0.023854	0.000000	0.000000	4.000000	43.000000	0.000000
2450.344161	0.013185	0.541656	0.234406	80.752884	117.667480	143.751434	4.683797	0.000000	1.749871	0.000000	0.000000	0.000000	0.236059	-0.013701	-0.022247	0.000000	0.000000	4.000000	43.000000	0.000000
2450.347495	0.013185	0.541656	0.234406	80.750061	117.764442	143.786316	4.683797	0.000000	1.749871	0.000000	0.000000	0.000000	0.236059	-0.013701	-0.022247	0.000000	0.000000	4.000000	43.000000	0.000000
2450.350828	0.013939	0.541652	0.234360	80.750061	117.764442	143.786316	4.683797	0.000000	1.749871	0.000000	0.000000	0.000000	0.226332	-0.001175	-0.014070	0.000000	0.000000	4.000000	43.000000	0.000000
2450.354161	0.013939	0.541652	0.234360	80.750061	117.764442	143.786316	4.683797	0.000000	1.749871	0.000000	0.000000	0.000000	0.226332	-0.001175	-0.014070	0.000000	0.000000	4.000000	43.000000	0.000000
2450.357495	0.013939	0.541652	0.234360	80.750038	117.818810	143.794281	4.693546	0.000000	1.723551	0.000000	0.000000	0.000000	0.226332	-0.001175	-0.014070	0.000000	0.000000	4.000000	43.000000	0.000000
2450.360828	0.013939	0.541652	0.234360	80.750038	117.818810	143.794281	4.693546	0.000000	1.723551	0.000000	0.000000	0.000000	0.226332	-0.001175	-0.014070	0.000000	0.000000	4.000000	43.000000	0.000000
2450.364161	0.014596	0.541652	0.234346	80.750038	117.818810	143.794281	4.693546	0.000000	1.723551	0.000000	0.000000	0.000000	0.196966	0.000005	-0.004067	0.000000	0.000000	4.000000	43.000000	0.000000
2450.367495	0.014596	0.541652	0.234346	80.751465	117.855980	143.776825	4.693546	0.000000	1.723551	0.000000	0.000000	0.000000	0.196966	0.000005	-0.004067	0.000000	0.000000	4.000000	43.000000	0.000000
2450.370828	0.015253	0.541656	0.234364	80.751465	117.855980	143.776825	4.693546	0.000000	1.723551	0.000000	0.000000	0.000000	0.197174	0.001177	0.005380	0.000000	0.000000	4.000000	43.000000	0.000000
2450.374161	0.015253	0.541656	0.234364	80.751465	117.855980	143.776825	4.693546	0.000000	1.723551	0.000000	0.000000	0.000000	0.197174	0.001177	0.005380	0.000000	0.000000	4.000000	43.000000	0.000000
2450.377495	0.015253	0.541656	0.234364	80.755653	117.853386	143.724579	4.702027	0.000000	1.700275	0.000000	0.000000	0.000000	0.197174	0.001177	0.005380	0.000000	0.000000	4.000000	43.000000	0.000000
2450.380828	0.015253	0.541656	0.234364	80.755653	117.853386	143.724579	4.702027	0.000000	1.700275	0.000000	0.000000	0.000000	0.197174	0.001177	0.005380	0.000000	0.000000	4.000000	43.000000	0.000000
2450.384161	0.015846	0.541685	0.234429	80.755653	117.853386	143.724579	4.702027	0.000000	1.700275	0.000000	0.000000	0.000000	0.177806	0.008603	0.019393	0.000000	0.000000	4.000000	43.000000	0.000000
2450.387495	0.015846	0.541685	0.234429	80.761261	117.830780	143.662811	4.702027	0.000000	1.700275	0.000000	0.000000	0.000000	0.177806	0.008603	0.019393	0.000000	0.000000	4.000000	43.000000	0.000000
2450.390828	0.016407	0.541721	0.234558	80.761261	117.830780	143.662811	4.702027	0.000000	1.700275	0.000000	0.000000	0.000000	0.168448	0.010970	0.038719	0.000000	0.000000	4.000000	43.000000	0.000000
2450.394161	0.016407	0.541721	0.234558	80.761261	117.830780	143.662811	4.702027	0.000000	1.700275	0.000000	0.000000	0.000000	0.168448	0.010970	0.038719	0.000000	0.000000	4.000000	43.000000	0.000000
2450.397495	0.016407	0.541721	0.234558	80.768227	117.793556	143.575485	4.709839	0.000000	1.678517	0.000000	0.000000	0.000000	0.168448	0.010970	0.038719	0.000000	0.000000	4.000000	43.000000	0.000000
2450.400828	0.016407	0.541721	0.234558	80.768227	117.793556	143.575485	4.709839	0.000000	1.678517	0.000000	0.000000	0.000000	0.168448	0.010970	0.038719	0.000000	0.000000	4.000000	43.000000	0.000000
2450.404161	0.017002	0.541720	0.234690	80.768227	117.793556	143.575485	4.709839	0.000000	1.678517	0.000000	0.000000	0.000000	0.178402	-0.000376	0.039717	0.000000	0.000000	4.000000	43.000000	0.000000
2450.407495	0.017002	0.541720	0.234690	80.775185	117.756180	143.496002	4.709839	0.000000	1.678517	0.000000	0.000000	0.000000	0.178402	-0.000376	0.039717	0.000000	0.000000	4.000000	43.000000	0.000000
2450.410828	0.017598	0.541723	0.234854	80.775185	117.756180	143.496002	4.709839	0.000000	1.678517	0.000000	0.000000	0.000000	0.178717	0.000787	0.049170	0.000000	0.000000	4.000000	43.000000	0.000000
2450.414161	0.017598	0.541723	0.234854	80.775185	117.756180	143.496002	4.709839	0.000000	1.678517	0.000000	0.000000	0.000000	0.178717	0.000787	0.049170	0.000000	0.000000	4.000000	43.000000	0.000000
2450.417495	0.017598	0.541723	0.234854	80.779320	117.753258	143.451431	4.718015	0.000000	1.655396	0.000000	0.000000	0.000000	0.178717	0.000787	0.049170	0.000000	0.000000	4.000000	43.000000	0.000000
2450.420828	0.017598	0.541723	0.234854	80.779320	117.753258	143.451431	4.718015	0.000000	1.655396	0.000000	0.000000	0.000000	0.178717	0.000787	0.049170	0.000000	0.000000	4.000000	43.000000	0.000000
2450.424161	0.018195	0.541654	0.235058	80.779320	117.753258	143.451431	4.718015	0.000000	1.655396	0.000000	0.000000	0.000000	0.179129	-0.020728	0.061373	0.000000	0.000000	4.000000	43.000000	0.000000
2450.427495	0.018195	0.541654	0.235058	80.784691	117.737938	143.386642	4.718015	0.000000	1.655396	0.000000	0.000000	0.000000	0.179129	-0.020728	0.061373	0.000000	0.000000	4.000000	43.000000	0.000000
2450.430828	0.018791	0.541543	0.235235	80.784691	117.737938	143.386642	4.718015	0.000000	1.655396	0.000000	0.000000	0.000000	0.179014	-0.033292	0.052968	0.000000	0.000000	4.000000	43.000000	0.000000
2450.434161	0.018791	0.541543	0.235235	80.784691	117.737938	143.386642	4.718015	0.000000	1.655396	0.000000	0.000000	0.000000	0.179014	-0.033292	0.052968	0.000000	0.000000	4.000000	43.000000	0.000000
2450.437495	0.018791	0.541543	0.235235	80.788467	117.747520	143.344635	4.726288	0.000000	1.631626	0.000000	0.000000	0.000000	0.179014	-0.033292	0.052968	0.000000	0.000000	4.000000	43.000000	0.000000
2450.440828	0.018791	0.541543	0.235235	80.788467	117.747520	143.344635	4.726288	0.000000	1.631626	0.000000	0.000000	0.000000	0.179014	-0.033292	0.052968	0.000000	0.000000	4.000000	43.000000	0.000000
2450.444161	0.019422	0.541377	0.235433	80.788467	117.747520	143.344635	4.726288	0.000000	1.631626	0.000000	0.000000	0.000000	0.189164	-0.049765	0.059384	0.000000	0.000000	4.000000	43.000000	0.000000
2450.447495	0.019422	0.541377	0.235433	80.795593	117.722031	143.271149	4.726288	0.000000	1.631626	0.000000	0.000000	0.000000	0.189164	-0.049765	0.059384	0.000000	0.000000	4.000000	43.000000	0.000000
2450.450828	0.020021	0.541156	0.235654	80.795593	117.722031	143.271149	4.726288	0.000000	1.631626	0.000000	0.000000	0.000000	0.179607	-0.066248	0.066326	0.000000	0.000000	4.000000	43.000000	0.000000
2450.454161	0.020021	0.541156	0.235654	80.795593	117.722031	143.271149	4.726288	0.000000	1.631626	0.000000	0.000000	0.000000	0.179607	-0.066248	0.066326	0.000000	0.000000	4.000000	43.000000	0.000000
2450.457495	0.020021	0.541156	0.235654	80.807106	117.656525	143.159058	4.734738	0.000000	1.606939	0.000000	0.000000	0.000000	0.179607	-0.066248	0.066326	0.000000	0.000000	4.000000	43.000000	0.000000
2450.460828	0.020021	0.541156	0.235654	80.807106	117.656525	143.159058	4.734738	0.000000	1.606939	0.000000	0.000000	0.000000	0.179607	-0.066248	0.066326	0.000000	0.000000	4.000000	43.000000	0.000000
2450.464161	0.020586	0.540876	0.235866	80.807106	117.656525	143.159058	4.734738	0.000000	1.606939	0.000000	0.000000	0.000000	0.169771	-0.083915	0.063679	0.000000	0.000000	4.000000	43.000000	0.000000
2450.467495	0.020586	0.540876	0.235866	80.832603	117.443054	142.904037	4.734738	0.000000	1.606939	0.000000	0.000000	0.000000	0.169771	-0.083915	0.063679	0.000000	0.000000	4.000000	43.000000	0.000000
2450.470828	0.021185	0.540537	0.236068	80.832603	117.443054	142.904037	4.734738	0.000000	1.606939	0.000000	0.000000	0.000000	0.179665	-0.101621	0.060428	0.000000	0.000000	4.000000	43.000000	0.000000
2450.474161	0.021185	0.540537	0.236068	80.832603	117.443054	142.904037	4.734738	0.000000	1.606939	0.000000	0.000000	0.000000	0.179665	-0.101621	0.060428	0.000000	0.000000	4.000000	43.000000	0.000000
2450.477495	0.021185	0.540537	0.236068	80.869675	117.133484	142.564972	4.742660	0.000000	1.583406	0.000000	0.000000	0.000000	0.179665	-0.101621	0.060428	0.000000	0.000000	4.000000	43.000000	0.000000
2450.480828	0.021185	0.540537	0.236068	80.869675	117.133484	142.564972	4.742660	0.000000	1.583406	0.000000	0.000000	0.000000	0.179665	-0.101621	0.060428	0.000000	0.000000	4.000000	43.000000	0.000000
2450.484161	0.021719	0.540143	0.236293	80.869675	117.133484	142.564972	4.742660	0.000000	1.583406	0.000000	0.000000	0.000000	0.160233	-0.118159	0.067664	0.000000	0.000000	4.000000	43.000000	0.000000
2450.487495	0.021719	0.540143	0.236293	80.912560	116.728043	142.127502	4.742660	0.000000	1.583406	0.000000	0.000000	0.000000	0.160233	-0.118159	0.067664	0.000000	0.000000	4.000000	43.000000	0.000000
2450.490828	0.022220	0.539670	0.236496	80.912560	116.728043	142.127502	4.742660	0.000000	1.583406	0.000000	0.000000	0.000000	0.150238	-0.142144	0.060883	0.000000	0.000000	4.000000	43.000000	0.000000
2450.494161	0.022220	0.539670	0.236496	80.912560	116.728043	142.127502	4.742660	0.000000	1.583406	0.000000	0.000000	0.000000	0.150238	-0.142144	0.060883	0.000000	0.000000	4.000000	43.000000	0.000000
2450.497495	0.022220	0.539670	0.236496	80.961517	116.243660	141.615143	4.749719	0.000000	1.562105	0.000000	0.000000	0.000000	0.150238	-0.142144	0.060883	0.000000	0.000000	4.000000	43.000000	0.000000
2450.500828	0.022220	0.539670	0.236496	80.961517	116.243660	141.615143	4.749719	0.000000	1.562105	0.000000	0.000000	0.000000	0.150238	-0.142144	0.060883	0.000000	0.000000	4.000000	43.000000	0.000000
2450.504161	0.022655	0.539213	0.236682	80.961517	116.243660	141.615143	4.749719	0.000000	1.562105	0.000000	0.000000	0.000000	0.130382	-0.137095	0.055840	0.000000	0.000000	4.000000	43.000000	0.000000
2450.507495	0.022655	0.539213	0.236682	80.998268	115.885513	141.236359	4.749719	0.000000	1.562105	0.000000	0.000000	0.000000	0.130382	-0.137095	0.055840	0.000000	0.000000	4.000000	43.000000	0.000000
2450.510828	0.023023	0.538697	0.236861	80.998268	115.885513	141.236359	4.749719	0.000000	1.562105	0.000000	0.000000	0.000000	0.110589	-0.154796	0.053522	0.000000	0.000000	4.000000	43.000000	0.000000
2450.514161	0.023023	0.538697	0.236861	80.998268	115.885513	141.236359	4.749719	0.000000	1.562105	0.000000	0.000000	0.000000	0.110589	-0.154796	0.053522	0.000000	0.000000	4.000000	43.000000	0.000000
2450.517495	0.023023	0.538697	0.236861	81.017036	115.727684	141.054947	4.755190	0.000000	1.545372	0.000000	0.000000	0.000000	0.110589	-0.154796	0.053522	0.000000	0.000000	4.000000	43.000000	0.000000
2450.520828	0.023023	0.538697	0.236861	81.017036	115.727684	141.054947	4.755190	0.000000	1.545372	0.000000	0.000000	0.000000	0.110589	-0.154796	0.053522	0.000000	0.000000	4.000000	43.000000	0.000000
2450.524161	0.023392	0.538180	0.237039	81.017036	115.727684	141.054947	4.755190	0.000000	1.545372	0.000000	0.000000	0.000000	0.110642	-0.154886	0.053338	0.000000	0.000000	4.000000	43.000000	0.000000
2450.527495	0.023392	0.538180	0.237039	81.018845	115.766953	141.071350	4.755190	0.000000	1.545372	0.000000	0.000000	0.000000	0.110642	-0.154886	0.053338	0.000000	0.000000	4.000000	43.000000	0.000000
2450.530828	0.023728	0.537702	0.237212	81.018845	115.766953	141.071350	4.755190	0.000000	1.545372	0.000000	0.000000	0.000000	0.100762	-0.143552	0.052173	0.000000	0.000000	4.000000	43.000000	0.000000
2450.534161	0.023728	0.537702	0.237212	81.018845	115.766953	141.071350	4.755190	0.000000	1.545372	0.000000	0.000000	0.000000	0.100762	-0.143552	0.052173	0.000000	0.000000	4.000000	43.000000	0.000000
2450.537495	0.023728	0.537702	0.237212	81.010689	115.923218	141.203308	4.759997	0.000000	1.530500	0.000000	0.000000	0.000000	0.100762	-0.143552	0.052173	0.000000	0.000000	4.000000	43.000000	0.000000
2450.540828	0.023728	0.537702	0.237212	81.010689	115.923218	141.203308	4.759997	0.000000	1.530500	0.000000	0.000000	0.000000	0.100762	-0.143552	0.052173	0.000000	0.000000	4.000000	43.000000	0.000000
2450.544161	0.024064	0.537202	0.237372	81.010689	115.923218	141.203308	4.759997	0.000000	1.530500	0.000000	0.000000	0.000000	0.100667	-0.149872	0.047882	0.000000	0.000000	4.000000	43.000000	0.000000
2450.547495	0.024064	0.537202	0.237372	81.003700	116.058456	141.316711	4.759997	0.000000	1.530500	0.000000	0.000000	0.000000	0.100667	-0.149872	0.047882	0.000000	0.000000	4.000000	43.000000	0.000000
2450.550828	0.024366	0.536740	0.237528	81.003700	116.058456	141.316711	4.759997	0.000000	1.530500	0.000000	0.000000	0.000000	0.090770	-0.138564	0.046760	0.000000	0.000000	4.000000	43.000000	0.000000
2450.554161	0.024366	0.536740	0.237528	81.003700	116.058456	141.316711	4.759997	0.000000	1.530500	0.000000	0.000000	0.000000	0.090770	-0.138564	0.046760	0.000000	0.000000	4.000000	43.000000	0.000000
2450.557495	0.024366	0.536740	0.237528	81.003433	116.115829	141.353241	4.764300	0.000000	1.517050	0.000000	0.000000	0.000000	0.090770	-0.138564	0.046760	0.000000	0.000000	4.000000	43.000000	0.000000
2450.560828	0.024366	0.536740	0.237528	81.003433	116.115829	141.353241	4.764300	0.000000	1.517050	0.000000	0.000000	0.000000	0.090770	-0.138564	0.046760	0.000000	0.000000	4.000000	43.000000	0.000000
2450.564161	0.024636	0.536299	0.237698	81.003433	116.115829	141.353241	4.764300	0.000000	1.517050	0.000000	0.000000	0.000000	0.081058	-0.132368	0.051119	0.000000	0.000000	4.000000	43.000000	0.000000
2450.567495	0.024636	0.536299	0.237698	81.009117	116.092865	141.314865	4.764300	0.000000	1.517050	0.000000	0.000000	0.000000	0.081058	-0.132368	0.051119	0.000000	0.000000	4.000000	43.000000	0.000000
2450.570828	0.024906	0.535892	0.237832	81.009117	116.092865	141.314865	4.764300	0.000000	1.517050	0.000000	0.000000	0.000000	0.080706	-0.122087	0.040124	0.000000	0.000000	4.000000	43.000000	0.000000
2450.574161	0.024906	0.535892	0.237832	81.009117	116.092865	141.314865	4.764300	0.000000	1.517050	0.000000	0.000000	0.000000	0.080706	-0.122087	0.040124	0.000000	0.000000	4.000000	43.000000	0.000000
2450.577495	0.024906	0.535892	0.237832	81.013687	116.080101	141.289276	4.767973	0.000000	1.505468	0.000000	0.000000	0.000000	0.080706	-0.122087	0.040124	0.000000	0.000000	4.000000	43.000000	0.000000
2450.580828	0.024906	0.535892	0.237832	81.013687	116.080101	141.289276	4.767973	0.000000	1.505468	0.000000	0.000000	0.000000	0.080706	-0.122087	0.040124	0.000000	0.000000	4.000000	43.000000	0.000000
2450.584161	0.025077	0.535527	0.237997	81.013687	116.080101	141.289276	4.767973	0.000000	1.505468	0.000000	0.000000	0.000000	0.051335	-0.109673	0.049381	0.000000	0.000000	4.000000	43.000000	0.000000
2450.587495	0.025077	0.535527	0.237997	81.019676	116.041405	141.239838	4.767973	0.000000	1.505468	0.000000	0.000000	0.000000	0.051335	-0.109673	0.049381	0.000000	0.000000	4.000000	43.000000	0.000000
2450.590828	0.025077	0.535527	0.237997	81.019676	116.041405	141.239838	4.767973	0.000000	1.505468	0.000000	0.000000	0.000000	0.051335	-0.109673	0.049381	0.000000	0.000000	4.000000	43.000000	0.000000
2450.594161	0.025077	0.535527	0.237997	81.019676	116.041405	141.239838	4.767973	0.000000	1.505468	0.000000	0.000000	0.000000	0.051335	-0.109673	0.049381	0.000000	0.000000	4.000000	43.000000	0.000000
2450.597495	0.025384	0.534923	0.238264	81.024490	116.012787	141.203079	4.769255	0.000000	1.501402	0.000000	0.000000	0.000000	0.092141	-0.181189	0.080078	0.000000	0.000000	4.000000	43.000000	0.000000
2450.600828	0.025384	0.534923	0.238264	81.024490	116.012787	141.203079	4.769255	0.000000	1.501402	0.000000	0.000000	0.000000	-0.000000	0.000003	0.000001	0.000000	0.000000	4.000000	43.000000	0.000000
2450.604161	0.025384	0.534923	0.238264	81.024490	116.012787	141.203079	4.769255	0.000000	1.501402	0.000000	0.000000	0.000000	-0.000000	0.000003	0.000001	0.000000	0.000000	4.000000	43.000000	0.000000
2450.607495	0.025384	0.534923	0.238264	81.026291	116.013084	141.193954	4.771494	0.000000	1.494273	0.000000	0.000000	0.000000	-0.000000	0.000003	0.000001	0.000000	0.000000	4.000000	43.000000	0.000000
2450.610828	0.025384	0.534923	0.238264	81.026291	116.013084	141.193954	4.771494	0.000000	1.494273	0.000000	0.000000	0.000000	-0.000000	0.000003	0.000001	0.000000	0.000000	4.000000	43.000000	0.000000
2450.614161	0.025520	0.534667	0.238384	81.026291	116.013084	141.193954	4.771494	0.000000	1.494273	0.000000	0.000000	0.000000	0.040995	-0.076645	0.036160	0.000000	0.000000	4.000000	43.000000	0.000000
2450.617495	0.025520	0.534667	0.238384	81.020706	116.072075	141.243973	4.771494	0.000000	1.494273	0.000000	0.000000	0.000000	0.040995	-0.076645	0.036160	0.000000	0.000000	4.000000	43.000000	0.000000
2450.620828	0.025520	0.534667	0.238384	81.020706	116.072075	141.243973	4.771494	0.000000	1.494273	0.000000	0.000000	0.000000	0.040995	-0.076645	0.036160	0.000000	0.000000	4.000000	43.000000	0.000000
2450.624161	0.025520	0.534667	0.238384	81.020706	116.072075	141.243973	4.771494	0.000000	1.494273	0.000000	0.000000	0.000000	0.040995	-0.076645	0.036160	0.000000	0.000000	4.000000	43.000000	0.000000
2450.627495	0.025793	0.534325	0.238590	81.016418	116.112900	141.275589	4.772488	0.000000	1.491093	0.000000	0.000000	0.000000	0.081642	-0.102544	0.061729	0.000000	0.000000	4.000000	43.000000	0.000000
2450.630828	0.025793	0.534325	0.238590	81.016418	116.112900	141.275589	4.772488	0.000000	1.491093	0.000000	0.000000	0.000000	0.081642	-0.102544	0.061729	0.000000	0.000000	4.000000	43.000000	0.000000
2450.634161	0.025793	0.534325	0.238590	81.016418	116.112900	141.275589	4.772488	0.000000	1.491093	0.000000	0.000000	0.000000	0.081642	-0.102544	0.061729	0.000000	0.000000	4.000000	43.000000	0.000000
2450.637495	0.025793	0.534325	0.238590	81.013885	116.159935	141.312210	4.774400	0.000000	1.484958	0.000000	0.000000	0.000000	0.081642	-0.102544	0.061729	0.000000	0.000000	4.000000	43.000000	0.000000
2450.640828	0.025961	0.534180	0.238664	81.013885	116.159935	141.312210	4.774400	0.000000	1.484958	0.000000	0.000000	0.000000	0.050445	-0.043519	0.022341	0.000000	0.000000	4.000000	43.000000	0.000000
2450.644161	0.025961	0.534180	0.238664	81.013885	116.159935	141.312210	4.774400	0.000000	1.484958	0.000000	0.000000	0.000000	0.050445	-0.043519	0.022341	0.000000	0.000000	4.000000	43.000000	0.000000
2450.647495	0.025961	0.534180	0.238664	81.010849	116.188080	141.325470	4.775485	0.000000	1.481467	0.000000	0.000000	0.000000	0.050445	-0.043519	0.022341	0.000000	0.000000	4.000000	43.000000	0.000000
2450.650828	0.025961	0.534180	0.238664	81.010849	116.188080	141.325470	4.775485	0.000000	1.481467	0.000000	0.000000	0.000000	0.050445	-0.043519	0.022341	0.000000	0.000000	4.000000	43.000000	0.000000
2450.654161	0.026127	0.534108	0.238698	81.010849	116.188080	141.325470	4.775485	0.000000	1.481467	0.000000	0.000000	0.000000	0.050002	-0.021767	0.010229	0.000000	0.000000	4.000000	43.000000	0.000000
2450.657495	0.026127	0.534108	0.238698	81.006020	116.209946	141.341675	4.775485	0.000000	1.481467	0.000000	0.000000	0.000000	0.050002	-0.021767	0.010229	0.000000	0.000000	4.000000	43.000000	0.000000
2450.660828	0.026127	0.534108	0.238698	81.006020	116.209946	141.341675	4.775485	0.000000	1.481467	0.000000	0.000000	0.000000	0.050002	-0.021767	0.010229	0.000000	0.000000	4.000000	43.000000	0.000000
2450.664161	0.026127	0.534108	0.238698	81.006020	116.209946	141.341675	4.775485	0.000000	1.481467	0.000000	0.000000	0.000000	0.050002	-0.021767	0.010229	0.000000	0.000000	4.000000	43.000000	0.000000
2450.667495	0.026522	0.534025	0.238628	80.992874	116.224907	141.364059	4.776487	0.000000	1.478232	0.000000	0.000000	0.000000	0.118288	-0.024944	-0.021111	0.000000	0.000000	4.000000	43.000000	0.000000
2450.670828	0.026522	0.534025	0.238628	80.992874	116.224907	141.364059	4.776487	0.000000	1.478232	0.000000	0.000000	0.000000	0.118288	-0.024944	-0.021111	0.000000	0.000000	4.000000	43.000000	0.000000
2450.674161	0.026522	0.534025	0.238628	80.992874	116.224907	141.364059	4.776487	0.000000	1.478232	0.000000	0.000000	0.000000	0.118288	-0.024944	-0.021111	0.000000	0.000000	4.000000	43.000000	0.000000
2450.677495	0.026522	0.534025	0.238628	80.966209	116.214279	141.425476	4.778589	0.000000	1.471422	0.000000	0.000000	0.000000	0.118288	-0.024944	-0.021111	0.000000	0.000000	4.000000	43.000000	0.000000
2450.680828	0.026750	0.534035	0.238537	80.966209	116.214279	141.425476	4.778589	0.000000	1.471422	0.000000	0.000000	0.000000	0.068420	0.003059	-0.027202	0.000000	0.000000	4.000000	43.000000	0.000000
2450.684161	0.026750	0.534035	0.238537	80.966209	116.214279	141.425476	4.778589	0.000000	1.471422	0.000000	0.000000	0.000000	0.068420	0.003059	-0.027202	0.000000	0.000000	4.000000	43.000000	0.000000
2450.687495	0.026750	0.534035	0.238537	80.933731	116.161079	141.576675	4.779716	0.000000	1.467759	0.000000	0.000000	0.000000	0.068420	0.003059	-0.027202	0.000000	0.000000	4.000000	43.000000	0.000000
2450.690828	0.026943	0.534097	0.238394	80.933731	116.161079	141.576675	4.779716	0.000000	1.467759	0.000000	0.000000	0.000000	0.057867	0.018604	-0.043090	0.000000	0.000000	4.000000	43.000000	0.000000
2450.694161	0.026943	0.534097	0.238394	80.933731	116.161079	141.576675	4.779716	0.000000	1.467759	0.000000	0.000000	0.000000	0.057867	0.018604	-0.043090	0.000000	0.000000	4.000000	43.000000	0.000000
2450.697495	0.026943	0.534097	0.238394	80.873550	116.034058	142.254990	4.780552	0.000000	1.465032	0.000000	0.000000	0.000000	0.057867	0.018604	-0.043090	0.000000	0.000000	4.000000	43.000000	0.000000
2450.700828	0.026943	0.534097	0.238394	80.873550	116.034058	142.254990	4.780552	0.000000	1.465032	0.000000	0.000000	0.000000	0.057867	0.018604	-0.043090	0.000000	0.000000	4.000000	43.000000	0.000000
2450.704161	0.027134	0.534134	0.238204	80.873550	116.034058	142.254990	4.780552	0.000000	1.465032	0.000000	0.000000	0.000000	0.057307	0.011287	-0.056845	0.000000	0.000000	4.000000	43.000000	0.000000
2450.707495	0.027134	0.534134	0.238204	80.763710	115.807304	144.076019	4.780552	0.000000	1.465032	0.000000	0.000000	0.000000	0.057307	0.011287	-0.056845	0.000000	0.000000	4.000000	43.000000	0.000000
2450.710828	0.027322	0.534203	0.237947	80.763710	115.807304	144.076019	4.780552	0.000000	1.465032	0.000000	0.000000	0.000000	0.056472	0.020567	-0.077293	0.000000	0.000000	4.000000	43.000000	0.000000
2450.714161	0.027322	0.534203	0.237947	80.763710	115.807304	144.076019	4.780552	0.000000	1.465032	0.000000	0.000000	0.000000	0.056472	0.020567	-0.077293	0.000000	0.000000	4.000000	43.000000	0.000000
2450.717495	0.027322	0.534203	0.237947	80.666618	115.650322	146.810944	4.781914	0.000000	1.460581	0.000000	0.000000	0.000000	0.056472	0.020567	-0.077293	0.000000	0.000000	4.000000	43.000000	0.000000
2450.720828	0.027572	0.534261	0.237590	80.666618	115.650322	146.810944	4.781914	0.000000	1.460581	0.000000	0.000000	0.000000	0.075078	0.017343	-0.106880	0.000000	0.000000	4.000000	43.000000	0.000000
2450.724161	0.027572	0.534261	0.237590	80.666618	115.650322	146.810944	4.781914	0.000000	1.460581	0.000000	0.000000	0.000000	0.075078	0.017343	-0.106880	0.000000	0.000000	4.000000	43.000000	0.000000
2450.727495	0.027572	0.534261	0.237590	80.623627	115.727745	149.055283	4.782708	0.000000	1.457977	0.000000	0.000000	0.000000	0.075078	0.017343	-0.106880	0.000000	0.000000	4.000000	43.000000	0.000000
2450.730828	0.027852	0.534349	0.237164	80.623627	115.727745	149.055283	4.782708	0.000000	1.457977	0.000000	0.000000	0.000000	0.084064	0.026585	-0.127820	0.000000	0.000000	4.000000	43.000000	0.000000
2450.734161	0.027852	0.534349	0.237164	80.623627	115.727745	149.055283	4.782708	0.000000	1.457977	0.000000	0.000000	0.000000	0.084064	0.026585	-0.127820	0.000000	0.000000	4.000000	43.000000	0.000000
2450.737495	0.027852	0.534349	0.237164	80.606354	115.931374	149.973450	4.783554	0.000000	1.455202	0.000000	0.000000	0.000000	0.084064	0.026585	-0.127820	0.000000	0.000000	4.000000	43.000000	0.000000
2450.740828	0.028162	0.534448	0.236654	80.606354	115.931374	149.973450	4.783554	0.000000	1.455202	0.000000	0.000000	0.000000	0.092835	0.029512	-0.152979	0.000000	0.000000	4.000000	43.000000	0.000000
2450.744161	0.028162	0.534448	0.236654	80.606354	115.931374	149.973450	4.783554	0.000000	1.455202	0.000000	0.000000	0.000000	0.092835	0.029512	-0.152979	0.000000	0.000000	4.000000	43.000000	0.000000
2450.747495	0.028162	0.534448	0.236654	80.584076	116.144539	150.170273	4.784421	0.000000	1.452346	0.000000	0.000000	0.000000	0.092835	0.029512	-0.152979	0.000000	0.000000	4.000000	43.000000	0.000000
2450.750828	0.028162	0.534448	0.236654	80.584076	116.144539	150.170273	4.784421	0.000000	1.452346	0.000000	0.000000	0.000000	0.092835	0.029512	-0.152979	0.000000	0.000000	4.000000	43.000000	0.000000
2450.754161	0.028434	0.534556	0.236063	80.584076	116.144539	150.170273	4.784421	0.000000	1.452346	0.000000	0.000000	0.000000	0.081801	0.032472	-0.177419	0.000000	0.000000	4.000000	43.000000	0.000000
2450.757495	0.028434	0.534556	0.236063	80.574455	116.087402	150.193466	4.784421	0.000000	1.452346	0.000000	0.000000	0.000000	0.081801	0.032472	-0.177419	0.000000	0.000000	4.000000	43.000000	0.000000
2450.760828	0.028706	0.534702	0.235467	80.574455	116.087402	150.193466	4.784421	0.000000	1.452346	0.000000	0.000000	0.000000	0.081589	0.043725	-0.178917	0.000000	0.000000	4.000000	43.000000	0.000000
2450.764161	0.028706	0.534702	0.235467	80.574455	116.087402	150.193466	4.784421	0.000000	1.452346	0.000000	0.000000	0.000000	0.081589	0.043725	-0.178917	0.000000	0.000000	4.000000	43.000000	0.000000
2450.767495	0.028706	0.534702	0.235467	80.635567	115.300026	149.963089	4.785460	0.000000	1.448921	0.000000	0.000000	0.000000	0.081589	0.043725	-0.178917	0.000000	0.000000	4.000000	43.000000	0.000000
2450.770828	0.028880	0.534868	0.234888	80.635567	115.300026	149.963089	4.785460	0.000000	1.448921	0.000000	0.000000	0.000000	0.052038	0.049810	-0.173726	0.000000	0.000000	4.000000	43.000000	0.000000
2450.774161	0.028880	0.534868	0.234888	80.635567	115.300026	149.963089	4.785460	0.000000	1.448921	0.000000	0.000000	0.000000	0.052038	0.049810	-0.173726	0.000000	0.000000	4.000000	43.000000	0.000000
2450.777495	0.028880	0.534868	0.234888	80.771034	113.729187	148.914261	4.785450	0.000000	1.448956	0.000000	0.000000	0.000000	0.052038	0.049810	-0.173726	0.000000	0.000000	4.000000	43.000000	0.000000
2450.780828	0.028991	0.535061	0.234389	80.771034	113.729187	148.914261	4.785450	0.000000	1.448956	0.000000	0.000000	0.000000	0.033220	0.058055	-0.149638	0.000000	0.000000	4.000000	43.000000	0.000000
2450.784161	0.028991	0.535061	0.234389	80.771034	113.729187	148.914261	4.785450	0.000000	1.448956	0.000000	0.000000	0.000000	0.033220	0.058055	-0.149638	0.000000	0.000000	4.000000	43.000000	0.000000
2450.787495	0.028991	0.535061	0.234389	80.953781	111.309654	146.563904	4.785221	0.000000	1.449709	0.000000	0.000000	0.000000	0.033220	0.058055	-0.149638	0.000000	0.000000	4.000000	43.000000	0.000000
2450.790828	0.028991	0.535061	0.234389	80.953781	111.309654	146.563904	4.785221	0.000000	1.449709	0.000000	0.000000	0.000000	0.033220	0.058055	-0.149638	0.000000	0.000000	4.000000	43.000000	0.000000
2450.794161	0.029039	0.535245	0.233975	80.953781	111.309654	146.563904	4.785221	0.000000	1.449709	0.000000	0.000000	0.000000	0.014514	0.054999	-0.124207	0.000000	0.000000	4.000000	43.000000	0.000000
2450.797495	0.029039	0.535245	0.233975	81.123764	108.197701	143.551163	4.785221	0.000000	1.449709	0.000000	0.000000	0.000000	0.014514	0.054999	-0.124207	0.000000	0.000000	4.000000	43.000000	0.000000
2450.800828	0.029023	0.535431	0.233595	81.123764	108.197701	143.551163	4.785221	0.000000	1.449709	0.000000	0.000000	0.000000	-0.004782	0.055990	-0.113826	0.000000	0.000000	4.000000	43.000000	0.000000
2450.804161	0.029023	0.535431	0.233595	81.123764	108.197701	143.551163	4.785221	0.000000	1.449709	0.000000	0.000000	0.000000	-0.004782	0.055990	-0.113826	0.000000	0.000000	4.000000	43.000000	0.000000
2450.807495	0.029023	0.535431	0.233595	81.169403	104.604027	140.304581	4.784038	0.000000	1.453609	0.000000	0.000000	0.000000	-0.004782	0.055990	-0.113826	0.000000	0.000000	4.000000	43.000000	0.000000
2450.810828	0.029009	0.535584	0.233252	81.169403	104.604027	140.304581	4.784038	0.000000	1.453609	0.000000	0.000000	0.000000	-0.004326	0.045706	-0.102976	0.000000	0.000000	4.000000	43.000000	0.000000
2450.814161	0.029009	0.535584	0.233252	81.169403	104.604027	140.304581	4.784038	0.000000	1.453609	0.000000	0.000000	0.000000	-0.004326	0.045706	-0.102976	0.000000	0.000000	4.000000	43.000000	0.000000
2450.817495	0.029009	0.535584	0.233252	81.068245	101.030144	137.321625	4.783360	0.000000	1.455838	0.000000	0.000000	0.000000	-0.004326	0.045706	-0.102976	0.000000	0.000000	4.000000	43.000000	0.000000
2450.820828	0.029029	0.535702	0.232944	81.068245	101.030144	137.321625	4.783360	0.000000	1.455838	0.000000	0.000000	0.000000	0.005959	0.035414	-0.092506	0.000000	0.000000	4.000000	43.000000	0.000000
2450.824161	0.029029	0.535702	0.232944	81.068245	101.030144	137.321625	4.783360	0.000000	1.455838	0.000000	0.000000	0.000000	0.005959	0.035414	-0.092506	0.000000	0.000000	4.000000	43.000000	0.000000
2450.827495	0.029029	0.535702	0.232944	80.878693	97.823349	134.624771	4.782937	0.000000	1.457228	0.000000	0.000000	0.000000	0.005959	0.035414	-0.092506	0.000000	0.000000	4.000000	43.000000	0.000000
2450.830828	0.029029	0.535702	0.232944	80.878693	97.823349	134.624771	4.782937	0.000000	1.457228	0.000000	0.000000	0.000000	0.005959	0.035414	-0.092506	0.000000	0.000000	4.000000	43.000000	0.000000
2450.834161	0.029047	0.535757	0.232593	80.878693	97.823349	134.624771	4.782937	0.000000	1.457228	0.000000	0.000000	0.000000	0.005418	0.016745	-0.105140	0.000000	0.000000	4.000000	43.000000	0.000000
2450.837495	0.029047	0.535757	0.232593	80.657570	95.124123	132.363358	4.782937	0.000000	1.457228	0.000000	0.000000	0.000000	0.005418	0.016745	-0.105140	0.000000	0.000000	4.000000	43.000000	0.000000
2450.840828	0.029096	0.535734	0.232217	80.657570	95.124123	132.363358	4.782937	0.000000	1.457228	0.000000	0.000000	0.000000	0.014924	-0.007005	-0.112726	0.000000	0.000000	4.000000	43.000000	0.000000
2450.844161	0.029096	0.535734	0.232217	80.657570	95.124123	132.363358	4.782937	0.000000	1.457228	0.000000	0.000000	0.000000	0.014924	-0.007005	-0.112726	0.000000	0.000000	4.000000	43.000000	0.000000
2450.847495	0.029096	0.535734	0.232217	80.448196	92.966843	130.763123	4.782055	0.000000	1.460119	0.000000	0.000000	0.000000	0.014924	-0.007005	-0.112726	0.000000	0.000000	4.000000	43.000000	0.000000
2450.850828	0.029096	0.535734	0.232217	80.448196	92.966843	130.763123	4.782055	0.000000	1.460119	0.000000	0.000000	0.000000	0.014924	-0.007005	-0.112726	0.000000	0.000000	4.000000	43.000000	0.000000
2450.854161	0.029078	0.535607	0.231774	80.448196	92.966843	130.763123	4.782055	0.000000	1.460119	0.000000	0.000000	0.000000	-0.005613	-0.038045	-0.132982	0.000000	0.000000	4.000000	43.000000	0.000000
2450.857495	0.029078	0.535607	0.231774	80.252731	91.269852	129.578064	4.782055	0.000000	1.460119	0.000000	0.000000	0.000000	-0.005613	-0.038045	-0.132982	0.000000	0.000000	4.000000	43.000000	0.000000
2450.860828	0.029092	0.535443	0.231333	80.252731	91.269852	129.578064	4.782055	0.000000	1.460119	0.000000	0.000000	0.000000	0.004242	-0.049304	-0.132237	0.000000	0.000000	4.000000	43.000000	0.000000
2450.864161	0.029092	0.535443	0.231333	80.252731	91.269852	129.578064	4.782055	0.000000	1.460119	0.000000	0.000000	0.000000	0.004242	-0.049304	-0.132237	0.000000	0.000000	4.000000	43.000000	0.000000
2450.867495	0.029092	0.535443	0.231333	80.051514	89.937271	128.441223	4.780468	0.000000	1.465307	0.000000	0.000000	0.000000	0.004242	-0.049304	-0.132237	0.000000	0.000000	4.000000	43.000000	0.000000
2450.870828	0.029105	0.535200	0.230868	80.051514	89.937271	128.441223	4.780468	0.000000	1.465307	0.000000	0.000000	0.000000	0.003921	-0.072991	-0.139517	0.000000	0.000000	4.000000	43.000000	0.000000
2450.874161	0.029105	0.535200	0.230868	80.051514	89.937271	128.441223	4.780468	0.000000	1.465307	0.000000	0.000000	0.000000	0.003921	-0.072991	-0.139517	0.000000	0.000000	4.000000	43.000000	0.000000
2450.877495	0.029105	0.535200	0.230868	79.832619	88.909996	127.601540	4.779716	0.000000	1.467757	0.000000	0.000000	0.000000	0.003921	-0.072991	-0.139517	0.000000	0.000000	4.000000	43.000000	0.000000
2450.880828	0.029105	0.535200	0.230868	79.832619	88.909996	127.601540	4.779716	0.000000	1.467757	0.000000	0.000000	0.000000	0.003921	-0.072991	-0.139517	0.000000	0.000000	4.000000	43.000000	0.000000
2450.884161	0.029087	0.534960	0.230437	79.832619	88.909996	127.601540	4.779716	0.000000	1.467757	0.000000	0.000000	0.000000	-0.005480	-0.071795	-0.129558	0.000000	0.000000	4.000000	43.000000	0.000000
2450.887495	0.029087	0.534960	0.230437	79.600075	88.143410	127.028786	4.779716	0.000000	1.467757	0.000000	0.000000	0.000000	-0.005480	-0.071795	-0.129558	0.000000	0.000000	4.000000	43.000000	0.000000
2450.890828	0.029087	0.534960	0.230437	79.600075	88.143410	127.028786	4.779716	0.000000	1.467757	0.000000	0.000000	0.000000	-0.005480	-0.071795	-0.129558	0.000000	0.000000	4.000000	43.000000	0.000000
2450.894161	0.029087	0.534960	0.230437	79.600075	88.143410	127.028786	4.779716	0.000000	1.467757	0.000000	0.000000	0.000000	-0.005480	-0.071795	-0.129558	0.000000	0.000000	4.000000	43.000000	0.000000
2450.897495	0.028994	0.534450	0.229791	79.374329	87.587997	126.657417	4.778838	0.000000	1.470617	0.000000	0.000000	0.000000	-0.027790	-0.153242	-0.193569	0.000000	0.000000	4.000000	43.000000	0.000000
2450.900828	0.028994	0.534450	0.229791	79.374329	87.587997	126.657417	4.778838	0.000000	1.470617	0.000000	0.000000	0.000000	0.000000	0.000002	0.000002	0.000000	0.000000	4.000000	43.000000	0.000000
2450.904161	0.028994	0.534450	0.229791	79.374329	87.587997	126.657417	4.778838	0.000000	1.470617	0.000000	0.000000	0.000000	0.000000	0.000002	0.000002	0.000000	0.000000	4.000000	43.000000	0.000000
2450.907495	0.028994	0.534450	0.229791	79.199326	87.217697	126.435638	4.777132	0.000000	1.476146	0.000000	0.000000	0.000000	0.000000	0.000002	0.000002	0.000000	0.000000	4.000000	43.000000	0.000000
2450.910828	0.028994	0.534450	0.229791	79.199326	87.217697	126.435638	4.777132	0.000000	1.476146	0.000000	0.000000	0.000000	0.000000	0.000002	0.000002	0.000000	0.000000	4.000000	43.000000	0.000000
2450.914161	0.028887	0.534178	0.229579	79.199326	87.217697	126.435638	4.777132	0.000000	1.476146	0.000000	0.000000	0.000000	-0.032074	-0.081425	-0.063531	0.000000	0.000000	4.000000	43.000000	0.000000
2450.917495	0.028887	0.534178	0.229579	79.152802	86.935631	126.213303	4.777132	0.000000	1.476146	0.000000	0.000000	0.000000	-0.032074	-0.081425	-0.063531	0.000000	0.000000	4.000000	43.000000	0.000000
2450.920828	0.028887	0.534178	0.229579	79.152802	86.935631	126.213303	4.777132	0.000000	1.476146	0.000000	0.000000	0.000000	-0.032074	-0.081425	-0.063531	0.000000	0.000000	4.000000	43.000000	0.000000
2450.924161	0.028887	0.534178	0.229579	79.152802	86.935631	126.213303	4.777132	0.000000	1.476146	0.000000	0.000000	0.000000	-0.032074	-0.081425	-0.063531	0.000000	0.000000	4.000000	43.000000	0.000000
2450.927495	0.028520	0.533699	0.229385	79.183350	86.577454	125.873558	4.776120	0.000000	1.479418	0.000000	0.000000	0.000000	-0.110194	-0.143859	-0.058308	0.000000	0.000000	4.000000	43.000000	0.000000
2450.930828	0.028520	0.533699	0.229385	79.183350	86.577454	125.873558	4.776120	0.000000	1.479418	0.000000	0.000000	0.000000	-0.110194	-0.143859	-0.058308	0.000000	0.000000	4.000000	43.000000	0.000000
2450.934161	0.028520	0.533699	0.229385	79.183350	86.577454	125.873558	4.776120	0.000000	1.479418	0.000000	0.000000	0.000000	-0.110194	-0.143859	-0.058308	0.000000	0.000000	4.000000	43.000000	0.000000
2450.937495	0.028520	0.533699	0.229385	79.216904	86.093010	125.403244	4.773598	0.000000	1.487534	0.000000	0.000000	0.000000	-0.110194	-0.143859	-0.058308	0.000000	0.000000	4.000000	43.000000	0.000000
2450.940828	0.028259	0.533470	0.229388	79.216904	86.093010	125.403244	4.773598	0.000000	1.487534	0.000000	0.000000	0.000000	-0.078313	-0.068668	0.000996	0.000000	0.000000	4.000000	43.000000	0.000000
2450.944161	0.028259	0.533470	0.229388	79.216904	86.093010	125.403244	4.773598	0.000000	1.487534	0.000000	0.000000	0.000000	-0.078313	-0.068668	0.000996	0.000000	0.000000	4.000000	43.000000	0.000000
2450.947495	0.028259	0.533470	0.229388	79.293503	85.503647	124.804413	4.772060	0.000000	1.492464	0.000000	0.000000	0.000000	-0.078313	-0.068668	0.000996	0.000000	0.000000	4.000000	43.000000	0.000000
2450.950828	0.028259	0.533470	0.229388	79.293503	85.503647	124.804413	4.772060	0.000000	1.492464	0.000000	0.000000	0.000000	-0.078313	-0.068668	0.000996	0.000000	0.000000	4.000000	43.000000	0.000000
2450.954161	0.027901	0.533244	0.229428	79.293503	85.503647	124.804413	4.772060	0.000000	1.492464	0.000000	0.000000	0.000000	-0.107250	-0.067569	0.011883	0.000000	0.000000	4.000000	43.000000	0.000000
2450.957495	0.027901	0.533244	0.229428	79.432396	84.922424	124.180000	4.772060	0.000000	1.492464	0.000000	0.000000	0.000000	-0.107250	-0.067569	0.011883	0.000000	0.000000	4.000000	43.000000	0.000000
2450.960828	0.027901	0.533244	0.229428	79.432396	84.922424	124.180000	4.772060	0.000000	1.492464	0.000000	0.000000	0.000000	-0.107250	-0.067569	0.011883	0.000000	0.000000	4.000000	43.000000	0.000000
2450.964161	0.027901	0.533244	0.229428	79.432396	84.922424	124.180000	4.772060	0.000000	1.492464	0.000000	0.000000	0.000000	-0.107250	-0.067569	0.011883	0.000000	0.000000	4.000000	43.000000	0.000000
2450.967495	0.026799	0.532767	0.229623	79.609650	84.338188	123.534630	4.770011	0.000000	1.498998	0.000000	0.000000	0.000000	-0.330698	-0.143202	0.058599	0.000000	0.000000	4.000000	43.000000	0.000000
2450.970828	0.026799	0.532767	0.229623	79.609650	84.338188	123.534630	4.770011	0.000000	1.498998	0.000000	0.000000	0.000000	0.000000	-0.000008	0.000002	0.000000	0.000000	4.000000	43.000000	0.000000
2450.974161	0.026799	0.532767	0.229623	79.609650	84.338188	123.534630	4.770011	0.000000	1.498998	0.000000	0.000000	0.000000	0.000000	-0.000008	0.000002	0.000000	0.000000	4.000000	43.000000	0.000000
2450.977495	0.026799	0.532767	0.229623	79.783409	83.758125	122.904160	4.763794	0.000000	1.518640	0.000000	0.000000	0.000000	0.000000	-0.000008	0.000002	0.000000	0.000000	4.000000	43.000000	0.000000
2450.980828	0.026799	0.532767	0.229623	79.783409	83.758125	122.904160	4.763794	0.000000	1.518640	0.000000	0.000000	0.000000	0.000000	-0.000008	0.000002	0.000000	0.000000	4.000000	43.000000	0.000000
2450.984161	0.026021	0.532515	0.229780	79.783409	83.758125	122.904160	4.763794	0.000000	1.518640	0.000000	0.000000	0.000000	-0.233313	-0.075667	0.046895	0.000000	0.000000	4.000000	43.000000	0.000000
2450.987495	0.026021	0.532515	0.229780	79.905602	83.337875	122.476990	4.763794	0.000000	1.518640	0.000000	0.000000	0.000000	-0.233313	-0.075667	0.046895	0.000000	0.000000	4.000000	43.000000	0.000000
2450.990828	0.025145	0.532300	0.229935	79.905602	83.337875	122.476990	4.763794	0.000000	1.518640	0.000000	0.000000	0.000000	-0.262812	-0.064410	0.046446	0.000000	0.000000	4.000000	43.000000	0.000000
2450.994161	0.025145	0.532300	0.229935	79.905602	83.337875	122.476990	4.763794	0.000000	1.518640	0.000000	0.000000	0.000000	-0.262812	-0.064410	0.046446	0.000000	0.000000	4.000000	43.000000	0.000000
2450.997495	0.025145	0.532300	0.229935	79.933014	83.227325	122.428558	4.754402	0.000000	1.547790	0.000000	0.000000	0.000000	-0.262812	-0.064410	0.046446	0.000000	0.000000	4.000000	43.000000	0.000000
2451.000828	0.025145	0.532300	0.229935	79.933014	83.227325	122.428558	4.754402	0.000000	1.547790	0.000000	0.000000	0.000000	-0.262812	-0.064410	0.046446	0.000000	0.000000	4.000000	43.000000	0.000000
2451.004161	0.024204	0.532048	0.230095	79.933014	83.227325	122.428558	4.754402	0.000000	1.547790	0.000000	0.000000	0.000000	-0.282451	-0.075715	0.047995	0.000000	0.000000	4.000000	43.000000	0.000000
2451.007495	0.024204	0.532048	0.230095	79.930725	83.201019	122.498039	4.754402	0.000000	1.547790	0.000000	0.000000	0.000000	-0.282451	-0.075715	0.047995	0.000000	0.000000	4.000000	43.000000	0.000000
2451.010828	0.023099	0.531816	0.230273	79.930725	83.201019	122.498039	4.754402	0.000000	1.547790	0.000000	0.000000	0.000000	-0.331377	-0.069567	0.053487	0.000000	0.000000	4.000000	43.000000	0.000000
2451.014161	0.023099	0.531816	0.230273	79.930725	83.201019	122.498039	4.754402	0.000000	1.547790	0.000000	0.000000	0.000000	-0.331377	-0.069567	0.053487	0.000000	0.000000	4.000000	43.000000	0.000000
2451.017495	0.023099	0.531816	0.230273	79.932137	83.149910	122.551094	4.742530	0.000000	1.583797	0.000000	0.000000	0.000000	-0.331377	-0.069567	0.053487	0.000000	0.000000	4.000000	43.000000	0.000000
2451.020828	0.021831	0.531584	0.230454	79.932137	83.149910	122.551094	4.742530	0.000000	1.583797	0.000000	0.000000	0.000000	-0.380495	-0.069607	0.054482	0.000000	0.000000	4.000000	43.000000	0.000000
2451.024161	0.021831	0.531584	0.230454	79.932137	83.149910	122.551094	4.742530	0.000000	1.583797	0.000000	0.000000	0.000000	-0.380495	-0.069607	0.054482	0.000000	0.000000	4.000000	43.000000	0.000000
2451.027495	0.021831	0.531584	0.230454	79.929794	83.094009	122.607483	4.735022	0.000000	1.606103	0.000000	0.000000	0.000000	-0.380495	-0.069607	0.054482	0.000000	0.000000	4.000000	43.000000	0.000000
2451.030828	0.020529	0.531389	0.230630	79.929794	83.094009	122.607483	4.735022	0.000000	1.606103	0.000000	0.000000	0.000000	-0.390505	-0.058332	0.052828	0.000000	0.000000	4.000000	43.000000	0.000000
2451.034161	0.020529	0.531389	0.230630	79.929794	83.094009	122.607483	4.735022	0.000000	1.606103	0.000000	0.000000	0.000000	-0.390505	-0.058332	0.052828	0.000000	0.000000	4.000000	43.000000	0.000000
2451.037495	0.020529	0.531389	0.230630	79.917549	83.016655	122.654297	4.727223	0.000000	1.628914	0.000000	0.000000	0.000000	-0.390505	-0.058332	0.052828	0.000000	0.000000	4.000000	43.000000	0.000000
2451.040828	0.019127	0.531209	0.230756	79.917549	83.016655	122.654297	4.727223	0.000000	1.628914	0.000000	0.000000	0.000000	-0.420500	-0.054294	0.037680	0.000000	0.000000	4.000000	43.000000	0.000000
2451.044161	0.019127	0.531209	0.230756	79.917549	83.016655	122.654297	4.727223	0.000000	1.628914	0.000000	0.000000	0.000000	-0.420500	-0.054294	0.037680	0.000000	0.000000	4.000000	43.000000	0.000000
2451.047495	0.019127	0.531209	0.230756	79.869499	82.936134	122.731628	4.718603	0.000000	1.653721	0.000000	0.000000	0.000000	-0.420500	-0.054294	0.037680	0.000000	0.000000	4.000000	43.000000	0.000000
2451.050828	0.017692	0.531103	0.230872	79.869499	82.936134	122.731628	4.718603	0.000000	1.653721	0.000000	0.000000	0.000000	-0.430489	-0.031756	0.034634	0.000000	0.000000	4.000000	43.000000	0.000000
2451.054161	0.017692	0.531103	0.230872	79.869499	82.936134	122.731628	4.718603	0.000000	1.653721	0.000000	0.000000	0.000000	-0.430489	-0.031756	0.034634	0.000000	0.000000	4.000000	43.000000	0.000000
2451.057495	0.017692	0.531103	0.230872	79.801659	82.820389	122.789330	4.709655	0.000000	1.679032	0.000000	0.000000	0.000000	-0.430489	-0.031756	0.034634	0.000000	0.000000	4.000000	43.000000	0.000000
2451.060828	0.016191	0.531051	0.230963	79.801659	82.820389	122.789330	4.709655	0.000000	1.679032	0.000000	0.000000	0.000000	-0.450367	-0.015361	0.027509	0.000000	0.000000	4.000000	43.000000	0.000000
2451.064161	0.016191	0.531051	0.230963	79.801659	82.820389	122.789330	4.709655	0.000000	1.679032	0.000000	0.000000	0.000000	-0.450367	-0.015361	0.027509	0.000000	0.000000	4.000000	43.000000	0.000000
2451.067495	0.016191	0.531051	0.230963	79.737144	82.683937	122.826080	4.700128	0.000000	1.705520	0.000000	0.000000	0.000000	-0.450367	-0.015361	0.027509	0.000000	0.000000	4.000000	43.000000	0.000000
2451.070828	0.014656	0.531055	0.231030	79.737144	82.683937	122.826080	4.700128	0.000000	1.705520	0.000000	0.000000	0.000000	-0.460406	0.001042	0.020054	0.000000	0.000000	4.000000	43.000000	0.000000
2451.074161	0.014656	0.531055	0.231030	79.737144	82.683937	122.826080	4.700128	0.000000	1.705520	0.000000	0.000000	0.000000	-0.460406	0.001042	0.020054	0.000000	0.000000	4.000000	43.000000	0.000000
2451.077495	0.014656	0.531055	0.231030	79.678268	82.541145	122.857903	4.690217	0.000000	1.732588	0.000000	0.000000	0.000000	-0.460406	0.001042	0.020054	0.000000	0.000000	4.000000	43.000000	0.000000
2451.080828	0.013023	0.531093	0.231059	79.678268	82.541145	122.857903	4.690217	0.000000	1.732588	0.000000	0.000000	0.000000	-0.490083	0.011285	0.008642	0.000000	0.000000	4.000000	43.000000	0.000000
2451.084161	0.013023	0.531093	0.231059	79.678268	82.541145	122.857903	4.690217	0.000000	1.732588	0.000000	0.000000	0.000000	-0.490083	0.011285	0.008642	0.000000	0.000000	4.000000	43.000000	0.000000
2451.087495	0.013023	0.531093	0.231059	79.650497	82.354904	122.828346	4.679445	0.000000	1.761477	0.000000	0.000000	0.000000	-0.490083	0.011285	0.008642	0.000000	0.000000	4.000000	43.000000	0.000000
2451.090828	0.011357	0.531188	0.231095	79.650497	82.354904	122.828346	4.679445	0.000000	1.761477	0.000000	0.000000	0.000000	-0.499851	0.028731	0.010694	0.000000	0.000000	4.000000	43.000000	0.000000
2451.094161	0.011357	0.531188	0.231095	79.650497	82.354904	122.828346	4.679445	0.000000	1.761477	0.000000	0.000000	0.000000	-0.499851	0.028731	0.010694	0.000000	0.000000	4.000000	43.000000	0.000000
2451.097495	0.011357	0.531188	0.231095	79.646286	82.129044	122.656090	4.668345	0.000000	1.790686	0.000000	0.000000	0.000000	-0.499851	0.028731	0.010694	0.000000	0.000000	4.000000	43.000000	0.000000
2451.100828	0.009625	0.531342	0.231137	79.646286	82.129044	122.656090	4.668345	0.000000	1.790686	0.000000	0.000000	0.000000	-0.519443	0.046174	0.012796	0.000000	0.000000	4.000000	43.000000	0.000000
2451.104161	0.009625	0.531342	0.231137	79.646286	82.129044	122.656090	4.668345	0.000000	1.790686	0.000000	0.000000	0.000000	-0.519443	0.046174	0.012796	0.000000	0.000000	4.000000	43.000000	0.000000
2451.107495	0.009625	0.531342	0.231137	79.639183	81.866928	122.307487	4.656693	0.000000	1.820771	0.000000	0.000000	0.000000	-0.519443	0.046174	0.012796	0.000000	0.000000	4.000000	43.000000	0.000000
2451.110828	0.007894	0.531537	0.231204	79.639183	81.866928	122.307487	4.656693	0.000000	1.820771	0.000000	0.000000	0.000000	-0.519388	0.058525	0.019992	0.000000	0.000000	4.000000	43.000000	0.000000
2451.114161	0.007894	0.531537	0.231204	79.639183	81.866928	122.307487	4.656693	0.000000	1.820771	0.000000	0.000000	0.000000	-0.519388	0.058525	0.019992	0.000000	0.000000	4.000000	43.000000	0.000000
2451.117495	0.007894	0.531537	0.231204	79.612206	81.571503	121.741699	4.644980	0.000000	1.850450	0.000000	0.000000	0.000000	-0.519388	0.058525	0.019992	0.000000	0.000000	4.000000	43.000000	0.000000
2451.120828	0.006163	0.531794	0.231309	79.612206	81.571503	121.741699	4.644980	0.000000	1.850450	0.000000	0.000000	0.000000	-0.519356	0.077032	0.031426	0.000000	0.000000	4.000000	43.000000	0.000000
2451.124161	0.006163	0.531794	0.231309	79.612206	81.571503	121.741699	4.644980	0.000000	1.850450	0.000000	0.000000	0.000000	-0.519356	0.077032	0.031426	0.000000	0.000000	4.000000	43.000000	0.000000
2451.127495	0.006163	0.531794	0.231309	79.555954	81.250954	120.848518	4.633253	0.000000	1.879619	0.000000	0.000000	0.000000	-0.519356	0.077032	0.031426	0.000000	0.000000	4.000000	43.000000	0.000000
2451.130828	0.004399	0.532054	0.231441	79.555954	81.250954	120.848518	4.633253	0.000000	1.879619	0.000000	0.000000	0.000000	-0.529243	0.078093	0.039871	0.000000	0.000000	4.000000	43.000000	0.000000
2451.134161	0.004399	0.532054	0.231441	79.555954	81.250954	120.848518	4.633253	0.000000	1.879619	0.000000	0.000000	0.000000	-0.529243	0.078093	0.039871	0.000000	0.000000	4.000000	43.000000	0.000000
2451.137495	0.004399	0.532054	0.231441	79.453850	80.926590	119.725365	4.621264	0.000000	1.908904	0.000000	0.000000	0.000000	-0.529243	0.078093	0.039871	0.000000	0.000000	4.000000	43.000000	0.000000
2451.140828	0.002699	0.532301	0.231620	79.453850	80.926590	119.725365	4.621264	0.000000	1.908904	0.000000	0.000000	0.000000	-0.509759	0.074090	0.053595	0.000000	0.000000	4.000000	43.000000	0.000000
2451.144161	0.002699	0.532301	0.231620	79.453850	80.926590	119.725365	4.621264	0.000000	1.908904	0.000000	0.000000	0.000000	-0.509759	0.074090	0.053595	0.000000	0.000000	4.000000	43.000000	0.000000
2451.147495	0.002699	0.532301	0.231620	79.282852	80.585495	118.712898	4.609767	0.000000	1.936504	0.000000	0.000000	0.000000	-0.509759	0.074090	0.053595	0.000000	0.000000	4.000000	43.000000	0.000000
2451.150828	0.000999	0.532593	0.231855	79.282852	80.585495	118.712898	4.609767	0.000000	1.936504	0.000000	0.000000	0.000000	-0.509989	0.087550	0.070486	0.000000	0.000000	4.000000	43.000000	0.000000
2451.154161	0.000999	0.532593	0.231855	79.282852	80.585495	118.712898	4.609767	0.000000	1.936504	0.000000	0.000000	0.000000	-0.509989	0.087550	0.070486	0.000000	0.000000	4.000000	43.000000	0.000000
2451.157495	0.000999	0.532593	0.231855	79.080986	80.238823	117.931290	4.598349	0.000000	1.963464	0.000000	0.000000	0.000000	-0.509989	0.087550	0.070486	0.000000	0.000000	4.000000	43.000000	0.000000
2451.160828	-0.000669	0.532885	0.232086	79.080986	80.238823	117.931290	4.598349	0.000000	1.963464	0.000000	0.000000	0.000000	-0.500516	0.087582	0.069157	0.000000	0.000000	4.000000	43.000000	0.000000
2451.164161	-0.000669	0.532885	0.232086	79.080986	80.238823	117.931290	4.598349	0.000000	1.963464	0.000000	0.000000	0.000000	-0.500516	0.087582	0.069157	0.000000	0.000000	4.000000	43.000000	0.000000
2451.167495	-0.000669	0.532885	0.232086	78.899216	79.877701	117.383362	4.587067	0.000000	1.989677	0.000000	0.000000	0.000000	-0.500516	0.087582	0.069157	0.000000	0.000000	4.000000	43.000000	0.000000
2451.170828	-0.002371	0.533198	0.232326	78.899216	79.877701	117.383362	4.587067	0.000000	1.989677	0.000000	0.000000	0.000000	-0.510683	0.093822	0.072071	0.000000	0.000000	4.000000	43.000000	0.000000
2451.174161	-0.002371	0.533198	0.232326	78.899216	79.877701	117.383362	4.587067	0.000000	1.989677	0.000000	0.000000	0.000000	-0.510683	0.093822	0.072071	0.000000	0.000000	4.000000	43.000000	0.000000
2451.177495	-0.002371	0.533198	0.232326	78.746811	79.500198	116.613708	4.575501	0.000000	2.016133	0.000000	0.000000	0.000000	-0.510683	0.093822	0.072071	0.000000	0.000000	4.000000	43.000000	0.000000
2451.180828	-0.004075	0.533528	0.232543	78.746811	79.500198	116.613708	4.575501	0.000000	2.016133	0.000000	0.000000	0.000000	-0.511007	0.098985	0.065245	0.000000	0.000000	4.000000	43.000000	0.000000
2451.184161	-0.004075	0.533528	0.232543	78.746811	79.500198	116.613708	4.575501	0.000000	2.016133	0.000000	0.000000	0.000000	-0.511007	0.098985	0.065245	0.000000	0.000000	4.000000	43.000000	0.000000
2451.187495	-0.004075	0.533528	0.232543	78.634865	79.149925	115.771889	4.563784	0.000000	2.042518	0.000000	0.000000	0.000000	-0.511007	0.098985	0.065245	0.000000	0.000000	4.000000	43.000000	0.000000
2451.190828	-0.005779	0.533837	0.232742	78.634865	79.149925	115.771889	4.563784	0.000000	2.042518	0.000000	0.000000	0.000000	-0.511297	0.092865	0.059674	0.000000	0.000000	4.000000	43.000000	0.000000
2451.194161	-0.005779	0.533837	0.232742	78.634865	79.149925	115.771889	4.563784	0.000000	2.042518	0.000000	0.000000	0.000000	-0.511297	0.092865	0.059674	0.000000	0.000000	4.000000	43.000000	0.000000
2451.197495	-0.005779	0.533837	0.232742	78.525215	78.815109	115.106689	4.551928	0.000000	2.068804	0.000000	0.000000	0.000000	-0.511297	0.092865	0.059674	0.000000	0.000000	4.000000	43.000000	0.000000
2451.200828	-0.007517	0.534109	0.232941	78.525215	78.815109	115.106689	4.551928	0.000000	2.068804	0.000000	0.000000	0.000000	-0.521440	0.081599	0.059491	0.000000	0.000000	4.000000	43.000000	0.000000
2451.204161	-0.007517	0.534109	0.232941	78.525215	78.815109	115.106689	4.551928	0.000000	2.068804	0.000000	0.000000	0.000000	-0.521440	0.081599	0.059491	0.000000	0.000000	4.000000	43.000000	0.000000
2451.207495	-0.007517	0.534109	0.232941	78.380310	78.512192	114.709023	4.539752	0.000000	2.095388	0.000000	0.000000	0.000000	-0.521440	0.081599	0.059491	0.000000	0.000000	4.000000	43.000000	0.000000
2451.210828	-0.009190	0.534378	0.233103	78.380310	78.512192	114.709023	4.539752	0.000000	2.095388	0.000000	0.000000	0.000000	-0.501959	0.080572	0.048691	0.000000	0.000000	4.000000	43.000000	0.000000
2451.214161	-0.009190	0.534378	0.233103	78.380310	78.512192	114.709023	4.539752	0.000000	2.095388	0.000000	0.000000	0.000000	-0.501959	0.080572	0.048691	0.000000	0.000000	4.000000	43.000000	0.000000
2451.217495	-0.009190	0.534378	0.233103	78.211922	78.255592	114.455215	4.527867	0.000000	2.120948	0.000000	0.000000	0.000000	-0.501959	0.080572	0.048691	0.000000	0.000000	4.000000	43.000000	0.000000
2451.220828	-0.010766	0.534605	0.233234	78.211922	78.255592	114.455215	4.527867	0.000000	2.120948	0.000000	0.000000	0.000000	-0.472578	0.068205	0.039464	0.000000	0.000000	4.000000	43.000000	0.000000
2451.224161	-0.010766	0.534605	0.233234	78.211922	78.255592	114.455215	4.527867	0.000000	2.120948	0.000000	0.000000	0.000000	-0.472578	0.068205	0.039464	0.000000	0.000000	4.000000	43.000000	0.000000
2451.227495	-0.010766	0.534605	0.233234	78.035294	78.034966	114.138222	4.516544	0.000000	2.144956	0.000000	0.000000	0.000000	-0.472578	0.068205	0.039464	0.000000	0.000000	4.000000	43.000000	0.000000
2451.230828	-0.012308	0.534791	0.233335	78.035294	78.034966	114.138222	4.516544	0.000000	2.144956	0.000000	0.000000	0.000000	-0.462787	0.055816	0.030116	0.000000	0.000000	4.000000	43.000000	0.000000
2451.234161	-0.012308	0.534791	0.233335	78.035294	78.034966	114.138222	4.516544	0.000000	2.144956	0.000000	0.000000	0.000000	-0.462787	0.055816	0.030116	0.000000	0.000000	4.000000	43.000000	0.000000
2451.237495	-0.012308	0.534791	0.233335	77.877365	77.857353	113.778618	4.505297	0.000000	2.168479	0.000000	0.000000	0.000000	-0.462787	0.055816	0.030116	0.000000	0.000000	4.000000	43.000000	0.000000
2451.240828	-0.013785	0.534932	0.233373	77.877365	77.857353	113.778618	4.505297	0.000000	2.168479	0.000000	0.000000	0.000000	-0.442906	0.042361	0.011375	0.000000	0.000000	4.000000	43.000000	0.000000
2451.244161	-0.013785	0.534932	0.233373	77.877365	77.857353	113.778618	4.505297	0.000000	2.168479	0.000000	0.000000	0.000000	-0.442906	0.042361	0.011375	0.000000	0.000000	4.000000	43.000000	0.000000
2451.247495	-0.013785	0.534932	0.233373	77.773888	77.713867	113.302231	4.494266	0.000000	2.191249	0.000000	0.000000	0.000000	-0.442906	0.042361	0.011375	0.000000	0.000000	4.000000	43.000000	0.000000
2451.250828	-0.015260	0.534991	0.233351	77.773888	77.713867	113.302231	4.494266	0.000000	2.191249	0.000000	0.000000	0.000000	-0.442600	0.017523	-0.006383	0.000000	0.000000	4.000000	43.000000	0.000000
2451.254161	-0.015260	0.534991	0.233351	77.773888	77.713867	113.302231	4.494266	0.000000	2.191249	0.000000	0.000000	0.000000	-0.442600	0.017523	-0.006383	0.000000	0.000000	4.000000	43.000000	0.000000
2451.257495	-0.015260	0.534991	0.233351	77.733070	77.614220	112.868095	4.482963	0.000000	2.214281	0.000000	0.000000	0.000000	-0.442600	0.017523	-0.006383	0.000000	0.000000	4.000000	43.000000	0.000000
2451.260828	-0.016733	0.535021	0.233249	77.733070	77.614220	112.868095	4.482963	0.000000	2.214281	0.000000	0.000000	0.000000	-0.442021	0.009136	-0.030876	0.000000	0.000000	4.000000	43.000000	0.000000
2451.264161	-0.016733	0.535021	0.233249	77.733070	77.614220	112.868095	4.482963	0.000000	2.214281	0.000000	0.000000	0.000000	-0.442021	0.009136	-0.030876	0.000000	0.000000	4.000000	43.000000	0.000000
2451.267495	-0.016733	0.535021	0.233249	77.734283	77.522858	112.554016	4.471300	0.000000	2.237739	0.000000	0.000000	0.000000	-0.442021	0.009136	-0.030876	0.000000	0.000000	4.000000	43.000000	0.000000
2451.270828	-0.018206	0.535031	0.233128	77.734283	77.522858	112.554016	4.471300	0.000000	2.237739	0.000000	0.000000	0.000000	-0.441799	0.002929	-0.036016	0.000000	0.000000	4.000000	43.000000	0.000000
2451.274161	-0.018206	0.535031	0.233128	77.734283	77.522858	112.554016	4.471300	0.000000	2.237739	0.000000	0.000000	0.000000	-0.441799	0.002929	-0.036016	0.000000	0.000000	4.000000	43.000000	0.000000
2451.277495	-0.018206	0.535031	0.233128	77.737251	77.471123	112.410912	4.459504	0.000000	2.261156	0.000000	0.000000	0.000000	-0.441799	0.002929	-0.036016	0.000000	0.000000	4.000000	43.000000	0.000000
2451.280828	-0.019677	0.534958	0.232949	77.737251	77.471123	112.410912	4.459504	0.000000	2.261156	0.000000	0.000000	0.000000	-0.441189	-0.021885	-0.053772	0.000000	0.000000	4.000000	43.000000	0.000000
2451.284161	-0.019677	0.534958	0.232949	77.737251	77.471123	112.410912	4.459504	0.000000	2.261156	0.000000	0.000000	0.000000	-0.441189	-0.021885	-0.053772	0.000000	0.000000	4.000000	43.000000	0.000000
2451.287495	-0.019677	0.534958	0.232949	77.742653	77.435982	112.200912	4.447416	0.000000	2.284839	0.000000	0.000000	0.000000	-0.441189	-0.021885	-0.053772	0.000000	0.000000	4.000000	43.000000	0.000000
2451.290828	-0.021081	0.534885	0.232769	77.742653	77.435982	112.200912	4.447416	0.000000	2.284839	0.000000	0.000000	0.000000	-0.421332	-0.021879	-0.054124	0.000000	0.000000	4.000000	43.000000	0.000000
2451.294161	-0.021081	0.534885	0.232769	77.742653	77.435982	112.200912	4.447416	0.000000	2.284839	0.000000	0.000000	0.000000	-0.421332	-0.021879	-0.054124	0.000000	0.000000	4.000000	43.000000	0.000000
2451.297495	-0.021081	0.534885	0.232769	77.747932	77.443756	111.916473	4.435763	0.000000	2.307382	0.000000	0.000000	0.000000	-0.421332	-0.021879	-0.054124	0.000000	0.000000	4.000000	43.000000	0.000000
2451.300828	-0.022549	0.534733	0.232560	77.747932	77.443756	111.916473	4.435763	0.000000	2.307382	0.000000	0.000000	0.000000	-0.440548	-0.045568	-0.062779	0.000000	0.000000	4.000000	43.000000	0.000000
2451.304161	-0.022549	0.534733	0.232560	77.747932	77.443756	111.916473	4.435763	0.000000	2.307382	0.000000	0.000000	0.000000	-0.440548	-0.045568	-0.062779	0.000000	0.000000	4.000000	43.000000	0.000000
2451.307495	-0.022549	0.534733	0.232560	77.753136	77.448837	111.576233	4.423417	0.000000	2.330962	0.000000	0.000000	0.000000	-0.440548	-0.045568	-0.062779	0.000000	0.000000	4.000000	43.000000	0.000000
2451.310828	-0.024018	0.534564	0.232365	77.753136	77.448837	111.576233	4.423417	0.000000	2.330962	0.000000	0.000000	0.000000	-0.440498	-0.050689	-0.058271	0.000000	0.000000	4.000000	43.000000	0.000000
2451.314161	-0.024018	0.534564	0.232365	77.753136	77.448837	111.576233	4.423417	0.000000	2.330962	0.000000	0.000000	0.000000	-0.440498	-0.050689	-0.058271	0.000000	0.000000	4.000000	43.000000	0.000000
2451.317495	-0.024018	0.534564	0.232365	77.758293	77.451385	111.292015	4.411058	0.000000	2.354266	0.000000	0.000000	0.000000	-0.440498	-0.050689	-0.058271	0.000000	0.000000	4.000000	43.000000	0.000000
2451.320828	-0.025486	0.534378	0.232186	77.758293	77.451385	111.292015	4.411058	0.000000	2.354266	0.000000	0.000000	0.000000	-0.440482	-0.055769	-0.053760	0.000000	0.000000	4.000000	43.000000	0.000000
2451.324161	-0.025486	0.534378	0.232186	77.758293	77.451385	111.292015	4.411058	0.000000	2.354266	0.000000	0.000000	0.000000	-0.440482	-0.055769	-0.053760	0.000000	0.000000	4.000000	43.000000	0.000000
2451.327495	-0.025486	0.534378	0.232186	77.762787	77.439812	111.120995	4.398690	0.000000	2.377293	0.000000	0.000000	0.000000	-0.440482	-0.055769	-0.053760	0.000000	0.000000	4.000000	43.000000	0.000000
2451.330828	-0.026988	0.534196	0.232035	77.762787	77.439812	111.120995	4.398690	0.000000	2.377293	0.000000	0.000000	0.000000	-0.450478	-0.054654	-0.045414	0.000000	0.000000	4.000000	43.000000	0.000000
2451.334161	-0.026988	0.534196	0.232035	77.762787	77.439812	111.120995	4.398690	0.000000	2.377293	0.000000	0.000000	0.000000	-0.450478	-0.054654	-0.045414	0.000000	0.000000	4.000000	43.000000	0.000000
2451.337495	-0.026988	0.534196	0.232035	77.766685	77.414124	110.895638	4.386110	0.000000	2.400425	0.000000	0.000000	0.000000	-0.450478	-0.054654	-0.045414	0.000000	0.000000	4.000000	43.000000	0.000000
2451.340828	-0.028522	0.534035	0.231893	77.766685	77.414124	110.895638	4.386110	0.000000	2.400425	0.000000	0.000000	0.000000	-0.460303	-0.048477	-0.042608	0.000000	0.000000	4.000000	43.000000	0.000000
2451.344161	-0.028522	0.534035	0.231893	77.766685	77.414124	110.895638	4.386110	0.000000	2.400425	0.000000	0.000000	0.000000	-0.460303	-0.048477	-0.042608	0.000000	0.000000	4.000000	43.000000	0.000000
2451.347495	-0.028522	0.534035	0.231893	77.769470	77.357361	110.625305	4.373244	0.000000	2.423785	0.000000	0.000000	0.000000	-0.460303	-0.048477	-0.042608	0.000000	0.000000	4.000000	43.000000	0.000000
2451.350828	-0.030025	0.533935	0.231791	77.769470	77.357361	110.625305	4.373244	0.000000	2.423785	0.000000	0.000000	0.000000	-0.450893	-0.029883	-0.030571	0.000000	0.000000	4.000000	43.000000	0.000000
2451.354161	-0.030025	0.533935	0.231791	77.769470	77.357361	110.625305	4.373244	0.000000	2.423785	0.000000	0.000000	0.000000	-0.450893	-0.029883	-0.030571	0.000000	0.000000	4.000000	43.000000	0.000000
2451.357495	-0.030025	0.533935	0.231791	77.770691	77.279816	110.372597	4.360747	0.000000	2.446198	0.000000	0.000000	0.000000	-0.450893	-0.029883	-0.030571	0.000000	0.000000	4.000000	43.000000	0.000000
2451.360828	-0.031594	0.533894	0.231692	77.770691	77.279816	110.372597	4.360747	0.000000	2.446198	0.000000	0.000000	0.000000	-0.470556	-0.012381	-0.029492	0.000000	0.000000	4.000000	43.000000	0.000000
2451.364161	-0.031594	0.533894	0.231692	77.770691	77.279816	110.372597	4.360747	0.000000	2.446198	0.000000	0.000000	0.000000	-0.470556	-0.012381	-0.029492	0.000000	0.000000	4.000000	43.000000	0.000000
2451.367495	-0.031594	0.533894	0.231692	77.771011	77.206650	110.210617	4.347686	0.000000	2.469339	0.000000	0.000000	0.000000	-0.470556	-0.012381	-0.029492	0.000000	0.000000	4.000000	43.000000	0.000000
2451.370828	-0.033130	0.533894	0.231620	77.771011	77.206650	110.210617	4.347686	0.000000	2.469339	0.000000	0.000000	0.000000	-0.461066	-0.000007	-0.021662	0.000000	0.000000	4.000000	43.000000	0.000000
2451.374161	-0.033130	0.533894	0.231620	77.771011	77.206650	110.210617	4.347686	0.000000	2.469339	0.000000	0.000000	0.000000	-0.461066	-0.000007	-0.021662	0.000000	0.000000	4.000000	43.000000	0.000000
2451.377495	-0.033130	0.533894	0.231620	77.770844	77.230690	110.216805	4.334946	0.000000	2.491634	0.000000	0.000000	0.000000	-0.461066	-0.000007	-0.021662	0.000000	0.000000	4.000000	43.000000	0.000000
2451.380828	-0.034603	0.533935	0.231576	77.770844	77.230690	110.216805	4.334946	0.000000	2.491634	0.000000	0.000000	0.000000	-0.441823	0.012370	-0.013270	0.000000	0.000000	4.000000	43.000000	0.000000
2451.384161	-0.034603	0.533935	0.231576	77.770844	77.230690	110.216805	4.334946	0.000000	2.491634	0.000000	0.000000	0.000000	-0.441823	0.012370	-0.013270	0.000000	0.000000	4.000000	43.000000	0.000000
2451.387495	-0.034603	0.533935	0.231576	77.770950	77.442772	110.392799	4.322813	0.000000	2.512626	0.000000	0.000000	0.000000	-0.441823	0.012370	-0.013270	0.000000	0.000000	4.000000	43.000000	0.000000
2451.390828	-0.035977	0.534031	0.231511	77.770950	77.442772	110.392799	4.322813	0.000000	2.512626	0.000000	0.000000	0.000000	-0.412035	0.028799	-0.019406	0.000000	0.000000	4.000000	43.000000	0.000000
2451.394161	-0.035977	0.534031	0.231511	77.770950	77.442772	110.392799	4.322813	0.000000	2.512626	0.000000	0.000000	0.000000	-0.412035	0.028799	-0.019406	0.000000	0.000000	4.000000	43.000000	0.000000
2451.397495	-0.035977	0.534031	0.231511	77.772835	77.780426	110.676895	4.311351	0.000000	2.532242	0.000000	0.000000	0.000000	-0.412035	0.028799	-0.019406	0.000000	0.000000	4.000000	43.000000	0.000000
2451.400828	-0.037351	0.534148	0.231458	77.772835	77.780426	110.676895	4.311351	0.000000	2.532242	0.000000	0.000000	0.000000	-0.412228	0.034984	-0.016022	0.000000	0.000000	4.000000	43.000000	0.000000
2451.404161	-0.037351	0.534148	0.231458	77.772835	77.780426	110.676895	4.311351	0.000000	2.532242	0.000000	0.000000	0.000000	-0.412228	0.034984	-0.016022	0.000000	0.000000	4.000000	43.000000	0.000000
2451.407495	-0.037351	0.534148	0.231458	77.775482	78.194115	111.166283	4.299906	0.000000	2.551630	0.000000	0.000000	0.000000	-0.412228	0.034984	-0.016022	0.000000	0.000000	4.000000	43.000000	0.000000
2451.410828	-0.038626	0.534244	0.231393	77.775482	78.194115	111.166283	4.299906	0.000000	2.551630	0.000000	0.000000	0.000000	-0.382551	0.028810	-0.019405	0.000000	0.000000	4.000000	43.000000	0.000000
2451.414161	-0.038626	0.534244	0.231393	77.775482	78.194115	111.166283	4.299906	0.000000	2.551630	0.000000	0.000000	0.000000	-0.382551	0.028810	-0.019405	0.000000	0.000000	4.000000	43.000000	0.000000
2451.417495	-0.038626	0.534244	0.231393	77.802109	78.702522	111.720978	4.289182	0.000000	2.569614	0.000000	0.000000	0.000000	-0.382551	0.028810	-0.019405	0.000000	0.000000	4.000000	43.000000	0.000000
2451.420828	-0.039902	0.534360	0.231340	77.802109	78.702522	111.720978	4.289182	0.000000	2.569614	0.000000	0.000000	0.000000	-0.382761	0.034995	-0.015907	0.000000	0.000000	4.000000	43.000000	0.000000
2451.424161	-0.039902	0.534360	0.231340	77.802109	78.702522	111.720978	4.289182	0.000000	2.569614	0.000000	0.000000	0.000000	-0.382761	0.034995	-0.015907	0.000000	0.000000	4.000000	43.000000	0.000000
2451.427495	-0.039902	0.534360	0.231340	77.882324	79.284409	112.317162	4.278483	0.000000	2.587389	0.000000	0.000000	0.000000	-0.382761	0.034995	-0.015907	0.000000	0.000000	4.000000	43.000000	0.000000
2451.430828	-0.041175	0.534453	0.231239	77.882324	79.284409	112.317162	4.278483	0.000000	2.587389	0.000000	0.000000	0.000000	-0.381911	0.027723	-0.030516	0.000000	0.000000	4.000000	43.000000	0.000000
2451.434161	-0.041175	0.534453	0.231239	77.882324	79.284409	112.317162	4.278483	0.000000	2.587389	0.000000	0.000000	0.000000	-0.381911	0.027723	-0.030516	0.000000	0.000000	4.000000	43.000000	0.000000
2451.437495	-0.041175	0.534453	0.231239	78.022728	79.847664	112.824707	4.267539	0.000000	2.605400	0.000000	0.000000	0.000000	-0.381911	0.027723	-0.030516	0.000000	0.000000	4.000000	43.000000	0.000000
2451.440828	-0.042381	0.534562	0.231120	78.022728	79.847664	112.824707	4.267539	0.000000	2.605400	0.000000	0.000000	0.000000	-0.361898	0.032819	-0.035491	0.000000	0.000000	4.000000	43.000000	0.000000
2451.444161	-0.042381	0.534562	0.231120	78.022728	79.847664	112.824707	4.267539	0.000000	2.605400	0.000000	0.000000	0.000000	-0.361898	0.032819	-0.035491	0.000000	0.000000	4.000000	43.000000	0.000000
2451.447495	-0.042381	0.534562	0.231120	78.195587	80.330231	113.202980	4.257031	0.000000	2.622534	0.000000	0.000000	0.000000	-0.361898	0.032819	-0.035491	0.000000	0.000000	4.000000	43.000000	0.000000
2451.450828	-0.043618	0.534668	0.230965	78.195587	80.330231	113.202980	4.257031	0.000000	2.622534	0.000000	0.000000	0.000000	-0.370997	0.031739	-0.046428	0.000000	0.000000	4.000000	43.000000	0.000000
2451.454161	-0.043618	0.534668	0.230965	78.195587	80.330231	113.202980	4.257031	0.000000	2.622534	0.000000	0.000000	0.000000	-0.370997	0.031739	-0.046428	0.000000	0.000000	4.000000	43.000000	0.000000
2451.457495	-0.043618	0.534668	0.230965	78.361023	80.728661	113.411751	4.246059	0.000000	2.640262	0.000000	0.000000	0.000000	-0.370997	0.031739	-0.046428	0.000000	0.000000	4.000000	43.000000	0.000000
2451.460828	-0.044755	0.534791	0.230797	78.361023	80.728661	113.411751	4.246059	0.000000	2.640262	0.000000	0.000000	0.000000	-0.341121	0.036822	-0.050659	0.000000	0.000000	4.000000	43.000000	0.000000
2451.464161	-0.044755	0.534791	0.230797	78.361023	80.728661	113.411751	4.246059	0.000000	2.640262	0.000000	0.000000	0.000000	-0.341121	0.036822	-0.050659	0.000000	0.000000	4.000000	43.000000	0.000000
2451.467495	-0.044755	0.534791	0.230797	78.520050	81.060234	113.442375	4.235805	0.000000	2.656682	0.000000	0.000000	0.000000	-0.341121	0.036822	-0.050659	0.000000	0.000000	4.000000	43.000000	0.000000
2451.470828	-0.045823	0.534889	0.230584	78.520050	81.060234	113.442375	4.235805	0.000000	2.656682	0.000000	0.000000	0.000000	-0.320472	0.029539	-0.063818	0.000000	0.000000	4.000000	43.000000	0.000000
2451.474161	-0.045823	0.534889	0.230584	78.520050	81.060234	113.442375	4.235805	0.000000	2.656682	0.000000	0.000000	0.000000	-0.320472	0.029539	-0.063818	0.000000	0.000000	4.000000	43.000000	0.000000
2451.477495	-0.045823	0.534889	0.230584	78.685158	81.146347	113.155655	4.225863	0.000000	2.672468	0.000000	0.000000	0.000000	-0.320472	0.029539	-0.063818	0.000000	0.000000	4.000000	43.000000	0.000000
2451.480828	-0.046857	0.535004	0.230353	78.685158	81.146347	113.155655	4.225863	0.000000	2.672468	0.000000	0.000000	0.000000	-0.310139	0.034606	-0.069136	0.000000	0.000000	4.000000	43.000000	0.000000
2451.484161	-0.046857	0.535004	0.230353	78.685158	81.146347	113.155655	4.225863	0.000000	2.672468	0.000000	0.000000	0.000000	-0.310139	0.034606	-0.069136	0.000000	0.000000	4.000000	43.000000	0.000000
2451.487495	-0.046857	0.535004	0.230353	78.868858	81.141701	112.747566	4.216082	0.000000	2.687872	0.000000	0.000000	0.000000	-0.310139	0.034606	-0.069136	0.000000	0.000000	4.000000	43.000000	0.000000
2451.490828	-0.047823	0.535116	0.230094	78.868858	81.141701	112.747566	4.216082	0.000000	2.687872	0.000000	0.000000	0.000000	-0.289709	0.033496	-0.077950	0.000000	0.000000	4.000000	43.000000	0.000000
2451.494161	-0.047823	0.535116	0.230094	78.868858	81.141701	112.747566	4.216082	0.000000	2.687872	0.000000	0.000000	0.000000	-0.289709	0.033496	-0.077950	0.000000	0.000000	4.000000	43.000000	0.000000
2451.497495	-0.047823	0.535116	0.230094	79.065643	81.124756	112.429359	4.206680	0.000000	2.702562	0.000000	0.000000	0.000000	-0.289709	0.033496	-0.077950	0.000000	0.000000	4.000000	43.000000	0.000000
2451.500828	-0.048790	0.535231	0.229865	79.065643	81.124756	112.429359	4.206680	0.000000	2.702562	0.000000	0.000000	0.000000	-0.290203	0.034574	-0.068683	0.000000	0.000000	4.000000	43.000000	0.000000
2451.504161	-0.048790	0.535231	0.229865	79.065643	81.124756	112.429359	4.206680	0.000000	2.702562	0.000000	0.000000	0.000000	-0.290203	0.034574	-0.068683	0.000000	0.000000	4.000000	43.000000	0.000000
2451.507495	-0.048790	0.535231	0.229865	79.248306	81.060593	112.282280	4.197402	0.000000	2.716950	0.000000	0.000000	0.000000	-0.290203	0.034574	-0.068683	0.000000	0.000000	4.000000	43.000000	0.000000
2451.510828	-0.048790	0.535231	0.229865	79.248306	81.060593	112.282280	4.197402	0.000000	2.716950	0.000000	0.000000	0.000000	-0.290203	0.034574	-0.068683	0.000000	0.000000	4.000000	43.000000	0.000000
2451.514161	-0.049693	0.535425	0.229663	79.248306	81.060593	112.282280	4.197402	0.000000	2.716950	0.000000	0.000000	0.000000	-0.270990	0.058219	-0.060567	0.000000	0.000000	4.000000	43.000000	0.000000
2451.517495	-0.049693	0.535425	0.229663	79.407547	80.964027	112.141846	4.197402	0.000000	2.716950	0.000000	0.000000	0.000000	-0.270990	0.058219	-0.060567	0.000000	0.000000	4.000000	43.000000	0.000000
2451.520828	-0.050503	0.535664	0.229527	79.407547	80.964027	112.141846	4.197402	0.000000	2.716950	0.000000	0.000000	0.000000	-0.242845	0.071701	-0.040689	0.000000	0.000000	4.000000	43.000000	0.000000
2451.524161	-0.050503	0.535664	0.229527	79.407547	80.964027	112.141846	4.197402	0.000000	2.716950	0.000000	0.000000	0.000000	-0.242845	0.071701	-0.040689	0.000000	0.000000	4.000000	43.000000	0.000000
2451.527495	-0.050503	0.535664	0.229527	79.550499	80.802017	111.937263	4.181280	0.000000	2.741697	0.000000	0.000000	0.000000	-0.242845	0.071701	-0.040689	0.000000	0.000000	4.000000	43.000000	0.000000
2451.530828	-0.050503	0.535664	0.229527	79.550499	80.802017	111.937263	4.181280	0.000000	2.741697	0.000000	0.000000	0.000000	-0.242845	0.071701	-0.040689	0.000000	0.000000	4.000000	43.000000	0.000000
2451.534161	-0.051187	0.535931	0.229479	79.550499	80.802017	111.937263	4.181280	0.000000	2.741697	0.000000	0.000000	0.000000	-0.205415	0.080105	-0.014511	0.000000	0.000000	4.000000	43.000000	0.000000
2451.537495	-0.051187	0.535931	0.229479	79.698494	80.610603	111.690689	4.181280	0.000000	2.741697	0.000000	0.000000	0.000000	-0.205415	0.080105	-0.014511	0.000000	0.000000	4.000000	43.000000	0.000000
2451.540828	-0.051809	0.536240	0.229463	79.698494	80.610603	111.690689	4.181280	0.000000	2.741697	0.000000	0.000000	0.000000	-0.186476	0.092502	-0.004880	0.000000	0.000000	4.000000	43.000000	0.000000
2451.544161	-0.051809	0.536240	0.229463	79.698494	80.610603	111.690689	4.181280	0.000000	2.741697	0.000000	0.000000	0.000000	-0.186476	0.092502	-0.004880	0.000000	0.000000	4.000000	43.000000	0.000000
2451.547495	-0.051809	0.536240	0.229463	79.878922	80.445786	111.434662	4.170006	0.000000	2.758814	0.000000	0.000000	0.000000	-0.186476	0.092502	-0.004880	0.000000	0.000000	4.000000	43.000000	0.000000
2451.550828	-0.051809	0.536240	0.229463	79.878922	80.445786	111.434662	4.170006	0.000000	2.758814	0.000000	0.000000	0.000000	-0.186476	0.092502	-0.004880	0.000000	0.000000	4.000000	43.000000	0.000000
2451.554161	-0.052271	0.536535	0.229509	79.878922	80.445786	111.434662	4.170006	0.000000	2.758814	0.000000	0.000000	0.000000	-0.138739	0.088569	0.013808	0.000000	0.000000	4.000000	43.000000	0.000000
2451.557495	-0.052271	0.536535	0.229509	80.106461	80.253265	111.109512	4.170006	0.000000	2.758814	0.000000	0.000000	0.000000	-0.138739	0.088569	0.013808	0.000000	0.000000	4.000000	43.000000	0.000000
2451.560828	-0.052604	0.536830	0.229564	80.106461	80.253265	111.109512	4.170006	0.000000	2.758814	0.000000	0.000000	0.000000	-0.099640	0.088571	0.016661	0.000000	0.000000	4.000000	43.000000	0.000000
2451.564161	-0.052604	0.536830	0.229564	80.106461	80.253265	111.109512	4.170006	0.000000	2.758814	0.000000	0.000000	0.000000	-0.099640	0.088571	0.016661	0.000000	0.000000	4.000000	43.000000	0.000000
2451.567495	-0.052604	0.536830	0.229564	80.377937	80.154945	110.834290	4.163924	0.000000	2.767984	0.000000	0.000000	0.000000	-0.099640	0.088571	0.016661	0.000000	0.000000	4.000000	43.000000	0.000000
2451.570828	-0.052805	0.537126	0.229629	80.377937	80.154945	110.834290	4.163924	0.000000	2.767984	0.000000	0.000000	0.000000	-0.060532	0.088609	0.019588	0.000000	0.000000	4.000000	43.000000	0.000000
2451.574161	-0.052805	0.537126	0.229629	80.377937	80.154945	110.834290	4.163924	0.000000	2.767984	0.000000	0.000000	0.000000	-0.060532	0.088609	0.019588	0.000000	0.000000	4.000000	43.000000	0.000000
2451.577495	-0.052805	0.537126	0.229629	80.676247	80.207039	110.679085	4.162600	0.000000	2.769975	0.000000	0.000000	0.000000	-0.060532	0.088609	0.019588	0.000000	0.000000	4.000000	43.000000	0.000000
2451.580828	-0.052805	0.537126	0.229629	80.676247	80.207039	110.679085	4.162600	0.000000	2.769975	0.000000	0.000000	0.000000	-0.060532	0.088609	0.019588	0.000000	0.000000	4.000000	43.000000	0.000000
2451.584161	-0.052842	0.537417	0.229675	80.676247	80.207039	110.679085	4.162600	0.000000	2.769975	0.000000	0.000000	0.000000	-0.010887	0.087513	0.013617	0.000000	0.000000	4.000000	43.000000	0.000000
2451.587495	-0.052842	0.537417	0.229675	80.997520	80.359970	110.594757	4.162600	0.000000	2.769975	0.000000	0.000000	0.000000	-0.010887	0.087513	0.013617	0.000000	0.000000	4.000000	43.000000	0.000000
2451.590828	-0.052842	0.537417	0.229675	80.997520	80.359970	110.594757	4.162600	0.000000	2.769975	0.000000	0.000000	0.000000	-0.010887	0.087513	0.013617	0.000000	0.000000	4.000000	43.000000	0.000000
2451.594161	-0.052842	0.537417	0.229675	80.997520	80.359970	110.594757	4.162600	0.000000	2.769975	0.000000	0.000000	0.000000	-0.010887	0.087513	0.013617	0.000000	0.000000	4.000000	43.000000	0.000000
2451.597495	-0.052454	0.538014	0.229750	81.327332	80.457520	110.438065	4.162549	0.000000	2.770051	0.000000	0.000000	0.000000	0.116356	0.178987	0.022449	0.000000	0.000000	4.000000	43.000000	0.000000
2451.600828	-0.052454	0.538014	0.229750	81.327332	80.457520	110.438065	4.162549	0.000000	2.770051	0.000000	0.000000	0.000000	0.000000	-0.000006	-0.000001	0.000000	0.000000	4.000000	43.000000	0.000000
2451.604161	-0.052454	0.538014	0.229750	81.327332	80.457520	110.438065	4.162549	0.000000	2.770051	0.000000	0.000000	0.000000	0.000000	-0.000006	-0.000001	0.000000	0.000000	4.000000	43.000000	0.000000
2451.607495	-0.052454	0.538014	0.229750	81.653458	80.362717	110.085571	4.166206	0.000000	2.764549	0.000000	0.000000	0.000000	0.000000	-0.000006	-0.000001	0.000000	0.000000	4.000000	43.000000	0.000000
2451.610828	-0.052063	0.538340	0.229790	81.653458	80.362717	110.085571	4.166206	0.000000	2.764549	0.000000	0.000000	0.000000	0.117149	0.097681	0.012185	0.000000	0.000000	4.000000	43.000000	0.000000
2451.614161	-0.052063	0.538340	0.229790	81.653458	80.362717	110.085571	4.166206	0.000000	2.764549	0.000000	0.000000	0.000000	0.117149	0.097681	0.012185	0.000000	0.000000	4.000000	43.000000	0.000000
2451.617495	-0.052063	0.538340	0.229790	81.960434	80.192780	109.661095	4.169693	0.000000	2.759287	0.000000	0.000000	0.000000	0.117149	0.097681	0.012185	0.000000	0.000000	4.000000	43.000000	0.000000
2451.620828	-0.052063	0.538340	0.229790	81.960434	80.192780	109.661095	4.169693	0.000000	2.759287	0.000000	0.000000	0.000000	0.117149	0.097681	0.012185	0.000000	0.000000	4.000000	43.000000	0.000000
2451.624161	-0.051575	0.538665	0.229838	81.960434	80.192780	109.661095	4.169693	0.000000	2.759287	0.000000	0.000000	0.000000	0.146513	0.097682	0.014277	0.000000	0.000000	4.000000	43.000000	0.000000
2451.627495	-0.051575	0.538665	0.229838	82.250450	80.035049	109.247414	4.169693	0.000000	2.759287	0.000000	0.000000	0.000000	0.146513	0.097682	0.014277	0.000000	0.000000	4.000000	43.000000	0.000000
2451.630828	-0.050921	0.538987	0.229865	82.250450	80.035049	109.247414	4.169693	0.000000	2.759287	0.000000	0.000000	0.000000	0.196169	0.096547	0.008091	0.000000	0.000000	4.000000	43.000000	0.000000
2451.634161	-0.050921	0.538987	0.229865	82.250450	80.035049	109.247414	4.169693	0.000000	2.759287	0.000000	0.000000	0.000000	0.196169	0.096547	0.008091	0.000000	0.000000	4.000000	43.000000	0.000000
2451.637495	-0.050921	0.538987	0.229865	82.509781	79.867424	108.834030	4.179637	0.000000	2.744200	0.000000	0.000000	0.000000	0.196169	0.096547	0.008091	0.000000	0.000000	4.000000	43.000000	0.000000
2451.640828	-0.050921	0.538987	0.229865	82.509781	79.867424	108.834030	4.179637	0.000000	2.744200	0.000000	0.000000	0.000000	0.196169	0.096547	0.008091	0.000000	0.000000	4.000000	43.000000	0.000000
2451.644161	-0.050138	0.539292	0.229919	82.509781	79.867424	108.834030	4.179637	0.000000	2.744200	0.000000	0.000000	0.000000	0.234911	0.091503	0.016223	0.000000	0.000000	4.000000	43.000000	0.000000
2451.647495	-0.050138	0.539292	0.229919	82.727486	79.759163	108.500938	4.179637	0.000000	2.744200	0.000000	0.000000	0.000000	0.234911	0.091503	0.016223	0.000000	0.000000	4.000000	43.000000	0.000000
2451.650828	-0.049222	0.539555	0.229954	82.727486	79.759163	108.500938	4.179637	0.000000	2.744200	0.000000	0.000000	0.000000	0.274672	0.079033	0.010401	0.000000	0.000000	4.000000	43.000000	0.000000
2451.654161	-0.049222	0.539555	0.229954	82.727486	79.759163	108.500938	4.179637	0.000000	2.744200	0.000000	0.000000	0.000000	0.274672	0.079033	0.010401	0.000000	0.000000	4.000000	43.000000	0.000000
2451.657495	-0.049222	0.539555	0.229954	82.894226	79.794380	108.335060	4.194279	0.000000	2.721769	0.000000	0.000000	0.000000	0.274672	0.079033	0.010401	0.000000	0.000000	4.000000	43.000000	0.000000
2451.660828	-0.048211	0.539764	0.230017	82.894226	79.794380	108.335060	4.194279	0.000000	2.721769	0.000000	0.000000	0.000000	0.303552	0.062674	0.018922	0.000000	0.000000	4.000000	43.000000	0.000000
2451.664161	-0.048211	0.539764	0.230017	82.894226	79.794380	108.335060	4.194279	0.000000	2.721769	0.000000	0.000000	0.000000	0.303552	0.062674	0.018922	0.000000	0.000000	4.000000	43.000000	0.000000
2451.667495	-0.048211	0.539764	0.230017	83.001343	80.238678	108.609680	4.203041	0.000000	2.708218	0.000000	0.000000	0.000000	0.303552	0.062674	0.018922	0.000000	0.000000	4.000000	43.000000	0.000000
2451.670828	-0.047098	0.539911	0.230043	83.001343	80.238678	108.609680	4.203041	0.000000	2.708218	0.000000	0.000000	0.000000	0.333795	0.044000	0.008001	0.000000	0.000000	4.000000	43.000000	0.000000
2451.674161	-0.047098	0.539911	0.230043	83.001343	80.238678	108.609680	4.203041	0.000000	2.708218	0.000000	0.000000	0.000000	0.333795	0.044000	0.008001	0.000000	0.000000	4.000000	43.000000	0.000000
2451.677495	-0.047098	0.539911	0.230043	83.067886	81.441582	109.659607	4.212436	0.000000	2.693583	0.000000	0.000000	0.000000	0.333795	0.044000	0.008001	0.000000	0.000000	4.000000	43.000000	0.000000
2451.680828	-0.045885	0.539995	0.230033	83.067886	81.441582	109.659607	4.212436	0.000000	2.693583	0.000000	0.000000	0.000000	0.363978	0.025317	-0.003063	0.000000	0.000000	4.000000	43.000000	0.000000
2451.684161	-0.045885	0.539995	0.230033	83.067886	81.441582	109.659607	4.212436	0.000000	2.693583	0.000000	0.000000	0.000000	0.363978	0.025317	-0.003063	0.000000	0.000000	4.000000	43.000000	0.000000
2451.687495	-0.045885	0.539995	0.230033	83.113251	83.227959	111.295326	4.222459	0.000000	2.677841	0.000000	0.000000	0.000000	0.363978	0.025317	-0.003063	0.000000	0.000000	4.000000	43.000000	0.000000
2451.690828	-0.044574	0.540080	0.230027	83.113251	83.227959	111.295326	4.222459	0.000000	2.677841	0.000000	0.000000	0.000000	0.393284	0.025302	-0.001809	0.000000	0.000000	4.000000	43.000000	0.000000
2451.694161	-0.044574	0.540080	0.230027	83.113251	83.227959	111.295326	4.222459	0.000000	2.677841	0.000000	0.000000	0.000000	0.393284	0.025302	-0.001809	0.000000	0.000000	4.000000	43.000000	0.000000
2451.697495	-0.044574	0.540080	0.230027	83.129135	85.200096	113.123878	4.233305	0.000000	2.660664	0.000000	0.000000	0.000000	0.393284	0.025302	-0.001809	0.000000	0.000000	4.000000	43.000000	0.000000
2451.700828	-0.043195	0.540102	0.229981	83.129135	85.200096	113.123878	4.233305	0.000000	2.660664	0.000000	0.000000	0.000000	0.413585	0.006610	-0.013814	0.000000	0.000000	4.000000	43.000000	0.000000
2451.704161	-0.043195	0.540102	0.229981	83.129135	85.200096	113.123878	4.233305	0.000000	2.660664	0.000000	0.000000	0.000000	0.413585	0.006610	-0.013814	0.000000	0.000000	4.000000	43.000000	0.000000
2451.707495	-0.043195	0.540102	0.229981	83.113312	87.157944	114.944542	4.244489	0.000000	2.642784	0.000000	0.000000	0.000000	0.413585	0.006610	-0.013814	0.000000	0.000000	4.000000	43.000000	0.000000
2451.710828	-0.041655	0.540145	0.229956	83.113312	87.157944	114.944542	4.244489	0.000000	2.642784	0.000000	0.000000	0.000000	0.462152	0.012830	-0.007517	0.000000	0.000000	4.000000	43.000000	0.000000
2451.714161	-0.041655	0.540145	0.229956	83.113312	87.157944	114.944542	4.244489	0.000000	2.642784	0.000000	0.000000	0.000000	0.462152	0.012830	-0.007517	0.000000	0.000000	4.000000	43.000000	0.000000
2451.717495	-0.041655	0.540145	0.229956	83.092911	88.802048	116.443787	4.257107	0.000000	2.622410	0.000000	0.000000	0.000000	0.462152	0.012830	-0.007517	0.000000	0.000000	4.000000	43.000000	0.000000
2451.720828	-0.040017	0.540150	0.229938	83.092911	88.802048	116.443787	4.257107	0.000000	2.622410	0.000000	0.000000	0.000000	0.491333	0.001565	-0.005496	0.000000	0.000000	4.000000	43.000000	0.000000
2451.724161	-0.040017	0.540150	0.229938	83.092911	88.802048	116.443787	4.257107	0.000000	2.622410	0.000000	0.000000	0.000000	0.491333	0.001565	-0.005496	0.000000	0.000000	4.000000	43.000000	0.000000
2451.727495	-0.040017	0.540150	0.229938	83.070213	90.439888	117.922333	4.270541	0.000000	2.600477	0.000000	0.000000	0.000000	0.491333	0.001565	-0.005496	0.000000	0.000000	4.000000	43.000000	0.000000
2451.730828	-0.038184	0.540176	0.229940	83.070213	90.439888	117.922333	4.270541	0.000000	2.600477	0.000000	0.000000	0.000000	0.549716	0.007755	0.000763	0.000000	0.000000	4.000000	43.000000	0.000000
2451.734161	-0.038184	0.540176	0.229940	83.070213	90.439888	117.922333	4.270541	0.000000	2.600477	0.000000	0.000000	0.000000	0.549716	0.007755	0.000763	0.000000	0.000000	4.000000	43.000000	0.000000
2451.737495	-0.038184	0.540176	0.229940	83.042465	92.099495	119.408890	4.285652	0.000000	2.575498	0.000000	0.000000	0.000000	0.549716	0.007755	0.000763	0.000000	0.000000	4.000000	43.000000	0.000000
2451.740828	-0.036221	0.540143	0.229935	83.042465	92.099495	119.408890	4.285652	0.000000	2.575498	0.000000	0.000000	0.000000	0.588925	-0.009746	-0.001448	0.000000	0.000000	4.000000	43.000000	0.000000
2451.744161	-0.036221	0.540143	0.229935	83.042465	92.099495	119.408890	4.285652	0.000000	2.575498	0.000000	0.000000	0.000000	0.588925	-0.009746	-0.001448	0.000000	0.000000	4.000000	43.000000	0.000000
2451.747495	-0.036221	0.540143	0.229935	83.002434	94.083710	121.204453	4.301758	0.000000	2.548505	0.000000	0.000000	0.000000	0.588925	-0.009746	-0.001448	0.000000	0.000000	4.000000	43.000000	0.000000
2451.750828	-0.034063	0.540148	0.229930	83.002434	94.083710	121.204453	4.301758	0.000000	2.548505	0.000000	0.000000	0.000000	0.647604	0.001555	-0.001579	0.000000	0.000000	4.000000	43.000000	0.000000
2451.754161	-0.034063	0.540148	0.229930	83.002434	94.083710	121.204453	4.301758	0.000000	2.548505	0.000000	0.000000	0.000000	0.647604	0.001555	-0.001579	0.000000	0.000000	4.000000	43.000000	0.000000
2451.757495	-0.034063	0.540148	0.229930	82.944229	96.444687	123.360268	4.319411	0.000000	2.518469	0.000000	0.000000	0.000000	0.647604	0.001555	-0.001579	0.000000	0.000000	4.000000	43.000000	0.000000
2451.760828	-0.031773	0.540095	0.229915	82.944229	96.444687	123.360268	4.319411	0.000000	2.518469	0.000000	0.000000	0.000000	0.686758	-0.015967	-0.004620	0.000000	0.000000	4.000000	43.000000	0.000000
2451.764161	-0.031773	0.540095	0.229915	82.944229	96.444687	123.360268	4.319411	0.000000	2.518469	0.000000	0.000000	0.000000	0.686758	-0.015967	-0.004620	0.000000	0.000000	4.000000	43.000000	0.000000
2451.767495	-0.031773	0.540095	0.229915	82.866058	99.069298	125.769653	4.338013	0.000000	2.486291	0.000000	0.000000	0.000000	0.686758	-0.015967	-0.004620	0.000000	0.000000	4.000000	43.000000	0.000000
2451.770828	-0.029354	0.540059	0.229879	82.866058	99.069298	125.769653	4.338013	0.000000	2.486291	0.000000	0.000000	0.000000	0.725990	-0.010894	-0.010778	0.000000	0.000000	4.000000	43.000000	0.000000
2451.774161	-0.029354	0.540059	0.229879	82.866058	99.069298	125.769653	4.338013	0.000000	2.486291	0.000000	0.000000	0.000000	0.725990	-0.010894	-0.010778	0.000000	0.000000	4.000000	43.000000	0.000000
2451.777495	-0.029354	0.540059	0.229879	82.768829	101.821205	128.292175	4.357500	0.000000	2.451979	0.000000	0.000000	0.000000	0.725990	-0.010894	-0.010778	0.000000	0.000000	4.000000	43.000000	0.000000
2451.780828	-0.026803	0.539964	0.229830	82.768829	101.821205	128.292175	4.357500	0.000000	2.451979	0.000000	0.000000	0.000000	0.765044	-0.028404	-0.014630	0.000000	0.000000	4.000000	43.000000	0.000000
2451.784161	-0.026803	0.539964	0.229830	82.768829	101.821205	128.292175	4.357500	0.000000	2.451979	0.000000	0.000000	0.000000	0.765044	-0.028404	-0.014630	0.000000	0.000000	4.000000	43.000000	0.000000
2451.787495	-0.026803	0.539964	0.229830	82.658607	104.508034	130.739532	4.377884	0.000000	2.415396	0.000000	0.000000	0.000000	0.765044	-0.028404	-0.014630	0.000000	0.000000	4.000000	43.000000	0.000000
2451.790828	-0.024121	0.539862	0.229712	82.658607	104.508034	130.739532	4.377884	0.000000	2.415396	0.000000	0.000000	0.000000	0.804630	-0.030715	-0.035539	0.000000	0.000000	4.000000	43.000000	0.000000
2451.794161	-0.024121	0.539862	0.229712	82.658607	104.508034	130.739532	4.377884	0.000000	2.415396	0.000000	0.000000	0.000000	0.804630	-0.030715	-0.035539	0.000000	0.000000	4.000000	43.000000	0.000000
2451.797495	-0.024121	0.539862	0.229712	82.547043	106.922935	132.935944	4.398910	0.000000	2.376887	0.000000	0.000000	0.000000	0.804630	-0.030715	-0.035539	0.000000	0.000000	4.000000	43.000000	0.000000
2451.800828	-0.021374	0.539718	0.229557	82.547043	106.922935	132.935944	4.398910	0.000000	2.376887	0.000000	0.000000	0.000000	0.824053	-0.043134	-0.046472	0.000000	0.000000	4.000000	43.000000	0.000000
2451.804161	-0.021374	0.539718	0.229557	82.547043	106.922935	132.935944	4.398910	0.000000	2.376887	0.000000	0.000000	0.000000	0.824053	-0.043134	-0.046472	0.000000	0.000000	4.000000	43.000000	0.000000
2451.807495	-0.021374	0.539718	0.229557	82.434547	109.138016	134.902832	4.420177	0.000000	2.337099	0.000000	0.000000	0.000000	0.824053	-0.043134	-0.046472	0.000000	0.000000	4.000000	43.000000	0.000000
2451.810828	-0.018529	0.539546	0.229314	82.434547	109.138016	134.902832	4.420177	0.000000	2.337099	0.000000	0.000000	0.000000	0.853540	-0.051677	-0.072669	0.000000	0.000000	4.000000	43.000000	0.000000
2451.814161	-0.018529	0.539546	0.229314	82.434547	109.138016	134.902832	4.420177	0.000000	2.337099	0.000000	0.000000	0.000000	0.853540	-0.051677	-0.072669	0.000000	0.000000	4.000000	43.000000	0.000000
2451.817495	-0.018529	0.539546	0.229314	82.326675	111.109840	136.631470	4.441733	0.000000	2.295867	0.000000	0.000000	0.000000	0.853540	-0.051677	-0.072669	0.000000	0.000000	4.000000	43.000000	0.000000
2451.820828	-0.015587	0.539345	0.228983	82.326675	111.109840	136.631470	4.441733	0.000000	2.295867	0.000000	0.000000	0.000000	0.882688	-0.060168	-0.099283	0.000000	0.000000	4.000000	43.000000	0.000000
2451.824161	-0.015587	0.539345	0.228983	82.326675	111.109840	136.631470	4.441733	0.000000	2.295867	0.000000	0.000000	0.000000	0.882688	-0.060168	-0.099283	0.000000	0.000000	4.000000	43.000000	0.000000
2451.827495	-0.015587	0.539345	0.228983	82.218536	112.936806	138.218765	4.463563	0.000000	2.253132	0.000000	0.000000	0.000000	0.882688	-0.060168	-0.099283	0.000000	0.000000	4.000000	43.000000	0.000000
2451.830828	-0.012581	0.539150	0.228525	82.218536	112.936806	138.218765	4.463563	0.000000	2.253132	0.000000	0.000000	0.000000	0.901913	-0.058591	-0.137618	0.000000	0.000000	4.000000	43.000000	0.000000
2451.834161	-0.012581	0.539150	0.228525	82.218536	112.936806	138.218765	4.463563	0.000000	2.253132	0.000000	0.000000	0.000000	0.901913	-0.058591	-0.137618	0.000000	0.000000	4.000000	43.000000	0.000000
2451.837495	-0.012581	0.539150	0.228525	82.119797	114.565292	139.637894	4.485261	0.000000	2.209623	0.000000	0.000000	0.000000	0.901913	-0.058591	-0.137618	0.000000	0.000000	4.000000	43.000000	0.000000
2451.840828	-0.009545	0.538926	0.227974	82.119797	114.565292	139.637894	4.485261	0.000000	2.209623	0.000000	0.000000	0.000000	0.910714	-0.067065	-0.165343	0.000000	0.000000	4.000000	43.000000	0.000000
2451.844161	-0.009545	0.538926	0.227974	82.119797	114.565292	139.637894	4.485261	0.000000	2.209623	0.000000	0.000000	0.000000	0.910714	-0.067065	-0.165343	0.000000	0.000000	4.000000	43.000000	0.000000
2451.847495	-0.009545	0.538926	0.227974	82.025604	116.015175	141.197418	4.506708	0.000000	2.165544	0.000000	0.000000	0.000000	0.910714	-0.067065	-0.165343	0.000000	0.000000	4.000000	43.000000	0.000000
2451.850828	-0.006448	0.538729	0.227307	82.025604	116.015175	141.197418	4.506708	0.000000	2.165544	0.000000	0.000000	0.000000	0.928970	-0.059281	-0.200091	0.000000	0.000000	4.000000	43.000000	0.000000
2451.854161	-0.006448	0.538729	0.227307	82.025604	116.015175	141.197418	4.506708	0.000000	2.165544	0.000000	0.000000	0.000000	0.928970	-0.059281	-0.200091	0.000000	0.000000	4.000000	43.000000	0.000000
2451.857495	-0.006448	0.538729	0.227307	81.941849	117.263802	143.128372	4.528072	0.000000	2.120509	0.000000	0.000000	0.000000	0.928970	-0.059281	-0.200091	0.000000	0.000000	4.000000	43.000000	0.000000
2451.860828	-0.003293	0.538499	0.226513	81.941849	117.263802	143.128372	4.528072	0.000000	2.120509	0.000000	0.000000	0.000000	0.946747	-0.068944	-0.238104	0.000000	0.000000	4.000000	43.000000	0.000000
2451.864161	-0.003293	0.538499	0.226513	81.941849	117.263802	143.128372	4.528072	0.000000	2.120509	0.000000	0.000000	0.000000	0.946747	-0.068944	-0.238104	0.000000	0.000000	4.000000	43.000000	0.000000
2451.867495	-0.003293	0.538499	0.226513	81.871864	118.356606	144.859619	4.549317	0.000000	2.074541	0.000000	0.000000	0.000000	0.946747	-0.068944	-0.238104	0.000000	0.000000	4.000000	43.000000	0.000000
2451.870828	-0.000047	0.538241	0.225624	81.871864	118.356606	144.859619	4.549317	0.000000	2.074541	0.000000	0.000000	0.000000	0.973691	-0.077374	-0.266734	0.000000	0.000000	4.000000	43.000000	0.000000
2451.874161	-0.000047	0.538241	0.225624	81.871864	118.356606	144.859619	4.549317	0.000000	2.074541	0.000000	0.000000	0.000000	0.973691	-0.077374	-0.266734	0.000000	0.000000	4.000000	43.000000	0.000000
2451.877495	-0.000047	0.538241	0.225624	81.804298	119.309517	145.801132	4.570788	0.000000	2.026794	0.000000	0.000000	0.000000	0.973691	-0.077374	-0.266734	0.000000	0.000000	4.000000	43.000000	0.000000
2451.880828	0.003287	0.538009	0.224614	81.804298	119.309517	145.801132	4.570788	0.000000	2.026794	0.000000	0.000000	0.000000	1.000118	-0.069654	-0.302804	0.000000	0.000000	4.000000	43.000000	0.000000
2451.884161	0.003287	0.538009	0.224614	81.804298	119.309517	145.801132	4.570788	0.000000	2.026794	0.000000	0.000000	0.000000	1.000118	-0.069654	-0.302804	0.000000	0.000000	4.000000	43.000000	0.000000
2451.887495	0.003287	0.538009	0.224614	81.709373	120.110954	146.371674	4.592389	0.000000	1.977363	0.000000	0.000000	0.000000	1.000118	-0.069654	-0.302804	0.000000	0.000000	4.000000	43.000000	0.000000
2451.890828	0.006642	0.537748	0.223507	81.709373	120.110954	146.371674	4.592389	0.000000	1.977363	0.000000	0.000000	0.000000	1.006612	-0.078119	-0.332341	0.000000	0.000000	4.000000	43.000000	0.000000
2451.894161	0.006642	0.537748	0.223507	81.709373	120.110954	146.371674	4.592389	0.000000	1.977363	0.000000	0.000000	0.000000	1.006612	-0.078119	-0.332341	0.000000	0.000000	4.000000	43.000000	0.000000
2451.897495	0.006642	0.537748	0.223507	81.582680	120.810379	146.912369	4.613697	0.000000	1.927121	0.000000	0.000000	0.000000	1.006612	-0.078119	-0.332341	0.000000	0.000000	4.000000	43.000000	0.000000
2451.900828	0.010050	0.537514	0.222276	81.582680	120.810379	146.912369	4.613697	0.000000	1.927121	0.000000	0.000000	0.000000	1.022243	-0.070436	-0.369202	0.000000	0.000000	4.000000	43.000000	0.000000
2451.904161	0.010050	0.537514	0.222276	81.582680	120.810379	146.912369	4.613697	0.000000	1.927121	0.000000	0.000000	0.000000	1.022243	-0.070436	-0.369202	0.000000	0.000000	4.000000	43.000000	0.000000
2451.907495	0.010050	0.537514	0.222276	81.431061	121.409904	147.376343	4.634869	0.000000	1.875631	0.000000	0.000000	0.000000	1.022243	-0.070436	-0.369202	0.000000	0.000000	4.000000	43.000000	0.000000
2451.910828	0.013476	0.537308	0.220955	81.431061	121.409904	147.376343	4.634869	0.000000	1.875631	0.000000	0.000000	0.000000	1.027801	-0.061652	-0.396428	0.000000	0.000000	4.000000	43.000000	0.000000
2451.914161	0.013476	0.537308	0.220955	81.431061	121.409904	147.376343	4.634869	0.000000	1.875631	0.000000	0.000000	0.000000	1.027801	-0.061652	-0.396428	0.000000	0.000000	4.000000	43.000000	0.000000
2451.917495	0.013476	0.537308	0.220955	81.274086	121.979820	148.006561	4.655757	0.000000	1.823163	0.000000	0.000000	0.000000	1.027801	-0.061652	-0.396428	0.000000	0.000000	4.000000	43.000000	0.000000
2451.920828	0.016886	0.537128	0.219509	81.274086	121.979820	148.006561	4.655757	0.000000	1.823163	0.000000	0.000000	0.000000	1.023054	-0.054105	-0.433564	0.000000	0.000000	4.000000	43.000000	0.000000
2451.924161	0.016886	0.537128	0.219509	81.274086	121.979820	148.006561	4.655757	0.000000	1.823163	0.000000	0.000000	0.000000	1.023054	-0.054105	-0.433564	0.000000	0.000000	4.000000	43.000000	0.000000
2451.927495	0.016886	0.537128	0.219509	81.133568	122.547935	149.393265	4.676033	0.000000	1.770514	0.000000	0.000000	0.000000	1.023054	-0.054105	-0.433564	0.000000	0.000000	4.000000	43.000000	0.000000
2451.930828	0.020313	0.537000	0.218019	81.133568	122.547935	149.393265	4.676033	0.000000	1.770514	0.000000	0.000000	0.000000	1.028130	-0.038192	-0.446968	0.000000	0.000000	4.000000	43.000000	0.000000
2451.934161	0.020313	0.537000	0.218019	81.133568	122.547935	149.393265	4.676033	0.000000	1.770514	0.000000	0.000000	0.000000	1.028130	-0.038192	-0.446968	0.000000	0.000000	4.000000	43.000000	0.000000
2451.937495	0.020313	0.537000	0.218019	81.098145	123.004684	151.747360	4.696144	0.000000	1.716460	0.000000	0.000000	0.000000	1.028130	-0.038192	-0.446968	0.000000	0.000000	4.000000	43.000000	0.000000
2451.940828	0.023692	0.536889	0.216491	81.098145	123.004684	151.747360	4.696144	0.000000	1.716460	0.000000	0.000000	0.000000	1.013851	-0.033414	-0.458519	0.000000	0.000000	4.000000	43.000000	0.000000
2451.944161	0.023692	0.536889	0.216491	81.098145	123.004684	151.747360	4.696144	0.000000	1.716460	0.000000	0.000000	0.000000	1.013851	-0.033414	-0.458519	0.000000	0.000000	4.000000	43.000000	0.000000
2451.947495	0.023692	0.536889	0.216491	81.185165	122.652397	153.488327	4.715642	0.000000	1.662142	0.000000	0.000000	0.000000	1.013851	-0.033414	-0.458519	0.000000	0.000000	4.000000	43.000000	0.000000
2451.950828	0.027124	0.536862	0.215031	81.185165	122.652397	153.488327	4.715642	0.000000	1.662142	0.000000	0.000000	0.000000	1.029554	-0.008032	-0.438080	0.000000	0.000000	4.000000	43.000000	0.000000
2451.954161	0.027124	0.536862	0.215031	81.185165	122.652397	153.488327	4.715642	0.000000	1.662142	0.000000	0.000000	0.000000	1.029554	-0.008032	-0.438080	0.000000	0.000000	4.000000	43.000000	0.000000
2451.957495	0.027124	0.536862	0.215031	81.381172	121.157639	153.287033	4.735437	0.000000	1.604878	0.000000	0.000000	0.000000	1.029554	-0.008032	-0.438080	0.000000	0.000000	4.000000	43.000000	0.000000
2451.960828	0.030672	0.536916	0.213602	81.381172	121.157639	153.287033	4.735437	0.000000	1.604878	0.000000	0.000000	0.000000	1.064174	0.016110	-0.428581	0.000000	0.000000	4.000000	43.000000	0.000000
2451.964161	0.030672	0.536916	0.213602	81.381172	121.157639	153.287033	4.735437	0.000000	1.604878	0.000000	0.000000	0.000000	1.064174	0.016110	-0.428581	0.000000	0.000000	4.000000	43.000000	0.000000
2451.967495	0.030672	0.536916	0.213602	81.635994	118.822807	151.043243	4.755774	0.000000	1.543572	0.000000	0.000000	0.000000	1.064174	0.016110	-0.428581	0.000000	0.000000	4.000000	43.000000	0.000000
2451.970828	0.034237	0.536952	0.212169	81.635994	118.822807	151.043243	4.755774	0.000000	1.543572	0.000000	0.000000	0.000000	1.069590	0.010875	-0.429835	0.000000	0.000000	4.000000	43.000000	0.000000
2451.974161	0.034237	0.536952	0.212169	81.635994	118.822807	151.043243	4.755774	0.000000	1.543572	0.000000	0.000000	0.000000	1.069590	0.010875	-0.429835	0.000000	0.000000	4.000000	43.000000	0.000000
2451.977495	0.034237	0.536952	0.212169	81.901871	115.929527	147.930283	4.775846	0.000000	1.480301	0.000000	0.000000	0.000000	1.069590	0.010875	-0.429835	0.000000	0.000000	4.000000	43.000000	0.000000
2451.980828	0.037823	0.536995	0.210780	81.901871	115.929527	147.930283	4.775846	0.000000	1.480301	0.000000	0.000000	0.000000	1.075811	0.012967	-0.416773	0.000000	0.000000	4.000000	43.000000	0.000000
2451.984161	0.037823	0.536995	0.210780	81.901871	115.929527	147.930283	4.775846	0.000000	1.480301	0.000000	0.000000	0.000000	1.075811	0.012967	-0.416773	0.000000	0.000000	4.000000	43.000000	0.000000
2451.987495	0.037823	0.536995	0.210780	82.146271	112.740219	144.843079	4.795700	0.000000	1.414662	0.000000	0.000000	0.000000	1.075811	0.012967	-0.416773	0.000000	0.000000	4.000000	43.000000	0.000000
2451.990828	0.041364	0.537094	0.209382	82.146271	112.740219	144.843079	4.795700	0.000000	1.414662	0.000000	0.000000	0.000000	1.062220	0.029721	-0.419584	0.000000	0.000000	4.000000	43.000000	0.000000
2451.994161	0.041364	0.537094	0.209382	82.146271	112.740219	144.843079	4.795700	0.000000	1.414662	0.000000	0.000000	0.000000	1.062220	0.029721	-0.419584	0.000000	0.000000	4.000000	43.000000	0.000000
2451.997495	0.041364	0.537094	0.209382	82.363808	109.329056	141.958496	4.814764	0.000000	1.348352	0.000000	0.000000	0.000000	1.062220	0.029721	-0.419584	0.000000	0.000000	4.000000	43.000000	0.000000
2452.000828	0.044798	0.537290	0.208008	82.363808	109.329056	141.958496	4.814764	0.000000	1.348352	0.000000	0.000000	0.000000	1.030344	0.058523	-0.412149	0.000000	0.000000	4.000000	43.000000	0.000000
2452.004161	0.044798	0.537290	0.208008	82.363808	109.329056	141.958496	4.814764	0.000000	1.348352	0.000000	0.000000	0.000000	1.030344	0.058523	-0.412149	0.000000	0.000000	4.000000	43.000000	0.000000
2452.007495	0.044798	0.537290	0.208008	82.554108	105.891815	139.118011	4.832715	0.000000	1.282524	0.000000	0.000000	0.000000	1.030344	0.058523	-0.412149	0.000000	0.000000	4.000000	43.000000	0.000000
2452.010828	0.048222	0.537544	0.206658	82.554108	105.891815	139.118011	4.832715	0.000000	1.282524	0.000000	0.000000	0.000000	1.027254	0.076279	-0.404939	0.000000	0.000000	4.000000	43.000000	0.000000
2452.014161	0.048222	0.537544	0.206658	82.554108	105.891815	139.118011	4.832715	0.000000	1.282524	0.000000	0.000000	0.000000	1.027254	0.076279	-0.404939	0.000000	0.000000	4.000000	43.000000	0.000000
2452.017495	0.048222	0.537544	0.206658	82.748375	102.587074	135.984085	4.850087	0.000000	1.215178	0.000000	0.000000	0.000000	1.027254	0.076279	-0.404939	0.000000	0.000000	4.000000	43.000000	0.000000
2452.020828	0.051571	0.537889	0.205299	82.748375	102.587074	135.984085	4.850087	0.000000	1.215178	0.000000	0.000000	0.000000	1.004583	0.103690	-0.407594	0.000000	0.000000	4.000000	43.000000	0.000000
2452.024161	0.051571	0.537889	0.205299	82.748375	102.587074	135.984085	4.850087	0.000000	1.215178	0.000000	0.000000	0.000000	1.004583	0.103690	-0.407594	0.000000	0.000000	4.000000	43.000000	0.000000
2452.027495	0.051571	0.537889	0.205299	82.968369	99.403305	132.957504	4.866433	0.000000	1.147967	0.000000	0.000000	0.000000	1.004583	0.103690	-0.407594	0.000000	0.000000	4.000000	43.000000	0.000000
2452.030828	0.054815	0.538238	0.203963	82.968369	99.403305	132.957504	4.866433	0.000000	1.147967	0.000000	0.000000	0.000000	0.973295	0.104402	-0.400805	0.000000	0.000000	4.000000	43.000000	0.000000
2452.034161	0.054815	0.538238	0.203963	82.968369	99.403305	132.957504	4.866433	0.000000	1.147967	0.000000	0.000000	0.000000	0.973295	0.104402	-0.400805	0.000000	0.000000	4.000000	43.000000	0.000000
2452.037495	0.054815	0.538238	0.203963	83.190323	96.395981	130.617249	4.881646	0.000000	1.081449	0.000000	0.000000	0.000000	0.973295	0.104402	-0.400805	0.000000	0.000000	4.000000	43.000000	0.000000
2452.040828	0.057986	0.538640	0.202625	83.190323	96.395981	130.617249	4.881646	0.000000	1.081449	0.000000	0.000000	0.000000	0.951079	0.120806	-0.401411	0.000000	0.000000	4.000000	43.000000	0.000000
2452.044161	0.057986	0.538640	0.202625	83.190323	96.395981	130.617249	4.881646	0.000000	1.081449	0.000000	0.000000	0.000000	0.951079	0.120806	-0.401411	0.000000	0.000000	4.000000	43.000000	0.000000
2452.047495	0.057986	0.538640	0.202625	83.426689	93.587555	128.282501	4.895861	0.000000	1.015160	0.000000	0.000000	0.000000	0.951079	0.120806	-0.401411	0.000000	0.000000	4.000000	43.000000	0.000000
2452.050828	0.061090	0.539090	0.201373	83.426689	93.587555	128.282501	4.895861	0.000000	1.015160	0.000000	0.000000	0.000000	0.931409	0.134874	-0.375719	0.000000	0.000000	4.000000	43.000000	0.000000
2452.054161	0.061090	0.539090	0.201373	83.426689	93.587555	128.282501	4.895861	0.000000	1.015160	0.000000	0.000000	0.000000	0.931409	0.134874	-0.375719	0.000000	0.000000	4.000000	43.000000	0.000000
2452.057495	0.061090	0.539090	0.201373	83.664452	90.996880	125.669418	4.909197	0.000000	0.948568	0.000000	0.000000	0.000000	0.931409	0.134874	-0.375719	0.000000	0.000000	4.000000	43.000000	0.000000
2452.060828	0.064092	0.539558	0.200128	83.664452	90.996880	125.669418	4.909197	0.000000	0.948568	0.000000	0.000000	0.000000	0.900478	0.140382	-0.373443	0.000000	0.000000	4.000000	43.000000	0.000000
2452.064161	0.064092	0.539558	0.200128	83.664452	90.996880	125.669418	4.909197	0.000000	0.948568	0.000000	0.000000	0.000000	0.900478	0.140382	-0.373443	0.000000	0.000000	4.000000	43.000000	0.000000
2452.067495	0.064092	0.539558	0.200128	83.900085	88.642357	123.452049	4.921408	0.000000	0.883029	0.000000	0.000000	0.000000	0.900478	0.140382	-0.373443	0.000000	0.000000	4.000000	43.000000	0.000000
2452.070828	0.066875	0.540073	0.198987	83.900085	88.642357	123.452049	4.921408	0.000000	0.883029	0.000000	0.000000	0.000000	0.834889	0.154518	-0.342228	0.000000	0.000000	4.000000	43.000000	0.000000
2452.074161	0.066875	0.540073	0.198987	83.900085	88.642357	123.452049	4.921408	0.000000	0.883029	0.000000	0.000000	0.000000	0.834889	0.154518	-0.342228	0.000000	0.000000	4.000000	43.000000	0.000000
2452.077495	0.066875	0.540073	0.198987	84.113907	86.464592	121.754585	4.932127	0.000000	0.821047	0.000000	0.000000	0.000000	0.834889	0.154518	-0.342228	0.000000	0.000000	4.000000	43.000000	0.000000
2452.080828	0.069407	0.540631	0.197923	84.113907	86.464592	121.754585	4.932127	0.000000	0.821047	0.000000	0.000000	0.000000	0.759603	0.167400	-0.319291	0.000000	0.000000	4.000000	43.000000	0.000000
2452.084161	0.069407	0.540631	0.197923	84.113907	86.464592	121.754585	4.932127	0.000000	0.821047	0.000000	0.000000	0.000000	0.759603	0.167400	-0.319291	0.000000	0.000000	4.000000	43.000000	0.000000
2452.087495	0.069407	0.540631	0.197923	84.295593	84.636513	121.129456	4.941319	0.000000	0.763786	0.000000	0.000000	0.000000	0.759603	0.167400	-0.319291	0.000000	0.000000	4.000000	43.000000	0.000000
2452.090828	0.071787	0.541200	0.196966	84.295593	84.636513	121.129456	4.941319	0.000000	0.763786	0.000000	0.000000	0.000000	0.714109	0.170850	-0.286982	0.000000	0.000000	4.000000	43.000000	0.000000
2452.094161	0.071787	0.541200	0.196966	84.295593	84.636513	121.129456	4.941319	0.000000	0.763786	0.000000	0.000000	0.000000	0.714109	0.170850	-0.286982	0.000000	0.000000	4.000000	43.000000	0.000000
2452.097495	0.071787	0.541200	0.196966	84.467850	83.120529	120.938408	4.949484	0.000000	0.708949	0.000000	0.000000	0.000000	0.714109	0.170850	-0.286982	0.000000	0.000000	4.000000	43.000000	0.000000
2452.100828	0.074015	0.541797	0.196100	84.467850	83.120529	120.938408	4.949484	0.000000	0.708949	0.000000	0.000000	0.000000	0.668506	0.179107	-0.259881	0.000000	0.000000	4.000000	43.000000	0.000000
2452.104161	0.074015	0.541797	0.196100	84.467850	83.120529	120.938408	4.949484	0.000000	0.708949	0.000000	0.000000	0.000000	0.668506	0.179107	-0.259881	0.000000	0.000000	4.000000	43.000000	0.000000
2452.107495	0.074015	0.541797	0.196100	84.648628	81.885933	120.475525	4.956675	0.000000	0.656791	0.000000	0.000000	0.000000	0.668506	0.179107	-0.259881	0.000000	0.000000	4.000000	43.000000	0.000000
2452.110828	0.076060	0.542438	0.195310	84.648628	81.885933	120.475525	4.956675	0.000000	0.656791	0.000000	0.000000	0.000000	0.613373	0.192176	-0.236986	0.000000	0.000000	4.000000	43.000000	0.000000
2452.114161	0.076060	0.542438	0.195310	84.648628	81.885933	120.475525	4.956675	0.000000	0.656791	0.000000	0.000000	0.000000	0.613373	0.192176	-0.236986	0.000000	0.000000	4.000000	43.000000	0.000000
2452.117495	0.076060	0.542438	0.195310	84.837646	81.089264	119.640709	4.962857	0.000000	0.608317	0.000000	0.000000	0.000000	0.613373	0.192176	-0.236986	0.000000	0.000000	4.000000	43.000000	0.000000
2452.120828	0.077950	0.543046	0.194570	84.837646	81.089264	119.640709	4.962857	0.000000	0.608317	0.000000	0.000000	0.000000	0.567021	0.182433	-0.222060	0.000000	0.000000	4.000000	43.000000	0.000000
2452.124161	0.077950	0.543046	0.194570	84.837646	81.089264	119.640709	4.962857	0.000000	0.608317	0.000000	0.000000	0.000000	0.567021	0.182433	-0.222060	0.000000	0.000000	4.000000	43.000000	0.000000
2452.127495	0.077950	0.543046	0.194570	84.982651	80.638695	118.930695	4.968199	0.000000	0.563027	0.000000	0.000000	0.000000	0.567021	0.182433	-0.222060	0.000000	0.000000	4.000000	43.000000	0.000000
2452.130828	0.079659	0.543662	0.193914	84.982651	80.638695	118.930695	4.968199	0.000000	0.563027	0.000000	0.000000	0.000000	0.512727	0.184834	-0.196779	0.000000	0.000000	4.000000	43.000000	0.000000
2452.134161	0.079659	0.543662	0.193914	84.982651	80.638695	118.930695	4.968199	0.000000	0.563027	0.000000	0.000000	0.000000	0.512727	0.184834	-0.196779	0.000000	0.000000	4.000000	43.000000	0.000000
2452.137495	0.079659	0.543662	0.193914	85.040894	80.371773	118.620293	4.972717	0.000000	0.521617	0.000000	0.000000	0.000000	0.512727	0.184834	-0.196779	0.000000	0.000000	4.000000	43.000000	0.000000
2452.140828	0.081238	0.544237	0.193239	85.040894	80.371773	118.620293	4.972717	0.000000	0.521617	0.000000	0.000000	0.000000	0.473658	0.172461	-0.202490	0.000000	0.000000	4.000000	43.000000	0.000000
2452.144161	0.081238	0.544237	0.193239	85.040894	80.371773	118.620293	4.972717	0.000000	0.521617	0.000000	0.000000	0.000000	0.473658	0.172461	-0.202490	0.000000	0.000000	4.000000	43.000000	0.000000
2452.147495	0.081238	0.544237	0.193239	85.039948	80.248749	118.693993	4.976598	0.000000	0.483187	0.000000	0.000000	0.000000	0.473658	0.172461	-0.202490	0.000000	0.000000	4.000000	43.000000	0.000000
2452.150828	0.082664	0.544816	0.192613	85.039948	80.248749	118.693993	4.976598	0.000000	0.483187	0.000000	0.000000	0.000000	0.427789	0.173560	-0.187790	0.000000	0.000000	4.000000	43.000000	0.000000
2452.154161	0.082664	0.544816	0.192613	85.039948	80.248749	118.693993	4.976598	0.000000	0.483187	0.000000	0.000000	0.000000	0.427789	0.173560	-0.187790	0.000000	0.000000	4.000000	43.000000	0.000000
2452.157495	0.082664	0.544816	0.192613	85.036201	80.148552	119.070473	4.979871	0.000000	0.448208	0.000000	0.000000	0.000000	0.427789	0.173560	-0.187790	0.000000	0.000000	4.000000	43.000000	0.000000
2452.160828	0.083867	0.545389	0.191977	85.036201	80.148552	119.070473	4.979871	0.000000	0.448208	0.000000	0.000000	0.000000	0.361001	0.171976	-0.190754	0.000000	0.000000	4.000000	43.000000	0.000000
2452.164161	0.083867	0.545389	0.191977	85.036201	80.148552	119.070473	4.979871	0.000000	0.448208	0.000000	0.000000	0.000000	0.361001	0.171976	-0.190754	0.000000	0.000000	4.000000	43.000000	0.000000
2452.167495	0.083867	0.545389	0.191977	85.040459	80.043594	119.495705	4.982439	0.000000	0.418694	0.000000	0.000000	0.000000	0.361001	0.171976	-0.190754	0.000000	0.000000	4.000000	43.000000	0.000000
2452.170828	0.084820	0.545941	0.191356	85.040459	80.043594	119.495705	4.982439	0.000000	0.418694	0.000000	0.000000	0.000000	0.285864	0.165630	-0.186342	0.000000	0.000000	4.000000	43.000000	0.000000
2452.174161	0.084820	0.545941	0.191356	85.040459	80.043594	119.495705	4.982439	0.000000	0.418694	0.000000	0.000000	0.000000	0.285864	0.165630	-0.186342	0.000000	0.000000	4.000000	43.000000	0.000000
2452.177495	0.084820	0.545941	0.191356	85.052803	79.933060	119.601898	4.984342	0.000000	0.395393	0.000000	0.000000	0.000000	0.285864	0.165630	-0.186342	0.000000	0.000000	4.000000	43.000000	0.000000
2452.180828	0.085553	0.546508	0.190742	85.052803	79.933060	119.601898	4.984342	0.000000	0.395393	0.000000	0.000000	0.000000	0.219952	0.170026	-0.184263	0.000000	0.000000	4.000000	43.000000	0.000000
2452.184161	0.085553	0.546508	0.190742	85.052803	79.933060	119.601898	4.984342	0.000000	0.395393	0.000000	0.000000	0.000000	0.219952	0.170026	-0.184263	0.000000	0.000000	4.000000	43.000000	0.000000
2452.187495	0.085553	0.546508	0.190742	85.053551	79.868324	119.508972	4.985721	0.000000	0.377612	0.000000	0.000000	0.000000	0.219952	0.170026	-0.184263	0.000000	0.000000	4.000000	43.000000	0.000000
2452.190828	0.085553	0.546508	0.190742	85.053551	79.868324	119.508972	4.985721	0.000000	0.377612	0.000000	0.000000	0.000000	0.219952	0.170026	-0.184263	0.000000	0.000000	4.000000	43.000000	0.000000
2452.194161	0.086038	0.547018	0.190149	85.053551	79.868324	119.508972	4.985721	0.000000	0.377612	0.000000	0.000000	0.000000	0.145367	0.152977	-0.177841	0.000000	0.000000	4.000000	43.000000	0.000000
2452.197495	0.086038	0.547018	0.190149	85.051575	79.831963	119.439728	4.985721	0.000000	0.377612	0.000000	0.000000	0.000000	0.145367	0.152977	-0.177841	0.000000	0.000000	4.000000	43.000000	0.000000
2452.200828	0.086305	0.547471	0.189574	85.051575	79.831963	119.439728	4.985721	0.000000	0.377612	0.000000	0.000000	0.000000	0.080194	0.135957	-0.172446	0.000000	0.000000	4.000000	43.000000	0.000000
2452.204161	0.086305	0.547471	0.189574	85.051575	79.831963	119.439728	4.985721	0.000000	0.377612	0.000000	0.000000	0.000000	0.080194	0.135957	-0.172446	0.000000	0.000000	4.000000	43.000000	0.000000
2452.207495	0.086305	0.547471	0.189574	85.049828	79.853546	119.446381	4.987005	0.000000	0.360257	0.000000	0.000000	0.000000	0.080194	0.135957	-0.172446	0.000000	0.000000	4.000000	43.000000	0.000000
2452.210828	0.086305	0.547471	0.189574	85.049828	79.853546	119.446381	4.987005	0.000000	0.360257	0.000000	0.000000	0.000000	0.080194	0.135957	-0.172446	0.000000	0.000000	4.000000	43.000000	0.000000
2452.214161	0.086419	0.547888	0.189024	85.049828	79.853546	119.446381	4.987005	0.000000	0.360257	0.000000	0.000000	0.000000	0.034179	0.125030	-0.165045	0.000000	0.000000	4.000000	43.000000	0.000000
2452.217495	0.086419	0.547888	0.189024	85.049828	79.856331	119.446442	4.987005	0.000000	0.360257	0.000000	0.000000	0.000000	0.034179	0.125030	-0.165045	0.000000	0.000000	4.000000	43.000000	0.000000
2452.220828	0.086350	0.548268	0.188503	85.049828	79.856331	119.446442	4.987005	0.000000	0.360257	0.000000	0.000000	0.000000	-0.020910	0.114114	-0.156362	0.000000	0.000000	4.000000	43.000000	0.000000
2452.224161	0.086350	0.548268	0.188503	85.049828	79.856331	119.446442	4.987005	0.000000	0.360257	0.000000	0.000000	0.000000	-0.020910	0.114114	-0.156362	0.000000	0.000000	4.000000	43.000000	0.000000
2452.227495	0.086350	0.548268	0.188503	85.052719	79.954193	119.550125	4.986941	0.000000	0.361130	0.000000	0.000000	0.000000	-0.020910	0.114114	-0.156362	0.000000	0.000000	4.000000	43.000000	0.000000
2452.230828	0.086350	0.548268	0.188503	85.052719	79.954193	119.550125	4.986941	0.000000	0.361130	0.000000	0.000000	0.000000	-0.020910	0.114114	-0.156362	0.000000	0.000000	4.000000	43.000000	0.000000
2452.234161	0.086189	0.548612	0.187998	85.052719	79.954193	119.550125	4.986941	0.000000	0.361130	0.000000	0.000000	0.000000	-0.048298	0.103230	-0.151363	0.000000	0.000000	4.000000	43.000000	0.000000
2452.237495	0.086189	0.548612	0.187998	85.057320	80.030655	119.647331	4.986941	0.000000	0.361130	0.000000	0.000000	0.000000	-0.048298	0.103230	-0.151363	0.000000	0.000000	4.000000	43.000000	0.000000
2452.240828	0.085876	0.548884	0.187524	85.057320	80.030655	119.647331	4.986941	0.000000	0.361130	0.000000	0.000000	0.000000	-0.093785	0.081702	-0.142430	0.000000	0.000000	4.000000	43.000000	0.000000
2452.244161	0.085876	0.548884	0.187524	85.057320	80.030655	119.647331	4.986941	0.000000	0.361130	0.000000	0.000000	0.000000	-0.093785	0.081702	-0.142430	0.000000	0.000000	4.000000	43.000000	0.000000
2452.247495	0.085876	0.548884	0.187524	85.061089	80.133492	119.786041	4.985878	0.000000	0.375531	0.000000	0.000000	0.000000	-0.093785	0.081702	-0.142430	0.000000	0.000000	4.000000	43.000000	0.000000
2452.250828	0.085876	0.548884	0.187524	85.061089	80.133492	119.786041	4.985878	0.000000	0.375531	0.000000	0.000000	0.000000	-0.093785	0.081702	-0.142430	0.000000	0.000000	4.000000	43.000000	0.000000
2452.254161	0.085416	0.549126	0.187108	85.061089	80.133492	119.786041	4.985878	0.000000	0.375531	0.000000	0.000000	0.000000	-0.138008	0.072366	-0.124786	0.000000	0.000000	4.000000	43.000000	0.000000
2452.257495	0.085416	0.549126	0.187108	85.066643	80.294823	119.994392	4.985878	0.000000	0.375531	0.000000	0.000000	0.000000	-0.138008	0.072366	-0.124786	0.000000	0.000000	4.000000	43.000000	0.000000
2452.260828	0.084807	0.549316	0.186736	85.066643	80.294823	119.994392	4.985878	0.000000	0.375531	0.000000	0.000000	0.000000	-0.182736	0.056964	-0.111590	0.000000	0.000000	4.000000	43.000000	0.000000
2452.264161	0.084807	0.549316	0.186736	85.066643	80.294823	119.994392	4.985878	0.000000	0.375531	0.000000	0.000000	0.000000	-0.182736	0.056964	-0.111590	0.000000	0.000000	4.000000	43.000000	0.000000
2452.267495	0.084807	0.549316	0.186736	85.072166	80.368668	120.127197	4.983532	0.000000	0.405471	0.000000	0.000000	0.000000	-0.182736	0.056964	-0.111590	0.000000	0.000000	4.000000	43.000000	0.000000
2452.270828	0.084807	0.549316	0.186736	85.072166	80.368668	120.127197	4.983532	0.000000	0.405471	0.000000	0.000000	0.000000	-0.182736	0.056964	-0.111590	0.000000	0.000000	4.000000	43.000000	0.000000
2452.274161	0.084051	0.549474	0.186422	85.072166	80.368668	120.127197	4.983532	0.000000	0.405471	0.000000	0.000000	0.000000	-0.226833	0.047693	-0.094108	0.000000	0.000000	4.000000	43.000000	0.000000
2452.277495	0.084051	0.549474	0.186422	85.075783	80.431358	120.266563	4.983532	0.000000	0.405471	0.000000	0.000000	0.000000	-0.226833	0.047693	-0.094108	0.000000	0.000000	4.000000	43.000000	0.000000
2452.280828	0.083152	0.549608	0.186200	85.075783	80.431358	120.266563	4.983532	0.000000	0.405471	0.000000	0.000000	0.000000	-0.269567	0.039938	-0.066502	0.000000	0.000000	4.000000	43.000000	0.000000
2452.284161	0.083152	0.549608	0.186200	85.075783	80.431358	120.266563	4.983532	0.000000	0.405471	0.000000	0.000000	0.000000	-0.269567	0.039938	-0.066502	0.000000	0.000000	4.000000	43.000000	0.000000
2452.287495	0.083152	0.549608	0.186200	85.080360	80.512947	120.441261	4.979657	0.000000	0.450572	0.000000	0.000000	0.000000	-0.269567	0.039938	-0.066502	0.000000	0.000000	4.000000	43.000000	0.000000
2452.290828	0.082051	0.549680	0.186083	85.080360	80.512947	120.441261	4.979657	0.000000	0.450572	0.000000	0.000000	0.000000	-0.330464	0.021561	-0.035194	0.000000	0.000000	4.000000	43.000000	0.000000
2452.294161	0.082051	0.549680	0.186083	85.080360	80.512947	120.441261	4.979657	0.000000	0.450572	0.000000	0.000000	0.000000	-0.330464	0.021561	-0.035194	0.000000	0.000000	4.000000	43.000000	0.000000
2452.297495	0.082051	0.549680	0.186083	85.083107	80.508659	120.546150	4.976900	0.000000	0.480068	0.000000	0.000000	0.000000	-0.330464	0.021561	-0.035194	0.000000	0.000000	4.000000	43.000000	0.000000
2452.300828	0.080807	0.549690	0.186061	85.083107	80.508659	120.546150	4.976900	0.000000	0.480068	0.000000	0.000000	0.000000	-0.373121	0.003237	-0.006477	0.000000	0.000000	4.000000	43.000000	0.000000
2452.304161	0.080807	0.549690	0.186061	85.083107	80.508659	120.546150	4.976900	0.000000	0.480068	0.000000	0.000000	0.000000	-0.373121	0.003237	-0.006477	0.000000	0.000000	4.000000	43.000000	0.000000
2452.307495	0.080807	0.549690	0.186061	85.086617	80.525688	120.686096	4.973608	0.000000	0.513053	0.000000	0.000000	0.000000	-0.373121	0.003237	-0.006477	0.000000	0.000000	4.000000	43.000000	0.000000
2452.310828	0.079390	0.549640	0.186139	85.086617	80.525688	120.686096	4.973608	0.000000	0.513053	0.000000	0.000000	0.000000	-0.425063	-0.015051	0.023150	0.000000	0.000000	4.000000	43.000000	0.000000
2452.314161	0.079390	0.549640	0.186139	85.086617	80.525688	120.686096	4.973608	0.000000	0.513053	0.000000	0.000000	0.000000	-0.425063	-0.015051	0.023150	0.000000	0.000000	4.000000	43.000000	0.000000
2452.317495	0.079390	0.549640	0.186139	85.091042	80.564430	120.861465	4.969629	0.000000	0.550258	0.000000	0.000000	0.000000	-0.425063	-0.015051	0.023150	0.000000	0.000000	4.000000	43.000000	0.000000
2452.320828	0.077858	0.549544	0.186286	85.091042	80.564430	120.861465	4.969629	0.000000	0.550258	0.000000	0.000000	0.000000	-0.459562	-0.028779	0.044319	0.000000	0.000000	4.000000	43.000000	0.000000
2452.324161	0.077858	0.549544	0.186286	85.091042	80.564430	120.861465	4.969629	0.000000	0.550258	0.000000	0.000000	0.000000	-0.459562	-0.028779	0.044319	0.000000	0.000000	4.000000	43.000000	0.000000
2452.327495	0.077858	0.549544	0.186286	85.095032	80.578560	121.028320	4.965051	0.000000	0.590144	0.000000	0.000000	0.000000	-0.459562	-0.028779	0.044319	0.000000	0.000000	4.000000	43.000000	0.000000
2452.330828	0.076148	0.549382	0.186496	85.095032	80.578560	121.028320	4.965051	0.000000	0.590144	0.000000	0.000000	0.000000	-0.513063	-0.048549	0.063025	0.000000	0.000000	4.000000	43.000000	0.000000
2452.334161	0.076148	0.549382	0.186496	85.095032	80.578560	121.028320	4.965051	0.000000	0.590144	0.000000	0.000000	0.000000	-0.513063	-0.048549	0.063025	0.000000	0.000000	4.000000	43.000000	0.000000
2452.337495	0.076148	0.549382	0.186496	85.099312	80.668228	121.232895	4.959601	0.000000	0.634313	0.000000	0.000000	0.000000	-0.513063	-0.048549	0.063025	0.000000	0.000000	4.000000	43.000000	0.000000
2452.340828	0.074315	0.549185	0.186721	85.099312	80.668228	121.232895	4.959601	0.000000	0.634313	0.000000	0.000000	0.000000	-0.549739	-0.059162	0.067380	0.000000	0.000000	4.000000	43.000000	0.000000
2452.344161	0.074315	0.549185	0.186721	85.099312	80.668228	121.232895	4.959601	0.000000	0.634313	0.000000	0.000000	0.000000	-0.549739	-0.059162	0.067380	0.000000	0.000000	4.000000	43.000000	0.000000
2452.347495	0.074315	0.549185	0.186721	85.106155	80.780815	121.140152	4.953357	0.000000	0.681364	0.000000	0.000000	0.000000	-0.549739	-0.059162	0.067380	0.000000	0.000000	4.000000	43.000000	0.000000
2452.350828	0.072421	0.548897	0.186942	85.106155	80.780815	121.140152	4.953357	0.000000	0.681364	0.000000	0.000000	0.000000	-0.568446	-0.086455	0.066452	0.000000	0.000000	4.000000	43.000000	0.000000
2452.354161	0.072421	0.548897	0.186942	85.106155	80.780815	121.140152	4.953357	0.000000	0.681364	0.000000	0.000000	0.000000	-0.568446	-0.086455	0.066452	0.000000	0.000000	4.000000	43.000000	0.000000
2452.357495	0.072421	0.548897	0.186942	85.115768	81.018623	121.013603	4.946460	0.000000	0.729746	0.000000	0.000000	0.000000	-0.568446	-0.086455	0.066452	0.000000	0.000000	4.000000	43.000000	0.000000
2452.360828	0.070404	0.548538	0.187182	85.115768	81.018623	121.013603	4.946460	0.000000	0.729746	0.000000	0.000000	0.000000	-0.605027	-0.107701	0.071732	0.000000	0.000000	4.000000	43.000000	0.000000
2452.364161	0.070404	0.548538	0.187182	85.115768	81.018623	121.013603	4.946460	0.000000	0.729746	0.000000	0.000000	0.000000	-0.605027	-0.107701	0.071732	0.000000	0.000000	4.000000	43.000000	0.000000
2452.367495	0.070404	0.548538	0.187182	85.125000	81.325142	121.005424	4.938647	0.000000	0.780873	0.000000	0.000000	0.000000	-0.605027	-0.107701	0.071732	0.000000	0.000000	4.000000	43.000000	0.000000
2452.370828	0.068322	0.548139	0.187391	85.125000	81.325142	121.005424	4.938647	0.000000	0.780873	0.000000	0.000000	0.000000	-0.624565	-0.119771	0.062897	0.000000	0.000000	4.000000	43.000000	0.000000
2452.374161	0.068322	0.548139	0.187391	85.125000	81.325142	121.005424	4.938647	0.000000	0.780873	0.000000	0.000000	0.000000	-0.624565	-0.119771	0.062897	0.000000	0.000000	4.000000	43.000000	0.000000
2452.377495	0.068322	0.548139	0.187391	85.137917	81.725494	121.196693	4.930053	0.000000	0.833414	0.000000	0.000000	0.000000	-0.624565	-0.119771	0.062897	0.000000	0.000000	4.000000	43.000000	0.000000
2452.380828	0.066113	0.547644	0.187567	85.137917	81.725494	121.196693	4.930053	0.000000	0.833414	0.000000	0.000000	0.000000	-0.662697	-0.148500	0.052798	0.000000	0.000000	4.000000	43.000000	0.000000
2452.384161	0.066113	0.547644	0.187567	85.137917	81.725494	121.196693	4.930053	0.000000	0.833414	0.000000	0.000000	0.000000	-0.662697	-0.148500	0.052798	0.000000	0.000000	4.000000	43.000000	0.000000
2452.387495	0.066113	0.547644	0.187567	85.149536	82.166550	121.417381	4.920344	0.000000	0.888940	0.000000	0.000000	0.000000	-0.662697	-0.148500	0.052798	0.000000	0.000000	4.000000	43.000000	0.000000
2452.390828	0.063782	0.547114	0.187752	85.149536	82.166550	121.417381	4.920344	0.000000	0.888940	0.000000	0.000000	0.000000	-0.699422	-0.159059	0.055507	0.000000	0.000000	4.000000	43.000000	0.000000
2452.394161	0.063782	0.547114	0.187752	85.149536	82.166550	121.417381	4.920344	0.000000	0.888940	0.000000	0.000000	0.000000	-0.699422	-0.159059	0.055507	0.000000	0.000000	4.000000	43.000000	0.000000
2452.397495	0.063782	0.547114	0.187752	85.160172	82.678169	121.502998	4.909487	0.000000	0.947068	0.000000	0.000000	0.000000	-0.699422	-0.159059	0.055507	0.000000	0.000000	4.000000	43.000000	0.000000
2452.400828	0.061328	0.546513	0.187950	85.160172	82.678169	121.502998	4.909487	0.000000	0.947068	0.000000	0.000000	0.000000	-0.736051	-0.180289	0.059256	0.000000	0.000000	4.000000	43.000000	0.000000
2452.404161	0.061328	0.546513	0.187950	85.160172	82.678169	121.502998	4.909487	0.000000	0.947068	0.000000	0.000000	0.000000	-0.736051	-0.180289	0.059256	0.000000	0.000000	4.000000	43.000000	0.000000
2452.407495	0.061328	0.546513	0.187950	85.156731	83.282578	121.461693	4.897407	0.000000	1.007675	0.000000	0.000000	0.000000	-0.736051	-0.180289	0.059256	0.000000	0.000000	4.000000	43.000000	0.000000
2452.410828	0.058815	0.545826	0.188172	85.156731	83.282578	121.461693	4.897407	0.000000	1.007675	0.000000	0.000000	0.000000	-0.753822	-0.206058	0.066748	0.000000	0.000000	4.000000	43.000000	0.000000
2452.414161	0.058815	0.545826	0.188172	85.156731	83.282578	121.461693	4.897407	0.000000	1.007675	0.000000	0.000000	0.000000	-0.753822	-0.206058	0.066748	0.000000	0.000000	4.000000	43.000000	0.000000
2452.417495	0.058815	0.545826	0.188172	85.118172	83.966949	121.463402	4.884381	0.000000	1.069030	0.000000	0.000000	0.000000	-0.753822	-0.206058	0.066748	0.000000	0.000000	4.000000	43.000000	0.000000
2452.420828	0.056211	0.545068	0.188402	85.118172	83.966949	121.463402	4.884381	0.000000	1.069030	0.000000	0.000000	0.000000	-0.781412	-0.227282	0.068863	0.000000	0.000000	4.000000	43.000000	0.000000
2452.424161	0.056211	0.545068	0.188402	85.118172	83.966949	121.463402	4.884381	0.000000	1.069030	0.000000	0.000000	0.000000	-0.781412	-0.227282	0.068863	0.000000	0.000000	4.000000	43.000000	0.000000
2452.427495	0.056211	0.545068	0.188402	85.035683	84.756386	121.660042	4.870183	0.000000	1.131956	0.000000	0.000000	0.000000	-0.781412	-0.227282	0.068863	0.000000	0.000000	4.000000	43.000000	0.000000
2452.430828	0.053518	0.544229	0.188691	85.035683	84.756386	121.660042	4.870183	0.000000	1.131956	0.000000	0.000000	0.000000	-0.807713	-0.251707	0.086803	0.000000	0.000000	4.000000	43.000000	0.000000
2452.434161	0.053518	0.544229	0.188691	85.035683	84.756386	121.660042	4.870183	0.000000	1.131956	0.000000	0.000000	0.000000	-0.807713	-0.251707	0.086803	0.000000	0.000000	4.000000	43.000000	0.000000
2452.437495	0.053518	0.544229	0.188691	84.920860	85.574303	121.943893	4.854867	0.000000	1.195938	0.000000	0.000000	0.000000	-0.807713	-0.251707	0.086803	0.000000	0.000000	4.000000	43.000000	0.000000
2452.440828	0.050796	0.543339	0.188995	84.920860	85.574303	121.943893	4.854867	0.000000	1.195938	0.000000	0.000000	0.000000	-0.816799	-0.266957	0.091120	0.000000	0.000000	4.000000	43.000000	0.000000
2452.444161	0.050796	0.543339	0.188995	84.920860	85.574303	121.943893	4.854867	0.000000	1.195938	0.000000	0.000000	0.000000	-0.816799	-0.266957	0.091120	0.000000	0.000000	4.000000	43.000000	0.000000
2452.447495	0.050796	0.543339	0.188995	84.782784	86.390625	122.525208	4.838702	0.000000	1.259747	0.000000	0.000000	0.000000	-0.816799	-0.266957	0.091120	0.000000	0.000000	4.000000	43.000000	0.000000
2452.450828	0.048042	0.542398	0.189312	84.782784	86.390625	122.525208	4.838702	0.000000	1.259747	0.000000	0.000000	0.000000	-0.825976	-0.282245	0.095261	0.000000	0.000000	4.000000	43.000000	0.000000
2452.454161	0.048042	0.542398	0.189312	84.782784	86.390625	122.525208	4.838702	0.000000	1.259747	0.000000	0.000000	0.000000	-0.825976	-0.282245	0.095261	0.000000	0.000000	4.000000	43.000000	0.000000
2452.457495	0.048042	0.542398	0.189312	84.617622	87.197472	122.938858	4.821698	0.000000	1.323339	0.000000	0.000000	0.000000	-0.825976	-0.282245	0.095261	0.000000	0.000000	4.000000	43.000000	0.000000
2452.460828	0.045290	0.541427	0.189656	84.617622	87.197472	122.938858	4.821698	0.000000	1.323339	0.000000	0.000000	0.000000	-0.825719	-0.291546	0.103068	0.000000	0.000000	4.000000	43.000000	0.000000
2452.464161	0.045290	0.541427	0.189656	84.617622	87.197472	122.938858	4.821698	0.000000	1.323339	0.000000	0.000000	0.000000	-0.825719	-0.291546	0.103068	0.000000	0.000000	4.000000	43.000000	0.000000
2452.467495	0.045290	0.541427	0.189656	84.413666	87.915932	122.805672	4.804106	0.000000	1.385842	0.000000	0.000000	0.000000	-0.825719	-0.291546	0.103068	0.000000	0.000000	4.000000	43.000000	0.000000
2452.470828	0.042598	0.540404	0.190006	84.413666	87.915932	122.805672	4.804106	0.000000	1.385842	0.000000	0.000000	0.000000	-0.807456	-0.306910	0.105135	0.000000	0.000000	4.000000	43.000000	0.000000
2452.474161	0.042598	0.540404	0.190006	84.413666	87.915932	122.805672	4.804106	0.000000	1.385842	0.000000	0.000000	0.000000	-0.807456	-0.306910	0.105135	0.000000	0.000000	4.000000	43.000000	0.000000
2452.477495	0.042598	0.540404	0.190006	84.168274	88.627808	122.399612	4.786351	0.000000	1.445974	0.000000	0.000000	0.000000	-0.807456	-0.306910	0.105135	0.000000	0.000000	4.000000	43.000000	0.000000
2452.480828	0.039874	0.539345	0.190350	84.168274	88.627808	122.399612	4.786351	0.000000	1.445974	0.000000	0.000000	0.000000	-0.817267	-0.317627	0.103204	0.000000	0.000000	4.000000	43.000000	0.000000
2452.484161	0.039874	0.539345	0.190350	84.168274	88.627808	122.399612	4.786351	0.000000	1.445974	0.000000	0.000000	0.000000	-0.817267	-0.317627	0.103204	0.000000	0.000000	4.000000	43.000000	0.000000
2452.487495	0.039874	0.539345	0.190350	83.864838	89.303825	122.276039	4.767804	0.000000	1.506003	0.000000	0.000000	0.000000	-0.817267	-0.317627	0.103204	0.000000	0.000000	4.000000	43.000000	0.000000
2452.490828	0.037180	0.538199	0.190708	83.864838	89.303825	122.276039	4.767804	0.000000	1.506003	0.000000	0.000000	0.000000	-0.808225	-0.343652	0.107219	0.000000	0.000000	4.000000	43.000000	0.000000
2452.494161	0.037180	0.538199	0.190708	83.864838	89.303825	122.276039	4.767804	0.000000	1.506003	0.000000	0.000000	0.000000	-0.808225	-0.343652	0.107219	0.000000	0.000000	4.000000	43.000000	0.000000
2452.497495	0.037180	0.538199	0.190708	83.515602	89.846809	122.518982	4.748984	0.000000	1.564335	0.000000	0.000000	0.000000	-0.808225	-0.343652	0.107219	0.000000	0.000000	4.000000	43.000000	0.000000
2452.500828	0.034486	0.537042	0.191106	83.515602	89.846809	122.518982	4.748984	0.000000	1.564335	0.000000	0.000000	0.000000	-0.808082	-0.347212	0.119469	0.000000	0.000000	4.000000	43.000000	0.000000
2452.504161	0.034486	0.537042	0.191106	83.515602	89.846809	122.518982	4.748984	0.000000	1.564335	0.000000	0.000000	0.000000	-0.808082	-0.347212	0.119469	0.000000	0.000000	4.000000	43.000000	0.000000
2452.507495	0.034486	0.537042	0.191106	83.134583	90.355263	122.949516	4.729795	0.000000	1.621433	0.000000	0.000000	0.000000	-0.808082	-0.347212	0.119469	0.000000	0.000000	4.000000	43.000000	0.000000
2452.510828	0.031788	0.535824	0.191445	83.134583	90.355263	122.949516	4.729795	0.000000	1.621433	0.000000	0.000000	0.000000	-0.809585	-0.365250	0.101842	0.000000	0.000000	4.000000	43.000000	0.000000
2452.514161	0.031788	0.535824	0.191445	83.134583	90.355263	122.949516	4.729795	0.000000	1.621433	0.000000	0.000000	0.000000	-0.809585	-0.365250	0.101842	0.000000	0.000000	4.000000	43.000000	0.000000
2452.517495	0.031788	0.535824	0.191445	82.752129	90.868599	123.470413	4.709965	0.000000	1.678163	0.000000	0.000000	0.000000	-0.809585	-0.365250	0.101842	0.000000	0.000000	4.000000	43.000000	0.000000
2452.520828	0.029057	0.534555	0.191796	82.752129	90.868599	123.470413	4.709965	0.000000	1.678163	0.000000	0.000000	0.000000	-0.819211	-0.380754	0.105294	0.000000	0.000000	4.000000	43.000000	0.000000
2452.524161	0.029057	0.534555	0.191796	82.752129	90.868599	123.470413	4.709965	0.000000	1.678163	0.000000	0.000000	0.000000	-0.819211	-0.380754	0.105294	0.000000	0.000000	4.000000	43.000000	0.000000
2452.527495	0.029057	0.534555	0.191796	82.377251	91.550171	123.682419	4.689483	0.000000	1.734575	0.000000	0.000000	0.000000	-0.819211	-0.380754	0.105294	0.000000	0.000000	4.000000	43.000000	0.000000
2452.530828	0.026352	0.533242	0.192067	82.377251	91.550171	123.682419	4.689483	0.000000	1.734575	0.000000	0.000000	0.000000	-0.811506	-0.393994	0.081188	0.000000	0.000000	4.000000	43.000000	0.000000
2452.534161	0.026352	0.533242	0.192067	82.377251	91.550171	123.682419	4.689483	0.000000	1.734575	0.000000	0.000000	0.000000	-0.811506	-0.393994	0.081188	0.000000	0.000000	4.000000	43.000000	0.000000
2452.537495	0.026352	0.533242	0.192067	82.024567	92.439964	123.724121	4.668551	0.000000	1.790149	0.000000	0.000000	0.000000	-0.811506	-0.393994	0.081188	0.000000	0.000000	4.000000	43.000000	0.000000
2452.540828	0.023676	0.531873	0.192311	82.024567	92.439964	123.724121	4.668551	0.000000	1.790149	0.000000	0.000000	0.000000	-0.802933	-0.410664	0.073308	0.000000	0.000000	4.000000	43.000000	0.000000
2452.544161	0.023676	0.531873	0.192311	82.024567	92.439964	123.724121	4.668551	0.000000	1.790149	0.000000	0.000000	0.000000	-0.802933	-0.410664	0.073308	0.000000	0.000000	4.000000	43.000000	0.000000
2452.547495	0.023676	0.531873	0.192311	81.669868	93.402756	123.849182	4.647368	0.000000	1.844441	0.000000	0.000000	0.000000	-0.802933	-0.410664	0.073308	0.000000	0.000000	4.000000	43.000000	0.000000
2452.550828	0.021026	0.530476	0.192456	81.669868	93.402756	123.849182	4.647368	0.000000	1.844441	0.000000	0.000000	0.000000	-0.795002	-0.419019	0.043436	0.000000	0.000000	4.000000	43.000000	0.000000
2452.554161	0.021026	0.530476	0.192456	81.669868	93.402756	123.849182	4.647368	0.000000	1.844441	0.000000	0.000000	0.000000	-0.795002	-0.419019	0.043436	0.000000	0.000000	4.000000	43.000000	0.000000
2452.557495	0.021026	0.530476	0.192456	81.309975	94.194542	124.039391	4.625692	0.000000	1.898150	0.000000	0.000000	0.000000	-0.795002	-0.419019	0.043436	0.000000	0.000000	4.000000	43.000000	0.000000
2452.560828	0.018466	0.529056	0.192535	81.309975	94.194542	124.039391	4.625692	0.000000	1.898150	0.000000	0.000000	0.000000	-0.767930	-0.426017	0.023477	0.000000	0.000000	4.000000	43.000000	0.000000
2452.564161	0.018466	0.529056	0.192535	81.309975	94.194542	124.039391	4.625692	0.000000	1.898150	0.000000	0.000000	0.000000	-0.767930	-0.426017	0.023477	0.000000	0.000000	4.000000	43.000000	0.000000
2452.567495	0.018466	0.529056	0.192535	80.960236	94.781288	124.216797	4.604174	0.000000	1.949765	0.000000	0.000000	0.000000	-0.767930	-0.426017	0.023477	0.000000	0.000000	4.000000	43.000000	0.000000
2452.570828	0.015967	0.527633	0.192563	80.960236	94.781288	124.216797	4.604174	0.000000	1.949765	0.000000	0.000000	0.000000	-0.749789	-0.427050	0.008641	0.000000	0.000000	4.000000	43.000000	0.000000
2452.574161	0.015967	0.527633	0.192563	80.960236	94.781288	124.216797	4.604174	0.000000	1.949765	0.000000	0.000000	0.000000	-0.749789	-0.427050	0.008641	0.000000	0.000000	4.000000	43.000000	0.000000
2452.577495	0.015967	0.527633	0.192563	80.653168	95.155930	124.274979	4.582647	0.000000	1.999837	0.000000	0.000000	0.000000	-0.749789	-0.427050	0.008641	0.000000	0.000000	4.000000	43.000000	0.000000
2452.580828	0.013528	0.526222	0.192524	80.653168	95.155930	124.274979	4.582647	0.000000	1.999837	0.000000	0.000000	0.000000	-0.731623	-0.423255	-0.011774	0.000000	0.000000	4.000000	43.000000	0.000000
2452.584161	0.013528	0.526222	0.192524	80.653168	95.155930	124.274979	4.582647	0.000000	1.999837	0.000000	0.000000	0.000000	-0.731623	-0.423255	-0.011774	0.000000	0.000000	4.000000	43.000000	0.000000
2452.587495	0.013528	0.526222	0.192524	80.380821	95.542702	124.466446	4.561058	0.000000	2.048598	0.000000	0.000000	0.000000	-0.731623	-0.423255	-0.011774	0.000000	0.000000	4.000000	43.000000	0.000000
2452.590828	0.011243	0.524840	0.192397	80.380821	95.542702	124.466446	4.561058	0.000000	2.048598	0.000000	0.000000	0.000000	-0.685605	-0.414553	-0.038227	0.000000	0.000000	4.000000	43.000000	0.000000
2452.594161	0.011243	0.524840	0.192397	80.380821	95.542702	124.466446	4.561058	0.000000	2.048598	0.000000	0.000000	0.000000	-0.685605	-0.414553	-0.038227	0.000000	0.000000	4.000000	43.000000	0.000000
2452.597495	0.011243	0.524840	0.192397	80.142776	95.915428	124.758049	4.540165	0.000000	2.094494	0.000000	0.000000	0.000000	-0.685605	-0.414553	-0.038227	0.000000	0.000000	4.000000	43.000000	0.000000
2452.600828	0.009080	0.523504	0.192164	80.142776	95.915428	124.758049	4.540165	0.000000	2.094494	0.000000	0.000000	0.000000	-0.648691	-0.400973	-0.069805	0.000000	0.000000	4.000000	43.000000	0.000000
2452.604161	0.009080	0.523504	0.192164	80.142776	95.915428	124.758049	4.540165	0.000000	2.094494	0.000000	0.000000	0.000000	-0.648691	-0.400973	-0.069805	0.000000	0.000000	4.000000	43.000000	0.000000
2452.607495	0.009080	0.523504	0.192164	79.927055	96.322433	125.217438	4.519646	0.000000	2.138409	0.000000	0.000000	0.000000	-0.648691	-0.400973	-0.069805	0.000000	0.000000	4.000000	43.000000	0.000000
2452.610828	0.007135	0.522220	0.191896	79.927055	96.322433	125.217438	4.519646	0.000000	2.138409	0.000000	0.000000	0.000000	-0.583567	-0.385108	-0.080389	0.000000	0.000000	4.000000	43.000000	0.000000
2452.614161	0.007135	0.522220	0.191896	79.927055	96.322433	125.217438	4.519646	0.000000	2.138409	0.000000	0.000000	0.000000	-0.583567	-0.385108	-0.080389	0.000000	0.000000	4.000000	43.000000	0.000000
2452.617495	0.007135	0.522220	0.191896	79.748055	96.770782	125.760025	4.500685	0.000000	2.178035	0.000000	0.000000	0.000000	-0.583567	-0.385108	-0.080389	0.000000	0.000000	4.000000	43.000000	0.000000
2452.620828	0.005375	0.520979	0.191491	79.748055	96.770782	125.760025	4.500685	0.000000	2.178035	0.000000	0.000000	0.000000	-0.527946	-0.372378	-0.121599	0.000000	0.000000	4.000000	43.000000	0.000000
2452.624161	0.005375	0.520979	0.191491	79.748055	96.770782	125.760025	4.500685	0.000000	2.178035	0.000000	0.000000	0.000000	-0.527946	-0.372378	-0.121599	0.000000	0.000000	4.000000	43.000000	0.000000
2452.627495	0.005375	0.520979	0.191491	79.621284	97.310677	126.332680	4.482579	0.000000	2.215060	0.000000	0.000000	0.000000	-0.527946	-0.372378	-0.121599	0.000000	0.000000	4.000000	43.000000	0.000000
2452.630828	0.003802	0.519855	0.190977	79.621284	97.310677	126.332680	4.482579	0.000000	2.215060	0.000000	0.000000	0.000000	-0.472060	-0.337187	-0.153965	0.000000	0.000000	4.000000	43.000000	0.000000
2452.634161	0.003802	0.519855	0.190977	79.621284	97.310677	126.332680	4.482579	0.000000	2.215060	0.000000	0.000000	0.000000	-0.472060	-0.337187	-0.153965	0.000000	0.000000	4.000000	43.000000	0.000000
2452.637495	0.003802	0.519855	0.190977	79.557991	97.914848	127.020813	4.465479	0.000000	2.249332	0.000000	0.000000	0.000000	-0.472060	-0.337187	-0.153965	0.000000	0.000000	4.000000	43.000000	0.000000
2452.640828	0.002445	0.518848	0.190358	79.557991	97.914848	127.020813	4.465479	0.000000	2.249332	0.000000	0.000000	0.000000	-0.406857	-0.301993	-0.185859	0.000000	0.000000	4.000000	43.000000	0.000000
2452.644161	0.002445	0.518848	0.190358	79.557991	97.914848	127.020813	4.465479	0.000000	2.249332	0.000000	0.000000	0.000000	-0.406857	-0.301993	-0.185859	0.000000	0.000000	4.000000	43.000000	0.000000
2452.647495	0.002445	0.518848	0.190358	79.540894	98.531387	127.748909	4.449703	0.000000	2.280382	0.000000	0.000000	0.000000	-0.406857	-0.301993	-0.185859	0.000000	0.000000	4.000000	43.000000	0.000000
2452.650828	0.001245	0.518001	0.189701	79.540894	98.531387	127.748909	4.449703	0.000000	2.280382	0.000000	0.000000	0.000000	-0.360032	-0.254218	-0.197227	0.000000	0.000000	4.000000	43.000000	0.000000
2452.654161	0.001245	0.518001	0.189701	79.540894	98.531387	127.748909	4.449703	0.000000	2.280382	0.000000	0.000000	0.000000	-0.360032	-0.254218	-0.197227	0.000000	0.000000	4.000000	43.000000	0.000000
2452.657495	0.001245	0.518001	0.189701	79.521835	99.111374	128.429993	4.435027	0.000000	2.308795	0.000000	0.000000	0.000000	-0.360032	-0.254218	-0.197227	0.000000	0.000000	4.000000	43.000000	0.000000
2452.660828	0.000262	0.517309	0.188972	79.521835	99.111374	128.429993	4.435027	0.000000	2.308795	0.000000	0.000000	0.000000	-0.294886	-0.207530	-0.218692	0.000000	0.000000	4.000000	43.000000	0.000000
2452.664161	0.000262	0.517309	0.188972	79.521835	99.111374	128.429993	4.435027	0.000000	2.308795	0.000000	0.000000	0.000000	-0.294886	-0.207530	-0.218692	0.000000	0.000000	4.000000	43.000000	0.000000
2452.667495	0.000262	0.517309	0.188972	79.504738	99.661034	129.051407	4.421898	0.000000	2.333841	0.000000	0.000000	0.000000	-0.294886	-0.207530	-0.218692	0.000000	0.000000	4.000000	43.000000	0.000000
2452.670828	-0.000534	0.516775	0.188207	79.504738	99.661034	129.051407	4.421898	0.000000	2.333841	0.000000	0.000000	0.000000	-0.239063	-0.160014	-0.229250	0.000000	0.000000	4.000000	43.000000	0.000000
2452.674161	-0.000534	0.516775	0.188207	79.504738	99.661034	129.051407	4.421898	0.000000	2.333841	0.000000	0.000000	0.000000	-0.239063	-0.160014	-0.229250	0.000000	0.000000	4.000000	43.000000	0.000000
2452.677495	-0.000534	0.516775	0.188207	79.493202	100.131668	129.580887	4.410234	0.000000	2.355809	0.000000	0.000000	0.000000	-0.239063	-0.160014	-0.229250	0.000000	0.000000	4.000000	43.000000	0.000000
2452.680828	-0.001146	0.516422	0.187460	79.493202	100.131668	129.580887	4.410234	0.000000	2.355809	0.000000	0.000000	0.000000	-0.183425	-0.105902	-0.224182	0.000000	0.000000	4.000000	43.000000	0.000000
2452.684161	-0.001146	0.516422	0.187460	79.493202	100.131668	129.580887	4.410234	0.000000	2.355809	0.000000	0.000000	0.000000	-0.183425	-0.105902	-0.224182	0.000000	0.000000	4.000000	43.000000	0.000000
2452.687495	-0.001146	0.516422	0.187460	79.495766	100.550148	130.032532	4.400337	0.000000	2.374244	0.000000	0.000000	0.000000	-0.183425	-0.105902	-0.224182	0.000000	0.000000	4.000000	43.000000	0.000000
2452.690828	-0.001146	0.516422	0.187460	79.495766	100.550148	130.032532	4.400337	0.000000	2.374244	0.000000	0.000000	0.000000	-0.183425	-0.105902	-0.224182	0.000000	0.000000	4.000000	43.000000	0.000000
2452.694161	-0.001573	0.516230	0.186715	79.495766	100.550148	130.032532	4.400337	0.000000	2.374244	0.000000	0.000000	0.000000	-0.127981	-0.057778	-0.223612	0.000000	0.000000	4.000000	43.000000	0.000000
2452.697495	-0.001573	0.516230	0.186715	79.504234	101.007523	130.497147	4.400337	0.000000	2.374244	0.000000	0.000000	0.000000	-0.127981	-0.057778	-0.223612	0.000000	0.000000	4.000000	43.000000	0.000000
2452.700828	-0.001846	0.516181	0.185991	79.504234	101.007523	130.497147	4.400337	0.000000	2.374244	0.000000	0.000000	0.000000	-0.081907	-0.014578	-0.217145	0.000000	0.000000	4.000000	43.000000	0.000000
2452.704161	-0.001846	0.516181	0.185991	79.504234	101.007523	130.497147	4.400337	0.000000	2.374244	0.000000	0.000000	0.000000	-0.081907	-0.014578	-0.217145	0.000000	0.000000	4.000000	43.000000	0.000000
2452.707495	-0.001846	0.516181	0.185991	79.498352	101.885201	131.353043	4.385547	0.000000	2.401453	0.000000	0.000000	0.000000	-0.081907	-0.014578	-0.217145	0.000000	0.000000	4.000000	43.000000	0.000000
2452.710828	-0.001846	0.516181	0.185991	79.498352	101.885201	131.353043	4.385547	0.000000	2.401453	0.000000	0.000000	0.000000	-0.081907	-0.014578	-0.217145	0.000000	0.000000	4.000000	43.000000	0.000000
2452.714161	-0.001996	0.516254	0.185238	79.498352	101.885201	131.353043	4.385547	0.000000	2.401453	0.000000	0.000000	0.000000	-0.045096	0.021766	-0.225973	0.000000	0.000000	4.000000	43.000000	0.000000
2452.717495	-0.001996	0.516254	0.185238	79.487549	103.363289	132.754425	4.385547	0.000000	2.401453	0.000000	0.000000	0.000000	-0.045096	0.021766	-0.225973	0.000000	0.000000	4.000000	43.000000	0.000000
2452.720828	-0.001963	0.516450	0.184490	79.487549	103.363289	132.754425	4.385547	0.000000	2.401453	0.000000	0.000000	0.000000	0.009835	0.058928	-0.224164	0.000000	0.000000	4.000000	43.000000	0.000000
2452.724161	-0.001963	0.516450	0.184490	79.487549	103.363289	132.754425	4.385547	0.000000	2.401453	0.000000	0.000000	0.000000	0.009835	0.058928	-0.224164	0.000000	0.000000	4.000000	43.000000	0.000000
2452.727495	-0.001963	0.516450	0.184490	79.476997	105.299507	134.563034	4.376129	0.000000	2.418573	0.000000	0.000000	0.000000	0.009835	0.058928	-0.224164	0.000000	0.000000	4.000000	43.000000	0.000000
2452.730828	-0.001963	0.516450	0.184490	79.476997	105.299507	134.563034	4.376129	0.000000	2.418573	0.000000	0.000000	0.000000	0.009835	0.058928	-0.224164	0.000000	0.000000	4.000000	43.000000	0.000000
2452.734161	-0.001808	0.516760	0.183643	79.476997	105.299507	134.563034	4.376129	0.000000	2.418573	0.000000	0.000000	0.000000	0.046409	0.093063	-0.254226	0.000000	0.000000	4.000000	43.000000	0.000000
2452.737495	-0.001808	0.516760	0.183643	79.511421	107.540588	136.604874	4.376129	0.000000	2.418573	0.000000	0.000000	0.000000	0.046409	0.093063	-0.254226	0.000000	0.000000	4.000000	43.000000	0.000000
2452.740828	-0.001533	0.517209	0.182782	79.511421	107.540588	136.604874	4.376129	0.000000	2.418573	0.000000	0.000000	0.000000	0.082755	0.134664	-0.258423	0.000000	0.000000	4.000000	43.000000	0.000000
2452.744161	-0.001533	0.517209	0.182782	79.511421	107.540588	136.604874	4.376129	0.000000	2.418573	0.000000	0.000000	0.000000	0.082755	0.134664	-0.258423	0.000000	0.000000	4.000000	43.000000	0.000000
2452.747495	-0.001533	0.517209	0.182782	79.632797	109.980240	138.755096	4.370916	0.000000	2.427980	0.000000	0.000000	0.000000	0.082755	0.134664	-0.258423	0.000000	0.000000	4.000000	43.000000	0.000000
2452.750828	-0.001106	0.517739	0.181858	79.632797	109.980240	138.755096	4.370916	0.000000	2.427980	0.000000	0.000000	0.000000	0.128074	0.158916	-0.277187	0.000000	0.000000	4.000000	43.000000	0.000000
2452.754161	-0.001106	0.517739	0.181858	79.632797	109.980240	138.755096	4.370916	0.000000	2.427980	0.000000	0.000000	0.000000	0.128074	0.158916	-0.277187	0.000000	0.000000	4.000000	43.000000	0.000000
2452.757495	-0.001106	0.517739	0.181858	79.841408	112.606781	141.012848	4.370036	0.000000	2.429565	0.000000	0.000000	0.000000	0.128074	0.158916	-0.277187	0.000000	0.000000	4.000000	43.000000	0.000000
2452.760828	-0.000650	0.518330	0.180854	79.841408	112.606781	141.012848	4.370036	0.000000	2.429565	0.000000	0.000000	0.000000	0.136817	0.177232	-0.301010	0.000000	0.000000	4.000000	43.000000	0.000000
2452.764161	-0.000650	0.518330	0.180854	79.841408	112.606781	141.012848	4.370036	0.000000	2.429565	0.000000	0.000000	0.000000	0.136817	0.177232	-0.301010	0.000000	0.000000	4.000000	43.000000	0.000000
2452.767495	-0.000650	0.518330	0.180854	80.126991	115.417084	143.385483	4.368991	0.000000	2.431443	0.000000	0.000000	0.000000	0.136817	0.177232	-0.301010	0.000000	0.000000	4.000000	43.000000	0.000000
2452.770828	-0.000044	0.518965	0.179790	80.126991	115.417084	143.385483	4.368991	0.000000	2.431443	0.000000	0.000000	0.000000	0.181751	0.190678	-0.319161	0.000000	0.000000	4.000000	43.000000	0.000000
2452.774161	-0.000044	0.518965	0.179790	80.126991	115.417084	143.385483	4.368991	0.000000	2.431443	0.000000	0.000000	0.000000	0.181751	0.190678	-0.319161	0.000000	0.000000	4.000000	43.000000	0.000000
2452.777495	-0.000044	0.518965	0.179790	80.472321	118.395454	145.879181	4.369133	0.000000	2.431188	0.000000	0.000000	0.000000	0.181751	0.190678	-0.319161	0.000000	0.000000	4.000000	43.000000	0.000000
2452.780828	0.000560	0.519661	0.178646	80.472321	118.395454	145.879181	4.369133	0.000000	2.431188	0.000000	0.000000	0.000000	0.181123	0.208694	-0.343351	0.000000	0.000000	4.000000	43.000000	0.000000
2452.784161	0.000560	0.519661	0.178646	80.472321	118.395454	145.879181	4.369133	0.000000	2.431188	0.000000	0.000000	0.000000	0.181123	0.208694	-0.343351	0.000000	0.000000	4.000000	43.000000	0.000000
2452.787495	0.000560	0.519661	0.178646	80.840515	121.406761	148.393860	4.368789	0.000000	2.431806	0.000000	0.000000	0.000000	0.181123	0.208694	-0.343351	0.000000	0.000000	4.000000	43.000000	0.000000
2452.790828	0.001192	0.520381	0.177424	80.840515	121.406761	148.393860	4.368789	0.000000	2.431806	0.000000	0.000000	0.000000	0.189466	0.216083	-0.366684	0.000000	0.000000	4.000000	43.000000	0.000000
2452.794161	0.001192	0.520381	0.177424	80.840515	121.406761	148.393860	4.368789	0.000000	2.431806	0.000000	0.000000	0.000000	0.189466	0.216083	-0.366684	0.000000	0.000000	4.000000	43.000000	0.000000
2452.797495	0.001192	0.520381	0.177424	81.197571	124.212006	150.730072	4.368279	0.000000	2.432724	0.000000	0.000000	0.000000	0.189466	0.216083	-0.366684	0.000000	0.000000	4.000000	43.000000	0.000000
2452.800828	0.001851	0.521110	0.176143	81.197571	124.212006	150.730072	4.368279	0.000000	2.432724	0.000000	0.000000	0.000000	0.197705	0.218669	-0.384296	0.000000	0.000000	4.000000	43.000000	0.000000
2452.804161	0.001851	0.521110	0.176143	81.197571	124.212006	150.730072	4.368279	0.000000	2.432724	0.000000	0.000000	0.000000	0.197705	0.218669	-0.384296	0.000000	0.000000	4.000000	43.000000	0.000000
2452.807495	0.001851	0.521110	0.176143	81.500282	126.569252	152.719391	4.367705	0.000000	2.433753	0.000000	0.000000	0.000000	0.197705	0.218669	-0.384296	0.000000	0.000000	4.000000	43.000000	0.000000
2452.810828	0.002447	0.521866	0.174819	81.500282	126.569252	152.719391	4.367705	0.000000	2.433753	0.000000	0.000000	0.000000	0.178851	0.226846	-0.397085	0.000000	0.000000	4.000000	43.000000	0.000000
2452.814161	0.002447	0.521866	0.174819	81.500282	126.569252	152.719391	4.367705	0.000000	2.433753	0.000000	0.000000	0.000000	0.178851	0.226846	-0.397085	0.000000	0.000000	4.000000	43.000000	0.000000
2452.817495	0.002447	0.521866	0.174819	81.729820	128.317841	154.184875	4.366203	0.000000	2.436446	0.000000	0.000000	0.000000	0.178851	0.226846	-0.397085	0.000000	0.000000	4.000000	43.000000	0.000000
2452.820828	0.002921	0.522634	0.173473	81.729820	128.317841	154.184875	4.366203	0.000000	2.436446	0.000000	0.000000	0.000000	0.142140	0.230350	-0.403937	0.000000	0.000000	4.000000	43.000000	0.000000
2452.824161	0.002921	0.522634	0.173473	81.729820	128.317841	154.184875	4.366203	0.000000	2.436446	0.000000	0.000000	0.000000	0.142140	0.230350	-0.403937	0.000000	0.000000	4.000000	43.000000	0.000000
2452.827495	0.002921	0.522634	0.173473	81.868416	129.538666	155.222656	4.363229	0.000000	2.441768	0.000000	0.000000	0.000000	0.142140	0.230350	-0.403937	0.000000	0.000000	4.000000	43.000000	0.000000
2452.830828	0.003243	0.523413	0.172104	81.868416	129.538666	155.222656	4.363229	0.000000	2.441768	0.000000	0.000000	0.000000	0.096680	0.233736	-0.410684	0.000000	0.000000	4.000000	43.000000	0.000000
2452.834161	0.003243	0.523413	0.172104	81.868416	129.538666	155.222656	4.363229	0.000000	2.441768	0.000000	0.000000	0.000000	0.096680	0.233736	-0.410684	0.000000	0.000000	4.000000	43.000000	0.000000
2452.837495	0.003243	0.523413	0.172104	81.941048	130.365692	155.938828	4.358431	0.000000	2.450322	0.000000	0.000000	0.000000	0.096680	0.233736	-0.410684	0.000000	0.000000	4.000000	43.000000	0.000000
2452.840828	0.003415	0.524169	0.170716	81.941048	130.365692	155.938828	4.358431	0.000000	2.450322	0.000000	0.000000	0.000000	0.051509	0.226821	-0.416319	0.000000	0.000000	4.000000	43.000000	0.000000
2452.844161	0.003415	0.524169	0.170716	81.941048	130.365692	155.938828	4.358431	0.000000	2.450322	0.000000	0.000000	0.000000	0.051509	0.226821	-0.416319	0.000000	0.000000	4.000000	43.000000	0.000000
2452.847495	0.003415	0.524169	0.170716	81.960587	130.785828	156.320816	4.351789	0.000000	2.462100	0.000000	0.000000	0.000000	0.051509	0.226821	-0.416319	0.000000	0.000000	4.000000	43.000000	0.000000
2452.850828	0.003377	0.524940	0.169342	81.960587	130.785828	156.320816	4.351789	0.000000	2.462100	0.000000	0.000000	0.000000	-0.011164	0.231294	-0.412134	0.000000	0.000000	4.000000	43.000000	0.000000
2452.854161	0.003377	0.524940	0.169342	81.960587	130.785828	156.320816	4.351789	0.000000	2.462100	0.000000	0.000000	0.000000	-0.011164	0.231294	-0.412134	0.000000	0.000000	4.000000	43.000000	0.000000
2452.857495	0.003377	0.524940	0.169342	81.940247	130.945831	156.490646	4.342808	0.000000	2.477906	0.000000	0.000000	0.000000	-0.011164	0.231294	-0.412134	0.000000	0.000000	4.000000	43.000000	0.000000
2452.860828	0.003251	0.525673	0.167969	81.940247	130.945831	156.490646	4.342808	0.000000	2.477906	0.000000	0.000000	0.000000	-0.037833	0.219835	-0.411849	0.000000	0.000000	4.000000	43.000000	0.000000
2452.864161	0.003251	0.525673	0.167969	81.940247	130.945831	156.490646	4.342808	0.000000	2.477906	0.000000	0.000000	0.000000	-0.037833	0.219835	-0.411849	0.000000	0.000000	4.000000	43.000000	0.000000
2452.867495	0.003251	0.525673	0.167969	81.921898	131.074707	156.642776	4.332675	0.000000	2.495581	0.000000	0.000000	0.000000	-0.037833	0.219835	-0.411849	0.000000	0.000000	4.000000	43.000000	0.000000
2452.870828	0.002978	0.526376	0.166670	81.921898	131.074707	156.642776	4.332675	0.000000	2.495581	0.000000	0.000000	0.000000	-0.081989	0.210810	-0.389795	0.000000	0.000000	4.000000	43.000000	0.000000
2452.874161	0.002978	0.526376	0.166670	81.921898	131.074707	156.642776	4.332675	0.000000	2.495581	0.000000	0.000000	0.000000	-0.081989	0.210810	-0.389795	0.000000	0.000000	4.000000	43.000000	0.000000
2452.877495	0.002978	0.526376	0.166670	81.902840	131.158813	156.760986	4.321173	0.000000	2.515445	0.000000	0.000000	0.000000	-0.081989	0.210810	-0.389795	0.000000	0.000000	4.000000	43.000000	0.000000
2452.880828	0.002676	0.527064	0.165424	81.902840	131.158813	156.760986	4.321173	0.000000	2.515445	0.000000	0.000000	0.000000	-0.090453	0.206476	-0.373800	0.000000	0.000000	4.000000	43.000000	0.000000
2452.884161	0.002676	0.527064	0.165424	81.902840	131.158813	156.760986	4.321173	0.000000	2.515445	0.000000	0.000000	0.000000	-0.090453	0.206476	-0.373800	0.000000	0.000000	4.000000	43.000000	0.000000
2452.887495	0.002676	0.527064	0.165424	81.881775	131.196976	156.837326	4.309496	0.000000	2.535398	0.000000	0.000000	0.000000	-0.090453	0.206476	-0.373800	0.000000	0.000000	4.000000	43.000000	0.000000
2452.890828	0.002347	0.527708	0.164272	81.881775	131.196976	156.837326	4.309496	0.000000	2.535398	0.000000	0.000000	0.000000	-0.098841	0.193268	-0.345710	0.000000	0.000000	4.000000	43.000000	0.000000
2452.894161	0.002347	0.527708	0.164272	81.881775	131.196976	156.837326	4.309496	0.000000	2.535398	0.000000	0.000000	0.000000	-0.098841	0.193268	-0.345710	0.000000	0.000000	4.000000	43.000000	0.000000
2452.897495	0.002347	0.527708	0.164272	81.826797	130.957382	156.676773	4.297932	0.000000	2.554953	0.000000	0.000000	0.000000	-0.098841	0.193268	-0.345710	0.000000	0.000000	4.000000	43.000000	0.000000
2452.900828	0.001990	0.528328	0.163230	81.826797	130.957382	156.676773	4.297932	0.000000	2.554953	0.000000	0.000000	0.000000	-0.107207	0.185949	-0.312612	0.000000	0.000000	4.000000	43.000000	0.000000
2452.904161	0.001990	0.528328	0.163230	81.826797	130.957382	156.676773	4.297932	0.000000	2.554953	0.000000	0.000000	0.000000	-0.107207	0.185949	-0.312612	0.000000	0.000000	4.000000	43.000000	0.000000
2452.907495	0.001990	0.528328	0.163230	81.723389	130.329773	156.175049	4.286622	0.000000	2.573882	0.000000	0.000000	0.000000	-0.107207	0.185949	-0.312612	0.000000	0.000000	4.000000	43.000000	0.000000
2452.910828	0.001722	0.528920	0.162262	81.723389	130.329773	156.175049	4.286622	0.000000	2.573882	0.000000	0.000000	0.000000	-0.080327	0.177576	-0.290369	0.000000	0.000000	4.000000	43.000000	0.000000
2452.914161	0.001722	0.528920	0.162262	81.723389	130.329773	156.175049	4.286622	0.000000	2.573882	0.000000	0.000000	0.000000	-0.080327	0.177576	-0.290369	0.000000	0.000000	4.000000	43.000000	0.000000
2452.917495	0.001722	0.528920	0.162262	81.592674	129.508469	155.509277	4.276716	0.000000	2.590309	0.000000	0.000000	0.000000	-0.080327	0.177576	-0.290369	0.000000	0.000000	4.000000	43.000000	0.000000
2452.920828	0.001455	0.529499	0.161349	81.592674	129.508469	155.509277	4.276716	0.000000	2.590309	0.000000	0.000000	0.000000	-0.080040	0.173763	-0.273955	0.000000	0.000000	4.000000	43.000000	0.000000
2452.924161	0.001455	0.529499	0.161349	81.592674	129.508469	155.509277	4.276716	0.000000	2.590309	0.000000	0.000000	0.000000	-0.080040	0.173763	-0.273955	0.000000	0.000000	4.000000	43.000000	0.000000
2452.927495	0.001455	0.529499	0.161349	81.473793	128.823273	154.964264	4.267078	0.000000	2.606154	0.000000	0.000000	0.000000	-0.080040	0.173763	-0.273955	0.000000	0.000000	4.000000	43.000000	0.000000
2452.930828	0.001189	0.530028	0.160458	81.473793	128.823273	154.964264	4.267078	0.000000	2.606154	0.000000	0.000000	0.000000	-0.079793	0.158598	-0.267191	0.000000	0.000000	4.000000	43.000000	0.000000
2452.934161	0.001189	0.530028	0.160458	81.473793	128.823273	154.964264	4.267078	0.000000	2.606154	0.000000	0.000000	0.000000	-0.079793	0.158598	-0.267191	0.000000	0.000000	4.000000	43.000000	0.000000
2452.937495	0.001189	0.530028	0.160458	81.370712	128.258682	154.522858	4.257490	0.000000	2.621789	0.000000	0.000000	0.000000	-0.079793	0.158598	-0.267191	0.000000	0.000000	4.000000	43.000000	0.000000
2452.940828	0.000924	0.530555	0.159566	81.370712	128.258682	154.522858	4.257490	0.000000	2.621789	0.000000	0.000000	0.000000	-0.079565	0.158064	-0.267639	0.000000	0.000000	4.000000	43.000000	0.000000
2452.944161	0.000924	0.530555	0.159566	81.370712	128.258682	154.522858	4.257490	0.000000	2.621789	0.000000	0.000000	0.000000	-0.079565	0.158064	-0.267639	0.000000	0.000000	4.000000	43.000000	0.000000
2452.947495	0.000924	0.530555	0.159566	81.281380	127.848900	154.218216	4.247779	0.000000	2.637494	0.000000	0.000000	0.000000	-0.079565	0.158064	-0.267639	0.000000	0.000000	4.000000	43.000000	0.000000
2452.950828	0.000659	0.531023	0.158624	81.281380	127.848900	154.218216	4.247779	0.000000	2.637494	0.000000	0.000000	0.000000	-0.079352	0.140398	-0.282664	0.000000	0.000000	4.000000	43.000000	0.000000
2452.954161	0.000659	0.531023	0.158624	81.281380	127.848900	154.218216	4.247779	0.000000	2.637494	0.000000	0.000000	0.000000	-0.079352	0.140398	-0.282664	0.000000	0.000000	4.000000	43.000000	0.000000
2452.957495	0.000659	0.531023	0.158624	81.202209	127.685646	154.138306	4.237576	0.000000	2.653854	0.000000	0.000000	0.000000	-0.079352	0.140398	-0.282664	0.000000	0.000000	4.000000	43.000000	0.000000
2452.960828	0.000366	0.531499	0.157623	81.202209	127.685646	154.138306	4.237576	0.000000	2.653854	0.000000	0.000000	0.000000	-0.087877	0.142889	-0.300141	0.000000	0.000000	4.000000	43.000000	0.000000
2452.964161	0.000366	0.531499	0.157623	81.202209	127.685646	154.138306	4.237576	0.000000	2.653854	0.000000	0.000000	0.000000	-0.087877	0.142889	-0.300141	0.000000	0.000000	4.000000	43.000000	0.000000
2452.967495	0.000366	0.531499	0.157623	81.107178	127.895782	154.406952	4.226449	0.000000	2.671540	0.000000	0.000000	0.000000	-0.087877	0.142889	-0.300141	0.000000	0.000000	4.000000	43.000000	0.000000
2452.970828	0.000104	0.531994	0.156507	81.107178	127.895782	154.406952	4.226449	0.000000	2.671540	0.000000	0.000000	0.000000	-0.078857	0.148369	-0.334751	0.000000	0.000000	4.000000	43.000000	0.000000
2452.974161	0.000104	0.531994	0.156507	81.107178	127.895782	154.406952	4.226449	0.000000	2.671540	0.000000	0.000000	0.000000	-0.078857	0.148369	-0.334751	0.000000	0.000000	4.000000	43.000000	0.000000
2452.977495	0.000104	0.531994	0.156507	80.965714	128.561630	155.116608	4.214633	0.000000	2.690143	0.000000	0.000000	0.000000	-0.078857	0.148369	-0.334751	0.000000	0.000000	4.000000	43.000000	0.000000
2452.980828	-0.000158	0.532439	0.155284	80.965714	128.561630	155.116608	4.214633	0.000000	2.690143	0.000000	0.000000	0.000000	-0.078562	0.133582	-0.367041	0.000000	0.000000	4.000000	43.000000	0.000000
2452.984161	-0.000158	0.532439	0.155284	80.965714	128.561630	155.116608	4.214633	0.000000	2.690143	0.000000	0.000000	0.000000	-0.078562	0.133582	-0.367041	0.000000	0.000000	4.000000	43.000000	0.000000
2452.987495	-0.000158	0.532439	0.155284	80.810272	129.412735	156.000778	4.201788	0.000000	2.710162	0.000000	0.000000	0.000000	-0.078562	0.133582	-0.367041	0.000000	0.000000	4.000000	43.000000	0.000000
2452.990828	-0.000419	0.532882	0.153928	80.810272	129.412735	156.000778	4.201788	0.000000	2.710162	0.000000	0.000000	0.000000	-0.078222	0.133071	-0.406800	0.000000	0.000000	4.000000	43.000000	0.000000
2452.994161	-0.000419	0.532882	0.153928	80.810272	129.412735	156.000778	4.201788	0.000000	2.710162	0.000000	0.000000	0.000000	-0.078222	0.133071	-0.406800	0.000000	0.000000	4.000000	43.000000	0.000000
2452.997495	-0.000419	0.532882	0.153928	80.686119	130.152008	156.765869	4.187662	0.000000	2.731938	0.000000	0.000000	0.000000	-0.078222	0.133071	-0.406800	0.000000	0.000000	4.000000	43.000000	0.000000
2453.000828	-0.000679	0.533281	0.152500	80.686119	130.152008	156.765869	4.187662	0.000000	2.731938	0.000000	0.000000	0.000000	-0.077850	0.119456	-0.428364	0.000000	0.000000	4.000000	43.000000	0.000000
2453.004161	-0.000679	0.533281	0.152500	80.686119	130.152008	156.765869	4.187662	0.000000	2.731938	0.000000	0.000000	0.000000	-0.077850	0.119456	-0.428364	0.000000	0.000000	4.000000	43.000000	0.000000
2453.007495	-0.000679	0.533281	0.152500	80.591637	130.672638	157.319748	4.172687	0.000000	2.754757	0.000000	0.000000	0.000000	-0.077850	0.119456	-0.428364	0.000000	0.000000	4.000000	43.000000	0.000000
2453.010828	-0.000966	0.533686	0.151012	80.591637	130.672638	157.319748	4.172687	0.000000	2.754757	0.000000	0.000000	0.000000	-0.086118	0.121499	-0.446399	0.000000	0.000000	4.000000	43.000000	0.000000
2453.014161	-0.000966	0.533686	0.151012	80.591637	130.672638	157.319748	4.172687	0.000000	2.754757	0.000000	0.000000	0.000000	-0.086118	0.121499	-0.446399	0.000000	0.000000	4.000000	43.000000	0.000000
2453.017495	-0.000966	0.533686	0.151012	80.515060	130.836044	157.538025	4.156550	0.000000	2.779045	0.000000	0.000000	0.000000	-0.086118	0.121499	-0.446399	0.000000	0.000000	4.000000	43.000000	0.000000
2453.020828	-0.001222	0.534087	0.149521	80.515060	130.836044	157.538025	4.156550	0.000000	2.779045	0.000000	0.000000	0.000000	-0.077052	0.120551	-0.447294	0.000000	0.000000	4.000000	43.000000	0.000000
2453.024161	-0.001222	0.534087	0.149521	80.515060	130.836044	157.538025	4.156550	0.000000	2.779045	0.000000	0.000000	0.000000	-0.077052	0.120551	-0.447294	0.000000	0.000000	4.000000	43.000000	0.000000
2453.027495	-0.001222	0.534087	0.149521	80.403038	130.726563	157.527054	4.140440	0.000000	2.802990	0.000000	0.000000	0.000000	-0.077052	0.120551	-0.447294	0.000000	0.000000	4.000000	43.000000	0.000000
2453.030828	-0.001478	0.534463	0.147974	80.403038	130.726563	157.527054	4.140440	0.000000	2.802990	0.000000	0.000000	0.000000	-0.076629	0.112531	-0.464168	0.000000	0.000000	4.000000	43.000000	0.000000
2453.034161	-0.001478	0.534463	0.147974	80.403038	130.726563	157.527054	4.140440	0.000000	2.802990	0.000000	0.000000	0.000000	-0.076629	0.112531	-0.464168	0.000000	0.000000	4.000000	43.000000	0.000000
2453.037495	-0.001478	0.534463	0.147974	80.260635	130.380936	157.313904	4.123511	0.000000	2.827836	0.000000	0.000000	0.000000	-0.076629	0.112531	-0.464168	0.000000	0.000000	4.000000	43.000000	0.000000
2453.040828	-0.001703	0.534872	0.146456	80.260635	130.380936	157.313904	4.123511	0.000000	2.827836	0.000000	0.000000	0.000000	-0.067661	0.122923	-0.455276	0.000000	0.000000	4.000000	43.000000	0.000000
2453.044161	-0.001703	0.534872	0.146456	80.260635	130.380936	157.313904	4.123511	0.000000	2.827836	0.000000	0.000000	0.000000	-0.067661	0.122923	-0.455276	0.000000	0.000000	4.000000	43.000000	0.000000
2453.047495	-0.001703	0.534872	0.146456	80.106758	129.949738	157.029388	4.106878	0.000000	2.851938	0.000000	0.000000	0.000000	-0.067661	0.122923	-0.455276	0.000000	0.000000	4.000000	43.000000	0.000000
2453.050828	-0.001899	0.535298	0.144952	80.106758	129.949738	157.029388	4.106878	0.000000	2.851938	0.000000	0.000000	0.000000	-0.058753	0.127594	-0.451243	0.000000	0.000000	4.000000	43.000000	0.000000
2453.054161	-0.001899	0.535298	0.144952	80.106758	129.949738	157.029388	4.106878	0.000000	2.851938	0.000000	0.000000	0.000000	-0.058753	0.127594	-0.451243	0.000000	0.000000	4.000000	43.000000	0.000000
2453.057495	-0.001899	0.535298	0.144952	79.951981	129.503006	156.729431	4.090412	0.000000	2.875505	0.000000	0.000000	0.000000	-0.058753	0.127594	-0.451243	0.000000	0.000000	4.000000	43.000000	0.000000
2453.060828	-0.002123	0.535724	0.143482	79.951981	129.503006	156.729431	4.090412	0.000000	2.875505	0.000000	0.000000	0.000000	-0.067043	0.128038	-0.441039	0.000000	0.000000	4.000000	43.000000	0.000000
2453.064161	-0.002123	0.535724	0.143482	79.951981	129.503006	156.729431	4.090412	0.000000	2.875505	0.000000	0.000000	0.000000	-0.067043	0.128038	-0.441039	0.000000	0.000000	4.000000	43.000000	0.000000
2453.067495	-0.002123	0.535724	0.143482	79.819183	129.171982	156.529053	4.073553	0.000000	2.899339	0.000000	0.000000	0.000000	-0.067043	0.128038	-0.441039	0.000000	0.000000	4.000000	43.000000	0.000000
2453.070828	-0.002260	0.536167	0.142026	79.819183	129.171982	156.529053	4.073553	0.000000	2.899339	0.000000	0.000000	0.000000	-0.041124	0.132740	-0.436861	0.000000	0.000000	4.000000	43.000000	0.000000
2453.074161	-0.002260	0.536167	0.142026	79.819183	129.171982	156.529053	4.073553	0.000000	2.899339	0.000000	0.000000	0.000000	-0.041124	0.132740	-0.436861	0.000000	0.000000	4.000000	43.000000	0.000000
2453.077495	-0.002260	0.536167	0.142026	79.724731	129.044891	156.480667	4.057652	0.000000	2.921550	0.000000	0.000000	0.000000	-0.041124	0.132740	-0.436861	0.000000	0.000000	4.000000	43.000000	0.000000
2453.080828	-0.002396	0.536611	0.140604	79.724731	129.044891	156.480667	4.057652	0.000000	2.921550	0.000000	0.000000	0.000000	-0.040958	0.133234	-0.426522	0.000000	0.000000	4.000000	43.000000	0.000000
2453.084161	-0.002396	0.536611	0.140604	79.724731	129.044891	156.480667	4.057652	0.000000	2.921550	0.000000	0.000000	0.000000	-0.040958	0.133234	-0.426522	0.000000	0.000000	4.000000	43.000000	0.000000
2453.087495	-0.002396	0.536611	0.140604	79.666748	129.126389	156.599686	4.041779	0.000000	2.943472	0.000000	0.000000	0.000000	-0.040958	0.133234	-0.426522	0.000000	0.000000	4.000000	43.000000	0.000000
2453.090828	-0.002447	0.537038	0.139201	79.666748	129.126389	156.599686	4.041779	0.000000	2.943472	0.000000	0.000000	0.000000	-0.015299	0.128137	-0.420956	0.000000	0.000000	4.000000	43.000000	0.000000
2453.094161	-0.002447	0.537038	0.139201	79.666748	129.126389	156.599686	4.041779	0.000000	2.943472	0.000000	0.000000	0.000000	-0.015299	0.128137	-0.420956	0.000000	0.000000	4.000000	43.000000	0.000000
2453.097495	-0.002447	0.537038	0.139201	79.631584	129.343704	156.822144	4.026958	0.000000	2.963716	0.000000	0.000000	0.000000	-0.015299	0.128137	-0.420956	0.000000	0.000000	4.000000	43.000000	0.000000
2453.100828	-0.002442	0.537462	0.137795	79.631584	129.343704	156.822144	4.026958	0.000000	2.963716	0.000000	0.000000	0.000000	0.001730	0.127221	-0.421634	0.000000	0.000000	4.000000	43.000000	0.000000
2453.104161	-0.002442	0.537462	0.137795	79.631584	129.343704	156.822144	4.026958	0.000000	2.963716	0.000000	0.000000	0.000000	0.001730	0.127221	-0.421634	0.000000	0.000000	4.000000	43.000000	0.000000
2453.107495	-0.002442	0.537462	0.137795	79.597595	129.569839	157.049286	4.012612	0.000000	2.983110	0.000000	0.000000	0.000000	0.001730	0.127221	-0.421634	0.000000	0.000000	4.000000	43.000000	0.000000
2453.110828	-0.002408	0.537916	0.136383	79.597595	129.569839	157.049286	4.012612	0.000000	2.983110	0.000000	0.000000	0.000000	0.010192	0.136024	-0.423664	0.000000	0.000000	4.000000	43.000000	0.000000
2453.114161	-0.002408	0.537916	0.136383	79.597595	129.569839	157.049286	4.012612	0.000000	2.983110	0.000000	0.000000	0.000000	0.010192	0.136024	-0.423664	0.000000	0.000000	4.000000	43.000000	0.000000
2453.117495	-0.002408	0.537916	0.136383	79.566795	129.791824	157.267899	3.998306	0.000000	3.002258	0.000000	0.000000	0.000000	0.010192	0.136024	-0.423664	0.000000	0.000000	4.000000	43.000000	0.000000
2453.120828	-0.002346	0.538361	0.134931	79.566795	129.791824	157.267899	3.998306	0.000000	3.002258	0.000000	0.000000	0.000000	0.018632	0.133520	-0.435627	0.000000	0.000000	4.000000	43.000000	0.000000
2453.124161	-0.002346	0.538361	0.134931	79.566795	129.791824	157.267899	3.998306	0.000000	3.002258	0.000000	0.000000	0.000000	0.018632	0.133520	-0.435627	0.000000	0.000000	4.000000	43.000000	0.000000
2453.127495	-0.002346	0.538361	0.134931	79.533844	130.022736	157.498383	3.983682	0.000000	3.021635	0.000000	0.000000	0.000000	0.018632	0.133520	-0.435627	0.000000	0.000000	4.000000	43.000000	0.000000
2453.130828	-0.002312	0.538848	0.133451	79.533844	130.022736	157.498383	3.983682	0.000000	3.021635	0.000000	0.000000	0.000000	0.010171	0.146283	-0.444086	0.000000	0.000000	4.000000	43.000000	0.000000
2453.134161	-0.002312	0.538848	0.133451	79.533844	130.022736	157.498383	3.983682	0.000000	3.021635	0.000000	0.000000	0.000000	0.010171	0.146283	-0.444086	0.000000	0.000000	4.000000	43.000000	0.000000
2453.137495	-0.002312	0.538848	0.133451	79.500679	130.246765	157.735397	3.968040	0.000000	3.042148	0.000000	0.000000	0.000000	0.010171	0.146283	-0.444086	0.000000	0.000000	4.000000	43.000000	0.000000
2453.140828	-0.002334	0.539308	0.131913	79.500679	130.246765	157.735397	3.968040	0.000000	3.042148	0.000000	0.000000	0.000000	-0.006585	0.137984	-0.461212	0.000000	0.000000	4.000000	43.000000	0.000000
2453.144161	-0.002334	0.539308	0.131913	79.500679	130.246765	157.735397	3.968040	0.000000	3.042148	0.000000	0.000000	0.000000	-0.006585	0.137984	-0.461212	0.000000	0.000000	4.000000	43.000000	0.000000
2453.147495	-0.002334	0.539308	0.131913	79.463341	130.492188	157.988968	3.950613	0.000000	3.064744	0.000000	0.000000	0.000000	-0.006585	0.137984	-0.461212	0.000000	0.000000	4.000000	43.000000	0.000000
2453.150828	-0.002383	0.539746	0.130356	79.463341	130.492188	157.988968	3.950613	0.000000	3.064744	0.000000	0.000000	0.000000	-0.014885	0.131279	-0.467081	0.000000	0.000000	4.000000	43.000000	0.000000
2453.154161	-0.002383	0.539746	0.130356	79.463341	130.492188	157.988968	3.950613	0.000000	3.064744	0.000000	0.000000	0.000000	-0.014885	0.131279	-0.467081	0.000000	0.000000	4.000000	43.000000	0.000000
2453.157495	-0.002383	0.539746	0.130356	79.420303	130.748047	158.260300	3.932173	0.000000	3.088368	0.000000	0.000000	0.000000	-0.014885	0.131279	-0.467081	0.000000	0.000000	4.000000	43.000000	0.000000
2453.160828	-0.002488	0.540156	0.128742	79.420303	130.748047	158.260300	3.932173	0.000000	3.088368	0.000000	0.000000	0.000000	-0.031413	0.122950	-0.484319	0.000000	0.000000	4.000000	43.000000	0.000000
2453.164161	-0.002488	0.540156	0.128742	79.420303	130.748047	158.260300	3.932173	0.000000	3.088368	0.000000	0.000000	0.000000	-0.031413	0.122950	-0.484319	0.000000	0.000000	4.000000	43.000000	0.000000
2453.167495	-0.002488	0.540156	0.128742	79.372940	131.021317	158.554947	3.911828	0.000000	3.114097	0.000000	0.000000	0.000000	-0.031413	0.122950	-0.484319	0.000000	0.000000	4.000000	43.000000	0.000000
2453.170828	-0.002675	0.540466	0.127138	79.372940	131.021317	158.554947	3.911828	0.000000	3.114097	0.000000	0.000000	0.000000	-0.056208	0.093125	-0.481263	0.000000	0.000000	4.000000	43.000000	0.000000
2453.174161	-0.002675	0.540466	0.127138	79.372940	131.021317	158.554947	3.911828	0.000000	3.114097	0.000000	0.000000	0.000000	-0.056208	0.093125	-0.481263	0.000000	0.000000	4.000000	43.000000	0.000000
2453.177495	-0.002675	0.540466	0.127138	79.315704	131.323196	158.891373	3.889899	0.000000	3.141446	0.000000	0.000000	0.000000	-0.056208	0.093125	-0.481263	0.000000	0.000000	4.000000	43.000000	0.000000
2453.180828	-0.002944	0.540704	0.125501	79.315704	131.323196	158.891373	3.889899	0.000000	3.141446	0.000000	0.000000	0.000000	-0.080736	0.071409	-0.490895	0.000000	0.000000	4.000000	43.000000	0.000000
2453.184161	-0.002944	0.540704	0.125501	79.315704	131.323196	158.891373	3.889899	0.000000	3.141446	0.000000	0.000000	0.000000	-0.080736	0.071409	-0.490895	0.000000	0.000000	4.000000	43.000000	0.000000
2453.187495	-0.002944	0.540704	0.125501	79.253944	131.646118	159.249268	3.865838	0.000000	3.171010	0.000000	0.000000	0.000000	-0.080736	0.071409	-0.490895	0.000000	0.000000	4.000000	43.000000	0.000000
2453.190828	-0.003212	0.540889	0.123850	79.253944	131.646118	159.249268	3.865838	0.000000	3.171010	0.000000	0.000000	0.000000	-0.080245	0.055399	-0.495467	0.000000	0.000000	4.000000	43.000000	0.000000
2453.194161	-0.003212	0.540889	0.123850	79.253944	131.646118	159.249268	3.865838	0.000000	3.171010	0.000000	0.000000	0.000000	-0.080245	0.055399	-0.495467	0.000000	0.000000	4.000000	43.000000	0.000000
2453.197495	-0.003212	0.540889	0.123850	79.190628	131.971252	159.623886	3.841051	0.000000	3.200989	0.000000	0.000000	0.000000	-0.080245	0.055399	-0.495467	0.000000	0.000000	4.000000	43.000000	0.000000
2453.200828	-0.003533	0.540976	0.122209	79.190628	131.971252	159.623886	3.841051	0.000000	3.200989	0.000000	0.000000	0.000000	-0.096297	0.026113	-0.492387	0.000000	0.000000	4.000000	43.000000	0.000000
2453.204161	-0.003533	0.540976	0.122209	79.190628	131.971252	159.623886	3.841051	0.000000	3.200989	0.000000	0.000000	0.000000	-0.096297	0.026113	-0.492387	0.000000	0.000000	4.000000	43.000000	0.000000
2453.207495	-0.003533	0.540976	0.122209	79.136574	132.251160	159.946945	3.814998	0.000000	3.231996	0.000000	0.000000	0.000000	-0.096297	0.026113	-0.492387	0.000000	0.000000	4.000000	43.000000	0.000000
2453.210828	-0.003879	0.541010	0.120552	79.136574	132.251160	159.946945	3.814998	0.000000	3.231996	0.000000	0.000000	0.000000	-0.103934	0.010407	-0.497035	0.000000	0.000000	4.000000	43.000000	0.000000
2453.214161	-0.003879	0.541010	0.120552	79.136574	132.251160	159.946945	3.814998	0.000000	3.231996	0.000000	0.000000	0.000000	-0.103934	0.010407	-0.497035	0.000000	0.000000	4.000000	43.000000	0.000000
2453.217495	-0.003879	0.541010	0.120552	79.123337	132.262817	160.017914	3.787744	0.000000	3.263893	0.000000	0.000000	0.000000	-0.103934	0.010407	-0.497035	0.000000	0.000000	4.000000	43.000000	0.000000
2453.220828	-0.004224	0.541017	0.118934	79.123337	132.262817	160.017914	3.787744	0.000000	3.263893	0.000000	0.000000	0.000000	-0.103408	0.002050	-0.485190	0.000000	0.000000	4.000000	43.000000	0.000000
2453.224161	-0.004224	0.541017	0.118934	79.123337	132.262817	160.017914	3.787744	0.000000	3.263893	0.000000	0.000000	0.000000	-0.103408	0.002050	-0.485190	0.000000	0.000000	4.000000	43.000000	0.000000
2453.227495	-0.004224	0.541017	0.118934	79.218163	131.755341	159.577713	3.760433	0.000000	3.295321	0.000000	0.000000	0.000000	-0.103408	0.002050	-0.485190	0.000000	0.000000	4.000000	43.000000	0.000000
2453.230828	-0.004595	0.541034	0.117390	79.218163	131.755341	159.577713	3.760433	0.000000	3.295321	0.000000	0.000000	0.000000	-0.111167	0.004846	-0.463269	0.000000	0.000000	4.000000	43.000000	0.000000
2453.234161	-0.004595	0.541034	0.117390	79.218163	131.755341	159.577713	3.760433	0.000000	3.295321	0.000000	0.000000	0.000000	-0.111167	0.004846	-0.463269	0.000000	0.000000	4.000000	43.000000	0.000000
2453.237495	-0.004595	0.541034	0.117390	79.423645	130.647964	158.554504	3.733134	0.000000	3.326216	0.000000	0.000000	0.000000	-0.111167	0.004846	-0.463269	0.000000	0.000000	4.000000	43.000000	0.000000
2453.240828	-0.004964	0.541046	0.115941	79.423645	130.647964	158.554504	3.733134	0.000000	3.326216	0.000000	0.000000	0.000000	-0.110800	0.003882	-0.434748	0.000000	0.000000	4.000000	43.000000	0.000000
2453.244161	-0.004964	0.541046	0.115941	79.423645	130.647964	158.554504	3.733134	0.000000	3.326216	0.000000	0.000000	0.000000	-0.110800	0.003882	-0.434748	0.000000	0.000000	4.000000	43.000000	0.000000
2453.247495	-0.004964	0.541046	0.115941	79.678482	129.062622	157.072586	3.706648	0.000000	3.355705	0.000000	0.000000	0.000000	-0.110800	0.003882	-0.434748	0.000000	0.000000	4.000000	43.000000	0.000000
2453.250828	-0.005387	0.541106	0.114599	79.678482	129.062622	157.072586	3.706648	0.000000	3.355705	0.000000	0.000000	0.000000	-0.126811	0.017855	-0.402550	0.000000	0.000000	4.000000	43.000000	0.000000
2453.254161	-0.005387	0.541106	0.114599	79.678482	129.062622	157.072586	3.706648	0.000000	3.355705	0.000000	0.000000	0.000000	-0.126811	0.017855	-0.402550	0.000000	0.000000	4.000000	43.000000	0.000000
2453.257495	-0.005387	0.541106	0.114599	79.900497	127.124794	155.280365	3.680371	0.000000	3.384504	0.000000	0.000000	0.000000	-0.126811	0.017855	-0.402550	0.000000	0.000000	4.000000	43.000000	0.000000
2453.260828	-0.005808	0.541181	0.113370	79.900497	127.124794	155.280365	3.680371	0.000000	3.384504	0.000000	0.000000	0.000000	-0.126546	0.022513	-0.368701	0.000000	0.000000	4.000000	43.000000	0.000000
2453.264161	-0.005808	0.541181	0.113370	79.900497	127.124794	155.280365	3.680371	0.000000	3.384504	0.000000	0.000000	0.000000	-0.126546	0.022513	-0.368701	0.000000	0.000000	4.000000	43.000000	0.000000
2453.267495	-0.005808	0.541181	0.113370	80.060036	124.986565	153.327774	3.655338	0.000000	3.411525	0.000000	0.000000	0.000000	-0.126546	0.022513	-0.368701	0.000000	0.000000	4.000000	43.000000	0.000000
2453.270828	-0.006229	0.541285	0.112233	80.060036	124.986565	153.327774	3.655338	0.000000	3.411525	0.000000	0.000000	0.000000	-0.126289	0.031037	-0.341164	0.000000	0.000000	4.000000	43.000000	0.000000
2453.274161	-0.006229	0.541285	0.112233	80.060036	124.986565	153.327774	3.655338	0.000000	3.411525	0.000000	0.000000	0.000000	-0.126289	0.031037	-0.341164	0.000000	0.000000	4.000000	43.000000	0.000000
2453.277495	-0.006229	0.541285	0.112233	80.170311	122.856361	151.394562	3.631325	0.000000	3.437074	0.000000	0.000000	0.000000	-0.126289	0.031037	-0.341164	0.000000	0.000000	4.000000	43.000000	0.000000
2453.280828	-0.006622	0.541380	0.111154	80.170311	122.856361	151.394562	3.631325	0.000000	3.437074	0.000000	0.000000	0.000000	-0.117883	0.028578	-0.323582	0.000000	0.000000	4.000000	43.000000	0.000000
2453.284161	-0.006622	0.541380	0.111154	80.170311	122.856361	151.394562	3.631325	0.000000	3.437074	0.000000	0.000000	0.000000	-0.117883	0.028578	-0.323582	0.000000	0.000000	4.000000	43.000000	0.000000
2453.287495	-0.006622	0.541380	0.111154	80.265266	120.977051	149.687759	3.608331	0.000000	3.461207	0.000000	0.000000	0.000000	-0.117883	0.028578	-0.323582	0.000000	0.000000	4.000000	43.000000	0.000000
2453.290828	-0.006988	0.541491	0.110190	80.265266	120.977051	149.687759	3.608331	0.000000	3.461207	0.000000	0.000000	0.000000	-0.109767	0.033402	-0.289294	0.000000	0.000000	4.000000	43.000000	0.000000
2453.294161	-0.006988	0.541491	0.110190	80.265266	120.977051	149.687759	3.608331	0.000000	3.461207	0.000000	0.000000	0.000000	-0.109767	0.033402	-0.289294	0.000000	0.000000	4.000000	43.000000	0.000000
2453.297495	-0.006988	0.541491	0.110190	80.385437	119.472771	148.292755	3.587270	0.000000	3.483030	0.000000	0.000000	0.000000	-0.109767	0.033402	-0.289294	0.000000	0.000000	4.000000	43.000000	0.000000
2453.300828	-0.006988	0.541491	0.110190	80.385437	119.472771	148.292755	3.587270	0.000000	3.483030	0.000000	0.000000	0.000000	-0.109767	0.033402	-0.289294	0.000000	0.000000	4.000000	43.000000	0.000000
2453.304161	-0.007327	0.541595	0.109285	80.385437	119.472771	148.292755	3.587270	0.000000	3.483030	0.000000	0.000000	0.000000	-0.101546	0.031036	-0.271527	0.000000	0.000000	4.000000	43.000000	0.000000
2453.307495	-0.007327	0.541595	0.109285	80.545509	118.216805	147.083984	3.587270	0.000000	3.483030	0.000000	0.000000	0.000000	-0.101546	0.031036	-0.271527	0.000000	0.000000	4.000000	43.000000	0.000000
2453.310828	-0.007557	0.541690	0.108440	80.545509	118.216805	147.083984	3.587270	0.000000	3.483030	0.000000	0.000000	0.000000	-0.069232	0.028723	-0.253370	0.000000	0.000000	4.000000	43.000000	0.000000
2453.314161	-0.007557	0.541690	0.108440	80.545509	118.216805	147.083984	3.587270	0.000000	3.483030	0.000000	0.000000	0.000000	-0.069232	0.028723	-0.253370	0.000000	0.000000	4.000000	43.000000	0.000000
2453.317495	-0.007557	0.541690	0.108440	80.723923	116.760490	145.662872	3.549958	0.000000	3.521051	0.000000	0.000000	0.000000	-0.069232	0.028723	-0.253370	0.000000	0.000000	4.000000	43.000000	0.000000
2453.320828	-0.007557	0.541690	0.108440	80.723923	116.760490	145.662872	3.549958	0.000000	3.521051	0.000000	0.000000	0.000000	-0.069232	0.028723	-0.253370	0.000000	0.000000	4.000000	43.000000	0.000000
2453.324161	-0.007735	0.541803	0.107712	80.723923	116.760490	145.662872	3.549958	0.000000	3.521051	0.000000	0.000000	0.000000	-0.053402	0.033733	-0.218678	0.000000	0.000000	4.000000	43.000000	0.000000
2453.327495	-0.007735	0.541803	0.107712	80.997612	114.790047	143.691849	3.549958	0.000000	3.521051	0.000000	0.000000	0.000000	-0.053402	0.033733	-0.218678	0.000000	0.000000	4.000000	43.000000	0.000000
2453.330828	-0.007834	0.541914	0.107082	80.997612	114.790047	143.691849	3.549958	0.000000	3.521051	0.000000	0.000000	0.000000	-0.029563	0.033225	-0.188880	0.000000	0.000000	4.000000	43.000000	0.000000
2453.334161	-0.007834	0.541914	0.107082	80.997612	114.790047	143.691849	3.549958	0.000000	3.521051	0.000000	0.000000	0.000000	-0.029563	0.033225	-0.188880	0.000000	0.000000	4.000000	43.000000	0.000000
2453.337495	-0.007834	0.541914	0.107082	81.427559	112.128944	140.944214	3.523140	0.000000	3.547884	0.000000	0.000000	0.000000	-0.029563	0.033225	-0.188880	0.000000	0.000000	4.000000	43.000000	0.000000
2453.340828	-0.007881	0.542004	0.106633	81.427559	112.128944	140.944214	3.523140	0.000000	3.547884	0.000000	0.000000	0.000000	-0.014194	0.027101	-0.134567	0.000000	0.000000	4.000000	43.000000	0.000000
2453.344161	-0.007881	0.542004	0.106633	81.427559	112.128944	140.944214	3.523140	0.000000	3.547884	0.000000	0.000000	0.000000	-0.014194	0.027101	-0.134567	0.000000	0.000000	4.000000	43.000000	0.000000
2453.347495	-0.007881	0.542004	0.106633	81.945724	108.589127	137.263794	3.514907	0.000000	3.556041	0.000000	0.000000	0.000000	-0.014194	0.027101	-0.134567	0.000000	0.000000	4.000000	43.000000	0.000000
2453.350828	-0.007881	0.542004	0.106633	81.945724	108.589127	137.263794	3.514907	0.000000	3.556041	0.000000	0.000000	0.000000	-0.014194	0.027101	-0.134567	0.000000	0.000000	4.000000	43.000000	0.000000
2453.354161	-0.007877	0.542068	0.106328	81.945724	108.589127	137.263794	3.514907	0.000000	3.556041	0.000000	0.000000	0.000000	0.001283	0.019237	-0.091759	0.000000	0.000000	4.000000	43.000000	0.000000
2453.357495	-0.007877	0.542068	0.106328	82.484802	104.079277	132.582108	3.514907	0.000000	3.556041	0.000000	0.000000	0.000000	0.001283	0.019237	-0.091759	0.000000	0.000000	4.000000	43.000000	0.000000
2453.360828	-0.007795	0.542076	0.106169	82.484802	104.079277	132.582108	3.514907	0.000000	3.556041	0.000000	0.000000	0.000000	0.024736	0.002267	-0.047412	0.000000	0.000000	4.000000	43.000000	0.000000
2453.364161	-0.007795	0.542076	0.106169	82.484802	104.079277	132.582108	3.514907	0.000000	3.556041	0.000000	0.000000	0.000000	0.024736	0.002267	-0.047412	0.000000	0.000000	4.000000	43.000000	0.000000
2453.367495	-0.007795	0.542076	0.106169	82.960564	98.974777	127.302528	3.508580	0.000000	3.562284	0.000000	0.000000	0.000000	0.024736	0.002267	-0.047412	0.000000	0.000000	4.000000	43.000000	0.000000
2453.370828	-0.007795	0.542076	0.106169	82.960564	98.974777	127.302528	3.508580	0.000000	3.562284	0.000000	0.000000	0.000000	0.024736	0.002267	-0.047412	0.000000	0.000000	4.000000	43.000000	0.000000
2453.374161	-0.007661	0.542057	0.106154	82.960564	98.974777	127.302528	3.508580	0.000000	3.562284	0.000000	0.000000	0.000000	0.040184	-0.005497	-0.004549	0.000000	0.000000	4.000000	43.000000	0.000000
2453.377495	-0.007661	0.542057	0.106154	83.346779	93.472153	121.620674	3.508580	0.000000	3.562284	0.000000	0.000000	0.000000	0.040184	-0.005497	-0.004549	0.000000	0.000000	4.000000	43.000000	0.000000
2453.380828	-0.007529	0.542013	0.106281	83.346779	93.472153	121.620674	3.508580	0.000000	3.562284	0.000000	0.000000	0.000000	0.039612	-0.013246	0.038087	0.000000	0.000000	4.000000	43.000000	0.000000
2453.384161	-0.007529	0.542013	0.106281	83.346779	93.472153	121.620674	3.508580	0.000000	3.562284	0.000000	0.000000	0.000000	0.039612	-0.013246	0.038087	0.000000	0.000000	4.000000	43.000000	0.000000
2453.387495	-0.007529	0.542013	0.106281	83.653526	87.805954	115.775993	3.514849	0.000000	3.556099	0.000000	0.000000	0.000000	0.039612	-0.013246	0.038087	0.000000	0.000000	4.000000	43.000000	0.000000
2453.390828	-0.007529	0.542013	0.106281	83.653526	87.805954	115.775993	3.514849	0.000000	3.556099	0.000000	0.000000	0.000000	0.039612	-0.013246	0.038087	0.000000	0.000000	4.000000	43.000000	0.000000
2453.394161	-0.007398	0.541943	0.106550	83.653526	87.805954	115.775993	3.514849	0.000000	3.556099	0.000000	0.000000	0.000000	0.039070	-0.020998	0.080711	0.000000	0.000000	4.000000	43.000000	0.000000
2453.397495	-0.007398	0.541943	0.106550	83.891701	81.980927	109.772125	3.514849	0.000000	3.556099	0.000000	0.000000	0.000000	0.039070	-0.020998	0.080711	0.000000	0.000000	4.000000	43.000000	0.000000
2453.400828	-0.007297	0.541865	0.106978	83.891701	81.980927	109.772125	3.514849	0.000000	3.556099	0.000000	0.000000	0.000000	0.030459	-0.023333	0.128291	0.000000	0.000000	4.000000	43.000000	0.000000
2453.404161	-0.007297	0.541865	0.106978	83.891701	81.980927	109.772125	3.514849	0.000000	3.556099	0.000000	0.000000	0.000000	0.030459	-0.023333	0.128291	0.000000	0.000000	4.000000	43.000000	0.000000
2453.407495	-0.007297	0.541865	0.106978	84.080566	76.045364	103.625008	3.530269	0.000000	3.540792	0.000000	0.000000	0.000000	0.030459	-0.023333	0.128291	0.000000	0.000000	4.000000	43.000000	0.000000
2453.410828	-0.007297	0.541865	0.106978	84.080566	76.045364	103.625008	3.530269	0.000000	3.540792	0.000000	0.000000	0.000000	0.030459	-0.023333	0.128291	0.000000	0.000000	4.000000	43.000000	0.000000
2453.414161	-0.007225	0.541773	0.107624	84.080566	76.045364	103.625008	3.530269	0.000000	3.540792	0.000000	0.000000	0.000000	0.021627	-0.027757	0.193862	0.000000	0.000000	4.000000	43.000000	0.000000
2453.417495	-0.007225	0.541773	0.107624	84.237274	70.043777	97.380409	3.530269	0.000000	3.540792	0.000000	0.000000	0.000000	0.021627	-0.027757	0.193862	0.000000	0.000000	4.000000	43.000000	0.000000
2453.420828	-0.007155	0.541665	0.108489	84.237274	70.043777	97.380409	3.530269	0.000000	3.540792	0.000000	0.000000	0.000000	0.020853	-0.032304	0.259413	0.000000	0.000000	4.000000	43.000000	0.000000
2453.424161	-0.007155	0.541665	0.108489	84.237274	70.043777	97.380409	3.530269	0.000000	3.540792	0.000000	0.000000	0.000000	0.020853	-0.032304	0.259413	0.000000	0.000000	4.000000	43.000000	0.000000
2453.427495	-0.007155	0.541665	0.108489	84.386505	64.209427	91.249641	3.557331	0.000000	3.513601	0.000000	0.000000	0.000000	0.020853	-0.032304	0.259413	0.000000	0.000000	4.000000	43.000000	0.000000
2453.430828	-0.007115	0.541474	0.109542	84.386505	64.209427	91.249641	3.557331	0.000000	3.513601	0.000000	0.000000	0.000000	0.012149	-0.057305	0.315895	0.000000	0.000000	4.000000	43.000000	0.000000
2453.434161	-0.007115	0.541474	0.109542	84.386505	64.209427	91.249641	3.557331	0.000000	3.513601	0.000000	0.000000	0.000000	0.012149	-0.057305	0.315895	0.000000	0.000000	4.000000	43.000000	0.000000
2453.437495	-0.007115	0.541474	0.109542	84.554970	59.282360	85.990921	3.574917	0.000000	3.495707	0.000000	0.000000	0.000000	0.012149	-0.057305	0.315895	0.000000	0.000000	4.000000	43.000000	0.000000
2453.440828	-0.007077	0.541223	0.110838	84.554970	59.282360	85.990921	3.574917	0.000000	3.495707	0.000000	0.000000	0.000000	0.011299	-0.075416	0.388902	0.000000	0.000000	4.000000	43.000000	0.000000
2453.444161	-0.007077	0.541223	0.110838	84.554970	59.282360	85.990921	3.574917	0.000000	3.495707	0.000000	0.000000	0.000000	0.011299	-0.075416	0.388902	0.000000	0.000000	4.000000	43.000000	0.000000
2453.447495	-0.007077	0.541223	0.110838	84.780869	56.210171	82.585617	3.596020	0.000000	3.473994	0.000000	0.000000	0.000000	0.011299	-0.075416	0.388902	0.000000	0.000000	4.000000	43.000000	0.000000
2453.450828	-0.007069	0.540904	0.112338	84.780869	56.210171	82.585617	3.596020	0.000000	3.473994	0.000000	0.000000	0.000000	0.002506	-0.095592	0.449981	0.000000	0.000000	4.000000	43.000000	0.000000
2453.454161	-0.007069	0.540904	0.112338	84.780869	56.210171	82.585617	3.596020	0.000000	3.473994	0.000000	0.000000	0.000000	0.002506	-0.095592	0.449981	0.000000	0.000000	4.000000	43.000000	0.000000
2453.457495	-0.007069	0.540904	0.112338	85.030556	54.486519	80.559547	3.619402	0.000000	3.449627	0.000000	0.000000	0.000000	0.002506	-0.095592	0.449981	0.000000	0.000000	4.000000	43.000000	0.000000
2453.460828	-0.007063	0.540517	0.114041	85.030556	54.486519	80.559547	3.619402	0.000000	3.449627	0.000000	0.000000	0.000000	0.001796	-0.116196	0.510853	0.000000	0.000000	4.000000	43.000000	0.000000
2453.464161	-0.007063	0.540517	0.114041	85.030556	54.486519	80.559547	3.619402	0.000000	3.449627	0.000000	0.000000	0.000000	0.001796	-0.116196	0.510853	0.000000	0.000000	4.000000	43.000000	0.000000
2453.467495	-0.007063	0.540517	0.114041	85.271553	53.339767	79.151497	3.645303	0.000000	3.422245	0.000000	0.000000	0.000000	0.001796	-0.116196	0.510853	0.000000	0.000000	4.000000	43.000000	0.000000
2453.470828	-0.007113	0.540090	0.115940	85.271553	53.339767	79.151497	3.645303	0.000000	3.422245	0.000000	0.000000	0.000000	-0.015208	-0.127921	0.569806	0.000000	0.000000	4.000000	43.000000	0.000000
2453.474161	-0.007113	0.540090	0.115940	85.271553	53.339767	79.151497	3.645303	0.000000	3.422245	0.000000	0.000000	0.000000	-0.015208	-0.127921	0.569806	0.000000	0.000000	4.000000	43.000000	0.000000
2453.477495	-0.007113	0.540090	0.115940	85.514458	52.888725	78.472786	3.672571	0.000000	3.392967	0.000000	0.000000	0.000000	-0.015208	-0.127921	0.569806	0.000000	0.000000	4.000000	43.000000	0.000000
2453.480828	-0.007221	0.539568	0.117984	85.514458	52.888725	78.472786	3.672571	0.000000	3.392967	0.000000	0.000000	0.000000	-0.032188	-0.156644	0.613222	0.000000	0.000000	4.000000	43.000000	0.000000
2453.484161	-0.007221	0.539568	0.117984	85.514458	52.888725	78.472786	3.672571	0.000000	3.392967	0.000000	0.000000	0.000000	-0.032188	-0.156644	0.613222	0.000000	0.000000	4.000000	43.000000	0.000000
2453.487495	-0.007221	0.539568	0.117984	85.768394	53.311188	78.703552	3.700291	0.000000	3.362714	0.000000	0.000000	0.000000	-0.032188	-0.156644	0.613222	0.000000	0.000000	4.000000	43.000000	0.000000
2453.490828	-0.007385	0.538943	0.120134	85.768394	53.311188	78.703552	3.700291	0.000000	3.362714	0.000000	0.000000	0.000000	-0.049210	-0.187576	0.644854	0.000000	0.000000	4.000000	43.000000	0.000000
2453.494161	-0.007385	0.538943	0.120134	85.768394	53.311188	78.703552	3.700291	0.000000	3.362714	0.000000	0.000000	0.000000	-0.049210	-0.187576	0.644854	0.000000	0.000000	4.000000	43.000000	0.000000
2453.497495	-0.007385	0.538943	0.120134	86.033058	54.578438	79.804840	3.727802	0.000000	3.332191	0.000000	0.000000	0.000000	-0.049210	-0.187576	0.644854	0.000000	0.000000	4.000000	43.000000	0.000000
2453.500828	-0.007580	0.538255	0.122460	86.033058	54.578438	79.804840	3.727802	0.000000	3.332191	0.000000	0.000000	0.000000	-0.058462	-0.206324	0.697750	0.000000	0.000000	4.000000	43.000000	0.000000
2453.504161	-0.007580	0.538255	0.122460	86.033058	54.578438	79.804840	3.727802	0.000000	3.332191	0.000000	0.000000	0.000000	-0.058462	-0.206324	0.697750	0.000000	0.000000	4.000000	43.000000	0.000000
2453.507495	-0.007580	0.538255	0.122460	86.287064	56.159325	81.236061	3.756380	0.000000	3.299941	0.000000	0.000000	0.000000	-0.058462	-0.206324	0.697750	0.000000	0.000000	4.000000	43.000000	0.000000
2453.510828	-0.007860	0.537474	0.124867	86.287064	56.159325	81.236061	3.756380	0.000000	3.299941	0.000000	0.000000	0.000000	-0.084059	-0.234401	0.722180	0.000000	0.000000	4.000000	43.000000	0.000000
2453.514161	-0.007860	0.537474	0.124867	86.287064	56.159325	81.236061	3.756380	0.000000	3.299941	0.000000	0.000000	0.000000	-0.084059	-0.234401	0.722180	0.000000	0.000000	4.000000	43.000000	0.000000
2453.517495	-0.007860	0.537474	0.124867	86.547363	57.838779	82.768646	3.783813	0.000000	3.268448	0.000000	0.000000	0.000000	-0.084059	-0.234401	0.722180	0.000000	0.000000	4.000000	43.000000	0.000000
2453.520828	-0.008228	0.536608	0.127430	86.547363	57.838779	82.768646	3.783813	0.000000	3.268448	0.000000	0.000000	0.000000	-0.110310	-0.259839	0.768960	0.000000	0.000000	4.000000	43.000000	0.000000
2453.524161	-0.008228	0.536608	0.127430	86.547363	57.838779	82.768646	3.783813	0.000000	3.268448	0.000000	0.000000	0.000000	-0.110310	-0.259839	0.768960	0.000000	0.000000	4.000000	43.000000	0.000000
2453.527495	-0.008228	0.536608	0.127430	86.817711	59.143345	83.910942	3.810997	0.000000	3.236711	0.000000	0.000000	0.000000	-0.110310	-0.259839	0.768960	0.000000	0.000000	4.000000	43.000000	0.000000
2453.530828	-0.008599	0.535626	0.130057	86.817711	59.143345	83.910942	3.810997	0.000000	3.236711	0.000000	0.000000	0.000000	-0.111465	-0.294603	0.787919	0.000000	0.000000	4.000000	43.000000	0.000000
2453.534161	-0.008599	0.535626	0.130057	86.817711	59.143345	83.910942	3.810997	0.000000	3.236711	0.000000	0.000000	0.000000	-0.111465	-0.294603	0.787919	0.000000	0.000000	4.000000	43.000000	0.000000
2453.537495	-0.008599	0.535626	0.130057	87.087181	60.338608	84.939751	3.837932	0.000000	3.204727	0.000000	0.000000	0.000000	-0.111465	-0.294603	0.787919	0.000000	0.000000	4.000000	43.000000	0.000000
2453.540828	-0.009059	0.534517	0.132802	87.087181	60.338608	84.939751	3.837932	0.000000	3.204727	0.000000	0.000000	0.000000	-0.138122	-0.332563	0.823711	0.000000	0.000000	4.000000	43.000000	0.000000
2453.544161	-0.009059	0.534517	0.132802	87.087181	60.338608	84.939751	3.837932	0.000000	3.204727	0.000000	0.000000	0.000000	-0.138122	-0.332563	0.823711	0.000000	0.000000	4.000000	43.000000	0.000000
2453.547495	-0.009059	0.534517	0.132802	87.340309	61.436111	85.883148	3.864033	0.000000	3.173208	0.000000	0.000000	0.000000	-0.138122	-0.332563	0.823711	0.000000	0.000000	4.000000	43.000000	0.000000
2453.550828	-0.009553	0.533321	0.135604	87.340309	61.436111	85.883148	3.864033	0.000000	3.173208	0.000000	0.000000	0.000000	-0.148011	-0.358910	0.840436	0.000000	0.000000	4.000000	43.000000	0.000000
2453.554161	-0.009553	0.533321	0.135604	87.340309	61.436111	85.883148	3.864033	0.000000	3.173208	0.000000	0.000000	0.000000	-0.148011	-0.358910	0.840436	0.000000	0.000000	4.000000	43.000000	0.000000
2453.557495	-0.009553	0.533321	0.135604	87.556076	62.736687	87.065025	3.889331	0.000000	3.142149	0.000000	0.000000	0.000000	-0.148011	-0.358910	0.840436	0.000000	0.000000	4.000000	43.000000	0.000000
2453.560828	-0.010080	0.532021	0.138481	87.556076	62.736687	87.065025	3.889331	0.000000	3.142149	0.000000	0.000000	0.000000	-0.158158	-0.389918	0.863041	0.000000	0.000000	4.000000	43.000000	0.000000
2453.564161	-0.010080	0.532021	0.138481	87.556076	62.736687	87.065025	3.889331	0.000000	3.142149	0.000000	0.000000	0.000000	-0.158158	-0.389918	0.863041	0.000000	0.000000	4.000000	43.000000	0.000000
2453.567495	-0.010080	0.532021	0.138481	87.721786	63.883209	88.132698	3.914037	0.000000	3.111320	0.000000	0.000000	0.000000	-0.158158	-0.389918	0.863041	0.000000	0.000000	4.000000	43.000000	0.000000
2453.570828	-0.010670	0.530695	0.141402	87.721786	63.883209	88.132698	3.914037	0.000000	3.111320	0.000000	0.000000	0.000000	-0.176847	-0.397701	0.876435	0.000000	0.000000	4.000000	43.000000	0.000000
2453.574161	-0.010670	0.530695	0.141402	87.721786	63.883209	88.132698	3.914037	0.000000	3.111320	0.000000	0.000000	0.000000	-0.176847	-0.397701	0.876435	0.000000	0.000000	4.000000	43.000000	0.000000
2453.577495	-0.010670	0.530695	0.141402	87.838974	65.049599	89.265495	3.937429	0.000000	3.081664	0.000000	0.000000	0.000000	-0.176847	-0.397701	0.876435	0.000000	0.000000	4.000000	43.000000	0.000000
2453.580828	-0.011294	0.529310	0.144372	87.838974	65.049599	89.265495	3.937429	0.000000	3.081664	0.000000	0.000000	0.000000	-0.187274	-0.415559	0.890891	0.000000	0.000000	4.000000	43.000000	0.000000
2453.584161	-0.011294	0.529310	0.144372	87.838974	65.049599	89.265495	3.937429	0.000000	3.081664	0.000000	0.000000	0.000000	-0.187274	-0.415559	0.890891	0.000000	0.000000	4.000000	43.000000	0.000000
2453.587495	-0.011294	0.529310	0.144372	87.904259	65.334076	89.551147	3.959954	0.000000	3.052665	0.000000	0.000000	0.000000	-0.187274	-0.415559	0.890891	0.000000	0.000000	4.000000	43.000000	0.000000
2453.590828	-0.011954	0.527935	0.147418	87.904259	65.334076	89.551147	3.959954	0.000000	3.052665	0.000000	0.000000	0.000000	-0.198038	-0.412660	0.913806	0.000000	0.000000	4.000000	43.000000	0.000000
2453.594161	-0.011954	0.527935	0.147418	87.904259	65.334076	89.551147	3.959954	0.000000	3.052665	0.000000	0.000000	0.000000	-0.198038	-0.412660	0.913806	0.000000	0.000000	4.000000	43.000000	0.000000
2453.597495	-0.011954	0.527935	0.147418	87.918503	64.814949	89.063614	3.981897	0.000000	3.023986	0.000000	0.000000	0.000000	-0.198038	-0.412660	0.913806	0.000000	0.000000	4.000000	43.000000	0.000000
2453.600828	-0.012592	0.526564	0.150503	87.918503	64.814949	89.063614	3.981897	0.000000	3.023986	0.000000	0.000000	0.000000	-0.191457	-0.411193	0.925690	0.000000	0.000000	4.000000	43.000000	0.000000
2453.604161	-0.012592	0.526564	0.150503	87.918503	64.814949	89.063614	3.981897	0.000000	3.023986	0.000000	0.000000	0.000000	-0.191457	-0.411193	0.925690	0.000000	0.000000	4.000000	43.000000	0.000000
2453.607495	-0.012592	0.526564	0.150503	87.898483	63.773121	88.067329	4.003641	0.000000	2.995139	0.000000	0.000000	0.000000	-0.191457	-0.411193	0.925690	0.000000	0.000000	4.000000	43.000000	0.000000
2453.610828	-0.013150	0.525146	0.153617	87.898483	63.773121	88.067329	4.003641	0.000000	2.995139	0.000000	0.000000	0.000000	-0.167293	-0.425402	0.933958	0.000000	0.000000	4.000000	43.000000	0.000000
2453.614161	-0.013150	0.525146	0.153617	87.898483	63.773121	88.067329	4.003641	0.000000	2.995139	0.000000	0.000000	0.000000	-0.167293	-0.425402	0.933958	0.000000	0.000000	4.000000	43.000000	0.000000
2453.617495	-0.013150	0.525146	0.153617	87.877075	62.704670	87.033592	4.025797	0.000000	2.965293	0.000000	0.000000	0.000000	-0.167293	-0.425402	0.933958	0.000000	0.000000	4.000000	43.000000	0.000000
2453.620828	-0.013567	0.523747	0.156751	87.877075	62.704670	87.033592	4.025797	0.000000	2.965293	0.000000	0.000000	0.000000	-0.125210	-0.419736	0.940260	0.000000	0.000000	4.000000	43.000000	0.000000
2453.624161	-0.013567	0.523747	0.156751	87.877075	62.704670	87.033592	4.025797	0.000000	2.965293	0.000000	0.000000	0.000000	-0.125210	-0.419736	0.940260	0.000000	0.000000	4.000000	43.000000	0.000000
2453.627495	-0.013567	0.523747	0.156751	87.877998	63.022381	87.376900	4.048999	0.000000	2.933532	0.000000	0.000000	0.000000	-0.125210	-0.419736	0.940260	0.000000	0.000000	4.000000	43.000000	0.000000
2453.630828	-0.013899	0.522292	0.159839	87.877998	63.022381	87.376900	4.048999	0.000000	2.933532	0.000000	0.000000	0.000000	-0.099596	-0.436530	0.926415	0.000000	0.000000	4.000000	43.000000	0.000000
2453.634161	-0.013899	0.522292	0.159839	87.877998	63.022381	87.376900	4.048999	0.000000	2.933532	0.000000	0.000000	0.000000	-0.099596	-0.436530	0.926415	0.000000	0.000000	4.000000	43.000000	0.000000
2453.637495	-0.013899	0.522292	0.159839	87.925003	66.327942	90.688202	4.071935	0.000000	2.901610	0.000000	0.000000	0.000000	-0.099596	-0.436530	0.926415	0.000000	0.000000	4.000000	43.000000	0.000000
2453.640828	-0.014086	0.520852	0.162912	87.925003	66.327942	90.688202	4.071935	0.000000	2.901610	0.000000	0.000000	0.000000	-0.056107	-0.431882	0.921838	0.000000	0.000000	4.000000	43.000000	0.000000
2453.644161	-0.014086	0.520852	0.162912	87.925003	66.327942	90.688202	4.071935	0.000000	2.901610	0.000000	0.000000	0.000000	-0.056107	-0.431882	0.921838	0.000000	0.000000	4.000000	43.000000	0.000000
2453.647495	-0.014086	0.520852	0.162912	87.992310	72.549606	96.897423	4.095592	0.000000	2.868122	0.000000	0.000000	0.000000	-0.056107	-0.431882	0.921838	0.000000	0.000000	4.000000	43.000000	0.000000
2453.650828	-0.014067	0.519463	0.165967	87.992310	72.549606	96.897423	4.095592	0.000000	2.868122	0.000000	0.000000	0.000000	0.005813	-0.416832	0.916721	0.000000	0.000000	4.000000	43.000000	0.000000
2453.654161	-0.014067	0.519463	0.165967	87.992310	72.549606	96.897423	4.095592	0.000000	2.868122	0.000000	0.000000	0.000000	0.005813	-0.416832	0.916721	0.000000	0.000000	4.000000	43.000000	0.000000
2453.657495	-0.014067	0.519463	0.165967	88.042053	80.082344	104.397575	4.120624	0.000000	2.832041	0.000000	0.000000	0.000000	0.005813	-0.416832	0.916721	0.000000	0.000000	4.000000	43.000000	0.000000
2453.660828	-0.013897	0.518121	0.168969	88.042053	80.082344	104.397575	4.120624	0.000000	2.832041	0.000000	0.000000	0.000000	0.051047	-0.402520	0.900471	0.000000	0.000000	4.000000	43.000000	0.000000
2453.664161	-0.013897	0.518121	0.168969	88.042053	80.082344	104.397575	4.120624	0.000000	2.832041	0.000000	0.000000	0.000000	0.051047	-0.402520	0.900471	0.000000	0.000000	4.000000	43.000000	0.000000
2453.667495	-0.013897	0.518121	0.168969	88.067101	86.828560	111.085999	4.146033	0.000000	2.794711	0.000000	0.000000	0.000000	0.051047	-0.402520	0.900471	0.000000	0.000000	4.000000	43.000000	0.000000
2453.670828	-0.013546	0.516854	0.172006	88.067101	86.828560	111.085999	4.146033	0.000000	2.794711	0.000000	0.000000	0.000000	0.105286	-0.380064	0.911064	0.000000	0.000000	4.000000	43.000000	0.000000
2453.674161	-0.013546	0.516854	0.172006	88.067101	86.828560	111.085999	4.146033	0.000000	2.794711	0.000000	0.000000	0.000000	0.105286	-0.380064	0.911064	0.000000	0.000000	4.000000	43.000000	0.000000
2453.677495	-0.013546	0.516854	0.172006	88.128426	92.268112	116.407806	4.172803	0.000000	2.754580	0.000000	0.000000	0.000000	0.105286	-0.380064	0.911064	0.000000	0.000000	4.000000	43.000000	0.000000
2453.680828	-0.013040	0.515691	0.175002	88.128426	92.268112	116.407806	4.172803	0.000000	2.754580	0.000000	0.000000	0.000000	0.151784	-0.348976	0.898872	0.000000	0.000000	4.000000	43.000000	0.000000
2453.684161	-0.013040	0.515691	0.175002	88.128426	92.268112	116.407806	4.172803	0.000000	2.754580	0.000000	0.000000	0.000000	0.151784	-0.348976	0.898872	0.000000	0.000000	4.000000	43.000000	0.000000
2453.687495	-0.013040	0.515691	0.175002	88.317856	97.433380	121.326782	4.200005	0.000000	2.712925	0.000000	0.000000	0.000000	0.151784	-0.348976	0.898872	0.000000	0.000000	4.000000	43.000000	0.000000
2453.690828	-0.012406	0.514541	0.177912	88.317856	97.433380	121.326782	4.200005	0.000000	2.712925	0.000000	0.000000	0.000000	0.190103	-0.344808	0.872948	0.000000	0.000000	4.000000	43.000000	0.000000
2453.694161	-0.012406	0.514541	0.177912	88.317856	97.433380	121.326782	4.200005	0.000000	2.712925	0.000000	0.000000	0.000000	0.190103	-0.344808	0.872948	0.000000	0.000000	4.000000	43.000000	0.000000
2453.697495	-0.012406	0.514541	0.177912	88.679733	104.454422	127.941940	4.227008	0.000000	2.670655	0.000000	0.000000	0.000000	0.190103	-0.344808	0.872948	0.000000	0.000000	4.000000	43.000000	0.000000
2453.700828	-0.011765	0.513426	0.180750	88.679733	104.454422	127.941940	4.227008	0.000000	2.670655	0.000000	0.000000	0.000000	0.192399	-0.334572	0.851377	0.000000	0.000000	4.000000	43.000000	0.000000
2453.704161	-0.011765	0.513426	0.180750	88.679733	104.454422	127.941940	4.227008	0.000000	2.670655	0.000000	0.000000	0.000000	0.192399	-0.334572	0.851377	0.000000	0.000000	4.000000	43.000000	0.000000
2453.707495	-0.011765	0.513426	0.180750	89.141800	117.862061	140.842896	4.252673	0.000000	2.629595	0.000000	0.000000	0.000000	0.192399	-0.334572	0.851377	0.000000	0.000000	4.000000	43.000000	0.000000
2453.710828	-0.011116	0.512346	0.183517	89.141800	117.862061	140.842896	4.252673	0.000000	2.629595	0.000000	0.000000	0.000000	0.194620	-0.323998	0.830048	0.000000	0.000000	4.000000	43.000000	0.000000
2453.714161	-0.011116	0.512346	0.183517	89.141800	117.862061	140.842896	4.252673	0.000000	2.629595	0.000000	0.000000	0.000000	0.194620	-0.323998	0.830048	0.000000	0.000000	4.000000	43.000000	0.000000
2453.717495	-0.011116	0.512346	0.183517	89.619995	154.563263	177.002243	4.277086	0.000000	2.589698	0.000000	0.000000	0.000000	0.194620	-0.323998	0.830048	0.000000	0.000000	4.000000	43.000000	0.000000
2453.720828	-0.010338	0.511251	0.186237	89.619995	154.563263	177.002243	4.277086	0.000000	2.589698	0.000000	0.000000	0.000000	0.233313	-0.328487	0.816154	0.000000	0.000000	4.000000	43.000000	0.000000
2453.724161	-0.010338	0.511251	0.186237	89.619995	154.563263	177.002243	4.277086	0.000000	2.589698	0.000000	0.000000	0.000000	0.233313	-0.328487	0.816154	0.000000	0.000000	4.000000	43.000000	0.000000
2453.727495	-0.010338	0.511251	0.186237	89.460045	-140.540848	-118.624702	4.301706	0.000000	2.548593	0.000000	0.000000	0.000000	0.233313	-0.328487	0.816154	0.000000	0.000000	4.000000	43.000000	0.000000
2453.730828	-0.009553	0.510123	0.188893	89.460045	-140.540848	-118.624702	4.301706	0.000000	2.548593	0.000000	0.000000	0.000000	0.235681	-0.338595	0.796855	0.000000	0.000000	4.000000	43.000000	0.000000
2453.734161	-0.009553	0.510123	0.188893	89.460045	-140.540848	-118.624702	4.301706	0.000000	2.548593	0.000000	0.000000	0.000000	0.235681	-0.338595	0.796855	0.000000	0.000000	4.000000	43.000000	0.000000
2453.737495	-0.009553	0.510123	0.188893	89.115738	-116.617393	-95.147568	4.325210	0.000000	2.508497	0.000000	0.000000	0.000000	0.235681	-0.338595	0.796855	0.000000	0.000000	4.000000	43.000000	0.000000
2453.740828	-0.008698	0.508980	0.191502	89.115738	-116.617393	-95.147568	4.325210	0.000000	2.508497	0.000000	0.000000	0.000000	0.256384	-0.342877	0.782750	0.000000	0.000000	4.000000	43.000000	0.000000
2453.744161	-0.008698	0.508980	0.191502	89.115738	-116.617393	-95.147568	4.325210	0.000000	2.508497	0.000000	0.000000	0.000000	0.256384	-0.342877	0.782750	0.000000	0.000000	4.000000	43.000000	0.000000
2453.747495	-0.008698	0.508980	0.191502	88.847160	-105.710495	-84.590981	4.348357	0.000000	2.468156	0.000000	0.000000	0.000000	0.256384	-0.342877	0.782750	0.000000	0.000000	4.000000	43.000000	0.000000
2453.750828	-0.007742	0.507801	0.194014	88.847160	-105.710495	-84.590981	4.348357	0.000000	2.468156	0.000000	0.000000	0.000000	0.286707	-0.353642	0.753503	0.000000	0.000000	4.000000	43.000000	0.000000
2453.754161	-0.007742	0.507801	0.194014	88.847160	-105.710495	-84.590981	4.348357	0.000000	2.468156	0.000000	0.000000	0.000000	0.286707	-0.353642	0.753503	0.000000	0.000000	4.000000	43.000000	0.000000
2453.757495	-0.007742	0.507801	0.194014	88.732826	-99.838463	-78.919243	4.371200	0.000000	2.427470	0.000000	0.000000	0.000000	0.286707	-0.353642	0.753503	0.000000	0.000000	4.000000	43.000000	0.000000
2453.760828	-0.006747	0.506625	0.196460	88.732826	-99.838463	-78.919243	4.371200	0.000000	2.427470	0.000000	0.000000	0.000000	0.298500	-0.352772	0.733776	0.000000	0.000000	4.000000	43.000000	0.000000
2453.764161	-0.006747	0.506625	0.196460	88.732826	-99.838463	-78.919243	4.371200	0.000000	2.427470	0.000000	0.000000	0.000000	0.298500	-0.352772	0.733776	0.000000	0.000000	4.000000	43.000000	0.000000
2453.767495	-0.006747	0.506625	0.196460	88.745552	-95.948730	-75.119583	4.393352	0.000000	2.387145	0.000000	0.000000	0.000000	0.298500	-0.352772	0.733776	0.000000	0.000000	4.000000	43.000000	0.000000
2453.770828	-0.005713	0.505450	0.198806	88.745552	-95.948730	-75.119583	4.393352	0.000000	2.387145	0.000000	0.000000	0.000000	0.310395	-0.352459	0.703798	0.000000	0.000000	4.000000	43.000000	0.000000
2453.774161	-0.005713	0.505450	0.198806	88.745552	-95.948730	-75.119583	4.393352	0.000000	2.387145	0.000000	0.000000	0.000000	0.310395	-0.352459	0.703798	0.000000	0.000000	4.000000	43.000000	0.000000
2453.777495	-0.005713	0.505450	0.198806	88.750244	-92.426086	-71.688591	4.414686	0.000000	2.347456	0.000000	0.000000	0.000000	0.310395	-0.352459	0.703798	0.000000	0.000000	4.000000	43.000000	0.000000
2453.780828	-0.004701	0.504222	0.201039	88.750244	-92.426086	-71.688591	4.414686	0.000000	2.347456	0.000000	0.000000	0.000000	0.303524	-0.368443	0.669904	0.000000	0.000000	4.000000	43.000000	0.000000
2453.784161	-0.004701	0.504222	0.201039	88.750244	-92.426086	-71.688591	4.414686	0.000000	2.347456	0.000000	0.000000	0.000000	0.303524	-0.368443	0.669904	0.000000	0.000000	4.000000	43.000000	0.000000
2453.787495	-0.004701	0.504222	0.201039	88.750549	-88.469948	-67.824425	4.434633	0.000000	2.309553	0.000000	0.000000	0.000000	0.303524	-0.368443	0.669904	0.000000	0.000000	4.000000	43.000000	0.000000
2453.790828	-0.003650	0.502977	0.203158	88.750549	-88.469948	-67.824425	4.434633	0.000000	2.309553	0.000000	0.000000	0.000000	0.315211	-0.373496	0.635637	0.000000	0.000000	4.000000	43.000000	0.000000
2453.794161	-0.003650	0.502977	0.203158	88.750549	-88.469948	-67.824425	4.434633	0.000000	2.309553	0.000000	0.000000	0.000000	0.315211	-0.373496	0.635637	0.000000	0.000000	4.000000	43.000000	0.000000
2453.797495	-0.003650	0.502977	0.203158	88.745865	-83.617058	-63.059742	4.453825	0.000000	2.272322	0.000000	0.000000	0.000000	0.315211	-0.373496	0.635637	0.000000	0.000000	4.000000	43.000000	0.000000
2453.800828	-0.002624	0.501682	0.205200	88.745865	-83.617058	-63.059742	4.453825	0.000000	2.272322	0.000000	0.000000	0.000000	0.307914	-0.388475	0.612537	0.000000	0.000000	4.000000	43.000000	0.000000
2453.804161	-0.002624	0.501682	0.205200	88.745865	-83.617058	-63.059742	4.453825	0.000000	2.272322	0.000000	0.000000	0.000000	0.307914	-0.388475	0.612537	0.000000	0.000000	4.000000	43.000000	0.000000
2453.807495	-0.002624	0.501682	0.205200	88.756676	-76.961937	-56.458809	4.471927	0.000000	2.236487	0.000000	0.000000	0.000000	0.307914	-0.388475	0.612537	0.000000	0.000000	4.000000	43.000000	0.000000
2453.810828	-0.001591	0.500374	0.207163	88.756676	-76.961937	-56.458809	4.471927	0.000000	2.236487	0.000000	0.000000	0.000000	0.309886	-0.392497	0.588904	0.000000	0.000000	4.000000	43.000000	0.000000
2453.814161	-0.001591	0.500374	0.207163	88.756676	-76.961937	-56.458809	4.471927	0.000000	2.236487	0.000000	0.000000	0.000000	0.309886	-0.392497	0.588904	0.000000	0.000000	4.000000	43.000000	0.000000
2453.817495	-0.001591	0.500374	0.207163	88.851410	-67.080215	-46.536362	4.489256	0.000000	2.201495	0.000000	0.000000	0.000000	0.309886	-0.392497	0.588904	0.000000	0.000000	4.000000	43.000000	0.000000
2453.820828	-0.000615	0.499074	0.209097	88.851410	-67.080215	-46.536362	4.489256	0.000000	2.201495	0.000000	0.000000	0.000000	0.292759	-0.389942	0.580411	0.000000	0.000000	4.000000	43.000000	0.000000
2453.824161	-0.000615	0.499074	0.209097	88.851410	-67.080215	-46.536362	4.489256	0.000000	2.201495	0.000000	0.000000	0.000000	0.292759	-0.389942	0.580411	0.000000	0.000000	4.000000	43.000000	0.000000
2453.827495	-0.000615	0.499074	0.209097	89.025223	-49.513531	-28.795210	4.505526	0.000000	2.168003	0.000000	0.000000	0.000000	0.292759	-0.389942	0.580411	0.000000	0.000000	4.000000	43.000000	0.000000
2453.830828	0.000398	0.497783	0.211004	89.025223	-49.513531	-28.795210	4.505526	0.000000	2.168003	0.000000	0.000000	0.000000	0.303977	-0.387298	0.572048	0.000000	0.000000	4.000000	43.000000	0.000000
2453.834161	0.000398	0.497783	0.211004	89.025223	-49.513531	-28.795210	4.505526	0.000000	2.168003	0.000000	0.000000	0.000000	0.303977	-0.387298	0.572048	0.000000	0.000000	4.000000	43.000000	0.000000
2453.837495	0.000398	0.497783	0.211004	89.108246	-18.927666	2.079787	4.521566	0.000000	2.134347	0.000000	0.000000	0.000000	0.303977	-0.387298	0.572048	0.000000	0.000000	4.000000	43.000000	0.000000
2453.840828	0.001417	0.496501	0.212883	89.108246	-18.927666	2.079787	4.521566	0.000000	2.134347	0.000000	0.000000	0.000000	0.305698	-0.384554	0.563722	0.000000	0.000000	4.000000	43.000000	0.000000
2453.844161	0.001417	0.496501	0.212883	89.108246	-18.927666	2.079787	4.521566	0.000000	2.134347	0.000000	0.000000	0.000000	0.305698	-0.384554	0.563722	0.000000	0.000000	4.000000	43.000000	0.000000
2453.847495	0.001417	0.496501	0.212883	88.927719	12.099572	33.461208	4.537125	0.000000	2.101069	0.000000	0.000000	0.000000	0.305698	-0.384554	0.563722	0.000000	0.000000	4.000000	43.000000	0.000000
2453.850828	0.002410	0.495211	0.214753	88.927719	12.099572	33.461208	4.537125	0.000000	2.101069	0.000000	0.000000	0.000000	0.297833	-0.386935	0.560872	0.000000	0.000000	4.000000	43.000000	0.000000
2453.854161	0.002410	0.495211	0.214753	88.927719	12.099572	33.461208	4.537125	0.000000	2.101069	0.000000	0.000000	0.000000	0.297833	-0.386935	0.560872	0.000000	0.000000	4.000000	43.000000	0.000000
2453.857495	0.002410	0.495211	0.214753	88.557068	31.295593	53.012062	4.552031	0.000000	2.068577	0.000000	0.000000	0.000000	0.297833	-0.386935	0.560872	0.000000	0.000000	4.000000	43.000000	0.000000
2453.860828	0.003440	0.493931	0.216595	88.557068	31.295593	53.012062	4.552031	0.000000	2.068577	0.000000	0.000000	0.000000	0.309041	-0.384063	0.552594	0.000000	0.000000	4.000000	43.000000	0.000000
2453.864161	0.003440	0.493931	0.216595	88.557068	31.295593	53.012062	4.552031	0.000000	2.068577	0.000000	0.000000	0.000000	0.309041	-0.384063	0.552594	0.000000	0.000000	4.000000	43.000000	0.000000
2453.867495	0.003440	0.493931	0.216595	88.136490	42.215435	64.269279	4.566742	0.000000	2.035894	0.000000	0.000000	0.000000	0.309041	-0.384063	0.552594	0.000000	0.000000	4.000000	43.000000	0.000000
2453.870828	0.004475	0.492696	0.218374	88.136490	42.215435	64.269279	4.566742	0.000000	2.035894	0.000000	0.000000	0.000000	0.310599	-0.370558	0.533753	0.000000	0.000000	4.000000	43.000000	0.000000
2453.874161	0.004475	0.492696	0.218374	88.136490	42.215435	64.269279	4.566742	0.000000	2.035894	0.000000	0.000000	0.000000	0.310599	-0.370558	0.533753	0.000000	0.000000	4.000000	43.000000	0.000000
2453.877495	0.004475	0.492696	0.218374	87.724968	49.436707	71.799973	4.580895	0.000000	2.003846	0.000000	0.000000	0.000000	0.310599	-0.370558	0.533753	0.000000	0.000000	4.000000	43.000000	0.000000
2453.880828	0.005612	0.491470	0.220092	87.724968	49.436707	71.799973	4.580895	0.000000	2.003846	0.000000	0.000000	0.000000	0.341016	-0.367915	0.515449	0.000000	0.000000	4.000000	43.000000	0.000000
2453.884161	0.005612	0.491470	0.220092	87.724968	49.436707	71.799973	4.580895	0.000000	2.003846	0.000000	0.000000	0.000000	0.341016	-0.367915	0.515449	0.000000	0.000000	4.000000	43.000000	0.000000
2453.887495	0.005612	0.491470	0.220092	87.341560	54.985374	77.625336	4.595252	0.000000	1.970701	0.000000	0.000000	0.000000	0.341016	-0.367915	0.515449	0.000000	0.000000	4.000000	43.000000	0.000000
2453.890828	0.006786	0.490306	0.221697	87.341560	54.985374	77.625336	4.595252	0.000000	1.970701	0.000000	0.000000	0.000000	0.352069	-0.349160	0.481503	0.000000	0.000000	4.000000	43.000000	0.000000
2453.894161	0.006786	0.490306	0.221697	87.341560	54.985374	77.625336	4.595252	0.000000	1.970701	0.000000	0.000000	0.000000	0.352069	-0.349160	0.481503	0.000000	0.000000	4.000000	43.000000	0.000000
2453.897495	0.006786	0.490306	0.221697	86.970886	58.813511	81.697464	4.609157	0.000000	1.937955	0.000000	0.000000	0.000000	0.352069	-0.349160	0.481503	0.000000	0.000000	4.000000	43.000000	0.000000
2453.900828	0.008061	0.489188	0.223207	86.970886	58.813511	81.697464	4.609157	0.000000	1.937955	0.000000	0.000000	0.000000	0.382465	-0.335403	0.452895	0.000000	0.000000	4.000000	43.000000	0.000000
2453.904161	0.008061	0.489188	0.223207	86.970886	58.813511	81.697464	4.609157	0.000000	1.937955	0.000000	0.000000	0.000000	0.382465	-0.335403	0.452895	0.000000	0.000000	4.000000	43.000000	0.000000
2453.907495	0.008061	0.489188	0.223207	86.620491	61.647991	84.738258	4.623167	0.000000	1.904293	0.000000	0.000000	0.000000	0.382465	-0.335403	0.452895	0.000000	0.000000	4.000000	43.000000	0.000000
2453.910828	0.009436	0.488151	0.224553	86.620491	61.647991	84.738258	4.623167	0.000000	1.904293	0.000000	0.000000	0.000000	0.412620	-0.311125	0.403949	0.000000	0.000000	4.000000	43.000000	0.000000
2453.914161	0.009436	0.488151	0.224553	86.620491	61.647991	84.738258	4.623167	0.000000	1.904293	0.000000	0.000000	0.000000	0.412620	-0.311125	0.403949	0.000000	0.000000	4.000000	43.000000	0.000000
2453.917495	0.009436	0.488151	0.224553	86.304451	63.762405	87.017891	4.637076	0.000000	1.870167	0.000000	0.000000	0.000000	0.412620	-0.311125	0.403949	0.000000	0.000000	4.000000	43.000000	0.000000
2453.920828	0.010912	0.487178	0.225755	86.304451	63.762405	87.017891	4.637076	0.000000	1.870167	0.000000	0.000000	0.000000	0.442750	-0.291804	0.360483	0.000000	0.000000	4.000000	43.000000	0.000000
2453.924161	0.010912	0.487178	0.225755	86.304451	63.762405	87.017891	4.637076	0.000000	1.870167	0.000000	0.000000	0.000000	0.442750	-0.291804	0.360483	0.000000	0.000000	4.000000	43.000000	0.000000
2453.927495	0.010912	0.487178	0.225755	86.025658	65.343285	88.721344	4.650957	0.000000	1.835376	0.000000	0.000000	0.000000	0.442750	-0.291804	0.360483	0.000000	0.000000	4.000000	43.000000	0.000000
2453.930828	0.012422	0.486289	0.226796	86.025658	65.343285	88.721344	4.650957	0.000000	1.835376	0.000000	0.000000	0.000000	0.453192	-0.266782	0.312331	0.000000	0.000000	4.000000	43.000000	0.000000
2453.934161	0.012422	0.486289	0.226796	86.025658	65.343285	88.721344	4.650957	0.000000	1.835376	0.000000	0.000000	0.000000	0.453192	-0.266782	0.312331	0.000000	0.000000	4.000000	43.000000	0.000000
2453.937495	0.012422	0.486289	0.226796	85.777702	66.680397	90.151802	4.664324	0.000000	1.801133	0.000000	0.000000	0.000000	0.453192	-0.266782	0.312331	0.000000	0.000000	4.000000	43.000000	0.000000
2453.940828	0.013967	0.485484	0.227678	85.777702	66.680397	90.151802	4.664324	0.000000	1.801133	0.000000	0.000000	0.000000	0.463376	-0.241434	0.264465	0.000000	0.000000	4.000000	43.000000	0.000000
2453.944161	0.013967	0.485484	0.227678	85.777702	66.680397	90.151802	4.664324	0.000000	1.801133	0.000000	0.000000	0.000000	0.463376	-0.241434	0.264465	0.000000	0.000000	4.000000	43.000000	0.000000
2453.947495	0.013967	0.485484	0.227678	85.525215	67.856071	91.416939	4.677215	0.000000	1.767388	0.000000	0.000000	0.000000	0.463376	-0.241434	0.264465	0.000000	0.000000	4.000000	43.000000	0.000000
2453.950828	0.015578	0.484803	0.228431	85.525215	67.856071	91.416939	4.677215	0.000000	1.767388	0.000000	0.000000	0.000000	0.483267	-0.204153	0.226061	0.000000	0.000000	4.000000	43.000000	0.000000
2453.954161	0.015578	0.484803	0.228431	85.525215	67.856071	91.416939	4.677215	0.000000	1.767388	0.000000	0.000000	0.000000	0.483267	-0.204153	0.226061	0.000000	0.000000	4.000000	43.000000	0.000000
2453.957495	0.015578	0.484803	0.228431	85.225456	69.068314	92.756157	4.689960	0.000000	1.733284	0.000000	0.000000	0.000000	0.483267	-0.204153	0.226061	0.000000	0.000000	4.000000	43.000000	0.000000
2453.960828	0.017222	0.484285	0.229056	85.225456	69.068314	92.756157	4.689960	0.000000	1.733284	0.000000	0.000000	0.000000	0.493185	-0.155376	0.187587	0.000000	0.000000	4.000000	43.000000	0.000000
2453.964161	0.017222	0.484285	0.229056	85.225456	69.068314	92.756157	4.689960	0.000000	1.733284	0.000000	0.000000	0.000000	0.493185	-0.155376	0.187587	0.000000	0.000000	4.000000	43.000000	0.000000
2453.967495	0.017222	0.484285	0.229056	84.867256	69.993317	93.847404	4.702354	0.000000	1.699371	0.000000	0.000000	0.000000	0.493185	-0.155376	0.187587	0.000000	0.000000	4.000000	43.000000	0.000000
2453.970828	0.018997	0.483914	0.229601	84.867256	69.993317	93.847404	4.702354	0.000000	1.699371	0.000000	0.000000	0.000000	0.532625	-0.111415	0.163488	0.000000	0.000000	4.000000	43.000000	0.000000
2453.974161	0.018997	0.483914	0.229601	84.867256	69.993317	93.847404	4.702354	0.000000	1.699371	0.000000	0.000000	0.000000	0.532625	-0.111415	0.163488	0.000000	0.000000	4.000000	43.000000	0.000000
2453.977495	0.018997	0.483914	0.229601	84.452919	70.573418	94.617279	4.715165	0.000000	1.663496	0.000000	0.000000	0.000000	0.532625	-0.111415	0.163488	0.000000	0.000000	4.000000	43.000000	0.000000
2453.980828	0.020904	0.483727	0.230064	84.452919	70.573418	94.617279	4.715165	0.000000	1.663496	0.000000	0.000000	0.000000	0.571977	-0.056035	0.138797	0.000000	0.000000	4.000000	43.000000	0.000000
2453.984161	0.020904	0.483727	0.230064	84.452919	70.573418	94.617279	4.715165	0.000000	1.663496	0.000000	0.000000	0.000000	0.571977	-0.056035	0.138797	0.000000	0.000000	4.000000	43.000000	0.000000
2453.987495	0.020904	0.483727	0.230064	83.984253	70.822670	95.084404	4.728360	0.000000	1.625612	0.000000	0.000000	0.000000	0.571977	-0.056035	0.138797	0.000000	0.000000	4.000000	43.000000	0.000000
2453.990828	0.022909	0.483688	0.230446	83.984253	70.822670	95.084404	4.728360	0.000000	1.625612	0.000000	0.000000	0.000000	0.601446	-0.011777	0.114649	0.000000	0.000000	4.000000	43.000000	0.000000
2453.994161	0.022909	0.483688	0.230446	83.984253	70.822670	95.084404	4.728360	0.000000	1.625612	0.000000	0.000000	0.000000	0.601446	-0.011777	0.114649	0.000000	0.000000	4.000000	43.000000	0.000000
2453.997495	0.022909	0.483688	0.230446	83.510818	70.840828	95.325317	4.741711	0.000000	1.586247	0.000000	0.000000	0.000000	0.601446	-0.011777	0.114649	0.000000	0.000000	4.000000	43.000000	0.000000
2454.000828	0.024945	0.483815	0.230732	83.510818	70.840828	95.325317	4.741711	0.000000	1.586247	0.000000	0.000000	0.000000	0.610994	0.038010	0.085861	0.000000	0.000000	4.000000	43.000000	0.000000
2454.004161	0.024945	0.483815	0.230732	83.510818	70.840828	95.325317	4.741711	0.000000	1.586247	0.000000	0.000000	0.000000	0.610994	0.038010	0.085861	0.000000	0.000000	4.000000	43.000000	0.000000
2454.007495	0.024945	0.483815	0.230732	83.088486	70.798912	95.473625	4.754767	0.000000	1.546672	0.000000	0.000000	0.000000	0.610994	0.038010	0.085861	0.000000	0.000000	4.000000	43.000000	0.000000
2454.010828	0.027045	0.484088	0.230906	83.088486	70.798912	95.473625	4.754767	0.000000	1.546672	0.000000	0.000000	0.000000	0.629928	0.082053	0.051941	0.000000	0.000000	4.000000	43.000000	0.000000
2454.014161	0.027045	0.484088	0.230906	83.088486	70.798912	95.473625	4.754767	0.000000	1.546672	0.000000	0.000000	0.000000	0.629928	0.082053	0.051941	0.000000	0.000000	4.000000	43.000000	0.000000
2454.017495	0.027045	0.484088	0.230906	82.753403	70.617172	95.469490	4.767692	0.000000	1.506357	0.000000	0.000000	0.000000	0.629928	0.082053	0.051941	0.000000	0.000000	4.000000	43.000000	0.000000
2454.020828	0.029173	0.484470	0.230935	82.753403	70.617172	95.469490	4.767692	0.000000	1.506357	0.000000	0.000000	0.000000	0.638387	0.114427	0.008876	0.000000	0.000000	4.000000	43.000000	0.000000
2454.024161	0.029173	0.484470	0.230935	82.753403	70.617172	95.469490	4.767692	0.000000	1.506357	0.000000	0.000000	0.000000	0.638387	0.114427	0.008876	0.000000	0.000000	4.000000	43.000000	0.000000
2454.027495	0.029173	0.484470	0.230935	82.524307	70.457146	96.130844	4.780231	0.000000	1.466078	0.000000	0.000000	0.000000	0.638387	0.114427	0.008876	0.000000	0.000000	4.000000	43.000000	0.000000
2454.030828	0.031294	0.484995	0.230788	82.524307	70.457146	96.130844	4.780231	0.000000	1.466078	0.000000	0.000000	0.000000	0.636199	0.157648	-0.044130	0.000000	0.000000	4.000000	43.000000	0.000000
2454.034161	0.031294	0.484995	0.230788	82.524307	70.457146	96.130844	4.780231	0.000000	1.466078	0.000000	0.000000	0.000000	0.636199	0.157648	-0.044130	0.000000	0.000000	4.000000	43.000000	0.000000
2454.037495	0.031294	0.484995	0.230788	82.414413	70.277199	97.517799	4.792150	0.000000	1.426637	0.000000	0.000000	0.000000	0.636199	0.157648	-0.044130	0.000000	0.000000	4.000000	43.000000	0.000000
2454.040828	0.033475	0.485686	0.230542	82.414413	70.277199	97.517799	4.792150	0.000000	1.426637	0.000000	0.000000	0.000000	0.654297	0.207382	-0.073823	0.000000	0.000000	4.000000	43.000000	0.000000
2454.044161	0.033475	0.485686	0.230542	82.414413	70.277199	97.517799	4.792150	0.000000	1.426637	0.000000	0.000000	0.000000	0.654297	0.207382	-0.073823	0.000000	0.000000	4.000000	43.000000	0.000000
2454.047495	0.033475	0.485686	0.230542	82.416565	70.037163	99.281013	4.803992	0.000000	1.386241	0.000000	0.000000	0.000000	0.654297	0.207382	-0.073823	0.000000	0.000000	4.000000	43.000000	0.000000
2454.050828	0.035845	0.486561	0.230172	82.416565	70.037163	99.281013	4.803992	0.000000	1.386241	0.000000	0.000000	0.000000	0.710989	0.262466	-0.111062	0.000000	0.000000	4.000000	43.000000	0.000000
2454.054161	0.035845	0.486561	0.230172	82.416565	70.037163	99.281013	4.803992	0.000000	1.386241	0.000000	0.000000	0.000000	0.710989	0.262466	-0.111062	0.000000	0.000000	4.000000	43.000000	0.000000
2454.057495	0.035845	0.486561	0.230172	82.446335	69.611237	100.336166	4.816408	0.000000	1.342467	0.000000	0.000000	0.000000	0.710989	0.262466	-0.111062	0.000000	0.000000	4.000000	43.000000	0.000000
2454.060828	0.038341	0.487717	0.229756	82.446335	69.611237	100.336166	4.816408	0.000000	1.342467	0.000000	0.000000	0.000000	0.748972	0.346640	-0.124691	0.000000	0.000000	4.000000	43.000000	0.000000
2454.064161	0.038341	0.487717	0.229756	82.446335	69.611237	100.336166	4.816408	0.000000	1.342467	0.000000	0.000000	0.000000	0.748972	0.346640	-0.124691	0.000000	0.000000	4.000000	43.000000	0.000000
2454.067495	0.038341	0.487717	0.229756	82.506683	68.982872	100.307869	4.829126	0.000000	1.295973	0.000000	0.000000	0.000000	0.748972	0.346640	-0.124691	0.000000	0.000000	4.000000	43.000000	0.000000
2454.070828	0.040962	0.489113	0.229261	82.506683	68.982872	100.307869	4.829126	0.000000	1.295973	0.000000	0.000000	0.000000	0.786191	0.418964	-0.148484	0.000000	0.000000	4.000000	43.000000	0.000000
2454.074161	0.040962	0.489113	0.229261	82.506683	68.982872	100.307869	4.829126	0.000000	1.295973	0.000000	0.000000	0.000000	0.786191	0.418964	-0.148484	0.000000	0.000000	4.000000	43.000000	0.000000
2454.077495	0.040962	0.489113	0.229261	82.609520	67.999557	99.037704	4.842030	0.000000	1.246893	0.000000	0.000000	0.000000	0.786191	0.418964	-0.148484	0.000000	0.000000	4.000000	43.000000	0.000000
2454.080828	0.043611	0.490771	0.228738	82.609520	67.999557	99.037704	4.842030	0.000000	1.246893	0.000000	0.000000	0.000000	0.794689	0.497427	-0.156827	0.000000	0.000000	4.000000	43.000000	0.000000
2454.084161	0.043611	0.490771	0.228738	82.609520	67.999557	99.037704	4.842030	0.000000	1.246893	0.000000	0.000000	0.000000	0.794689	0.497427	-0.156827	0.000000	0.000000	4.000000	43.000000	0.000000
2454.087495	0.043611	0.490771	0.228738	82.774063	66.576973	97.260109	4.854659	0.000000	1.196782	0.000000	0.000000	0.000000	0.794689	0.497427	-0.156827	0.000000	0.000000	4.000000	43.000000	0.000000
2454.090828	0.046324	0.492712	0.228232	82.774063	66.576973	97.260109	4.854659	0.000000	1.196782	0.000000	0.000000	0.000000	0.813795	0.582168	-0.152031	0.000000	0.000000	4.000000	43.000000	0.000000
2454.094161	0.046324	0.492712	0.228232	82.774063	66.576973	97.260109	4.854659	0.000000	1.196782	0.000000	0.000000	0.000000	0.813795	0.582168	-0.152031	0.000000	0.000000	4.000000	43.000000	0.000000
2454.097495	0.046324	0.492712	0.228232	82.984268	64.737686	95.304070	4.867205	0.000000	1.144689	0.000000	0.000000	0.000000	0.813795	0.582168	-0.152031	0.000000	0.000000	4.000000	43.000000	0.000000
2454.100828	0.049031	0.494819	0.227683	82.984268	64.737686	95.304070	4.867205	0.000000	1.144689	0.000000	0.000000	0.000000	0.812123	0.632065	-0.164592	0.000000	0.000000	4.000000	43.000000	0.000000
2454.104161	0.049031	0.494819	0.227683	82.984268	64.737686	95.304070	4.867205	0.000000	1.144689	0.000000	0.000000	0.000000	0.812123	0.632065	-0.164592	0.000000	0.000000	4.000000	43.000000	0.000000
2454.107495	0.049031	0.494819	0.227683	83.223434	62.469185	93.121643	4.879236	0.000000	1.092272	0.000000	0.000000	0.000000	0.812123	0.632065	-0.164592	0.000000	0.000000	4.000000	43.000000	0.000000
2454.110828	0.051734	0.497131	0.227122	83.223434	62.469185	93.121643	4.879236	0.000000	1.092272	0.000000	0.000000	0.000000	0.810983	0.693643	-0.168428	0.000000	0.000000	4.000000	43.000000	0.000000
2454.114161	0.051734	0.497131	0.227122	83.223434	62.469185	93.121643	4.879236	0.000000	1.092272	0.000000	0.000000	0.000000	0.810983	0.693643	-0.168428	0.000000	0.000000	4.000000	43.000000	0.000000
2454.117495	0.051734	0.497131	0.227122	83.508461	59.570957	90.626488	4.890782	0.000000	1.039351	0.000000	0.000000	0.000000	0.810983	0.693643	-0.168428	0.000000	0.000000	4.000000	43.000000	0.000000
2454.120828	0.054432	0.499553	0.226535	83.508461	59.570957	90.626488	4.890782	0.000000	1.039351	0.000000	0.000000	0.000000	0.809520	0.726761	-0.176055	0.000000	0.000000	4.000000	43.000000	0.000000
2454.124161	0.054432	0.499553	0.226535	83.508461	59.570957	90.626488	4.890782	0.000000	1.039351	0.000000	0.000000	0.000000	0.809520	0.726761	-0.176055	0.000000	0.000000	4.000000	43.000000	0.000000
2454.127495	0.054432	0.499553	0.226535	83.822830	55.970291	87.271667	4.901815	0.000000	0.986006	0.000000	0.000000	0.000000	0.809520	0.726761	-0.176055	0.000000	0.000000	4.000000	43.000000	0.000000
2454.130828	0.057090	0.502084	0.225891	83.822830	55.970291	87.271667	4.901815	0.000000	0.986006	0.000000	0.000000	0.000000	0.797416	0.759163	-0.193051	0.000000	0.000000	4.000000	43.000000	0.000000
2454.134161	0.057090	0.502084	0.225891	83.822830	55.970291	87.271667	4.901815	0.000000	0.986006	0.000000	0.000000	0.000000	0.797416	0.759163	-0.193051	0.000000	0.000000	4.000000	43.000000	0.000000
2454.137495	0.057090	0.502084	0.225891	84.140404	51.609196	82.596695	4.912161	0.000000	0.933100	0.000000	0.000000	0.000000	0.797416	0.759163	-0.193051	0.000000	0.000000	4.000000	43.000000	0.000000
2454.140828	0.059741	0.504704	0.225205	84.140404	51.609196	82.596695	4.912161	0.000000	0.933100	0.000000	0.000000	0.000000	0.795298	0.786117	-0.205833	0.000000	0.000000	4.000000	43.000000	0.000000
2454.144161	0.059741	0.504704	0.225205	84.140404	51.609196	82.596695	4.912161	0.000000	0.933100	0.000000	0.000000	0.000000	0.795298	0.786117	-0.205833	0.000000	0.000000	4.000000	43.000000	0.000000
2454.147495	0.059741	0.504704	0.225205	84.426064	46.551731	77.084984	4.921974	0.000000	0.879874	0.000000	0.000000	0.000000	0.795298	0.786117	-0.205833	0.000000	0.000000	4.000000	43.000000	0.000000
2454.150828	0.062348	0.507392	0.224431	84.426064	46.551731	77.084984	4.921974	0.000000	0.879874	0.000000	0.000000	0.000000	0.782009	0.806247	-0.232370	0.000000	0.000000	4.000000	43.000000	0.000000
2454.154161	0.062348	0.507392	0.224431	84.426064	46.551731	77.084984	4.921974	0.000000	0.879874	0.000000	0.000000	0.000000	0.782009	0.806247	-0.232370	0.000000	0.000000	4.000000	43.000000	0.000000
2454.157495	0.062348	0.507392	0.224431	84.641670	41.127480	71.874031	4.931087	0.000000	0.827272	0.000000	0.000000	0.000000	0.782009	0.806247	-0.232370	0.000000	0.000000	4.000000	43.000000	0.000000
2454.160828	0.064848	0.510111	0.223609	84.641670	41.127480	71.874031	4.931087	0.000000	0.827272	0.000000	0.000000	0.000000	0.750058	0.815618	-0.246493	0.000000	0.000000	4.000000	43.000000	0.000000
2454.164161	0.064848	0.510111	0.223609	84.641670	41.127480	71.874031	4.931087	0.000000	0.827272	0.000000	0.000000	0.000000	0.750058	0.815618	-0.246493	0.000000	0.000000	4.000000	43.000000	0.000000
2454.167495	0.064848	0.510111	0.223609	84.792824	35.474598	66.697464	4.939341	0.000000	0.776474	0.000000	0.000000	0.000000	0.750058	0.815618	-0.246493	0.000000	0.000000	4.000000	43.000000	0.000000
2454.170828	0.067269	0.512837	0.222690	84.792824	35.474598	66.697464	4.939341	0.000000	0.776474	0.000000	0.000000	0.000000	0.726299	0.818036	-0.275673	0.000000	0.000000	4.000000	43.000000	0.000000
2454.174161	0.067269	0.512837	0.222690	84.792824	35.474598	66.697464	4.939341	0.000000	0.776474	0.000000	0.000000	0.000000	0.726299	0.818036	-0.275673	0.000000	0.000000	4.000000	43.000000	0.000000
2454.177495	0.067269	0.512837	0.222690	84.877342	29.807653	60.623920	4.946852	0.000000	0.727084	0.000000	0.000000	0.000000	0.726299	0.818036	-0.275673	0.000000	0.000000	4.000000	43.000000	0.000000
2454.180828	0.069616	0.515519	0.221728	84.877342	29.807653	60.623920	4.946852	0.000000	0.727084	0.000000	0.000000	0.000000	0.703953	0.804600	-0.288515	0.000000	0.000000	4.000000	43.000000	0.000000
2454.184161	0.069616	0.515519	0.221728	84.877342	29.807653	60.623920	4.946852	0.000000	0.727084	0.000000	0.000000	0.000000	0.703953	0.804600	-0.288515	0.000000	0.000000	4.000000	43.000000	0.000000
2454.187495	0.069616	0.515519	0.221728	84.898880	24.725460	54.994255	4.953705	0.000000	0.678825	0.000000	0.000000	0.000000	0.703953	0.804600	-0.288515	0.000000	0.000000	4.000000	43.000000	0.000000
2454.190828	0.071722	0.518133	0.220694	84.898880	24.725460	54.994255	4.953705	0.000000	0.678825	0.000000	0.000000	0.000000	0.631776	0.784176	-0.310174	0.000000	0.000000	4.000000	43.000000	0.000000
2454.194161	0.071722	0.518133	0.220694	84.898880	24.725460	54.994255	4.953705	0.000000	0.678825	0.000000	0.000000	0.000000	0.631776	0.784176	-0.310174	0.000000	0.000000	4.000000	43.000000	0.000000
2454.197495	0.071722	0.518133	0.220694	84.871956	20.754250	50.602779	4.959454	0.000000	0.635472	0.000000	0.000000	0.000000	0.631776	0.784176	-0.310174	0.000000	0.000000	4.000000	43.000000	0.000000
2454.200828	0.073595	0.520647	0.219660	84.871956	20.754250	50.602779	4.959454	0.000000	0.635472	0.000000	0.000000	0.000000	0.561918	0.754162	-0.310281	0.000000	0.000000	4.000000	43.000000	0.000000
2454.204161	0.073595	0.520647	0.219660	84.871956	20.754250	50.602779	4.959454	0.000000	0.635472	0.000000	0.000000	0.000000	0.561918	0.754162	-0.310281	0.000000	0.000000	4.000000	43.000000	0.000000
2454.207495	0.073595	0.520647	0.219660	84.851814	18.187359	47.705711	4.964261	0.000000	0.596752	0.000000	0.000000	0.000000	0.561918	0.754162	-0.310281	0.000000	0.000000	4.000000	43.000000	0.000000
2454.210828	0.075227	0.523035	0.218548	84.851814	18.187359	47.705711	4.964261	0.000000	0.596752	0.000000	0.000000	0.000000	0.489672	0.716195	-0.333621	0.000000	0.000000	4.000000	43.000000	0.000000
2454.214161	0.075227	0.523035	0.218548	84.851814	18.187359	47.705711	4.964261	0.000000	0.596752	0.000000	0.000000	0.000000	0.489672	0.716195	-0.333621	0.000000	0.000000	4.000000	43.000000	0.000000
2454.217495	0.075227	0.523035	0.218548	84.844971	17.365814	46.684887	4.968184	0.000000	0.563158	0.000000	0.000000	0.000000	0.489672	0.716195	-0.333621	0.000000	0.000000	4.000000	43.000000	0.000000
2454.220828	0.076623	0.525224	0.217401	84.844971	17.365814	46.684887	4.968184	0.000000	0.563158	0.000000	0.000000	0.000000	0.418928	0.656773	-0.344077	0.000000	0.000000	4.000000	43.000000	0.000000
2454.224161	0.076623	0.525224	0.217401	84.844971	17.365814	46.684887	4.968184	0.000000	0.563158	0.000000	0.000000	0.000000	0.418928	0.656773	-0.344077	0.000000	0.000000	4.000000	43.000000	0.000000
2454.227495	0.076623	0.525224	0.217401	84.849686	17.740740	46.966541	4.971343	0.000000	0.534556	0.000000	0.000000	0.000000	0.418928	0.656773	-0.344077	0.000000	0.000000	4.000000	43.000000	0.000000
2454.230828	0.077753	0.527215	0.216226	84.849686	17.740740	46.966541	4.971343	0.000000	0.534556	0.000000	0.000000	0.000000	0.338881	0.597407	-0.352518	0.000000	0.000000	4.000000	43.000000	0.000000
2454.234161	0.077753	0.527215	0.216226	84.849686	17.740740	46.966541	4.971343	0.000000	0.534556	0.000000	0.000000	0.000000	0.338881	0.597407	-0.352518	0.000000	0.000000	4.000000	43.000000	0.000000
2454.237495	0.077753	0.527215	0.216226	84.866798	18.241684	47.404781	4.973744	0.000000	0.511737	0.000000	0.000000	0.000000	0.338881	0.597407	-0.352518	0.000000	0.000000	4.000000	43.000000	0.000000
2454.240828	0.078649	0.528972	0.215026	84.866798	18.241684	47.404781	4.973744	0.000000	0.511737	0.000000	0.000000	0.000000	0.268901	0.526985	-0.360086	0.000000	0.000000	4.000000	43.000000	0.000000
2454.244161	0.078649	0.528972	0.215026	84.866798	18.241684	47.404781	4.973744	0.000000	0.511737	0.000000	0.000000	0.000000	0.268901	0.526985	-0.360086	0.000000	0.000000	4.000000	43.000000	0.000000
2454.247495	0.078649	0.528972	0.215026	84.874626	19.471657	48.640545	4.975533	0.000000	0.494038	0.000000	0.000000	0.000000	0.268901	0.526985	-0.360086	0.000000	0.000000	4.000000	43.000000	0.000000
2454.250828	0.079343	0.530511	0.213780	84.874626	19.471657	48.640545	4.975533	0.000000	0.494038	0.000000	0.000000	0.000000	0.208164	0.461684	-0.373608	0.000000	0.000000	4.000000	43.000000	0.000000
2454.254161	0.079343	0.530511	0.213780	84.874626	19.471657	48.640545	4.975533	0.000000	0.494038	0.000000	0.000000	0.000000	0.208164	0.461684	-0.373608	0.000000	0.000000	4.000000	43.000000	0.000000
2454.257495	0.079343	0.530511	0.213780	84.853043	21.868429	51.143322	4.976821	0.000000	0.480891	0.000000	0.000000	0.000000	0.208164	0.461684	-0.373608	0.000000	0.000000	4.000000	43.000000	0.000000
2454.260828	0.079933	0.531816	0.212499	84.853043	21.868429	51.143322	4.976821	0.000000	0.480891	0.000000	0.000000	0.000000	0.176983	0.391521	-0.384483	0.000000	0.000000	4.000000	43.000000	0.000000
2454.264161	0.079933	0.531816	0.212499	84.853043	21.868429	51.143322	4.976821	0.000000	0.480891	0.000000	0.000000	0.000000	0.176983	0.391521	-0.384483	0.000000	0.000000	4.000000	43.000000	0.000000
2454.267495	0.079933	0.531816	0.212499	84.781128	25.157452	54.625645	4.977854	0.000000	0.470073	0.000000	0.000000	0.000000	0.176983	0.391521	-0.384483	0.000000	0.000000	4.000000	43.000000	0.000000
2454.270828	0.080393	0.532948	0.211229	84.781128	25.157452	54.625645	4.977854	0.000000	0.470073	0.000000	0.000000	0.000000	0.138007	0.339833	-0.380802	0.000000	0.000000	4.000000	43.000000	0.000000
2454.274161	0.080393	0.532948	0.211229	84.781128	25.157452	54.625645	4.977854	0.000000	0.470073	0.000000	0.000000	0.000000	0.138007	0.339833	-0.380802	0.000000	0.000000	4.000000	43.000000	0.000000
2454.277495	0.080393	0.532948	0.211229	84.655739	28.881535	58.607414	4.978598	0.000000	0.462125	0.000000	0.000000	0.000000	0.138007	0.339833	-0.380802	0.000000	0.000000	4.000000	43.000000	0.000000
2454.280828	0.080660	0.533946	0.209977	84.655739	28.881535	58.607414	4.978598	0.000000	0.462125	0.000000	0.000000	0.000000	0.080120	0.299356	-0.375755	0.000000	0.000000	4.000000	43.000000	0.000000
2454.284161	0.080660	0.533946	0.209977	84.655739	28.881535	58.607414	4.978598	0.000000	0.462125	0.000000	0.000000	0.000000	0.080120	0.299356	-0.375755	0.000000	0.000000	4.000000	43.000000	0.000000
2454.287495	0.080660	0.533946	0.209977	84.501465	32.757332	62.779411	4.978926	0.000000	0.458580	0.000000	0.000000	0.000000	0.080120	0.299356	-0.375755	0.000000	0.000000	4.000000	43.000000	0.000000
2454.290828	0.080835	0.534777	0.208768	84.501465	32.757332	62.779411	4.978926	0.000000	0.458580	0.000000	0.000000	0.000000	0.052378	0.249247	-0.362718	0.000000	0.000000	4.000000	43.000000	0.000000
2454.294161	0.080835	0.534777	0.208768	84.501465	32.757332	62.779411	4.978926	0.000000	0.458580	0.000000	0.000000	0.000000	0.052378	0.249247	-0.362718	0.000000	0.000000	4.000000	43.000000	0.000000
2454.297495	0.080835	0.534777	0.208768	84.319969	36.534111	66.877823	4.979063	0.000000	0.457085	0.000000	0.000000	0.000000	0.052378	0.249247	-0.362718	0.000000	0.000000	4.000000	43.000000	0.000000
2454.300828	0.080856	0.535462	0.207625	84.319969	36.534111	66.877823	4.979063	0.000000	0.457085	0.000000	0.000000	0.000000	0.006430	0.205479	-0.342790	0.000000	0.000000	4.000000	43.000000	0.000000
2454.304161	0.080856	0.535462	0.207625	84.319969	36.534111	66.877823	4.979063	0.000000	0.457085	0.000000	0.000000	0.000000	0.006430	0.205479	-0.342790	0.000000	0.000000	4.000000	43.000000	0.000000
2454.307495	0.080856	0.535462	0.207625	84.123901	40.003010	70.680435	4.978881	0.000000	0.459069	0.000000	0.000000	0.000000	0.006430	0.205479	-0.342790	0.000000	0.000000	4.000000	43.000000	0.000000
2454.310828	0.080729	0.536042	0.206579	84.123901	40.003010	70.680435	4.978881	0.000000	0.459069	0.000000	0.000000	0.000000	-0.038182	0.174138	-0.313957	0.000000	0.000000	4.000000	43.000000	0.000000
2454.314161	0.080729	0.536042	0.206579	84.123901	40.003010	70.680435	4.978881	0.000000	0.459069	0.000000	0.000000	0.000000	-0.038182	0.174138	-0.313957	0.000000	0.000000	4.000000	43.000000	0.000000
2454.317495	0.080729	0.536042	0.206579	83.938736	42.928360	73.904213	4.978385	0.000000	0.464416	0.000000	0.000000	0.000000	-0.038182	0.174138	-0.313957	0.000000	0.000000	4.000000	43.000000	0.000000
2454.320828	0.080551	0.536466	0.205640	83.938736	42.928360	73.904213	4.978385	0.000000	0.464416	0.000000	0.000000	0.000000	-0.053390	0.127212	-0.281465	0.000000	0.000000	4.000000	43.000000	0.000000
2454.324161	0.080551	0.536466	0.205640	83.938736	42.928360	73.904213	4.978385	0.000000	0.464416	0.000000	0.000000	0.000000	-0.053390	0.127212	-0.281465	0.000000	0.000000	4.000000	43.000000	0.000000
2454.327495	0.080551	0.536466	0.205640	83.792336	45.128170	76.346260	4.977787	0.000000	0.470787	0.000000	0.000000	0.000000	-0.053390	0.127212	-0.281465	0.000000	0.000000	4.000000	43.000000	0.000000
2454.330828	0.080551	0.536466	0.205640	83.792336	45.128170	76.346260	4.977787	0.000000	0.470787	0.000000	0.000000	0.000000	-0.053390	0.127212	-0.281465	0.000000	0.000000	4.000000	43.000000	0.000000
2454.334161	0.080262	0.536755	0.204833	83.792336	45.128170	76.346260	4.977787	0.000000	0.470787	0.000000	0.000000	0.000000	-0.086825	0.086613	-0.242128	0.000000	0.000000	4.000000	43.000000	0.000000
2454.337495	0.080262	0.536755	0.204833	83.696594	46.670834	78.070518	4.977787	0.000000	0.470787	0.000000	0.000000	0.000000	-0.086825	0.086613	-0.242128	0.000000	0.000000	4.000000	43.000000	0.000000
2454.340828	0.079922	0.536926	0.204131	83.696594	46.670834	78.070518	4.977787	0.000000	0.470787	0.000000	0.000000	0.000000	-0.101980	0.051100	-0.210608	0.000000	0.000000	4.000000	43.000000	0.000000
2454.344161	0.079922	0.536926	0.204131	83.696594	46.670834	78.070518	4.977787	0.000000	0.470787	0.000000	0.000000	0.000000	-0.101980	0.051100	-0.210608	0.000000	0.000000	4.000000	43.000000	0.000000
2454.347495	0.079922	0.536926	0.204131	83.651276	47.646225	79.171021	4.975987	0.000000	0.489437	0.000000	0.000000	0.000000	-0.101980	0.051100	-0.210608	0.000000	0.000000	4.000000	43.000000	0.000000
2454.350828	0.079499	0.537015	0.203534	83.651276	47.646225	79.171021	4.975987	0.000000	0.489437	0.000000	0.000000	0.000000	-0.126661	0.026692	-0.179161	0.000000	0.000000	4.000000	43.000000	0.000000
2454.354161	0.079499	0.537015	0.203534	83.651276	47.646225	79.171021	4.975987	0.000000	0.489437	0.000000	0.000000	0.000000	-0.126661	0.026692	-0.179161	0.000000	0.000000	4.000000	43.000000	0.000000
2454.357495	0.079499	0.537015	0.203534	83.655853	48.207306	79.813644	4.974828	0.000000	0.501079	0.000000	0.000000	0.000000	-0.126661	0.026692	-0.179161	0.000000	0.000000	4.000000	43.000000	0.000000
2454.360828	0.078958	0.536998	0.202998	83.655853	48.207306	79.813644	4.974828	0.000000	0.501079	0.000000	0.000000	0.000000	-0.162424	-0.004913	-0.160975	0.000000	0.000000	4.000000	43.000000	0.000000
2454.364161	0.078958	0.536998	0.202998	83.655853	48.207306	79.813644	4.974828	0.000000	0.501079	0.000000	0.000000	0.000000	-0.162424	-0.004913	-0.160975	0.000000	0.000000	4.000000	43.000000	0.000000
2454.367495	0.078958	0.536998	0.202998	83.692047	48.466427	80.127708	4.973353	0.000000	0.515519	0.000000	0.000000	0.000000	-0.162424	-0.004913	-0.160975	0.000000	0.000000	4.000000	43.000000	0.000000
2454.370828	0.078958	0.536998	0.202998	83.692047	48.466427	80.127708	4.973353	0.000000	0.515519	0.000000	0.000000	0.000000	-0.162424	-0.004913	-0.160975	0.000000	0.000000	4.000000	43.000000	0.000000
2454.374161	0.078264	0.536929	0.202502	83.692047	48.466427	80.127708	4.973353	0.000000	0.515519	0.000000	0.000000	0.000000	-0.208350	-0.020686	-0.148725	0.000000	0.000000	4.000000	43.000000	0.000000
2454.377495	0.078264	0.536929	0.202502	83.729401	48.819420	80.549744	4.973353	0.000000	0.515519	0.000000	0.000000	0.000000	-0.208350	-0.020686	-0.148725	0.000000	0.000000	4.000000	43.000000	0.000000
2454.380828	0.077512	0.536828	0.202050	83.729401	48.819420	80.549744	4.973353	0.000000	0.515519	0.000000	0.000000	0.000000	-0.225502	-0.030356	-0.135531	0.000000	0.000000	4.000000	43.000000	0.000000
2454.384161	0.077512	0.536828	0.202050	83.729401	48.819420	80.549744	4.973353	0.000000	0.515519	0.000000	0.000000	0.000000	-0.225502	-0.030356	-0.135531	0.000000	0.000000	4.000000	43.000000	0.000000
2454.387495	0.077512	0.536828	0.202050	83.726990	49.441746	81.295090	4.969315	0.000000	0.553083	0.000000	0.000000	0.000000	-0.225502	-0.030356	-0.135531	0.000000	0.000000	4.000000	43.000000	0.000000
2454.390828	0.076572	0.536707	0.201604	83.726990	49.441746	81.295090	4.969315	0.000000	0.553083	0.000000	0.000000	0.000000	-0.282011	-0.036395	-0.133785	0.000000	0.000000	4.000000	43.000000	0.000000
2454.394161	0.076572	0.536707	0.201604	83.726990	49.441746	81.295090	4.969315	0.000000	0.553083	0.000000	0.000000	0.000000	-0.282011	-0.036395	-0.133785	0.000000	0.000000	4.000000	43.000000	0.000000
2454.397495	0.076572	0.536707	0.201604	83.673302	50.472683	82.519081	4.966577	0.000000	0.577160	0.000000	0.000000	0.000000	-0.282011	-0.036395	-0.133785	0.000000	0.000000	4.000000	43.000000	0.000000
2454.400828	0.075511	0.536626	0.201200	83.673302	50.472683	82.519081	4.966577	0.000000	0.577160	0.000000	0.000000	0.000000	-0.318129	-0.024341	-0.121235	0.000000	0.000000	4.000000	43.000000	0.000000
2454.404161	0.075511	0.536626	0.201200	83.673302	50.472683	82.519081	4.966577	0.000000	0.577160	0.000000	0.000000	0.000000	-0.318129	-0.024341	-0.121235	0.000000	0.000000	4.000000	43.000000	0.000000
2454.407495	0.075511	0.536626	0.201200	83.573059	51.742889	84.036476	4.963372	0.000000	0.604105	0.000000	0.000000	0.000000	-0.318129	-0.024341	-0.121235	0.000000	0.000000	4.000000	43.000000	0.000000
2454.410828	0.074296	0.536581	0.200807	83.573059	51.742889	84.036476	4.963372	0.000000	0.604105	0.000000	0.000000	0.000000	-0.364720	-0.013481	-0.117883	0.000000	0.000000	4.000000	43.000000	0.000000
2454.414161	0.074296	0.536581	0.200807	83.573059	51.742889	84.036476	4.963372	0.000000	0.604105	0.000000	0.000000	0.000000	-0.364720	-0.013481	-0.117883	0.000000	0.000000	4.000000	43.000000	0.000000
2454.417495	0.074296	0.536581	0.200807	83.430756	53.155239	85.748405	4.959534	0.000000	0.634845	0.000000	0.000000	0.000000	-0.364720	-0.013481	-0.117883	0.000000	0.000000	4.000000	43.000000	0.000000
2454.420828	0.072933	0.536544	0.200496	83.430756	53.155239	85.748405	4.959534	0.000000	0.634845	0.000000	0.000000	0.000000	-0.408831	-0.011058	-0.093246	0.000000	0.000000	4.000000	43.000000	0.000000
2454.424161	0.072933	0.536544	0.200496	83.430756	53.155239	85.748405	4.959534	0.000000	0.634845	0.000000	0.000000	0.000000	-0.408831	-0.011058	-0.093246	0.000000	0.000000	4.000000	43.000000	0.000000
2454.427495	0.072933	0.536544	0.200496	83.245209	54.569439	87.501511	4.955050	0.000000	0.668934	0.000000	0.000000	0.000000	-0.408831	-0.011058	-0.093246	0.000000	0.000000	4.000000	43.000000	0.000000
2454.430828	0.071455	0.536607	0.200269	83.245209	54.569439	87.501511	4.955050	0.000000	0.668934	0.000000	0.000000	0.000000	-0.443429	0.019072	-0.068018	0.000000	0.000000	4.000000	43.000000	0.000000
2454.434161	0.071455	0.536607	0.200269	83.245209	54.569439	87.501511	4.955050	0.000000	0.668934	0.000000	0.000000	0.000000	-0.443429	0.019072	-0.068018	0.000000	0.000000	4.000000	43.000000	0.000000
2454.437495	0.071455	0.536607	0.200269	83.023407	56.002029	89.313995	4.949971	0.000000	0.705539	0.000000	0.000000	0.000000	-0.443429	0.019072	-0.068018	0.000000	0.000000	4.000000	43.000000	0.000000
2454.440828	0.069800	0.536663	0.200146	83.023407	56.002029	89.313995	4.949971	0.000000	0.705539	0.000000	0.000000	0.000000	-0.496430	0.016674	-0.037108	0.000000	0.000000	4.000000	43.000000	0.000000
2454.444161	0.069800	0.536663	0.200146	83.023407	56.002029	89.313995	4.949971	0.000000	0.705539	0.000000	0.000000	0.000000	-0.496430	0.016674	-0.037108	0.000000	0.000000	4.000000	43.000000	0.000000
2454.447495	0.069800	0.536663	0.200146	82.774086	57.340202	91.063995	4.944035	0.000000	0.746004	0.000000	0.000000	0.000000	-0.496430	0.016674	-0.037108	0.000000	0.000000	4.000000	43.000000	0.000000
2454.450828	0.068000	0.536767	0.200131	82.774086	57.340202	91.063995	4.944035	0.000000	0.746004	0.000000	0.000000	0.000000	-0.539905	0.031173	-0.004408	0.000000	0.000000	4.000000	43.000000	0.000000
2454.454161	0.068000	0.536767	0.200131	82.774086	57.340202	91.063995	4.944035	0.000000	0.746004	0.000000	0.000000	0.000000	-0.539905	0.031173	-0.004408	0.000000	0.000000	4.000000	43.000000	0.000000
2454.457495	0.068000	0.536767	0.200131	82.511925	58.482300	92.628281	4.937285	0.000000	0.789439	0.000000	0.000000	0.000000	-0.539905	0.031173	-0.004408	0.000000	0.000000	4.000000	43.000000	0.000000
2454.460828	0.066054	0.536899	0.200209	82.511925	58.482300	92.628281	4.937285	0.000000	0.789439	0.000000	0.000000	0.000000	-0.584050	0.039630	0.023538	0.000000	0.000000	4.000000	43.000000	0.000000
2454.464161	0.066054	0.536899	0.200209	82.511925	58.482300	92.628281	4.937285	0.000000	0.789439	0.000000	0.000000	0.000000	-0.584050	0.039630	0.023538	0.000000	0.000000	4.000000	43.000000	0.000000
2454.467495	0.066054	0.536899	0.200209	82.246552	59.481087	94.059845	4.929642	0.000000	0.835844	0.000000	0.000000	0.000000	-0.584050	0.039630	0.023538	0.000000	0.000000	4.000000	43.000000	0.000000
2454.470828	0.063956	0.537019	0.200350	82.246552	59.481087	94.059845	4.929642	0.000000	0.835844	0.000000	0.000000	0.000000	-0.629280	0.036058	0.042239	0.000000	0.000000	4.000000	43.000000	0.000000
2454.474161	0.063956	0.537019	0.200350	82.246552	59.481087	94.059845	4.929642	0.000000	0.835844	0.000000	0.000000	0.000000	-0.629280	0.036058	0.042239	0.000000	0.000000	4.000000	43.000000	0.000000
2454.477495	0.063956	0.537019	0.200350	81.961899	60.493389	95.535217	4.920998	0.000000	0.885313	0.000000	0.000000	0.000000	-0.629280	0.036058	0.042239	0.000000	0.000000	4.000000	43.000000	0.000000
2454.480828	0.061740	0.537148	0.200564	81.961899	60.493389	95.535217	4.920998	0.000000	0.885313	0.000000	0.000000	0.000000	-0.664909	0.038517	0.064063	0.000000	0.000000	4.000000	43.000000	0.000000
2454.484161	0.061740	0.537148	0.200564	81.961899	60.493389	95.535217	4.920998	0.000000	0.885313	0.000000	0.000000	0.000000	-0.664909	0.038517	0.064063	0.000000	0.000000	4.000000	43.000000	0.000000
2454.487495	0.061740	0.537148	0.200564	81.631935	61.996468	97.500870	4.911433	0.000000	0.936926	0.000000	0.000000	0.000000	-0.664909	0.038517	0.064063	0.000000	0.000000	4.000000	43.000000	0.000000
2454.490828	0.059460	0.537276	0.200776	81.631935	61.996468	97.500870	4.911433	0.000000	0.936926	0.000000	0.000000	0.000000	-0.683863	0.038507	0.063504	0.000000	0.000000	4.000000	43.000000	0.000000
2454.494161	0.059460	0.537276	0.200776	81.631935	61.996468	97.500870	4.911433	0.000000	0.936926	0.000000	0.000000	0.000000	-0.683863	0.038507	0.063504	0.000000	0.000000	4.000000	43.000000	0.000000
2454.497495	0.059460	0.537276	0.200776	81.275642	64.575623	100.461235	4.901088	0.000000	0.989612	0.000000	0.000000	0.000000	-0.683863	0.038507	0.063504	0.000000	0.000000	4.000000	43.000000	0.000000
2454.500828	0.057022	0.537420	0.200974	81.275642	64.575623	100.461235	4.901088	0.000000	0.989612	0.000000	0.000000	0.000000	-0.731444	0.043331	0.059462	0.000000	0.000000	4.000000	43.000000	0.000000
2454.504161	0.057022	0.537420	0.200974	81.275642	64.575623	100.461235	4.901088	0.000000	0.989612	0.000000	0.000000	0.000000	-0.731444	0.043331	0.059462	0.000000	0.000000	4.000000	43.000000	0.000000
2454.507495	0.057022	0.537420	0.200974	80.909317	68.260780	104.385307	4.889449	0.000000	1.045606	0.000000	0.000000	0.000000	-0.731444	0.043331	0.059462	0.000000	0.000000	4.000000	43.000000	0.000000
2454.510828	0.054452	0.537500	0.201095	80.909317	68.260780	104.385307	4.889449	0.000000	1.045606	0.000000	0.000000	0.000000	-0.771083	0.023973	0.036394	0.000000	0.000000	4.000000	43.000000	0.000000
2454.514161	0.054452	0.537500	0.201095	80.909317	68.260780	104.385307	4.889449	0.000000	1.045606	0.000000	0.000000	0.000000	-0.771083	0.023973	0.036394	0.000000	0.000000	4.000000	43.000000	0.000000
2454.517495	0.054452	0.537500	0.201095	80.472717	72.255646	108.508018	4.876475	0.000000	1.104530	0.000000	0.000000	0.000000	-0.771083	0.023973	0.036394	0.000000	0.000000	4.000000	43.000000	0.000000
2454.520828	0.051725	0.537616	0.201214	80.472717	72.255646	108.508018	4.876475	0.000000	1.104530	0.000000	0.000000	0.000000	-0.818094	0.034766	0.035747	0.000000	0.000000	4.000000	43.000000	0.000000
2454.524161	0.051725	0.537616	0.201214	80.472717	72.255646	108.508018	4.876475	0.000000	1.104530	0.000000	0.000000	0.000000	-0.818094	0.034766	0.035747	0.000000	0.000000	4.000000	43.000000	0.000000
2454.527495	0.051725	0.537616	0.201214	79.975677	75.751122	112.060654	4.862024	0.000000	1.166498	0.000000	0.000000	0.000000	-0.818094	0.034766	0.035747	0.000000	0.000000	4.000000	43.000000	0.000000
2454.530828	0.048902	0.537692	0.201299	79.975677	75.751122	112.060654	4.862024	0.000000	1.166498	0.000000	0.000000	0.000000	-0.846901	0.022710	0.025578	0.000000	0.000000	4.000000	43.000000	0.000000
2454.534161	0.048902	0.537692	0.201299	79.975677	75.751122	112.060654	4.862024	0.000000	1.166498	0.000000	0.000000	0.000000	-0.846901	0.022710	0.025578	0.000000	0.000000	4.000000	43.000000	0.000000
2454.537495	0.048902	0.537692	0.201299	79.457062	78.577660	114.635605	4.846299	0.000000	1.230197	0.000000	0.000000	0.000000	-0.846901	0.022710	0.025578	0.000000	0.000000	4.000000	43.000000	0.000000
2454.540828	0.046017	0.537788	0.201392	79.457062	78.577660	114.635605	4.846299	0.000000	1.230197	0.000000	0.000000	0.000000	-0.865285	0.028729	0.027684	0.000000	0.000000	4.000000	43.000000	0.000000
2454.544161	0.046017	0.537788	0.201392	79.457062	78.577660	114.635605	4.846299	0.000000	1.230197	0.000000	0.000000	0.000000	-0.865285	0.028729	0.027684	0.000000	0.000000	4.000000	43.000000	0.000000
2454.547495	0.046017	0.537788	0.201392	78.931175	80.822495	116.483307	4.829510	0.000000	1.294540	0.000000	0.000000	0.000000	-0.865285	0.028729	0.027684	0.000000	0.000000	4.000000	43.000000	0.000000
2454.550828	0.043070	0.537863	0.201461	78.931175	80.822495	116.483307	4.829510	0.000000	1.294540	0.000000	0.000000	0.000000	-0.884299	0.022681	0.020676	0.000000	0.000000	4.000000	43.000000	0.000000
2454.554161	0.043070	0.537863	0.201461	78.931175	80.822495	116.483307	4.829510	0.000000	1.294540	0.000000	0.000000	0.000000	-0.884299	0.022681	0.020676	0.000000	0.000000	4.000000	43.000000	0.000000
2454.557495	0.043070	0.537863	0.201461	78.422089	82.560394	117.847527	4.811574	0.000000	1.359692	0.000000	0.000000	0.000000	-0.884299	0.022681	0.020676	0.000000	0.000000	4.000000	43.000000	0.000000
2454.560828	0.040027	0.537955	0.201503	78.422089	82.560394	117.847527	4.811574	0.000000	1.359692	0.000000	0.000000	0.000000	-0.912701	0.027455	0.012667	0.000000	0.000000	4.000000	43.000000	0.000000
2454.564161	0.040027	0.537955	0.201503	78.422089	82.560394	117.847527	4.811574	0.000000	1.359692	0.000000	0.000000	0.000000	-0.912701	0.027455	0.012667	0.000000	0.000000	4.000000	43.000000	0.000000
2454.567495	0.040027	0.537955	0.201503	77.930611	83.871361	118.944588	4.792251	0.000000	1.426302	0.000000	0.000000	0.000000	-0.912701	0.027455	0.012667	0.000000	0.000000	4.000000	43.000000	0.000000
2454.570828	0.036952	0.538042	0.201499	77.930611	83.871361	118.944588	4.792251	0.000000	1.426302	0.000000	0.000000	0.000000	-0.922496	0.026209	-0.001233	0.000000	0.000000	4.000000	43.000000	0.000000
2454.574161	0.036952	0.538042	0.201499	77.930611	83.871361	118.944588	4.792251	0.000000	1.426302	0.000000	0.000000	0.000000	-0.922496	0.026209	-0.001233	0.000000	0.000000	4.000000	43.000000	0.000000
2454.577495	0.036952	0.538042	0.201499	77.456841	84.763786	119.476158	4.771865	0.000000	1.493085	0.000000	0.000000	0.000000	-0.922496	0.026209	-0.001233	0.000000	0.000000	4.000000	43.000000	0.000000
2454.580828	0.033942	0.538169	0.201507	77.456841	84.763786	119.476158	4.771865	0.000000	1.493085	0.000000	0.000000	0.000000	-0.903009	0.038227	0.002358	0.000000	0.000000	4.000000	43.000000	0.000000
2454.584161	0.033942	0.538169	0.201507	77.456841	84.763786	119.476158	4.771865	0.000000	1.493085	0.000000	0.000000	0.000000	-0.903009	0.038227	0.002358	0.000000	0.000000	4.000000	43.000000	0.000000
2454.587495	0.033942	0.538169	0.201507	76.997635	85.323700	119.679451	4.751218	0.000000	1.557539	0.000000	0.000000	0.000000	-0.903009	0.038227	0.002358	0.000000	0.000000	4.000000	43.000000	0.000000
2454.590828	0.030901	0.538349	0.201479	76.997635	85.323700	119.679451	4.751218	0.000000	1.557539	0.000000	0.000000	0.000000	-0.912514	0.053793	-0.008443	0.000000	0.000000	4.000000	43.000000	0.000000
2454.594161	0.030901	0.538349	0.201479	76.997635	85.323700	119.679451	4.751218	0.000000	1.557539	0.000000	0.000000	0.000000	-0.912514	0.053793	-0.008443	0.000000	0.000000	4.000000	43.000000	0.000000
2454.597495	0.030901	0.538349	0.201479	76.563606	85.636581	119.843864	4.729578	0.000000	1.622064	0.000000	0.000000	0.000000	-0.912514	0.053793	-0.008443	0.000000	0.000000	4.000000	43.000000	0.000000
2454.600828	0.027924	0.538532	0.201468	76.563606	85.636581	119.843864	4.729578	0.000000	1.622064	0.000000	0.000000	0.000000	-0.893030	0.055029	-0.003262	0.000000	0.000000	4.000000	43.000000	0.000000
2454.604161	0.027924	0.538532	0.201468	76.563606	85.636581	119.843864	4.729578	0.000000	1.622064	0.000000	0.000000	0.000000	-0.893030	0.055029	-0.003262	0.000000	0.000000	4.000000	43.000000	0.000000
2454.607495	0.027924	0.538532	0.201468	76.176033	85.672646	120.001701	4.707795	0.000000	1.684240	0.000000	0.000000	0.000000	-0.893030	0.055029	-0.003262	0.000000	0.000000	4.000000	43.000000	0.000000
2454.610828	0.024979	0.538788	0.201433	76.176033	85.672646	120.001701	4.707795	0.000000	1.684240	0.000000	0.000000	0.000000	-0.883534	0.076620	-0.010345	0.000000	0.000000	4.000000	43.000000	0.000000
2454.614161	0.024979	0.538788	0.201433	76.176033	85.672646	120.001701	4.707795	0.000000	1.684240	0.000000	0.000000	0.000000	-0.883534	0.076620	-0.010345	0.000000	0.000000	4.000000	43.000000	0.000000
2454.617495	0.024979	0.538788	0.201433	75.859093	85.503654	120.115067	4.685582	0.000000	1.745087	0.000000	0.000000	0.000000	-0.883534	0.076620	-0.010345	0.000000	0.000000	4.000000	43.000000	0.000000
2454.620828	0.022129	0.539063	0.201397	75.859093	85.503654	120.115067	4.685582	0.000000	1.745087	0.000000	0.000000	0.000000	-0.854990	0.082597	-0.010840	0.000000	0.000000	4.000000	43.000000	0.000000
2454.624161	0.022129	0.539063	0.201397	75.859093	85.503654	120.115067	4.685582	0.000000	1.745087	0.000000	0.000000	0.000000	-0.854990	0.082597	-0.010840	0.000000	0.000000	4.000000	43.000000	0.000000
2454.627495	0.022129	0.539063	0.201397	75.635353	85.182579	120.084045	4.663533	0.000000	1.803180	0.000000	0.000000	0.000000	-0.854990	0.082597	-0.010840	0.000000	0.000000	4.000000	43.000000	0.000000
2454.630828	0.019404	0.539410	0.201336	75.635353	85.182579	120.084045	4.663533	0.000000	1.803180	0.000000	0.000000	0.000000	-0.817324	0.104171	-0.018370	0.000000	0.000000	4.000000	43.000000	0.000000
2454.634161	0.019404	0.539410	0.201336	75.635353	85.182579	120.084045	4.663533	0.000000	1.803180	0.000000	0.000000	0.000000	-0.817324	0.104171	-0.018370	0.000000	0.000000	4.000000	43.000000	0.000000
2454.637495	0.019404	0.539410	0.201336	75.554619	84.834641	119.764893	4.641896	0.000000	1.858172	0.000000	0.000000	0.000000	-0.817324	0.104171	-0.018370	0.000000	0.000000	4.000000	43.000000	0.000000
2454.640828	0.016773	0.539805	0.201203	75.554619	84.834641	119.764893	4.641896	0.000000	1.858172	0.000000	0.000000	0.000000	-0.789373	0.118390	-0.039890	0.000000	0.000000	4.000000	43.000000	0.000000
2454.644161	0.016773	0.539805	0.201203	75.554619	84.834641	119.764893	4.641896	0.000000	1.858172	0.000000	0.000000	0.000000	-0.789373	0.118390	-0.039890	0.000000	0.000000	4.000000	43.000000	0.000000
2454.647495	0.016773	0.539805	0.201203	75.557236	84.522049	119.191841	4.620323	0.000000	1.911181	0.000000	0.000000	0.000000	-0.789373	0.118390	-0.039890	0.000000	0.000000	4.000000	43.000000	0.000000
2454.650828	0.014300	0.540255	0.201066	75.557236	84.522049	119.191841	4.620323	0.000000	1.911181	0.000000	0.000000	0.000000	-0.742026	0.135166	-0.041063	0.000000	0.000000	4.000000	43.000000	0.000000
2454.654161	0.014300	0.540255	0.201066	75.557236	84.522049	119.191841	4.620323	0.000000	1.911181	0.000000	0.000000	0.000000	-0.742026	0.135166	-0.041063	0.000000	0.000000	4.000000	43.000000	0.000000
2454.657495	0.014300	0.540255	0.201066	75.555420	84.200661	118.555801	4.599616	0.000000	1.960494	0.000000	0.000000	0.000000	-0.742026	0.135166	-0.041063	0.000000	0.000000	4.000000	43.000000	0.000000
2454.660828	0.012014	0.540773	0.200873	75.555420	84.200661	118.555801	4.599616	0.000000	1.960494	0.000000	0.000000	0.000000	-0.685653	0.155366	-0.057937	0.000000	0.000000	4.000000	43.000000	0.000000
2454.664161	0.012014	0.540773	0.200873	75.555420	84.200661	118.555801	4.599616	0.000000	1.960494	0.000000	0.000000	0.000000	-0.685653	0.155366	-0.057937	0.000000	0.000000	4.000000	43.000000	0.000000
2454.667495	0.012014	0.540773	0.200873	75.577209	83.884361	117.919350	4.579916	0.000000	2.006083	0.000000	0.000000	0.000000	-0.685653	0.155366	-0.057937	0.000000	0.000000	4.000000	43.000000	0.000000
2454.670828	0.009823	0.541358	0.200627	75.577209	83.884361	117.919350	4.579916	0.000000	2.006083	0.000000	0.000000	0.000000	-0.657290	0.175519	-0.073866	0.000000	0.000000	4.000000	43.000000	0.000000
2454.674161	0.009823	0.541358	0.200627	75.577209	83.884361	117.919350	4.579916	0.000000	2.006083	0.000000	0.000000	0.000000	-0.657290	0.175519	-0.073866	0.000000	0.000000	4.000000	43.000000	0.000000
2454.677495	0.009823	0.541358	0.200627	75.682060	83.587265	117.339684	4.560502	0.000000	2.049835	0.000000	0.000000	0.000000	-0.657290	0.175519	-0.073866	0.000000	0.000000	4.000000	43.000000	0.000000
2454.680828	0.007758	0.542010	0.200328	75.682060	83.587265	117.339684	4.560502	0.000000	2.049835	0.000000	0.000000	0.000000	-0.619457	0.195607	-0.089674	0.000000	0.000000	4.000000	43.000000	0.000000
2454.684161	0.007758	0.542010	0.200328	75.682060	83.587265	117.339684	4.560502	0.000000	2.049835	0.000000	0.000000	0.000000	-0.619457	0.195607	-0.089674	0.000000	0.000000	4.000000	43.000000	0.000000
2454.687495	0.007758	0.542010	0.200328	75.908943	83.314896	116.833076	4.541669	0.000000	2.091229	0.000000	0.000000	0.000000	-0.619457	0.195607	-0.089674	0.000000	0.000000	4.000000	43.000000	0.000000
2454.690828	0.005820	0.542734	0.200011	75.908943	83.314896	116.833076	4.541669	0.000000	2.091229	0.000000	0.000000	0.000000	-0.581456	0.216982	-0.094976	0.000000	0.000000	4.000000	43.000000	0.000000
2454.694161	0.005820	0.542734	0.200011	75.908943	83.314896	116.833076	4.541669	0.000000	2.091229	0.000000	0.000000	0.000000	-0.581456	0.216982	-0.094976	0.000000	0.000000	4.000000	43.000000	0.000000
2454.697495	0.005820	0.542734	0.200011	76.197731	83.022423	116.414772	4.523597	0.000000	2.130040	0.000000	0.000000	0.000000	-0.581456	0.216982	-0.094976	0.000000	0.000000	4.000000	43.000000	0.000000
2454.700828	0.004040	0.543512	0.199697	76.197731	83.022423	116.414772	4.523597	0.000000	2.130040	0.000000	0.000000	0.000000	-0.534087	0.233598	-0.094234	0.000000	0.000000	4.000000	43.000000	0.000000
2454.704161	0.004040	0.543512	0.199697	76.197731	83.022423	116.414772	4.523597	0.000000	2.130040	0.000000	0.000000	0.000000	-0.534087	0.233598	-0.094234	0.000000	0.000000	4.000000	43.000000	0.000000
2454.707495	0.004040	0.543512	0.199697	76.539536	82.727509	115.984703	4.506685	0.000000	2.165591	0.000000	0.000000	0.000000	-0.534087	0.233598	-0.094234	0.000000	0.000000	4.000000	43.000000	0.000000
2454.710828	0.002511	0.544346	0.199386	76.539536	82.727509	115.984703	4.506685	0.000000	2.165591	0.000000	0.000000	0.000000	-0.458752	0.250209	-0.093278	0.000000	0.000000	4.000000	43.000000	0.000000
2454.714161	0.002511	0.544346	0.199386	76.539536	82.727509	115.984703	4.506685	0.000000	2.165591	0.000000	0.000000	0.000000	-0.458752	0.250209	-0.093278	0.000000	0.000000	4.000000	43.000000	0.000000
2454.717495	0.002511	0.544346	0.199386	76.932045	82.400833	115.467110	4.491818	0.000000	2.196263	0.000000	0.000000	0.000000	-0.458752	0.250209	-0.093278	0.000000	0.000000	4.000000	43.000000	0.000000
2454.720828	0.001232	0.545272	0.199075	76.932045	82.400833	115.467110	4.491818	0.000000	2.196263	0.000000	0.000000	0.000000	-0.383542	0.277582	-0.093296	0.000000	0.000000	4.000000	43.000000	0.000000
2454.724161	0.001232	0.545272	0.199075	76.932045	82.400833	115.467110	4.491818	0.000000	2.196263	0.000000	0.000000	0.000000	-0.383542	0.277582	-0.093296	0.000000	0.000000	4.000000	43.000000	0.000000
2454.727495	0.001232	0.545272	0.199075	77.394608	82.069214	114.867744	4.479042	0.000000	2.222202	0.000000	0.000000	0.000000	-0.383542	0.277582	-0.093296	0.000000	0.000000	4.000000	43.000000	0.000000
2454.730828	0.000173	0.546216	0.198775	77.394608	82.069214	114.867744	4.479042	0.000000	2.222202	0.000000	0.000000	0.000000	-0.317785	0.283420	-0.090060	0.000000	0.000000	4.000000	43.000000	0.000000
2454.734161	0.000173	0.546216	0.198775	77.394608	82.069214	114.867744	4.479042	0.000000	2.222202	0.000000	0.000000	0.000000	-0.317785	0.283420	-0.090060	0.000000	0.000000	4.000000	43.000000	0.000000
2454.737495	0.000173	0.546216	0.198775	77.949486	81.714485	114.157585	4.468176	0.000000	2.243970	0.000000	0.000000	0.000000	-0.317785	0.283420	-0.090060	0.000000	0.000000	4.000000	43.000000	0.000000
2454.740828	-0.000636	0.547216	0.198482	77.949486	81.714485	114.157585	4.468176	0.000000	2.243970	0.000000	0.000000	0.000000	-0.242797	0.300037	-0.088001	0.000000	0.000000	4.000000	43.000000	0.000000
2454.744161	-0.000636	0.547216	0.198482	77.949486	81.714485	114.157585	4.468176	0.000000	2.243970	0.000000	0.000000	0.000000	-0.242797	0.300037	-0.088001	0.000000	0.000000	4.000000	43.000000	0.000000
2454.747495	-0.000636	0.547216	0.198482	78.622047	81.294266	113.277740	4.459522	0.000000	2.261118	0.000000	0.000000	0.000000	-0.242797	0.300037	-0.088001	0.000000	0.000000	4.000000	43.000000	0.000000
2454.750828	-0.001289	0.548263	0.198127	78.622047	81.294266	113.277740	4.459522	0.000000	2.261118	0.000000	0.000000	0.000000	-0.195878	0.313829	-0.106277	0.000000	0.000000	4.000000	43.000000	0.000000
2454.754161	-0.001289	0.548263	0.198127	78.622047	81.294266	113.277740	4.459522	0.000000	2.261118	0.000000	0.000000	0.000000	-0.195878	0.313829	-0.106277	0.000000	0.000000	4.000000	43.000000	0.000000
2454.757495	-0.001289	0.548263	0.198127	79.409760	80.816277	112.237457	4.451952	0.000000	2.275988	0.000000	0.000000	0.000000	-0.195878	0.313829	-0.106277	0.000000	0.000000	4.000000	43.000000	0.000000
2454.760828	-0.001724	0.549328	0.197786	79.409760	80.816277	112.237457	4.451952	0.000000	2.275988	0.000000	0.000000	0.000000	-0.130385	0.319604	-0.102442	0.000000	0.000000	4.000000	43.000000	0.000000
2454.764161	-0.001724	0.549328	0.197786	79.409760	80.816277	112.237457	4.451952	0.000000	2.275988	0.000000	0.000000	0.000000	-0.130385	0.319604	-0.102442	0.000000	0.000000	4.000000	43.000000	0.000000
2454.767495	-0.001724	0.549328	0.197786	80.260292	80.164818	110.963470	4.446388	0.000000	2.286838	0.000000	0.000000	0.000000	-0.130385	0.319604	-0.102442	0.000000	0.000000	4.000000	43.000000	0.000000
2454.770828	-0.001972	0.550423	0.197404	80.260292	80.164818	110.963470	4.446388	0.000000	2.286838	0.000000	0.000000	0.000000	-0.074276	0.328629	-0.114665	0.000000	0.000000	4.000000	43.000000	0.000000
2454.774161	-0.001972	0.550423	0.197404	80.260292	80.164818	110.963470	4.446388	0.000000	2.286838	0.000000	0.000000	0.000000	-0.074276	0.328629	-0.114665	0.000000	0.000000	4.000000	43.000000	0.000000
2454.777495	-0.001972	0.550423	0.197404	81.130562	79.285286	109.436615	4.442316	0.000000	2.294739	0.000000	0.000000	0.000000	-0.074276	0.328629	-0.114665	0.000000	0.000000	4.000000	43.000000	0.000000
2454.780828	-0.002095	0.551558	0.197049	81.130562	79.285286	109.436615	4.442316	0.000000	2.294739	0.000000	0.000000	0.000000	-0.036948	0.340508	-0.106439	0.000000	0.000000	4.000000	43.000000	0.000000
2454.784161	-0.002095	0.551558	0.197049	81.130562	79.285286	109.436615	4.442316	0.000000	2.294739	0.000000	0.000000	0.000000	-0.036948	0.340508	-0.106439	0.000000	0.000000	4.000000	43.000000	0.000000
2454.787495	-0.002095	0.551558	0.197049	81.983299	77.671959	107.166481	4.439497	0.000000	2.300187	0.000000	0.000000	0.000000	-0.036948	0.340508	-0.106439	0.000000	0.000000	4.000000	43.000000	0.000000
2454.790828	-0.002032	0.552718	0.196741	81.983299	77.671959	107.166481	4.439497	0.000000	2.300187	0.000000	0.000000	0.000000	0.018921	0.347820	-0.092286	0.000000	0.000000	4.000000	43.000000	0.000000
2454.794161	-0.002032	0.552718	0.196741	81.983299	77.671959	107.166481	4.439497	0.000000	2.300187	0.000000	0.000000	0.000000	0.018921	0.347820	-0.092286	0.000000	0.000000	4.000000	43.000000	0.000000
2454.797495	-0.002032	0.552718	0.196741	82.764999	74.988464	103.855537	4.438610	0.000000	2.301900	0.000000	0.000000	0.000000	0.018921	0.347820	-0.092286	0.000000	0.000000	4.000000	43.000000	0.000000
2454.800828	-0.001814	0.553866	0.196486	82.764999	74.988464	103.855537	4.438610	0.000000	2.301900	0.000000	0.000000	0.000000	0.065402	0.344503	-0.076611	0.000000	0.000000	4.000000	43.000000	0.000000
2454.804161	-0.001814	0.553866	0.196486	82.764999	74.988464	103.855537	4.438610	0.000000	2.301900	0.000000	0.000000	0.000000	0.065402	0.344503	-0.076611	0.000000	0.000000	4.000000	43.000000	0.000000
2454.807495	-0.001814	0.553866	0.196486	83.443329	71.468269	99.751617	4.439400	0.000000	2.300376	0.000000	0.000000	0.000000	0.065402	0.344503	-0.076611	0.000000	0.000000	4.000000	43.000000	0.000000
2454.810828	-0.001534	0.554973	0.196322	83.443329	71.468269	99.751617	4.439400	0.000000	2.300376	0.000000	0.000000	0.000000	0.083897	0.332081	-0.049180	0.000000	0.000000	4.000000	43.000000	0.000000
2454.814161	-0.001534	0.554973	0.196322	83.443329	71.468269	99.751617	4.439400	0.000000	2.300376	0.000000	0.000000	0.000000	0.083897	0.332081	-0.049180	0.000000	0.000000	4.000000	43.000000	0.000000
2454.817495	-0.001534	0.554973	0.196322	84.014603	67.415802	95.171776	4.441198	0.000000	2.296903	0.000000	0.000000	0.000000	0.083897	0.332081	-0.049180	0.000000	0.000000	4.000000	43.000000	0.000000
2454.820828	-0.001162	0.556019	0.196235	84.014603	67.415802	95.171776	4.441198	0.000000	2.296903	0.000000	0.000000	0.000000	0.111727	0.313683	-0.026003	0.000000	0.000000	4.000000	43.000000	0.000000
2454.824161	-0.001162	0.556019	0.196235	84.014603	67.415802	95.171776	4.441198	0.000000	2.296903	0.000000	0.000000	0.000000	0.111727	0.313683	-0.026003	0.000000	0.000000	4.000000	43.000000	0.000000
2454.827495	-0.001162	0.556019	0.196235	84.451012	63.237251	90.546524	4.444221	0.000000	2.291048	0.000000	0.000000	0.000000	0.111727	0.313683	-0.026003	0.000000	0.000000	4.000000	43.000000	0.000000
2454.830828	-0.000851	0.556968	0.196231	84.451012	63.237251	90.546524	4.444221	0.000000	2.291048	0.000000	0.000000	0.000000	0.093056	0.284664	-0.001212	0.000000	0.000000	4.000000	43.000000	0.000000
2454.834161	-0.000851	0.556968	0.196231	84.451012	63.237251	90.546524	4.444221	0.000000	2.291048	0.000000	0.000000	0.000000	0.093056	0.284664	-0.001212	0.000000	0.000000	4.000000	43.000000	0.000000
2454.837495	-0.000851	0.556968	0.196231	84.717430	59.755333	86.750443	4.447062	0.000000	2.285529	0.000000	0.000000	0.000000	0.093056	0.284664	-0.001212	0.000000	0.000000	4.000000	43.000000	0.000000
2454.840828	-0.000541	0.557794	0.196262	84.717430	59.755333	86.750443	4.447062	0.000000	2.285529	0.000000	0.000000	0.000000	0.093047	0.248027	0.009210	0.000000	0.000000	4.000000	43.000000	0.000000
2454.844161	-0.000541	0.557794	0.196262	84.717430	59.755333	86.750443	4.447062	0.000000	2.285529	0.000000	0.000000	0.000000	0.093047	0.248027	0.009210	0.000000	0.000000	4.000000	43.000000	0.000000
2454.847495	-0.000541	0.557794	0.196262	84.785156	57.725056	84.591591	4.450062	0.000000	2.279681	0.000000	0.000000	0.000000	0.093047	0.248027	0.009210	0.000000	0.000000	4.000000	43.000000	0.000000
2454.850828	-0.000541	0.557794	0.196262	84.785156	57.725056	84.591591	4.450062	0.000000	2.279681	0.000000	0.000000	0.000000	0.093047	0.248027	0.009210	0.000000	0.000000	4.000000	43.000000	0.000000
2454.854161	-0.000293	0.558489	0.196382	84.785156	57.725056	84.591591	4.450062	0.000000	2.279681	0.000000	0.000000	0.000000	0.074431	0.208423	0.035935	0.000000	0.000000	4.000000	43.000000	0.000000
2454.857495	-0.000293	0.558489	0.196382	84.703133	57.294941	84.189087	4.450062	0.000000	2.279681	0.000000	0.000000	0.000000	0.074431	0.208423	0.035935	0.000000	0.000000	4.000000	43.000000	0.000000
2454.860828	-0.000169	0.559062	0.196537	84.703133	57.294941	84.189087	4.450062	0.000000	2.279681	0.000000	0.000000	0.000000	0.037218	0.171805	0.046608	0.000000	0.000000	4.000000	43.000000	0.000000
2454.864161	-0.000169	0.559062	0.196537	84.703133	57.294941	84.189087	4.450062	0.000000	2.279681	0.000000	0.000000	0.000000	0.037218	0.171805	0.046608	0.000000	0.000000	4.000000	43.000000	0.000000
2454.867495	-0.000169	0.559062	0.196537	84.568161	57.444794	84.426987	4.454772	0.000000	2.270464	0.000000	0.000000	0.000000	0.037218	0.171805	0.046608	0.000000	0.000000	4.000000	43.000000	0.000000
2454.870828	-0.000169	0.559062	0.196537	84.568161	57.444794	84.426987	4.454772	0.000000	2.270464	0.000000	0.000000	0.000000	0.037218	0.171805	0.046608	0.000000	0.000000	4.000000	43.000000	0.000000
2454.874161	-0.000169	0.559462	0.196754	84.568161	57.444794	84.426987	4.454772	0.000000	2.270464	0.000000	0.000000	0.000000	-0.000017	0.119935	0.065020	0.000000	0.000000	4.000000	43.000000	0.000000
2454.877495	-0.000169	0.559462	0.196754	84.362679	58.058010	85.194252	4.454772	0.000000	2.270464	0.000000	0.000000	0.000000	-0.000017	0.119935	0.065020	0.000000	0.000000	4.000000	43.000000	0.000000
2454.880828	-0.000169	0.559462	0.196754	84.362679	58.058010	85.194252	4.454772	0.000000	2.270464	0.000000	0.000000	0.000000	-0.000017	0.119935	0.065020	0.000000	0.000000	4.000000	43.000000	0.000000
2454.884161	-0.000169	0.559462	0.196754	84.362679	58.058010	85.194252	4.454772	0.000000	2.270464	0.000000	0.000000	0.000000	-0.000017	0.119935	0.065020	0.000000	0.000000	4.000000	43.000000	0.000000
2454.887495	-0.000293	0.559833	0.197253	84.077324	59.291130	86.660873	4.455783	0.000000	2.268479	0.000000	0.000000	0.000000	-0.037319	0.111351	0.149921	0.000000	0.000000	4.000000	43.000000	0.000000
2454.890828	-0.000293	0.559833	0.197253	84.077324	59.291130	86.660873	4.455783	0.000000	2.268479	0.000000	0.000000	0.000000	-0.000000	0.000003	-0.000001	0.000000	0.000000	4.000000	43.000000	0.000000
2454.894161	-0.000293	0.559833	0.197253	84.077324	59.291130	86.660873	4.455783	0.000000	2.268479	0.000000	0.000000	0.000000	-0.000000	0.000003	-0.000001	0.000000	0.000000	4.000000	43.000000	0.000000
2454.897495	-0.000293	0.559833	0.197253	83.711571	61.448807	89.141449	4.456970	0.000000	2.266145	0.000000	0.000000	0.000000	-0.000000	0.000003	-0.000001	0.000000	0.000000	4.000000	43.000000	0.000000
2454.900828	-0.000293	0.559833	0.197253	83.711571	61.448807	89.141449	4.456970	0.000000	2.266145	0.000000	0.000000	0.000000	-0.000000	0.000003	-0.000001	0.000000	0.000000	4.000000	43.000000	0.000000
2454.904161	-0.000356	0.559829	0.197463	83.711571	61.448807	89.141449	4.456970	0.000000	2.266145	0.000000	0.000000	0.000000	-0.018674	-0.001114	0.062896	0.000000	0.000000	4.000000	43.000000	0.000000
2454.907495	-0.000356	0.559829	0.197463	83.288757	64.704010	92.787453	4.456970	0.000000	2.266145	0.000000	0.000000	0.000000	-0.018674	-0.001114	0.062896	0.000000	0.000000	4.000000	43.000000	0.000000
2454.910828	-0.000449	0.559687	0.197607	83.288757	64.704010	92.787453	4.456970	0.000000	2.266145	0.000000	0.000000	0.000000	-0.027999	-0.042705	0.043252	0.000000	0.000000	4.000000	43.000000	0.000000
2454.914161	-0.000449	0.559687	0.197607	83.288757	64.704010	92.787453	4.456970	0.000000	2.266145	0.000000	0.000000	0.000000	-0.027999	-0.042705	0.043252	0.000000	0.000000	4.000000	43.000000	0.000000
2454.917495	-0.000449	0.559687	0.197607	82.845581	68.253632	96.747940	4.457192	0.000000	2.265709	0.000000	0.000000	0.000000	-0.027999	-0.042705	0.043252	0.000000	0.000000	4.000000	43.000000	0.000000
2454.920828	-0.000449	0.559687	0.197607	82.845581	68.253632	96.747940	4.457192	0.000000	2.265709	0.000000	0.000000	0.000000	-0.027999	-0.042705	0.043252	0.000000	0.000000	4.000000	43.000000	0.000000
2454.924161	-0.000573	0.559426	0.197700	82.845581	68.253632	96.747940	4.457192	0.000000	2.265709	0.000000	0.000000	0.000000	-0.037324	-0.078117	0.027852	0.000000	0.000000	4.000000	43.000000	0.000000
2454.927495	-0.000573	0.559426	0.197700	82.411469	71.363365	100.244354	4.457192	0.000000	2.265709	0.000000	0.000000	0.000000	-0.037324	-0.078117	0.027852	0.000000	0.000000	4.000000	43.000000	0.000000
2454.930828	-0.000698	0.559048	0.197742	82.411469	71.363365	100.244354	4.457192	0.000000	2.265709	0.000000	0.000000	0.000000	-0.037319	-0.113482	0.012425	0.000000	0.000000	4.000000	43.000000	0.000000
2454.934161	-0.000698	0.559048	0.197742	82.411469	71.363365	100.244354	4.457192	0.000000	2.265709	0.000000	0.000000	0.000000	-0.037319	-0.113482	0.012425	0.000000	0.000000	4.000000	43.000000	0.000000
2454.937495	-0.000698	0.559048	0.197742	82.009033	73.802002	103.023911	4.455548	0.000000	2.268942	0.000000	0.000000	0.000000	-0.037319	-0.113482	0.012425	0.000000	0.000000	4.000000	43.000000	0.000000
2454.940828	-0.000698	0.559048	0.197742	82.009033	73.802002	103.023911	4.455548	0.000000	2.268942	0.000000	0.000000	0.000000	-0.037319	-0.113482	0.012425	0.000000	0.000000	4.000000	43.000000	0.000000
2454.944161	-0.000822	0.558562	0.197799	82.009033	73.802002	103.023911	4.455548	0.000000	2.268942	0.000000	0.000000	0.000000	-0.037329	-0.145722	0.017333	0.000000	0.000000	4.000000	43.000000	0.000000
2454.947495	-0.000822	0.558562	0.197799	81.648682	75.731148	105.246582	4.455548	0.000000	2.268942	0.000000	0.000000	0.000000	-0.037329	-0.145722	0.017333	0.000000	0.000000	4.000000	43.000000	0.000000
2454.950828	-0.000916	0.557954	0.197893	81.648682	75.731148	105.246582	4.455548	0.000000	2.268942	0.000000	0.000000	0.000000	-0.028023	-0.182508	0.028122	0.000000	0.000000	4.000000	43.000000	0.000000
2454.954161	-0.000916	0.557954	0.197893	81.648682	75.731148	105.246582	4.455548	0.000000	2.268942	0.000000	0.000000	0.000000	-0.028023	-0.182508	0.028122	0.000000	0.000000	4.000000	43.000000	0.000000
2454.957495	-0.000916	0.557954	0.197893	81.304123	77.235924	107.020782	4.454267	0.000000	2.271456	0.000000	0.000000	0.000000	-0.028023	-0.182508	0.028122	0.000000	0.000000	4.000000	43.000000	0.000000
2454.960828	-0.000916	0.557954	0.197893	81.304123	77.235924	107.020782	4.454267	0.000000	2.271456	0.000000	0.000000	0.000000	-0.028023	-0.182508	0.028122	0.000000	0.000000	4.000000	43.000000	0.000000
2454.964161	-0.000885	0.557243	0.198037	81.304123	77.235924	107.020782	4.454267	0.000000	2.271456	0.000000	0.000000	0.000000	0.009271	-0.213182	0.043130	0.000000	0.000000	4.000000	43.000000	0.000000
2454.967495	-0.000885	0.557243	0.198037	80.966324	78.328697	108.366852	4.454267	0.000000	2.271456	0.000000	0.000000	0.000000	0.009271	-0.213182	0.043130	0.000000	0.000000	4.000000	43.000000	0.000000
2454.970828	-0.000761	0.556445	0.198210	80.966324	78.328697	108.366852	4.454267	0.000000	2.271456	0.000000	0.000000	0.000000	0.037264	-0.239338	0.052098	0.000000	0.000000	4.000000	43.000000	0.000000
2454.974161	-0.000761	0.556445	0.198210	80.966324	78.328697	108.366852	4.454267	0.000000	2.271456	0.000000	0.000000	0.000000	0.037264	-0.239338	0.052098	0.000000	0.000000	4.000000	43.000000	0.000000
2454.977495	-0.000761	0.556445	0.198210	80.644234	79.051750	109.323112	4.457148	0.000000	2.265797	0.000000	0.000000	0.000000	0.037264	-0.239338	0.052098	0.000000	0.000000	4.000000	43.000000	0.000000
2454.980828	-0.000574	0.555550	0.198467	80.644234	79.051750	109.323112	4.457148	0.000000	2.265797	0.000000	0.000000	0.000000	0.055934	-0.268593	0.077074	0.000000	0.000000	4.000000	43.000000	0.000000
2454.984161	-0.000574	0.555550	0.198467	80.644234	79.051750	109.323112	4.457148	0.000000	2.265797	0.000000	0.000000	0.000000	0.055934	-0.268593	0.077074	0.000000	0.000000	4.000000	43.000000	0.000000
2454.987495	-0.000574	0.555550	0.198467	80.344879	79.644371	110.125610	4.460022	0.000000	2.260133	0.000000	0.000000	0.000000	0.055934	-0.268593	0.077074	0.000000	0.000000	4.000000	43.000000	0.000000
2454.990828	-0.000294	0.554547	0.198739	80.344879	79.644371	110.125610	4.460022	0.000000	2.260133	0.000000	0.000000	0.000000	0.083999	-0.300985	0.081483	0.000000	0.000000	4.000000	43.000000	0.000000
2454.994161	-0.000294	0.554547	0.198739	80.344879	79.644371	110.125610	4.460022	0.000000	2.260133	0.000000	0.000000	0.000000	0.083999	-0.300985	0.081483	0.000000	0.000000	4.000000	43.000000	0.000000
2454.997495	-0.000294	0.554547	0.198739	80.073601	80.225365	110.894402	4.463798	0.000000	2.252666	0.000000	0.000000	0.000000	0.083999	-0.300985	0.081483	0.000000	0.000000	4.000000	43.000000	0.000000
2455.000828	0.000017	0.553497	0.199068	80.073601	80.225365	110.894402	4.463798	0.000000	2.252666	0.000000	0.000000	0.000000	0.093414	-0.315075	0.098664	0.000000	0.000000	4.000000	43.000000	0.000000
2455.004161	0.000017	0.553497	0.199068	80.073601	80.225365	110.894402	4.463798	0.000000	2.252666	0.000000	0.000000	0.000000	0.093414	-0.315075	0.098664	0.000000	0.000000	4.000000	43.000000	0.000000
2455.007495	0.000017	0.553497	0.199068	79.833611	80.784286	111.615997	4.468099	0.000000	2.244123	0.000000	0.000000	0.000000	0.093414	-0.315075	0.098664	0.000000	0.000000	4.000000	43.000000	0.000000
2455.010828	0.000391	0.552358	0.199425	79.833611	80.784286	111.615997	4.468099	0.000000	2.244123	0.000000	0.000000	0.000000	0.112213	-0.341478	0.107088	0.000000	0.000000	4.000000	43.000000	0.000000
2455.014161	0.000391	0.552358	0.199425	79.833611	80.784286	111.615997	4.468099	0.000000	2.244123	0.000000	0.000000	0.000000	0.112213	-0.341478	0.107088	0.000000	0.000000	4.000000	43.000000	0.000000
2455.017495	0.000391	0.552358	0.199425	79.595139	81.341263	112.324127	4.473066	0.000000	2.234206	0.000000	0.000000	0.000000	0.112213	-0.341478	0.107088	0.000000	0.000000	4.000000	43.000000	0.000000
2455.020828	0.000859	0.551132	0.199809	79.595139	81.341263	112.324127	4.473066	0.000000	2.234206	0.000000	0.000000	0.000000	0.140414	-0.367948	0.115334	0.000000	0.000000	4.000000	43.000000	0.000000
2455.024161	0.000859	0.551132	0.199809	79.595139	81.341263	112.324127	4.473066	0.000000	2.234206	0.000000	0.000000	0.000000	0.140414	-0.367948	0.115334	0.000000	0.000000	4.000000	43.000000	0.000000
2455.027495	0.000859	0.551132	0.199809	79.346962	81.892601	113.028763	4.478965	0.000000	2.222357	0.000000	0.000000	0.000000	0.140414	-0.367948	0.115334	0.000000	0.000000	4.000000	43.000000	0.000000
2455.030828	0.001390	0.549909	0.200225	79.346962	81.892601	113.028763	4.478965	0.000000	2.222357	0.000000	0.000000	0.000000	0.159322	-0.366872	0.124689	0.000000	0.000000	4.000000	43.000000	0.000000
2455.034161	0.001390	0.549909	0.200225	79.346962	81.892601	113.028763	4.478965	0.000000	2.222357	0.000000	0.000000	0.000000	0.159322	-0.366872	0.124689	0.000000	0.000000	4.000000	43.000000	0.000000
2455.037495	0.001390	0.549909	0.200225	79.108772	82.407967	113.681259	4.485522	0.000000	2.209093	0.000000	0.000000	0.000000	0.159322	-0.366872	0.124689	0.000000	0.000000	4.000000	43.000000	0.000000
2455.040828	0.002016	0.548633	0.200662	79.108772	82.407967	113.681259	4.485522	0.000000	2.209093	0.000000	0.000000	0.000000	0.187649	-0.382690	0.131115	0.000000	0.000000	4.000000	43.000000	0.000000
2455.044161	0.002016	0.548633	0.200662	79.108772	82.407967	113.681259	4.485522	0.000000	2.209093	0.000000	0.000000	0.000000	0.187649	-0.382690	0.131115	0.000000	0.000000	4.000000	43.000000	0.000000
2455.047495	0.002016	0.548633	0.200662	78.894981	82.937622	114.325829	4.492958	0.000000	2.193930	0.000000	0.000000	0.000000	0.187649	-0.382690	0.131115	0.000000	0.000000	4.000000	43.000000	0.000000
2455.050828	0.002736	0.547336	0.201081	78.894981	82.937622	114.325829	4.492958	0.000000	2.193930	0.000000	0.000000	0.000000	0.216001	-0.389220	0.125688	0.000000	0.000000	4.000000	43.000000	0.000000
2455.054161	0.002736	0.547336	0.201081	78.894981	82.937622	114.325829	4.492958	0.000000	2.193930	0.000000	0.000000	0.000000	0.216001	-0.389220	0.125688	0.000000	0.000000	4.000000	43.000000	0.000000
2455.057495	0.002736	0.547336	0.201081	78.708488	83.457321	114.932129	4.501087	0.000000	2.177203	0.000000	0.000000	0.000000	0.216001	-0.389220	0.125688	0.000000	0.000000	4.000000	43.000000	0.000000
2455.060828	0.003520	0.546006	0.201535	78.708488	83.457321	114.932129	4.501087	0.000000	2.177203	0.000000	0.000000	0.000000	0.235095	-0.399019	0.136207	0.000000	0.000000	4.000000	43.000000	0.000000
2455.064161	0.003520	0.546006	0.201535	78.708488	83.457321	114.932129	4.501087	0.000000	2.177203	0.000000	0.000000	0.000000	0.235095	-0.399019	0.136207	0.000000	0.000000	4.000000	43.000000	0.000000
2455.067495	0.003520	0.546006	0.201535	78.545998	83.984283	115.523064	4.509851	0.000000	2.158992	0.000000	0.000000	0.000000	0.235095	-0.399019	0.136207	0.000000	0.000000	4.000000	43.000000	0.000000
2455.070828	0.004367	0.544670	0.201951	78.545998	83.984283	115.523064	4.509851	0.000000	2.158992	0.000000	0.000000	0.000000	0.254121	-0.400850	0.124764	0.000000	0.000000	4.000000	43.000000	0.000000
2455.074161	0.004367	0.544670	0.201951	78.545998	83.984283	115.523064	4.509851	0.000000	2.158992	0.000000	0.000000	0.000000	0.254121	-0.400850	0.124764	0.000000	0.000000	4.000000	43.000000	0.000000
2455.077495	0.004367	0.544670	0.201951	78.409218	84.519920	116.101303	4.518928	0.000000	2.139928	0.000000	0.000000	0.000000	0.254121	-0.400850	0.124764	0.000000	0.000000	4.000000	43.000000	0.000000
2455.080828	0.005215	0.543280	0.202387	78.409218	84.519920	116.101303	4.518928	0.000000	2.139928	0.000000	0.000000	0.000000	0.254493	-0.416824	0.130811	0.000000	0.000000	4.000000	43.000000	0.000000
2455.084161	0.005215	0.543280	0.202387	78.409218	84.519920	116.101303	4.518928	0.000000	2.139928	0.000000	0.000000	0.000000	0.254493	-0.416824	0.130811	0.000000	0.000000	4.000000	43.000000	0.000000
2455.087495	0.005215	0.543280	0.202387	78.262123	85.020103	116.656410	4.528015	0.000000	2.120632	0.000000	0.000000	0.000000	0.254493	-0.416824	0.130811	0.000000	0.000000	4.000000	43.000000	0.000000
2455.090828	0.006033	0.541910	0.202834	78.262123	85.020103	116.656410	4.528015	0.000000	2.120632	0.000000	0.000000	0.000000	0.245463	-0.411191	0.134061	0.000000	0.000000	4.000000	43.000000	0.000000
2455.094161	0.006033	0.541910	0.202834	78.262123	85.020103	116.656410	4.528015	0.000000	2.120632	0.000000	0.000000	0.000000	0.245463	-0.411191	0.134061	0.000000	0.000000	4.000000	43.000000	0.000000
2455.097495	0.006033	0.541910	0.202834	78.056824	85.501923	117.239311	4.536803	0.000000	2.101766	0.000000	0.000000	0.000000	0.245463	-0.411191	0.134061	0.000000	0.000000	4.000000	43.000000	0.000000
2455.100828	0.006821	0.540517	0.203262	78.056824	85.501923	117.239311	4.536803	0.000000	2.101766	0.000000	0.000000	0.000000	0.236336	-0.417727	0.128544	0.000000	0.000000	4.000000	43.000000	0.000000
2455.104161	0.006821	0.540517	0.203262	78.056824	85.501923	117.239311	4.536803	0.000000	2.101766	0.000000	0.000000	0.000000	0.236336	-0.417727	0.128544	0.000000	0.000000	4.000000	43.000000	0.000000
2455.107495	0.006821	0.540517	0.203262	77.752251	85.926132	117.843811	4.545179	0.000000	2.083591	0.000000	0.000000	0.000000	0.236336	-0.417727	0.128544	0.000000	0.000000	4.000000	43.000000	0.000000
2455.110828	0.007547	0.539107	0.203707	77.752251	85.926132	117.843811	4.545179	0.000000	2.083591	0.000000	0.000000	0.000000	0.217876	-0.422973	0.133332	0.000000	0.000000	4.000000	43.000000	0.000000
2455.114161	0.007547	0.539107	0.203707	77.752251	85.926132	117.843811	4.545179	0.000000	2.083591	0.000000	0.000000	0.000000	0.217876	-0.422973	0.133332	0.000000	0.000000	4.000000	43.000000	0.000000
2455.117495	0.007547	0.539107	0.203707	77.363258	86.279457	118.440155	4.553020	0.000000	2.066400	0.000000	0.000000	0.000000	0.217876	-0.422973	0.133332	0.000000	0.000000	4.000000	43.000000	0.000000
2455.120828	0.008275	0.537752	0.204158	77.363258	86.279457	118.440155	4.553020	0.000000	2.066400	0.000000	0.000000	0.000000	0.218196	-0.406556	0.135269	0.000000	0.000000	4.000000	43.000000	0.000000
2455.124161	0.008275	0.537752	0.204158	77.363258	86.279457	118.440155	4.553020	0.000000	2.066400	0.000000	0.000000	0.000000	0.218196	-0.406556	0.135269	0.000000	0.000000	4.000000	43.000000	0.000000
2455.127495	0.008275	0.537752	0.204158	76.897644	86.554314	119.020981	4.560822	0.000000	2.049121	0.000000	0.000000	0.000000	0.218196	-0.406556	0.135269	0.000000	0.000000	4.000000	43.000000	0.000000
2455.130828	0.008939	0.536407	0.204552	76.897644	86.554314	119.020981	4.560822	0.000000	2.049121	0.000000	0.000000	0.000000	0.199418	-0.403459	0.118479	0.000000	0.000000	4.000000	43.000000	0.000000
2455.134161	0.008939	0.536407	0.204552	76.897644	86.554314	119.020981	4.560822	0.000000	2.049121	0.000000	0.000000	0.000000	0.199418	-0.403459	0.118479	0.000000	0.000000	4.000000	43.000000	0.000000
2455.137495	0.008939	0.536407	0.204552	76.396667	86.772087	119.571877	4.567826	0.000000	2.033462	0.000000	0.000000	0.000000	0.199418	-0.403459	0.118479	0.000000	0.000000	4.000000	43.000000	0.000000
2455.140828	0.009573	0.535150	0.204917	76.396667	86.772087	119.571877	4.567826	0.000000	2.033462	0.000000	0.000000	0.000000	0.190095	-0.377308	0.109283	0.000000	0.000000	4.000000	43.000000	0.000000
2455.144161	0.009573	0.535150	0.204917	76.396667	86.772087	119.571877	4.567826	0.000000	2.033462	0.000000	0.000000	0.000000	0.190095	-0.377308	0.109283	0.000000	0.000000	4.000000	43.000000	0.000000
2455.147495	0.009573	0.535150	0.204917	75.910545	86.952560	120.080605	4.574402	0.000000	2.018624	0.000000	0.000000	0.000000	0.190095	-0.377308	0.109283	0.000000	0.000000	4.000000	43.000000	0.000000
2455.150828	0.010207	0.533959	0.205236	75.910545	86.952560	120.080605	4.574402	0.000000	2.018624	0.000000	0.000000	0.000000	0.190098	-0.357104	0.095660	0.000000	0.000000	4.000000	43.000000	0.000000
2455.154161	0.010207	0.533959	0.205236	75.910545	86.952560	120.080605	4.574402	0.000000	2.018624	0.000000	0.000000	0.000000	0.190098	-0.357104	0.095660	0.000000	0.000000	4.000000	43.000000	0.000000
2455.157495	0.010207	0.533959	0.205236	75.472961	87.137138	120.555504	4.580764	0.000000	2.004148	0.000000	0.000000	0.000000	0.190098	-0.357104	0.095660	0.000000	0.000000	4.000000	43.000000	0.000000
2455.160828	0.010840	0.532833	0.205476	75.472961	87.137138	120.555504	4.580764	0.000000	2.004148	0.000000	0.000000	0.000000	0.189897	-0.338007	0.071973	0.000000	0.000000	4.000000	43.000000	0.000000
2455.164161	0.010840	0.532833	0.205476	75.472961	87.137138	120.555504	4.580764	0.000000	2.004148	0.000000	0.000000	0.000000	0.189897	-0.338007	0.071973	0.000000	0.000000	4.000000	43.000000	0.000000
2455.167495	0.010840	0.532833	0.205476	75.109550	87.328979	120.982254	4.586792	0.000000	1.990312	0.000000	0.000000	0.000000	0.189897	-0.338007	0.071973	0.000000	0.000000	4.000000	43.000000	0.000000
2455.170828	0.011472	0.531790	0.205652	75.109550	87.328979	120.982254	4.586792	0.000000	1.990312	0.000000	0.000000	0.000000	0.189710	-0.312739	0.052886	0.000000	0.000000	4.000000	43.000000	0.000000
2455.174161	0.011472	0.531790	0.205652	75.109550	87.328979	120.982254	4.586792	0.000000	1.990312	0.000000	0.000000	0.000000	0.189710	-0.312739	0.052886	0.000000	0.000000	4.000000	43.000000	0.000000
2455.177495	0.011472	0.531790	0.205652	74.840538	87.547394	121.361687	4.592553	0.000000	1.976982	0.000000	0.000000	0.000000	0.189710	-0.312739	0.052886	0.000000	0.000000	4.000000	43.000000	0.000000
2455.180828	0.012136	0.530836	0.205798	74.840538	87.547394	121.361687	4.592553	0.000000	1.976982	0.000000	0.000000	0.000000	0.199098	-0.286242	0.043933	0.000000	0.000000	4.000000	43.000000	0.000000
2455.184161	0.012136	0.530836	0.205798	74.840538	87.547394	121.361687	4.592553	0.000000	1.976982	0.000000	0.000000	0.000000	0.199098	-0.286242	0.043933	0.000000	0.000000	4.000000	43.000000	0.000000
2455.187495	0.012136	0.530836	0.205798	74.663658	87.785851	121.687866	4.598430	0.000000	1.963274	0.000000	0.000000	0.000000	0.199098	-0.286242	0.043933	0.000000	0.000000	4.000000	43.000000	0.000000
2455.190828	0.012830	0.529966	0.205881	74.663658	87.785851	121.687866	4.598430	0.000000	1.963274	0.000000	0.000000	0.000000	0.208271	-0.260849	0.024873	0.000000	0.000000	4.000000	43.000000	0.000000
2455.194161	0.012830	0.529966	0.205881	74.663658	87.785851	121.687866	4.598430	0.000000	1.963274	0.000000	0.000000	0.000000	0.208271	-0.260849	0.024873	0.000000	0.000000	4.000000	43.000000	0.000000
2455.197495	0.012830	0.529966	0.205881	74.536232	88.028809	121.974625	4.604302	0.000000	1.949463	0.000000	0.000000	0.000000	0.208271	-0.260849	0.024873	0.000000	0.000000	4.000000	43.000000	0.000000
2455.200828	0.013587	0.529185	0.205934	74.536232	88.028809	121.974625	4.604302	0.000000	1.949463	0.000000	0.000000	0.000000	0.227043	-0.234261	0.015894	0.000000	0.000000	4.000000	43.000000	0.000000
2455.204161	0.013587	0.529185	0.205934	74.536232	88.028809	121.974625	4.604302	0.000000	1.949463	0.000000	0.000000	0.000000	0.227043	-0.234261	0.015894	0.000000	0.000000	4.000000	43.000000	0.000000
2455.207495	0.013587	0.529185	0.205934	74.428558	88.245804	122.218834	4.610541	0.000000	1.934659	0.000000	0.000000	0.000000	0.227043	-0.234261	0.015894	0.000000	0.000000	4.000000	43.000000	0.000000
2455.210828	0.014344	0.528517	0.206008	74.428558	88.245804	122.218834	4.610541	0.000000	1.934659	0.000000	0.000000	0.000000	0.227223	-0.200570	0.022039	0.000000	0.000000	4.000000	43.000000	0.000000
2455.214161	0.014344	0.528517	0.206008	74.428558	88.245804	122.218834	4.610541	0.000000	1.934659	0.000000	0.000000	0.000000	0.227223	-0.200570	0.022039	0.000000	0.000000	4.000000	43.000000	0.000000
2455.217495	0.014344	0.528517	0.206008	74.327682	88.433456	122.424202	4.616819	0.000000	1.919629	0.000000	0.000000	0.000000	0.227223	-0.200570	0.022039	0.000000	0.000000	4.000000	43.000000	0.000000
2455.220828	0.014344	0.528517	0.206008	74.327682	88.433456	122.424202	4.616819	0.000000	1.919629	0.000000	0.000000	0.000000	0.227223	-0.200570	0.022039	0.000000	0.000000	4.000000	43.000000	0.000000
2455.224161	0.015133	0.527921	0.206071	74.327682	88.433456	122.424202	4.616819	0.000000	1.919629	0.000000	0.000000	0.000000	0.236667	-0.178852	0.019047	0.000000	0.000000	4.000000	43.000000	0.000000
2455.227495	0.015133	0.527921	0.206071	74.215454	88.559799	122.575394	4.616819	0.000000	1.919629	0.000000	0.000000	0.000000	0.236667	-0.178852	0.019047	0.000000	0.000000	4.000000	43.000000	0.000000
2455.230828	0.015954	0.527437	0.206155	74.215454	88.559799	122.575394	4.616819	0.000000	1.919629	0.000000	0.000000	0.000000	0.246323	-0.145187	0.025117	0.000000	0.000000	4.000000	43.000000	0.000000
2455.234161	0.015954	0.527437	0.206155	74.215454	88.559799	122.575394	4.616819	0.000000	1.919629	0.000000	0.000000	0.000000	0.246323	-0.145187	0.025117	0.000000	0.000000	4.000000	43.000000	0.000000
2455.237495	0.015954	0.527437	0.206155	74.119766	88.615578	122.640022	4.630014	0.000000	1.887582	0.000000	0.000000	0.000000	0.246323	-0.145187	0.025117	0.000000	0.000000	4.000000	43.000000	0.000000
2455.240828	0.015954	0.527437	0.206155	74.119766	88.615578	122.640022	4.630014	0.000000	1.887582	0.000000	0.000000	0.000000	0.246323	-0.145187	0.025117	0.000000	0.000000	4.000000	43.000000	0.000000
2455.244161	0.016807	0.527081	0.206240	74.119766	88.615578	122.640022	4.630014	0.000000	1.887582	0.000000	0.000000	0.000000	0.255865	-0.106612	0.025550	0.000000	0.000000	4.000000	43.000000	0.000000
2455.247495	0.016807	0.527081	0.206240	74.054443	88.571281	122.581902	4.630014	0.000000	1.887582	0.000000	0.000000	0.000000	0.255865	-0.106612	0.025550	0.000000	0.000000	4.000000	43.000000	0.000000
2455.250828	0.017660	0.526818	0.206331	74.054443	88.571281	122.581902	4.630014	0.000000	1.887582	0.000000	0.000000	0.000000	0.255996	-0.078921	0.027413	0.000000	0.000000	4.000000	43.000000	0.000000
2455.254161	0.017660	0.526818	0.206331	74.054443	88.571281	122.581902	4.630014	0.000000	1.887582	0.000000	0.000000	0.000000	0.255996	-0.078921	0.027413	0.000000	0.000000	4.000000	43.000000	0.000000
2455.257495	0.017660	0.526818	0.206331	74.045631	88.399628	122.360451	4.643878	0.000000	1.853213	0.000000	0.000000	0.000000	0.255996	-0.078921	0.027413	0.000000	0.000000	4.000000	43.000000	0.000000
2455.260828	0.017660	0.526818	0.206331	74.045631	88.399628	122.360451	4.643878	0.000000	1.853213	0.000000	0.000000	0.000000	0.255996	-0.078921	0.027413	0.000000	0.000000	4.000000	43.000000	0.000000
2455.264161	0.018576	0.526664	0.206408	74.045631	88.399628	122.360451	4.643878	0.000000	1.853213	0.000000	0.000000	0.000000	0.274879	-0.046282	0.023104	0.000000	0.000000	4.000000	43.000000	0.000000
2455.267495	0.018576	0.526664	0.206408	74.057854	88.189529	122.079971	4.643878	0.000000	1.853213	0.000000	0.000000	0.000000	0.274879	-0.046282	0.023104	0.000000	0.000000	4.000000	43.000000	0.000000
2455.270828	0.019525	0.526586	0.206510	74.057854	88.189529	122.079971	4.643878	0.000000	1.853213	0.000000	0.000000	0.000000	0.284636	-0.023479	0.030342	0.000000	0.000000	4.000000	43.000000	0.000000
2455.274161	0.019525	0.526586	0.206510	74.057854	88.189529	122.079971	4.643878	0.000000	1.853213	0.000000	0.000000	0.000000	0.284636	-0.023479	0.030342	0.000000	0.000000	4.000000	43.000000	0.000000
2455.277495	0.019525	0.526586	0.206510	74.066727	88.010086	121.821167	4.658762	0.000000	1.815474	0.000000	0.000000	0.000000	0.284636	-0.023479	0.030342	0.000000	0.000000	4.000000	43.000000	0.000000
2455.280828	0.020536	0.526593	0.206547	74.066727	88.010086	121.821167	4.658762	0.000000	1.815474	0.000000	0.000000	0.000000	0.303080	0.002123	0.011235	0.000000	0.000000	4.000000	43.000000	0.000000
2455.284161	0.020536	0.526593	0.206547	74.066727	88.010086	121.821167	4.658762	0.000000	1.815474	0.000000	0.000000	0.000000	0.303080	0.002123	0.011235	0.000000	0.000000	4.000000	43.000000	0.000000
2455.287495	0.020536	0.526593	0.206547	74.072662	87.931725	121.654716	4.666552	0.000000	1.795355	0.000000	0.000000	0.000000	0.303080	0.002123	0.011235	0.000000	0.000000	4.000000	43.000000	0.000000
2455.290828	0.021578	0.526693	0.206589	74.072662	87.931725	121.654716	4.666552	0.000000	1.795355	0.000000	0.000000	0.000000	0.312653	0.029878	0.012709	0.000000	0.000000	4.000000	43.000000	0.000000
2455.294161	0.021578	0.526693	0.206589	74.072662	87.931725	121.654716	4.666552	0.000000	1.795355	0.000000	0.000000	0.000000	0.312653	0.029878	0.012709	0.000000	0.000000	4.000000	43.000000	0.000000
2455.297495	0.021578	0.526693	0.206589	74.072556	87.944435	121.573723	4.674531	0.000000	1.774474	0.000000	0.000000	0.000000	0.312653	0.029878	0.012709	0.000000	0.000000	4.000000	43.000000	0.000000
2455.300828	0.022650	0.526825	0.206591	74.072556	87.944435	121.573723	4.674531	0.000000	1.774474	0.000000	0.000000	0.000000	0.321775	0.039696	0.000567	0.000000	0.000000	4.000000	43.000000	0.000000
2455.304161	0.022650	0.526825	0.206591	74.072556	87.944435	121.573723	4.674531	0.000000	1.774474	0.000000	0.000000	0.000000	0.321775	0.039696	0.000567	0.000000	0.000000	4.000000	43.000000	0.000000
2455.307495	0.022650	0.526825	0.206591	74.071014	87.960304	121.565865	4.682554	0.000000	1.753193	0.000000	0.000000	0.000000	0.321775	0.039696	0.000567	0.000000	0.000000	4.000000	43.000000	0.000000
2455.310828	0.023723	0.526977	0.206606	74.071014	87.960304	121.565865	4.682554	0.000000	1.753193	0.000000	0.000000	0.000000	0.321955	0.045684	0.004554	0.000000	0.000000	4.000000	43.000000	0.000000
2455.314161	0.023723	0.526977	0.206606	74.071014	87.960304	121.565865	4.682554	0.000000	1.753193	0.000000	0.000000	0.000000	0.321955	0.045684	0.004554	0.000000	0.000000	4.000000	43.000000	0.000000
2455.317495	0.023723	0.526977	0.206606	74.065987	87.985306	121.849617	4.690548	0.000000	1.731692	0.000000	0.000000	0.000000	0.321955	0.045684	0.004554	0.000000	0.000000	4.000000	43.000000	0.000000
2455.320828	0.024797	0.527149	0.206635	74.065987	87.985306	121.849617	4.690548	0.000000	1.731692	0.000000	0.000000	0.000000	0.322156	0.051651	0.008536	0.000000	0.000000	4.000000	43.000000	0.000000
2455.324161	0.024797	0.527149	0.206635	74.065987	87.985306	121.849617	4.690548	0.000000	1.731692	0.000000	0.000000	0.000000	0.322156	0.051651	0.008536	0.000000	0.000000	4.000000	43.000000	0.000000
2455.327495	0.024797	0.527149	0.206635	74.040405	87.989296	122.638069	4.698509	0.000000	1.709975	0.000000	0.000000	0.000000	0.322156	0.051651	0.008536	0.000000	0.000000	4.000000	43.000000	0.000000
2455.330828	0.025872	0.527305	0.206680	74.040405	87.989296	122.638069	4.698509	0.000000	1.709975	0.000000	0.000000	0.000000	0.322421	0.046775	0.013653	0.000000	0.000000	4.000000	43.000000	0.000000
2455.334161	0.025872	0.527305	0.206680	74.040405	87.989296	122.638069	4.698509	0.000000	1.709975	0.000000	0.000000	0.000000	0.322421	0.046775	0.013653	0.000000	0.000000	4.000000	43.000000	0.000000
2455.337495	0.025872	0.527305	0.206680	73.961082	87.959114	123.805161	4.706444	0.000000	1.688012	0.000000	0.000000	0.000000	0.322421	0.046775	0.013653	0.000000	0.000000	4.000000	43.000000	0.000000
2455.340828	0.027011	0.527465	0.206755	73.961082	87.959114	123.805161	4.706444	0.000000	1.688012	0.000000	0.000000	0.000000	0.341808	0.047861	0.022513	0.000000	0.000000	4.000000	43.000000	0.000000
2455.344161	0.027011	0.527465	0.206755	73.961082	87.959114	123.805161	4.706444	0.000000	1.688012	0.000000	0.000000	0.000000	0.341808	0.047861	0.022513	0.000000	0.000000	4.000000	43.000000	0.000000
2455.347495	0.027011	0.527465	0.206755	73.828209	87.914902	124.741020	4.714837	0.000000	1.664427	0.000000	0.000000	0.000000	0.341808	0.047861	0.022513	0.000000	0.000000	4.000000	43.000000	0.000000
2455.350828	0.028247	0.527592	0.206862	73.828209	87.914902	124.741020	4.714837	0.000000	1.664427	0.000000	0.000000	0.000000	0.370757	0.038042	0.032017	0.000000	0.000000	4.000000	43.000000	0.000000
2455.354161	0.028247	0.527592	0.206862	73.828209	87.914902	124.741020	4.714837	0.000000	1.664427	0.000000	0.000000	0.000000	0.370757	0.038042	0.032017	0.000000	0.000000	4.000000	43.000000	0.000000
2455.357495	0.028247	0.527592	0.206862	73.678398	87.862007	125.161690	4.723895	0.000000	1.638542	0.000000	0.000000	0.000000	0.370757	0.038042	0.032017	0.000000	0.000000	4.000000	43.000000	0.000000
2455.360828	0.029580	0.527722	0.206996	73.678398	87.862007	125.161690	4.723895	0.000000	1.638542	0.000000	0.000000	0.000000	0.399729	0.039156	0.040201	0.000000	0.000000	4.000000	43.000000	0.000000
2455.364161	0.029580	0.527722	0.206996	73.678398	87.862007	125.161690	4.723895	0.000000	1.638542	0.000000	0.000000	0.000000	0.399729	0.039156	0.040201	0.000000	0.000000	4.000000	43.000000	0.000000
2455.367495	0.029580	0.527722	0.206996	73.538223	87.839317	125.380295	4.733574	0.000000	1.610366	0.000000	0.000000	0.000000	0.399729	0.039156	0.040201	0.000000	0.000000	4.000000	43.000000	0.000000
2455.370828	0.030945	0.527780	0.207134	73.538223	87.839317	125.380295	4.733574	0.000000	1.610366	0.000000	0.000000	0.000000	0.409490	0.017373	0.041234	0.000000	0.000000	4.000000	43.000000	0.000000
2455.374161	0.030945	0.527780	0.207134	73.538223	87.839317	125.380295	4.733574	0.000000	1.610366	0.000000	0.000000	0.000000	0.409490	0.017373	0.041234	0.000000	0.000000	4.000000	43.000000	0.000000
2455.377495	0.030945	0.527780	0.207134	73.429367	87.838173	125.423393	4.743342	0.000000	1.581361	0.000000	0.000000	0.000000	0.409490	0.017373	0.041234	0.000000	0.000000	4.000000	43.000000	0.000000
2455.380828	0.032404	0.527818	0.207249	73.429367	87.838173	125.423393	4.743342	0.000000	1.581361	0.000000	0.000000	0.000000	0.437862	0.011363	0.034502	0.000000	0.000000	4.000000	43.000000	0.000000
2455.384161	0.032404	0.527818	0.207249	73.429367	87.838173	125.423393	4.743342	0.000000	1.581361	0.000000	0.000000	0.000000	0.437862	0.011363	0.034502	0.000000	0.000000	4.000000	43.000000	0.000000
2455.387495	0.032404	0.527818	0.207249	73.359756	87.882233	125.557213	4.753550	0.000000	1.550408	0.000000	0.000000	0.000000	0.437862	0.011363	0.034502	0.000000	0.000000	4.000000	43.000000	0.000000
2455.390828	0.033864	0.527856	0.207360	73.359756	87.882233	125.557213	4.753550	0.000000	1.550408	0.000000	0.000000	0.000000	0.438057	0.011397	0.033512	0.000000	0.000000	4.000000	43.000000	0.000000
2455.394161	0.033864	0.527856	0.207360	73.359756	87.882233	125.557213	4.753550	0.000000	1.550408	0.000000	0.000000	0.000000	0.438057	0.011397	0.033512	0.000000	0.000000	4.000000	43.000000	0.000000
2455.397495	0.033864	0.527856	0.207360	73.323341	87.920761	125.893997	4.763584	0.000000	1.519300	0.000000	0.000000	0.000000	0.438057	0.011397	0.033512	0.000000	0.000000	4.000000	43.000000	0.000000
2455.400828	0.035325	0.527857	0.207473	73.323341	87.920761	125.893997	4.763584	0.000000	1.519300	0.000000	0.000000	0.000000	0.438309	0.000483	0.033689	0.000000	0.000000	4.000000	43.000000	0.000000
2455.404161	0.035325	0.527857	0.207473	73.323341	87.920761	125.893997	4.763584	0.000000	1.519300	0.000000	0.000000	0.000000	0.438309	0.000483	0.033689	0.000000	0.000000	4.000000	43.000000	0.000000
2455.407495	0.035325	0.527857	0.207473	73.319122	87.968147	126.479980	4.773450	0.000000	1.488008	0.000000	0.000000	0.000000	0.438309	0.000483	0.033689	0.000000	0.000000	4.000000	43.000000	0.000000
2455.410828	0.036820	0.527879	0.207595	73.319122	87.968147	126.479980	4.773450	0.000000	1.488008	0.000000	0.000000	0.000000	0.448221	0.006464	0.036677	0.000000	0.000000	4.000000	43.000000	0.000000
2455.414161	0.036820	0.527879	0.207595	73.319122	87.968147	126.479980	4.773450	0.000000	1.488008	0.000000	0.000000	0.000000	0.448221	0.006464	0.036677	0.000000	0.000000	4.000000	43.000000	0.000000
2455.417495	0.036820	0.527879	0.207595	73.322090	87.900047	127.050041	4.783373	0.000000	1.455797	0.000000	0.000000	0.000000	0.448221	0.006464	0.036677	0.000000	0.000000	4.000000	43.000000	0.000000
2455.420828	0.038252	0.527884	0.207736	73.322090	87.900047	127.050041	4.783373	0.000000	1.455797	0.000000	0.000000	0.000000	0.429822	0.001565	0.042382	0.000000	0.000000	4.000000	43.000000	0.000000
2455.424161	0.038252	0.527884	0.207736	73.322090	87.900047	127.050041	4.783373	0.000000	1.455797	0.000000	0.000000	0.000000	0.429822	0.001565	0.042382	0.000000	0.000000	4.000000	43.000000	0.000000
2455.427495	0.038252	0.527884	0.207736	73.330956	87.637123	127.368744	4.792755	0.000000	1.424605	0.000000	0.000000	0.000000	0.429822	0.001565	0.042382	0.000000	0.000000	4.000000	43.000000	0.000000
2455.430828	0.039655	0.527909	0.207891	73.330956	87.637123	127.368744	4.792755	0.000000	1.424605	0.000000	0.000000	0.000000	0.420848	0.007517	0.046475	0.000000	0.000000	4.000000	43.000000	0.000000
2455.434161	0.039655	0.527909	0.207891	73.330956	87.637123	127.368744	4.792755	0.000000	1.424605	0.000000	0.000000	0.000000	0.420848	0.007517	0.046475	0.000000	0.000000	4.000000	43.000000	0.000000
2455.437495	0.039655	0.527909	0.207891	73.341743	87.243179	127.134537	4.801796	0.000000	1.393827	0.000000	0.000000	0.000000	0.420848	0.007517	0.046475	0.000000	0.000000	4.000000	43.000000	0.000000
2455.440828	0.041061	0.527938	0.208077	73.341743	87.243179	127.134537	4.801796	0.000000	1.393827	0.000000	0.000000	0.000000	0.421715	0.008613	0.055679	0.000000	0.000000	4.000000	43.000000	0.000000
2455.444161	0.041061	0.527938	0.208077	73.341743	87.243179	127.134537	4.801796	0.000000	1.393827	0.000000	0.000000	0.000000	0.421715	0.008613	0.055679	0.000000	0.000000	4.000000	43.000000	0.000000
[truncated: 22,448 more rows]
