# Supplementary material for: Haptic Guidance Needs to Be Intuitive Not Just Informative to Improve Human Motor Accuracy
Source: PLoS One. 2016 Mar 16;11(3):e0150912. doi: 10.1371/journal.pone.0150912 (PMC4794196; doi:10.1371/journal.pone.0150912)
Supplement: S2 Data — (ZIP) [file pone.0150912.s002.zip › Subject10/exp2_0044.txt]

Time	PosX	PosY	PosZ	RotX	RotY	RotZ	ForceX	ForceY	ForceZ	MomentX	MomentY	MomentZ	VelocityX	VelocityY	VelocityZ	CalibratedWeight	ButtonDown	Condition	Trial	Visual
2532.314161	-0.001456	0.563617	0.248695	80.436035	97.033218	126.263153	4.648376	0.000000	-1.841899	0.000000	0.000000	0.000000	-0.000000	0.000003	-0.000000	0.000000	1.000000	4.000000	44.000000	0.000000
2532.317495	-0.001456	0.563617	0.248695	80.436035	97.033218	126.263153	4.648376	0.000000	-1.841899	0.000000	0.000000	0.000000	-0.000000	0.000003	-0.000000	0.000000	1.000000	4.000000	44.000000	0.000000
2532.320828	-0.000886	0.563500	0.248571	80.436035	97.033218	126.263153	4.648376	0.000000	-1.841899	0.000000	0.000000	0.000000	0.170940	-0.035208	-0.037038	0.000000	1.000000	4.000000	44.000000	0.000000
2532.324161	-0.000886	0.563500	0.248571	80.428886	97.411461	126.504486	4.648376	0.000000	-1.841899	0.000000	0.000000	0.000000	0.170940	-0.035208	-0.037038	0.000000	1.000000	4.000000	44.000000	0.000000
2532.327495	0.000554	0.563274	0.248384	80.428886	97.411461	126.504486	4.648376	0.000000	-1.841899	0.000000	0.000000	0.000000	0.432139	-0.067584	-0.056059	0.000000	1.000000	4.000000	44.000000	0.000000
2532.330828	0.000554	0.563274	0.248384	80.428886	97.411461	126.504486	4.648376	0.000000	-1.841899	0.000000	0.000000	0.000000	0.432139	-0.067584	-0.056059	0.000000	1.000000	4.000000	44.000000	0.000000
2532.334161	0.000554	0.563274	0.248384	80.448547	97.842873	126.805267	4.634617	0.000000	-1.876251	0.000000	0.000000	0.000000	0.432139	-0.067584	-0.056059	0.000000	1.000000	4.000000	44.000000	0.000000
2532.337495	0.001960	0.563129	0.248072	80.448547	97.842873	126.805267	4.634617	0.000000	-1.876251	0.000000	0.000000	0.000000	0.421762	-0.043516	-0.093764	0.000000	1.000000	4.000000	44.000000	0.000000
2532.340828	0.001960	0.563129	0.248072	80.448547	97.842873	126.805267	4.634617	0.000000	-1.876251	0.000000	0.000000	0.000000	0.421762	-0.043516	-0.093764	0.000000	1.000000	4.000000	44.000000	0.000000
2532.344161	0.001960	0.563129	0.248072	80.783775	98.499245	127.170486	4.624617	0.000000	-1.900770	0.000000	0.000000	0.000000	0.421762	-0.043516	-0.093764	0.000000	1.000000	4.000000	44.000000	0.000000
2532.347495	0.003365	0.563194	0.247709	80.783775	98.499245	127.170486	4.624617	0.000000	-1.900770	0.000000	0.000000	0.000000	0.421320	0.019325	-0.108864	0.000000	1.000000	4.000000	44.000000	0.000000
2532.350828	0.003365	0.563194	0.247709	80.783775	98.499245	127.170486	4.624617	0.000000	-1.900770	0.000000	0.000000	0.000000	0.421320	0.019325	-0.108864	0.000000	1.000000	4.000000	44.000000	0.000000
2532.354161	0.003365	0.563194	0.247709	81.581749	100.075417	128.131638	4.614374	0.000000	-1.925500	0.000000	0.000000	0.000000	0.421320	0.019325	-0.108864	0.000000	1.000000	4.000000	44.000000	0.000000
2532.357495	0.005269	0.563296	0.247334	81.581749	100.075417	128.131638	4.614374	0.000000	-1.925500	0.000000	0.000000	0.000000	0.571374	0.030830	-0.112589	0.000000	1.000000	4.000000	44.000000	0.000000
2532.360828	0.005269	0.563296	0.247334	81.581749	100.075417	128.131638	4.614374	0.000000	-1.925500	0.000000	0.000000	0.000000	0.571374	0.030830	-0.112589	0.000000	1.000000	4.000000	44.000000	0.000000
2532.364161	0.005269	0.563296	0.247334	82.659500	102.229958	129.537460	4.600633	0.000000	-1.958106	0.000000	0.000000	0.000000	0.571374	0.030830	-0.112589	0.000000	1.000000	4.000000	44.000000	0.000000
2532.367495	0.006768	0.563400	0.246703	82.659500	102.229958	129.537460	4.600633	0.000000	-1.958106	0.000000	0.000000	0.000000	0.449706	0.031094	-0.189143	0.000000	1.000000	4.000000	44.000000	0.000000
2532.370828	0.006768	0.563400	0.246703	82.659500	102.229958	129.537460	4.600633	0.000000	-1.958106	0.000000	0.000000	0.000000	0.449706	0.031094	-0.189143	0.000000	1.000000	4.000000	44.000000	0.000000
2532.374161	0.006768	0.563400	0.246703	83.950005	104.657188	131.090927	4.588703	0.000000	-1.985901	0.000000	0.000000	0.000000	0.449706	0.031094	-0.189143	0.000000	1.000000	4.000000	44.000000	0.000000
2532.377495	0.008697	0.563468	0.245958	83.950005	104.657188	131.090927	4.588703	0.000000	-1.985901	0.000000	0.000000	0.000000	0.578707	0.020268	-0.223620	0.000000	1.000000	4.000000	44.000000	0.000000
2532.380828	0.008697	0.563468	0.245958	83.950005	104.657188	131.090927	4.588703	0.000000	-1.985901	0.000000	0.000000	0.000000	0.578707	0.020268	-0.223620	0.000000	1.000000	4.000000	44.000000	0.000000
2532.384161	0.008697	0.563468	0.245958	85.269272	106.276573	131.810150	4.573307	0.000000	-2.021105	0.000000	0.000000	0.000000	0.578707	0.020268	-0.223620	0.000000	1.000000	4.000000	44.000000	0.000000
2532.387495	0.011089	0.563714	0.245219	85.269272	106.276573	131.810150	4.573307	0.000000	-2.021105	0.000000	0.000000	0.000000	0.717622	0.074074	-0.221543	0.000000	1.000000	4.000000	44.000000	0.000000
2532.390828	0.011089	0.563714	0.245219	85.269272	106.276573	131.810150	4.573307	0.000000	-2.021105	0.000000	0.000000	0.000000	0.717622	0.074074	-0.221543	0.000000	1.000000	4.000000	44.000000	0.000000
2532.394161	0.011089	0.563714	0.245219	86.433876	105.584724	130.372925	4.554445	0.000000	-2.063258	0.000000	0.000000	0.000000	0.717622	0.074074	-0.221543	0.000000	1.000000	4.000000	44.000000	0.000000
2532.397495	0.013477	0.563862	0.244471	86.433876	105.584724	130.372925	4.554445	0.000000	-2.063258	0.000000	0.000000	0.000000	0.716127	0.044321	-0.224576	0.000000	0.000000	4.000000	44.000000	0.000000
2532.400828	0.013477	0.563862	0.244471	86.433876	105.584724	130.372925	4.554445	0.000000	-2.063258	0.000000	0.000000	0.000000	0.716127	0.044321	-0.224576	0.000000	0.000000	4.000000	44.000000	0.000000
2532.404161	0.013477	0.563862	0.244471	87.425728	100.485672	124.739853	4.535242	0.000000	-2.105133	0.000000	0.000000	0.000000	0.716127	0.044321	-0.224576	0.000000	0.000000	4.000000	44.000000	0.000000
2532.407495	0.016522	0.564153	0.243612	87.425728	100.485672	124.739853	4.535242	0.000000	-2.105133	0.000000	0.000000	0.000000	0.913647	0.087261	-0.257619	0.000000	0.000000	4.000000	44.000000	0.000000
2532.410828	0.016522	0.564153	0.243612	87.425728	100.485672	124.739853	4.535242	0.000000	-2.105133	0.000000	0.000000	0.000000	0.913647	0.087261	-0.257619	0.000000	0.000000	4.000000	44.000000	0.000000
2532.414161	0.016522	0.564153	0.243612	88.240860	86.513824	110.646530	4.510585	0.000000	-2.157457	0.000000	0.000000	0.000000	0.913647	0.087261	-0.257619	0.000000	0.000000	4.000000	44.000000	0.000000
2532.417495	0.019724	0.564472	0.242666	88.240860	86.513824	110.646530	4.510585	0.000000	-2.157457	0.000000	0.000000	0.000000	0.960725	0.095545	-0.283848	0.000000	0.000000	4.000000	44.000000	0.000000
2532.420828	0.019724	0.564472	0.242666	88.240860	86.513824	110.646530	4.510585	0.000000	-2.157457	0.000000	0.000000	0.000000	0.960725	0.095545	-0.283848	0.000000	0.000000	4.000000	44.000000	0.000000
2532.424161	0.019724	0.564472	0.242666	88.796501	51.036995	75.311348	4.483961	0.000000	-2.212259	0.000000	0.000000	0.000000	0.960725	0.095545	-0.283848	0.000000	0.000000	4.000000	44.000000	0.000000
2532.427495	0.022951	0.564844	0.241678	88.796501	51.036995	75.311348	4.483961	0.000000	-2.212259	0.000000	0.000000	0.000000	0.967914	0.111644	-0.296327	0.000000	0.000000	4.000000	44.000000	0.000000
2532.430828	0.022951	0.564844	0.241678	88.796501	51.036995	75.311348	4.483961	0.000000	-2.212259	0.000000	0.000000	0.000000	0.967914	0.111644	-0.296327	0.000000	0.000000	4.000000	44.000000	0.000000
2532.434161	0.022951	0.564844	0.241678	88.536865	-2.219832	22.216217	4.456451	0.000000	-2.267166	0.000000	0.000000	0.000000	0.967914	0.111644	-0.296327	0.000000	0.000000	4.000000	44.000000	0.000000
2532.437495	0.026332	0.565264	0.240612	88.536865	-2.219832	22.216217	4.456451	0.000000	-2.267166	0.000000	0.000000	0.000000	1.014327	0.126189	-0.319877	0.000000	0.000000	4.000000	44.000000	0.000000
2532.440828	0.026332	0.565264	0.240612	88.536865	-2.219832	22.216217	4.456451	0.000000	-2.267166	0.000000	0.000000	0.000000	1.014327	0.126189	-0.319877	0.000000	0.000000	4.000000	44.000000	0.000000
2532.444161	0.026332	0.565264	0.240612	87.513756	-28.779608	-4.348811	4.426908	0.000000	-2.324324	0.000000	0.000000	0.000000	1.014327	0.126189	-0.319877	0.000000	0.000000	4.000000	44.000000	0.000000
2532.447495	0.029404	0.565657	0.239496	87.513756	-28.779608	-4.348811	4.426908	0.000000	-2.324324	0.000000	0.000000	0.000000	0.921484	0.117791	-0.334755	0.000000	0.000000	4.000000	44.000000	0.000000
2532.450828	0.029404	0.565657	0.239496	87.513756	-28.779608	-4.348811	4.426908	0.000000	-2.324324	0.000000	0.000000	0.000000	0.921484	0.117791	-0.334755	0.000000	0.000000	4.000000	44.000000	0.000000
2532.454161	0.029404	0.565657	0.239496	86.245056	-39.725307	-15.493627	4.398946	0.000000	-2.376821	0.000000	0.000000	0.000000	0.921484	0.117791	-0.334755	0.000000	0.000000	4.000000	44.000000	0.000000
2532.457495	0.032400	0.566031	0.238386	86.245056	-39.725307	-15.493627	4.398946	0.000000	-2.376821	0.000000	0.000000	0.000000	0.899076	0.112305	-0.332860	0.000000	0.000000	4.000000	44.000000	0.000000
2532.460828	0.032400	0.566031	0.238386	86.245056	-39.725307	-15.493627	4.398946	0.000000	-2.376821	0.000000	0.000000	0.000000	0.899076	0.112305	-0.332860	0.000000	0.000000	4.000000	44.000000	0.000000
2532.464161	0.032400	0.566031	0.238386	84.998291	-44.527802	-20.665138	4.371070	0.000000	-2.427704	0.000000	0.000000	0.000000	0.899076	0.112305	-0.332860	0.000000	0.000000	4.000000	44.000000	0.000000
2532.467495	0.035457	0.566392	0.237309	84.998291	-44.527802	-20.665138	4.371070	0.000000	-2.427704	0.000000	0.000000	0.000000	0.916858	0.108317	-0.323229	0.000000	0.000000	4.000000	44.000000	0.000000
2532.470828	0.035457	0.566392	0.237309	84.998291	-44.527802	-20.665138	4.371070	0.000000	-2.427704	0.000000	0.000000	0.000000	0.916858	0.108317	-0.323229	0.000000	0.000000	4.000000	44.000000	0.000000
2532.474161	0.035457	0.566392	0.237309	84.028763	-45.637268	-21.949770	4.342386	0.000000	-2.478646	0.000000	0.000000	0.000000	0.916858	0.108317	-0.323229	0.000000	0.000000	4.000000	44.000000	0.000000
2532.477495	0.038470	0.566671	0.236199	84.028763	-45.637268	-21.949770	4.342386	0.000000	-2.478646	0.000000	0.000000	0.000000	0.903938	0.083616	-0.333079	0.000000	0.000000	4.000000	44.000000	0.000000
2532.480828	0.038470	0.566671	0.236199	84.028763	-45.637268	-21.949770	4.342386	0.000000	-2.478646	0.000000	0.000000	0.000000	0.903938	0.083616	-0.333079	0.000000	0.000000	4.000000	44.000000	0.000000
2532.484161	0.038470	0.566671	0.236199	83.424248	-44.217426	-20.199648	4.313423	0.000000	-2.528712	0.000000	0.000000	0.000000	0.903938	0.083616	-0.333079	0.000000	0.000000	4.000000	44.000000	0.000000
2532.487495	0.041575	0.566937	0.235118	83.424248	-44.217426	-20.199648	4.313423	0.000000	-2.528712	0.000000	0.000000	0.000000	0.931657	0.079782	-0.324181	0.000000	0.000000	4.000000	44.000000	0.000000
2532.490828	0.041575	0.566937	0.235118	83.424248	-44.217426	-20.199648	4.313423	0.000000	-2.528712	0.000000	0.000000	0.000000	0.931657	0.079782	-0.324181	0.000000	0.000000	4.000000	44.000000	0.000000
2532.494161	0.041575	0.566937	0.235118	83.100052	-41.626129	-17.184195	4.283405	0.000000	-2.579232	0.000000	0.000000	0.000000	0.931657	0.079782	-0.324181	0.000000	0.000000	4.000000	44.000000	0.000000
2532.497495	0.044676	0.567174	0.234091	83.100052	-41.626129	-17.184195	4.283405	0.000000	-2.579232	0.000000	0.000000	0.000000	0.930254	0.071077	-0.308057	0.000000	0.000000	4.000000	44.000000	0.000000
2532.500828	0.044676	0.567174	0.234091	83.100052	-41.626129	-17.184195	4.283405	0.000000	-2.579232	0.000000	0.000000	0.000000	0.930254	0.071077	-0.308057	0.000000	0.000000	4.000000	44.000000	0.000000
2532.504161	0.044676	0.567174	0.234091	82.930504	-39.801769	-15.192484	4.253256	0.000000	-2.628652	0.000000	0.000000	0.000000	0.930254	0.071077	-0.308057	0.000000	0.000000	4.000000	44.000000	0.000000
2532.507495	0.047605	0.567372	0.233067	82.930504	-39.801769	-15.192484	4.253256	0.000000	-2.628652	0.000000	0.000000	0.000000	0.878653	0.059434	-0.307403	0.000000	0.000000	4.000000	44.000000	0.000000
2532.510828	0.047605	0.567372	0.233067	82.930504	-39.801769	-15.192484	4.253256	0.000000	-2.628652	0.000000	0.000000	0.000000	0.878653	0.059434	-0.307403	0.000000	0.000000	4.000000	44.000000	0.000000
2532.514161	0.047605	0.567372	0.233067	82.963776	-39.762161	-15.089478	4.224127	0.000000	-2.675210	0.000000	0.000000	0.000000	0.878653	0.059434	-0.307403	0.000000	0.000000	4.000000	44.000000	0.000000
2532.517495	0.050524	0.567526	0.232003	82.963776	-39.762161	-15.089478	4.224127	0.000000	-2.675210	0.000000	0.000000	0.000000	0.875656	0.046304	-0.319198	0.000000	0.000000	4.000000	44.000000	0.000000
2532.520828	0.050524	0.567526	0.232003	82.963776	-39.762161	-15.089478	4.224127	0.000000	-2.675210	0.000000	0.000000	0.000000	0.875656	0.046304	-0.319198	0.000000	0.000000	4.000000	44.000000	0.000000
2532.524161	0.050524	0.567526	0.232003	83.125648	-40.861050	-16.189119	4.194512	0.000000	-2.721409	0.000000	0.000000	0.000000	0.875656	0.046304	-0.319198	0.000000	0.000000	4.000000	44.000000	0.000000
2532.527495	0.053367	0.567637	0.230904	83.125648	-40.861050	-16.189119	4.194512	0.000000	-2.721409	0.000000	0.000000	0.000000	0.852938	0.033188	-0.329491	0.000000	0.000000	4.000000	44.000000	0.000000
2532.530828	0.053367	0.567637	0.230904	83.125648	-40.861050	-16.189119	4.194512	0.000000	-2.721409	0.000000	0.000000	0.000000	0.852938	0.033188	-0.329491	0.000000	0.000000	4.000000	44.000000	0.000000
2532.534161	0.053367	0.567637	0.230904	83.378098	-42.251598	-17.104551	4.164985	0.000000	-2.766388	0.000000	0.000000	0.000000	0.852938	0.033188	-0.329491	0.000000	0.000000	4.000000	44.000000	0.000000
2532.537495	0.056231	0.567683	0.229752	83.378098	-42.251598	-17.104551	4.164985	0.000000	-2.766388	0.000000	0.000000	0.000000	0.859223	0.013696	-0.345808	0.000000	0.000000	4.000000	44.000000	0.000000
2532.540828	0.056231	0.567683	0.229752	83.378098	-42.251598	-17.104551	4.164985	0.000000	-2.766388	0.000000	0.000000	0.000000	0.859223	0.013696	-0.345808	0.000000	0.000000	4.000000	44.000000	0.000000
2532.544161	0.056231	0.567683	0.229752	83.705673	-43.532639	-17.284178	4.134633	0.000000	-2.811549	0.000000	0.000000	0.000000	0.859223	0.013696	-0.345808	0.000000	0.000000	4.000000	44.000000	0.000000
2532.547495	0.059310	0.567642	0.228514	83.705673	-43.532639	-17.284178	4.134633	0.000000	-2.811549	0.000000	0.000000	0.000000	0.923546	-0.012159	-0.371223	0.000000	0.000000	4.000000	44.000000	0.000000
2532.550828	0.059310	0.567642	0.228514	83.705673	-43.532639	-17.284178	4.134633	0.000000	-2.811549	0.000000	0.000000	0.000000	0.923546	-0.012159	-0.371223	0.000000	0.000000	4.000000	44.000000	0.000000
2532.554161	0.059310	0.567642	0.228514	84.039413	-44.633671	-17.623541	4.101637	0.000000	-2.859471	0.000000	0.000000	0.000000	0.923546	-0.012159	-0.371223	0.000000	0.000000	4.000000	44.000000	0.000000
2532.557495	0.062503	0.567516	0.227198	84.039413	-44.633671	-17.623541	4.101637	0.000000	-2.859471	0.000000	0.000000	0.000000	0.958008	-0.037958	-0.394964	0.000000	0.000000	4.000000	44.000000	0.000000
2532.560828	0.062503	0.567516	0.227198	84.039413	-44.633671	-17.623541	4.101637	0.000000	-2.859471	0.000000	0.000000	0.000000	0.958008	-0.037958	-0.394964	0.000000	0.000000	4.000000	44.000000	0.000000
2532.564161	0.062503	0.567516	0.227198	84.363930	-45.458862	-18.371269	4.066814	0.000000	-2.908784	0.000000	0.000000	0.000000	0.958008	-0.037958	-0.394964	0.000000	0.000000	4.000000	44.000000	0.000000
2532.567495	0.065814	0.567330	0.225845	84.363930	-45.458862	-18.371269	4.066814	0.000000	-2.908784	0.000000	0.000000	0.000000	0.993276	-0.055733	-0.405871	0.000000	0.000000	4.000000	44.000000	0.000000
2532.570828	0.065814	0.567330	0.225845	84.363930	-45.458862	-18.371269	4.066814	0.000000	-2.908784	0.000000	0.000000	0.000000	0.993276	-0.055733	-0.405871	0.000000	0.000000	4.000000	44.000000	0.000000
2532.574161	0.065814	0.567330	0.225845	84.671669	-45.955769	-18.809607	4.030371	0.000000	-2.959073	0.000000	0.000000	0.000000	0.993276	-0.055733	-0.405871	0.000000	0.000000	4.000000	44.000000	0.000000
2532.577495	0.069175	0.567064	0.224447	84.671669	-45.955769	-18.809607	4.030371	0.000000	-2.959073	0.000000	0.000000	0.000000	1.008440	-0.079831	-0.419288	0.000000	0.000000	4.000000	44.000000	0.000000
2532.580828	0.069175	0.567064	0.224447	84.671669	-45.955769	-18.809607	4.030371	0.000000	-2.959073	0.000000	0.000000	0.000000	1.008440	-0.079831	-0.419288	0.000000	0.000000	4.000000	44.000000	0.000000
2532.584161	0.069175	0.567064	0.224447	84.956131	-46.199417	-19.171104	3.992816	0.000000	-3.009554	0.000000	0.000000	0.000000	1.008440	-0.079831	-0.419288	0.000000	0.000000	4.000000	44.000000	0.000000
2532.587495	0.072590	0.566723	0.223036	84.956131	-46.199417	-19.171104	3.992816	0.000000	-3.009554	0.000000	0.000000	0.000000	1.024369	-0.102291	-0.423437	0.000000	0.000000	4.000000	44.000000	0.000000
2532.590828	0.072590	0.566723	0.223036	84.956131	-46.199417	-19.171104	3.992816	0.000000	-3.009554	0.000000	0.000000	0.000000	1.024369	-0.102291	-0.423437	0.000000	0.000000	4.000000	44.000000	0.000000
2532.594161	0.072590	0.566723	0.223036	85.211853	-46.280350	-19.409506	3.954331	0.000000	-3.059946	0.000000	0.000000	0.000000	1.024369	-0.102291	-0.423437	0.000000	0.000000	4.000000	44.000000	0.000000
2532.597495	0.076055	0.566324	0.221590	85.211853	-46.280350	-19.409506	3.954331	0.000000	-3.059946	0.000000	0.000000	0.000000	1.039558	-0.119779	-0.433581	0.000000	0.000000	4.000000	44.000000	0.000000
2532.600828	0.076055	0.566324	0.221590	85.211853	-46.280350	-19.409506	3.954331	0.000000	-3.059946	0.000000	0.000000	0.000000	1.039558	-0.119779	-0.433581	0.000000	0.000000	4.000000	44.000000	0.000000
2532.604161	0.076055	0.566324	0.221590	85.456276	-46.019676	-19.305111	3.914813	0.000000	-3.110344	0.000000	0.000000	0.000000	1.039558	-0.119779	-0.433581	0.000000	0.000000	4.000000	44.000000	0.000000
2532.607495	0.079538	0.565866	0.220114	85.456276	-46.019676	-19.305111	3.914813	0.000000	-3.110344	0.000000	0.000000	0.000000	1.044897	-0.137229	-0.442916	0.000000	0.000000	4.000000	44.000000	0.000000
2532.610828	0.079538	0.565866	0.220114	85.456276	-46.019676	-19.305111	3.914813	0.000000	-3.110344	0.000000	0.000000	0.000000	1.044897	-0.137229	-0.442916	0.000000	0.000000	4.000000	44.000000	0.000000
2532.614161	0.079538	0.565866	0.220114	85.719475	-45.490913	-18.925661	3.874573	0.000000	-3.160330	0.000000	0.000000	0.000000	1.044897	-0.137229	-0.442916	0.000000	0.000000	4.000000	44.000000	0.000000
2532.617495	0.083069	0.565330	0.218589	85.719475	-45.490913	-18.925661	3.874573	0.000000	-3.160330	0.000000	0.000000	0.000000	1.059228	-0.160957	-0.457551	0.000000	0.000000	4.000000	44.000000	0.000000
2532.620828	0.083069	0.565330	0.218589	85.719475	-45.490913	-18.925661	3.874573	0.000000	-3.160330	0.000000	0.000000	0.000000	1.059228	-0.160957	-0.457551	0.000000	0.000000	4.000000	44.000000	0.000000
2532.624161	0.083069	0.565330	0.218589	86.015083	-44.637363	-18.184961	3.833235	0.000000	-3.210344	0.000000	0.000000	0.000000	1.059228	-0.160957	-0.457551	0.000000	0.000000	4.000000	44.000000	0.000000
2532.627495	0.086583	0.564810	0.217023	86.015083	-44.637363	-18.184961	3.833235	0.000000	-3.210344	0.000000	0.000000	0.000000	1.054133	-0.155921	-0.469645	0.000000	0.000000	4.000000	44.000000	0.000000
2532.630828	0.086583	0.564810	0.217023	86.015083	-44.637363	-18.184961	3.833235	0.000000	-3.210344	0.000000	0.000000	0.000000	1.054133	-0.155921	-0.469645	0.000000	0.000000	4.000000	44.000000	0.000000
2532.634161	0.086583	0.564810	0.217023	86.345375	-43.337811	-16.940252	3.791423	0.000000	-3.259618	0.000000	0.000000	0.000000	1.054133	-0.155921	-0.469645	0.000000	0.000000	4.000000	44.000000	0.000000
2532.637495	0.090049	0.564291	0.215441	86.345375	-43.337811	-16.940252	3.791423	0.000000	-3.259618	0.000000	0.000000	0.000000	1.040083	-0.155690	-0.474700	0.000000	0.000000	4.000000	44.000000	0.000000
2532.640828	0.090049	0.564291	0.215441	86.345375	-43.337811	-16.940252	3.791423	0.000000	-3.259618	0.000000	0.000000	0.000000	1.040083	-0.155690	-0.474700	0.000000	0.000000	4.000000	44.000000	0.000000
2532.644161	0.090049	0.564291	0.215441	86.707825	-41.351952	-14.548328	3.749583	0.000000	-3.307662	0.000000	0.000000	0.000000	1.040083	-0.155690	-0.474700	0.000000	0.000000	4.000000	44.000000	0.000000
2532.647495	0.093495	0.563746	0.213792	86.707825	-41.351952	-14.548328	3.749583	0.000000	-3.307662	0.000000	0.000000	0.000000	1.033709	-0.163345	-0.494598	0.000000	0.000000	4.000000	44.000000	0.000000
2532.650828	0.093495	0.563746	0.213792	86.707825	-41.351952	-14.548328	3.749583	0.000000	-3.307662	0.000000	0.000000	0.000000	1.033709	-0.163345	-0.494598	0.000000	0.000000	4.000000	44.000000	0.000000
2532.654161	0.093495	0.563746	0.213792	87.087990	-38.577953	-9.212681	3.707127	0.000000	-3.355177	0.000000	0.000000	0.000000	1.033709	-0.163345	-0.494598	0.000000	0.000000	4.000000	44.000000	0.000000
2532.657495	0.096866	0.563208	0.212165	87.087990	-38.577953	-9.212681	3.707127	0.000000	-3.355177	0.000000	0.000000	0.000000	1.011386	-0.161589	-0.488354	0.000000	0.000000	4.000000	44.000000	0.000000
2532.660828	0.096866	0.563208	0.212165	87.087990	-38.577953	-9.212681	3.707127	0.000000	-3.355177	0.000000	0.000000	0.000000	1.011386	-0.161589	-0.488354	0.000000	0.000000	4.000000	44.000000	0.000000
2532.664161	0.096866	0.563208	0.212165	87.457169	-35.281010	-1.798738	3.665203	0.000000	-3.400925	0.000000	0.000000	0.000000	1.011386	-0.161589	-0.488354	0.000000	0.000000	4.000000	44.000000	0.000000
2532.667495	0.100246	0.562623	0.210453	87.457169	-35.281010	-1.798738	3.665203	0.000000	-3.400925	0.000000	0.000000	0.000000	1.013726	-0.175465	-0.513501	0.000000	0.000000	4.000000	44.000000	0.000000
2532.670828	0.100246	0.562623	0.210453	87.457169	-35.281010	-1.798738	3.665203	0.000000	-3.400925	0.000000	0.000000	0.000000	1.013726	-0.175465	-0.513501	0.000000	0.000000	4.000000	44.000000	0.000000
2532.674161	0.100246	0.562623	0.210453	87.773842	-31.645237	5.553016	3.622286	0.000000	-3.446599	0.000000	0.000000	0.000000	1.013726	-0.175465	-0.513501	0.000000	0.000000	4.000000	44.000000	0.000000
2532.677495	0.103775	0.562123	0.208750	87.773842	-31.645237	5.553016	3.622286	0.000000	-3.446599	0.000000	0.000000	0.000000	1.058854	-0.150031	-0.510907	0.000000	0.000000	4.000000	44.000000	0.000000
2532.680828	0.103775	0.562123	0.208750	87.773842	-31.645237	5.553016	3.622286	0.000000	-3.446599	0.000000	0.000000	0.000000	1.058854	-0.150031	-0.510907	0.000000	0.000000	4.000000	44.000000	0.000000
2532.684161	0.103775	0.562123	0.208750	88.068626	-26.314890	13.316396	3.577910	0.000000	-3.492644	0.000000	0.000000	0.000000	1.058854	-0.150031	-0.510907	0.000000	0.000000	4.000000	44.000000	0.000000
2532.687495	0.107192	0.561566	0.207033	88.068626	-26.314890	13.316396	3.577910	0.000000	-3.492644	0.000000	0.000000	0.000000	1.025210	-0.167145	-0.515126	0.000000	0.000000	4.000000	44.000000	0.000000
2532.690828	0.107192	0.561566	0.207033	88.068626	-26.314890	13.316396	3.577910	0.000000	-3.492644	0.000000	0.000000	0.000000	1.025210	-0.167145	-0.515126	0.000000	0.000000	4.000000	44.000000	0.000000
2532.694161	0.107192	0.561566	0.207033	88.288109	-16.083422	23.877005	3.534170	0.000000	-3.536896	0.000000	0.000000	0.000000	1.025210	-0.167145	-0.515126	0.000000	0.000000	4.000000	44.000000	0.000000
2532.697495	0.110598	0.560957	0.205320	88.288109	-16.083422	23.877005	3.534170	0.000000	-3.536896	0.000000	0.000000	0.000000	1.021626	-0.182637	-0.513893	0.000000	0.000000	4.000000	44.000000	0.000000
2532.700828	0.110598	0.560957	0.205320	88.288109	-16.083422	23.877005	3.534170	0.000000	-3.536896	0.000000	0.000000	0.000000	1.021626	-0.182637	-0.513893	0.000000	0.000000	4.000000	44.000000	0.000000
2532.704161	0.110598	0.560957	0.205320	88.322639	0.750859	40.708878	3.490386	0.000000	-3.580112	0.000000	0.000000	0.000000	1.021626	-0.182637	-0.513893	0.000000	0.000000	4.000000	44.000000	0.000000
2532.707495	0.114188	0.560323	0.203625	88.322639	0.750859	40.708878	3.490386	0.000000	-3.580112	0.000000	0.000000	0.000000	1.076975	-0.190225	-0.508557	0.000000	0.000000	4.000000	44.000000	0.000000
2532.710828	0.114188	0.560323	0.203625	88.322639	0.750859	40.708878	3.490386	0.000000	-3.580112	0.000000	0.000000	0.000000	1.076975	-0.190225	-0.508557	0.000000	0.000000	4.000000	44.000000	0.000000
2532.714161	0.114188	0.560323	0.203625	88.094635	18.212240	58.213428	3.445047	0.000000	-3.623762	0.000000	0.000000	0.000000	1.076975	-0.190225	-0.508557	0.000000	0.000000	4.000000	44.000000	0.000000
2532.717495	0.117737	0.559658	0.201951	88.094635	18.212240	58.213428	3.445047	0.000000	-3.623762	0.000000	0.000000	0.000000	1.064764	-0.199349	-0.502104	0.000000	0.000000	4.000000	44.000000	0.000000
2532.720828	0.117737	0.559658	0.201951	88.094635	18.212240	58.213428	3.445047	0.000000	-3.623762	0.000000	0.000000	0.000000	1.064764	-0.199349	-0.502104	0.000000	0.000000	4.000000	44.000000	0.000000
2532.724161	0.117737	0.559658	0.201951	87.683540	30.069099	70.096176	3.400145	0.000000	-3.665927	0.000000	0.000000	0.000000	1.064764	-0.199349	-0.502104	0.000000	0.000000	4.000000	44.000000	0.000000
2532.727495	0.121424	0.558974	0.200213	87.683540	30.069099	70.096176	3.400145	0.000000	-3.665927	0.000000	0.000000	0.000000	1.106089	-0.205232	-0.521364	0.000000	0.000000	4.000000	44.000000	0.000000
2532.730828	0.121424	0.558974	0.200213	87.683540	30.069099	70.096176	3.400145	0.000000	-3.665927	0.000000	0.000000	0.000000	1.106089	-0.205232	-0.521364	0.000000	0.000000	4.000000	44.000000	0.000000
2532.734161	0.121424	0.558974	0.200213	87.218781	36.536381	76.540390	3.353435	0.000000	-3.708703	0.000000	0.000000	0.000000	1.106089	-0.205232	-0.521364	0.000000	0.000000	4.000000	44.000000	0.000000
2532.737495	0.125064	0.558255	0.198463	87.218781	36.536381	76.540390	3.353435	0.000000	-3.708703	0.000000	0.000000	0.000000	1.091983	-0.215760	-0.524987	0.000000	0.000000	4.000000	44.000000	0.000000
2532.740828	0.125064	0.558255	0.198463	87.218781	36.536381	76.540390	3.353435	0.000000	-3.708703	0.000000	0.000000	0.000000	1.091983	-0.215760	-0.524987	0.000000	0.000000	4.000000	44.000000	0.000000
2532.744161	0.125064	0.558255	0.198463	86.775238	39.084602	78.991783	3.306958	0.000000	-3.750204	0.000000	0.000000	0.000000	1.091983	-0.215760	-0.524987	0.000000	0.000000	4.000000	44.000000	0.000000
2532.747495	0.128621	0.557553	0.196683	86.775238	39.084602	78.991783	3.306958	0.000000	-3.750204	0.000000	0.000000	0.000000	1.067168	-0.210611	-0.533952	0.000000	0.000000	4.000000	44.000000	0.000000
2532.750828	0.128621	0.557553	0.196683	86.775238	39.084602	78.991783	3.306958	0.000000	-3.750204	0.000000	0.000000	0.000000	1.067168	-0.210611	-0.533952	0.000000	0.000000	4.000000	44.000000	0.000000
2532.754161	0.128621	0.557553	0.196683	86.377342	39.129501	78.846367	3.260855	0.000000	-3.790360	0.000000	0.000000	0.000000	1.067168	-0.210611	-0.533952	0.000000	0.000000	4.000000	44.000000	0.000000
2532.757495	0.132189	0.556868	0.194856	86.377342	39.129501	78.846367	3.260855	0.000000	-3.790360	0.000000	0.000000	0.000000	1.070222	-0.205504	-0.548218	0.000000	0.000000	4.000000	44.000000	0.000000
2532.760828	0.132189	0.556868	0.194856	86.377342	39.129501	78.846367	3.260855	0.000000	-3.790360	0.000000	0.000000	0.000000	1.070222	-0.205504	-0.548218	0.000000	0.000000	4.000000	44.000000	0.000000
2532.764161	0.132189	0.556868	0.194856	86.021477	38.256821	77.733696	3.214195	0.000000	-3.830007	0.000000	0.000000	0.000000	1.070222	-0.205504	-0.548218	0.000000	0.000000	4.000000	44.000000	0.000000
2532.767495	0.135678	0.556148	0.193024	86.021477	38.256821	77.733696	3.214195	0.000000	-3.830007	0.000000	0.000000	0.000000	1.046789	-0.215966	-0.549478	0.000000	0.000000	4.000000	44.000000	0.000000
2532.770828	0.135678	0.556148	0.193024	86.021477	38.256821	77.733696	3.214195	0.000000	-3.830007	0.000000	0.000000	0.000000	1.046789	-0.215966	-0.549478	0.000000	0.000000	4.000000	44.000000	0.000000
2532.774161	0.135678	0.556148	0.193024	85.675232	37.116955	76.334328	3.168125	0.000000	-3.868202	0.000000	0.000000	0.000000	1.046789	-0.215966	-0.549478	0.000000	0.000000	4.000000	44.000000	0.000000
2532.777495	0.139091	0.555450	0.191198	85.675232	37.116955	76.334328	3.168125	0.000000	-3.868202	0.000000	0.000000	0.000000	1.024044	-0.209339	-0.547866	0.000000	0.000000	4.000000	44.000000	0.000000
2532.780828	0.139091	0.555450	0.191198	85.675232	37.116955	76.334328	3.168125	0.000000	-3.868202	0.000000	0.000000	0.000000	1.024044	-0.209339	-0.547866	0.000000	0.000000	4.000000	44.000000	0.000000
2532.784161	0.139091	0.555450	0.191198	85.301636	36.721664	75.742928	3.122728	0.000000	-3.904942	0.000000	0.000000	0.000000	1.024044	-0.209339	-0.547866	0.000000	0.000000	4.000000	44.000000	0.000000
2532.787495	0.142475	0.554784	0.189437	85.301636	36.721664	75.742928	3.122728	0.000000	-3.904942	0.000000	0.000000	0.000000	1.015044	-0.199769	-0.528184	0.000000	0.000000	4.000000	44.000000	0.000000
2532.790828	0.142475	0.554784	0.189437	85.301636	36.721664	75.742928	3.122728	0.000000	-3.904942	0.000000	0.000000	0.000000	1.015044	-0.199769	-0.528184	0.000000	0.000000	4.000000	44.000000	0.000000
2532.794161	0.142475	0.554784	0.189437	84.861382	37.659069	76.617828	3.078260	0.000000	-3.940091	0.000000	0.000000	0.000000	1.015044	-0.199769	-0.528184	0.000000	0.000000	4.000000	44.000000	0.000000
2532.797495	0.145798	0.554186	0.187745	84.861382	37.659069	76.617828	3.078260	0.000000	-3.940091	0.000000	0.000000	0.000000	0.996975	-0.179405	-0.507723	0.000000	0.000000	4.000000	44.000000	0.000000
2532.800828	0.145798	0.554186	0.187745	84.861382	37.659069	76.617828	3.078260	0.000000	-3.940091	0.000000	0.000000	0.000000	0.996975	-0.179405	-0.507723	0.000000	0.000000	4.000000	44.000000	0.000000
2532.804161	0.145798	0.554186	0.187745	84.367126	39.221684	78.378265	3.035024	0.000000	-3.973491	0.000000	0.000000	0.000000	0.996975	-0.179405	-0.507723	0.000000	0.000000	4.000000	44.000000	0.000000
2532.807495	0.149078	0.553666	0.186188	84.367126	39.221684	78.378265	3.035024	0.000000	-3.973491	0.000000	0.000000	0.000000	0.983998	-0.156208	-0.467087	0.000000	0.000000	4.000000	44.000000	0.000000
2532.810828	0.149078	0.553666	0.186188	84.367126	39.221684	78.378265	3.035024	0.000000	-3.973491	0.000000	0.000000	0.000000	0.983998	-0.156208	-0.467087	0.000000	0.000000	4.000000	44.000000	0.000000
2532.814161	0.149078	0.553666	0.186188	83.857803	40.420170	79.788506	2.993611	0.000000	-4.004784	0.000000	0.000000	0.000000	0.983998	-0.156208	-0.467087	0.000000	0.000000	4.000000	44.000000	0.000000
2532.817495	0.152255	0.553258	0.184777	83.857803	40.420170	79.788506	2.993611	0.000000	-4.004784	0.000000	0.000000	0.000000	0.953208	-0.122274	-0.423251	0.000000	0.000000	4.000000	44.000000	0.000000
2532.820828	0.152255	0.553258	0.184777	83.857803	40.420170	79.788506	2.993611	0.000000	-4.004784	0.000000	0.000000	0.000000	0.953208	-0.122274	-0.423251	0.000000	0.000000	4.000000	44.000000	0.000000
2532.824161	0.152255	0.553258	0.184777	83.393188	40.763294	80.172615	2.954633	0.000000	-4.033627	0.000000	0.000000	0.000000	0.953208	-0.122274	-0.423251	0.000000	0.000000	4.000000	44.000000	0.000000
2532.827495	0.155328	0.552886	0.183492	83.393188	40.763294	80.172615	2.954633	0.000000	-4.033627	0.000000	0.000000	0.000000	0.921662	-0.111568	-0.385600	0.000000	0.000000	4.000000	44.000000	0.000000
2532.830828	0.155328	0.552886	0.183492	83.393188	40.763294	80.172615	2.954633	0.000000	-4.033627	0.000000	0.000000	0.000000	0.921662	-0.111568	-0.385600	0.000000	0.000000	4.000000	44.000000	0.000000
2532.834161	0.155328	0.552886	0.183492	83.019867	40.061222	79.342789	2.917919	0.000000	-4.060264	0.000000	0.000000	0.000000	0.921662	-0.111568	-0.385600	0.000000	0.000000	4.000000	44.000000	0.000000
2532.837495	0.158270	0.552570	0.182355	83.019867	40.061222	79.342789	2.917919	0.000000	-4.060264	0.000000	0.000000	0.000000	0.882762	-0.094763	-0.340989	0.000000	0.000000	4.000000	44.000000	0.000000
2532.840828	0.158270	0.552570	0.182355	83.019867	40.061222	79.342789	2.917919	0.000000	-4.060264	0.000000	0.000000	0.000000	0.882762	-0.094763	-0.340989	0.000000	0.000000	4.000000	44.000000	0.000000
2532.844161	0.158270	0.552570	0.182355	82.719940	38.994328	78.241943	2.883911	0.000000	-4.084490	0.000000	0.000000	0.000000	0.882762	-0.094763	-0.340989	0.000000	0.000000	4.000000	44.000000	0.000000
2532.847495	0.161136	0.552249	0.181312	82.719940	38.994328	78.241943	2.883911	0.000000	-4.084490	0.000000	0.000000	0.000000	0.859682	-0.096396	-0.312868	0.000000	0.000000	4.000000	44.000000	0.000000
2532.850828	0.161136	0.552249	0.181312	82.719940	38.994328	78.241943	2.883911	0.000000	-4.084490	0.000000	0.000000	0.000000	0.859682	-0.096396	-0.312868	0.000000	0.000000	4.000000	44.000000	0.000000
2532.854161	0.161136	0.552249	0.181312	82.456154	38.225155	77.874924	2.851640	0.000000	-4.107085	0.000000	0.000000	0.000000	0.859682	-0.096396	-0.312868	0.000000	0.000000	4.000000	44.000000	0.000000
2532.857495	0.163930	0.551943	0.180378	82.456154	38.225155	77.874924	2.851640	0.000000	-4.107085	0.000000	0.000000	0.000000	0.838150	-0.091935	-0.280235	0.000000	0.000000	4.000000	44.000000	0.000000
2532.860828	0.163930	0.551943	0.180378	82.456154	38.225155	77.874924	2.851640	0.000000	-4.107085	0.000000	0.000000	0.000000	0.838150	-0.091935	-0.280235	0.000000	0.000000	4.000000	44.000000	0.000000
2532.864161	0.163930	0.551943	0.180378	82.233780	37.744499	78.150482	2.821233	0.000000	-4.128031	0.000000	0.000000	0.000000	0.838150	-0.091935	-0.280235	0.000000	0.000000	4.000000	44.000000	0.000000
2532.867495	0.166689	0.551600	0.179445	82.233780	37.744499	78.150482	2.821233	0.000000	-4.128031	0.000000	0.000000	0.000000	0.827921	-0.102674	-0.280104	0.000000	0.000000	4.000000	44.000000	0.000000
2532.870828	0.166689	0.551600	0.179445	82.233780	37.744499	78.150482	2.821233	0.000000	-4.128031	0.000000	0.000000	0.000000	0.827921	-0.102674	-0.280104	0.000000	0.000000	4.000000	44.000000	0.000000
2532.874161	0.166689	0.551600	0.179445	82.051422	37.550331	78.722900	2.791262	0.000000	-4.148356	0.000000	0.000000	0.000000	0.827921	-0.102674	-0.280104	0.000000	0.000000	4.000000	44.000000	0.000000
2532.877495	0.169453	0.551263	0.178531	82.051422	37.550331	78.722900	2.791262	0.000000	-4.148356	0.000000	0.000000	0.000000	0.829004	-0.101165	-0.273922	0.000000	0.000000	4.000000	44.000000	0.000000
2532.880828	0.169453	0.551263	0.178531	82.051422	37.550331	78.722900	2.791262	0.000000	-4.148356	0.000000	0.000000	0.000000	0.829004	-0.101165	-0.273922	0.000000	0.000000	4.000000	44.000000	0.000000
2532.884161	0.169453	0.551263	0.178531	81.888306	37.809628	79.520012	2.761671	0.000000	-4.168114	0.000000	0.000000	0.000000	0.829004	-0.101165	-0.273922	0.000000	0.000000	4.000000	44.000000	0.000000
2532.887495	0.172177	0.550906	0.177600	81.888306	37.809628	79.520012	2.761671	0.000000	-4.168114	0.000000	0.000000	0.000000	0.817374	-0.107200	-0.279315	0.000000	0.000000	4.000000	44.000000	0.000000
2532.890828	0.172177	0.550906	0.177600	81.888306	37.809628	79.520012	2.761671	0.000000	-4.168114	0.000000	0.000000	0.000000	0.817374	-0.107200	-0.279315	0.000000	0.000000	4.000000	44.000000	0.000000
2532.894161	0.172177	0.550906	0.177600	81.733711	38.855270	80.732071	2.732348	0.000000	-4.187395	0.000000	0.000000	0.000000	0.817374	-0.107200	-0.279315	0.000000	0.000000	4.000000	44.000000	0.000000
2532.897495	0.174896	0.550584	0.176652	81.733711	38.855270	80.732071	2.732348	0.000000	-4.187395	0.000000	0.000000	0.000000	0.815471	-0.096388	-0.284375	0.000000	0.000000	4.000000	44.000000	0.000000
2532.900828	0.174896	0.550584	0.176652	81.733711	38.855270	80.732071	2.732348	0.000000	-4.187395	0.000000	0.000000	0.000000	0.815471	-0.096388	-0.284375	0.000000	0.000000	4.000000	44.000000	0.000000
2532.904161	0.174896	0.550584	0.176652	81.594490	40.564018	82.808006	2.703073	0.000000	-4.206352	0.000000	0.000000	0.000000	0.815471	-0.096388	-0.284375	0.000000	0.000000	4.000000	44.000000	0.000000
2532.907495	0.177573	0.550279	0.175682	81.594490	40.564018	82.808006	2.703073	0.000000	-4.206352	0.000000	0.000000	0.000000	0.803356	-0.091670	-0.291054	0.000000	0.000000	4.000000	44.000000	0.000000
2532.910828	0.177573	0.550279	0.175682	81.594490	40.564018	82.808006	2.703073	0.000000	-4.206352	0.000000	0.000000	0.000000	0.803356	-0.091670	-0.291054	0.000000	0.000000	4.000000	44.000000	0.000000
2532.914161	0.177573	0.550279	0.175682	81.500374	42.455498	85.648125	2.674020	0.000000	-4.224881	0.000000	0.000000	0.000000	0.803356	-0.091670	-0.291054	0.000000	0.000000	4.000000	44.000000	0.000000
2532.917495	0.180096	0.549973	0.174743	81.500374	42.455498	85.648125	2.674020	0.000000	-4.224881	0.000000	0.000000	0.000000	0.756801	-0.091600	-0.281688	0.000000	0.000000	4.000000	44.000000	0.000000
2532.920828	0.180096	0.549973	0.174743	81.500374	42.455498	85.648125	2.674020	0.000000	-4.224881	0.000000	0.000000	0.000000	0.756801	-0.091600	-0.281688	0.000000	0.000000	4.000000	44.000000	0.000000
2532.924161	0.180096	0.549973	0.174743	81.440994	43.937347	88.253876	2.646544	0.000000	-4.242146	0.000000	0.000000	0.000000	0.756801	-0.091600	-0.281688	0.000000	0.000000	4.000000	44.000000	0.000000
2532.927495	0.182523	0.549704	0.173815	81.440994	43.937347	88.253876	2.646544	0.000000	-4.242146	0.000000	0.000000	0.000000	0.727989	-0.080779	-0.278437	0.000000	0.000000	4.000000	44.000000	0.000000
2532.930828	0.182523	0.549704	0.173815	81.440994	43.937347	88.253876	2.646544	0.000000	-4.242146	0.000000	0.000000	0.000000	0.727989	-0.080779	-0.278437	0.000000	0.000000	4.000000	44.000000	0.000000
2532.934161	0.182523	0.549704	0.173815	81.446846	44.656872	89.779579	2.619996	0.000000	-4.258594	0.000000	0.000000	0.000000	0.727989	-0.080779	-0.278437	0.000000	0.000000	4.000000	44.000000	0.000000
2532.937495	0.184911	0.549415	0.172872	81.446846	44.656872	89.779579	2.619996	0.000000	-4.258594	0.000000	0.000000	0.000000	0.716420	-0.086838	-0.282831	0.000000	0.000000	4.000000	44.000000	0.000000
2532.940828	0.184911	0.549415	0.172872	81.446846	44.656872	89.779579	2.619996	0.000000	-4.258594	0.000000	0.000000	0.000000	0.716420	-0.086838	-0.282831	0.000000	0.000000	4.000000	44.000000	0.000000
2532.944161	0.184911	0.549415	0.172872	81.491791	45.020813	90.551247	2.593695	0.000000	-4.274663	0.000000	0.000000	0.000000	0.716420	-0.086838	-0.282831	0.000000	0.000000	4.000000	44.000000	0.000000
2532.947495	0.187200	0.549105	0.171933	81.491791	45.020813	90.551247	2.593695	0.000000	-4.274663	0.000000	0.000000	0.000000	0.686904	-0.092877	-0.281791	0.000000	0.000000	4.000000	44.000000	0.000000
2532.950828	0.187200	0.549105	0.171933	81.491791	45.020813	90.551247	2.593695	0.000000	-4.274663	0.000000	0.000000	0.000000	0.686904	-0.092877	-0.281791	0.000000	0.000000	4.000000	44.000000	0.000000
2532.954161	0.187200	0.549105	0.171933	81.540398	45.426052	91.311501	2.568226	0.000000	-4.290014	0.000000	0.000000	0.000000	0.686904	-0.092877	-0.281791	0.000000	0.000000	4.000000	44.000000	0.000000
2532.957495	0.189488	0.548724	0.170995	81.540398	45.426052	91.311501	2.568226	0.000000	-4.290014	0.000000	0.000000	0.000000	0.686416	-0.114332	-0.281490	0.000000	0.000000	4.000000	44.000000	0.000000
2532.960828	0.189488	0.548724	0.170995	81.540398	45.426052	91.311501	2.568226	0.000000	-4.290014	0.000000	0.000000	0.000000	0.686416	-0.114332	-0.281490	0.000000	0.000000	4.000000	44.000000	0.000000
2532.964161	0.189488	0.548724	0.170995	81.585205	45.869907	92.190804	2.542913	0.000000	-4.305066	0.000000	0.000000	0.000000	0.686416	-0.114332	-0.281490	0.000000	0.000000	4.000000	44.000000	0.000000
2532.967495	0.191717	0.548363	0.170080	81.585205	45.869907	92.190804	2.542913	0.000000	-4.305066	0.000000	0.000000	0.000000	0.668471	-0.108177	-0.274445	0.000000	0.000000	4.000000	44.000000	0.000000
2532.970828	0.191717	0.548363	0.170080	81.585205	45.869907	92.190804	2.542913	0.000000	-4.305066	0.000000	0.000000	0.000000	0.668471	-0.108177	-0.274445	0.000000	0.000000	4.000000	44.000000	0.000000
2532.974161	0.191717	0.548363	0.170080	81.606110	46.483082	93.276825	2.518383	0.000000	-4.319462	0.000000	0.000000	0.000000	0.668471	-0.108177	-0.274445	0.000000	0.000000	4.000000	44.000000	0.000000
2532.977495	0.193881	0.548003	0.169175	81.606110	46.483082	93.276825	2.518383	0.000000	-4.319462	0.000000	0.000000	0.000000	0.649358	-0.108082	-0.271386	0.000000	0.000000	4.000000	44.000000	0.000000
2532.980828	0.193881	0.548003	0.169175	81.606110	46.483082	93.276825	2.518383	0.000000	-4.319462	0.000000	0.000000	0.000000	0.649358	-0.108082	-0.271386	0.000000	0.000000	4.000000	44.000000	0.000000
2532.984161	0.193881	0.548003	0.169175	81.608963	47.203293	94.409065	2.494502	0.000000	-4.333297	0.000000	0.000000	0.000000	0.649358	-0.108082	-0.271386	0.000000	0.000000	4.000000	44.000000	0.000000
2532.987495	0.196061	0.547688	0.168324	81.608963	47.203293	94.409065	2.494502	0.000000	-4.333297	0.000000	0.000000	0.000000	0.653809	-0.094471	-0.255574	0.000000	0.000000	4.000000	44.000000	0.000000
2532.990828	0.196061	0.547688	0.168324	81.608963	47.203293	94.409065	2.494502	0.000000	-4.333297	0.000000	0.000000	0.000000	0.653809	-0.094471	-0.255574	0.000000	0.000000	4.000000	44.000000	0.000000
2532.994161	0.196061	0.547688	0.168324	81.608551	47.867805	95.334869	2.471237	0.000000	-4.346606	0.000000	0.000000	0.000000	0.653809	-0.094471	-0.255574	0.000000	0.000000	4.000000	44.000000	0.000000
2532.997495	0.198184	0.547450	0.167506	81.608551	47.867805	95.334869	2.471237	0.000000	-4.346606	0.000000	0.000000	0.000000	0.637123	-0.071525	-0.245311	0.000000	0.000000	4.000000	44.000000	0.000000
2533.000828	0.198184	0.547450	0.167506	81.608551	47.867805	95.334869	2.471237	0.000000	-4.346606	0.000000	0.000000	0.000000	0.637123	-0.071525	-0.245311	0.000000	0.000000	4.000000	44.000000	0.000000
2533.004161	0.198184	0.547450	0.167506	81.614937	48.303669	95.910561	2.448831	0.000000	-4.359270	0.000000	0.000000	0.000000	0.637123	-0.071525	-0.245311	0.000000	0.000000	4.000000	44.000000	0.000000
2533.007495	0.200289	0.547272	0.166732	81.614937	48.303669	95.910561	2.448831	0.000000	-4.359270	0.000000	0.000000	0.000000	0.631252	-0.053264	-0.232128	0.000000	0.000000	4.000000	44.000000	0.000000
2533.010828	0.200289	0.547272	0.166732	81.614937	48.303669	95.910561	2.448831	0.000000	-4.359270	0.000000	0.000000	0.000000	0.631252	-0.053264	-0.232128	0.000000	0.000000	4.000000	44.000000	0.000000
2533.014161	0.200289	0.547272	0.166732	81.633789	48.569706	96.505585	2.427159	0.000000	-4.371372	0.000000	0.000000	0.000000	0.631252	-0.053264	-0.232128	0.000000	0.000000	4.000000	44.000000	0.000000
2533.017495	0.202310	0.547135	0.166008	81.633789	48.569706	96.505585	2.427159	0.000000	-4.371372	0.000000	0.000000	0.000000	0.606444	-0.041103	-0.217278	0.000000	0.000000	4.000000	44.000000	0.000000
2533.020828	0.202310	0.547135	0.166008	81.633789	48.569706	96.505585	2.427159	0.000000	-4.371372	0.000000	0.000000	0.000000	0.606444	-0.041103	-0.217278	0.000000	0.000000	4.000000	44.000000	0.000000
2533.024161	0.202310	0.547135	0.166008	81.645554	48.785717	97.120750	2.406669	0.000000	-4.382687	0.000000	0.000000	0.000000	0.606444	-0.041103	-0.217278	0.000000	0.000000	4.000000	44.000000	0.000000
2533.027495	0.204310	0.547003	0.165319	81.645554	48.785717	97.120750	2.406669	0.000000	-4.382687	0.000000	0.000000	0.000000	0.599996	-0.039691	-0.206604	0.000000	0.000000	4.000000	44.000000	0.000000
2533.030828	0.204310	0.547003	0.165319	81.645554	48.785717	97.120750	2.406669	0.000000	-4.382687	0.000000	0.000000	0.000000	0.599996	-0.039691	-0.206604	0.000000	0.000000	4.000000	44.000000	0.000000
2533.034161	0.204310	0.547003	0.165319	81.660919	48.997570	97.584244	2.386823	0.000000	-4.393527	0.000000	0.000000	0.000000	0.599996	-0.039691	-0.206604	0.000000	0.000000	4.000000	44.000000	0.000000
2533.037495	0.206190	0.546871	0.164663	81.660919	48.997570	97.584244	2.386823	0.000000	-4.393527	0.000000	0.000000	0.000000	0.563868	-0.039691	-0.196786	0.000000	0.000000	4.000000	44.000000	0.000000
2533.040828	0.206190	0.546871	0.164663	81.660919	48.997570	97.584244	2.386823	0.000000	-4.393527	0.000000	0.000000	0.000000	0.563868	-0.039691	-0.196786	0.000000	0.000000	4.000000	44.000000	0.000000
2533.044161	0.206190	0.546871	0.164663	81.681854	49.180592	97.778175	2.368178	0.000000	-4.403605	0.000000	0.000000	0.000000	0.563868	-0.039691	-0.196786	0.000000	0.000000	4.000000	44.000000	0.000000
2533.047495	0.207986	0.546687	0.164054	81.681854	49.180592	97.778175	2.368178	0.000000	-4.403605	0.000000	0.000000	0.000000	0.539022	-0.055073	-0.182663	0.000000	0.000000	4.000000	44.000000	0.000000
2533.050828	0.207986	0.546687	0.164054	81.681854	49.180592	97.778175	2.368178	0.000000	-4.403605	0.000000	0.000000	0.000000	0.539022	-0.055073	-0.182663	0.000000	0.000000	4.000000	44.000000	0.000000
2533.054161	0.207986	0.546687	0.164054	81.709892	49.387299	98.024612	2.350653	0.000000	-4.412984	0.000000	0.000000	0.000000	0.539022	-0.055073	-0.182663	0.000000	0.000000	4.000000	44.000000	0.000000
2533.057495	0.209531	0.546443	0.163478	81.709892	49.387299	98.024612	2.350653	0.000000	-4.412984	0.000000	0.000000	0.000000	0.463546	-0.073295	-0.172847	0.000000	0.000000	4.000000	44.000000	0.000000
2533.060828	0.209531	0.546443	0.163478	81.709892	49.387299	98.024612	2.350653	0.000000	-4.412984	0.000000	0.000000	0.000000	0.463546	-0.073295	-0.172847	0.000000	0.000000	4.000000	44.000000	0.000000
2533.064161	0.209531	0.546443	0.163478	81.736824	49.625362	98.399277	2.335070	0.000000	-4.421249	0.000000	0.000000	0.000000	0.463546	-0.073295	-0.172847	0.000000	0.000000	4.000000	44.000000	0.000000
2533.067495	0.210864	0.546178	0.162954	81.736824	49.625362	98.399277	2.335070	0.000000	-4.421249	0.000000	0.000000	0.000000	0.399827	-0.079339	-0.157160	0.000000	0.000000	4.000000	44.000000	0.000000
2533.070828	0.210864	0.546178	0.162954	81.736824	49.625362	98.399277	2.335070	0.000000	-4.421249	0.000000	0.000000	0.000000	0.399827	-0.079339	-0.157160	0.000000	0.000000	4.000000	44.000000	0.000000
2533.074161	0.210864	0.546178	0.162954	81.764404	49.878391	98.728531	2.321383	0.000000	-4.428451	0.000000	0.000000	0.000000	0.399827	-0.079339	-0.157160	0.000000	0.000000	4.000000	44.000000	0.000000
2533.077495	0.212002	0.545925	0.162437	81.764404	49.878391	98.728531	2.321383	0.000000	-4.428451	0.000000	0.000000	0.000000	0.341262	-0.076043	-0.155191	0.000000	0.000000	4.000000	44.000000	0.000000
2533.080828	0.212002	0.545925	0.162437	81.764404	49.878391	98.728531	2.321383	0.000000	-4.428451	0.000000	0.000000	0.000000	0.341262	-0.076043	-0.155191	0.000000	0.000000	4.000000	44.000000	0.000000
2533.084161	0.212002	0.545925	0.162437	81.792969	50.106297	98.951744	2.308957	0.000000	-4.434943	0.000000	0.000000	0.000000	0.341262	-0.076043	-0.155191	0.000000	0.000000	4.000000	44.000000	0.000000
2533.087495	0.212978	0.545703	0.161931	81.792969	50.106297	98.951744	2.308957	0.000000	-4.434943	0.000000	0.000000	0.000000	0.292991	-0.066644	-0.151757	0.000000	0.000000	4.000000	44.000000	0.000000
2533.090828	0.212978	0.545703	0.161931	81.792969	50.106297	98.951744	2.308957	0.000000	-4.434943	0.000000	0.000000	0.000000	0.292991	-0.066644	-0.151757	0.000000	0.000000	4.000000	44.000000	0.000000
2533.094161	0.212978	0.545703	0.161931	81.813622	50.399612	99.249832	2.297627	0.000000	-4.440824	0.000000	0.000000	0.000000	0.292991	-0.066644	-0.151757	0.000000	0.000000	4.000000	44.000000	0.000000
2533.097495	0.212978	0.545703	0.161931	81.813622	50.399612	99.249832	2.297627	0.000000	-4.440824	0.000000	0.000000	0.000000	0.292991	-0.066644	-0.151757	0.000000	0.000000	4.000000	44.000000	0.000000
2533.100828	0.213794	0.545512	0.161437	81.813622	50.399612	99.249832	2.297627	0.000000	-4.440824	0.000000	0.000000	0.000000	0.244771	-0.057312	-0.148107	0.000000	0.000000	4.000000	44.000000	0.000000
2533.104161	0.213794	0.545512	0.161437	81.802353	50.925213	99.844040	2.297627	0.000000	-4.440824	0.000000	0.000000	0.000000	0.244771	-0.057312	-0.148107	0.000000	0.000000	4.000000	44.000000	0.000000
2533.107495	0.214489	0.545392	0.160974	81.802353	50.925213	99.844040	2.297627	0.000000	-4.440824	0.000000	0.000000	0.000000	0.208302	-0.035817	-0.138972	0.000000	0.000000	4.000000	44.000000	0.000000
2533.110828	0.214489	0.545392	0.160974	81.802353	50.925213	99.844040	2.297627	0.000000	-4.440824	0.000000	0.000000	0.000000	0.208302	-0.035817	-0.138972	0.000000	0.000000	4.000000	44.000000	0.000000
2533.114161	0.214489	0.545392	0.160974	81.763603	51.582893	100.579781	2.278198	0.000000	-4.450821	0.000000	0.000000	0.000000	0.208302	-0.035817	-0.138972	0.000000	0.000000	4.000000	44.000000	0.000000
2533.117495	0.215073	0.545349	0.160574	81.763603	51.582893	100.579781	2.278198	0.000000	-4.450821	0.000000	0.000000	0.000000	0.175293	-0.012983	-0.119996	0.000000	0.000000	4.000000	44.000000	0.000000
2533.120828	0.215073	0.545349	0.160574	81.763603	51.582893	100.579781	2.278198	0.000000	-4.450821	0.000000	0.000000	0.000000	0.175293	-0.012983	-0.119996	0.000000	0.000000	4.000000	44.000000	0.000000
2533.124161	0.215073	0.545349	0.160574	81.730362	52.121479	101.175415	2.270363	0.000000	-4.454824	0.000000	0.000000	0.000000	0.175293	-0.012983	-0.119996	0.000000	0.000000	4.000000	44.000000	0.000000
2533.127495	0.215490	0.545346	0.160263	81.730362	52.121479	101.175415	2.270363	0.000000	-4.454824	0.000000	0.000000	0.000000	0.125264	-0.000862	-0.093414	0.000000	0.000000	4.000000	44.000000	0.000000
2533.130828	0.215490	0.545346	0.160263	81.730362	52.121479	101.175415	2.270363	0.000000	-4.454824	0.000000	0.000000	0.000000	0.125264	-0.000862	-0.093414	0.000000	0.000000	4.000000	44.000000	0.000000
2533.134161	0.215490	0.545346	0.160263	81.704002	52.466431	101.544548	2.264481	0.000000	-4.457817	0.000000	0.000000	0.000000	0.125264	-0.000862	-0.093414	0.000000	0.000000	4.000000	44.000000	0.000000
2533.137495	0.215490	0.545346	0.160263	81.704002	52.466431	101.544548	2.264481	0.000000	-4.457817	0.000000	0.000000	0.000000	0.125264	-0.000862	-0.093414	0.000000	0.000000	4.000000	44.000000	0.000000
2533.140828	0.215742	0.545384	0.160040	81.704002	52.466431	101.544548	2.264481	0.000000	-4.457817	0.000000	0.000000	0.000000	0.075340	0.011221	-0.066730	0.000000	0.000000	4.000000	44.000000	0.000000
2533.144161	0.215742	0.545384	0.160040	81.695869	52.622421	101.717110	2.264481	0.000000	-4.457817	0.000000	0.000000	0.000000	0.075340	0.011221	-0.066730	0.000000	0.000000	4.000000	44.000000	0.000000
2533.147495	0.215742	0.545384	0.160040	81.695869	52.622421	101.717110	2.264481	0.000000	-4.457817	0.000000	0.000000	0.000000	0.075340	0.011221	-0.066730	0.000000	0.000000	4.000000	44.000000	0.000000
2533.150828	0.215742	0.545384	0.160040	81.695869	52.622421	101.717110	2.264481	0.000000	-4.457817	0.000000	0.000000	0.000000	0.075340	0.011221	-0.066730	0.000000	0.000000	4.000000	44.000000	0.000000
2533.154161	0.215734	0.545447	0.159831	81.696404	52.650196	101.750679	2.260550	0.000000	-4.459811	0.000000	0.000000	0.000000	-0.002283	0.019144	-0.062957	0.000000	0.000000	4.000000	44.000000	0.000000
2533.157495	0.215734	0.545447	0.159831	81.696404	52.650196	101.750679	2.260550	0.000000	-4.459811	0.000000	0.000000	0.000000	-0.002283	0.019144	-0.062957	0.000000	0.000000	4.000000	44.000000	0.000000
2533.160828	0.215734	0.545447	0.159831	81.696404	52.650196	101.750679	2.260550	0.000000	-4.459811	0.000000	0.000000	0.000000	-0.002283	0.019144	-0.062957	0.000000	0.000000	4.000000	44.000000	0.000000
2533.164161	0.215734	0.545447	0.159831	81.696976	52.667049	101.784225	2.258235	0.000000	-4.460984	0.000000	0.000000	0.000000	-0.002283	0.019144	-0.062957	0.000000	0.000000	4.000000	44.000000	0.000000
2533.167495	0.215552	0.545469	0.159780	81.696976	52.667049	101.784225	2.258235	0.000000	-4.460984	0.000000	0.000000	0.000000	-0.054592	0.006530	-0.015144	0.000000	0.000000	4.000000	44.000000	0.000000
2533.170828	0.215552	0.545469	0.159780	81.696976	52.667049	101.784225	2.258235	0.000000	-4.460984	0.000000	0.000000	0.000000	-0.054592	0.006530	-0.015144	0.000000	0.000000	4.000000	44.000000	0.000000
2533.174161	0.215552	0.545469	0.159780	81.701187	52.675575	101.818954	2.258703	0.000000	-4.460746	0.000000	0.000000	0.000000	-0.054592	0.006530	-0.015144	0.000000	0.000000	4.000000	44.000000	0.000000
2533.177495	0.215552	0.545469	0.159780	81.701187	52.675575	101.818954	2.258703	0.000000	-4.460746	0.000000	0.000000	0.000000	-0.054592	0.006530	-0.015144	0.000000	0.000000	4.000000	44.000000	0.000000
2533.180828	0.215216	0.545542	0.159758	81.701187	52.675575	101.818954	2.258703	0.000000	-4.460746	0.000000	0.000000	0.000000	-0.100923	0.021921	-0.006742	0.000000	0.000000	4.000000	44.000000	0.000000
2533.184161	0.215216	0.545542	0.159758	81.706421	52.669319	101.842865	2.258703	0.000000	-4.460746	0.000000	0.000000	0.000000	-0.100923	0.021921	-0.006742	0.000000	0.000000	4.000000	44.000000	0.000000
2533.187495	0.215216	0.545542	0.159758	81.706421	52.669319	101.842865	2.258703	0.000000	-4.460746	0.000000	0.000000	0.000000	-0.100923	0.021921	-0.006742	0.000000	0.000000	4.000000	44.000000	0.000000
2533.190828	0.215216	0.545542	0.159758	81.706421	52.669319	101.842865	2.258703	0.000000	-4.460746	0.000000	0.000000	0.000000	-0.100923	0.021921	-0.006742	0.000000	0.000000	4.000000	44.000000	0.000000
2533.194161	0.214286	0.545685	0.159635	81.714256	52.664070	101.878792	2.260368	0.000000	-4.459904	0.000000	0.000000	0.000000	-0.278733	0.042845	-0.036740	0.000000	0.000000	4.000000	44.000000	0.000000
2533.197495	0.214286	0.545685	0.159635	81.714256	52.664070	101.878792	2.260368	0.000000	-4.459904	0.000000	0.000000	0.000000	-0.278733	0.042845	-0.036740	0.000000	0.000000	4.000000	44.000000	0.000000
2533.200828	0.214286	0.545685	0.159635	81.714256	52.664070	101.878792	2.260368	0.000000	-4.459904	0.000000	0.000000	0.000000	-0.278733	0.042845	-0.036740	0.000000	0.000000	4.000000	44.000000	0.000000
2533.204161	0.214286	0.545685	0.159635	81.728325	52.651585	101.928017	2.264299	0.000000	-4.457909	0.000000	0.000000	0.000000	-0.278733	0.042845	-0.036740	0.000000	0.000000	4.000000	44.000000	0.000000
2533.207495	0.213505	0.545786	0.159558	81.728325	52.651585	101.928017	2.264299	0.000000	-4.457909	0.000000	0.000000	0.000000	-0.234295	0.030232	-0.022997	0.000000	0.000000	4.000000	44.000000	0.000000
2533.210828	0.213505	0.545786	0.159558	81.728325	52.651585	101.928017	2.264299	0.000000	-4.457909	0.000000	0.000000	0.000000	-0.234295	0.030232	-0.022997	0.000000	0.000000	4.000000	44.000000	0.000000
2533.214161	0.213505	0.545786	0.159558	81.743927	52.652370	102.000259	2.267915	0.000000	-4.456070	0.000000	0.000000	0.000000	-0.234295	0.030232	-0.022997	0.000000	0.000000	4.000000	44.000000	0.000000
2533.217495	0.212597	0.545882	0.159489	81.743927	52.652370	102.000259	2.267915	0.000000	-4.456070	0.000000	0.000000	0.000000	-0.272671	0.028779	-0.020962	0.000000	0.000000	4.000000	44.000000	0.000000
2533.220828	0.212597	0.545882	0.159489	81.743927	52.652370	102.000259	2.267915	0.000000	-4.456070	0.000000	0.000000	0.000000	-0.272671	0.028779	-0.020962	0.000000	0.000000	4.000000	44.000000	0.000000
2533.224161	0.212597	0.545882	0.159489	81.765839	52.651806	102.086250	2.272357	0.000000	-4.453806	0.000000	0.000000	0.000000	-0.272671	0.028779	-0.020962	0.000000	0.000000	4.000000	44.000000	0.000000
2533.227495	0.211526	0.545953	0.159421	81.765839	52.651806	102.086250	2.272357	0.000000	-4.453806	0.000000	0.000000	0.000000	-0.321229	0.021284	-0.020293	0.000000	0.000000	4.000000	44.000000	0.000000
2533.230828	0.211526	0.545953	0.159421	81.765839	52.651806	102.086250	2.272357	0.000000	-4.453806	0.000000	0.000000	0.000000	-0.321229	0.021284	-0.020293	0.000000	0.000000	4.000000	44.000000	0.000000
2533.234161	0.211526	0.545953	0.159421	81.789223	52.659489	102.195679	2.277782	0.000000	-4.451035	0.000000	0.000000	0.000000	-0.321229	0.021284	-0.020293	0.000000	0.000000	4.000000	44.000000	0.000000
2533.237495	0.210269	0.546019	0.159379	81.789223	52.659489	102.195679	2.277782	0.000000	-4.451035	0.000000	0.000000	0.000000	-0.377054	0.019818	-0.012706	0.000000	0.000000	4.000000	44.000000	0.000000
2533.240828	0.210269	0.546019	0.159379	81.789223	52.659489	102.195679	2.277782	0.000000	-4.451035	0.000000	0.000000	0.000000	-0.377054	0.019818	-0.012706	0.000000	0.000000	4.000000	44.000000	0.000000
2533.244161	0.210269	0.546019	0.159379	81.819405	52.700111	102.353531	2.284605	0.000000	-4.447536	0.000000	0.000000	0.000000	-0.377054	0.019818	-0.012706	0.000000	0.000000	4.000000	44.000000	0.000000
2533.247495	0.208871	0.546019	0.159298	81.819405	52.700111	102.353531	2.284605	0.000000	-4.447536	0.000000	0.000000	0.000000	-0.419538	0.000225	-0.024038	0.000000	0.000000	4.000000	44.000000	0.000000
2533.250828	0.208871	0.546019	0.159298	81.819405	52.700111	102.353531	2.284605	0.000000	-4.447536	0.000000	0.000000	0.000000	-0.419538	0.000225	-0.024038	0.000000	0.000000	4.000000	44.000000	0.000000
2533.254161	0.208871	0.546019	0.159298	81.856209	52.774498	102.560593	2.291867	0.000000	-4.443799	0.000000	0.000000	0.000000	-0.419538	0.000225	-0.024038	0.000000	0.000000	4.000000	44.000000	0.000000
2533.257495	0.207310	0.546031	0.159213	81.856209	52.774498	102.560593	2.291867	0.000000	-4.443799	0.000000	0.000000	0.000000	-0.468302	0.003380	-0.025714	0.000000	0.000000	4.000000	44.000000	0.000000
2533.260828	0.207310	0.546031	0.159213	81.856209	52.774498	102.560593	2.291867	0.000000	-4.443799	0.000000	0.000000	0.000000	-0.468302	0.003380	-0.025714	0.000000	0.000000	4.000000	44.000000	0.000000
2533.264161	0.207310	0.546031	0.159213	81.882843	52.965221	102.912781	2.300072	0.000000	-4.439557	0.000000	0.000000	0.000000	-0.468302	0.003380	-0.025714	0.000000	0.000000	4.000000	44.000000	0.000000
2533.267495	0.205594	0.546002	0.159143	81.882843	52.965221	102.912781	2.300072	0.000000	-4.439557	0.000000	0.000000	0.000000	-0.514624	-0.008752	-0.020819	0.000000	0.000000	4.000000	44.000000	0.000000
2533.270828	0.205594	0.546002	0.159143	81.882843	52.965221	102.912781	2.300072	0.000000	-4.439557	0.000000	0.000000	0.000000	-0.514624	-0.008752	-0.020819	0.000000	0.000000	4.000000	44.000000	0.000000
2533.274161	0.205594	0.546002	0.159143	81.883957	53.400124	103.561501	2.309441	0.000000	-4.434691	0.000000	0.000000	0.000000	-0.514624	-0.008752	-0.020819	0.000000	0.000000	4.000000	44.000000	0.000000
2533.277495	0.203741	0.545963	0.159042	81.883957	53.400124	103.561501	2.309441	0.000000	-4.434691	0.000000	0.000000	0.000000	-0.555809	-0.011654	-0.030460	0.000000	0.000000	4.000000	44.000000	0.000000
2533.280828	0.203741	0.545963	0.159042	81.883957	53.400124	103.561501	2.309441	0.000000	-4.434691	0.000000	0.000000	0.000000	-0.555809	-0.011654	-0.030460	0.000000	0.000000	4.000000	44.000000	0.000000
2533.284161	0.201935	0.545949	0.158971	81.870827	53.922314	104.304131	2.319339	0.000000	-4.429523	0.000000	0.000000	0.000000	-0.541884	-0.004243	-0.021098	0.000000	0.000000	4.000000	44.000000	0.000000
2533.287495	0.201935	0.545949	0.158971	81.870827	53.922314	104.304131	2.319339	0.000000	-4.429523	0.000000	0.000000	0.000000	-0.541884	-0.004243	-0.021098	0.000000	0.000000	4.000000	44.000000	0.000000
2533.290828	0.201935	0.545949	0.158971	81.870827	53.922314	104.304131	2.319339	0.000000	-4.429523	0.000000	0.000000	0.000000	-0.541884	-0.004243	-0.021098	0.000000	0.000000	4.000000	44.000000	0.000000
2533.294161	0.201935	0.545949	0.158971	81.859024	54.539356	105.204689	2.329401	0.000000	-4.424239	0.000000	0.000000	0.000000	-0.541884	-0.004243	-0.021098	0.000000	0.000000	4.000000	44.000000	0.000000
2533.297495	0.199614	0.545931	0.158897	81.859024	54.539356	105.204689	2.329401	0.000000	-4.424239	0.000000	0.000000	0.000000	-0.696435	-0.005425	-0.022428	0.000000	0.000000	4.000000	44.000000	0.000000
2533.300828	0.199614	0.545931	0.158897	81.859024	54.539356	105.204689	2.329401	0.000000	-4.424239	0.000000	0.000000	0.000000	-0.696435	-0.005425	-0.022428	0.000000	0.000000	4.000000	44.000000	0.000000
2533.304161	0.199614	0.545931	0.158897	81.847389	55.081261	106.012878	2.342636	0.000000	-4.417245	0.000000	0.000000	0.000000	-0.696435	-0.005425	-0.022428	0.000000	0.000000	4.000000	44.000000	0.000000
2533.307495	0.197395	0.545881	0.158822	81.847389	55.081261	106.012878	2.342636	0.000000	-4.417245	0.000000	0.000000	0.000000	-0.665748	-0.014711	-0.022444	0.000000	0.000000	4.000000	44.000000	0.000000
2533.310828	0.197395	0.545881	0.158822	81.847389	55.081261	106.012878	2.342636	0.000000	-4.417245	0.000000	0.000000	0.000000	-0.665748	-0.014711	-0.022444	0.000000	0.000000	4.000000	44.000000	0.000000
2533.314161	0.197395	0.545881	0.158822	81.829704	55.641926	106.859474	2.355383	0.000000	-4.410462	0.000000	0.000000	0.000000	-0.665748	-0.014711	-0.022444	0.000000	0.000000	4.000000	44.000000	0.000000
2533.317495	0.195001	0.545868	0.158789	81.829704	55.641926	106.859474	2.355383	0.000000	-4.410462	0.000000	0.000000	0.000000	-0.718127	-0.004169	-0.009777	0.000000	0.000000	4.000000	44.000000	0.000000
2533.320828	0.195001	0.545868	0.158789	81.829704	55.641926	106.859474	2.355383	0.000000	-4.410462	0.000000	0.000000	0.000000	-0.718127	-0.004169	-0.009777	0.000000	0.000000	4.000000	44.000000	0.000000
2533.324161	0.195001	0.545868	0.158789	81.813042	56.232136	107.749863	2.369837	0.000000	-4.402712	0.000000	0.000000	0.000000	-0.718127	-0.004169	-0.009777	0.000000	0.000000	4.000000	44.000000	0.000000
2533.327495	0.192507	0.545828	0.158727	81.813042	56.232136	107.749863	2.369837	0.000000	-4.402712	0.000000	0.000000	0.000000	-0.748170	-0.011721	-0.018787	0.000000	0.000000	4.000000	44.000000	0.000000
2533.330828	0.192507	0.545828	0.158727	81.813042	56.232136	107.749863	2.369837	0.000000	-4.402712	0.000000	0.000000	0.000000	-0.748170	-0.011721	-0.018787	0.000000	0.000000	4.000000	44.000000	0.000000
2533.334161	0.192507	0.545828	0.158727	81.803001	56.781216	108.568184	2.384731	0.000000	-4.394663	0.000000	0.000000	0.000000	-0.748170	-0.011721	-0.018787	0.000000	0.000000	4.000000	44.000000	0.000000
2533.337495	0.189943	0.545764	0.158624	81.803001	56.781216	108.568184	2.384731	0.000000	-4.394663	0.000000	0.000000	0.000000	-0.769271	-0.019236	-0.030929	0.000000	0.000000	4.000000	44.000000	0.000000
2533.340828	0.189943	0.545764	0.158624	81.803001	56.781216	108.568184	2.384731	0.000000	-4.394663	0.000000	0.000000	0.000000	-0.769271	-0.019236	-0.030929	0.000000	0.000000	4.000000	44.000000	0.000000
2533.344161	0.189943	0.545764	0.158624	81.797379	57.409046	109.135368	2.399775	0.000000	-4.386466	0.000000	0.000000	0.000000	-0.769271	-0.019236	-0.030929	0.000000	0.000000	4.000000	44.000000	0.000000
2533.347495	0.187297	0.545705	0.158441	81.797379	57.409046	109.135368	2.399775	0.000000	-4.386466	0.000000	0.000000	0.000000	-0.793685	-0.017647	-0.054765	0.000000	0.000000	4.000000	44.000000	0.000000
2533.350828	0.187297	0.545705	0.158441	81.797379	57.409046	109.135368	2.399775	0.000000	-4.386466	0.000000	0.000000	0.000000	-0.793685	-0.017647	-0.054765	0.000000	0.000000	4.000000	44.000000	0.000000
2533.354161	0.187297	0.545705	0.158441	81.784843	58.098408	109.422302	2.414596	0.000000	-4.378325	0.000000	0.000000	0.000000	-0.793685	-0.017647	-0.054765	0.000000	0.000000	4.000000	44.000000	0.000000
2533.357495	0.184660	0.545617	0.158156	81.784843	58.098408	109.422302	2.414596	0.000000	-4.378325	0.000000	0.000000	0.000000	-0.791081	-0.026639	-0.085528	0.000000	0.000000	4.000000	44.000000	0.000000
2533.360828	0.184660	0.545617	0.158156	81.784843	58.098408	109.422302	2.414596	0.000000	-4.378325	0.000000	0.000000	0.000000	-0.791081	-0.026639	-0.085528	0.000000	0.000000	4.000000	44.000000	0.000000
2533.364161	0.184660	0.545617	0.158156	81.781876	58.820545	109.713326	2.428349	0.000000	-4.370712	0.000000	0.000000	0.000000	-0.791081	-0.026639	-0.085528	0.000000	0.000000	4.000000	44.000000	0.000000
2533.367495	0.181939	0.545513	0.157775	81.781876	58.820545	109.713326	2.428349	0.000000	-4.370712	0.000000	0.000000	0.000000	-0.816201	-0.031087	-0.114323	0.000000	0.000000	4.000000	44.000000	0.000000
2533.370828	0.181939	0.545513	0.157775	81.781876	58.820545	109.713326	2.428349	0.000000	-4.370712	0.000000	0.000000	0.000000	-0.816201	-0.031087	-0.114323	0.000000	0.000000	4.000000	44.000000	0.000000
2533.374161	0.181939	0.545513	0.157775	81.796249	59.472717	109.911667	2.441707	0.000000	-4.363264	0.000000	0.000000	0.000000	-0.816201	-0.031087	-0.114323	0.000000	0.000000	4.000000	44.000000	0.000000
2533.377495	0.179165	0.545395	0.157288	81.796249	59.472717	109.911667	2.441707	0.000000	-4.363264	0.000000	0.000000	0.000000	-0.832214	-0.035551	-0.146148	0.000000	0.000000	4.000000	44.000000	0.000000
2533.380828	0.179165	0.545395	0.157288	81.796249	59.472717	109.911667	2.441707	0.000000	-4.363264	0.000000	0.000000	0.000000	-0.832214	-0.035551	-0.146148	0.000000	0.000000	4.000000	44.000000	0.000000
2533.384161	0.179165	0.545395	0.157288	81.848732	59.966301	109.995575	2.454354	0.000000	-4.356162	0.000000	0.000000	0.000000	-0.832214	-0.035551	-0.146148	0.000000	0.000000	4.000000	44.000000	0.000000
2533.387495	0.176348	0.545301	0.156722	81.848732	59.966301	109.995575	2.454354	0.000000	-4.356162	0.000000	0.000000	0.000000	-0.845367	-0.028183	-0.169637	0.000000	0.000000	4.000000	44.000000	0.000000
2533.390828	0.176348	0.545301	0.156722	81.848732	59.966301	109.995575	2.454354	0.000000	-4.356162	0.000000	0.000000	0.000000	-0.845367	-0.028183	-0.169637	0.000000	0.000000	4.000000	44.000000	0.000000
2533.394161	0.176348	0.545301	0.156722	81.931717	60.296284	110.145081	2.466556	0.000000	-4.349265	0.000000	0.000000	0.000000	-0.845367	-0.028183	-0.169637	0.000000	0.000000	4.000000	44.000000	0.000000
2533.397495	0.173397	0.545176	0.156092	81.931717	60.296284	110.145081	2.466556	0.000000	-4.349265	0.000000	0.000000	0.000000	-0.885289	-0.037245	-0.189002	0.000000	0.000000	4.000000	44.000000	0.000000
2533.400828	0.173397	0.545176	0.156092	81.931717	60.296284	110.145081	2.466556	0.000000	-4.349265	0.000000	0.000000	0.000000	-0.885289	-0.037245	-0.189002	0.000000	0.000000	4.000000	44.000000	0.000000
2533.404161	0.173397	0.545176	0.156092	82.020607	60.682774	110.402145	2.479086	0.000000	-4.342134	0.000000	0.000000	0.000000	-0.885289	-0.037245	-0.189002	0.000000	0.000000	4.000000	44.000000	0.000000
2533.407495	0.170469	0.545027	0.155389	82.020607	60.682774	110.402145	2.479086	0.000000	-4.342134	0.000000	0.000000	0.000000	-0.878361	-0.044859	-0.211062	0.000000	0.000000	4.000000	44.000000	0.000000
2533.410828	0.170469	0.545027	0.155389	82.020607	60.682774	110.402145	2.479086	0.000000	-4.342134	0.000000	0.000000	0.000000	-0.878361	-0.044859	-0.211062	0.000000	0.000000	4.000000	44.000000	0.000000
2533.414161	0.170469	0.545027	0.155389	82.115044	61.131935	110.459068	2.490780	0.000000	-4.335437	0.000000	0.000000	0.000000	-0.878361	-0.044859	-0.211062	0.000000	0.000000	4.000000	44.000000	0.000000
2533.417495	0.167468	0.544847	0.154601	82.115044	61.131935	110.459068	2.490780	0.000000	-4.335437	0.000000	0.000000	0.000000	-0.900215	-0.053937	-0.236195	0.000000	0.000000	4.000000	44.000000	0.000000
2533.420828	0.167468	0.544847	0.154601	82.115044	61.131935	110.459068	2.490780	0.000000	-4.335437	0.000000	0.000000	0.000000	-0.900215	-0.053937	-0.236195	0.000000	0.000000	4.000000	44.000000	0.000000
2533.424161	0.167468	0.544847	0.154601	82.206429	61.632206	110.266075	2.502169	0.000000	-4.328874	0.000000	0.000000	0.000000	-0.900215	-0.053937	-0.236195	0.000000	0.000000	4.000000	44.000000	0.000000
2533.427495	0.164438	0.544662	0.153770	82.206429	61.632206	110.266075	2.502169	0.000000	-4.328874	0.000000	0.000000	0.000000	-0.909049	-0.055616	-0.249486	0.000000	0.000000	4.000000	44.000000	0.000000
2533.430828	0.164438	0.544662	0.153770	82.206429	61.632206	110.266075	2.502169	0.000000	-4.328874	0.000000	0.000000	0.000000	-0.909049	-0.055616	-0.249486	0.000000	0.000000	4.000000	44.000000	0.000000
2533.434161	0.164438	0.544662	0.153770	82.285965	62.268997	110.242485	2.513431	0.000000	-4.322345	0.000000	0.000000	0.000000	-0.909049	-0.055616	-0.249486	0.000000	0.000000	4.000000	44.000000	0.000000
2533.437495	0.161405	0.544417	0.152875	82.285965	62.268997	110.242485	2.513431	0.000000	-4.322345	0.000000	0.000000	0.000000	-0.909832	-0.073540	-0.268369	0.000000	0.000000	4.000000	44.000000	0.000000
2533.440828	0.161405	0.544417	0.152875	82.285965	62.268997	110.242485	2.513431	0.000000	-4.322345	0.000000	0.000000	0.000000	-0.909832	-0.073540	-0.268369	0.000000	0.000000	4.000000	44.000000	0.000000
2533.444161	0.161405	0.544417	0.152875	82.341141	63.077747	110.697456	2.524145	0.000000	-4.316097	0.000000	0.000000	0.000000	-0.909832	-0.073540	-0.268369	0.000000	0.000000	4.000000	44.000000	0.000000
2533.447495	0.158377	0.544186	0.151942	82.341141	63.077747	110.697456	2.524145	0.000000	-4.316097	0.000000	0.000000	0.000000	-0.908463	-0.069245	-0.279831	0.000000	0.000000	4.000000	44.000000	0.000000
2533.450828	0.158377	0.544186	0.151942	82.341141	63.077747	110.697456	2.524145	0.000000	-4.316097	0.000000	0.000000	0.000000	-0.908463	-0.069245	-0.279831	0.000000	0.000000	4.000000	44.000000	0.000000
2533.454161	0.158377	0.544186	0.151942	82.380447	64.005585	111.458527	2.534556	0.000000	-4.309991	0.000000	0.000000	0.000000	-0.908463	-0.069245	-0.279831	0.000000	0.000000	4.000000	44.000000	0.000000
2533.457495	0.155407	0.543949	0.150942	82.380447	64.005585	111.458527	2.534556	0.000000	-4.309991	0.000000	0.000000	0.000000	-0.890821	-0.070925	-0.300243	0.000000	0.000000	4.000000	44.000000	0.000000
2533.460828	0.155407	0.543949	0.150942	82.380447	64.005585	111.458527	2.534556	0.000000	-4.309991	0.000000	0.000000	0.000000	-0.890821	-0.070925	-0.300243	0.000000	0.000000	4.000000	44.000000	0.000000
2533.464161	0.155407	0.543949	0.150942	82.416458	64.944374	112.254677	2.543885	0.000000	-4.304492	0.000000	0.000000	0.000000	-0.890821	-0.070925	-0.300243	0.000000	0.000000	4.000000	44.000000	0.000000
2533.467495	0.152447	0.543747	0.149918	82.416458	64.944374	112.254677	2.543885	0.000000	-4.304492	0.000000	0.000000	0.000000	-0.888145	-0.060853	-0.307120	0.000000	0.000000	4.000000	44.000000	0.000000
2533.470828	0.152447	0.543747	0.149918	82.416458	64.944374	112.254677	2.543885	0.000000	-4.304492	0.000000	0.000000	0.000000	-0.888145	-0.060853	-0.307120	0.000000	0.000000	4.000000	44.000000	0.000000
2533.474161	0.152447	0.543747	0.149918	82.466331	65.812195	112.967094	2.553041	0.000000	-4.299068	0.000000	0.000000	0.000000	-0.888145	-0.060853	-0.307120	0.000000	0.000000	4.000000	44.000000	0.000000
2533.477495	0.149503	0.543548	0.148780	82.466331	65.812195	112.967094	2.553041	0.000000	-4.299068	0.000000	0.000000	0.000000	-0.883052	-0.059677	-0.341517	0.000000	0.000000	4.000000	44.000000	0.000000
2533.480828	0.149503	0.543548	0.148780	82.466331	65.812195	112.967094	2.553041	0.000000	-4.299068	0.000000	0.000000	0.000000	-0.883052	-0.059677	-0.341517	0.000000	0.000000	4.000000	44.000000	0.000000
2533.484161	0.146899	0.543407	0.147723	82.531311	66.492973	113.510277	2.560794	0.000000	-4.294454	0.000000	0.000000	0.000000	-0.781263	-0.042285	-0.316942	0.000000	0.000000	4.000000	44.000000	0.000000
2533.487495	0.146899	0.543407	0.147723	82.531311	66.492973	113.510277	2.560794	0.000000	-4.294454	0.000000	0.000000	0.000000	-0.781263	-0.042285	-0.316942	0.000000	0.000000	4.000000	44.000000	0.000000
2533.490828	0.146899	0.543407	0.147723	82.531311	66.492973	113.510277	2.560794	0.000000	-4.294454	0.000000	0.000000	0.000000	-0.781263	-0.042285	-0.316942	0.000000	0.000000	4.000000	44.000000	0.000000
2533.494161	0.146899	0.543407	0.147723	82.626450	67.186470	114.059883	2.567155	0.000000	-4.290654	0.000000	0.000000	0.000000	-0.781263	-0.042285	-0.316942	0.000000	0.000000	4.000000	44.000000	0.000000
2533.497495	0.143703	0.543249	0.146420	82.626450	67.186470	114.059883	2.567155	0.000000	-4.290654	0.000000	0.000000	0.000000	-0.958775	-0.047402	-0.390938	0.000000	0.000000	4.000000	44.000000	0.000000
2533.500828	0.143703	0.543249	0.146420	82.626450	67.186470	114.059883	2.567155	0.000000	-4.290654	0.000000	0.000000	0.000000	-0.958775	-0.047402	-0.390938	0.000000	0.000000	4.000000	44.000000	0.000000
2533.504161	0.143703	0.543249	0.146420	82.701630	67.706306	114.403351	2.575038	0.000000	-4.285928	0.000000	0.000000	0.000000	-0.958775	-0.047402	-0.390938	0.000000	0.000000	4.000000	44.000000	0.000000
2533.507495	0.140794	0.543134	0.145233	82.701630	67.706306	114.403351	2.575038	0.000000	-4.285928	0.000000	0.000000	0.000000	-0.872714	-0.034514	-0.356169	0.000000	0.000000	4.000000	44.000000	0.000000
2533.510828	0.140794	0.543134	0.145233	82.701630	67.706306	114.403351	2.575038	0.000000	-4.285928	0.000000	0.000000	0.000000	-0.872714	-0.034514	-0.356169	0.000000	0.000000	4.000000	44.000000	0.000000
2533.514161	0.140794	0.543134	0.145233	82.758118	68.021500	114.620003	2.582358	0.000000	-4.281522	0.000000	0.000000	0.000000	-0.872714	-0.034514	-0.356169	0.000000	0.000000	4.000000	44.000000	0.000000
2533.517495	0.137819	0.543022	0.144082	82.758118	68.021500	114.620003	2.582358	0.000000	-4.281522	0.000000	0.000000	0.000000	-0.892593	-0.033456	-0.345121	0.000000	0.000000	4.000000	44.000000	0.000000
2533.520828	0.137819	0.543022	0.144082	82.758118	68.021500	114.620003	2.582358	0.000000	-4.281522	0.000000	0.000000	0.000000	-0.892593	-0.033456	-0.345121	0.000000	0.000000	4.000000	44.000000	0.000000
2533.524161	0.137819	0.543022	0.144082	82.801971	68.173950	114.672318	2.590846	0.000000	-4.276391	0.000000	0.000000	0.000000	-0.892593	-0.033456	-0.345121	0.000000	0.000000	4.000000	44.000000	0.000000
2533.527495	0.134828	0.542876	0.142924	82.801971	68.173950	114.672318	2.590846	0.000000	-4.276391	0.000000	0.000000	0.000000	-0.897393	-0.043927	-0.347421	0.000000	0.000000	4.000000	44.000000	0.000000
2533.530828	0.134828	0.542876	0.142924	82.801971	68.173950	114.672318	2.590846	0.000000	-4.276391	0.000000	0.000000	0.000000	-0.897393	-0.043927	-0.347421	0.000000	0.000000	4.000000	44.000000	0.000000
2533.534161	0.132176	0.542739	0.141882	82.848099	68.445511	114.688522	2.599545	0.000000	-4.271109	0.000000	0.000000	0.000000	-0.795518	-0.040935	-0.312527	0.000000	0.000000	4.000000	44.000000	0.000000
2533.537495	0.132176	0.542739	0.141882	82.848099	68.445511	114.688522	2.599545	0.000000	-4.271109	0.000000	0.000000	0.000000	-0.795518	-0.040935	-0.312527	0.000000	0.000000	4.000000	44.000000	0.000000
2533.540828	0.132176	0.542739	0.141882	82.848099	68.445511	114.688522	2.599545	0.000000	-4.271109	0.000000	0.000000	0.000000	-0.795518	-0.040935	-0.312527	0.000000	0.000000	4.000000	44.000000	0.000000
2533.544161	0.132176	0.542739	0.141882	82.924210	69.116676	114.694885	2.607212	0.000000	-4.266432	0.000000	0.000000	0.000000	-0.795518	-0.040935	-0.312527	0.000000	0.000000	4.000000	44.000000	0.000000
2533.547495	0.129023	0.542546	0.140526	82.924210	69.116676	114.694885	2.607212	0.000000	-4.266432	0.000000	0.000000	0.000000	-0.945892	-0.058049	-0.407044	0.000000	0.000000	4.000000	44.000000	0.000000
2533.550828	0.129023	0.542546	0.140526	82.924210	69.116676	114.694885	2.607212	0.000000	-4.266432	0.000000	0.000000	0.000000	-0.945892	-0.058049	-0.407044	0.000000	0.000000	4.000000	44.000000	0.000000
2533.554161	0.129023	0.542546	0.140526	82.993469	69.935310	114.872581	2.614930	0.000000	-4.261706	0.000000	0.000000	0.000000	-0.945892	-0.058049	-0.407044	0.000000	0.000000	4.000000	44.000000	0.000000
2533.557495	0.126202	0.542357	0.139251	82.993469	69.935310	114.872581	2.614930	0.000000	-4.261706	0.000000	0.000000	0.000000	-0.846398	-0.056512	-0.382435	0.000000	0.000000	4.000000	44.000000	0.000000
2533.560828	0.126202	0.542357	0.139251	82.993469	69.935310	114.872581	2.614930	0.000000	-4.261706	0.000000	0.000000	0.000000	-0.846398	-0.056512	-0.382435	0.000000	0.000000	4.000000	44.000000	0.000000
2533.564161	0.126202	0.542357	0.139251	83.060532	70.772148	115.422783	2.621168	0.000000	-4.257872	0.000000	0.000000	0.000000	-0.846398	-0.056512	-0.382435	0.000000	0.000000	4.000000	44.000000	0.000000
2533.567495	0.123438	0.542144	0.137895	83.060532	70.772148	115.422783	2.621168	0.000000	-4.257872	0.000000	0.000000	0.000000	-0.829162	-0.064112	-0.406660	0.000000	0.000000	4.000000	44.000000	0.000000
2533.570828	0.123438	0.542144	0.137895	83.060532	70.772148	115.422783	2.621168	0.000000	-4.257872	0.000000	0.000000	0.000000	-0.829162	-0.064112	-0.406660	0.000000	0.000000	4.000000	44.000000	0.000000
2533.574161	0.123438	0.542144	0.137895	83.128242	71.455780	116.065117	2.625944	0.000000	-4.254929	0.000000	0.000000	0.000000	-0.829162	-0.064112	-0.406660	0.000000	0.000000	4.000000	44.000000	0.000000
2533.577495	0.120766	0.541943	0.136485	83.128242	71.455780	116.065117	2.625944	0.000000	-4.254929	0.000000	0.000000	0.000000	-0.801475	-0.060231	-0.423072	0.000000	0.000000	4.000000	44.000000	0.000000
2533.580828	0.120766	0.541943	0.136485	83.128242	71.455780	116.065117	2.625944	0.000000	-4.254929	0.000000	0.000000	0.000000	-0.801475	-0.060231	-0.423072	0.000000	0.000000	4.000000	44.000000	0.000000
2533.584161	0.118394	0.541800	0.135184	83.175507	71.788330	116.369789	2.629270	0.000000	-4.252873	0.000000	0.000000	0.000000	-0.711485	-0.042908	-0.390296	0.000000	0.000000	4.000000	44.000000	0.000000
2533.587495	0.118394	0.541800	0.135184	83.175507	71.788330	116.369789	2.629270	0.000000	-4.252873	0.000000	0.000000	0.000000	-0.711485	-0.042908	-0.390296	0.000000	0.000000	4.000000	44.000000	0.000000
2533.590828	0.118394	0.541800	0.135184	83.175507	71.788330	116.369789	2.629270	0.000000	-4.252873	0.000000	0.000000	0.000000	-0.711485	-0.042908	-0.390296	0.000000	0.000000	4.000000	44.000000	0.000000
2533.594161	0.118394	0.541800	0.135184	83.209244	71.786392	116.321579	2.631597	0.000000	-4.251435	0.000000	0.000000	0.000000	-0.711485	-0.042908	-0.390296	0.000000	0.000000	4.000000	44.000000	0.000000
2533.597495	0.115505	0.541632	0.133555	83.209244	71.786392	116.321579	2.631597	0.000000	-4.251435	0.000000	0.000000	0.000000	-0.866970	-0.050456	-0.488868	0.000000	0.000000	4.000000	44.000000	0.000000
2533.600828	0.115505	0.541632	0.133555	83.209244	71.786392	116.321579	2.631597	0.000000	-4.251435	0.000000	0.000000	0.000000	-0.866970	-0.050456	-0.488868	0.000000	0.000000	4.000000	44.000000	0.000000
2533.604161	0.115505	0.541632	0.133555	83.216324	71.357376	115.641357	2.633868	0.000000	-4.250029	0.000000	0.000000	0.000000	-0.866970	-0.050456	-0.488868	0.000000	0.000000	4.000000	44.000000	0.000000
2533.607495	0.112814	0.541512	0.132113	83.216324	71.357376	115.641357	2.633868	0.000000	-4.250029	0.000000	0.000000	0.000000	-0.807195	-0.035939	-0.432481	0.000000	0.000000	4.000000	44.000000	0.000000
2533.610828	0.112814	0.541512	0.132113	83.216324	71.357376	115.641357	2.633868	0.000000	-4.250029	0.000000	0.000000	0.000000	-0.807195	-0.035939	-0.432481	0.000000	0.000000	4.000000	44.000000	0.000000
2533.614161	0.112814	0.541512	0.132113	83.206177	70.624428	114.381813	2.637124	0.000000	-4.248008	0.000000	0.000000	0.000000	-0.807195	-0.035939	-0.432481	0.000000	0.000000	4.000000	44.000000	0.000000
2533.617495	0.110089	0.541447	0.130713	83.206177	70.624428	114.381813	2.637124	0.000000	-4.248008	0.000000	0.000000	0.000000	-0.817555	-0.019370	-0.419931	0.000000	0.000000	4.000000	44.000000	0.000000
2533.620828	0.110089	0.541447	0.130713	83.206177	70.624428	114.381813	2.637124	0.000000	-4.248008	0.000000	0.000000	0.000000	-0.817555	-0.019370	-0.419931	0.000000	0.000000	4.000000	44.000000	0.000000
2533.624161	0.110089	0.541447	0.130713	83.189598	69.846176	113.053917	2.641382	0.000000	-4.245362	0.000000	0.000000	0.000000	-0.817555	-0.019370	-0.419931	0.000000	0.000000	4.000000	44.000000	0.000000
2533.627495	0.107334	0.541359	0.129385	83.189598	69.846176	113.053917	2.641382	0.000000	-4.245362	0.000000	0.000000	0.000000	-0.826283	-0.026536	-0.398538	0.000000	0.000000	4.000000	44.000000	0.000000
2533.630828	0.107334	0.541359	0.129385	83.189598	69.846176	113.053917	2.641382	0.000000	-4.245362	0.000000	0.000000	0.000000	-0.826283	-0.026536	-0.398538	0.000000	0.000000	4.000000	44.000000	0.000000
2533.634161	0.104823	0.541314	0.128204	83.172691	69.105072	112.184196	2.647062	0.000000	-4.241824	0.000000	0.000000	0.000000	-0.753575	-0.013440	-0.354064	0.000000	0.000000	4.000000	44.000000	0.000000
2533.637495	0.104823	0.541314	0.128204	83.172691	69.105072	112.184196	2.647062	0.000000	-4.241824	0.000000	0.000000	0.000000	-0.753575	-0.013440	-0.354064	0.000000	0.000000	4.000000	44.000000	0.000000
2533.640828	0.104823	0.541314	0.128204	83.172691	69.105072	112.184196	2.647062	0.000000	-4.241824	0.000000	0.000000	0.000000	-0.753575	-0.013440	-0.354064	0.000000	0.000000	4.000000	44.000000	0.000000
2533.644161	0.104823	0.541314	0.128204	83.171860	68.521812	111.635117	2.652827	0.000000	-4.238220	0.000000	0.000000	0.000000	-0.753575	-0.013440	-0.354064	0.000000	0.000000	4.000000	44.000000	0.000000
2533.647495	0.101770	0.541226	0.126803	83.171860	68.521812	111.635117	2.652827	0.000000	-4.238220	0.000000	0.000000	0.000000	-0.915744	-0.026562	-0.420370	0.000000	0.000000	4.000000	44.000000	0.000000
2533.650828	0.101770	0.541226	0.126803	83.171860	68.521812	111.635117	2.652827	0.000000	-4.238220	0.000000	0.000000	0.000000	-0.915744	-0.026562	-0.420370	0.000000	0.000000	4.000000	44.000000	0.000000
2533.654161	0.101770	0.541226	0.126803	83.194847	68.433968	111.221779	2.660502	0.000000	-4.233406	0.000000	0.000000	0.000000	-0.915744	-0.026562	-0.420370	0.000000	0.000000	4.000000	44.000000	0.000000
2533.657495	0.099083	0.541151	0.125436	83.194847	68.433968	111.221779	2.660502	0.000000	-4.233406	0.000000	0.000000	0.000000	-0.806168	-0.022328	-0.410040	0.000000	0.000000	4.000000	44.000000	0.000000
2533.660828	0.099083	0.541151	0.125436	83.194847	68.433968	111.221779	2.660502	0.000000	-4.233406	0.000000	0.000000	0.000000	-0.806168	-0.022328	-0.410040	0.000000	0.000000	4.000000	44.000000	0.000000
2533.664161	0.099083	0.541151	0.125436	83.238533	68.696678	110.726364	2.665405	0.000000	-4.230321	0.000000	0.000000	0.000000	-0.806168	-0.022328	-0.410040	0.000000	0.000000	4.000000	44.000000	0.000000
2533.667495	0.096438	0.541094	0.124065	83.238533	68.696678	110.726364	2.665405	0.000000	-4.230321	0.000000	0.000000	0.000000	-0.793413	-0.017170	-0.411333	0.000000	0.000000	4.000000	44.000000	0.000000
2533.670828	0.096438	0.541094	0.124065	83.238533	68.696678	110.726364	2.665405	0.000000	-4.230321	0.000000	0.000000	0.000000	-0.793413	-0.017170	-0.411333	0.000000	0.000000	4.000000	44.000000	0.000000
2533.674161	0.096438	0.541094	0.124065	83.290833	69.169930	110.393814	2.669952	0.000000	-4.227452	0.000000	0.000000	0.000000	-0.793413	-0.017170	-0.411333	0.000000	0.000000	4.000000	44.000000	0.000000
2533.677495	0.093775	0.541048	0.122662	83.290833	69.169930	110.393814	2.669952	0.000000	-4.227452	0.000000	0.000000	0.000000	-0.799058	-0.013700	-0.420919	0.000000	0.000000	4.000000	44.000000	0.000000
2533.680828	0.093775	0.541048	0.122662	83.290833	69.169930	110.393814	2.669952	0.000000	-4.227452	0.000000	0.000000	0.000000	-0.799058	-0.013700	-0.420919	0.000000	0.000000	4.000000	44.000000	0.000000
2533.684161	0.091324	0.541033	0.121441	83.339622	69.589035	110.395775	2.674301	0.000000	-4.224703	0.000000	0.000000	0.000000	-0.735312	-0.004526	-0.366423	0.000000	0.000000	4.000000	44.000000	0.000000
2533.687495	0.091324	0.541033	0.121441	83.339622	69.589035	110.395775	2.674301	0.000000	-4.224703	0.000000	0.000000	0.000000	-0.735312	-0.004526	-0.366423	0.000000	0.000000	4.000000	44.000000	0.000000
2533.690828	0.091324	0.541033	0.121441	83.339622	69.589035	110.395775	2.674301	0.000000	-4.224703	0.000000	0.000000	0.000000	-0.735312	-0.004526	-0.366423	0.000000	0.000000	4.000000	44.000000	0.000000
2533.694161	0.091324	0.541033	0.121441	83.397522	70.174759	110.859558	2.679499	0.000000	-4.221408	0.000000	0.000000	0.000000	-0.735312	-0.004526	-0.366423	0.000000	0.000000	4.000000	44.000000	0.000000
2533.697495	0.088259	0.541101	0.119978	83.397522	70.174759	110.859558	2.679499	0.000000	-4.221408	0.000000	0.000000	0.000000	-0.919482	0.020268	-0.438920	0.000000	0.000000	4.000000	44.000000	0.000000
2533.700828	0.088259	0.541101	0.119978	83.397522	70.174759	110.859558	2.679499	0.000000	-4.221408	0.000000	0.000000	0.000000	-0.919482	0.020268	-0.438920	0.000000	0.000000	4.000000	44.000000	0.000000
2533.704161	0.088259	0.541101	0.119978	83.443062	70.644585	111.178238	2.687196	0.000000	-4.216513	0.000000	0.000000	0.000000	-0.919482	0.020268	-0.438920	0.000000	0.000000	4.000000	44.000000	0.000000
2533.707495	0.085439	0.541236	0.118724	83.443062	70.644585	111.178238	2.687196	0.000000	-4.216513	0.000000	0.000000	0.000000	-0.845973	0.040457	-0.376189	0.000000	0.000000	4.000000	44.000000	0.000000
2533.710828	0.085439	0.541236	0.118724	83.443062	70.644585	111.178238	2.687196	0.000000	-4.216513	0.000000	0.000000	0.000000	-0.845973	0.040457	-0.376189	0.000000	0.000000	4.000000	44.000000	0.000000
2533.714161	0.085439	0.541236	0.118724	83.482597	71.045799	111.196190	2.695962	0.000000	-4.210913	0.000000	0.000000	0.000000	-0.845973	0.040457	-0.376189	0.000000	0.000000	4.000000	44.000000	0.000000
2533.717495	0.082587	0.541411	0.117532	83.482597	71.045799	111.196190	2.695962	0.000000	-4.210913	0.000000	0.000000	0.000000	-0.855547	0.052524	-0.357688	0.000000	0.000000	4.000000	44.000000	0.000000
2533.720828	0.082587	0.541411	0.117532	83.482597	71.045799	111.196190	2.695962	0.000000	-4.210913	0.000000	0.000000	0.000000	-0.855547	0.052524	-0.357688	0.000000	0.000000	4.000000	44.000000	0.000000
2533.724161	0.082587	0.541411	0.117532	83.515503	71.418907	111.146294	2.706301	0.000000	-4.204276	0.000000	0.000000	0.000000	-0.855547	0.052524	-0.357688	0.000000	0.000000	4.000000	44.000000	0.000000
2533.727495	0.079815	0.541613	0.116407	83.515503	71.418907	111.146294	2.706301	0.000000	-4.204276	0.000000	0.000000	0.000000	-0.831702	0.060669	-0.337460	0.000000	0.000000	4.000000	44.000000	0.000000
2533.730828	0.079815	0.541613	0.116407	83.515503	71.418907	111.146294	2.706301	0.000000	-4.204276	0.000000	0.000000	0.000000	-0.831702	0.060669	-0.337460	0.000000	0.000000	4.000000	44.000000	0.000000
2533.734161	0.077405	0.541840	0.115411	83.543175	71.688019	111.245430	2.717179	0.000000	-4.197254	0.000000	0.000000	0.000000	-0.722827	0.068259	-0.298833	0.000000	0.000000	4.000000	44.000000	0.000000
2533.737495	0.077405	0.541840	0.115411	83.543175	71.688019	111.245430	2.717179	0.000000	-4.197254	0.000000	0.000000	0.000000	-0.722827	0.068259	-0.298833	0.000000	0.000000	4.000000	44.000000	0.000000
2533.740828	0.077405	0.541840	0.115411	83.543175	71.688019	111.245430	2.717179	0.000000	-4.197254	0.000000	0.000000	0.000000	-0.722827	0.068259	-0.298833	0.000000	0.000000	4.000000	44.000000	0.000000
2533.744161	0.077405	0.541840	0.115411	83.577766	71.958473	111.427391	2.726556	0.000000	-4.191168	0.000000	0.000000	0.000000	-0.722827	0.068259	-0.298833	0.000000	0.000000	4.000000	44.000000	0.000000
2533.747495	0.074571	0.542132	0.114253	83.577766	71.958473	111.427391	2.726556	0.000000	-4.191168	0.000000	0.000000	0.000000	-0.850254	0.087567	-0.347234	0.000000	0.000000	4.000000	44.000000	0.000000
2533.750828	0.074571	0.542132	0.114253	83.577766	71.958473	111.427391	2.726556	0.000000	-4.191168	0.000000	0.000000	0.000000	-0.850254	0.087567	-0.347234	0.000000	0.000000	4.000000	44.000000	0.000000
2533.754161	0.074571	0.542132	0.114253	83.623421	72.144394	111.377312	2.738103	0.000000	-4.183634	0.000000	0.000000	0.000000	-0.850254	0.087567	-0.347234	0.000000	0.000000	4.000000	44.000000	0.000000
2533.757495	0.072147	0.542412	0.113187	83.623421	72.144394	111.377312	2.738103	0.000000	-4.183634	0.000000	0.000000	0.000000	-0.727043	0.084047	-0.319706	0.000000	0.000000	4.000000	44.000000	0.000000
2533.760828	0.072147	0.542412	0.113187	83.623421	72.144394	111.377312	2.738103	0.000000	-4.183634	0.000000	0.000000	0.000000	-0.727043	0.084047	-0.319706	0.000000	0.000000	4.000000	44.000000	0.000000
2533.764161	0.072147	0.542412	0.113187	83.727715	72.184250	111.005196	2.746939	0.000000	-4.177837	0.000000	0.000000	0.000000	-0.727043	0.084047	-0.319706	0.000000	0.000000	4.000000	44.000000	0.000000
2533.767495	0.069758	0.542672	0.112090	83.727715	72.184250	111.005196	2.746939	0.000000	-4.177837	0.000000	0.000000	0.000000	-0.716756	0.077751	-0.329366	0.000000	0.000000	4.000000	44.000000	0.000000
2533.770828	0.069758	0.542672	0.112090	83.727715	72.184250	111.005196	2.746939	0.000000	-4.177837	0.000000	0.000000	0.000000	-0.716756	0.077751	-0.329366	0.000000	0.000000	4.000000	44.000000	0.000000
2533.774161	0.069758	0.542672	0.112090	83.908188	71.984299	110.431976	2.755051	0.000000	-4.172493	0.000000	0.000000	0.000000	-0.716756	0.077751	-0.329366	0.000000	0.000000	4.000000	44.000000	0.000000
2533.777495	0.067408	0.542916	0.110998	83.908188	71.984299	110.431976	2.755051	0.000000	-4.172493	0.000000	0.000000	0.000000	-0.705087	0.073190	-0.327532	0.000000	0.000000	4.000000	44.000000	0.000000
2533.780828	0.067408	0.542916	0.110998	83.908188	71.984299	110.431976	2.755051	0.000000	-4.172493	0.000000	0.000000	0.000000	-0.705087	0.073190	-0.327532	0.000000	0.000000	4.000000	44.000000	0.000000
2533.784161	0.065294	0.543125	0.109972	84.132515	71.585396	109.892906	2.763022	0.000000	-4.167218	0.000000	0.000000	0.000000	-0.634192	0.062770	-0.307805	0.000000	0.000000	4.000000	44.000000	0.000000
2533.787495	0.065294	0.543125	0.109972	84.132515	71.585396	109.892906	2.763022	0.000000	-4.167218	0.000000	0.000000	0.000000	-0.634192	0.062770	-0.307805	0.000000	0.000000	4.000000	44.000000	0.000000
2533.790828	0.065294	0.543125	0.109972	84.132515	71.585396	109.892906	2.763022	0.000000	-4.167218	0.000000	0.000000	0.000000	-0.634192	0.062770	-0.307805	0.000000	0.000000	4.000000	44.000000	0.000000
2533.794161	0.065294	0.543125	0.109972	84.449844	70.941521	109.190971	2.769590	0.000000	-4.162856	0.000000	0.000000	0.000000	-0.634192	0.062770	-0.307805	0.000000	0.000000	4.000000	44.000000	0.000000
2533.797495	0.062843	0.543396	0.108767	84.449844	70.941521	109.190971	2.769590	0.000000	-4.162856	0.000000	0.000000	0.000000	-0.735439	0.081488	-0.361287	0.000000	0.000000	4.000000	44.000000	0.000000
2533.800828	0.062843	0.543396	0.108767	84.449844	70.941521	109.190971	2.769590	0.000000	-4.162856	0.000000	0.000000	0.000000	-0.735439	0.081488	-0.361287	0.000000	0.000000	4.000000	44.000000	0.000000
2533.804161	0.062843	0.543396	0.108767	84.704315	70.310379	108.515953	2.777137	0.000000	-4.157825	0.000000	0.000000	0.000000	-0.735439	0.081488	-0.361287	0.000000	0.000000	4.000000	44.000000	0.000000
2533.807495	0.060709	0.543683	0.107633	84.704315	70.310379	108.515953	2.777137	0.000000	-4.157825	0.000000	0.000000	0.000000	-0.640118	0.085934	-0.340242	0.000000	0.000000	4.000000	44.000000	0.000000
2533.810828	0.060709	0.543683	0.107633	84.704315	70.310379	108.515953	2.777137	0.000000	-4.157825	0.000000	0.000000	0.000000	-0.640118	0.085934	-0.340242	0.000000	0.000000	4.000000	44.000000	0.000000
2533.814161	0.060709	0.543683	0.107633	84.886261	69.884880	108.091171	2.782337	0.000000	-4.154347	0.000000	0.000000	0.000000	-0.640118	0.085934	-0.340242	0.000000	0.000000	4.000000	44.000000	0.000000
2533.817495	0.058698	0.544009	0.106550	84.886261	69.884880	108.091171	2.782337	0.000000	-4.154347	0.000000	0.000000	0.000000	-0.603205	0.097976	-0.325028	0.000000	0.000000	4.000000	44.000000	0.000000
2533.820828	0.058698	0.544009	0.106550	84.886261	69.884880	108.091171	2.782337	0.000000	-4.154347	0.000000	0.000000	0.000000	-0.603205	0.097976	-0.325028	0.000000	0.000000	4.000000	44.000000	0.000000
2533.824161	0.058698	0.544009	0.106550	85.017723	69.601585	107.833649	2.787088	0.000000	-4.151161	0.000000	0.000000	0.000000	-0.603205	0.097976	-0.325028	0.000000	0.000000	4.000000	44.000000	0.000000
2533.827495	0.056807	0.544389	0.105497	85.017723	69.601585	107.833649	2.787088	0.000000	-4.151161	0.000000	0.000000	0.000000	-0.567322	0.113804	-0.315823	0.000000	0.000000	4.000000	44.000000	0.000000
2533.830828	0.056807	0.544389	0.105497	85.017723	69.601585	107.833649	2.787088	0.000000	-4.151161	0.000000	0.000000	0.000000	-0.567322	0.113804	-0.315823	0.000000	0.000000	4.000000	44.000000	0.000000
2533.834161	0.055180	0.544777	0.104588	85.122192	69.267929	107.486732	2.791043	0.000000	-4.148503	0.000000	0.000000	0.000000	-0.488079	0.116480	-0.272774	0.000000	0.000000	4.000000	44.000000	0.000000
2533.837495	0.055180	0.544777	0.104588	85.122192	69.267929	107.486732	2.791043	0.000000	-4.148503	0.000000	0.000000	0.000000	-0.488079	0.116480	-0.272774	0.000000	0.000000	4.000000	44.000000	0.000000
2533.840828	0.055180	0.544777	0.104588	85.122192	69.267929	107.486732	2.791043	0.000000	-4.148503	0.000000	0.000000	0.000000	-0.488079	0.116480	-0.272774	0.000000	0.000000	4.000000	44.000000	0.000000
2533.844161	0.055180	0.544777	0.104588	85.284744	68.553978	106.684868	2.794451	0.000000	-4.146209	0.000000	0.000000	0.000000	-0.488079	0.116480	-0.272774	0.000000	0.000000	4.000000	44.000000	0.000000
2533.847495	0.053297	0.545268	0.103463	85.284744	68.553978	106.684868	2.794451	0.000000	-4.146209	0.000000	0.000000	0.000000	-0.565043	0.147437	-0.337568	0.000000	0.000000	4.000000	44.000000	0.000000
2533.850828	0.053297	0.545268	0.103463	85.284744	68.553978	106.684868	2.794451	0.000000	-4.146209	0.000000	0.000000	0.000000	-0.565043	0.147437	-0.337568	0.000000	0.000000	4.000000	44.000000	0.000000
2533.854161	0.053297	0.545268	0.103463	85.491112	67.460747	105.454346	2.797131	0.000000	-4.144401	0.000000	0.000000	0.000000	-0.565043	0.147437	-0.337568	0.000000	0.000000	4.000000	44.000000	0.000000
2533.857495	0.051701	0.545720	0.102468	85.491112	67.460747	105.454346	2.797131	0.000000	-4.144401	0.000000	0.000000	0.000000	-0.478608	0.135356	-0.298328	0.000000	0.000000	4.000000	44.000000	0.000000
2533.860828	0.051701	0.545720	0.102468	85.491112	67.460747	105.454346	2.797131	0.000000	-4.144401	0.000000	0.000000	0.000000	-0.478608	0.135356	-0.298328	0.000000	0.000000	4.000000	44.000000	0.000000
2533.864161	0.051701	0.545720	0.102468	85.750977	65.823830	103.638977	2.798675	0.000000	-4.143358	0.000000	0.000000	0.000000	-0.478608	0.135356	-0.298328	0.000000	0.000000	4.000000	44.000000	0.000000
2533.867495	0.050220	0.546156	0.101480	85.750977	65.823830	103.638977	2.798675	0.000000	-4.143358	0.000000	0.000000	0.000000	-0.444543	0.130878	-0.296498	0.000000	0.000000	4.000000	44.000000	0.000000
2533.870828	0.050220	0.546156	0.101480	85.750977	65.823830	103.638977	2.798675	0.000000	-4.143358	0.000000	0.000000	0.000000	-0.444543	0.130878	-0.296498	0.000000	0.000000	4.000000	44.000000	0.000000
2533.874161	0.048967	0.546535	0.100615	86.022652	63.676537	101.307426	2.798913	0.000000	-4.143198	0.000000	0.000000	0.000000	-0.375614	0.113694	-0.259538	0.000000	0.000000	4.000000	44.000000	0.000000
2533.877495	0.048967	0.546535	0.100615	86.022652	63.676537	101.307426	2.798913	0.000000	-4.143198	0.000000	0.000000	0.000000	-0.375614	0.113694	-0.259538	0.000000	0.000000	4.000000	44.000000	0.000000
2533.880828	0.048967	0.546535	0.100615	86.022652	63.676537	101.307426	2.798913	0.000000	-4.143198	0.000000	0.000000	0.000000	-0.375614	0.113694	-0.259538	0.000000	0.000000	4.000000	44.000000	0.000000
2533.884161	0.047770	0.546955	0.099715	86.341248	60.464161	97.847473	2.798544	0.000000	-4.143447	0.000000	0.000000	0.000000	-0.359315	0.125944	-0.270054	0.000000	0.000000	4.000000	44.000000	0.000000
2533.887495	0.047770	0.546955	0.099715	86.341248	60.464161	97.847473	2.798544	0.000000	-4.143447	0.000000	0.000000	0.000000	-0.359315	0.125944	-0.270054	0.000000	0.000000	4.000000	44.000000	0.000000
2533.890828	0.047770	0.546955	0.099715	86.341248	60.464161	97.847473	2.798544	0.000000	-4.143447	0.000000	0.000000	0.000000	-0.359315	0.125944	-0.270054	0.000000	0.000000	4.000000	44.000000	0.000000
2533.894161	0.047770	0.546955	0.099715	86.673332	56.345413	93.451485	2.796787	0.000000	-4.144633	0.000000	0.000000	0.000000	-0.359315	0.125944	-0.270054	0.000000	0.000000	4.000000	44.000000	0.000000
2533.897495	0.046513	0.547384	0.098694	86.673332	56.345413	93.451485	2.796787	0.000000	-4.144633	0.000000	0.000000	0.000000	-0.377077	0.128839	-0.306095	0.000000	0.000000	4.000000	44.000000	0.000000
2533.900828	0.046513	0.547384	0.098694	86.673332	56.345413	93.451485	2.796787	0.000000	-4.144633	0.000000	0.000000	0.000000	-0.377077	0.128839	-0.306095	0.000000	0.000000	4.000000	44.000000	0.000000
2533.904161	0.046513	0.547384	0.098694	86.936378	52.803905	89.685318	2.793438	0.000000	-4.146891	0.000000	0.000000	0.000000	-0.377077	0.128839	-0.306095	0.000000	0.000000	4.000000	44.000000	0.000000
2533.907495	0.045508	0.547769	0.097776	86.936378	52.803905	89.685318	2.793438	0.000000	-4.146891	0.000000	0.000000	0.000000	-0.301559	0.115506	-0.275419	0.000000	0.000000	4.000000	44.000000	0.000000
2533.910828	0.045508	0.547769	0.097776	86.936378	52.803905	89.685318	2.793438	0.000000	-4.146891	0.000000	0.000000	0.000000	-0.301559	0.115506	-0.275419	0.000000	0.000000	4.000000	44.000000	0.000000
2533.914161	0.045508	0.547769	0.097776	87.134743	50.016796	86.743919	2.788709	0.000000	-4.150073	0.000000	0.000000	0.000000	-0.301559	0.115506	-0.275419	0.000000	0.000000	4.000000	44.000000	0.000000
2533.917495	0.044664	0.548122	0.096847	87.134743	50.016796	86.743919	2.788709	0.000000	-4.150073	0.000000	0.000000	0.000000	-0.253173	0.105809	-0.278624	0.000000	0.000000	4.000000	44.000000	0.000000
2533.920828	0.044664	0.548122	0.096847	87.134743	50.016796	86.743919	2.788709	0.000000	-4.150073	0.000000	0.000000	0.000000	-0.253173	0.105809	-0.278624	0.000000	0.000000	4.000000	44.000000	0.000000
2533.924161	0.044664	0.548122	0.096847	87.271645	48.066643	84.708107	2.781549	0.000000	-4.154875	0.000000	0.000000	0.000000	-0.253173	0.105809	-0.278624	0.000000	0.000000	4.000000	44.000000	0.000000
2533.927495	0.043926	0.548424	0.095896	87.271645	48.066643	84.708107	2.781549	0.000000	-4.154875	0.000000	0.000000	0.000000	-0.221182	0.090660	-0.285414	0.000000	0.000000	4.000000	44.000000	0.000000
2533.930828	0.043926	0.548424	0.095896	87.271645	48.066643	84.708107	2.781549	0.000000	-4.154875	0.000000	0.000000	0.000000	-0.221182	0.090660	-0.285414	0.000000	0.000000	4.000000	44.000000	0.000000
2533.934161	0.043326	0.548670	0.094981	87.359505	46.973927	83.577362	2.772403	0.000000	-4.160983	0.000000	0.000000	0.000000	-0.180050	0.073885	-0.274477	0.000000	0.000000	4.000000	44.000000	0.000000
2533.937495	0.043326	0.548670	0.094981	87.359505	46.973927	83.577362	2.772403	0.000000	-4.160983	0.000000	0.000000	0.000000	-0.180050	0.073885	-0.274477	0.000000	0.000000	4.000000	44.000000	0.000000
2533.940828	0.043326	0.548670	0.094981	87.359505	46.973927	83.577362	2.772403	0.000000	-4.160983	0.000000	0.000000	0.000000	-0.180050	0.073885	-0.274477	0.000000	0.000000	4.000000	44.000000	0.000000
2533.944161	0.043326	0.548670	0.094981	87.427475	46.665501	83.268394	2.762022	0.000000	-4.167881	0.000000	0.000000	0.000000	-0.180050	0.073885	-0.274477	0.000000	0.000000	4.000000	44.000000	0.000000
2533.947495	0.042761	0.548967	0.093813	87.427475	46.665501	83.268394	2.762022	0.000000	-4.167881	0.000000	0.000000	0.000000	-0.169609	0.089006	-0.350555	0.000000	0.000000	4.000000	44.000000	0.000000
2533.950828	0.042761	0.548967	0.093813	87.427475	46.665501	83.268394	2.762022	0.000000	-4.167881	0.000000	0.000000	0.000000	-0.169609	0.089006	-0.350555	0.000000	0.000000	4.000000	44.000000	0.000000
2533.954161	0.042395	0.549155	0.092826	87.456169	47.176952	83.808716	2.745856	0.000000	-4.178550	0.000000	0.000000	0.000000	-0.109658	0.056426	-0.296138	0.000000	0.000000	4.000000	44.000000	0.000000
2533.957495	0.042395	0.549155	0.092826	87.456169	47.176952	83.808716	2.745856	0.000000	-4.178550	0.000000	0.000000	0.000000	-0.109658	0.056426	-0.296138	0.000000	0.000000	4.000000	44.000000	0.000000
2533.960828	0.042395	0.549155	0.092826	87.456169	47.176952	83.808716	2.745856	0.000000	-4.178550	0.000000	0.000000	0.000000	-0.109658	0.056426	-0.296138	0.000000	0.000000	4.000000	44.000000	0.000000
2533.964161	0.042153	0.549340	0.091727	87.490166	47.923664	84.576897	2.730492	0.000000	-4.188605	0.000000	0.000000	0.000000	-0.072574	0.055601	-0.329441	0.000000	0.000000	4.000000	44.000000	0.000000
2533.967495	0.042153	0.549340	0.091727	87.490166	47.923664	84.576897	2.730492	0.000000	-4.188605	0.000000	0.000000	0.000000	-0.072574	0.055601	-0.329441	0.000000	0.000000	4.000000	44.000000	0.000000
2533.970828	0.042153	0.549340	0.091727	87.490166	47.923664	84.576897	2.730492	0.000000	-4.188605	0.000000	0.000000	0.000000	-0.072574	0.055601	-0.329441	0.000000	0.000000	4.000000	44.000000	0.000000
2533.974161	0.042153	0.549340	0.091727	87.522270	48.683323	85.339020	2.710957	0.000000	-4.201275	0.000000	0.000000	0.000000	-0.072574	0.055601	-0.329441	0.000000	0.000000	4.000000	44.000000	0.000000
2533.977495	0.042060	0.549523	0.090516	87.522270	48.683323	85.339020	2.710957	0.000000	-4.201275	0.000000	0.000000	0.000000	-0.027906	0.054720	-0.363383	0.000000	0.000000	4.000000	44.000000	0.000000
2533.980828	0.042060	0.549523	0.090516	87.522270	48.683323	85.339020	2.710957	0.000000	-4.201275	0.000000	0.000000	0.000000	-0.027906	0.054720	-0.363383	0.000000	0.000000	4.000000	44.000000	0.000000
2533.984161	0.042060	0.549523	0.090516	87.544891	49.206978	85.847160	2.686785	0.000000	-4.216774	0.000000	0.000000	0.000000	-0.027906	0.054720	-0.363383	0.000000	0.000000	4.000000	44.000000	0.000000
2533.987495	0.042060	0.549523	0.090516	87.544891	49.206978	85.847160	2.686785	0.000000	-4.216774	0.000000	0.000000	0.000000	-0.027906	0.054720	-0.363383	0.000000	0.000000	4.000000	44.000000	0.000000
2533.990828	0.042168	0.549653	0.089539	87.544891	49.206978	85.847160	2.686785	0.000000	-4.216774	0.000000	0.000000	0.000000	0.032303	0.039078	-0.293284	0.000000	0.000000	4.000000	44.000000	0.000000
2533.994161	0.042168	0.549653	0.089539	87.569572	49.868271	86.470215	2.686785	0.000000	-4.216774	0.000000	0.000000	0.000000	0.032303	0.039078	-0.293284	0.000000	0.000000	4.000000	44.000000	0.000000
2533.997495	0.042469	0.549815	0.088378	87.569572	49.868271	86.470215	2.686785	0.000000	-4.216774	0.000000	0.000000	0.000000	0.090384	0.048731	-0.348235	0.000000	0.000000	4.000000	44.000000	0.000000
2534.000828	0.042469	0.549815	0.088378	87.569572	49.868271	86.470215	2.686785	0.000000	-4.216774	0.000000	0.000000	0.000000	0.090384	0.048731	-0.348235	0.000000	0.000000	4.000000	44.000000	0.000000
2534.004161	0.042866	0.549957	0.087454	87.593689	50.549976	87.108025	2.635704	0.000000	-4.248890	0.000000	0.000000	0.000000	0.118897	0.042320	-0.277134	0.000000	0.000000	4.000000	44.000000	0.000000
2534.007495	0.042866	0.549957	0.087454	87.593689	50.549976	87.108025	2.635704	0.000000	-4.248890	0.000000	0.000000	0.000000	0.118897	0.042320	-0.277134	0.000000	0.000000	4.000000	44.000000	0.000000
2534.010828	0.042866	0.549957	0.087454	87.593689	50.549976	87.108025	2.635704	0.000000	-4.248890	0.000000	0.000000	0.000000	0.118897	0.042320	-0.277134	0.000000	0.000000	4.000000	44.000000	0.000000
2534.014161	0.042866	0.549957	0.087454	87.624634	51.465118	87.951996	2.610446	0.000000	-4.264454	0.000000	0.000000	0.000000	0.118897	0.042320	-0.277134	0.000000	0.000000	4.000000	44.000000	0.000000
2534.017495	0.043500	0.550134	0.086281	87.624634	51.465118	87.951996	2.610446	0.000000	-4.264454	0.000000	0.000000	0.000000	0.190378	0.053333	-0.351910	0.000000	0.000000	4.000000	44.000000	0.000000
2534.020828	0.043500	0.550134	0.086281	87.624634	51.465118	87.951996	2.610446	0.000000	-4.264454	0.000000	0.000000	0.000000	0.190378	0.053333	-0.351910	0.000000	0.000000	4.000000	44.000000	0.000000
2534.024161	0.043500	0.550134	0.086281	87.646484	52.301815	88.704361	2.576446	0.000000	-4.285082	0.000000	0.000000	0.000000	0.190378	0.053333	-0.351910	0.000000	0.000000	4.000000	44.000000	0.000000
2534.027495	0.044294	0.550342	0.085189	87.646484	52.301815	88.704361	2.576446	0.000000	-4.285082	0.000000	0.000000	0.000000	0.238109	0.062322	-0.327678	0.000000	0.000000	4.000000	44.000000	0.000000
2534.030828	0.044294	0.550342	0.085189	87.646484	52.301815	88.704361	2.576446	0.000000	-4.285082	0.000000	0.000000	0.000000	0.238109	0.062322	-0.327678	0.000000	0.000000	4.000000	44.000000	0.000000
2534.034161	0.045115	0.550514	0.084158	87.667709	53.154846	89.470276	2.541965	0.000000	-4.305625	0.000000	0.000000	0.000000	0.246427	0.051568	-0.309058	0.000000	0.000000	4.000000	44.000000	0.000000
2534.037495	0.045115	0.550514	0.084158	87.667709	53.154846	89.470276	2.541965	0.000000	-4.305625	0.000000	0.000000	0.000000	0.246427	0.051568	-0.309058	0.000000	0.000000	4.000000	44.000000	0.000000
2534.040828	0.045115	0.550514	0.084158	87.667709	53.154846	89.470276	2.541965	0.000000	-4.305625	0.000000	0.000000	0.000000	0.246427	0.051568	-0.309058	0.000000	0.000000	4.000000	44.000000	0.000000
2534.044161	0.045115	0.550514	0.084158	87.694542	54.046799	90.226875	2.508401	0.000000	-4.325266	0.000000	0.000000	0.000000	0.246427	0.051568	-0.309058	0.000000	0.000000	4.000000	44.000000	0.000000
2534.047495	0.046296	0.550762	0.082838	87.694542	54.046799	90.226875	2.508401	0.000000	-4.325266	0.000000	0.000000	0.000000	0.354261	0.074522	-0.396170	0.000000	0.000000	4.000000	44.000000	0.000000
2534.050828	0.046296	0.550762	0.082838	87.694542	54.046799	90.226875	2.508401	0.000000	-4.325266	0.000000	0.000000	0.000000	0.354261	0.074522	-0.396170	0.000000	0.000000	4.000000	44.000000	0.000000
2534.054161	0.046296	0.550762	0.082838	87.722992	55.024788	91.061378	2.463636	0.000000	-4.350919	0.000000	0.000000	0.000000	0.354261	0.074522	-0.396170	0.000000	0.000000	4.000000	44.000000	0.000000
2534.057495	0.047554	0.550975	0.081573	87.722992	55.024788	91.061378	2.463636	0.000000	-4.350919	0.000000	0.000000	0.000000	0.377196	0.063640	-0.379439	0.000000	0.000000	4.000000	44.000000	0.000000
2534.060828	0.047554	0.550975	0.081573	87.722992	55.024788	91.061378	2.463636	0.000000	-4.350919	0.000000	0.000000	0.000000	0.377196	0.063640	-0.379439	0.000000	0.000000	4.000000	44.000000	0.000000
2534.064161	0.048789	0.551158	0.080412	87.744759	55.816372	91.715004	2.419119	0.000000	-4.375827	0.000000	0.000000	0.000000	0.370566	0.054968	-0.348253	0.000000	0.000000	4.000000	44.000000	0.000000
2534.067495	0.048789	0.551158	0.080412	87.744759	55.816372	91.715004	2.419119	0.000000	-4.375827	0.000000	0.000000	0.000000	0.370566	0.054968	-0.348253	0.000000	0.000000	4.000000	44.000000	0.000000
2534.070828	0.048789	0.551158	0.080412	87.744759	55.816372	91.715004	2.419119	0.000000	-4.375827	0.000000	0.000000	0.000000	0.370566	0.054968	-0.348253	0.000000	0.000000	4.000000	44.000000	0.000000
2534.074161	0.048789	0.551158	0.080412	87.767082	56.601856	92.320526	2.377261	0.000000	-4.398707	0.000000	0.000000	0.000000	0.370566	0.054968	-0.348253	0.000000	0.000000	4.000000	44.000000	0.000000
2534.077495	0.050354	0.551375	0.078985	87.767082	56.601856	92.320526	2.377261	0.000000	-4.398707	0.000000	0.000000	0.000000	0.469410	0.065205	-0.428039	0.000000	0.000000	4.000000	44.000000	0.000000
2534.080828	0.050354	0.551375	0.078985	87.767082	56.601856	92.320526	2.377261	0.000000	-4.398707	0.000000	0.000000	0.000000	0.469410	0.065205	-0.428039	0.000000	0.000000	4.000000	44.000000	0.000000
2534.084161	0.051678	0.551555	0.077806	87.768227	56.746155	92.321632	2.325320	0.000000	-4.426386	0.000000	0.000000	0.000000	0.397308	0.053934	-0.353774	0.000000	0.000000	4.000000	44.000000	0.000000
2534.087495	0.051678	0.551555	0.077806	87.768227	56.746155	92.321632	2.325320	0.000000	-4.426386	0.000000	0.000000	0.000000	0.397308	0.053934	-0.353774	0.000000	0.000000	4.000000	44.000000	0.000000
2534.090828	0.051678	0.551555	0.077806	87.768227	56.746155	92.321632	2.325320	0.000000	-4.426386	0.000000	0.000000	0.000000	0.397308	0.053934	-0.353774	0.000000	0.000000	4.000000	44.000000	0.000000
2534.094161	0.053189	0.551837	0.076503	87.749535	56.253040	91.680008	2.282109	0.000000	-4.448818	0.000000	0.000000	0.000000	0.453356	0.084507	-0.390857	0.000000	0.000000	4.000000	44.000000	0.000000
2534.097495	0.053189	0.551837	0.076503	87.749535	56.253040	91.680008	2.282109	0.000000	-4.448818	0.000000	0.000000	0.000000	0.453356	0.084507	-0.390857	0.000000	0.000000	4.000000	44.000000	0.000000
2534.100828	0.053189	0.551837	0.076503	87.749535	56.253040	91.680008	2.282109	0.000000	-4.448818	0.000000	0.000000	0.000000	0.453356	0.084507	-0.390857	0.000000	0.000000	4.000000	44.000000	0.000000
2534.104161	0.054743	0.552145	0.075185	87.715179	55.292049	90.549316	2.233937	0.000000	-4.473201	0.000000	0.000000	0.000000	0.466088	0.092614	-0.395609	0.000000	0.000000	4.000000	44.000000	0.000000
2534.107495	0.054743	0.552145	0.075185	87.715179	55.292049	90.549316	2.233937	0.000000	-4.473201	0.000000	0.000000	0.000000	0.466088	0.092614	-0.395609	0.000000	0.000000	4.000000	44.000000	0.000000
2534.110828	0.054743	0.552145	0.075185	87.715179	55.292049	90.549316	2.233937	0.000000	-4.473201	0.000000	0.000000	0.000000	0.466088	0.092614	-0.395609	0.000000	0.000000	4.000000	44.000000	0.000000
2534.114161	0.056365	0.552499	0.073864	87.674759	54.351212	89.444450	2.185082	0.000000	-4.497268	0.000000	0.000000	0.000000	0.486796	0.106135	-0.396161	0.000000	0.000000	4.000000	44.000000	0.000000
2534.117495	0.056365	0.552499	0.073864	87.674759	54.351212	89.444450	2.185082	0.000000	-4.497268	0.000000	0.000000	0.000000	0.486796	0.106135	-0.396161	0.000000	0.000000	4.000000	44.000000	0.000000
2534.120828	0.056365	0.552499	0.073864	87.674759	54.351212	89.444450	2.185082	0.000000	-4.497268	0.000000	0.000000	0.000000	0.486796	0.106135	-0.396161	0.000000	0.000000	4.000000	44.000000	0.000000
2534.124161	0.058025	0.552872	0.072487	87.648811	53.948799	88.889732	2.135620	0.000000	-4.520966	0.000000	0.000000	0.000000	0.497957	0.112014	-0.413044	0.000000	0.000000	4.000000	44.000000	0.000000
2534.127495	0.058025	0.552872	0.072487	87.648811	53.948799	88.889732	2.135620	0.000000	-4.520966	0.000000	0.000000	0.000000	0.497957	0.112014	-0.413044	0.000000	0.000000	4.000000	44.000000	0.000000
2534.130828	0.058025	0.552872	0.072487	87.648811	53.948799	88.889732	2.135620	0.000000	-4.520966	0.000000	0.000000	0.000000	0.497957	0.112014	-0.413044	0.000000	0.000000	4.000000	44.000000	0.000000
2534.134161	0.059728	0.553261	0.071115	87.648651	54.184757	89.118156	2.084677	0.000000	-4.544681	0.000000	0.000000	0.000000	0.510945	0.116643	-0.411575	0.000000	0.000000	4.000000	44.000000	0.000000
2534.137495	0.059728	0.553261	0.071115	87.648651	54.184757	89.118156	2.084677	0.000000	-4.544681	0.000000	0.000000	0.000000	0.510945	0.116643	-0.411575	0.000000	0.000000	4.000000	44.000000	0.000000
2534.140828	0.059728	0.553261	0.071115	87.648651	54.184757	89.118156	2.084677	0.000000	-4.544681	0.000000	0.000000	0.000000	0.510945	0.116643	-0.411575	0.000000	0.000000	4.000000	44.000000	0.000000
2534.144161	0.061416	0.553622	0.069680	87.667618	54.895401	90.229050	2.033677	0.000000	-4.567730	0.000000	0.000000	0.000000	0.506278	0.108237	-0.430569	0.000000	0.000000	4.000000	44.000000	0.000000
2534.147495	0.061416	0.553622	0.069680	87.667618	54.895401	90.229050	2.033677	0.000000	-4.567730	0.000000	0.000000	0.000000	0.506278	0.108237	-0.430569	0.000000	0.000000	4.000000	44.000000	0.000000
2534.150828	0.061416	0.553622	0.069680	87.667618	54.895401	90.229050	2.033677	0.000000	-4.567730	0.000000	0.000000	0.000000	0.506278	0.108237	-0.430569	0.000000	0.000000	4.000000	44.000000	0.000000
2534.154161	0.063089	0.553973	0.068199	87.688354	55.672707	91.869324	1.981648	0.000000	-4.590541	0.000000	0.000000	0.000000	0.502035	0.105250	-0.444439	0.000000	0.000000	4.000000	44.000000	0.000000
2534.157495	0.063089	0.553973	0.068199	87.688354	55.672707	91.869324	1.981648	0.000000	-4.590541	0.000000	0.000000	0.000000	0.502035	0.105250	-0.444439	0.000000	0.000000	4.000000	44.000000	0.000000
2534.160828	0.063089	0.553973	0.068199	87.688354	55.672707	91.869324	1.981648	0.000000	-4.590541	0.000000	0.000000	0.000000	0.502035	0.105250	-0.444439	0.000000	0.000000	4.000000	44.000000	0.000000
2534.164161	0.064674	0.554313	0.066680	87.712181	56.485893	93.392509	1.928974	0.000000	-4.612923	0.000000	0.000000	0.000000	0.475278	0.102173	-0.455545	0.000000	0.000000	4.000000	44.000000	0.000000
2534.167495	0.064674	0.554313	0.066680	87.712181	56.485893	93.392509	1.928974	0.000000	-4.612923	0.000000	0.000000	0.000000	0.475278	0.102173	-0.455545	0.000000	0.000000	4.000000	44.000000	0.000000
2534.170828	0.064674	0.554313	0.066680	87.712181	56.485893	93.392509	1.928974	0.000000	-4.612923	0.000000	0.000000	0.000000	0.475278	0.102173	-0.455545	0.000000	0.000000	4.000000	44.000000	0.000000
2534.174161	0.066169	0.554644	0.065125	87.736359	57.393036	94.554070	1.876606	0.000000	-4.634474	0.000000	0.000000	0.000000	0.448581	0.099095	-0.466455	0.000000	0.000000	4.000000	44.000000	0.000000
2534.177495	0.066169	0.554644	0.065125	87.736359	57.393036	94.554070	1.876606	0.000000	-4.634474	0.000000	0.000000	0.000000	0.448581	0.099095	-0.466455	0.000000	0.000000	4.000000	44.000000	0.000000
2534.180828	0.066169	0.554644	0.065125	87.736359	57.393036	94.554070	1.876606	0.000000	-4.634474	0.000000	0.000000	0.000000	0.448581	0.099095	-0.466455	0.000000	0.000000	4.000000	44.000000	0.000000
2534.184161	0.067557	0.555046	0.063584	87.753014	58.141644	95.213158	1.824492	0.000000	-4.655237	0.000000	0.000000	0.000000	0.416333	0.120791	-0.462402	0.000000	0.000000	4.000000	44.000000	0.000000
2534.187495	0.067557	0.555046	0.063584	87.753014	58.141644	95.213158	1.824492	0.000000	-4.655237	0.000000	0.000000	0.000000	0.416333	0.120791	-0.462402	0.000000	0.000000	4.000000	44.000000	0.000000
2534.190828	0.067557	0.555046	0.063584	87.753014	58.141644	95.213158	1.824492	0.000000	-4.655237	0.000000	0.000000	0.000000	0.416333	0.120791	-0.462402	0.000000	0.000000	4.000000	44.000000	0.000000
2534.194161	0.068809	0.555456	0.062031	87.765511	58.960712	95.945190	1.773955	0.000000	-4.674728	0.000000	0.000000	0.000000	0.375817	0.122939	-0.465823	0.000000	0.000000	4.000000	44.000000	0.000000
2534.197495	0.068809	0.555456	0.062031	87.765511	58.960712	95.945190	1.773955	0.000000	-4.674728	0.000000	0.000000	0.000000	0.375817	0.122939	-0.465823	0.000000	0.000000	4.000000	44.000000	0.000000
2534.200828	0.068809	0.555456	0.062031	87.765511	58.960712	95.945190	1.773955	0.000000	-4.674728	0.000000	0.000000	0.000000	0.375817	0.122939	-0.465823	0.000000	0.000000	4.000000	44.000000	0.000000
2534.204161	0.069959	0.555956	0.060511	87.746841	60.056835	97.152710	1.724568	0.000000	-4.693172	0.000000	0.000000	0.000000	0.344799	0.149840	-0.456176	0.000000	0.000000	4.000000	44.000000	0.000000
2534.207495	0.069959	0.555956	0.060511	87.746841	60.056835	97.152710	1.724568	0.000000	-4.693172	0.000000	0.000000	0.000000	0.344799	0.149840	-0.456176	0.000000	0.000000	4.000000	44.000000	0.000000
2534.210828	0.069959	0.555956	0.060511	87.746841	60.056835	97.152710	1.724568	0.000000	-4.693172	0.000000	0.000000	0.000000	0.344799	0.149840	-0.456176	0.000000	0.000000	4.000000	44.000000	0.000000
2534.214161	0.071078	0.556469	0.059006	87.677795	61.791473	99.035255	1.677039	0.000000	-4.710365	0.000000	0.000000	0.000000	0.335878	0.154095	-0.451315	0.000000	0.000000	4.000000	44.000000	0.000000
2534.217495	0.071078	0.556469	0.059006	87.677795	61.791473	99.035255	1.677039	0.000000	-4.710365	0.000000	0.000000	0.000000	0.335878	0.154095	-0.451315	0.000000	0.000000	4.000000	44.000000	0.000000
2534.220828	0.071078	0.556469	0.059006	87.677795	61.791473	99.035255	1.677039	0.000000	-4.710365	0.000000	0.000000	0.000000	0.335878	0.154095	-0.451315	0.000000	0.000000	4.000000	44.000000	0.000000
2534.224161	0.072169	0.556997	0.057518	87.561211	64.029388	101.435837	1.630293	0.000000	-4.726748	0.000000	0.000000	0.000000	0.327057	0.158325	-0.446393	0.000000	0.000000	4.000000	44.000000	0.000000
2534.227495	0.072169	0.556997	0.057518	87.561211	64.029388	101.435837	1.630293	0.000000	-4.726748	0.000000	0.000000	0.000000	0.327057	0.158325	-0.446393	0.000000	0.000000	4.000000	44.000000	0.000000
2534.230828	0.072169	0.556997	0.057518	87.561211	64.029388	101.435837	1.630293	0.000000	-4.726748	0.000000	0.000000	0.000000	0.327057	0.158325	-0.446393	0.000000	0.000000	4.000000	44.000000	0.000000
2534.234161	0.073175	0.557531	0.056014	87.405876	66.434242	104.039696	1.584332	0.000000	-4.742351	0.000000	0.000000	0.000000	0.302013	0.160275	-0.451223	0.000000	0.000000	4.000000	44.000000	0.000000
2534.237495	0.073175	0.557531	0.056014	87.405876	66.434242	104.039696	1.584332	0.000000	-4.742351	0.000000	0.000000	0.000000	0.302013	0.160275	-0.451223	0.000000	0.000000	4.000000	44.000000	0.000000
2534.240828	0.073175	0.557531	0.056014	87.405876	66.434242	104.039696	1.584332	0.000000	-4.742351	0.000000	0.000000	0.000000	0.302013	0.160275	-0.451223	0.000000	0.000000	4.000000	44.000000	0.000000
2534.244161	0.074075	0.558043	0.054503	87.233459	68.838623	106.674690	1.538777	0.000000	-4.757328	0.000000	0.000000	0.000000	0.270063	0.153630	-0.453244	0.000000	0.000000	4.000000	44.000000	0.000000
2534.247495	0.074075	0.558043	0.054503	87.233459	68.838623	106.674690	1.538777	0.000000	-4.757328	0.000000	0.000000	0.000000	0.270063	0.153630	-0.453244	0.000000	0.000000	4.000000	44.000000	0.000000
2534.250828	0.074075	0.558043	0.054503	87.233459	68.838623	106.674690	1.538777	0.000000	-4.757328	0.000000	0.000000	0.000000	0.270063	0.153630	-0.453244	0.000000	0.000000	4.000000	44.000000	0.000000
2534.254161	0.074864	0.558526	0.052947	87.061287	71.111557	109.149513	1.493993	0.000000	-4.771581	0.000000	0.000000	0.000000	0.236584	0.144664	-0.467007	0.000000	0.000000	4.000000	44.000000	0.000000
2534.257495	0.074864	0.558526	0.052947	87.061287	71.111557	109.149513	1.493993	0.000000	-4.771581	0.000000	0.000000	0.000000	0.236584	0.144664	-0.467007	0.000000	0.000000	4.000000	44.000000	0.000000
2534.260828	0.074864	0.558526	0.052947	87.061287	71.111557	109.149513	1.493993	0.000000	-4.771581	0.000000	0.000000	0.000000	0.236584	0.144664	-0.467007	0.000000	0.000000	4.000000	44.000000	0.000000
2534.264161	0.075516	0.558932	0.051337	86.892342	73.186768	111.363777	1.448975	0.000000	-4.785444	0.000000	0.000000	0.000000	0.195504	0.121787	-0.483058	0.000000	0.000000	4.000000	44.000000	0.000000
2534.267495	0.075516	0.558932	0.051337	86.892342	73.186768	111.363777	1.448975	0.000000	-4.785444	0.000000	0.000000	0.000000	0.195504	0.121787	-0.483058	0.000000	0.000000	4.000000	44.000000	0.000000
2534.270828	0.075516	0.558932	0.051337	86.892342	73.186768	111.363777	1.448975	0.000000	-4.785444	0.000000	0.000000	0.000000	0.195504	0.121787	-0.483058	0.000000	0.000000	4.000000	44.000000	0.000000
2534.274161	0.076035	0.559353	0.049696	86.717949	75.104126	113.402603	1.403640	0.000000	-4.798937	0.000000	0.000000	0.000000	0.155699	0.126560	-0.492021	0.000000	0.000000	4.000000	44.000000	0.000000
2534.277495	0.076035	0.559353	0.049696	86.717949	75.104126	113.402603	1.403640	0.000000	-4.798937	0.000000	0.000000	0.000000	0.155699	0.126560	-0.492021	0.000000	0.000000	4.000000	44.000000	0.000000
2534.280828	0.076035	0.559353	0.049696	86.717949	75.104126	113.402603	1.403640	0.000000	-4.798937	0.000000	0.000000	0.000000	0.155699	0.126560	-0.492021	0.000000	0.000000	4.000000	44.000000	0.000000
2534.284161	0.076467	0.559773	0.048002	86.532310	76.915848	115.345940	1.358457	0.000000	-4.811922	0.000000	0.000000	0.000000	0.129785	0.125770	-0.508227	0.000000	0.000000	4.000000	44.000000	0.000000
2534.287495	0.076467	0.559773	0.048002	86.532310	76.915848	115.345940	1.358457	0.000000	-4.811922	0.000000	0.000000	0.000000	0.129785	0.125770	-0.508227	0.000000	0.000000	4.000000	44.000000	0.000000
2534.290828	0.076467	0.559773	0.048002	86.532310	76.915848	115.345940	1.358457	0.000000	-4.811922	0.000000	0.000000	0.000000	0.129785	0.125770	-0.508227	0.000000	0.000000	4.000000	44.000000	0.000000
2534.294161	0.076798	0.560243	0.046309	86.331955	78.477409	117.062424	1.312404	0.000000	-4.824686	0.000000	0.000000	0.000000	0.099185	0.141075	-0.507917	0.000000	0.000000	4.000000	44.000000	0.000000
2534.297495	0.076798	0.560243	0.046309	86.331955	78.477409	117.062424	1.312404	0.000000	-4.824686	0.000000	0.000000	0.000000	0.099185	0.141075	-0.507917	0.000000	0.000000	4.000000	44.000000	0.000000
2534.300828	0.076798	0.560243	0.046309	86.331955	78.477409	117.062424	1.312404	0.000000	-4.824686	0.000000	0.000000	0.000000	0.099185	0.141075	-0.507917	0.000000	0.000000	4.000000	44.000000	0.000000
2534.304161	0.077035	0.560744	0.044663	86.126778	79.666809	118.416176	1.266927	0.000000	-4.836827	0.000000	0.000000	0.000000	0.070943	0.150321	-0.493949	0.000000	0.000000	4.000000	44.000000	0.000000
2534.307495	0.077035	0.560744	0.044663	86.126778	79.666809	118.416176	1.266927	0.000000	-4.836827	0.000000	0.000000	0.000000	0.070943	0.150321	-0.493949	0.000000	0.000000	4.000000	44.000000	0.000000
2534.310828	0.077035	0.560744	0.044663	86.126778	79.666809	118.416176	1.266927	0.000000	-4.836827	0.000000	0.000000	0.000000	0.070943	0.150321	-0.493949	0.000000	0.000000	4.000000	44.000000	0.000000
2534.314161	0.077148	0.561268	0.043027	85.932106	80.362183	119.269531	1.223094	0.000000	-4.848097	0.000000	0.000000	0.000000	0.034048	0.157096	-0.490797	0.000000	0.000000	4.000000	44.000000	0.000000
2534.317495	0.077148	0.561268	0.043027	85.932106	80.362183	119.269531	1.223094	0.000000	-4.848097	0.000000	0.000000	0.000000	0.034048	0.157096	-0.490797	0.000000	0.000000	4.000000	44.000000	0.000000
2534.320828	0.077148	0.561268	0.043027	85.932106	80.362183	119.269531	1.223094	0.000000	-4.848097	0.000000	0.000000	0.000000	0.034048	0.157096	-0.490797	0.000000	0.000000	4.000000	44.000000	0.000000
2534.324161	0.077177	0.561803	0.041483	85.763771	80.356079	119.398911	1.180121	0.000000	-4.858736	0.000000	0.000000	0.000000	0.008564	0.160555	-0.463085	0.000000	0.000000	4.000000	44.000000	0.000000
2534.327495	0.077177	0.561803	0.041483	85.763771	80.356079	119.398911	1.180121	0.000000	-4.858736	0.000000	0.000000	0.000000	0.008564	0.160555	-0.463085	0.000000	0.000000	4.000000	44.000000	0.000000
2534.330828	0.077177	0.561803	0.041483	85.763771	80.356079	119.398911	1.180121	0.000000	-4.858736	0.000000	0.000000	0.000000	0.008564	0.160555	-0.463085	0.000000	0.000000	4.000000	44.000000	0.000000
2534.334161	0.077083	0.562315	0.039939	85.646347	79.912010	119.045090	1.139849	0.000000	-4.868341	0.000000	0.000000	0.000000	-0.028206	0.153660	-0.463323	0.000000	0.000000	4.000000	44.000000	0.000000
2534.337495	0.077083	0.562315	0.039939	85.646347	79.912010	119.045090	1.139849	0.000000	-4.868341	0.000000	0.000000	0.000000	-0.028206	0.153660	-0.463323	0.000000	0.000000	4.000000	44.000000	0.000000
2534.340828	0.077083	0.562315	0.039939	85.646347	79.912010	119.045090	1.139849	0.000000	-4.868341	0.000000	0.000000	0.000000	-0.028206	0.153660	-0.463323	0.000000	0.000000	4.000000	44.000000	0.000000
2534.344161	0.076892	0.562750	0.038401	85.580261	79.409599	118.596291	1.100058	0.000000	-4.877486	0.000000	0.000000	0.000000	-0.057066	0.130358	-0.461256	0.000000	0.000000	4.000000	44.000000	0.000000
2534.347495	0.076892	0.562750	0.038401	85.580261	79.409599	118.596291	1.100058	0.000000	-4.877486	0.000000	0.000000	0.000000	-0.057066	0.130358	-0.461256	0.000000	0.000000	4.000000	44.000000	0.000000
2534.350828	0.076892	0.562750	0.038401	85.580261	79.409599	118.596291	1.100058	0.000000	-4.877486	0.000000	0.000000	0.000000	-0.057066	0.130358	-0.461256	0.000000	0.000000	4.000000	44.000000	0.000000
2534.354161	0.076609	0.563152	0.036882	85.567162	78.997429	118.199638	1.060736	0.000000	-4.886189	0.000000	0.000000	0.000000	-0.085118	0.120743	-0.455751	0.000000	0.000000	4.000000	44.000000	0.000000
2534.357495	0.076609	0.563152	0.036882	85.567162	78.997429	118.199638	1.060736	0.000000	-4.886189	0.000000	0.000000	0.000000	-0.085118	0.120743	-0.455751	0.000000	0.000000	4.000000	44.000000	0.000000
2534.360828	0.076609	0.563152	0.036882	85.567162	78.997429	118.199638	1.060736	0.000000	-4.886189	0.000000	0.000000	0.000000	-0.085118	0.120743	-0.455751	0.000000	0.000000	4.000000	44.000000	0.000000
2534.364161	0.076267	0.563478	0.035300	85.567734	78.960167	118.175003	1.022127	0.000000	-4.894411	0.000000	0.000000	0.000000	-0.102343	0.097896	-0.474768	0.000000	0.000000	4.000000	44.000000	0.000000
2534.367495	0.076267	0.563478	0.035300	85.567734	78.960167	118.175003	1.022127	0.000000	-4.894411	0.000000	0.000000	0.000000	-0.102343	0.097896	-0.474768	0.000000	0.000000	4.000000	44.000000	0.000000
2534.370828	0.076267	0.563478	0.035300	85.567734	78.960167	118.175003	1.022127	0.000000	-4.894411	0.000000	0.000000	0.000000	-0.102343	0.097896	-0.474768	0.000000	0.000000	4.000000	44.000000	0.000000
2534.374161	0.075851	0.563764	0.033691	85.578979	79.390419	118.630508	0.981813	0.000000	-4.902657	0.000000	0.000000	0.000000	-0.124822	0.085798	-0.482466	0.000000	0.000000	4.000000	44.000000	0.000000
2534.377495	0.075851	0.563764	0.033691	85.578979	79.390419	118.630508	0.981813	0.000000	-4.902657	0.000000	0.000000	0.000000	-0.124822	0.085798	-0.482466	0.000000	0.000000	4.000000	44.000000	0.000000
2534.380828	0.075851	0.563764	0.033691	85.578979	79.390419	118.630508	0.981813	0.000000	-4.902657	0.000000	0.000000	0.000000	-0.124822	0.085798	-0.482466	0.000000	0.000000	4.000000	44.000000	0.000000
2534.384161	0.075340	0.564055	0.032072	85.594467	79.938164	119.207146	0.940838	0.000000	-4.910685	0.000000	0.000000	0.000000	-0.153521	0.087235	-0.485732	0.000000	0.000000	4.000000	44.000000	0.000000
2534.387495	0.075340	0.564055	0.032072	85.594467	79.938164	119.207146	0.940838	0.000000	-4.910685	0.000000	0.000000	0.000000	-0.153521	0.087235	-0.485732	0.000000	0.000000	4.000000	44.000000	0.000000
2534.390828	0.075340	0.564055	0.032072	85.594467	79.938164	119.207146	0.940838	0.000000	-4.910685	0.000000	0.000000	0.000000	-0.153521	0.087235	-0.485732	0.000000	0.000000	4.000000	44.000000	0.000000
2534.394161	0.074737	0.564341	0.030465	85.606934	80.341530	119.650940	0.899649	0.000000	-4.918397	0.000000	0.000000	0.000000	-0.180883	0.085886	-0.482209	0.000000	0.000000	4.000000	44.000000	0.000000
2534.397495	0.074737	0.564341	0.030465	85.606934	80.341530	119.650940	0.899649	0.000000	-4.918397	0.000000	0.000000	0.000000	-0.180883	0.085886	-0.482209	0.000000	0.000000	4.000000	44.000000	0.000000
2534.400828	0.074737	0.564341	0.030465	85.606934	80.341530	119.650940	0.899649	0.000000	-4.918397	0.000000	0.000000	0.000000	-0.180883	0.085886	-0.482209	0.000000	0.000000	4.000000	44.000000	0.000000
2534.404161	0.074038	0.564588	0.028834	85.609657	80.234116	119.599014	0.858782	0.000000	-4.925697	0.000000	0.000000	0.000000	-0.209538	0.073812	-0.489127	0.000000	0.000000	4.000000	44.000000	0.000000
2534.407495	0.074038	0.564588	0.028834	85.609657	80.234116	119.599014	0.858782	0.000000	-4.925697	0.000000	0.000000	0.000000	-0.209538	0.073812	-0.489127	0.000000	0.000000	4.000000	44.000000	0.000000
2534.410828	0.074038	0.564588	0.028834	85.609657	80.234116	119.599014	0.858782	0.000000	-4.925697	0.000000	0.000000	0.000000	-0.209538	0.073812	-0.489127	0.000000	0.000000	4.000000	44.000000	0.000000
2534.414161	0.073296	0.564829	0.027208	85.599411	79.457779	118.885757	0.817254	0.000000	-4.932757	0.000000	0.000000	0.000000	-0.222532	0.072452	-0.487923	0.000000	0.000000	4.000000	44.000000	0.000000
2534.417495	0.073296	0.564829	0.027208	85.599411	79.457779	118.885757	0.817254	0.000000	-4.932757	0.000000	0.000000	0.000000	-0.222532	0.072452	-0.487923	0.000000	0.000000	4.000000	44.000000	0.000000
2534.420828	0.073296	0.564829	0.027208	85.599411	79.457779	118.885757	0.817254	0.000000	-4.932757	0.000000	0.000000	0.000000	-0.222532	0.072452	-0.487923	0.000000	0.000000	4.000000	44.000000	0.000000
2534.424161	0.072474	0.565022	0.025644	85.578674	78.220032	117.723557	0.775515	0.000000	-4.939491	0.000000	0.000000	0.000000	-0.246786	0.057821	-0.469099	0.000000	0.000000	4.000000	44.000000	0.000000
2534.427495	0.072474	0.565022	0.025644	85.578674	78.220032	117.723557	0.775515	0.000000	-4.939491	0.000000	0.000000	0.000000	-0.246786	0.057821	-0.469099	0.000000	0.000000	4.000000	44.000000	0.000000
2534.430828	0.072474	0.565022	0.025644	85.578674	78.220032	117.723557	0.775515	0.000000	-4.939491	0.000000	0.000000	0.000000	-0.246786	0.057821	-0.469099	0.000000	0.000000	4.000000	44.000000	0.000000
2534.434161	0.071559	0.565148	0.024062	85.554893	76.898254	116.486389	0.735345	0.000000	-4.945631	0.000000	0.000000	0.000000	-0.274429	0.037951	-0.474606	0.000000	0.000000	4.000000	44.000000	0.000000
2534.437495	0.071559	0.565148	0.024062	85.554893	76.898254	116.486389	0.735345	0.000000	-4.945631	0.000000	0.000000	0.000000	-0.274429	0.037951	-0.474606	0.000000	0.000000	4.000000	44.000000	0.000000
2534.440828	0.071559	0.565148	0.024062	85.554893	76.898254	116.486389	0.735345	0.000000	-4.945631	0.000000	0.000000	0.000000	-0.274429	0.037951	-0.474606	0.000000	0.000000	4.000000	44.000000	0.000000
2534.444161	0.070605	0.565218	0.022495	85.535332	75.816322	115.496750	0.694487	0.000000	-4.951534	0.000000	0.000000	0.000000	-0.286310	0.020954	-0.470161	0.000000	0.000000	4.000000	44.000000	0.000000
2534.447495	0.070605	0.565218	0.022495	85.535332	75.816322	115.496750	0.694487	0.000000	-4.951534	0.000000	0.000000	0.000000	-0.286310	0.020954	-0.470161	0.000000	0.000000	4.000000	44.000000	0.000000
2534.450828	0.070605	0.565218	0.022495	85.535332	75.816322	115.496750	0.694487	0.000000	-4.951534	0.000000	0.000000	0.000000	-0.286310	0.020954	-0.470161	0.000000	0.000000	4.000000	44.000000	0.000000
2534.454161	0.069584	0.565267	0.020917	85.528015	75.275139	115.054008	0.653620	0.000000	-4.957094	0.000000	0.000000	0.000000	-0.306152	0.014609	-0.473501	0.000000	0.000000	4.000000	44.000000	0.000000
2534.457495	0.069584	0.565267	0.020917	85.528015	75.275139	115.054008	0.653620	0.000000	-4.957094	0.000000	0.000000	0.000000	-0.306152	0.014609	-0.473501	0.000000	0.000000	4.000000	44.000000	0.000000
2534.460828	0.069584	0.565267	0.020917	85.528015	75.275139	115.054008	0.653620	0.000000	-4.957094	0.000000	0.000000	0.000000	-0.306152	0.014609	-0.473501	0.000000	0.000000	4.000000	44.000000	0.000000
2534.464161	0.068521	0.565294	0.019324	85.531296	75.074097	114.959267	0.612071	0.000000	-4.962396	0.000000	0.000000	0.000000	-0.318974	0.008276	-0.477966	0.000000	0.000000	4.000000	44.000000	0.000000
2534.467495	0.068521	0.565294	0.019324	85.531296	75.074097	114.959267	0.612071	0.000000	-4.962396	0.000000	0.000000	0.000000	-0.318974	0.008276	-0.477966	0.000000	0.000000	4.000000	44.000000	0.000000
2534.470828	0.068521	0.565294	0.019324	85.531296	75.074097	114.959267	0.612071	0.000000	-4.962396	0.000000	0.000000	0.000000	-0.318974	0.008276	-0.477966	0.000000	0.000000	4.000000	44.000000	0.000000
2534.474161	0.067376	0.565310	0.017762	85.543762	75.195045	115.191429	0.569597	0.000000	-4.967450	0.000000	0.000000	0.000000	-0.343427	0.004739	-0.468415	0.000000	0.000000	4.000000	44.000000	0.000000
2534.477495	0.067376	0.565310	0.017762	85.543762	75.195045	115.191429	0.569597	0.000000	-4.967450	0.000000	0.000000	0.000000	-0.343427	0.004739	-0.468415	0.000000	0.000000	4.000000	44.000000	0.000000
2534.480828	0.067376	0.565310	0.017762	85.543762	75.195045	115.191429	0.569597	0.000000	-4.967450	0.000000	0.000000	0.000000	-0.343427	0.004739	-0.468415	0.000000	0.000000	4.000000	44.000000	0.000000
2534.484161	0.066193	0.565297	0.016208	85.553886	75.287247	115.404732	0.527645	0.000000	-4.972082	0.000000	0.000000	0.000000	-0.354895	-0.004009	-0.466143	0.000000	0.000000	4.000000	44.000000	0.000000
2534.487495	0.066193	0.565297	0.016208	85.553886	75.287247	115.404732	0.527645	0.000000	-4.972082	0.000000	0.000000	0.000000	-0.354895	-0.004009	-0.466143	0.000000	0.000000	4.000000	44.000000	0.000000
2534.490828	0.066193	0.565297	0.016208	85.553886	75.287247	115.404732	0.527645	0.000000	-4.972082	0.000000	0.000000	0.000000	-0.354895	-0.004009	-0.466143	0.000000	0.000000	4.000000	44.000000	0.000000
2534.494161	0.064958	0.565282	0.014723	85.562706	75.334770	115.581436	0.485335	0.000000	-4.976389	0.000000	0.000000	0.000000	-0.370546	-0.004618	-0.445554	0.000000	0.000000	4.000000	44.000000	0.000000
2534.497495	0.064958	0.565282	0.014723	85.562706	75.334770	115.581436	0.485335	0.000000	-4.976389	0.000000	0.000000	0.000000	-0.370546	-0.004618	-0.445554	0.000000	0.000000	4.000000	44.000000	0.000000
2534.500828	0.064958	0.565282	0.014723	85.562706	75.334770	115.581436	0.485335	0.000000	-4.976389	0.000000	0.000000	0.000000	-0.370546	-0.004618	-0.445554	0.000000	0.000000	4.000000	44.000000	0.000000
2534.504161	0.063661	0.565220	0.013231	85.564651	75.291756	115.678520	0.444505	0.000000	-4.980202	0.000000	0.000000	0.000000	-0.389193	-0.018517	-0.447793	0.000000	0.000000	4.000000	44.000000	0.000000
2534.507495	0.063661	0.565220	0.013231	85.564651	75.291756	115.678520	0.444505	0.000000	-4.980202	0.000000	0.000000	0.000000	-0.389193	-0.018517	-0.447793	0.000000	0.000000	4.000000	44.000000	0.000000
2534.510828	0.063661	0.565220	0.013231	85.564651	75.291756	115.678520	0.444505	0.000000	-4.980202	0.000000	0.000000	0.000000	-0.389193	-0.018517	-0.447793	0.000000	0.000000	4.000000	44.000000	0.000000
2534.514161	0.062360	0.565149	0.011823	85.559258	75.085365	115.621536	0.402894	0.000000	-4.983741	0.000000	0.000000	0.000000	-0.390306	-0.021360	-0.422182	0.000000	0.000000	4.000000	44.000000	0.000000
2534.517495	0.062360	0.565149	0.011823	85.559258	75.085365	115.621536	0.402894	0.000000	-4.983741	0.000000	0.000000	0.000000	-0.390306	-0.021360	-0.422182	0.000000	0.000000	4.000000	44.000000	0.000000
2534.520828	0.062360	0.565149	0.011823	85.559258	75.085365	115.621536	0.402894	0.000000	-4.983741	0.000000	0.000000	0.000000	-0.390306	-0.021360	-0.422182	0.000000	0.000000	4.000000	44.000000	0.000000
2534.524161	0.061066	0.565049	0.010417	85.541916	74.982407	115.683311	0.363147	0.000000	-4.986795	0.000000	0.000000	0.000000	-0.388072	-0.029746	-0.421967	0.000000	0.000000	4.000000	44.000000	0.000000
2534.527495	0.061066	0.565049	0.010417	85.541916	74.982407	115.683311	0.363147	0.000000	-4.986795	0.000000	0.000000	0.000000	-0.388072	-0.029746	-0.421967	0.000000	0.000000	4.000000	44.000000	0.000000
2534.530828	0.061066	0.565049	0.010417	85.541916	74.982407	115.683311	0.363147	0.000000	-4.986795	0.000000	0.000000	0.000000	-0.388072	-0.029746	-0.421967	0.000000	0.000000	4.000000	44.000000	0.000000
2534.534161	0.059711	0.564905	0.009002	85.510223	75.023949	115.915924	0.322695	0.000000	-4.989576	0.000000	0.000000	0.000000	-0.406442	-0.043333	-0.424474	0.000000	0.000000	4.000000	44.000000	0.000000
2534.537495	0.059711	0.564905	0.009002	85.510223	75.023949	115.915924	0.322695	0.000000	-4.989576	0.000000	0.000000	0.000000	-0.406442	-0.043333	-0.424474	0.000000	0.000000	4.000000	44.000000	0.000000
2534.540828	0.059711	0.564905	0.009002	85.510223	75.023949	115.915924	0.322695	0.000000	-4.989576	0.000000	0.000000	0.000000	-0.406442	-0.043333	-0.424474	0.000000	0.000000	4.000000	44.000000	0.000000
2534.544161	0.058348	0.564743	0.007631	85.478874	75.192032	116.281120	0.281370	0.000000	-4.992077	0.000000	0.000000	0.000000	-0.409148	-0.048712	-0.411221	0.000000	0.000000	4.000000	44.000000	0.000000
2534.547495	0.058348	0.564743	0.007631	85.478874	75.192032	116.281120	0.281370	0.000000	-4.992077	0.000000	0.000000	0.000000	-0.409148	-0.048712	-0.411221	0.000000	0.000000	4.000000	44.000000	0.000000
2534.550828	0.058348	0.564743	0.007631	85.478874	75.192032	116.281120	0.281370	0.000000	-4.992077	0.000000	0.000000	0.000000	-0.409148	-0.048712	-0.411221	0.000000	0.000000	4.000000	44.000000	0.000000
2534.554161	0.056942	0.564544	0.006225	85.451454	75.691383	116.963646	0.240682	0.000000	-4.994204	0.000000	0.000000	0.000000	-0.421527	-0.059696	-0.421852	0.000000	0.000000	4.000000	44.000000	0.000000
2534.557495	0.056942	0.564544	0.006225	85.451454	75.691383	116.963646	0.240682	0.000000	-4.994204	0.000000	0.000000	0.000000	-0.421527	-0.059696	-0.421852	0.000000	0.000000	4.000000	44.000000	0.000000
2534.560828	0.056942	0.564544	0.006225	85.451454	75.691383	116.963646	0.240682	0.000000	-4.994204	0.000000	0.000000	0.000000	-0.421527	-0.059696	-0.421852	0.000000	0.000000	4.000000	44.000000	0.000000
2534.564161	0.055519	0.564308	0.004780	85.423111	76.505447	117.937027	0.198164	0.000000	-4.996071	0.000000	0.000000	0.000000	-0.427124	-0.070632	-0.433445	0.000000	0.000000	4.000000	44.000000	0.000000
2534.567495	0.055519	0.564308	0.004780	85.423111	76.505447	117.937027	0.198164	0.000000	-4.996071	0.000000	0.000000	0.000000	-0.427124	-0.070632	-0.433445	0.000000	0.000000	4.000000	44.000000	0.000000
2534.570828	0.055519	0.564308	0.004780	85.423111	76.505447	117.937027	0.198164	0.000000	-4.996071	0.000000	0.000000	0.000000	-0.427124	-0.070632	-0.433445	0.000000	0.000000	4.000000	44.000000	0.000000
2534.574161	0.054106	0.564038	0.003359	85.382637	77.082024	118.627655	0.153611	0.000000	-4.997640	0.000000	0.000000	0.000000	-0.423727	-0.080969	-0.426477	0.000000	0.000000	4.000000	44.000000	0.000000
2534.577495	0.054106	0.564038	0.003359	85.382637	77.082024	118.627655	0.153611	0.000000	-4.997640	0.000000	0.000000	0.000000	-0.423727	-0.080969	-0.426477	0.000000	0.000000	4.000000	44.000000	0.000000
2534.580828	0.054106	0.564038	0.003359	85.382637	77.082024	118.627655	0.153611	0.000000	-4.997640	0.000000	0.000000	0.000000	-0.423727	-0.080969	-0.426477	0.000000	0.000000	4.000000	44.000000	0.000000
2534.584161	0.052678	0.563725	0.001921	85.335487	76.963837	118.508728	0.108942	0.000000	-4.998813	0.000000	0.000000	0.000000	-0.428357	-0.094100	-0.431141	0.000000	0.000000	4.000000	44.000000	0.000000
2534.587495	0.052678	0.563725	0.001921	85.335487	76.963837	118.508728	0.108942	0.000000	-4.998813	0.000000	0.000000	0.000000	-0.428357	-0.094100	-0.431141	0.000000	0.000000	4.000000	44.000000	0.000000
2534.590828	0.052678	0.563725	0.001921	85.335487	76.963837	118.508728	0.108942	0.000000	-4.998813	0.000000	0.000000	0.000000	-0.428357	-0.094100	-0.431141	0.000000	0.000000	4.000000	44.000000	0.000000
2534.594161	0.051266	0.563412	0.000543	85.271675	76.063980	117.627159	0.062918	0.000000	-4.999604	0.000000	0.000000	0.000000	-0.423784	-0.093813	-0.413516	0.000000	0.000000	4.000000	44.000000	0.000000
2534.597495	0.051266	0.563412	0.000543	85.271675	76.063980	117.627159	0.062918	0.000000	-4.999604	0.000000	0.000000	0.000000	-0.423784	-0.093813	-0.413516	0.000000	0.000000	4.000000	44.000000	0.000000
2534.600828	0.051266	0.563412	0.000543	85.271675	76.063980	117.627159	0.062918	0.000000	-4.999604	0.000000	0.000000	0.000000	-0.423784	-0.093813	-0.413516	0.000000	0.000000	4.000000	44.000000	0.000000
2534.604161	0.049861	0.563074	-0.000836	85.179474	74.664452	116.422722	0.017949	0.000000	-4.999968	0.000000	0.000000	0.000000	-0.421299	-0.101521	-0.413602	0.000000	0.000000	4.000000	44.000000	0.000000
2534.607495	0.049861	0.563074	-0.000836	85.179474	74.664452	116.422722	0.017949	0.000000	-4.999968	0.000000	0.000000	0.000000	-0.421299	-0.101521	-0.413602	0.000000	0.000000	4.000000	44.000000	0.000000
2534.610828	0.049861	0.563074	-0.000836	85.179474	74.664452	116.422722	0.017949	0.000000	-4.999968	0.000000	0.000000	0.000000	-0.421299	-0.101521	-0.413602	0.000000	0.000000	4.000000	44.000000	0.000000
2534.614161	0.048495	0.562779	-0.002145	85.063347	73.099831	114.959557	-0.027881	0.000000	-4.999923	0.000000	0.000000	0.000000	-0.410054	-0.088393	-0.392904	0.000000	0.000000	4.000000	44.000000	0.000000
2534.617495	0.048495	0.562779	-0.002145	85.063347	73.099831	114.959557	-0.027881	0.000000	-4.999923	0.000000	0.000000	0.000000	-0.410054	-0.088393	-0.392904	0.000000	0.000000	4.000000	44.000000	0.000000
2534.620828	0.048495	0.562779	-0.002145	85.063347	73.099831	114.959557	-0.027881	0.000000	-4.999923	0.000000	0.000000	0.000000	-0.410054	-0.088393	-0.392904	0.000000	0.000000	4.000000	44.000000	0.000000
2534.624161	0.047131	0.562449	-0.003496	84.939491	71.939095	113.664207	-0.072229	0.000000	-4.999478	0.000000	0.000000	0.000000	-0.409027	-0.098938	-0.405344	0.000000	0.000000	4.000000	44.000000	0.000000
2534.627495	0.047131	0.562449	-0.003496	84.939491	71.939095	113.664207	-0.072229	0.000000	-4.999478	0.000000	0.000000	0.000000	-0.409027	-0.098938	-0.405344	0.000000	0.000000	4.000000	44.000000	0.000000
2534.630828	0.047131	0.562449	-0.003496	84.939491	71.939095	113.664207	-0.072229	0.000000	-4.999478	0.000000	0.000000	0.000000	-0.409027	-0.098938	-0.405344	0.000000	0.000000	4.000000	44.000000	0.000000
2534.634161	0.045804	0.562096	-0.004784	84.823730	71.157822	112.701118	-0.118789	0.000000	-4.998589	0.000000	0.000000	0.000000	-0.398220	-0.105926	-0.386402	0.000000	0.000000	4.000000	44.000000	0.000000
2534.637495	0.045804	0.562096	-0.004784	84.823730	71.157822	112.701118	-0.118789	0.000000	-4.998589	0.000000	0.000000	0.000000	-0.398220	-0.105926	-0.386402	0.000000	0.000000	4.000000	44.000000	0.000000
2534.640828	0.045804	0.562096	-0.004784	84.823730	71.157822	112.701118	-0.118789	0.000000	-4.998589	0.000000	0.000000	0.000000	-0.398220	-0.105926	-0.386402	0.000000	0.000000	4.000000	44.000000	0.000000
2534.644161	0.044505	0.561718	-0.006074	84.729050	70.906212	112.534622	-0.163985	0.000000	-4.997310	0.000000	0.000000	0.000000	-0.389560	-0.113394	-0.386959	0.000000	0.000000	4.000000	44.000000	0.000000
2534.647495	0.044505	0.561718	-0.006074	84.729050	70.906212	112.534622	-0.163985	0.000000	-4.997310	0.000000	0.000000	0.000000	-0.389560	-0.113394	-0.386959	0.000000	0.000000	4.000000	44.000000	0.000000
2534.650828	0.044505	0.561718	-0.006074	84.729050	70.906212	112.534622	-0.163985	0.000000	-4.997310	0.000000	0.000000	0.000000	-0.389560	-0.113394	-0.386959	0.000000	0.000000	4.000000	44.000000	0.000000
2534.654161	0.043232	0.561256	-0.007396	84.660645	71.290443	113.167053	-0.209992	0.000000	-4.995588	0.000000	0.000000	0.000000	-0.381842	-0.138546	-0.396601	0.000000	0.000000	4.000000	44.000000	0.000000
2534.657495	0.043232	0.561256	-0.007396	84.660645	71.290443	113.167053	-0.209992	0.000000	-4.995588	0.000000	0.000000	0.000000	-0.381842	-0.138546	-0.396601	0.000000	0.000000	4.000000	44.000000	0.000000
2534.660828	0.043232	0.561256	-0.007396	84.660645	71.290443	113.167053	-0.209992	0.000000	-4.995588	0.000000	0.000000	0.000000	-0.381842	-0.138546	-0.396601	0.000000	0.000000	4.000000	44.000000	0.000000
2534.664161	0.042031	0.560770	-0.008724	84.628632	72.099792	114.201782	-0.257851	0.000000	-4.993347	0.000000	0.000000	0.000000	-0.360496	-0.145808	-0.398326	0.000000	0.000000	4.000000	44.000000	0.000000
2534.667495	0.042031	0.560770	-0.008724	84.628632	72.099792	114.201782	-0.257851	0.000000	-4.993347	0.000000	0.000000	0.000000	-0.360496	-0.145808	-0.398326	0.000000	0.000000	4.000000	44.000000	0.000000
2534.670828	0.042031	0.560770	-0.008724	84.628632	72.099792	114.201782	-0.257851	0.000000	-4.993347	0.000000	0.000000	0.000000	-0.360496	-0.145808	-0.398326	0.000000	0.000000	4.000000	44.000000	0.000000
2534.674161	0.040877	0.560219	-0.010068	84.627426	73.231445	115.517662	-0.306543	0.000000	-4.990594	0.000000	0.000000	0.000000	-0.346039	-0.165475	-0.403089	0.000000	0.000000	4.000000	44.000000	0.000000
2534.677495	0.040877	0.560219	-0.010068	84.627426	73.231445	115.517662	-0.306543	0.000000	-4.990594	0.000000	0.000000	0.000000	-0.346039	-0.165475	-0.403089	0.000000	0.000000	4.000000	44.000000	0.000000
2534.680828	0.040877	0.560219	-0.010068	84.627426	73.231445	115.517662	-0.306543	0.000000	-4.990594	0.000000	0.000000	0.000000	-0.346039	-0.165475	-0.403089	0.000000	0.000000	4.000000	44.000000	0.000000
2534.684161	0.039773	0.559644	-0.011415	84.640648	74.386337	116.818611	-0.356414	0.000000	-4.987281	0.000000	0.000000	0.000000	-0.331345	-0.172505	-0.404053	0.000000	0.000000	4.000000	44.000000	0.000000
2534.687495	0.039773	0.559644	-0.011415	84.640648	74.386337	116.818611	-0.356414	0.000000	-4.987281	0.000000	0.000000	0.000000	-0.331345	-0.172505	-0.404053	0.000000	0.000000	4.000000	44.000000	0.000000
2534.690828	0.039773	0.559644	-0.011415	84.640648	74.386337	116.818611	-0.356414	0.000000	-4.987281	0.000000	0.000000	0.000000	-0.331345	-0.172505	-0.404053	0.000000	0.000000	4.000000	44.000000	0.000000
2534.694161	0.038719	0.559062	-0.012746	84.657051	75.126213	117.651756	-0.406971	0.000000	-4.983410	0.000000	0.000000	0.000000	-0.316300	-0.174392	-0.399474	0.000000	0.000000	4.000000	44.000000	0.000000
2534.697495	0.038719	0.559062	-0.012746	84.657051	75.126213	117.651756	-0.406971	0.000000	-4.983410	0.000000	0.000000	0.000000	-0.316300	-0.174392	-0.399474	0.000000	0.000000	4.000000	44.000000	0.000000
2534.700828	0.038719	0.559062	-0.012746	84.657051	75.126213	117.651756	-0.406971	0.000000	-4.983410	0.000000	0.000000	0.000000	-0.316300	-0.174392	-0.399474	0.000000	0.000000	4.000000	44.000000	0.000000
2534.704161	0.037712	0.558482	-0.014086	84.660721	75.274559	117.817291	-0.457498	0.000000	-4.979026	0.000000	0.000000	0.000000	-0.302012	-0.174019	-0.401920	0.000000	0.000000	4.000000	44.000000	0.000000
2534.707495	0.037712	0.558482	-0.014086	84.660721	75.274559	117.817291	-0.457498	0.000000	-4.979026	0.000000	0.000000	0.000000	-0.302012	-0.174019	-0.401920	0.000000	0.000000	4.000000	44.000000	0.000000
2534.710828	0.037712	0.558482	-0.014086	84.660721	75.274559	117.817291	-0.457498	0.000000	-4.979026	0.000000	0.000000	0.000000	-0.302012	-0.174019	-0.401920	0.000000	0.000000	4.000000	44.000000	0.000000
2534.714161	0.036775	0.557920	-0.015417	84.647232	75.122803	117.568962	-0.508772	0.000000	-4.974048	0.000000	0.000000	0.000000	-0.281084	-0.168582	-0.399303	0.000000	0.000000	4.000000	44.000000	0.000000
2534.717495	0.036775	0.557920	-0.015417	84.647232	75.122803	117.568962	-0.508772	0.000000	-4.974048	0.000000	0.000000	0.000000	-0.281084	-0.168582	-0.399303	0.000000	0.000000	4.000000	44.000000	0.000000
2534.720828	0.036775	0.557920	-0.015417	84.647232	75.122803	117.568962	-0.508772	0.000000	-4.974048	0.000000	0.000000	0.000000	-0.281084	-0.168582	-0.399303	0.000000	0.000000	4.000000	44.000000	0.000000
2534.724161	0.036775	0.557920	-0.015417	84.611694	74.774818	117.096283	-0.560040	0.000000	-4.968536	0.000000	0.000000	0.000000	-0.281084	-0.168582	-0.399303	0.000000	0.000000	4.000000	44.000000	0.000000
2534.727495	0.035867	0.557369	-0.016711	84.611694	74.774818	117.096283	-0.560040	0.000000	-4.968536	0.000000	0.000000	0.000000	-0.272314	-0.165359	-0.388353	0.000000	0.000000	4.000000	44.000000	0.000000
2534.730828	0.035867	0.557369	-0.016711	84.611694	74.774818	117.096283	-0.560040	0.000000	-4.968536	0.000000	0.000000	0.000000	-0.272314	-0.165359	-0.388353	0.000000	0.000000	4.000000	44.000000	0.000000
2534.734161	0.035025	0.556802	-0.018033	84.555328	74.193962	116.343300	-0.610391	0.000000	-4.962602	0.000000	0.000000	0.000000	-0.252601	-0.170078	-0.396497	0.000000	0.000000	4.000000	44.000000	0.000000
2534.737495	0.035025	0.556802	-0.018033	84.555328	74.193962	116.343300	-0.610391	0.000000	-4.962602	0.000000	0.000000	0.000000	-0.252601	-0.170078	-0.396497	0.000000	0.000000	4.000000	44.000000	0.000000
2534.740828	0.035025	0.556802	-0.018033	84.555328	74.193962	116.343300	-0.610391	0.000000	-4.962602	0.000000	0.000000	0.000000	-0.252601	-0.170078	-0.396497	0.000000	0.000000	4.000000	44.000000	0.000000
2534.744161	0.035025	0.556802	-0.018033	84.499466	73.527367	115.565453	-0.661890	0.000000	-4.955997	0.000000	0.000000	0.000000	-0.252601	-0.170078	-0.396497	0.000000	0.000000	4.000000	44.000000	0.000000
2534.747495	0.034229	0.556212	-0.019356	84.499466	73.527367	115.565453	-0.661890	0.000000	-4.955997	0.000000	0.000000	0.000000	-0.238703	-0.176925	-0.396927	0.000000	0.000000	4.000000	44.000000	0.000000
2534.750828	0.034229	0.556212	-0.019356	84.499466	73.527367	115.565453	-0.661890	0.000000	-4.955997	0.000000	0.000000	0.000000	-0.238703	-0.176925	-0.396927	0.000000	0.000000	4.000000	44.000000	0.000000
2534.754161	0.034229	0.556212	-0.019356	84.456909	72.898262	114.938904	-0.713629	0.000000	-4.948812	0.000000	0.000000	0.000000	-0.238703	-0.176925	-0.396927	0.000000	0.000000	4.000000	44.000000	0.000000
2534.757495	0.033500	0.555624	-0.020687	84.456909	72.898262	114.938904	-0.713629	0.000000	-4.948812	0.000000	0.000000	0.000000	-0.218831	-0.176520	-0.399398	0.000000	0.000000	4.000000	44.000000	0.000000
2534.760828	0.033500	0.555624	-0.020687	84.456909	72.898262	114.938904	-0.713629	0.000000	-4.948812	0.000000	0.000000	0.000000	-0.218831	-0.176520	-0.399398	0.000000	0.000000	4.000000	44.000000	0.000000
2534.764161	0.032838	0.555030	-0.022003	84.441277	72.477623	114.614784	-0.765674	0.000000	-4.941026	0.000000	0.000000	0.000000	-0.198588	-0.178248	-0.394613	0.000000	0.000000	4.000000	44.000000	0.000000
2534.767495	0.032838	0.555030	-0.022003	84.441277	72.477623	114.614784	-0.765674	0.000000	-4.941026	0.000000	0.000000	0.000000	-0.198588	-0.178248	-0.394613	0.000000	0.000000	4.000000	44.000000	0.000000
2534.770828	0.032838	0.555030	-0.022003	84.441277	72.477623	114.614784	-0.765674	0.000000	-4.941026	0.000000	0.000000	0.000000	-0.198588	-0.178248	-0.394613	0.000000	0.000000	4.000000	44.000000	0.000000
2534.774161	0.032838	0.555030	-0.022003	84.453766	72.334549	114.557457	-0.817051	0.000000	-4.932791	0.000000	0.000000	0.000000	-0.198588	-0.178248	-0.394613	0.000000	0.000000	4.000000	44.000000	0.000000
2534.777495	0.032217	0.554428	-0.023367	84.453766	72.334549	114.557457	-0.817051	0.000000	-4.932791	0.000000	0.000000	0.000000	-0.186193	-0.180695	-0.409167	0.000000	0.000000	4.000000	44.000000	0.000000
2534.780828	0.032217	0.554428	-0.023367	84.453766	72.334549	114.557457	-0.817051	0.000000	-4.932791	0.000000	0.000000	0.000000	-0.186193	-0.180695	-0.409167	0.000000	0.000000	4.000000	44.000000	0.000000
2534.784161	0.032217	0.554428	-0.023367	84.475220	72.472572	114.770004	-0.870164	0.000000	-4.923699	0.000000	0.000000	0.000000	-0.186193	-0.180695	-0.409167	0.000000	0.000000	4.000000	44.000000	0.000000
2534.787495	0.031620	0.553851	-0.024740	84.475220	72.472572	114.770004	-0.870164	0.000000	-4.923699	0.000000	0.000000	0.000000	-0.179212	-0.173130	-0.412091	0.000000	0.000000	4.000000	44.000000	0.000000
2534.790828	0.031620	0.553851	-0.024740	84.475220	72.472572	114.770004	-0.870164	0.000000	-4.923699	0.000000	0.000000	0.000000	-0.179212	-0.173130	-0.412091	0.000000	0.000000	4.000000	44.000000	0.000000
2534.794161	0.031620	0.553851	-0.024740	84.499748	72.745018	115.116051	-0.923666	0.000000	-4.913944	0.000000	0.000000	0.000000	-0.179212	-0.173130	-0.412091	0.000000	0.000000	4.000000	44.000000	0.000000
2534.797495	0.031068	0.553268	-0.026096	84.499748	72.745018	115.116051	-0.923666	0.000000	-4.913944	0.000000	0.000000	0.000000	-0.165509	-0.174868	-0.406662	0.000000	0.000000	4.000000	44.000000	0.000000
2534.800828	0.031068	0.553268	-0.026096	84.499748	72.745018	115.116051	-0.923666	0.000000	-4.913944	0.000000	0.000000	0.000000	-0.165509	-0.174868	-0.406662	0.000000	0.000000	4.000000	44.000000	0.000000
2534.804161	0.030517	0.552653	-0.027492	84.530556	73.248482	115.689880	-0.976345	0.000000	-4.903749	0.000000	0.000000	0.000000	-0.165490	-0.184338	-0.418697	0.000000	0.000000	4.000000	44.000000	0.000000
2534.807495	0.030517	0.552653	-0.027492	84.530556	73.248482	115.689880	-0.976345	0.000000	-4.903749	0.000000	0.000000	0.000000	-0.165490	-0.184338	-0.418697	0.000000	0.000000	4.000000	44.000000	0.000000
2534.810828	0.030517	0.552653	-0.027492	84.530556	73.248482	115.689880	-0.976345	0.000000	-4.903749	0.000000	0.000000	0.000000	-0.165490	-0.184338	-0.418697	0.000000	0.000000	4.000000	44.000000	0.000000
2534.814161	0.030517	0.552653	-0.027492	84.558495	73.669022	116.175766	-1.030569	0.000000	-4.892640	0.000000	0.000000	0.000000	-0.165490	-0.184338	-0.418697	0.000000	0.000000	4.000000	44.000000	0.000000
2534.817495	0.030010	0.552033	-0.028869	84.558495	73.669022	116.175766	-1.030569	0.000000	-4.892640	0.000000	0.000000	0.000000	-0.151950	-0.185979	-0.413237	0.000000	0.000000	4.000000	44.000000	0.000000
2534.820828	0.030010	0.552033	-0.028869	84.558495	73.669022	116.175766	-1.030569	0.000000	-4.892640	0.000000	0.000000	0.000000	-0.151950	-0.185979	-0.413237	0.000000	0.000000	4.000000	44.000000	0.000000
2534.824161	0.029527	0.551392	-0.030246	84.576134	73.668724	116.231979	-1.083861	0.000000	-4.881111	0.000000	0.000000	0.000000	-0.145015	-0.192493	-0.412938	0.000000	0.000000	4.000000	44.000000	0.000000
2534.827495	0.029527	0.551392	-0.030246	84.576134	73.668724	116.231979	-1.083861	0.000000	-4.881111	0.000000	0.000000	0.000000	-0.145015	-0.192493	-0.412938	0.000000	0.000000	4.000000	44.000000	0.000000
2534.830828	0.029527	0.551392	-0.030246	84.576134	73.668724	116.231979	-1.083861	0.000000	-4.881111	0.000000	0.000000	0.000000	-0.145015	-0.192493	-0.412938	0.000000	0.000000	4.000000	44.000000	0.000000
2534.834161	0.029527	0.551392	-0.030246	84.579926	73.103378	115.728210	-1.136953	0.000000	-4.869018	0.000000	0.000000	0.000000	-0.145015	-0.192493	-0.412938	0.000000	0.000000	4.000000	44.000000	0.000000
2534.837495	0.029089	0.550761	-0.031585	84.579926	73.103378	115.728210	-1.136953	0.000000	-4.869018	0.000000	0.000000	0.000000	-0.131310	-0.189148	-0.401760	0.000000	0.000000	4.000000	44.000000	0.000000
2534.840828	0.029089	0.550761	-0.031585	84.579926	73.103378	115.728210	-1.136953	0.000000	-4.869018	0.000000	0.000000	0.000000	-0.131310	-0.189148	-0.401760	0.000000	0.000000	4.000000	44.000000	0.000000
2534.844161	0.028695	0.550125	-0.032905	84.573425	72.161629	114.846970	-1.188316	0.000000	-4.856739	0.000000	0.000000	0.000000	-0.118129	-0.190703	-0.396159	0.000000	0.000000	4.000000	44.000000	0.000000
2534.847495	0.028695	0.550125	-0.032905	84.573425	72.161629	114.846970	-1.188316	0.000000	-4.856739	0.000000	0.000000	0.000000	-0.118129	-0.190703	-0.396159	0.000000	0.000000	4.000000	44.000000	0.000000
2534.850828	0.028695	0.550125	-0.032905	84.573425	72.161629	114.846970	-1.188316	0.000000	-4.856739	0.000000	0.000000	0.000000	-0.118129	-0.190703	-0.396159	0.000000	0.000000	4.000000	44.000000	0.000000
2534.854161	0.028695	0.550125	-0.032905	84.560410	70.972260	113.712204	-1.238572	0.000000	-4.844166	0.000000	0.000000	0.000000	-0.118129	-0.190703	-0.396159	0.000000	0.000000	4.000000	44.000000	0.000000
2534.857495	0.028300	0.549482	-0.034271	84.560410	70.972260	113.712204	-1.238572	0.000000	-4.844166	0.000000	0.000000	0.000000	-0.118463	-0.192954	-0.409753	0.000000	0.000000	4.000000	44.000000	0.000000
2534.860828	0.028300	0.549482	-0.034271	84.560410	70.972260	113.712204	-1.238572	0.000000	-4.844166	0.000000	0.000000	0.000000	-0.118463	-0.192954	-0.409753	0.000000	0.000000	4.000000	44.000000	0.000000
2534.864161	0.028300	0.549482	-0.034271	84.545113	69.769562	112.567101	-1.290339	0.000000	-4.830634	0.000000	0.000000	0.000000	-0.118463	-0.192954	-0.409753	0.000000	0.000000	4.000000	44.000000	0.000000
2534.867495	0.027906	0.548825	-0.035658	84.545113	69.769562	112.567101	-1.290339	0.000000	-4.830634	0.000000	0.000000	0.000000	-0.118296	-0.197256	-0.416204	0.000000	0.000000	4.000000	44.000000	0.000000
2534.870828	0.027906	0.548825	-0.035658	84.545113	69.769562	112.567101	-1.290339	0.000000	-4.830634	0.000000	0.000000	0.000000	-0.118296	-0.197256	-0.416204	0.000000	0.000000	4.000000	44.000000	0.000000
2534.874161	0.027906	0.548825	-0.035658	84.527718	68.602585	111.465004	-1.342726	0.000000	-4.816336	0.000000	0.000000	0.000000	-0.118296	-0.197256	-0.416204	0.000000	0.000000	4.000000	44.000000	0.000000
2534.877495	0.027474	0.548146	-0.037041	84.527718	68.602585	111.465004	-1.342726	0.000000	-4.816336	0.000000	0.000000	0.000000	-0.129613	-0.203583	-0.414719	0.000000	0.000000	4.000000	44.000000	0.000000
2534.880828	0.027474	0.548146	-0.037041	84.527718	68.602585	111.465004	-1.342726	0.000000	-4.816336	0.000000	0.000000	0.000000	-0.129613	-0.203583	-0.414719	0.000000	0.000000	4.000000	44.000000	0.000000
2534.884161	0.026985	0.547470	-0.038422	84.510880	67.519257	110.453972	-1.395170	0.000000	-4.801406	0.000000	0.000000	0.000000	-0.146874	-0.202921	-0.414391	0.000000	0.000000	4.000000	44.000000	0.000000
2534.887495	0.026985	0.547470	-0.038422	84.510880	67.519257	110.453972	-1.395170	0.000000	-4.801406	0.000000	0.000000	0.000000	-0.146874	-0.202921	-0.414391	0.000000	0.000000	4.000000	44.000000	0.000000
2534.890828	0.026985	0.547470	-0.038422	84.510880	67.519257	110.453972	-1.395170	0.000000	-4.801406	0.000000	0.000000	0.000000	-0.146874	-0.202921	-0.414391	0.000000	0.000000	4.000000	44.000000	0.000000
2534.894161	0.026985	0.547470	-0.038422	84.495659	66.581909	109.595390	-1.448034	0.000000	-4.785729	0.000000	0.000000	0.000000	-0.146874	-0.202921	-0.414391	0.000000	0.000000	4.000000	44.000000	0.000000
2534.897495	0.026479	0.546766	-0.039776	84.495659	66.581909	109.595390	-1.448034	0.000000	-4.785729	0.000000	0.000000	0.000000	-0.151519	-0.211196	-0.406218	0.000000	0.000000	4.000000	44.000000	0.000000
2534.900828	0.026479	0.546766	-0.039776	84.495659	66.581909	109.595390	-1.448034	0.000000	-4.785729	0.000000	0.000000	0.000000	-0.151519	-0.211196	-0.406218	0.000000	0.000000	4.000000	44.000000	0.000000
2534.904161	0.026479	0.546766	-0.039776	84.486153	65.810493	108.899559	-1.500008	0.000000	-4.769693	0.000000	0.000000	0.000000	-0.151519	-0.211196	-0.406218	0.000000	0.000000	4.000000	44.000000	0.000000
2534.907495	0.025983	0.546060	-0.041042	84.486153	65.810493	108.899559	-1.500008	0.000000	-4.769693	0.000000	0.000000	0.000000	-0.149039	-0.211797	-0.379772	0.000000	0.000000	4.000000	44.000000	0.000000
2534.910828	0.025983	0.546060	-0.041042	84.486153	65.810493	108.899559	-1.500008	0.000000	-4.769693	0.000000	0.000000	0.000000	-0.149039	-0.211797	-0.379772	0.000000	0.000000	4.000000	44.000000	0.000000
2534.914161	0.025983	0.546060	-0.041042	84.477348	65.303474	108.478172	-1.548766	0.000000	-4.754085	0.000000	0.000000	0.000000	-0.149039	-0.211797	-0.379772	0.000000	0.000000	4.000000	44.000000	0.000000
2534.917495	0.025493	0.545313	-0.042234	84.477348	65.303474	108.478172	-1.548766	0.000000	-4.754085	0.000000	0.000000	0.000000	-0.146900	-0.223967	-0.357580	0.000000	0.000000	4.000000	44.000000	0.000000
2534.920828	0.025493	0.545313	-0.042234	84.477348	65.303474	108.478172	-1.548766	0.000000	-4.754085	0.000000	0.000000	0.000000	-0.146900	-0.223967	-0.357580	0.000000	0.000000	4.000000	44.000000	0.000000
2534.924161	0.025493	0.545313	-0.042234	84.477173	65.103111	108.360291	-1.594830	0.000000	-4.738831	0.000000	0.000000	0.000000	-0.146900	-0.223967	-0.357580	0.000000	0.000000	4.000000	44.000000	0.000000
2534.927495	0.025046	0.544562	-0.043407	84.477173	65.103111	108.360291	-1.594830	0.000000	-4.738831	0.000000	0.000000	0.000000	-0.134000	-0.225240	-0.351950	0.000000	0.000000	4.000000	44.000000	0.000000
2534.930828	0.025046	0.544562	-0.043407	84.477173	65.103111	108.360291	-1.594830	0.000000	-4.738831	0.000000	0.000000	0.000000	-0.134000	-0.225240	-0.351950	0.000000	0.000000	4.000000	44.000000	0.000000
2534.934161	0.025046	0.544562	-0.043407	84.497154	65.294579	108.627174	-1.639665	0.000000	-4.723505	0.000000	0.000000	0.000000	-0.134000	-0.225240	-0.351950	0.000000	0.000000	4.000000	44.000000	0.000000
2534.937495	0.024603	0.543785	-0.044554	84.497154	65.294579	108.627174	-1.639665	0.000000	-4.723505	0.000000	0.000000	0.000000	-0.132887	-0.233246	-0.344158	0.000000	0.000000	4.000000	44.000000	0.000000
2534.940828	0.024603	0.543785	-0.044554	84.497154	65.294579	108.627174	-1.639665	0.000000	-4.723505	0.000000	0.000000	0.000000	-0.132887	-0.233246	-0.344158	0.000000	0.000000	4.000000	44.000000	0.000000
2534.944161	0.024603	0.543785	-0.044554	84.535034	65.729584	109.122673	-1.683464	0.000000	-4.708073	0.000000	0.000000	0.000000	-0.132887	-0.233246	-0.344158	0.000000	0.000000	4.000000	44.000000	0.000000
2534.947495	0.024181	0.542994	-0.045725	84.535034	65.729584	109.122673	-1.683464	0.000000	-4.708073	0.000000	0.000000	0.000000	-0.126782	-0.237141	-0.351145	0.000000	0.000000	4.000000	44.000000	0.000000
2534.950828	0.024181	0.542994	-0.045725	84.535034	65.729584	109.122673	-1.683464	0.000000	-4.708073	0.000000	0.000000	0.000000	-0.126782	-0.237141	-0.351145	0.000000	0.000000	4.000000	44.000000	0.000000
2534.954161	0.024181	0.542994	-0.045725	84.587997	66.607590	110.059181	-1.727664	0.000000	-4.692033	0.000000	0.000000	0.000000	-0.126782	-0.237141	-0.351145	0.000000	0.000000	4.000000	44.000000	0.000000
2534.957495	0.023760	0.542229	-0.046903	84.587997	66.607590	110.059181	-1.727664	0.000000	-4.692033	0.000000	0.000000	0.000000	-0.126299	-0.229539	-0.353392	0.000000	0.000000	4.000000	44.000000	0.000000
2534.960828	0.023760	0.542229	-0.046903	84.587997	66.607590	110.059181	-1.727664	0.000000	-4.692033	0.000000	0.000000	0.000000	-0.126299	-0.229539	-0.353392	0.000000	0.000000	4.000000	44.000000	0.000000
2534.964161	0.023760	0.542229	-0.046903	84.652283	67.882843	111.394241	-1.771933	0.000000	-4.675495	0.000000	0.000000	0.000000	-0.126299	-0.229539	-0.353392	0.000000	0.000000	4.000000	44.000000	0.000000
2534.967495	0.023320	0.541474	-0.048107	84.652283	67.882843	111.394241	-1.771933	0.000000	-4.675495	0.000000	0.000000	0.000000	-0.131967	-0.226680	-0.361095	0.000000	0.000000	4.000000	44.000000	0.000000
2534.970828	0.023320	0.541474	-0.048107	84.652283	67.882843	111.394241	-1.771933	0.000000	-4.675495	0.000000	0.000000	0.000000	-0.131967	-0.226680	-0.361095	0.000000	0.000000	4.000000	44.000000	0.000000
2534.974161	0.023320	0.541474	-0.048107	84.710457	69.115372	112.691513	-1.817111	0.000000	-4.658123	0.000000	0.000000	0.000000	-0.131967	-0.226680	-0.361095	0.000000	0.000000	4.000000	44.000000	0.000000
2534.977495	0.022846	0.540752	-0.049272	84.710457	69.115372	112.691513	-1.817111	0.000000	-4.658123	0.000000	0.000000	0.000000	-0.142312	-0.216483	-0.349602	0.000000	0.000000	4.000000	44.000000	0.000000
2534.980828	0.022846	0.540752	-0.049272	84.710457	69.115372	112.691513	-1.817111	0.000000	-4.658123	0.000000	0.000000	0.000000	-0.142312	-0.216483	-0.349602	0.000000	0.000000	4.000000	44.000000	0.000000
2534.984161	0.022337	0.540064	-0.050399	84.750877	69.846252	113.486252	-1.861305	0.000000	-4.640641	0.000000	0.000000	0.000000	-0.152586	-0.206372	-0.338071	0.000000	0.000000	4.000000	44.000000	0.000000
2534.987495	0.022337	0.540064	-0.050399	84.750877	69.846252	113.486252	-1.861305	0.000000	-4.640641	0.000000	0.000000	0.000000	-0.152586	-0.206372	-0.338071	0.000000	0.000000	4.000000	44.000000	0.000000
2534.990828	0.022337	0.540064	-0.050399	84.750877	69.846252	113.486252	-1.861305	0.000000	-4.640641	0.000000	0.000000	0.000000	-0.152586	-0.206372	-0.338071	0.000000	0.000000	4.000000	44.000000	0.000000
2534.994161	0.022337	0.540064	-0.050399	84.766327	69.891800	113.616714	-1.904548	0.000000	-4.623061	0.000000	0.000000	0.000000	-0.152586	-0.206372	-0.338071	0.000000	0.000000	4.000000	44.000000	0.000000
2534.997495	0.021796	0.539441	-0.051448	84.766327	69.891800	113.616714	-1.904548	0.000000	-4.623061	0.000000	0.000000	0.000000	-0.162166	-0.187063	-0.314775	0.000000	0.000000	4.000000	44.000000	0.000000
2535.000828	0.021796	0.539441	-0.051448	84.766327	69.891800	113.616714	-1.904548	0.000000	-4.623061	0.000000	0.000000	0.000000	-0.162166	-0.187063	-0.314775	0.000000	0.000000	4.000000	44.000000	0.000000
2535.004161	0.021796	0.539441	-0.051448	84.756035	69.465408	113.267365	-1.945594	0.000000	-4.605937	0.000000	0.000000	0.000000	-0.162166	-0.187063	-0.314775	0.000000	0.000000	4.000000	44.000000	0.000000
2535.007495	0.021242	0.538843	-0.052435	84.756035	69.465408	113.267365	-1.945594	0.000000	-4.605937	0.000000	0.000000	0.000000	-0.166204	-0.179193	-0.296224	0.000000	0.000000	4.000000	44.000000	0.000000
2535.010828	0.021242	0.538843	-0.052435	84.756035	69.465408	113.267365	-1.945594	0.000000	-4.605937	0.000000	0.000000	0.000000	-0.166204	-0.179193	-0.296224	0.000000	0.000000	4.000000	44.000000	0.000000
2535.014161	0.021242	0.538843	-0.052435	84.728790	69.164856	113.063988	-1.984757	0.000000	-4.589199	0.000000	0.000000	0.000000	-0.166204	-0.179193	-0.296224	0.000000	0.000000	4.000000	44.000000	0.000000
2535.017495	0.020711	0.538263	-0.053406	84.728790	69.164856	113.063988	-1.984757	0.000000	-4.589199	0.000000	0.000000	0.000000	-0.159434	-0.174027	-0.291312	0.000000	0.000000	4.000000	44.000000	0.000000
2535.020828	0.020711	0.538263	-0.053406	84.728790	69.164856	113.063988	-1.984757	0.000000	-4.589199	0.000000	0.000000	0.000000	-0.159434	-0.174027	-0.291312	0.000000	0.000000	4.000000	44.000000	0.000000
2535.024161	0.020711	0.538263	-0.053406	84.696480	69.247337	113.209145	-2.023008	0.000000	-4.572465	0.000000	0.000000	0.000000	-0.159434	-0.174027	-0.291312	0.000000	0.000000	4.000000	44.000000	0.000000
2535.027495	0.020184	0.537694	-0.054336	84.696480	69.247337	113.209145	-2.023008	0.000000	-4.572465	0.000000	0.000000	0.000000	-0.158099	-0.170879	-0.278840	0.000000	0.000000	4.000000	44.000000	0.000000
2535.030828	0.020184	0.537694	-0.054336	84.696480	69.247337	113.209145	-2.023008	0.000000	-4.572465	0.000000	0.000000	0.000000	-0.158099	-0.170879	-0.278840	0.000000	0.000000	4.000000	44.000000	0.000000
2535.034161	0.020184	0.537694	-0.054336	84.674385	69.733986	113.681702	-2.059801	0.000000	-4.556009	0.000000	0.000000	0.000000	-0.158099	-0.170879	-0.278840	0.000000	0.000000	4.000000	44.000000	0.000000
2535.037495	0.019658	0.537110	-0.055287	84.674385	69.733986	113.681702	-2.059801	0.000000	-4.556009	0.000000	0.000000	0.000000	-0.157737	-0.174998	-0.285358	0.000000	0.000000	4.000000	44.000000	0.000000
2535.040828	0.019658	0.537110	-0.055287	84.674385	69.733986	113.681702	-2.059801	0.000000	-4.556009	0.000000	0.000000	0.000000	-0.157737	-0.174998	-0.285358	0.000000	0.000000	4.000000	44.000000	0.000000
2535.044161	0.019658	0.537110	-0.055287	84.679581	70.554176	114.454437	-2.097176	0.000000	-4.538927	0.000000	0.000000	0.000000	-0.157737	-0.174998	-0.285358	0.000000	0.000000	4.000000	44.000000	0.000000
2535.047495	0.019133	0.536557	-0.056269	84.679581	70.554176	114.454437	-2.097176	0.000000	-4.538927	0.000000	0.000000	0.000000	-0.157478	-0.165887	-0.294506	0.000000	0.000000	4.000000	44.000000	0.000000
2535.050828	0.019133	0.536557	-0.056269	84.679581	70.554176	114.454437	-2.097176	0.000000	-4.538927	0.000000	0.000000	0.000000	-0.157478	-0.165887	-0.294506	0.000000	0.000000	4.000000	44.000000	0.000000
2535.054161	0.019133	0.536557	-0.056269	84.710648	71.665604	115.584480	-2.135387	0.000000	-4.521075	0.000000	0.000000	0.000000	-0.157478	-0.165887	-0.294506	0.000000	0.000000	4.000000	44.000000	0.000000
2535.057495	0.018588	0.535967	-0.057335	84.710648	71.665604	115.584480	-2.135387	0.000000	-4.521075	0.000000	0.000000	0.000000	-0.163647	-0.177156	-0.319854	0.000000	0.000000	4.000000	44.000000	0.000000
2535.060828	0.018588	0.535967	-0.057335	84.710648	71.665604	115.584480	-2.135387	0.000000	-4.521075	0.000000	0.000000	0.000000	-0.163647	-0.177156	-0.319854	0.000000	0.000000	4.000000	44.000000	0.000000
2535.064161	0.018588	0.535967	-0.057335	84.755028	72.935585	116.924736	-2.176385	0.000000	-4.501483	0.000000	0.000000	0.000000	-0.163647	-0.177156	-0.319854	0.000000	0.000000	4.000000	44.000000	0.000000
2535.067495	0.018027	0.535415	-0.058387	84.755028	72.935585	116.924736	-2.176385	0.000000	-4.501483	0.000000	0.000000	0.000000	-0.168339	-0.165495	-0.315631	0.000000	0.000000	4.000000	44.000000	0.000000
2535.070828	0.018027	0.535415	-0.058387	84.755028	72.935585	116.924736	-2.176385	0.000000	-4.501483	0.000000	0.000000	0.000000	-0.168339	-0.165495	-0.315631	0.000000	0.000000	4.000000	44.000000	0.000000
2535.074161	0.018027	0.535415	-0.058387	84.795570	74.160339	118.228264	-2.217026	0.000000	-4.481606	0.000000	0.000000	0.000000	-0.168339	-0.165495	-0.315631	0.000000	0.000000	4.000000	44.000000	0.000000
2535.077495	0.017502	0.534848	-0.059531	84.795570	74.160339	118.228264	-2.217026	0.000000	-4.481606	0.000000	0.000000	0.000000	-0.157370	-0.170145	-0.343136	0.000000	0.000000	4.000000	44.000000	0.000000
2535.080828	0.017502	0.534848	-0.059531	84.795570	74.160339	118.228264	-2.217026	0.000000	-4.481606	0.000000	0.000000	0.000000	-0.157370	-0.170145	-0.343136	0.000000	0.000000	4.000000	44.000000	0.000000
2535.084161	0.017502	0.534848	-0.059531	84.828270	75.121513	119.258438	-2.259719	0.000000	-4.460232	0.000000	0.000000	0.000000	-0.157370	-0.170145	-0.343136	0.000000	0.000000	4.000000	44.000000	0.000000
2535.087495	0.016980	0.534304	-0.060681	84.828270	75.121513	119.258438	-2.259719	0.000000	-4.460232	0.000000	0.000000	0.000000	-0.156622	-0.163095	-0.345079	0.000000	0.000000	4.000000	44.000000	0.000000
2535.090828	0.016980	0.534304	-0.060681	84.828270	75.121513	119.258438	-2.259719	0.000000	-4.460232	0.000000	0.000000	0.000000	-0.156622	-0.163095	-0.345079	0.000000	0.000000	4.000000	44.000000	0.000000
2535.094161	0.016980	0.534304	-0.060681	84.854790	75.713684	119.908577	-2.302330	0.000000	-4.438387	0.000000	0.000000	0.000000	-0.156622	-0.163095	-0.345079	0.000000	0.000000	4.000000	44.000000	0.000000
2535.097495	0.016461	0.533763	-0.061834	84.854790	75.713684	119.908577	-2.302330	0.000000	-4.438387	0.000000	0.000000	0.000000	-0.155815	-0.162578	-0.345740	0.000000	0.000000	4.000000	44.000000	0.000000
2535.100828	0.016461	0.533763	-0.061834	84.854790	75.713684	119.908577	-2.302330	0.000000	-4.438387	0.000000	0.000000	0.000000	-0.155815	-0.162578	-0.345740	0.000000	0.000000	4.000000	44.000000	0.000000
2535.104161	0.016461	0.533763	-0.061834	84.869011	75.545509	119.801407	-2.344710	0.000000	-4.416145	0.000000	0.000000	0.000000	-0.155815	-0.162578	-0.345740	0.000000	0.000000	4.000000	44.000000	0.000000
2535.107495	0.015961	0.533235	-0.063037	84.869011	75.545509	119.801407	-2.344710	0.000000	-4.416145	0.000000	0.000000	0.000000	-0.149977	-0.158186	-0.361080	0.000000	0.000000	4.000000	44.000000	0.000000
2535.110828	0.015961	0.533235	-0.063037	84.869011	75.545509	119.801407	-2.344710	0.000000	-4.416145	0.000000	0.000000	0.000000	-0.149977	-0.158186	-0.361080	0.000000	0.000000	4.000000	44.000000	0.000000
2535.114161	0.015481	0.532716	-0.064268	84.869621	74.578415	118.890205	-2.388009	0.000000	-4.392882	0.000000	0.000000	0.000000	-0.143855	-0.155756	-0.369177	0.000000	0.000000	4.000000	44.000000	0.000000
2535.117495	0.015481	0.532716	-0.064268	84.869621	74.578415	118.890205	-2.388009	0.000000	-4.392882	0.000000	0.000000	0.000000	-0.143855	-0.155756	-0.369177	0.000000	0.000000	4.000000	44.000000	0.000000
2535.120828	0.015481	0.532716	-0.064268	84.869621	74.578415	118.890205	-2.388009	0.000000	-4.392882	0.000000	0.000000	0.000000	-0.143855	-0.155756	-0.369177	0.000000	0.000000	4.000000	44.000000	0.000000
2535.124161	0.015481	0.532716	-0.064268	84.864388	73.322632	117.692001	-2.431441	0.000000	-4.368992	0.000000	0.000000	0.000000	-0.143855	-0.155756	-0.369177	0.000000	0.000000	4.000000	44.000000	0.000000
2535.127495	0.014967	0.532198	-0.065499	84.864388	73.322632	117.692001	-2.431441	0.000000	-4.368992	0.000000	0.000000	0.000000	-0.154217	-0.155283	-0.369388	0.000000	0.000000	4.000000	44.000000	0.000000
2535.130828	0.014967	0.532198	-0.065499	84.864388	73.322632	117.692001	-2.431441	0.000000	-4.368992	0.000000	0.000000	0.000000	-0.154217	-0.155283	-0.369388	0.000000	0.000000	4.000000	44.000000	0.000000
2535.134161	0.014967	0.532198	-0.065499	84.850029	71.755157	116.196411	-2.475099	0.000000	-4.344409	0.000000	0.000000	0.000000	-0.154217	-0.155283	-0.369388	0.000000	0.000000	4.000000	44.000000	0.000000
2535.137495	0.014455	0.531689	-0.066757	84.850029	71.755157	116.196411	-2.475099	0.000000	-4.344409	0.000000	0.000000	0.000000	-0.153619	-0.152894	-0.377280	0.000000	0.000000	4.000000	44.000000	0.000000
2535.140828	0.014455	0.531689	-0.066757	84.850029	71.755157	116.196411	-2.475099	0.000000	-4.344409	0.000000	0.000000	0.000000	-0.153619	-0.152894	-0.377280	0.000000	0.000000	4.000000	44.000000	0.000000
2535.144161	0.014455	0.531689	-0.066757	84.823807	69.864532	114.389366	-2.519109	0.000000	-4.319037	0.000000	0.000000	0.000000	-0.153619	-0.152894	-0.377280	0.000000	0.000000	4.000000	44.000000	0.000000
2535.147495	0.013890	0.531202	-0.068019	84.823807	69.864532	114.389366	-2.519109	0.000000	-4.319037	0.000000	0.000000	0.000000	-0.169404	-0.146053	-0.378562	0.000000	0.000000	4.000000	44.000000	0.000000
2535.150828	0.013890	0.531202	-0.068019	84.823807	69.864532	114.389366	-2.519109	0.000000	-4.319037	0.000000	0.000000	0.000000	-0.169404	-0.146053	-0.378562	0.000000	0.000000	4.000000	44.000000	0.000000
2535.154161	0.013890	0.531202	-0.068019	84.784401	67.675079	112.298416	-2.563726	0.000000	-4.292704	0.000000	0.000000	0.000000	-0.169404	-0.146053	-0.378562	0.000000	0.000000	4.000000	44.000000	0.000000
2535.157495	0.013275	0.530746	-0.069241	84.784401	67.675079	112.298416	-2.563726	0.000000	-4.292704	0.000000	0.000000	0.000000	-0.184565	-0.136759	-0.366616	0.000000	0.000000	4.000000	44.000000	0.000000
2535.160828	0.013275	0.530746	-0.069241	84.784401	67.675079	112.298416	-2.563726	0.000000	-4.292704	0.000000	0.000000	0.000000	-0.184565	-0.136759	-0.366616	0.000000	0.000000	4.000000	44.000000	0.000000
2535.164161	0.013275	0.530746	-0.069241	84.730019	65.316620	110.051720	-2.607715	0.000000	-4.266125	0.000000	0.000000	0.000000	-0.184565	-0.136759	-0.366616	0.000000	0.000000	4.000000	44.000000	0.000000
2535.167495	0.012609	0.530306	-0.070443	84.730019	65.316620	110.051720	-2.607715	0.000000	-4.266125	0.000000	0.000000	0.000000	-0.199816	-0.131985	-0.360729	0.000000	0.000000	4.000000	44.000000	0.000000
2535.170828	0.012609	0.530306	-0.070443	84.730019	65.316620	110.051720	-2.607715	0.000000	-4.266125	0.000000	0.000000	0.000000	-0.199816	-0.131985	-0.360729	0.000000	0.000000	4.000000	44.000000	0.000000
2535.174161	0.012609	0.530306	-0.070443	84.665421	62.941322	107.793694	-2.651684	0.000000	-4.238935	0.000000	0.000000	0.000000	-0.199816	-0.131985	-0.360729	0.000000	0.000000	4.000000	44.000000	0.000000
2535.177495	0.011855	0.529888	-0.071649	84.665421	62.941322	107.793694	-2.651684	0.000000	-4.238935	0.000000	0.000000	0.000000	-0.226142	-0.125320	-0.361800	0.000000	0.000000	4.000000	44.000000	0.000000
2535.180828	0.011855	0.529888	-0.071649	84.665421	62.941322	107.793694	-2.651684	0.000000	-4.238935	0.000000	0.000000	0.000000	-0.226142	-0.125320	-0.361800	0.000000	0.000000	4.000000	44.000000	0.000000
2535.184161	0.011855	0.529888	-0.071649	84.594887	60.676376	105.653564	-2.696916	0.000000	-4.210302	0.000000	0.000000	0.000000	-0.226142	-0.125320	-0.361800	0.000000	0.000000	4.000000	44.000000	0.000000
2535.187495	0.011052	0.529480	-0.072812	84.594887	60.676376	105.653564	-2.696916	0.000000	-4.210302	0.000000	0.000000	0.000000	-0.240838	-0.122523	-0.348830	0.000000	0.000000	4.000000	44.000000	0.000000
2535.190828	0.011052	0.529480	-0.072812	84.594887	60.676376	105.653564	-2.696916	0.000000	-4.210302	0.000000	0.000000	0.000000	-0.240838	-0.122523	-0.348830	0.000000	0.000000	4.000000	44.000000	0.000000
2535.194161	0.011052	0.529480	-0.072812	84.528328	58.703598	103.801933	-2.741536	0.000000	-4.181385	0.000000	0.000000	0.000000	-0.240838	-0.122523	-0.348830	0.000000	0.000000	4.000000	44.000000	0.000000
2535.197495	0.010200	0.529073	-0.073976	84.528328	58.703598	103.801933	-2.741536	0.000000	-4.181385	0.000000	0.000000	0.000000	-0.255815	-0.122241	-0.349240	0.000000	0.000000	4.000000	44.000000	0.000000
2535.200828	0.010200	0.529073	-0.073976	84.528328	58.703598	103.801933	-2.741536	0.000000	-4.181385	0.000000	0.000000	0.000000	-0.255815	-0.122241	-0.349240	0.000000	0.000000	4.000000	44.000000	0.000000
2535.204161	0.010200	0.529073	-0.073976	84.473663	57.098682	102.301247	-2.786774	0.000000	-4.151372	0.000000	0.000000	0.000000	-0.255815	-0.122241	-0.349240	0.000000	0.000000	4.000000	44.000000	0.000000
2535.207495	0.009333	0.528631	-0.075159	84.473663	57.098682	102.301247	-2.786774	0.000000	-4.151372	0.000000	0.000000	0.000000	-0.259877	-0.132590	-0.354930	0.000000	0.000000	4.000000	44.000000	0.000000
2535.210828	0.009333	0.528631	-0.075159	84.473663	57.098682	102.301247	-2.786774	0.000000	-4.151372	0.000000	0.000000	0.000000	-0.259877	-0.132590	-0.354930	0.000000	0.000000	4.000000	44.000000	0.000000
2535.214161	0.009333	0.528631	-0.075159	84.430283	55.808117	101.060097	-2.832447	0.000000	-4.120346	0.000000	0.000000	0.000000	-0.259877	-0.132590	-0.354930	0.000000	0.000000	4.000000	44.000000	0.000000
2535.217495	0.008418	0.528211	-0.076348	84.430283	55.808117	101.060097	-2.832447	0.000000	-4.120346	0.000000	0.000000	0.000000	-0.274617	-0.125995	-0.356696	0.000000	0.000000	4.000000	44.000000	0.000000
2535.220828	0.008418	0.528211	-0.076348	84.430283	55.808117	101.060097	-2.832447	0.000000	-4.120346	0.000000	0.000000	0.000000	-0.274617	-0.125995	-0.356696	0.000000	0.000000	4.000000	44.000000	0.000000
2535.224161	0.008418	0.528211	-0.076348	84.398911	54.790653	100.026863	-2.878824	0.000000	-4.088077	0.000000	0.000000	0.000000	-0.274617	-0.125995	-0.356696	0.000000	0.000000	4.000000	44.000000	0.000000
2535.227495	0.007473	0.527814	-0.077475	84.398911	54.790653	100.026863	-2.878824	0.000000	-4.088077	0.000000	0.000000	0.000000	-0.283380	-0.118856	-0.338052	0.000000	0.000000	4.000000	44.000000	0.000000
2535.230828	0.007473	0.527814	-0.077475	84.398911	54.790653	100.026863	-2.878824	0.000000	-4.088077	0.000000	0.000000	0.000000	-0.283380	-0.118856	-0.338052	0.000000	0.000000	4.000000	44.000000	0.000000
2535.234161	0.007473	0.527814	-0.077475	84.366959	53.843220	98.976700	-2.923859	0.000000	-4.055989	0.000000	0.000000	0.000000	-0.283380	-0.118856	-0.338052	0.000000	0.000000	4.000000	44.000000	0.000000
2535.237495	0.006464	0.527456	-0.078519	84.366959	53.843220	98.976700	-2.923859	0.000000	-4.055989	0.000000	0.000000	0.000000	-0.302864	-0.107408	-0.313133	0.000000	0.000000	4.000000	44.000000	0.000000
2535.240828	0.006464	0.527456	-0.078519	84.366959	53.843220	98.976700	-2.923859	0.000000	-4.055989	0.000000	0.000000	0.000000	-0.302864	-0.107408	-0.313133	0.000000	0.000000	4.000000	44.000000	0.000000
2535.244161	0.006464	0.527456	-0.078519	84.331299	52.863541	97.838264	-2.967747	0.000000	-4.023987	0.000000	0.000000	0.000000	-0.302864	-0.107408	-0.313133	0.000000	0.000000	4.000000	44.000000	0.000000
2535.247495	0.005408	0.527159	-0.079415	84.331299	52.863541	97.838264	-2.967747	0.000000	-4.023987	0.000000	0.000000	0.000000	-0.316706	-0.089222	-0.268896	0.000000	0.000000	4.000000	44.000000	0.000000
2535.250828	0.005408	0.527159	-0.079415	84.331299	52.863541	97.838264	-2.967747	0.000000	-4.023987	0.000000	0.000000	0.000000	-0.316706	-0.089222	-0.268896	0.000000	0.000000	4.000000	44.000000	0.000000
2535.254161	0.005408	0.527159	-0.079415	84.303467	52.077053	97.013130	-3.008692	0.000000	-3.993466	0.000000	0.000000	0.000000	-0.316706	-0.089222	-0.268896	0.000000	0.000000	4.000000	44.000000	0.000000
2535.257495	0.004305	0.526920	-0.080233	84.303467	52.077053	97.013130	-3.008692	0.000000	-3.993466	0.000000	0.000000	0.000000	-0.331034	-0.071753	-0.245313	0.000000	0.000000	4.000000	44.000000	0.000000
2535.260828	0.004305	0.526920	-0.080233	84.303467	52.077053	97.013130	-3.008692	0.000000	-3.993466	0.000000	0.000000	0.000000	-0.331034	-0.071753	-0.245313	0.000000	0.000000	4.000000	44.000000	0.000000
2535.264161	0.004305	0.526920	-0.080233	84.281487	51.472767	96.494560	-3.048511	0.000000	-3.963152	0.000000	0.000000	0.000000	-0.331034	-0.071753	-0.245313	0.000000	0.000000	4.000000	44.000000	0.000000
2535.267495	0.003118	0.526726	-0.080923	84.281487	51.472767	96.494560	-3.048511	0.000000	-3.963152	0.000000	0.000000	0.000000	-0.356061	-0.058094	-0.207186	0.000000	0.000000	4.000000	44.000000	0.000000
2535.270828	0.003118	0.526726	-0.080923	84.281487	51.472767	96.494560	-3.048511	0.000000	-3.963152	0.000000	0.000000	0.000000	-0.356061	-0.058094	-0.207186	0.000000	0.000000	4.000000	44.000000	0.000000
2535.274161	0.003118	0.526726	-0.080923	84.283272	51.214165	96.331619	-3.086798	0.000000	-3.933405	0.000000	0.000000	0.000000	-0.356061	-0.058094	-0.207186	0.000000	0.000000	4.000000	44.000000	0.000000
2535.277495	0.001900	0.526561	-0.081577	84.283272	51.214165	96.331619	-3.086798	0.000000	-3.933405	0.000000	0.000000	0.000000	-0.365386	-0.049418	-0.196098	0.000000	0.000000	4.000000	44.000000	0.000000
2535.280828	0.001900	0.526561	-0.081577	84.283272	51.214165	96.331619	-3.086798	0.000000	-3.933405	0.000000	0.000000	0.000000	-0.365386	-0.049418	-0.196098	0.000000	0.000000	4.000000	44.000000	0.000000
2535.284161	0.001900	0.526561	-0.081577	84.301819	51.208359	96.298225	-3.124806	0.000000	-3.903279	0.000000	0.000000	0.000000	-0.365386	-0.049418	-0.196098	0.000000	0.000000	4.000000	44.000000	0.000000
2535.287495	0.000615	0.526426	-0.082194	84.301819	51.208359	96.298225	-3.124806	0.000000	-3.903279	0.000000	0.000000	0.000000	-0.385450	-0.040753	-0.185067	0.000000	0.000000	4.000000	44.000000	0.000000
2535.290828	0.000615	0.526426	-0.082194	84.301819	51.208359	96.298225	-3.124806	0.000000	-3.903279	0.000000	0.000000	0.000000	-0.385450	-0.040753	-0.185067	0.000000	0.000000	4.000000	44.000000	0.000000
2535.294161	0.000615	0.526426	-0.082194	84.329224	51.342331	96.276360	-3.163246	0.000000	-3.872192	0.000000	0.000000	0.000000	-0.385450	-0.040753	-0.185067	0.000000	0.000000	4.000000	44.000000	0.000000
2535.297495	-0.000754	0.526318	-0.082775	84.329224	51.342331	96.276360	-3.163246	0.000000	-3.872192	0.000000	0.000000	0.000000	-0.410860	-0.032154	-0.174240	0.000000	0.000000	4.000000	44.000000	0.000000
2535.300828	-0.000754	0.526318	-0.082775	84.329224	51.342331	96.276360	-3.163246	0.000000	-3.872192	0.000000	0.000000	0.000000	-0.410860	-0.032154	-0.174240	0.000000	0.000000	4.000000	44.000000	0.000000
2535.304161	-0.000754	0.526318	-0.082775	84.352570	51.416340	96.207855	-3.202519	0.000000	-3.839774	0.000000	0.000000	0.000000	-0.410860	-0.032154	-0.174240	0.000000	0.000000	4.000000	44.000000	0.000000
2535.307495	-0.002226	0.526225	-0.083341	84.352570	51.416340	96.207855	-3.202519	0.000000	-3.839774	0.000000	0.000000	0.000000	-0.441563	-0.027872	-0.169843	0.000000	0.000000	4.000000	44.000000	0.000000
2535.310828	-0.002226	0.526225	-0.083341	84.352570	51.416340	96.207855	-3.202519	0.000000	-3.839774	0.000000	0.000000	0.000000	-0.441563	-0.027872	-0.169843	0.000000	0.000000	4.000000	44.000000	0.000000
2535.314161	-0.002226	0.526225	-0.083341	84.367683	51.451908	96.188553	-3.243506	0.000000	-3.805216	0.000000	0.000000	0.000000	-0.441563	-0.027872	-0.169843	0.000000	0.000000	4.000000	44.000000	0.000000
2535.317495	-0.003783	0.526161	-0.083873	84.367683	51.451908	96.188553	-3.243506	0.000000	-3.805216	0.000000	0.000000	0.000000	-0.466932	-0.019276	-0.159616	0.000000	0.000000	4.000000	44.000000	0.000000
2535.320828	-0.003783	0.526161	-0.083873	84.367683	51.451908	96.188553	-3.243506	0.000000	-3.805216	0.000000	0.000000	0.000000	-0.466932	-0.019276	-0.159616	0.000000	0.000000	4.000000	44.000000	0.000000
2535.324161	-0.003783	0.526161	-0.083873	84.369598	51.447239	96.440331	-3.285478	0.000000	-3.769036	0.000000	0.000000	0.000000	-0.466932	-0.019276	-0.159616	0.000000	0.000000	4.000000	44.000000	0.000000
2535.327495	-0.005406	0.526140	-0.084351	84.369598	51.447239	96.440331	-3.285478	0.000000	-3.769036	0.000000	0.000000	0.000000	-0.487112	-0.006427	-0.143484	0.000000	0.000000	4.000000	44.000000	0.000000
2535.330828	-0.005406	0.526140	-0.084351	84.369598	51.447239	96.440331	-3.285478	0.000000	-3.769036	0.000000	0.000000	0.000000	-0.487112	-0.006427	-0.143484	0.000000	0.000000	4.000000	44.000000	0.000000
2535.334161	-0.005406	0.526140	-0.084351	84.361740	51.349171	96.615509	-3.327720	0.000000	-3.731793	0.000000	0.000000	0.000000	-0.487112	-0.006427	-0.143484	0.000000	0.000000	4.000000	44.000000	0.000000
2535.337495	-0.007063	0.526169	-0.084731	84.361740	51.349171	96.615509	-3.327720	0.000000	-3.731793	0.000000	0.000000	0.000000	-0.497089	0.008873	-0.113996	0.000000	0.000000	4.000000	44.000000	0.000000
2535.340828	-0.007063	0.526169	-0.084731	84.361740	51.349171	96.615509	-3.327720	0.000000	-3.731793	0.000000	0.000000	0.000000	-0.497089	0.008873	-0.113996	0.000000	0.000000	4.000000	44.000000	0.000000
2535.344161	-0.007063	0.526169	-0.084731	84.349098	51.168995	96.698296	-3.368656	0.000000	-3.694883	0.000000	0.000000	0.000000	-0.497089	0.008873	-0.113996	0.000000	0.000000	4.000000	44.000000	0.000000
2535.347495	-0.008737	0.526256	-0.085037	84.349098	51.168995	96.698296	-3.368656	0.000000	-3.694883	0.000000	0.000000	0.000000	-0.501979	0.026005	-0.091791	0.000000	0.000000	4.000000	44.000000	0.000000
2535.350828	-0.008737	0.526256	-0.085037	84.349098	51.168995	96.698296	-3.368656	0.000000	-3.694883	0.000000	0.000000	0.000000	-0.501979	0.026005	-0.091791	0.000000	0.000000	4.000000	44.000000	0.000000
2535.354161	-0.008737	0.526256	-0.085037	84.340988	50.882732	96.664658	-3.408547	0.000000	-3.658116	0.000000	0.000000	0.000000	-0.501979	0.026005	-0.091791	0.000000	0.000000	4.000000	44.000000	0.000000
2535.357495	-0.010409	0.526365	-0.085285	84.340988	50.882732	96.664658	-3.408547	0.000000	-3.658116	0.000000	0.000000	0.000000	-0.501741	0.032745	-0.074511	0.000000	0.000000	4.000000	44.000000	0.000000
2535.360828	-0.010409	0.526365	-0.085285	84.340988	50.882732	96.664658	-3.408547	0.000000	-3.658116	0.000000	0.000000	0.000000	-0.501741	0.032745	-0.074511	0.000000	0.000000	4.000000	44.000000	0.000000
2535.364161	-0.010409	0.526365	-0.085285	84.333382	50.524326	96.532257	-3.447445	0.000000	-3.621481	0.000000	0.000000	0.000000	-0.501741	0.032745	-0.074511	0.000000	0.000000	4.000000	44.000000	0.000000
2535.367495	-0.012099	0.526482	-0.085497	84.333382	50.524326	96.532257	-3.447445	0.000000	-3.621481	0.000000	0.000000	0.000000	-0.506850	0.035178	-0.063544	0.000000	0.000000	4.000000	44.000000	0.000000
2535.370828	-0.012099	0.526482	-0.085497	84.333382	50.524326	96.532257	-3.447445	0.000000	-3.621481	0.000000	0.000000	0.000000	-0.506850	0.035178	-0.063544	0.000000	0.000000	4.000000	44.000000	0.000000
2535.374161	-0.012099	0.526482	-0.085497	84.323799	50.135815	96.335144	-3.486179	0.000000	-3.584208	0.000000	0.000000	0.000000	-0.506850	0.035178	-0.063544	0.000000	0.000000	4.000000	44.000000	0.000000
2535.377495	-0.013805	0.526594	-0.085693	84.323799	50.135815	96.335144	-3.486179	0.000000	-3.584208	0.000000	0.000000	0.000000	-0.511896	0.033367	-0.058786	0.000000	0.000000	4.000000	44.000000	0.000000
2535.380828	-0.013805	0.526594	-0.085693	84.323799	50.135815	96.335144	-3.486179	0.000000	-3.584208	0.000000	0.000000	0.000000	-0.511896	0.033367	-0.058786	0.000000	0.000000	4.000000	44.000000	0.000000
2535.384161	-0.013805	0.526594	-0.085693	84.316177	49.764416	95.995895	-3.525196	0.000000	-3.545841	0.000000	0.000000	0.000000	-0.511896	0.033367	-0.058786	0.000000	0.000000	4.000000	44.000000	0.000000
2535.387495	-0.015563	0.526719	-0.085879	84.316177	49.764416	95.995895	-3.525196	0.000000	-3.545841	0.000000	0.000000	0.000000	-0.527551	0.037629	-0.055679	0.000000	0.000000	4.000000	44.000000	0.000000
2535.390828	-0.015563	0.526719	-0.085879	84.316177	49.764416	95.995895	-3.525196	0.000000	-3.545841	0.000000	0.000000	0.000000	-0.527551	0.037629	-0.055679	0.000000	0.000000	4.000000	44.000000	0.000000
2535.394161	-0.015563	0.526719	-0.085879	84.304604	49.341038	95.192291	-3.565346	0.000000	-3.505469	0.000000	0.000000	0.000000	-0.527551	0.037629	-0.055679	0.000000	0.000000	4.000000	44.000000	0.000000
2535.397495	-0.017337	0.526850	-0.086098	84.304604	49.341038	95.192291	-3.565346	0.000000	-3.505469	0.000000	0.000000	0.000000	-0.532061	0.039411	-0.065706	0.000000	0.000000	4.000000	44.000000	0.000000
2535.400828	-0.017337	0.526850	-0.086098	84.304604	49.341038	95.192291	-3.565346	0.000000	-3.505469	0.000000	0.000000	0.000000	-0.532061	0.039411	-0.065706	0.000000	0.000000	4.000000	44.000000	0.000000
2535.404161	-0.017337	0.526850	-0.086098	84.291847	48.953678	93.816559	-3.606746	0.000000	-3.462858	0.000000	0.000000	0.000000	-0.532061	0.039411	-0.065706	0.000000	0.000000	4.000000	44.000000	0.000000
2535.407495	-0.019179	0.526982	-0.086329	84.291847	48.953678	93.816559	-3.606746	0.000000	-3.462858	0.000000	0.000000	0.000000	-0.552663	0.039368	-0.069352	0.000000	0.000000	4.000000	44.000000	0.000000
2535.410828	-0.019179	0.526982	-0.086329	84.291847	48.953678	93.816559	-3.606746	0.000000	-3.462858	0.000000	0.000000	0.000000	-0.552663	0.039368	-0.069352	0.000000	0.000000	4.000000	44.000000	0.000000
2535.414161	-0.019179	0.526982	-0.086329	84.241631	48.702557	92.439682	-3.650061	0.000000	-3.417171	0.000000	0.000000	0.000000	-0.552663	0.039368	-0.069352	0.000000	0.000000	4.000000	44.000000	0.000000
2535.417495	-0.021111	0.527156	-0.086513	84.241631	48.702557	92.439682	-3.650061	0.000000	-3.417171	0.000000	0.000000	0.000000	-0.579537	0.052233	-0.055242	0.000000	0.000000	4.000000	44.000000	0.000000
2535.420828	-0.021111	0.527156	-0.086513	84.241631	48.702557	92.439682	-3.650061	0.000000	-3.417171	0.000000	0.000000	0.000000	-0.579537	0.052233	-0.055242	0.000000	0.000000	4.000000	44.000000	0.000000
2535.424161	-0.021111	0.527156	-0.086513	84.109779	48.840706	92.164474	-3.694579	0.000000	-3.368988	0.000000	0.000000	0.000000	-0.579537	0.052233	-0.055242	0.000000	0.000000	4.000000	44.000000	0.000000
2535.427495	-0.023113	0.527344	-0.086691	84.109779	48.840706	92.164474	-3.694579	0.000000	-3.368988	0.000000	0.000000	0.000000	-0.600602	0.056544	-0.053478	0.000000	0.000000	4.000000	44.000000	0.000000
2535.430828	-0.023113	0.527344	-0.086691	84.109779	48.840706	92.164474	-3.694579	0.000000	-3.368988	0.000000	0.000000	0.000000	-0.600602	0.056544	-0.053478	0.000000	0.000000	4.000000	44.000000	0.000000
2535.434161	-0.023113	0.527344	-0.086691	83.918457	49.158024	92.829910	-3.740730	0.000000	-3.317671	0.000000	0.000000	0.000000	-0.600602	0.056544	-0.053478	0.000000	0.000000	4.000000	44.000000	0.000000
2535.437495	-0.025209	0.527584	-0.086781	83.918457	49.158024	92.829910	-3.740730	0.000000	-3.317671	0.000000	0.000000	0.000000	-0.628733	0.072019	-0.026826	0.000000	0.000000	4.000000	44.000000	0.000000
2535.440828	-0.025209	0.527584	-0.086781	83.918457	49.158024	92.829910	-3.740730	0.000000	-3.317671	0.000000	0.000000	0.000000	-0.628733	0.072019	-0.026826	0.000000	0.000000	4.000000	44.000000	0.000000
2535.444161	-0.025209	0.527584	-0.086781	83.695938	49.439644	93.659401	-3.787477	0.000000	-3.264203	0.000000	0.000000	0.000000	-0.628733	0.072019	-0.026826	0.000000	0.000000	4.000000	44.000000	0.000000
2535.447495	-0.027364	0.527841	-0.086797	83.695938	49.439644	93.659401	-3.787477	0.000000	-3.264203	0.000000	0.000000	0.000000	-0.646443	0.077117	-0.004856	0.000000	0.000000	4.000000	44.000000	0.000000
2535.450828	-0.027364	0.527841	-0.086797	83.695938	49.439644	93.659401	-3.787477	0.000000	-3.264203	0.000000	0.000000	0.000000	-0.646443	0.077117	-0.004856	0.000000	0.000000	4.000000	44.000000	0.000000
2535.454161	-0.027364	0.527841	-0.086797	83.488739	49.549263	93.842567	-3.834459	0.000000	-3.208883	0.000000	0.000000	0.000000	-0.646443	0.077117	-0.004856	0.000000	0.000000	4.000000	44.000000	0.000000
2535.457495	-0.029600	0.528124	-0.086698	83.488739	49.549263	93.842567	-3.834459	0.000000	-3.208883	0.000000	0.000000	0.000000	-0.670936	0.084845	0.029719	0.000000	0.000000	4.000000	44.000000	0.000000
2535.460828	-0.029600	0.528124	-0.086698	83.488739	49.549263	93.842567	-3.834459	0.000000	-3.208883	0.000000	0.000000	0.000000	-0.670936	0.084845	0.029719	0.000000	0.000000	4.000000	44.000000	0.000000
2535.464161	-0.029600	0.528124	-0.086698	83.308594	49.436901	92.994736	-3.881493	0.000000	-3.151828	0.000000	0.000000	0.000000	-0.670936	0.084845	0.029719	0.000000	0.000000	4.000000	44.000000	0.000000
2535.467495	-0.031882	0.528384	-0.086519	83.308594	49.436901	92.994736	-3.881493	0.000000	-3.151828	0.000000	0.000000	0.000000	-0.684629	0.077891	0.053700	0.000000	0.000000	4.000000	44.000000	0.000000
2535.470828	-0.031882	0.528384	-0.086519	83.308594	49.436901	92.994736	-3.881493	0.000000	-3.151828	0.000000	0.000000	0.000000	-0.684629	0.077891	0.053700	0.000000	0.000000	4.000000	44.000000	0.000000
2535.474161	-0.031882	0.528384	-0.086519	83.135674	49.266689	91.915993	-3.928530	0.000000	-3.093000	0.000000	0.000000	0.000000	-0.684629	0.077891	0.053700	0.000000	0.000000	4.000000	44.000000	0.000000
2535.477495	-0.034251	0.528649	-0.086223	83.135674	49.266689	91.915993	-3.928530	0.000000	-3.093000	0.000000	0.000000	0.000000	-0.710527	0.079614	0.088628	0.000000	0.000000	4.000000	44.000000	0.000000
2535.480828	-0.034251	0.528649	-0.086223	83.135674	49.266689	91.915993	-3.928530	0.000000	-3.093000	0.000000	0.000000	0.000000	-0.710527	0.079614	0.088628	0.000000	0.000000	4.000000	44.000000	0.000000
2535.484161	-0.034251	0.528649	-0.086223	82.932396	49.132938	91.188614	-3.975928	0.000000	-3.031830	0.000000	0.000000	0.000000	-0.710527	0.079614	0.088628	0.000000	0.000000	4.000000	44.000000	0.000000
2535.487495	-0.036686	0.528912	-0.085856	82.932396	49.132938	91.188614	-3.975928	0.000000	-3.031830	0.000000	0.000000	0.000000	-0.730614	0.078760	0.110237	0.000000	0.000000	4.000000	44.000000	0.000000
2535.490828	-0.036686	0.528912	-0.085856	82.932396	49.132938	91.188614	-3.975928	0.000000	-3.031830	0.000000	0.000000	0.000000	-0.730614	0.078760	0.110237	0.000000	0.000000	4.000000	44.000000	0.000000
2535.494161	-0.036686	0.528912	-0.085856	82.694672	49.027359	90.834244	-4.024122	0.000000	-2.967566	0.000000	0.000000	0.000000	-0.730614	0.078760	0.110237	0.000000	0.000000	4.000000	44.000000	0.000000
2535.497495	-0.039177	0.529200	-0.085376	82.694672	49.027359	90.834244	-4.024122	0.000000	-2.967566	0.000000	0.000000	0.000000	-0.747227	0.086619	0.144132	0.000000	0.000000	4.000000	44.000000	0.000000
2535.500828	-0.039177	0.529200	-0.085376	82.694672	49.027359	90.834244	-4.024122	0.000000	-2.967566	0.000000	0.000000	0.000000	-0.747227	0.086619	0.144132	0.000000	0.000000	4.000000	44.000000	0.000000
2535.504161	-0.039177	0.529200	-0.085376	82.433792	48.918770	90.594414	-4.072257	0.000000	-2.901158	0.000000	0.000000	0.000000	-0.747227	0.086619	0.144132	0.000000	0.000000	4.000000	44.000000	0.000000
2535.507495	-0.041708	0.529516	-0.084781	82.433792	48.918770	90.594414	-4.072257	0.000000	-2.901158	0.000000	0.000000	0.000000	-0.759317	0.094521	0.178243	0.000000	0.000000	4.000000	44.000000	0.000000
2535.510828	-0.041708	0.529516	-0.084781	82.433792	48.918770	90.594414	-4.072257	0.000000	-2.901158	0.000000	0.000000	0.000000	-0.759317	0.094521	0.178243	0.000000	0.000000	4.000000	44.000000	0.000000
2535.514161	-0.041708	0.529516	-0.084781	82.156822	48.751205	90.232666	-4.120097	0.000000	-2.832809	0.000000	0.000000	0.000000	-0.759317	0.094521	0.178243	0.000000	0.000000	4.000000	44.000000	0.000000
2535.517495	-0.044307	0.529840	-0.084167	82.156822	48.751205	90.232666	-4.120097	0.000000	-2.832809	0.000000	0.000000	0.000000	-0.779644	0.097265	0.184260	0.000000	0.000000	4.000000	44.000000	0.000000
2535.520828	-0.044307	0.529840	-0.084167	82.156822	48.751205	90.232666	-4.120097	0.000000	-2.832809	0.000000	0.000000	0.000000	-0.779644	0.097265	0.184260	0.000000	0.000000	4.000000	44.000000	0.000000
2535.524161	-0.044307	0.529840	-0.084167	81.872810	48.554222	89.800896	-4.169786	0.000000	-2.759145	0.000000	0.000000	0.000000	-0.779644	0.097265	0.184260	0.000000	0.000000	4.000000	44.000000	0.000000
2535.527495	-0.046935	0.530205	-0.083419	81.872810	48.554222	89.800896	-4.169786	0.000000	-2.759145	0.000000	0.000000	0.000000	-0.788394	0.109616	0.224400	0.000000	0.000000	4.000000	44.000000	0.000000
2535.530828	-0.046935	0.530205	-0.083419	81.872810	48.554222	89.800896	-4.169786	0.000000	-2.759145	0.000000	0.000000	0.000000	-0.788394	0.109616	0.224400	0.000000	0.000000	4.000000	44.000000	0.000000
2535.534161	-0.046935	0.530205	-0.083419	81.558357	48.344608	89.470398	-4.170962	0.000000	-2.653272	0.000000	0.000000	0.000000	-0.788394	0.109616	0.224400	0.000000	0.000000	4.000000	44.000000	0.000000
2535.537495	-0.049607	0.530583	-0.082581	81.558357	48.344608	89.470398	-4.170962	0.000000	-2.653272	0.000000	0.000000	0.000000	-0.801748	0.113217	0.251536	0.000000	0.000000	4.000000	44.000000	0.000000
2535.540828	-0.049607	0.530583	-0.082581	81.558357	48.344608	89.470398	-4.170962	0.000000	-2.653272	0.000000	0.000000	0.000000	-0.801748	0.113217	0.251536	0.000000	0.000000	4.000000	44.000000	0.000000
2535.544161	-0.049607	0.530583	-0.082581	81.232834	48.299500	89.457863	-4.129039	0.000000	-2.519647	0.000000	0.000000	0.000000	-0.801748	0.113217	0.251536	0.000000	0.000000	4.000000	44.000000	0.000000
2535.547495	-0.052288	0.530957	-0.081668	81.232834	48.299500	89.457863	-4.129039	0.000000	-2.519647	0.000000	0.000000	0.000000	-0.804230	0.112400	0.273851	0.000000	0.000000	4.000000	44.000000	0.000000
2535.550828	-0.052288	0.530957	-0.081668	81.232834	48.299500	89.457863	-4.129039	0.000000	-2.519647	0.000000	0.000000	0.000000	-0.804230	0.112400	0.273851	0.000000	0.000000	4.000000	44.000000	0.000000
2535.554161	-0.052288	0.530957	-0.081668	80.925713	48.814800	90.151352	-4.083397	0.000000	-2.385609	0.000000	0.000000	0.000000	-0.804230	0.112400	0.273851	0.000000	0.000000	4.000000	44.000000	0.000000
2535.557495	-0.054907	0.531329	-0.080670	80.925713	48.814800	90.151352	-4.083397	0.000000	-2.385609	0.000000	0.000000	0.000000	-0.785727	0.111546	0.299240	0.000000	0.000000	4.000000	44.000000	0.000000
2535.560828	-0.054907	0.531329	-0.080670	80.925713	48.814800	90.151352	-4.083397	0.000000	-2.385609	0.000000	0.000000	0.000000	-0.785727	0.111546	0.299240	0.000000	0.000000	4.000000	44.000000	0.000000
2535.564161	-0.054907	0.531329	-0.080670	80.684448	50.371147	92.100891	-4.033524	0.000000	-2.254654	0.000000	0.000000	0.000000	-0.785727	0.111546	0.299240	0.000000	0.000000	4.000000	44.000000	0.000000
2535.567495	-0.057456	0.531675	-0.079651	80.684448	50.371147	92.100891	-4.033524	0.000000	-2.254654	0.000000	0.000000	0.000000	-0.764581	0.103639	0.305881	0.000000	0.000000	4.000000	44.000000	0.000000
2535.570828	-0.057456	0.531675	-0.079651	80.684448	50.371147	92.100891	-4.033524	0.000000	-2.254654	0.000000	0.000000	0.000000	-0.764581	0.103639	0.305881	0.000000	0.000000	4.000000	44.000000	0.000000
2535.574161	-0.057456	0.531675	-0.079651	80.514297	52.628952	94.541687	-3.982544	0.000000	-2.127224	0.000000	0.000000	0.000000	-0.764581	0.103639	0.305881	0.000000	0.000000	4.000000	44.000000	0.000000
2535.577495	-0.059943	0.532038	-0.078548	80.514297	52.628952	94.541687	-3.982544	0.000000	-2.127224	0.000000	0.000000	0.000000	-0.746166	0.108910	0.330897	0.000000	0.000000	4.000000	44.000000	0.000000
2535.580828	-0.059943	0.532038	-0.078548	80.514297	52.628952	94.541687	-3.982544	0.000000	-2.127224	0.000000	0.000000	0.000000	-0.746166	0.108910	0.330897	0.000000	0.000000	4.000000	44.000000	0.000000
2535.584161	-0.059943	0.532038	-0.078548	80.420120	55.115959	96.737968	-3.927394	0.000000	-2.002863	0.000000	0.000000	0.000000	-0.746166	0.108910	0.330897	0.000000	0.000000	4.000000	44.000000	0.000000
2535.587495	-0.062316	0.532397	-0.077347	80.420120	55.115959	96.737968	-3.927394	0.000000	-2.002863	0.000000	0.000000	0.000000	-0.711907	0.107898	0.360136	0.000000	0.000000	4.000000	44.000000	0.000000
2535.590828	-0.062316	0.532397	-0.077347	80.420120	55.115959	96.737968	-3.927394	0.000000	-2.002863	0.000000	0.000000	0.000000	-0.711907	0.107898	0.360136	0.000000	0.000000	4.000000	44.000000	0.000000
2535.594161	-0.062316	0.532397	-0.077347	80.393974	57.610661	98.682526	-3.867372	0.000000	-1.884212	0.000000	0.000000	0.000000	-0.711907	0.107898	0.360136	0.000000	0.000000	4.000000	44.000000	0.000000
2535.597495	-0.064611	0.532732	-0.076049	80.393974	57.610661	98.682526	-3.867372	0.000000	-1.884212	0.000000	0.000000	0.000000	-0.688718	0.100454	0.389397	0.000000	0.000000	4.000000	44.000000	0.000000
2535.600828	-0.064611	0.532732	-0.076049	80.393974	57.610661	98.682526	-3.867372	0.000000	-1.884212	0.000000	0.000000	0.000000	-0.688718	0.100454	0.389397	0.000000	0.000000	4.000000	44.000000	0.000000
2535.604161	-0.064611	0.532732	-0.076049	80.419510	60.028927	100.671257	-3.802472	0.000000	-1.769426	0.000000	0.000000	0.000000	-0.688718	0.100454	0.389397	0.000000	0.000000	4.000000	44.000000	0.000000
2535.607495	-0.066845	0.533027	-0.074675	80.419510	60.028927	100.671257	-3.802472	0.000000	-1.769426	0.000000	0.000000	0.000000	-0.670029	0.088363	0.412214	0.000000	0.000000	4.000000	44.000000	0.000000
2535.610828	-0.066845	0.533027	-0.074675	80.419510	60.028927	100.671257	-3.802472	0.000000	-1.769426	0.000000	0.000000	0.000000	-0.670029	0.088363	0.412214	0.000000	0.000000	4.000000	44.000000	0.000000
2535.614161	-0.066845	0.533027	-0.074675	80.438789	62.446842	103.096161	-3.733770	0.000000	-1.657754	0.000000	0.000000	0.000000	-0.670029	0.088363	0.412214	0.000000	0.000000	4.000000	44.000000	0.000000
2535.617495	-0.068960	0.533323	-0.073222	80.438789	62.446842	103.096161	-3.733770	0.000000	-1.657754	0.000000	0.000000	0.000000	-0.634508	0.088817	0.435875	0.000000	0.000000	4.000000	44.000000	0.000000
2535.620828	-0.068960	0.533323	-0.073222	80.438789	62.446842	103.096161	-3.733770	0.000000	-1.657754	0.000000	0.000000	0.000000	-0.634508	0.088817	0.435875	0.000000	0.000000	4.000000	44.000000	0.000000
2535.624161	-0.068960	0.533323	-0.073222	80.439636	64.732254	105.482063	-3.661124	0.000000	-1.552003	0.000000	0.000000	0.000000	-0.634508	0.088817	0.435875	0.000000	0.000000	4.000000	44.000000	0.000000
2535.627495	-0.071008	0.533584	-0.071714	80.439636	64.732254	105.482063	-3.661124	0.000000	-1.552003	0.000000	0.000000	0.000000	-0.614356	0.078296	0.452435	0.000000	0.000000	4.000000	44.000000	0.000000
2535.630828	-0.071008	0.533584	-0.071714	80.439636	64.732254	105.482063	-3.661124	0.000000	-1.552003	0.000000	0.000000	0.000000	-0.614356	0.078296	0.452435	0.000000	0.000000	4.000000	44.000000	0.000000
2535.634161	-0.071008	0.533584	-0.071714	80.456680	66.911781	107.405273	-3.585718	0.000000	-1.449610	0.000000	0.000000	0.000000	-0.614356	0.078296	0.452435	0.000000	0.000000	4.000000	44.000000	0.000000
2535.637495	-0.073042	0.533830	-0.070164	80.456680	66.911781	107.405273	-3.585718	0.000000	-1.449610	0.000000	0.000000	0.000000	-0.610362	0.074023	0.464990	0.000000	0.000000	4.000000	44.000000	0.000000
2535.640828	-0.073042	0.533830	-0.070164	80.456680	66.911781	107.405273	-3.585718	0.000000	-1.449610	0.000000	0.000000	0.000000	-0.610362	0.074023	0.464990	0.000000	0.000000	4.000000	44.000000	0.000000
2535.644161	-0.073042	0.533830	-0.070164	80.523483	69.024460	109.058517	-3.508220	0.000000	-1.347883	0.000000	0.000000	0.000000	-0.610362	0.074023	0.464990	0.000000	0.000000	4.000000	44.000000	0.000000
2535.647495	-0.075052	0.534039	-0.068635	80.523483	69.024460	109.058517	-3.508220	0.000000	-1.347883	0.000000	0.000000	0.000000	-0.602756	0.062561	0.458793	0.000000	0.000000	4.000000	44.000000	0.000000
2535.650828	-0.075052	0.534039	-0.068635	80.523483	69.024460	109.058517	-3.508220	0.000000	-1.347883	0.000000	0.000000	0.000000	-0.602756	0.062561	0.458793	0.000000	0.000000	4.000000	44.000000	0.000000
2535.654161	-0.075052	0.534039	-0.068635	80.633675	71.059288	110.569870	-3.431754	0.000000	-1.247424	0.000000	0.000000	0.000000	-0.602756	0.062561	0.458793	0.000000	0.000000	4.000000	44.000000	0.000000
2535.657495	-0.077052	0.534231	-0.067134	80.633675	71.059288	110.569870	-3.431754	0.000000	-1.247424	0.000000	0.000000	0.000000	-0.600253	0.057453	0.450448	0.000000	0.000000	4.000000	44.000000	0.000000
2535.660828	-0.077052	0.534231	-0.067134	80.633675	71.059288	110.569870	-3.431754	0.000000	-1.247424	0.000000	0.000000	0.000000	-0.600253	0.057453	0.450448	0.000000	0.000000	4.000000	44.000000	0.000000
2535.664161	-0.077052	0.534231	-0.067134	80.749680	73.070717	112.130478	-3.356679	0.000000	-1.147382	0.000000	0.000000	0.000000	-0.600253	0.057453	0.450448	0.000000	0.000000	4.000000	44.000000	0.000000
2535.667495	-0.079027	0.534383	-0.065652	80.749680	73.070717	112.130478	-3.356679	0.000000	-1.147382	0.000000	0.000000	0.000000	-0.592270	0.045813	0.444566	0.000000	0.000000	4.000000	44.000000	0.000000
2535.670828	-0.079027	0.534383	-0.065652	80.749680	73.070717	112.130478	-3.356679	0.000000	-1.147382	0.000000	0.000000	0.000000	-0.592270	0.045813	0.444566	0.000000	0.000000	4.000000	44.000000	0.000000
2535.674161	-0.079027	0.534383	-0.065652	80.850784	75.054085	113.778824	-3.282585	0.000000	-1.048670	0.000000	0.000000	0.000000	-0.592270	0.045813	0.444566	0.000000	0.000000	4.000000	44.000000	0.000000
2535.677495	-0.080940	0.534517	-0.064256	80.850784	75.054085	113.778824	-3.282585	0.000000	-1.048670	0.000000	0.000000	0.000000	-0.574128	0.040083	0.418814	0.000000	0.000000	4.000000	44.000000	0.000000
2535.680828	-0.080940	0.534517	-0.064256	80.850784	75.054085	113.778824	-3.282585	0.000000	-1.048670	0.000000	0.000000	0.000000	-0.574128	0.040083	0.418814	0.000000	0.000000	4.000000	44.000000	0.000000
2535.684161	-0.080940	0.534517	-0.064256	80.948715	76.940964	115.391457	-3.212783	0.000000	-0.952982	0.000000	0.000000	0.000000	-0.574128	0.040083	0.418814	0.000000	0.000000	4.000000	44.000000	0.000000
2535.687495	-0.082843	0.534633	-0.062886	80.948715	76.940964	115.391457	-3.212783	0.000000	-0.952982	0.000000	0.000000	0.000000	-0.570908	0.034874	0.410996	0.000000	0.000000	4.000000	44.000000	0.000000
2535.690828	-0.082843	0.534633	-0.062886	80.948715	76.940964	115.391457	-3.212783	0.000000	-0.952982	0.000000	0.000000	0.000000	-0.570908	0.034874	0.410996	0.000000	0.000000	4.000000	44.000000	0.000000
2535.694161	-0.082843	0.534633	-0.062886	81.049149	78.680931	116.813354	-3.144284	0.000000	-0.857831	0.000000	0.000000	0.000000	-0.570908	0.034874	0.410996	0.000000	0.000000	4.000000	44.000000	0.000000
2535.697495	-0.084683	0.534753	-0.061604	81.049149	78.680931	116.813354	-3.144284	0.000000	-0.857831	0.000000	0.000000	0.000000	-0.551751	0.035876	0.384540	0.000000	0.000000	4.000000	44.000000	0.000000
2535.700828	-0.084683	0.534753	-0.061604	81.049149	78.680931	116.813354	-3.144284	0.000000	-0.857831	0.000000	0.000000	0.000000	-0.551751	0.035876	0.384540	0.000000	0.000000	4.000000	44.000000	0.000000
2535.704161	-0.084683	0.534753	-0.061604	81.150291	80.268944	118.010178	-3.080194	0.000000	-0.765872	0.000000	0.000000	0.000000	-0.551751	0.035876	0.384540	0.000000	0.000000	4.000000	44.000000	0.000000
2535.707495	-0.086509	0.534855	-0.060347	81.150291	80.268944	118.010178	-3.080194	0.000000	-0.765872	0.000000	0.000000	0.000000	-0.548024	0.030731	0.377076	0.000000	0.000000	4.000000	44.000000	0.000000
2535.710828	-0.086509	0.534855	-0.060347	81.150291	80.268944	118.010178	-3.080194	0.000000	-0.765872	0.000000	0.000000	0.000000	-0.548024	0.030731	0.377076	0.000000	0.000000	4.000000	44.000000	0.000000
2535.714161	-0.086509	0.534855	-0.060347	81.221275	81.583771	118.906738	-3.017348	0.000000	-0.674535	0.000000	0.000000	0.000000	-0.548024	0.030731	0.377076	0.000000	0.000000	4.000000	44.000000	0.000000
2535.717495	-0.088312	0.534977	-0.059166	81.221275	81.583771	118.906738	-3.017348	0.000000	-0.674535	0.000000	0.000000	0.000000	-0.540772	0.036431	0.354408	0.000000	0.000000	4.000000	44.000000	0.000000
2535.720828	-0.088312	0.534977	-0.059166	81.221275	81.583771	118.906738	-3.017348	0.000000	-0.674535	0.000000	0.000000	0.000000	-0.540772	0.036431	0.354408	0.000000	0.000000	4.000000	44.000000	0.000000
2535.724161	-0.088312	0.534977	-0.059166	81.252457	82.621582	119.550507	-2.958279	0.000000	-0.584406	0.000000	0.000000	0.000000	-0.540772	0.036431	0.354408	0.000000	0.000000	4.000000	44.000000	0.000000
2535.727495	-0.090085	0.535119	-0.057989	81.252457	82.621582	119.550507	-2.958279	0.000000	-0.584406	0.000000	0.000000	0.000000	-0.532018	0.042688	0.352976	0.000000	0.000000	4.000000	44.000000	0.000000
2535.730828	-0.090085	0.535119	-0.057989	81.252457	82.621582	119.550507	-2.958279	0.000000	-0.584406	0.000000	0.000000	0.000000	-0.532018	0.042688	0.352976	0.000000	0.000000	4.000000	44.000000	0.000000
2535.734161	-0.090085	0.535119	-0.057989	81.250816	83.337242	119.794647	-2.899450	0.000000	-0.495737	0.000000	0.000000	0.000000	-0.532018	0.042688	0.352976	0.000000	0.000000	4.000000	44.000000	0.000000
2535.737495	-0.091809	0.535305	-0.056817	81.250816	83.337242	119.794647	-2.899450	0.000000	-0.495737	0.000000	0.000000	0.000000	-0.517142	0.055761	0.351734	0.000000	0.000000	4.000000	44.000000	0.000000
2535.740828	-0.091809	0.535305	-0.056817	81.250816	83.337242	119.794647	-2.899450	0.000000	-0.495737	0.000000	0.000000	0.000000	-0.517142	0.055761	0.351734	0.000000	0.000000	4.000000	44.000000	0.000000
2535.744161	-0.091809	0.535305	-0.056817	81.229477	83.781822	119.667732	-2.840828	0.000000	-0.409546	0.000000	0.000000	0.000000	-0.517142	0.055761	0.351734	0.000000	0.000000	4.000000	44.000000	0.000000
2535.747495	-0.093479	0.535497	-0.055663	81.229477	83.781822	119.667732	-2.840828	0.000000	-0.409546	0.000000	0.000000	0.000000	-0.501028	0.057575	0.346190	0.000000	0.000000	4.000000	44.000000	0.000000
2535.750828	-0.093479	0.535497	-0.055663	81.229477	83.781822	119.667732	-2.840828	0.000000	-0.409546	0.000000	0.000000	0.000000	-0.501028	0.057575	0.346190	0.000000	0.000000	4.000000	44.000000	0.000000
2535.754161	-0.093479	0.535497	-0.055663	81.207108	83.879265	119.256577	-2.783129	0.000000	-0.326042	0.000000	0.000000	0.000000	-0.501028	0.057575	0.346190	0.000000	0.000000	4.000000	44.000000	0.000000
2535.757495	-0.095116	0.535755	-0.054520	81.207108	83.879265	119.256577	-2.783129	0.000000	-0.326042	0.000000	0.000000	0.000000	-0.491185	0.077652	0.342750	0.000000	0.000000	4.000000	44.000000	0.000000
2535.760828	-0.095116	0.535755	-0.054520	81.207108	83.879265	119.256577	-2.783129	0.000000	-0.326042	0.000000	0.000000	0.000000	-0.491185	0.077652	0.342750	0.000000	0.000000	4.000000	44.000000	0.000000
2535.764161	-0.095116	0.535755	-0.054520	81.210297	83.783264	118.772072	-2.726005	0.000000	-0.244178	0.000000	0.000000	0.000000	-0.491185	0.077652	0.342750	0.000000	0.000000	4.000000	44.000000	0.000000
2535.767495	-0.096703	0.536036	-0.053376	81.210297	83.783264	118.772072	-2.726005	0.000000	-0.244178	0.000000	0.000000	0.000000	-0.476036	0.084313	0.343297	0.000000	0.000000	4.000000	44.000000	0.000000
2535.770828	-0.096703	0.536036	-0.053376	81.210297	83.783264	118.772072	-2.726005	0.000000	-0.244178	0.000000	0.000000	0.000000	-0.476036	0.084313	0.343297	0.000000	0.000000	4.000000	44.000000	0.000000
2535.774161	-0.096703	0.536036	-0.053376	81.266777	83.531059	118.251656	-2.668788	0.000000	-0.164838	0.000000	0.000000	0.000000	-0.476036	0.084313	0.343297	0.000000	0.000000	4.000000	44.000000	0.000000
2535.777495	-0.098277	0.536340	-0.052238	81.266777	83.531059	118.251656	-2.668788	0.000000	-0.164838	0.000000	0.000000	0.000000	-0.472252	0.091061	0.341227	0.000000	0.000000	4.000000	44.000000	0.000000
2535.780828	-0.098277	0.536340	-0.052238	81.266777	83.531059	118.251656	-2.668788	0.000000	-0.164838	0.000000	0.000000	0.000000	-0.472252	0.091061	0.341227	0.000000	0.000000	4.000000	44.000000	0.000000
2535.784161	-0.098277	0.536340	-0.052238	81.408035	83.270805	117.930809	-2.611917	0.000000	-0.086130	0.000000	0.000000	0.000000	-0.472252	0.091061	0.341227	0.000000	0.000000	4.000000	44.000000	0.000000
2535.787495	-0.099859	0.536683	-0.051023	81.408035	83.270805	117.930809	-2.611917	0.000000	-0.086130	0.000000	0.000000	0.000000	-0.474614	0.102859	0.364508	0.000000	0.000000	4.000000	44.000000	0.000000
2535.790828	-0.099859	0.536683	-0.051023	81.408035	83.270805	117.930809	-2.611917	0.000000	-0.086130	0.000000	0.000000	0.000000	-0.474614	0.102859	0.364508	0.000000	0.000000	4.000000	44.000000	0.000000
2535.794161	-0.099859	0.536683	-0.051023	81.625626	82.765327	117.313896	-2.551166	0.000000	-0.007027	0.000000	0.000000	0.000000	-0.474614	0.102859	0.364508	0.000000	0.000000	4.000000	44.000000	0.000000
2535.797495	-0.101397	0.537018	-0.049778	81.625626	82.765327	117.313896	-2.551166	0.000000	-0.007027	0.000000	0.000000	0.000000	-0.461258	0.100658	0.373543	0.000000	0.000000	4.000000	44.000000	0.000000
2535.800828	-0.101397	0.537018	-0.049778	81.625626	82.765327	117.313896	-2.551166	0.000000	-0.007027	0.000000	0.000000	0.000000	-0.461258	0.100658	0.373543	0.000000	0.000000	4.000000	44.000000	0.000000
2535.804161	-0.101397	0.537018	-0.049778	81.868561	82.226097	116.621696	-2.488909	0.000000	0.069849	0.000000	0.000000	0.000000	-0.461258	0.100658	0.373543	0.000000	0.000000	4.000000	44.000000	0.000000
2535.807495	-0.102852	0.537386	-0.048408	81.868561	82.226097	116.621696	-2.488909	0.000000	0.069849	0.000000	0.000000	0.000000	-0.436357	0.110270	0.411074	0.000000	0.000000	4.000000	44.000000	0.000000
2535.810828	-0.102852	0.537386	-0.048408	81.868561	82.226097	116.621696	-2.488909	0.000000	0.069849	0.000000	0.000000	0.000000	-0.436357	0.110270	0.411074	0.000000	0.000000	4.000000	44.000000	0.000000
2535.814161	-0.102852	0.537386	-0.048408	82.102707	81.658226	115.890457	-2.420396	0.000000	0.142575	0.000000	0.000000	0.000000	-0.436357	0.110270	0.411074	0.000000	0.000000	4.000000	44.000000	0.000000
2535.817495	-0.104164	0.537723	-0.046977	82.102707	81.658226	115.890457	-2.420396	0.000000	0.142575	0.000000	0.000000	0.000000	-0.393869	0.101088	0.429146	0.000000	0.000000	4.000000	44.000000	0.000000
2535.820828	-0.104164	0.537723	-0.046977	82.102707	81.658226	115.890457	-2.420396	0.000000	0.142575	0.000000	0.000000	0.000000	-0.393869	0.101088	0.429146	0.000000	0.000000	4.000000	44.000000	0.000000
2535.824161	-0.104164	0.537723	-0.046977	82.320999	81.025177	115.089607	-2.348872	0.000000	0.208220	0.000000	0.000000	0.000000	-0.393869	0.101088	0.429146	0.000000	0.000000	4.000000	44.000000	0.000000
2535.827495	-0.105350	0.538053	-0.045425	82.320999	81.025177	115.089607	-2.348872	0.000000	0.208220	0.000000	0.000000	0.000000	-0.355600	0.098991	0.465854	0.000000	0.000000	4.000000	44.000000	0.000000
2535.830828	-0.105350	0.538053	-0.045425	82.320999	81.025177	115.089607	-2.348872	0.000000	0.208220	0.000000	0.000000	0.000000	-0.355600	0.098991	0.465854	0.000000	0.000000	4.000000	44.000000	0.000000
2535.834161	-0.105350	0.538053	-0.045425	82.530060	80.353386	114.229034	-2.271230	0.000000	0.267487	0.000000	0.000000	0.000000	-0.355600	0.098991	0.465854	0.000000	0.000000	4.000000	44.000000	0.000000
2535.837495	-0.106415	0.538367	-0.043795	82.530060	80.353386	114.229034	-2.271230	0.000000	0.267487	0.000000	0.000000	0.000000	-0.319575	0.094299	0.488790	0.000000	0.000000	4.000000	44.000000	0.000000
2535.840828	-0.106415	0.538367	-0.043795	82.530060	80.353386	114.229034	-2.271230	0.000000	0.267487	0.000000	0.000000	0.000000	-0.319575	0.094299	0.488790	0.000000	0.000000	4.000000	44.000000	0.000000
2535.844161	-0.106415	0.538367	-0.043795	82.754593	79.685890	113.321320	-2.189764	0.000000	0.320749	0.000000	0.000000	0.000000	-0.319575	0.094299	0.488790	0.000000	0.000000	4.000000	44.000000	0.000000
2535.847495	-0.107372	0.538673	-0.042117	82.754593	79.685890	113.321320	-2.189764	0.000000	0.320749	0.000000	0.000000	0.000000	-0.287237	0.091783	0.503549	0.000000	0.000000	4.000000	44.000000	0.000000
2535.850828	-0.107372	0.538673	-0.042117	82.754593	79.685890	113.321320	-2.189764	0.000000	0.320749	0.000000	0.000000	0.000000	-0.287237	0.091783	0.503549	0.000000	0.000000	4.000000	44.000000	0.000000
2535.854161	-0.107372	0.538673	-0.042117	83.019188	79.104507	112.439796	-2.105840	0.000000	0.368622	0.000000	0.000000	0.000000	-0.287237	0.091783	0.503549	0.000000	0.000000	4.000000	44.000000	0.000000
2535.857495	-0.108270	0.538939	-0.040441	83.019188	79.104507	112.439796	-2.105840	0.000000	0.368622	0.000000	0.000000	0.000000	-0.269379	0.079722	0.502696	0.000000	0.000000	4.000000	44.000000	0.000000
2535.860828	-0.108270	0.538939	-0.040441	83.019188	79.104507	112.439796	-2.105840	0.000000	0.368622	0.000000	0.000000	0.000000	-0.269379	0.079722	0.502696	0.000000	0.000000	4.000000	44.000000	0.000000
2535.864161	-0.108270	0.538939	-0.040441	83.320038	78.563156	111.581039	-2.022057	0.000000	0.413519	0.000000	0.000000	0.000000	-0.269379	0.079722	0.502696	0.000000	0.000000	4.000000	44.000000	0.000000
2535.867495	-0.109128	0.539164	-0.038773	83.320038	78.563156	111.581039	-2.022057	0.000000	0.413519	0.000000	0.000000	0.000000	-0.257261	0.067536	0.500444	0.000000	0.000000	4.000000	44.000000	0.000000
2535.870828	-0.109128	0.539164	-0.038773	83.320038	78.563156	111.581039	-2.022057	0.000000	0.413519	0.000000	0.000000	0.000000	-0.257261	0.067536	0.500444	0.000000	0.000000	4.000000	44.000000	0.000000
2535.874161	-0.109128	0.539164	-0.038773	83.644081	78.294075	110.968681	-1.938650	0.000000	0.456396	0.000000	0.000000	0.000000	-0.257261	0.067536	0.500444	0.000000	0.000000	4.000000	44.000000	0.000000
2535.877495	-0.109983	0.539372	-0.037127	83.644081	78.294075	110.968681	-1.938650	0.000000	0.456396	0.000000	0.000000	0.000000	-0.256615	0.062309	0.493868	0.000000	0.000000	4.000000	44.000000	0.000000
2535.880828	-0.109983	0.539372	-0.037127	83.644081	78.294075	110.968681	-1.938650	0.000000	0.456396	0.000000	0.000000	0.000000	-0.256615	0.062309	0.493868	0.000000	0.000000	4.000000	44.000000	0.000000
2535.884161	-0.109983	0.539372	-0.037127	83.951164	79.022148	111.342049	-1.856339	0.000000	0.499165	0.000000	0.000000	0.000000	-0.256615	0.062309	0.493868	0.000000	0.000000	4.000000	44.000000	0.000000
2535.887495	-0.110782	0.539514	-0.035548	83.951164	79.022148	111.342049	-1.856339	0.000000	0.499165	0.000000	0.000000	0.000000	-0.239556	0.042711	0.473751	0.000000	0.000000	4.000000	44.000000	0.000000
2535.890828	-0.110782	0.539514	-0.035548	83.951164	79.022148	111.342049	-1.856339	0.000000	0.499165	0.000000	0.000000	0.000000	-0.239556	0.042711	0.473751	0.000000	0.000000	4.000000	44.000000	0.000000
2535.894161	-0.110782	0.539514	-0.035548	84.192085	81.504158	113.495216	-1.777380	0.000000	0.539091	0.000000	0.000000	0.000000	-0.239556	0.042711	0.473751	0.000000	0.000000	4.000000	44.000000	0.000000
2535.897495	-0.111491	0.539607	-0.034075	84.192085	81.504158	113.495216	-1.777380	0.000000	0.539091	0.000000	0.000000	0.000000	-0.212680	0.027733	0.441657	0.000000	0.000000	4.000000	44.000000	0.000000
2535.900828	-0.111491	0.539607	-0.034075	84.192085	81.504158	113.495216	-1.777380	0.000000	0.539091	0.000000	0.000000	0.000000	-0.212680	0.027733	0.441657	0.000000	0.000000	4.000000	44.000000	0.000000
2535.904161	-0.111491	0.539607	-0.034075	84.352394	84.882874	116.595291	-1.703771	0.000000	0.574538	0.000000	0.000000	0.000000	-0.212680	0.027733	0.441657	0.000000	0.000000	4.000000	44.000000	0.000000
2535.907495	-0.112145	0.539673	-0.032655	84.352394	84.882874	116.595291	-1.703771	0.000000	0.574538	0.000000	0.000000	0.000000	-0.196361	0.019976	0.426177	0.000000	0.000000	4.000000	44.000000	0.000000
2535.910828	-0.112145	0.539673	-0.032655	84.352394	84.882874	116.595291	-1.703771	0.000000	0.574538	0.000000	0.000000	0.000000	-0.196361	0.019976	0.426177	0.000000	0.000000	4.000000	44.000000	0.000000
2535.914161	-0.112145	0.539673	-0.032655	84.441483	88.345406	119.841911	-1.632741	0.000000	0.607265	0.000000	0.000000	0.000000	-0.196361	0.019976	0.426177	0.000000	0.000000	4.000000	44.000000	0.000000
2535.917495	-0.112776	0.539722	-0.031249	84.441483	88.345406	119.841911	-1.632741	0.000000	0.607265	0.000000	0.000000	0.000000	-0.189255	0.014632	0.421622	0.000000	0.000000	4.000000	44.000000	0.000000
2535.920828	-0.112776	0.539722	-0.031249	84.441483	88.345406	119.841911	-1.632741	0.000000	0.607265	0.000000	0.000000	0.000000	-0.189255	0.014632	0.421622	0.000000	0.000000	4.000000	44.000000	0.000000
2535.924161	-0.112776	0.539722	-0.031249	84.489250	91.465332	122.790466	-1.562471	0.000000	0.638807	0.000000	0.000000	0.000000	-0.189255	0.014632	0.421622	0.000000	0.000000	4.000000	44.000000	0.000000
2535.927495	-0.113378	0.539737	-0.029878	84.489250	91.465332	122.790466	-1.562471	0.000000	0.638807	0.000000	0.000000	0.000000	-0.180611	0.004436	0.411567	0.000000	0.000000	4.000000	44.000000	0.000000
2535.930828	-0.113378	0.539737	-0.029878	84.489250	91.465332	122.790466	-1.562471	0.000000	0.638807	0.000000	0.000000	0.000000	-0.180611	0.004436	0.411567	0.000000	0.000000	4.000000	44.000000	0.000000
2535.934161	-0.113378	0.539737	-0.029878	84.517380	94.146927	125.332062	-1.493876	0.000000	0.668909	0.000000	0.000000	0.000000	-0.180611	0.004436	0.411567	0.000000	0.000000	4.000000	44.000000	0.000000
2535.937495	-0.113959	0.539734	-0.028590	84.517380	94.146927	125.332062	-1.493876	0.000000	0.668909	0.000000	0.000000	0.000000	-0.174360	-0.000932	0.386260	0.000000	0.000000	4.000000	44.000000	0.000000
2535.940828	-0.113959	0.539734	-0.028590	84.517380	94.146927	125.332062	-1.493876	0.000000	0.668909	0.000000	0.000000	0.000000	-0.174360	-0.000932	0.386260	0.000000	0.000000	4.000000	44.000000	0.000000
2535.944161	-0.113959	0.539734	-0.028590	84.543999	96.423668	127.481094	-1.429500	0.000000	0.697969	0.000000	0.000000	0.000000	-0.174360	-0.000932	0.386260	0.000000	0.000000	4.000000	44.000000	0.000000
2535.947495	-0.114516	0.539713	-0.027317	84.543999	96.423668	127.481094	-1.429500	0.000000	0.697969	0.000000	0.000000	0.000000	-0.167089	-0.006301	0.381871	0.000000	0.000000	4.000000	44.000000	0.000000
2535.950828	-0.114516	0.539713	-0.027317	84.543999	96.423668	127.481094	-1.429500	0.000000	0.697969	0.000000	0.000000	0.000000	-0.167089	-0.006301	0.381871	0.000000	0.000000	4.000000	44.000000	0.000000
2535.954161	-0.114516	0.539713	-0.027317	84.574577	98.230217	129.176422	-1.365855	0.000000	0.725817	0.000000	0.000000	0.000000	-0.167089	-0.006301	0.381871	0.000000	0.000000	4.000000	44.000000	0.000000
2535.957495	-0.115042	0.539706	-0.026086	84.574577	98.230217	129.176422	-1.365855	0.000000	0.725817	0.000000	0.000000	0.000000	-0.157581	-0.001911	0.369381	0.000000	0.000000	4.000000	44.000000	0.000000
2535.960828	-0.115042	0.539706	-0.026086	84.574577	98.230217	129.176422	-1.365855	0.000000	0.725817	0.000000	0.000000	0.000000	-0.157581	-0.001911	0.369381	0.000000	0.000000	4.000000	44.000000	0.000000
2535.964161	-0.115042	0.539706	-0.026086	84.606972	99.688446	130.523300	-1.304291	0.000000	0.752081	0.000000	0.000000	0.000000	-0.157581	-0.001911	0.369381	0.000000	0.000000	4.000000	44.000000	0.000000
2535.967495	-0.115536	0.539690	-0.024892	84.606972	99.688446	130.523300	-1.304291	0.000000	0.752081	0.000000	0.000000	0.000000	-0.148363	-0.004758	0.358255	0.000000	0.000000	4.000000	44.000000	0.000000
2535.970828	-0.115536	0.539690	-0.024892	84.606972	99.688446	130.523300	-1.304291	0.000000	0.752081	0.000000	0.000000	0.000000	-0.148363	-0.004758	0.358255	0.000000	0.000000	4.000000	44.000000	0.000000
2535.974161	-0.115536	0.539690	-0.024892	84.642769	100.593918	131.346390	-1.244582	0.000000	0.776808	0.000000	0.000000	0.000000	-0.148363	-0.004758	0.358255	0.000000	0.000000	4.000000	44.000000	0.000000
2535.977495	-0.115942	0.539706	-0.023704	84.642769	100.593918	131.346390	-1.244582	0.000000	0.776808	0.000000	0.000000	0.000000	-0.121695	0.004612	0.356347	0.000000	0.000000	4.000000	44.000000	0.000000
2535.980828	-0.115942	0.539706	-0.023704	84.642769	100.593918	131.346390	-1.244582	0.000000	0.776808	0.000000	0.000000	0.000000	-0.121695	0.004612	0.356347	0.000000	0.000000	4.000000	44.000000	0.000000
2535.984161	-0.115942	0.539706	-0.023704	84.682198	101.118210	131.802017	-1.185191	0.000000	0.797090	0.000000	0.000000	0.000000	-0.121695	0.004612	0.356347	0.000000	0.000000	4.000000	44.000000	0.000000
2535.987495	-0.116310	0.539720	-0.022575	84.682198	101.118210	131.802017	-1.185191	0.000000	0.797090	0.000000	0.000000	0.000000	-0.110441	0.004393	0.338531	0.000000	0.000000	4.000000	44.000000	0.000000
2535.990828	-0.116310	0.539720	-0.022575	84.682198	101.118210	131.802017	-1.185191	0.000000	0.797090	0.000000	0.000000	0.000000	-0.110441	0.004393	0.338531	0.000000	0.000000	4.000000	44.000000	0.000000
2535.994161	-0.116310	0.539720	-0.022575	84.730614	101.435287	132.047012	-1.128769	0.000000	0.815497	0.000000	0.000000	0.000000	-0.110441	0.004393	0.338531	0.000000	0.000000	4.000000	44.000000	0.000000
2535.997495	-0.116605	0.539726	-0.021472	84.730614	101.435287	132.047012	-1.128769	0.000000	0.815497	0.000000	0.000000	0.000000	-0.088555	0.001697	0.330909	0.000000	0.000000	4.000000	44.000000	0.000000
2536.000828	-0.116605	0.539726	-0.021472	84.730614	101.435287	132.047012	-1.128769	0.000000	0.815497	0.000000	0.000000	0.000000	-0.088555	0.001697	0.330909	0.000000	0.000000	4.000000	44.000000	0.000000
2536.004161	-0.116605	0.539726	-0.021472	84.798431	101.642776	132.168182	-1.073617	0.000000	0.830256	0.000000	0.000000	0.000000	-0.088555	0.001697	0.330909	0.000000	0.000000	4.000000	44.000000	0.000000
2536.007495	-0.116866	0.539772	-0.020414	84.798431	101.642776	132.168182	-1.073617	0.000000	0.830256	0.000000	0.000000	0.000000	-0.078278	0.013860	0.317411	0.000000	0.000000	4.000000	44.000000	0.000000
2536.010828	-0.116866	0.539772	-0.020414	84.798431	101.642776	132.168182	-1.073617	0.000000	0.830256	0.000000	0.000000	0.000000	-0.078278	0.013860	0.317411	0.000000	0.000000	4.000000	44.000000	0.000000
2536.014161	-0.116866	0.539772	-0.020414	84.864845	101.817230	132.257278	-1.020716	0.000000	0.843302	0.000000	0.000000	0.000000	-0.078278	0.013860	0.317411	0.000000	0.000000	4.000000	44.000000	0.000000
2536.017495	-0.117094	0.539835	-0.019397	84.864845	101.817230	132.257278	-1.020716	0.000000	0.843302	0.000000	0.000000	0.000000	-0.068309	0.018697	0.305253	0.000000	0.000000	4.000000	44.000000	0.000000
2536.020828	-0.117094	0.539835	-0.019397	84.864845	101.817230	132.257278	-1.020716	0.000000	0.843302	0.000000	0.000000	0.000000	-0.068309	0.018697	0.305253	0.000000	0.000000	4.000000	44.000000	0.000000
2536.024161	-0.117094	0.539835	-0.019397	84.919319	102.173317	132.523209	-0.969840	0.000000	0.854687	0.000000	0.000000	0.000000	-0.068309	0.018697	0.305253	0.000000	0.000000	4.000000	44.000000	0.000000
2536.027495	-0.117256	0.539946	-0.018372	84.919319	102.173317	132.523209	-0.969840	0.000000	0.854687	0.000000	0.000000	0.000000	-0.048752	0.033373	0.307452	0.000000	0.000000	4.000000	44.000000	0.000000
2536.030828	-0.117256	0.539946	-0.018372	84.919319	102.173317	132.523209	-0.969840	0.000000	0.854687	0.000000	0.000000	0.000000	-0.048752	0.033373	0.307452	0.000000	0.000000	4.000000	44.000000	0.000000
2536.034161	-0.117256	0.539946	-0.018372	84.960014	102.653076	132.910889	-0.918598	0.000000	0.862812	0.000000	0.000000	0.000000	-0.048752	0.033373	0.307452	0.000000	0.000000	4.000000	44.000000	0.000000
2536.037495	-0.117390	0.540090	-0.017369	84.960014	102.653076	132.910889	-0.918598	0.000000	0.862812	0.000000	0.000000	0.000000	-0.040121	0.043274	0.300832	0.000000	0.000000	4.000000	44.000000	0.000000
2536.040828	-0.117390	0.540090	-0.017369	84.960014	102.653076	132.910889	-0.918598	0.000000	0.862812	0.000000	0.000000	0.000000	-0.040121	0.043274	0.300832	0.000000	0.000000	4.000000	44.000000	0.000000
2536.044161	-0.117390	0.540090	-0.017369	84.981903	102.929398	133.122803	-0.868459	0.000000	0.869499	0.000000	0.000000	0.000000	-0.040121	0.043274	0.300832	0.000000	0.000000	4.000000	44.000000	0.000000
2536.047495	-0.117479	0.540284	-0.016365	84.981903	102.929398	133.122803	-0.868459	0.000000	0.869499	0.000000	0.000000	0.000000	-0.026642	0.058137	0.301370	0.000000	0.000000	4.000000	44.000000	0.000000
2536.050828	-0.117479	0.540284	-0.016365	84.981903	102.929398	133.122803	-0.868459	0.000000	0.869499	0.000000	0.000000	0.000000	-0.026642	0.058137	0.301370	0.000000	0.000000	4.000000	44.000000	0.000000
2536.054161	-0.117479	0.540284	-0.016365	84.986557	102.938210	133.091034	-0.818231	0.000000	0.873939	0.000000	0.000000	0.000000	-0.026642	0.058137	0.301370	0.000000	0.000000	4.000000	44.000000	0.000000
2536.057495	-0.117545	0.540503	-0.015359	84.986557	102.938210	133.091034	-0.818231	0.000000	0.873939	0.000000	0.000000	0.000000	-0.019714	0.065611	0.301544	0.000000	0.000000	4.000000	44.000000	0.000000
2536.060828	-0.117545	0.540503	-0.015359	84.986557	102.938210	133.091034	-0.818231	0.000000	0.873939	0.000000	0.000000	0.000000	-0.019714	0.065611	0.301544	0.000000	0.000000	4.000000	44.000000	0.000000
2536.064161	-0.117545	0.540503	-0.015359	84.985580	102.851685	132.966293	-0.767974	0.000000	0.877225	0.000000	0.000000	0.000000	-0.019714	0.065611	0.301544	0.000000	0.000000	4.000000	44.000000	0.000000
2536.067495	-0.117540	0.540730	-0.014361	84.985580	102.851685	132.966293	-0.767974	0.000000	0.877225	0.000000	0.000000	0.000000	0.001321	0.068211	0.299587	0.000000	0.000000	4.000000	44.000000	0.000000
2536.070828	-0.117540	0.540730	-0.014361	84.985580	102.851685	132.966293	-0.767974	0.000000	0.877225	0.000000	0.000000	0.000000	0.001321	0.068211	0.299587	0.000000	0.000000	4.000000	44.000000	0.000000
2536.074161	-0.117540	0.540730	-0.014361	84.979645	102.860146	132.930725	-0.718043	0.000000	0.877005	0.000000	0.000000	0.000000	0.001321	0.068211	0.299587	0.000000	0.000000	4.000000	44.000000	0.000000
2536.077495	-0.117498	0.540949	-0.013329	84.979645	102.860146	132.930725	-0.718043	0.000000	0.877005	0.000000	0.000000	0.000000	0.012551	0.065619	0.309544	0.000000	0.000000	4.000000	44.000000	0.000000
2536.080828	-0.117498	0.540949	-0.013329	84.979645	102.860146	132.930725	-0.718043	0.000000	0.877005	0.000000	0.000000	0.000000	0.012551	0.065619	0.309544	0.000000	0.000000	4.000000	44.000000	0.000000
2536.084161	-0.117498	0.540949	-0.013329	84.961060	103.103241	133.126419	-0.666452	0.000000	0.874913	0.000000	0.000000	0.000000	0.012551	0.065619	0.309544	0.000000	0.000000	4.000000	44.000000	0.000000
2536.087495	-0.117402	0.541160	-0.012328	84.961060	103.103241	133.126419	-0.666452	0.000000	0.874913	0.000000	0.000000	0.000000	0.028916	0.063330	0.300453	0.000000	0.000000	4.000000	44.000000	0.000000
2536.090828	-0.117402	0.541160	-0.012328	84.961060	103.103241	133.126419	-0.666452	0.000000	0.874913	0.000000	0.000000	0.000000	0.028916	0.063330	0.300453	0.000000	0.000000	4.000000	44.000000	0.000000
2536.094161	-0.117402	0.541160	-0.012328	84.934654	103.494408	133.461700	-0.616377	0.000000	0.870094	0.000000	0.000000	0.000000	0.028916	0.063330	0.300453	0.000000	0.000000	4.000000	44.000000	0.000000
2536.097495	-0.117257	0.541354	-0.011334	84.934654	103.494408	133.461700	-0.616377	0.000000	0.870094	0.000000	0.000000	0.000000	0.043537	0.058387	0.298160	0.000000	0.000000	4.000000	44.000000	0.000000
2536.100828	-0.117257	0.541354	-0.011334	84.934654	103.494408	133.461700	-0.616377	0.000000	0.870094	0.000000	0.000000	0.000000	0.043537	0.058387	0.298160	0.000000	0.000000	4.000000	44.000000	0.000000
2536.104161	-0.117257	0.541354	-0.011334	84.896614	104.083351	133.988541	-0.566683	0.000000	0.862838	0.000000	0.000000	0.000000	0.043537	0.058387	0.298160	0.000000	0.000000	4.000000	44.000000	0.000000
2536.107495	-0.117057	0.541541	-0.010370	84.896614	104.083351	133.988541	-0.566683	0.000000	0.862838	0.000000	0.000000	0.000000	0.060009	0.056089	0.289081	0.000000	0.000000	4.000000	44.000000	0.000000
2536.110828	-0.117057	0.541541	-0.010370	84.896614	104.083351	133.988541	-0.566683	0.000000	0.862838	0.000000	0.000000	0.000000	0.060009	0.056089	0.289081	0.000000	0.000000	4.000000	44.000000	0.000000
2536.114161	-0.117057	0.541541	-0.010370	84.844856	104.886917	134.729340	-0.518503	0.000000	0.852836	0.000000	0.000000	0.000000	0.060009	0.056089	0.289081	0.000000	0.000000	4.000000	44.000000	0.000000
2536.117495	-0.117057	0.541541	-0.010370	84.844856	104.886917	134.729340	-0.518503	0.000000	0.852836	0.000000	0.000000	0.000000	0.060009	0.056089	0.289081	0.000000	0.000000	4.000000	44.000000	0.000000
2536.120828	-0.116828	0.541737	-0.009424	84.844856	104.886917	134.729340	-0.518503	0.000000	0.852836	0.000000	0.000000	0.000000	0.068720	0.058699	0.283783	0.000000	0.000000	4.000000	44.000000	0.000000
2536.124161	-0.116828	0.541737	-0.009424	84.778694	105.901176	135.671997	-0.518503	0.000000	0.852836	0.000000	0.000000	0.000000	0.068720	0.058699	0.283783	0.000000	0.000000	4.000000	44.000000	0.000000
2536.127495	-0.116548	0.541942	-0.008490	84.778694	105.901176	135.671997	-0.518503	0.000000	0.852836	0.000000	0.000000	0.000000	0.083842	0.061371	0.280137	0.000000	0.000000	4.000000	44.000000	0.000000
2536.130828	-0.116548	0.541942	-0.008490	84.778694	105.901176	135.671997	-0.518503	0.000000	0.852836	0.000000	0.000000	0.000000	0.083842	0.061371	0.280137	0.000000	0.000000	4.000000	44.000000	0.000000
2536.134161	-0.116548	0.541942	-0.008490	84.719620	106.766403	136.460495	-0.424516	0.000000	0.827409	0.000000	0.000000	0.000000	0.083842	0.061371	0.280137	0.000000	0.000000	4.000000	44.000000	0.000000
2536.137495	-0.116219	0.542130	-0.007564	84.719620	106.766403	136.460495	-0.424516	0.000000	0.827409	0.000000	0.000000	0.000000	0.098667	0.056435	0.277814	0.000000	0.000000	4.000000	44.000000	0.000000
2536.140828	-0.116219	0.542130	-0.007564	84.719620	106.766403	136.460495	-0.424516	0.000000	0.827409	0.000000	0.000000	0.000000	0.098667	0.056435	0.277814	0.000000	0.000000	4.000000	44.000000	0.000000
2536.144161	-0.116219	0.542130	-0.007564	84.657890	107.653366	137.259918	-0.378214	0.000000	0.810965	0.000000	0.000000	0.000000	0.098667	0.056435	0.277814	0.000000	0.000000	4.000000	44.000000	0.000000
2536.147495	-0.115803	0.542318	-0.006617	84.657890	107.653366	137.259918	-0.378214	0.000000	0.810965	0.000000	0.000000	0.000000	0.124985	0.056435	0.284207	0.000000	0.000000	4.000000	44.000000	0.000000
2536.150828	-0.115803	0.542318	-0.006617	84.657890	107.653366	137.259918	-0.378214	0.000000	0.810965	0.000000	0.000000	0.000000	0.124985	0.056435	0.284207	0.000000	0.000000	4.000000	44.000000	0.000000
2536.154161	-0.115803	0.542318	-0.006617	84.589233	108.613503	138.126938	-0.330846	0.000000	0.790134	0.000000	0.000000	0.000000	0.124985	0.056435	0.284207	0.000000	0.000000	4.000000	44.000000	0.000000
2536.157495	-0.115326	0.542482	-0.005718	84.589233	108.613503	138.126938	-0.330846	0.000000	0.790134	0.000000	0.000000	0.000000	0.143111	0.049183	0.269595	0.000000	0.000000	4.000000	44.000000	0.000000
2536.160828	-0.115326	0.542482	-0.005718	84.589233	108.613503	138.126938	-0.330846	0.000000	0.790134	0.000000	0.000000	0.000000	0.143111	0.049183	0.269595	0.000000	0.000000	4.000000	44.000000	0.000000
2536.164161	-0.115326	0.542482	-0.005718	84.520241	109.559868	138.969818	-0.285914	0.000000	0.766282	0.000000	0.000000	0.000000	0.143111	0.049183	0.269595	0.000000	0.000000	4.000000	44.000000	0.000000
2536.167495	-0.114756	0.542629	-0.004817	84.520241	109.559868	138.969818	-0.285914	0.000000	0.766282	0.000000	0.000000	0.000000	0.171011	0.044193	0.270441	0.000000	0.000000	4.000000	44.000000	0.000000
2536.170828	-0.114756	0.542629	-0.004817	84.520241	109.559868	138.969818	-0.285914	0.000000	0.766282	0.000000	0.000000	0.000000	0.171011	0.044193	0.270441	0.000000	0.000000	4.000000	44.000000	0.000000
2536.174161	-0.114756	0.542629	-0.004817	84.453590	110.480133	139.780045	-0.240840	0.000000	0.737780	0.000000	0.000000	0.000000	0.171011	0.044193	0.270441	0.000000	0.000000	4.000000	44.000000	0.000000
2536.177495	-0.114108	0.542769	-0.003941	84.453590	110.480133	139.780045	-0.240840	0.000000	0.737780	0.000000	0.000000	0.000000	0.194287	0.041885	0.262783	0.000000	0.000000	4.000000	44.000000	0.000000
2536.180828	-0.114108	0.542769	-0.003941	84.453590	110.480133	139.780045	-0.240840	0.000000	0.737780	0.000000	0.000000	0.000000	0.194287	0.041885	0.262783	0.000000	0.000000	4.000000	44.000000	0.000000
2536.184161	-0.114108	0.542769	-0.003941	84.393883	111.369804	140.552353	-0.197043	0.000000	0.705399	0.000000	0.000000	0.000000	0.194287	0.041885	0.262783	0.000000	0.000000	4.000000	44.000000	0.000000
2536.187495	-0.113448	0.542875	-0.003102	84.393883	111.369804	140.552353	-0.197043	0.000000	0.705399	0.000000	0.000000	0.000000	0.197862	0.031903	0.251560	0.000000	0.000000	4.000000	44.000000	0.000000
2536.190828	-0.113448	0.542875	-0.003102	84.393883	111.369804	140.552353	-0.197043	0.000000	0.705399	0.000000	0.000000	0.000000	0.197862	0.031903	0.251560	0.000000	0.000000	4.000000	44.000000	0.000000
2536.194161	-0.113448	0.542875	-0.003102	84.361252	112.119446	141.169510	-0.155116	0.000000	0.672422	0.000000	0.000000	0.000000	0.197862	0.031903	0.251560	0.000000	0.000000	4.000000	44.000000	0.000000
2536.197495	-0.112753	0.542999	-0.002305	84.361252	112.119446	141.169510	-0.155116	0.000000	0.672422	0.000000	0.000000	0.000000	0.208525	0.037247	0.239221	0.000000	0.000000	4.000000	44.000000	0.000000
2536.200828	-0.112753	0.542999	-0.002305	84.361252	112.119446	141.169510	-0.155116	0.000000	0.672422	0.000000	0.000000	0.000000	0.208525	0.037247	0.239221	0.000000	0.000000	4.000000	44.000000	0.000000
2536.204161	-0.112753	0.542999	-0.002305	84.365593	112.884453	141.772675	-0.115246	0.000000	0.637668	0.000000	0.000000	0.000000	0.208525	0.037247	0.239221	0.000000	0.000000	4.000000	44.000000	0.000000
2536.207495	-0.112072	0.543132	-0.001537	84.365593	112.884453	141.772675	-0.115246	0.000000	0.637668	0.000000	0.000000	0.000000	0.204498	0.039935	0.230441	0.000000	0.000000	4.000000	44.000000	0.000000
2536.210828	-0.112072	0.543132	-0.001537	84.365593	112.884453	141.772675	-0.115246	0.000000	0.637668	0.000000	0.000000	0.000000	0.204498	0.039935	0.230441	0.000000	0.000000	4.000000	44.000000	0.000000
2536.214161	-0.112072	0.543132	-0.001537	84.408478	113.676003	142.376709	-0.076839	0.000000	0.603585	0.000000	0.000000	0.000000	0.204498	0.039935	0.230441	0.000000	0.000000	4.000000	44.000000	0.000000
2536.217495	-0.111386	0.543291	-0.000774	84.408478	113.676003	142.376709	-0.076839	0.000000	0.603585	0.000000	0.000000	0.000000	0.205572	0.047631	0.228693	0.000000	0.000000	4.000000	44.000000	0.000000
2536.220828	-0.111386	0.543291	-0.000774	84.408478	113.676003	142.376709	-0.076839	0.000000	0.603585	0.000000	0.000000	0.000000	0.205572	0.047631	0.228693	0.000000	0.000000	4.000000	44.000000	0.000000
2536.224161	-0.111386	0.543291	-0.000774	84.488861	114.499763	142.986221	-0.038724	0.000000	0.569323	0.000000	0.000000	0.000000	0.205572	0.047631	0.228693	0.000000	0.000000	4.000000	44.000000	0.000000
2536.227495	-0.110741	0.543476	-0.000029	84.488861	114.499763	142.986221	-0.038724	0.000000	0.569323	0.000000	0.000000	0.000000	0.193624	0.055367	0.223779	0.000000	0.000000	4.000000	44.000000	0.000000
2536.230828	-0.110741	0.543476	-0.000029	84.488861	114.499763	142.986221	-0.038724	0.000000	0.569323	0.000000	0.000000	0.000000	0.193624	0.055367	0.223779	0.000000	0.000000	4.000000	44.000000	0.000000
2536.234161	-0.110741	0.543476	-0.000029	84.599129	115.281670	143.533829	-0.001427	0.000000	0.537052	0.000000	0.000000	0.000000	0.193624	0.055367	0.223779	0.000000	0.000000	4.000000	44.000000	0.000000
2536.237495	-0.110094	0.543635	0.000721	84.599129	115.281670	143.533829	-0.001427	0.000000	0.537052	0.000000	0.000000	0.000000	0.193981	0.047705	0.224800	0.000000	0.000000	4.000000	44.000000	0.000000
2536.240828	-0.110094	0.543635	0.000721	84.599129	115.281670	143.533829	-0.001427	0.000000	0.537052	0.000000	0.000000	0.000000	0.193981	0.047705	0.224800	0.000000	0.000000	4.000000	44.000000	0.000000
2536.244161	-0.110094	0.543635	0.000721	84.724525	115.918694	143.934982	0.036039	0.000000	0.504722	0.000000	0.000000	0.000000	0.193981	0.047705	0.224800	0.000000	0.000000	4.000000	44.000000	0.000000
2536.247495	-0.109402	0.543794	0.001479	84.724525	115.918694	143.934982	0.036039	0.000000	0.504722	0.000000	0.000000	0.000000	0.207735	0.047714	0.227565	0.000000	0.000000	4.000000	44.000000	0.000000
2536.250828	-0.109402	0.543794	0.001479	84.724525	115.918694	143.934982	0.036039	0.000000	0.504722	0.000000	0.000000	0.000000	0.207735	0.047714	0.227565	0.000000	0.000000	4.000000	44.000000	0.000000
2536.254161	-0.109402	0.543794	0.001479	84.822975	116.393539	144.203400	0.073967	0.000000	0.470100	0.000000	0.000000	0.000000	0.207735	0.047714	0.227565	0.000000	0.000000	4.000000	44.000000	0.000000
2536.257495	-0.108686	0.543927	0.002246	84.822975	116.393539	144.203400	0.073967	0.000000	0.470100	0.000000	0.000000	0.000000	0.214689	0.039997	0.230104	0.000000	0.000000	4.000000	44.000000	0.000000
2536.260828	-0.108686	0.543927	0.002246	84.822975	116.393539	144.203400	0.073967	0.000000	0.470100	0.000000	0.000000	0.000000	0.214689	0.039997	0.230104	0.000000	0.000000	4.000000	44.000000	0.000000
2536.264161	-0.108686	0.543927	0.002246	84.892281	116.797722	144.425034	0.112318	0.000000	0.434318	0.000000	0.000000	0.000000	0.214689	0.039997	0.230104	0.000000	0.000000	4.000000	44.000000	0.000000
2536.267495	-0.107922	0.543992	0.003013	84.892281	116.797722	144.425034	0.112318	0.000000	0.434318	0.000000	0.000000	0.000000	0.229175	0.019479	0.230130	0.000000	0.000000	4.000000	44.000000	0.000000
2536.270828	-0.107922	0.543992	0.003013	84.892281	116.797722	144.425034	0.112318	0.000000	0.434318	0.000000	0.000000	0.000000	0.229175	0.019479	0.230130	0.000000	0.000000	4.000000	44.000000	0.000000
2536.274161	-0.107922	0.543992	0.003013	84.912071	117.555534	145.014389	0.150673	0.000000	0.396122	0.000000	0.000000	0.000000	0.229175	0.019479	0.230130	0.000000	0.000000	4.000000	44.000000	0.000000
2536.277495	-0.107160	0.544016	0.003697	84.912071	117.555534	145.014389	0.150673	0.000000	0.396122	0.000000	0.000000	0.000000	0.228754	0.007092	0.205130	0.000000	0.000000	4.000000	44.000000	0.000000
2536.280828	-0.107160	0.544016	0.003697	84.912071	117.555534	145.014389	0.150673	0.000000	0.396122	0.000000	0.000000	0.000000	0.228754	0.007092	0.205130	0.000000	0.000000	4.000000	44.000000	0.000000
2536.284161	-0.107160	0.544016	0.003697	84.895813	118.556824	145.859055	0.184861	0.000000	0.357997	0.000000	0.000000	0.000000	0.228754	0.007092	0.205130	0.000000	0.000000	4.000000	44.000000	0.000000
2536.287495	-0.107160	0.544016	0.003697	84.895813	118.556824	145.859055	0.184861	0.000000	0.357997	0.000000	0.000000	0.000000	0.228754	0.007092	0.205130	0.000000	0.000000	4.000000	44.000000	0.000000
2536.290828	-0.106413	0.544022	0.004356	84.895813	118.556824	145.859055	0.184861	0.000000	0.357997	0.000000	0.000000	0.000000	0.224100	0.002007	0.197781	0.000000	0.000000	4.000000	44.000000	0.000000
2536.294161	-0.106413	0.544022	0.004356	84.861115	119.585129	146.743286	0.184861	0.000000	0.357997	0.000000	0.000000	0.000000	0.224100	0.002007	0.197781	0.000000	0.000000	4.000000	44.000000	0.000000
2536.297495	-0.105671	0.544030	0.004946	84.861115	119.585129	146.743286	0.184861	0.000000	0.357997	0.000000	0.000000	0.000000	0.222500	0.002385	0.176862	0.000000	0.000000	4.000000	44.000000	0.000000
2536.300828	-0.105671	0.544030	0.004946	84.861115	119.585129	146.743286	0.184861	0.000000	0.357997	0.000000	0.000000	0.000000	0.222500	0.002385	0.176862	0.000000	0.000000	4.000000	44.000000	0.000000
2536.304161	-0.105671	0.544030	0.004946	84.849533	120.474022	147.483353	0.247301	0.000000	0.283563	0.000000	0.000000	0.000000	0.222500	0.002385	0.176862	0.000000	0.000000	4.000000	44.000000	0.000000
2536.307495	-0.105671	0.544030	0.004946	84.849533	120.474022	147.483353	0.247301	0.000000	0.283563	0.000000	0.000000	0.000000	0.222500	0.002385	0.176862	0.000000	0.000000	4.000000	44.000000	0.000000
2536.310828	-0.104972	0.544038	0.005524	84.849533	120.474022	147.483353	0.247301	0.000000	0.283563	0.000000	0.000000	0.000000	0.209862	0.002369	0.173486	0.000000	0.000000	4.000000	44.000000	0.000000
2536.314161	-0.104972	0.544038	0.005524	84.861526	121.226501	148.090393	0.247301	0.000000	0.283563	0.000000	0.000000	0.000000	0.209862	0.002369	0.173486	0.000000	0.000000	4.000000	44.000000	0.000000
2536.317495	-0.104331	0.544055	0.006064	84.861526	121.226501	148.090393	0.247301	0.000000	0.283563	0.000000	0.000000	0.000000	0.192109	0.005062	0.161882	0.000000	0.000000	4.000000	44.000000	0.000000
2536.320828	-0.104331	0.544055	0.006064	84.861526	121.226501	148.090393	0.247301	0.000000	0.283563	0.000000	0.000000	0.000000	0.192109	0.005062	0.161882	0.000000	0.000000	4.000000	44.000000	0.000000
2536.324161	-0.104331	0.544055	0.006064	84.883583	121.776031	148.512695	0.303196	0.000000	0.216568	0.000000	0.000000	0.000000	0.192109	0.005062	0.161882	0.000000	0.000000	4.000000	44.000000	0.000000
2536.327495	-0.104331	0.544055	0.006064	84.883583	121.776031	148.512695	0.303196	0.000000	0.216568	0.000000	0.000000	0.000000	0.192109	0.005062	0.161882	0.000000	0.000000	4.000000	44.000000	0.000000
2536.330828	-0.103702	0.544064	0.006557	84.883583	121.776031	148.512695	0.303196	0.000000	0.216568	0.000000	0.000000	0.000000	0.188672	0.002748	0.147898	0.000000	0.000000	4.000000	44.000000	0.000000
2536.334161	-0.103702	0.544064	0.006557	84.907646	122.055687	148.677292	0.303196	0.000000	0.216568	0.000000	0.000000	0.000000	0.188672	0.002748	0.147898	0.000000	0.000000	4.000000	44.000000	0.000000
2536.337495	-0.103095	0.544047	0.007049	84.907646	122.055687	148.677292	0.303196	0.000000	0.216568	0.000000	0.000000	0.000000	0.182136	-0.005096	0.147542	0.000000	0.000000	4.000000	44.000000	0.000000
2536.340828	-0.103095	0.544047	0.007049	84.907646	122.055687	148.677292	0.303196	0.000000	0.216568	0.000000	0.000000	0.000000	0.182136	-0.005096	0.147542	0.000000	0.000000	4.000000	44.000000	0.000000
2536.344161	-0.103095	0.544047	0.007049	84.916466	122.090073	148.626465	0.352436	0.000000	0.154767	0.000000	0.000000	0.000000	0.182136	-0.005096	0.147542	0.000000	0.000000	4.000000	44.000000	0.000000
2536.347495	-0.103095	0.544047	0.007049	84.916466	122.090073	148.626465	0.352436	0.000000	0.154767	0.000000	0.000000	0.000000	0.182136	-0.005096	0.147542	0.000000	0.000000	4.000000	44.000000	0.000000
2536.350828	-0.102502	0.543970	0.007503	84.916466	122.090073	148.626465	0.352436	0.000000	0.154767	0.000000	0.000000	0.000000	0.177972	-0.022997	0.136384	0.000000	0.000000	4.000000	44.000000	0.000000
2536.354161	-0.102502	0.543970	0.007503	84.918663	122.146622	148.601318	0.352436	0.000000	0.154767	0.000000	0.000000	0.000000	0.177972	-0.022997	0.136384	0.000000	0.000000	4.000000	44.000000	0.000000
2536.357495	-0.101909	0.543868	0.007962	84.918663	122.146622	148.601318	0.352436	0.000000	0.154767	0.000000	0.000000	0.000000	0.177997	-0.030855	0.137525	0.000000	0.000000	4.000000	44.000000	0.000000
2536.360828	-0.101909	0.543868	0.007962	84.918663	122.146622	148.601318	0.352436	0.000000	0.154767	0.000000	0.000000	0.000000	0.177997	-0.030855	0.137525	0.000000	0.000000	4.000000	44.000000	0.000000
2536.364161	-0.101909	0.543868	0.007962	84.916466	122.250580	148.626495	0.398087	0.000000	0.095439	0.000000	0.000000	0.000000	0.177997	-0.030855	0.137525	0.000000	0.000000	4.000000	44.000000	0.000000
2536.367495	-0.101909	0.543868	0.007962	84.916466	122.250580	148.626495	0.398087	0.000000	0.095439	0.000000	0.000000	0.000000	0.177997	-0.030855	0.137525	0.000000	0.000000	4.000000	44.000000	0.000000
2536.370828	-0.101329	0.543731	0.008378	84.916466	122.250580	148.626495	0.398087	0.000000	0.095439	0.000000	0.000000	0.000000	0.174059	-0.040989	0.124997	0.000000	0.000000	4.000000	44.000000	0.000000
2536.374161	-0.101329	0.543731	0.008378	84.909882	122.404602	148.701935	0.398087	0.000000	0.095439	0.000000	0.000000	0.000000	0.174059	-0.040989	0.124997	0.000000	0.000000	4.000000	44.000000	0.000000
2536.377495	-0.100741	0.543534	0.008763	84.909882	122.404602	148.701935	0.398087	0.000000	0.095439	0.000000	0.000000	0.000000	0.176397	-0.058965	0.115300	0.000000	0.000000	4.000000	44.000000	0.000000
2536.380828	-0.100741	0.543534	0.008763	84.909882	122.404602	148.701935	0.398087	0.000000	0.095439	0.000000	0.000000	0.000000	0.176397	-0.058965	0.115300	0.000000	0.000000	4.000000	44.000000	0.000000
2536.384161	-0.100741	0.543534	0.008763	84.898880	122.608261	148.827209	0.438137	0.000000	0.037029	0.000000	0.000000	0.000000	0.176397	-0.058965	0.115300	0.000000	0.000000	4.000000	44.000000	0.000000
2536.387495	-0.100741	0.543534	0.008763	84.898880	122.608261	148.827209	0.438137	0.000000	0.037029	0.000000	0.000000	0.000000	0.176397	-0.058965	0.115300	0.000000	0.000000	4.000000	44.000000	0.000000
2536.390828	-0.100169	0.543347	0.009119	84.898880	122.608261	148.827209	0.438137	0.000000	0.037029	0.000000	0.000000	0.000000	0.171482	-0.056242	0.106815	0.000000	0.000000	4.000000	44.000000	0.000000
2536.394161	-0.100169	0.543347	0.009119	84.887833	122.805984	148.951996	0.438137	0.000000	0.037029	0.000000	0.000000	0.000000	0.171482	-0.056242	0.106815	0.000000	0.000000	4.000000	44.000000	0.000000
2536.397495	-0.099584	0.543135	0.009415	84.887833	122.805984	148.951996	0.438137	0.000000	0.037029	0.000000	0.000000	0.000000	0.175487	-0.063616	0.088921	0.000000	0.000000	4.000000	44.000000	0.000000
2536.400828	-0.099584	0.543135	0.009415	84.887833	122.805984	148.951996	0.438137	0.000000	0.037029	0.000000	0.000000	0.000000	0.175487	-0.063616	0.088921	0.000000	0.000000	4.000000	44.000000	0.000000
2536.404161	-0.099584	0.543135	0.009415	84.870155	123.079857	149.150513	0.470760	0.000000	-0.020799	0.000000	0.000000	0.000000	0.175487	-0.063616	0.088921	0.000000	0.000000	4.000000	44.000000	0.000000
2536.407495	-0.099584	0.543135	0.009415	84.870155	123.079857	149.150513	0.470760	0.000000	-0.020799	0.000000	0.000000	0.000000	0.175487	-0.063616	0.088921	0.000000	0.000000	4.000000	44.000000	0.000000
2536.410828	-0.098991	0.542889	0.009675	84.870155	123.079857	149.150513	0.470760	0.000000	-0.020799	0.000000	0.000000	0.000000	0.177983	-0.073694	0.077811	0.000000	0.000000	4.000000	44.000000	0.000000
2536.414161	-0.098991	0.542889	0.009675	84.850182	123.374062	149.372162	0.470760	0.000000	-0.020799	0.000000	0.000000	0.000000	0.177983	-0.073694	0.077811	0.000000	0.000000	4.000000	44.000000	0.000000
2536.417495	-0.098429	0.542619	0.009865	84.850182	123.374062	149.372162	0.470760	0.000000	-0.020799	0.000000	0.000000	0.000000	0.168562	-0.081029	0.057071	0.000000	0.000000	4.000000	44.000000	0.000000
2536.420828	-0.098429	0.542619	0.009865	84.850182	123.374062	149.372162	0.470760	0.000000	-0.020799	0.000000	0.000000	0.000000	0.168562	-0.081029	0.057071	0.000000	0.000000	4.000000	44.000000	0.000000
2536.424161	-0.098429	0.542619	0.009865	84.823433	123.733833	149.665161	0.493240	0.000000	-0.078557	0.000000	0.000000	0.000000	0.168562	-0.081029	0.057071	0.000000	0.000000	4.000000	44.000000	0.000000
2536.427495	-0.098429	0.542619	0.009865	84.823433	123.733833	149.665161	0.493240	0.000000	-0.078557	0.000000	0.000000	0.000000	0.168562	-0.081029	0.057071	0.000000	0.000000	4.000000	44.000000	0.000000
2536.430828	-0.097864	0.542306	0.010041	84.823433	123.733833	149.665161	0.493240	0.000000	-0.078557	0.000000	0.000000	0.000000	0.169520	-0.093887	0.052751	0.000000	0.000000	4.000000	44.000000	0.000000
2536.434161	-0.097864	0.542306	0.010041	84.789772	124.156860	150.027084	0.493240	0.000000	-0.078557	0.000000	0.000000	0.000000	0.169520	-0.093887	0.052751	0.000000	0.000000	4.000000	44.000000	0.000000
2536.437495	-0.097375	0.541969	0.010138	84.789772	124.156860	150.027084	0.493240	0.000000	-0.078557	0.000000	0.000000	0.000000	0.146679	-0.101139	0.029249	0.000000	0.000000	4.000000	44.000000	0.000000
2536.440828	-0.097375	0.541969	0.010138	84.789772	124.156860	150.027084	0.493240	0.000000	-0.078557	0.000000	0.000000	0.000000	0.146679	-0.101139	0.029249	0.000000	0.000000	4.000000	44.000000	0.000000
2536.444161	-0.097375	0.541969	0.010138	84.751442	124.619606	150.431686	0.506907	0.000000	-0.131257	0.000000	0.000000	0.000000	0.146679	-0.101139	0.029249	0.000000	0.000000	4.000000	44.000000	0.000000
2536.447495	-0.097375	0.541969	0.010138	84.751442	124.619606	150.431686	0.506907	0.000000	-0.131257	0.000000	0.000000	0.000000	0.146679	-0.101139	0.029249	0.000000	0.000000	4.000000	44.000000	0.000000
2536.450828	-0.096871	0.541565	0.010162	84.751442	124.619606	150.431686	0.506907	0.000000	-0.131257	0.000000	0.000000	0.000000	0.151241	-0.121199	0.007228	0.000000	0.000000	4.000000	44.000000	0.000000
2536.454161	-0.096871	0.541565	0.010162	84.707199	125.100708	150.864670	0.506907	0.000000	-0.131257	0.000000	0.000000	0.000000	0.151241	-0.121199	0.007228	0.000000	0.000000	4.000000	44.000000	0.000000
2536.457495	-0.096434	0.541135	0.010176	84.707199	125.100708	150.864670	0.506907	0.000000	-0.131257	0.000000	0.000000	0.000000	0.131003	-0.128960	0.004189	0.000000	0.000000	4.000000	44.000000	0.000000
2536.460828	-0.096434	0.541135	0.010176	84.707199	125.100708	150.864670	0.506907	0.000000	-0.131257	0.000000	0.000000	0.000000	0.131003	-0.128960	0.004189	0.000000	0.000000	4.000000	44.000000	0.000000
2536.464161	-0.096434	0.541135	0.010176	84.656837	125.656769	151.371246	0.508809	0.000000	-0.178298	0.000000	0.000000	0.000000	0.131003	-0.128960	0.004189	0.000000	0.000000	4.000000	44.000000	0.000000
2536.467495	-0.096434	0.541135	0.010176	84.656837	125.656769	151.371246	0.508809	0.000000	-0.178298	0.000000	0.000000	0.000000	0.131003	-0.128960	0.004189	0.000000	0.000000	4.000000	44.000000	0.000000
2536.470828	-0.095977	0.540674	0.010089	84.656837	125.656769	151.371246	0.508809	0.000000	-0.178298	0.000000	0.000000	0.000000	0.137168	-0.138299	-0.026044	0.000000	0.000000	4.000000	44.000000	0.000000
2536.474161	-0.095977	0.540674	0.010089	84.601372	126.245148	151.913040	0.508809	0.000000	-0.178298	0.000000	0.000000	0.000000	0.137168	-0.138299	-0.026044	0.000000	0.000000	4.000000	44.000000	0.000000
2536.477495	-0.095525	0.540199	0.009915	84.601372	126.245148	151.913040	0.508809	0.000000	-0.178298	0.000000	0.000000	0.000000	0.135494	-0.142552	-0.052228	0.000000	0.000000	4.000000	44.000000	0.000000
2536.480828	-0.095525	0.540199	0.009915	84.601372	126.245148	151.913040	0.508809	0.000000	-0.178298	0.000000	0.000000	0.000000	0.135494	-0.142552	-0.052228	0.000000	0.000000	4.000000	44.000000	0.000000
2536.484161	-0.095525	0.540199	0.009915	84.543137	126.841614	152.465744	0.495764	0.000000	-0.223741	0.000000	0.000000	0.000000	0.135494	-0.142552	-0.052228	0.000000	0.000000	4.000000	44.000000	0.000000
2536.487495	-0.095525	0.540199	0.009915	84.543137	126.841614	152.465744	0.495764	0.000000	-0.223741	0.000000	0.000000	0.000000	0.135494	-0.142552	-0.052228	0.000000	0.000000	4.000000	44.000000	0.000000
2536.490828	-0.095084	0.539701	0.009677	84.543137	126.841614	152.465744	0.495764	0.000000	-0.223741	0.000000	0.000000	0.000000	0.132385	-0.149562	-0.071634	0.000000	0.000000	4.000000	44.000000	0.000000
2536.494161	-0.095084	0.539701	0.009677	84.476318	127.471046	153.058807	0.495764	0.000000	-0.223741	0.000000	0.000000	0.000000	0.132385	-0.149562	-0.071634	0.000000	0.000000	4.000000	44.000000	0.000000
2536.497495	-0.094696	0.539205	0.009360	84.476318	127.471046	153.058807	0.495764	0.000000	-0.223741	0.000000	0.000000	0.000000	0.116228	-0.148702	-0.095081	0.000000	0.000000	4.000000	44.000000	0.000000
2536.500828	-0.094696	0.539205	0.009360	84.476318	127.471046	153.058807	0.495764	0.000000	-0.223741	0.000000	0.000000	0.000000	0.116228	-0.148702	-0.095081	0.000000	0.000000	4.000000	44.000000	0.000000
2536.504161	-0.094696	0.539205	0.009360	84.409912	128.094467	153.649673	0.467978	0.000000	-0.265177	0.000000	0.000000	0.000000	0.116228	-0.148702	-0.095081	0.000000	0.000000	4.000000	44.000000	0.000000
2536.507495	-0.094696	0.539205	0.009360	84.409912	128.094467	153.649673	0.467978	0.000000	-0.265177	0.000000	0.000000	0.000000	0.116228	-0.148702	-0.095081	0.000000	0.000000	4.000000	44.000000	0.000000
2536.510828	-0.094310	0.538705	0.008933	84.409912	128.094467	153.649673	0.467978	0.000000	-0.265177	0.000000	0.000000	0.000000	0.115841	-0.149982	-0.128113	0.000000	0.000000	4.000000	44.000000	0.000000
2536.514161	-0.094310	0.538705	0.008933	84.337219	128.728271	154.255493	0.467978	0.000000	-0.265177	0.000000	0.000000	0.000000	0.115841	-0.149982	-0.128113	0.000000	0.000000	4.000000	44.000000	0.000000
2536.517495	-0.093942	0.538215	0.008477	84.337219	128.728271	154.255493	0.467978	0.000000	-0.265177	0.000000	0.000000	0.000000	0.110459	-0.146880	-0.136569	0.000000	0.000000	4.000000	44.000000	0.000000
2536.520828	-0.093942	0.538215	0.008477	84.337219	128.728271	154.255493	0.467978	0.000000	-0.265177	0.000000	0.000000	0.000000	0.110459	-0.146880	-0.136569	0.000000	0.000000	4.000000	44.000000	0.000000
2536.524161	-0.093942	0.538215	0.008477	84.263802	129.341293	154.845963	0.423864	0.000000	-0.302894	0.000000	0.000000	0.000000	0.110459	-0.146880	-0.136569	0.000000	0.000000	4.000000	44.000000	0.000000
2536.527495	-0.093942	0.538215	0.008477	84.263802	129.341293	154.845963	0.423864	0.000000	-0.302894	0.000000	0.000000	0.000000	0.110459	-0.146880	-0.136569	0.000000	0.000000	4.000000	44.000000	0.000000
2536.530828	-0.093602	0.537712	0.007930	84.263802	129.341293	154.845963	0.423864	0.000000	-0.302894	0.000000	0.000000	0.000000	0.102046	-0.150900	-0.164172	0.000000	0.000000	4.000000	44.000000	0.000000
2536.534161	-0.093602	0.537712	0.007930	84.182167	129.934799	155.424881	0.423864	0.000000	-0.302894	0.000000	0.000000	0.000000	0.102046	-0.150900	-0.164172	0.000000	0.000000	4.000000	44.000000	0.000000
2536.537495	-0.093281	0.537194	0.007359	84.182167	129.934799	155.424881	0.423864	0.000000	-0.302894	0.000000	0.000000	0.000000	0.096427	-0.155547	-0.171341	0.000000	0.000000	4.000000	44.000000	0.000000
2536.540828	-0.093281	0.537194	0.007359	84.182167	129.934799	155.424881	0.423864	0.000000	-0.302894	0.000000	0.000000	0.000000	0.096427	-0.155547	-0.171341	0.000000	0.000000	4.000000	44.000000	0.000000
2536.544161	-0.093281	0.537194	0.007359	84.093193	130.419006	155.906311	0.367946	0.000000	-0.335973	0.000000	0.000000	0.000000	0.096427	-0.155547	-0.171341	0.000000	0.000000	4.000000	44.000000	0.000000
2536.547495	-0.093281	0.537194	0.007359	84.093193	130.419006	155.906311	0.367946	0.000000	-0.335973	0.000000	0.000000	0.000000	0.096427	-0.155547	-0.171341	0.000000	0.000000	4.000000	44.000000	0.000000
2536.550828	-0.092968	0.536705	0.006714	84.093193	130.419006	155.906311	0.367946	0.000000	-0.335973	0.000000	0.000000	0.000000	0.093814	-0.146774	-0.193414	0.000000	0.000000	4.000000	44.000000	0.000000
2536.554161	-0.092968	0.536705	0.006714	83.997498	130.791779	156.293533	0.367946	0.000000	-0.335973	0.000000	0.000000	0.000000	0.093814	-0.146774	-0.193414	0.000000	0.000000	4.000000	44.000000	0.000000
2536.557495	-0.092655	0.536216	0.006068	83.997498	130.791779	156.293533	0.367946	0.000000	-0.335973	0.000000	0.000000	0.000000	0.093721	-0.146470	-0.193738	0.000000	0.000000	4.000000	44.000000	0.000000
2536.560828	-0.092655	0.536216	0.006068	83.997498	130.791779	156.293533	0.367946	0.000000	-0.335973	0.000000	0.000000	0.000000	0.093721	-0.146470	-0.193738	0.000000	0.000000	4.000000	44.000000	0.000000
2536.564161	-0.092655	0.536216	0.006068	83.900276	131.086105	156.606247	0.303420	0.000000	-0.367228	0.000000	0.000000	0.000000	0.093721	-0.146470	-0.193738	0.000000	0.000000	4.000000	44.000000	0.000000
2536.567495	-0.092655	0.536216	0.006068	83.900276	131.086105	156.606247	0.303420	0.000000	-0.367228	0.000000	0.000000	0.000000	0.093721	-0.146470	-0.193738	0.000000	0.000000	4.000000	44.000000	0.000000
2536.570828	-0.092338	0.535764	0.005395	83.900276	131.086105	156.606247	0.303420	0.000000	-0.367228	0.000000	0.000000	0.000000	0.095234	-0.135611	-0.202133	0.000000	0.000000	4.000000	44.000000	0.000000
2536.574161	-0.092338	0.535764	0.005395	83.815498	131.358902	156.896133	0.303420	0.000000	-0.367228	0.000000	0.000000	0.000000	0.095234	-0.135611	-0.202133	0.000000	0.000000	4.000000	44.000000	0.000000
2536.577495	-0.092068	0.535355	0.004725	83.815498	131.358902	156.896133	0.303420	0.000000	-0.367228	0.000000	0.000000	0.000000	0.081113	-0.122679	-0.200766	0.000000	0.000000	4.000000	44.000000	0.000000
2536.580828	-0.092068	0.535355	0.004725	83.815498	131.358902	156.896133	0.303420	0.000000	-0.367228	0.000000	0.000000	0.000000	0.081113	-0.122679	-0.200766	0.000000	0.000000	4.000000	44.000000	0.000000
2536.584161	-0.092068	0.535355	0.004725	83.764168	131.560989	157.105179	0.236270	0.000000	-0.396619	0.000000	0.000000	0.000000	0.081113	-0.122679	-0.200766	0.000000	0.000000	4.000000	44.000000	0.000000
2536.587495	-0.091827	0.534980	0.004088	83.764168	131.560989	157.105179	0.236270	0.000000	-0.396619	0.000000	0.000000	0.000000	0.072261	-0.112660	-0.191213	0.000000	0.000000	4.000000	44.000000	0.000000
2536.590828	-0.091827	0.534980	0.004088	83.764168	131.560989	157.105179	0.236270	0.000000	-0.396619	0.000000	0.000000	0.000000	0.072261	-0.112660	-0.191213	0.000000	0.000000	4.000000	44.000000	0.000000
2536.594161	-0.091827	0.534980	0.004088	83.788612	131.420776	156.964752	0.204402	0.000000	-0.408663	0.000000	0.000000	0.000000	0.072261	-0.112660	-0.191213	0.000000	0.000000	4.000000	44.000000	0.000000
2536.597495	-0.091632	0.534673	0.003451	83.788612	131.420776	156.964752	0.204402	0.000000	-0.408663	0.000000	0.000000	0.000000	0.058475	-0.092182	-0.190967	0.000000	0.000000	4.000000	44.000000	0.000000
2536.600828	-0.091632	0.534673	0.003451	83.788612	131.420776	156.964752	0.204402	0.000000	-0.408663	0.000000	0.000000	0.000000	0.058475	-0.092182	-0.190967	0.000000	0.000000	4.000000	44.000000	0.000000
2536.604161	-0.091632	0.534673	0.003451	83.862244	130.962616	156.513229	0.172574	0.000000	-0.418409	0.000000	0.000000	0.000000	0.058475	-0.092182	-0.190967	0.000000	0.000000	4.000000	44.000000	0.000000
2536.607495	-0.091632	0.534673	0.003451	83.862244	130.962616	156.513229	0.172574	0.000000	-0.418409	0.000000	0.000000	0.000000	0.058475	-0.092182	-0.190967	0.000000	0.000000	4.000000	44.000000	0.000000
2536.610828	-0.091474	0.534405	0.002888	83.862244	130.962616	156.513229	0.172574	0.000000	-0.418409	0.000000	0.000000	0.000000	0.047221	-0.080167	-0.168908	0.000000	0.000000	4.000000	44.000000	0.000000
2536.614161	-0.091474	0.534405	0.002888	83.962036	130.193787	155.767227	0.172574	0.000000	-0.418409	0.000000	0.000000	0.000000	0.047221	-0.080167	-0.168908	0.000000	0.000000	4.000000	44.000000	0.000000
2536.617495	-0.091364	0.534180	0.002331	83.962036	130.193787	155.767227	0.172574	0.000000	-0.418409	0.000000	0.000000	0.000000	0.033264	-0.067516	-0.167300	0.000000	0.000000	4.000000	44.000000	0.000000
2536.620828	-0.091364	0.534180	0.002331	83.962036	130.193787	155.767227	0.172574	0.000000	-0.418409	0.000000	0.000000	0.000000	0.033264	-0.067516	-0.167300	0.000000	0.000000	4.000000	44.000000	0.000000
2536.624161	-0.091364	0.534180	0.002331	84.061745	129.229706	154.842255	0.116539	0.000000	-0.431823	0.000000	0.000000	0.000000	0.033264	-0.067516	-0.167300	0.000000	0.000000	4.000000	44.000000	0.000000
2536.627495	-0.091364	0.534180	0.002331	84.061745	129.229706	154.842255	0.116539	0.000000	-0.431823	0.000000	0.000000	0.000000	0.033264	-0.067516	-0.167300	0.000000	0.000000	4.000000	44.000000	0.000000
2536.630828	-0.091290	0.533995	0.001847	84.061745	129.229706	154.842255	0.116539	0.000000	-0.431823	0.000000	0.000000	0.000000	0.022060	-0.055605	-0.145137	0.000000	0.000000	4.000000	44.000000	0.000000
2536.634161	-0.091290	0.533995	0.001847	84.136024	128.119934	153.797470	0.116539	0.000000	-0.431823	0.000000	0.000000	0.000000	0.022060	-0.055605	-0.145137	0.000000	0.000000	4.000000	44.000000	0.000000
2536.637495	-0.091238	0.533810	0.001359	84.136024	128.119934	153.797470	0.116539	0.000000	-0.431823	0.000000	0.000000	0.000000	0.015560	-0.055548	-0.146510	0.000000	0.000000	4.000000	44.000000	0.000000
2536.640828	-0.091238	0.533810	0.001359	84.136024	128.119934	153.797470	0.116539	0.000000	-0.431823	0.000000	0.000000	0.000000	0.015560	-0.055548	-0.146510	0.000000	0.000000	4.000000	44.000000	0.000000
2536.644161	-0.091238	0.533810	0.001359	84.196907	127.046684	152.793213	0.067931	0.000000	-0.438093	0.000000	0.000000	0.000000	0.015560	-0.055548	-0.146510	0.000000	0.000000	4.000000	44.000000	0.000000
2536.647495	-0.091238	0.533810	0.001359	84.196907	127.046684	152.793213	0.067931	0.000000	-0.438093	0.000000	0.000000	0.000000	0.015560	-0.055548	-0.146510	0.000000	0.000000	4.000000	44.000000	0.000000
2536.650828	-0.091242	0.533648	0.000921	84.196907	127.046684	152.793213	0.067931	0.000000	-0.438093	0.000000	0.000000	0.000000	-0.001031	-0.048568	-0.131178	0.000000	0.000000	4.000000	44.000000	0.000000
2536.654161	-0.091242	0.533648	0.000921	84.245918	126.438240	152.226532	0.067931	0.000000	-0.438093	0.000000	0.000000	0.000000	-0.001031	-0.048568	-0.131178	0.000000	0.000000	4.000000	44.000000	0.000000
2536.657495	-0.091242	0.533648	0.000921	84.245918	126.438240	152.226532	0.067931	0.000000	-0.438093	0.000000	0.000000	0.000000	-0.001031	-0.048568	-0.131178	0.000000	0.000000	4.000000	44.000000	0.000000
2536.660828	-0.091242	0.533648	0.000921	84.245918	126.438240	152.226532	0.067931	0.000000	-0.438093	0.000000	0.000000	0.000000	-0.001031	-0.048568	-0.131178	0.000000	0.000000	4.000000	44.000000	0.000000
2536.664161	-0.091410	0.533378	0.000182	84.280434	126.173065	151.986664	0.046068	0.000000	-0.437921	0.000000	0.000000	0.000000	-0.050629	-0.081081	-0.221875	0.000000	0.000000	4.000000	44.000000	0.000000
2536.667495	-0.091410	0.533378	0.000182	84.280434	126.173065	151.986664	0.046068	0.000000	-0.437921	0.000000	0.000000	0.000000	-0.000000	-0.000007	-0.000000	0.000000	0.000000	4.000000	44.000000	0.000000
2536.670828	-0.091410	0.533378	0.000182	84.280434	126.173065	151.986664	0.046068	0.000000	-0.437921	0.000000	0.000000	0.000000	-0.000000	-0.000007	-0.000000	0.000000	0.000000	4.000000	44.000000	0.000000
2536.674161	-0.091410	0.533378	0.000182	84.295082	126.076469	151.915176	0.009089	0.000000	-0.429483	0.000000	0.000000	0.000000	-0.000000	-0.000007	-0.000000	0.000000	0.000000	4.000000	44.000000	0.000000
2536.677495	-0.091410	0.533378	0.000182	84.295082	126.076469	151.915176	0.009089	0.000000	-0.429483	0.000000	0.000000	0.000000	-0.000000	-0.000007	-0.000000	0.000000	0.000000	4.000000	44.000000	0.000000
2536.680828	-0.091545	0.533288	-0.000162	84.295082	126.076469	151.915176	0.009089	0.000000	-0.429483	0.000000	0.000000	0.000000	-0.040334	-0.026978	-0.103020	0.000000	0.000000	4.000000	44.000000	0.000000
2536.684161	-0.091545	0.533288	-0.000162	84.289276	126.117233	151.984482	0.009089	0.000000	-0.429483	0.000000	0.000000	0.000000	-0.040334	-0.026978	-0.103020	0.000000	0.000000	4.000000	44.000000	0.000000
2536.687495	-0.091545	0.533288	-0.000162	84.289276	126.117233	151.984482	0.009089	0.000000	-0.429483	0.000000	0.000000	0.000000	-0.040334	-0.026978	-0.103020	0.000000	0.000000	4.000000	44.000000	0.000000
2536.690828	-0.091545	0.533288	-0.000162	84.289276	126.117233	151.984482	0.009089	0.000000	-0.429483	0.000000	0.000000	0.000000	-0.040334	-0.026978	-0.103020	0.000000	0.000000	4.000000	44.000000	0.000000
2536.694161	-0.091898	0.533138	-0.000760	84.280434	126.177322	152.075531	-0.008081	0.000000	-0.422760	0.000000	0.000000	0.000000	-0.106027	-0.044929	-0.179626	0.000000	0.000000	4.000000	44.000000	0.000000
2536.697495	-0.091898	0.533138	-0.000760	84.280434	126.177322	152.075531	-0.008081	0.000000	-0.422760	0.000000	0.000000	0.000000	0.000000	0.000007	-0.000000	0.000000	0.000000	4.000000	44.000000	0.000000
2536.700828	-0.091898	0.533138	-0.000760	84.280434	126.177322	152.075531	-0.008081	0.000000	-0.422760	0.000000	0.000000	0.000000	0.000000	0.000007	-0.000000	0.000000	0.000000	4.000000	44.000000	0.000000
2536.704161	-0.091898	0.533138	-0.000760	84.272034	126.225159	152.159546	-0.038019	0.000000	-0.405089	0.000000	0.000000	0.000000	0.000000	0.000007	-0.000000	0.000000	0.000000	4.000000	44.000000	0.000000
2536.707495	-0.091898	0.533138	-0.000760	84.272034	126.225159	152.159546	-0.038019	0.000000	-0.405089	0.000000	0.000000	0.000000	0.000000	0.000007	-0.000000	0.000000	0.000000	4.000000	44.000000	0.000000
2536.710828	-0.092138	0.533104	-0.001024	84.272034	126.225159	152.159546	-0.038019	0.000000	-0.405089	0.000000	0.000000	0.000000	-0.071953	-0.010321	-0.079144	0.000000	0.000000	4.000000	44.000000	0.000000
2536.714161	-0.092138	0.533104	-0.001024	84.268753	126.221405	152.194305	-0.038019	0.000000	-0.405089	0.000000	0.000000	0.000000	-0.071953	-0.010321	-0.079144	0.000000	0.000000	4.000000	44.000000	0.000000
2536.717495	-0.092138	0.533104	-0.001024	84.268753	126.221405	152.194305	-0.038019	0.000000	-0.405089	0.000000	0.000000	0.000000	-0.071953	-0.010321	-0.079144	0.000000	0.000000	4.000000	44.000000	0.000000
2536.720828	-0.092138	0.533104	-0.001024	84.268753	126.221405	152.194305	-0.038019	0.000000	-0.405089	0.000000	0.000000	0.000000	-0.071953	-0.010321	-0.079144	0.000000	0.000000	4.000000	44.000000	0.000000
2536.724161	-0.092762	0.533104	-0.001394	84.266426	126.198837	152.215378	-0.051209	0.000000	-0.393097	0.000000	0.000000	0.000000	-0.187082	0.000070	-0.110958	0.000000	0.000000	4.000000	44.000000	0.000000
2536.727495	-0.092762	0.533104	-0.001394	84.266426	126.198837	152.215378	-0.051209	0.000000	-0.393097	0.000000	0.000000	0.000000	0.000000	-0.000001	0.000000	0.000000	0.000000	4.000000	44.000000	0.000000
2536.730828	-0.092762	0.533104	-0.001394	84.266426	126.198837	152.215378	-0.051209	0.000000	-0.393097	0.000000	0.000000	0.000000	0.000000	-0.000001	0.000000	0.000000	0.000000	4.000000	44.000000	0.000000
2536.734161	-0.092762	0.533104	-0.001394	84.268753	126.131592	152.194260	-0.069702	0.000000	-0.361917	0.000000	0.000000	0.000000	0.000000	-0.000001	0.000000	0.000000	0.000000	4.000000	44.000000	0.000000
2536.737495	-0.092762	0.533104	-0.001394	84.268753	126.131592	152.194260	-0.069702	0.000000	-0.361917	0.000000	0.000000	0.000000	0.000000	-0.000001	0.000000	0.000000	0.000000	4.000000	44.000000	0.000000
2536.740828	-0.093119	0.533148	-0.001519	84.268753	126.131592	152.194260	-0.069702	0.000000	-0.361917	0.000000	0.000000	0.000000	-0.107304	0.013164	-0.037358	0.000000	0.000000	4.000000	44.000000	0.000000
2536.744161	-0.093119	0.533148	-0.001519	84.273308	126.040634	152.152054	-0.069702	0.000000	-0.361917	0.000000	0.000000	0.000000	-0.107304	0.013164	-0.037358	0.000000	0.000000	4.000000	44.000000	0.000000
2536.747495	-0.093119	0.533148	-0.001519	84.273308	126.040634	152.152054	-0.069702	0.000000	-0.361917	0.000000	0.000000	0.000000	-0.107304	0.013164	-0.037358	0.000000	0.000000	4.000000	44.000000	0.000000
2536.750828	-0.093119	0.533148	-0.001519	84.273308	126.040634	152.152054	-0.069702	0.000000	-0.361917	0.000000	0.000000	0.000000	-0.107304	0.013164	-0.037358	0.000000	0.000000	4.000000	44.000000	0.000000
2536.754161	-0.093891	0.533351	-0.001711	84.284882	125.886246	152.046112	-0.075929	0.000000	-0.344033	0.000000	0.000000	0.000000	-0.231560	0.060996	-0.057705	0.000000	0.000000	4.000000	44.000000	0.000000
2536.757495	-0.093891	0.533351	-0.001711	84.284882	125.886246	152.046112	-0.075929	0.000000	-0.344033	0.000000	0.000000	0.000000	-0.000000	0.000002	0.000000	0.000000	0.000000	4.000000	44.000000	0.000000
2536.760828	-0.093891	0.533351	-0.001711	84.284882	125.886246	152.046112	-0.075929	0.000000	-0.344033	0.000000	0.000000	0.000000	-0.000000	0.000002	0.000000	0.000000	0.000000	4.000000	44.000000	0.000000
2536.764161	-0.093891	0.533351	-0.001711	84.302086	125.693748	151.908279	-0.085546	0.000000	-0.305439	0.000000	0.000000	0.000000	-0.000000	0.000002	0.000000	0.000000	0.000000	4.000000	44.000000	0.000000
2536.767495	-0.093891	0.533351	-0.001711	84.302086	125.693748	151.908279	-0.085546	0.000000	-0.305439	0.000000	0.000000	0.000000	-0.000000	0.000002	0.000000	0.000000	0.000000	4.000000	44.000000	0.000000
2536.770828	-0.094349	0.533510	-0.001788	84.302086	125.693748	151.908279	-0.085546	0.000000	-0.305439	0.000000	0.000000	0.000000	-0.137254	0.047811	-0.023077	0.000000	0.000000	4.000000	44.000000	0.000000
2536.774161	-0.094349	0.533510	-0.001788	84.325012	125.423363	151.693939	-0.085546	0.000000	-0.305439	0.000000	0.000000	0.000000	-0.137254	0.047811	-0.023077	0.000000	0.000000	4.000000	44.000000	0.000000
2536.777495	-0.094835	0.533727	-0.001837	84.325012	125.423363	151.693939	-0.085546	0.000000	-0.305439	0.000000	0.000000	0.000000	-0.145790	0.065145	-0.014631	0.000000	0.000000	4.000000	44.000000	0.000000
2536.780828	-0.094835	0.533727	-0.001837	84.325012	125.423363	151.693939	-0.085546	0.000000	-0.305439	0.000000	0.000000	0.000000	-0.145790	0.065145	-0.014631	0.000000	0.000000	4.000000	44.000000	0.000000
2536.784161	-0.094835	0.533727	-0.001837	84.352539	125.102608	151.434494	-0.091831	0.000000	-0.258266	0.000000	0.000000	0.000000	-0.145790	0.065145	-0.014631	0.000000	0.000000	4.000000	44.000000	0.000000
2536.787495	-0.095319	0.533996	-0.001894	84.352539	125.102608	151.434494	-0.091831	0.000000	-0.258266	0.000000	0.000000	0.000000	-0.145267	0.080405	-0.017281	0.000000	0.000000	4.000000	44.000000	0.000000
2536.790828	-0.095319	0.533996	-0.001894	84.352539	125.102608	151.434494	-0.091831	0.000000	-0.258266	0.000000	0.000000	0.000000	-0.145267	0.080405	-0.017281	0.000000	0.000000	4.000000	44.000000	0.000000
2536.794161	-0.095319	0.533996	-0.001894	84.386749	124.713829	151.106674	-0.094711	0.000000	-0.234055	0.000000	0.000000	0.000000	-0.145267	0.080405	-0.017281	0.000000	0.000000	4.000000	44.000000	0.000000
2536.797495	-0.095857	0.534338	-0.001910	84.386749	124.713829	151.106674	-0.094711	0.000000	-0.234055	0.000000	0.000000	0.000000	-0.161484	0.102641	-0.004710	0.000000	0.000000	4.000000	44.000000	0.000000
2536.800828	-0.095857	0.534338	-0.001910	84.386749	124.713829	151.106674	-0.094711	0.000000	-0.234055	0.000000	0.000000	0.000000	-0.161484	0.102641	-0.004710	0.000000	0.000000	4.000000	44.000000	0.000000
2536.804161	-0.095857	0.534338	-0.001910	84.427536	124.254486	150.707977	-0.095496	0.000000	-0.207141	0.000000	0.000000	0.000000	-0.161484	0.102641	-0.004710	0.000000	0.000000	4.000000	44.000000	0.000000
2536.807495	-0.095857	0.534338	-0.001910	84.427536	124.254486	150.707977	-0.095496	0.000000	-0.207141	0.000000	0.000000	0.000000	-0.161484	0.102641	-0.004710	0.000000	0.000000	4.000000	44.000000	0.000000
2536.810828	-0.096382	0.534712	-0.001885	84.427536	124.254486	150.707977	-0.095496	0.000000	-0.207141	0.000000	0.000000	0.000000	-0.157367	0.112429	0.007540	0.000000	0.000000	4.000000	44.000000	0.000000
2536.814161	-0.096382	0.534712	-0.001885	84.470329	123.766693	150.280746	-0.095496	0.000000	-0.207141	0.000000	0.000000	0.000000	-0.157367	0.112429	0.007540	0.000000	0.000000	4.000000	44.000000	0.000000
2536.817495	-0.096884	0.535113	-0.001860	84.470329	123.766693	150.280746	-0.095496	0.000000	-0.207141	0.000000	0.000000	0.000000	-0.150647	0.120144	0.007394	0.000000	0.000000	4.000000	44.000000	0.000000
2536.820828	-0.096884	0.535113	-0.001860	84.470329	123.766693	150.280746	-0.095496	0.000000	-0.207141	0.000000	0.000000	0.000000	-0.150647	0.120144	0.007394	0.000000	0.000000	4.000000	44.000000	0.000000
2536.824161	-0.096884	0.535113	-0.001860	84.516060	123.265015	149.835098	-0.093007	0.000000	-0.155805	0.000000	0.000000	0.000000	-0.150647	0.120144	0.007394	0.000000	0.000000	4.000000	44.000000	0.000000
2536.827495	-0.096884	0.535113	-0.001860	84.516060	123.265015	149.835098	-0.093007	0.000000	-0.155805	0.000000	0.000000	0.000000	-0.150647	0.120144	0.007394	0.000000	0.000000	4.000000	44.000000	0.000000
2536.830828	-0.097400	0.535511	-0.001772	84.516060	123.265015	149.835098	-0.093007	0.000000	-0.155805	0.000000	0.000000	0.000000	-0.154775	0.119585	0.026310	0.000000	0.000000	4.000000	44.000000	0.000000
2536.834161	-0.097400	0.535511	-0.001772	84.562607	122.722435	149.347427	-0.093007	0.000000	-0.155805	0.000000	0.000000	0.000000	-0.154775	0.119585	0.026310	0.000000	0.000000	4.000000	44.000000	0.000000
2536.837495	-0.097903	0.535917	-0.001640	84.562607	122.722435	149.347427	-0.093007	0.000000	-0.155805	0.000000	0.000000	0.000000	-0.151010	0.121796	0.039785	0.000000	0.000000	4.000000	44.000000	0.000000
2536.840828	-0.097903	0.535917	-0.001640	84.562607	122.722435	149.347427	-0.093007	0.000000	-0.155805	0.000000	0.000000	0.000000	-0.151010	0.121796	0.039785	0.000000	0.000000	4.000000	44.000000	0.000000
2536.844161	-0.097903	0.535917	-0.001640	84.610931	122.194664	148.873871	-0.081991	0.000000	-0.104841	0.000000	0.000000	0.000000	-0.151010	0.121796	0.039785	0.000000	0.000000	4.000000	44.000000	0.000000
2536.847495	-0.097903	0.535917	-0.001640	84.610931	122.194664	148.873871	-0.081991	0.000000	-0.104841	0.000000	0.000000	0.000000	-0.151010	0.121796	0.039785	0.000000	0.000000	4.000000	44.000000	0.000000
2536.850828	-0.098428	0.536324	-0.001513	84.610931	122.194664	148.873871	-0.081991	0.000000	-0.104841	0.000000	0.000000	0.000000	-0.157580	0.121954	0.038096	0.000000	0.000000	4.000000	44.000000	0.000000
2536.854161	-0.098428	0.536324	-0.001513	84.663177	121.612938	148.343430	-0.081991	0.000000	-0.104841	0.000000	0.000000	0.000000	-0.157580	0.121954	0.038096	0.000000	0.000000	4.000000	44.000000	0.000000
2536.857495	-0.098950	0.536745	-0.001300	84.663177	121.612938	148.343430	-0.081991	0.000000	-0.104841	0.000000	0.000000	0.000000	-0.156537	0.126364	0.063910	0.000000	0.000000	4.000000	44.000000	0.000000
2536.860828	-0.098950	0.536745	-0.001300	84.663177	121.612938	148.343430	-0.081991	0.000000	-0.104841	0.000000	0.000000	0.000000	-0.156537	0.126364	0.063910	0.000000	0.000000	4.000000	44.000000	0.000000
2536.864161	-0.098950	0.536745	-0.001300	84.719437	121.019577	147.800522	-0.064990	0.000000	-0.052488	0.000000	0.000000	0.000000	-0.156537	0.126364	0.063910	0.000000	0.000000	4.000000	44.000000	0.000000
2536.867495	-0.098950	0.536745	-0.001300	84.719437	121.019577	147.800522	-0.064990	0.000000	-0.052488	0.000000	0.000000	0.000000	-0.156537	0.126364	0.063910	0.000000	0.000000	4.000000	44.000000	0.000000
2536.870828	-0.099512	0.537181	-0.001010	84.719437	121.019577	147.800522	-0.064990	0.000000	-0.052488	0.000000	0.000000	0.000000	-0.168543	0.130843	0.086864	0.000000	0.000000	4.000000	44.000000	0.000000
2536.874161	-0.099512	0.537181	-0.001010	84.778275	120.356758	147.184311	-0.064990	0.000000	-0.052488	0.000000	0.000000	0.000000	-0.168543	0.130843	0.086864	0.000000	0.000000	4.000000	44.000000	0.000000
2536.877495	-0.100040	0.537625	-0.000671	84.778275	120.356758	147.184311	-0.064990	0.000000	-0.052488	0.000000	0.000000	0.000000	-0.158423	0.133215	0.101681	0.000000	0.000000	4.000000	44.000000	0.000000
2536.880828	-0.100040	0.537625	-0.000671	84.778275	120.356758	147.184311	-0.064990	0.000000	-0.052488	0.000000	0.000000	0.000000	-0.158423	0.133215	0.101681	0.000000	0.000000	4.000000	44.000000	0.000000
2536.884161	-0.100040	0.537625	-0.000671	84.838440	119.599854	146.479889	-0.033566	0.000000	0.002007	0.000000	0.000000	0.000000	-0.158423	0.133215	0.101681	0.000000	0.000000	4.000000	44.000000	0.000000
2536.887495	-0.100040	0.537625	-0.000671	84.838440	119.599854	146.479889	-0.033566	0.000000	0.002007	0.000000	0.000000	0.000000	-0.158423	0.133215	0.101681	0.000000	0.000000	4.000000	44.000000	0.000000
2536.890828	-0.100588	0.538059	-0.000247	84.838440	119.599854	146.479889	-0.033566	0.000000	0.002007	0.000000	0.000000	0.000000	-0.164317	0.130113	0.127272	0.000000	0.000000	4.000000	44.000000	0.000000
2536.894161	-0.100588	0.538059	-0.000247	84.896690	118.821785	145.747818	-0.033566	0.000000	0.002007	0.000000	0.000000	0.000000	-0.164317	0.130113	0.127272	0.000000	0.000000	4.000000	44.000000	0.000000
2536.897495	-0.101101	0.538526	0.000222	84.896690	118.821785	145.747818	-0.033566	0.000000	0.002007	0.000000	0.000000	0.000000	-0.153948	0.140212	0.140786	0.000000	0.000000	4.000000	44.000000	0.000000
2536.900828	-0.101101	0.538526	0.000222	84.896690	118.821785	145.747818	-0.033566	0.000000	0.002007	0.000000	0.000000	0.000000	-0.153948	0.140212	0.140786	0.000000	0.000000	4.000000	44.000000	0.000000
2536.904161	-0.101101	0.538526	0.000222	84.956131	118.008102	144.971893	0.011110	0.000000	0.055051	0.000000	0.000000	0.000000	-0.153948	0.140212	0.140786	0.000000	0.000000	4.000000	44.000000	0.000000
2536.907495	-0.101101	0.538526	0.000222	84.956131	118.008102	144.971893	0.011110	0.000000	0.055051	0.000000	0.000000	0.000000	-0.153948	0.140212	0.140786	0.000000	0.000000	4.000000	44.000000	0.000000
2536.910828	-0.101586	0.538993	0.000764	84.956131	118.008102	144.971893	0.011110	0.000000	0.055051	0.000000	0.000000	0.000000	-0.145361	0.139915	0.162407	0.000000	0.000000	4.000000	44.000000	0.000000
2536.914161	-0.101586	0.538993	0.000764	85.020546	117.101341	144.094437	0.011110	0.000000	0.055051	0.000000	0.000000	0.000000	-0.145361	0.139915	0.162407	0.000000	0.000000	4.000000	44.000000	0.000000
2536.917495	-0.101971	0.539467	0.001369	85.020546	117.101341	144.094437	0.011110	0.000000	0.055051	0.000000	0.000000	0.000000	-0.115655	0.142394	0.181585	0.000000	0.000000	4.000000	44.000000	0.000000
2536.920828	-0.101971	0.539467	0.001369	85.020546	117.101341	144.094437	0.011110	0.000000	0.055051	0.000000	0.000000	0.000000	-0.115655	0.142394	0.181585	0.000000	0.000000	4.000000	44.000000	0.000000
2536.924161	-0.101971	0.539467	0.001369	85.086296	116.205887	143.216705	0.068442	0.000000	0.098553	0.000000	0.000000	0.000000	-0.115655	0.142394	0.181585	0.000000	0.000000	4.000000	44.000000	0.000000
2536.927495	-0.101971	0.539467	0.001369	85.086296	116.205887	143.216705	0.068442	0.000000	0.098553	0.000000	0.000000	0.000000	-0.115655	0.142394	0.181585	0.000000	0.000000	4.000000	44.000000	0.000000
2536.930828	-0.102301	0.539950	0.002029	85.086296	116.205887	143.216705	0.068442	0.000000	0.098553	0.000000	0.000000	0.000000	-0.098919	0.144896	0.197902	0.000000	0.000000	4.000000	44.000000	0.000000
2536.934161	-0.102301	0.539950	0.002029	85.165520	115.358124	142.357666	0.068442	0.000000	0.098553	0.000000	0.000000	0.000000	-0.098919	0.144896	0.197902	0.000000	0.000000	4.000000	44.000000	0.000000
2536.937495	-0.102573	0.540468	0.002738	85.165520	115.358124	142.357666	0.068442	0.000000	0.098553	0.000000	0.000000	0.000000	-0.081803	0.155148	0.212898	0.000000	0.000000	4.000000	44.000000	0.000000
2536.940828	-0.102573	0.540468	0.002738	85.165520	115.358124	142.357666	0.068442	0.000000	0.098553	0.000000	0.000000	0.000000	-0.081803	0.155148	0.212898	0.000000	0.000000	4.000000	44.000000	0.000000
2536.944161	-0.102573	0.540468	0.002738	85.265297	114.667610	141.620514	0.136909	0.000000	0.128673	0.000000	0.000000	0.000000	-0.081803	0.155148	0.212898	0.000000	0.000000	4.000000	44.000000	0.000000
2536.947495	-0.102573	0.540468	0.002738	85.265297	114.667610	141.620514	0.136909	0.000000	0.128673	0.000000	0.000000	0.000000	-0.081803	0.155148	0.212898	0.000000	0.000000	4.000000	44.000000	0.000000
2536.950828	-0.102741	0.541003	0.003489	85.265297	114.667610	141.620514	0.136909	0.000000	0.128673	0.000000	0.000000	0.000000	-0.050254	0.160465	0.225338	0.000000	0.000000	4.000000	44.000000	0.000000
2536.954161	-0.102741	0.541003	0.003489	85.386665	114.194099	141.059204	0.136909	0.000000	0.128673	0.000000	0.000000	0.000000	-0.050254	0.160465	0.225338	0.000000	0.000000	4.000000	44.000000	0.000000
2536.957495	-0.102847	0.541555	0.004272	85.386665	114.194099	141.059204	0.136909	0.000000	0.128673	0.000000	0.000000	0.000000	-0.031682	0.165836	0.234856	0.000000	0.000000	4.000000	44.000000	0.000000
2536.960828	-0.102847	0.541555	0.004272	85.386665	114.194099	141.059204	0.136909	0.000000	0.128673	0.000000	0.000000	0.000000	-0.031682	0.165836	0.234856	0.000000	0.000000	4.000000	44.000000	0.000000
2536.964161	-0.102847	0.541555	0.004272	85.543236	114.027313	140.756332	0.213608	0.000000	0.142329	0.000000	0.000000	0.000000	-0.031682	0.165836	0.234856	0.000000	0.000000	4.000000	44.000000	0.000000
2536.967495	-0.102847	0.541555	0.004272	85.543236	114.027313	140.756332	0.213608	0.000000	0.142329	0.000000	0.000000	0.000000	-0.031682	0.165836	0.234856	0.000000	0.000000	4.000000	44.000000	0.000000
2536.970828	-0.102903	0.542119	0.005041	85.543236	114.027313	140.756332	0.213608	0.000000	0.142329	0.000000	0.000000	0.000000	-0.016858	0.168992	0.230650	0.000000	0.000000	4.000000	44.000000	0.000000
2536.974161	-0.102903	0.542119	0.005041	85.748306	114.295433	140.816879	0.213608	0.000000	0.142329	0.000000	0.000000	0.000000	-0.016858	0.168992	0.230650	0.000000	0.000000	4.000000	44.000000	0.000000
2536.977495	-0.102891	0.542709	0.005819	85.748306	114.295433	140.816879	0.213608	0.000000	0.142329	0.000000	0.000000	0.000000	0.003412	0.177131	0.233346	0.000000	0.000000	4.000000	44.000000	0.000000
2536.980828	-0.102891	0.542709	0.005819	85.748306	114.295433	140.816879	0.213608	0.000000	0.142329	0.000000	0.000000	0.000000	0.003412	0.177131	0.233346	0.000000	0.000000	4.000000	44.000000	0.000000
2536.984161	-0.102891	0.542709	0.005819	85.991562	114.984375	141.249649	0.290941	0.000000	0.144570	0.000000	0.000000	0.000000	0.003412	0.177131	0.233346	0.000000	0.000000	4.000000	44.000000	0.000000
2536.987495	-0.102881	0.543370	0.006604	85.991562	114.984375	141.249649	0.290941	0.000000	0.144570	0.000000	0.000000	0.000000	0.003073	0.198155	0.235664	0.000000	0.000000	4.000000	44.000000	0.000000
2536.990828	-0.102881	0.543370	0.006604	85.991562	114.984375	141.249649	0.290941	0.000000	0.144570	0.000000	0.000000	0.000000	0.003073	0.198155	0.235664	0.000000	0.000000	4.000000	44.000000	0.000000
2536.994161	-0.102881	0.543370	0.006604	86.262779	116.054161	142.020050	0.330218	0.000000	0.144058	0.000000	0.000000	0.000000	0.003073	0.198155	0.235664	0.000000	0.000000	4.000000	44.000000	0.000000
2536.997495	-0.102798	0.544067	0.007376	86.262779	116.054161	142.020050	0.330218	0.000000	0.144058	0.000000	0.000000	0.000000	0.025007	0.209173	0.231452	0.000000	0.000000	4.000000	44.000000	0.000000
2537.000828	-0.102798	0.544067	0.007376	86.262779	116.054161	142.020050	0.330218	0.000000	0.144058	0.000000	0.000000	0.000000	0.025007	0.209173	0.231452	0.000000	0.000000	4.000000	44.000000	0.000000
2537.004161	-0.102798	0.544067	0.007376	86.551048	117.506668	143.147324	0.368793	0.000000	0.139890	0.000000	0.000000	0.000000	0.025007	0.209173	0.231452	0.000000	0.000000	4.000000	44.000000	0.000000
2537.007495	-0.102666	0.544844	0.008142	86.551048	117.506668	143.147324	0.368793	0.000000	0.139890	0.000000	0.000000	0.000000	0.039521	0.233144	0.229731	0.000000	0.000000	4.000000	44.000000	0.000000
2537.010828	-0.102666	0.544844	0.008142	86.551048	117.506668	143.147324	0.368793	0.000000	0.139890	0.000000	0.000000	0.000000	0.039521	0.233144	0.229731	0.000000	0.000000	4.000000	44.000000	0.000000
2537.014161	-0.102666	0.544844	0.008142	86.810455	119.532616	144.851700	0.407082	0.000000	0.133303	0.000000	0.000000	0.000000	0.039521	0.233144	0.229731	0.000000	0.000000	4.000000	44.000000	0.000000
2537.017495	-0.102517	0.545677	0.008833	86.810455	119.532616	144.851700	0.407082	0.000000	0.133303	0.000000	0.000000	0.000000	0.044713	0.249799	0.207376	0.000000	0.000000	4.000000	44.000000	0.000000
2537.020828	-0.102517	0.545677	0.008833	86.810455	119.532616	144.851700	0.407082	0.000000	0.133303	0.000000	0.000000	0.000000	0.044713	0.249799	0.207376	0.000000	0.000000	4.000000	44.000000	0.000000
2537.024161	-0.102517	0.545677	0.008833	87.004868	122.590668	147.599167	0.441644	0.000000	0.125851	0.000000	0.000000	0.000000	0.044713	0.249799	0.207376	0.000000	0.000000	4.000000	44.000000	0.000000
2537.027495	-0.102344	0.546537	0.009522	87.004868	122.590668	147.599167	0.441644	0.000000	0.125851	0.000000	0.000000	0.000000	0.052039	0.258193	0.206844	0.000000	0.000000	4.000000	44.000000	0.000000
2537.030828	-0.102344	0.546537	0.009522	87.004868	122.590668	147.599167	0.441644	0.000000	0.125851	0.000000	0.000000	0.000000	0.052039	0.258193	0.206844	0.000000	0.000000	4.000000	44.000000	0.000000
2537.034161	-0.102344	0.546537	0.009522	87.122681	126.384346	151.111267	0.476118	0.000000	0.117178	0.000000	0.000000	0.000000	0.052039	0.258193	0.206844	0.000000	0.000000	4.000000	44.000000	0.000000
2537.037495	-0.102121	0.547478	0.010205	87.122681	126.384346	151.111267	0.476118	0.000000	0.117178	0.000000	0.000000	0.000000	0.066689	0.282352	0.204825	0.000000	0.000000	4.000000	44.000000	0.000000
2537.040828	-0.102121	0.547478	0.010205	87.122681	126.384346	151.111267	0.476118	0.000000	0.117178	0.000000	0.000000	0.000000	0.066689	0.282352	0.204825	0.000000	0.000000	4.000000	44.000000	0.000000
2537.044161	-0.102121	0.547478	0.010205	87.191254	130.037216	154.525894	0.510256	0.000000	0.106063	0.000000	0.000000	0.000000	0.066689	0.282352	0.204825	0.000000	0.000000	4.000000	44.000000	0.000000
2537.047495	-0.101926	0.548482	0.010912	87.191254	130.037216	154.525894	0.510256	0.000000	0.106063	0.000000	0.000000	0.000000	0.058450	0.301085	0.211925	0.000000	0.000000	4.000000	44.000000	0.000000
2537.050828	-0.101926	0.548482	0.010912	87.191254	130.037216	154.525894	0.510256	0.000000	0.106063	0.000000	0.000000	0.000000	0.058450	0.301085	0.211925	0.000000	0.000000	4.000000	44.000000	0.000000
2537.054161	-0.101926	0.548482	0.010912	87.227943	133.052536	157.348663	0.545577	0.000000	0.096322	0.000000	0.000000	0.000000	0.058450	0.301085	0.211925	0.000000	0.000000	4.000000	44.000000	0.000000
2537.057495	-0.101740	0.549592	0.011659	87.227943	133.052536	157.348663	0.545577	0.000000	0.096322	0.000000	0.000000	0.000000	0.056067	0.332939	0.224208	0.000000	0.000000	4.000000	44.000000	0.000000
2537.060828	-0.101740	0.549592	0.011659	87.227943	133.052536	157.348663	0.545577	0.000000	0.096322	0.000000	0.000000	0.000000	0.056067	0.332939	0.224208	0.000000	0.000000	4.000000	44.000000	0.000000
2537.064161	-0.101740	0.549592	0.011659	87.239693	135.569626	159.706894	0.582945	0.000000	0.086977	0.000000	0.000000	0.000000	0.056067	0.332939	0.224208	0.000000	0.000000	4.000000	44.000000	0.000000
2537.067495	-0.101561	0.550782	0.012451	87.239693	135.569626	159.706894	0.582945	0.000000	0.086977	0.000000	0.000000	0.000000	0.053442	0.357134	0.237747	0.000000	0.000000	4.000000	44.000000	0.000000
2537.070828	-0.101561	0.550782	0.012451	87.239693	135.569626	159.706894	0.582945	0.000000	0.086977	0.000000	0.000000	0.000000	0.053442	0.357134	0.237747	0.000000	0.000000	4.000000	44.000000	0.000000
2537.074161	-0.101561	0.550782	0.012451	87.237282	137.268173	161.291977	0.622569	0.000000	0.078070	0.000000	0.000000	0.000000	0.053442	0.357134	0.237747	0.000000	0.000000	4.000000	44.000000	0.000000
2537.077495	-0.101432	0.552063	0.013256	87.237282	137.268173	161.291977	0.622569	0.000000	0.078070	0.000000	0.000000	0.000000	0.038961	0.384272	0.241367	0.000000	0.000000	4.000000	44.000000	0.000000
2537.080828	-0.101432	0.552063	0.013256	87.237282	137.268173	161.291977	0.622569	0.000000	0.078070	0.000000	0.000000	0.000000	0.038961	0.384272	0.241367	0.000000	0.000000	4.000000	44.000000	0.000000
2537.084161	-0.101432	0.552063	0.013256	87.218636	138.614792	162.546829	0.662797	0.000000	0.071577	0.000000	0.000000	0.000000	0.038961	0.384272	0.241367	0.000000	0.000000	4.000000	44.000000	0.000000
2537.087495	-0.101297	0.553427	0.014041	87.218636	138.614792	162.546829	0.662797	0.000000	0.071577	0.000000	0.000000	0.000000	0.040503	0.409077	0.235536	0.000000	0.000000	4.000000	44.000000	0.000000
2537.090828	-0.101297	0.553427	0.014041	87.218636	138.614792	162.546829	0.662797	0.000000	0.071577	0.000000	0.000000	0.000000	0.040503	0.409077	0.235536	0.000000	0.000000	4.000000	44.000000	0.000000
2537.094161	-0.101297	0.553427	0.014041	87.190140	139.800034	163.655624	0.702053	0.000000	0.064826	0.000000	0.000000	0.000000	0.040503	0.409077	0.235536	0.000000	0.000000	4.000000	44.000000	0.000000
2537.097495	-0.101206	0.554865	0.014819	87.190140	139.800034	163.655624	0.702053	0.000000	0.064826	0.000000	0.000000	0.000000	0.027168	0.431328	0.233452	0.000000	0.000000	4.000000	44.000000	0.000000
2537.100828	-0.101206	0.554865	0.014819	87.190140	139.800034	163.655624	0.702053	0.000000	0.064826	0.000000	0.000000	0.000000	0.027168	0.431328	0.233452	0.000000	0.000000	4.000000	44.000000	0.000000
2537.104161	-0.101206	0.554865	0.014819	87.144600	140.968506	164.756882	0.740962	0.000000	0.060298	0.000000	0.000000	0.000000	0.027168	0.431328	0.233452	0.000000	0.000000	4.000000	44.000000	0.000000
2537.107495	-0.101124	0.556377	0.015532	87.144600	140.968506	164.756882	0.740962	0.000000	0.060298	0.000000	0.000000	0.000000	0.024590	0.453820	0.213690	0.000000	0.000000	4.000000	44.000000	0.000000
2537.110828	-0.101124	0.556377	0.015532	87.144600	140.968506	164.756882	0.740962	0.000000	0.060298	0.000000	0.000000	0.000000	0.024590	0.453820	0.213690	0.000000	0.000000	4.000000	44.000000	0.000000
2537.114161	-0.101124	0.556377	0.015532	87.088318	142.258377	165.984528	0.776577	0.000000	0.056200	0.000000	0.000000	0.000000	0.024590	0.453820	0.213690	0.000000	0.000000	4.000000	44.000000	0.000000
2537.117495	-0.101109	0.557965	0.016231	87.088318	142.258377	165.984528	0.776577	0.000000	0.056200	0.000000	0.000000	0.000000	0.004473	0.476229	0.209785	0.000000	0.000000	4.000000	44.000000	0.000000
2537.120828	-0.101109	0.557965	0.016231	87.088318	142.258377	165.984528	0.776577	0.000000	0.056200	0.000000	0.000000	0.000000	0.004473	0.476229	0.209785	0.000000	0.000000	4.000000	44.000000	0.000000
2537.124161	-0.101109	0.557965	0.016231	87.029091	143.910553	167.559616	0.811541	0.000000	0.055454	0.000000	0.000000	0.000000	0.004473	0.476229	0.209785	0.000000	0.000000	4.000000	44.000000	0.000000
2537.127495	-0.101104	0.559601	0.016868	87.029091	143.910553	167.559616	0.811541	0.000000	0.055454	0.000000	0.000000	0.000000	0.001502	0.490881	0.191282	0.000000	0.000000	4.000000	44.000000	0.000000
2537.130828	-0.101104	0.559601	0.016868	87.029091	143.910553	167.559616	0.811541	0.000000	0.055454	0.000000	0.000000	0.000000	0.001502	0.490881	0.191282	0.000000	0.000000	4.000000	44.000000	0.000000
2537.134161	-0.101104	0.559601	0.016868	86.973274	145.808289	169.370056	0.843421	0.000000	0.055204	0.000000	0.000000	0.000000	0.001502	0.490881	0.191282	0.000000	0.000000	4.000000	44.000000	0.000000
2537.137495	-0.101140	0.561295	0.017479	86.973274	145.808289	169.370056	0.843421	0.000000	0.055204	0.000000	0.000000	0.000000	-0.010815	0.508137	0.183259	0.000000	0.000000	4.000000	44.000000	0.000000
2537.140828	-0.101140	0.561295	0.017479	86.973274	145.808289	169.370056	0.843421	0.000000	0.055204	0.000000	0.000000	0.000000	-0.010815	0.508137	0.183259	0.000000	0.000000	4.000000	44.000000	0.000000
2537.144161	-0.101140	0.561295	0.017479	86.920753	147.438095	170.921127	0.873964	0.000000	0.057006	0.000000	0.000000	0.000000	-0.010815	0.508137	0.183259	0.000000	0.000000	4.000000	44.000000	0.000000
2537.147495	-0.101184	0.563073	0.018130	86.920753	147.438095	170.921127	0.873964	0.000000	0.057006	0.000000	0.000000	0.000000	-0.013271	0.533424	0.195125	0.000000	0.000000	4.000000	44.000000	0.000000
2537.150828	-0.101184	0.563073	0.018130	86.920753	147.438095	170.921127	0.873964	0.000000	0.057006	0.000000	0.000000	0.000000	-0.013271	0.533424	0.195125	0.000000	0.000000	4.000000	44.000000	0.000000
2537.154161	-0.101184	0.563073	0.018130	86.861008	148.788666	172.203598	0.906485	0.000000	0.059218	0.000000	0.000000	0.000000	-0.013271	0.533424	0.195125	0.000000	0.000000	4.000000	44.000000	0.000000
2537.157495	-0.101216	0.564900	0.018722	86.861008	148.788666	172.203598	0.906485	0.000000	0.059218	0.000000	0.000000	0.000000	-0.009461	0.548167	0.177550	0.000000	0.000000	4.000000	44.000000	0.000000
2537.160828	-0.101216	0.564900	0.018722	86.861008	148.788666	172.203598	0.906485	0.000000	0.059218	0.000000	0.000000	0.000000	-0.009461	0.548167	0.177550	0.000000	0.000000	4.000000	44.000000	0.000000
2537.164161	-0.101216	0.564900	0.018722	86.786552	149.876740	173.237854	0.936077	0.000000	0.060795	0.000000	0.000000	0.000000	-0.009461	0.548167	0.177550	0.000000	0.000000	4.000000	44.000000	0.000000
2537.167495	-0.101208	0.566768	0.019350	86.786552	149.876740	173.237854	0.936077	0.000000	0.060795	0.000000	0.000000	0.000000	0.002482	0.560371	0.188450	0.000000	0.000000	4.000000	44.000000	0.000000
2537.170828	-0.101208	0.566768	0.019350	86.786552	149.876740	173.237854	0.936077	0.000000	0.060795	0.000000	0.000000	0.000000	0.002482	0.560371	0.188450	0.000000	0.000000	4.000000	44.000000	0.000000
2537.174161	-0.101208	0.566768	0.019350	86.693054	150.955460	174.260742	0.967485	0.000000	0.060381	0.000000	0.000000	0.000000	0.002482	0.560371	0.188450	0.000000	0.000000	4.000000	44.000000	0.000000
2537.177495	-0.101176	0.568712	0.019980	86.693054	150.955460	174.260742	0.967485	0.000000	0.060381	0.000000	0.000000	0.000000	0.009552	0.583323	0.189089	0.000000	0.000000	4.000000	44.000000	0.000000
2537.180828	-0.101176	0.568712	0.019980	86.693054	150.955460	174.260742	0.967485	0.000000	0.060381	0.000000	0.000000	0.000000	0.009552	0.583323	0.189089	0.000000	0.000000	4.000000	44.000000	0.000000
2537.184161	-0.101176	0.568712	0.019980	86.571945	152.199036	175.441116	0.999000	0.000000	0.058790	0.000000	0.000000	0.000000	0.009552	0.583323	0.189089	0.000000	0.000000	4.000000	44.000000	0.000000
2537.187495	-0.101114	0.570671	0.020584	86.571945	152.199036	175.441116	0.999000	0.000000	0.058790	0.000000	0.000000	0.000000	0.018467	0.587545	0.181151	0.000000	0.000000	4.000000	44.000000	0.000000
2537.190828	-0.101114	0.570671	0.020584	86.571945	152.199036	175.441116	0.999000	0.000000	0.058790	0.000000	0.000000	0.000000	0.018467	0.587545	0.181151	0.000000	0.000000	4.000000	44.000000	0.000000
2537.194161	-0.101114	0.570671	0.020584	86.437782	153.973755	177.120926	1.029192	0.000000	0.055712	0.000000	0.000000	0.000000	0.018467	0.587545	0.181151	0.000000	0.000000	4.000000	44.000000	0.000000
2537.197495	-0.101031	0.572653	0.021201	86.437782	153.973755	177.120926	1.029192	0.000000	0.055712	0.000000	0.000000	0.000000	0.024882	0.594578	0.185106	0.000000	0.000000	4.000000	44.000000	0.000000
2537.200828	-0.101031	0.572653	0.021201	86.437782	153.973755	177.120926	1.029192	0.000000	0.055712	0.000000	0.000000	0.000000	0.024882	0.594578	0.185106	0.000000	0.000000	4.000000	44.000000	0.000000
2537.204161	-0.101031	0.572653	0.021201	86.277901	156.160782	179.186462	1.060043	0.000000	0.051565	0.000000	0.000000	0.000000	0.024882	0.594578	0.185106	0.000000	0.000000	4.000000	44.000000	0.000000
2537.207495	-0.100927	0.574658	0.021831	86.277901	156.160782	179.186462	1.060043	0.000000	0.051565	0.000000	0.000000	0.000000	0.031345	0.601689	0.188970	0.000000	0.000000	4.000000	44.000000	0.000000
2537.210828	-0.100927	0.574658	0.021831	86.277901	156.160782	179.186462	1.060043	0.000000	0.051565	0.000000	0.000000	0.000000	0.031345	0.601689	0.188970	0.000000	0.000000	4.000000	44.000000	0.000000
2537.214161	-0.100927	0.574658	0.021831	86.116325	158.426941	-178.683945	1.091537	0.000000	0.046340	0.000000	0.000000	0.000000	0.031345	0.601689	0.188970	0.000000	0.000000	4.000000	44.000000	0.000000
2537.217495	-0.100765	0.576686	0.022415	86.116325	158.426941	-178.683945	1.091537	0.000000	0.046340	0.000000	0.000000	0.000000	0.048637	0.608421	0.175391	0.000000	0.000000	4.000000	44.000000	0.000000
2537.220828	-0.100765	0.576686	0.022415	86.116325	158.426941	-178.683945	1.091537	0.000000	0.046340	0.000000	0.000000	0.000000	0.048637	0.608421	0.175391	0.000000	0.000000	4.000000	44.000000	0.000000
2537.224161	-0.100765	0.576686	0.022415	85.950684	160.928558	-176.348175	1.120769	0.000000	0.038234	0.000000	0.000000	0.000000	0.048637	0.608421	0.175391	0.000000	0.000000	4.000000	44.000000	0.000000
2537.227495	-0.100572	0.578728	0.022973	85.950684	160.928558	-176.348175	1.120769	0.000000	0.038234	0.000000	0.000000	0.000000	0.057673	0.612531	0.167222	0.000000	0.000000	4.000000	44.000000	0.000000
2537.230828	-0.100572	0.578728	0.022973	85.950684	160.928558	-176.348175	1.120769	0.000000	0.038234	0.000000	0.000000	0.000000	0.057673	0.612531	0.167222	0.000000	0.000000	4.000000	44.000000	0.000000
2537.234161	-0.100572	0.578728	0.022973	85.787270	163.576065	-173.886673	1.148640	0.000000	0.028622	0.000000	0.000000	0.000000	0.057673	0.612531	0.167222	0.000000	0.000000	4.000000	44.000000	0.000000
2537.237495	-0.100327	0.580783	0.023508	85.787270	163.576065	-173.886673	1.148640	0.000000	0.028622	0.000000	0.000000	0.000000	0.073568	0.616593	0.160444	0.000000	0.000000	4.000000	44.000000	0.000000
2537.240828	-0.100327	0.580783	0.023508	85.787270	163.576065	-173.886673	1.148640	0.000000	0.028622	0.000000	0.000000	0.000000	0.073568	0.616593	0.160444	0.000000	0.000000	4.000000	44.000000	0.000000
2537.244161	-0.100327	0.580783	0.023508	85.624893	166.365570	-171.303101	1.175380	0.000000	0.016361	0.000000	0.000000	0.000000	0.073568	0.616593	0.160444	0.000000	0.000000	4.000000	44.000000	0.000000
2537.247495	-0.100055	0.582798	0.024028	85.624893	166.365570	-171.303101	1.175380	0.000000	0.016361	0.000000	0.000000	0.000000	0.081804	0.604456	0.156219	0.000000	0.000000	4.000000	44.000000	0.000000
2537.250828	-0.100055	0.582798	0.024028	85.624893	166.365570	-171.303101	1.175380	0.000000	0.016361	0.000000	0.000000	0.000000	0.081804	0.604456	0.156219	0.000000	0.000000	4.000000	44.000000	0.000000
2537.254161	-0.100055	0.582798	0.024028	85.475586	169.410980	-168.490402	1.201417	0.000000	0.002727	0.000000	0.000000	0.000000	0.081804	0.604456	0.156219	0.000000	0.000000	4.000000	44.000000	0.000000
2537.257495	-0.099721	0.584816	0.024487	85.475586	169.410980	-168.490402	1.201417	0.000000	0.002727	0.000000	0.000000	0.000000	0.100165	0.605194	0.137664	0.000000	0.000000	4.000000	44.000000	0.000000
2537.260828	-0.099721	0.584816	0.024487	85.475586	169.410980	-168.490402	1.201417	0.000000	0.002727	0.000000	0.000000	0.000000	0.100165	0.605194	0.137664	0.000000	0.000000	4.000000	44.000000	0.000000
2537.264161	-0.099721	0.584816	0.024487	85.329826	172.581161	-165.573288	1.224361	0.000000	-0.013968	0.000000	0.000000	0.000000	0.100165	0.605194	0.137664	0.000000	0.000000	4.000000	44.000000	0.000000
2537.267495	-0.099361	0.586765	0.024940	85.329826	172.581161	-165.573288	1.224361	0.000000	-0.013968	0.000000	0.000000	0.000000	0.107925	0.584745	0.135721	0.000000	0.000000	4.000000	44.000000	0.000000
2537.270828	-0.099361	0.586765	0.024940	85.329826	172.581161	-165.573288	1.224361	0.000000	-0.013968	0.000000	0.000000	0.000000	0.107925	0.584745	0.135721	0.000000	0.000000	4.000000	44.000000	0.000000
2537.274161	-0.099361	0.586765	0.024940	85.184845	175.808914	-162.611710	1.246981	0.000000	-0.031955	0.000000	0.000000	0.000000	0.107925	0.584745	0.135721	0.000000	0.000000	4.000000	44.000000	0.000000
2537.277495	-0.098982	0.588624	0.025303	85.184845	175.808914	-162.611710	1.246981	0.000000	-0.031955	0.000000	0.000000	0.000000	0.113598	0.557763	0.109056	0.000000	0.000000	4.000000	44.000000	0.000000
2537.280828	-0.098982	0.588624	0.025303	85.184845	175.808914	-162.611710	1.246981	0.000000	-0.031955	0.000000	0.000000	0.000000	0.113598	0.557763	0.109056	0.000000	0.000000	4.000000	44.000000	0.000000
2537.284161	-0.098982	0.588624	0.025303	85.043228	178.796051	-159.880951	1.265157	0.000000	-0.050888	0.000000	0.000000	0.000000	0.113598	0.557763	0.109056	0.000000	0.000000	4.000000	44.000000	0.000000
2537.287495	-0.098552	0.590395	0.025651	85.043228	178.796051	-159.880951	1.265157	0.000000	-0.050888	0.000000	0.000000	0.000000	0.129059	0.531251	0.104252	0.000000	0.000000	4.000000	44.000000	0.000000
2537.290828	-0.098552	0.590395	0.025651	85.043228	178.796051	-159.880951	1.265157	0.000000	-0.050888	0.000000	0.000000	0.000000	0.129059	0.531251	0.104252	0.000000	0.000000	4.000000	44.000000	0.000000
2537.294161	-0.098552	0.590395	0.025651	84.895851	-178.689957	-157.584869	1.282532	0.000000	-0.072398	0.000000	0.000000	0.000000	0.129059	0.531251	0.104252	0.000000	0.000000	4.000000	44.000000	0.000000
2537.297495	-0.098110	0.592039	0.025942	84.895851	-178.689957	-157.584869	1.282532	0.000000	-0.072398	0.000000	0.000000	0.000000	0.132651	0.493226	0.087334	0.000000	0.000000	4.000000	44.000000	0.000000
2537.300828	-0.098110	0.592039	0.025942	84.895851	-178.689957	-157.584869	1.282532	0.000000	-0.072398	0.000000	0.000000	0.000000	0.132651	0.493226	0.087334	0.000000	0.000000	4.000000	44.000000	0.000000
2537.304161	-0.098110	0.592039	0.025942	84.756523	-176.766998	-155.833221	1.297088	0.000000	-0.094506	0.000000	0.000000	0.000000	0.132651	0.493226	0.087334	0.000000	0.000000	4.000000	44.000000	0.000000
2537.307495	-0.097679	0.593556	0.026173	84.756523	-176.766998	-155.833221	1.297088	0.000000	-0.094506	0.000000	0.000000	0.000000	0.129224	0.454984	0.069426	0.000000	0.000000	4.000000	44.000000	0.000000
2537.310828	-0.097679	0.593556	0.026173	84.756523	-176.766998	-155.833221	1.297088	0.000000	-0.094506	0.000000	0.000000	0.000000	0.129224	0.454984	0.069426	0.000000	0.000000	4.000000	44.000000	0.000000
2537.314161	-0.097679	0.593556	0.026173	84.621162	-175.239044	-154.452789	1.308659	0.000000	-0.116044	0.000000	0.000000	0.000000	0.129224	0.454984	0.069426	0.000000	0.000000	4.000000	44.000000	0.000000
2537.317495	-0.097252	0.594933	0.026307	84.621162	-175.239044	-154.452789	1.308659	0.000000	-0.116044	0.000000	0.000000	0.000000	0.128023	0.413133	0.040180	0.000000	0.000000	4.000000	44.000000	0.000000
2537.320828	-0.097252	0.594933	0.026307	84.621162	-175.239044	-154.452789	1.308659	0.000000	-0.116044	0.000000	0.000000	0.000000	0.128023	0.413133	0.040180	0.000000	0.000000	4.000000	44.000000	0.000000
2537.324161	-0.097252	0.594933	0.026307	84.503601	-174.112686	-153.454376	1.315356	0.000000	-0.137381	0.000000	0.000000	0.000000	0.128023	0.413133	0.040180	0.000000	0.000000	4.000000	44.000000	0.000000
2537.327495	-0.096835	0.596162	0.026368	84.503601	-174.112686	-153.454376	1.315356	0.000000	-0.137381	0.000000	0.000000	0.000000	0.125270	0.368665	0.018289	0.000000	0.000000	4.000000	44.000000	0.000000
2537.330828	-0.096835	0.596162	0.026368	84.503601	-174.112686	-153.454376	1.315356	0.000000	-0.137381	0.000000	0.000000	0.000000	0.125270	0.368665	0.018289	0.000000	0.000000	4.000000	44.000000	0.000000
2537.334161	-0.096835	0.596162	0.026368	84.414886	-173.343094	-152.773804	1.318404	0.000000	-0.158259	0.000000	0.000000	0.000000	0.125270	0.368665	0.018289	0.000000	0.000000	4.000000	44.000000	0.000000
2537.337495	-0.096453	0.597261	0.026368	84.414886	-173.343094	-152.773804	1.318404	0.000000	-0.158259	0.000000	0.000000	0.000000	0.114562	0.329759	0.000109	0.000000	0.000000	4.000000	44.000000	0.000000
2537.340828	-0.096453	0.597261	0.026368	84.414886	-173.343094	-152.773804	1.318404	0.000000	-0.158259	0.000000	0.000000	0.000000	0.114562	0.329759	0.000109	0.000000	0.000000	4.000000	44.000000	0.000000
2537.344161	-0.096453	0.597261	0.026368	84.359131	-172.999313	-152.489532	1.318422	0.000000	-0.177353	0.000000	0.000000	0.000000	0.114562	0.329759	0.000109	0.000000	0.000000	4.000000	44.000000	0.000000
2537.347495	-0.096102	0.598238	0.026286	84.359131	-172.999313	-152.489532	1.318422	0.000000	-0.177353	0.000000	0.000000	0.000000	0.105154	0.293032	-0.024763	0.000000	0.000000	4.000000	44.000000	0.000000
2537.350828	-0.096102	0.598238	0.026286	84.359131	-172.999313	-152.489532	1.318422	0.000000	-0.177353	0.000000	0.000000	0.000000	0.105154	0.293032	-0.024763	0.000000	0.000000	4.000000	44.000000	0.000000
2537.354161	-0.096102	0.598238	0.026286	84.334305	-172.974396	-152.486115	1.314295	0.000000	-0.194878	0.000000	0.000000	0.000000	0.105154	0.293032	-0.024763	0.000000	0.000000	4.000000	44.000000	0.000000
2537.357495	-0.096102	0.598238	0.026286	84.334305	-172.974396	-152.486115	1.314295	0.000000	-0.194878	0.000000	0.000000	0.000000	0.105154	0.293032	-0.024763	0.000000	0.000000	4.000000	44.000000	0.000000
2537.360828	-0.095747	0.599076	0.026177	84.334305	-172.974396	-152.486115	1.314295	0.000000	-0.194878	0.000000	0.000000	0.000000	0.106663	0.251487	-0.032686	0.000000	0.000000	4.000000	44.000000	0.000000
2537.364161	-0.095747	0.599076	0.026177	84.344345	-172.887665	-152.435287	1.314295	0.000000	-0.194878	0.000000	0.000000	0.000000	0.106663	0.251487	-0.032686	0.000000	0.000000	4.000000	44.000000	0.000000
2537.367495	-0.095365	0.599749	0.026054	84.344345	-172.887665	-152.435287	1.314295	0.000000	-0.194878	0.000000	0.000000	0.000000	0.114545	0.201877	-0.036751	0.000000	0.000000	4.000000	44.000000	0.000000
2537.370828	-0.095365	0.599749	0.026054	84.344345	-172.887665	-152.435287	1.314295	0.000000	-0.194878	0.000000	0.000000	0.000000	0.114545	0.201877	-0.036751	0.000000	0.000000	4.000000	44.000000	0.000000
2537.374161	-0.095365	0.599749	0.026054	84.385147	-172.724579	-152.313263	1.302722	0.000000	-0.231746	0.000000	0.000000	0.000000	0.114545	0.201877	-0.036751	0.000000	0.000000	4.000000	44.000000	0.000000
2537.377495	-0.095365	0.599749	0.026054	84.385147	-172.724579	-152.313263	1.302722	0.000000	-0.231746	0.000000	0.000000	0.000000	0.114545	0.201877	-0.036751	0.000000	0.000000	4.000000	44.000000	0.000000
2537.380828	-0.094977	0.600237	0.025899	84.385147	-172.724579	-152.313263	1.302722	0.000000	-0.231746	0.000000	0.000000	0.000000	0.116415	0.146426	-0.046684	0.000000	0.000000	4.000000	44.000000	0.000000
2537.384161	-0.094977	0.600237	0.025899	84.411804	-172.590149	-152.213928	1.302722	0.000000	-0.231746	0.000000	0.000000	0.000000	0.116415	0.146426	-0.046684	0.000000	0.000000	4.000000	44.000000	0.000000
2537.387495	-0.094557	0.600521	0.025699	84.411804	-172.590149	-152.213928	1.302722	0.000000	-0.231746	0.000000	0.000000	0.000000	0.126025	0.085231	-0.059812	0.000000	0.000000	4.000000	44.000000	0.000000
2537.390828	-0.094557	0.600521	0.025699	84.411804	-172.590149	-152.213928	1.302722	0.000000	-0.231746	0.000000	0.000000	0.000000	0.126025	0.085231	-0.059812	0.000000	0.000000	4.000000	44.000000	0.000000
2537.394161	-0.094557	0.600521	0.025699	84.412369	-172.562683	-152.223312	1.284973	0.000000	-0.272153	0.000000	0.000000	0.000000	0.126025	0.085231	-0.059812	0.000000	0.000000	4.000000	44.000000	0.000000
2537.397495	-0.094557	0.600521	0.025699	84.412369	-172.562683	-152.223312	1.284973	0.000000	-0.272153	0.000000	0.000000	0.000000	0.126025	0.085231	-0.059812	0.000000	0.000000	4.000000	44.000000	0.000000
2537.400828	-0.094094	0.600605	0.025523	84.412369	-172.562683	-152.223312	1.284973	0.000000	-0.272153	0.000000	0.000000	0.000000	0.138804	0.025258	-0.052831	0.000000	0.000000	4.000000	44.000000	0.000000
2537.404161	-0.094094	0.600605	0.025523	84.388603	-172.591782	-152.280533	1.284973	0.000000	-0.272153	0.000000	0.000000	0.000000	0.138804	0.025258	-0.052831	0.000000	0.000000	4.000000	44.000000	0.000000
2537.407495	-0.093604	0.600478	0.025327	84.388603	-172.591782	-152.280533	1.284973	0.000000	-0.272153	0.000000	0.000000	0.000000	0.146979	-0.038149	-0.058898	0.000000	0.000000	4.000000	44.000000	0.000000
2537.410828	-0.093604	0.600478	0.025327	84.388603	-172.591782	-152.280533	1.284973	0.000000	-0.272153	0.000000	0.000000	0.000000	0.146979	-0.038149	-0.058898	0.000000	0.000000	4.000000	44.000000	0.000000
2537.414161	-0.093604	0.600478	0.025327	84.342171	-172.733963	-152.435196	1.266351	0.000000	-0.319783	0.000000	0.000000	0.000000	0.146979	-0.038149	-0.058898	0.000000	0.000000	4.000000	44.000000	0.000000
2537.417495	-0.093604	0.600478	0.025327	84.342171	-172.733963	-152.435196	1.266351	0.000000	-0.319783	0.000000	0.000000	0.000000	0.146979	-0.038149	-0.058898	0.000000	0.000000	4.000000	44.000000	0.000000
2537.420828	-0.093086	0.600167	0.025103	84.342171	-172.733963	-152.435196	1.266351	0.000000	-0.319783	0.000000	0.000000	0.000000	0.155576	-0.093410	-0.067355	0.000000	0.000000	4.000000	44.000000	0.000000
2537.424161	-0.093086	0.600167	0.025103	84.271080	-173.033127	-152.709778	1.266351	0.000000	-0.319783	0.000000	0.000000	0.000000	0.155576	-0.093410	-0.067355	0.000000	0.000000	4.000000	44.000000	0.000000
2537.427495	-0.092558	0.599652	0.024829	84.271080	-173.033127	-152.709778	1.266351	0.000000	-0.319783	0.000000	0.000000	0.000000	0.158202	-0.154264	-0.081994	0.000000	0.000000	4.000000	44.000000	0.000000
2537.430828	-0.092558	0.599652	0.024829	84.271080	-173.033127	-152.709778	1.266351	0.000000	-0.319783	0.000000	0.000000	0.000000	0.158202	-0.154264	-0.081994	0.000000	0.000000	4.000000	44.000000	0.000000
2537.434161	-0.092558	0.599652	0.024829	84.182236	-173.609406	-153.098907	1.241460	0.000000	-0.372080	0.000000	0.000000	0.000000	0.158202	-0.154264	-0.081994	0.000000	0.000000	4.000000	44.000000	0.000000
2537.437495	-0.092558	0.599652	0.024829	84.182236	-173.609406	-153.098907	1.241460	0.000000	-0.372080	0.000000	0.000000	0.000000	0.158202	-0.154264	-0.081994	0.000000	0.000000	4.000000	44.000000	0.000000
2537.440828	-0.091980	0.598955	0.024531	84.182236	-173.609406	-153.098907	1.241460	0.000000	-0.372080	0.000000	0.000000	0.000000	0.173649	-0.209254	-0.089515	0.000000	0.000000	4.000000	44.000000	0.000000
2537.444161	-0.091980	0.598955	0.024531	84.079704	-174.515564	-153.633469	1.241460	0.000000	-0.372080	0.000000	0.000000	0.000000	0.173649	-0.209254	-0.089515	0.000000	0.000000	4.000000	44.000000	0.000000
2537.447495	-0.091392	0.598128	0.024183	84.079704	-174.515564	-153.633469	1.241460	0.000000	-0.372080	0.000000	0.000000	0.000000	0.176235	-0.247949	-0.104490	0.000000	0.000000	4.000000	44.000000	0.000000
2537.450828	-0.091392	0.598128	0.024183	84.079704	-174.515564	-153.633469	1.241460	0.000000	-0.372080	0.000000	0.000000	0.000000	0.176235	-0.247949	-0.104490	0.000000	0.000000	4.000000	44.000000	0.000000
2537.454161	-0.091392	0.598128	0.024183	83.962654	-175.755219	-154.346176	1.209126	0.000000	-0.430394	0.000000	0.000000	0.000000	0.176235	-0.247949	-0.104490	0.000000	0.000000	4.000000	44.000000	0.000000
2537.457495	-0.090790	0.597135	0.023752	83.962654	-175.755219	-154.346176	1.209126	0.000000	-0.430394	0.000000	0.000000	0.000000	0.180613	-0.297955	-0.129209	0.000000	0.000000	4.000000	44.000000	0.000000
2537.460828	-0.090790	0.597135	0.023752	83.962654	-175.755219	-154.346176	1.209126	0.000000	-0.430394	0.000000	0.000000	0.000000	0.180613	-0.297955	-0.129209	0.000000	0.000000	4.000000	44.000000	0.000000
2537.464161	-0.090790	0.597135	0.023752	83.829971	-177.211456	-155.368835	1.187591	0.000000	-0.460496	0.000000	0.000000	0.000000	0.180613	-0.297955	-0.129209	0.000000	0.000000	4.000000	44.000000	0.000000
2537.467495	-0.090161	0.596007	0.023297	83.829971	-177.211456	-155.368835	1.187591	0.000000	-0.460496	0.000000	0.000000	0.000000	0.188718	-0.338523	-0.136465	0.000000	0.000000	4.000000	44.000000	0.000000
2537.470828	-0.090161	0.596007	0.023297	83.829971	-177.211456	-155.368835	1.187591	0.000000	-0.460496	0.000000	0.000000	0.000000	0.188718	-0.338523	-0.136465	0.000000	0.000000	4.000000	44.000000	0.000000
2537.474161	-0.090161	0.596007	0.023297	83.676216	-178.848129	-156.882019	1.164847	0.000000	-0.491949	0.000000	0.000000	0.000000	0.188718	-0.338523	-0.136465	0.000000	0.000000	4.000000	44.000000	0.000000
2537.477495	-0.089519	0.594759	0.022766	83.676216	-178.848129	-156.882019	1.164847	0.000000	-0.491949	0.000000	0.000000	0.000000	0.192611	-0.374278	-0.159354	0.000000	0.000000	4.000000	44.000000	0.000000
2537.480828	-0.089519	0.594759	0.022766	83.676216	-178.848129	-156.882019	1.164847	0.000000	-0.491949	0.000000	0.000000	0.000000	0.192611	-0.374278	-0.159354	0.000000	0.000000	4.000000	44.000000	0.000000
2537.484161	-0.089519	0.594759	0.022766	83.503418	179.403397	-158.572388	1.138288	0.000000	-0.524051	0.000000	0.000000	0.000000	0.192611	-0.374278	-0.159354	0.000000	0.000000	4.000000	44.000000	0.000000
2537.487495	-0.088871	0.593332	0.022195	83.503418	179.403397	-158.572388	1.138288	0.000000	-0.524051	0.000000	0.000000	0.000000	0.194377	-0.428085	-0.171193	0.000000	0.000000	4.000000	44.000000	0.000000
2537.490828	-0.088871	0.593332	0.022195	83.503418	179.403397	-158.572388	1.138288	0.000000	-0.524051	0.000000	0.000000	0.000000	0.194377	-0.428085	-0.171193	0.000000	0.000000	4.000000	44.000000	0.000000
2537.494161	-0.088871	0.593332	0.022195	83.355392	177.467255	-160.423340	1.109756	0.000000	-0.556447	0.000000	0.000000	0.000000	0.194377	-0.428085	-0.171193	0.000000	0.000000	4.000000	44.000000	0.000000
2537.497495	-0.088217	0.591799	0.021585	83.355392	177.467255	-160.423340	1.109756	0.000000	-0.556447	0.000000	0.000000	0.000000	0.196115	-0.459874	-0.183060	0.000000	0.000000	4.000000	44.000000	0.000000
2537.500828	-0.088217	0.591799	0.021585	83.355392	177.467255	-160.423340	1.109756	0.000000	-0.556447	0.000000	0.000000	0.000000	0.196115	-0.459874	-0.183060	0.000000	0.000000	4.000000	44.000000	0.000000
2537.504161	-0.088217	0.591799	0.021585	83.351700	175.435181	-162.345901	1.079246	0.000000	-0.589133	0.000000	0.000000	0.000000	0.196115	-0.459874	-0.183060	0.000000	0.000000	4.000000	44.000000	0.000000
2537.507495	-0.087542	0.590172	0.020978	83.351700	175.435181	-162.345901	1.079246	0.000000	-0.589133	0.000000	0.000000	0.000000	0.202508	-0.488159	-0.182165	0.000000	0.000000	4.000000	44.000000	0.000000
2537.510828	-0.087542	0.590172	0.020978	83.351700	175.435181	-162.345901	1.079246	0.000000	-0.589133	0.000000	0.000000	0.000000	0.202508	-0.488159	-0.182165	0.000000	0.000000	4.000000	44.000000	0.000000
2537.514161	-0.087542	0.590172	0.020978	83.554604	173.202087	-164.447891	1.048885	0.000000	-0.622884	0.000000	0.000000	0.000000	0.202508	-0.488159	-0.182165	0.000000	0.000000	4.000000	44.000000	0.000000
2537.517495	-0.086812	0.588455	0.020444	83.554604	173.202087	-164.447891	1.048885	0.000000	-0.622884	0.000000	0.000000	0.000000	0.219101	-0.515293	-0.160235	0.000000	0.000000	4.000000	44.000000	0.000000
2537.520828	-0.086812	0.588455	0.020444	83.554604	173.202087	-164.447891	1.048885	0.000000	-0.622884	0.000000	0.000000	0.000000	0.219101	-0.515293	-0.160235	0.000000	0.000000	4.000000	44.000000	0.000000
2537.524161	-0.086812	0.588455	0.020444	83.887787	170.769958	-166.739975	1.022179	0.000000	-0.659401	0.000000	0.000000	0.000000	0.219101	-0.515293	-0.160235	0.000000	0.000000	4.000000	44.000000	0.000000
2537.527495	-0.086049	0.586641	0.019847	83.887787	170.769958	-166.739975	1.022179	0.000000	-0.659401	0.000000	0.000000	0.000000	0.228976	-0.544176	-0.178923	0.000000	0.000000	4.000000	44.000000	0.000000
2537.530828	-0.086049	0.586641	0.019847	83.887787	170.769958	-166.739975	1.022179	0.000000	-0.659401	0.000000	0.000000	0.000000	0.228976	-0.544176	-0.178923	0.000000	0.000000	4.000000	44.000000	0.000000
2537.534161	-0.086049	0.586641	0.019847	84.244591	168.087067	-169.278763	0.992358	0.000000	-0.697564	0.000000	0.000000	0.000000	0.228976	-0.544176	-0.178923	0.000000	0.000000	4.000000	44.000000	0.000000
2537.537495	-0.085264	0.584734	0.019250	84.244591	168.087067	-169.278763	0.992358	0.000000	-0.697564	0.000000	0.000000	0.000000	0.235424	-0.571885	-0.179106	0.000000	0.000000	4.000000	44.000000	0.000000
2537.540828	-0.085264	0.584734	0.019250	84.244591	168.087067	-169.278763	0.992358	0.000000	-0.697564	0.000000	0.000000	0.000000	0.235424	-0.571885	-0.179106	0.000000	0.000000	4.000000	44.000000	0.000000
2537.544161	-0.085264	0.584734	0.019250	84.587929	165.142273	-172.083496	0.962507	0.000000	-0.736801	0.000000	0.000000	0.000000	0.235424	-0.571885	-0.179106	0.000000	0.000000	4.000000	44.000000	0.000000
2537.547495	-0.084449	0.582752	0.018605	84.587929	165.142273	-172.083496	0.962507	0.000000	-0.736801	0.000000	0.000000	0.000000	0.244390	-0.594674	-0.193660	0.000000	0.000000	4.000000	44.000000	0.000000
2537.550828	-0.084449	0.582752	0.018605	84.587929	165.142273	-172.083496	0.962507	0.000000	-0.736801	0.000000	0.000000	0.000000	0.244390	-0.594674	-0.193660	0.000000	0.000000	4.000000	44.000000	0.000000
2537.554161	-0.084449	0.582752	0.018605	84.893013	161.964325	-175.117645	0.930231	0.000000	-0.777532	0.000000	0.000000	0.000000	0.244390	-0.594674	-0.193660	0.000000	0.000000	4.000000	44.000000	0.000000
2537.557495	-0.083676	0.580713	0.017914	84.893013	161.964325	-175.117645	0.930231	0.000000	-0.777532	0.000000	0.000000	0.000000	0.232140	-0.611619	-0.207169	0.000000	0.000000	4.000000	44.000000	0.000000
2537.560828	-0.083676	0.580713	0.017914	84.893013	161.964325	-175.117645	0.930231	0.000000	-0.777532	0.000000	0.000000	0.000000	0.232140	-0.611619	-0.207169	0.000000	0.000000	4.000000	44.000000	0.000000
2537.564161	-0.083676	0.580713	0.017914	85.163780	158.368103	-178.547699	0.895702	0.000000	-0.816222	0.000000	0.000000	0.000000	0.232140	-0.611619	-0.207169	0.000000	0.000000	4.000000	44.000000	0.000000
2537.567495	-0.082924	0.578611	0.017205	85.163780	158.368103	-178.547699	0.895702	0.000000	-0.816222	0.000000	0.000000	0.000000	0.225489	-0.630803	-0.212705	0.000000	0.000000	4.000000	44.000000	0.000000
2537.570828	-0.082924	0.578611	0.017205	85.163780	158.368103	-178.547699	0.895702	0.000000	-0.816222	0.000000	0.000000	0.000000	0.225489	-0.630803	-0.212705	0.000000	0.000000	4.000000	44.000000	0.000000
2537.574161	-0.082924	0.578611	0.017205	85.378899	153.967972	177.264481	0.860252	0.000000	-0.853804	0.000000	0.000000	0.000000	0.225489	-0.630803	-0.212705	0.000000	0.000000	4.000000	44.000000	0.000000
2537.577495	-0.082217	0.576445	0.016473	85.378899	153.967972	177.264481	0.860252	0.000000	-0.853804	0.000000	0.000000	0.000000	0.212148	-0.649769	-0.219659	0.000000	0.000000	4.000000	44.000000	0.000000
2537.580828	-0.082217	0.576445	0.016473	85.378899	153.967972	177.264481	0.860252	0.000000	-0.853804	0.000000	0.000000	0.000000	0.212148	-0.649769	-0.219659	0.000000	0.000000	4.000000	44.000000	0.000000
2537.584161	-0.082217	0.576445	0.016473	85.516510	148.407776	172.029938	0.823642	0.000000	-0.889162	0.000000	0.000000	0.000000	0.212148	-0.649769	-0.219659	0.000000	0.000000	4.000000	44.000000	0.000000
2537.587495	-0.081555	0.574190	0.015723	85.516510	148.407776	172.029938	0.823642	0.000000	-0.889162	0.000000	0.000000	0.000000	0.198586	-0.676441	-0.224949	0.000000	0.000000	4.000000	44.000000	0.000000
2537.590828	-0.081555	0.574190	0.015723	85.516510	148.407776	172.029938	0.823642	0.000000	-0.889162	0.000000	0.000000	0.000000	0.198586	-0.676441	-0.224949	0.000000	0.000000	4.000000	44.000000	0.000000
2537.594161	-0.081555	0.574190	0.015723	85.546356	141.713882	165.758667	0.786150	0.000000	-0.922259	0.000000	0.000000	0.000000	0.198586	-0.676441	-0.224949	0.000000	0.000000	4.000000	44.000000	0.000000
2537.597495	-0.080905	0.571919	0.015030	85.546356	141.713882	165.758667	0.786150	0.000000	-0.922259	0.000000	0.000000	0.000000	0.195073	-0.681286	-0.207784	0.000000	0.000000	4.000000	44.000000	0.000000
2537.600828	-0.080905	0.571919	0.015030	85.546356	141.713882	165.758667	0.786150	0.000000	-0.922259	0.000000	0.000000	0.000000	0.195073	-0.681286	-0.207784	0.000000	0.000000	4.000000	44.000000	0.000000
2537.604161	-0.080905	0.571919	0.015030	85.455414	134.459549	158.981262	0.751520	0.000000	-0.954771	0.000000	0.000000	0.000000	0.195073	-0.681286	-0.207784	0.000000	0.000000	4.000000	44.000000	0.000000
2537.607495	-0.080275	0.569586	0.014316	85.455414	134.459549	158.981262	0.751520	0.000000	-0.954771	0.000000	0.000000	0.000000	0.188739	-0.699889	-0.214228	0.000000	0.000000	4.000000	44.000000	0.000000
2537.610828	-0.080275	0.569586	0.014316	85.455414	134.459549	158.981262	0.751520	0.000000	-0.954771	0.000000	0.000000	0.000000	0.188739	-0.699889	-0.214228	0.000000	0.000000	4.000000	44.000000	0.000000
2537.614161	-0.080275	0.569586	0.014316	85.230255	127.125160	152.179947	0.715815	0.000000	-0.986228	0.000000	0.000000	0.000000	0.188739	-0.699889	-0.214228	0.000000	0.000000	4.000000	44.000000	0.000000
2537.617495	-0.079658	0.567237	0.013659	85.230255	127.125160	152.179947	0.715815	0.000000	-0.986228	0.000000	0.000000	0.000000	0.185356	-0.704785	-0.197281	0.000000	0.000000	4.000000	44.000000	0.000000
2537.620828	-0.079658	0.567237	0.013659	85.230255	127.125160	152.179947	0.715815	0.000000	-0.986228	0.000000	0.000000	0.000000	0.185356	-0.704785	-0.197281	0.000000	0.000000	4.000000	44.000000	0.000000
2537.624161	-0.079658	0.567237	0.013659	84.915894	120.412346	146.031952	0.682935	0.000000	-1.017120	0.000000	0.000000	0.000000	0.185356	-0.704785	-0.197281	0.000000	0.000000	4.000000	44.000000	0.000000
2537.627495	-0.079067	0.564931	0.013019	84.915894	120.412346	146.031952	0.682935	0.000000	-1.017120	0.000000	0.000000	0.000000	0.177092	-0.691707	-0.191933	0.000000	0.000000	4.000000	44.000000	0.000000
2537.630828	-0.079067	0.564931	0.013019	84.915894	120.412346	146.031952	0.682935	0.000000	-1.017120	0.000000	0.000000	0.000000	0.177092	-0.691707	-0.191933	0.000000	0.000000	4.000000	44.000000	0.000000
2537.634161	-0.079067	0.564931	0.013019	84.561775	114.580223	140.768814	0.650946	0.000000	-1.046636	0.000000	0.000000	0.000000	0.177092	-0.691707	-0.191933	0.000000	0.000000	4.000000	44.000000	0.000000
2537.637495	-0.078505	0.562643	0.012403	84.561775	114.580223	140.768814	0.650946	0.000000	-1.046636	0.000000	0.000000	0.000000	0.168560	-0.686555	-0.184652	0.000000	0.000000	4.000000	44.000000	0.000000
2537.640828	-0.078505	0.562643	0.012403	84.561775	114.580223	140.768814	0.650946	0.000000	-1.046636	0.000000	0.000000	0.000000	0.168560	-0.686555	-0.184652	0.000000	0.000000	4.000000	44.000000	0.000000
2537.644161	-0.078505	0.562643	0.012403	84.225525	109.654785	136.369858	0.620171	0.000000	-1.074729	0.000000	0.000000	0.000000	0.168560	-0.686555	-0.184652	0.000000	0.000000	4.000000	44.000000	0.000000
2537.647495	-0.077953	0.560388	0.011834	84.225525	109.654785	136.369858	0.620171	0.000000	-1.074729	0.000000	0.000000	0.000000	0.165864	-0.676336	-0.170863	0.000000	0.000000	4.000000	44.000000	0.000000
2537.650828	-0.077953	0.560388	0.011834	84.225525	109.654785	136.369858	0.620171	0.000000	-1.074729	0.000000	0.000000	0.000000	0.165864	-0.676336	-0.170863	0.000000	0.000000	4.000000	44.000000	0.000000
2537.654161	-0.077953	0.560388	0.011834	83.918434	105.244919	132.452026	0.591693	0.000000	-1.102373	0.000000	0.000000	0.000000	0.165864	-0.676336	-0.170863	0.000000	0.000000	4.000000	44.000000	0.000000
2537.657495	-0.077409	0.558141	0.011316	83.918434	105.244919	132.452026	0.591693	0.000000	-1.102373	0.000000	0.000000	0.000000	0.162910	-0.674092	-0.155263	0.000000	0.000000	4.000000	44.000000	0.000000
2537.660828	-0.077409	0.558141	0.011316	83.918434	105.244919	132.452026	0.591693	0.000000	-1.102373	0.000000	0.000000	0.000000	0.162910	-0.674092	-0.155263	0.000000	0.000000	4.000000	44.000000	0.000000
2537.664161	-0.077409	0.558141	0.011316	83.646065	101.133720	128.796890	0.565816	0.000000	-1.129525	0.000000	0.000000	0.000000	0.162910	-0.674092	-0.155263	0.000000	0.000000	4.000000	44.000000	0.000000
2537.667495	-0.076854	0.555901	0.010855	83.646065	101.133720	128.796890	0.565816	0.000000	-1.129525	0.000000	0.000000	0.000000	0.166655	-0.672051	-0.138504	0.000000	0.000000	4.000000	44.000000	0.000000
2537.670828	-0.076854	0.555901	0.010855	83.646065	101.133720	128.796890	0.565816	0.000000	-1.129525	0.000000	0.000000	0.000000	0.166655	-0.672051	-0.138504	0.000000	0.000000	4.000000	44.000000	0.000000
2537.674161	-0.076854	0.555901	0.010855	83.369247	97.432991	125.545624	0.542732	0.000000	-1.157301	0.000000	0.000000	0.000000	0.166655	-0.672051	-0.138504	0.000000	0.000000	4.000000	44.000000	0.000000
2537.677495	-0.076324	0.553658	0.010401	83.369247	97.432991	125.545624	0.542732	0.000000	-1.157301	0.000000	0.000000	0.000000	0.159112	-0.672763	-0.136182	0.000000	0.000000	4.000000	44.000000	0.000000
2537.680828	-0.076324	0.553658	0.010401	83.369247	97.432991	125.545624	0.542732	0.000000	-1.157301	0.000000	0.000000	0.000000	0.159112	-0.672763	-0.136182	0.000000	0.000000	4.000000	44.000000	0.000000
2537.684161	-0.076324	0.553658	0.010401	83.038132	94.119087	122.719772	0.520035	0.000000	-1.183820	0.000000	0.000000	0.000000	0.159112	-0.672763	-0.136182	0.000000	0.000000	4.000000	44.000000	0.000000
2537.687495	-0.075807	0.551413	0.010022	83.038132	94.119087	122.719772	0.520035	0.000000	-1.183820	0.000000	0.000000	0.000000	0.155124	-0.673639	-0.113518	0.000000	0.000000	4.000000	44.000000	0.000000
2537.690828	-0.075807	0.551413	0.010022	83.038132	94.119087	122.719772	0.520035	0.000000	-1.183820	0.000000	0.000000	0.000000	0.155124	-0.673639	-0.113518	0.000000	0.000000	4.000000	44.000000	0.000000
2537.694161	-0.075807	0.551413	0.010022	82.620865	91.344513	120.497597	0.501116	0.000000	-1.209674	0.000000	0.000000	0.000000	0.155124	-0.673639	-0.113518	0.000000	0.000000	4.000000	44.000000	0.000000
2537.697495	-0.075276	0.549198	0.009695	82.620865	91.344513	120.497597	0.501116	0.000000	-1.209674	0.000000	0.000000	0.000000	0.159209	-0.664409	-0.098155	0.000000	0.000000	4.000000	44.000000	0.000000
2537.700828	-0.075276	0.549198	0.009695	82.620865	91.344513	120.497597	0.501116	0.000000	-1.209674	0.000000	0.000000	0.000000	0.159209	-0.664409	-0.098155	0.000000	0.000000	4.000000	44.000000	0.000000
2537.704161	-0.075276	0.549198	0.009695	82.114044	89.003998	118.790314	0.484756	0.000000	-1.236208	0.000000	0.000000	0.000000	0.159209	-0.664409	-0.098155	0.000000	0.000000	4.000000	44.000000	0.000000
2537.707495	-0.074762	0.547064	0.009471	82.114044	89.003998	118.790314	0.484756	0.000000	-1.236208	0.000000	0.000000	0.000000	0.154025	-0.640218	-0.067358	0.000000	0.000000	4.000000	44.000000	0.000000
2537.710828	-0.074762	0.547064	0.009471	82.114044	89.003998	118.790314	0.484756	0.000000	-1.236208	0.000000	0.000000	0.000000	0.154025	-0.640218	-0.067358	0.000000	0.000000	4.000000	44.000000	0.000000
2537.714161	-0.074762	0.547064	0.009471	81.558731	87.172081	117.631813	0.473530	0.000000	-1.261879	0.000000	0.000000	0.000000	0.154025	-0.640218	-0.067358	0.000000	0.000000	4.000000	44.000000	0.000000
2537.717495	-0.074253	0.544994	0.009267	81.558731	87.172081	117.631813	0.473530	0.000000	-1.261879	0.000000	0.000000	0.000000	0.152819	-0.621160	-0.060938	0.000000	0.000000	4.000000	44.000000	0.000000
2537.720828	-0.074253	0.544994	0.009267	81.558731	87.172081	117.631813	0.473530	0.000000	-1.261879	0.000000	0.000000	0.000000	0.152819	-0.621160	-0.060938	0.000000	0.000000	4.000000	44.000000	0.000000
2537.724161	-0.074253	0.544994	0.009267	80.992851	85.826897	116.961678	0.463374	0.000000	-1.287349	0.000000	0.000000	0.000000	0.152819	-0.621160	-0.060938	0.000000	0.000000	4.000000	44.000000	0.000000
2537.727495	-0.073784	0.543070	0.009175	80.992851	85.826897	116.961678	0.463374	0.000000	-1.287349	0.000000	0.000000	0.000000	0.140600	-0.577218	-0.027789	0.000000	0.000000	4.000000	44.000000	0.000000
2537.730828	-0.073784	0.543070	0.009175	80.992851	85.826897	116.961678	0.463374	0.000000	-1.287349	0.000000	0.000000	0.000000	0.140600	-0.577218	-0.027789	0.000000	0.000000	4.000000	44.000000	0.000000
2537.734161	-0.073784	0.543070	0.009175	80.432396	84.919456	116.709480	0.458742	0.000000	-1.310783	0.000000	0.000000	0.000000	0.140600	-0.577218	-0.027789	0.000000	0.000000	4.000000	44.000000	0.000000
2537.737495	-0.073300	0.541250	0.009123	80.432396	84.919456	116.709480	0.458742	0.000000	-1.310783	0.000000	0.000000	0.000000	0.145362	-0.546027	-0.015404	0.000000	0.000000	4.000000	44.000000	0.000000
2537.740828	-0.073300	0.541250	0.009123	80.432396	84.919456	116.709480	0.458742	0.000000	-1.310783	0.000000	0.000000	0.000000	0.145362	-0.546027	-0.015404	0.000000	0.000000	4.000000	44.000000	0.000000
2537.744161	-0.073300	0.541250	0.009123	79.914925	84.356773	116.738388	0.456175	0.000000	-1.335010	0.000000	0.000000	0.000000	0.145362	-0.546027	-0.015404	0.000000	0.000000	4.000000	44.000000	0.000000
2537.747495	-0.072758	0.539549	0.009140	79.914925	84.356773	116.738388	0.456175	0.000000	-1.335010	0.000000	0.000000	0.000000	0.162515	-0.510077	0.004955	0.000000	0.000000	4.000000	44.000000	0.000000
2537.750828	-0.072758	0.539549	0.009140	79.914925	84.356773	116.738388	0.456175	0.000000	-1.335010	0.000000	0.000000	0.000000	0.162515	-0.510077	0.004955	0.000000	0.000000	4.000000	44.000000	0.000000
2537.754161	-0.072758	0.539549	0.009140	79.468979	84.221092	117.092751	0.457001	0.000000	-1.362096	0.000000	0.000000	0.000000	0.162515	-0.510077	0.004955	0.000000	0.000000	4.000000	44.000000	0.000000
2537.757495	-0.072220	0.537935	0.009178	79.468979	84.221092	117.092751	0.457001	0.000000	-1.362096	0.000000	0.000000	0.000000	0.161464	-0.484270	0.011440	0.000000	0.000000	4.000000	44.000000	0.000000
2537.760828	-0.072220	0.537935	0.009178	79.468979	84.221092	117.092751	0.457001	0.000000	-1.362096	0.000000	0.000000	0.000000	0.161464	-0.484270	0.011440	0.000000	0.000000	4.000000	44.000000	0.000000
2537.764161	-0.072220	0.537935	0.009178	79.142517	84.533852	117.740288	0.458907	0.000000	-1.389006	0.000000	0.000000	0.000000	0.161464	-0.484270	0.011440	0.000000	0.000000	4.000000	44.000000	0.000000
2537.767495	-0.071667	0.536397	0.009265	79.142517	84.533852	117.740288	0.458907	0.000000	-1.389006	0.000000	0.000000	0.000000	0.165985	-0.461432	0.026084	0.000000	0.000000	4.000000	44.000000	0.000000
2537.770828	-0.071667	0.536397	0.009265	79.142517	84.533852	117.740288	0.458907	0.000000	-1.389006	0.000000	0.000000	0.000000	0.165985	-0.461432	0.026084	0.000000	0.000000	4.000000	44.000000	0.000000
2537.774161	-0.071667	0.536397	0.009265	78.952950	85.274467	118.642174	0.463255	0.000000	-1.416670	0.000000	0.000000	0.000000	0.165985	-0.461432	0.026084	0.000000	0.000000	4.000000	44.000000	0.000000
2537.777495	-0.071107	0.534946	0.009311	78.952950	85.274467	118.642174	0.463255	0.000000	-1.416670	0.000000	0.000000	0.000000	0.167865	-0.435153	0.013751	0.000000	0.000000	4.000000	44.000000	0.000000
2537.780828	-0.071107	0.534946	0.009311	78.952950	85.274467	118.642174	0.463255	0.000000	-1.416670	0.000000	0.000000	0.000000	0.167865	-0.435153	0.013751	0.000000	0.000000	4.000000	44.000000	0.000000
2537.784161	-0.071107	0.534946	0.009311	78.874428	86.144318	119.541634	0.465547	0.000000	-1.444648	0.000000	0.000000	0.000000	0.167865	-0.435153	0.013751	0.000000	0.000000	4.000000	44.000000	0.000000
2537.787495	-0.070614	0.533616	0.009344	78.874428	86.144318	119.541634	0.465547	0.000000	-1.444648	0.000000	0.000000	0.000000	0.148035	-0.399033	0.009864	0.000000	0.000000	4.000000	44.000000	0.000000
2537.790828	-0.070614	0.533616	0.009344	78.874428	86.144318	119.541634	0.465547	0.000000	-1.444648	0.000000	0.000000	0.000000	0.148035	-0.399033	0.009864	0.000000	0.000000	4.000000	44.000000	0.000000
2537.794161	-0.070614	0.533616	0.009344	78.858582	87.006874	120.364311	0.467191	0.000000	-1.469321	0.000000	0.000000	0.000000	0.148035	-0.399033	0.009864	0.000000	0.000000	4.000000	44.000000	0.000000
2537.797495	-0.070142	0.532406	0.009372	78.858582	87.006874	120.364311	0.467191	0.000000	-1.469321	0.000000	0.000000	0.000000	0.141444	-0.362998	0.008341	0.000000	0.000000	4.000000	44.000000	0.000000
2537.800828	-0.070142	0.532406	0.009372	78.858582	87.006874	120.364311	0.467191	0.000000	-1.469321	0.000000	0.000000	0.000000	0.141444	-0.362998	0.008341	0.000000	0.000000	4.000000	44.000000	0.000000
2537.804161	-0.070142	0.532406	0.009372	78.843727	87.790741	121.105049	0.468581	0.000000	-1.492895	0.000000	0.000000	0.000000	0.141444	-0.362998	0.008341	0.000000	0.000000	4.000000	44.000000	0.000000
2537.807495	-0.069651	0.531332	0.009421	78.843727	87.790741	121.105049	0.468581	0.000000	-1.492895	0.000000	0.000000	0.000000	0.147256	-0.322162	0.014743	0.000000	0.000000	4.000000	44.000000	0.000000
2537.810828	-0.069651	0.531332	0.009421	78.843727	87.790741	121.105049	0.468581	0.000000	-1.492895	0.000000	0.000000	0.000000	0.147256	-0.322162	0.014743	0.000000	0.000000	4.000000	44.000000	0.000000
2537.814161	-0.069651	0.531332	0.009421	78.827843	88.475395	121.746483	0.471038	0.000000	-1.517437	0.000000	0.000000	0.000000	0.147256	-0.322162	0.014743	0.000000	0.000000	4.000000	44.000000	0.000000
2537.817495	-0.069197	0.530423	0.009414	78.827843	88.475395	121.746483	0.471038	0.000000	-1.517437	0.000000	0.000000	0.000000	0.136151	-0.272747	-0.002070	0.000000	0.000000	4.000000	44.000000	0.000000
2537.820828	-0.069197	0.530423	0.009414	78.827843	88.475395	121.746483	0.471038	0.000000	-1.517437	0.000000	0.000000	0.000000	0.136151	-0.272747	-0.002070	0.000000	0.000000	4.000000	44.000000	0.000000
2537.824161	-0.069197	0.530423	0.009414	78.814522	89.061409	122.291153	0.470693	0.000000	-1.540129	0.000000	0.000000	0.000000	0.136151	-0.272747	-0.002070	0.000000	0.000000	4.000000	44.000000	0.000000
2537.827495	-0.068785	0.529643	0.009379	78.814522	89.061409	122.291153	0.470693	0.000000	-1.540129	0.000000	0.000000	0.000000	0.123781	-0.233937	-0.010559	0.000000	0.000000	4.000000	44.000000	0.000000
2537.830828	-0.068785	0.529643	0.009379	78.814522	89.061409	122.291153	0.470693	0.000000	-1.540129	0.000000	0.000000	0.000000	0.123781	-0.233937	-0.010559	0.000000	0.000000	4.000000	44.000000	0.000000
2537.834161	-0.068785	0.529643	0.009379	78.801994	89.577995	122.770615	0.468933	0.000000	-1.560759	0.000000	0.000000	0.000000	0.123781	-0.233937	-0.010559	0.000000	0.000000	4.000000	44.000000	0.000000
2537.837495	-0.068367	0.528977	0.009304	78.801994	89.577995	122.770615	0.468933	0.000000	-1.560759	0.000000	0.000000	0.000000	0.125486	-0.199965	-0.022547	0.000000	0.000000	4.000000	44.000000	0.000000
2537.840828	-0.068367	0.528977	0.009304	78.801994	89.577995	122.770615	0.468933	0.000000	-1.560759	0.000000	0.000000	0.000000	0.125486	-0.199965	-0.022547	0.000000	0.000000	4.000000	44.000000	0.000000
2537.844161	-0.068367	0.528977	0.009304	78.790924	90.015335	123.169334	0.465175	0.000000	-1.581674	0.000000	0.000000	0.000000	0.125486	-0.199965	-0.022547	0.000000	0.000000	4.000000	44.000000	0.000000
2537.847495	-0.068367	0.528977	0.009304	78.790924	90.015335	123.169334	0.465175	0.000000	-1.581674	0.000000	0.000000	0.000000	0.125486	-0.199965	-0.022547	0.000000	0.000000	4.000000	44.000000	0.000000
2537.850828	-0.067964	0.528475	0.009178	78.790924	90.015335	123.169334	0.465175	0.000000	-1.581674	0.000000	0.000000	0.000000	0.120842	-0.150583	-0.037681	0.000000	0.000000	4.000000	44.000000	0.000000
2537.854161	-0.067964	0.528475	0.009178	78.781715	90.368484	123.487762	0.465175	0.000000	-1.581674	0.000000	0.000000	0.000000	0.120842	-0.150583	-0.037681	0.000000	0.000000	4.000000	44.000000	0.000000
2537.857495	-0.067619	0.528096	0.008981	78.781715	90.368484	123.487762	0.465175	0.000000	-1.581674	0.000000	0.000000	0.000000	0.103520	-0.113749	-0.059108	0.000000	0.000000	4.000000	44.000000	0.000000
2537.860828	-0.067619	0.528096	0.008981	78.781715	90.368484	123.487762	0.465175	0.000000	-1.581674	0.000000	0.000000	0.000000	0.103520	-0.113749	-0.059108	0.000000	0.000000	4.000000	44.000000	0.000000
2537.864161	-0.067619	0.528096	0.008981	78.776558	90.627823	123.711517	0.449044	0.000000	-1.619068	0.000000	0.000000	0.000000	0.103520	-0.113749	-0.059108	0.000000	0.000000	4.000000	44.000000	0.000000
2537.867495	-0.067619	0.528096	0.008981	78.776558	90.627823	123.711517	0.449044	0.000000	-1.619068	0.000000	0.000000	0.000000	0.103520	-0.113749	-0.059108	0.000000	0.000000	4.000000	44.000000	0.000000
2537.870828	-0.067277	0.527878	0.008802	78.776558	90.627823	123.711517	0.449044	0.000000	-1.619068	0.000000	0.000000	0.000000	0.102633	-0.065447	-0.053642	0.000000	0.000000	4.000000	44.000000	0.000000
2537.874161	-0.067277	0.527878	0.008802	78.773613	90.803612	123.855644	0.449044	0.000000	-1.619068	0.000000	0.000000	0.000000	0.102633	-0.065447	-0.053642	0.000000	0.000000	4.000000	44.000000	0.000000
2537.877495	-0.067277	0.527878	0.008802	78.773613	90.803612	123.855644	0.449044	0.000000	-1.619068	0.000000	0.000000	0.000000	0.102633	-0.065447	-0.053642	0.000000	0.000000	4.000000	44.000000	0.000000
2537.880828	-0.067277	0.527878	0.008802	78.773613	90.803612	123.855644	0.449044	0.000000	-1.619068	0.000000	0.000000	0.000000	0.102633	-0.065447	-0.053642	0.000000	0.000000	4.000000	44.000000	0.000000
2537.884161	-0.066717	0.527827	0.008367	78.773651	90.880493	123.904495	0.440103	0.000000	-1.636173	0.000000	0.000000	0.000000	0.167716	-0.015089	-0.130475	0.000000	0.000000	4.000000	44.000000	0.000000
2537.887495	-0.066717	0.527827	0.008367	78.773651	90.880493	123.904495	0.440103	0.000000	-1.636173	0.000000	0.000000	0.000000	-0.000000	0.000003	0.000000	0.000000	0.000000	4.000000	44.000000	0.000000
2537.890828	-0.066717	0.527827	0.008367	78.773651	90.880493	123.904495	0.440103	0.000000	-1.636173	0.000000	0.000000	0.000000	-0.000000	0.000003	0.000000	0.000000	0.000000	4.000000	44.000000	0.000000
2537.894161	-0.066717	0.527827	0.008367	78.790146	90.800026	123.792824	0.418358	0.000000	-1.664126	0.000000	0.000000	0.000000	-0.000000	0.000003	0.000000	0.000000	0.000000	4.000000	44.000000	0.000000
2537.897495	-0.066717	0.527827	0.008367	78.790146	90.800026	123.792824	0.418358	0.000000	-1.664126	0.000000	0.000000	0.000000	-0.000000	0.000003	0.000000	0.000000	0.000000	4.000000	44.000000	0.000000
2537.900828	-0.066513	0.527982	0.008199	78.790146	90.800026	123.792824	0.418358	0.000000	-1.664126	0.000000	0.000000	0.000000	0.061354	0.046347	-0.050564	0.000000	0.000000	4.000000	44.000000	0.000000
2537.904161	-0.066513	0.527982	0.008199	78.846191	90.340363	123.295952	0.418358	0.000000	-1.664126	0.000000	0.000000	0.000000	0.061354	0.046347	-0.050564	0.000000	0.000000	4.000000	44.000000	0.000000
2537.907495	-0.066513	0.527982	0.008199	78.846191	90.340363	123.295952	0.418358	0.000000	-1.664126	0.000000	0.000000	0.000000	0.061354	0.046347	-0.050564	0.000000	0.000000	4.000000	44.000000	0.000000
2537.910828	-0.066513	0.527982	0.008199	78.846191	90.340363	123.295952	0.418358	0.000000	-1.664126	0.000000	0.000000	0.000000	0.061354	0.046347	-0.050564	0.000000	0.000000	4.000000	44.000000	0.000000
2537.914161	-0.066335	0.528669	0.007901	78.945076	89.482399	122.392677	0.409930	0.000000	-1.674351	0.000000	0.000000	0.000000	0.053314	0.206083	-0.089294	0.000000	0.000000	4.000000	44.000000	0.000000
2537.917495	-0.066335	0.528669	0.007901	78.945076	89.482399	122.392677	0.409930	0.000000	-1.674351	0.000000	0.000000	0.000000	0.000001	0.000000	0.000000	0.000000	0.000000	4.000000	44.000000	0.000000
2537.920828	-0.066335	0.528669	0.007901	78.945076	89.482399	122.392677	0.409930	0.000000	-1.674351	0.000000	0.000000	0.000000	0.000001	0.000000	0.000000	0.000000	0.000000	4.000000	44.000000	0.000000
2537.924161	-0.066335	0.528669	0.007901	79.048698	88.420799	121.293823	0.395048	0.000000	-1.683237	0.000000	0.000000	0.000000	0.000001	0.000000	0.000000	0.000000	0.000000	4.000000	44.000000	0.000000
2537.927495	-0.066335	0.528669	0.007901	79.048698	88.420799	121.293823	0.395048	0.000000	-1.683237	0.000000	0.000000	0.000000	0.000001	0.000000	0.000000	0.000000	0.000000	4.000000	44.000000	0.000000
2537.930828	-0.066321	0.529166	0.007804	79.048698	88.420799	121.293823	0.395048	0.000000	-1.683237	0.000000	0.000000	0.000000	0.004130	0.149176	-0.028956	0.000000	0.000000	4.000000	44.000000	0.000000
2537.934161	-0.066321	0.529166	0.007804	79.143044	87.256462	120.100273	0.395048	0.000000	-1.683237	0.000000	0.000000	0.000000	0.004130	0.149176	-0.028956	0.000000	0.000000	4.000000	44.000000	0.000000
2537.937495	-0.066330	0.529782	0.007707	79.143044	87.256462	120.100273	0.395048	0.000000	-1.683237	0.000000	0.000000	0.000000	-0.002608	0.184727	-0.029088	0.000000	0.000000	4.000000	44.000000	0.000000
2537.940828	-0.066330	0.529782	0.007707	79.143044	87.256462	120.100273	0.395048	0.000000	-1.683237	0.000000	0.000000	0.000000	-0.002608	0.184727	-0.029088	0.000000	0.000000	4.000000	44.000000	0.000000
2537.944161	-0.066330	0.529782	0.007707	79.223511	86.092430	118.906204	0.385374	0.000000	-1.683491	0.000000	0.000000	0.000000	-0.002608	0.184727	-0.029088	0.000000	0.000000	4.000000	44.000000	0.000000
2537.947495	-0.066330	0.529782	0.007707	79.223511	86.092430	118.906204	0.385374	0.000000	-1.683491	0.000000	0.000000	0.000000	-0.002608	0.184727	-0.029088	0.000000	0.000000	4.000000	44.000000	0.000000
2537.950828	-0.066320	0.530507	0.007639	79.223511	86.092430	118.906204	0.385374	0.000000	-1.683491	0.000000	0.000000	0.000000	0.002942	0.217450	-0.020614	0.000000	0.000000	4.000000	44.000000	0.000000
2537.954161	-0.066320	0.530507	0.007639	79.288330	85.073158	117.854233	0.385374	0.000000	-1.683491	0.000000	0.000000	0.000000	0.002942	0.217450	-0.020614	0.000000	0.000000	4.000000	44.000000	0.000000
2537.957495	-0.066359	0.531315	0.007592	79.288330	85.073158	117.854233	0.385374	0.000000	-1.683491	0.000000	0.000000	0.000000	-0.011522	0.242518	-0.013922	0.000000	0.000000	4.000000	44.000000	0.000000
2537.960828	-0.066359	0.531315	0.007592	79.288330	85.073158	117.854233	0.385374	0.000000	-1.683491	0.000000	0.000000	0.000000	-0.011522	0.242518	-0.013922	0.000000	0.000000	4.000000	44.000000	0.000000
2537.964161	-0.066359	0.531315	0.007592	79.353661	84.238632	116.964134	0.379618	0.000000	-1.682060	0.000000	0.000000	0.000000	-0.011522	0.242518	-0.013922	0.000000	0.000000	4.000000	44.000000	0.000000
2537.967495	-0.066400	0.532259	0.007566	79.353661	84.238632	116.964134	0.379618	0.000000	-1.682060	0.000000	0.000000	0.000000	-0.012377	0.283037	-0.007907	0.000000	0.000000	4.000000	44.000000	0.000000
2537.970828	-0.066400	0.532259	0.007566	79.353661	84.238632	116.964134	0.379618	0.000000	-1.682060	0.000000	0.000000	0.000000	-0.012377	0.283037	-0.007907	0.000000	0.000000	4.000000	44.000000	0.000000
2537.974161	-0.066400	0.532259	0.007566	79.423294	83.547829	116.192818	0.378300	0.000000	-1.679998	0.000000	0.000000	0.000000	-0.012377	0.283037	-0.007907	0.000000	0.000000	4.000000	44.000000	0.000000
2537.977495	-0.066445	0.533312	0.007563	79.423294	83.547829	116.192818	0.378300	0.000000	-1.679998	0.000000	0.000000	0.000000	-0.013379	0.315923	-0.000902	0.000000	0.000000	4.000000	44.000000	0.000000
2537.980828	-0.066445	0.533312	0.007563	79.423294	83.547829	116.192818	0.378300	0.000000	-1.679998	0.000000	0.000000	0.000000	-0.013379	0.315923	-0.000902	0.000000	0.000000	4.000000	44.000000	0.000000
2537.984161	-0.066445	0.533312	0.007563	79.512711	82.842781	115.382034	0.378150	0.000000	-1.677768	0.000000	0.000000	0.000000	-0.013379	0.315923	-0.000902	0.000000	0.000000	4.000000	44.000000	0.000000
2537.987495	-0.066521	0.534456	0.007625	79.512711	82.842781	115.382034	0.378150	0.000000	-1.677768	0.000000	0.000000	0.000000	-0.022936	0.343262	0.018684	0.000000	0.000000	4.000000	44.000000	0.000000
2537.990828	-0.066521	0.534456	0.007625	79.512711	82.842781	115.382034	0.378150	0.000000	-1.677768	0.000000	0.000000	0.000000	-0.022936	0.343262	0.018684	0.000000	0.000000	4.000000	44.000000	0.000000
2537.994161	-0.066521	0.534456	0.007625	79.621841	82.098503	114.506905	0.381264	0.000000	-1.673945	0.000000	0.000000	0.000000	-0.022936	0.343262	0.018684	0.000000	0.000000	4.000000	44.000000	0.000000
2537.997495	-0.066595	0.535678	0.007672	79.621841	82.098503	114.506905	0.381264	0.000000	-1.673945	0.000000	0.000000	0.000000	-0.022275	0.366588	0.014020	0.000000	0.000000	4.000000	44.000000	0.000000
2538.000828	-0.066595	0.535678	0.007672	79.621841	82.098503	114.506905	0.381264	0.000000	-1.673945	0.000000	0.000000	0.000000	-0.022275	0.366588	0.014020	0.000000	0.000000	4.000000	44.000000	0.000000
2538.004161	-0.066595	0.535678	0.007672	79.739731	81.264992	113.526482	0.383600	0.000000	-1.670233	0.000000	0.000000	0.000000	-0.022275	0.366588	0.014020	0.000000	0.000000	4.000000	44.000000	0.000000
2538.007495	-0.066652	0.536959	0.007752	79.739731	81.264992	113.526482	0.383600	0.000000	-1.670233	0.000000	0.000000	0.000000	-0.016939	0.384359	0.023904	0.000000	0.000000	4.000000	44.000000	0.000000
2538.010828	-0.066652	0.536959	0.007752	79.739731	81.264992	113.526482	0.383600	0.000000	-1.670233	0.000000	0.000000	0.000000	-0.016939	0.384359	0.023904	0.000000	0.000000	4.000000	44.000000	0.000000
2538.014161	-0.066652	0.536959	0.007752	79.858269	80.360855	112.471512	0.387584	0.000000	-1.667410	0.000000	0.000000	0.000000	-0.016939	0.384359	0.023904	0.000000	0.000000	4.000000	44.000000	0.000000
2538.017495	-0.066718	0.538333	0.007898	79.858269	80.360855	112.471512	0.387584	0.000000	-1.667410	0.000000	0.000000	0.000000	-0.019804	0.412095	0.043847	0.000000	0.000000	4.000000	44.000000	0.000000
2538.020828	-0.066718	0.538333	0.007898	79.858269	80.360855	112.471512	0.387584	0.000000	-1.667410	0.000000	0.000000	0.000000	-0.019804	0.412095	0.043847	0.000000	0.000000	4.000000	44.000000	0.000000
2538.024161	-0.066718	0.538333	0.007898	79.978424	79.387199	111.338669	0.394892	0.000000	-1.664109	0.000000	0.000000	0.000000	-0.019804	0.412095	0.043847	0.000000	0.000000	4.000000	44.000000	0.000000
2538.027495	-0.066760	0.539759	0.008034	79.978424	79.387199	111.338669	0.394892	0.000000	-1.664109	0.000000	0.000000	0.000000	-0.012628	0.427955	0.040892	0.000000	0.000000	4.000000	44.000000	0.000000
2538.030828	-0.066760	0.539759	0.008034	79.978424	79.387199	111.338669	0.394892	0.000000	-1.664109	0.000000	0.000000	0.000000	-0.012628	0.427955	0.040892	0.000000	0.000000	4.000000	44.000000	0.000000
2538.034161	-0.066760	0.539759	0.008034	80.118134	78.354828	110.117920	0.401708	0.000000	-1.662004	0.000000	0.000000	0.000000	-0.012628	0.427955	0.040892	0.000000	0.000000	4.000000	44.000000	0.000000
2538.037495	-0.066787	0.541237	0.008225	80.118134	78.354828	110.117920	0.401708	0.000000	-1.662004	0.000000	0.000000	0.000000	-0.008202	0.443316	0.057160	0.000000	0.000000	4.000000	44.000000	0.000000
2538.040828	-0.066787	0.541237	0.008225	80.118134	78.354828	110.117920	0.401708	0.000000	-1.662004	0.000000	0.000000	0.000000	-0.008202	0.443316	0.057160	0.000000	0.000000	4.000000	44.000000	0.000000
2538.044161	-0.066787	0.541237	0.008225	80.283577	77.293625	108.832939	0.411234	0.000000	-1.660637	0.000000	0.000000	0.000000	-0.008202	0.443316	0.057160	0.000000	0.000000	4.000000	44.000000	0.000000
2538.047495	-0.066768	0.542768	0.008408	80.283577	77.293625	108.832939	0.411234	0.000000	-1.660637	0.000000	0.000000	0.000000	0.005661	0.459284	0.054864	0.000000	0.000000	4.000000	44.000000	0.000000
2538.050828	-0.066768	0.542768	0.008408	80.283577	77.293625	108.832939	0.411234	0.000000	-1.660637	0.000000	0.000000	0.000000	0.005661	0.459284	0.054864	0.000000	0.000000	4.000000	44.000000	0.000000
2538.054161	-0.066768	0.542768	0.008408	80.473953	76.153687	107.433487	0.420378	0.000000	-1.661581	0.000000	0.000000	0.000000	0.005661	0.459284	0.054864	0.000000	0.000000	4.000000	44.000000	0.000000
2538.057495	-0.066747	0.544352	0.008576	80.473953	76.153687	107.433487	0.420378	0.000000	-1.661581	0.000000	0.000000	0.000000	0.006296	0.475287	0.050513	0.000000	0.000000	4.000000	44.000000	0.000000
2538.060828	-0.066747	0.544352	0.008576	80.473953	76.153687	107.433487	0.420378	0.000000	-1.661581	0.000000	0.000000	0.000000	0.006296	0.475287	0.050513	0.000000	0.000000	4.000000	44.000000	0.000000
2538.064161	-0.066747	0.544352	0.008576	80.666191	74.947365	105.958618	0.428797	0.000000	-1.662630	0.000000	0.000000	0.000000	0.006296	0.475287	0.050513	0.000000	0.000000	4.000000	44.000000	0.000000
2538.067495	-0.066706	0.545955	0.008760	80.666191	74.947365	105.958618	0.428797	0.000000	-1.662630	0.000000	0.000000	0.000000	0.012387	0.480871	0.055325	0.000000	0.000000	4.000000	44.000000	0.000000
2538.070828	-0.066706	0.545955	0.008760	80.666191	74.947365	105.958618	0.428797	0.000000	-1.662630	0.000000	0.000000	0.000000	0.012387	0.480871	0.055325	0.000000	0.000000	4.000000	44.000000	0.000000
2538.074161	-0.066706	0.545955	0.008760	80.847839	73.685020	104.432800	0.438018	0.000000	-1.664695	0.000000	0.000000	0.000000	0.012387	0.480871	0.055325	0.000000	0.000000	4.000000	44.000000	0.000000
2538.077495	-0.066663	0.547586	0.008934	80.847839	73.685020	104.432800	0.438018	0.000000	-1.664695	0.000000	0.000000	0.000000	0.012849	0.489226	0.052189	0.000000	0.000000	4.000000	44.000000	0.000000
2538.080828	-0.066663	0.547586	0.008934	80.847839	73.685020	104.432800	0.438018	0.000000	-1.664695	0.000000	0.000000	0.000000	0.012849	0.489226	0.052189	0.000000	0.000000	4.000000	44.000000	0.000000
2538.084161	-0.066663	0.547586	0.008934	81.005638	72.386780	102.894562	0.446716	0.000000	-1.666836	0.000000	0.000000	0.000000	0.012849	0.489226	0.052189	0.000000	0.000000	4.000000	44.000000	0.000000
2538.087495	-0.066617	0.549202	0.009084	81.005638	72.386780	102.894562	0.446716	0.000000	-1.666836	0.000000	0.000000	0.000000	0.013892	0.484708	0.045013	0.000000	0.000000	4.000000	44.000000	0.000000
2538.090828	-0.066617	0.549202	0.009084	81.005638	72.386780	102.894562	0.446716	0.000000	-1.666836	0.000000	0.000000	0.000000	0.013892	0.484708	0.045013	0.000000	0.000000	4.000000	44.000000	0.000000
2538.094161	-0.066617	0.549202	0.009084	81.128868	71.313354	101.616249	0.454218	0.000000	-1.669151	0.000000	0.000000	0.000000	0.013892	0.484708	0.045013	0.000000	0.000000	4.000000	44.000000	0.000000
2538.097495	-0.066592	0.550819	0.009226	81.128868	71.313354	101.616249	0.454218	0.000000	-1.669151	0.000000	0.000000	0.000000	0.007503	0.485281	0.042374	0.000000	0.000000	4.000000	44.000000	0.000000
2538.100828	-0.066592	0.550819	0.009226	81.128868	71.313354	101.616249	0.454218	0.000000	-1.669151	0.000000	0.000000	0.000000	0.007503	0.485281	0.042374	0.000000	0.000000	4.000000	44.000000	0.000000
2538.104161	-0.066592	0.550819	0.009226	81.219597	70.963905	101.095222	0.461280	0.000000	-1.670402	0.000000	0.000000	0.000000	0.007503	0.485281	0.042374	0.000000	0.000000	4.000000	44.000000	0.000000
2538.107495	-0.066577	0.552422	0.009276	81.219597	70.963905	101.095222	0.461280	0.000000	-1.670402	0.000000	0.000000	0.000000	0.004637	0.480778	0.014993	0.000000	0.000000	4.000000	44.000000	0.000000
2538.110828	-0.066577	0.552422	0.009276	81.219597	70.963905	101.095222	0.461280	0.000000	-1.670402	0.000000	0.000000	0.000000	0.004637	0.480778	0.014993	0.000000	0.000000	4.000000	44.000000	0.000000
2538.114161	-0.066577	0.552422	0.009276	81.271027	71.469994	101.471550	0.463779	0.000000	-1.671175	0.000000	0.000000	0.000000	0.004637	0.480778	0.014993	0.000000	0.000000	4.000000	44.000000	0.000000
2538.117495	-0.066577	0.553991	0.009281	81.271027	71.469994	101.471550	0.463779	0.000000	-1.671175	0.000000	0.000000	0.000000	-0.000228	0.470857	0.001610	0.000000	0.000000	4.000000	44.000000	0.000000
2538.120828	-0.066577	0.553991	0.009281	81.271027	71.469994	101.471550	0.463779	0.000000	-1.671175	0.000000	0.000000	0.000000	-0.000228	0.470857	0.001610	0.000000	0.000000	4.000000	44.000000	0.000000
2538.124161	-0.066577	0.553991	0.009281	81.278748	72.650337	102.573212	0.464048	0.000000	-1.671136	0.000000	0.000000	0.000000	-0.000228	0.470857	0.001610	0.000000	0.000000	4.000000	44.000000	0.000000
2538.127495	-0.066594	0.555553	0.009237	81.278748	72.650337	102.573212	0.464048	0.000000	-1.671136	0.000000	0.000000	0.000000	-0.004887	0.468571	-0.013261	0.000000	0.000000	4.000000	44.000000	0.000000
2538.130828	-0.066594	0.555553	0.009237	81.278748	72.650337	102.573212	0.464048	0.000000	-1.671136	0.000000	0.000000	0.000000	-0.004887	0.468571	-0.013261	0.000000	0.000000	4.000000	44.000000	0.000000
2538.134161	-0.066594	0.555553	0.009237	81.244850	74.161003	104.039932	0.461837	0.000000	-1.670322	0.000000	0.000000	0.000000	-0.004887	0.468571	-0.013261	0.000000	0.000000	4.000000	44.000000	0.000000
2538.137495	-0.066629	0.557099	0.009166	81.244850	74.161003	104.039932	0.461837	0.000000	-1.670322	0.000000	0.000000	0.000000	-0.010538	0.463612	-0.021122	0.000000	0.000000	4.000000	44.000000	0.000000
2538.140828	-0.066629	0.557099	0.009166	81.244850	74.161003	104.039932	0.461837	0.000000	-1.670322	0.000000	0.000000	0.000000	-0.010538	0.463612	-0.021122	0.000000	0.000000	4.000000	44.000000	0.000000
2538.144161	-0.066629	0.557099	0.009166	81.204048	75.688660	105.530594	0.458317	0.000000	-1.668566	0.000000	0.000000	0.000000	-0.010538	0.463612	-0.021122	0.000000	0.000000	4.000000	44.000000	0.000000
2538.147495	-0.066685	0.558644	0.009088	81.204048	75.688660	105.530594	0.458317	0.000000	-1.668566	0.000000	0.000000	0.000000	-0.016957	0.463770	-0.023592	0.000000	0.000000	4.000000	44.000000	0.000000
2538.150828	-0.066685	0.558644	0.009088	81.204048	75.688660	105.530594	0.458317	0.000000	-1.668566	0.000000	0.000000	0.000000	-0.016957	0.463770	-0.023592	0.000000	0.000000	4.000000	44.000000	0.000000
2538.154161	-0.066685	0.558644	0.009088	81.157158	77.083054	106.888145	0.454385	0.000000	-1.665739	0.000000	0.000000	0.000000	-0.016957	0.463770	-0.023592	0.000000	0.000000	4.000000	44.000000	0.000000
2538.157495	-0.066739	0.560148	0.008992	81.157158	77.083054	106.888145	0.454385	0.000000	-1.665739	0.000000	0.000000	0.000000	-0.016208	0.450987	-0.028766	0.000000	0.000000	4.000000	44.000000	0.000000
2538.160828	-0.066739	0.560148	0.008992	81.157158	77.083054	106.888145	0.454385	0.000000	-1.665739	0.000000	0.000000	0.000000	-0.016208	0.450987	-0.028766	0.000000	0.000000	4.000000	44.000000	0.000000
2538.164161	-0.066739	0.560148	0.008992	81.110161	78.327087	108.101311	0.449591	0.000000	-1.663038	0.000000	0.000000	0.000000	-0.016208	0.450987	-0.028766	0.000000	0.000000	4.000000	44.000000	0.000000
2538.167495	-0.066771	0.561626	0.008900	81.110161	78.327087	108.101311	0.449591	0.000000	-1.663038	0.000000	0.000000	0.000000	-0.009603	0.443391	-0.027558	0.000000	0.000000	4.000000	44.000000	0.000000
2538.170828	-0.066771	0.561626	0.008900	81.110161	78.327087	108.101311	0.449591	0.000000	-1.663038	0.000000	0.000000	0.000000	-0.009603	0.443391	-0.027558	0.000000	0.000000	4.000000	44.000000	0.000000
2538.174161	-0.066771	0.561626	0.008900	81.063232	79.375839	109.116310	0.444998	0.000000	-1.661437	0.000000	0.000000	0.000000	-0.009603	0.443391	-0.027558	0.000000	0.000000	4.000000	44.000000	0.000000
2538.177495	-0.066759	0.563078	0.008816	81.063232	79.375839	109.116310	0.444998	0.000000	-1.661437	0.000000	0.000000	0.000000	0.003630	0.435813	-0.025328	0.000000	0.000000	4.000000	44.000000	0.000000
2538.180828	-0.066759	0.563078	0.008816	81.063232	79.375839	109.116310	0.444998	0.000000	-1.661437	0.000000	0.000000	0.000000	0.003630	0.435813	-0.025328	0.000000	0.000000	4.000000	44.000000	0.000000
2538.184161	-0.066759	0.563078	0.008816	81.017075	80.271790	109.988548	0.440776	0.000000	-1.662042	0.000000	0.000000	0.000000	0.003630	0.435813	-0.025328	0.000000	0.000000	4.000000	44.000000	0.000000
2538.187495	-0.066751	0.564498	0.008756	81.017075	80.271790	109.988548	0.440776	0.000000	-1.662042	0.000000	0.000000	0.000000	0.002565	0.425783	-0.017917	0.000000	0.000000	4.000000	44.000000	0.000000
2538.190828	-0.066751	0.564498	0.008756	81.017075	80.271790	109.988548	0.440776	0.000000	-1.662042	0.000000	0.000000	0.000000	0.002565	0.425783	-0.017917	0.000000	0.000000	4.000000	44.000000	0.000000
2538.194161	-0.066751	0.564498	0.008756	80.971085	81.093597	110.793053	0.437790	0.000000	-1.662470	0.000000	0.000000	0.000000	0.002565	0.425783	-0.017917	0.000000	0.000000	4.000000	44.000000	0.000000
2538.197495	-0.066717	0.565900	0.008677	80.971085	81.093597	110.793053	0.437790	0.000000	-1.662470	0.000000	0.000000	0.000000	0.010137	0.420657	-0.023506	0.000000	0.000000	4.000000	44.000000	0.000000
2538.200828	-0.066717	0.565900	0.008677	80.971085	81.093597	110.793053	0.437790	0.000000	-1.662470	0.000000	0.000000	0.000000	0.010137	0.420657	-0.023506	0.000000	0.000000	4.000000	44.000000	0.000000
2538.204161	-0.066717	0.565900	0.008677	80.924934	81.868805	111.575722	0.433873	0.000000	-1.664159	0.000000	0.000000	0.000000	0.010137	0.420657	-0.023506	0.000000	0.000000	4.000000	44.000000	0.000000
2538.207495	-0.066687	0.567269	0.008624	80.924934	81.868805	111.575722	0.433873	0.000000	-1.664159	0.000000	0.000000	0.000000	0.009055	0.410648	-0.015948	0.000000	0.000000	4.000000	44.000000	0.000000
2538.210828	-0.066687	0.567269	0.008624	80.924934	81.868805	111.575722	0.433873	0.000000	-1.664159	0.000000	0.000000	0.000000	0.009055	0.410648	-0.015948	0.000000	0.000000	4.000000	44.000000	0.000000
2538.214161	-0.066687	0.567269	0.008624	80.878807	82.617783	112.341225	0.431215	0.000000	-1.665668	0.000000	0.000000	0.000000	0.009055	0.410648	-0.015948	0.000000	0.000000	4.000000	44.000000	0.000000
2538.217495	-0.066651	0.568602	0.008532	80.878807	82.617783	112.341225	0.431215	0.000000	-1.665668	0.000000	0.000000	0.000000	0.010719	0.400142	-0.027589	0.000000	0.000000	4.000000	44.000000	0.000000
2538.220828	-0.066651	0.568602	0.008532	80.878807	82.617783	112.341225	0.431215	0.000000	-1.665668	0.000000	0.000000	0.000000	0.010719	0.400142	-0.027589	0.000000	0.000000	4.000000	44.000000	0.000000
2538.224161	-0.066651	0.568602	0.008532	80.830101	83.421852	113.137436	0.426616	0.000000	-1.667455	0.000000	0.000000	0.000000	0.010719	0.400142	-0.027589	0.000000	0.000000	4.000000	44.000000	0.000000
2538.227495	-0.066613	0.569893	0.008425	80.830101	83.421852	113.137436	0.426616	0.000000	-1.667455	0.000000	0.000000	0.000000	0.011360	0.387187	-0.032101	0.000000	0.000000	4.000000	44.000000	0.000000
2538.230828	-0.066613	0.569893	0.008425	80.830101	83.421852	113.137436	0.426616	0.000000	-1.667455	0.000000	0.000000	0.000000	0.011360	0.387187	-0.032101	0.000000	0.000000	4.000000	44.000000	0.000000
2538.234161	-0.066613	0.569893	0.008425	80.773674	84.400932	114.093285	0.421266	0.000000	-1.669348	0.000000	0.000000	0.000000	0.011360	0.387187	-0.032101	0.000000	0.000000	4.000000	44.000000	0.000000
2538.237495	-0.066572	0.571166	0.008297	80.773674	84.400932	114.093285	0.421266	0.000000	-1.669348	0.000000	0.000000	0.000000	0.012251	0.381904	-0.038353	0.000000	0.000000	4.000000	44.000000	0.000000
2538.240828	-0.066572	0.571166	0.008297	80.773674	84.400932	114.093285	0.421266	0.000000	-1.669348	0.000000	0.000000	0.000000	0.012251	0.381904	-0.038353	0.000000	0.000000	4.000000	44.000000	0.000000
2538.244161	-0.066572	0.571166	0.008297	80.710030	85.550079	115.209801	0.414874	0.000000	-1.671390	0.000000	0.000000	0.000000	0.012251	0.381904	-0.038353	0.000000	0.000000	4.000000	44.000000	0.000000
2538.247495	-0.066551	0.572396	0.008152	80.710030	85.550079	115.209801	0.414874	0.000000	-1.671390	0.000000	0.000000	0.000000	0.006242	0.368860	-0.043639	0.000000	0.000000	4.000000	44.000000	0.000000
2538.250828	-0.066551	0.572396	0.008152	80.710030	85.550079	115.209801	0.414874	0.000000	-1.671390	0.000000	0.000000	0.000000	0.006242	0.368860	-0.043639	0.000000	0.000000	4.000000	44.000000	0.000000
2538.254161	-0.066551	0.572396	0.008152	80.635376	86.877441	116.493813	0.407601	0.000000	-1.672430	0.000000	0.000000	0.000000	0.006242	0.368860	-0.043639	0.000000	0.000000	4.000000	44.000000	0.000000
2538.257495	-0.066533	0.573643	0.008021	80.635376	86.877441	116.493813	0.407601	0.000000	-1.672430	0.000000	0.000000	0.000000	0.005641	0.374215	-0.039435	0.000000	0.000000	4.000000	44.000000	0.000000
2538.260828	-0.066533	0.573643	0.008021	80.635376	86.877441	116.493813	0.407601	0.000000	-1.672430	0.000000	0.000000	0.000000	0.005641	0.374215	-0.039435	0.000000	0.000000	4.000000	44.000000	0.000000
2538.264161	-0.066533	0.573643	0.008021	80.551880	88.281914	117.858742	0.401028	0.000000	-1.673370	0.000000	0.000000	0.000000	0.005641	0.374215	-0.039435	0.000000	0.000000	4.000000	44.000000	0.000000
2538.267495	-0.066488	0.574898	0.007865	80.551880	88.281914	117.858742	0.401028	0.000000	-1.673370	0.000000	0.000000	0.000000	0.013411	0.376549	-0.046535	0.000000	0.000000	4.000000	44.000000	0.000000
2538.270828	-0.066488	0.574898	0.007865	80.551880	88.281914	117.858742	0.401028	0.000000	-1.673370	0.000000	0.000000	0.000000	0.013411	0.376549	-0.046535	0.000000	0.000000	4.000000	44.000000	0.000000
2538.274161	-0.066488	0.574898	0.007865	80.465370	89.626595	119.172691	0.393272	0.000000	-1.675606	0.000000	0.000000	0.000000	0.013411	0.376549	-0.046535	0.000000	0.000000	4.000000	44.000000	0.000000
2538.277495	-0.066440	0.576135	0.007690	80.465370	89.626595	119.172691	0.393272	0.000000	-1.675606	0.000000	0.000000	0.000000	0.014287	0.371139	-0.052670	0.000000	0.000000	4.000000	44.000000	0.000000
2538.280828	-0.066440	0.576135	0.007690	80.465370	89.626595	119.172691	0.393272	0.000000	-1.675606	0.000000	0.000000	0.000000	0.014287	0.371139	-0.052670	0.000000	0.000000	4.000000	44.000000	0.000000
2538.284161	-0.066440	0.576135	0.007690	80.380943	90.810287	120.342827	0.384494	0.000000	-1.677987	0.000000	0.000000	0.000000	0.014287	0.371139	-0.052670	0.000000	0.000000	4.000000	44.000000	0.000000
2538.287495	-0.066401	0.577375	0.007575	80.380943	90.810287	120.342827	0.384494	0.000000	-1.677987	0.000000	0.000000	0.000000	0.011668	0.371954	-0.034385	0.000000	0.000000	4.000000	44.000000	0.000000
2538.290828	-0.066401	0.577375	0.007575	80.380943	90.810287	120.342827	0.384494	0.000000	-1.677987	0.000000	0.000000	0.000000	0.011668	0.371954	-0.034385	0.000000	0.000000	4.000000	44.000000	0.000000
2538.294161	-0.066401	0.577375	0.007575	80.297806	91.913223	121.455734	0.378763	0.000000	-1.679932	0.000000	0.000000	0.000000	0.011668	0.371954	-0.034385	0.000000	0.000000	4.000000	44.000000	0.000000
2538.297495	-0.066333	0.578561	0.007409	80.297806	91.913223	121.455734	0.378763	0.000000	-1.679932	0.000000	0.000000	0.000000	0.020607	0.355704	-0.049734	0.000000	0.000000	4.000000	44.000000	0.000000
2538.300828	-0.066333	0.578561	0.007409	80.297806	91.913223	121.455734	0.378763	0.000000	-1.679932	0.000000	0.000000	0.000000	0.020607	0.355704	-0.049734	0.000000	0.000000	4.000000	44.000000	0.000000
2538.304161	-0.066333	0.578561	0.007409	80.220184	92.861557	122.432373	0.370474	0.000000	-1.683366	0.000000	0.000000	0.000000	0.020607	0.355704	-0.049734	0.000000	0.000000	4.000000	44.000000	0.000000
2538.307495	-0.066265	0.579695	0.007254	80.220184	92.861557	122.432373	0.370474	0.000000	-1.683366	0.000000	0.000000	0.000000	0.020161	0.340290	-0.046654	0.000000	0.000000	4.000000	44.000000	0.000000
2538.310828	-0.066265	0.579695	0.007254	80.220184	92.861557	122.432373	0.370474	0.000000	-1.683366	0.000000	0.000000	0.000000	0.020161	0.340290	-0.046654	0.000000	0.000000	4.000000	44.000000	0.000000
2538.314161	-0.066265	0.579695	0.007254	80.147964	93.690712	123.298164	0.362698	0.000000	-1.686726	0.000000	0.000000	0.000000	0.020161	0.340290	-0.046654	0.000000	0.000000	4.000000	44.000000	0.000000
2538.317495	-0.066244	0.580778	0.007103	80.147964	93.690712	123.298164	0.362698	0.000000	-1.686726	0.000000	0.000000	0.000000	0.006470	0.324891	-0.045349	0.000000	0.000000	4.000000	44.000000	0.000000
2538.320828	-0.066244	0.580778	0.007103	80.147964	93.690712	123.298164	0.362698	0.000000	-1.686726	0.000000	0.000000	0.000000	0.006470	0.324891	-0.045349	0.000000	0.000000	4.000000	44.000000	0.000000
2538.324161	-0.066244	0.580778	0.007103	80.082535	94.389778	123.991402	0.355140	0.000000	-1.687805	0.000000	0.000000	0.000000	0.006470	0.324891	-0.045349	0.000000	0.000000	4.000000	44.000000	0.000000
2538.327495	-0.066246	0.581810	0.006959	80.082535	94.389778	123.991402	0.355140	0.000000	-1.687805	0.000000	0.000000	0.000000	-0.000612	0.309489	-0.042993	0.000000	0.000000	4.000000	44.000000	0.000000
2538.330828	-0.066246	0.581810	0.006959	80.082535	94.389778	123.991402	0.355140	0.000000	-1.687805	0.000000	0.000000	0.000000	-0.000612	0.309489	-0.042993	0.000000	0.000000	4.000000	44.000000	0.000000
2538.334161	-0.066246	0.581810	0.006959	80.025436	94.953125	124.535866	0.347975	0.000000	-1.687702	0.000000	0.000000	0.000000	-0.000612	0.309489	-0.042993	0.000000	0.000000	4.000000	44.000000	0.000000
2538.337495	-0.066271	0.582816	0.006818	80.025436	94.953125	124.535866	0.347975	0.000000	-1.687702	0.000000	0.000000	0.000000	-0.007408	0.301792	-0.042575	0.000000	0.000000	4.000000	44.000000	0.000000
2538.340828	-0.066271	0.582816	0.006818	80.025436	94.953125	124.535866	0.347975	0.000000	-1.687702	0.000000	0.000000	0.000000	-0.007408	0.301792	-0.042575	0.000000	0.000000	4.000000	44.000000	0.000000
2538.344161	-0.066271	0.582816	0.006818	79.974457	95.406158	124.968887	0.340879	0.000000	-1.686468	0.000000	0.000000	0.000000	-0.007408	0.301792	-0.042575	0.000000	0.000000	4.000000	44.000000	0.000000
2538.347495	-0.066271	0.582816	0.006818	79.974457	95.406158	124.968887	0.340879	0.000000	-1.686468	0.000000	0.000000	0.000000	-0.007408	0.301792	-0.042575	0.000000	0.000000	4.000000	44.000000	0.000000
2538.350828	-0.066294	0.583778	0.006664	79.974457	95.406158	124.968887	0.340879	0.000000	-1.686468	0.000000	0.000000	0.000000	-0.006883	0.288619	-0.046208	0.000000	0.000000	4.000000	44.000000	0.000000
2538.354161	-0.066294	0.583778	0.006664	79.931160	95.787651	125.331459	0.340879	0.000000	-1.686468	0.000000	0.000000	0.000000	-0.006883	0.288619	-0.046208	0.000000	0.000000	4.000000	44.000000	0.000000
2538.357495	-0.066337	0.584696	0.006495	79.931160	95.787651	125.331459	0.340879	0.000000	-1.686468	0.000000	0.000000	0.000000	-0.012968	0.275386	-0.050703	0.000000	0.000000	4.000000	44.000000	0.000000
2538.360828	-0.066337	0.584696	0.006495	79.931160	95.787651	125.331459	0.340879	0.000000	-1.686468	0.000000	0.000000	0.000000	-0.012968	0.275386	-0.050703	0.000000	0.000000	4.000000	44.000000	0.000000
2538.364161	-0.066337	0.584696	0.006495	79.895889	96.040497	125.575104	0.324727	0.000000	-1.683159	0.000000	0.000000	0.000000	-0.012968	0.275386	-0.050703	0.000000	0.000000	4.000000	44.000000	0.000000
2538.367495	-0.066337	0.584696	0.006495	79.895889	96.040497	125.575104	0.324727	0.000000	-1.683159	0.000000	0.000000	0.000000	-0.012968	0.275386	-0.050703	0.000000	0.000000	4.000000	44.000000	0.000000
2538.370828	-0.066360	0.585562	0.006341	79.895889	96.040497	125.575104	0.324727	0.000000	-1.683159	0.000000	0.000000	0.000000	-0.006872	0.259986	-0.046128	0.000000	0.000000	4.000000	44.000000	0.000000
2538.374161	-0.066360	0.585562	0.006341	79.870567	96.167809	125.688217	0.324727	0.000000	-1.683159	0.000000	0.000000	0.000000	-0.006872	0.259986	-0.046128	0.000000	0.000000	4.000000	44.000000	0.000000
2538.377495	-0.066376	0.586348	0.006142	79.870567	96.167809	125.688217	0.324727	0.000000	-1.683159	0.000000	0.000000	0.000000	-0.004943	0.235720	-0.059542	0.000000	0.000000	4.000000	44.000000	0.000000
2538.380828	-0.066376	0.586348	0.006142	79.870567	96.167809	125.688217	0.324727	0.000000	-1.683159	0.000000	0.000000	0.000000	-0.004943	0.235720	-0.059542	0.000000	0.000000	4.000000	44.000000	0.000000
2538.384161	-0.066376	0.586348	0.006142	79.850395	96.265564	125.772720	0.307115	0.000000	-1.681190	0.000000	0.000000	0.000000	-0.004943	0.235720	-0.059542	0.000000	0.000000	4.000000	44.000000	0.000000
2538.387495	-0.066376	0.586348	0.006142	79.850395	96.265564	125.772720	0.307115	0.000000	-1.681190	0.000000	0.000000	0.000000	-0.004943	0.235720	-0.059542	0.000000	0.000000	4.000000	44.000000	0.000000
2538.390828	-0.066373	0.587057	0.005967	79.850395	96.265564	125.772720	0.307115	0.000000	-1.681190	0.000000	0.000000	0.000000	0.000811	0.212630	-0.052666	0.000000	0.000000	4.000000	44.000000	0.000000
2538.394161	-0.066373	0.587057	0.005967	79.844017	96.195908	125.694008	0.307115	0.000000	-1.681190	0.000000	0.000000	0.000000	0.000811	0.212630	-0.052666	0.000000	0.000000	4.000000	44.000000	0.000000
2538.397495	-0.066369	0.587652	0.005778	79.844017	96.195908	125.694008	0.307115	0.000000	-1.681190	0.000000	0.000000	0.000000	0.001387	0.178475	-0.056623	0.000000	0.000000	4.000000	44.000000	0.000000
2538.400828	-0.066369	0.587652	0.005778	79.844017	96.195908	125.694008	0.307115	0.000000	-1.681190	0.000000	0.000000	0.000000	0.001387	0.178475	-0.056623	0.000000	0.000000	4.000000	44.000000	0.000000
2538.404161	-0.066369	0.587652	0.005778	79.850800	96.021057	125.511322	0.288901	0.000000	-1.681556	0.000000	0.000000	0.000000	0.001387	0.178475	-0.056623	0.000000	0.000000	4.000000	44.000000	0.000000
2538.407495	-0.066369	0.587652	0.005778	79.850800	96.021057	125.511322	0.288901	0.000000	-1.681556	0.000000	0.000000	0.000000	0.001387	0.178475	-0.056623	0.000000	0.000000	4.000000	44.000000	0.000000
2538.410828	-0.066341	0.588107	0.005587	79.850800	96.021057	125.511322	0.288901	0.000000	-1.681556	0.000000	0.000000	0.000000	0.008225	0.136652	-0.057382	0.000000	0.000000	4.000000	44.000000	0.000000
2538.414161	-0.066341	0.588107	0.005587	79.859909	95.814705	125.304466	0.288901	0.000000	-1.681556	0.000000	0.000000	0.000000	0.008225	0.136652	-0.057382	0.000000	0.000000	4.000000	44.000000	0.000000
2538.417495	-0.066341	0.588107	0.005587	79.859909	95.814705	125.304466	0.288901	0.000000	-1.681556	0.000000	0.000000	0.000000	0.008225	0.136652	-0.057382	0.000000	0.000000	4.000000	44.000000	0.000000
2538.420828	-0.066341	0.588107	0.005587	79.859909	95.814705	125.304466	0.288901	0.000000	-1.681556	0.000000	0.000000	0.000000	0.008225	0.136652	-0.057382	0.000000	0.000000	4.000000	44.000000	0.000000
2538.424161	-0.066324	0.588633	0.005151	79.865211	95.693031	125.183624	0.279337	0.000000	-1.682927	0.000000	0.000000	0.000000	0.005278	0.157675	-0.130578	0.000000	0.000000	4.000000	44.000000	0.000000
2538.427495	-0.066324	0.588633	0.005151	79.865211	95.693031	125.183624	0.279337	0.000000	-1.682927	0.000000	0.000000	0.000000	0.000000	-0.000003	0.000000	0.000000	0.000000	4.000000	44.000000	0.000000
2538.430828	-0.066324	0.588633	0.005151	79.865211	95.693031	125.183624	0.279337	0.000000	-1.682927	0.000000	0.000000	0.000000	0.000000	-0.000003	0.000000	0.000000	0.000000	4.000000	44.000000	0.000000
2538.434161	-0.066324	0.588633	0.005151	79.866707	95.656303	125.149078	0.257574	0.000000	-1.683807	0.000000	0.000000	0.000000	0.000000	-0.000003	0.000000	0.000000	0.000000	4.000000	44.000000	0.000000
2538.437495	-0.066324	0.588633	0.005151	79.866707	95.656303	125.149078	0.257574	0.000000	-1.683807	0.000000	0.000000	0.000000	0.000000	-0.000003	0.000000	0.000000	0.000000	4.000000	44.000000	0.000000
2538.440828	-0.066320	0.588733	0.004968	79.866707	95.656303	125.149078	0.257574	0.000000	-1.683807	0.000000	0.000000	0.000000	0.001179	0.030044	-0.055040	0.000000	0.000000	4.000000	44.000000	0.000000
2538.444161	-0.066320	0.588733	0.004968	79.866707	95.656303	125.149078	0.257574	0.000000	-1.683807	0.000000	0.000000	0.000000	0.001179	0.030044	-0.055040	0.000000	0.000000	4.000000	44.000000	0.000000
2538.447495	-0.066320	0.588733	0.004968	79.866707	95.656303	125.149078	0.257574	0.000000	-1.683807	0.000000	0.000000	0.000000	0.001179	0.030044	-0.055040	0.000000	0.000000	4.000000	44.000000	0.000000
2538.450828	-0.066320	0.588733	0.004968	79.866707	95.656303	125.149078	0.257574	0.000000	-1.683807	0.000000	0.000000	0.000000	0.001179	0.030044	-0.055040	0.000000	0.000000	4.000000	44.000000	0.000000
2538.454161	-0.066277	0.588704	0.004671	79.863693	95.724319	125.218170	0.248400	0.000000	-1.684004	0.000000	0.000000	0.000000	0.012771	-0.008822	-0.089005	0.000000	0.000000	4.000000	44.000000	0.000000
2538.457495	-0.066277	0.588704	0.004671	79.863693	95.724319	125.218170	0.248400	0.000000	-1.684004	0.000000	0.000000	0.000000	0.012771	-0.008822	-0.089005	0.000000	0.000000	4.000000	44.000000	0.000000
2538.460828	-0.066277	0.588704	0.004671	79.863693	95.724319	125.218170	0.248400	0.000000	-1.684004	0.000000	0.000000	0.000000	0.012771	-0.008822	-0.089005	0.000000	0.000000	4.000000	44.000000	0.000000
2538.464161	-0.066277	0.588704	0.004671	79.858398	95.845932	125.338959	0.233566	0.000000	-1.686132	0.000000	0.000000	0.000000	0.012771	-0.008822	-0.089005	0.000000	0.000000	4.000000	44.000000	0.000000
2538.467495	-0.066217	0.588574	0.004561	79.858398	95.845932	125.338959	0.233566	0.000000	-1.686132	0.000000	0.000000	0.000000	0.018163	-0.038825	-0.033027	0.000000	0.000000	4.000000	44.000000	0.000000
2538.470828	-0.066217	0.588574	0.004561	79.858398	95.845932	125.338959	0.233566	0.000000	-1.686132	0.000000	0.000000	0.000000	0.018163	-0.038825	-0.033027	0.000000	0.000000	4.000000	44.000000	0.000000
2538.474161	-0.066217	0.588574	0.004561	79.849251	96.054916	125.545738	0.228062	0.000000	-1.689159	0.000000	0.000000	0.000000	0.018163	-0.038825	-0.033027	0.000000	0.000000	4.000000	44.000000	0.000000
2538.477495	-0.066217	0.588574	0.004561	79.849251	96.054916	125.545738	0.228062	0.000000	-1.689159	0.000000	0.000000	0.000000	0.018163	-0.038825	-0.033027	0.000000	0.000000	4.000000	44.000000	0.000000
2538.480828	-0.066151	0.588338	0.004415	79.849251	96.054916	125.545738	0.228062	0.000000	-1.689159	0.000000	0.000000	0.000000	0.019693	-0.070720	-0.043762	0.000000	0.000000	4.000000	44.000000	0.000000
2538.484161	-0.066151	0.588338	0.004415	79.835190	96.327255	125.818466	0.228062	0.000000	-1.689159	0.000000	0.000000	0.000000	0.019693	-0.070720	-0.043762	0.000000	0.000000	4.000000	44.000000	0.000000
2538.487495	-0.066109	0.587982	0.004278	79.835190	96.327255	125.818466	0.228062	0.000000	-1.689159	0.000000	0.000000	0.000000	0.012619	-0.106786	-0.041255	0.000000	0.000000	4.000000	44.000000	0.000000
2538.490828	-0.066109	0.587982	0.004278	79.835190	96.327255	125.818466	0.228062	0.000000	-1.689159	0.000000	0.000000	0.000000	0.012619	-0.106786	-0.041255	0.000000	0.000000	4.000000	44.000000	0.000000
2538.494161	-0.066109	0.587982	0.004278	79.819351	96.670227	126.161392	0.213892	0.000000	-1.694544	0.000000	0.000000	0.000000	0.012619	-0.106786	-0.041255	0.000000	0.000000	4.000000	44.000000	0.000000
2538.497495	-0.066109	0.587982	0.004278	79.819351	96.670227	126.161392	0.213892	0.000000	-1.694544	0.000000	0.000000	0.000000	0.012619	-0.106786	-0.041255	0.000000	0.000000	4.000000	44.000000	0.000000
2538.500828	-0.066041	0.587564	0.004117	79.819351	96.670227	126.161392	0.213892	0.000000	-1.694544	0.000000	0.000000	0.000000	0.020329	-0.125426	-0.048296	0.000000	0.000000	4.000000	44.000000	0.000000
2538.504161	-0.066041	0.587564	0.004117	79.799904	97.073921	126.571548	0.213892	0.000000	-1.694544	0.000000	0.000000	0.000000	0.020329	-0.125426	-0.048296	0.000000	0.000000	4.000000	44.000000	0.000000
2538.507495	-0.066016	0.587033	0.003937	79.799904	97.073921	126.571548	0.213892	0.000000	-1.694544	0.000000	0.000000	0.000000	0.007729	-0.159289	-0.054003	0.000000	0.000000	4.000000	44.000000	0.000000
2538.510828	-0.066016	0.587033	0.003937	79.799904	97.073921	126.571548	0.213892	0.000000	-1.694544	0.000000	0.000000	0.000000	0.007729	-0.159289	-0.054003	0.000000	0.000000	4.000000	44.000000	0.000000
2538.514161	-0.066016	0.587033	0.003937	79.776535	97.542854	127.048035	0.196843	0.000000	-1.699221	0.000000	0.000000	0.000000	0.007729	-0.159289	-0.054003	0.000000	0.000000	4.000000	44.000000	0.000000
2538.517495	-0.066016	0.587033	0.003937	79.776535	97.542854	127.048035	0.196843	0.000000	-1.699221	0.000000	0.000000	0.000000	0.007729	-0.159289	-0.054003	0.000000	0.000000	4.000000	44.000000	0.000000
2538.520828	-0.065993	0.586426	0.003777	79.776535	97.542854	127.048035	0.196843	0.000000	-1.699221	0.000000	0.000000	0.000000	0.006859	-0.182063	-0.047909	0.000000	0.000000	4.000000	44.000000	0.000000
2538.524161	-0.065993	0.586426	0.003777	79.748993	98.076073	127.589890	0.196843	0.000000	-1.699221	0.000000	0.000000	0.000000	0.006859	-0.182063	-0.047909	0.000000	0.000000	4.000000	44.000000	0.000000
2538.527495	-0.065965	0.585714	0.003580	79.748993	98.076073	127.589890	0.196843	0.000000	-1.699221	0.000000	0.000000	0.000000	0.008457	-0.213679	-0.059076	0.000000	0.000000	4.000000	44.000000	0.000000
2538.530828	-0.065965	0.585714	0.003580	79.748993	98.076073	127.589890	0.196843	0.000000	-1.699221	0.000000	0.000000	0.000000	0.008457	-0.213679	-0.059076	0.000000	0.000000	4.000000	44.000000	0.000000
2538.534161	-0.065965	0.585714	0.003580	79.716942	98.672523	128.196030	0.179012	0.000000	-1.701774	0.000000	0.000000	0.000000	0.008457	-0.213679	-0.059076	0.000000	0.000000	4.000000	44.000000	0.000000
2538.537495	-0.065965	0.585714	0.003580	79.716942	98.672523	128.196030	0.179012	0.000000	-1.701774	0.000000	0.000000	0.000000	0.008457	-0.213679	-0.059076	0.000000	0.000000	4.000000	44.000000	0.000000
2538.540828	-0.065935	0.584959	0.003372	79.716942	98.672523	128.196030	0.179012	0.000000	-1.701774	0.000000	0.000000	0.000000	0.008930	-0.226589	-0.062393	0.000000	0.000000	4.000000	44.000000	0.000000
2538.544161	-0.065935	0.584959	0.003372	79.681915	99.297974	128.831726	0.179012	0.000000	-1.701774	0.000000	0.000000	0.000000	0.008930	-0.226589	-0.062393	0.000000	0.000000	4.000000	44.000000	0.000000
2538.547495	-0.065905	0.584110	0.003167	79.681915	99.297974	128.831726	0.179012	0.000000	-1.701774	0.000000	0.000000	0.000000	0.008828	-0.254696	-0.061658	0.000000	0.000000	4.000000	44.000000	0.000000
2538.550828	-0.065905	0.584110	0.003167	79.681915	99.297974	128.831726	0.179012	0.000000	-1.701774	0.000000	0.000000	0.000000	0.008828	-0.254696	-0.061658	0.000000	0.000000	4.000000	44.000000	0.000000
2538.554161	-0.065905	0.584110	0.003167	79.643715	99.951645	129.496185	0.158337	0.000000	-1.704733	0.000000	0.000000	0.000000	0.008828	-0.254696	-0.061658	0.000000	0.000000	4.000000	44.000000	0.000000
2538.557495	-0.065905	0.584110	0.003167	79.643715	99.951645	129.496185	0.158337	0.000000	-1.704733	0.000000	0.000000	0.000000	0.008828	-0.254696	-0.061658	0.000000	0.000000	4.000000	44.000000	0.000000
2538.560828	-0.065880	0.583229	0.002990	79.643715	99.951645	129.496185	0.158337	0.000000	-1.704733	0.000000	0.000000	0.000000	0.007587	-0.264178	-0.052998	0.000000	0.000000	4.000000	44.000000	0.000000
2538.564161	-0.065880	0.583229	0.002990	79.601112	100.643425	130.205002	0.158337	0.000000	-1.704733	0.000000	0.000000	0.000000	0.007587	-0.264178	-0.052998	0.000000	0.000000	4.000000	44.000000	0.000000
2538.567495	-0.065898	0.582281	0.002802	79.601112	100.643425	130.205002	0.158337	0.000000	-1.704733	0.000000	0.000000	0.000000	-0.005293	-0.284617	-0.056415	0.000000	0.000000	4.000000	44.000000	0.000000
2538.570828	-0.065898	0.582281	0.002802	79.601112	100.643425	130.205002	0.158337	0.000000	-1.704733	0.000000	0.000000	0.000000	-0.005293	-0.284617	-0.056415	0.000000	0.000000	4.000000	44.000000	0.000000
2538.574161	-0.065898	0.582281	0.002802	79.554863	101.364120	130.940552	0.140101	0.000000	-1.705116	0.000000	0.000000	0.000000	-0.005293	-0.284617	-0.056415	0.000000	0.000000	4.000000	44.000000	0.000000
2538.577495	-0.065893	0.581264	0.002612	79.554863	101.364120	130.940552	0.140101	0.000000	-1.705116	0.000000	0.000000	0.000000	0.001503	-0.304980	-0.057146	0.000000	0.000000	4.000000	44.000000	0.000000
2538.580828	-0.065893	0.581264	0.002612	79.554863	101.364120	130.940552	0.140101	0.000000	-1.705116	0.000000	0.000000	0.000000	0.001503	-0.304980	-0.057146	0.000000	0.000000	4.000000	44.000000	0.000000
2538.584161	-0.065893	0.581264	0.002612	79.501106	102.141663	131.736023	0.130577	0.000000	-1.705366	0.000000	0.000000	0.000000	0.001503	-0.304980	-0.057146	0.000000	0.000000	4.000000	44.000000	0.000000
2538.587495	-0.065891	0.580147	0.002445	79.501106	102.141663	131.736023	0.130577	0.000000	-1.705366	0.000000	0.000000	0.000000	0.000464	-0.335059	-0.049861	0.000000	0.000000	4.000000	44.000000	0.000000
2538.590828	-0.065891	0.580147	0.002445	79.501106	102.141663	131.736023	0.130577	0.000000	-1.705366	0.000000	0.000000	0.000000	0.000464	-0.335059	-0.049861	0.000000	0.000000	4.000000	44.000000	0.000000
2538.594161	-0.065891	0.580147	0.002445	79.443535	102.965584	132.574417	0.122267	0.000000	-1.705443	0.000000	0.000000	0.000000	0.000464	-0.335059	-0.049861	0.000000	0.000000	4.000000	44.000000	0.000000
2538.597495	-0.065871	0.578930	0.002306	79.443535	102.965584	132.574417	0.122267	0.000000	-1.705443	0.000000	0.000000	0.000000	0.006000	-0.365128	-0.041853	0.000000	0.000000	4.000000	44.000000	0.000000
2538.600828	-0.065871	0.578930	0.002306	79.443535	102.965584	132.574417	0.122267	0.000000	-1.705443	0.000000	0.000000	0.000000	0.006000	-0.365128	-0.041853	0.000000	0.000000	4.000000	44.000000	0.000000
2538.604161	-0.065871	0.578930	0.002306	79.386169	103.777252	133.402771	0.115291	0.000000	-1.706443	0.000000	0.000000	0.000000	0.006000	-0.365128	-0.041853	0.000000	0.000000	4.000000	44.000000	0.000000
2538.607495	-0.065853	0.577638	0.002183	79.386169	103.777252	133.402771	0.115291	0.000000	-1.706443	0.000000	0.000000	0.000000	0.005302	-0.387551	-0.036973	0.000000	0.000000	4.000000	44.000000	0.000000
2538.610828	-0.065853	0.577638	0.002183	79.386169	103.777252	133.402771	0.115291	0.000000	-1.706443	0.000000	0.000000	0.000000	0.005302	-0.387551	-0.036973	0.000000	0.000000	4.000000	44.000000	0.000000
2538.614161	-0.065853	0.577638	0.002183	79.343407	104.443893	134.090042	0.109129	0.000000	-1.707327	0.000000	0.000000	0.000000	0.005302	-0.387551	-0.036973	0.000000	0.000000	4.000000	44.000000	0.000000
2538.617495	-0.065841	0.576264	0.002099	79.343407	104.443893	134.090042	0.109129	0.000000	-1.707327	0.000000	0.000000	0.000000	0.003612	-0.412160	-0.025194	0.000000	0.000000	4.000000	44.000000	0.000000
2538.620828	-0.065841	0.576264	0.002099	79.343407	104.443893	134.090042	0.109129	0.000000	-1.707327	0.000000	0.000000	0.000000	0.003612	-0.412160	-0.025194	0.000000	0.000000	4.000000	44.000000	0.000000
2538.624161	-0.065841	0.576264	0.002099	79.327988	104.843399	134.517212	0.104930	0.000000	-1.707929	0.000000	0.000000	0.000000	0.003612	-0.412160	-0.025194	0.000000	0.000000	4.000000	44.000000	0.000000
2538.627495	-0.065831	0.574841	0.002023	79.327988	104.843399	134.517212	0.104930	0.000000	-1.707929	0.000000	0.000000	0.000000	0.003241	-0.426959	-0.022617	0.000000	0.000000	4.000000	44.000000	0.000000
2538.630828	-0.065831	0.574841	0.002023	79.327988	104.843399	134.517212	0.104930	0.000000	-1.707929	0.000000	0.000000	0.000000	0.003241	-0.426959	-0.022617	0.000000	0.000000	4.000000	44.000000	0.000000
2538.634161	-0.065831	0.574841	0.002023	79.340469	105.017784	134.722168	0.101160	0.000000	-1.708469	0.000000	0.000000	0.000000	0.003241	-0.426959	-0.022617	0.000000	0.000000	4.000000	44.000000	0.000000
2538.637495	-0.065827	0.573379	0.001997	79.340469	105.017784	134.722168	0.101160	0.000000	-1.708469	0.000000	0.000000	0.000000	0.001135	-0.438671	-0.007911	0.000000	0.000000	4.000000	44.000000	0.000000
2538.640828	-0.065827	0.573379	0.001997	79.340469	105.017784	134.722168	0.101160	0.000000	-1.708469	0.000000	0.000000	0.000000	0.001135	-0.438671	-0.007911	0.000000	0.000000	4.000000	44.000000	0.000000
2538.644161	-0.065827	0.573379	0.001997	79.371284	105.035774	134.770645	0.099842	0.000000	-1.708658	0.000000	0.000000	0.000000	0.001135	-0.438671	-0.007911	0.000000	0.000000	4.000000	44.000000	0.000000
2538.647495	-0.065801	0.571892	0.001975	79.371284	105.035774	134.770645	0.099842	0.000000	-1.708658	0.000000	0.000000	0.000000	0.007605	-0.445921	-0.006508	0.000000	0.000000	4.000000	44.000000	0.000000
2538.650828	-0.065801	0.571892	0.001975	79.371284	105.035774	134.770645	0.099842	0.000000	-1.708658	0.000000	0.000000	0.000000	0.007605	-0.445921	-0.006508	0.000000	0.000000	4.000000	44.000000	0.000000
2538.654161	-0.065801	0.571892	0.001975	79.413994	104.933220	134.705231	0.098757	0.000000	-1.709926	0.000000	0.000000	0.000000	0.007605	-0.445921	-0.006508	0.000000	0.000000	4.000000	44.000000	0.000000
2538.657495	-0.065804	0.570392	0.001993	79.413994	104.933220	134.705231	0.098757	0.000000	-1.709926	0.000000	0.000000	0.000000	-0.000750	-0.450123	0.005241	0.000000	0.000000	4.000000	44.000000	0.000000
2538.660828	-0.065804	0.570392	0.001993	79.413994	104.933220	134.705231	0.098757	0.000000	-1.709926	0.000000	0.000000	0.000000	-0.000750	-0.450123	0.005241	0.000000	0.000000	4.000000	44.000000	0.000000
2538.664161	-0.065804	0.570392	0.001993	79.462044	104.800491	134.611221	0.099631	0.000000	-1.709801	0.000000	0.000000	0.000000	-0.000750	-0.450123	0.005241	0.000000	0.000000	4.000000	44.000000	0.000000
2538.667495	-0.065831	0.568885	0.002026	79.462044	104.800491	134.611221	0.099631	0.000000	-1.709801	0.000000	0.000000	0.000000	-0.008094	-0.452155	0.009899	0.000000	0.000000	4.000000	44.000000	0.000000
2538.670828	-0.065831	0.568885	0.002026	79.462044	104.800491	134.611221	0.099631	0.000000	-1.709801	0.000000	0.000000	0.000000	-0.008094	-0.452155	0.009899	0.000000	0.000000	4.000000	44.000000	0.000000
2538.674161	-0.065831	0.568885	0.002026	79.503754	104.714798	134.565872	0.101281	0.000000	-1.708452	0.000000	0.000000	0.000000	-0.008094	-0.452155	0.009899	0.000000	0.000000	4.000000	44.000000	0.000000
2538.677495	-0.065859	0.567328	0.002066	79.503754	104.714798	134.565872	0.101281	0.000000	-1.708452	0.000000	0.000000	0.000000	-0.008396	-0.467127	0.012000	0.000000	0.000000	4.000000	44.000000	0.000000
2538.680828	-0.065859	0.567328	0.002066	79.503754	104.714798	134.565872	0.101281	0.000000	-1.708452	0.000000	0.000000	0.000000	-0.008396	-0.467127	0.012000	0.000000	0.000000	4.000000	44.000000	0.000000
2538.684161	-0.065859	0.567328	0.002066	79.531418	104.700172	134.600693	0.103281	0.000000	-1.707053	0.000000	0.000000	0.000000	-0.008396	-0.467127	0.012000	0.000000	0.000000	4.000000	44.000000	0.000000
2538.687495	-0.065934	0.565738	0.002123	79.531418	104.700172	134.600693	0.103281	0.000000	-1.707053	0.000000	0.000000	0.000000	-0.022516	-0.476818	0.017357	0.000000	0.000000	4.000000	44.000000	0.000000
2538.690828	-0.065934	0.565738	0.002123	79.531418	104.700172	134.600693	0.103281	0.000000	-1.707053	0.000000	0.000000	0.000000	-0.022516	-0.476818	0.017357	0.000000	0.000000	4.000000	44.000000	0.000000
2538.694161	-0.065934	0.565738	0.002123	79.527962	104.746834	134.717072	0.106174	0.000000	-1.703300	0.000000	0.000000	0.000000	-0.022516	-0.476818	0.017357	0.000000	0.000000	4.000000	44.000000	0.000000
2538.697495	-0.066033	0.564142	0.002196	79.527962	104.746834	134.717072	0.106174	0.000000	-1.703300	0.000000	0.000000	0.000000	-0.029843	-0.478942	0.021818	0.000000	0.000000	4.000000	44.000000	0.000000
2538.700828	-0.066033	0.564142	0.002196	79.527962	104.746834	134.717072	0.106174	0.000000	-1.703300	0.000000	0.000000	0.000000	-0.029843	-0.478942	0.021818	0.000000	0.000000	4.000000	44.000000	0.000000
2538.704161	-0.066033	0.564142	0.002196	79.479408	104.844330	134.911835	0.109810	0.000000	-1.698327	0.000000	0.000000	0.000000	-0.029843	-0.478942	0.021818	0.000000	0.000000	4.000000	44.000000	0.000000
2538.707495	-0.066154	0.562546	0.002260	79.479408	104.844330	134.911835	0.109810	0.000000	-1.698327	0.000000	0.000000	0.000000	-0.036157	-0.478791	0.019225	0.000000	0.000000	4.000000	44.000000	0.000000
2538.710828	-0.066154	0.562546	0.002260	79.479408	104.844330	134.911835	0.109810	0.000000	-1.698327	0.000000	0.000000	0.000000	-0.036157	-0.478791	0.019225	0.000000	0.000000	4.000000	44.000000	0.000000
2538.714161	-0.066154	0.562546	0.002260	79.399635	104.962868	135.151138	0.113014	0.000000	-1.692301	0.000000	0.000000	0.000000	-0.036157	-0.478791	0.019225	0.000000	0.000000	4.000000	44.000000	0.000000
2538.717495	-0.066278	0.561011	0.002349	79.399635	104.962868	135.151138	0.113014	0.000000	-1.692301	0.000000	0.000000	0.000000	-0.037226	-0.460582	0.026567	0.000000	0.000000	4.000000	44.000000	0.000000
2538.720828	-0.066278	0.561011	0.002349	79.399635	104.962868	135.151138	0.113014	0.000000	-1.692301	0.000000	0.000000	0.000000	-0.037226	-0.460582	0.026567	0.000000	0.000000	4.000000	44.000000	0.000000
2538.724161	-0.066278	0.561011	0.002349	79.312904	105.043190	135.356628	0.117442	0.000000	-1.686096	0.000000	0.000000	0.000000	-0.037226	-0.460582	0.026567	0.000000	0.000000	4.000000	44.000000	0.000000
2538.727495	-0.066408	0.559553	0.002480	79.312904	105.043190	135.356628	0.117442	0.000000	-1.686096	0.000000	0.000000	0.000000	-0.039102	-0.437304	0.039448	0.000000	0.000000	4.000000	44.000000	0.000000
2538.730828	-0.066408	0.559553	0.002480	79.312904	105.043190	135.356628	0.117442	0.000000	-1.686096	0.000000	0.000000	0.000000	-0.039102	-0.437304	0.039448	0.000000	0.000000	4.000000	44.000000	0.000000
2538.734161	-0.066408	0.559553	0.002480	79.243073	105.184891	135.600266	0.124017	0.000000	-1.679579	0.000000	0.000000	0.000000	-0.039102	-0.437304	0.039448	0.000000	0.000000	4.000000	44.000000	0.000000
2538.737495	-0.066539	0.558163	0.002614	79.243073	105.184891	135.600266	0.124017	0.000000	-1.679579	0.000000	0.000000	0.000000	-0.039228	-0.416891	0.040171	0.000000	0.000000	4.000000	44.000000	0.000000
2538.740828	-0.066539	0.558163	0.002614	79.243073	105.184891	135.600266	0.124017	0.000000	-1.679579	0.000000	0.000000	0.000000	-0.039228	-0.416891	0.040171	0.000000	0.000000	4.000000	44.000000	0.000000
2538.744161	-0.066539	0.558163	0.002614	79.206261	105.360100	135.845795	0.130712	0.000000	-1.673041	0.000000	0.000000	0.000000	-0.039228	-0.416891	0.040171	0.000000	0.000000	4.000000	44.000000	0.000000
2538.747495	-0.066678	0.556893	0.002805	79.206261	105.360100	135.845795	0.130712	0.000000	-1.673041	0.000000	0.000000	0.000000	-0.041725	-0.381065	0.057235	0.000000	0.000000	4.000000	44.000000	0.000000
2538.750828	-0.066678	0.556893	0.002805	79.206261	105.360100	135.845795	0.130712	0.000000	-1.673041	0.000000	0.000000	0.000000	-0.041725	-0.381065	0.057235	0.000000	0.000000	4.000000	44.000000	0.000000
2538.754161	-0.066678	0.556893	0.002805	79.209694	105.513298	136.033142	0.140251	0.000000	-1.666087	0.000000	0.000000	0.000000	-0.041725	-0.381065	0.057235	0.000000	0.000000	4.000000	44.000000	0.000000
2538.757495	-0.066777	0.555708	0.003024	79.209694	105.513298	136.033142	0.140251	0.000000	-1.666087	0.000000	0.000000	0.000000	-0.029596	-0.355659	0.065697	0.000000	0.000000	4.000000	44.000000	0.000000
2538.760828	-0.066777	0.555708	0.003024	79.209694	105.513298	136.033142	0.140251	0.000000	-1.666087	0.000000	0.000000	0.000000	-0.029596	-0.355659	0.065697	0.000000	0.000000	4.000000	44.000000	0.000000
2538.764161	-0.066777	0.555708	0.003024	79.234947	105.503387	136.049103	0.151200	0.000000	-1.661154	0.000000	0.000000	0.000000	-0.029596	-0.355659	0.065697	0.000000	0.000000	4.000000	44.000000	0.000000
2538.767495	-0.066854	0.554589	0.003251	79.234947	105.503387	136.049103	0.151200	0.000000	-1.661154	0.000000	0.000000	0.000000	-0.023259	-0.335447	0.067999	0.000000	0.000000	4.000000	44.000000	0.000000
2538.770828	-0.066854	0.554589	0.003251	79.234947	105.503387	136.049103	0.151200	0.000000	-1.661154	0.000000	0.000000	0.000000	-0.023259	-0.335447	0.067999	0.000000	0.000000	4.000000	44.000000	0.000000
2538.774161	-0.066854	0.554589	0.003251	79.269119	105.411301	135.983215	0.162534	0.000000	-1.657278	0.000000	0.000000	0.000000	-0.023259	-0.335447	0.067999	0.000000	0.000000	4.000000	44.000000	0.000000
2538.777495	-0.066892	0.553556	0.003507	79.269119	105.411301	135.983215	0.162534	0.000000	-1.657278	0.000000	0.000000	0.000000	-0.011153	-0.310118	0.076823	0.000000	0.000000	4.000000	44.000000	0.000000
2538.780828	-0.066892	0.553556	0.003507	79.269119	105.411301	135.983215	0.162534	0.000000	-1.657278	0.000000	0.000000	0.000000	-0.011153	-0.310118	0.076823	0.000000	0.000000	4.000000	44.000000	0.000000
2538.784161	-0.066892	0.553556	0.003507	79.310822	105.241844	135.839645	0.175337	0.000000	-1.655419	0.000000	0.000000	0.000000	-0.011153	-0.310118	0.076823	0.000000	0.000000	4.000000	44.000000	0.000000
2538.787495	-0.066951	0.552589	0.003765	79.310822	105.241844	135.839645	0.175337	0.000000	-1.655419	0.000000	0.000000	0.000000	-0.017960	-0.289967	0.077527	0.000000	0.000000	4.000000	44.000000	0.000000
2538.790828	-0.066951	0.552589	0.003765	79.310822	105.241844	135.839645	0.175337	0.000000	-1.655419	0.000000	0.000000	0.000000	-0.017960	-0.289967	0.077527	0.000000	0.000000	4.000000	44.000000	0.000000
2538.794161	-0.066951	0.552589	0.003765	79.361183	104.978470	135.601578	0.188259	0.000000	-1.652425	0.000000	0.000000	0.000000	-0.017960	-0.289967	0.077527	0.000000	0.000000	4.000000	44.000000	0.000000
2538.797495	-0.066951	0.552589	0.003765	79.361183	104.978470	135.601578	0.188259	0.000000	-1.652425	0.000000	0.000000	0.000000	-0.017960	-0.289967	0.077527	0.000000	0.000000	4.000000	44.000000	0.000000
2538.800828	-0.067003	0.551690	0.003965	79.361183	104.978470	135.601578	0.188259	0.000000	-1.652425	0.000000	0.000000	0.000000	-0.015409	-0.269808	0.059917	0.000000	0.000000	4.000000	44.000000	0.000000
2538.804161	-0.067003	0.551690	0.003965	79.411621	104.716331	135.364670	0.188259	0.000000	-1.652425	0.000000	0.000000	0.000000	-0.015409	-0.269808	0.059917	0.000000	0.000000	4.000000	44.000000	0.000000
2538.807495	-0.067102	0.550875	0.004183	79.411621	104.716331	135.364670	0.188259	0.000000	-1.652425	0.000000	0.000000	0.000000	-0.029621	-0.244478	0.065354	0.000000	0.000000	4.000000	44.000000	0.000000
2538.810828	-0.067102	0.550875	0.004183	79.411621	104.716331	135.364670	0.188259	0.000000	-1.652425	0.000000	0.000000	0.000000	-0.029621	-0.244478	0.065354	0.000000	0.000000	4.000000	44.000000	0.000000
2538.814161	-0.067102	0.550875	0.004183	79.466469	104.368645	135.048370	0.209137	0.000000	-1.644920	0.000000	0.000000	0.000000	-0.029621	-0.244478	0.065354	0.000000	0.000000	4.000000	44.000000	0.000000
2538.817495	-0.067102	0.550875	0.004183	79.466469	104.368645	135.048370	0.209137	0.000000	-1.644920	0.000000	0.000000	0.000000	-0.029621	-0.244478	0.065354	0.000000	0.000000	4.000000	44.000000	0.000000
2538.820828	-0.067219	0.550161	0.004376	79.466469	104.368645	135.048370	0.209137	0.000000	-1.644920	0.000000	0.000000	0.000000	-0.035278	-0.214054	0.057939	0.000000	0.000000	4.000000	44.000000	0.000000
2538.824161	-0.067219	0.550161	0.004376	79.529388	103.919807	134.633072	0.209137	0.000000	-1.644920	0.000000	0.000000	0.000000	-0.035278	-0.214054	0.057939	0.000000	0.000000	4.000000	44.000000	0.000000
2538.827495	-0.067331	0.549532	0.004530	79.529388	103.919807	134.633072	0.209137	0.000000	-1.644920	0.000000	0.000000	0.000000	-0.033582	-0.188668	0.046155	0.000000	0.000000	4.000000	44.000000	0.000000
2538.830828	-0.067331	0.549532	0.004530	79.529388	103.919807	134.633072	0.209137	0.000000	-1.644920	0.000000	0.000000	0.000000	-0.033582	-0.188668	0.046155	0.000000	0.000000	4.000000	44.000000	0.000000
2538.834161	-0.067331	0.549532	0.004530	79.591568	103.441635	134.186203	0.226486	0.000000	-1.633444	0.000000	0.000000	0.000000	-0.033582	-0.188668	0.046155	0.000000	0.000000	4.000000	44.000000	0.000000
2538.837495	-0.067331	0.549532	0.004530	79.591568	103.441635	134.186203	0.226486	0.000000	-1.633444	0.000000	0.000000	0.000000	-0.033582	-0.188668	0.046155	0.000000	0.000000	4.000000	44.000000	0.000000
2538.840828	-0.067490	0.549013	0.004698	79.591568	103.441635	134.186203	0.226486	0.000000	-1.633444	0.000000	0.000000	0.000000	-0.047666	-0.155677	0.050448	0.000000	0.000000	4.000000	44.000000	0.000000
2538.844161	-0.067490	0.549013	0.004698	79.658791	102.878250	133.652740	0.226486	0.000000	-1.633444	0.000000	0.000000	0.000000	-0.047666	-0.155677	0.050448	0.000000	0.000000	4.000000	44.000000	0.000000
2538.847495	-0.067627	0.548613	0.004867	79.658791	102.878250	133.652740	0.226486	0.000000	-1.633444	0.000000	0.000000	0.000000	-0.041023	-0.120101	0.050769	0.000000	0.000000	4.000000	44.000000	0.000000
2538.850828	-0.067627	0.548613	0.004867	79.658791	102.878250	133.652740	0.226486	0.000000	-1.633444	0.000000	0.000000	0.000000	-0.041023	-0.120101	0.050769	0.000000	0.000000	4.000000	44.000000	0.000000
2538.854161	-0.067627	0.548613	0.004867	79.727257	102.267899	133.074051	0.243356	0.000000	-1.618663	0.000000	0.000000	0.000000	-0.041023	-0.120101	0.050769	0.000000	0.000000	4.000000	44.000000	0.000000
2538.857495	-0.067627	0.548613	0.004867	79.727257	102.267899	133.074051	0.243356	0.000000	-1.618663	0.000000	0.000000	0.000000	-0.041023	-0.120101	0.050769	0.000000	0.000000	4.000000	44.000000	0.000000
2538.860828	-0.067763	0.548331	0.005035	79.727257	102.267899	133.074051	0.243356	0.000000	-1.618663	0.000000	0.000000	0.000000	-0.040971	-0.084495	0.050221	0.000000	0.000000	4.000000	44.000000	0.000000
2538.864161	-0.067763	0.548331	0.005035	79.789642	101.668320	132.500015	0.243356	0.000000	-1.618663	0.000000	0.000000	0.000000	-0.040971	-0.084495	0.050221	0.000000	0.000000	4.000000	44.000000	0.000000
2538.867495	-0.067763	0.548331	0.005035	79.789642	101.668320	132.500015	0.243356	0.000000	-1.618663	0.000000	0.000000	0.000000	-0.040971	-0.084495	0.050221	0.000000	0.000000	4.000000	44.000000	0.000000
2538.870828	-0.067763	0.548331	0.005035	79.789642	101.668320	132.500015	0.243356	0.000000	-1.618663	0.000000	0.000000	0.000000	-0.040971	-0.084495	0.050221	0.000000	0.000000	4.000000	44.000000	0.000000
2538.874161	-0.068051	0.548048	0.005312	79.844055	101.115799	131.970627	0.251726	0.000000	-1.611834	0.000000	0.000000	0.000000	-0.086197	-0.084893	0.083097	0.000000	0.000000	4.000000	44.000000	0.000000
[truncated: 224 more rows]
