# Supplementary material for: Haptic Guidance Needs to Be Intuitive Not Just Informative to Improve Human Motor Accuracy
Source: PLoS One. 2016 Mar 16;11(3):e0150912. doi: 10.1371/journal.pone.0150912 (PMC4794196; doi:10.1371/journal.pone.0150912)
Supplement: S2 Data — (ZIP) [file pone.0150912.s002.zip › Subject10/exp2_0045.txt]

Time	PosX	PosY	PosZ	RotX	RotY	RotZ	ForceX	ForceY	ForceZ	MomentX	MomentY	MomentZ	VelocityX	VelocityY	VelocityZ	CalibratedWeight	ButtonDown	Condition	Trial	Visual
2542.994161	0.002730	0.560487	0.247908	80.636589	118.280083	149.141724	4.654030	0.000000	1.827568	0.000000	0.000000	0.000000	-0.009707	0.130487	0.085389	0.000000	1.000000	4.000000	45.000000	0.000000
2542.997495	0.002831	0.560905	0.248210	80.636589	118.280083	149.141724	4.654030	0.000000	1.827568	0.000000	0.000000	0.000000	0.030488	0.125489	0.090574	0.000000	1.000000	4.000000	45.000000	0.000000
2543.000828	0.002831	0.560905	0.248210	80.636589	118.280083	149.141724	4.654030	0.000000	1.827568	0.000000	0.000000	0.000000	0.030488	0.125489	0.090574	0.000000	1.000000	4.000000	45.000000	0.000000
2543.004161	0.002831	0.560905	0.248210	80.655525	118.151978	148.860519	4.655940	0.000000	1.822698	0.000000	0.000000	0.000000	0.030488	0.125489	0.090574	0.000000	1.000000	4.000000	45.000000	0.000000
2543.007495	0.004542	0.561613	0.248728	80.655525	118.151978	148.860519	4.655940	0.000000	1.822698	0.000000	0.000000	0.000000	0.513342	0.212418	0.155558	0.000000	1.000000	4.000000	45.000000	0.000000
2543.010828	0.004542	0.561613	0.248728	80.655525	118.151978	148.860519	4.655940	0.000000	1.822698	0.000000	0.000000	0.000000	0.513342	0.212418	0.155558	0.000000	1.000000	4.000000	45.000000	0.000000
2543.014161	0.004542	0.561613	0.248728	80.660492	118.270576	148.837067	4.668030	0.000000	1.791507	0.000000	0.000000	0.000000	0.513342	0.212418	0.155558	0.000000	1.000000	4.000000	45.000000	0.000000
2543.017495	0.006122	0.561845	0.249218	80.660492	118.270576	148.837067	4.668030	0.000000	1.791507	0.000000	0.000000	0.000000	0.473793	0.069603	0.147060	0.000000	1.000000	4.000000	45.000000	0.000000
2543.020828	0.006122	0.561845	0.249218	80.660492	118.270576	148.837067	4.668030	0.000000	1.791507	0.000000	0.000000	0.000000	0.473793	0.069603	0.147060	0.000000	1.000000	4.000000	45.000000	0.000000
2543.024161	0.006122	0.561845	0.249218	80.811874	119.335976	149.679749	4.679040	0.000000	1.762550	0.000000	0.000000	0.000000	0.473793	0.069603	0.147060	0.000000	1.000000	4.000000	45.000000	0.000000
2543.027495	0.007472	0.562480	0.250025	80.811874	119.335976	149.679749	4.679040	0.000000	1.762550	0.000000	0.000000	0.000000	0.404993	0.190421	0.241968	0.000000	1.000000	4.000000	45.000000	0.000000
2543.030828	0.007472	0.562480	0.250025	80.811874	119.335976	149.679749	4.679040	0.000000	1.762550	0.000000	0.000000	0.000000	0.404993	0.190421	0.241968	0.000000	1.000000	4.000000	45.000000	0.000000
2543.034161	0.007472	0.562480	0.250025	81.237137	123.808151	153.619263	4.689193	0.000000	1.735358	0.000000	0.000000	0.000000	0.404993	0.190421	0.241968	0.000000	1.000000	4.000000	45.000000	0.000000
2543.037495	0.009394	0.563032	0.250659	81.237137	123.808151	153.619263	4.689193	0.000000	1.735358	0.000000	0.000000	0.000000	0.576680	0.165731	0.190175	0.000000	1.000000	4.000000	45.000000	0.000000
2543.040828	0.009394	0.563032	0.250659	81.237137	123.808151	153.619263	4.689193	0.000000	1.735358	0.000000	0.000000	0.000000	0.576680	0.165731	0.190175	0.000000	1.000000	4.000000	45.000000	0.000000
2543.044161	0.009394	0.563032	0.250659	81.711105	131.301819	160.614700	4.702229	0.000000	1.699720	0.000000	0.000000	0.000000	0.576680	0.165731	0.190175	0.000000	1.000000	4.000000	45.000000	0.000000
2543.047495	0.010915	0.563709	0.251195	81.711105	131.301819	160.614700	4.702229	0.000000	1.699720	0.000000	0.000000	0.000000	0.456195	0.203125	0.160910	0.000000	1.000000	4.000000	45.000000	0.000000
2543.050828	0.010915	0.563709	0.251195	81.711105	131.301819	160.614700	4.702229	0.000000	1.699720	0.000000	0.000000	0.000000	0.456195	0.203125	0.160910	0.000000	1.000000	4.000000	45.000000	0.000000
2543.054161	0.010915	0.563709	0.251195	82.074371	141.061523	170.337234	4.712425	0.000000	1.671241	0.000000	0.000000	0.000000	0.456195	0.203125	0.160910	0.000000	1.000000	4.000000	45.000000	0.000000
2543.057495	0.012470	0.564313	0.251628	82.074371	141.061523	170.337234	4.712425	0.000000	1.671241	0.000000	0.000000	0.000000	0.466464	0.181083	0.129735	0.000000	1.000000	4.000000	45.000000	0.000000
2543.060828	0.012470	0.564313	0.251628	82.074371	141.061523	170.337234	4.712425	0.000000	1.671241	0.000000	0.000000	0.000000	0.466464	0.181083	0.129735	0.000000	1.000000	4.000000	45.000000	0.000000
2543.064161	0.012470	0.564313	0.251628	82.225494	151.561996	-179.167725	4.722439	0.000000	1.642733	0.000000	0.000000	0.000000	0.466464	0.181083	0.129735	0.000000	1.000000	4.000000	45.000000	0.000000
2543.067495	0.014463	0.565068	0.251993	82.225494	151.561996	-179.167725	4.722439	0.000000	1.642733	0.000000	0.000000	0.000000	0.598012	0.226372	0.109475	0.000000	1.000000	4.000000	45.000000	0.000000
2543.070828	0.014463	0.565068	0.251993	82.225494	151.561996	-179.167725	4.722439	0.000000	1.642733	0.000000	0.000000	0.000000	0.598012	0.226372	0.109475	0.000000	1.000000	4.000000	45.000000	0.000000
2543.074161	0.014463	0.565068	0.251993	82.106728	160.779739	-170.290955	4.734668	0.000000	1.607148	0.000000	0.000000	0.000000	0.598012	0.226372	0.109475	0.000000	1.000000	4.000000	45.000000	0.000000
2543.077495	0.016320	0.565739	0.252194	82.106728	160.779739	-170.290955	4.734668	0.000000	1.607148	0.000000	0.000000	0.000000	0.557127	0.201446	0.060540	0.000000	1.000000	4.000000	45.000000	0.000000
2543.080828	0.016320	0.565739	0.252194	82.106728	160.779739	-170.290955	4.734668	0.000000	1.607148	0.000000	0.000000	0.000000	0.557127	0.201446	0.060540	0.000000	1.000000	4.000000	45.000000	0.000000
2543.084161	0.016320	0.565739	0.252194	81.803772	167.660599	-163.878113	4.745584	0.000000	1.574619	0.000000	0.000000	0.000000	0.557127	0.201446	0.060540	0.000000	1.000000	4.000000	45.000000	0.000000
2543.087495	0.018479	0.566535	0.252285	81.803772	167.660599	-163.878113	4.745584	0.000000	1.574619	0.000000	0.000000	0.000000	0.647652	0.238764	0.027290	0.000000	1.000000	4.000000	45.000000	0.000000
2543.090828	0.018479	0.566535	0.252285	81.803772	167.660599	-163.878113	4.745584	0.000000	1.574619	0.000000	0.000000	0.000000	0.647652	0.238764	0.027290	0.000000	1.000000	4.000000	45.000000	0.000000
2543.094161	0.018479	0.566535	0.252285	81.429848	172.632828	-159.376175	4.757778	0.000000	1.537383	0.000000	0.000000	0.000000	0.647652	0.238764	0.027290	0.000000	1.000000	4.000000	45.000000	0.000000
2543.097495	0.020838	0.567278	0.252277	81.429848	172.632828	-159.376175	4.757778	0.000000	1.537383	0.000000	0.000000	0.000000	0.707728	0.222979	-0.002446	0.000000	1.000000	4.000000	45.000000	0.000000
2543.100828	0.020838	0.567278	0.252277	81.429848	172.632828	-159.376175	4.757778	0.000000	1.537383	0.000000	0.000000	0.000000	0.707728	0.222979	-0.002446	0.000000	1.000000	4.000000	45.000000	0.000000
2543.104161	0.020838	0.567278	0.252277	81.112854	176.659103	-155.757050	4.770645	0.000000	1.496979	0.000000	0.000000	0.000000	0.707728	0.222979	-0.002446	0.000000	1.000000	4.000000	45.000000	0.000000
2543.107495	0.023027	0.568073	0.252211	81.112854	176.659103	-155.757050	4.770645	0.000000	1.496979	0.000000	0.000000	0.000000	0.656715	0.238365	-0.019858	0.000000	1.000000	4.000000	45.000000	0.000000
2543.110828	0.023027	0.568073	0.252211	81.112854	176.659103	-155.757050	4.770645	0.000000	1.496979	0.000000	0.000000	0.000000	0.656715	0.238365	-0.019858	0.000000	1.000000	4.000000	45.000000	0.000000
2543.114161	0.023027	0.568073	0.252211	81.051018	-179.285324	-152.155258	4.782242	0.000000	1.459505	0.000000	0.000000	0.000000	0.656715	0.238365	-0.019858	0.000000	1.000000	4.000000	45.000000	0.000000
2543.117495	0.025417	0.568824	0.252106	81.051018	-179.285324	-152.155258	4.782242	0.000000	1.459505	0.000000	0.000000	0.000000	0.716988	0.225336	-0.031651	0.000000	1.000000	4.000000	45.000000	0.000000
2543.120828	0.025417	0.568824	0.252106	81.051018	-179.285324	-152.155258	4.782242	0.000000	1.459505	0.000000	0.000000	0.000000	0.716988	0.225336	-0.031651	0.000000	1.000000	4.000000	45.000000	0.000000
2543.124161	0.025417	0.568824	0.252106	81.217026	-174.426102	-147.808273	4.794585	0.000000	1.418432	0.000000	0.000000	0.000000	0.716988	0.225336	-0.031651	0.000000	1.000000	4.000000	45.000000	0.000000
2543.127495	0.027773	0.569536	0.251999	81.217026	-174.426102	-147.808273	4.794585	0.000000	1.418432	0.000000	0.000000	0.000000	0.706816	0.213715	-0.032076	0.000000	0.000000	4.000000	45.000000	0.000000
2543.130828	0.027773	0.569536	0.251999	81.217026	-174.426102	-147.808273	4.794585	0.000000	1.418432	0.000000	0.000000	0.000000	0.706816	0.213715	-0.032076	0.000000	0.000000	4.000000	45.000000	0.000000
2543.134161	0.027773	0.569536	0.251999	81.399445	-168.865646	-142.792038	4.806473	0.000000	1.377614	0.000000	0.000000	0.000000	0.706816	0.213715	-0.032076	0.000000	0.000000	4.000000	45.000000	0.000000
2543.137495	0.030096	0.570132	0.251903	81.399445	-168.865646	-142.792038	4.806473	0.000000	1.377614	0.000000	0.000000	0.000000	0.696816	0.178836	-0.028662	0.000000	0.000000	4.000000	45.000000	0.000000
2543.140828	0.030096	0.570132	0.251903	81.399445	-168.865646	-142.792038	4.806473	0.000000	1.377614	0.000000	0.000000	0.000000	0.696816	0.178836	-0.028662	0.000000	0.000000	4.000000	45.000000	0.000000
2543.144161	0.030096	0.570132	0.251903	81.508652	-163.312393	-137.780624	4.817929	0.000000	1.336997	0.000000	0.000000	0.000000	0.696816	0.178836	-0.028662	0.000000	0.000000	4.000000	45.000000	0.000000
2543.147495	0.032620	0.570668	0.251784	81.508652	-163.312393	-137.780624	4.817929	0.000000	1.336997	0.000000	0.000000	0.000000	0.757208	0.160697	-0.035663	0.000000	0.000000	4.000000	45.000000	0.000000
2543.150828	0.032620	0.570668	0.251784	81.508652	-163.312393	-137.780624	4.817929	0.000000	1.336997	0.000000	0.000000	0.000000	0.757208	0.160697	-0.035663	0.000000	0.000000	4.000000	45.000000	0.000000
2543.154161	0.032620	0.570668	0.251784	81.532295	-158.590622	-133.503204	4.830038	0.000000	1.292571	0.000000	0.000000	0.000000	0.757208	0.160697	-0.035663	0.000000	0.000000	4.000000	45.000000	0.000000
2543.157495	0.035111	0.571087	0.251676	81.532295	-158.590622	-133.503204	4.830038	0.000000	1.292571	0.000000	0.000000	0.000000	0.747244	0.125791	-0.032385	0.000000	0.000000	4.000000	45.000000	0.000000
2543.160828	0.035111	0.571087	0.251676	81.532295	-158.590622	-133.503204	4.830038	0.000000	1.292571	0.000000	0.000000	0.000000	0.747244	0.125791	-0.032385	0.000000	0.000000	4.000000	45.000000	0.000000
2543.164161	0.035111	0.571087	0.251676	81.523697	-155.196823	-130.385559	4.841662	0.000000	1.248320	0.000000	0.000000	0.000000	0.747244	0.125791	-0.032385	0.000000	0.000000	4.000000	45.000000	0.000000
2543.167495	0.037568	0.571490	0.251579	81.523697	-155.196823	-130.385559	4.841662	0.000000	1.248320	0.000000	0.000000	0.000000	0.737332	0.120735	-0.029056	0.000000	0.000000	4.000000	45.000000	0.000000
2543.170828	0.037568	0.571490	0.251579	81.523697	-155.196823	-130.385559	4.841662	0.000000	1.248320	0.000000	0.000000	0.000000	0.737332	0.120735	-0.029056	0.000000	0.000000	4.000000	45.000000	0.000000
2543.174161	0.037568	0.571490	0.251579	81.514114	-153.131607	-128.366135	4.852808	0.000000	1.204267	0.000000	0.000000	0.000000	0.737332	0.120735	-0.029056	0.000000	0.000000	4.000000	45.000000	0.000000
2543.177495	0.040026	0.571832	0.251468	81.514114	-153.131607	-128.366135	4.852808	0.000000	1.204267	0.000000	0.000000	0.000000	0.737154	0.102557	-0.033429	0.000000	0.000000	4.000000	45.000000	0.000000
2543.180828	0.040026	0.571832	0.251468	81.514114	-153.131607	-128.366135	4.852808	0.000000	1.204267	0.000000	0.000000	0.000000	0.737154	0.102557	-0.033429	0.000000	0.000000	4.000000	45.000000	0.000000
2543.184161	0.040026	0.571832	0.251468	81.525970	-152.340729	-127.265862	4.863590	0.000000	1.159953	0.000000	0.000000	0.000000	0.737154	0.102557	-0.033429	0.000000	0.000000	4.000000	45.000000	0.000000
2543.187495	0.042246	0.572152	0.251350	81.525970	-152.340729	-127.265862	4.863590	0.000000	1.159953	0.000000	0.000000	0.000000	0.666206	0.096046	-0.035440	0.000000	0.000000	4.000000	45.000000	0.000000
2543.190828	0.042246	0.572152	0.251350	81.525970	-152.340729	-127.265862	4.863590	0.000000	1.159953	0.000000	0.000000	0.000000	0.666206	0.096046	-0.035440	0.000000	0.000000	4.000000	45.000000	0.000000
2543.194161	0.042246	0.572152	0.251350	81.550339	-152.108337	-126.312096	4.873015	0.000000	1.119694	0.000000	0.000000	0.000000	0.666206	0.096046	-0.035440	0.000000	0.000000	4.000000	45.000000	0.000000
2543.197495	0.044431	0.572467	0.251196	81.550339	-152.108337	-126.312096	4.873015	0.000000	1.119694	0.000000	0.000000	0.000000	0.655439	0.094543	-0.046059	0.000000	0.000000	4.000000	45.000000	0.000000
2543.200828	0.044431	0.572467	0.251196	81.550339	-152.108337	-126.312096	4.873015	0.000000	1.119694	0.000000	0.000000	0.000000	0.655439	0.094543	-0.046059	0.000000	0.000000	4.000000	45.000000	0.000000
2543.204161	0.044431	0.572467	0.251196	81.570976	-151.876205	-125.306381	4.881972	0.000000	1.079977	0.000000	0.000000	0.000000	0.655439	0.094543	-0.046059	0.000000	0.000000	4.000000	45.000000	0.000000
2543.207495	0.046478	0.572794	0.250996	81.570976	-151.876205	-125.306381	4.881972	0.000000	1.079977	0.000000	0.000000	0.000000	0.613968	0.098130	-0.060092	0.000000	0.000000	4.000000	45.000000	0.000000
2543.210828	0.046478	0.572794	0.250996	81.570976	-151.876205	-125.306381	4.881972	0.000000	1.079977	0.000000	0.000000	0.000000	0.613968	0.098130	-0.060092	0.000000	0.000000	4.000000	45.000000	0.000000
2543.214161	0.046478	0.572794	0.250996	81.568344	-151.732971	-124.853249	4.890057	0.000000	1.042756	0.000000	0.000000	0.000000	0.613968	0.098130	-0.060092	0.000000	0.000000	4.000000	45.000000	0.000000
2543.217495	0.048484	0.573128	0.250713	81.568344	-151.732971	-124.853249	4.890057	0.000000	1.042756	0.000000	0.000000	0.000000	0.602021	0.100210	-0.084963	0.000000	0.000000	4.000000	45.000000	0.000000
2543.220828	0.048484	0.573128	0.250713	81.568344	-151.732971	-124.853249	4.890057	0.000000	1.042756	0.000000	0.000000	0.000000	0.602021	0.100210	-0.084963	0.000000	0.000000	4.000000	45.000000	0.000000
2543.224161	0.048484	0.573128	0.250713	81.498764	-151.790833	-125.074661	4.897677	0.000000	1.006359	0.000000	0.000000	0.000000	0.602021	0.100210	-0.084963	0.000000	0.000000	4.000000	45.000000	0.000000
2543.227495	0.050588	0.573457	0.250386	81.498764	-151.790833	-125.074661	4.897677	0.000000	1.006359	0.000000	0.000000	0.000000	0.631225	0.098679	-0.097993	0.000000	0.000000	4.000000	45.000000	0.000000
2543.230828	0.050588	0.573457	0.250386	81.498764	-151.790833	-125.074661	4.897677	0.000000	1.006359	0.000000	0.000000	0.000000	0.631225	0.098679	-0.097993	0.000000	0.000000	4.000000	45.000000	0.000000
2543.234161	0.050588	0.573457	0.250386	81.371490	-152.154221	-125.587662	4.905396	0.000000	0.968038	0.000000	0.000000	0.000000	0.631225	0.098679	-0.097993	0.000000	0.000000	4.000000	45.000000	0.000000
2543.237495	0.052721	0.573798	0.250002	81.371490	-152.154221	-125.587662	4.905396	0.000000	0.968038	0.000000	0.000000	0.000000	0.639747	0.102164	-0.115304	0.000000	0.000000	4.000000	45.000000	0.000000
2543.240828	0.052721	0.573798	0.250002	81.371490	-152.154221	-125.587662	4.905396	0.000000	0.968038	0.000000	0.000000	0.000000	0.639747	0.102164	-0.115304	0.000000	0.000000	4.000000	45.000000	0.000000
2543.244161	0.052721	0.573798	0.250002	81.234985	-152.846619	-126.397133	4.912918	0.000000	0.929106	0.000000	0.000000	0.000000	0.639747	0.102164	-0.115304	0.000000	0.000000	4.000000	45.000000	0.000000
2543.247495	0.055016	0.574111	0.249555	81.234985	-152.846619	-126.397133	4.912918	0.000000	0.929106	0.000000	0.000000	0.000000	0.688519	0.094051	-0.133929	0.000000	0.000000	4.000000	45.000000	0.000000
2543.250828	0.055016	0.574111	0.249555	81.234985	-152.846619	-126.397133	4.912918	0.000000	0.929106	0.000000	0.000000	0.000000	0.688519	0.094051	-0.133929	0.000000	0.000000	4.000000	45.000000	0.000000
2543.254161	0.055016	0.574111	0.249555	81.109184	-153.604507	-127.245659	4.920696	0.000000	0.886988	0.000000	0.000000	0.000000	0.688519	0.094051	-0.133929	0.000000	0.000000	4.000000	45.000000	0.000000
2543.257495	0.057510	0.574424	0.249085	81.109184	-153.604507	-127.245659	4.920696	0.000000	0.886988	0.000000	0.000000	0.000000	0.748154	0.093964	-0.141148	0.000000	0.000000	4.000000	45.000000	0.000000
2543.260828	0.057510	0.574424	0.249085	81.109184	-153.604507	-127.245659	4.920696	0.000000	0.886988	0.000000	0.000000	0.000000	0.748154	0.093964	-0.141148	0.000000	0.000000	4.000000	45.000000	0.000000
2543.264161	0.057510	0.574424	0.249085	80.976685	-153.881058	-127.415527	4.928802	0.000000	0.840780	0.000000	0.000000	0.000000	0.748154	0.093964	-0.141148	0.000000	0.000000	4.000000	45.000000	0.000000
2543.267495	0.060101	0.574677	0.248591	80.976685	-153.881058	-127.415527	4.928802	0.000000	0.840780	0.000000	0.000000	0.000000	0.777363	0.075712	-0.148102	0.000000	0.000000	4.000000	45.000000	0.000000
2543.270828	0.060101	0.574677	0.248591	80.976685	-153.881058	-127.415527	4.928802	0.000000	0.840780	0.000000	0.000000	0.000000	0.777363	0.075712	-0.148102	0.000000	0.000000	4.000000	45.000000	0.000000
2543.274161	0.060101	0.574677	0.248591	80.853783	-153.913742	-126.946594	4.936818	0.000000	0.792361	0.000000	0.000000	0.000000	0.777363	0.075712	-0.148102	0.000000	0.000000	4.000000	45.000000	0.000000
2543.277495	0.062789	0.574868	0.248073	80.853783	-153.913742	-126.946594	4.936818	0.000000	0.792361	0.000000	0.000000	0.000000	0.806479	0.057497	-0.155373	0.000000	0.000000	4.000000	45.000000	0.000000
2543.280828	0.062789	0.574868	0.248073	80.853783	-153.913742	-126.946594	4.936818	0.000000	0.792361	0.000000	0.000000	0.000000	0.806479	0.057497	-0.155373	0.000000	0.000000	4.000000	45.000000	0.000000
2543.284161	0.062789	0.574868	0.248073	80.767860	-153.880066	-126.012047	4.944683	0.000000	0.741697	0.000000	0.000000	0.000000	0.806479	0.057497	-0.155373	0.000000	0.000000	4.000000	45.000000	0.000000
2543.287495	0.065541	0.574961	0.247540	80.767860	-153.880066	-126.012047	4.944683	0.000000	0.741697	0.000000	0.000000	0.000000	0.825641	0.027657	-0.160123	0.000000	0.000000	4.000000	45.000000	0.000000
2543.290828	0.065541	0.574961	0.247540	80.767860	-153.880066	-126.012047	4.944683	0.000000	0.741697	0.000000	0.000000	0.000000	0.825641	0.027657	-0.160123	0.000000	0.000000	4.000000	45.000000	0.000000
2543.294161	0.065541	0.574961	0.247540	80.713905	-153.758011	-125.744164	4.952249	0.000000	0.689374	0.000000	0.000000	0.000000	0.825641	0.027657	-0.160123	0.000000	0.000000	4.000000	45.000000	0.000000
2543.297495	0.068288	0.575009	0.246971	80.713905	-153.758011	-125.744164	4.952249	0.000000	0.689374	0.000000	0.000000	0.000000	0.823967	0.014497	-0.170594	0.000000	0.000000	4.000000	45.000000	0.000000
2543.300828	0.068288	0.575009	0.246971	80.713905	-153.758011	-125.744164	4.952249	0.000000	0.689374	0.000000	0.000000	0.000000	0.823967	0.014497	-0.170594	0.000000	0.000000	4.000000	45.000000	0.000000
2543.304161	0.068288	0.575009	0.246971	80.678757	-153.606430	-125.808372	4.959284	0.000000	0.636791	0.000000	0.000000	0.000000	0.823967	0.014497	-0.170594	0.000000	0.000000	4.000000	45.000000	0.000000
2543.307495	0.071129	0.575013	0.246357	80.678757	-153.606430	-125.808372	4.959284	0.000000	0.636791	0.000000	0.000000	0.000000	0.852254	0.001331	-0.184109	0.000000	0.000000	4.000000	45.000000	0.000000
2543.310828	0.071129	0.575013	0.246357	80.678757	-153.606430	-125.808372	4.959284	0.000000	0.636791	0.000000	0.000000	0.000000	0.852254	0.001331	-0.184109	0.000000	0.000000	4.000000	45.000000	0.000000
2543.314161	0.071129	0.575013	0.246357	80.650162	-153.454910	-125.800217	4.966015	0.000000	0.581979	0.000000	0.000000	0.000000	0.852254	0.001331	-0.184109	0.000000	0.000000	4.000000	45.000000	0.000000
2543.317495	0.073902	0.574962	0.245764	80.650162	-153.454910	-125.800217	4.966015	0.000000	0.581979	0.000000	0.000000	0.000000	0.831848	-0.015281	-0.178054	0.000000	0.000000	4.000000	45.000000	0.000000
2543.320828	0.073902	0.574962	0.245764	80.650162	-153.454910	-125.800217	4.966015	0.000000	0.581979	0.000000	0.000000	0.000000	0.831848	-0.015281	-0.178054	0.000000	0.000000	4.000000	45.000000	0.000000
2543.324161	0.073902	0.574962	0.245764	80.621582	-153.300232	-125.719810	4.972044	0.000000	0.527995	0.000000	0.000000	0.000000	0.831848	-0.015281	-0.178054	0.000000	0.000000	4.000000	45.000000	0.000000
2543.327495	0.076769	0.574928	0.245130	80.621582	-153.300232	-125.719810	4.972044	0.000000	0.527995	0.000000	0.000000	0.000000	0.860160	-0.010265	-0.190206	0.000000	0.000000	4.000000	45.000000	0.000000
2543.330828	0.076769	0.574928	0.245130	80.621582	-153.300232	-125.719810	4.972044	0.000000	0.527995	0.000000	0.000000	0.000000	0.860160	-0.010265	-0.190206	0.000000	0.000000	4.000000	45.000000	0.000000
2543.334161	0.076769	0.574928	0.245130	80.591446	-153.171341	-125.317757	4.977696	0.000000	0.471740	0.000000	0.000000	0.000000	0.860160	-0.010265	-0.190206	0.000000	0.000000	4.000000	45.000000	0.000000
2543.337495	0.079666	0.574855	0.244486	80.591446	-153.171341	-125.317757	4.977696	0.000000	0.471740	0.000000	0.000000	0.000000	0.869172	-0.021882	-0.192995	0.000000	0.000000	4.000000	45.000000	0.000000
2543.340828	0.079666	0.574855	0.244486	80.591446	-153.171341	-125.317757	4.977696	0.000000	0.471740	0.000000	0.000000	0.000000	0.869172	-0.021882	-0.192995	0.000000	0.000000	4.000000	45.000000	0.000000
2543.344161	0.079666	0.574855	0.244486	80.565994	-153.180939	-125.232582	4.982797	0.000000	0.414419	0.000000	0.000000	0.000000	0.869172	-0.021882	-0.192995	0.000000	0.000000	4.000000	45.000000	0.000000
2543.347495	0.082629	0.574727	0.243848	80.565994	-153.180939	-125.232582	4.982797	0.000000	0.414419	0.000000	0.000000	0.000000	0.888796	-0.038447	-0.191561	0.000000	0.000000	4.000000	45.000000	0.000000
2543.350828	0.082629	0.574727	0.243848	80.565994	-153.180939	-125.232582	4.982797	0.000000	0.414419	0.000000	0.000000	0.000000	0.888796	-0.038447	-0.191561	0.000000	0.000000	4.000000	45.000000	0.000000
2543.354161	0.082629	0.574727	0.243848	80.558830	-153.523285	-125.658882	4.987361	0.000000	0.355290	0.000000	0.000000	0.000000	0.888796	-0.038447	-0.191561	0.000000	0.000000	4.000000	45.000000	0.000000
2543.357495	0.085689	0.574582	0.243203	80.558830	-153.523285	-125.658882	4.987361	0.000000	0.355290	0.000000	0.000000	0.000000	0.918186	-0.043490	-0.193517	0.000000	0.000000	4.000000	45.000000	0.000000
2543.360828	0.085689	0.574582	0.243203	80.558830	-153.523285	-125.658882	4.987361	0.000000	0.355290	0.000000	0.000000	0.000000	0.918186	-0.043490	-0.193517	0.000000	0.000000	4.000000	45.000000	0.000000
2543.364161	0.085689	0.574582	0.243203	80.563347	-154.168686	-125.660385	4.991366	0.000000	0.293704	0.000000	0.000000	0.000000	0.918186	-0.043490	-0.193517	0.000000	0.000000	4.000000	45.000000	0.000000
2543.367495	0.088749	0.574382	0.242569	80.563347	-154.168686	-125.660385	4.991366	0.000000	0.293704	0.000000	0.000000	0.000000	0.917895	-0.060024	-0.190151	0.000000	0.000000	4.000000	45.000000	0.000000
2543.370828	0.088749	0.574382	0.242569	80.563347	-154.168686	-125.660385	4.991366	0.000000	0.293704	0.000000	0.000000	0.000000	0.917895	-0.060024	-0.190151	0.000000	0.000000	4.000000	45.000000	0.000000
2543.374161	0.088749	0.574382	0.242569	80.557816	-154.721268	-124.417336	4.994630	0.000000	0.231664	0.000000	0.000000	0.000000	0.917895	-0.060024	-0.190151	0.000000	0.000000	4.000000	45.000000	0.000000
2543.377495	0.091844	0.574110	0.241960	80.557816	-154.721268	-124.417336	4.994630	0.000000	0.231664	0.000000	0.000000	0.000000	0.928366	-0.081588	-0.182597	0.000000	0.000000	4.000000	45.000000	0.000000
2543.380828	0.091844	0.574110	0.241960	80.557816	-154.721268	-124.417336	4.994630	0.000000	0.231664	0.000000	0.000000	0.000000	0.928366	-0.081588	-0.182597	0.000000	0.000000	4.000000	45.000000	0.000000
2543.384161	0.091844	0.574110	0.241960	80.526489	-154.755859	-122.096886	4.997161	0.000000	0.168453	0.000000	0.000000	0.000000	0.928366	-0.081588	-0.182597	0.000000	0.000000	4.000000	45.000000	0.000000
2543.387495	0.095003	0.573821	0.241347	80.526489	-154.755859	-122.096886	4.997161	0.000000	0.168453	0.000000	0.000000	0.000000	0.947900	-0.086568	-0.183954	0.000000	0.000000	4.000000	45.000000	0.000000
2543.390828	0.095003	0.573821	0.241347	80.526489	-154.755859	-122.096886	4.997161	0.000000	0.168453	0.000000	0.000000	0.000000	0.947900	-0.086568	-0.183954	0.000000	0.000000	4.000000	45.000000	0.000000
2543.394161	0.095003	0.573821	0.241347	80.484070	-154.558151	-119.915298	4.998928	0.000000	0.103496	0.000000	0.000000	0.000000	0.947900	-0.086568	-0.183954	0.000000	0.000000	4.000000	45.000000	0.000000
2543.397495	0.098193	0.573495	0.240721	80.484070	-154.558151	-119.915298	4.998928	0.000000	0.103496	0.000000	0.000000	0.000000	0.956995	-0.098075	-0.187819	0.000000	0.000000	4.000000	45.000000	0.000000
2543.400828	0.098193	0.573495	0.240721	80.484070	-154.558151	-119.915298	4.998928	0.000000	0.103496	0.000000	0.000000	0.000000	0.956995	-0.098075	-0.187819	0.000000	0.000000	4.000000	45.000000	0.000000
2543.404161	0.098193	0.573495	0.240721	80.439880	-154.390533	-118.376236	4.999859	0.000000	0.037527	0.000000	0.000000	0.000000	0.956995	-0.098075	-0.187819	0.000000	0.000000	4.000000	45.000000	0.000000
2543.407495	0.101379	0.573168	0.240080	80.439880	-154.390533	-118.376236	4.999859	0.000000	0.037527	0.000000	0.000000	0.000000	0.955854	-0.098049	-0.192268	0.000000	0.000000	4.000000	45.000000	0.000000
2543.410828	0.101379	0.573168	0.240080	80.439880	-154.390533	-118.376236	4.999859	0.000000	0.037527	0.000000	0.000000	0.000000	0.955854	-0.098049	-0.192268	0.000000	0.000000	4.000000	45.000000	0.000000
2543.414161	0.101379	0.573168	0.240080	80.395653	-154.219315	-117.689941	4.999917	0.000000	-0.028727	0.000000	0.000000	0.000000	0.955854	-0.098049	-0.192268	0.000000	0.000000	4.000000	45.000000	0.000000
2543.417495	0.104598	0.572824	0.239438	80.395653	-154.219315	-117.689941	4.999917	0.000000	-0.028727	0.000000	0.000000	0.000000	0.965444	-0.103002	-0.192684	0.000000	0.000000	4.000000	45.000000	0.000000
2543.420828	0.104598	0.572824	0.239438	80.395653	-154.219315	-117.689941	4.999917	0.000000	-0.028727	0.000000	0.000000	0.000000	0.965444	-0.103002	-0.192684	0.000000	0.000000	4.000000	45.000000	0.000000
2543.424161	0.104598	0.572824	0.239438	80.351982	-154.059769	-117.772232	4.999078	0.000000	-0.095989	0.000000	0.000000	0.000000	0.965444	-0.103002	-0.192684	0.000000	0.000000	4.000000	45.000000	0.000000
2543.427495	0.107809	0.572498	0.238762	80.351982	-154.059769	-117.772232	4.999078	0.000000	-0.095989	0.000000	0.000000	0.000000	0.963447	-0.097948	-0.202729	0.000000	0.000000	4.000000	45.000000	0.000000
2543.430828	0.107809	0.572498	0.238762	80.351982	-154.059769	-117.772232	4.999078	0.000000	-0.095989	0.000000	0.000000	0.000000	0.963447	-0.097948	-0.202729	0.000000	0.000000	4.000000	45.000000	0.000000
2543.434161	0.107809	0.572498	0.238762	80.305901	-153.914276	-117.886322	4.997328	0.000000	-0.163444	0.000000	0.000000	0.000000	0.963447	-0.097948	-0.202729	0.000000	0.000000	4.000000	45.000000	0.000000
2543.437495	0.111052	0.572155	0.238084	80.305901	-153.914276	-117.886322	4.997328	0.000000	-0.163444	0.000000	0.000000	0.000000	0.973006	-0.102917	-0.203323	0.000000	0.000000	4.000000	45.000000	0.000000
2543.440828	0.111052	0.572155	0.238084	80.305901	-153.914276	-117.886322	4.997328	0.000000	-0.163444	0.000000	0.000000	0.000000	0.973006	-0.102917	-0.203323	0.000000	0.000000	4.000000	45.000000	0.000000
2543.444161	0.111052	0.572155	0.238084	80.267525	-153.796890	-117.775429	4.994621	0.000000	-0.231861	0.000000	0.000000	0.000000	0.973006	-0.102917	-0.203323	0.000000	0.000000	4.000000	45.000000	0.000000
2543.447495	0.114256	0.571829	0.237378	80.267525	-153.796890	-117.775429	4.994621	0.000000	-0.231861	0.000000	0.000000	0.000000	0.960998	-0.097844	-0.211806	0.000000	0.000000	4.000000	45.000000	0.000000
2543.450828	0.114256	0.571829	0.237378	80.267525	-153.796890	-117.775429	4.994621	0.000000	-0.231861	0.000000	0.000000	0.000000	0.960998	-0.097844	-0.211806	0.000000	0.000000	4.000000	45.000000	0.000000
2543.454161	0.114256	0.571829	0.237378	80.234291	-153.674866	-117.510796	4.991008	0.000000	-0.299734	0.000000	0.000000	0.000000	0.960998	-0.097844	-0.211806	0.000000	0.000000	4.000000	45.000000	0.000000
2543.457495	0.117366	0.571513	0.236735	80.234291	-153.674866	-117.510796	4.991008	0.000000	-0.299734	0.000000	0.000000	0.000000	0.933184	-0.094790	-0.193035	0.000000	0.000000	4.000000	45.000000	0.000000
2543.460828	0.117366	0.571513	0.236735	80.234291	-153.674866	-117.510796	4.991008	0.000000	-0.299734	0.000000	0.000000	0.000000	0.933184	-0.094790	-0.193035	0.000000	0.000000	4.000000	45.000000	0.000000
2543.464161	0.117366	0.571513	0.236735	80.210655	-153.485687	-117.004860	4.986601	0.000000	-0.365806	0.000000	0.000000	0.000000	0.933184	-0.094790	-0.193035	0.000000	0.000000	4.000000	45.000000	0.000000
2543.467495	0.120514	0.571223	0.236114	80.210655	-153.485687	-117.004860	4.986601	0.000000	-0.365806	0.000000	0.000000	0.000000	0.944221	-0.086757	-0.186215	0.000000	0.000000	4.000000	45.000000	0.000000
2543.470828	0.120514	0.571223	0.236114	80.210655	-153.485687	-117.004860	4.986601	0.000000	-0.365806	0.000000	0.000000	0.000000	0.944221	-0.086757	-0.186215	0.000000	0.000000	4.000000	45.000000	0.000000
2543.474161	0.120514	0.571223	0.236114	80.228149	-153.218323	-116.643021	4.981236	0.000000	-0.432773	0.000000	0.000000	0.000000	0.944221	-0.086757	-0.186215	0.000000	0.000000	4.000000	45.000000	0.000000
2543.477495	0.123603	0.570944	0.235552	80.228149	-153.218323	-116.643021	4.981236	0.000000	-0.432773	0.000000	0.000000	0.000000	0.926776	-0.083730	-0.168780	0.000000	0.000000	4.000000	45.000000	0.000000
2543.480828	0.123603	0.570944	0.235552	80.228149	-153.218323	-116.643021	4.981236	0.000000	-0.432773	0.000000	0.000000	0.000000	0.926776	-0.083730	-0.168780	0.000000	0.000000	4.000000	45.000000	0.000000
2543.484161	0.123603	0.570944	0.235552	80.351738	-152.804489	-116.108124	4.975086	0.000000	-0.498519	0.000000	0.000000	0.000000	0.926776	-0.083730	-0.168780	0.000000	0.000000	4.000000	45.000000	0.000000
2543.487495	0.126636	0.570637	0.235054	80.351738	-152.804489	-116.108124	4.975086	0.000000	-0.498519	0.000000	0.000000	0.000000	0.909939	-0.092258	-0.149269	0.000000	0.000000	4.000000	45.000000	0.000000
2543.490828	0.126636	0.570637	0.235054	80.351738	-152.804489	-116.108124	4.975086	0.000000	-0.498519	0.000000	0.000000	0.000000	0.909939	-0.092258	-0.149269	0.000000	0.000000	4.000000	45.000000	0.000000
2543.494161	0.126636	0.570637	0.235054	80.571533	-152.321915	-115.350548	4.968203	0.000000	-0.562992	0.000000	0.000000	0.000000	0.909939	-0.092258	-0.149269	0.000000	0.000000	4.000000	45.000000	0.000000
2543.497495	0.129646	0.570339	0.234610	80.571533	-152.321915	-115.350548	4.968203	0.000000	-0.562992	0.000000	0.000000	0.000000	0.902895	-0.089309	-0.133232	0.000000	0.000000	4.000000	45.000000	0.000000
2543.500828	0.129646	0.570339	0.234610	80.571533	-152.321915	-115.350548	4.968203	0.000000	-0.562992	0.000000	0.000000	0.000000	0.902895	-0.089309	-0.133232	0.000000	0.000000	4.000000	45.000000	0.000000
2543.504161	0.129646	0.570339	0.234610	80.846954	-152.014679	-114.687813	4.960553	0.000000	-0.626825	0.000000	0.000000	0.000000	0.902895	-0.089309	-0.133232	0.000000	0.000000	4.000000	45.000000	0.000000
2543.507495	0.132603	0.570035	0.234244	80.846954	-152.014679	-114.687813	4.960553	0.000000	-0.626825	0.000000	0.000000	0.000000	0.887293	-0.091361	-0.109765	0.000000	0.000000	4.000000	45.000000	0.000000
2543.510828	0.132603	0.570035	0.234244	80.846954	-152.014679	-114.687813	4.960553	0.000000	-0.626825	0.000000	0.000000	0.000000	0.887293	-0.091361	-0.109765	0.000000	0.000000	4.000000	45.000000	0.000000
2543.514161	0.132603	0.570035	0.234244	81.153069	-152.116684	-114.476578	4.952260	0.000000	-0.689284	0.000000	0.000000	0.000000	0.887293	-0.091361	-0.109765	0.000000	0.000000	4.000000	45.000000	0.000000
2543.517495	0.135467	0.569773	0.233909	81.153069	-152.116684	-114.476578	4.952260	0.000000	-0.689284	0.000000	0.000000	0.000000	0.858948	-0.078411	-0.100538	0.000000	0.000000	4.000000	45.000000	0.000000
2543.520828	0.135467	0.569773	0.233909	81.153069	-152.116684	-114.476578	4.952260	0.000000	-0.689284	0.000000	0.000000	0.000000	0.858948	-0.078411	-0.100538	0.000000	0.000000	4.000000	45.000000	0.000000
2543.524161	0.135467	0.569773	0.233909	81.462471	-152.679169	-114.756622	4.943497	0.000000	-0.749560	0.000000	0.000000	0.000000	0.858948	-0.078411	-0.100538	0.000000	0.000000	4.000000	45.000000	0.000000
2543.527495	0.138265	0.569473	0.233581	81.462471	-152.679169	-114.756622	4.943497	0.000000	-0.749560	0.000000	0.000000	0.000000	0.839472	-0.089997	-0.098401	0.000000	0.000000	4.000000	45.000000	0.000000
2543.530828	0.138265	0.569473	0.233581	81.462471	-152.679169	-114.756622	4.943497	0.000000	-0.749560	0.000000	0.000000	0.000000	0.839472	-0.089997	-0.098401	0.000000	0.000000	4.000000	45.000000	0.000000
2543.534161	0.138265	0.569473	0.233581	81.749908	-153.601654	-115.330078	4.934230	0.000000	-0.808317	0.000000	0.000000	0.000000	0.839472	-0.089997	-0.098401	0.000000	0.000000	4.000000	45.000000	0.000000
2543.537495	0.140904	0.569216	0.233299	81.749908	-153.601654	-115.330078	4.934230	0.000000	-0.808317	0.000000	0.000000	0.000000	0.791642	-0.077032	-0.084549	0.000000	0.000000	4.000000	45.000000	0.000000
2543.540828	0.140904	0.569216	0.233299	81.749908	-153.601654	-115.330078	4.934230	0.000000	-0.808317	0.000000	0.000000	0.000000	0.791642	-0.077032	-0.084549	0.000000	0.000000	4.000000	45.000000	0.000000
2543.544161	0.140904	0.569216	0.233299	82.014534	-154.898575	-116.206955	4.924879	0.000000	-0.863464	0.000000	0.000000	0.000000	0.791642	-0.077032	-0.084549	0.000000	0.000000	4.000000	45.000000	0.000000
2543.547495	0.143380	0.568921	0.233047	82.014534	-154.898575	-116.206955	4.924879	0.000000	-0.863464	0.000000	0.000000	0.000000	0.742800	-0.088641	-0.075619	0.000000	0.000000	4.000000	45.000000	0.000000
2543.550828	0.143380	0.568921	0.233047	82.014534	-154.898575	-116.206955	4.924879	0.000000	-0.863464	0.000000	0.000000	0.000000	0.742800	-0.088641	-0.075619	0.000000	0.000000	4.000000	45.000000	0.000000
2543.554161	0.143380	0.568921	0.233047	82.250626	-156.530975	-117.256424	4.915567	0.000000	-0.914989	0.000000	0.000000	0.000000	0.742800	-0.088641	-0.075619	0.000000	0.000000	4.000000	45.000000	0.000000
2543.557495	0.145730	0.568669	0.232838	82.250626	-156.530975	-117.256424	4.915567	0.000000	-0.914989	0.000000	0.000000	0.000000	0.705009	-0.075699	-0.062772	0.000000	0.000000	4.000000	45.000000	0.000000
2543.560828	0.145730	0.568669	0.232838	82.250626	-156.530975	-117.256424	4.915567	0.000000	-0.914989	0.000000	0.000000	0.000000	0.705009	-0.075699	-0.062772	0.000000	0.000000	4.000000	45.000000	0.000000
2543.564161	0.145730	0.568669	0.232838	82.457588	-158.418762	-118.672623	4.906270	0.000000	-0.963598	0.000000	0.000000	0.000000	0.705009	-0.075699	-0.062772	0.000000	0.000000	4.000000	45.000000	0.000000
2543.567495	0.147975	0.568411	0.232611	82.457588	-158.418762	-118.672623	4.906270	0.000000	-0.963598	0.000000	0.000000	0.000000	0.673645	-0.077222	-0.067950	0.000000	0.000000	4.000000	45.000000	0.000000
2543.570828	0.147975	0.568411	0.232611	82.457588	-158.418762	-118.672623	4.906270	0.000000	-0.963598	0.000000	0.000000	0.000000	0.673645	-0.077222	-0.067950	0.000000	0.000000	4.000000	45.000000	0.000000
2543.574161	0.147975	0.568411	0.232611	82.629318	-160.482407	-120.593834	4.896933	0.000000	-1.009972	0.000000	0.000000	0.000000	0.673645	-0.077222	-0.067950	0.000000	0.000000	4.000000	45.000000	0.000000
2543.577495	0.150058	0.568115	0.232419	82.629318	-160.482407	-120.593834	4.896933	0.000000	-1.009972	0.000000	0.000000	0.000000	0.624924	-0.088854	-0.057729	0.000000	0.000000	4.000000	45.000000	0.000000
2543.580828	0.150058	0.568115	0.232419	82.629318	-160.482407	-120.593834	4.896933	0.000000	-1.009972	0.000000	0.000000	0.000000	0.624924	-0.088854	-0.057729	0.000000	0.000000	4.000000	45.000000	0.000000
2543.584161	0.150058	0.568115	0.232419	82.779305	-162.663437	-122.458466	4.887914	0.000000	-1.052755	0.000000	0.000000	0.000000	0.624924	-0.088854	-0.057729	0.000000	0.000000	4.000000	45.000000	0.000000
2543.587495	0.152009	0.567857	0.232243	82.779305	-162.663437	-122.458466	4.887914	0.000000	-1.052755	0.000000	0.000000	0.000000	0.585293	-0.077326	-0.052784	0.000000	0.000000	4.000000	45.000000	0.000000
2543.590828	0.152009	0.567857	0.232243	82.779305	-162.663437	-122.458466	4.887914	0.000000	-1.052755	0.000000	0.000000	0.000000	0.585293	-0.077326	-0.052784	0.000000	0.000000	4.000000	45.000000	0.000000
2543.594161	0.152009	0.567857	0.232243	82.907654	-164.963226	-124.176735	4.879151	0.000000	-1.092652	0.000000	0.000000	0.000000	0.585293	-0.077326	-0.052784	0.000000	0.000000	4.000000	45.000000	0.000000
2543.597495	0.153831	0.567561	0.232096	82.907654	-164.963226	-124.176735	4.879151	0.000000	-1.092652	0.000000	0.000000	0.000000	0.546464	-0.088996	-0.043966	0.000000	0.000000	4.000000	45.000000	0.000000
2543.600828	0.153831	0.567561	0.232096	82.907654	-164.963226	-124.176735	4.879151	0.000000	-1.092652	0.000000	0.000000	0.000000	0.546464	-0.088996	-0.043966	0.000000	0.000000	4.000000	45.000000	0.000000
2543.604161	0.153831	0.567561	0.232096	83.020226	-167.213913	-126.002159	4.870711	0.000000	-1.129677	0.000000	0.000000	0.000000	0.546464	-0.088996	-0.043966	0.000000	0.000000	4.000000	45.000000	0.000000
2543.607495	0.155544	0.567276	0.231919	83.020226	-167.213913	-126.002159	4.870711	0.000000	-1.129677	0.000000	0.000000	0.000000	0.513834	-0.085401	-0.053206	0.000000	0.000000	4.000000	45.000000	0.000000
2543.610828	0.155544	0.567276	0.231919	83.020226	-167.213913	-126.002159	4.870711	0.000000	-1.129677	0.000000	0.000000	0.000000	0.513834	-0.085401	-0.053206	0.000000	0.000000	4.000000	45.000000	0.000000
2543.614161	0.155544	0.567276	0.231919	83.116241	-169.415970	-128.200165	4.862493	0.000000	-1.164544	0.000000	0.000000	0.000000	0.513834	-0.085401	-0.053206	0.000000	0.000000	4.000000	45.000000	0.000000
2543.617495	0.157151	0.566986	0.231730	83.116241	-169.415970	-128.200165	4.862493	0.000000	-1.164544	0.000000	0.000000	0.000000	0.482349	-0.086901	-0.056808	0.000000	0.000000	4.000000	45.000000	0.000000
2543.620828	0.157151	0.566986	0.231730	83.116241	-169.415970	-128.200165	4.862493	0.000000	-1.164544	0.000000	0.000000	0.000000	0.482349	-0.086901	-0.056808	0.000000	0.000000	4.000000	45.000000	0.000000
2543.624161	0.157151	0.566986	0.231730	83.216721	-171.772217	-130.533997	4.854538	0.000000	-1.197272	0.000000	0.000000	0.000000	0.482349	-0.086901	-0.056808	0.000000	0.000000	4.000000	45.000000	0.000000
2543.627495	0.158563	0.566697	0.231582	83.216721	-171.772217	-130.533997	4.854538	0.000000	-1.197272	0.000000	0.000000	0.000000	0.423467	-0.086936	-0.044425	0.000000	0.000000	4.000000	45.000000	0.000000
2543.630828	0.158563	0.566697	0.231582	83.216721	-171.772217	-130.533997	4.854538	0.000000	-1.197272	0.000000	0.000000	0.000000	0.423467	-0.086936	-0.044425	0.000000	0.000000	4.000000	45.000000	0.000000
2543.634161	0.158563	0.566697	0.231582	83.332291	-174.417511	-133.126785	4.847407	0.000000	-1.225824	0.000000	0.000000	0.000000	0.423467	-0.086936	-0.044425	0.000000	0.000000	4.000000	45.000000	0.000000
2543.637495	0.159865	0.566419	0.231405	83.332291	-174.417511	-133.126785	4.847407	0.000000	-1.225824	0.000000	0.000000	0.000000	0.390719	-0.083310	-0.052852	0.000000	0.000000	4.000000	45.000000	0.000000
2543.640828	0.159865	0.566419	0.231405	83.332291	-174.417511	-133.126785	4.847407	0.000000	-1.225824	0.000000	0.000000	0.000000	0.390719	-0.083310	-0.052852	0.000000	0.000000	4.000000	45.000000	0.000000
2543.644161	0.159865	0.566419	0.231405	83.442703	-177.494522	-136.129715	4.840638	0.000000	-1.252288	0.000000	0.000000	0.000000	0.390719	-0.083310	-0.052852	0.000000	0.000000	4.000000	45.000000	0.000000
2543.647495	0.161038	0.566201	0.231263	83.442703	-177.494522	-136.129715	4.840638	0.000000	-1.252288	0.000000	0.000000	0.000000	0.351903	-0.065259	-0.042571	0.000000	0.000000	4.000000	45.000000	0.000000
2543.650828	0.161038	0.566201	0.231263	83.442703	-177.494522	-136.129715	4.840638	0.000000	-1.252288	0.000000	0.000000	0.000000	0.351903	-0.065259	-0.042571	0.000000	0.000000	4.000000	45.000000	0.000000
2543.654161	0.161038	0.566201	0.231263	83.526855	179.071625	-139.465759	4.834448	0.000000	-1.275975	0.000000	0.000000	0.000000	0.351903	-0.065259	-0.042571	0.000000	0.000000	4.000000	45.000000	0.000000
2543.657495	0.162038	0.565957	0.231116	83.526855	179.071625	-139.465759	4.834448	0.000000	-1.275975	0.000000	0.000000	0.000000	0.299910	-0.073180	-0.044247	0.000000	0.000000	4.000000	45.000000	0.000000
2543.660828	0.162038	0.565957	0.231116	83.526855	179.071625	-139.465759	4.834448	0.000000	-1.275975	0.000000	0.000000	0.000000	0.299910	-0.073180	-0.044247	0.000000	0.000000	4.000000	45.000000	0.000000
2543.664161	0.162038	0.565957	0.231116	83.594826	175.648422	-142.771698	4.829051	0.000000	-1.296253	0.000000	0.000000	0.000000	0.299910	-0.073180	-0.044247	0.000000	0.000000	4.000000	45.000000	0.000000
2543.667495	0.162038	0.565957	0.231116	83.594826	175.648422	-142.771698	4.829051	0.000000	-1.296253	0.000000	0.000000	0.000000	0.299910	-0.073180	-0.044247	0.000000	0.000000	4.000000	45.000000	0.000000
2543.670828	0.162934	0.565769	0.230967	83.594826	175.648422	-142.771698	4.829051	0.000000	-1.296253	0.000000	0.000000	0.000000	0.268798	-0.056552	-0.044833	0.000000	0.000000	4.000000	45.000000	0.000000
2543.674161	0.162934	0.565769	0.230967	83.653748	172.418381	-145.896103	4.829051	0.000000	-1.296253	0.000000	0.000000	0.000000	0.268798	-0.056552	-0.044833	0.000000	0.000000	4.000000	45.000000	0.000000
2543.677495	0.163631	0.565559	0.230850	83.653748	172.418381	-145.896103	4.829051	0.000000	-1.296253	0.000000	0.000000	0.000000	0.209107	-0.063036	-0.034831	0.000000	0.000000	4.000000	45.000000	0.000000
2543.680828	0.163631	0.565559	0.230850	83.653748	172.418381	-145.896103	4.829051	0.000000	-1.296253	0.000000	0.000000	0.000000	0.209107	-0.063036	-0.034831	0.000000	0.000000	4.000000	45.000000	0.000000
2543.684161	0.163631	0.565559	0.230850	83.708290	169.617172	-148.606934	4.820240	0.000000	-1.328639	0.000000	0.000000	0.000000	0.209107	-0.063036	-0.034831	0.000000	0.000000	4.000000	45.000000	0.000000
2543.687495	0.163631	0.565559	0.230850	83.708290	169.617172	-148.606934	4.820240	0.000000	-1.328639	0.000000	0.000000	0.000000	0.209107	-0.063036	-0.034831	0.000000	0.000000	4.000000	45.000000	0.000000
2543.690828	0.164221	0.565383	0.230721	83.708290	169.617172	-148.606934	4.820240	0.000000	-1.328639	0.000000	0.000000	0.000000	0.177138	-0.052867	-0.038734	0.000000	0.000000	4.000000	45.000000	0.000000
2543.694161	0.164221	0.565383	0.230721	83.773453	167.297760	-150.853226	4.820240	0.000000	-1.328639	0.000000	0.000000	0.000000	0.177138	-0.052867	-0.038734	0.000000	0.000000	4.000000	45.000000	0.000000
2543.697495	0.164613	0.565185	0.230626	83.773453	167.297760	-150.853226	4.820240	0.000000	-1.328639	0.000000	0.000000	0.000000	0.117467	-0.059354	-0.028458	0.000000	0.000000	4.000000	45.000000	0.000000
2543.700828	0.164613	0.565185	0.230626	83.773453	167.297760	-150.853226	4.820240	0.000000	-1.328639	0.000000	0.000000	0.000000	0.117467	-0.059354	-0.028458	0.000000	0.000000	4.000000	45.000000	0.000000
2543.704161	0.164613	0.565185	0.230626	83.818069	165.481567	-152.609665	4.814616	0.000000	-1.348878	0.000000	0.000000	0.000000	0.117467	-0.059354	-0.028458	0.000000	0.000000	4.000000	45.000000	0.000000
2543.707495	0.164613	0.565185	0.230626	83.818069	165.481567	-152.609665	4.814616	0.000000	-1.348878	0.000000	0.000000	0.000000	0.117467	-0.059354	-0.028458	0.000000	0.000000	4.000000	45.000000	0.000000
2543.710828	0.164895	0.564999	0.230507	83.818069	165.481567	-152.609665	4.814616	0.000000	-1.348878	0.000000	0.000000	0.000000	0.084626	-0.055688	-0.035806	0.000000	0.000000	4.000000	45.000000	0.000000
2543.714161	0.164895	0.564999	0.230507	83.852379	164.231781	-153.813705	4.814616	0.000000	-1.348878	0.000000	0.000000	0.000000	0.084626	-0.055688	-0.035806	0.000000	0.000000	4.000000	45.000000	0.000000
2543.717495	0.164895	0.564999	0.230507	83.852379	164.231781	-153.813705	4.814616	0.000000	-1.348878	0.000000	0.000000	0.000000	0.084626	-0.055688	-0.035806	0.000000	0.000000	4.000000	45.000000	0.000000
2543.720828	0.164895	0.564999	0.230507	83.852379	164.231781	-153.813705	4.814616	0.000000	-1.348878	0.000000	0.000000	0.000000	0.084626	-0.055688	-0.035806	0.000000	0.000000	4.000000	45.000000	0.000000
2543.724161	0.164905	0.564588	0.230261	83.876122	163.338013	-154.667023	4.812901	0.000000	-1.354986	0.000000	0.000000	0.000000	0.003038	-0.123437	-0.073685	0.000000	0.000000	4.000000	45.000000	0.000000
2543.727495	0.164905	0.564588	0.230261	83.876122	163.338013	-154.667023	4.812901	0.000000	-1.354986	0.000000	0.000000	0.000000	0.003038	-0.123437	-0.073685	0.000000	0.000000	4.000000	45.000000	0.000000
2543.730828	0.164905	0.564588	0.230261	83.876122	163.338013	-154.667023	4.812901	0.000000	-1.354986	0.000000	0.000000	0.000000	0.003038	-0.123437	-0.073685	0.000000	0.000000	4.000000	45.000000	0.000000
2543.734161	0.164905	0.564588	0.230261	83.859337	162.499344	-155.448685	4.812469	0.000000	-1.356521	0.000000	0.000000	0.000000	0.003038	-0.123437	-0.073685	0.000000	0.000000	4.000000	45.000000	0.000000
2543.737495	0.164763	0.564400	0.230098	83.859337	162.499344	-155.448685	4.812469	0.000000	-1.356521	0.000000	0.000000	0.000000	-0.042808	-0.056160	-0.048994	0.000000	0.000000	4.000000	45.000000	0.000000
2543.740828	0.164763	0.564400	0.230098	83.859337	162.499344	-155.448685	4.812469	0.000000	-1.356521	0.000000	0.000000	0.000000	-0.042808	-0.056160	-0.048994	0.000000	0.000000	4.000000	45.000000	0.000000
2543.744161	0.164763	0.564400	0.230098	83.798470	161.684464	-156.186600	4.812996	0.000000	-1.354648	0.000000	0.000000	0.000000	-0.042808	-0.056160	-0.048994	0.000000	0.000000	4.000000	45.000000	0.000000
2543.747495	0.164414	0.564187	0.229939	83.798470	161.684464	-156.186600	4.812996	0.000000	-1.354648	0.000000	0.000000	0.000000	-0.104534	-0.064027	-0.047621	0.000000	0.000000	4.000000	45.000000	0.000000
2543.750828	0.164414	0.564187	0.229939	83.798470	161.684464	-156.186600	4.812996	0.000000	-1.354648	0.000000	0.000000	0.000000	-0.104534	-0.064027	-0.047621	0.000000	0.000000	4.000000	45.000000	0.000000
2543.754161	0.164414	0.564187	0.229939	83.736504	161.124359	-156.673599	4.814651	0.000000	-1.348753	0.000000	0.000000	0.000000	-0.104534	-0.064027	-0.047621	0.000000	0.000000	4.000000	45.000000	0.000000
2543.757495	0.164414	0.564187	0.229939	83.736504	161.124359	-156.673599	4.814651	0.000000	-1.348753	0.000000	0.000000	0.000000	-0.104534	-0.064027	-0.047621	0.000000	0.000000	4.000000	45.000000	0.000000
2543.760828	0.163993	0.563969	0.229766	83.736504	161.124359	-156.673599	4.814651	0.000000	-1.348753	0.000000	0.000000	0.000000	-0.126219	-0.065381	-0.052064	0.000000	0.000000	4.000000	45.000000	0.000000
2543.764161	0.163993	0.563969	0.229766	83.696495	160.933624	-156.803436	4.814651	0.000000	-1.348753	0.000000	0.000000	0.000000	-0.126219	-0.065381	-0.052064	0.000000	0.000000	4.000000	45.000000	0.000000
2543.767495	0.163406	0.563768	0.229613	83.696495	160.933624	-156.803436	4.814651	0.000000	-1.348753	0.000000	0.000000	0.000000	-0.176343	-0.060284	-0.045921	0.000000	0.000000	4.000000	45.000000	0.000000
2543.770828	0.163406	0.563768	0.229613	83.696495	160.933624	-156.803436	4.814651	0.000000	-1.348753	0.000000	0.000000	0.000000	-0.176343	-0.060284	-0.045921	0.000000	0.000000	4.000000	45.000000	0.000000
2543.774161	0.163406	0.563768	0.229613	83.696281	160.873489	-156.808319	4.819618	0.000000	-1.330896	0.000000	0.000000	0.000000	-0.176343	-0.060284	-0.045921	0.000000	0.000000	4.000000	45.000000	0.000000
2543.777495	0.163406	0.563768	0.229613	83.696281	160.873489	-156.808319	4.819618	0.000000	-1.330896	0.000000	0.000000	0.000000	-0.176343	-0.060284	-0.045921	0.000000	0.000000	4.000000	45.000000	0.000000
2543.780828	0.162720	0.563567	0.229482	83.696281	160.873489	-156.808319	4.819618	0.000000	-1.330896	0.000000	0.000000	0.000000	-0.205601	-0.060248	-0.039200	0.000000	0.000000	4.000000	45.000000	0.000000
2543.784161	0.162720	0.563567	0.229482	83.711723	160.744324	-156.877533	4.819618	0.000000	-1.330896	0.000000	0.000000	0.000000	-0.205601	-0.060248	-0.039200	0.000000	0.000000	4.000000	45.000000	0.000000
2543.787495	0.161966	0.563384	0.229348	83.711723	160.744324	-156.877533	4.819618	0.000000	-1.330896	0.000000	0.000000	0.000000	-0.226324	-0.055139	-0.040218	0.000000	0.000000	4.000000	45.000000	0.000000
2543.790828	0.161966	0.563384	0.229348	83.711723	160.744324	-156.877533	4.819618	0.000000	-1.330896	0.000000	0.000000	0.000000	-0.226324	-0.055139	-0.040218	0.000000	0.000000	4.000000	45.000000	0.000000
2543.794161	0.161966	0.563384	0.229348	83.728523	160.597519	-156.953293	4.826923	0.000000	-1.304150	0.000000	0.000000	0.000000	-0.226324	-0.055139	-0.040218	0.000000	0.000000	4.000000	45.000000	0.000000
2543.797495	0.161966	0.563384	0.229348	83.728523	160.597519	-156.953293	4.826923	0.000000	-1.304150	0.000000	0.000000	0.000000	-0.226324	-0.055139	-0.040218	0.000000	0.000000	4.000000	45.000000	0.000000
2543.800828	0.161084	0.563222	0.229256	83.728523	160.597519	-156.953293	4.826923	0.000000	-1.304150	0.000000	0.000000	0.000000	-0.264458	-0.048607	-0.027698	0.000000	0.000000	4.000000	45.000000	0.000000
2543.804161	0.161084	0.563222	0.229256	83.745613	160.457932	-157.012405	4.826923	0.000000	-1.304150	0.000000	0.000000	0.000000	-0.264458	-0.048607	-0.027698	0.000000	0.000000	4.000000	45.000000	0.000000
2543.807495	0.160040	0.563059	0.229200	83.745613	160.457932	-157.012405	4.826923	0.000000	-1.304150	0.000000	0.000000	0.000000	-0.313212	-0.048620	-0.016708	0.000000	0.000000	4.000000	45.000000	0.000000
2543.810828	0.160040	0.563059	0.229200	83.745613	160.457932	-157.012405	4.826923	0.000000	-1.304150	0.000000	0.000000	0.000000	-0.313212	-0.048620	-0.016708	0.000000	0.000000	4.000000	45.000000	0.000000
2543.814161	0.160040	0.563059	0.229200	83.749496	160.384598	-156.997131	4.836801	0.000000	-1.267028	0.000000	0.000000	0.000000	-0.313212	-0.048620	-0.016708	0.000000	0.000000	4.000000	45.000000	0.000000
2543.817495	0.158895	0.562914	0.229147	83.749496	160.384598	-156.997131	4.836801	0.000000	-1.267028	0.000000	0.000000	0.000000	-0.343654	-0.043524	-0.015832	0.000000	0.000000	4.000000	45.000000	0.000000
2543.820828	0.158895	0.562914	0.229147	83.749496	160.384598	-156.997131	4.836801	0.000000	-1.267028	0.000000	0.000000	0.000000	-0.343654	-0.043524	-0.015832	0.000000	0.000000	4.000000	45.000000	0.000000
2543.824161	0.158895	0.562914	0.229147	83.744423	160.327606	-156.953918	4.842612	0.000000	-1.244634	0.000000	0.000000	0.000000	-0.343654	-0.043524	-0.015832	0.000000	0.000000	4.000000	45.000000	0.000000
2543.827495	0.157642	0.562743	0.229072	83.744423	160.327606	-156.953918	4.842612	0.000000	-1.244634	0.000000	0.000000	0.000000	-0.375747	-0.051344	-0.022492	0.000000	0.000000	4.000000	45.000000	0.000000
2543.830828	0.157642	0.562743	0.229072	83.744423	160.327606	-156.953918	4.842612	0.000000	-1.244634	0.000000	0.000000	0.000000	-0.375747	-0.051344	-0.022492	0.000000	0.000000	4.000000	45.000000	0.000000
2543.834161	0.157642	0.562743	0.229072	83.723213	160.369278	-156.799698	4.848843	0.000000	-1.220131	0.000000	0.000000	0.000000	-0.375747	-0.051344	-0.022492	0.000000	0.000000	4.000000	45.000000	0.000000
2543.837495	0.156217	0.562584	0.228984	83.723213	160.369278	-156.799698	4.848843	0.000000	-1.220131	0.000000	0.000000	0.000000	-0.427708	-0.047669	-0.026602	0.000000	0.000000	4.000000	45.000000	0.000000
2543.840828	0.156217	0.562584	0.228984	83.723213	160.369278	-156.799698	4.848843	0.000000	-1.220131	0.000000	0.000000	0.000000	-0.427708	-0.047669	-0.026602	0.000000	0.000000	4.000000	45.000000	0.000000
2543.844161	0.156217	0.562584	0.228984	83.674889	160.529617	-156.520569	4.855805	0.000000	-1.192123	0.000000	0.000000	0.000000	-0.427708	-0.047669	-0.026602	0.000000	0.000000	4.000000	45.000000	0.000000
2543.847495	0.154721	0.562382	0.228882	83.674889	160.529617	-156.520569	4.855805	0.000000	-1.192123	0.000000	0.000000	0.000000	-0.448661	-0.060568	-0.030601	0.000000	0.000000	4.000000	45.000000	0.000000
2543.850828	0.154721	0.562382	0.228882	83.674889	160.529617	-156.520569	4.855805	0.000000	-1.192123	0.000000	0.000000	0.000000	-0.448661	-0.060568	-0.030601	0.000000	0.000000	4.000000	45.000000	0.000000
2543.854161	0.154721	0.562382	0.228882	83.620224	160.739410	-156.190247	4.862950	0.000000	-1.162634	0.000000	0.000000	0.000000	-0.448661	-0.060568	-0.030601	0.000000	0.000000	4.000000	45.000000	0.000000
2543.857495	0.153142	0.562128	0.228705	83.620224	160.739410	-156.190247	4.862950	0.000000	-1.162634	0.000000	0.000000	0.000000	-0.473638	-0.076231	-0.052992	0.000000	0.000000	4.000000	45.000000	0.000000
2543.860828	0.153142	0.562128	0.228705	83.620224	160.739410	-156.190247	4.862950	0.000000	-1.162634	0.000000	0.000000	0.000000	-0.473638	-0.076231	-0.052992	0.000000	0.000000	4.000000	45.000000	0.000000
2543.864161	0.153142	0.562128	0.228705	83.557373	160.978989	-155.821747	4.870252	0.000000	-1.131659	0.000000	0.000000	0.000000	-0.473638	-0.076231	-0.052992	0.000000	0.000000	4.000000	45.000000	0.000000
2543.867495	0.151482	0.561882	0.228460	83.557373	160.978989	-155.821747	4.870252	0.000000	-1.131659	0.000000	0.000000	0.000000	-0.497997	-0.073922	-0.073609	0.000000	0.000000	4.000000	45.000000	0.000000
2543.870828	0.151482	0.561882	0.228460	83.557373	160.978989	-155.821747	4.870252	0.000000	-1.131659	0.000000	0.000000	0.000000	-0.497997	-0.073922	-0.073609	0.000000	0.000000	4.000000	45.000000	0.000000
2543.874161	0.151482	0.561882	0.228460	83.489281	161.302277	-155.372467	4.877688	0.000000	-1.099163	0.000000	0.000000	0.000000	-0.497997	-0.073922	-0.073609	0.000000	0.000000	4.000000	45.000000	0.000000
2543.877495	0.149809	0.561567	0.228142	83.489281	161.302277	-155.372467	4.877688	0.000000	-1.099163	0.000000	0.000000	0.000000	-0.501947	-0.094593	-0.095416	0.000000	0.000000	4.000000	45.000000	0.000000
2543.880828	0.149809	0.561567	0.228142	83.489281	161.302277	-155.372467	4.877688	0.000000	-1.099163	0.000000	0.000000	0.000000	-0.501947	-0.094593	-0.095416	0.000000	0.000000	4.000000	45.000000	0.000000
2543.884161	0.149809	0.561567	0.228142	83.425499	161.887802	-154.672882	4.884933	0.000000	-1.066505	0.000000	0.000000	0.000000	-0.501947	-0.094593	-0.095416	0.000000	0.000000	4.000000	45.000000	0.000000
2543.887495	0.148079	0.561233	0.227703	83.425499	161.887802	-154.672882	4.884933	0.000000	-1.066505	0.000000	0.000000	0.000000	-0.519043	-0.100067	-0.131512	0.000000	0.000000	4.000000	45.000000	0.000000
2543.890828	0.148079	0.561233	0.227703	83.425499	161.887802	-154.672882	4.884933	0.000000	-1.066505	0.000000	0.000000	0.000000	-0.519043	-0.100067	-0.131512	0.000000	0.000000	4.000000	45.000000	0.000000
2543.894161	0.148079	0.561233	0.227703	83.399689	162.961700	-153.520340	4.892136	0.000000	-1.032962	0.000000	0.000000	0.000000	-0.519043	-0.100067	-0.131512	0.000000	0.000000	4.000000	45.000000	0.000000
2543.897495	0.146368	0.560869	0.227178	83.399689	162.961700	-153.520340	4.892136	0.000000	-1.032962	0.000000	0.000000	0.000000	-0.513299	-0.109225	-0.157488	0.000000	0.000000	4.000000	45.000000	0.000000
2543.900828	0.146368	0.560869	0.227178	83.399689	162.961700	-153.520340	4.892136	0.000000	-1.032962	0.000000	0.000000	0.000000	-0.513299	-0.109225	-0.157488	0.000000	0.000000	4.000000	45.000000	0.000000
2543.904161	0.146368	0.560869	0.227178	83.415161	164.553955	-151.889587	4.898999	0.000000	-0.999904	0.000000	0.000000	0.000000	-0.513299	-0.109225	-0.157488	0.000000	0.000000	4.000000	45.000000	0.000000
2543.907495	0.144612	0.560475	0.226580	83.415161	164.553955	-151.889587	4.898999	0.000000	-0.999904	0.000000	0.000000	0.000000	-0.526928	-0.118329	-0.179455	0.000000	0.000000	4.000000	45.000000	0.000000
2543.910828	0.144612	0.560475	0.226580	83.415161	164.553955	-151.889587	4.898999	0.000000	-0.999904	0.000000	0.000000	0.000000	-0.526928	-0.118329	-0.179455	0.000000	0.000000	4.000000	45.000000	0.000000
2543.914161	0.144612	0.560475	0.226580	83.482178	166.333679	-150.095032	4.905815	0.000000	-0.965909	0.000000	0.000000	0.000000	-0.526928	-0.118329	-0.179455	0.000000	0.000000	4.000000	45.000000	0.000000
2543.917495	0.142900	0.560083	0.225851	83.482178	166.333679	-150.095032	4.905815	0.000000	-0.965909	0.000000	0.000000	0.000000	-0.513495	-0.117360	-0.218661	0.000000	0.000000	4.000000	45.000000	0.000000
2543.920828	0.142900	0.560083	0.225851	83.482178	166.333679	-150.095032	4.905815	0.000000	-0.965909	0.000000	0.000000	0.000000	-0.513495	-0.117360	-0.218661	0.000000	0.000000	4.000000	45.000000	0.000000
2543.924161	0.142900	0.560083	0.225851	83.591949	168.318649	-148.121674	4.912169	0.000000	-0.933054	0.000000	0.000000	0.000000	-0.513495	-0.117360	-0.218661	0.000000	0.000000	4.000000	45.000000	0.000000
2543.927495	0.141309	0.559645	0.225032	83.591949	168.318649	-148.121674	4.912169	0.000000	-0.933054	0.000000	0.000000	0.000000	-0.477127	-0.131474	-0.245649	0.000000	0.000000	4.000000	45.000000	0.000000
2543.930828	0.141309	0.559645	0.225032	83.591949	168.318649	-148.121674	4.912169	0.000000	-0.933054	0.000000	0.000000	0.000000	-0.477127	-0.131474	-0.245649	0.000000	0.000000	4.000000	45.000000	0.000000
2543.934161	0.141309	0.559645	0.225032	83.742233	170.553986	-145.919601	4.917826	0.000000	-0.902771	0.000000	0.000000	0.000000	-0.477127	-0.131474	-0.245649	0.000000	0.000000	4.000000	45.000000	0.000000
2543.937495	0.139697	0.559189	0.224083	83.742233	170.553986	-145.919601	4.917826	0.000000	-0.902771	0.000000	0.000000	0.000000	-0.483785	-0.136863	-0.284801	0.000000	0.000000	4.000000	45.000000	0.000000
2543.940828	0.139697	0.559189	0.224083	83.742233	170.553986	-145.919601	4.917826	0.000000	-0.902771	0.000000	0.000000	0.000000	-0.483785	-0.136863	-0.284801	0.000000	0.000000	4.000000	45.000000	0.000000
2543.944161	0.139697	0.559189	0.224083	83.926331	173.239746	-143.298920	4.923343	0.000000	-0.872182	0.000000	0.000000	0.000000	-0.483785	-0.136863	-0.284801	0.000000	0.000000	4.000000	45.000000	0.000000
2543.947495	0.138138	0.558665	0.223044	83.926331	173.239746	-143.298920	4.923343	0.000000	-0.872182	0.000000	0.000000	0.000000	-0.467559	-0.157287	-0.311800	0.000000	0.000000	4.000000	45.000000	0.000000
2543.950828	0.138138	0.558665	0.223044	83.926331	173.239746	-143.298920	4.923343	0.000000	-0.872182	0.000000	0.000000	0.000000	-0.467559	-0.157287	-0.311800	0.000000	0.000000	4.000000	45.000000	0.000000
2543.954161	0.138138	0.558665	0.223044	84.127708	176.550140	-140.089798	4.928470	0.000000	-0.842721	0.000000	0.000000	0.000000	-0.467559	-0.157287	-0.311800	0.000000	0.000000	4.000000	45.000000	0.000000
2543.957495	0.136623	0.558123	0.221859	84.127708	176.550140	-140.089798	4.928470	0.000000	-0.842721	0.000000	0.000000	0.000000	-0.454661	-0.162636	-0.355397	0.000000	0.000000	4.000000	45.000000	0.000000
2543.960828	0.136623	0.558123	0.221859	84.127708	176.550140	-140.089798	4.928470	0.000000	-0.842721	0.000000	0.000000	0.000000	-0.454661	-0.162636	-0.355397	0.000000	0.000000	4.000000	45.000000	0.000000
2543.964161	0.136623	0.558123	0.221859	84.323662	-179.539169	-136.300262	4.933239	0.000000	-0.814341	0.000000	0.000000	0.000000	-0.454661	-0.162636	-0.355397	0.000000	0.000000	4.000000	45.000000	0.000000
2543.967495	0.135030	0.557492	0.220596	84.323662	-179.539169	-136.300262	4.933239	0.000000	-0.814341	0.000000	0.000000	0.000000	-0.477814	-0.189263	-0.378941	0.000000	0.000000	4.000000	45.000000	0.000000
2543.970828	0.135030	0.557492	0.220596	84.323662	-179.539169	-136.300262	4.933239	0.000000	-0.814341	0.000000	0.000000	0.000000	-0.477814	-0.189263	-0.378941	0.000000	0.000000	4.000000	45.000000	0.000000
2543.974161	0.135030	0.557492	0.220596	84.510017	-175.273773	-132.171539	4.938127	0.000000	-0.784162	0.000000	0.000000	0.000000	-0.477814	-0.189263	-0.378941	0.000000	0.000000	4.000000	45.000000	0.000000
2543.977495	0.133480	0.556881	0.219180	84.510017	-175.273773	-132.171539	4.938127	0.000000	-0.784162	0.000000	0.000000	0.000000	-0.465047	-0.183203	-0.424821	0.000000	0.000000	4.000000	45.000000	0.000000
2543.980828	0.133480	0.556881	0.219180	84.510017	-175.273773	-132.171539	4.938127	0.000000	-0.784162	0.000000	0.000000	0.000000	-0.465047	-0.183203	-0.424821	0.000000	0.000000	4.000000	45.000000	0.000000
2543.984161	0.133480	0.556881	0.219180	84.698471	-171.160446	-128.168350	4.942669	0.000000	-0.754997	0.000000	0.000000	0.000000	-0.465047	-0.183203	-0.424821	0.000000	0.000000	4.000000	45.000000	0.000000
2543.987495	0.131794	0.556262	0.217716	84.698471	-171.160446	-128.168350	4.942669	0.000000	-0.754997	0.000000	0.000000	0.000000	-0.505903	-0.185714	-0.439183	0.000000	0.000000	4.000000	45.000000	0.000000
2543.990828	0.131794	0.556262	0.217716	84.698471	-171.160446	-128.168350	4.942669	0.000000	-0.754997	0.000000	0.000000	0.000000	-0.505903	-0.185714	-0.439183	0.000000	0.000000	4.000000	45.000000	0.000000
2543.994161	0.131794	0.556262	0.217716	84.925644	-167.561569	-124.668030	4.947524	0.000000	-0.722498	0.000000	0.000000	0.000000	-0.505903	-0.185714	-0.439183	0.000000	0.000000	4.000000	45.000000	0.000000
2543.997495	0.129969	0.555747	0.216187	84.925644	-167.561569	-124.668030	4.947524	0.000000	-0.722498	0.000000	0.000000	0.000000	-0.547342	-0.154465	-0.458810	0.000000	0.000000	4.000000	45.000000	0.000000
2544.000828	0.129969	0.555747	0.216187	84.925644	-167.561569	-124.668030	4.947524	0.000000	-0.722498	0.000000	0.000000	0.000000	-0.547342	-0.154465	-0.458810	0.000000	0.000000	4.000000	45.000000	0.000000
2544.004161	0.129969	0.555747	0.216187	85.201477	-165.044220	-122.173080	4.952639	0.000000	-0.686565	0.000000	0.000000	0.000000	-0.547342	-0.154465	-0.458810	0.000000	0.000000	4.000000	45.000000	0.000000
2544.007495	0.128056	0.555291	0.214672	85.201477	-165.044220	-122.173080	4.952639	0.000000	-0.686565	0.000000	0.000000	0.000000	-0.573804	-0.136896	-0.454504	0.000000	0.000000	4.000000	45.000000	0.000000
2544.010828	0.128056	0.555291	0.214672	85.201477	-165.044220	-122.173080	4.952639	0.000000	-0.686565	0.000000	0.000000	0.000000	-0.573804	-0.136896	-0.454504	0.000000	0.000000	4.000000	45.000000	0.000000
2544.014161	0.128056	0.555291	0.214672	85.538887	-164.683929	-121.690910	4.957837	0.000000	-0.647962	0.000000	0.000000	0.000000	-0.573804	-0.136896	-0.454504	0.000000	0.000000	4.000000	45.000000	0.000000
2544.017495	0.126017	0.554926	0.213139	85.538887	-164.683929	-121.690910	4.957837	0.000000	-0.647962	0.000000	0.000000	0.000000	-0.611694	-0.109603	-0.459704	0.000000	0.000000	4.000000	45.000000	0.000000
2544.020828	0.126017	0.554926	0.213139	85.538887	-164.683929	-121.690910	4.957837	0.000000	-0.647962	0.000000	0.000000	0.000000	-0.611694	-0.109603	-0.459704	0.000000	0.000000	4.000000	45.000000	0.000000
2544.024161	0.126017	0.554926	0.213139	85.927582	-165.620560	-122.427238	4.963160	0.000000	-0.605842	0.000000	0.000000	0.000000	-0.611694	-0.109603	-0.459704	0.000000	0.000000	4.000000	45.000000	0.000000
2544.027495	0.123929	0.554659	0.211641	85.927582	-165.620560	-122.427238	4.963160	0.000000	-0.605842	0.000000	0.000000	0.000000	-0.626625	-0.079805	-0.449543	0.000000	0.000000	4.000000	45.000000	0.000000
2544.030828	0.123929	0.554659	0.211641	85.927582	-165.620560	-122.427238	4.963160	0.000000	-0.605842	0.000000	0.000000	0.000000	-0.626625	-0.079805	-0.449543	0.000000	0.000000	4.000000	45.000000	0.000000
2544.034161	0.123929	0.554659	0.211641	86.332588	-167.923218	-124.489380	4.968345	0.000000	-0.561735	0.000000	0.000000	0.000000	-0.626625	-0.079805	-0.449543	0.000000	0.000000	4.000000	45.000000	0.000000
2544.037495	0.121818	0.554413	0.210149	86.332588	-167.923218	-124.489380	4.968345	0.000000	-0.561735	0.000000	0.000000	0.000000	-0.633140	-0.073792	-0.447606	0.000000	0.000000	4.000000	45.000000	0.000000
2544.040828	0.121818	0.554413	0.210149	86.332588	-167.923218	-124.489380	4.968345	0.000000	-0.561735	0.000000	0.000000	0.000000	-0.633140	-0.073792	-0.447606	0.000000	0.000000	4.000000	45.000000	0.000000
2544.044161	0.121818	0.554413	0.210149	86.712463	-171.622131	-127.932602	4.973268	0.000000	-0.516338	0.000000	0.000000	0.000000	-0.633140	-0.073792	-0.447606	0.000000	0.000000	4.000000	45.000000	0.000000
2544.047495	0.119754	0.554229	0.208679	86.712463	-171.622131	-127.932602	4.973268	0.000000	-0.516338	0.000000	0.000000	0.000000	-0.619162	-0.055366	-0.440953	0.000000	0.000000	4.000000	45.000000	0.000000
2544.050828	0.119754	0.554229	0.208679	86.712463	-171.622131	-127.932602	4.973268	0.000000	-0.516338	0.000000	0.000000	0.000000	-0.619162	-0.055366	-0.440953	0.000000	0.000000	4.000000	45.000000	0.000000
2544.054161	0.119754	0.554229	0.208679	87.046867	-176.889755	-132.938812	4.977746	0.000000	-0.471213	0.000000	0.000000	0.000000	-0.619162	-0.055366	-0.440953	0.000000	0.000000	4.000000	45.000000	0.000000
2544.057495	0.117767	0.554048	0.207218	87.046867	-176.889755	-132.938812	4.977746	0.000000	-0.471213	0.000000	0.000000	0.000000	-0.596279	-0.054333	-0.438225	0.000000	0.000000	4.000000	45.000000	0.000000
2544.060828	0.117767	0.554048	0.207218	87.046867	-176.889755	-132.938812	4.977746	0.000000	-0.471213	0.000000	0.000000	0.000000	-0.596279	-0.054333	-0.438225	0.000000	0.000000	4.000000	45.000000	0.000000
2544.064161	0.117767	0.554048	0.207218	87.317223	177.013062	-138.912613	4.981723	0.000000	-0.427130	0.000000	0.000000	0.000000	-0.596279	-0.054333	-0.438225	0.000000	0.000000	4.000000	45.000000	0.000000
2544.067495	0.115880	0.553902	0.205724	87.317223	177.013062	-138.912613	4.981723	0.000000	-0.427130	0.000000	0.000000	0.000000	-0.566098	-0.043662	-0.448193	0.000000	0.000000	4.000000	45.000000	0.000000
2544.070828	0.115880	0.553902	0.205724	87.317223	177.013062	-138.912613	4.981723	0.000000	-0.427130	0.000000	0.000000	0.000000	-0.566098	-0.043662	-0.448193	0.000000	0.000000	4.000000	45.000000	0.000000
2544.074161	0.115880	0.553902	0.205724	87.531929	171.550430	-144.563446	4.985170	0.000000	-0.384803	0.000000	0.000000	0.000000	-0.566098	-0.043662	-0.448193	0.000000	0.000000	4.000000	45.000000	0.000000
2544.077495	0.114002	0.553776	0.204233	87.531929	171.550430	-144.563446	4.985170	0.000000	-0.384803	0.000000	0.000000	0.000000	-0.563353	-0.037880	-0.447340	0.000000	0.000000	4.000000	45.000000	0.000000
2544.080828	0.114002	0.553776	0.204233	87.531929	171.550430	-144.563446	4.985170	0.000000	-0.384803	0.000000	0.000000	0.000000	-0.563353	-0.037880	-0.447340	0.000000	0.000000	4.000000	45.000000	0.000000
2544.084161	0.114002	0.553776	0.204233	87.724190	167.785126	-148.918167	4.988291	0.000000	-0.341990	0.000000	0.000000	0.000000	-0.563353	-0.037880	-0.447340	0.000000	0.000000	4.000000	45.000000	0.000000
2544.087495	0.112203	0.553731	0.202776	87.724190	167.785126	-148.918167	4.988291	0.000000	-0.341990	0.000000	0.000000	0.000000	-0.539706	-0.013521	-0.437198	0.000000	0.000000	4.000000	45.000000	0.000000
2544.090828	0.112203	0.553731	0.202776	87.724190	167.785126	-148.918167	4.988291	0.000000	-0.341990	0.000000	0.000000	0.000000	-0.539706	-0.013521	-0.437198	0.000000	0.000000	4.000000	45.000000	0.000000
2544.094161	0.112203	0.553731	0.202776	87.902954	165.651688	-151.598541	4.990971	0.000000	-0.300353	0.000000	0.000000	0.000000	-0.539706	-0.013521	-0.437198	0.000000	0.000000	4.000000	45.000000	0.000000
2544.097495	0.110351	0.553762	0.201341	87.902954	165.651688	-151.598541	4.990971	0.000000	-0.300353	0.000000	0.000000	0.000000	-0.555419	0.009281	-0.430264	0.000000	0.000000	4.000000	45.000000	0.000000
2544.100828	0.110351	0.553762	0.201341	87.902954	165.651688	-151.598541	4.990971	0.000000	-0.300353	0.000000	0.000000	0.000000	-0.555419	0.009281	-0.430264	0.000000	0.000000	4.000000	45.000000	0.000000
2544.104161	0.110351	0.553762	0.201341	88.056801	163.577698	-153.706406	4.993405	0.000000	-0.256724	0.000000	0.000000	0.000000	-0.555419	0.009281	-0.430264	0.000000	0.000000	4.000000	45.000000	0.000000
2544.107495	0.108527	0.553883	0.200019	88.056801	163.577698	-153.706406	4.993405	0.000000	-0.256724	0.000000	0.000000	0.000000	-0.547404	0.036311	-0.396764	0.000000	0.000000	4.000000	45.000000	0.000000
2544.110828	0.108527	0.553883	0.200019	88.056801	163.577698	-153.706406	4.993405	0.000000	-0.256724	0.000000	0.000000	0.000000	-0.547404	0.036311	-0.396764	0.000000	0.000000	4.000000	45.000000	0.000000
2544.114161	0.108527	0.553883	0.200019	88.194305	161.119354	-156.036942	4.995462	0.000000	-0.212957	0.000000	0.000000	0.000000	-0.547404	0.036311	-0.396764	0.000000	0.000000	4.000000	45.000000	0.000000
2544.117495	0.106728	0.554094	0.198809	88.194305	161.119354	-156.036942	4.995462	0.000000	-0.212957	0.000000	0.000000	0.000000	-0.539582	0.063275	-0.362904	0.000000	0.000000	4.000000	45.000000	0.000000
2544.120828	0.106728	0.554094	0.198809	88.194305	161.119354	-156.036942	4.995462	0.000000	-0.212957	0.000000	0.000000	0.000000	-0.539582	0.063275	-0.362904	0.000000	0.000000	4.000000	45.000000	0.000000
2544.124161	0.106728	0.554094	0.198809	88.292229	157.784332	-159.258560	4.997139	0.000000	-0.169116	0.000000	0.000000	0.000000	-0.539582	0.063275	-0.362904	0.000000	0.000000	4.000000	45.000000	0.000000
2544.127495	0.104990	0.554343	0.197733	88.292229	157.784332	-159.258560	4.997139	0.000000	-0.169116	0.000000	0.000000	0.000000	-0.521464	0.074626	-0.322880	0.000000	0.000000	4.000000	45.000000	0.000000
2544.130828	0.104990	0.554343	0.197733	88.292229	157.784332	-159.258560	4.997139	0.000000	-0.169116	0.000000	0.000000	0.000000	-0.521464	0.074626	-0.322880	0.000000	0.000000	4.000000	45.000000	0.000000
2544.134161	0.104990	0.554343	0.197733	88.348618	153.128403	-163.959290	4.998409	0.000000	-0.126140	0.000000	0.000000	0.000000	-0.521464	0.074626	-0.322880	0.000000	0.000000	4.000000	45.000000	0.000000
2544.137495	0.103429	0.554661	0.196733	88.348618	153.128403	-163.959290	4.998409	0.000000	-0.126140	0.000000	0.000000	0.000000	-0.468217	0.095497	-0.299886	0.000000	0.000000	4.000000	45.000000	0.000000
2544.140828	0.103429	0.554661	0.196733	88.348618	153.128403	-163.959290	4.998409	0.000000	-0.126140	0.000000	0.000000	0.000000	-0.468217	0.095497	-0.299886	0.000000	0.000000	4.000000	45.000000	0.000000
2544.144161	0.103429	0.554661	0.196733	88.361946	148.606812	-168.813522	4.999241	0.000000	-0.087142	0.000000	0.000000	0.000000	-0.468217	0.095497	-0.299886	0.000000	0.000000	4.000000	45.000000	0.000000
2544.147495	0.101960	0.555038	0.195879	88.361946	148.606812	-168.813522	4.999241	0.000000	-0.087142	0.000000	0.000000	0.000000	-0.440782	0.113170	-0.256198	0.000000	0.000000	4.000000	45.000000	0.000000
2544.150828	0.101960	0.555038	0.195879	88.361946	148.606812	-168.813522	4.999241	0.000000	-0.087142	0.000000	0.000000	0.000000	-0.440782	0.113170	-0.256198	0.000000	0.000000	4.000000	45.000000	0.000000
2544.154161	0.101960	0.555038	0.195879	88.357651	145.518951	-172.331192	4.999750	0.000000	-0.050028	0.000000	0.000000	0.000000	-0.440782	0.113170	-0.256198	0.000000	0.000000	4.000000	45.000000	0.000000
2544.157495	0.100636	0.555449	0.195115	88.357651	145.518951	-172.331192	4.999750	0.000000	-0.050028	0.000000	0.000000	0.000000	-0.397288	0.123302	-0.229200	0.000000	0.000000	4.000000	45.000000	0.000000
2544.160828	0.100636	0.555449	0.195115	88.357651	145.518951	-172.331192	4.999750	0.000000	-0.050028	0.000000	0.000000	0.000000	-0.397288	0.123302	-0.229200	0.000000	0.000000	4.000000	45.000000	0.000000
2544.164161	0.100636	0.555449	0.195115	88.363380	144.707214	-173.345093	4.999973	0.000000	-0.016290	0.000000	0.000000	0.000000	-0.397288	0.123302	-0.229200	0.000000	0.000000	4.000000	45.000000	0.000000
2544.167495	0.099450	0.555889	0.194409	88.363380	144.707214	-173.345093	4.999973	0.000000	-0.016290	0.000000	0.000000	0.000000	-0.355612	0.131974	-0.211835	0.000000	0.000000	4.000000	45.000000	0.000000
2544.170828	0.099450	0.555889	0.194409	88.363380	144.707214	-173.345093	4.999973	0.000000	-0.016290	0.000000	0.000000	0.000000	-0.355612	0.131974	-0.211835	0.000000	0.000000	4.000000	45.000000	0.000000
2544.174161	0.099450	0.555889	0.194409	88.353844	145.041000	-173.005188	4.999980	0.000000	0.014137	0.000000	0.000000	0.000000	-0.355612	0.131974	-0.211835	0.000000	0.000000	4.000000	45.000000	0.000000
2544.177495	0.098430	0.556317	0.193729	88.353844	145.041000	-173.005188	4.999980	0.000000	0.014137	0.000000	0.000000	0.000000	-0.306165	0.128403	-0.204010	0.000000	0.000000	4.000000	45.000000	0.000000
2544.180828	0.098430	0.556317	0.193729	88.353844	145.041000	-173.005188	4.999980	0.000000	0.014137	0.000000	0.000000	0.000000	-0.306165	0.128403	-0.204010	0.000000	0.000000	4.000000	45.000000	0.000000
2544.184161	0.098430	0.556317	0.193729	88.341408	145.468964	-172.550095	4.999836	0.000000	0.040525	0.000000	0.000000	0.000000	-0.306165	0.128403	-0.204010	0.000000	0.000000	4.000000	45.000000	0.000000
2544.187495	0.097574	0.556698	0.193082	88.341408	145.468964	-172.550095	4.999836	0.000000	0.040525	0.000000	0.000000	0.000000	-0.256672	0.114126	-0.194277	0.000000	0.000000	4.000000	45.000000	0.000000
2544.190828	0.097574	0.556698	0.193082	88.341408	145.468964	-172.550095	4.999836	0.000000	0.040525	0.000000	0.000000	0.000000	-0.256672	0.114126	-0.194277	0.000000	0.000000	4.000000	45.000000	0.000000
2544.194161	0.097574	0.556698	0.193082	88.328011	146.022446	-172.061691	4.999605	0.000000	0.062813	0.000000	0.000000	0.000000	-0.256672	0.114126	-0.194277	0.000000	0.000000	4.000000	45.000000	0.000000
2544.197495	0.096813	0.557077	0.192418	88.328011	146.022446	-172.061691	4.999605	0.000000	0.062813	0.000000	0.000000	0.000000	-0.228486	0.113771	-0.199044	0.000000	0.000000	4.000000	45.000000	0.000000
2544.200828	0.096813	0.557077	0.192418	88.328011	146.022446	-172.061691	4.999605	0.000000	0.062813	0.000000	0.000000	0.000000	-0.228486	0.113771	-0.199044	0.000000	0.000000	4.000000	45.000000	0.000000
2544.204161	0.096813	0.557077	0.192418	88.319260	146.769943	-171.533325	4.999314	0.000000	0.082814	0.000000	0.000000	0.000000	-0.228486	0.113771	-0.199044	0.000000	0.000000	4.000000	45.000000	0.000000
2544.207495	0.096813	0.557077	0.192418	88.319260	146.769943	-171.533325	4.999314	0.000000	0.082814	0.000000	0.000000	0.000000	-0.228486	0.113771	-0.199044	0.000000	0.000000	4.000000	45.000000	0.000000
2544.210828	0.096153	0.557409	0.191798	88.319260	146.769943	-171.533325	4.999314	0.000000	0.082814	0.000000	0.000000	0.000000	-0.197777	0.099601	-0.186161	0.000000	0.000000	4.000000	45.000000	0.000000
2544.214161	0.096153	0.557409	0.191798	88.307190	147.705811	-170.921890	4.999314	0.000000	0.082814	0.000000	0.000000	0.000000	-0.197777	0.099601	-0.186161	0.000000	0.000000	4.000000	45.000000	0.000000
2544.217495	0.095527	0.557704	0.191176	88.307190	147.705811	-170.921890	4.999314	0.000000	0.082814	0.000000	0.000000	0.000000	-0.188001	0.088570	-0.186339	0.000000	0.000000	4.000000	45.000000	0.000000
2544.220828	0.095527	0.557704	0.191176	88.307190	147.705811	-170.921890	4.999314	0.000000	0.082814	0.000000	0.000000	0.000000	-0.188001	0.088570	-0.186339	0.000000	0.000000	4.000000	45.000000	0.000000
2544.224161	0.095527	0.557704	0.191176	88.284225	148.234100	-170.572052	4.998632	0.000000	0.116963	0.000000	0.000000	0.000000	-0.188001	0.088570	-0.186339	0.000000	0.000000	4.000000	45.000000	0.000000
2544.227495	0.095527	0.557704	0.191176	88.284225	148.234100	-170.572052	4.998632	0.000000	0.116963	0.000000	0.000000	0.000000	-0.188001	0.088570	-0.186339	0.000000	0.000000	4.000000	45.000000	0.000000
2544.230828	0.095056	0.557927	0.190542	88.284225	148.234100	-170.572052	4.998632	0.000000	0.116963	0.000000	0.000000	0.000000	-0.141117	0.066837	-0.190258	0.000000	0.000000	4.000000	45.000000	0.000000
2544.234161	0.095056	0.557927	0.190542	88.256500	148.889389	-169.914505	4.998632	0.000000	0.116963	0.000000	0.000000	0.000000	-0.141117	0.066837	-0.190258	0.000000	0.000000	4.000000	45.000000	0.000000
2544.237495	0.094710	0.558113	0.189894	88.256500	148.889389	-169.914505	4.998632	0.000000	0.116963	0.000000	0.000000	0.000000	-0.103823	0.055880	-0.194334	0.000000	0.000000	4.000000	45.000000	0.000000
2544.240828	0.094710	0.558113	0.189894	88.256500	148.889389	-169.914505	4.998632	0.000000	0.116963	0.000000	0.000000	0.000000	-0.103823	0.055880	-0.194334	0.000000	0.000000	4.000000	45.000000	0.000000
2544.244161	0.094710	0.558113	0.189894	88.223816	149.666214	-169.127869	4.998061	0.000000	0.139229	0.000000	0.000000	0.000000	-0.103823	0.055880	-0.194334	0.000000	0.000000	4.000000	45.000000	0.000000
2544.247495	0.094710	0.558113	0.189894	88.223816	149.666214	-169.127869	4.998061	0.000000	0.139229	0.000000	0.000000	0.000000	-0.103823	0.055880	-0.194334	0.000000	0.000000	4.000000	45.000000	0.000000
2544.250828	0.094545	0.558222	0.189196	88.223816	149.666214	-169.127869	4.998061	0.000000	0.139229	0.000000	0.000000	0.000000	-0.049469	0.032685	-0.209522	0.000000	0.000000	4.000000	45.000000	0.000000
2544.254161	0.094545	0.558222	0.189196	88.183182	150.615295	-168.195862	4.998061	0.000000	0.139229	0.000000	0.000000	0.000000	-0.049469	0.032685	-0.209522	0.000000	0.000000	4.000000	45.000000	0.000000
2544.257495	0.094557	0.558305	0.188422	88.183182	150.615295	-168.195862	4.998061	0.000000	0.139229	0.000000	0.000000	0.000000	0.003597	0.024772	-0.232220	0.000000	0.000000	4.000000	45.000000	0.000000
2544.260828	0.094557	0.558305	0.188422	88.183182	150.615295	-168.195862	4.998061	0.000000	0.139229	0.000000	0.000000	0.000000	0.003597	0.024772	-0.232220	0.000000	0.000000	4.000000	45.000000	0.000000
2544.264161	0.094557	0.558305	0.188422	88.137230	151.660278	-167.181671	4.997916	0.000000	0.144369	0.000000	0.000000	0.000000	0.003597	0.024772	-0.232220	0.000000	0.000000	4.000000	45.000000	0.000000
2544.267495	0.094557	0.558305	0.188422	88.137230	151.660278	-167.181671	4.997916	0.000000	0.144369	0.000000	0.000000	0.000000	0.003597	0.024772	-0.232220	0.000000	0.000000	4.000000	45.000000	0.000000
2544.270828	0.094810	0.558346	0.187583	88.137230	151.660278	-167.181671	4.997916	0.000000	0.144369	0.000000	0.000000	0.000000	0.075688	0.012329	-0.251774	0.000000	0.000000	4.000000	45.000000	0.000000
2544.274161	0.094810	0.558346	0.187583	88.084091	152.878235	-166.006485	4.997916	0.000000	0.144369	0.000000	0.000000	0.000000	0.075688	0.012329	-0.251774	0.000000	0.000000	4.000000	45.000000	0.000000
2544.277495	0.095199	0.558370	0.186618	88.084091	152.878235	-166.006485	4.997916	0.000000	0.144369	0.000000	0.000000	0.000000	0.116707	0.007388	-0.289342	0.000000	0.000000	4.000000	45.000000	0.000000
2544.280828	0.095199	0.558370	0.186618	88.084091	152.878235	-166.006485	4.997916	0.000000	0.144369	0.000000	0.000000	0.000000	0.116707	0.007388	-0.289342	0.000000	0.000000	4.000000	45.000000	0.000000
2544.284161	0.095199	0.558370	0.186618	88.025032	154.148636	-164.792557	4.998346	0.000000	0.128600	0.000000	0.000000	0.000000	0.116707	0.007388	-0.289342	0.000000	0.000000	4.000000	45.000000	0.000000
2544.287495	0.095698	0.558384	0.185566	88.025032	154.148636	-164.792557	4.998346	0.000000	0.128600	0.000000	0.000000	0.000000	0.149794	0.003976	-0.315568	0.000000	0.000000	4.000000	45.000000	0.000000
2544.290828	0.095698	0.558384	0.185566	88.025032	154.148636	-164.792557	4.998346	0.000000	0.128600	0.000000	0.000000	0.000000	0.149794	0.003976	-0.315568	0.000000	0.000000	4.000000	45.000000	0.000000
2544.294161	0.095698	0.558384	0.185566	87.962601	155.407318	-163.601227	4.998657	0.000000	0.115887	0.000000	0.000000	0.000000	0.149794	0.003976	-0.315568	0.000000	0.000000	4.000000	45.000000	0.000000
2544.297495	0.096307	0.558385	0.184427	87.962601	155.407318	-163.601227	4.998657	0.000000	0.115887	0.000000	0.000000	0.000000	0.182624	0.000574	-0.341965	0.000000	0.000000	4.000000	45.000000	0.000000
2544.300828	0.096307	0.558385	0.184427	87.962601	155.407318	-163.601227	4.998657	0.000000	0.115887	0.000000	0.000000	0.000000	0.182624	0.000574	-0.341965	0.000000	0.000000	4.000000	45.000000	0.000000
2544.304161	0.096307	0.558385	0.184427	87.891045	156.552734	-162.521820	4.998998	0.000000	0.100110	0.000000	0.000000	0.000000	0.182624	0.000574	-0.341965	0.000000	0.000000	4.000000	45.000000	0.000000
2544.307495	0.096964	0.558432	0.183216	87.891045	156.552734	-162.521820	4.998998	0.000000	0.100110	0.000000	0.000000	0.000000	0.197329	0.013826	-0.363145	0.000000	0.000000	4.000000	45.000000	0.000000
2544.310828	0.096964	0.558432	0.183216	87.891045	156.552734	-162.521820	4.998998	0.000000	0.100110	0.000000	0.000000	0.000000	0.197329	0.013826	-0.363145	0.000000	0.000000	4.000000	45.000000	0.000000
2544.314161	0.096964	0.558432	0.183216	87.803757	156.985092	-162.146500	4.999314	0.000000	0.082830	0.000000	0.000000	0.000000	0.197329	0.013826	-0.363145	0.000000	0.000000	4.000000	45.000000	0.000000
2544.317495	0.097703	0.558451	0.181941	87.803757	156.985092	-162.146500	4.999314	0.000000	0.082830	0.000000	0.000000	0.000000	0.221454	0.005809	-0.382558	0.000000	0.000000	4.000000	45.000000	0.000000
2544.320828	0.097703	0.558451	0.181941	87.803757	156.985092	-162.146500	4.999314	0.000000	0.082830	0.000000	0.000000	0.000000	0.221454	0.005809	-0.382558	0.000000	0.000000	4.000000	45.000000	0.000000
2544.324161	0.097703	0.558451	0.181941	87.688866	156.246674	-162.916321	4.999601	0.000000	0.063131	0.000000	0.000000	0.000000	0.221454	0.005809	-0.382558	0.000000	0.000000	4.000000	45.000000	0.000000
2544.327495	0.098557	0.558505	0.180639	87.688866	156.246674	-162.916321	4.999601	0.000000	0.063131	0.000000	0.000000	0.000000	0.256416	0.016074	-0.390636	0.000000	0.000000	4.000000	45.000000	0.000000
2544.330828	0.098557	0.558505	0.180639	87.688866	156.246674	-162.916321	4.999601	0.000000	0.063131	0.000000	0.000000	0.000000	0.256416	0.016074	-0.390636	0.000000	0.000000	4.000000	45.000000	0.000000
2544.334161	0.098557	0.558505	0.180639	87.544487	154.682022	-164.487350	4.999841	0.000000	0.039931	0.000000	0.000000	0.000000	0.256416	0.016074	-0.390636	0.000000	0.000000	4.000000	45.000000	0.000000
2544.337495	0.099529	0.558557	0.179315	87.544487	154.682022	-164.487350	4.999841	0.000000	0.039931	0.000000	0.000000	0.000000	0.291393	0.015745	-0.397219	0.000000	0.000000	4.000000	45.000000	0.000000
2544.340828	0.099529	0.558557	0.179315	87.544487	154.682022	-164.487350	4.999841	0.000000	0.039931	0.000000	0.000000	0.000000	0.291393	0.015745	-0.397219	0.000000	0.000000	4.000000	45.000000	0.000000
2544.344161	0.099529	0.558557	0.179315	87.396088	152.988815	-166.191345	4.999982	0.000000	0.013143	0.000000	0.000000	0.000000	0.291393	0.015745	-0.397219	0.000000	0.000000	4.000000	45.000000	0.000000
2544.347495	0.100619	0.558594	0.177988	87.396088	152.988815	-166.191345	4.999982	0.000000	0.013143	0.000000	0.000000	0.000000	0.327093	0.010960	-0.398014	0.000000	0.000000	4.000000	45.000000	0.000000
2544.350828	0.100619	0.558594	0.177988	87.396088	152.988815	-166.191345	4.999982	0.000000	0.013143	0.000000	0.000000	0.000000	0.327093	0.010960	-0.398014	0.000000	0.000000	4.000000	45.000000	0.000000
2544.354161	0.100619	0.558594	0.177988	87.245300	151.598297	-167.600464	4.999970	0.000000	-0.017387	0.000000	0.000000	0.000000	0.327093	0.010960	-0.398014	0.000000	0.000000	4.000000	45.000000	0.000000
2544.357495	0.101767	0.558649	0.176662	87.245300	151.598297	-167.600464	4.999970	0.000000	-0.017387	0.000000	0.000000	0.000000	0.344277	0.016716	-0.397706	0.000000	0.000000	4.000000	45.000000	0.000000
2544.360828	0.101767	0.558649	0.176662	87.245300	151.598297	-167.600464	4.999970	0.000000	-0.017387	0.000000	0.000000	0.000000	0.344277	0.016716	-0.397706	0.000000	0.000000	4.000000	45.000000	0.000000
2544.364161	0.101767	0.558649	0.176662	87.108490	150.465683	-168.768890	4.999750	0.000000	-0.049995	0.000000	0.000000	0.000000	0.344277	0.016716	-0.397706	0.000000	0.000000	4.000000	45.000000	0.000000
2544.367495	0.103034	0.558710	0.175348	87.108490	150.465683	-168.768890	4.999750	0.000000	-0.049995	0.000000	0.000000	0.000000	0.380367	0.018051	-0.394429	0.000000	0.000000	4.000000	45.000000	0.000000
2544.370828	0.103034	0.558710	0.175348	87.108490	150.465683	-168.768890	4.999750	0.000000	-0.049995	0.000000	0.000000	0.000000	0.380367	0.018051	-0.394429	0.000000	0.000000	4.000000	45.000000	0.000000
2544.374161	0.103034	0.558710	0.175348	86.994629	150.025864	-169.276276	4.999251	0.000000	-0.086513	0.000000	0.000000	0.000000	0.380367	0.018051	-0.394429	0.000000	0.000000	4.000000	45.000000	0.000000
2544.377495	0.104331	0.558809	0.174052	86.994629	150.025864	-169.276276	4.999251	0.000000	-0.086513	0.000000	0.000000	0.000000	0.389065	0.029856	-0.388514	0.000000	0.000000	4.000000	45.000000	0.000000
2544.380828	0.104331	0.558809	0.174052	86.994629	150.025864	-169.276276	4.999251	0.000000	-0.086513	0.000000	0.000000	0.000000	0.389065	0.029856	-0.388514	0.000000	0.000000	4.000000	45.000000	0.000000
2544.384161	0.104331	0.558809	0.174052	86.919930	150.370163	-169.040436	4.998453	0.000000	-0.124387	0.000000	0.000000	0.000000	0.389065	0.029856	-0.388514	0.000000	0.000000	4.000000	45.000000	0.000000
2544.387495	0.105658	0.558913	0.172783	86.919930	150.370163	-169.040436	4.998453	0.000000	-0.124387	0.000000	0.000000	0.000000	0.398044	0.031213	-0.380965	0.000000	0.000000	4.000000	45.000000	0.000000
2544.390828	0.105658	0.558913	0.172783	86.919930	150.370163	-169.040436	4.998453	0.000000	-0.124387	0.000000	0.000000	0.000000	0.398044	0.031213	-0.380965	0.000000	0.000000	4.000000	45.000000	0.000000
2544.394161	0.105658	0.558913	0.172783	86.871315	151.142471	-168.405930	4.997321	0.000000	-0.163648	0.000000	0.000000	0.000000	0.398044	0.031213	-0.380965	0.000000	0.000000	4.000000	45.000000	0.000000
2544.397495	0.107047	0.559042	0.171547	86.871315	151.142471	-168.405930	4.997321	0.000000	-0.163648	0.000000	0.000000	0.000000	0.416741	0.038609	-0.370612	0.000000	0.000000	4.000000	45.000000	0.000000
2544.400828	0.107047	0.559042	0.171547	86.871315	151.142471	-168.405930	4.997321	0.000000	-0.163648	0.000000	0.000000	0.000000	0.416741	0.038609	-0.370612	0.000000	0.000000	4.000000	45.000000	0.000000
2544.404161	0.107047	0.559042	0.171547	86.817772	151.695831	-167.985184	4.995786	0.000000	-0.205230	0.000000	0.000000	0.000000	0.416741	0.038609	-0.370612	0.000000	0.000000	4.000000	45.000000	0.000000
2544.407495	0.108463	0.559190	0.170317	86.817772	151.695831	-167.985184	4.995786	0.000000	-0.205230	0.000000	0.000000	0.000000	0.424719	0.044351	-0.369120	0.000000	0.000000	4.000000	45.000000	0.000000
2544.410828	0.108463	0.559190	0.170317	86.817772	151.695831	-167.985184	4.995786	0.000000	-0.205230	0.000000	0.000000	0.000000	0.424719	0.044351	-0.369120	0.000000	0.000000	4.000000	45.000000	0.000000
2544.414161	0.108463	0.559190	0.170317	86.742256	151.720871	-168.073090	4.993839	0.000000	-0.248143	0.000000	0.000000	0.000000	0.424719	0.044351	-0.369120	0.000000	0.000000	4.000000	45.000000	0.000000
2544.417495	0.109939	0.559342	0.169106	86.742256	151.720871	-168.073090	4.993839	0.000000	-0.248143	0.000000	0.000000	0.000000	0.442653	0.045727	-0.363249	0.000000	0.000000	4.000000	45.000000	0.000000
2544.420828	0.109939	0.559342	0.169106	86.742256	151.720871	-168.073090	4.993839	0.000000	-0.248143	0.000000	0.000000	0.000000	0.442653	0.045727	-0.363249	0.000000	0.000000	4.000000	45.000000	0.000000
2544.424161	0.109939	0.559342	0.169106	86.642464	150.945251	-168.931351	4.991387	0.000000	-0.293348	0.000000	0.000000	0.000000	0.442653	0.045727	-0.363249	0.000000	0.000000	4.000000	45.000000	0.000000
2544.427495	0.111503	0.559499	0.167909	86.642464	150.945251	-168.931351	4.991387	0.000000	-0.293348	0.000000	0.000000	0.000000	0.469461	0.047099	-0.359044	0.000000	0.000000	4.000000	45.000000	0.000000
2544.430828	0.111503	0.559499	0.167909	86.642464	150.945251	-168.931351	4.991387	0.000000	-0.293348	0.000000	0.000000	0.000000	0.469461	0.047099	-0.359044	0.000000	0.000000	4.000000	45.000000	0.000000
2544.434161	0.111503	0.559499	0.167909	86.517776	149.729965	-170.200287	4.988307	0.000000	-0.341747	0.000000	0.000000	0.000000	0.469461	0.047099	-0.359044	0.000000	0.000000	4.000000	45.000000	0.000000
2544.437495	0.113094	0.559710	0.166711	86.517776	149.729965	-170.200287	4.988307	0.000000	-0.341747	0.000000	0.000000	0.000000	0.477052	0.063244	-0.359449	0.000000	0.000000	4.000000	45.000000	0.000000
2544.440828	0.113094	0.559710	0.166711	86.517776	149.729965	-170.200287	4.988307	0.000000	-0.341747	0.000000	0.000000	0.000000	0.477052	0.063244	-0.359449	0.000000	0.000000	4.000000	45.000000	0.000000
2544.444161	0.113094	0.559710	0.166711	86.396088	148.541595	-171.442307	4.984650	0.000000	-0.391497	0.000000	0.000000	0.000000	0.477052	0.063244	-0.359449	0.000000	0.000000	4.000000	45.000000	0.000000
2544.447495	0.114681	0.559905	0.165528	86.396088	148.541595	-171.442307	4.984650	0.000000	-0.391497	0.000000	0.000000	0.000000	0.476343	0.058555	-0.354974	0.000000	0.000000	4.000000	45.000000	0.000000
2544.450828	0.114681	0.559905	0.165528	86.396088	148.541595	-171.442307	4.984650	0.000000	-0.391497	0.000000	0.000000	0.000000	0.476343	0.058555	-0.354974	0.000000	0.000000	4.000000	45.000000	0.000000
2544.454161	0.114681	0.559905	0.165528	86.276428	147.503540	-172.535080	4.980448	0.000000	-0.441737	0.000000	0.000000	0.000000	0.476343	0.058555	-0.354974	0.000000	0.000000	4.000000	45.000000	0.000000
2544.457495	0.116243	0.560125	0.164394	86.276428	147.503540	-172.535080	4.980448	0.000000	-0.441737	0.000000	0.000000	0.000000	0.468469	0.066003	-0.340102	0.000000	0.000000	4.000000	45.000000	0.000000
2544.460828	0.116243	0.560125	0.164394	86.276428	147.503540	-172.535080	4.980448	0.000000	-0.441737	0.000000	0.000000	0.000000	0.468469	0.066003	-0.340102	0.000000	0.000000	4.000000	45.000000	0.000000
2544.464161	0.116243	0.560125	0.164394	86.164314	146.612106	-173.487930	4.975771	0.000000	-0.491630	0.000000	0.000000	0.000000	0.468469	0.066003	-0.340102	0.000000	0.000000	4.000000	45.000000	0.000000
2544.467495	0.117799	0.560344	0.163256	86.164314	146.612106	-173.487930	4.975771	0.000000	-0.491630	0.000000	0.000000	0.000000	0.466801	0.065701	-0.341544	0.000000	0.000000	4.000000	45.000000	0.000000
2544.470828	0.117799	0.560344	0.163256	86.164314	146.612106	-173.487930	4.975771	0.000000	-0.491630	0.000000	0.000000	0.000000	0.466801	0.065701	-0.341544	0.000000	0.000000	4.000000	45.000000	0.000000
2544.474161	0.117799	0.560344	0.163256	86.063240	145.914032	-174.236404	4.970546	0.000000	-0.541913	0.000000	0.000000	0.000000	0.466801	0.065701	-0.341544	0.000000	0.000000	4.000000	45.000000	0.000000
2544.477495	0.119294	0.560548	0.162144	86.063240	145.914032	-174.236404	4.970546	0.000000	-0.541913	0.000000	0.000000	0.000000	0.448653	0.061088	-0.333559	0.000000	0.000000	4.000000	45.000000	0.000000
2544.480828	0.119294	0.560548	0.162144	86.063240	145.914032	-174.236404	4.970546	0.000000	-0.541913	0.000000	0.000000	0.000000	0.448653	0.061088	-0.333559	0.000000	0.000000	4.000000	45.000000	0.000000
2544.484161	0.119294	0.560548	0.162144	85.949867	145.037155	-175.118484	4.964971	0.000000	-0.590811	0.000000	0.000000	0.000000	0.448653	0.061088	-0.333559	0.000000	0.000000	4.000000	45.000000	0.000000
2544.487495	0.120759	0.560736	0.161053	85.949867	145.037155	-175.118484	4.964971	0.000000	-0.590811	0.000000	0.000000	0.000000	0.439451	0.056512	-0.327150	0.000000	0.000000	4.000000	45.000000	0.000000
2544.490828	0.120759	0.560736	0.161053	85.949867	145.037155	-175.118484	4.964971	0.000000	-0.590811	0.000000	0.000000	0.000000	0.439451	0.056512	-0.327150	0.000000	0.000000	4.000000	45.000000	0.000000
2544.494161	0.120759	0.560736	0.161053	85.799278	143.732224	-176.420181	4.958974	0.000000	-0.639197	0.000000	0.000000	0.000000	0.439451	0.056512	-0.327150	0.000000	0.000000	4.000000	45.000000	0.000000
2544.497495	0.122220	0.560889	0.159964	85.799278	143.732224	-176.420181	4.958974	0.000000	-0.639197	0.000000	0.000000	0.000000	0.438267	0.045948	-0.326762	0.000000	0.000000	4.000000	45.000000	0.000000
2544.500828	0.122220	0.560889	0.159964	85.799278	143.732224	-176.420181	4.958974	0.000000	-0.639197	0.000000	0.000000	0.000000	0.438267	0.045948	-0.326762	0.000000	0.000000	4.000000	45.000000	0.000000
2544.504161	0.122220	0.560889	0.159964	85.601006	141.979355	-178.126938	4.952449	0.000000	-0.687931	0.000000	0.000000	0.000000	0.438267	0.045948	-0.326762	0.000000	0.000000	4.000000	45.000000	0.000000
2544.507495	0.123649	0.560973	0.158888	85.601006	141.979355	-178.126938	4.952449	0.000000	-0.687931	0.000000	0.000000	0.000000	0.428655	0.025078	-0.322935	0.000000	0.000000	4.000000	45.000000	0.000000
2544.510828	0.123649	0.560973	0.158888	85.601006	141.979355	-178.126938	4.952449	0.000000	-0.687931	0.000000	0.000000	0.000000	0.428655	0.025078	-0.322935	0.000000	0.000000	4.000000	45.000000	0.000000
2544.514161	0.123649	0.560973	0.158888	85.332298	139.881851	179.875076	4.945519	0.000000	-0.736097	0.000000	0.000000	0.000000	0.428655	0.025078	-0.322935	0.000000	0.000000	4.000000	45.000000	0.000000
2544.517495	0.125045	0.561022	0.157819	85.332298	139.881851	179.875076	4.945519	0.000000	-0.736097	0.000000	0.000000	0.000000	0.418772	0.014620	-0.320707	0.000000	0.000000	4.000000	45.000000	0.000000
2544.520828	0.125045	0.561022	0.157819	85.332298	139.881851	179.875076	4.945519	0.000000	-0.736097	0.000000	0.000000	0.000000	0.418772	0.014620	-0.320707	0.000000	0.000000	4.000000	45.000000	0.000000
2544.524161	0.125045	0.561022	0.157819	85.018509	137.692368	177.816376	4.938205	0.000000	-0.783666	0.000000	0.000000	0.000000	0.418772	0.014620	-0.320707	0.000000	0.000000	4.000000	45.000000	0.000000
2544.527495	0.126400	0.561064	0.156717	85.018509	137.692368	177.816376	4.938205	0.000000	-0.783666	0.000000	0.000000	0.000000	0.406456	0.012682	-0.330486	0.000000	0.000000	4.000000	45.000000	0.000000
2544.530828	0.126400	0.561064	0.156717	85.018509	137.692368	177.816376	4.938205	0.000000	-0.783666	0.000000	0.000000	0.000000	0.406456	0.012682	-0.330486	0.000000	0.000000	4.000000	45.000000	0.000000
2544.534161	0.126400	0.561064	0.156717	84.684334	135.589447	175.859512	4.930532	0.000000	-0.830574	0.000000	0.000000	0.000000	0.406456	0.012682	-0.330486	0.000000	0.000000	4.000000	45.000000	0.000000
2544.537495	0.127746	0.561120	0.155591	84.684334	135.589447	175.859512	4.930532	0.000000	-0.830574	0.000000	0.000000	0.000000	0.403739	0.016759	-0.337672	0.000000	0.000000	4.000000	45.000000	0.000000
2544.540828	0.127746	0.561120	0.155591	84.684334	135.589447	175.859512	4.930532	0.000000	-0.830574	0.000000	0.000000	0.000000	0.403739	0.016759	-0.337672	0.000000	0.000000	4.000000	45.000000	0.000000
2544.544161	0.127746	0.561120	0.155591	84.360039	133.677338	174.090500	4.922349	0.000000	-0.877770	0.000000	0.000000	0.000000	0.403739	0.016759	-0.337672	0.000000	0.000000	4.000000	45.000000	0.000000
2544.547495	0.129053	0.561189	0.154448	84.360039	133.677338	174.090500	4.922349	0.000000	-0.877770	0.000000	0.000000	0.000000	0.392260	0.020823	-0.343025	0.000000	0.000000	4.000000	45.000000	0.000000
2544.550828	0.129053	0.561189	0.154448	84.360039	133.677338	174.090500	4.922349	0.000000	-0.877770	0.000000	0.000000	0.000000	0.392260	0.020823	-0.343025	0.000000	0.000000	4.000000	45.000000	0.000000
2544.554161	0.129053	0.561189	0.154448	84.072517	132.172745	172.692764	4.913817	0.000000	-0.924335	0.000000	0.000000	0.000000	0.392260	0.020823	-0.343025	0.000000	0.000000	4.000000	45.000000	0.000000
2544.557495	0.130318	0.561286	0.153267	84.072517	132.172745	172.692764	4.913817	0.000000	-0.924335	0.000000	0.000000	0.000000	0.379486	0.029032	-0.354379	0.000000	0.000000	4.000000	45.000000	0.000000
2544.560828	0.130318	0.561286	0.153267	84.072517	132.172745	172.692764	4.913817	0.000000	-0.924335	0.000000	0.000000	0.000000	0.379486	0.029032	-0.354379	0.000000	0.000000	4.000000	45.000000	0.000000
2544.564161	0.130318	0.561286	0.153267	83.846359	130.927216	171.515305	4.904956	0.000000	-0.970262	0.000000	0.000000	0.000000	0.379486	0.029032	-0.354379	0.000000	0.000000	4.000000	45.000000	0.000000
2544.567495	0.131541	0.561376	0.152053	83.846359	130.927216	171.515305	4.904956	0.000000	-0.970262	0.000000	0.000000	0.000000	0.367024	0.026982	-0.364020	0.000000	0.000000	4.000000	45.000000	0.000000
2544.570828	0.131541	0.561376	0.152053	83.846359	130.927216	171.515305	4.904956	0.000000	-0.970262	0.000000	0.000000	0.000000	0.367024	0.026982	-0.364020	0.000000	0.000000	4.000000	45.000000	0.000000
2544.574161	0.131541	0.561376	0.152053	83.692612	129.803986	170.425049	4.895777	0.000000	-1.015566	0.000000	0.000000	0.000000	0.367024	0.026982	-0.364020	0.000000	0.000000	4.000000	45.000000	0.000000
2544.577495	0.132755	0.561479	0.150816	83.692612	129.803986	170.425049	4.895777	0.000000	-1.015566	0.000000	0.000000	0.000000	0.364146	0.030944	-0.371127	0.000000	0.000000	4.000000	45.000000	0.000000
2544.580828	0.132755	0.561479	0.150816	83.692612	129.803986	170.425049	4.895777	0.000000	-1.015566	0.000000	0.000000	0.000000	0.364146	0.030944	-0.371127	0.000000	0.000000	4.000000	45.000000	0.000000
2544.584161	0.132755	0.561479	0.150816	83.591736	128.336716	168.996078	4.886089	0.000000	-1.061195	0.000000	0.000000	0.000000	0.364146	0.030944	-0.371127	0.000000	0.000000	4.000000	45.000000	0.000000
2544.587495	0.133936	0.561547	0.149588	83.591736	128.336716	168.996078	4.886089	0.000000	-1.061195	0.000000	0.000000	0.000000	0.354286	0.020444	-0.368603	0.000000	0.000000	4.000000	45.000000	0.000000
2544.590828	0.133936	0.561547	0.149588	83.591736	128.336716	168.996078	4.886089	0.000000	-1.061195	0.000000	0.000000	0.000000	0.354286	0.020444	-0.368603	0.000000	0.000000	4.000000	45.000000	0.000000
2544.594161	0.133936	0.561547	0.149588	83.511635	126.476608	167.173767	4.876093	0.000000	-1.106218	0.000000	0.000000	0.000000	0.354286	0.020444	-0.368603	0.000000	0.000000	4.000000	45.000000	0.000000
2544.597495	0.135055	0.561615	0.148368	83.511635	126.476608	167.173767	4.876093	0.000000	-1.106218	0.000000	0.000000	0.000000	0.335484	0.020220	-0.365763	0.000000	0.000000	4.000000	45.000000	0.000000
2544.600828	0.135055	0.561615	0.148368	83.511635	126.476608	167.173767	4.876093	0.000000	-1.106218	0.000000	0.000000	0.000000	0.335484	0.020220	-0.365763	0.000000	0.000000	4.000000	45.000000	0.000000
2544.604161	0.135055	0.561615	0.148368	83.402687	124.426842	165.213745	4.866028	0.000000	-1.149682	0.000000	0.000000	0.000000	0.335484	0.020220	-0.365763	0.000000	0.000000	4.000000	45.000000	0.000000
2544.607495	0.136190	0.561641	0.147110	83.402687	124.426842	165.213745	4.866028	0.000000	-1.149682	0.000000	0.000000	0.000000	0.340633	0.007980	-0.377448	0.000000	0.000000	4.000000	45.000000	0.000000
2544.610828	0.136190	0.561641	0.147110	83.402687	124.426842	165.213745	4.866028	0.000000	-1.149682	0.000000	0.000000	0.000000	0.340633	0.007980	-0.377448	0.000000	0.000000	4.000000	45.000000	0.000000
2544.614161	0.136190	0.561641	0.147110	83.261810	122.352608	163.342163	4.855241	0.000000	-1.194419	0.000000	0.000000	0.000000	0.340633	0.007980	-0.377448	0.000000	0.000000	4.000000	45.000000	0.000000
2544.617495	0.137319	0.561701	0.145843	83.261810	122.352608	163.342163	4.855241	0.000000	-1.194419	0.000000	0.000000	0.000000	0.338683	0.017876	-0.380103	0.000000	0.000000	4.000000	45.000000	0.000000
2544.620828	0.137319	0.561701	0.145843	83.261810	122.352608	163.342163	4.855241	0.000000	-1.194419	0.000000	0.000000	0.000000	0.338683	0.017876	-0.380103	0.000000	0.000000	4.000000	45.000000	0.000000
2544.624161	0.137319	0.561701	0.145843	83.119240	120.489662	162.118439	4.843932	0.000000	-1.239485	0.000000	0.000000	0.000000	0.338683	0.017876	-0.380103	0.000000	0.000000	4.000000	45.000000	0.000000
2544.627495	0.138376	0.561787	0.144545	83.119240	120.489662	162.118439	4.843932	0.000000	-1.239485	0.000000	0.000000	0.000000	0.317166	0.025904	-0.389294	0.000000	0.000000	4.000000	45.000000	0.000000
2544.630828	0.138376	0.561787	0.144545	83.119240	120.489662	162.118439	4.843932	0.000000	-1.239485	0.000000	0.000000	0.000000	0.317166	0.025904	-0.389294	0.000000	0.000000	4.000000	45.000000	0.000000
2544.634161	0.138376	0.561787	0.144545	83.030807	118.918594	161.899521	4.832581	0.000000	-1.283028	0.000000	0.000000	0.000000	0.317166	0.025904	-0.389294	0.000000	0.000000	4.000000	45.000000	0.000000
2544.637495	0.139402	0.561926	0.143260	83.030807	118.918594	161.899521	4.832581	0.000000	-1.283028	0.000000	0.000000	0.000000	0.307685	0.041650	-0.385495	0.000000	0.000000	4.000000	45.000000	0.000000
2544.640828	0.139402	0.561926	0.143260	83.030807	118.918594	161.899521	4.832581	0.000000	-1.283028	0.000000	0.000000	0.000000	0.307685	0.041650	-0.385495	0.000000	0.000000	4.000000	45.000000	0.000000
2544.644161	0.139402	0.561926	0.143260	83.032097	117.796684	162.108078	4.820982	0.000000	-1.325943	0.000000	0.000000	0.000000	0.307685	0.041650	-0.385495	0.000000	0.000000	4.000000	45.000000	0.000000
2544.647495	0.140416	0.562111	0.141947	83.032097	117.796684	162.108078	4.820982	0.000000	-1.325943	0.000000	0.000000	0.000000	0.304349	0.055504	-0.394142	0.000000	0.000000	4.000000	45.000000	0.000000
2544.650828	0.140416	0.562111	0.141947	83.032097	117.796684	162.108078	4.820982	0.000000	-1.325943	0.000000	0.000000	0.000000	0.304349	0.055504	-0.394142	0.000000	0.000000	4.000000	45.000000	0.000000
2544.654161	0.140416	0.562111	0.141947	83.086105	117.064880	161.953445	4.808870	0.000000	-1.369222	0.000000	0.000000	0.000000	0.304349	0.055504	-0.394142	0.000000	0.000000	4.000000	45.000000	0.000000
2544.657495	0.141428	0.562348	0.140639	83.086105	117.064880	161.953445	4.808870	0.000000	-1.369222	0.000000	0.000000	0.000000	0.303432	0.071118	-0.392290	0.000000	0.000000	4.000000	45.000000	0.000000
2544.660828	0.141428	0.562348	0.140639	83.086105	117.064880	161.953445	4.808870	0.000000	-1.369222	0.000000	0.000000	0.000000	0.303432	0.071118	-0.392290	0.000000	0.000000	4.000000	45.000000	0.000000
2544.664161	0.141428	0.562348	0.140639	83.128105	116.209061	161.054016	4.796243	0.000000	-1.412818	0.000000	0.000000	0.000000	0.303432	0.071118	-0.392290	0.000000	0.000000	4.000000	45.000000	0.000000
2544.667495	0.142316	0.562597	0.139335	83.128105	116.209061	161.054016	4.796243	0.000000	-1.412818	0.000000	0.000000	0.000000	0.266444	0.074729	-0.391172	0.000000	0.000000	4.000000	45.000000	0.000000
2544.670828	0.142316	0.562597	0.139335	83.128105	116.209061	161.054016	4.796243	0.000000	-1.412818	0.000000	0.000000	0.000000	0.266444	0.074729	-0.391172	0.000000	0.000000	4.000000	45.000000	0.000000
2544.674161	0.142316	0.562597	0.139335	83.176506	115.144379	159.969528	4.784234	0.000000	-1.452964	0.000000	0.000000	0.000000	0.266444	0.074729	-0.391172	0.000000	0.000000	4.000000	45.000000	0.000000
2544.677495	0.143155	0.562871	0.138092	83.176506	115.144379	159.969528	4.784234	0.000000	-1.452964	0.000000	0.000000	0.000000	0.251662	0.082071	-0.372916	0.000000	0.000000	4.000000	45.000000	0.000000
2544.680828	0.143155	0.562871	0.138092	83.176506	115.144379	159.969528	4.784234	0.000000	-1.452964	0.000000	0.000000	0.000000	0.251662	0.082071	-0.372916	0.000000	0.000000	4.000000	45.000000	0.000000
2544.684161	0.143155	0.562871	0.138092	83.235458	113.877396	158.915451	4.772391	0.000000	-1.491405	0.000000	0.000000	0.000000	0.251662	0.082071	-0.372916	0.000000	0.000000	4.000000	45.000000	0.000000
2544.687495	0.143829	0.563149	0.136923	83.235458	113.877396	158.915451	4.772391	0.000000	-1.491405	0.000000	0.000000	0.000000	0.202153	0.083473	-0.350779	0.000000	0.000000	4.000000	45.000000	0.000000
2544.690828	0.143829	0.563149	0.136923	83.235458	113.877396	158.915451	4.772391	0.000000	-1.491405	0.000000	0.000000	0.000000	0.202153	0.083473	-0.350779	0.000000	0.000000	4.000000	45.000000	0.000000
2544.694161	0.143829	0.563149	0.136923	83.295769	112.299957	157.340988	4.761987	0.000000	-1.524297	0.000000	0.000000	0.000000	0.202153	0.083473	-0.350779	0.000000	0.000000	4.000000	45.000000	0.000000
2544.697495	0.144339	0.563432	0.135828	83.295769	112.299957	157.340988	4.761987	0.000000	-1.524297	0.000000	0.000000	0.000000	0.152997	0.084890	-0.328455	0.000000	0.000000	4.000000	45.000000	0.000000
2544.700828	0.144339	0.563432	0.135828	83.295769	112.299957	157.340988	4.761987	0.000000	-1.524297	0.000000	0.000000	0.000000	0.152997	0.084890	-0.328455	0.000000	0.000000	4.000000	45.000000	0.000000
2544.704161	0.144339	0.563432	0.135828	83.346367	110.525948	155.531189	4.753166	0.000000	-1.551584	0.000000	0.000000	0.000000	0.152997	0.084890	-0.328455	0.000000	0.000000	4.000000	45.000000	0.000000
2544.707495	0.144719	0.563706	0.134822	83.346367	110.525948	155.531189	4.753166	0.000000	-1.551584	0.000000	0.000000	0.000000	0.114106	0.082332	-0.301891	0.000000	0.000000	4.000000	45.000000	0.000000
2544.710828	0.144719	0.563706	0.134822	83.346367	110.525948	155.531189	4.753166	0.000000	-1.551584	0.000000	0.000000	0.000000	0.114106	0.082332	-0.301891	0.000000	0.000000	4.000000	45.000000	0.000000
2544.714161	0.144719	0.563706	0.134822	83.389359	108.746552	153.726776	4.745752	0.000000	-1.574116	0.000000	0.000000	0.000000	0.114106	0.082332	-0.301891	0.000000	0.000000	4.000000	45.000000	0.000000
2544.717495	0.144901	0.563979	0.133862	83.389359	108.746552	153.726776	4.745752	0.000000	-1.574116	0.000000	0.000000	0.000000	0.054552	0.081927	-0.287786	0.000000	0.000000	4.000000	45.000000	0.000000
2544.720828	0.144901	0.563979	0.133862	83.389359	108.746552	153.726776	4.745752	0.000000	-1.574116	0.000000	0.000000	0.000000	0.054552	0.081927	-0.287786	0.000000	0.000000	4.000000	45.000000	0.000000
2544.724161	0.144901	0.563979	0.133862	83.423386	107.040390	152.005051	4.740434	0.000000	-1.590059	0.000000	0.000000	0.000000	0.054552	0.081927	-0.287786	0.000000	0.000000	4.000000	45.000000	0.000000
2544.727495	0.144901	0.563979	0.133862	83.423386	107.040390	152.005051	4.740434	0.000000	-1.590059	0.000000	0.000000	0.000000	0.054552	0.081927	-0.287786	0.000000	0.000000	4.000000	45.000000	0.000000
2544.730828	0.145008	0.564310	0.132967	83.423386	107.040390	152.005051	4.740434	0.000000	-1.590059	0.000000	0.000000	0.000000	0.032182	0.099329	-0.268564	0.000000	0.000000	4.000000	45.000000	0.000000
2544.734161	0.145008	0.564310	0.132967	83.445190	105.590759	150.552261	4.740434	0.000000	-1.590059	0.000000	0.000000	0.000000	0.032182	0.099329	-0.268564	0.000000	0.000000	4.000000	45.000000	0.000000
2544.737495	0.144973	0.564673	0.132100	83.445190	105.590759	150.552261	4.740434	0.000000	-1.590059	0.000000	0.000000	0.000000	-0.010538	0.108873	-0.260205	0.000000	0.000000	4.000000	45.000000	0.000000
2544.740828	0.144973	0.564673	0.132100	83.445190	105.590759	150.552261	4.740434	0.000000	-1.590059	0.000000	0.000000	0.000000	-0.010538	0.108873	-0.260205	0.000000	0.000000	4.000000	45.000000	0.000000
2544.744161	0.144973	0.564673	0.132100	83.460190	104.500694	149.465683	4.733219	0.000000	-1.611408	0.000000	0.000000	0.000000	-0.010538	0.108873	-0.260205	0.000000	0.000000	4.000000	45.000000	0.000000
2544.747495	0.144973	0.564673	0.132100	83.460190	104.500694	149.465683	4.733219	0.000000	-1.611408	0.000000	0.000000	0.000000	-0.010538	0.108873	-0.260205	0.000000	0.000000	4.000000	45.000000	0.000000
2544.750828	0.144802	0.565021	0.131286	83.460190	104.500694	149.465683	4.733219	0.000000	-1.611408	0.000000	0.000000	0.000000	-0.051143	0.104418	-0.244006	0.000000	0.000000	4.000000	45.000000	0.000000
2544.754161	0.144802	0.565021	0.131286	83.469131	103.808174	148.785187	4.733219	0.000000	-1.611408	0.000000	0.000000	0.000000	-0.051143	0.104418	-0.244006	0.000000	0.000000	4.000000	45.000000	0.000000
2544.757495	0.144557	0.565375	0.130528	83.469131	103.808174	148.785187	4.733219	0.000000	-1.611408	0.000000	0.000000	0.000000	-0.073730	0.105990	-0.227491	0.000000	0.000000	4.000000	45.000000	0.000000
2544.760828	0.144557	0.565375	0.130528	83.469131	103.808174	148.785187	4.733219	0.000000	-1.611408	0.000000	0.000000	0.000000	-0.073730	0.105990	-0.227491	0.000000	0.000000	4.000000	45.000000	0.000000
2544.764161	0.144557	0.565375	0.130528	83.474182	103.400742	148.398407	4.731904	0.000000	-1.615267	0.000000	0.000000	0.000000	-0.073730	0.105990	-0.227491	0.000000	0.000000	4.000000	45.000000	0.000000
2544.767495	0.144557	0.565375	0.130528	83.474182	103.400742	148.398407	4.731904	0.000000	-1.615267	0.000000	0.000000	0.000000	-0.073730	0.105990	-0.227491	0.000000	0.000000	4.000000	45.000000	0.000000
2544.770828	0.144168	0.565707	0.129788	83.474182	103.400742	148.398407	4.731904	0.000000	-1.615267	0.000000	0.000000	0.000000	-0.116634	0.099653	-0.221928	0.000000	0.000000	4.000000	45.000000	0.000000
2544.774161	0.144168	0.565707	0.129788	83.474533	103.542099	148.571060	4.731904	0.000000	-1.615267	0.000000	0.000000	0.000000	-0.116634	0.099653	-0.221928	0.000000	0.000000	4.000000	45.000000	0.000000
2544.777495	0.143675	0.565992	0.129101	83.474533	103.542099	148.571060	4.731904	0.000000	-1.615267	0.000000	0.000000	0.000000	-0.148002	0.085400	-0.206138	0.000000	0.000000	4.000000	45.000000	0.000000
2544.780828	0.143675	0.565992	0.129101	83.474533	103.542099	148.571060	4.731904	0.000000	-1.615267	0.000000	0.000000	0.000000	-0.148002	0.085400	-0.206138	0.000000	0.000000	4.000000	45.000000	0.000000
2544.784161	0.143675	0.565992	0.129101	83.474571	103.720238	148.791397	4.736317	0.000000	-1.602281	0.000000	0.000000	0.000000	-0.148002	0.085400	-0.206138	0.000000	0.000000	4.000000	45.000000	0.000000
2544.787495	0.143675	0.565992	0.129101	83.474571	103.720238	148.791397	4.736317	0.000000	-1.602281	0.000000	0.000000	0.000000	-0.148002	0.085400	-0.206138	0.000000	0.000000	4.000000	45.000000	0.000000
2544.790828	0.143044	0.566242	0.128453	83.474571	103.720238	148.791397	4.736317	0.000000	-1.602281	0.000000	0.000000	0.000000	-0.189109	0.075163	-0.194555	0.000000	0.000000	4.000000	45.000000	0.000000
2544.794161	0.143044	0.566242	0.128453	83.474480	103.914795	149.039246	4.736317	0.000000	-1.602281	0.000000	0.000000	0.000000	-0.189109	0.075163	-0.194555	0.000000	0.000000	4.000000	45.000000	0.000000
2544.797495	0.142333	0.566459	0.127829	83.474480	103.914795	149.039246	4.736317	0.000000	-1.602281	0.000000	0.000000	0.000000	-0.213409	0.064992	-0.187140	0.000000	0.000000	4.000000	45.000000	0.000000
2544.800828	0.142333	0.566459	0.127829	83.474480	103.914795	149.039246	4.736317	0.000000	-1.602281	0.000000	0.000000	0.000000	-0.213409	0.064992	-0.187140	0.000000	0.000000	4.000000	45.000000	0.000000
2544.804161	0.142333	0.566459	0.127829	83.474335	104.101250	149.287155	4.746491	0.000000	-1.571885	0.000000	0.000000	0.000000	-0.213409	0.064992	-0.187140	0.000000	0.000000	4.000000	45.000000	0.000000
2544.807495	0.141539	0.566674	0.127224	83.474335	104.101250	149.287155	4.746491	0.000000	-1.571885	0.000000	0.000000	0.000000	-0.238055	0.064703	-0.181546	0.000000	0.000000	4.000000	45.000000	0.000000
2544.810828	0.141539	0.566674	0.127224	83.474335	104.101250	149.287155	4.746491	0.000000	-1.571885	0.000000	0.000000	0.000000	-0.238055	0.064703	-0.181546	0.000000	0.000000	4.000000	45.000000	0.000000
2544.814161	0.141539	0.566674	0.127224	83.474083	104.249435	149.507492	4.753062	0.000000	-1.551902	0.000000	0.000000	0.000000	-0.238055	0.064703	-0.181546	0.000000	0.000000	4.000000	45.000000	0.000000
2544.817495	0.140607	0.566922	0.126644	83.474083	104.249435	149.507492	4.753062	0.000000	-1.551902	0.000000	0.000000	0.000000	-0.279670	0.074239	-0.173798	0.000000	0.000000	4.000000	45.000000	0.000000
2544.820828	0.140607	0.566922	0.126644	83.474083	104.249435	149.507492	4.753062	0.000000	-1.551902	0.000000	0.000000	0.000000	-0.279670	0.074239	-0.173798	0.000000	0.000000	4.000000	45.000000	0.000000
2544.824161	0.140607	0.566922	0.126644	83.475563	104.358269	149.700485	4.761238	0.000000	-1.526635	0.000000	0.000000	0.000000	-0.279670	0.074239	-0.173798	0.000000	0.000000	4.000000	45.000000	0.000000
2544.827495	0.139568	0.567221	0.126099	83.475563	104.358269	149.700485	4.761238	0.000000	-1.526635	0.000000	0.000000	0.000000	-0.311793	0.089680	-0.163779	0.000000	0.000000	4.000000	45.000000	0.000000
2544.830828	0.139568	0.567221	0.126099	83.475563	104.358269	149.700485	4.761238	0.000000	-1.526635	0.000000	0.000000	0.000000	-0.311793	0.089680	-0.163779	0.000000	0.000000	4.000000	45.000000	0.000000
2544.834161	0.139568	0.567221	0.126099	83.477249	104.368851	149.810974	4.770652	0.000000	-1.496956	0.000000	0.000000	0.000000	-0.311793	0.089680	-0.163779	0.000000	0.000000	4.000000	45.000000	0.000000
2544.837495	0.138361	0.567584	0.125578	83.477249	104.368851	149.810974	4.770652	0.000000	-1.496956	0.000000	0.000000	0.000000	-0.361894	0.108971	-0.156229	0.000000	0.000000	4.000000	45.000000	0.000000
2544.840828	0.138361	0.567584	0.125578	83.477249	104.368851	149.810974	4.770652	0.000000	-1.496956	0.000000	0.000000	0.000000	-0.361894	0.108971	-0.156229	0.000000	0.000000	4.000000	45.000000	0.000000
2544.844161	0.138361	0.567584	0.125578	83.477188	104.314827	149.866074	4.781859	0.000000	-1.460761	0.000000	0.000000	0.000000	-0.361894	0.108971	-0.156229	0.000000	0.000000	4.000000	45.000000	0.000000
2544.847495	0.137026	0.567985	0.125116	83.477188	104.314827	149.866074	4.781859	0.000000	-1.460761	0.000000	0.000000	0.000000	-0.400636	0.120394	-0.138500	0.000000	0.000000	4.000000	45.000000	0.000000
2544.850828	0.137026	0.567985	0.125116	83.477188	104.314827	149.866074	4.781859	0.000000	-1.460761	0.000000	0.000000	0.000000	-0.400636	0.120394	-0.138500	0.000000	0.000000	4.000000	45.000000	0.000000
2544.854161	0.137026	0.567985	0.125116	83.478867	104.243477	149.921509	4.794465	0.000000	-1.418841	0.000000	0.000000	0.000000	-0.400636	0.120394	-0.138500	0.000000	0.000000	4.000000	45.000000	0.000000
2544.857495	0.135555	0.568385	0.124683	83.478867	104.243477	149.921509	4.794465	0.000000	-1.418841	0.000000	0.000000	0.000000	-0.441402	0.120006	-0.129988	0.000000	0.000000	4.000000	45.000000	0.000000
2544.860828	0.135555	0.568385	0.124683	83.478867	104.243477	149.921509	4.794465	0.000000	-1.418841	0.000000	0.000000	0.000000	-0.441402	0.120006	-0.129988	0.000000	0.000000	4.000000	45.000000	0.000000
2544.864161	0.135555	0.568385	0.124683	83.478836	104.101974	149.921432	4.808322	0.000000	-1.371145	0.000000	0.000000	0.000000	-0.441402	0.120006	-0.129988	0.000000	0.000000	4.000000	45.000000	0.000000
2544.867495	0.133955	0.568823	0.124307	83.478836	104.101974	149.921432	4.808322	0.000000	-1.371145	0.000000	0.000000	0.000000	-0.480015	0.131437	-0.112829	0.000000	0.000000	4.000000	45.000000	0.000000
2544.870828	0.133955	0.568823	0.124307	83.478836	104.101974	149.921432	4.808322	0.000000	-1.371145	0.000000	0.000000	0.000000	-0.480015	0.131437	-0.112829	0.000000	0.000000	4.000000	45.000000	0.000000
2544.874161	0.133955	0.568823	0.124307	83.478897	103.925041	149.893906	4.823299	0.000000	-1.317493	0.000000	0.000000	0.000000	-0.480015	0.131437	-0.112829	0.000000	0.000000	4.000000	45.000000	0.000000
2544.877495	0.132260	0.569254	0.124007	83.478897	103.925041	149.893906	4.823299	0.000000	-1.317493	0.000000	0.000000	0.000000	-0.508491	0.129263	-0.089820	0.000000	0.000000	4.000000	45.000000	0.000000
2544.880828	0.132260	0.569254	0.124007	83.478897	103.925041	149.893906	4.823299	0.000000	-1.317493	0.000000	0.000000	0.000000	-0.508491	0.129263	-0.089820	0.000000	0.000000	4.000000	45.000000	0.000000
2544.884161	0.132260	0.569254	0.124007	83.478958	103.739937	149.866379	4.838944	0.000000	-1.258817	0.000000	0.000000	0.000000	-0.508491	0.129263	-0.089820	0.000000	0.000000	4.000000	45.000000	0.000000
2544.887495	0.130512	0.569684	0.123715	83.478958	103.739937	149.866379	4.838944	0.000000	-1.258817	0.000000	0.000000	0.000000	-0.524325	0.128904	-0.087780	0.000000	0.000000	4.000000	45.000000	0.000000
2544.890828	0.130512	0.569684	0.123715	83.478958	103.739937	149.866379	4.838944	0.000000	-1.258817	0.000000	0.000000	0.000000	-0.524325	0.128904	-0.087780	0.000000	0.000000	4.000000	45.000000	0.000000
2544.894161	0.130512	0.569684	0.123715	83.477150	103.544861	149.838470	4.854537	0.000000	-1.197278	0.000000	0.000000	0.000000	-0.524325	0.128904	-0.087780	0.000000	0.000000	4.000000	45.000000	0.000000
2544.897495	0.128692	0.570119	0.123470	83.477150	103.544861	149.838470	4.854537	0.000000	-1.197278	0.000000	0.000000	0.000000	-0.546000	0.130625	-0.073281	0.000000	0.000000	4.000000	45.000000	0.000000
2544.900828	0.128692	0.570119	0.123470	83.477150	103.544861	149.838470	4.854537	0.000000	-1.197278	0.000000	0.000000	0.000000	-0.546000	0.130625	-0.073281	0.000000	0.000000	4.000000	45.000000	0.000000
2544.904161	0.128692	0.570119	0.123470	83.477303	103.324310	149.783447	4.870233	0.000000	-1.131737	0.000000	0.000000	0.000000	-0.546000	0.130625	-0.073281	0.000000	0.000000	4.000000	45.000000	0.000000
2544.907495	0.126880	0.570508	0.123247	83.477303	103.324310	149.783447	4.870233	0.000000	-1.131737	0.000000	0.000000	0.000000	-0.543524	0.116731	-0.067064	0.000000	0.000000	4.000000	45.000000	0.000000
2544.910828	0.126880	0.570508	0.123247	83.477303	103.324310	149.783447	4.870233	0.000000	-1.131737	0.000000	0.000000	0.000000	-0.543524	0.116731	-0.067064	0.000000	0.000000	4.000000	45.000000	0.000000
2544.914161	0.126880	0.570508	0.123247	83.477455	103.100929	149.728317	4.885162	0.000000	-1.065453	0.000000	0.000000	0.000000	-0.543524	0.116731	-0.067064	0.000000	0.000000	4.000000	45.000000	0.000000
2544.917495	0.125014	0.570929	0.123023	83.477455	103.100929	149.728317	4.885162	0.000000	-1.065453	0.000000	0.000000	0.000000	-0.559764	0.126179	-0.067181	0.000000	0.000000	4.000000	45.000000	0.000000
2544.920828	0.125014	0.570929	0.123023	83.477455	103.100929	149.728317	4.885162	0.000000	-1.065453	0.000000	0.000000	0.000000	-0.559764	0.126179	-0.067181	0.000000	0.000000	4.000000	45.000000	0.000000
2544.924161	0.125014	0.570929	0.123023	83.477486	102.896751	149.700775	4.899741	0.000000	-0.996264	0.000000	0.000000	0.000000	-0.559764	0.126179	-0.067181	0.000000	0.000000	4.000000	45.000000	0.000000
2544.927495	0.123105	0.571323	0.122846	83.477486	102.896751	149.700775	4.899741	0.000000	-0.996264	0.000000	0.000000	0.000000	-0.572899	0.118276	-0.053010	0.000000	0.000000	4.000000	45.000000	0.000000
2544.930828	0.123105	0.571323	0.122846	83.477486	102.896751	149.700775	4.899741	0.000000	-0.996264	0.000000	0.000000	0.000000	-0.572899	0.118276	-0.053010	0.000000	0.000000	4.000000	45.000000	0.000000
2544.934161	0.123105	0.571323	0.122846	83.477486	102.687134	149.673218	4.913846	0.000000	-0.924183	0.000000	0.000000	0.000000	-0.572899	0.118276	-0.053010	0.000000	0.000000	4.000000	45.000000	0.000000
2544.937495	0.121166	0.571697	0.122654	83.477486	102.687134	149.673218	4.913846	0.000000	-0.924183	0.000000	0.000000	0.000000	-0.581443	0.112069	-0.057811	0.000000	0.000000	4.000000	45.000000	0.000000
2544.940828	0.121166	0.571697	0.122654	83.477486	102.687134	149.673218	4.913846	0.000000	-0.924183	0.000000	0.000000	0.000000	-0.581443	0.112069	-0.057811	0.000000	0.000000	4.000000	45.000000	0.000000
2544.944161	0.121166	0.571697	0.122654	83.477547	102.480263	149.637695	4.927171	0.000000	-0.850287	0.000000	0.000000	0.000000	-0.581443	0.112069	-0.057811	0.000000	0.000000	4.000000	45.000000	0.000000
2544.947495	0.119232	0.572037	0.122460	83.477547	102.480263	149.637695	4.927171	0.000000	-0.850287	0.000000	0.000000	0.000000	-0.580372	0.102087	-0.058063	0.000000	0.000000	4.000000	45.000000	0.000000
2544.950828	0.119232	0.572037	0.122460	83.477547	102.480263	149.637695	4.927171	0.000000	-0.850287	0.000000	0.000000	0.000000	-0.580372	0.102087	-0.058063	0.000000	0.000000	4.000000	45.000000	0.000000
2544.954161	0.119232	0.572037	0.122460	83.477577	102.273369	149.570236	4.939459	0.000000	-0.775723	0.000000	0.000000	0.000000	-0.580372	0.102087	-0.058063	0.000000	0.000000	4.000000	45.000000	0.000000
2544.957495	0.117275	0.572396	0.122280	83.477577	102.273369	149.570236	4.939459	0.000000	-0.775723	0.000000	0.000000	0.000000	-0.587022	0.107760	-0.053966	0.000000	0.000000	4.000000	45.000000	0.000000
2544.960828	0.117275	0.572396	0.122280	83.477577	102.273369	149.570236	4.939459	0.000000	-0.775723	0.000000	0.000000	0.000000	-0.587022	0.107760	-0.053966	0.000000	0.000000	4.000000	45.000000	0.000000
2544.964161	0.117275	0.572396	0.122280	83.477577	102.093842	149.530334	4.950838	0.000000	-0.699430	0.000000	0.000000	0.000000	-0.587022	0.107760	-0.053966	0.000000	0.000000	4.000000	45.000000	0.000000
2544.967495	0.115354	0.572710	0.122115	83.477577	102.093842	149.530334	4.950838	0.000000	-0.699430	0.000000	0.000000	0.000000	-0.576460	0.094068	-0.049514	0.000000	0.000000	4.000000	45.000000	0.000000
2544.970828	0.115354	0.572710	0.122115	83.477577	102.093842	149.530334	4.950838	0.000000	-0.699430	0.000000	0.000000	0.000000	-0.576460	0.094068	-0.049514	0.000000	0.000000	4.000000	45.000000	0.000000
2544.974161	0.115354	0.572710	0.122115	83.477577	101.917030	149.522324	4.960942	0.000000	-0.623742	0.000000	0.000000	0.000000	-0.576460	0.094068	-0.049514	0.000000	0.000000	4.000000	45.000000	0.000000
2544.977495	0.113462	0.573023	0.121938	83.477577	101.917030	149.522324	4.960942	0.000000	-0.623742	0.000000	0.000000	0.000000	-0.567583	0.093836	-0.053160	0.000000	0.000000	4.000000	45.000000	0.000000
2544.980828	0.113462	0.573023	0.121938	83.477577	101.917030	149.522324	4.960942	0.000000	-0.623742	0.000000	0.000000	0.000000	-0.567583	0.093836	-0.053160	0.000000	0.000000	4.000000	45.000000	0.000000
2544.984161	0.113462	0.573023	0.121938	83.479469	101.714584	149.479095	4.969806	0.000000	-0.548655	0.000000	0.000000	0.000000	-0.567583	0.093836	-0.053160	0.000000	0.000000	4.000000	45.000000	0.000000
2544.987495	0.111583	0.573329	0.121812	83.479469	101.714584	149.479095	4.969806	0.000000	-0.548655	0.000000	0.000000	0.000000	-0.563623	0.092041	-0.037874	0.000000	0.000000	4.000000	45.000000	0.000000
2544.990828	0.111583	0.573329	0.121812	83.479469	101.714584	149.479095	4.969806	0.000000	-0.548655	0.000000	0.000000	0.000000	-0.563623	0.092041	-0.037874	0.000000	0.000000	4.000000	45.000000	0.000000
2544.994161	0.111583	0.573329	0.121812	83.484947	101.545403	149.431885	4.977548	0.000000	-0.473309	0.000000	0.000000	0.000000	-0.563623	0.092041	-0.037874	0.000000	0.000000	4.000000	45.000000	0.000000
2544.997495	0.109766	0.573591	0.121696	83.484947	101.545403	149.431885	4.977548	0.000000	-0.473309	0.000000	0.000000	0.000000	-0.545033	0.078485	-0.034670	0.000000	0.000000	4.000000	45.000000	0.000000
2545.000828	0.109766	0.573591	0.121696	83.484947	101.545403	149.431885	4.977548	0.000000	-0.473309	0.000000	0.000000	0.000000	-0.545033	0.078485	-0.034670	0.000000	0.000000	4.000000	45.000000	0.000000
2545.004161	0.109766	0.573591	0.121696	83.486809	101.351006	149.213043	4.983977	0.000000	-0.399965	0.000000	0.000000	0.000000	-0.545033	0.078485	-0.034670	0.000000	0.000000	4.000000	45.000000	0.000000
2545.007495	0.107981	0.573872	0.121584	83.486809	101.351006	149.213043	4.983977	0.000000	-0.399965	0.000000	0.000000	0.000000	-0.535454	0.084268	-0.033493	0.000000	0.000000	4.000000	45.000000	0.000000
2545.010828	0.107981	0.573872	0.121584	83.486809	101.351006	149.213043	4.983977	0.000000	-0.399965	0.000000	0.000000	0.000000	-0.535454	0.084268	-0.033493	0.000000	0.000000	4.000000	45.000000	0.000000
2545.014161	0.107981	0.573872	0.121584	83.486900	101.154984	148.642990	4.989262	0.000000	-0.327515	0.000000	0.000000	0.000000	-0.535454	0.084268	-0.033493	0.000000	0.000000	4.000000	45.000000	0.000000
2545.017495	0.106210	0.574115	0.121531	83.486900	101.154984	148.642990	4.989262	0.000000	-0.327515	0.000000	0.000000	0.000000	-0.531469	0.072924	-0.016032	0.000000	0.000000	4.000000	45.000000	0.000000
2545.020828	0.106210	0.574115	0.121531	83.486900	101.154984	148.642990	4.989262	0.000000	-0.327515	0.000000	0.000000	0.000000	-0.531469	0.072924	-0.016032	0.000000	0.000000	4.000000	45.000000	0.000000
2545.024161	0.106210	0.574115	0.121531	83.486694	100.981995	147.797897	4.993485	0.000000	-0.255147	0.000000	0.000000	0.000000	-0.531469	0.072924	-0.016032	0.000000	0.000000	4.000000	45.000000	0.000000
2545.027495	0.104447	0.574333	0.121515	83.486694	100.981995	147.797897	4.993485	0.000000	-0.255147	0.000000	0.000000	0.000000	-0.528793	0.065391	-0.004909	0.000000	0.000000	4.000000	45.000000	0.000000
2545.030828	0.104447	0.574333	0.121515	83.486694	100.981995	147.797897	4.993485	0.000000	-0.255147	0.000000	0.000000	0.000000	-0.528793	0.065391	-0.004909	0.000000	0.000000	4.000000	45.000000	0.000000
2545.034161	0.104447	0.574333	0.121515	83.486481	100.806213	147.168182	4.996655	0.000000	-0.182863	0.000000	0.000000	0.000000	-0.528793	0.065391	-0.004909	0.000000	0.000000	4.000000	45.000000	0.000000
2545.037495	0.102720	0.574526	0.121531	83.486481	100.806213	147.168182	4.996655	0.000000	-0.182863	0.000000	0.000000	0.000000	-0.517980	0.057878	0.004790	0.000000	0.000000	4.000000	45.000000	0.000000
2545.040828	0.102720	0.574526	0.121531	83.486481	100.806213	147.168182	4.996655	0.000000	-0.182863	0.000000	0.000000	0.000000	-0.517980	0.057878	0.004790	0.000000	0.000000	4.000000	45.000000	0.000000
2545.044161	0.102720	0.574526	0.121531	83.486061	100.653557	146.957596	4.998748	0.000000	-0.111898	0.000000	0.000000	0.000000	-0.517980	0.057878	0.004790	0.000000	0.000000	4.000000	45.000000	0.000000
2545.047495	0.100998	0.574706	0.121563	83.486061	100.653557	146.957596	4.998748	0.000000	-0.111898	0.000000	0.000000	0.000000	-0.516633	0.054104	0.009625	0.000000	0.000000	4.000000	45.000000	0.000000
2545.050828	0.100998	0.574706	0.121563	83.486061	100.653557	146.957596	4.998748	0.000000	-0.111898	0.000000	0.000000	0.000000	-0.516633	0.054104	0.009625	0.000000	0.000000	4.000000	45.000000	0.000000
2545.054161	0.100998	0.574706	0.121563	83.484253	100.625427	147.043579	4.999831	0.000000	-0.041063	0.000000	0.000000	0.000000	-0.516633	0.054104	0.009625	0.000000	0.000000	4.000000	45.000000	0.000000
2545.057495	0.099318	0.574869	0.121664	83.484253	100.625427	147.043579	4.999831	0.000000	-0.041063	0.000000	0.000000	0.000000	-0.504111	0.048884	0.030428	0.000000	0.000000	4.000000	45.000000	0.000000
2545.060828	0.099318	0.574869	0.121664	83.484253	100.625427	147.043579	4.999831	0.000000	-0.041063	0.000000	0.000000	0.000000	-0.504111	0.048884	0.030428	0.000000	0.000000	4.000000	45.000000	0.000000
2545.064161	0.099318	0.574869	0.121664	83.476288	100.780128	147.183167	4.999921	0.000000	0.028027	0.000000	0.000000	0.000000	-0.504111	0.048884	0.030428	0.000000	0.000000	4.000000	45.000000	0.000000
2545.067495	0.097776	0.575000	0.121744	83.476288	100.780128	147.183167	4.999921	0.000000	0.028027	0.000000	0.000000	0.000000	-0.462496	0.039199	0.023891	0.000000	0.000000	4.000000	45.000000	0.000000
2545.070828	0.097776	0.575000	0.121744	83.476288	100.780128	147.183167	4.999921	0.000000	0.028027	0.000000	0.000000	0.000000	-0.462496	0.039199	0.023891	0.000000	0.000000	4.000000	45.000000	0.000000
2545.074161	0.097776	0.575000	0.121744	83.466965	101.196518	147.267731	4.999166	0.000000	0.091310	0.000000	0.000000	0.000000	-0.462496	0.039199	0.023891	0.000000	0.000000	4.000000	45.000000	0.000000
2545.077495	0.096321	0.575118	0.121827	83.466965	101.196518	147.267731	4.999166	0.000000	0.091310	0.000000	0.000000	0.000000	-0.436613	0.035507	0.024961	0.000000	0.000000	4.000000	45.000000	0.000000
2545.080828	0.096321	0.575118	0.121827	83.466965	101.196518	147.267731	4.999166	0.000000	0.091310	0.000000	0.000000	0.000000	-0.436613	0.035507	0.024961	0.000000	0.000000	4.000000	45.000000	0.000000
2545.084161	0.096321	0.575118	0.121827	83.455338	101.863510	147.559799	4.997721	0.000000	0.150925	0.000000	0.000000	0.000000	-0.436613	0.035507	0.024961	0.000000	0.000000	4.000000	45.000000	0.000000
2545.087495	0.094986	0.575200	0.121953	83.455338	101.863510	147.559799	4.997721	0.000000	0.150925	0.000000	0.000000	0.000000	-0.400409	0.024384	0.037750	0.000000	0.000000	4.000000	45.000000	0.000000
2545.090828	0.094986	0.575200	0.121953	83.455338	101.863510	147.559799	4.997721	0.000000	0.150925	0.000000	0.000000	0.000000	-0.400409	0.024384	0.037750	0.000000	0.000000	4.000000	45.000000	0.000000
2545.094161	0.094986	0.575200	0.121953	83.439140	102.618858	148.127014	4.995780	0.000000	0.205386	0.000000	0.000000	0.000000	-0.400409	0.024384	0.037750	0.000000	0.000000	4.000000	45.000000	0.000000
2545.097495	0.093737	0.575269	0.122084	83.439140	102.618858	148.127014	4.995780	0.000000	0.205386	0.000000	0.000000	0.000000	-0.374643	0.020685	0.039254	0.000000	0.000000	4.000000	45.000000	0.000000
2545.100828	0.093737	0.575269	0.122084	83.439140	102.618858	148.127014	4.995780	0.000000	0.205386	0.000000	0.000000	0.000000	-0.374643	0.020685	0.039254	0.000000	0.000000	4.000000	45.000000	0.000000
2545.104161	0.093737	0.575269	0.122084	83.422104	103.433350	148.918549	4.993435	0.000000	0.256148	0.000000	0.000000	0.000000	-0.374643	0.020685	0.039254	0.000000	0.000000	4.000000	45.000000	0.000000
2545.107495	0.092663	0.575333	0.122243	83.422104	103.433350	148.918549	4.993435	0.000000	0.256148	0.000000	0.000000	0.000000	-0.322390	0.019241	0.047941	0.000000	0.000000	4.000000	45.000000	0.000000
2545.110828	0.092663	0.575333	0.122243	83.422104	103.433350	148.918549	4.993435	0.000000	0.256148	0.000000	0.000000	0.000000	-0.322390	0.019241	0.047941	0.000000	0.000000	4.000000	45.000000	0.000000
2545.114161	0.092663	0.575333	0.122243	83.402725	104.196678	149.708282	4.991018	0.000000	0.299565	0.000000	0.000000	0.000000	-0.322390	0.019241	0.047941	0.000000	0.000000	4.000000	45.000000	0.000000
2545.117495	0.092663	0.575333	0.122243	83.402725	104.196678	149.708282	4.991018	0.000000	0.299565	0.000000	0.000000	0.000000	-0.322390	0.019241	0.047941	0.000000	0.000000	4.000000	45.000000	0.000000
2545.120828	0.091705	0.575372	0.122427	83.402725	104.196678	149.708282	4.991018	0.000000	0.299565	0.000000	0.000000	0.000000	-0.287416	0.011847	0.055002	0.000000	0.000000	4.000000	45.000000	0.000000
2545.124161	0.091705	0.575372	0.122427	83.385773	104.783760	150.237183	4.991018	0.000000	0.299565	0.000000	0.000000	0.000000	-0.287416	0.011847	0.055002	0.000000	0.000000	4.000000	45.000000	0.000000
2545.127495	0.090890	0.575419	0.122624	83.385773	104.783760	150.237183	4.991018	0.000000	0.299565	0.000000	0.000000	0.000000	-0.244518	0.014091	0.059032	0.000000	0.000000	4.000000	45.000000	0.000000
2545.130828	0.090890	0.575419	0.122624	83.385773	104.783760	150.237183	4.991018	0.000000	0.299565	0.000000	0.000000	0.000000	-0.244518	0.014091	0.059032	0.000000	0.000000	4.000000	45.000000	0.000000
2545.134161	0.090890	0.575419	0.122624	83.369720	105.299545	150.485031	4.986258	0.000000	0.370453	0.000000	0.000000	0.000000	-0.244518	0.014091	0.059032	0.000000	0.000000	4.000000	45.000000	0.000000
2545.137495	0.090890	0.575419	0.122624	83.369720	105.299545	150.485031	4.986258	0.000000	0.370453	0.000000	0.000000	0.000000	-0.244518	0.014091	0.059032	0.000000	0.000000	4.000000	45.000000	0.000000
2545.140828	0.090215	0.575454	0.122819	83.369720	105.299545	150.485031	4.986258	0.000000	0.370453	0.000000	0.000000	0.000000	-0.202331	0.010401	0.058709	0.000000	0.000000	4.000000	45.000000	0.000000
2545.144161	0.090215	0.575454	0.122819	83.350700	105.847679	150.699570	4.986258	0.000000	0.370453	0.000000	0.000000	0.000000	-0.202331	0.010401	0.058709	0.000000	0.000000	4.000000	45.000000	0.000000
2545.147495	0.089732	0.575521	0.122978	83.350700	105.847679	150.699570	4.986258	0.000000	0.370453	0.000000	0.000000	0.000000	-0.144892	0.020026	0.047619	0.000000	0.000000	4.000000	45.000000	0.000000
2545.150828	0.089732	0.575521	0.122978	83.350700	105.847679	150.699570	4.986258	0.000000	0.370453	0.000000	0.000000	0.000000	-0.144892	0.020026	0.047619	0.000000	0.000000	4.000000	45.000000	0.000000
2545.154161	0.089732	0.575521	0.122978	83.330849	106.404358	151.182510	4.982663	0.000000	0.416013	0.000000	0.000000	0.000000	-0.144892	0.020026	0.047619	0.000000	0.000000	4.000000	45.000000	0.000000
2545.157495	0.089732	0.575521	0.122978	83.330849	106.404358	151.182510	4.982663	0.000000	0.416013	0.000000	0.000000	0.000000	-0.144892	0.020026	0.047619	0.000000	0.000000	4.000000	45.000000	0.000000
2545.160828	0.089418	0.575575	0.123132	83.330849	106.404358	151.182510	4.982663	0.000000	0.416013	0.000000	0.000000	0.000000	-0.094374	0.016332	0.046303	0.000000	0.000000	4.000000	45.000000	0.000000
2545.164161	0.089418	0.575575	0.123132	83.312935	107.017189	151.808624	4.982663	0.000000	0.416013	0.000000	0.000000	0.000000	-0.094374	0.016332	0.046303	0.000000	0.000000	4.000000	45.000000	0.000000
2545.167495	0.089418	0.575575	0.123132	83.312935	107.017189	151.808624	4.982663	0.000000	0.416013	0.000000	0.000000	0.000000	-0.094374	0.016332	0.046303	0.000000	0.000000	4.000000	45.000000	0.000000
2545.170828	0.089418	0.575575	0.123132	83.312935	107.017189	151.808624	4.982663	0.000000	0.416013	0.000000	0.000000	0.000000	-0.094374	0.016332	0.046303	0.000000	0.000000	4.000000	45.000000	0.000000
2545.174161	0.089306	0.575677	0.123324	83.295303	107.607010	152.392990	4.981637	0.000000	0.428133	0.000000	0.000000	0.000000	-0.033477	0.030438	0.057373	0.000000	0.000000	4.000000	45.000000	0.000000
2545.177495	0.089306	0.575677	0.123324	83.295303	107.607010	152.392990	4.981637	0.000000	0.428133	0.000000	0.000000	0.000000	-0.033477	0.030438	0.057373	0.000000	0.000000	4.000000	45.000000	0.000000
2545.180828	0.089306	0.575677	0.123324	83.295303	107.607010	152.392990	4.981637	0.000000	0.428133	0.000000	0.000000	0.000000	-0.033477	0.030438	0.057373	0.000000	0.000000	4.000000	45.000000	0.000000
2545.184161	0.089306	0.575677	0.123324	83.282120	108.041672	152.810120	4.981308	0.000000	0.431948	0.000000	0.000000	0.000000	-0.033477	0.030438	0.057373	0.000000	0.000000	4.000000	45.000000	0.000000
2545.187495	0.089454	0.575724	0.123369	83.282120	108.041672	152.810120	4.981308	0.000000	0.431948	0.000000	0.000000	0.000000	0.044419	0.014103	0.013651	0.000000	0.000000	4.000000	45.000000	0.000000
2545.190828	0.089454	0.575724	0.123369	83.282120	108.041672	152.810120	4.981308	0.000000	0.431948	0.000000	0.000000	0.000000	0.044419	0.014103	0.013651	0.000000	0.000000	4.000000	45.000000	0.000000
2545.194161	0.089454	0.575724	0.123369	83.271072	108.416168	153.156998	4.981832	0.000000	0.425855	0.000000	0.000000	0.000000	0.044419	0.014103	0.013651	0.000000	0.000000	4.000000	45.000000	0.000000
2545.197495	0.089454	0.575724	0.123369	83.271072	108.416168	153.156998	4.981832	0.000000	0.425855	0.000000	0.000000	0.000000	0.044419	0.014103	0.013651	0.000000	0.000000	4.000000	45.000000	0.000000
2545.200828	0.089713	0.575771	0.123397	83.271072	108.416168	153.156998	4.981832	0.000000	0.425855	0.000000	0.000000	0.000000	0.077499	0.014112	0.008531	0.000000	0.000000	4.000000	45.000000	0.000000
2545.204161	0.089713	0.575771	0.123397	83.262131	108.721382	153.426971	4.981832	0.000000	0.425855	0.000000	0.000000	0.000000	0.077499	0.014112	0.008531	0.000000	0.000000	4.000000	45.000000	0.000000
2545.207495	0.089713	0.575771	0.123397	83.262131	108.721382	153.426971	4.981832	0.000000	0.425855	0.000000	0.000000	0.000000	0.077499	0.014112	0.008531	0.000000	0.000000	4.000000	45.000000	0.000000
2545.210828	0.089713	0.575771	0.123397	83.262131	108.721382	153.426971	4.981832	0.000000	0.425855	0.000000	0.000000	0.000000	0.077499	0.014112	0.008531	0.000000	0.000000	4.000000	45.000000	0.000000
2545.214161	0.090460	0.575842	0.123306	83.253029	109.031273	153.696182	4.982714	0.000000	0.415401	0.000000	0.000000	0.000000	0.224330	0.021500	-0.027519	0.000000	0.000000	4.000000	45.000000	0.000000
2545.217495	0.090460	0.575842	0.123306	83.253029	109.031273	153.696182	4.982714	0.000000	0.415401	0.000000	0.000000	0.000000	0.224330	0.021500	-0.027519	0.000000	0.000000	4.000000	45.000000	0.000000
2545.220828	0.090460	0.575842	0.123306	83.253029	109.031273	153.696182	4.982714	0.000000	0.415401	0.000000	0.000000	0.000000	0.224330	0.021500	-0.027519	0.000000	0.000000	4.000000	45.000000	0.000000
2545.224161	0.090460	0.575842	0.123306	83.238388	109.345634	153.963501	4.985103	0.000000	0.385678	0.000000	0.000000	0.000000	0.224330	0.021500	-0.027519	0.000000	0.000000	4.000000	45.000000	0.000000
2545.227495	0.090958	0.575894	0.123237	83.238388	109.345634	153.963501	4.985103	0.000000	0.385678	0.000000	0.000000	0.000000	0.149200	0.015571	-0.020654	0.000000	0.000000	4.000000	45.000000	0.000000
2545.230828	0.090958	0.575894	0.123237	83.238388	109.345634	153.963501	4.985103	0.000000	0.385678	0.000000	0.000000	0.000000	0.149200	0.015571	-0.020654	0.000000	0.000000	4.000000	45.000000	0.000000
2545.234161	0.090958	0.575894	0.123237	83.199600	109.565361	154.144714	4.986595	0.000000	0.365885	0.000000	0.000000	0.000000	0.149200	0.015571	-0.020654	0.000000	0.000000	4.000000	45.000000	0.000000
2545.237495	0.090958	0.575894	0.123237	83.199600	109.565361	154.144714	4.986595	0.000000	0.365885	0.000000	0.000000	0.000000	0.149200	0.015571	-0.020654	0.000000	0.000000	4.000000	45.000000	0.000000
2545.240828	0.091589	0.575958	0.123124	83.199600	109.565361	154.144714	4.986595	0.000000	0.365885	0.000000	0.000000	0.000000	0.189494	0.019259	-0.033740	0.000000	0.000000	4.000000	45.000000	0.000000
2545.244161	0.091589	0.575958	0.123124	83.139130	109.671600	154.216705	4.986595	0.000000	0.365885	0.000000	0.000000	0.000000	0.189494	0.019259	-0.033740	0.000000	0.000000	4.000000	45.000000	0.000000
2545.247495	0.092333	0.576042	0.123009	83.139130	109.671600	154.216705	4.986595	0.000000	0.365885	0.000000	0.000000	0.000000	0.223219	0.025196	-0.034689	0.000000	0.000000	4.000000	45.000000	0.000000
2545.250828	0.092333	0.576042	0.123009	83.139130	109.671600	154.216705	4.986595	0.000000	0.365885	0.000000	0.000000	0.000000	0.223219	0.025196	-0.034689	0.000000	0.000000	4.000000	45.000000	0.000000
2545.254161	0.092333	0.576042	0.123009	83.090729	109.716095	154.209763	4.990316	0.000000	0.311026	0.000000	0.000000	0.000000	0.223219	0.025196	-0.034689	0.000000	0.000000	4.000000	45.000000	0.000000
2545.257495	0.092333	0.576042	0.123009	83.090729	109.716095	154.209763	4.990316	0.000000	0.311026	0.000000	0.000000	0.000000	0.223219	0.025196	-0.034689	0.000000	0.000000	4.000000	45.000000	0.000000
2545.260828	0.093217	0.576146	0.122885	83.090729	109.716095	154.209763	4.990316	0.000000	0.311026	0.000000	0.000000	0.000000	0.265205	0.031129	-0.037097	0.000000	0.000000	4.000000	45.000000	0.000000
2545.264161	0.093217	0.576146	0.122885	83.073631	109.764732	154.174332	4.990316	0.000000	0.311026	0.000000	0.000000	0.000000	0.265205	0.031129	-0.037097	0.000000	0.000000	4.000000	45.000000	0.000000
2545.267495	0.094190	0.576257	0.122783	83.073631	109.764732	154.174332	4.990316	0.000000	0.311026	0.000000	0.000000	0.000000	0.291713	0.033377	-0.030580	0.000000	0.000000	4.000000	45.000000	0.000000
2545.270828	0.094190	0.576257	0.122783	83.073631	109.764732	154.174332	4.990316	0.000000	0.311026	0.000000	0.000000	0.000000	0.291713	0.033377	-0.030580	0.000000	0.000000	4.000000	45.000000	0.000000
2545.274161	0.094190	0.576257	0.122783	83.075241	109.781113	154.083435	4.994411	0.000000	0.236342	0.000000	0.000000	0.000000	0.291713	0.033377	-0.030580	0.000000	0.000000	4.000000	45.000000	0.000000
2545.277495	0.095276	0.576356	0.122683	83.075241	109.781113	154.083435	4.994411	0.000000	0.236342	0.000000	0.000000	0.000000	0.325773	0.029693	-0.030071	0.000000	0.000000	4.000000	45.000000	0.000000
2545.280828	0.095276	0.576356	0.122683	83.075241	109.781113	154.083435	4.994411	0.000000	0.236342	0.000000	0.000000	0.000000	0.325773	0.029693	-0.030071	0.000000	0.000000	4.000000	45.000000	0.000000
2545.284161	0.095276	0.576356	0.122683	83.077400	109.777557	153.966980	4.996297	0.000000	0.192401	0.000000	0.000000	0.000000	0.325773	0.029693	-0.030071	0.000000	0.000000	4.000000	45.000000	0.000000
2545.287495	0.096450	0.576463	0.122603	83.077400	109.777557	153.966980	4.996297	0.000000	0.192401	0.000000	0.000000	0.000000	0.352348	0.031943	-0.023867	0.000000	0.000000	4.000000	45.000000	0.000000
2545.290828	0.096450	0.576463	0.122603	83.077400	109.777557	153.966980	4.996297	0.000000	0.192401	0.000000	0.000000	0.000000	0.352348	0.031943	-0.023867	0.000000	0.000000	4.000000	45.000000	0.000000
2545.294161	0.096450	0.576463	0.122603	83.077774	109.841797	153.912796	4.997906	0.000000	0.144709	0.000000	0.000000	0.000000	0.352348	0.031943	-0.023867	0.000000	0.000000	4.000000	45.000000	0.000000
2545.297495	0.097646	0.576562	0.122480	83.077774	109.841797	153.912796	4.997906	0.000000	0.144709	0.000000	0.000000	0.000000	0.358777	0.029707	-0.036914	0.000000	0.000000	4.000000	45.000000	0.000000
2545.300828	0.097646	0.576562	0.122480	83.077774	109.841797	153.912796	4.997906	0.000000	0.144709	0.000000	0.000000	0.000000	0.358777	0.029707	-0.036914	0.000000	0.000000	4.000000	45.000000	0.000000
2545.304161	0.097646	0.576562	0.122480	83.077454	109.930016	153.877029	4.999077	0.000000	0.096077	0.000000	0.000000	0.000000	0.358777	0.029707	-0.036914	0.000000	0.000000	4.000000	45.000000	0.000000
2545.307495	0.098898	0.576629	0.122352	83.077454	109.930016	153.877029	4.999077	0.000000	0.096077	0.000000	0.000000	0.000000	0.375581	0.020093	-0.038551	0.000000	0.000000	4.000000	45.000000	0.000000
2545.310828	0.098898	0.576629	0.122352	83.077454	109.930016	153.877029	4.999077	0.000000	0.096077	0.000000	0.000000	0.000000	0.375581	0.020093	-0.038551	0.000000	0.000000	4.000000	45.000000	0.000000
2545.314161	0.098898	0.576629	0.122352	83.074844	110.104645	153.921982	4.999797	0.000000	0.045032	0.000000	0.000000	0.000000	0.375581	0.020093	-0.038551	0.000000	0.000000	4.000000	45.000000	0.000000
2545.317495	0.100207	0.576716	0.122226	83.074844	110.104645	153.921982	4.999797	0.000000	0.045032	0.000000	0.000000	0.000000	0.392830	0.026032	-0.037725	0.000000	0.000000	4.000000	45.000000	0.000000
2545.320828	0.100207	0.576716	0.122226	83.074844	110.104645	153.921982	4.999797	0.000000	0.045032	0.000000	0.000000	0.000000	0.392830	0.026032	-0.037725	0.000000	0.000000	4.000000	45.000000	0.000000
2545.324161	0.100207	0.576716	0.122226	83.073380	110.247643	153.930161	4.999993	0.000000	-0.008486	0.000000	0.000000	0.000000	0.392830	0.026032	-0.037725	0.000000	0.000000	4.000000	45.000000	0.000000
2545.327495	0.101562	0.576807	0.122030	83.073380	110.247643	153.930161	4.999993	0.000000	-0.008486	0.000000	0.000000	0.000000	0.406268	0.027462	-0.058848	0.000000	0.000000	4.000000	45.000000	0.000000
2545.330828	0.101562	0.576807	0.122030	83.073380	110.247643	153.930161	4.999993	0.000000	-0.008486	0.000000	0.000000	0.000000	0.406268	0.027462	-0.058848	0.000000	0.000000	4.000000	45.000000	0.000000
2545.334161	0.101562	0.576807	0.122030	83.075020	110.308891	153.846375	4.999590	0.000000	-0.063981	0.000000	0.000000	0.000000	0.406268	0.027462	-0.058848	0.000000	0.000000	4.000000	45.000000	0.000000
2545.337495	0.103053	0.576899	0.121806	83.075020	110.308891	153.846375	4.999590	0.000000	-0.063981	0.000000	0.000000	0.000000	0.447385	0.027480	-0.067135	0.000000	0.000000	4.000000	45.000000	0.000000
2545.340828	0.103053	0.576899	0.121806	83.075020	110.308891	153.846375	4.999590	0.000000	-0.063981	0.000000	0.000000	0.000000	0.447385	0.027480	-0.067135	0.000000	0.000000	4.000000	45.000000	0.000000
2545.344161	0.103053	0.576899	0.121806	83.077202	110.362442	153.744156	4.998430	0.000000	-0.125280	0.000000	0.000000	0.000000	0.447385	0.027480	-0.067135	0.000000	0.000000	4.000000	45.000000	0.000000
2545.347495	0.104623	0.576971	0.121549	83.077202	110.362442	153.744156	4.998430	0.000000	-0.125280	0.000000	0.000000	0.000000	0.471152	0.021530	-0.077247	0.000000	0.000000	4.000000	45.000000	0.000000
2545.350828	0.104623	0.576971	0.121549	83.077202	110.362442	153.744156	4.998430	0.000000	-0.125280	0.000000	0.000000	0.000000	0.471152	0.021530	-0.077247	0.000000	0.000000	4.000000	45.000000	0.000000
2545.354161	0.104623	0.576971	0.121549	83.078873	110.446800	153.667496	4.996387	0.000000	-0.190052	0.000000	0.000000	0.000000	0.471152	0.021530	-0.077247	0.000000	0.000000	4.000000	45.000000	0.000000
2545.357495	0.106275	0.577074	0.121265	83.078873	110.446800	153.667496	4.996387	0.000000	-0.190052	0.000000	0.000000	0.000000	0.495321	0.031165	-0.084997	0.000000	0.000000	4.000000	45.000000	0.000000
2545.360828	0.106275	0.577074	0.121265	83.078873	110.446800	153.667496	4.996387	0.000000	-0.190052	0.000000	0.000000	0.000000	0.495321	0.031165	-0.084997	0.000000	0.000000	4.000000	45.000000	0.000000
2545.364161	0.106275	0.577074	0.121265	83.081055	110.511063	153.565094	4.993320	0.000000	-0.258365	0.000000	0.000000	0.000000	0.495321	0.031165	-0.084997	0.000000	0.000000	4.000000	45.000000	0.000000
2545.367495	0.107922	0.577159	0.120962	83.081055	110.511063	153.565094	4.993320	0.000000	-0.258365	0.000000	0.000000	0.000000	0.494254	0.025230	-0.090896	0.000000	0.000000	4.000000	45.000000	0.000000
2545.370828	0.107922	0.577159	0.120962	83.081055	110.511063	153.565094	4.993320	0.000000	-0.258365	0.000000	0.000000	0.000000	0.494254	0.025230	-0.090896	0.000000	0.000000	4.000000	45.000000	0.000000
2545.374161	0.107922	0.577159	0.120962	83.082672	110.600754	153.488327	4.989311	0.000000	-0.326759	0.000000	0.000000	0.000000	0.494254	0.025230	-0.090896	0.000000	0.000000	4.000000	45.000000	0.000000
2545.377495	0.109596	0.577243	0.120649	83.082672	110.600754	153.488327	4.989311	0.000000	-0.326759	0.000000	0.000000	0.000000	0.502225	0.025231	-0.093867	0.000000	0.000000	4.000000	45.000000	0.000000
2545.380828	0.109596	0.577243	0.120649	83.082672	110.600754	153.488327	4.989311	0.000000	-0.326759	0.000000	0.000000	0.000000	0.502225	0.025231	-0.093867	0.000000	0.000000	4.000000	45.000000	0.000000
2545.384161	0.109596	0.577243	0.120649	83.083694	110.713089	153.445099	4.984259	0.000000	-0.396434	0.000000	0.000000	0.000000	0.502225	0.025231	-0.093867	0.000000	0.000000	4.000000	45.000000	0.000000
2545.387495	0.111243	0.577295	0.120343	83.083694	110.713089	153.445099	4.984259	0.000000	-0.396434	0.000000	0.000000	0.000000	0.494100	0.015583	-0.091806	0.000000	0.000000	4.000000	45.000000	0.000000
2545.390828	0.111243	0.577295	0.120343	83.083694	110.713089	153.445099	4.984259	0.000000	-0.396434	0.000000	0.000000	0.000000	0.494100	0.015583	-0.091806	0.000000	0.000000	4.000000	45.000000	0.000000
2545.394161	0.111243	0.577295	0.120343	83.084259	110.848160	153.419495	4.978321	0.000000	-0.465101	0.000000	0.000000	0.000000	0.494100	0.015583	-0.091806	0.000000	0.000000	4.000000	45.000000	0.000000
2545.397495	0.112859	0.577327	0.120023	83.084259	110.848160	153.419495	4.978321	0.000000	-0.465101	0.000000	0.000000	0.000000	0.484746	0.009658	-0.096080	0.000000	0.000000	4.000000	45.000000	0.000000
2545.400828	0.112859	0.577327	0.120023	83.084259	110.848160	153.419495	4.978321	0.000000	-0.465101	0.000000	0.000000	0.000000	0.484746	0.009658	-0.096080	0.000000	0.000000	4.000000	45.000000	0.000000
2545.404161	0.112859	0.577327	0.120023	83.082474	111.007324	153.424835	4.971549	0.000000	-0.532638	0.000000	0.000000	0.000000	0.484746	0.009658	-0.096080	0.000000	0.000000	4.000000	45.000000	0.000000
2545.407495	0.114503	0.577327	0.119699	83.082474	111.007324	153.424835	4.971549	0.000000	-0.532638	0.000000	0.000000	0.000000	0.493070	0.000002	-0.097132	0.000000	0.000000	4.000000	45.000000	0.000000
2545.410828	0.114503	0.577327	0.119699	83.082474	111.007324	153.424835	4.971549	0.000000	-0.532638	0.000000	0.000000	0.000000	0.493070	0.000002	-0.097132	0.000000	0.000000	4.000000	45.000000	0.000000
2545.414161	0.114503	0.577327	0.119699	83.059631	111.176163	153.460754	4.963701	0.000000	-0.601391	0.000000	0.000000	0.000000	0.493070	0.000002	-0.097132	0.000000	0.000000	4.000000	45.000000	0.000000
2545.417495	0.116164	0.577267	0.119321	83.059631	111.176163	153.460754	4.963701	0.000000	-0.601391	0.000000	0.000000	0.000000	0.498305	-0.017851	-0.113588	0.000000	0.000000	4.000000	45.000000	0.000000
2545.420828	0.116164	0.577267	0.119321	83.059631	111.176163	153.460754	4.963701	0.000000	-0.601391	0.000000	0.000000	0.000000	0.498305	-0.017851	-0.113588	0.000000	0.000000	4.000000	45.000000	0.000000
2545.424161	0.116164	0.577267	0.119321	82.981941	111.254425	153.477158	4.954746	0.000000	-0.671184	0.000000	0.000000	0.000000	0.498305	-0.017851	-0.113588	0.000000	0.000000	4.000000	45.000000	0.000000
2545.427495	0.117878	0.577208	0.118926	82.981941	111.254425	153.477158	4.954746	0.000000	-0.671184	0.000000	0.000000	0.000000	0.514341	-0.017858	-0.118381	0.000000	0.000000	4.000000	45.000000	0.000000
2545.430828	0.117878	0.577208	0.118926	82.981941	111.254425	153.477158	4.954746	0.000000	-0.671184	0.000000	0.000000	0.000000	0.514341	-0.017858	-0.118381	0.000000	0.000000	4.000000	45.000000	0.000000
2545.434161	0.117878	0.577208	0.118926	82.847992	111.219933	153.442368	4.944443	0.000000	-0.743291	0.000000	0.000000	0.000000	0.514341	-0.017858	-0.118381	0.000000	0.000000	4.000000	45.000000	0.000000
2545.437495	0.119618	0.577148	0.118521	82.847992	111.219933	153.442368	4.944443	0.000000	-0.743291	0.000000	0.000000	0.000000	0.522146	-0.017847	-0.121615	0.000000	0.000000	4.000000	45.000000	0.000000
2545.440828	0.119618	0.577148	0.118521	82.847992	111.219933	153.442368	4.944443	0.000000	-0.743291	0.000000	0.000000	0.000000	0.522146	-0.017847	-0.121615	0.000000	0.000000	4.000000	45.000000	0.000000
2545.444161	0.119618	0.577148	0.118521	82.695396	111.178047	153.374466	4.932878	0.000000	-0.816528	0.000000	0.000000	0.000000	0.522146	-0.017847	-0.121615	0.000000	0.000000	4.000000	45.000000	0.000000
2545.447495	0.121354	0.577069	0.118095	82.695396	111.178047	153.374466	4.932878	0.000000	-0.816528	0.000000	0.000000	0.000000	0.520791	-0.023787	-0.127654	0.000000	0.000000	4.000000	45.000000	0.000000
2545.450828	0.121354	0.577069	0.118095	82.695396	111.178047	153.374466	4.932878	0.000000	-0.816528	0.000000	0.000000	0.000000	0.520791	-0.023787	-0.127654	0.000000	0.000000	4.000000	45.000000	0.000000
2545.454161	0.121354	0.577069	0.118095	82.562675	111.182587	153.377640	4.920208	0.000000	-0.889691	0.000000	0.000000	0.000000	0.520791	-0.023787	-0.127654	0.000000	0.000000	4.000000	45.000000	0.000000
2545.457495	0.123084	0.577002	0.117643	82.562675	111.182587	153.377640	4.920208	0.000000	-0.889691	0.000000	0.000000	0.000000	0.518981	-0.020110	-0.135611	0.000000	0.000000	4.000000	45.000000	0.000000
2545.460828	0.123084	0.577002	0.117643	82.562675	111.182587	153.377640	4.920208	0.000000	-0.889691	0.000000	0.000000	0.000000	0.518981	-0.020110	-0.135611	0.000000	0.000000	4.000000	45.000000	0.000000
2545.464161	0.123084	0.577002	0.117643	82.462715	111.255646	153.480164	4.906434	0.000000	-0.962758	0.000000	0.000000	0.000000	0.518981	-0.020110	-0.135611	0.000000	0.000000	4.000000	45.000000	0.000000
2545.467495	0.124785	0.576935	0.117192	82.462715	111.255646	153.480164	4.906434	0.000000	-0.962758	0.000000	0.000000	0.000000	0.510310	-0.020080	-0.135396	0.000000	0.000000	4.000000	45.000000	0.000000
2545.470828	0.124785	0.576935	0.117192	82.462715	111.255646	153.480164	4.906434	0.000000	-0.962758	0.000000	0.000000	0.000000	0.510310	-0.020080	-0.135396	0.000000	0.000000	4.000000	45.000000	0.000000
2545.474161	0.124785	0.576935	0.117192	82.393082	111.411003	153.716110	4.891792	0.000000	-1.034586	0.000000	0.000000	0.000000	0.510310	-0.020080	-0.135396	0.000000	0.000000	4.000000	45.000000	0.000000
2545.477495	0.126482	0.576848	0.116721	82.393082	111.411003	153.716110	4.891792	0.000000	-1.034586	0.000000	0.000000	0.000000	0.508848	-0.026037	-0.141367	0.000000	0.000000	4.000000	45.000000	0.000000
2545.480828	0.126482	0.576848	0.116721	82.393082	111.411003	153.716110	4.891792	0.000000	-1.034586	0.000000	0.000000	0.000000	0.508848	-0.026037	-0.141367	0.000000	0.000000	4.000000	45.000000	0.000000
2545.484161	0.126482	0.576848	0.116721	82.359795	111.634575	153.939316	4.876078	0.000000	-1.106284	0.000000	0.000000	0.000000	0.508848	-0.026037	-0.141367	0.000000	0.000000	4.000000	45.000000	0.000000
2545.487495	0.128149	0.576761	0.116251	82.359795	111.634575	153.939316	4.876078	0.000000	-1.106284	0.000000	0.000000	0.000000	0.500172	-0.026039	-0.141054	0.000000	0.000000	4.000000	45.000000	0.000000
2545.490828	0.128149	0.576761	0.116251	82.359795	111.634575	153.939316	4.876078	0.000000	-1.106284	0.000000	0.000000	0.000000	0.500172	-0.026039	-0.141054	0.000000	0.000000	4.000000	45.000000	0.000000
2545.494161	0.128149	0.576761	0.116251	82.336357	111.927574	154.181458	4.859568	0.000000	-1.176692	0.000000	0.000000	0.000000	0.500172	-0.026039	-0.141054	0.000000	0.000000	4.000000	45.000000	0.000000
2545.497495	0.129830	0.576647	0.115718	82.336357	111.927574	154.181458	4.859568	0.000000	-1.176692	0.000000	0.000000	0.000000	0.504363	-0.034226	-0.159630	0.000000	0.000000	4.000000	45.000000	0.000000
2545.500828	0.129830	0.576647	0.115718	82.336357	111.927574	154.181458	4.859568	0.000000	-1.176692	0.000000	0.000000	0.000000	0.504363	-0.034226	-0.159630	0.000000	0.000000	4.000000	45.000000	0.000000
2545.504161	0.129830	0.576647	0.115718	82.314232	112.243614	154.527908	4.841718	0.000000	-1.248104	0.000000	0.000000	0.000000	0.504363	-0.034226	-0.159630	0.000000	0.000000	4.000000	45.000000	0.000000
2545.507495	0.131479	0.576513	0.115173	82.314232	112.243614	154.527908	4.841718	0.000000	-1.248104	0.000000	0.000000	0.000000	0.494577	-0.040156	-0.163704	0.000000	0.000000	4.000000	45.000000	0.000000
2545.510828	0.131479	0.576513	0.115173	82.314232	112.243614	154.527908	4.841718	0.000000	-1.248104	0.000000	0.000000	0.000000	0.494577	-0.040156	-0.163704	0.000000	0.000000	4.000000	45.000000	0.000000
2545.514161	0.131479	0.576513	0.115173	82.300026	112.625351	155.154221	4.823097	0.000000	-1.318232	0.000000	0.000000	0.000000	0.494577	-0.040156	-0.163704	0.000000	0.000000	4.000000	45.000000	0.000000
2545.517495	0.133140	0.576352	0.114565	82.300026	112.625351	155.154221	4.823097	0.000000	-1.318232	0.000000	0.000000	0.000000	0.498537	-0.048316	-0.182302	0.000000	0.000000	4.000000	45.000000	0.000000
2545.520828	0.133140	0.576352	0.114565	82.300026	112.625351	155.154221	4.823097	0.000000	-1.318232	0.000000	0.000000	0.000000	0.498537	-0.048316	-0.182302	0.000000	0.000000	4.000000	45.000000	0.000000
2545.524161	0.133140	0.576352	0.114565	82.293755	113.070457	156.172394	4.803081	0.000000	-1.389394	0.000000	0.000000	0.000000	0.498537	-0.048316	-0.182302	0.000000	0.000000	4.000000	45.000000	0.000000
2545.527495	0.134810	0.576176	0.113874	82.293755	113.070457	156.172394	4.803081	0.000000	-1.389394	0.000000	0.000000	0.000000	0.500824	-0.052808	-0.207308	0.000000	0.000000	4.000000	45.000000	0.000000
2545.530828	0.134810	0.576176	0.113874	82.293755	113.070457	156.172394	4.803081	0.000000	-1.389394	0.000000	0.000000	0.000000	0.500824	-0.052808	-0.207308	0.000000	0.000000	4.000000	45.000000	0.000000
2545.534161	0.134810	0.576176	0.113874	82.286705	113.540596	157.197159	4.781582	0.000000	-1.461668	0.000000	0.000000	0.000000	0.500824	-0.052808	-0.207308	0.000000	0.000000	4.000000	45.000000	0.000000
2545.537495	0.136427	0.575998	0.113091	82.286705	113.540596	157.197159	4.781582	0.000000	-1.461668	0.000000	0.000000	0.000000	0.485108	-0.053599	-0.234829	0.000000	0.000000	4.000000	45.000000	0.000000
2545.540828	0.136427	0.575998	0.113091	82.286705	113.540596	157.197159	4.781582	0.000000	-1.461668	0.000000	0.000000	0.000000	0.485108	-0.053599	-0.234829	0.000000	0.000000	4.000000	45.000000	0.000000
2545.544161	0.136427	0.575998	0.113091	82.280167	114.056740	158.078171	4.759209	0.000000	-1.532948	0.000000	0.000000	0.000000	0.485108	-0.053599	-0.234829	0.000000	0.000000	4.000000	45.000000	0.000000
2545.547495	0.138021	0.575836	0.112225	82.280167	114.056740	158.078171	4.759209	0.000000	-1.532948	0.000000	0.000000	0.000000	0.478358	-0.048477	-0.259761	0.000000	0.000000	4.000000	45.000000	0.000000
2545.550828	0.138021	0.575836	0.112225	82.280167	114.056740	158.078171	4.759209	0.000000	-1.532948	0.000000	0.000000	0.000000	0.478358	-0.048477	-0.259761	0.000000	0.000000	4.000000	45.000000	0.000000
2545.554161	0.138021	0.575836	0.112225	82.270309	114.608154	158.594879	4.735600	0.000000	-1.604397	0.000000	0.000000	0.000000	0.478358	-0.048477	-0.259761	0.000000	0.000000	4.000000	45.000000	0.000000
2545.557495	0.139533	0.575704	0.111269	82.270309	114.608154	158.594879	4.735600	0.000000	-1.604397	0.000000	0.000000	0.000000	0.453625	-0.039698	-0.287044	0.000000	0.000000	4.000000	45.000000	0.000000
2545.560828	0.139533	0.575704	0.111269	82.270309	114.608154	158.594879	4.735600	0.000000	-1.604397	0.000000	0.000000	0.000000	0.453625	-0.039698	-0.287044	0.000000	0.000000	4.000000	45.000000	0.000000
2545.564161	0.139533	0.575704	0.111269	82.261299	115.177055	159.008377	4.711457	0.000000	-1.673969	0.000000	0.000000	0.000000	0.453625	-0.039698	-0.287044	0.000000	0.000000	4.000000	45.000000	0.000000
2545.567495	0.140939	0.575537	0.110241	82.261299	115.177055	159.008377	4.711457	0.000000	-1.673969	0.000000	0.000000	0.000000	0.421565	-0.050135	-0.308405	0.000000	0.000000	4.000000	45.000000	0.000000
2545.570828	0.140939	0.575537	0.110241	82.261299	115.177055	159.008377	4.711457	0.000000	-1.673969	0.000000	0.000000	0.000000	0.421565	-0.050135	-0.308405	0.000000	0.000000	4.000000	45.000000	0.000000
2545.574161	0.140939	0.575537	0.110241	82.250938	115.725876	159.422882	4.687235	0.000000	-1.740640	0.000000	0.000000	0.000000	0.421565	-0.050135	-0.308405	0.000000	0.000000	4.000000	45.000000	0.000000
2545.577495	0.142185	0.575386	0.109164	82.250938	115.725876	159.422882	4.687235	0.000000	-1.740640	0.000000	0.000000	0.000000	0.373912	-0.045076	-0.322964	0.000000	0.000000	4.000000	45.000000	0.000000
2545.580828	0.142185	0.575386	0.109164	82.250938	115.725876	159.422882	4.687235	0.000000	-1.740640	0.000000	0.000000	0.000000	0.373912	-0.045076	-0.322964	0.000000	0.000000	4.000000	45.000000	0.000000
2545.584161	0.142185	0.575386	0.109164	82.246552	116.127724	159.703415	4.663875	0.000000	-1.802295	0.000000	0.000000	0.000000	0.373912	-0.045076	-0.322964	0.000000	0.000000	4.000000	45.000000	0.000000
2545.587495	0.143328	0.575221	0.108033	82.246552	116.127724	159.703415	4.663875	0.000000	-1.802295	0.000000	0.000000	0.000000	0.342869	-0.049637	-0.339465	0.000000	0.000000	4.000000	45.000000	0.000000
2545.590828	0.143328	0.575221	0.108033	82.246552	116.127724	159.703415	4.663875	0.000000	-1.802295	0.000000	0.000000	0.000000	0.342869	-0.049637	-0.339465	0.000000	0.000000	4.000000	45.000000	0.000000
2545.594161	0.143328	0.575221	0.108033	82.258995	116.131729	159.592911	4.640679	0.000000	-1.861209	0.000000	0.000000	0.000000	0.342869	-0.049637	-0.339465	0.000000	0.000000	4.000000	45.000000	0.000000
2545.597495	0.144350	0.575048	0.106889	82.258995	116.131729	159.592911	4.640679	0.000000	-1.861209	0.000000	0.000000	0.000000	0.306534	-0.051964	-0.342973	0.000000	0.000000	4.000000	45.000000	0.000000
2545.600828	0.144350	0.575048	0.106889	82.258995	116.131729	159.592911	4.640679	0.000000	-1.861209	0.000000	0.000000	0.000000	0.306534	-0.051964	-0.342973	0.000000	0.000000	4.000000	45.000000	0.000000
2545.604161	0.144350	0.575048	0.106889	82.287132	115.757133	159.113022	4.618255	0.000000	-1.916173	0.000000	0.000000	0.000000	0.306534	-0.051964	-0.342973	0.000000	0.000000	4.000000	45.000000	0.000000
2545.607495	0.145268	0.574859	0.105692	82.287132	115.757133	159.113022	4.618255	0.000000	-1.916173	0.000000	0.000000	0.000000	0.275539	-0.056525	-0.359208	0.000000	0.000000	4.000000	45.000000	0.000000
2545.610828	0.145268	0.574859	0.105692	82.287132	115.757133	159.113022	4.618255	0.000000	-1.916173	0.000000	0.000000	0.000000	0.275539	-0.056525	-0.359208	0.000000	0.000000	4.000000	45.000000	0.000000
2545.614161	0.145268	0.574859	0.105692	82.327362	115.004517	158.278992	4.596171	0.000000	-1.968555	0.000000	0.000000	0.000000	0.275539	-0.056525	-0.359208	0.000000	0.000000	4.000000	45.000000	0.000000
2545.617495	0.146091	0.574695	0.104471	82.327362	115.004517	158.278992	4.596171	0.000000	-1.968555	0.000000	0.000000	0.000000	0.246863	-0.049349	-0.366394	0.000000	0.000000	4.000000	45.000000	0.000000
2545.620828	0.146091	0.574695	0.104471	82.327362	115.004517	158.278992	4.596171	0.000000	-1.968555	0.000000	0.000000	0.000000	0.246863	-0.049349	-0.366394	0.000000	0.000000	4.000000	45.000000	0.000000
2545.624161	0.146091	0.574695	0.104471	82.379883	113.907890	157.103073	4.574571	0.000000	-2.018241	0.000000	0.000000	0.000000	0.246863	-0.049349	-0.366394	0.000000	0.000000	4.000000	45.000000	0.000000
2545.627495	0.146808	0.574578	0.103183	82.379883	113.907890	157.103073	4.574571	0.000000	-2.018241	0.000000	0.000000	0.000000	0.214949	-0.035006	-0.386183	0.000000	0.000000	4.000000	45.000000	0.000000
2545.630828	0.146808	0.574578	0.103183	82.379883	113.907890	157.103073	4.574571	0.000000	-2.018241	0.000000	0.000000	0.000000	0.214949	-0.035006	-0.386183	0.000000	0.000000	4.000000	45.000000	0.000000
2545.634161	0.146808	0.574578	0.103183	82.436287	112.565147	155.691040	4.553393	0.000000	-2.065578	0.000000	0.000000	0.000000	0.214949	-0.035006	-0.386183	0.000000	0.000000	4.000000	45.000000	0.000000
2545.637495	0.147394	0.574446	0.101850	82.436287	112.565147	155.691040	4.553393	0.000000	-2.065578	0.000000	0.000000	0.000000	0.176057	-0.039747	-0.400098	0.000000	0.000000	4.000000	45.000000	0.000000
2545.640828	0.147394	0.574446	0.101850	82.436287	112.565147	155.691040	4.553393	0.000000	-2.065578	0.000000	0.000000	0.000000	0.176057	-0.039747	-0.400098	0.000000	0.000000	4.000000	45.000000	0.000000
2545.644161	0.147394	0.574446	0.101850	82.486809	111.252907	154.323364	4.533223	0.000000	-2.109476	0.000000	0.000000	0.000000	0.176057	-0.039747	-0.400098	0.000000	0.000000	4.000000	45.000000	0.000000
2545.647495	0.147839	0.574353	0.100421	82.486809	111.252907	154.323364	4.533223	0.000000	-2.109476	0.000000	0.000000	0.000000	0.133403	-0.027865	-0.428539	0.000000	0.000000	4.000000	45.000000	0.000000
2545.650828	0.147839	0.574353	0.100421	82.486809	111.252907	154.323364	4.533223	0.000000	-2.109476	0.000000	0.000000	0.000000	0.133403	-0.027865	-0.428539	0.000000	0.000000	4.000000	45.000000	0.000000
2545.654161	0.147839	0.574353	0.100421	82.530426	110.050659	153.079239	4.513963	0.000000	-2.150381	0.000000	0.000000	0.000000	0.133403	-0.027865	-0.428539	0.000000	0.000000	4.000000	45.000000	0.000000
2545.657495	0.148088	0.574216	0.098909	82.530426	110.050659	153.079239	4.513963	0.000000	-2.150381	0.000000	0.000000	0.000000	0.074747	-0.040948	-0.453587	0.000000	0.000000	4.000000	45.000000	0.000000
2545.660828	0.148088	0.574216	0.098909	82.530426	110.050659	153.079239	4.513963	0.000000	-2.150381	0.000000	0.000000	0.000000	0.074747	-0.040948	-0.453587	0.000000	0.000000	4.000000	45.000000	0.000000
2545.664161	0.148088	0.574216	0.098909	82.568268	108.957817	151.963516	4.496708	0.000000	-2.186234	0.000000	0.000000	0.000000	0.074747	-0.040948	-0.453587	0.000000	0.000000	4.000000	45.000000	0.000000
2545.667495	0.148149	0.574107	0.097337	82.568268	108.957817	151.963516	4.496708	0.000000	-2.186234	0.000000	0.000000	0.000000	0.018236	-0.032904	-0.471525	0.000000	0.000000	4.000000	45.000000	0.000000
2545.670828	0.148149	0.574107	0.097337	82.568268	108.957817	151.963516	4.496708	0.000000	-2.186234	0.000000	0.000000	0.000000	0.018236	-0.032904	-0.471525	0.000000	0.000000	4.000000	45.000000	0.000000
2545.674161	0.148149	0.574107	0.097337	82.600418	107.919182	150.919846	4.481667	0.000000	-2.216904	0.000000	0.000000	0.000000	0.018236	-0.032904	-0.471525	0.000000	0.000000	4.000000	45.000000	0.000000
2545.677495	0.147990	0.573953	0.095689	82.600418	107.919182	150.919846	4.481667	0.000000	-2.216904	0.000000	0.000000	0.000000	-0.047785	-0.046108	-0.494666	0.000000	0.000000	4.000000	45.000000	0.000000
2545.680828	0.147990	0.573953	0.095689	82.600418	107.919182	150.919846	4.481667	0.000000	-2.216904	0.000000	0.000000	0.000000	-0.047785	-0.046108	-0.494666	0.000000	0.000000	4.000000	45.000000	0.000000
2545.684161	0.147990	0.573953	0.095689	82.626961	106.866959	149.879745	4.469415	0.000000	-2.241501	0.000000	0.000000	0.000000	-0.047785	-0.046108	-0.494666	0.000000	0.000000	4.000000	45.000000	0.000000
2545.687495	0.147676	0.573813	0.093993	82.626961	106.866959	149.879745	4.469415	0.000000	-2.241501	0.000000	0.000000	0.000000	-0.094081	-0.041850	-0.508625	0.000000	0.000000	4.000000	45.000000	0.000000
2545.690828	0.147676	0.573813	0.093993	82.626961	106.866959	149.879745	4.469415	0.000000	-2.241501	0.000000	0.000000	0.000000	-0.094081	-0.041850	-0.508625	0.000000	0.000000	4.000000	45.000000	0.000000
2545.694161	0.147676	0.573813	0.093993	82.621475	105.745346	148.806854	4.459166	0.000000	-2.261822	0.000000	0.000000	0.000000	-0.094081	-0.041850	-0.508625	0.000000	0.000000	4.000000	45.000000	0.000000
2545.697495	0.147269	0.573645	0.092264	82.621475	105.745346	148.806854	4.459166	0.000000	-2.261822	0.000000	0.000000	0.000000	-0.122202	-0.050581	-0.518715	0.000000	0.000000	4.000000	45.000000	0.000000
2545.700828	0.147269	0.573645	0.092264	82.621475	105.745346	148.806854	4.459166	0.000000	-2.261822	0.000000	0.000000	0.000000	-0.122202	-0.050581	-0.518715	0.000000	0.000000	4.000000	45.000000	0.000000
2545.704161	0.147269	0.573645	0.092264	82.567078	104.468468	147.636261	4.449990	0.000000	-2.279821	0.000000	0.000000	0.000000	-0.122202	-0.050581	-0.518715	0.000000	0.000000	4.000000	45.000000	0.000000
2545.707495	0.146751	0.573482	0.090437	82.567078	104.468468	147.636261	4.449990	0.000000	-2.279821	0.000000	0.000000	0.000000	-0.155284	-0.048829	-0.548184	0.000000	0.000000	4.000000	45.000000	0.000000
2545.710828	0.146751	0.573482	0.090437	82.567078	104.468468	147.636261	4.449990	0.000000	-2.279821	0.000000	0.000000	0.000000	-0.155284	-0.048829	-0.548184	0.000000	0.000000	4.000000	45.000000	0.000000
2545.714161	0.146751	0.573482	0.090437	82.491333	103.051033	146.334702	4.441619	0.000000	-2.296088	0.000000	0.000000	0.000000	-0.155284	-0.048829	-0.548184	0.000000	0.000000	4.000000	45.000000	0.000000
2545.717495	0.146231	0.573348	0.088600	82.491333	103.051033	146.334702	4.441619	0.000000	-2.296088	0.000000	0.000000	0.000000	-0.156026	-0.040260	-0.551155	0.000000	0.000000	4.000000	45.000000	0.000000
2545.720828	0.146231	0.573348	0.088600	82.491333	103.051033	146.334702	4.441619	0.000000	-2.296088	0.000000	0.000000	0.000000	-0.156026	-0.040260	-0.551155	0.000000	0.000000	4.000000	45.000000	0.000000
2545.724161	0.146231	0.573348	0.088600	82.427963	101.489029	144.887543	4.429984	0.000000	-2.311556	0.000000	0.000000	0.000000	-0.156026	-0.040260	-0.551155	0.000000	0.000000	4.000000	45.000000	0.000000
2545.727495	0.145586	0.573226	0.086707	82.427963	101.489029	144.887543	4.429984	0.000000	-2.311556	0.000000	0.000000	0.000000	-0.193649	-0.036483	-0.567866	0.000000	0.000000	4.000000	45.000000	0.000000
2545.730828	0.145586	0.573226	0.086707	82.427963	101.489029	144.887543	4.429984	0.000000	-2.311556	0.000000	0.000000	0.000000	-0.193649	-0.036483	-0.567866	0.000000	0.000000	4.000000	45.000000	0.000000
2545.734161	0.145586	0.573226	0.086707	82.408806	99.745125	143.226303	4.335340	0.000000	-2.279281	0.000000	0.000000	0.000000	-0.193649	-0.036483	-0.567866	0.000000	0.000000	4.000000	45.000000	0.000000
2545.737495	0.144914	0.573102	0.084817	82.408806	99.745125	143.226303	4.335340	0.000000	-2.279281	0.000000	0.000000	0.000000	-0.201414	-0.037340	-0.567080	0.000000	0.000000	4.000000	45.000000	0.000000
2545.740828	0.144914	0.573102	0.084817	82.408806	99.745125	143.226303	4.335340	0.000000	-2.279281	0.000000	0.000000	0.000000	-0.201414	-0.037340	-0.567080	0.000000	0.000000	4.000000	45.000000	0.000000
2545.744161	0.144914	0.573102	0.084817	82.423943	97.856300	141.398224	4.240826	0.000000	-2.245711	0.000000	0.000000	0.000000	-0.201414	-0.037340	-0.567080	0.000000	0.000000	4.000000	45.000000	0.000000
2545.747495	0.144130	0.572967	0.082912	82.423943	97.856300	141.398224	4.240826	0.000000	-2.245711	0.000000	0.000000	0.000000	-0.235129	-0.040562	-0.571230	0.000000	0.000000	4.000000	45.000000	0.000000
2545.750828	0.144130	0.572967	0.082912	82.423943	97.856300	141.398224	4.240826	0.000000	-2.245711	0.000000	0.000000	0.000000	-0.235129	-0.040562	-0.571230	0.000000	0.000000	4.000000	45.000000	0.000000
2545.754161	0.144130	0.572967	0.082912	82.432320	96.003128	139.619507	4.145621	0.000000	-2.206523	0.000000	0.000000	0.000000	-0.235129	-0.040562	-0.571230	0.000000	0.000000	4.000000	45.000000	0.000000
2545.757495	0.143271	0.572828	0.081024	82.432320	96.003128	139.619507	4.145621	0.000000	-2.206523	0.000000	0.000000	0.000000	-0.257901	-0.041444	-0.566524	0.000000	0.000000	4.000000	45.000000	0.000000
2545.760828	0.143271	0.572828	0.081024	82.432320	96.003128	139.619507	4.145621	0.000000	-2.206523	0.000000	0.000000	0.000000	-0.257901	-0.041444	-0.566524	0.000000	0.000000	4.000000	45.000000	0.000000
2545.764161	0.143271	0.572828	0.081024	82.432030	94.219872	137.913895	4.051200	0.000000	-2.163539	0.000000	0.000000	0.000000	-0.257901	-0.041444	-0.566524	0.000000	0.000000	4.000000	45.000000	0.000000
2545.767495	0.142326	0.572679	0.079114	82.432030	94.219872	137.913895	4.051200	0.000000	-2.163539	0.000000	0.000000	0.000000	-0.283372	-0.044691	-0.573048	0.000000	0.000000	4.000000	45.000000	0.000000
2545.770828	0.142326	0.572679	0.079114	82.432030	94.219872	137.913895	4.051200	0.000000	-2.163539	0.000000	0.000000	0.000000	-0.283372	-0.044691	-0.573048	0.000000	0.000000	4.000000	45.000000	0.000000
2545.774161	0.142326	0.572679	0.079114	82.425316	92.680222	136.463959	3.955693	0.000000	-2.116311	0.000000	0.000000	0.000000	-0.283372	-0.044691	-0.573048	0.000000	0.000000	4.000000	45.000000	0.000000
2545.777495	0.141292	0.572535	0.077262	82.425316	92.680222	136.463959	3.955693	0.000000	-2.116311	0.000000	0.000000	0.000000	-0.310305	-0.043200	-0.555449	0.000000	0.000000	4.000000	45.000000	0.000000
2545.780828	0.141292	0.572535	0.077262	82.425316	92.680222	136.463959	3.955693	0.000000	-2.116311	0.000000	0.000000	0.000000	-0.310305	-0.043200	-0.555449	0.000000	0.000000	4.000000	45.000000	0.000000
2545.784161	0.141292	0.572535	0.077262	82.416977	91.465675	135.342773	3.863117	0.000000	-2.064594	0.000000	0.000000	0.000000	-0.310305	-0.043200	-0.555449	0.000000	0.000000	4.000000	45.000000	0.000000
2545.787495	0.140210	0.572389	0.075419	82.416977	91.465675	135.342773	3.863117	0.000000	-2.064594	0.000000	0.000000	0.000000	-0.324706	-0.044072	-0.553110	0.000000	0.000000	4.000000	45.000000	0.000000
2545.790828	0.140210	0.572389	0.075419	82.416977	91.465675	135.342773	3.863117	0.000000	-2.064594	0.000000	0.000000	0.000000	-0.324706	-0.044072	-0.553110	0.000000	0.000000	4.000000	45.000000	0.000000
2545.794161	0.140210	0.572389	0.075419	82.415840	90.535866	134.501480	3.770933	0.000000	-2.010476	0.000000	0.000000	0.000000	-0.324706	-0.044072	-0.553110	0.000000	0.000000	4.000000	45.000000	0.000000
2545.797495	0.139084	0.572258	0.073598	82.415840	90.535866	134.501480	3.770933	0.000000	-2.010476	0.000000	0.000000	0.000000	-0.337708	-0.039233	-0.546170	0.000000	0.000000	4.000000	45.000000	0.000000
2545.800828	0.139084	0.572258	0.073598	82.415840	90.535866	134.501480	3.770933	0.000000	-2.010476	0.000000	0.000000	0.000000	-0.337708	-0.039233	-0.546170	0.000000	0.000000	4.000000	45.000000	0.000000
2545.804161	0.139084	0.572258	0.073598	82.422104	89.983887	134.035843	3.679904	0.000000	-1.954192	0.000000	0.000000	0.000000	-0.337708	-0.039233	-0.546170	0.000000	0.000000	4.000000	45.000000	0.000000
2545.807495	0.137981	0.572135	0.071743	82.422104	89.983887	134.035843	3.679904	0.000000	-1.954192	0.000000	0.000000	0.000000	-0.330886	-0.036879	-0.556404	0.000000	0.000000	4.000000	45.000000	0.000000
2545.810828	0.137981	0.572135	0.071743	82.422104	89.983887	134.035843	3.679904	0.000000	-1.954192	0.000000	0.000000	0.000000	-0.330886	-0.036879	-0.556404	0.000000	0.000000	4.000000	45.000000	0.000000
2545.814161	0.137981	0.572135	0.071743	82.433250	89.716034	133.856766	3.587170	0.000000	-1.899044	0.000000	0.000000	0.000000	-0.330886	-0.036879	-0.556404	0.000000	0.000000	4.000000	45.000000	0.000000
2545.817495	0.136785	0.572028	0.069925	82.433250	89.716034	133.856766	3.587170	0.000000	-1.899044	0.000000	0.000000	0.000000	-0.358730	-0.032161	-0.545613	0.000000	0.000000	4.000000	45.000000	0.000000
2545.820828	0.136785	0.572028	0.069925	82.433250	89.716034	133.856766	3.587170	0.000000	-1.899044	0.000000	0.000000	0.000000	-0.358730	-0.032161	-0.545613	0.000000	0.000000	4.000000	45.000000	0.000000
2545.824161	0.136785	0.572028	0.069925	82.450829	89.723099	133.955948	3.496235	0.000000	-1.839255	0.000000	0.000000	0.000000	-0.358730	-0.032161	-0.545613	0.000000	0.000000	4.000000	45.000000	0.000000
2545.827495	0.135557	0.571944	0.068166	82.450829	89.723099	133.955948	3.496235	0.000000	-1.839255	0.000000	0.000000	0.000000	-0.368388	-0.024950	-0.527552	0.000000	0.000000	4.000000	45.000000	0.000000
2545.830828	0.135557	0.571944	0.068166	82.450829	89.723099	133.955948	3.496235	0.000000	-1.839255	0.000000	0.000000	0.000000	-0.368388	-0.024950	-0.527552	0.000000	0.000000	4.000000	45.000000	0.000000
2545.834161	0.135557	0.571944	0.068166	82.470139	89.965157	134.301895	3.408309	0.000000	-1.777857	0.000000	0.000000	0.000000	-0.368388	-0.024950	-0.527552	0.000000	0.000000	4.000000	45.000000	0.000000
2545.837495	0.134202	0.571904	0.066509	82.470139	89.965157	134.301895	3.408309	0.000000	-1.777857	0.000000	0.000000	0.000000	-0.406549	-0.012127	-0.497073	0.000000	0.000000	4.000000	45.000000	0.000000
2545.840828	0.134202	0.571904	0.066509	82.470139	89.965157	134.301895	3.408309	0.000000	-1.777857	0.000000	0.000000	0.000000	-0.406549	-0.012127	-0.497073	0.000000	0.000000	4.000000	45.000000	0.000000
2545.844161	0.134202	0.571904	0.066509	82.492767	90.448067	134.899307	3.325464	0.000000	-1.710099	0.000000	0.000000	0.000000	-0.406549	-0.012127	-0.497073	0.000000	0.000000	4.000000	45.000000	0.000000
2545.847495	0.132770	0.571906	0.064941	82.492767	90.448067	134.899307	3.325464	0.000000	-1.710099	0.000000	0.000000	0.000000	-0.429472	0.000693	-0.470565	0.000000	0.000000	4.000000	45.000000	0.000000
2545.850828	0.132770	0.571906	0.064941	82.492767	90.448067	134.899307	3.325464	0.000000	-1.710099	0.000000	0.000000	0.000000	-0.429472	0.000693	-0.470565	0.000000	0.000000	4.000000	45.000000	0.000000
2545.854161	0.132770	0.571906	0.064941	82.516121	91.068771	135.646057	3.247036	0.000000	-1.638520	0.000000	0.000000	0.000000	-0.429472	0.000693	-0.470565	0.000000	0.000000	4.000000	45.000000	0.000000
2545.857495	0.131217	0.571893	0.063485	82.516121	91.068771	135.646057	3.247036	0.000000	-1.638520	0.000000	0.000000	0.000000	-0.466114	-0.004106	-0.436756	0.000000	0.000000	4.000000	45.000000	0.000000
2545.860828	0.131217	0.571893	0.063485	82.516121	91.068771	135.646057	3.247036	0.000000	-1.638520	0.000000	0.000000	0.000000	-0.466114	-0.004106	-0.436756	0.000000	0.000000	4.000000	45.000000	0.000000
2545.864161	0.131217	0.571893	0.063485	82.535095	91.632339	136.353165	3.174244	0.000000	-1.560835	0.000000	0.000000	0.000000	-0.466114	-0.004106	-0.436756	0.000000	0.000000	4.000000	45.000000	0.000000
2545.867495	0.129574	0.571901	0.062167	82.535095	91.632339	136.353165	3.174244	0.000000	-1.560835	0.000000	0.000000	0.000000	-0.492723	0.002588	-0.395466	0.000000	0.000000	4.000000	45.000000	0.000000
2545.870828	0.129574	0.571901	0.062167	82.535095	91.632339	136.353165	3.174244	0.000000	-1.560835	0.000000	0.000000	0.000000	-0.492723	0.002588	-0.395466	0.000000	0.000000	4.000000	45.000000	0.000000
2545.874161	0.129574	0.571901	0.062167	82.545494	92.175163	137.050964	3.108333	0.000000	-1.478714	0.000000	0.000000	0.000000	-0.492723	0.002588	-0.395466	0.000000	0.000000	4.000000	45.000000	0.000000
2545.877495	0.127871	0.571868	0.060888	82.545494	92.175163	137.050964	3.108333	0.000000	-1.478714	0.000000	0.000000	0.000000	-0.510852	-0.010112	-0.383731	0.000000	0.000000	4.000000	45.000000	0.000000
2545.880828	0.127871	0.571868	0.060888	82.545494	92.175163	137.050964	3.108333	0.000000	-1.478714	0.000000	0.000000	0.000000	-0.510852	-0.010112	-0.383731	0.000000	0.000000	4.000000	45.000000	0.000000
2545.884161	0.127871	0.571868	0.060888	82.529236	92.732246	137.788971	3.044378	0.000000	-1.393572	0.000000	0.000000	0.000000	-0.510852	-0.010112	-0.383731	0.000000	0.000000	4.000000	45.000000	0.000000
2545.887495	0.126215	0.571830	0.059655	82.529236	92.732246	137.788971	3.044378	0.000000	-1.393572	0.000000	0.000000	0.000000	-0.497068	-0.011380	-0.369739	0.000000	0.000000	4.000000	45.000000	0.000000
2545.890828	0.126215	0.571830	0.059655	82.529236	92.732246	137.788971	3.044378	0.000000	-1.393572	0.000000	0.000000	0.000000	-0.497068	-0.011380	-0.369739	0.000000	0.000000	4.000000	45.000000	0.000000
2545.894161	0.126215	0.571830	0.059655	82.481636	93.326897	138.590042	2.982754	0.000000	-1.310727	0.000000	0.000000	0.000000	-0.497068	-0.011380	-0.369739	0.000000	0.000000	4.000000	45.000000	0.000000
2545.897495	0.124560	0.571771	0.058399	82.481636	93.326897	138.590042	2.982754	0.000000	-1.310727	0.000000	0.000000	0.000000	-0.496331	-0.017696	-0.376706	0.000000	0.000000	4.000000	45.000000	0.000000
2545.900828	0.124560	0.571771	0.058399	82.481636	93.326897	138.590042	2.982754	0.000000	-1.310727	0.000000	0.000000	0.000000	-0.496331	-0.017696	-0.376706	0.000000	0.000000	4.000000	45.000000	0.000000
2545.904161	0.124560	0.571771	0.058399	82.420837	93.913223	139.396515	2.919970	0.000000	-1.228006	0.000000	0.000000	0.000000	-0.496331	-0.017696	-0.376706	0.000000	0.000000	4.000000	45.000000	0.000000
2545.907495	0.122893	0.571699	0.057165	82.420837	93.913223	139.396515	2.919970	0.000000	-1.228006	0.000000	0.000000	0.000000	-0.500129	-0.021380	-0.370464	0.000000	0.000000	4.000000	45.000000	0.000000
2545.910828	0.122893	0.571699	0.057165	82.420837	93.913223	139.396515	2.919970	0.000000	-1.228006	0.000000	0.000000	0.000000	-0.500129	-0.021380	-0.370464	0.000000	0.000000	4.000000	45.000000	0.000000
2545.914161	0.122893	0.571699	0.057165	82.382019	94.524704	140.211151	2.858226	0.000000	-1.144651	0.000000	0.000000	0.000000	-0.500129	-0.021380	-0.370464	0.000000	0.000000	4.000000	45.000000	0.000000
2545.917495	0.121166	0.571609	0.055857	82.382019	94.524704	140.211151	2.858226	0.000000	-1.144651	0.000000	0.000000	0.000000	-0.518232	-0.027130	-0.392207	0.000000	0.000000	4.000000	45.000000	0.000000
2545.920828	0.121166	0.571609	0.055857	82.382019	94.524704	140.211151	2.858226	0.000000	-1.144651	0.000000	0.000000	0.000000	-0.518232	-0.027130	-0.392207	0.000000	0.000000	4.000000	45.000000	0.000000
2545.924161	0.121166	0.571609	0.055857	82.391060	95.086121	140.941376	2.792858	0.000000	-1.058279	0.000000	0.000000	0.000000	-0.518232	-0.027130	-0.392207	0.000000	0.000000	4.000000	45.000000	0.000000
2545.927495	0.119341	0.571555	0.054536	82.391060	95.086121	140.941376	2.792858	0.000000	-1.058279	0.000000	0.000000	0.000000	-0.547234	-0.016154	-0.396271	0.000000	0.000000	4.000000	45.000000	0.000000
2545.930828	0.119341	0.571555	0.054536	82.391060	95.086121	140.941376	2.792858	0.000000	-1.058279	0.000000	0.000000	0.000000	-0.547234	-0.016154	-0.396271	0.000000	0.000000	4.000000	45.000000	0.000000
2545.934161	0.119341	0.571555	0.054536	82.400230	95.609482	141.648117	2.726813	0.000000	-0.967073	0.000000	0.000000	0.000000	-0.547234	-0.016154	-0.396271	0.000000	0.000000	4.000000	45.000000	0.000000
2545.937495	0.117422	0.571537	0.053201	82.400230	95.609482	141.648117	2.726813	0.000000	-0.967073	0.000000	0.000000	0.000000	-0.575927	-0.005354	-0.400671	0.000000	0.000000	4.000000	45.000000	0.000000
2545.940828	0.117422	0.571537	0.053201	82.400230	95.609482	141.648117	2.726813	0.000000	-0.967073	0.000000	0.000000	0.000000	-0.575927	-0.005354	-0.400671	0.000000	0.000000	4.000000	45.000000	0.000000
2545.944161	0.117422	0.571537	0.053201	82.392487	96.105255	142.346542	2.660034	0.000000	-0.871085	0.000000	0.000000	0.000000	-0.575927	-0.005354	-0.400671	0.000000	0.000000	4.000000	45.000000	0.000000
2545.947495	0.115411	0.571574	0.051866	82.392487	96.105255	142.346542	2.660034	0.000000	-0.871085	0.000000	0.000000	0.000000	-0.603205	0.010924	-0.400551	0.000000	0.000000	4.000000	45.000000	0.000000
2545.950828	0.115411	0.571574	0.051866	82.392487	96.105255	142.346542	2.660034	0.000000	-0.871085	0.000000	0.000000	0.000000	-0.603205	0.010924	-0.400551	0.000000	0.000000	4.000000	45.000000	0.000000
2545.954161	0.115411	0.571574	0.051866	82.335068	96.539383	143.034775	2.593276	0.000000	-0.770551	0.000000	0.000000	0.000000	-0.603205	0.010924	-0.400551	0.000000	0.000000	4.000000	45.000000	0.000000
2545.957495	0.113361	0.571607	0.050531	82.335068	96.539383	143.034775	2.593276	0.000000	-0.770551	0.000000	0.000000	0.000000	-0.614922	0.009978	-0.400335	0.000000	0.000000	4.000000	45.000000	0.000000
2545.960828	0.113361	0.571607	0.050531	82.335068	96.539383	143.034775	2.593276	0.000000	-0.770551	0.000000	0.000000	0.000000	-0.614922	0.009978	-0.400335	0.000000	0.000000	4.000000	45.000000	0.000000
2545.964161	0.113361	0.571607	0.050531	82.219971	96.929268	143.722229	2.526553	0.000000	-0.668065	0.000000	0.000000	0.000000	-0.614922	0.009978	-0.400335	0.000000	0.000000	4.000000	45.000000	0.000000
2545.967495	0.111333	0.571664	0.049241	82.219971	96.929268	143.722229	2.526553	0.000000	-0.668065	0.000000	0.000000	0.000000	-0.608451	0.017194	-0.386909	0.000000	0.000000	4.000000	45.000000	0.000000
2545.970828	0.111333	0.571664	0.049241	82.219971	96.929268	143.722229	2.526553	0.000000	-0.668065	0.000000	0.000000	0.000000	-0.608451	0.017194	-0.386909	0.000000	0.000000	4.000000	45.000000	0.000000
2545.974161	0.111333	0.571664	0.049241	82.075020	97.289162	144.409210	2.462069	0.000000	-0.566656	0.000000	0.000000	0.000000	-0.608451	0.017194	-0.386909	0.000000	0.000000	4.000000	45.000000	0.000000
2545.977495	0.109303	0.571718	0.048008	82.075020	97.289162	144.409210	2.462069	0.000000	-0.566656	0.000000	0.000000	0.000000	-0.608909	0.015959	-0.369966	0.000000	0.000000	4.000000	45.000000	0.000000
2545.980828	0.109303	0.571718	0.048008	82.075020	97.289162	144.409210	2.462069	0.000000	-0.566656	0.000000	0.000000	0.000000	-0.608909	0.015959	-0.369966	0.000000	0.000000	4.000000	45.000000	0.000000
2545.984161	0.109303	0.571718	0.048008	81.935959	97.606865	144.936050	2.400408	0.000000	-0.465171	0.000000	0.000000	0.000000	-0.608909	0.015959	-0.369966	0.000000	0.000000	4.000000	45.000000	0.000000
2545.987495	0.107288	0.571758	0.046788	81.935959	97.606865	144.936050	2.400408	0.000000	-0.465171	0.000000	0.000000	0.000000	-0.604773	0.012185	-0.366191	0.000000	0.000000	4.000000	45.000000	0.000000
2545.990828	0.107288	0.571758	0.046788	81.935959	97.606865	144.936050	2.400408	0.000000	-0.465171	0.000000	0.000000	0.000000	-0.604773	0.012185	-0.366191	0.000000	0.000000	4.000000	45.000000	0.000000
2545.994161	0.107288	0.571758	0.046788	81.835381	97.899849	145.290482	2.339376	0.000000	-0.364376	0.000000	0.000000	0.000000	-0.604773	0.012185	-0.366191	0.000000	0.000000	4.000000	45.000000	0.000000
2545.997495	0.105290	0.571777	0.045602	81.835381	97.899849	145.290482	2.339376	0.000000	-0.364376	0.000000	0.000000	0.000000	-0.599265	0.005611	-0.355592	0.000000	0.000000	4.000000	45.000000	0.000000
2546.000828	0.105290	0.571777	0.045602	81.835381	97.899849	145.290482	2.339376	0.000000	-0.364376	0.000000	0.000000	0.000000	-0.599265	0.005611	-0.355592	0.000000	0.000000	4.000000	45.000000	0.000000
2546.004161	0.105290	0.571777	0.045602	81.788933	98.212219	145.704544	2.280110	0.000000	-0.264499	0.000000	0.000000	0.000000	-0.599265	0.005611	-0.355592	0.000000	0.000000	4.000000	45.000000	0.000000
2546.007495	0.103366	0.571783	0.044482	81.788933	98.212219	145.704544	2.280110	0.000000	-0.264499	0.000000	0.000000	0.000000	-0.577165	0.001772	-0.336113	0.000000	0.000000	4.000000	45.000000	0.000000
2546.010828	0.103366	0.571783	0.044482	81.788933	98.212219	145.704544	2.280110	0.000000	-0.264499	0.000000	0.000000	0.000000	-0.577165	0.001772	-0.336113	0.000000	0.000000	4.000000	45.000000	0.000000
2546.014161	0.103366	0.571783	0.044482	81.789864	98.572372	146.221054	2.224092	0.000000	-0.168305	0.000000	0.000000	0.000000	-0.577165	0.001772	-0.336113	0.000000	0.000000	4.000000	45.000000	0.000000
2546.017495	0.101504	0.571749	0.043372	81.789864	98.572372	146.221054	2.224092	0.000000	-0.168305	0.000000	0.000000	0.000000	-0.558761	-0.010105	-0.333026	0.000000	0.000000	4.000000	45.000000	0.000000
2546.020828	0.101504	0.571749	0.043372	81.789864	98.572372	146.221054	2.224092	0.000000	-0.168305	0.000000	0.000000	0.000000	-0.558761	-0.010105	-0.333026	0.000000	0.000000	4.000000	45.000000	0.000000
2546.024161	0.101504	0.571749	0.043372	81.793335	98.915833	146.706802	2.168587	0.000000	-0.075178	0.000000	0.000000	0.000000	-0.558761	-0.010105	-0.333026	0.000000	0.000000	4.000000	45.000000	0.000000
2546.027495	0.099689	0.571703	0.042333	81.793335	98.915833	146.706802	2.168587	0.000000	-0.075178	0.000000	0.000000	0.000000	-0.544289	-0.013662	-0.311573	0.000000	0.000000	4.000000	45.000000	0.000000
2546.030828	0.099689	0.571703	0.042333	81.793335	98.915833	146.706802	2.168587	0.000000	-0.075178	0.000000	0.000000	0.000000	-0.544289	-0.013662	-0.311573	0.000000	0.000000	4.000000	45.000000	0.000000
2546.034161	0.099689	0.571703	0.042333	81.796135	99.262405	147.121109	2.116658	0.000000	0.015537	0.000000	0.000000	0.000000	-0.544289	-0.013662	-0.311573	0.000000	0.000000	4.000000	45.000000	0.000000
2546.037495	0.097943	0.571628	0.041346	81.796135	99.262405	147.121109	2.116658	0.000000	0.015537	0.000000	0.000000	0.000000	-0.523944	-0.022596	-0.296277	0.000000	0.000000	4.000000	45.000000	0.000000
2546.040828	0.097943	0.571628	0.041346	81.796135	99.262405	147.121109	2.116658	0.000000	0.015537	0.000000	0.000000	0.000000	-0.523944	-0.022596	-0.296277	0.000000	0.000000	4.000000	45.000000	0.000000
2546.044161	0.097943	0.571628	0.041346	81.798241	99.617416	147.352249	2.067279	0.000000	0.102861	0.000000	0.000000	0.000000	-0.523944	-0.022596	-0.296277	0.000000	0.000000	4.000000	45.000000	0.000000
2546.047495	0.096258	0.571561	0.040381	81.798241	99.617416	147.352249	2.067279	0.000000	0.102861	0.000000	0.000000	0.000000	-0.505526	-0.020282	-0.289396	0.000000	0.000000	4.000000	45.000000	0.000000
2546.050828	0.096258	0.571561	0.040381	81.798241	99.617416	147.352249	2.067279	0.000000	0.102861	0.000000	0.000000	0.000000	-0.505526	-0.020282	-0.289396	0.000000	0.000000	4.000000	45.000000	0.000000
2546.054161	0.096258	0.571561	0.040381	81.799576	99.931969	147.412079	2.019046	0.000000	0.187115	0.000000	0.000000	0.000000	-0.505526	-0.020282	-0.289396	0.000000	0.000000	4.000000	45.000000	0.000000
2546.057495	0.094619	0.571482	0.039490	81.799576	99.931969	147.412079	2.019046	0.000000	0.187115	0.000000	0.000000	0.000000	-0.491747	-0.023552	-0.267287	0.000000	0.000000	4.000000	45.000000	0.000000
2546.060828	0.094619	0.571482	0.039490	81.799576	99.931969	147.412079	2.019046	0.000000	0.187115	0.000000	0.000000	0.000000	-0.491747	-0.023552	-0.267287	0.000000	0.000000	4.000000	45.000000	0.000000
2546.064161	0.094619	0.571482	0.039490	81.800346	100.230354	147.521912	1.974498	0.000000	0.269073	0.000000	0.000000	0.000000	-0.491747	-0.023552	-0.267287	0.000000	0.000000	4.000000	45.000000	0.000000
2546.067495	0.093040	0.571412	0.038623	81.800346	100.230354	147.521912	1.974498	0.000000	0.269073	0.000000	0.000000	0.000000	-0.473705	-0.021151	-0.260002	0.000000	0.000000	4.000000	45.000000	0.000000
2546.070828	0.093040	0.571412	0.038623	81.800346	100.230354	147.521912	1.974498	0.000000	0.269073	0.000000	0.000000	0.000000	-0.473705	-0.021151	-0.260002	0.000000	0.000000	4.000000	45.000000	0.000000
2546.074161	0.093040	0.571412	0.038623	81.802238	100.538498	147.926941	1.931164	0.000000	0.348024	0.000000	0.000000	0.000000	-0.473705	-0.021151	-0.260002	0.000000	0.000000	4.000000	45.000000	0.000000
2546.077495	0.091545	0.571322	0.037783	81.802238	100.538498	147.926941	1.931164	0.000000	0.348024	0.000000	0.000000	0.000000	-0.448434	-0.026968	-0.251988	0.000000	0.000000	4.000000	45.000000	0.000000
2546.080828	0.091545	0.571322	0.037783	81.802238	100.538498	147.926941	1.931164	0.000000	0.348024	0.000000	0.000000	0.000000	-0.448434	-0.026968	-0.251988	0.000000	0.000000	4.000000	45.000000	0.000000
2546.084161	0.091545	0.571322	0.037783	81.803673	100.811584	148.344147	1.889166	0.000000	0.422763	0.000000	0.000000	0.000000	-0.448434	-0.026968	-0.251988	0.000000	0.000000	4.000000	45.000000	0.000000
2546.087495	0.090159	0.571258	0.036977	81.803673	100.811584	148.344147	1.889166	0.000000	0.422763	0.000000	0.000000	0.000000	-0.415748	-0.019010	-0.241827	0.000000	0.000000	4.000000	45.000000	0.000000
2546.090828	0.090159	0.571258	0.036977	81.803673	100.811584	148.344147	1.889166	0.000000	0.422763	0.000000	0.000000	0.000000	-0.415748	-0.019010	-0.241827	0.000000	0.000000	4.000000	45.000000	0.000000
2546.094161	0.090159	0.571258	0.036977	81.807991	101.126312	148.783752	1.848862	0.000000	0.492055	0.000000	0.000000	0.000000	-0.415748	-0.019010	-0.241827	0.000000	0.000000	4.000000	45.000000	0.000000
2546.097495	0.088900	0.571158	0.036174	81.807991	101.126312	148.783752	1.848862	0.000000	0.492055	0.000000	0.000000	0.000000	-0.377762	-0.030232	-0.240839	0.000000	0.000000	4.000000	45.000000	0.000000
2546.100828	0.088900	0.571158	0.036174	81.807991	101.126312	148.783752	1.848862	0.000000	0.492055	0.000000	0.000000	0.000000	-0.377762	-0.030232	-0.240839	0.000000	0.000000	4.000000	45.000000	0.000000
2546.104161	0.088900	0.571158	0.036174	81.838867	101.498528	149.250351	1.808722	0.000000	0.555015	0.000000	0.000000	0.000000	-0.377762	-0.030232	-0.240839	0.000000	0.000000	4.000000	45.000000	0.000000
2546.107495	0.087720	0.571020	0.035384	81.838867	101.498528	149.250351	1.808722	0.000000	0.555015	0.000000	0.000000	0.000000	-0.354032	-0.041359	-0.237059	0.000000	0.000000	4.000000	45.000000	0.000000
2546.110828	0.087720	0.571020	0.035384	81.838867	101.498528	149.250351	1.808722	0.000000	0.555015	0.000000	0.000000	0.000000	-0.354032	-0.041359	-0.237059	0.000000	0.000000	4.000000	45.000000	0.000000
2546.114161	0.087720	0.571020	0.035384	81.914757	101.933258	149.723389	1.769212	0.000000	0.614020	0.000000	0.000000	0.000000	-0.354032	-0.041359	-0.237059	0.000000	0.000000	4.000000	45.000000	0.000000
2546.117495	0.086552	0.570836	0.034642	81.914757	101.933258	149.723389	1.769212	0.000000	0.614020	0.000000	0.000000	0.000000	-0.350249	-0.055114	-0.222530	0.000000	0.000000	4.000000	45.000000	0.000000
2546.120828	0.086552	0.570836	0.034642	81.914757	101.933258	149.723389	1.769212	0.000000	0.614020	0.000000	0.000000	0.000000	-0.350249	-0.055114	-0.222530	0.000000	0.000000	4.000000	45.000000	0.000000
2546.124161	0.086552	0.570836	0.034642	82.030258	102.442642	150.249466	1.732124	0.000000	0.672395	0.000000	0.000000	0.000000	-0.350249	-0.055114	-0.222530	0.000000	0.000000	4.000000	45.000000	0.000000
2546.127495	0.085349	0.570634	0.033951	82.030258	102.442642	150.249466	1.732124	0.000000	0.672395	0.000000	0.000000	0.000000	-0.360866	-0.060629	-0.207371	0.000000	0.000000	4.000000	45.000000	0.000000
2546.130828	0.085349	0.570634	0.033951	82.030258	102.442642	150.249466	1.732124	0.000000	0.672395	0.000000	0.000000	0.000000	-0.360866	-0.060629	-0.207371	0.000000	0.000000	4.000000	45.000000	0.000000
2546.134161	0.085349	0.570634	0.033951	82.154724	103.002647	150.811493	1.697562	0.000000	0.732540	0.000000	0.000000	0.000000	-0.360866	-0.060629	-0.207371	0.000000	0.000000	4.000000	45.000000	0.000000
2546.137495	0.084161	0.570405	0.033325	82.154724	103.002647	150.811493	1.697562	0.000000	0.732540	0.000000	0.000000	0.000000	-0.356350	-0.068768	-0.187782	0.000000	0.000000	4.000000	45.000000	0.000000
2546.140828	0.084161	0.570405	0.033325	82.154724	103.002647	150.811493	1.697562	0.000000	0.732540	0.000000	0.000000	0.000000	-0.356350	-0.068768	-0.187782	0.000000	0.000000	4.000000	45.000000	0.000000
2546.144161	0.084161	0.570405	0.033325	82.237976	103.504219	151.318008	1.666265	0.000000	0.791931	0.000000	0.000000	0.000000	-0.356350	-0.068768	-0.187782	0.000000	0.000000	4.000000	45.000000	0.000000
2546.147495	0.082981	0.570139	0.032725	82.237976	103.504219	151.318008	1.666265	0.000000	0.791931	0.000000	0.000000	0.000000	-0.353989	-0.079610	-0.180105	0.000000	0.000000	4.000000	45.000000	0.000000
2546.150828	0.082981	0.570139	0.032725	82.237976	103.504219	151.318008	1.666265	0.000000	0.791931	0.000000	0.000000	0.000000	-0.353989	-0.079610	-0.180105	0.000000	0.000000	4.000000	45.000000	0.000000
2546.154161	0.082981	0.570139	0.032725	82.247612	103.959702	151.705780	1.636248	0.000000	0.850929	0.000000	0.000000	0.000000	-0.353989	-0.079610	-0.180105	0.000000	0.000000	4.000000	45.000000	0.000000
2546.157495	0.081858	0.569856	0.032159	82.247612	103.959702	151.705780	1.636248	0.000000	0.850929	0.000000	0.000000	0.000000	-0.336891	-0.084945	-0.169675	0.000000	0.000000	4.000000	45.000000	0.000000
2546.160828	0.081858	0.569856	0.032159	82.247612	103.959702	151.705780	1.636248	0.000000	0.850929	0.000000	0.000000	0.000000	-0.336891	-0.084945	-0.169675	0.000000	0.000000	4.000000	45.000000	0.000000
2546.164161	0.081858	0.569856	0.032159	82.239777	104.389809	151.860611	1.607969	0.000000	0.907078	0.000000	0.000000	0.000000	-0.336891	-0.084945	-0.169675	0.000000	0.000000	4.000000	45.000000	0.000000
2546.167495	0.080744	0.569510	0.031626	82.239777	104.389809	151.860611	1.607969	0.000000	0.907078	0.000000	0.000000	0.000000	-0.334386	-0.103811	-0.160088	0.000000	0.000000	4.000000	45.000000	0.000000
2546.170828	0.080744	0.569510	0.031626	82.239777	104.389809	151.860611	1.607969	0.000000	0.907078	0.000000	0.000000	0.000000	-0.334386	-0.103811	-0.160088	0.000000	0.000000	4.000000	45.000000	0.000000
2546.174161	0.080744	0.569510	0.031626	82.231911	104.892731	152.036743	1.581287	0.000000	0.962809	0.000000	0.000000	0.000000	-0.334386	-0.103811	-0.160088	0.000000	0.000000	4.000000	45.000000	0.000000
2546.177495	0.079656	0.569137	0.031091	82.231911	104.892731	152.036743	1.581287	0.000000	0.962809	0.000000	0.000000	0.000000	-0.326413	-0.111796	-0.160368	0.000000	0.000000	4.000000	45.000000	0.000000
2546.180828	0.079656	0.569137	0.031091	82.231911	104.892731	152.036743	1.581287	0.000000	0.962809	0.000000	0.000000	0.000000	-0.326413	-0.111796	-0.160368	0.000000	0.000000	4.000000	45.000000	0.000000
2546.184161	0.079656	0.569137	0.031091	82.223167	105.391663	152.339203	1.554559	0.000000	1.017211	0.000000	0.000000	0.000000	-0.326413	-0.111796	-0.160368	0.000000	0.000000	4.000000	45.000000	0.000000
2546.187495	0.078549	0.568711	0.030569	82.223167	105.391663	152.339203	1.554559	0.000000	1.017211	0.000000	0.000000	0.000000	-0.332077	-0.127827	-0.156573	0.000000	0.000000	4.000000	45.000000	0.000000
2546.190828	0.078549	0.568711	0.030569	82.223167	105.391663	152.339203	1.554559	0.000000	1.017211	0.000000	0.000000	0.000000	-0.332077	-0.127827	-0.156573	0.000000	0.000000	4.000000	45.000000	0.000000
2546.194161	0.078549	0.568711	0.030569	82.213211	105.914581	152.902496	1.528464	0.000000	1.072558	0.000000	0.000000	0.000000	-0.332077	-0.127827	-0.156573	0.000000	0.000000	4.000000	45.000000	0.000000
2546.197495	0.077444	0.568286	0.030044	82.213211	105.914581	152.902496	1.528464	0.000000	1.072558	0.000000	0.000000	0.000000	-0.331377	-0.127654	-0.157559	0.000000	0.000000	4.000000	45.000000	0.000000
2546.200828	0.077444	0.568286	0.030044	82.213211	105.914581	152.902496	1.528464	0.000000	1.072558	0.000000	0.000000	0.000000	-0.331377	-0.127654	-0.157559	0.000000	0.000000	4.000000	45.000000	0.000000
2546.204161	0.077444	0.568286	0.030044	82.202629	106.407700	153.505051	1.502204	0.000000	1.127787	0.000000	0.000000	0.000000	-0.331377	-0.127654	-0.157559	0.000000	0.000000	4.000000	45.000000	0.000000
2546.207495	0.076352	0.567861	0.029579	82.202629	106.407700	153.505051	1.502204	0.000000	1.127787	0.000000	0.000000	0.000000	-0.327700	-0.127385	-0.139581	0.000000	0.000000	4.000000	45.000000	0.000000
2546.210828	0.076352	0.567861	0.029579	82.202629	106.407700	153.505051	1.502204	0.000000	1.127787	0.000000	0.000000	0.000000	-0.327700	-0.127385	-0.139581	0.000000	0.000000	4.000000	45.000000	0.000000
2546.214161	0.076352	0.567861	0.029579	82.192039	106.856544	154.028275	1.478941	0.000000	1.182404	0.000000	0.000000	0.000000	-0.327700	-0.127385	-0.139581	0.000000	0.000000	4.000000	45.000000	0.000000
2546.217495	0.075250	0.567482	0.029188	82.192039	106.856544	154.028275	1.478941	0.000000	1.182404	0.000000	0.000000	0.000000	-0.330537	-0.113670	-0.117133	0.000000	0.000000	4.000000	45.000000	0.000000
2546.220828	0.075250	0.567482	0.029188	82.192039	106.856544	154.028275	1.478941	0.000000	1.182404	0.000000	0.000000	0.000000	-0.330537	-0.113670	-0.117133	0.000000	0.000000	4.000000	45.000000	0.000000
2546.224161	0.075250	0.567482	0.029188	82.182144	107.239006	154.409943	1.459419	0.000000	1.237493	0.000000	0.000000	0.000000	-0.330537	-0.113670	-0.117133	0.000000	0.000000	4.000000	45.000000	0.000000
2546.227495	0.074232	0.567122	0.028865	82.182144	107.239006	154.409943	1.459419	0.000000	1.237493	0.000000	0.000000	0.000000	-0.305526	-0.108067	-0.097087	0.000000	0.000000	4.000000	45.000000	0.000000
2546.230828	0.074232	0.567122	0.028865	82.182144	107.239006	154.409943	1.459419	0.000000	1.237493	0.000000	0.000000	0.000000	-0.305526	-0.108067	-0.097087	0.000000	0.000000	4.000000	45.000000	0.000000
2546.234161	0.074232	0.567122	0.028865	82.174034	107.518494	154.708633	1.443237	0.000000	1.288414	0.000000	0.000000	0.000000	-0.305526	-0.108067	-0.097087	0.000000	0.000000	4.000000	45.000000	0.000000
2546.237495	0.074232	0.567122	0.028865	82.174034	107.518494	154.708633	1.443237	0.000000	1.288414	0.000000	0.000000	0.000000	-0.305526	-0.108067	-0.097087	0.000000	0.000000	4.000000	45.000000	0.000000
2546.240828	0.073330	0.566825	0.028680	82.174034	107.518494	154.708633	1.443237	0.000000	1.288414	0.000000	0.000000	0.000000	-0.270395	-0.088981	-0.055518	0.000000	0.000000	4.000000	45.000000	0.000000
2546.244161	0.073330	0.566825	0.028680	82.168144	107.695786	154.933044	1.443237	0.000000	1.288414	0.000000	0.000000	0.000000	-0.270395	-0.088981	-0.055518	0.000000	0.000000	4.000000	45.000000	0.000000
2546.247495	0.072502	0.566610	0.028658	82.168144	107.695786	154.933044	1.443237	0.000000	1.288414	0.000000	0.000000	0.000000	-0.248594	-0.064585	-0.006463	0.000000	0.000000	4.000000	45.000000	0.000000
2546.250828	0.072502	0.566610	0.028658	82.168144	107.695786	154.933044	1.443237	0.000000	1.288414	0.000000	0.000000	0.000000	-0.248594	-0.064585	-0.006463	0.000000	0.000000	4.000000	45.000000	0.000000
2546.254161	0.072502	0.566610	0.028658	82.164589	107.768661	155.067810	1.432907	0.000000	1.374913	0.000000	0.000000	0.000000	-0.248594	-0.064585	-0.006463	0.000000	0.000000	4.000000	45.000000	0.000000
2546.257495	0.072502	0.566610	0.028658	82.164589	107.768661	155.067810	1.432907	0.000000	1.374913	0.000000	0.000000	0.000000	-0.248594	-0.064585	-0.006463	0.000000	0.000000	4.000000	45.000000	0.000000
2546.260828	0.071835	0.566458	0.028770	82.164589	107.768661	155.067810	1.432907	0.000000	1.374913	0.000000	0.000000	0.000000	-0.200126	-0.045645	0.033513	0.000000	0.000000	4.000000	45.000000	0.000000
2546.264161	0.071835	0.566458	0.028770	82.164742	107.774307	155.129776	1.432907	0.000000	1.374913	0.000000	0.000000	0.000000	-0.200126	-0.045645	0.033513	0.000000	0.000000	4.000000	45.000000	0.000000
2546.267495	0.071297	0.566342	0.028961	82.164742	107.774307	155.129776	1.432907	0.000000	1.374913	0.000000	0.000000	0.000000	-0.161265	-0.034821	0.057480	0.000000	0.000000	4.000000	45.000000	0.000000
2546.270828	0.071297	0.566342	0.028961	82.164742	107.774307	155.129776	1.432907	0.000000	1.374913	0.000000	0.000000	0.000000	-0.161265	-0.034821	0.057480	0.000000	0.000000	4.000000	45.000000	0.000000
2546.274161	0.071297	0.566342	0.028961	82.171783	107.714531	155.115097	1.448073	0.000000	1.435145	0.000000	0.000000	0.000000	-0.161265	-0.034821	0.057480	0.000000	0.000000	4.000000	45.000000	0.000000
2546.277495	0.071297	0.566342	0.028961	82.171783	107.714531	155.115097	1.448073	0.000000	1.435145	0.000000	0.000000	0.000000	-0.161265	-0.034821	0.057480	0.000000	0.000000	4.000000	45.000000	0.000000
2546.280828	0.070901	0.566253	0.029320	82.171783	107.714531	155.115097	1.448073	0.000000	1.435145	0.000000	0.000000	0.000000	-0.118686	-0.026684	0.107519	0.000000	0.000000	4.000000	45.000000	0.000000
2546.284161	0.070901	0.566253	0.029320	82.212204	107.720581	155.117859	1.448073	0.000000	1.435145	0.000000	0.000000	0.000000	-0.118686	-0.026684	0.107519	0.000000	0.000000	4.000000	45.000000	0.000000
2546.287495	0.070679	0.566182	0.029735	82.212204	107.720581	155.117859	1.448073	0.000000	1.435145	0.000000	0.000000	0.000000	-0.066825	-0.021337	0.124531	0.000000	0.000000	4.000000	45.000000	0.000000
2546.290828	0.070679	0.566182	0.029735	82.212204	107.720581	155.117859	1.448073	0.000000	1.435145	0.000000	0.000000	0.000000	-0.066825	-0.021337	0.124531	0.000000	0.000000	4.000000	45.000000	0.000000
2546.294161	0.070679	0.566182	0.029735	82.316048	107.830780	155.153000	1.486748	0.000000	1.466063	0.000000	0.000000	0.000000	-0.066825	-0.021337	0.124531	0.000000	0.000000	4.000000	45.000000	0.000000
2546.297495	0.070679	0.566182	0.029735	82.316048	107.830780	155.153000	1.486748	0.000000	1.466063	0.000000	0.000000	0.000000	-0.066825	-0.021337	0.124531	0.000000	0.000000	4.000000	45.000000	0.000000
2546.300828	0.070558	0.566084	0.030206	82.316048	107.830780	155.153000	1.486748	0.000000	1.466063	0.000000	0.000000	0.000000	-0.036195	-0.029466	0.141225	0.000000	0.000000	4.000000	45.000000	0.000000
2546.304161	0.070558	0.566084	0.030206	82.464226	108.060677	155.248550	1.486748	0.000000	1.466063	0.000000	0.000000	0.000000	-0.036195	-0.029466	0.141225	0.000000	0.000000	4.000000	45.000000	0.000000
2546.307495	0.070565	0.565976	0.030746	82.464226	108.060677	155.248550	1.486748	0.000000	1.466063	0.000000	0.000000	0.000000	0.002178	-0.032279	0.162071	0.000000	0.000000	4.000000	45.000000	0.000000
2546.310828	0.070565	0.565976	0.030746	82.464226	108.060677	155.248550	1.486748	0.000000	1.466063	0.000000	0.000000	0.000000	0.002178	-0.032279	0.162071	0.000000	0.000000	4.000000	45.000000	0.000000
2546.314161	0.070565	0.565976	0.030746	82.617836	108.298706	155.333710	1.537297	0.000000	1.471732	0.000000	0.000000	0.000000	0.002178	-0.032279	0.162071	0.000000	0.000000	4.000000	45.000000	0.000000
2546.317495	0.070565	0.565976	0.030746	82.617836	108.298706	155.333710	1.537297	0.000000	1.471732	0.000000	0.000000	0.000000	0.002178	-0.032279	0.162071	0.000000	0.000000	4.000000	45.000000	0.000000
2546.320828	0.070697	0.565895	0.031327	82.617836	108.298706	155.333710	1.537297	0.000000	1.471732	0.000000	0.000000	0.000000	0.039398	-0.024338	0.174209	0.000000	0.000000	4.000000	45.000000	0.000000
2546.324161	0.070697	0.565895	0.031327	82.761604	108.451111	155.335754	1.537297	0.000000	1.471732	0.000000	0.000000	0.000000	0.039398	-0.024338	0.174209	0.000000	0.000000	4.000000	45.000000	0.000000
2546.327495	0.070909	0.565831	0.031977	82.761604	108.451111	155.335754	1.537297	0.000000	1.471732	0.000000	0.000000	0.000000	0.063816	-0.019136	0.195231	0.000000	0.000000	4.000000	45.000000	0.000000
2546.330828	0.070909	0.565831	0.031977	82.761604	108.451111	155.335754	1.537297	0.000000	1.471732	0.000000	0.000000	0.000000	0.063816	-0.019136	0.195231	0.000000	0.000000	4.000000	45.000000	0.000000
2546.334161	0.070909	0.565831	0.031977	82.860069	108.475410	155.248642	1.598870	0.000000	1.454530	0.000000	0.000000	0.000000	0.063816	-0.019136	0.195231	0.000000	0.000000	4.000000	45.000000	0.000000
2546.337495	0.070909	0.565831	0.031977	82.860069	108.475410	155.248642	1.598870	0.000000	1.454530	0.000000	0.000000	0.000000	0.063816	-0.019136	0.195231	0.000000	0.000000	4.000000	45.000000	0.000000
2546.340828	0.071200	0.565794	0.032675	82.860069	108.475410	155.248642	1.598870	0.000000	1.454530	0.000000	0.000000	0.000000	0.087320	-0.011264	0.209279	0.000000	0.000000	4.000000	45.000000	0.000000
2546.344161	0.071200	0.565794	0.032675	82.892899	108.272575	154.988159	1.598870	0.000000	1.454530	0.000000	0.000000	0.000000	0.087320	-0.011264	0.209279	0.000000	0.000000	4.000000	45.000000	0.000000
2546.347495	0.071574	0.565773	0.033442	82.892899	108.272575	154.988159	1.598870	0.000000	1.454530	0.000000	0.000000	0.000000	0.111942	-0.006114	0.230165	0.000000	0.000000	4.000000	45.000000	0.000000
2546.350828	0.071574	0.565773	0.033442	82.892899	108.272575	154.988159	1.598870	0.000000	1.454530	0.000000	0.000000	0.000000	0.111942	-0.006114	0.230165	0.000000	0.000000	4.000000	45.000000	0.000000
2546.354161	0.071574	0.565773	0.033442	82.900902	107.931190	154.613968	1.672111	0.000000	1.421320	0.000000	0.000000	0.000000	0.111942	-0.006114	0.230165	0.000000	0.000000	4.000000	45.000000	0.000000
2546.357495	0.071574	0.565773	0.033442	82.900902	107.931190	154.613968	1.672111	0.000000	1.421320	0.000000	0.000000	0.000000	0.111942	-0.006114	0.230165	0.000000	0.000000	4.000000	45.000000	0.000000
2546.360828	0.071958	0.565797	0.034283	82.900902	107.931190	154.613968	1.672111	0.000000	1.421320	0.000000	0.000000	0.000000	0.115434	0.007142	0.252266	0.000000	0.000000	4.000000	45.000000	0.000000
2546.364161	0.071958	0.565797	0.034283	82.907928	107.538277	154.186768	1.672111	0.000000	1.421320	0.000000	0.000000	0.000000	0.115434	0.007142	0.252266	0.000000	0.000000	4.000000	45.000000	0.000000
2546.367495	0.072379	0.565838	0.035200	82.907928	107.538277	154.186768	1.672111	0.000000	1.421320	0.000000	0.000000	0.000000	0.126225	0.012221	0.275042	0.000000	0.000000	4.000000	45.000000	0.000000
2546.370828	0.072379	0.565838	0.035200	82.907928	107.538277	154.186768	1.672111	0.000000	1.421320	0.000000	0.000000	0.000000	0.126225	0.012221	0.275042	0.000000	0.000000	4.000000	45.000000	0.000000
2546.374161	0.072379	0.565838	0.035200	82.915985	107.075310	153.683472	1.759996	0.000000	1.381043	0.000000	0.000000	0.000000	0.126225	0.012221	0.275042	0.000000	0.000000	4.000000	45.000000	0.000000
2546.377495	0.072885	0.565913	0.036203	82.915985	107.075310	153.683472	1.759996	0.000000	1.381043	0.000000	0.000000	0.000000	0.151900	0.022695	0.300790	0.000000	0.000000	4.000000	45.000000	0.000000
2546.380828	0.072885	0.565913	0.036203	82.915985	107.075310	153.683472	1.759996	0.000000	1.381043	0.000000	0.000000	0.000000	0.151900	0.022695	0.300790	0.000000	0.000000	4.000000	45.000000	0.000000
2546.384161	0.072885	0.565913	0.036203	82.926506	106.550728	153.105530	1.810127	0.000000	1.355726	0.000000	0.000000	0.000000	0.151900	0.022695	0.300790	0.000000	0.000000	4.000000	45.000000	0.000000
2546.387495	0.073478	0.566024	0.037290	82.926506	106.550728	153.105530	1.810127	0.000000	1.355726	0.000000	0.000000	0.000000	0.177752	0.033145	0.326384	0.000000	0.000000	4.000000	45.000000	0.000000
2546.390828	0.073478	0.566024	0.037290	82.926506	106.550728	153.105530	1.810127	0.000000	1.355726	0.000000	0.000000	0.000000	0.177752	0.033145	0.326384	0.000000	0.000000	4.000000	45.000000	0.000000
2546.394161	0.073478	0.566024	0.037290	82.936699	106.004852	152.500656	1.864525	0.000000	1.326101	0.000000	0.000000	0.000000	0.177752	0.033145	0.326384	0.000000	0.000000	4.000000	45.000000	0.000000
2546.397495	0.074155	0.566151	0.038446	82.936699	106.004852	152.500656	1.864525	0.000000	1.326101	0.000000	0.000000	0.000000	0.203036	0.038152	0.346686	0.000000	0.000000	4.000000	45.000000	0.000000
2546.400828	0.074155	0.566151	0.038446	82.936699	106.004852	152.500656	1.864525	0.000000	1.326101	0.000000	0.000000	0.000000	0.203036	0.038152	0.346686	0.000000	0.000000	4.000000	45.000000	0.000000
2546.404161	0.074155	0.566151	0.038446	82.947258	105.395592	151.818222	1.922306	0.000000	1.292261	0.000000	0.000000	0.000000	0.203036	0.038152	0.346686	0.000000	0.000000	4.000000	45.000000	0.000000
2546.407495	0.074940	0.566295	0.039665	82.947258	105.395592	151.818222	1.922306	0.000000	1.292261	0.000000	0.000000	0.000000	0.235606	0.043115	0.365746	0.000000	0.000000	4.000000	45.000000	0.000000
2546.410828	0.074940	0.566295	0.039665	82.947258	105.395592	151.818222	1.922306	0.000000	1.292261	0.000000	0.000000	0.000000	0.235606	0.043115	0.365746	0.000000	0.000000	4.000000	45.000000	0.000000
2546.414161	0.074940	0.566295	0.039665	82.957146	104.772743	151.108429	1.983263	0.000000	1.252994	0.000000	0.000000	0.000000	0.235606	0.043115	0.365746	0.000000	0.000000	4.000000	45.000000	0.000000
2546.417495	0.075853	0.566446	0.040904	82.957146	104.772743	151.108429	1.983263	0.000000	1.252994	0.000000	0.000000	0.000000	0.273730	0.045413	0.371537	0.000000	0.000000	4.000000	45.000000	0.000000
2546.420828	0.075853	0.566446	0.040904	82.957146	104.772743	151.108429	1.983263	0.000000	1.252994	0.000000	0.000000	0.000000	0.273730	0.045413	0.371537	0.000000	0.000000	4.000000	45.000000	0.000000
2546.424161	0.075853	0.566446	0.040904	82.964973	104.193260	150.433533	2.045187	0.000000	1.207372	0.000000	0.000000	0.000000	0.273730	0.045413	0.371537	0.000000	0.000000	4.000000	45.000000	0.000000
2546.427495	0.076867	0.566587	0.042147	82.964973	104.193260	150.433533	2.045187	0.000000	1.207372	0.000000	0.000000	0.000000	0.304261	0.042273	0.373090	0.000000	0.000000	4.000000	45.000000	0.000000
2546.430828	0.076867	0.566587	0.042147	82.964973	104.193260	150.433533	2.045187	0.000000	1.207372	0.000000	0.000000	0.000000	0.304261	0.042273	0.373090	0.000000	0.000000	4.000000	45.000000	0.000000
2546.434161	0.076867	0.566587	0.042147	82.969933	103.769028	149.905777	2.107368	0.000000	1.156662	0.000000	0.000000	0.000000	0.304261	0.042273	0.373090	0.000000	0.000000	4.000000	45.000000	0.000000
2546.437495	0.077885	0.566727	0.043387	82.969933	103.769028	149.905777	2.107368	0.000000	1.156662	0.000000	0.000000	0.000000	0.305452	0.041914	0.372033	0.000000	0.000000	4.000000	45.000000	0.000000
2546.440828	0.077885	0.566727	0.043387	82.969933	103.769028	149.905777	2.107368	0.000000	1.156662	0.000000	0.000000	0.000000	0.305452	0.041914	0.372033	0.000000	0.000000	4.000000	45.000000	0.000000
2546.444161	0.077885	0.566727	0.043387	82.958725	103.919411	149.947189	2.169374	0.000000	1.105753	0.000000	0.000000	0.000000	0.305452	0.041914	0.372033	0.000000	0.000000	4.000000	45.000000	0.000000
2546.447495	0.078971	0.566884	0.044567	82.958725	103.919411	149.947189	2.169374	0.000000	1.105753	0.000000	0.000000	0.000000	0.325925	0.047278	0.353917	0.000000	0.000000	4.000000	45.000000	0.000000
2546.450828	0.078971	0.566884	0.044567	82.958725	103.919411	149.947189	2.169374	0.000000	1.105753	0.000000	0.000000	0.000000	0.325925	0.047278	0.353917	0.000000	0.000000	4.000000	45.000000	0.000000
2546.454161	0.078971	0.566884	0.044567	82.931473	104.696999	150.610962	2.228360	0.000000	1.051433	0.000000	0.000000	0.000000	0.325925	0.047278	0.353917	0.000000	0.000000	4.000000	45.000000	0.000000
2546.457495	0.080038	0.567041	0.045747	82.931473	104.696999	150.610962	2.228360	0.000000	1.051433	0.000000	0.000000	0.000000	0.320010	0.046966	0.353931	0.000000	0.000000	4.000000	45.000000	0.000000
2546.460828	0.080038	0.567041	0.045747	82.931473	104.696999	150.610962	2.228360	0.000000	1.051433	0.000000	0.000000	0.000000	0.320010	0.046966	0.353931	0.000000	0.000000	4.000000	45.000000	0.000000
2546.464161	0.080038	0.567041	0.045747	82.896400	105.702827	151.498123	2.287348	0.000000	0.998098	0.000000	0.000000	0.000000	0.320010	0.046966	0.353931	0.000000	0.000000	4.000000	45.000000	0.000000
2546.467495	0.081129	0.567206	0.046896	82.896400	105.702827	151.498123	2.287348	0.000000	0.998098	0.000000	0.000000	0.000000	0.327296	0.049577	0.344851	0.000000	0.000000	4.000000	45.000000	0.000000
2546.470828	0.081129	0.567206	0.046896	82.896400	105.702827	151.498123	2.287348	0.000000	0.998098	0.000000	0.000000	0.000000	0.327296	0.049577	0.344851	0.000000	0.000000	4.000000	45.000000	0.000000
2546.474161	0.081129	0.567206	0.046896	82.860779	106.726646	152.396072	2.344823	0.000000	0.943548	0.000000	0.000000	0.000000	0.327296	0.049577	0.344851	0.000000	0.000000	4.000000	45.000000	0.000000
2546.477495	0.082278	0.567407	0.048068	82.860779	106.726646	152.396072	2.344823	0.000000	0.943548	0.000000	0.000000	0.000000	0.344540	0.060252	0.351462	0.000000	0.000000	4.000000	45.000000	0.000000
2546.480828	0.082278	0.567407	0.048068	82.860779	106.726646	152.396072	2.344823	0.000000	0.943548	0.000000	0.000000	0.000000	0.344540	0.060252	0.351462	0.000000	0.000000	4.000000	45.000000	0.000000
2546.484161	0.082278	0.567407	0.048068	82.829964	107.486481	153.033554	2.403400	0.000000	0.886125	0.000000	0.000000	0.000000	0.344540	0.060252	0.351462	0.000000	0.000000	4.000000	45.000000	0.000000
2546.487495	0.083452	0.567589	0.049215	82.829964	107.486481	153.033554	2.403400	0.000000	0.886125	0.000000	0.000000	0.000000	0.352230	0.054539	0.344019	0.000000	0.000000	4.000000	45.000000	0.000000
2546.490828	0.083452	0.567589	0.049215	82.829964	107.486481	153.033554	2.403400	0.000000	0.886125	0.000000	0.000000	0.000000	0.352230	0.054539	0.344019	0.000000	0.000000	4.000000	45.000000	0.000000
2546.494161	0.083452	0.567589	0.049215	82.807182	107.971832	153.392822	2.460737	0.000000	0.827420	0.000000	0.000000	0.000000	0.352230	0.054539	0.344019	0.000000	0.000000	4.000000	45.000000	0.000000
2546.497495	0.084640	0.567769	0.050419	82.807182	107.971832	153.392822	2.460737	0.000000	0.827420	0.000000	0.000000	0.000000	0.356658	0.053925	0.361396	0.000000	0.000000	4.000000	45.000000	0.000000
2546.500828	0.084640	0.567769	0.050419	82.807182	107.971832	153.392822	2.460737	0.000000	0.827420	0.000000	0.000000	0.000000	0.356658	0.053925	0.361396	0.000000	0.000000	4.000000	45.000000	0.000000
2546.504161	0.084640	0.567769	0.050419	82.791328	108.243843	153.537735	2.520969	0.000000	0.767977	0.000000	0.000000	0.000000	0.356658	0.053925	0.361396	0.000000	0.000000	4.000000	45.000000	0.000000
2546.507495	0.085882	0.567947	0.051612	82.791328	108.243843	153.537735	2.520969	0.000000	0.767977	0.000000	0.000000	0.000000	0.372528	0.053645	0.357648	0.000000	0.000000	4.000000	45.000000	0.000000
2546.510828	0.085882	0.567947	0.051612	82.791328	108.243843	153.537735	2.520969	0.000000	0.767977	0.000000	0.000000	0.000000	0.372528	0.053645	0.357648	0.000000	0.000000	4.000000	45.000000	0.000000
2546.514161	0.085882	0.567947	0.051612	82.779930	108.401237	153.572388	2.580577	0.000000	0.705889	0.000000	0.000000	0.000000	0.372528	0.053645	0.357648	0.000000	0.000000	4.000000	45.000000	0.000000
2546.517495	0.087099	0.568088	0.052770	82.779930	108.401237	153.572388	2.580577	0.000000	0.705889	0.000000	0.000000	0.000000	0.365000	0.042298	0.347521	0.000000	0.000000	4.000000	45.000000	0.000000
2546.520828	0.087099	0.568088	0.052770	82.779930	108.401237	153.572388	2.580577	0.000000	0.705889	0.000000	0.000000	0.000000	0.365000	0.042298	0.347521	0.000000	0.000000	4.000000	45.000000	0.000000
2546.524161	0.087099	0.568088	0.052770	82.775749	108.408730	153.457184	2.638498	0.000000	0.645056	0.000000	0.000000	0.000000	0.365000	0.042298	0.347521	0.000000	0.000000	4.000000	45.000000	0.000000
2546.527495	0.088318	0.568182	0.053913	82.775749	108.408730	153.457184	2.638498	0.000000	0.645056	0.000000	0.000000	0.000000	0.365820	0.027950	0.343022	0.000000	0.000000	4.000000	45.000000	0.000000
2546.530828	0.088318	0.568182	0.053913	82.775749	108.408730	153.457184	2.638498	0.000000	0.645056	0.000000	0.000000	0.000000	0.365820	0.027950	0.343022	0.000000	0.000000	4.000000	45.000000	0.000000
2546.534161	0.088318	0.568182	0.053913	82.768524	108.483322	153.413895	2.695668	0.000000	0.584086	0.000000	0.000000	0.000000	0.365820	0.027950	0.343022	0.000000	0.000000	4.000000	45.000000	0.000000
2546.537495	0.089515	0.568255	0.055040	82.768524	108.483322	153.413895	2.695668	0.000000	0.584086	0.000000	0.000000	0.000000	0.359011	0.022029	0.338030	0.000000	0.000000	4.000000	45.000000	0.000000
2546.540828	0.089515	0.568255	0.055040	82.768524	108.483322	153.413895	2.695668	0.000000	0.584086	0.000000	0.000000	0.000000	0.359011	0.022029	0.338030	0.000000	0.000000	4.000000	45.000000	0.000000
2546.544161	0.089515	0.568255	0.055040	82.751213	108.860832	153.676895	2.752007	0.000000	0.524250	0.000000	0.000000	0.000000	0.359011	0.022029	0.338030	0.000000	0.000000	4.000000	45.000000	0.000000
2546.547495	0.090651	0.568292	0.056077	82.751213	108.860832	153.676895	2.752007	0.000000	0.524250	0.000000	0.000000	0.000000	0.340672	0.011004	0.310946	0.000000	0.000000	4.000000	45.000000	0.000000
2546.550828	0.090651	0.568292	0.056077	82.751213	108.860832	153.676895	2.752007	0.000000	0.524250	0.000000	0.000000	0.000000	0.340672	0.011004	0.310946	0.000000	0.000000	4.000000	45.000000	0.000000
2546.554161	0.090651	0.568292	0.056077	82.716599	109.744514	154.448532	2.803831	0.000000	0.467472	0.000000	0.000000	0.000000	0.340672	0.011004	0.310946	0.000000	0.000000	4.000000	45.000000	0.000000
2546.557495	0.091731	0.568300	0.057063	82.716599	109.744514	154.448532	2.803831	0.000000	0.467472	0.000000	0.000000	0.000000	0.324193	0.002570	0.295792	0.000000	0.000000	4.000000	45.000000	0.000000
2546.560828	0.091731	0.568300	0.057063	82.716599	109.744514	154.448532	2.803831	0.000000	0.467472	0.000000	0.000000	0.000000	0.324193	0.002570	0.295792	0.000000	0.000000	4.000000	45.000000	0.000000
2546.564161	0.091731	0.568300	0.057063	82.677101	110.678268	155.268951	2.853129	0.000000	0.413440	0.000000	0.000000	0.000000	0.324193	0.002570	0.295792	0.000000	0.000000	4.000000	45.000000	0.000000
2546.567495	0.092833	0.568299	0.058002	82.677101	110.678268	155.268951	2.853129	0.000000	0.413440	0.000000	0.000000	0.000000	0.330454	-0.000352	0.281782	0.000000	0.000000	4.000000	45.000000	0.000000
2546.570828	0.092833	0.568299	0.058002	82.677101	110.678268	155.268951	2.853129	0.000000	0.413440	0.000000	0.000000	0.000000	0.330454	-0.000352	0.281782	0.000000	0.000000	4.000000	45.000000	0.000000
2546.574161	0.092833	0.568299	0.058002	82.643822	111.417099	155.899063	2.900093	0.000000	0.358364	0.000000	0.000000	0.000000	0.330454	-0.000352	0.281782	0.000000	0.000000	4.000000	45.000000	0.000000
2546.577495	0.093879	0.568270	0.058891	82.643822	111.417099	155.899063	2.900093	0.000000	0.358364	0.000000	0.000000	0.000000	0.313748	-0.008784	0.266833	0.000000	0.000000	4.000000	45.000000	0.000000
2546.580828	0.093879	0.568270	0.058891	82.643822	111.417099	155.899063	2.900093	0.000000	0.358364	0.000000	0.000000	0.000000	0.313748	-0.008784	0.266833	0.000000	0.000000	4.000000	45.000000	0.000000
2546.584161	0.094831	0.568243	0.059669	82.618492	111.959541	156.346710	2.944565	0.000000	0.306073	0.000000	0.000000	0.000000	0.285822	-0.008024	0.233192	0.000000	0.000000	4.000000	45.000000	0.000000
2546.587495	0.094831	0.568243	0.059669	82.618492	111.959541	156.346710	2.944565	0.000000	0.306073	0.000000	0.000000	0.000000	0.285822	-0.008024	0.233192	0.000000	0.000000	4.000000	45.000000	0.000000
2546.590828	0.094831	0.568243	0.059669	82.618492	111.959541	156.346710	2.944565	0.000000	0.306073	0.000000	0.000000	0.000000	0.285822	-0.008024	0.233192	0.000000	0.000000	4.000000	45.000000	0.000000
2546.594161	0.095893	0.568195	0.060470	82.602989	112.296135	156.577103	2.983430	0.000000	0.258436	0.000000	0.000000	0.000000	0.318531	-0.014442	0.240453	0.000000	0.000000	4.000000	45.000000	0.000000
2546.597495	0.095893	0.568195	0.060470	82.602989	112.296135	156.577103	2.983430	0.000000	0.258436	0.000000	0.000000	0.000000	0.318531	-0.014442	0.240453	0.000000	0.000000	4.000000	45.000000	0.000000
2546.600828	0.095893	0.568195	0.060470	82.602989	112.296135	156.577103	2.983430	0.000000	0.258436	0.000000	0.000000	0.000000	0.318531	-0.014442	0.240453	0.000000	0.000000	4.000000	45.000000	0.000000
2546.604161	0.096955	0.568127	0.061252	82.604019	112.251816	156.430511	3.023506	0.000000	0.205348	0.000000	0.000000	0.000000	0.318472	-0.020319	0.234652	0.000000	0.000000	4.000000	45.000000	0.000000
2546.607495	0.096955	0.568127	0.061252	82.604019	112.251816	156.430511	3.023506	0.000000	0.205348	0.000000	0.000000	0.000000	0.318472	-0.020319	0.234652	0.000000	0.000000	4.000000	45.000000	0.000000
2546.610828	0.096955	0.568127	0.061252	82.604019	112.251816	156.430511	3.023506	0.000000	0.205348	0.000000	0.000000	0.000000	0.318472	-0.020319	0.234652	0.000000	0.000000	4.000000	45.000000	0.000000
2546.614161	0.098060	0.568079	0.061978	82.612785	112.021423	156.096710	3.062615	0.000000	0.152269	0.000000	0.000000	0.000000	0.331565	-0.014489	0.217579	0.000000	0.000000	4.000000	45.000000	0.000000
2546.617495	0.098060	0.568079	0.061978	82.612785	112.021423	156.096710	3.062615	0.000000	0.152269	0.000000	0.000000	0.000000	0.331565	-0.014489	0.217579	0.000000	0.000000	4.000000	45.000000	0.000000
2546.620828	0.098060	0.568079	0.061978	82.612785	112.021423	156.096710	3.062615	0.000000	0.152269	0.000000	0.000000	0.000000	0.331565	-0.014489	0.217579	0.000000	0.000000	4.000000	45.000000	0.000000
2546.624161	0.099194	0.568001	0.062701	82.620728	111.819489	155.786102	3.098878	0.000000	0.097008	0.000000	0.000000	0.000000	0.340152	-0.023443	0.217051	0.000000	0.000000	4.000000	45.000000	0.000000
2546.627495	0.099194	0.568001	0.062701	82.620728	111.819489	155.786102	3.098878	0.000000	0.097008	0.000000	0.000000	0.000000	0.340152	-0.023443	0.217051	0.000000	0.000000	4.000000	45.000000	0.000000
2546.630828	0.099194	0.568001	0.062701	82.620728	111.819489	155.786102	3.098878	0.000000	0.097008	0.000000	0.000000	0.000000	0.340152	-0.023443	0.217051	0.000000	0.000000	4.000000	45.000000	0.000000
2546.634161	0.100266	0.567905	0.063354	82.628899	111.665649	155.525223	3.135053	0.000000	0.040317	0.000000	0.000000	0.000000	0.321715	-0.028693	0.195759	0.000000	0.000000	4.000000	45.000000	0.000000
2546.637495	0.100266	0.567905	0.063354	82.628899	111.665649	155.525223	3.135053	0.000000	0.040317	0.000000	0.000000	0.000000	0.321715	-0.028693	0.195759	0.000000	0.000000	4.000000	45.000000	0.000000
2546.640828	0.100266	0.567905	0.063354	82.628899	111.665649	155.525223	3.135053	0.000000	0.040317	0.000000	0.000000	0.000000	0.321715	-0.028693	0.195759	0.000000	0.000000	4.000000	45.000000	0.000000
2546.644161	0.101312	0.567819	0.063986	82.636940	111.505859	155.263809	3.167679	0.000000	-0.013303	0.000000	0.000000	0.000000	0.313737	-0.025830	0.189687	0.000000	0.000000	4.000000	45.000000	0.000000
2546.647495	0.101312	0.567819	0.063986	82.636940	111.505859	155.263809	3.167679	0.000000	-0.013303	0.000000	0.000000	0.000000	0.313737	-0.025830	0.189687	0.000000	0.000000	4.000000	45.000000	0.000000
2546.650828	0.101312	0.567819	0.063986	82.636940	111.505859	155.263809	3.167679	0.000000	-0.013303	0.000000	0.000000	0.000000	0.313737	-0.025830	0.189687	0.000000	0.000000	4.000000	45.000000	0.000000
2546.654161	0.102304	0.567695	0.064593	82.642540	111.359955	155.023483	3.199294	0.000000	-0.065592	0.000000	0.000000	0.000000	0.297655	-0.037289	0.182010	0.000000	0.000000	4.000000	45.000000	0.000000
2546.657495	0.102304	0.567695	0.064593	82.642540	111.359955	155.023483	3.199294	0.000000	-0.065592	0.000000	0.000000	0.000000	0.297655	-0.037289	0.182010	0.000000	0.000000	4.000000	45.000000	0.000000
2546.660828	0.102304	0.567695	0.064593	82.642540	111.359955	155.023483	3.199294	0.000000	-0.065592	0.000000	0.000000	0.000000	0.297655	-0.037289	0.182010	0.000000	0.000000	4.000000	45.000000	0.000000
2546.664161	0.103246	0.567551	0.065190	82.646461	111.279930	154.855042	3.229629	0.000000	-0.115202	0.000000	0.000000	0.000000	0.282442	-0.043128	0.179344	0.000000	0.000000	4.000000	45.000000	0.000000
2546.667495	0.103246	0.567551	0.065190	82.646461	111.279930	154.855042	3.229629	0.000000	-0.115202	0.000000	0.000000	0.000000	0.282442	-0.043128	0.179344	0.000000	0.000000	4.000000	45.000000	0.000000
2546.670828	0.103246	0.567551	0.065190	82.646461	111.279930	154.855042	3.229629	0.000000	-0.115202	0.000000	0.000000	0.000000	0.282442	-0.043128	0.179344	0.000000	0.000000	4.000000	45.000000	0.000000
2546.674161	0.104108	0.567369	0.065768	82.649742	111.215515	154.710541	3.259520	0.000000	-0.162275	0.000000	0.000000	0.000000	0.258738	-0.054582	0.173351	0.000000	0.000000	4.000000	45.000000	0.000000
2546.677495	0.104108	0.567369	0.065768	82.649742	111.215515	154.710541	3.259520	0.000000	-0.162275	0.000000	0.000000	0.000000	0.258738	-0.054582	0.173351	0.000000	0.000000	4.000000	45.000000	0.000000
2546.680828	0.104108	0.567369	0.065768	82.649742	111.215515	154.710541	3.259520	0.000000	-0.162275	0.000000	0.000000	0.000000	0.258738	-0.054582	0.173351	0.000000	0.000000	4.000000	45.000000	0.000000
2546.684161	0.104108	0.567369	0.065768	82.651878	111.195976	154.614059	3.288411	0.000000	-0.205398	0.000000	0.000000	0.000000	0.258738	-0.054582	0.173351	0.000000	0.000000	4.000000	45.000000	0.000000
2546.687495	0.104913	0.567130	0.066305	82.651878	111.195976	154.614059	3.288411	0.000000	-0.205398	0.000000	0.000000	0.000000	0.241391	-0.071638	0.161101	0.000000	0.000000	4.000000	45.000000	0.000000
2546.690828	0.104913	0.567130	0.066305	82.651878	111.195976	154.614059	3.288411	0.000000	-0.205398	0.000000	0.000000	0.000000	0.241391	-0.071638	0.161101	0.000000	0.000000	4.000000	45.000000	0.000000
2546.694161	0.105692	0.566843	0.066835	82.652443	111.240089	154.589981	3.315261	0.000000	-0.245630	0.000000	0.000000	0.000000	0.233735	-0.086267	0.158977	0.000000	0.000000	4.000000	45.000000	0.000000
2546.697495	0.105692	0.566843	0.066835	82.652443	111.240089	154.589981	3.315261	0.000000	-0.245630	0.000000	0.000000	0.000000	0.233735	-0.086267	0.158977	0.000000	0.000000	4.000000	45.000000	0.000000
2546.700828	0.105692	0.566843	0.066835	82.652443	111.240089	154.589981	3.315261	0.000000	-0.245630	0.000000	0.000000	0.000000	0.233735	-0.086267	0.158977	0.000000	0.000000	4.000000	45.000000	0.000000
2546.704161	0.105692	0.566843	0.066835	82.650703	111.304237	154.587662	3.341758	0.000000	-0.284585	0.000000	0.000000	0.000000	0.233735	-0.086267	0.158977	0.000000	0.000000	4.000000	45.000000	0.000000
2546.707495	0.106415	0.566546	0.067335	82.650703	111.304237	154.587662	3.341758	0.000000	-0.284585	0.000000	0.000000	0.000000	0.216862	-0.088996	0.149991	0.000000	0.000000	4.000000	45.000000	0.000000
2546.710828	0.106415	0.566546	0.067335	82.650703	111.304237	154.587662	3.341758	0.000000	-0.284585	0.000000	0.000000	0.000000	0.216862	-0.088996	0.149991	0.000000	0.000000	4.000000	45.000000	0.000000
2546.714161	0.107164	0.566248	0.067829	82.650734	111.372238	154.587677	3.366756	0.000000	-0.320729	0.000000	0.000000	0.000000	0.224696	-0.089283	0.148038	0.000000	0.000000	4.000000	45.000000	0.000000
2546.717495	0.107164	0.566248	0.067829	82.650734	111.372238	154.587677	3.366756	0.000000	-0.320729	0.000000	0.000000	0.000000	0.224696	-0.089283	0.148038	0.000000	0.000000	4.000000	45.000000	0.000000
2546.720828	0.107164	0.566248	0.067829	82.650734	111.372238	154.587677	3.366756	0.000000	-0.320729	0.000000	0.000000	0.000000	0.224696	-0.089283	0.148038	0.000000	0.000000	4.000000	45.000000	0.000000
2546.724161	0.107164	0.566248	0.067829	82.650146	111.464096	154.611725	3.391429	0.000000	-0.358178	0.000000	0.000000	0.000000	0.224696	-0.089283	0.148038	0.000000	0.000000	4.000000	45.000000	0.000000
2546.727495	0.107906	0.565942	0.068282	82.650146	111.464096	154.611725	3.391429	0.000000	-0.358178	0.000000	0.000000	0.000000	0.222696	-0.091938	0.136069	0.000000	0.000000	4.000000	45.000000	0.000000
2546.730828	0.107906	0.565942	0.068282	82.650146	111.464096	154.611725	3.391429	0.000000	-0.358178	0.000000	0.000000	0.000000	0.222696	-0.091938	0.136069	0.000000	0.000000	4.000000	45.000000	0.000000
2546.734161	0.108653	0.565653	0.068751	82.650177	111.529411	154.611786	3.414107	0.000000	-0.395294	0.000000	0.000000	0.000000	0.224049	-0.086619	0.140524	0.000000	0.000000	4.000000	45.000000	0.000000
2546.737495	0.108653	0.565653	0.068751	82.650177	111.529411	154.611786	3.414107	0.000000	-0.395294	0.000000	0.000000	0.000000	0.224049	-0.086619	0.140524	0.000000	0.000000	4.000000	45.000000	0.000000
2546.740828	0.108653	0.565653	0.068751	82.650177	111.529411	154.611786	3.414107	0.000000	-0.395294	0.000000	0.000000	0.000000	0.224049	-0.086619	0.140524	0.000000	0.000000	4.000000	45.000000	0.000000
2546.744161	0.108653	0.565653	0.068751	82.649612	111.618553	154.635834	3.437528	0.000000	-0.432636	0.000000	0.000000	0.000000	0.224049	-0.086619	0.140524	0.000000	0.000000	4.000000	45.000000	0.000000
2546.747495	0.109338	0.565366	0.069167	82.649612	111.618553	154.635834	3.437528	0.000000	-0.432636	0.000000	0.000000	0.000000	0.205641	-0.086043	0.125069	0.000000	0.000000	4.000000	45.000000	0.000000
2546.750828	0.109338	0.565366	0.069167	82.649612	111.618553	154.635834	3.437528	0.000000	-0.432636	0.000000	0.000000	0.000000	0.205641	-0.086043	0.125069	0.000000	0.000000	4.000000	45.000000	0.000000
2546.754161	0.109996	0.565060	0.069572	82.649101	111.702339	154.659973	3.458373	0.000000	-0.466909	0.000000	0.000000	0.000000	0.197411	-0.091862	0.121381	0.000000	0.000000	4.000000	45.000000	0.000000
2546.757495	0.109996	0.565060	0.069572	82.649101	111.702339	154.659973	3.458373	0.000000	-0.466909	0.000000	0.000000	0.000000	0.197411	-0.091862	0.121381	0.000000	0.000000	4.000000	45.000000	0.000000
2546.760828	0.109996	0.565060	0.069572	82.649101	111.702339	154.659973	3.458373	0.000000	-0.466909	0.000000	0.000000	0.000000	0.197411	-0.091862	0.121381	0.000000	0.000000	4.000000	45.000000	0.000000
2546.764161	0.109996	0.565060	0.069572	82.647507	111.831139	154.732239	3.478603	0.000000	-0.499811	0.000000	0.000000	0.000000	0.197411	-0.091862	0.121381	0.000000	0.000000	4.000000	45.000000	0.000000
2546.767495	0.110621	0.564775	0.069937	82.647507	111.831139	154.732239	3.478603	0.000000	-0.499811	0.000000	0.000000	0.000000	0.187393	-0.085625	0.109382	0.000000	0.000000	4.000000	45.000000	0.000000
2546.770828	0.110621	0.564775	0.069937	82.647507	111.831139	154.732239	3.478603	0.000000	-0.499811	0.000000	0.000000	0.000000	0.187393	-0.085625	0.109382	0.000000	0.000000	4.000000	45.000000	0.000000
2546.774161	0.111219	0.564441	0.070295	82.645874	111.957214	154.804520	3.496834	0.000000	-0.531043	0.000000	0.000000	0.000000	0.179444	-0.100222	0.107489	0.000000	0.000000	4.000000	45.000000	0.000000
2546.777495	0.111219	0.564441	0.070295	82.645874	111.957214	154.804520	3.496834	0.000000	-0.531043	0.000000	0.000000	0.000000	0.179444	-0.100222	0.107489	0.000000	0.000000	4.000000	45.000000	0.000000
2546.780828	0.111219	0.564441	0.070295	82.645874	111.957214	154.804520	3.496834	0.000000	-0.531043	0.000000	0.000000	0.000000	0.179444	-0.100222	0.107489	0.000000	0.000000	4.000000	45.000000	0.000000
2546.784161	0.111219	0.564441	0.070295	82.641388	112.121590	154.922455	3.514748	0.000000	-0.560951	0.000000	0.000000	0.000000	0.179444	-0.100222	0.107489	0.000000	0.000000	4.000000	45.000000	0.000000
2546.787495	0.111750	0.564120	0.070581	82.641388	112.121590	154.922455	3.514748	0.000000	-0.560951	0.000000	0.000000	0.000000	0.159393	-0.096256	0.085679	0.000000	0.000000	4.000000	45.000000	0.000000
2546.790828	0.111750	0.564120	0.070581	82.641388	112.121590	154.922455	3.514748	0.000000	-0.560951	0.000000	0.000000	0.000000	0.159393	-0.096256	0.085679	0.000000	0.000000	4.000000	45.000000	0.000000
2546.794161	0.112277	0.563810	0.070843	82.636353	112.309700	155.064331	3.529028	0.000000	-0.587516	0.000000	0.000000	0.000000	0.158144	-0.093128	0.078841	0.000000	0.000000	4.000000	45.000000	0.000000
2546.797495	0.112277	0.563810	0.070843	82.636353	112.309700	155.064331	3.529028	0.000000	-0.587516	0.000000	0.000000	0.000000	0.158144	-0.093128	0.078841	0.000000	0.000000	4.000000	45.000000	0.000000
2546.800828	0.112277	0.563810	0.070843	82.636353	112.309700	155.064331	3.529028	0.000000	-0.587516	0.000000	0.000000	0.000000	0.158144	-0.093128	0.078841	0.000000	0.000000	4.000000	45.000000	0.000000
2546.804161	0.112277	0.563810	0.070843	82.627861	112.492378	155.201096	3.542168	0.000000	-0.613873	0.000000	0.000000	0.000000	0.158144	-0.093128	0.078841	0.000000	0.000000	4.000000	45.000000	0.000000
2546.807495	0.112817	0.563502	0.071040	82.627861	112.492378	155.201096	3.542168	0.000000	-0.613873	0.000000	0.000000	0.000000	0.161951	-0.092323	0.058928	0.000000	0.000000	4.000000	45.000000	0.000000
2546.810828	0.112817	0.563502	0.071040	82.627861	112.492378	155.201096	3.542168	0.000000	-0.613873	0.000000	0.000000	0.000000	0.161951	-0.092323	0.058928	0.000000	0.000000	4.000000	45.000000	0.000000
2546.814161	0.113368	0.563227	0.071164	82.623337	112.661743	155.318588	3.551990	0.000000	-0.640865	0.000000	0.000000	0.000000	0.165350	-0.082582	0.037314	0.000000	0.000000	4.000000	45.000000	0.000000
2546.817495	0.113368	0.563227	0.071164	82.623337	112.661743	155.318588	3.551990	0.000000	-0.640865	0.000000	0.000000	0.000000	0.165350	-0.082582	0.037314	0.000000	0.000000	4.000000	45.000000	0.000000
2546.820828	0.113368	0.563227	0.071164	82.623337	112.661743	155.318588	3.551990	0.000000	-0.640865	0.000000	0.000000	0.000000	0.165350	-0.082582	0.037314	0.000000	0.000000	4.000000	45.000000	0.000000
2546.824161	0.113906	0.562984	0.071222	82.619881	112.858673	155.462311	3.558209	0.000000	-0.668423	0.000000	0.000000	0.000000	0.161186	-0.072827	0.017340	0.000000	0.000000	4.000000	45.000000	0.000000
2546.827495	0.113906	0.562984	0.071222	82.619881	112.858673	155.462311	3.558209	0.000000	-0.668423	0.000000	0.000000	0.000000	0.161186	-0.072827	0.017340	0.000000	0.000000	4.000000	45.000000	0.000000
2546.830828	0.113906	0.562984	0.071222	82.619881	112.858673	155.462311	3.558209	0.000000	-0.668423	0.000000	0.000000	0.000000	0.161186	-0.072827	0.017340	0.000000	0.000000	4.000000	45.000000	0.000000
2546.834161	0.114458	0.562792	0.071224	82.616371	113.058205	155.605911	3.561099	0.000000	-0.695288	0.000000	0.000000	0.000000	0.165547	-0.057436	0.000655	0.000000	0.000000	4.000000	45.000000	0.000000
2546.837495	0.114458	0.562792	0.071224	82.616371	113.058205	155.605911	3.561099	0.000000	-0.695288	0.000000	0.000000	0.000000	0.165547	-0.057436	0.000655	0.000000	0.000000	4.000000	45.000000	0.000000
2546.840828	0.114458	0.562792	0.071224	82.616371	113.058205	155.605911	3.561099	0.000000	-0.695288	0.000000	0.000000	0.000000	0.165547	-0.057436	0.000655	0.000000	0.000000	4.000000	45.000000	0.000000
2546.844161	0.114458	0.562792	0.071224	82.613503	113.240395	155.732300	3.561208	0.000000	-0.722879	0.000000	0.000000	0.000000	0.165547	-0.057436	0.000655	0.000000	0.000000	4.000000	45.000000	0.000000
2546.847495	0.114993	0.562586	0.071149	82.613503	113.240395	155.732300	3.561208	0.000000	-0.722879	0.000000	0.000000	0.000000	0.160589	-0.062037	-0.022483	0.000000	0.000000	4.000000	45.000000	0.000000
2546.850828	0.114993	0.562586	0.071149	82.613503	113.240395	155.732300	3.561208	0.000000	-0.722879	0.000000	0.000000	0.000000	0.160589	-0.062037	-0.022483	0.000000	0.000000	4.000000	45.000000	0.000000
2546.854161	0.115493	0.562401	0.071035	82.609306	113.460655	155.899567	3.557461	0.000000	-0.749644	0.000000	0.000000	0.000000	0.150170	-0.055469	-0.034179	0.000000	0.000000	4.000000	45.000000	0.000000
2546.857495	0.115493	0.562401	0.071035	82.609306	113.460655	155.899567	3.557461	0.000000	-0.749644	0.000000	0.000000	0.000000	0.150170	-0.055469	-0.034179	0.000000	0.000000	4.000000	45.000000	0.000000
2546.860828	0.115493	0.562401	0.071035	82.609306	113.460655	155.899567	3.557461	0.000000	-0.749644	0.000000	0.000000	0.000000	0.150170	-0.055469	-0.034179	0.000000	0.000000	4.000000	45.000000	0.000000
2546.864161	0.115493	0.562401	0.071035	82.605141	113.684433	156.073410	3.551764	0.000000	-0.774672	0.000000	0.000000	0.000000	0.150170	-0.055469	-0.034179	0.000000	0.000000	4.000000	45.000000	0.000000
2546.867495	0.115956	0.562219	0.070866	82.605141	113.684433	156.073410	3.551764	0.000000	-0.774672	0.000000	0.000000	0.000000	0.138650	-0.054439	-0.050732	0.000000	0.000000	4.000000	45.000000	0.000000
2546.870828	0.115956	0.562219	0.070866	82.605141	113.684433	156.073410	3.551764	0.000000	-0.774672	0.000000	0.000000	0.000000	0.138650	-0.054439	-0.050732	0.000000	0.000000	4.000000	45.000000	0.000000
2546.874161	0.116383	0.562060	0.070658	82.602989	113.853920	156.204071	3.543309	0.000000	-0.797780	0.000000	0.000000	0.000000	0.128164	-0.047853	-0.062369	0.000000	0.000000	4.000000	45.000000	0.000000
2546.877495	0.116383	0.562060	0.070658	82.602989	113.853920	156.204071	3.543309	0.000000	-0.797780	0.000000	0.000000	0.000000	0.128164	-0.047853	-0.062369	0.000000	0.000000	4.000000	45.000000	0.000000
2546.880828	0.116383	0.562060	0.070658	82.602989	113.853920	156.204071	3.543309	0.000000	-0.797780	0.000000	0.000000	0.000000	0.128164	-0.047853	-0.062369	0.000000	0.000000	4.000000	45.000000	0.000000
2546.884161	0.116383	0.562060	0.070658	82.609360	113.818649	156.129486	3.532914	0.000000	-0.819141	0.000000	0.000000	0.000000	0.128164	-0.047853	-0.062369	0.000000	0.000000	4.000000	45.000000	0.000000
2546.887495	0.116756	0.561882	0.070445	82.609360	113.818649	156.129486	3.532914	0.000000	-0.819141	0.000000	0.000000	0.000000	0.111966	-0.053414	-0.064060	0.000000	0.000000	4.000000	45.000000	0.000000
2546.890828	0.116756	0.561882	0.070445	82.609360	113.818649	156.129486	3.532914	0.000000	-0.819141	0.000000	0.000000	0.000000	0.111966	-0.053414	-0.064060	0.000000	0.000000	4.000000	45.000000	0.000000
2546.894161	0.116756	0.561882	0.070445	82.631477	113.377853	155.655060	3.522238	0.000000	-0.837802	0.000000	0.000000	0.000000	0.111966	-0.053414	-0.064060	0.000000	0.000000	4.000000	45.000000	0.000000
2546.897495	0.116756	0.561882	0.070445	82.631477	113.377853	155.655060	3.522238	0.000000	-0.837802	0.000000	0.000000	0.000000	0.111966	-0.053414	-0.064060	0.000000	0.000000	4.000000	45.000000	0.000000
2546.900828	0.117078	0.561733	0.070236	82.631477	113.377853	155.655060	3.522238	0.000000	-0.837802	0.000000	0.000000	0.000000	0.096491	-0.044516	-0.062501	0.000000	0.000000	4.000000	45.000000	0.000000
2546.904161	0.117374	0.561585	0.070033	82.663078	112.674751	154.926208	3.522238	0.000000	-0.837802	0.000000	0.000000	0.000000	0.088910	-0.044522	-0.060906	0.000000	0.000000	4.000000	45.000000	0.000000
2546.907495	0.117374	0.561585	0.070033	82.663078	112.674751	154.926208	3.522238	0.000000	-0.837802	0.000000	0.000000	0.000000	0.088910	-0.044522	-0.060906	0.000000	0.000000	4.000000	45.000000	0.000000
2546.910828	0.117374	0.561585	0.070033	82.663078	112.674751	154.926208	3.522238	0.000000	-0.837802	0.000000	0.000000	0.000000	0.088910	-0.044522	-0.060906	0.000000	0.000000	4.000000	45.000000	0.000000
2546.914161	0.117374	0.561585	0.070033	82.698944	111.795456	154.027557	3.501670	0.000000	-0.868703	0.000000	0.000000	0.000000	0.088910	-0.044522	-0.060906	0.000000	0.000000	4.000000	45.000000	0.000000
2546.917495	0.117620	0.561437	0.069841	82.698944	111.795456	154.027557	3.501670	0.000000	-0.868703	0.000000	0.000000	0.000000	0.073832	-0.044473	-0.057623	0.000000	0.000000	4.000000	45.000000	0.000000
2546.920828	0.117620	0.561437	0.069841	82.698944	111.795456	154.027557	3.501670	0.000000	-0.868703	0.000000	0.000000	0.000000	0.073832	-0.044473	-0.057623	0.000000	0.000000	4.000000	45.000000	0.000000
2546.924161	0.117620	0.561437	0.069841	82.733505	110.880508	153.095749	3.492066	0.000000	-0.881008	0.000000	0.000000	0.000000	0.073832	-0.044473	-0.057623	0.000000	0.000000	4.000000	45.000000	0.000000
2546.927495	0.117620	0.561437	0.069841	82.733505	110.880508	153.095749	3.492066	0.000000	-0.881008	0.000000	0.000000	0.000000	0.073832	-0.044473	-0.057623	0.000000	0.000000	4.000000	45.000000	0.000000
2546.930828	0.117836	0.561299	0.069633	82.733505	110.880508	153.095749	3.492066	0.000000	-0.881008	0.000000	0.000000	0.000000	0.064808	-0.041183	-0.062568	0.000000	0.000000	4.000000	45.000000	0.000000
2546.934161	0.117836	0.561299	0.069633	82.764053	110.029503	152.233093	3.492066	0.000000	-0.881008	0.000000	0.000000	0.000000	0.064808	-0.041183	-0.062568	0.000000	0.000000	4.000000	45.000000	0.000000
2546.937495	0.117836	0.561299	0.069633	82.764053	110.029503	152.233093	3.492066	0.000000	-0.881008	0.000000	0.000000	0.000000	0.064808	-0.041183	-0.062568	0.000000	0.000000	4.000000	45.000000	0.000000
2546.940828	0.117836	0.561299	0.069633	82.764053	110.029503	152.233093	3.492066	0.000000	-0.881008	0.000000	0.000000	0.000000	0.064808	-0.041183	-0.062568	0.000000	0.000000	4.000000	45.000000	0.000000
2546.944161	0.118088	0.561036	0.069233	82.788765	109.309883	151.506104	3.481638	0.000000	-0.891810	0.000000	0.000000	0.000000	0.075496	-0.079030	-0.120061	0.000000	0.000000	4.000000	45.000000	0.000000
2546.947495	0.118088	0.561036	0.069233	82.788765	109.309883	151.506104	3.481638	0.000000	-0.891810	0.000000	0.000000	0.000000	0.075496	-0.079030	-0.120061	0.000000	0.000000	4.000000	45.000000	0.000000
2546.950828	0.118088	0.561036	0.069233	82.788765	109.309883	151.506104	3.481638	0.000000	-0.891810	0.000000	0.000000	0.000000	0.075496	-0.079030	-0.120061	0.000000	0.000000	4.000000	45.000000	0.000000
2546.954161	0.118088	0.561036	0.069233	82.808052	108.746529	150.942627	3.461628	0.000000	-0.904392	0.000000	0.000000	0.000000	0.075496	-0.079030	-0.120061	0.000000	0.000000	4.000000	45.000000	0.000000
2546.957495	0.118120	0.560891	0.069025	82.808052	108.746529	150.942627	3.461628	0.000000	-0.904392	0.000000	0.000000	0.000000	0.009620	-0.043372	-0.062378	0.000000	0.000000	4.000000	45.000000	0.000000
2546.960828	0.118120	0.560891	0.069025	82.808052	108.746529	150.942627	3.461628	0.000000	-0.904392	0.000000	0.000000	0.000000	0.009620	-0.043372	-0.062378	0.000000	0.000000	4.000000	45.000000	0.000000
2546.964161	0.118120	0.560891	0.069025	82.824875	108.251183	150.455063	3.451232	0.000000	-0.905995	0.000000	0.000000	0.000000	0.009620	-0.043372	-0.062378	0.000000	0.000000	4.000000	45.000000	0.000000
2546.967495	0.118120	0.560891	0.069025	82.824875	108.251183	150.455063	3.451232	0.000000	-0.905995	0.000000	0.000000	0.000000	0.009620	-0.043372	-0.062378	0.000000	0.000000	4.000000	45.000000	0.000000
2546.970828	0.118078	0.560717	0.068839	82.824875	108.251183	150.455063	3.451232	0.000000	-0.905995	0.000000	0.000000	0.000000	-0.012501	-0.052214	-0.055699	0.000000	0.000000	4.000000	45.000000	0.000000
2546.974161	0.118078	0.560717	0.068839	82.837845	107.909775	150.123688	3.451232	0.000000	-0.905995	0.000000	0.000000	0.000000	-0.012501	-0.052214	-0.055699	0.000000	0.000000	4.000000	45.000000	0.000000
2546.977495	0.118078	0.560717	0.068839	82.837845	107.909775	150.123688	3.451232	0.000000	-0.905995	0.000000	0.000000	0.000000	-0.012501	-0.052214	-0.055699	0.000000	0.000000	4.000000	45.000000	0.000000
2546.980828	0.118078	0.560717	0.068839	82.837845	107.909775	150.123688	3.451232	0.000000	-0.905995	0.000000	0.000000	0.000000	-0.012501	-0.052214	-0.055699	0.000000	0.000000	4.000000	45.000000	0.000000
2546.984161	0.117888	0.560281	0.068342	82.843086	107.887550	150.112488	3.441949	0.000000	-0.903912	0.000000	0.000000	0.000000	-0.057056	-0.130994	-0.149119	0.000000	0.000000	4.000000	45.000000	0.000000
2546.987495	0.117888	0.560281	0.068342	82.843086	107.887550	150.112488	3.441949	0.000000	-0.903912	0.000000	0.000000	0.000000	-0.057056	-0.130994	-0.149119	0.000000	0.000000	4.000000	45.000000	0.000000
2546.990828	0.117888	0.560281	0.068342	82.843086	107.887550	150.112488	3.441949	0.000000	-0.903912	0.000000	0.000000	0.000000	-0.057056	-0.130994	-0.149119	0.000000	0.000000	4.000000	45.000000	0.000000
2546.994161	0.117888	0.560281	0.068342	82.844398	108.033325	150.271027	3.417096	0.000000	-0.894403	0.000000	0.000000	0.000000	-0.057056	-0.130994	-0.149119	0.000000	0.000000	4.000000	45.000000	0.000000
2546.997495	0.117715	0.560018	0.068036	82.844398	108.033325	150.271027	3.417096	0.000000	-0.894403	0.000000	0.000000	0.000000	-0.052016	-0.078766	-0.091800	0.000000	0.000000	4.000000	45.000000	0.000000
2547.000828	0.117715	0.560018	0.068036	82.844398	108.033325	150.271027	3.417096	0.000000	-0.894403	0.000000	0.000000	0.000000	-0.052016	-0.078766	-0.091800	0.000000	0.000000	4.000000	45.000000	0.000000
2547.004161	0.117715	0.560018	0.068036	82.844803	108.216606	150.472580	3.401796	0.000000	-0.885733	0.000000	0.000000	0.000000	-0.052016	-0.078766	-0.091800	0.000000	0.000000	4.000000	45.000000	0.000000
2547.007495	0.117715	0.560018	0.068036	82.844803	108.216606	150.472580	3.401796	0.000000	-0.885733	0.000000	0.000000	0.000000	-0.052016	-0.078766	-0.091800	0.000000	0.000000	4.000000	45.000000	0.000000
2547.010828	0.117541	0.559756	0.067730	82.844803	108.216606	150.472580	3.401796	0.000000	-0.885733	0.000000	0.000000	0.000000	-0.051997	-0.078679	-0.091890	0.000000	0.000000	4.000000	45.000000	0.000000
2547.014161	0.117330	0.559497	0.067368	82.848709	108.281960	150.554825	3.401796	0.000000	-0.885733	0.000000	0.000000	0.000000	-0.063494	-0.077601	-0.108394	0.000000	0.000000	4.000000	45.000000	0.000000
2547.017495	0.117330	0.559497	0.067368	82.848709	108.281960	150.554825	3.401796	0.000000	-0.885733	0.000000	0.000000	0.000000	-0.063494	-0.077601	-0.108394	0.000000	0.000000	4.000000	45.000000	0.000000
2547.020828	0.117330	0.559497	0.067368	82.848709	108.281960	150.554825	3.401796	0.000000	-0.885733	0.000000	0.000000	0.000000	-0.063494	-0.077601	-0.108394	0.000000	0.000000	4.000000	45.000000	0.000000
2547.024161	0.117330	0.559497	0.067368	82.858116	108.148232	150.445313	3.368415	0.000000	-0.866485	0.000000	0.000000	0.000000	-0.063494	-0.077601	-0.108394	0.000000	0.000000	4.000000	45.000000	0.000000
2547.027495	0.117094	0.559209	0.067018	82.858116	108.148232	150.445313	3.368415	0.000000	-0.866485	0.000000	0.000000	0.000000	-0.070559	-0.086312	-0.105207	0.000000	0.000000	4.000000	45.000000	0.000000
2547.030828	0.117094	0.559209	0.067018	82.858116	108.148232	150.445313	3.368415	0.000000	-0.866485	0.000000	0.000000	0.000000	-0.070559	-0.086312	-0.105207	0.000000	0.000000	4.000000	45.000000	0.000000
2547.034161	0.116850	0.558944	0.066623	82.870270	107.904617	150.226730	3.350880	0.000000	-0.854725	0.000000	0.000000	0.000000	-0.073454	-0.079668	-0.118483	0.000000	0.000000	4.000000	45.000000	0.000000
2547.037495	0.116850	0.558944	0.066623	82.870270	107.904617	150.226730	3.350880	0.000000	-0.854725	0.000000	0.000000	0.000000	-0.073454	-0.079668	-0.118483	0.000000	0.000000	4.000000	45.000000	0.000000
2547.040828	0.116850	0.558944	0.066623	82.870270	107.904617	150.226730	3.350880	0.000000	-0.854725	0.000000	0.000000	0.000000	-0.073454	-0.079668	-0.118483	0.000000	0.000000	4.000000	45.000000	0.000000
2547.044161	0.116850	0.558944	0.066623	82.883209	107.652496	150.003189	3.331133	0.000000	-0.842482	0.000000	0.000000	0.000000	-0.073454	-0.079668	-0.118483	0.000000	0.000000	4.000000	45.000000	0.000000
2547.047495	0.116568	0.558653	0.066178	82.883209	107.652496	150.003189	3.331133	0.000000	-0.842482	0.000000	0.000000	0.000000	-0.084532	-0.087366	-0.133441	0.000000	0.000000	4.000000	45.000000	0.000000
2547.050828	0.116568	0.558653	0.066178	82.883209	107.652496	150.003189	3.331133	0.000000	-0.842482	0.000000	0.000000	0.000000	-0.084532	-0.087366	-0.133441	0.000000	0.000000	4.000000	45.000000	0.000000
2547.054161	0.116254	0.558325	0.065705	82.895523	107.446960	149.829315	3.308893	0.000000	-0.828394	0.000000	0.000000	0.000000	-0.094121	-0.098252	-0.141876	0.000000	0.000000	4.000000	45.000000	0.000000
2547.057495	0.116254	0.558325	0.065705	82.895523	107.446960	149.829315	3.308893	0.000000	-0.828394	0.000000	0.000000	0.000000	-0.094121	-0.098252	-0.141876	0.000000	0.000000	4.000000	45.000000	0.000000
2547.060828	0.116254	0.558325	0.065705	82.895523	107.446960	149.829315	3.308893	0.000000	-0.828394	0.000000	0.000000	0.000000	-0.094121	-0.098252	-0.141876	0.000000	0.000000	4.000000	45.000000	0.000000
2547.064161	0.116254	0.558325	0.065705	82.903336	107.460373	149.876541	3.285248	0.000000	-0.812707	0.000000	0.000000	0.000000	-0.094121	-0.098252	-0.141876	0.000000	0.000000	4.000000	45.000000	0.000000
2547.067495	0.115916	0.557946	0.065121	82.903336	107.460373	149.876541	3.285248	0.000000	-0.812707	0.000000	0.000000	0.000000	-0.101374	-0.113610	-0.175113	0.000000	0.000000	4.000000	45.000000	0.000000
2547.070828	0.115916	0.557946	0.065121	82.903336	107.460373	149.876541	3.285248	0.000000	-0.812707	0.000000	0.000000	0.000000	-0.101374	-0.113610	-0.175113	0.000000	0.000000	4.000000	45.000000	0.000000
2547.074161	0.115533	0.557535	0.064448	82.907318	107.687325	150.134506	3.256062	0.000000	-0.795811	0.000000	0.000000	0.000000	-0.114938	-0.123368	-0.201838	0.000000	0.000000	4.000000	45.000000	0.000000
2547.077495	0.115533	0.557535	0.064448	82.907318	107.687325	150.134506	3.256062	0.000000	-0.795811	0.000000	0.000000	0.000000	-0.114938	-0.123368	-0.201838	0.000000	0.000000	4.000000	45.000000	0.000000
2547.080828	0.115533	0.557535	0.064448	82.907318	107.687325	150.134506	3.256062	0.000000	-0.795811	0.000000	0.000000	0.000000	-0.114938	-0.123368	-0.201838	0.000000	0.000000	4.000000	45.000000	0.000000
2547.084161	0.115533	0.557535	0.064448	82.908974	108.051392	150.530090	3.222422	0.000000	-0.776655	0.000000	0.000000	0.000000	-0.114938	-0.123368	-0.201838	0.000000	0.000000	4.000000	45.000000	0.000000
2547.087495	0.115156	0.557062	0.063681	82.908974	108.051392	150.530090	3.222422	0.000000	-0.776655	0.000000	0.000000	0.000000	-0.113265	-0.141875	-0.230354	0.000000	0.000000	4.000000	45.000000	0.000000
2547.090828	0.115156	0.557062	0.063681	82.908974	108.051392	150.530090	3.222422	0.000000	-0.776655	0.000000	0.000000	0.000000	-0.113265	-0.141875	-0.230354	0.000000	0.000000	4.000000	45.000000	0.000000
2547.094161	0.114733	0.556557	0.062823	82.913628	108.316299	150.830734	3.184030	0.000000	-0.757777	0.000000	0.000000	0.000000	-0.126787	-0.151505	-0.257305	0.000000	0.000000	4.000000	45.000000	0.000000
2547.097495	0.114733	0.556557	0.062823	82.913628	108.316299	150.830734	3.184030	0.000000	-0.757777	0.000000	0.000000	0.000000	-0.126787	-0.151505	-0.257305	0.000000	0.000000	4.000000	45.000000	0.000000
2547.100828	0.114733	0.556557	0.062823	82.913628	108.316299	150.830734	3.184030	0.000000	-0.757777	0.000000	0.000000	0.000000	-0.126787	-0.151505	-0.257305	0.000000	0.000000	4.000000	45.000000	0.000000
2547.104161	0.114276	0.556075	0.061925	82.924126	108.307373	150.864212	3.141146	0.000000	-0.736646	0.000000	0.000000	0.000000	-0.136948	-0.144723	-0.269357	0.000000	0.000000	4.000000	45.000000	0.000000
2547.107495	0.114276	0.556075	0.061925	82.924126	108.307373	150.864212	3.141146	0.000000	-0.736646	0.000000	0.000000	0.000000	-0.136948	-0.144723	-0.269357	0.000000	0.000000	4.000000	45.000000	0.000000
2547.110828	0.114276	0.556075	0.061925	82.924126	108.307373	150.864212	3.141146	0.000000	-0.736646	0.000000	0.000000	0.000000	-0.136948	-0.144723	-0.269357	0.000000	0.000000	4.000000	45.000000	0.000000
2547.114161	0.113835	0.555615	0.060976	82.935280	107.961914	150.569168	3.096253	0.000000	-0.713822	0.000000	0.000000	0.000000	-0.132295	-0.137979	-0.284689	0.000000	0.000000	4.000000	45.000000	0.000000
2547.117495	0.113835	0.555615	0.060976	82.935280	107.961914	150.569168	3.096253	0.000000	-0.713822	0.000000	0.000000	0.000000	-0.132295	-0.137979	-0.284689	0.000000	0.000000	4.000000	45.000000	0.000000
2547.120828	0.113835	0.555615	0.060976	82.935280	107.961914	150.569168	3.096253	0.000000	-0.713822	0.000000	0.000000	0.000000	-0.132295	-0.137979	-0.284689	0.000000	0.000000	4.000000	45.000000	0.000000
2547.124161	0.113390	0.555167	0.060003	82.935089	107.282715	149.959763	3.048805	0.000000	-0.691773	0.000000	0.000000	0.000000	-0.133586	-0.134478	-0.291807	0.000000	0.000000	4.000000	45.000000	0.000000
2547.127495	0.113390	0.555167	0.060003	82.935089	107.282715	149.959763	3.048805	0.000000	-0.691773	0.000000	0.000000	0.000000	-0.133586	-0.134478	-0.291807	0.000000	0.000000	4.000000	45.000000	0.000000
2547.130828	0.113390	0.555167	0.060003	82.935089	107.282715	149.959763	3.048805	0.000000	-0.691773	0.000000	0.000000	0.000000	-0.133586	-0.134478	-0.291807	0.000000	0.000000	4.000000	45.000000	0.000000
2547.134161	0.112970	0.554719	0.059024	82.903008	106.233849	149.016968	3.000170	0.000000	-0.669509	0.000000	0.000000	0.000000	-0.126078	-0.134245	-0.293942	0.000000	0.000000	4.000000	45.000000	0.000000
2547.137495	0.112970	0.554719	0.059024	82.903008	106.233849	149.016968	3.000170	0.000000	-0.669509	0.000000	0.000000	0.000000	-0.126078	-0.134245	-0.293942	0.000000	0.000000	4.000000	45.000000	0.000000
2547.140828	0.112970	0.554719	0.059024	82.903008	106.233849	149.016968	3.000170	0.000000	-0.669509	0.000000	0.000000	0.000000	-0.126078	-0.134245	-0.293942	0.000000	0.000000	4.000000	45.000000	0.000000
2547.144161	0.112545	0.554283	0.058020	82.827660	104.774788	147.712952	2.951180	0.000000	-0.648496	0.000000	0.000000	0.000000	-0.127387	-0.130784	-0.301059	0.000000	0.000000	4.000000	45.000000	0.000000
2547.147495	0.112545	0.554283	0.058020	82.827660	104.774788	147.712952	2.951180	0.000000	-0.648496	0.000000	0.000000	0.000000	-0.127387	-0.130784	-0.301059	0.000000	0.000000	4.000000	45.000000	0.000000
2547.150828	0.112545	0.554283	0.058020	82.827660	104.774788	147.712952	2.951180	0.000000	-0.648496	0.000000	0.000000	0.000000	-0.127387	-0.130784	-0.301059	0.000000	0.000000	4.000000	45.000000	0.000000
2547.154161	0.112149	0.553866	0.057026	82.736153	103.136505	146.245651	2.901004	0.000000	-0.627264	0.000000	0.000000	0.000000	-0.118822	-0.125152	-0.298111	0.000000	0.000000	4.000000	45.000000	0.000000
2547.157495	0.112149	0.553866	0.057026	82.736153	103.136505	146.245651	2.901004	0.000000	-0.627264	0.000000	0.000000	0.000000	-0.118822	-0.125152	-0.298111	0.000000	0.000000	4.000000	45.000000	0.000000
2547.160828	0.112149	0.553866	0.057026	82.736153	103.136505	146.245651	2.901004	0.000000	-0.627264	0.000000	0.000000	0.000000	-0.118822	-0.125152	-0.298111	0.000000	0.000000	4.000000	45.000000	0.000000
2547.164161	0.111740	0.553453	0.055970	82.641609	101.572586	144.854431	2.851318	0.000000	-0.607461	0.000000	0.000000	0.000000	-0.122701	-0.123963	-0.316905	0.000000	0.000000	4.000000	45.000000	0.000000
2547.167495	0.111740	0.553453	0.055970	82.641609	101.572586	144.854431	2.851318	0.000000	-0.607461	0.000000	0.000000	0.000000	-0.122701	-0.123963	-0.316905	0.000000	0.000000	4.000000	45.000000	0.000000
2547.170828	0.111740	0.553453	0.055970	82.641609	101.572586	144.854431	2.851318	0.000000	-0.607461	0.000000	0.000000	0.000000	-0.122701	-0.123963	-0.316905	0.000000	0.000000	4.000000	45.000000	0.000000
2547.174161	0.111327	0.553051	0.054890	82.568825	100.174515	143.600494	2.798501	0.000000	-0.587010	0.000000	0.000000	0.000000	-0.124024	-0.120566	-0.324046	0.000000	0.000000	4.000000	45.000000	0.000000
2547.177495	0.111327	0.553051	0.054890	82.568825	100.174515	143.600494	2.798501	0.000000	-0.587010	0.000000	0.000000	0.000000	-0.124024	-0.120566	-0.324046	0.000000	0.000000	4.000000	45.000000	0.000000
2547.180828	0.111327	0.553051	0.054890	82.568825	100.174515	143.600494	2.798501	0.000000	-0.587010	0.000000	0.000000	0.000000	-0.124024	-0.120566	-0.324046	0.000000	0.000000	4.000000	45.000000	0.000000
2547.184161	0.110933	0.552660	0.053781	82.517403	99.052414	142.589905	2.744493	0.000000	-0.566340	0.000000	0.000000	0.000000	-0.118067	-0.117197	-0.332781	0.000000	0.000000	4.000000	45.000000	0.000000
2547.187495	0.110933	0.552660	0.053781	82.517403	99.052414	142.589905	2.744493	0.000000	-0.566340	0.000000	0.000000	0.000000	-0.118067	-0.117197	-0.332781	0.000000	0.000000	4.000000	45.000000	0.000000
2547.190828	0.110933	0.552660	0.053781	82.517403	99.052414	142.589905	2.744493	0.000000	-0.566340	0.000000	0.000000	0.000000	-0.118067	-0.117197	-0.332781	0.000000	0.000000	4.000000	45.000000	0.000000
2547.194161	0.110609	0.552252	0.052637	82.468857	98.197487	141.835526	2.689029	0.000000	-0.546662	0.000000	0.000000	0.000000	-0.097303	-0.122408	-0.343137	0.000000	0.000000	4.000000	45.000000	0.000000
2547.197495	0.110609	0.552252	0.052637	82.468857	98.197487	141.835526	2.689029	0.000000	-0.546662	0.000000	0.000000	0.000000	-0.097303	-0.122408	-0.343137	0.000000	0.000000	4.000000	45.000000	0.000000
2547.200828	0.110609	0.552252	0.052637	82.468857	98.197487	141.835526	2.689029	0.000000	-0.546662	0.000000	0.000000	0.000000	-0.097303	-0.122408	-0.343137	0.000000	0.000000	4.000000	45.000000	0.000000
2547.204161	0.110348	0.551838	0.051436	82.411705	97.653625	141.386490	2.631840	0.000000	-0.530445	0.000000	0.000000	0.000000	-0.078130	-0.124413	-0.360120	0.000000	0.000000	4.000000	45.000000	0.000000
2547.207495	0.110348	0.551838	0.051436	82.411705	97.653625	141.386490	2.631840	0.000000	-0.530445	0.000000	0.000000	0.000000	-0.078130	-0.124413	-0.360120	0.000000	0.000000	4.000000	45.000000	0.000000
2547.210828	0.110348	0.551838	0.051436	82.411705	97.653625	141.386490	2.631840	0.000000	-0.530445	0.000000	0.000000	0.000000	-0.078130	-0.124413	-0.360120	0.000000	0.000000	4.000000	45.000000	0.000000
2547.214161	0.110109	0.551377	0.050217	82.339272	97.317627	141.156677	2.571820	0.000000	-0.517424	0.000000	0.000000	0.000000	-0.071797	-0.138092	-0.365827	0.000000	0.000000	4.000000	45.000000	0.000000
2547.217495	0.110109	0.551377	0.050217	82.339272	97.317627	141.156677	2.571820	0.000000	-0.517424	0.000000	0.000000	0.000000	-0.071797	-0.138092	-0.365827	0.000000	0.000000	4.000000	45.000000	0.000000
2547.220828	0.110109	0.551377	0.050217	82.339272	97.317627	141.156677	2.571820	0.000000	-0.517424	0.000000	0.000000	0.000000	-0.071797	-0.138092	-0.365827	0.000000	0.000000	4.000000	45.000000	0.000000
2547.224161	0.109890	0.550900	0.048973	82.254173	97.226280	141.178467	2.510849	0.000000	-0.505457	0.000000	0.000000	0.000000	-0.065862	-0.143182	-0.373081	0.000000	0.000000	4.000000	45.000000	0.000000
2547.227495	0.109890	0.550900	0.048973	82.254173	97.226280	141.178467	2.510849	0.000000	-0.505457	0.000000	0.000000	0.000000	-0.065862	-0.143182	-0.373081	0.000000	0.000000	4.000000	45.000000	0.000000
2547.230828	0.109890	0.550900	0.048973	82.254173	97.226280	141.178467	2.510849	0.000000	-0.505457	0.000000	0.000000	0.000000	-0.065862	-0.143182	-0.373081	0.000000	0.000000	4.000000	45.000000	0.000000
2547.234161	0.109693	0.550423	0.047723	82.146767	97.243172	141.328934	2.448669	0.000000	-0.494480	0.000000	0.000000	0.000000	-0.058869	-0.142938	-0.375205	0.000000	0.000000	4.000000	45.000000	0.000000
2547.237495	0.109693	0.550423	0.047723	82.146767	97.243172	141.328934	2.448669	0.000000	-0.494480	0.000000	0.000000	0.000000	-0.058869	-0.142938	-0.375205	0.000000	0.000000	4.000000	45.000000	0.000000
2547.240828	0.109693	0.550423	0.047723	82.146767	97.243172	141.328934	2.448669	0.000000	-0.494480	0.000000	0.000000	0.000000	-0.058869	-0.142938	-0.375205	0.000000	0.000000	4.000000	45.000000	0.000000
2547.244161	0.109492	0.549958	0.046448	82.018860	97.160812	141.402512	2.386134	0.000000	-0.484669	0.000000	0.000000	0.000000	-0.060545	-0.139502	-0.382409	0.000000	0.000000	4.000000	45.000000	0.000000
2547.247495	0.109492	0.549958	0.046448	82.018860	97.160812	141.402512	2.386134	0.000000	-0.484669	0.000000	0.000000	0.000000	-0.060545	-0.139502	-0.382409	0.000000	0.000000	4.000000	45.000000	0.000000
2547.250828	0.109492	0.549958	0.046448	82.018860	97.160812	141.402512	2.386134	0.000000	-0.484669	0.000000	0.000000	0.000000	-0.060545	-0.139502	-0.382409	0.000000	0.000000	4.000000	45.000000	0.000000
2547.254161	0.109288	0.549522	0.045166	81.875420	97.001404	141.416397	2.322400	0.000000	-0.474578	0.000000	0.000000	0.000000	-0.061101	-0.130821	-0.384450	0.000000	0.000000	4.000000	45.000000	0.000000
2547.257495	0.109288	0.549522	0.045166	81.875420	97.001404	141.416397	2.322400	0.000000	-0.474578	0.000000	0.000000	0.000000	-0.061101	-0.130821	-0.384450	0.000000	0.000000	4.000000	45.000000	0.000000
2547.260828	0.109288	0.549522	0.045166	81.875420	97.001404	141.416397	2.322400	0.000000	-0.474578	0.000000	0.000000	0.000000	-0.061101	-0.130821	-0.384450	0.000000	0.000000	4.000000	45.000000	0.000000
2547.264161	0.109053	0.549153	0.043856	81.705330	96.676758	141.297333	2.258325	0.000000	-0.464395	0.000000	0.000000	0.000000	-0.070560	-0.110706	-0.393043	0.000000	0.000000	4.000000	45.000000	0.000000
2547.267495	0.109053	0.549153	0.043856	81.705330	96.676758	141.297333	2.258325	0.000000	-0.464395	0.000000	0.000000	0.000000	-0.070560	-0.110706	-0.393043	0.000000	0.000000	4.000000	45.000000	0.000000
2547.270828	0.109053	0.549153	0.043856	81.705330	96.676758	141.297333	2.258325	0.000000	-0.464395	0.000000	0.000000	0.000000	-0.070560	-0.110706	-0.393043	0.000000	0.000000	4.000000	45.000000	0.000000
2547.274161	0.108823	0.548848	0.042574	81.515572	96.123970	140.974121	2.192818	0.000000	-0.452635	0.000000	0.000000	0.000000	-0.068806	-0.091647	-0.384649	0.000000	0.000000	4.000000	45.000000	0.000000
2547.277495	0.108823	0.548848	0.042574	81.515572	96.123970	140.974121	2.192818	0.000000	-0.452635	0.000000	0.000000	0.000000	-0.068806	-0.091647	-0.384649	0.000000	0.000000	4.000000	45.000000	0.000000
2547.280828	0.108823	0.548848	0.042574	81.515572	96.123970	140.974121	2.192818	0.000000	-0.452635	0.000000	0.000000	0.000000	-0.068806	-0.091647	-0.384649	0.000000	0.000000	4.000000	45.000000	0.000000
2547.284161	0.108541	0.548553	0.041279	81.318275	95.434380	140.529694	2.128710	0.000000	-0.441167	0.000000	0.000000	0.000000	-0.084641	-0.088554	-0.388707	0.000000	0.000000	4.000000	45.000000	0.000000
2547.287495	0.108541	0.548553	0.041279	81.318275	95.434380	140.529694	2.128710	0.000000	-0.441167	0.000000	0.000000	0.000000	-0.084641	-0.088554	-0.388707	0.000000	0.000000	4.000000	45.000000	0.000000
2547.290828	0.108541	0.548553	0.041279	81.318275	95.434380	140.529694	2.128710	0.000000	-0.441167	0.000000	0.000000	0.000000	-0.084641	-0.088554	-0.388707	0.000000	0.000000	4.000000	45.000000	0.000000
2547.294161	0.108289	0.548320	0.040006	81.100525	94.628731	139.990555	2.063925	0.000000	-0.427060	0.000000	0.000000	0.000000	-0.075714	-0.069677	-0.381780	0.000000	0.000000	4.000000	45.000000	0.000000
2547.297495	0.108289	0.548320	0.040006	81.100525	94.628731	139.990555	2.063925	0.000000	-0.427060	0.000000	0.000000	0.000000	-0.075714	-0.069677	-0.381780	0.000000	0.000000	4.000000	45.000000	0.000000
2547.300828	0.108289	0.548320	0.040006	81.100525	94.628731	139.990555	2.063925	0.000000	-0.427060	0.000000	0.000000	0.000000	-0.075714	-0.069677	-0.381780	0.000000	0.000000	4.000000	45.000000	0.000000
2547.304161	0.108015	0.548133	0.038749	80.857674	93.791504	139.448181	2.000295	0.000000	-0.414441	0.000000	0.000000	0.000000	-0.082090	-0.056207	-0.376921	0.000000	0.000000	4.000000	45.000000	0.000000
2547.307495	0.108015	0.548133	0.038749	80.857674	93.791504	139.448181	2.000295	0.000000	-0.414441	0.000000	0.000000	0.000000	-0.082090	-0.056207	-0.376921	0.000000	0.000000	4.000000	45.000000	0.000000
2547.310828	0.108015	0.548133	0.038749	80.857674	93.791504	139.448181	2.000295	0.000000	-0.414441	0.000000	0.000000	0.000000	-0.082090	-0.056207	-0.376921	0.000000	0.000000	4.000000	45.000000	0.000000
2547.314161	0.107741	0.547945	0.037492	80.600517	93.130310	139.096497	1.937475	0.000000	-0.400759	0.000000	0.000000	0.000000	-0.082184	-0.056347	-0.377352	0.000000	0.000000	4.000000	45.000000	0.000000
2547.317495	0.107741	0.547945	0.037492	80.600517	93.130310	139.096497	1.937475	0.000000	-0.400759	0.000000	0.000000	0.000000	-0.082184	-0.056347	-0.377352	0.000000	0.000000	4.000000	45.000000	0.000000
2547.320828	0.107741	0.547945	0.037492	80.600517	93.130310	139.096497	1.937475	0.000000	-0.400759	0.000000	0.000000	0.000000	-0.082184	-0.056347	-0.377352	0.000000	0.000000	4.000000	45.000000	0.000000
2547.324161	0.107444	0.547757	0.036237	80.339325	92.630203	138.913147	1.874583	0.000000	-0.387062	0.000000	0.000000	0.000000	-0.089308	-0.056473	-0.376251	0.000000	0.000000	4.000000	45.000000	0.000000
2547.327495	0.107444	0.547757	0.036237	80.339325	92.630203	138.913147	1.874583	0.000000	-0.387062	0.000000	0.000000	0.000000	-0.089308	-0.056473	-0.376251	0.000000	0.000000	4.000000	45.000000	0.000000
2547.330828	0.107444	0.547757	0.036237	80.339325	92.630203	138.913147	1.874583	0.000000	-0.387062	0.000000	0.000000	0.000000	-0.089308	-0.056473	-0.376251	0.000000	0.000000	4.000000	45.000000	0.000000
2547.334161	0.107172	0.547613	0.034989	80.076927	92.333778	138.930511	1.811875	0.000000	-0.372177	0.000000	0.000000	0.000000	-0.081525	-0.043161	-0.374413	0.000000	0.000000	4.000000	45.000000	0.000000
2547.337495	0.107172	0.547613	0.034989	80.076927	92.333778	138.930511	1.811875	0.000000	-0.372177	0.000000	0.000000	0.000000	-0.081525	-0.043161	-0.374413	0.000000	0.000000	4.000000	45.000000	0.000000
2547.340828	0.107172	0.547613	0.034989	80.076927	92.333778	138.930511	1.811875	0.000000	-0.372177	0.000000	0.000000	0.000000	-0.081525	-0.043161	-0.374413	0.000000	0.000000	4.000000	45.000000	0.000000
2547.344161	0.106896	0.547451	0.033723	79.826103	92.184196	139.081345	1.749472	0.000000	-0.358590	0.000000	0.000000	0.000000	-0.082758	-0.048555	-0.380075	0.000000	0.000000	4.000000	45.000000	0.000000
2547.347495	0.106896	0.547451	0.033723	79.826103	92.184196	139.081345	1.749472	0.000000	-0.358590	0.000000	0.000000	0.000000	-0.082758	-0.048555	-0.380075	0.000000	0.000000	4.000000	45.000000	0.000000
2547.350828	0.106896	0.547451	0.033723	79.826103	92.184196	139.081345	1.749472	0.000000	-0.358590	0.000000	0.000000	0.000000	-0.082758	-0.048555	-0.380075	0.000000	0.000000	4.000000	45.000000	0.000000
2547.354161	0.106600	0.547306	0.032477	79.593964	92.177177	139.358032	1.686127	0.000000	-0.344797	0.000000	0.000000	0.000000	-0.088679	-0.043568	-0.373713	0.000000	0.000000	4.000000	45.000000	0.000000
2547.357495	0.106600	0.547306	0.032477	79.593964	92.177177	139.358032	1.686127	0.000000	-0.344797	0.000000	0.000000	0.000000	-0.088679	-0.043568	-0.373713	0.000000	0.000000	4.000000	45.000000	0.000000
2547.360828	0.106600	0.547306	0.032477	79.593964	92.177177	139.358032	1.686127	0.000000	-0.344797	0.000000	0.000000	0.000000	-0.088679	-0.043568	-0.373713	0.000000	0.000000	4.000000	45.000000	0.000000
2547.364161	0.106300	0.547170	0.031207	79.393570	92.213112	139.643280	1.623841	0.000000	-0.330017	0.000000	0.000000	0.000000	-0.090192	-0.040750	-0.380837	0.000000	0.000000	4.000000	45.000000	0.000000
2547.367495	0.106300	0.547170	0.031207	79.393570	92.213112	139.643280	1.623841	0.000000	-0.330017	0.000000	0.000000	0.000000	-0.090192	-0.040750	-0.380837	0.000000	0.000000	4.000000	45.000000	0.000000
2547.370828	0.106300	0.547170	0.031207	79.393570	92.213112	139.643280	1.623841	0.000000	-0.330017	0.000000	0.000000	0.000000	-0.090192	-0.040750	-0.380837	0.000000	0.000000	4.000000	45.000000	0.000000
2547.374161	0.106017	0.547044	0.029909	79.212135	92.383720	140.038376	1.560368	0.000000	-0.314985	0.000000	0.000000	0.000000	-0.084771	-0.038011	-0.389486	0.000000	0.000000	4.000000	45.000000	0.000000
2547.377495	0.106017	0.547044	0.029909	79.212135	92.383720	140.038376	1.560368	0.000000	-0.314985	0.000000	0.000000	0.000000	-0.084771	-0.038011	-0.389486	0.000000	0.000000	4.000000	45.000000	0.000000
2547.380828	0.106017	0.547044	0.029909	79.212135	92.383720	140.038376	1.560368	0.000000	-0.314985	0.000000	0.000000	0.000000	-0.084771	-0.038011	-0.389486	0.000000	0.000000	4.000000	45.000000	0.000000
2547.384161	0.105785	0.546906	0.028622	79.042908	92.661606	140.520248	1.495454	0.000000	-0.300857	0.000000	0.000000	0.000000	-0.069562	-0.041230	-0.386198	0.000000	0.000000	4.000000	45.000000	0.000000
2547.387495	0.105785	0.546906	0.028622	79.042908	92.661606	140.520248	1.495454	0.000000	-0.300857	0.000000	0.000000	0.000000	-0.069562	-0.041230	-0.386198	0.000000	0.000000	4.000000	45.000000	0.000000
2547.390828	0.105785	0.546906	0.028622	79.042908	92.661606	140.520248	1.495454	0.000000	-0.300857	0.000000	0.000000	0.000000	-0.069562	-0.041230	-0.386198	0.000000	0.000000	4.000000	45.000000	0.000000
2547.394161	0.105552	0.546795	0.027328	78.877747	92.846420	140.899445	1.431088	0.000000	-0.289263	0.000000	0.000000	0.000000	-0.070036	-0.033321	-0.388029	0.000000	0.000000	4.000000	45.000000	0.000000
2547.397495	0.105552	0.546795	0.027328	78.877747	92.846420	140.899445	1.431088	0.000000	-0.289263	0.000000	0.000000	0.000000	-0.070036	-0.033321	-0.388029	0.000000	0.000000	4.000000	45.000000	0.000000
2547.400828	0.105552	0.546795	0.027328	78.877747	92.846420	140.899445	1.431088	0.000000	-0.289263	0.000000	0.000000	0.000000	-0.070036	-0.033321	-0.388029	0.000000	0.000000	4.000000	45.000000	0.000000
2547.404161	0.105279	0.546745	0.026074	78.707291	92.863693	141.112747	1.366416	0.000000	-0.277590	0.000000	0.000000	0.000000	-0.081964	-0.015169	-0.376251	0.000000	0.000000	4.000000	45.000000	0.000000
2547.407495	0.105279	0.546745	0.026074	78.707291	92.863693	141.112747	1.366416	0.000000	-0.277590	0.000000	0.000000	0.000000	-0.081964	-0.015169	-0.376251	0.000000	0.000000	4.000000	45.000000	0.000000
2547.410828	0.105279	0.546745	0.026074	78.707291	92.863693	141.112747	1.366416	0.000000	-0.277590	0.000000	0.000000	0.000000	-0.081964	-0.015169	-0.376251	0.000000	0.000000	4.000000	45.000000	0.000000
2547.414161	0.105036	0.546727	0.024849	78.532806	92.643898	141.113342	1.303708	0.000000	-0.263930	0.000000	0.000000	0.000000	-0.072867	-0.005187	-0.367505	0.000000	0.000000	4.000000	45.000000	0.000000
2547.417495	0.105036	0.546727	0.024849	78.532806	92.643898	141.113342	1.303708	0.000000	-0.263930	0.000000	0.000000	0.000000	-0.072867	-0.005187	-0.367505	0.000000	0.000000	4.000000	45.000000	0.000000
2547.420828	0.105036	0.546727	0.024849	78.532806	92.643898	141.113342	1.303708	0.000000	-0.263930	0.000000	0.000000	0.000000	-0.072867	-0.005187	-0.367505	0.000000	0.000000	4.000000	45.000000	0.000000
2547.424161	0.104757	0.546787	0.023681	78.377052	92.205048	140.882492	1.242457	0.000000	-0.251785	0.000000	0.000000	0.000000	-0.083515	0.017979	-0.350355	0.000000	0.000000	4.000000	45.000000	0.000000
2547.427495	0.104757	0.546787	0.023681	78.377052	92.205048	140.882492	1.242457	0.000000	-0.251785	0.000000	0.000000	0.000000	-0.083515	0.017979	-0.350355	0.000000	0.000000	4.000000	45.000000	0.000000
2547.430828	0.104757	0.546787	0.023681	78.377052	92.205048	140.882492	1.242457	0.000000	-0.251785	0.000000	0.000000	0.000000	-0.083515	0.017979	-0.350355	0.000000	0.000000	4.000000	45.000000	0.000000
2547.434161	0.104444	0.546924	0.022571	78.256248	91.674606	140.526947	1.184064	0.000000	-0.237866	0.000000	0.000000	0.000000	-0.094052	0.041061	-0.333188	0.000000	0.000000	4.000000	45.000000	0.000000
2547.437495	0.104444	0.546924	0.022571	78.256248	91.674606	140.526947	1.184064	0.000000	-0.237866	0.000000	0.000000	0.000000	-0.094052	0.041061	-0.333188	0.000000	0.000000	4.000000	45.000000	0.000000
2547.440828	0.104444	0.546924	0.022571	78.256248	91.674606	140.526947	1.184064	0.000000	-0.237866	0.000000	0.000000	0.000000	-0.094052	0.041061	-0.333188	0.000000	0.000000	4.000000	45.000000	0.000000
2547.444161	0.104109	0.547130	0.021472	78.165459	91.141304	140.133484	1.128533	0.000000	-0.222191	0.000000	0.000000	0.000000	-0.100306	0.061711	-0.329577	0.000000	0.000000	4.000000	45.000000	0.000000
2547.447495	0.104109	0.547130	0.021472	78.165459	91.141304	140.133484	1.128533	0.000000	-0.222191	0.000000	0.000000	0.000000	-0.100306	0.061711	-0.329577	0.000000	0.000000	4.000000	45.000000	0.000000
2547.450828	0.104109	0.547130	0.021472	78.165459	91.141304	140.133484	1.128533	0.000000	-0.222191	0.000000	0.000000	0.000000	-0.100306	0.061711	-0.329577	0.000000	0.000000	4.000000	45.000000	0.000000
2547.454161	0.103764	0.547385	0.020431	78.131683	90.552032	139.613373	1.073604	0.000000	-0.205473	0.000000	0.000000	0.000000	-0.103573	0.076577	-0.312456	0.000000	0.000000	4.000000	45.000000	0.000000
2547.457495	0.103764	0.547385	0.020431	78.131683	90.552032	139.613373	1.073604	0.000000	-0.205473	0.000000	0.000000	0.000000	-0.103573	0.076577	-0.312456	0.000000	0.000000	4.000000	45.000000	0.000000
2547.460828	0.103764	0.547385	0.020431	78.131683	90.552032	139.613373	1.073604	0.000000	-0.205473	0.000000	0.000000	0.000000	-0.103573	0.076577	-0.312456	0.000000	0.000000	4.000000	45.000000	0.000000
2547.464161	0.103385	0.547716	0.019446	78.136993	89.910217	139.004379	1.021528	0.000000	-0.188211	0.000000	0.000000	0.000000	-0.113908	0.099363	-0.295304	0.000000	0.000000	4.000000	45.000000	0.000000
2547.467495	0.103385	0.547716	0.019446	78.136993	89.910217	139.004379	1.021528	0.000000	-0.188211	0.000000	0.000000	0.000000	-0.113908	0.099363	-0.295304	0.000000	0.000000	4.000000	45.000000	0.000000
2547.470828	0.103385	0.547716	0.019446	78.136993	89.910217	139.004379	1.021528	0.000000	-0.188211	0.000000	0.000000	0.000000	-0.113908	0.099363	-0.295304	0.000000	0.000000	4.000000	45.000000	0.000000
2547.474161	0.102995	0.548070	0.018524	78.138840	89.365410	138.493759	0.972310	0.000000	-0.169227	0.000000	0.000000	0.000000	-0.116770	0.106160	-0.276739	0.000000	0.000000	4.000000	45.000000	0.000000
2547.477495	0.102995	0.548070	0.018524	78.138840	89.365410	138.493759	0.972310	0.000000	-0.169227	0.000000	0.000000	0.000000	-0.116770	0.106160	-0.276739	0.000000	0.000000	4.000000	45.000000	0.000000
2547.480828	0.102995	0.548070	0.018524	78.138840	89.365410	138.493759	0.972310	0.000000	-0.169227	0.000000	0.000000	0.000000	-0.116770	0.106160	-0.276739	0.000000	0.000000	4.000000	45.000000	0.000000
2547.484161	0.102552	0.548447	0.017673	78.138527	88.929756	138.096695	0.926187	0.000000	-0.149765	0.000000	0.000000	0.000000	-0.133126	0.113011	-0.255243	0.000000	0.000000	4.000000	45.000000	0.000000
2547.487495	0.102552	0.548447	0.017673	78.138527	88.929756	138.096695	0.926187	0.000000	-0.149765	0.000000	0.000000	0.000000	-0.133126	0.113011	-0.255243	0.000000	0.000000	4.000000	45.000000	0.000000
2547.490828	0.102552	0.548447	0.017673	78.138527	88.929756	138.096695	0.926187	0.000000	-0.149765	0.000000	0.000000	0.000000	-0.133126	0.113011	-0.255243	0.000000	0.000000	4.000000	45.000000	0.000000
2547.494161	0.102054	0.548846	0.016894	78.136597	88.606300	137.813492	0.883647	0.000000	-0.127577	0.000000	0.000000	0.000000	-0.149400	0.119880	-0.233778	0.000000	0.000000	4.000000	45.000000	0.000000
2547.497495	0.102054	0.548846	0.016894	78.136597	88.606300	137.813492	0.883647	0.000000	-0.127577	0.000000	0.000000	0.000000	-0.149400	0.119880	-0.233778	0.000000	0.000000	4.000000	45.000000	0.000000
2547.500828	0.102054	0.548846	0.016894	78.136597	88.606300	137.813492	0.883647	0.000000	-0.127577	0.000000	0.000000	0.000000	-0.149400	0.119880	-0.233778	0.000000	0.000000	4.000000	45.000000	0.000000
2547.504161	0.102054	0.548846	0.016894	78.134850	88.429726	137.684692	0.844684	0.000000	-0.102677	0.000000	0.000000	0.000000	-0.149400	0.119880	-0.233778	0.000000	0.000000	4.000000	45.000000	0.000000
2547.507495	0.101499	0.549225	0.016173	78.134850	88.429726	137.684692	0.844684	0.000000	-0.102677	0.000000	0.000000	0.000000	-0.166432	0.113730	-0.216203	0.000000	0.000000	4.000000	45.000000	0.000000
2547.510828	0.101499	0.549225	0.016173	78.134850	88.429726	137.684692	0.844684	0.000000	-0.102677	0.000000	0.000000	0.000000	-0.166432	0.113730	-0.216203	0.000000	0.000000	4.000000	45.000000	0.000000
2547.514161	0.100891	0.549601	0.015529	78.132629	88.334618	137.640289	0.808650	0.000000	-0.074939	0.000000	0.000000	0.000000	-0.182257	0.112816	-0.193332	0.000000	0.000000	4.000000	45.000000	0.000000
2547.517495	0.100891	0.549601	0.015529	78.132629	88.334618	137.640289	0.808650	0.000000	-0.074939	0.000000	0.000000	0.000000	-0.182257	0.112816	-0.193332	0.000000	0.000000	4.000000	45.000000	0.000000
2547.520828	0.100891	0.549601	0.015529	78.132629	88.334618	137.640289	0.808650	0.000000	-0.074939	0.000000	0.000000	0.000000	-0.182257	0.112816	-0.193332	0.000000	0.000000	4.000000	45.000000	0.000000
2547.524161	0.100891	0.549601	0.015529	78.130402	88.231339	137.595932	0.776428	0.000000	-0.044562	0.000000	0.000000	0.000000	-0.182257	0.112816	-0.193332	0.000000	0.000000	4.000000	45.000000	0.000000
2547.527495	0.100245	0.549967	0.014915	78.130402	88.231339	137.595932	0.776428	0.000000	-0.044562	0.000000	0.000000	0.000000	-0.193899	0.109590	-0.184065	0.000000	0.000000	4.000000	45.000000	0.000000
2547.530828	0.100245	0.549967	0.014915	78.130402	88.231339	137.595932	0.776428	0.000000	-0.044562	0.000000	0.000000	0.000000	-0.193899	0.109590	-0.184065	0.000000	0.000000	4.000000	45.000000	0.000000
2547.534161	0.099582	0.550321	0.014328	78.128143	88.122688	137.543625	0.745750	0.000000	-0.012246	0.000000	0.000000	0.000000	-0.198792	0.106398	-0.176250	0.000000	0.000000	4.000000	45.000000	0.000000
2547.537495	0.099582	0.550321	0.014328	78.128143	88.122688	137.543625	0.745750	0.000000	-0.012246	0.000000	0.000000	0.000000	-0.198792	0.106398	-0.176250	0.000000	0.000000	4.000000	45.000000	0.000000
2547.540828	0.099582	0.550321	0.014328	78.128143	88.122688	137.543625	0.745750	0.000000	-0.012246	0.000000	0.000000	0.000000	-0.198792	0.106398	-0.176250	0.000000	0.000000	4.000000	45.000000	0.000000
2547.544161	0.099582	0.550321	0.014328	78.125893	88.011322	137.499298	0.716375	0.000000	0.020886	0.000000	0.000000	0.000000	-0.198792	0.106398	-0.176250	0.000000	0.000000	4.000000	45.000000	0.000000
2547.547495	0.098886	0.550656	0.013793	78.125893	88.011322	137.499298	0.716375	0.000000	0.020886	0.000000	0.000000	0.000000	-0.208954	0.100510	-0.160208	0.000000	0.000000	4.000000	45.000000	0.000000
2547.550828	0.098886	0.550656	0.013793	78.125893	88.011322	137.499298	0.716375	0.000000	0.020886	0.000000	0.000000	0.000000	-0.208954	0.100510	-0.160208	0.000000	0.000000	4.000000	45.000000	0.000000
2547.554161	0.098155	0.550972	0.013313	78.123665	87.897255	137.439041	0.689674	0.000000	0.055712	0.000000	0.000000	0.000000	-0.219109	0.094683	-0.144187	0.000000	0.000000	4.000000	45.000000	0.000000
2547.557495	0.098155	0.550972	0.013313	78.123665	87.897255	137.439041	0.689674	0.000000	0.055712	0.000000	0.000000	0.000000	-0.219109	0.094683	-0.144187	0.000000	0.000000	4.000000	45.000000	0.000000
2547.560828	0.098155	0.550972	0.013313	78.123665	87.897255	137.439041	0.689674	0.000000	0.055712	0.000000	0.000000	0.000000	-0.219109	0.094683	-0.144187	0.000000	0.000000	4.000000	45.000000	0.000000
2547.564161	0.098155	0.550972	0.013313	78.122139	87.792198	137.385590	0.665643	0.000000	0.092230	0.000000	0.000000	0.000000	-0.219109	0.094683	-0.144187	0.000000	0.000000	4.000000	45.000000	0.000000
2547.567495	0.097405	0.551260	0.012840	78.122139	87.792198	137.385590	0.665643	0.000000	0.092230	0.000000	0.000000	0.000000	-0.225098	0.086518	-0.141744	0.000000	0.000000	4.000000	45.000000	0.000000
2547.570828	0.097405	0.551260	0.012840	78.122139	87.792198	137.385590	0.665643	0.000000	0.092230	0.000000	0.000000	0.000000	-0.225098	0.086518	-0.141744	0.000000	0.000000	4.000000	45.000000	0.000000
2547.574161	0.096572	0.551539	0.012408	78.120644	87.679016	137.292252	0.642019	0.000000	0.129746	0.000000	0.000000	0.000000	-0.250033	0.083504	-0.129860	0.000000	0.000000	4.000000	45.000000	0.000000
2547.577495	0.096572	0.551539	0.012408	78.120644	87.679016	137.292252	0.642019	0.000000	0.129746	0.000000	0.000000	0.000000	-0.250033	0.083504	-0.129860	0.000000	0.000000	4.000000	45.000000	0.000000
2547.580828	0.096572	0.551539	0.012408	78.120644	87.679016	137.292252	0.642019	0.000000	0.129746	0.000000	0.000000	0.000000	-0.250033	0.083504	-0.129860	0.000000	0.000000	4.000000	45.000000	0.000000
2547.584161	0.096572	0.551539	0.012408	78.119911	87.572113	137.213684	0.620376	0.000000	0.171418	0.000000	0.000000	0.000000	-0.250033	0.083504	-0.129860	0.000000	0.000000	4.000000	45.000000	0.000000
2547.587495	0.095701	0.551781	0.012010	78.119911	87.572113	137.213684	0.620376	0.000000	0.171418	0.000000	0.000000	0.000000	-0.261250	0.072691	-0.119305	0.000000	0.000000	4.000000	45.000000	0.000000
2547.590828	0.095701	0.551781	0.012010	78.119911	87.572113	137.213684	0.620376	0.000000	0.171418	0.000000	0.000000	0.000000	-0.261250	0.072691	-0.119305	0.000000	0.000000	4.000000	45.000000	0.000000
2547.594161	0.094769	0.552014	0.011647	78.119125	87.457031	137.143066	0.600492	0.000000	0.214960	0.000000	0.000000	0.000000	-0.279449	0.069748	-0.108965	0.000000	0.000000	4.000000	45.000000	0.000000
2547.597495	0.094769	0.552014	0.011647	78.119125	87.457031	137.143066	0.600492	0.000000	0.214960	0.000000	0.000000	0.000000	-0.279449	0.069748	-0.108965	0.000000	0.000000	4.000000	45.000000	0.000000
2547.600828	0.094769	0.552014	0.011647	78.119125	87.457031	137.143066	0.600492	0.000000	0.214960	0.000000	0.000000	0.000000	-0.279449	0.069748	-0.108965	0.000000	0.000000	4.000000	45.000000	0.000000
2547.604161	0.093805	0.552201	0.011341	78.119125	87.350990	137.135117	0.582331	0.000000	0.261535	0.000000	0.000000	0.000000	-0.289285	0.056352	-0.091672	0.000000	0.000000	4.000000	45.000000	0.000000
2547.607495	0.093805	0.552201	0.011341	78.119125	87.350990	137.135117	0.582331	0.000000	0.261535	0.000000	0.000000	0.000000	-0.289285	0.056352	-0.091672	0.000000	0.000000	4.000000	45.000000	0.000000
2547.610828	0.093805	0.552201	0.011341	78.119125	87.350990	137.135117	0.582331	0.000000	0.261535	0.000000	0.000000	0.000000	-0.289285	0.056352	-0.091672	0.000000	0.000000	4.000000	45.000000	0.000000
2547.614161	0.092802	0.552380	0.011065	78.119133	87.239456	137.127121	0.567052	0.000000	0.309749	0.000000	0.000000	0.000000	-0.300835	0.053512	-0.082813	0.000000	0.000000	4.000000	45.000000	0.000000
2547.617495	0.092802	0.552380	0.011065	78.119133	87.239456	137.127121	0.567052	0.000000	0.309749	0.000000	0.000000	0.000000	-0.300835	0.053512	-0.082813	0.000000	0.000000	4.000000	45.000000	0.000000
2547.620828	0.092802	0.552380	0.011065	78.119133	87.239456	137.127121	0.567052	0.000000	0.309749	0.000000	0.000000	0.000000	-0.300835	0.053512	-0.082813	0.000000	0.000000	4.000000	45.000000	0.000000
2547.624161	0.091765	0.552540	0.010841	78.118393	87.110771	137.104385	0.553250	0.000000	0.359888	0.000000	0.000000	0.000000	-0.311054	0.048021	-0.067149	0.000000	0.000000	4.000000	45.000000	0.000000
2547.627495	0.091765	0.552540	0.010841	78.118393	87.110771	137.104385	0.553250	0.000000	0.359888	0.000000	0.000000	0.000000	-0.311054	0.048021	-0.067149	0.000000	0.000000	4.000000	45.000000	0.000000
2547.630828	0.091765	0.552540	0.010841	78.118393	87.110771	137.104385	0.553250	0.000000	0.359888	0.000000	0.000000	0.000000	-0.311054	0.048021	-0.067149	0.000000	0.000000	4.000000	45.000000	0.000000
2547.634161	0.090721	0.552673	0.010688	78.118370	86.988396	137.096405	0.542059	0.000000	0.411731	0.000000	0.000000	0.000000	-0.313332	0.039909	-0.045954	0.000000	0.000000	4.000000	45.000000	0.000000
2547.637495	0.090721	0.552673	0.010688	78.118370	86.988396	137.096405	0.542059	0.000000	0.411731	0.000000	0.000000	0.000000	-0.313332	0.039909	-0.045954	0.000000	0.000000	4.000000	45.000000	0.000000
2547.640828	0.090721	0.552673	0.010688	78.118370	86.988396	137.096405	0.542059	0.000000	0.411731	0.000000	0.000000	0.000000	-0.313332	0.039909	-0.045954	0.000000	0.000000	4.000000	45.000000	0.000000
2547.644161	0.089638	0.552797	0.010564	78.119125	86.877716	137.103195	0.534400	0.000000	0.463953	0.000000	0.000000	0.000000	-0.325030	0.037186	-0.037245	0.000000	0.000000	4.000000	45.000000	0.000000
2547.647495	0.089638	0.552797	0.010564	78.119125	86.877716	137.103195	0.534400	0.000000	0.463953	0.000000	0.000000	0.000000	-0.325030	0.037186	-0.037245	0.000000	0.000000	4.000000	45.000000	0.000000
2547.650828	0.089638	0.552797	0.010564	78.119125	86.877716	137.103195	0.534400	0.000000	0.463953	0.000000	0.000000	0.000000	-0.325030	0.037186	-0.037245	0.000000	0.000000	4.000000	45.000000	0.000000
2547.654161	0.088524	0.552894	0.010514	78.120682	86.749741	137.093338	0.528192	0.000000	0.518124	0.000000	0.000000	0.000000	-0.334151	0.029162	-0.014840	0.000000	0.000000	4.000000	45.000000	0.000000
2547.657495	0.088524	0.552894	0.010514	78.120682	86.749741	137.093338	0.528192	0.000000	0.518124	0.000000	0.000000	0.000000	-0.334151	0.029162	-0.014840	0.000000	0.000000	4.000000	45.000000	0.000000
2547.660828	0.088524	0.552894	0.010514	78.120682	86.749741	137.093338	0.528192	0.000000	0.518124	0.000000	0.000000	0.000000	-0.334151	0.029162	-0.014840	0.000000	0.000000	4.000000	45.000000	0.000000
2547.664161	0.087352	0.552974	0.010521	78.120682	86.611023	137.085358	0.525719	0.000000	0.573816	0.000000	0.000000	0.000000	-0.351351	0.023837	0.001865	0.000000	0.000000	4.000000	45.000000	0.000000
2547.667495	0.087352	0.552974	0.010521	78.120682	86.611023	137.085358	0.525719	0.000000	0.573816	0.000000	0.000000	0.000000	-0.351351	0.023837	0.001865	0.000000	0.000000	4.000000	45.000000	0.000000
2547.670828	0.087352	0.552974	0.010521	78.120682	86.611023	137.085358	0.525719	0.000000	0.573816	0.000000	0.000000	0.000000	-0.351351	0.023837	0.001865	0.000000	0.000000	4.000000	45.000000	0.000000
2547.674161	0.086149	0.553052	0.010596	78.121468	86.455048	137.052795	0.526030	0.000000	0.632375	0.000000	0.000000	0.000000	-0.361006	0.023659	0.022571	0.000000	0.000000	4.000000	45.000000	0.000000
2547.677495	0.086149	0.553052	0.010596	78.121468	86.455048	137.052795	0.526030	0.000000	0.632375	0.000000	0.000000	0.000000	-0.361006	0.023659	0.022571	0.000000	0.000000	4.000000	45.000000	0.000000
2547.680828	0.086149	0.553052	0.010596	78.121468	86.455048	137.052795	0.526030	0.000000	0.632375	0.000000	0.000000	0.000000	-0.361006	0.023659	0.022571	0.000000	0.000000	4.000000	45.000000	0.000000
2547.684161	0.084910	0.553114	0.010722	78.120728	86.288277	137.022079	0.529791	0.000000	0.692543	0.000000	0.000000	0.000000	-0.371776	0.018367	0.037854	0.000000	0.000000	4.000000	45.000000	0.000000
2547.687495	0.084910	0.553114	0.010722	78.120728	86.288277	137.022079	0.529791	0.000000	0.692543	0.000000	0.000000	0.000000	-0.371776	0.018367	0.037854	0.000000	0.000000	4.000000	45.000000	0.000000
2547.690828	0.084910	0.553114	0.010722	78.120728	86.288277	137.022079	0.529791	0.000000	0.692543	0.000000	0.000000	0.000000	-0.371776	0.018367	0.037854	0.000000	0.000000	4.000000	45.000000	0.000000
2547.694161	0.083608	0.553166	0.010880	78.121506	86.118660	136.965546	0.536100	0.000000	0.754505	0.000000	0.000000	0.000000	-0.390558	0.015713	0.047343	0.000000	0.000000	4.000000	45.000000	0.000000
2547.697495	0.083608	0.553166	0.010880	78.121506	86.118660	136.965546	0.536100	0.000000	0.754505	0.000000	0.000000	0.000000	-0.390558	0.015713	0.047343	0.000000	0.000000	4.000000	45.000000	0.000000
2547.700828	0.083608	0.553166	0.010880	78.121506	86.118660	136.965546	0.536100	0.000000	0.754505	0.000000	0.000000	0.000000	-0.390558	0.015713	0.047343	0.000000	0.000000	4.000000	45.000000	0.000000
2547.704161	0.082274	0.553192	0.011111	78.122269	85.940865	136.861176	0.543991	0.000000	0.819598	0.000000	0.000000	0.000000	-0.400325	0.007796	0.069320	0.000000	0.000000	4.000000	45.000000	0.000000
2547.707495	0.082274	0.553192	0.011111	78.122269	85.940865	136.861176	0.543991	0.000000	0.819598	0.000000	0.000000	0.000000	-0.400325	0.007796	0.069320	0.000000	0.000000	4.000000	45.000000	0.000000
2547.710828	0.082274	0.553192	0.011111	78.122269	85.940865	136.861176	0.543991	0.000000	0.819598	0.000000	0.000000	0.000000	-0.400325	0.007796	0.069320	0.000000	0.000000	4.000000	45.000000	0.000000
2547.714161	0.080920	0.553209	0.011365	78.121574	85.771759	136.657959	0.555544	0.000000	0.886320	0.000000	0.000000	0.000000	-0.405994	0.005145	0.076241	0.000000	0.000000	4.000000	45.000000	0.000000
2547.717495	0.080920	0.553209	0.011365	78.121574	85.771759	136.657959	0.555544	0.000000	0.886320	0.000000	0.000000	0.000000	-0.405994	0.005145	0.076241	0.000000	0.000000	4.000000	45.000000	0.000000
2547.720828	0.080920	0.553209	0.011365	78.121574	85.771759	136.657959	0.555544	0.000000	0.886320	0.000000	0.000000	0.000000	-0.405994	0.005145	0.076241	0.000000	0.000000	4.000000	45.000000	0.000000
2547.724161	0.079552	0.553209	0.011665	78.120979	85.622467	136.301300	0.568251	0.000000	0.953985	0.000000	0.000000	0.000000	-0.410559	-0.000115	0.090029	0.000000	0.000000	4.000000	45.000000	0.000000
2547.727495	0.079552	0.553209	0.011665	78.120979	85.622467	136.301300	0.568251	0.000000	0.953985	0.000000	0.000000	0.000000	-0.410559	-0.000115	0.090029	0.000000	0.000000	4.000000	45.000000	0.000000
2547.730828	0.079552	0.553209	0.011665	78.120979	85.622467	136.301300	0.568251	0.000000	0.953985	0.000000	0.000000	0.000000	-0.410559	-0.000115	0.090029	0.000000	0.000000	4.000000	45.000000	0.000000
2547.734161	0.078138	0.553182	0.011974	78.121887	85.695908	135.921234	0.583256	0.000000	1.022412	0.000000	0.000000	0.000000	-0.423983	-0.007936	0.092607	0.000000	0.000000	4.000000	45.000000	0.000000
2547.737495	0.078138	0.553182	0.011974	78.121887	85.695908	135.921234	0.583256	0.000000	1.022412	0.000000	0.000000	0.000000	-0.423983	-0.007936	0.092607	0.000000	0.000000	4.000000	45.000000	0.000000
2547.740828	0.078138	0.553182	0.011974	78.121887	85.695908	135.921234	0.583256	0.000000	1.022412	0.000000	0.000000	0.000000	-0.423983	-0.007936	0.092607	0.000000	0.000000	4.000000	45.000000	0.000000
2547.744161	0.076735	0.553130	0.012347	78.123352	86.185806	135.900848	0.598691	0.000000	1.093076	0.000000	0.000000	0.000000	-0.420933	-0.015854	0.112087	0.000000	0.000000	4.000000	45.000000	0.000000
2547.747495	0.076735	0.553130	0.012347	78.123352	86.185806	135.900848	0.598691	0.000000	1.093076	0.000000	0.000000	0.000000	-0.420933	-0.015854	0.112087	0.000000	0.000000	4.000000	45.000000	0.000000
2547.750828	0.076735	0.553130	0.012347	78.123352	86.185806	135.900848	0.598691	0.000000	1.093076	0.000000	0.000000	0.000000	-0.420933	-0.015854	0.112087	0.000000	0.000000	4.000000	45.000000	0.000000
2547.754161	0.075306	0.553060	0.012703	78.123466	86.946426	136.268341	0.617372	0.000000	1.163231	0.000000	0.000000	0.000000	-0.428953	-0.021013	0.106525	0.000000	0.000000	4.000000	45.000000	0.000000
2547.757495	0.075306	0.553060	0.012703	78.123466	86.946426	136.268341	0.617372	0.000000	1.163231	0.000000	0.000000	0.000000	-0.428953	-0.021013	0.106525	0.000000	0.000000	4.000000	45.000000	0.000000
2547.760828	0.075306	0.553060	0.012703	78.123466	86.946426	136.268341	0.617372	0.000000	1.163231	0.000000	0.000000	0.000000	-0.428953	-0.021013	0.106525	0.000000	0.000000	4.000000	45.000000	0.000000
2547.764161	0.073862	0.552989	0.013121	78.119125	87.815941	136.949203	0.635126	0.000000	1.234723	0.000000	0.000000	0.000000	-0.433068	-0.021188	0.125488	0.000000	0.000000	4.000000	45.000000	0.000000
2547.767495	0.073862	0.552989	0.013121	78.119125	87.815941	136.949203	0.635126	0.000000	1.234723	0.000000	0.000000	0.000000	-0.433068	-0.021188	0.125488	0.000000	0.000000	4.000000	45.000000	0.000000
2547.770828	0.073862	0.552989	0.013121	78.119125	87.815941	136.949203	0.635126	0.000000	1.234723	0.000000	0.000000	0.000000	-0.433068	-0.021188	0.125488	0.000000	0.000000	4.000000	45.000000	0.000000
2547.774161	0.072430	0.552909	0.013622	78.109665	88.745628	137.914307	0.656041	0.000000	1.306901	0.000000	0.000000	0.000000	-0.429612	-0.024004	0.150304	0.000000	0.000000	4.000000	45.000000	0.000000
2547.777495	0.072430	0.552909	0.013622	78.109665	88.745628	137.914307	0.656041	0.000000	1.306901	0.000000	0.000000	0.000000	-0.429612	-0.024004	0.150304	0.000000	0.000000	4.000000	45.000000	0.000000
2547.780828	0.072430	0.552909	0.013622	78.109665	88.745628	137.914307	0.656041	0.000000	1.306901	0.000000	0.000000	0.000000	-0.429612	-0.024004	0.150304	0.000000	0.000000	4.000000	45.000000	0.000000
2547.784161	0.071001	0.552863	0.014154	78.096817	89.670227	138.983749	0.681091	0.000000	1.378503	0.000000	0.000000	0.000000	-0.428719	-0.013758	0.159735	0.000000	0.000000	4.000000	45.000000	0.000000
2547.787495	0.071001	0.552863	0.014154	78.096817	89.670227	138.983749	0.681091	0.000000	1.378503	0.000000	0.000000	0.000000	-0.428719	-0.013758	0.159735	0.000000	0.000000	4.000000	45.000000	0.000000
2547.790828	0.071001	0.552863	0.014154	78.096817	89.670227	138.983749	0.681091	0.000000	1.378503	0.000000	0.000000	0.000000	-0.428719	-0.013758	0.159735	0.000000	0.000000	4.000000	45.000000	0.000000
2547.794161	0.069604	0.552834	0.014761	78.079567	90.483696	139.939835	0.707714	0.000000	1.449956	0.000000	0.000000	0.000000	-0.419157	-0.008796	0.182041	0.000000	0.000000	4.000000	45.000000	0.000000
2547.797495	0.069604	0.552834	0.014761	78.079567	90.483696	139.939835	0.707714	0.000000	1.449956	0.000000	0.000000	0.000000	-0.419157	-0.008796	0.182041	0.000000	0.000000	4.000000	45.000000	0.000000
2547.800828	0.069604	0.552834	0.014761	78.079567	90.483696	139.939835	0.707714	0.000000	1.449956	0.000000	0.000000	0.000000	-0.419157	-0.008796	0.182041	0.000000	0.000000	4.000000	45.000000	0.000000
2547.804161	0.068260	0.552821	0.015439	78.066620	91.133156	140.708084	0.738054	0.000000	1.519816	0.000000	0.000000	0.000000	-0.403067	-0.003881	0.203444	0.000000	0.000000	4.000000	45.000000	0.000000
2547.807495	0.068260	0.552821	0.015439	78.066620	91.133156	140.708084	0.738054	0.000000	1.519816	0.000000	0.000000	0.000000	-0.403067	-0.003881	0.203444	0.000000	0.000000	4.000000	45.000000	0.000000
2547.810828	0.068260	0.552821	0.015439	78.066620	91.133156	140.708084	0.738054	0.000000	1.519816	0.000000	0.000000	0.000000	-0.403067	-0.003881	0.203444	0.000000	0.000000	4.000000	45.000000	0.000000
2547.814161	0.066943	0.552859	0.016164	78.069176	91.679832	141.289139	0.771961	0.000000	1.586994	0.000000	0.000000	0.000000	-0.395085	0.011535	0.217436	0.000000	0.000000	4.000000	45.000000	0.000000
2547.817495	0.066943	0.552859	0.016164	78.069176	91.679832	141.289139	0.771961	0.000000	1.586994	0.000000	0.000000	0.000000	-0.395085	0.011535	0.217436	0.000000	0.000000	4.000000	45.000000	0.000000
2547.820828	0.066943	0.552859	0.016164	78.069176	91.679832	141.289139	0.771961	0.000000	1.586994	0.000000	0.000000	0.000000	-0.395085	0.011535	0.217436	0.000000	0.000000	4.000000	45.000000	0.000000
2547.824161	0.065680	0.552888	0.016966	78.095955	92.240791	141.641769	0.808201	0.000000	1.652841	0.000000	0.000000	0.000000	-0.379065	0.008608	0.240580	0.000000	0.000000	4.000000	45.000000	0.000000
2547.827495	0.065680	0.552888	0.016966	78.095955	92.240791	141.641769	0.808201	0.000000	1.652841	0.000000	0.000000	0.000000	-0.379065	0.008608	0.240580	0.000000	0.000000	4.000000	45.000000	0.000000
2547.830828	0.065680	0.552888	0.016966	78.095955	92.240791	141.641769	0.808201	0.000000	1.652841	0.000000	0.000000	0.000000	-0.379065	0.008608	0.240580	0.000000	0.000000	4.000000	45.000000	0.000000
2547.834161	0.064460	0.552934	0.017776	78.166054	92.744568	141.680206	0.848297	0.000000	1.716019	0.000000	0.000000	0.000000	-0.366027	0.013685	0.243031	0.000000	0.000000	4.000000	45.000000	0.000000
2547.837495	0.064460	0.552934	0.017776	78.166054	92.744568	141.680206	0.848297	0.000000	1.716019	0.000000	0.000000	0.000000	-0.366027	0.013685	0.243031	0.000000	0.000000	4.000000	45.000000	0.000000
2547.840828	0.064460	0.552934	0.017776	78.166054	92.744568	141.680206	0.848297	0.000000	1.716019	0.000000	0.000000	0.000000	-0.366027	0.013685	0.243031	0.000000	0.000000	4.000000	45.000000	0.000000
2547.844161	0.063295	0.552986	0.018682	78.271347	93.224983	141.685501	0.888802	0.000000	1.777023	0.000000	0.000000	0.000000	-0.349482	0.015863	0.271745	0.000000	0.000000	4.000000	45.000000	0.000000
2547.847495	0.063295	0.552986	0.018682	78.271347	93.224983	141.685501	0.888802	0.000000	1.777023	0.000000	0.000000	0.000000	-0.349482	0.015863	0.271745	0.000000	0.000000	4.000000	45.000000	0.000000
2547.850828	0.063295	0.552986	0.018682	78.271347	93.224983	141.685501	0.888802	0.000000	1.777023	0.000000	0.000000	0.000000	-0.349482	0.015863	0.271745	0.000000	0.000000	4.000000	45.000000	0.000000
2547.854161	0.062221	0.553047	0.019614	78.399536	93.710770	141.909851	0.934093	0.000000	1.835270	0.000000	0.000000	0.000000	-0.322043	0.018221	0.279534	0.000000	0.000000	4.000000	45.000000	0.000000
2547.857495	0.062221	0.553047	0.019614	78.399536	93.710770	141.909851	0.934093	0.000000	1.835270	0.000000	0.000000	0.000000	-0.322043	0.018221	0.279534	0.000000	0.000000	4.000000	45.000000	0.000000
2547.860828	0.062221	0.553047	0.019614	78.399536	93.710770	141.909851	0.934093	0.000000	1.835270	0.000000	0.000000	0.000000	-0.322043	0.018221	0.279534	0.000000	0.000000	4.000000	45.000000	0.000000
2547.864161	0.061267	0.553124	0.020610	78.537636	94.164398	142.278427	0.980682	0.000000	1.888944	0.000000	0.000000	0.000000	-0.286152	0.023053	0.298914	0.000000	0.000000	4.000000	45.000000	0.000000
2547.867495	0.061267	0.553124	0.020610	78.537636	94.164398	142.278427	0.980682	0.000000	1.888944	0.000000	0.000000	0.000000	-0.286152	0.023053	0.298914	0.000000	0.000000	4.000000	45.000000	0.000000
2547.870828	0.061267	0.553124	0.020610	78.537636	94.164398	142.278427	0.980682	0.000000	1.888944	0.000000	0.000000	0.000000	-0.286152	0.023053	0.298914	0.000000	0.000000	4.000000	45.000000	0.000000
2547.874161	0.060433	0.553243	0.021666	78.693939	94.626816	142.642685	1.030501	0.000000	1.936636	0.000000	0.000000	0.000000	-0.250417	0.035746	0.316905	0.000000	0.000000	4.000000	45.000000	0.000000
2547.877495	0.060433	0.553243	0.021666	78.693939	94.626816	142.642685	1.030501	0.000000	1.936636	0.000000	0.000000	0.000000	-0.250417	0.035746	0.316905	0.000000	0.000000	4.000000	45.000000	0.000000
2547.880828	0.060433	0.553243	0.021666	78.693939	94.626816	142.642685	1.030501	0.000000	1.936636	0.000000	0.000000	0.000000	-0.250417	0.035746	0.316905	0.000000	0.000000	4.000000	45.000000	0.000000
2547.884161	0.059713	0.553370	0.022747	78.873642	95.288322	143.162262	1.083319	0.000000	1.978372	0.000000	0.000000	0.000000	-0.215933	0.038087	0.324307	0.000000	0.000000	4.000000	45.000000	0.000000
2547.887495	0.059713	0.553370	0.022747	78.873642	95.288322	143.162262	1.083319	0.000000	1.978372	0.000000	0.000000	0.000000	-0.215933	0.038087	0.324307	0.000000	0.000000	4.000000	45.000000	0.000000
2547.890828	0.059713	0.553370	0.022747	78.873642	95.288322	143.162262	1.083319	0.000000	1.978372	0.000000	0.000000	0.000000	-0.215933	0.038087	0.324307	0.000000	0.000000	4.000000	45.000000	0.000000
2547.894161	0.059108	0.553531	0.023848	79.087708	96.116035	143.782364	1.137370	0.000000	2.014361	0.000000	0.000000	0.000000	-0.181478	0.048357	0.330272	0.000000	0.000000	4.000000	45.000000	0.000000
2547.897495	0.059108	0.553531	0.023848	79.087708	96.116035	143.782364	1.137370	0.000000	2.014361	0.000000	0.000000	0.000000	-0.181478	0.048357	0.330272	0.000000	0.000000	4.000000	45.000000	0.000000
2547.900828	0.059108	0.553531	0.023848	79.087708	96.116035	143.782364	1.137370	0.000000	2.014361	0.000000	0.000000	0.000000	-0.181478	0.048357	0.330272	0.000000	0.000000	4.000000	45.000000	0.000000
2547.904161	0.058624	0.553708	0.025016	79.336754	97.011490	144.428696	1.192415	0.000000	2.044608	0.000000	0.000000	0.000000	-0.145156	0.053180	0.350165	0.000000	0.000000	4.000000	45.000000	0.000000
2547.907495	0.058624	0.553708	0.025016	79.336754	97.011490	144.428696	1.192415	0.000000	2.044608	0.000000	0.000000	0.000000	-0.145156	0.053180	0.350165	0.000000	0.000000	4.000000	45.000000	0.000000
2547.910828	0.058624	0.553708	0.025016	79.336754	97.011490	144.428696	1.192415	0.000000	2.044608	0.000000	0.000000	0.000000	-0.145156	0.053180	0.350165	0.000000	0.000000	4.000000	45.000000	0.000000
2547.914161	0.058234	0.553894	0.026211	79.630844	97.981461	145.090912	1.250776	0.000000	2.068800	0.000000	0.000000	0.000000	-0.117050	0.055500	0.358678	0.000000	0.000000	4.000000	45.000000	0.000000
2547.917495	0.058234	0.553894	0.026211	79.630844	97.981461	145.090912	1.250776	0.000000	2.068800	0.000000	0.000000	0.000000	-0.117050	0.055500	0.358678	0.000000	0.000000	4.000000	45.000000	0.000000
2547.920828	0.058234	0.553894	0.026211	79.630844	97.981461	145.090912	1.250776	0.000000	2.068800	0.000000	0.000000	0.000000	-0.117050	0.055500	0.358678	0.000000	0.000000	4.000000	45.000000	0.000000
2547.924161	0.057985	0.554060	0.027435	79.967163	98.944702	145.693436	1.310555	0.000000	2.088309	0.000000	0.000000	0.000000	-0.074790	0.049837	0.367151	0.000000	0.000000	4.000000	45.000000	0.000000
2547.927495	0.057985	0.554060	0.027435	79.967163	98.944702	145.693436	1.310555	0.000000	2.088309	0.000000	0.000000	0.000000	-0.074790	0.049837	0.367151	0.000000	0.000000	4.000000	45.000000	0.000000
2547.930828	0.057985	0.554060	0.027435	79.967163	98.944702	145.693436	1.310555	0.000000	2.088309	0.000000	0.000000	0.000000	-0.074790	0.049837	0.367151	0.000000	0.000000	4.000000	45.000000	0.000000
2547.934161	0.057876	0.554233	0.028682	80.303604	99.983192	146.360016	1.371747	0.000000	2.100774	0.000000	0.000000	0.000000	-0.032440	0.052114	0.374082	0.000000	0.000000	4.000000	45.000000	0.000000
2547.937495	0.057876	0.554233	0.028682	80.303604	99.983192	146.360016	1.371747	0.000000	2.100774	0.000000	0.000000	0.000000	-0.032440	0.052114	0.374082	0.000000	0.000000	4.000000	45.000000	0.000000
2547.940828	0.057876	0.554233	0.028682	80.303604	99.983192	146.360016	1.371747	0.000000	2.100774	0.000000	0.000000	0.000000	-0.032440	0.052114	0.374082	0.000000	0.000000	4.000000	45.000000	0.000000
2547.944161	0.057906	0.554380	0.029916	80.613159	101.077110	147.093765	1.434094	0.000000	2.106180	0.000000	0.000000	0.000000	0.008941	0.043898	0.370367	0.000000	0.000000	4.000000	45.000000	0.000000
2547.947495	0.057906	0.554380	0.029916	80.613159	101.077110	147.093765	1.434094	0.000000	2.106180	0.000000	0.000000	0.000000	0.008941	0.043898	0.370367	0.000000	0.000000	4.000000	45.000000	0.000000
2547.950828	0.057906	0.554380	0.029916	80.613159	101.077110	147.093765	1.434094	0.000000	2.106180	0.000000	0.000000	0.000000	0.008941	0.043898	0.370367	0.000000	0.000000	4.000000	45.000000	0.000000
2547.954161	0.058070	0.554490	0.031098	80.870644	102.341789	148.025436	1.495822	0.000000	2.104690	0.000000	0.000000	0.000000	0.049186	0.033196	0.354440	0.000000	0.000000	4.000000	45.000000	0.000000
2547.957495	0.058070	0.554490	0.031098	80.870644	102.341789	148.025436	1.495822	0.000000	2.104690	0.000000	0.000000	0.000000	0.049186	0.033196	0.354440	0.000000	0.000000	4.000000	45.000000	0.000000
2547.960828	0.058070	0.554490	0.031098	80.870644	102.341789	148.025436	1.495822	0.000000	2.104690	0.000000	0.000000	0.000000	0.049186	0.033196	0.354440	0.000000	0.000000	4.000000	45.000000	0.000000
2547.964161	0.058348	0.554609	0.032241	81.081009	103.854492	149.229507	1.554896	0.000000	2.096493	0.000000	0.000000	0.000000	0.083212	0.035769	0.343064	0.000000	0.000000	4.000000	45.000000	0.000000
2547.967495	0.058348	0.554609	0.032241	81.081009	103.854492	149.229507	1.554896	0.000000	2.096493	0.000000	0.000000	0.000000	0.083212	0.035769	0.343064	0.000000	0.000000	4.000000	45.000000	0.000000
2547.970828	0.058348	0.554609	0.032241	81.081009	103.854492	149.229507	1.554896	0.000000	2.096493	0.000000	0.000000	0.000000	0.083212	0.035769	0.343064	0.000000	0.000000	4.000000	45.000000	0.000000
2547.974161	0.058663	0.554685	0.033302	81.266663	105.622398	150.694229	1.612073	0.000000	2.082624	0.000000	0.000000	0.000000	0.094617	0.022619	0.318251	0.000000	0.000000	4.000000	45.000000	0.000000
2547.977495	0.058663	0.554685	0.033302	81.266663	105.622398	150.694229	1.612073	0.000000	2.082624	0.000000	0.000000	0.000000	0.094617	0.022619	0.318251	0.000000	0.000000	4.000000	45.000000	0.000000
2547.980828	0.058663	0.554685	0.033302	81.266663	105.622398	150.694229	1.612073	0.000000	2.082624	0.000000	0.000000	0.000000	0.094617	0.022619	0.318251	0.000000	0.000000	4.000000	45.000000	0.000000
2547.984161	0.058994	0.554788	0.034290	81.429802	107.409210	152.194748	1.665115	0.000000	2.066854	0.000000	0.000000	0.000000	0.099351	0.030908	0.296443	0.000000	0.000000	4.000000	45.000000	0.000000
2547.987495	0.058994	0.554788	0.034290	81.429802	107.409210	152.194748	1.665115	0.000000	2.066854	0.000000	0.000000	0.000000	0.099351	0.030908	0.296443	0.000000	0.000000	4.000000	45.000000	0.000000
2547.990828	0.058994	0.554788	0.034290	81.429802	107.409210	152.194748	1.665115	0.000000	2.066854	0.000000	0.000000	0.000000	0.099351	0.030908	0.296443	0.000000	0.000000	4.000000	45.000000	0.000000
2547.994161	0.058994	0.554788	0.034290	81.559616	109.089996	153.621124	1.714522	0.000000	2.050296	0.000000	0.000000	0.000000	0.099351	0.030908	0.296443	0.000000	0.000000	4.000000	45.000000	0.000000
2547.997495	0.059363	0.554874	0.035191	81.559616	109.089996	153.621124	1.714522	0.000000	2.050296	0.000000	0.000000	0.000000	0.110672	0.025936	0.270118	0.000000	0.000000	4.000000	45.000000	0.000000
2548.000828	0.059363	0.554874	0.035191	81.559616	109.089996	153.621124	1.714522	0.000000	2.050296	0.000000	0.000000	0.000000	0.110672	0.025936	0.270118	0.000000	0.000000	4.000000	45.000000	0.000000
2548.004161	0.059770	0.554944	0.036004	81.649452	110.516533	154.841309	1.759542	0.000000	2.031850	0.000000	0.000000	0.000000	0.122036	0.020956	0.243822	0.000000	0.000000	4.000000	45.000000	0.000000
2548.007495	0.059770	0.554944	0.036004	81.649452	110.516533	154.841309	1.759542	0.000000	2.031850	0.000000	0.000000	0.000000	0.122036	0.020956	0.243822	0.000000	0.000000	4.000000	45.000000	0.000000
2548.010828	0.059770	0.554944	0.036004	81.649452	110.516533	154.841309	1.759542	0.000000	2.031850	0.000000	0.000000	0.000000	0.122036	0.020956	0.243822	0.000000	0.000000	4.000000	45.000000	0.000000
2548.014161	0.060188	0.555007	0.036709	81.677650	111.634949	155.817780	1.800179	0.000000	2.011511	0.000000	0.000000	0.000000	0.125561	0.018877	0.211537	0.000000	0.000000	4.000000	45.000000	0.000000
2548.017495	0.060188	0.555007	0.036709	81.677650	111.634949	155.817780	1.800179	0.000000	2.011511	0.000000	0.000000	0.000000	0.125561	0.018877	0.211537	0.000000	0.000000	4.000000	45.000000	0.000000
2548.020828	0.060188	0.555007	0.036709	81.677650	111.634949	155.817780	1.800179	0.000000	2.011511	0.000000	0.000000	0.000000	0.125561	0.018877	0.211537	0.000000	0.000000	4.000000	45.000000	0.000000
2548.024161	0.060645	0.555026	0.037332	81.636322	112.296463	156.424683	1.835435	0.000000	1.990584	0.000000	0.000000	0.000000	0.137139	0.005817	0.186889	0.000000	0.000000	4.000000	45.000000	0.000000
2548.027495	0.060645	0.555026	0.037332	81.636322	112.296463	156.424683	1.835435	0.000000	1.990584	0.000000	0.000000	0.000000	0.137139	0.005817	0.186889	0.000000	0.000000	4.000000	45.000000	0.000000
2548.030828	0.060645	0.555026	0.037332	81.636322	112.296463	156.424683	1.835435	0.000000	1.990584	0.000000	0.000000	0.000000	0.137139	0.005817	0.186889	0.000000	0.000000	4.000000	45.000000	0.000000
2548.034161	0.060645	0.555026	0.037332	81.610046	112.679314	156.755096	1.866583	0.000000	1.967728	0.000000	0.000000	0.000000	0.137139	0.005817	0.186889	0.000000	0.000000	4.000000	45.000000	0.000000
2548.037495	0.061098	0.555065	0.037908	81.610046	112.679314	156.755096	1.866583	0.000000	1.967728	0.000000	0.000000	0.000000	0.135727	0.011486	0.172940	0.000000	0.000000	4.000000	45.000000	0.000000
2548.040828	0.061098	0.555065	0.037908	81.610046	112.679314	156.755096	1.866583	0.000000	1.967728	0.000000	0.000000	0.000000	0.135727	0.011486	0.172940	0.000000	0.000000	4.000000	45.000000	0.000000
2548.044161	0.061565	0.555087	0.038400	81.590897	112.871597	156.899872	1.895406	0.000000	1.945106	0.000000	0.000000	0.000000	0.140035	0.006616	0.147601	0.000000	0.000000	4.000000	45.000000	0.000000
2548.047495	0.061565	0.555087	0.038400	81.590897	112.871597	156.899872	1.895406	0.000000	1.945106	0.000000	0.000000	0.000000	0.140035	0.006616	0.147601	0.000000	0.000000	4.000000	45.000000	0.000000
2548.050828	0.061565	0.555087	0.038400	81.590897	112.871597	156.899872	1.895406	0.000000	1.945106	0.000000	0.000000	0.000000	0.140035	0.006616	0.147601	0.000000	0.000000	4.000000	45.000000	0.000000
2548.054161	0.061565	0.555087	0.038400	81.561638	112.815277	156.815079	1.920006	0.000000	1.921767	0.000000	0.000000	0.000000	0.140035	0.006616	0.147601	0.000000	0.000000	4.000000	45.000000	0.000000
2548.057495	0.062071	0.555138	0.038817	81.561638	112.815277	156.815079	1.920006	0.000000	1.921767	0.000000	0.000000	0.000000	0.151834	0.015253	0.125068	0.000000	0.000000	4.000000	45.000000	0.000000
2548.060828	0.062071	0.555138	0.038817	81.561638	112.815277	156.815079	1.920006	0.000000	1.921767	0.000000	0.000000	0.000000	0.151834	0.015253	0.125068	0.000000	0.000000	4.000000	45.000000	0.000000
2548.064161	0.062622	0.555198	0.039204	81.492500	112.476570	156.496567	1.940851	0.000000	1.896462	0.000000	0.000000	0.000000	0.165341	0.018109	0.116222	0.000000	0.000000	4.000000	45.000000	0.000000
2548.067495	0.062622	0.555198	0.039204	81.492500	112.476570	156.496567	1.940851	0.000000	1.896462	0.000000	0.000000	0.000000	0.165341	0.018109	0.116222	0.000000	0.000000	4.000000	45.000000	0.000000
2548.070828	0.062622	0.555198	0.039204	81.492500	112.476570	156.496567	1.940851	0.000000	1.896462	0.000000	0.000000	0.000000	0.165341	0.018109	0.116222	0.000000	0.000000	4.000000	45.000000	0.000000
2548.074161	0.062622	0.555198	0.039204	81.366096	111.962852	156.051880	1.960221	0.000000	1.868905	0.000000	0.000000	0.000000	0.165341	0.018109	0.116222	0.000000	0.000000	4.000000	45.000000	0.000000
2548.077495	0.063218	0.555268	0.039562	81.366096	111.962852	156.051880	1.960221	0.000000	1.868905	0.000000	0.000000	0.000000	0.178863	0.020997	0.107339	0.000000	0.000000	4.000000	45.000000	0.000000
2548.080828	0.063218	0.555268	0.039562	81.366096	111.962852	156.051880	1.960221	0.000000	1.868905	0.000000	0.000000	0.000000	0.178863	0.020997	0.107339	0.000000	0.000000	4.000000	45.000000	0.000000
2548.084161	0.063882	0.555402	0.039877	81.219193	111.392014	155.567917	1.978111	0.000000	1.839095	0.000000	0.000000	0.000000	0.199061	0.040325	0.094312	0.000000	0.000000	4.000000	45.000000	0.000000
2548.087495	0.063882	0.555402	0.039877	81.219193	111.392014	155.567917	1.978111	0.000000	1.839095	0.000000	0.000000	0.000000	0.199061	0.040325	0.094312	0.000000	0.000000	4.000000	45.000000	0.000000
2548.090828	0.063882	0.555402	0.039877	81.219193	111.392014	155.567917	1.978111	0.000000	1.839095	0.000000	0.000000	0.000000	0.199061	0.040325	0.094312	0.000000	0.000000	4.000000	45.000000	0.000000
2548.094161	0.063882	0.555402	0.039877	81.069633	110.838173	155.093933	1.993830	0.000000	1.805918	0.000000	0.000000	0.000000	0.199061	0.040325	0.094312	0.000000	0.000000	4.000000	45.000000	0.000000
2548.097495	0.064585	0.555539	0.040121	81.069633	110.838173	155.093933	1.993830	0.000000	1.805918	0.000000	0.000000	0.000000	0.211023	0.040871	0.073216	0.000000	0.000000	4.000000	45.000000	0.000000
2548.100828	0.064585	0.555539	0.040121	81.069633	110.838173	155.093933	1.993830	0.000000	1.805918	0.000000	0.000000	0.000000	0.211023	0.040871	0.073216	0.000000	0.000000	4.000000	45.000000	0.000000
2548.104161	0.065336	0.555702	0.040352	80.943924	110.384338	154.688599	2.006032	0.000000	1.770747	0.000000	0.000000	0.000000	0.225208	0.049103	0.069419	0.000000	0.000000	4.000000	45.000000	0.000000
2548.107495	0.065336	0.555702	0.040352	80.943924	110.384338	154.688599	2.006032	0.000000	1.770747	0.000000	0.000000	0.000000	0.225208	0.049103	0.069419	0.000000	0.000000	4.000000	45.000000	0.000000
2548.110828	0.065336	0.555702	0.040352	80.943924	110.384338	154.688599	2.006032	0.000000	1.770747	0.000000	0.000000	0.000000	0.225208	0.049103	0.069419	0.000000	0.000000	4.000000	45.000000	0.000000
2548.114161	0.065336	0.555702	0.040352	80.852173	110.054710	154.364120	2.017602	0.000000	1.733213	0.000000	0.000000	0.000000	0.225208	0.049103	0.069419	0.000000	0.000000	4.000000	45.000000	0.000000
2548.117495	0.066153	0.555858	0.040532	80.852173	110.054710	154.364120	2.017602	0.000000	1.733213	0.000000	0.000000	0.000000	0.245099	0.046748	0.054128	0.000000	0.000000	4.000000	45.000000	0.000000
2548.120828	0.066153	0.555858	0.040532	80.852173	110.054710	154.364120	2.017602	0.000000	1.733213	0.000000	0.000000	0.000000	0.245099	0.046748	0.054128	0.000000	0.000000	4.000000	45.000000	0.000000
2548.124161	0.067031	0.555998	0.040621	80.795555	109.892860	154.163589	2.026623	0.000000	1.692363	0.000000	0.000000	0.000000	0.263330	0.041992	0.026676	0.000000	0.000000	4.000000	45.000000	0.000000
2548.127495	0.067031	0.555998	0.040621	80.795555	109.892860	154.163589	2.026623	0.000000	1.692363	0.000000	0.000000	0.000000	0.263330	0.041992	0.026676	0.000000	0.000000	4.000000	45.000000	0.000000
2548.130828	0.067031	0.555998	0.040621	80.795555	109.892860	154.163589	2.026623	0.000000	1.692363	0.000000	0.000000	0.000000	0.263330	0.041992	0.026676	0.000000	0.000000	4.000000	45.000000	0.000000
2548.134161	0.067031	0.555998	0.040621	80.762260	109.786057	153.987991	2.031070	0.000000	1.648474	0.000000	0.000000	0.000000	0.263330	0.041992	0.026676	0.000000	0.000000	4.000000	45.000000	0.000000
2548.137495	0.067954	0.556120	0.040685	80.762260	109.786057	153.987991	2.031070	0.000000	1.648474	0.000000	0.000000	0.000000	0.276944	0.036701	0.019022	0.000000	0.000000	4.000000	45.000000	0.000000
2548.140828	0.067954	0.556120	0.040685	80.762260	109.786057	153.987991	2.031070	0.000000	1.648474	0.000000	0.000000	0.000000	0.276944	0.036701	0.019022	0.000000	0.000000	4.000000	45.000000	0.000000
2548.144161	0.068916	0.556244	0.040677	80.718498	109.651970	153.791519	2.034240	0.000000	1.602317	0.000000	0.000000	0.000000	0.288640	0.037233	-0.002374	0.000000	0.000000	4.000000	45.000000	0.000000
2548.147495	0.068916	0.556244	0.040677	80.718498	109.651970	153.791519	2.034240	0.000000	1.602317	0.000000	0.000000	0.000000	0.288640	0.037233	-0.002374	0.000000	0.000000	4.000000	45.000000	0.000000
2548.150828	0.068916	0.556244	0.040677	80.718498	109.651970	153.791519	2.034240	0.000000	1.602317	0.000000	0.000000	0.000000	0.288640	0.037233	-0.002374	0.000000	0.000000	4.000000	45.000000	0.000000
2548.154161	0.069917	0.556343	0.040603	80.637939	109.482887	153.590378	2.033844	0.000000	1.554210	0.000000	0.000000	0.000000	0.300459	0.029521	-0.022220	0.000000	0.000000	4.000000	45.000000	0.000000
2548.157495	0.069917	0.556343	0.040603	80.637939	109.482887	153.590378	2.033844	0.000000	1.554210	0.000000	0.000000	0.000000	0.300459	0.029521	-0.022220	0.000000	0.000000	4.000000	45.000000	0.000000
2548.160828	0.069917	0.556343	0.040603	80.637939	109.482887	153.590378	2.033844	0.000000	1.554210	0.000000	0.000000	0.000000	0.300459	0.029521	-0.022220	0.000000	0.000000	4.000000	45.000000	0.000000
2548.164161	0.070938	0.556478	0.040495	80.510941	109.199532	153.318512	2.030141	0.000000	1.504134	0.000000	0.000000	0.000000	0.306333	0.040666	-0.032286	0.000000	0.000000	4.000000	45.000000	0.000000
2548.167495	0.070938	0.556478	0.040495	80.510941	109.199532	153.318512	2.030141	0.000000	1.504134	0.000000	0.000000	0.000000	0.306333	0.040666	-0.032286	0.000000	0.000000	4.000000	45.000000	0.000000
2548.170828	0.070938	0.556478	0.040495	80.510941	109.199532	153.318512	2.030141	0.000000	1.504134	0.000000	0.000000	0.000000	0.306333	0.040666	-0.032286	0.000000	0.000000	4.000000	45.000000	0.000000
2548.174161	0.071977	0.556606	0.040342	80.365280	108.905510	153.053879	2.024760	0.000000	1.453079	0.000000	0.000000	0.000000	0.311630	0.038292	-0.046001	0.000000	0.000000	4.000000	45.000000	0.000000
2548.177495	0.071977	0.556606	0.040342	80.365280	108.905510	153.053879	2.024760	0.000000	1.453079	0.000000	0.000000	0.000000	0.311630	0.038292	-0.046001	0.000000	0.000000	4.000000	45.000000	0.000000
2548.180828	0.071977	0.556606	0.040342	80.365280	108.905510	153.053879	2.024760	0.000000	1.453079	0.000000	0.000000	0.000000	0.311630	0.038292	-0.046001	0.000000	0.000000	4.000000	45.000000	0.000000
2548.184161	0.072968	0.556761	0.040188	80.214981	108.593590	152.775848	2.017093	0.000000	1.401140	0.000000	0.000000	0.000000	0.297127	0.046535	-0.046197	0.000000	0.000000	4.000000	45.000000	0.000000
2548.187495	0.072968	0.556761	0.040188	80.214981	108.593590	152.775848	2.017093	0.000000	1.401140	0.000000	0.000000	0.000000	0.297127	0.046535	-0.046197	0.000000	0.000000	4.000000	45.000000	0.000000
2548.190828	0.072968	0.556761	0.040188	80.214981	108.593590	152.775848	2.017093	0.000000	1.401140	0.000000	0.000000	0.000000	0.297127	0.046535	-0.046197	0.000000	0.000000	4.000000	45.000000	0.000000
2548.194161	0.072968	0.556761	0.040188	80.087517	108.314659	152.513489	2.009394	0.000000	1.351619	0.000000	0.000000	0.000000	0.297127	0.046535	-0.046197	0.000000	0.000000	4.000000	45.000000	0.000000
2548.197495	0.073931	0.556926	0.040013	80.087517	108.314659	152.513489	2.009394	0.000000	1.351619	0.000000	0.000000	0.000000	0.288930	0.049427	-0.052577	0.000000	0.000000	4.000000	45.000000	0.000000
2548.200828	0.073931	0.556926	0.040013	80.087517	108.314659	152.513489	2.009394	0.000000	1.351619	0.000000	0.000000	0.000000	0.288930	0.049427	-0.052577	0.000000	0.000000	4.000000	45.000000	0.000000
2548.204161	0.074899	0.557126	0.039870	80.001907	108.126366	152.300095	2.000631	0.000000	1.303464	0.000000	0.000000	0.000000	0.290375	0.060098	-0.042736	0.000000	0.000000	4.000000	45.000000	0.000000
2548.207495	0.074899	0.557126	0.039870	80.001907	108.126366	152.300095	2.000631	0.000000	1.303464	0.000000	0.000000	0.000000	0.290375	0.060098	-0.042736	0.000000	0.000000	4.000000	45.000000	0.000000
2548.210828	0.074899	0.557126	0.039870	80.001907	108.126366	152.300095	2.000631	0.000000	1.303464	0.000000	0.000000	0.000000	0.290375	0.060098	-0.042736	0.000000	0.000000	4.000000	45.000000	0.000000
2548.214161	0.074899	0.557126	0.039870	79.939972	108.006828	152.131577	1.993508	0.000000	1.255068	0.000000	0.000000	0.000000	0.290375	0.060098	-0.042736	0.000000	0.000000	4.000000	45.000000	0.000000
2548.217495	0.075864	0.557281	0.039714	79.939972	108.006828	152.131577	1.993508	0.000000	1.255068	0.000000	0.000000	0.000000	0.289741	0.046526	-0.046909	0.000000	0.000000	4.000000	45.000000	0.000000
2548.220828	0.075864	0.557281	0.039714	79.939972	108.006828	152.131577	1.993508	0.000000	1.255068	0.000000	0.000000	0.000000	0.289741	0.046526	-0.046909	0.000000	0.000000	4.000000	45.000000	0.000000
2548.224161	0.076833	0.557454	0.039573	79.880554	107.858154	151.947723	1.985690	0.000000	1.206778	0.000000	0.000000	0.000000	0.290446	0.051854	-0.042284	0.000000	0.000000	4.000000	45.000000	0.000000
2548.227495	0.076833	0.557454	0.039573	79.880554	107.858154	151.947723	1.985690	0.000000	1.206778	0.000000	0.000000	0.000000	0.290446	0.051854	-0.042284	0.000000	0.000000	4.000000	45.000000	0.000000
2548.230828	0.076833	0.557454	0.039573	79.880554	107.858154	151.947723	1.985690	0.000000	1.206778	0.000000	0.000000	0.000000	0.290446	0.051854	-0.042284	0.000000	0.000000	4.000000	45.000000	0.000000
2548.234161	0.076833	0.557454	0.039573	79.816673	107.740509	151.878433	1.978643	0.000000	1.158370	0.000000	0.000000	0.000000	0.290446	0.051854	-0.042284	0.000000	0.000000	4.000000	45.000000	0.000000
2548.237495	0.077804	0.557617	0.039453	79.816673	107.740509	151.878433	1.978643	0.000000	1.158370	0.000000	0.000000	0.000000	0.291436	0.048961	-0.036043	0.000000	0.000000	4.000000	45.000000	0.000000
2548.240828	0.077804	0.557617	0.039453	79.816673	107.740509	151.878433	1.978643	0.000000	1.158370	0.000000	0.000000	0.000000	0.291436	0.048961	-0.036043	0.000000	0.000000	4.000000	45.000000	0.000000
2548.244161	0.078732	0.557771	0.039361	79.745026	107.587860	151.906952	1.972636	0.000000	1.109798	0.000000	0.000000	0.000000	0.278319	0.046052	-0.027563	0.000000	0.000000	4.000000	45.000000	0.000000
2548.247495	0.078732	0.557771	0.039361	79.745026	107.587860	151.906952	1.972636	0.000000	1.109798	0.000000	0.000000	0.000000	0.278319	0.046052	-0.027563	0.000000	0.000000	4.000000	45.000000	0.000000
2548.250828	0.078732	0.557771	0.039361	79.745026	107.587860	151.906952	1.972636	0.000000	1.109798	0.000000	0.000000	0.000000	0.278319	0.046052	-0.027563	0.000000	0.000000	4.000000	45.000000	0.000000
2548.254161	0.078732	0.557771	0.039361	79.659210	107.443336	152.098007	1.968042	0.000000	1.063411	0.000000	0.000000	0.000000	0.278319	0.046052	-0.027563	0.000000	0.000000	4.000000	45.000000	0.000000
2548.257495	0.079610	0.557879	0.039263	79.659210	107.443336	152.098007	1.968042	0.000000	1.063411	0.000000	0.000000	0.000000	0.263582	0.032509	-0.029393	0.000000	0.000000	4.000000	45.000000	0.000000
2548.260828	0.079610	0.557879	0.039263	79.659210	107.443336	152.098007	1.968042	0.000000	1.063411	0.000000	0.000000	0.000000	0.263582	0.032509	-0.029393	0.000000	0.000000	4.000000	45.000000	0.000000
2548.264161	0.080439	0.557970	0.039154	79.553619	107.262009	152.292953	1.963143	0.000000	1.019481	0.000000	0.000000	0.000000	0.248572	0.027155	-0.032765	0.000000	0.000000	4.000000	45.000000	0.000000
2548.267495	0.080439	0.557970	0.039154	79.553619	107.262009	152.292953	1.963143	0.000000	1.019481	0.000000	0.000000	0.000000	0.248572	0.027155	-0.032765	0.000000	0.000000	4.000000	45.000000	0.000000
2548.270828	0.080439	0.557970	0.039154	79.553619	107.262009	152.292953	1.963143	0.000000	1.019481	0.000000	0.000000	0.000000	0.248572	0.027155	-0.032765	0.000000	0.000000	4.000000	45.000000	0.000000
2548.274161	0.080439	0.557970	0.039154	79.443321	107.121330	152.365204	1.957682	0.000000	0.978052	0.000000	0.000000	0.000000	0.248572	0.027155	-0.032765	0.000000	0.000000	4.000000	45.000000	0.000000
2548.277495	0.081187	0.558034	0.038997	79.443321	107.121330	152.365204	1.957682	0.000000	0.978052	0.000000	0.000000	0.000000	0.224515	0.019384	-0.046908	0.000000	0.000000	4.000000	45.000000	0.000000
2548.280828	0.081187	0.558034	0.038997	79.443321	107.121330	152.365204	1.957682	0.000000	0.978052	0.000000	0.000000	0.000000	0.224515	0.019384	-0.046908	0.000000	0.000000	4.000000	45.000000	0.000000
2548.284161	0.081836	0.558063	0.038821	79.333725	107.014503	152.292221	1.949864	0.000000	0.940633	0.000000	0.000000	0.000000	0.194461	0.008698	-0.052957	0.000000	0.000000	4.000000	45.000000	0.000000
2548.287495	0.081836	0.558063	0.038821	79.333725	107.014503	152.292221	1.949864	0.000000	0.940633	0.000000	0.000000	0.000000	0.194461	0.008698	-0.052957	0.000000	0.000000	4.000000	45.000000	0.000000
2548.290828	0.081836	0.558063	0.038821	79.333725	107.014503	152.292221	1.949864	0.000000	0.940633	0.000000	0.000000	0.000000	0.194461	0.008698	-0.052957	0.000000	0.000000	4.000000	45.000000	0.000000
2548.294161	0.081836	0.558063	0.038821	79.204056	106.880081	152.216858	1.941038	0.000000	0.908223	0.000000	0.000000	0.000000	0.194461	0.008698	-0.052957	0.000000	0.000000	4.000000	45.000000	0.000000
2548.297495	0.082423	0.558076	0.038571	79.204056	106.880081	152.216858	1.941038	0.000000	0.908223	0.000000	0.000000	0.000000	0.176249	0.003816	-0.074867	0.000000	0.000000	4.000000	45.000000	0.000000
2548.300828	0.082423	0.558076	0.038571	79.204056	106.880081	152.216858	1.941038	0.000000	0.908223	0.000000	0.000000	0.000000	0.176249	0.003816	-0.074867	0.000000	0.000000	4.000000	45.000000	0.000000
2548.304161	0.082905	0.558090	0.038274	79.049004	106.735107	152.161102	1.928560	0.000000	0.878848	0.000000	0.000000	0.000000	0.144725	0.004256	-0.089175	0.000000	0.000000	4.000000	45.000000	0.000000
2548.307495	0.082905	0.558090	0.038274	79.049004	106.735107	152.161102	1.928560	0.000000	0.878848	0.000000	0.000000	0.000000	0.144725	0.004256	-0.089175	0.000000	0.000000	4.000000	45.000000	0.000000
2548.310828	0.082905	0.558090	0.038274	79.049004	106.735107	152.161102	1.928560	0.000000	0.878848	0.000000	0.000000	0.000000	0.144725	0.004256	-0.089175	0.000000	0.000000	4.000000	45.000000	0.000000
2548.314161	0.082905	0.558090	0.038274	78.868591	106.571983	152.125534	1.913698	0.000000	0.854728	0.000000	0.000000	0.000000	0.144725	0.004256	-0.089175	0.000000	0.000000	4.000000	45.000000	0.000000
2548.317495	0.083283	0.558106	0.037929	78.868591	106.571983	152.125534	1.913698	0.000000	0.854728	0.000000	0.000000	0.000000	0.113189	0.004688	-0.103397	0.000000	0.000000	4.000000	45.000000	0.000000
2548.320828	0.083283	0.558106	0.037929	78.868591	106.571983	152.125534	1.913698	0.000000	0.854728	0.000000	0.000000	0.000000	0.113189	0.004688	-0.103397	0.000000	0.000000	4.000000	45.000000	0.000000
2548.324161	0.083283	0.558106	0.037929	78.686905	106.386406	152.077087	1.896465	0.000000	0.835863	0.000000	0.000000	0.000000	0.113189	0.004688	-0.103397	0.000000	0.000000	4.000000	45.000000	0.000000
2548.327495	0.083283	0.558106	0.037929	78.686905	106.386406	152.077087	1.896465	0.000000	0.835863	0.000000	0.000000	0.000000	0.113189	0.004688	-0.103397	0.000000	0.000000	4.000000	45.000000	0.000000
2548.330828	0.083559	0.558113	0.037560	78.686905	106.386406	152.077087	1.896465	0.000000	0.835863	0.000000	0.000000	0.000000	0.082816	0.002218	-0.110742	0.000000	0.000000	4.000000	45.000000	0.000000
2548.334161	0.083709	0.558140	0.037165	78.498314	106.193893	152.044846	1.896465	0.000000	0.835863	0.000000	0.000000	0.000000	0.045164	0.007948	-0.118483	0.000000	0.000000	4.000000	45.000000	0.000000
2548.337495	0.083709	0.558140	0.037165	78.498314	106.193893	152.044846	1.896465	0.000000	0.835863	0.000000	0.000000	0.000000	0.045164	0.007948	-0.118483	0.000000	0.000000	4.000000	45.000000	0.000000
2548.340828	0.083709	0.558140	0.037165	78.498314	106.193893	152.044846	1.896465	0.000000	0.835863	0.000000	0.000000	0.000000	0.045164	0.007948	-0.118483	0.000000	0.000000	4.000000	45.000000	0.000000
2548.344161	0.083709	0.558140	0.037165	78.286865	105.959373	152.004120	1.858261	0.000000	0.814533	0.000000	0.000000	0.000000	0.045164	0.007948	-0.118483	0.000000	0.000000	4.000000	45.000000	0.000000
2548.347495	0.083766	0.558166	0.036786	78.286865	105.959373	152.004120	1.858261	0.000000	0.814533	0.000000	0.000000	0.000000	0.016923	0.007900	-0.113748	0.000000	0.000000	4.000000	45.000000	0.000000
2548.350828	0.083766	0.558166	0.036786	78.286865	105.959373	152.004120	1.858261	0.000000	0.814533	0.000000	0.000000	0.000000	0.016923	0.007900	-0.113748	0.000000	0.000000	4.000000	45.000000	0.000000
2548.354161	0.083766	0.558166	0.036786	78.045906	105.674835	151.953339	1.839303	0.000000	0.811712	0.000000	0.000000	0.000000	0.016923	0.007900	-0.113748	0.000000	0.000000	4.000000	45.000000	0.000000
2548.357495	0.083766	0.558166	0.036786	78.045906	105.674835	151.953339	1.839303	0.000000	0.811712	0.000000	0.000000	0.000000	0.016923	0.007900	-0.113748	0.000000	0.000000	4.000000	45.000000	0.000000
2548.360828	0.083704	0.558220	0.036421	78.045906	105.674835	151.953339	1.839303	0.000000	0.811712	0.000000	0.000000	0.000000	-0.018557	0.016055	-0.109447	0.000000	0.000000	4.000000	45.000000	0.000000
2548.364161	0.083595	0.558273	0.036064	77.774132	105.328934	151.879807	1.839303	0.000000	0.811712	0.000000	0.000000	0.000000	-0.032614	0.016001	-0.107095	0.000000	0.000000	4.000000	45.000000	0.000000
2548.367495	0.083595	0.558273	0.036064	77.774132	105.328934	151.879807	1.839303	0.000000	0.811712	0.000000	0.000000	0.000000	-0.032614	0.016001	-0.107095	0.000000	0.000000	4.000000	45.000000	0.000000
2548.370828	0.083595	0.558273	0.036064	77.774132	105.328934	151.879807	1.839303	0.000000	0.811712	0.000000	0.000000	0.000000	-0.032614	0.016001	-0.107095	0.000000	0.000000	4.000000	45.000000	0.000000
2548.374161	0.083419	0.558344	0.035736	77.489464	104.951073	151.795212	1.803212	0.000000	0.820241	0.000000	0.000000	0.000000	-0.052779	0.021256	-0.098373	0.000000	0.000000	4.000000	45.000000	0.000000
2548.377495	0.083419	0.558344	0.035736	77.489464	104.951073	151.795212	1.803212	0.000000	0.820241	0.000000	0.000000	0.000000	-0.052779	0.021256	-0.098373	0.000000	0.000000	4.000000	45.000000	0.000000
2548.380828	0.083419	0.558344	0.035736	77.489464	104.951073	151.795212	1.803212	0.000000	0.820241	0.000000	0.000000	0.000000	-0.052779	0.021256	-0.098373	0.000000	0.000000	4.000000	45.000000	0.000000
2548.384161	0.083419	0.558344	0.035736	77.237877	104.606415	151.719574	1.786817	0.000000	0.829037	0.000000	0.000000	0.000000	-0.052779	0.021256	-0.098373	0.000000	0.000000	4.000000	45.000000	0.000000
2548.387495	0.083157	0.558423	0.035464	77.237877	104.606415	151.719574	1.786817	0.000000	0.829037	0.000000	0.000000	0.000000	-0.078764	0.023670	-0.081655	0.000000	0.000000	4.000000	45.000000	0.000000
2548.390828	0.083157	0.558423	0.035464	77.237877	104.606415	151.719574	1.786817	0.000000	0.829037	0.000000	0.000000	0.000000	-0.078764	0.023670	-0.081655	0.000000	0.000000	4.000000	45.000000	0.000000
2548.394161	0.082890	0.558538	0.035164	77.055405	104.346344	151.663315	1.773208	0.000000	0.842165	0.000000	0.000000	0.000000	-0.080122	0.034657	-0.090188	0.000000	0.000000	4.000000	45.000000	0.000000
2548.397495	0.082890	0.558538	0.035164	77.055405	104.346344	151.663315	1.773208	0.000000	0.842165	0.000000	0.000000	0.000000	-0.080122	0.034657	-0.090188	0.000000	0.000000	4.000000	45.000000	0.000000
2548.400828	0.082890	0.558538	0.035164	77.055405	104.346344	151.663315	1.773208	0.000000	0.842165	0.000000	0.000000	0.000000	-0.080122	0.034657	-0.090188	0.000000	0.000000	4.000000	45.000000	0.000000
2548.404161	0.082890	0.558538	0.035164	76.958305	104.201874	151.641556	1.758176	0.000000	0.855518	0.000000	0.000000	0.000000	-0.080122	0.034657	-0.090188	0.000000	0.000000	4.000000	45.000000	0.000000
2548.407495	0.082580	0.558644	0.034893	76.958305	104.201874	151.641556	1.758176	0.000000	0.855518	0.000000	0.000000	0.000000	-0.092912	0.031753	-0.081072	0.000000	0.000000	4.000000	45.000000	0.000000
2548.410828	0.082580	0.558644	0.034893	76.958305	104.201874	151.641556	1.758176	0.000000	0.855518	0.000000	0.000000	0.000000	-0.092912	0.031753	-0.081072	0.000000	0.000000	4.000000	45.000000	0.000000
2548.414161	0.082580	0.558644	0.034893	76.930397	104.131760	151.631500	1.744664	0.000000	0.871004	0.000000	0.000000	0.000000	-0.092912	0.031753	-0.081072	0.000000	0.000000	4.000000	45.000000	0.000000
2548.417495	0.082580	0.558644	0.034893	76.930397	104.131760	151.631500	1.744664	0.000000	0.871004	0.000000	0.000000	0.000000	-0.092912	0.031753	-0.081072	0.000000	0.000000	4.000000	45.000000	0.000000
2548.420828	0.082273	0.558767	0.034640	76.930397	104.131760	151.631500	1.744664	0.000000	0.871004	0.000000	0.000000	0.000000	-0.091956	0.037002	-0.075961	0.000000	0.000000	4.000000	45.000000	0.000000
2548.424161	0.081963	0.558900	0.034364	76.932030	104.104057	151.632095	1.744664	0.000000	0.871004	0.000000	0.000000	0.000000	-0.093016	0.039776	-0.082882	0.000000	0.000000	4.000000	45.000000	0.000000
2548.427495	0.081963	0.558900	0.034364	76.932030	104.104057	151.632095	1.744664	0.000000	0.871004	0.000000	0.000000	0.000000	-0.093016	0.039776	-0.082882	0.000000	0.000000	4.000000	45.000000	0.000000
2548.430828	0.081963	0.558900	0.034364	76.932030	104.104057	151.632095	1.744664	0.000000	0.871004	0.000000	0.000000	0.000000	-0.093016	0.039776	-0.082882	0.000000	0.000000	4.000000	45.000000	0.000000
2548.434161	0.081963	0.558900	0.034364	76.932053	104.071442	151.632111	1.718191	0.000000	0.901832	0.000000	0.000000	0.000000	-0.093016	0.039776	-0.082882	0.000000	0.000000	4.000000	45.000000	0.000000
2548.437495	0.081630	0.559032	0.034091	76.932053	104.071442	151.632111	1.718191	0.000000	0.901832	0.000000	0.000000	0.000000	-0.099922	0.039723	-0.081805	0.000000	0.000000	4.000000	45.000000	0.000000
2548.440828	0.081630	0.559032	0.034091	76.932053	104.071442	151.632111	1.718191	0.000000	0.901832	0.000000	0.000000	0.000000	-0.099922	0.039723	-0.081805	0.000000	0.000000	4.000000	45.000000	0.000000
2548.444161	0.081630	0.559032	0.034091	76.931526	104.062950	151.659698	1.704556	0.000000	0.918486	0.000000	0.000000	0.000000	-0.099922	0.039723	-0.081805	0.000000	0.000000	4.000000	45.000000	0.000000
2548.447495	0.081630	0.559032	0.034091	76.931526	104.062950	151.659698	1.704556	0.000000	0.918486	0.000000	0.000000	0.000000	-0.099922	0.039723	-0.081805	0.000000	0.000000	4.000000	45.000000	0.000000
2548.450828	0.081245	0.559129	0.033791	76.931526	104.062950	151.659698	1.704556	0.000000	0.918486	0.000000	0.000000	0.000000	-0.115533	0.028976	-0.089982	0.000000	0.000000	4.000000	45.000000	0.000000
2548.454161	0.080784	0.559217	0.033462	76.932655	104.045799	151.687897	1.704556	0.000000	0.918486	0.000000	0.000000	0.000000	-0.138352	0.026412	-0.098698	0.000000	0.000000	4.000000	45.000000	0.000000
2548.457495	0.080784	0.559217	0.033462	76.932655	104.045799	151.687897	1.704556	0.000000	0.918486	0.000000	0.000000	0.000000	-0.138352	0.026412	-0.098698	0.000000	0.000000	4.000000	45.000000	0.000000
2548.460828	0.080784	0.559217	0.033462	76.932655	104.045799	151.687897	1.704556	0.000000	0.918486	0.000000	0.000000	0.000000	-0.138352	0.026412	-0.098698	0.000000	0.000000	4.000000	45.000000	0.000000
2548.464161	0.080784	0.559217	0.033462	76.931381	104.053154	151.756866	1.673110	0.000000	0.960800	0.000000	0.000000	0.000000	-0.138352	0.026412	-0.098698	0.000000	0.000000	4.000000	45.000000	0.000000
2548.467495	0.080200	0.559296	0.033112	76.931381	104.053154	151.756866	1.673110	0.000000	0.960800	0.000000	0.000000	0.000000	-0.175071	0.023786	-0.105200	0.000000	0.000000	4.000000	45.000000	0.000000
2548.470828	0.080200	0.559296	0.033112	76.931381	104.053154	151.756866	1.673110	0.000000	0.960800	0.000000	0.000000	0.000000	-0.175071	0.023786	-0.105200	0.000000	0.000000	4.000000	45.000000	0.000000
2548.474161	0.079546	0.559330	0.032760	76.928162	104.063545	151.839020	1.655577	0.000000	0.989979	0.000000	0.000000	0.000000	-0.196342	0.010258	-0.105600	0.000000	0.000000	4.000000	45.000000	0.000000
2548.477495	0.079546	0.559330	0.032760	76.928162	104.063545	151.839020	1.655577	0.000000	0.989979	0.000000	0.000000	0.000000	-0.196342	0.010258	-0.105600	0.000000	0.000000	4.000000	45.000000	0.000000
2548.480828	0.079546	0.559330	0.032760	76.928162	104.063545	151.839020	1.655577	0.000000	0.989979	0.000000	0.000000	0.000000	-0.196342	0.010258	-0.105600	0.000000	0.000000	4.000000	45.000000	0.000000
2548.484161	0.078842	0.559374	0.032391	76.926544	104.073410	151.921738	1.637977	0.000000	1.022702	0.000000	0.000000	0.000000	-0.211114	0.012976	-0.110515	0.000000	0.000000	4.000000	45.000000	0.000000
2548.487495	0.078842	0.559374	0.032391	76.926544	104.073410	151.921738	1.637977	0.000000	1.022702	0.000000	0.000000	0.000000	-0.211114	0.012976	-0.110515	0.000000	0.000000	4.000000	45.000000	0.000000
2548.490828	0.078842	0.559374	0.032391	76.926544	104.073410	151.921738	1.637977	0.000000	1.022702	0.000000	0.000000	0.000000	-0.211114	0.012976	-0.110515	0.000000	0.000000	4.000000	45.000000	0.000000
2548.494161	0.078114	0.559399	0.032008	76.924660	104.091240	152.018219	1.619557	0.000000	1.057888	0.000000	0.000000	0.000000	-0.218598	0.007575	-0.114962	0.000000	0.000000	4.000000	45.000000	0.000000
2548.497495	0.078114	0.559399	0.032008	76.924660	104.091240	152.018219	1.619557	0.000000	1.057888	0.000000	0.000000	0.000000	-0.218598	0.007575	-0.114962	0.000000	0.000000	4.000000	45.000000	0.000000
2548.500828	0.078114	0.559399	0.032008	76.924660	104.091240	152.018219	1.619557	0.000000	1.057888	0.000000	0.000000	0.000000	-0.218598	0.007575	-0.114962	0.000000	0.000000	4.000000	45.000000	0.000000
2548.504161	0.078114	0.559399	0.032008	76.920837	104.114807	152.127853	1.600397	0.000000	1.094321	0.000000	0.000000	0.000000	-0.218598	0.007575	-0.114962	0.000000	0.000000	4.000000	45.000000	0.000000
2548.507495	0.077338	0.559379	0.031619	76.920837	104.114807	152.127853	1.600397	0.000000	1.094321	0.000000	0.000000	0.000000	-0.232743	-0.005958	-0.116692	0.000000	0.000000	4.000000	45.000000	0.000000
2548.510828	0.077338	0.559379	0.031619	76.920837	104.114807	152.127853	1.600397	0.000000	1.094321	0.000000	0.000000	0.000000	-0.232743	-0.005958	-0.116692	0.000000	0.000000	4.000000	45.000000	0.000000
2548.514161	0.076547	0.559341	0.031278	76.918259	104.153961	152.251816	1.580948	0.000000	1.133111	0.000000	0.000000	0.000000	-0.237177	-0.011576	-0.102280	0.000000	0.000000	4.000000	45.000000	0.000000
2548.517495	0.076547	0.559341	0.031278	76.918259	104.153961	152.251816	1.580948	0.000000	1.133111	0.000000	0.000000	0.000000	-0.237177	-0.011576	-0.102280	0.000000	0.000000	4.000000	45.000000	0.000000
2548.520828	0.076547	0.559341	0.031278	76.918259	104.153961	152.251816	1.580948	0.000000	1.133111	0.000000	0.000000	0.000000	-0.237177	-0.011576	-0.102280	0.000000	0.000000	4.000000	45.000000	0.000000
2548.524161	0.076547	0.559341	0.031278	76.916794	104.178818	152.370514	1.563901	0.000000	1.172641	0.000000	0.000000	0.000000	-0.237177	-0.011576	-0.102280	0.000000	0.000000	4.000000	45.000000	0.000000
2548.527495	0.075706	0.559266	0.030908	76.916794	104.178818	152.370514	1.563901	0.000000	1.172641	0.000000	0.000000	0.000000	-0.252355	-0.022254	-0.110996	0.000000	0.000000	4.000000	45.000000	0.000000
2548.530828	0.075706	0.559266	0.030908	76.916794	104.178818	152.370514	1.563901	0.000000	1.172641	0.000000	0.000000	0.000000	-0.252355	-0.022254	-0.110996	0.000000	0.000000	4.000000	45.000000	0.000000
2548.534161	0.074827	0.559174	0.030589	76.917923	104.151756	152.449554	1.545402	0.000000	1.214700	0.000000	0.000000	0.000000	-0.263739	-0.027823	-0.095598	0.000000	0.000000	4.000000	45.000000	0.000000
2548.537495	0.074827	0.559174	0.030589	76.917923	104.151756	152.449554	1.545402	0.000000	1.214700	0.000000	0.000000	0.000000	-0.263739	-0.027823	-0.095598	0.000000	0.000000	4.000000	45.000000	0.000000
2548.540828	0.074827	0.559174	0.030589	76.917923	104.151756	152.449554	1.545402	0.000000	1.214700	0.000000	0.000000	0.000000	-0.263739	-0.027823	-0.095598	0.000000	0.000000	4.000000	45.000000	0.000000
2548.544161	0.074827	0.559174	0.030589	76.919205	103.936485	152.358093	1.529469	0.000000	1.258657	0.000000	0.000000	0.000000	-0.263739	-0.027823	-0.095598	0.000000	0.000000	4.000000	45.000000	0.000000
2548.547495	0.073883	0.559072	0.030302	76.919205	103.936485	152.358093	1.529469	0.000000	1.258657	0.000000	0.000000	0.000000	-0.283152	-0.030615	-0.086083	0.000000	0.000000	4.000000	45.000000	0.000000
2548.550828	0.073883	0.559072	0.030302	76.919205	103.936485	152.358093	1.529469	0.000000	1.258657	0.000000	0.000000	0.000000	-0.283152	-0.030615	-0.086083	0.000000	0.000000	4.000000	45.000000	0.000000
2548.554161	0.072857	0.558996	0.030085	76.900360	103.494148	152.084351	1.515122	0.000000	1.305849	0.000000	0.000000	0.000000	-0.307933	-0.022781	-0.065168	0.000000	0.000000	4.000000	45.000000	0.000000
2548.557495	0.072857	0.558996	0.030085	76.900360	103.494148	152.084351	1.515122	0.000000	1.305849	0.000000	0.000000	0.000000	-0.307933	-0.022781	-0.065168	0.000000	0.000000	4.000000	45.000000	0.000000
2548.560828	0.072857	0.558996	0.030085	76.900360	103.494148	152.084351	1.515122	0.000000	1.305849	0.000000	0.000000	0.000000	-0.307933	-0.022781	-0.065168	0.000000	0.000000	4.000000	45.000000	0.000000
2548.564161	0.071814	0.558928	0.029910	76.855110	102.974327	151.769073	1.504261	0.000000	1.357171	0.000000	0.000000	0.000000	-0.312740	-0.020269	-0.052699	0.000000	0.000000	4.000000	45.000000	0.000000
2548.567495	0.071814	0.558928	0.029910	76.855110	102.974327	151.769073	1.504261	0.000000	1.357171	0.000000	0.000000	0.000000	-0.312740	-0.020269	-0.052699	0.000000	0.000000	4.000000	45.000000	0.000000
2548.570828	0.071814	0.558928	0.029910	76.855110	102.974327	151.769073	1.504261	0.000000	1.357171	0.000000	0.000000	0.000000	-0.312740	-0.020269	-0.052699	0.000000	0.000000	4.000000	45.000000	0.000000
2548.574161	0.070716	0.558851	0.029828	76.777084	102.398247	151.432526	1.495478	0.000000	1.409294	0.000000	0.000000	0.000000	-0.329478	-0.023246	-0.024454	0.000000	0.000000	4.000000	45.000000	0.000000
2548.577495	0.070716	0.558851	0.029828	76.777084	102.398247	151.432526	1.495478	0.000000	1.409294	0.000000	0.000000	0.000000	-0.329478	-0.023246	-0.024454	0.000000	0.000000	4.000000	45.000000	0.000000
2548.580828	0.070716	0.558851	0.029828	76.777084	102.398247	151.432526	1.495478	0.000000	1.409294	0.000000	0.000000	0.000000	-0.329478	-0.023246	-0.024454	0.000000	0.000000	4.000000	45.000000	0.000000
2548.584161	0.069627	0.558799	0.029802	76.667137	101.781151	151.088211	1.491402	0.000000	1.464207	0.000000	0.000000	0.000000	-0.326784	-0.015436	-0.007826	0.000000	0.000000	4.000000	45.000000	0.000000
2548.587495	0.069627	0.558799	0.029802	76.667137	101.781151	151.088211	1.491402	0.000000	1.464207	0.000000	0.000000	0.000000	-0.326784	-0.015436	-0.007826	0.000000	0.000000	4.000000	45.000000	0.000000
2548.590828	0.069627	0.558799	0.029802	76.667137	101.781151	151.088211	1.491402	0.000000	1.464207	0.000000	0.000000	0.000000	-0.326784	-0.015436	-0.007826	0.000000	0.000000	4.000000	45.000000	0.000000
2548.594161	0.068492	0.558721	0.029785	76.543678	101.219116	150.802353	1.490098	0.000000	1.518671	0.000000	0.000000	0.000000	-0.340287	-0.023497	-0.004967	0.000000	0.000000	4.000000	45.000000	0.000000
2548.597495	0.068492	0.558721	0.029785	76.543678	101.219116	150.802353	1.490098	0.000000	1.518671	0.000000	0.000000	0.000000	-0.340287	-0.023497	-0.004967	0.000000	0.000000	4.000000	45.000000	0.000000
2548.600828	0.068492	0.558721	0.029785	76.543678	101.219116	150.802353	1.490098	0.000000	1.518671	0.000000	0.000000	0.000000	-0.340287	-0.023497	-0.004967	0.000000	0.000000	4.000000	45.000000	0.000000
2548.604161	0.067370	0.558659	0.029847	76.445976	100.777161	150.603775	1.489270	0.000000	1.575386	0.000000	0.000000	0.000000	-0.336797	-0.018421	0.018533	0.000000	0.000000	4.000000	45.000000	0.000000
2548.607495	0.067370	0.558659	0.029847	76.445976	100.777161	150.603775	1.489270	0.000000	1.575386	0.000000	0.000000	0.000000	-0.336797	-0.018421	0.018533	0.000000	0.000000	4.000000	45.000000	0.000000
2548.610828	0.067370	0.558659	0.029847	76.445976	100.777161	150.603775	1.489270	0.000000	1.575386	0.000000	0.000000	0.000000	-0.336797	-0.018421	0.018533	0.000000	0.000000	4.000000	45.000000	0.000000
2548.614161	0.066181	0.558589	0.029939	76.387039	100.425285	150.451263	1.492359	0.000000	1.631518	0.000000	0.000000	0.000000	-0.356649	-0.021171	0.027484	0.000000	0.000000	4.000000	45.000000	0.000000
2548.617495	0.066181	0.558589	0.029939	76.387039	100.425285	150.451263	1.492359	0.000000	1.631518	0.000000	0.000000	0.000000	-0.356649	-0.021171	0.027484	0.000000	0.000000	4.000000	45.000000	0.000000
2548.620828	0.066181	0.558589	0.029939	76.387039	100.425285	150.451263	1.492359	0.000000	1.631518	0.000000	0.000000	0.000000	-0.356649	-0.021171	0.027484	0.000000	0.000000	4.000000	45.000000	0.000000
2548.624161	0.064992	0.558518	0.030027	76.371353	100.166962	150.257874	1.496939	0.000000	1.690960	0.000000	0.000000	0.000000	-0.356665	-0.021184	0.026608	0.000000	0.000000	4.000000	45.000000	0.000000
2548.627495	0.064992	0.558518	0.030027	76.371353	100.166962	150.257874	1.496939	0.000000	1.690960	0.000000	0.000000	0.000000	-0.356665	-0.021184	0.026608	0.000000	0.000000	4.000000	45.000000	0.000000
2548.630828	0.064992	0.558518	0.030027	76.371353	100.166962	150.257874	1.496939	0.000000	1.690960	0.000000	0.000000	0.000000	-0.356665	-0.021184	0.026608	0.000000	0.000000	4.000000	45.000000	0.000000
2548.634161	0.063806	0.558438	0.030136	76.385231	99.849014	150.014099	1.501374	0.000000	1.750404	0.000000	0.000000	0.000000	-0.355772	-0.023927	0.032640	0.000000	0.000000	4.000000	45.000000	0.000000
2548.637495	0.063806	0.558438	0.030136	76.385231	99.849014	150.014099	1.501374	0.000000	1.750404	0.000000	0.000000	0.000000	-0.355772	-0.023927	0.032640	0.000000	0.000000	4.000000	45.000000	0.000000
2548.640828	0.063806	0.558438	0.030136	76.385231	99.849014	150.014099	1.501374	0.000000	1.750404	0.000000	0.000000	0.000000	-0.355772	-0.023927	0.032640	0.000000	0.000000	4.000000	45.000000	0.000000
2548.644161	0.062651	0.558385	0.030297	76.405235	99.407990	149.601746	1.506814	0.000000	1.809699	0.000000	0.000000	0.000000	-0.346634	-0.016096	0.048311	0.000000	0.000000	4.000000	45.000000	0.000000
2548.647495	0.062651	0.558385	0.030297	76.405235	99.407990	149.601746	1.506814	0.000000	1.809699	0.000000	0.000000	0.000000	-0.346634	-0.016096	0.048311	0.000000	0.000000	4.000000	45.000000	0.000000
2548.650828	0.062651	0.558385	0.030297	76.405235	99.407990	149.601746	1.506814	0.000000	1.809699	0.000000	0.000000	0.000000	-0.346634	-0.016096	0.048311	0.000000	0.000000	4.000000	45.000000	0.000000
2548.654161	0.061521	0.558295	0.030481	76.434967	98.806534	148.935043	1.514866	0.000000	1.867472	0.000000	0.000000	0.000000	-0.338733	-0.026938	0.055165	0.000000	0.000000	4.000000	45.000000	0.000000
2548.657495	0.061521	0.558295	0.030481	76.434967	98.806534	148.935043	1.514866	0.000000	1.867472	0.000000	0.000000	0.000000	-0.338733	-0.026938	0.055165	0.000000	0.000000	4.000000	45.000000	0.000000
2548.660828	0.061521	0.558295	0.030481	76.434967	98.806534	148.935043	1.514866	0.000000	1.867472	0.000000	0.000000	0.000000	-0.338733	-0.026938	0.055165	0.000000	0.000000	4.000000	45.000000	0.000000
2548.664161	0.060395	0.558196	0.030685	76.463387	98.151619	148.099792	1.524060	0.000000	1.923927	0.000000	0.000000	0.000000	-0.338033	-0.029727	0.061287	0.000000	0.000000	4.000000	45.000000	0.000000
2548.667495	0.060395	0.558196	0.030685	76.463387	98.151619	148.099792	1.524060	0.000000	1.923927	0.000000	0.000000	0.000000	-0.338033	-0.029727	0.061287	0.000000	0.000000	4.000000	45.000000	0.000000
2548.670828	0.060395	0.558196	0.030685	76.463387	98.151619	148.099792	1.524060	0.000000	1.923927	0.000000	0.000000	0.000000	-0.338033	-0.029727	0.061287	0.000000	0.000000	4.000000	45.000000	0.000000
2548.674161	0.059271	0.558061	0.030916	76.487526	97.368835	147.149734	1.534274	0.000000	1.980266	0.000000	0.000000	0.000000	-0.337180	-0.040547	0.069051	0.000000	0.000000	4.000000	45.000000	0.000000
2548.677495	0.059271	0.558061	0.030916	76.487526	97.368835	147.149734	1.534274	0.000000	1.980266	0.000000	0.000000	0.000000	-0.337180	-0.040547	0.069051	0.000000	0.000000	4.000000	45.000000	0.000000
2548.680828	0.059271	0.558061	0.030916	76.487526	97.368835	147.149734	1.534274	0.000000	1.980266	0.000000	0.000000	0.000000	-0.337180	-0.040547	0.069051	0.000000	0.000000	4.000000	45.000000	0.000000
2548.684161	0.058151	0.557934	0.031184	76.498856	96.453529	146.128983	1.545783	0.000000	2.036463	0.000000	0.000000	0.000000	-0.335954	-0.038023	0.080448	0.000000	0.000000	4.000000	45.000000	0.000000
2548.687495	0.058151	0.557934	0.031184	76.498856	96.453529	146.128983	1.545783	0.000000	2.036463	0.000000	0.000000	0.000000	-0.335954	-0.038023	0.080448	0.000000	0.000000	4.000000	45.000000	0.000000
2548.690828	0.058151	0.557934	0.031184	76.498856	96.453529	146.128983	1.545783	0.000000	2.036463	0.000000	0.000000	0.000000	-0.335954	-0.038023	0.080448	0.000000	0.000000	4.000000	45.000000	0.000000
2548.694161	0.057051	0.557790	0.031429	76.496605	95.442673	145.132813	1.559191	0.000000	2.092455	0.000000	0.000000	0.000000	-0.329891	-0.043367	0.073578	0.000000	0.000000	4.000000	45.000000	0.000000
2548.697495	0.057051	0.557790	0.031429	76.496605	95.442673	145.132813	1.559191	0.000000	2.092455	0.000000	0.000000	0.000000	-0.329891	-0.043367	0.073578	0.000000	0.000000	4.000000	45.000000	0.000000
2548.700828	0.057051	0.557790	0.031429	76.496605	95.442673	145.132813	1.559191	0.000000	2.092455	0.000000	0.000000	0.000000	-0.329891	-0.043367	0.073578	0.000000	0.000000	4.000000	45.000000	0.000000
2548.704161	0.055974	0.557645	0.031669	76.481140	94.350891	143.980331	1.571454	0.000000	2.147437	0.000000	0.000000	0.000000	-0.323176	-0.043364	0.072024	0.000000	0.000000	4.000000	45.000000	0.000000
2548.707495	0.055974	0.557645	0.031669	76.481140	94.350891	143.980331	1.571454	0.000000	2.147437	0.000000	0.000000	0.000000	-0.323176	-0.043364	0.072024	0.000000	0.000000	4.000000	45.000000	0.000000
2548.710828	0.055974	0.557645	0.031669	76.481140	94.350891	143.980331	1.571454	0.000000	2.147437	0.000000	0.000000	0.000000	-0.323176	-0.043364	0.072024	0.000000	0.000000	4.000000	45.000000	0.000000
2548.714161	0.054917	0.557483	0.031887	76.443207	93.144348	142.592728	1.583458	0.000000	2.201299	0.000000	0.000000	0.000000	-0.317040	-0.048671	0.065234	0.000000	0.000000	4.000000	45.000000	0.000000
2548.717495	0.054917	0.557483	0.031887	76.443207	93.144348	142.592728	1.583458	0.000000	2.201299	0.000000	0.000000	0.000000	-0.317040	-0.048671	0.065234	0.000000	0.000000	4.000000	45.000000	0.000000
2548.720828	0.054917	0.557483	0.031887	76.443207	93.144348	142.592728	1.583458	0.000000	2.201299	0.000000	0.000000	0.000000	-0.317040	-0.048671	0.065234	0.000000	0.000000	4.000000	45.000000	0.000000
2548.724161	0.053906	0.557320	0.032097	76.361282	91.792259	141.147766	1.594330	0.000000	2.254139	0.000000	0.000000	0.000000	-0.303311	-0.048685	0.062998	0.000000	0.000000	4.000000	45.000000	0.000000
2548.727495	0.053906	0.557320	0.032097	76.361282	91.792259	141.147766	1.594330	0.000000	2.254139	0.000000	0.000000	0.000000	-0.303311	-0.048685	0.062998	0.000000	0.000000	4.000000	45.000000	0.000000
2548.730828	0.053906	0.557320	0.032097	76.361282	91.792259	141.147766	1.594330	0.000000	2.254139	0.000000	0.000000	0.000000	-0.303311	-0.048685	0.062998	0.000000	0.000000	4.000000	45.000000	0.000000
2548.734161	0.052943	0.557149	0.032322	76.237701	90.157005	139.726593	1.604830	0.000000	2.304691	0.000000	0.000000	0.000000	-0.288815	-0.051502	0.067761	0.000000	0.000000	4.000000	45.000000	0.000000
2548.737495	0.052943	0.557149	0.032322	76.237701	90.157005	139.726593	1.604830	0.000000	2.304691	0.000000	0.000000	0.000000	-0.288815	-0.051502	0.067761	0.000000	0.000000	4.000000	45.000000	0.000000
2548.740828	0.052943	0.557149	0.032322	76.237701	90.157005	139.726593	1.604830	0.000000	2.304691	0.000000	0.000000	0.000000	-0.288815	-0.051502	0.067761	0.000000	0.000000	4.000000	45.000000	0.000000
2548.744161	0.052943	0.557149	0.032322	76.084114	88.175667	138.098907	1.616123	0.000000	2.352827	0.000000	0.000000	0.000000	-0.288815	-0.051502	0.067761	0.000000	0.000000	4.000000	45.000000	0.000000
2548.747495	0.052011	0.557020	0.032620	76.084114	88.175667	138.098907	1.616123	0.000000	2.352827	0.000000	0.000000	0.000000	-0.279629	-0.038474	0.089212	0.000000	0.000000	4.000000	45.000000	0.000000
2548.750828	0.052011	0.557020	0.032620	76.084114	88.175667	138.098907	1.616123	0.000000	2.352827	0.000000	0.000000	0.000000	-0.279629	-0.038474	0.089212	0.000000	0.000000	4.000000	45.000000	0.000000
2548.754161	0.051111	0.556953	0.033007	75.917870	85.970436	136.209137	1.630992	0.000000	2.399432	0.000000	0.000000	0.000000	-0.270012	-0.020171	0.116003	0.000000	0.000000	4.000000	45.000000	0.000000
2548.757495	0.051111	0.556953	0.033007	75.917870	85.970436	136.209137	1.630992	0.000000	2.399432	0.000000	0.000000	0.000000	-0.270012	-0.020171	0.116003	0.000000	0.000000	4.000000	45.000000	0.000000
2548.760828	0.051111	0.556953	0.033007	75.917870	85.970436	136.209137	1.630992	0.000000	2.399432	0.000000	0.000000	0.000000	-0.270012	-0.020171	0.116003	0.000000	0.000000	4.000000	45.000000	0.000000
2548.764161	0.051111	0.556953	0.033007	75.746078	83.713409	134.195877	1.650326	0.000000	2.444434	0.000000	0.000000	0.000000	-0.270012	-0.020171	0.116003	0.000000	0.000000	4.000000	45.000000	0.000000
2548.767495	0.050292	0.556938	0.033501	75.746078	83.713409	134.195877	1.650326	0.000000	2.444434	0.000000	0.000000	0.000000	-0.245855	-0.004725	0.148319	0.000000	0.000000	4.000000	45.000000	0.000000
2548.770828	0.050292	0.556938	0.033501	75.746078	83.713409	134.195877	1.650326	0.000000	2.444434	0.000000	0.000000	0.000000	-0.245855	-0.004725	0.148319	0.000000	0.000000	4.000000	45.000000	0.000000
2548.774161	0.049532	0.556937	0.034134	75.581612	81.604385	132.265564	1.675045	0.000000	2.485410	0.000000	0.000000	0.000000	-0.227956	-0.000133	0.189970	0.000000	0.000000	4.000000	45.000000	0.000000
2548.777495	0.049532	0.556937	0.034134	75.581612	81.604385	132.265564	1.675045	0.000000	2.485410	0.000000	0.000000	0.000000	-0.227956	-0.000133	0.189970	0.000000	0.000000	4.000000	45.000000	0.000000
2548.780828	0.049532	0.556937	0.034134	75.581612	81.604385	132.265564	1.675045	0.000000	2.485410	0.000000	0.000000	0.000000	-0.227956	-0.000133	0.189970	0.000000	0.000000	4.000000	45.000000	0.000000
2548.784161	0.048928	0.556987	0.034932	75.427208	79.684113	130.568695	1.706707	0.000000	2.523402	0.000000	0.000000	0.000000	-0.181143	0.014934	0.239431	0.000000	0.000000	4.000000	45.000000	0.000000
2548.787495	0.048928	0.556987	0.034932	75.427208	79.684113	130.568695	1.706707	0.000000	2.523402	0.000000	0.000000	0.000000	-0.181143	0.014934	0.239431	0.000000	0.000000	4.000000	45.000000	0.000000
2548.790828	0.048928	0.556987	0.034932	75.427208	79.684113	130.568695	1.706707	0.000000	2.523402	0.000000	0.000000	0.000000	-0.181143	0.014934	0.239431	0.000000	0.000000	4.000000	45.000000	0.000000
2548.794161	0.048456	0.557042	0.035886	75.292328	78.006592	129.099426	1.746612	0.000000	2.553593	0.000000	0.000000	0.000000	-0.141737	0.016592	0.286013	0.000000	0.000000	4.000000	45.000000	0.000000
2548.797495	0.048456	0.557042	0.035886	75.292328	78.006592	129.099426	1.746612	0.000000	2.553593	0.000000	0.000000	0.000000	-0.141737	0.016592	0.286013	0.000000	0.000000	4.000000	45.000000	0.000000
2548.800828	0.048456	0.557042	0.035886	75.292328	78.006592	129.099426	1.746612	0.000000	2.553593	0.000000	0.000000	0.000000	-0.141737	0.016592	0.286013	0.000000	0.000000	4.000000	45.000000	0.000000
2548.804161	0.048162	0.557103	0.036990	75.195824	76.520966	127.743324	1.794281	0.000000	2.577216	0.000000	0.000000	0.000000	-0.088236	0.018126	0.331234	0.000000	0.000000	4.000000	45.000000	0.000000
2548.807495	0.048162	0.557103	0.036990	75.195824	76.520966	127.743324	1.794281	0.000000	2.577216	0.000000	0.000000	0.000000	-0.088236	0.018126	0.331234	0.000000	0.000000	4.000000	45.000000	0.000000
2548.810828	0.048162	0.557103	0.036990	75.195824	76.520966	127.743324	1.794281	0.000000	2.577216	0.000000	0.000000	0.000000	-0.088236	0.018126	0.331234	0.000000	0.000000	4.000000	45.000000	0.000000
2548.814161	0.048025	0.557185	0.038264	75.155960	75.247208	126.506767	1.849487	0.000000	2.591922	0.000000	0.000000	0.000000	-0.041082	0.024841	0.382382	0.000000	0.000000	4.000000	45.000000	0.000000
2548.817495	0.048025	0.557185	0.038264	75.155960	75.247208	126.506767	1.849487	0.000000	2.591922	0.000000	0.000000	0.000000	-0.041082	0.024841	0.382382	0.000000	0.000000	4.000000	45.000000	0.000000
2548.820828	0.048025	0.557185	0.038264	75.155960	75.247208	126.506767	1.849487	0.000000	2.591922	0.000000	0.000000	0.000000	-0.041082	0.024841	0.382382	0.000000	0.000000	4.000000	45.000000	0.000000
2548.824161	0.047993	0.557264	0.039656	75.111755	74.122009	125.396973	1.913217	0.000000	2.598769	0.000000	0.000000	0.000000	-0.009539	0.023680	0.417364	0.000000	0.000000	4.000000	45.000000	0.000000
2548.827495	0.047993	0.557264	0.039656	75.111755	74.122009	125.396973	1.913217	0.000000	2.598769	0.000000	0.000000	0.000000	-0.009539	0.023680	0.417364	0.000000	0.000000	4.000000	45.000000	0.000000
2548.830828	0.047993	0.557264	0.039656	75.111755	74.122009	125.396973	1.913217	0.000000	2.598769	0.000000	0.000000	0.000000	-0.009539	0.023680	0.417364	0.000000	0.000000	4.000000	45.000000	0.000000
2548.834161	0.048090	0.557339	0.041161	75.097794	73.174133	124.394386	1.982778	0.000000	2.600358	0.000000	0.000000	0.000000	0.029290	0.022398	0.451551	0.000000	0.000000	4.000000	45.000000	0.000000
2548.837495	0.048090	0.557339	0.041161	75.097794	73.174133	124.394386	1.982778	0.000000	2.600358	0.000000	0.000000	0.000000	0.029290	0.022398	0.451551	0.000000	0.000000	4.000000	45.000000	0.000000
2548.840828	0.048090	0.557339	0.041161	75.097794	73.174133	124.394386	1.982778	0.000000	2.600358	0.000000	0.000000	0.000000	0.029290	0.022398	0.451551	0.000000	0.000000	4.000000	45.000000	0.000000
2548.844161	0.048243	0.557428	0.042740	75.130760	72.377060	123.490257	2.058036	0.000000	2.595477	0.000000	0.000000	0.000000	0.045729	0.026726	0.473892	0.000000	0.000000	4.000000	45.000000	0.000000
2548.847495	0.048243	0.557428	0.042740	75.130760	72.377060	123.490257	2.058036	0.000000	2.595477	0.000000	0.000000	0.000000	0.045729	0.026726	0.473892	0.000000	0.000000	4.000000	45.000000	0.000000
2548.850828	0.048243	0.557428	0.042740	75.130760	72.377060	123.490257	2.058036	0.000000	2.595477	0.000000	0.000000	0.000000	0.045729	0.026726	0.473892	0.000000	0.000000	4.000000	45.000000	0.000000
2548.854161	0.048473	0.557514	0.044374	75.213570	71.859344	122.809319	2.137018	0.000000	2.587855	0.000000	0.000000	0.000000	0.068931	0.025702	0.490200	0.000000	0.000000	4.000000	45.000000	0.000000
2548.857495	0.048473	0.557514	0.044374	75.213570	71.859344	122.809319	2.137018	0.000000	2.587855	0.000000	0.000000	0.000000	0.068931	0.025702	0.490200	0.000000	0.000000	4.000000	45.000000	0.000000
2548.860828	0.048473	0.557514	0.044374	75.213570	71.859344	122.809319	2.137018	0.000000	2.587855	0.000000	0.000000	0.000000	0.068931	0.025702	0.490200	0.000000	0.000000	4.000000	45.000000	0.000000
2548.864161	0.048776	0.557615	0.046017	75.336807	71.955200	122.697739	2.218718	0.000000	2.576367	0.000000	0.000000	0.000000	0.091013	0.030457	0.492679	0.000000	0.000000	4.000000	45.000000	0.000000
2548.867495	0.048776	0.557615	0.046017	75.336807	71.955200	122.697739	2.218718	0.000000	2.576367	0.000000	0.000000	0.000000	0.091013	0.030457	0.492679	0.000000	0.000000	4.000000	45.000000	0.000000
2548.870828	0.048776	0.557615	0.046017	75.336807	71.955200	122.697739	2.218718	0.000000	2.576367	0.000000	0.000000	0.000000	0.091013	0.030457	0.492679	0.000000	0.000000	4.000000	45.000000	0.000000
2548.874161	0.049194	0.557689	0.047587	75.482117	73.032951	123.545418	2.300831	0.000000	2.561198	0.000000	0.000000	0.000000	0.125494	0.022124	0.471194	0.000000	0.000000	4.000000	45.000000	0.000000
2548.877495	0.049194	0.557689	0.047587	75.482117	73.032951	123.545418	2.300831	0.000000	2.561198	0.000000	0.000000	0.000000	0.125494	0.022124	0.471194	0.000000	0.000000	4.000000	45.000000	0.000000
2548.880828	0.049194	0.557689	0.047587	75.482117	73.032951	123.545418	2.300831	0.000000	2.561198	0.000000	0.000000	0.000000	0.125494	0.022124	0.471194	0.000000	0.000000	4.000000	45.000000	0.000000
2548.884161	0.049686	0.557789	0.049143	75.615570	74.782120	125.060303	2.379363	0.000000	2.540282	0.000000	0.000000	0.000000	0.147400	0.029906	0.466725	0.000000	0.000000	4.000000	45.000000	0.000000
2548.887495	0.049686	0.557789	0.049143	75.615570	74.782120	125.060303	2.379363	0.000000	2.540282	0.000000	0.000000	0.000000	0.147400	0.029906	0.466725	0.000000	0.000000	4.000000	45.000000	0.000000
2548.890828	0.049686	0.557789	0.049143	75.615570	74.782120	125.060303	2.379363	0.000000	2.540282	0.000000	0.000000	0.000000	0.147400	0.029906	0.466725	0.000000	0.000000	4.000000	45.000000	0.000000
2548.894161	0.050253	0.557904	0.050706	75.725471	76.714607	126.768311	2.457151	0.000000	2.515716	0.000000	0.000000	0.000000	0.170180	0.034743	0.469024	0.000000	0.000000	4.000000	45.000000	0.000000
2548.897495	0.050253	0.557904	0.050706	75.725471	76.714607	126.768311	2.457151	0.000000	2.515716	0.000000	0.000000	0.000000	0.170180	0.034743	0.469024	0.000000	0.000000	4.000000	45.000000	0.000000
2548.900828	0.050253	0.557904	0.050706	75.725471	76.714607	126.768311	2.457151	0.000000	2.515716	0.000000	0.000000	0.000000	0.170180	0.034743	0.469024	0.000000	0.000000	4.000000	45.000000	0.000000
2548.904161	0.050844	0.558057	0.052236	75.811981	78.585411	128.422989	2.535321	0.000000	2.487352	0.000000	0.000000	0.000000	0.177291	0.045629	0.459006	0.000000	0.000000	4.000000	45.000000	0.000000
2548.907495	0.050844	0.558057	0.052236	75.811981	78.585411	128.422989	2.535321	0.000000	2.487352	0.000000	0.000000	0.000000	0.177291	0.045629	0.459006	0.000000	0.000000	4.000000	45.000000	0.000000
2548.910828	0.050844	0.558057	0.052236	75.811981	78.585411	128.422989	2.535321	0.000000	2.487352	0.000000	0.000000	0.000000	0.177291	0.045629	0.459006	0.000000	0.000000	4.000000	45.000000	0.000000
2548.914161	0.051483	0.558245	0.053731	75.871071	80.268204	129.903244	2.611822	0.000000	2.457804	0.000000	0.000000	0.000000	0.191722	0.056667	0.448244	0.000000	0.000000	4.000000	45.000000	0.000000
2548.917495	0.051483	0.558245	0.053731	75.871071	80.268204	129.903244	2.611822	0.000000	2.457804	0.000000	0.000000	0.000000	0.191722	0.056667	0.448244	0.000000	0.000000	4.000000	45.000000	0.000000
2548.920828	0.051483	0.558245	0.053731	75.871071	80.268204	129.903244	2.611822	0.000000	2.457804	0.000000	0.000000	0.000000	0.191722	0.056667	0.448244	0.000000	0.000000	4.000000	45.000000	0.000000
2548.924161	0.052174	0.558508	0.055223	75.895050	81.698151	131.156723	2.686530	0.000000	2.425850	0.000000	0.000000	0.000000	0.207306	0.078608	0.447763	0.000000	0.000000	4.000000	45.000000	0.000000
2548.927495	0.052174	0.558508	0.055223	75.895050	81.698151	131.156723	2.686530	0.000000	2.425850	0.000000	0.000000	0.000000	0.207306	0.078608	0.447763	0.000000	0.000000	4.000000	45.000000	0.000000
2548.930828	0.052174	0.558508	0.055223	75.895050	81.698151	131.156723	2.686530	0.000000	2.425850	0.000000	0.000000	0.000000	0.207306	0.078608	0.447763	0.000000	0.000000	4.000000	45.000000	0.000000
2548.934161	0.052891	0.558854	0.056693	75.896271	82.926819	132.223114	2.761157	0.000000	2.391299	0.000000	0.000000	0.000000	0.214996	0.103822	0.441108	0.000000	0.000000	4.000000	45.000000	0.000000
2548.937495	0.052891	0.558854	0.056693	75.896271	82.926819	132.223114	2.761157	0.000000	2.391299	0.000000	0.000000	0.000000	0.214996	0.103822	0.441108	0.000000	0.000000	4.000000	45.000000	0.000000
2548.940828	0.052891	0.558854	0.056693	75.896271	82.926819	132.223114	2.761157	0.000000	2.391299	0.000000	0.000000	0.000000	0.214996	0.103822	0.441108	0.000000	0.000000	4.000000	45.000000	0.000000
2548.944161	0.053703	0.559220	0.058105	75.887093	83.948158	133.089050	2.834675	0.000000	2.355467	0.000000	0.000000	0.000000	0.243846	0.109866	0.423464	0.000000	0.000000	4.000000	45.000000	0.000000
2548.947495	0.053703	0.559220	0.058105	75.887093	83.948158	133.089050	2.834675	0.000000	2.355467	0.000000	0.000000	0.000000	0.243846	0.109866	0.423464	0.000000	0.000000	4.000000	45.000000	0.000000
2548.950828	0.053703	0.559220	0.058105	75.887093	83.948158	133.089050	2.834675	0.000000	2.355467	0.000000	0.000000	0.000000	0.243846	0.109866	0.423464	0.000000	0.000000	4.000000	45.000000	0.000000
2548.954161	0.054540	0.559607	0.059465	75.889992	84.795662	133.768112	2.905252	0.000000	2.314826	0.000000	0.000000	0.000000	0.250809	0.116037	0.408051	0.000000	0.000000	4.000000	45.000000	0.000000
2548.957495	0.054540	0.559607	0.059465	75.889992	84.795662	133.768112	2.905252	0.000000	2.314826	0.000000	0.000000	0.000000	0.250809	0.116037	0.408051	0.000000	0.000000	4.000000	45.000000	0.000000
2548.960828	0.054540	0.559607	0.059465	75.889992	84.795662	133.768112	2.905252	0.000000	2.314826	0.000000	0.000000	0.000000	0.250809	0.116037	0.408051	0.000000	0.000000	4.000000	45.000000	0.000000
2548.964161	0.055497	0.560014	0.060763	75.909866	85.486900	134.269028	2.973261	0.000000	2.273024	0.000000	0.000000	0.000000	0.287282	0.122246	0.389475	0.000000	0.000000	4.000000	45.000000	0.000000
2548.967495	0.055497	0.560014	0.060763	75.909866	85.486900	134.269028	2.973261	0.000000	2.273024	0.000000	0.000000	0.000000	0.287282	0.122246	0.389475	0.000000	0.000000	4.000000	45.000000	0.000000
2548.970828	0.055497	0.560014	0.060763	75.909866	85.486900	134.269028	2.973261	0.000000	2.273024	0.000000	0.000000	0.000000	0.287282	0.122246	0.389475	0.000000	0.000000	4.000000	45.000000	0.000000
2548.974161	0.056498	0.560463	0.061962	75.958168	86.013268	134.576630	3.038173	0.000000	2.225144	0.000000	0.000000	0.000000	0.300310	0.134738	0.359581	0.000000	0.000000	4.000000	45.000000	0.000000
2548.977495	0.056498	0.560463	0.061962	75.958168	86.013268	134.576630	3.038173	0.000000	2.225144	0.000000	0.000000	0.000000	0.300310	0.134738	0.359581	0.000000	0.000000	4.000000	45.000000	0.000000
2548.980828	0.056498	0.560463	0.061962	75.958168	86.013268	134.576630	3.038173	0.000000	2.225144	0.000000	0.000000	0.000000	0.300310	0.134738	0.359581	0.000000	0.000000	4.000000	45.000000	0.000000
2548.984161	0.057568	0.560926	0.063064	76.030594	86.392982	134.713577	3.098104	0.000000	2.175092	0.000000	0.000000	0.000000	0.320903	0.138759	0.330537	0.000000	0.000000	4.000000	45.000000	0.000000
2548.987495	0.057568	0.560926	0.063064	76.030594	86.392982	134.713577	3.098104	0.000000	2.175092	0.000000	0.000000	0.000000	0.320903	0.138759	0.330537	0.000000	0.000000	4.000000	45.000000	0.000000
2548.990828	0.057568	0.560926	0.063064	76.030594	86.392982	134.713577	3.098104	0.000000	2.175092	0.000000	0.000000	0.000000	0.320903	0.138759	0.330537	0.000000	0.000000	4.000000	45.000000	0.000000
2548.994161	0.058706	0.561430	0.064063	76.118881	86.573822	134.642273	3.153193	0.000000	2.121608	0.000000	0.000000	0.000000	0.341312	0.151409	0.299738	0.000000	0.000000	4.000000	45.000000	0.000000
2548.997495	0.058706	0.561430	0.064063	76.118881	86.573822	134.642273	3.153193	0.000000	2.121608	0.000000	0.000000	0.000000	0.341312	0.151409	0.299738	0.000000	0.000000	4.000000	45.000000	0.000000
2549.000828	0.058706	0.561430	0.064063	76.118881	86.573822	134.642273	3.153193	0.000000	2.121608	0.000000	0.000000	0.000000	0.341312	0.151409	0.299738	0.000000	0.000000	4.000000	45.000000	0.000000
2549.004161	0.059909	0.561988	0.064937	76.202370	86.591568	134.411194	3.203150	0.000000	2.064723	0.000000	0.000000	0.000000	0.360913	0.167311	0.262081	0.000000	0.000000	4.000000	45.000000	0.000000
2549.007495	0.059909	0.561988	0.064937	76.202370	86.591568	134.411194	3.203150	0.000000	2.064723	0.000000	0.000000	0.000000	0.360913	0.167311	0.262081	0.000000	0.000000	4.000000	45.000000	0.000000
2549.010828	0.059909	0.561988	0.064937	76.202370	86.591568	134.411194	3.203150	0.000000	2.064723	0.000000	0.000000	0.000000	0.360913	0.167311	0.262081	0.000000	0.000000	4.000000	45.000000	0.000000
2549.014161	0.061150	0.562581	0.065670	76.283379	86.416161	133.992310	3.246830	0.000000	2.004571	0.000000	0.000000	0.000000	0.372378	0.177753	0.220147	0.000000	0.000000	4.000000	45.000000	0.000000
2549.017495	0.061150	0.562581	0.065670	76.283379	86.416161	133.992310	3.246830	0.000000	2.004571	0.000000	0.000000	0.000000	0.372378	0.177753	0.220147	0.000000	0.000000	4.000000	45.000000	0.000000
2549.020828	0.061150	0.562581	0.065670	76.283379	86.416161	133.992310	3.246830	0.000000	2.004571	0.000000	0.000000	0.000000	0.372378	0.177753	0.220147	0.000000	0.000000	4.000000	45.000000	0.000000
2549.024161	0.062388	0.563224	0.066349	76.384933	86.089165	133.406326	3.283521	0.000000	1.942508	0.000000	0.000000	0.000000	0.371553	0.193024	0.203570	0.000000	0.000000	4.000000	45.000000	0.000000
2549.027495	0.062388	0.563224	0.066349	76.384933	86.089165	133.406326	3.283521	0.000000	1.942508	0.000000	0.000000	0.000000	0.371553	0.193024	0.203570	0.000000	0.000000	4.000000	45.000000	0.000000
2549.030828	0.062388	0.563224	0.066349	76.384933	86.089165	133.406326	3.283521	0.000000	1.942508	0.000000	0.000000	0.000000	0.371553	0.193024	0.203570	0.000000	0.000000	4.000000	45.000000	0.000000
2549.034161	0.063671	0.563929	0.066944	76.505264	85.729050	132.763016	3.317449	0.000000	1.880582	0.000000	0.000000	0.000000	0.384729	0.211445	0.178402	0.000000	0.000000	4.000000	45.000000	0.000000
2549.037495	0.063671	0.563929	0.066944	76.505264	85.729050	132.763016	3.317449	0.000000	1.880582	0.000000	0.000000	0.000000	0.384729	0.211445	0.178402	0.000000	0.000000	4.000000	45.000000	0.000000
2549.040828	0.063671	0.563929	0.066944	76.505264	85.729050	132.763016	3.317449	0.000000	1.880582	0.000000	0.000000	0.000000	0.384729	0.211445	0.178402	0.000000	0.000000	4.000000	45.000000	0.000000
2549.044161	0.065003	0.564646	0.067505	76.632935	85.364204	132.101898	3.347183	0.000000	1.816460	0.000000	0.000000	0.000000	0.399689	0.215018	0.168374	0.000000	0.000000	4.000000	45.000000	0.000000
2549.047495	0.065003	0.564646	0.067505	76.632935	85.364204	132.101898	3.347183	0.000000	1.816460	0.000000	0.000000	0.000000	0.399689	0.215018	0.168374	0.000000	0.000000	4.000000	45.000000	0.000000
2549.050828	0.065003	0.564646	0.067505	76.632935	85.364204	132.101898	3.347183	0.000000	1.816460	0.000000	0.000000	0.000000	0.399689	0.215018	0.168374	0.000000	0.000000	4.000000	45.000000	0.000000
2549.054161	0.066407	0.565385	0.068007	76.766251	84.993095	131.431030	3.375245	0.000000	1.749846	0.000000	0.000000	0.000000	0.421266	0.221717	0.150536	0.000000	0.000000	4.000000	45.000000	0.000000
2549.057495	0.066407	0.565385	0.068007	76.766251	84.993095	131.431030	3.375245	0.000000	1.749846	0.000000	0.000000	0.000000	0.421266	0.221717	0.150536	0.000000	0.000000	4.000000	45.000000	0.000000
2549.060828	0.066407	0.565385	0.068007	76.766251	84.993095	131.431030	3.375245	0.000000	1.749846	0.000000	0.000000	0.000000	0.421266	0.221717	0.150536	0.000000	0.000000	4.000000	45.000000	0.000000
2549.064161	0.067892	0.566115	0.068516	76.891029	84.599869	130.731140	3.400335	0.000000	1.679635	0.000000	0.000000	0.000000	0.445416	0.219036	0.152782	0.000000	0.000000	4.000000	45.000000	0.000000
2549.067495	0.067892	0.566115	0.068516	76.891029	84.599869	130.731140	3.400335	0.000000	1.679635	0.000000	0.000000	0.000000	0.445416	0.219036	0.152782	0.000000	0.000000	4.000000	45.000000	0.000000
2549.070828	0.067892	0.566115	0.068516	76.891029	84.599869	130.731140	3.400335	0.000000	1.679635	0.000000	0.000000	0.000000	0.445416	0.219036	0.152782	0.000000	0.000000	4.000000	45.000000	0.000000
2549.074161	0.069480	0.566817	0.069012	77.034447	84.224037	130.042694	3.425799	0.000000	1.605399	0.000000	0.000000	0.000000	0.476516	0.210779	0.148871	0.000000	0.000000	4.000000	45.000000	0.000000
2549.077495	0.069480	0.566817	0.069012	77.034447	84.224037	130.042694	3.425799	0.000000	1.605399	0.000000	0.000000	0.000000	0.476516	0.210779	0.148871	0.000000	0.000000	4.000000	45.000000	0.000000
2549.080828	0.069480	0.566817	0.069012	77.034447	84.224037	130.042694	3.425799	0.000000	1.605399	0.000000	0.000000	0.000000	0.476516	0.210779	0.148871	0.000000	0.000000	4.000000	45.000000	0.000000
2549.084161	0.071098	0.567492	0.069505	77.211510	83.640602	129.170135	3.450610	0.000000	1.525979	0.000000	0.000000	0.000000	0.485212	0.202472	0.147756	0.000000	0.000000	4.000000	45.000000	0.000000
2549.087495	0.071098	0.567492	0.069505	77.211510	83.640602	129.170135	3.450610	0.000000	1.525979	0.000000	0.000000	0.000000	0.485212	0.202472	0.147756	0.000000	0.000000	4.000000	45.000000	0.000000
2549.090828	0.071098	0.567492	0.069505	77.211510	83.640602	129.170135	3.450610	0.000000	1.525979	0.000000	0.000000	0.000000	0.485212	0.202472	0.147756	0.000000	0.000000	4.000000	45.000000	0.000000
2549.094161	0.072744	0.568139	0.069993	77.422119	82.375893	127.642334	3.475236	0.000000	1.445111	0.000000	0.000000	0.000000	0.493935	0.194147	0.146594	0.000000	0.000000	4.000000	45.000000	0.000000
2549.097495	0.072744	0.568139	0.069993	77.422119	82.375893	127.642334	3.475236	0.000000	1.445111	0.000000	0.000000	0.000000	0.493935	0.194147	0.146594	0.000000	0.000000	4.000000	45.000000	0.000000
2549.100828	0.072744	0.568139	0.069993	77.422119	82.375893	127.642334	3.475236	0.000000	1.445111	0.000000	0.000000	0.000000	0.493935	0.194147	0.146594	0.000000	0.000000	4.000000	45.000000	0.000000
2549.104161	0.074415	0.568721	0.070445	77.647804	80.468941	125.744095	3.499669	0.000000	1.362788	0.000000	0.000000	0.000000	0.501303	0.174582	0.135530	0.000000	0.000000	4.000000	45.000000	0.000000
2549.107495	0.074415	0.568721	0.070445	77.647804	80.468941	125.744095	3.499669	0.000000	1.362788	0.000000	0.000000	0.000000	0.501303	0.174582	0.135530	0.000000	0.000000	4.000000	45.000000	0.000000
2549.110828	0.074415	0.568721	0.070445	77.647804	80.468941	125.744095	3.499669	0.000000	1.362788	0.000000	0.000000	0.000000	0.501303	0.174582	0.135530	0.000000	0.000000	4.000000	45.000000	0.000000
2549.114161	0.076109	0.569296	0.070848	77.847900	78.274261	124.126999	3.522257	0.000000	1.279238	0.000000	0.000000	0.000000	0.508100	0.172418	0.120852	0.000000	0.000000	4.000000	45.000000	0.000000
2549.117495	0.076109	0.569296	0.070848	77.847900	78.274261	124.126999	3.522257	0.000000	1.279238	0.000000	0.000000	0.000000	0.508100	0.172418	0.120852	0.000000	0.000000	4.000000	45.000000	0.000000
2549.120828	0.076109	0.569296	0.070848	77.847900	78.274261	124.126999	3.522257	0.000000	1.279238	0.000000	0.000000	0.000000	0.508100	0.172418	0.120852	0.000000	0.000000	4.000000	45.000000	0.000000
2549.124161	0.077844	0.569855	0.071159	78.026321	76.053734	122.887207	3.542399	0.000000	1.194554	0.000000	0.000000	0.000000	0.520610	0.167730	0.093396	0.000000	0.000000	4.000000	45.000000	0.000000
2549.127495	0.077844	0.569855	0.071159	78.026321	76.053734	122.887207	3.542399	0.000000	1.194554	0.000000	0.000000	0.000000	0.520610	0.167730	0.093396	0.000000	0.000000	4.000000	45.000000	0.000000
2549.130828	0.077844	0.569855	0.071159	78.026321	76.053734	122.887207	3.542399	0.000000	1.194554	0.000000	0.000000	0.000000	0.520610	0.167730	0.093396	0.000000	0.000000	4.000000	45.000000	0.000000
2549.134161	0.079571	0.570399	0.071386	78.197357	73.934372	121.470192	3.557965	0.000000	1.107786	0.000000	0.000000	0.000000	0.517877	0.163022	0.068145	0.000000	0.000000	4.000000	45.000000	0.000000
2549.137495	0.079571	0.570399	0.071386	78.197357	73.934372	121.470192	3.557965	0.000000	1.107786	0.000000	0.000000	0.000000	0.517877	0.163022	0.068145	0.000000	0.000000	4.000000	45.000000	0.000000
2549.140828	0.079571	0.570399	0.071386	78.197357	73.934372	121.470192	3.557965	0.000000	1.107786	0.000000	0.000000	0.000000	0.517877	0.163022	0.068145	0.000000	0.000000	4.000000	45.000000	0.000000
2549.144161	0.081289	0.570945	0.071546	78.350853	71.990852	119.545265	3.569322	0.000000	1.021473	0.000000	0.000000	0.000000	0.515674	0.163895	0.047865	0.000000	0.000000	4.000000	45.000000	0.000000
2549.147495	0.081289	0.570945	0.071546	78.350853	71.990852	119.545265	3.569322	0.000000	1.021473	0.000000	0.000000	0.000000	0.515674	0.163895	0.047865	0.000000	0.000000	4.000000	45.000000	0.000000
2549.150828	0.081289	0.570945	0.071546	78.350853	71.990852	119.545265	3.569322	0.000000	1.021473	0.000000	0.000000	0.000000	0.515674	0.163895	0.047865	0.000000	0.000000	4.000000	45.000000	0.000000
2549.154161	0.083019	0.571486	0.071595	78.480515	70.334961	117.565231	3.577300	0.000000	0.935528	0.000000	0.000000	0.000000	0.519007	0.162207	0.014846	0.000000	0.000000	4.000000	45.000000	0.000000
2549.157495	0.083019	0.571486	0.071595	78.480515	70.334961	117.565231	3.577300	0.000000	0.935528	0.000000	0.000000	0.000000	0.519007	0.162207	0.014846	0.000000	0.000000	4.000000	45.000000	0.000000
2549.160828	0.083019	0.571486	0.071595	78.480515	70.334961	117.565231	3.577300	0.000000	0.935528	0.000000	0.000000	0.000000	0.519007	0.162207	0.014846	0.000000	0.000000	4.000000	45.000000	0.000000
2549.164161	0.084748	0.572008	0.071622	78.570915	69.010117	116.163147	3.579774	0.000000	0.849027	0.000000	0.000000	0.000000	0.518533	0.156743	0.008072	0.000000	0.000000	4.000000	45.000000	0.000000
2549.167495	0.084748	0.572008	0.071622	78.570915	69.010117	116.163147	3.579774	0.000000	0.849027	0.000000	0.000000	0.000000	0.518533	0.156743	0.008072	0.000000	0.000000	4.000000	45.000000	0.000000
2549.170828	0.084748	0.572008	0.071622	78.570915	69.010117	116.163147	3.579774	0.000000	0.849027	0.000000	0.000000	0.000000	0.518533	0.156743	0.008072	0.000000	0.000000	4.000000	45.000000	0.000000
2549.174161	0.086487	0.572495	0.071546	78.620209	68.017685	115.323364	3.581120	0.000000	0.762604	0.000000	0.000000	0.000000	0.521754	0.146186	-0.023049	0.000000	0.000000	4.000000	45.000000	0.000000
2549.177495	0.086487	0.572495	0.071546	78.620209	68.017685	115.323364	3.581120	0.000000	0.762604	0.000000	0.000000	0.000000	0.521754	0.146186	-0.023049	0.000000	0.000000	4.000000	45.000000	0.000000
2549.180828	0.086487	0.572495	0.071546	78.620209	68.017685	115.323364	3.581120	0.000000	0.762604	0.000000	0.000000	0.000000	0.521754	0.146186	-0.023049	0.000000	0.000000	4.000000	45.000000	0.000000
2549.184161	0.088199	0.572964	0.071451	78.651703	67.317070	114.488098	3.577278	0.000000	0.675645	0.000000	0.000000	0.000000	0.513508	0.140649	-0.028512	0.000000	0.000000	4.000000	45.000000	0.000000
2549.187495	0.088199	0.572964	0.071451	78.651703	67.317070	114.488098	3.577278	0.000000	0.675645	0.000000	0.000000	0.000000	0.513508	0.140649	-0.028512	0.000000	0.000000	4.000000	45.000000	0.000000
2549.190828	0.088199	0.572964	0.071451	78.651703	67.317070	114.488098	3.577278	0.000000	0.675645	0.000000	0.000000	0.000000	0.513508	0.140649	-0.028512	0.000000	0.000000	4.000000	45.000000	0.000000
2549.194161	0.089823	0.573387	0.071292	78.656601	66.862366	113.818283	3.572526	0.000000	0.590061	0.000000	0.000000	0.000000	0.487377	0.126886	-0.047701	0.000000	0.000000	4.000000	45.000000	0.000000
2549.197495	0.089823	0.573387	0.071292	78.656601	66.862366	113.818283	3.572526	0.000000	0.590061	0.000000	0.000000	0.000000	0.487377	0.126886	-0.047701	0.000000	0.000000	4.000000	45.000000	0.000000
2549.200828	0.089823	0.573387	0.071292	78.656601	66.862366	113.818283	3.572526	0.000000	0.590061	0.000000	0.000000	0.000000	0.487377	0.126886	-0.047701	0.000000	0.000000	4.000000	45.000000	0.000000
2549.204161	0.091415	0.573724	0.071089	78.623985	66.571259	113.405876	3.564576	0.000000	0.508831	0.000000	0.000000	0.000000	0.477603	0.101166	-0.060618	0.000000	0.000000	4.000000	45.000000	0.000000
2549.207495	0.091415	0.573724	0.071089	78.623985	66.571259	113.405876	3.564576	0.000000	0.508831	0.000000	0.000000	0.000000	0.477603	0.101166	-0.060618	0.000000	0.000000	4.000000	45.000000	0.000000
2549.210828	0.091415	0.573724	0.071089	78.623985	66.571259	113.405876	3.564576	0.000000	0.508831	0.000000	0.000000	0.000000	0.477603	0.101166	-0.060618	0.000000	0.000000	4.000000	45.000000	0.000000
2549.214161	0.092919	0.574015	0.070825	78.584442	66.358734	113.300468	3.554473	0.000000	0.429231	0.000000	0.000000	0.000000	0.451183	0.087279	-0.079339	0.000000	0.000000	4.000000	45.000000	0.000000
2549.217495	0.092919	0.574015	0.070825	78.584442	66.358734	113.300468	3.554473	0.000000	0.429231	0.000000	0.000000	0.000000	0.451183	0.087279	-0.079339	0.000000	0.000000	4.000000	45.000000	0.000000
2549.220828	0.092919	0.574015	0.070825	78.584442	66.358734	113.300468	3.554473	0.000000	0.429231	0.000000	0.000000	0.000000	0.451183	0.087279	-0.079339	0.000000	0.000000	4.000000	45.000000	0.000000
2549.224161	0.094383	0.574212	0.070480	78.552773	66.229820	113.166473	3.541250	0.000000	0.354034	0.000000	0.000000	0.000000	0.439119	0.058960	-0.103424	0.000000	0.000000	4.000000	45.000000	0.000000
2549.227495	0.094383	0.574212	0.070480	78.552773	66.229820	113.166473	3.541250	0.000000	0.354034	0.000000	0.000000	0.000000	0.439119	0.058960	-0.103424	0.000000	0.000000	4.000000	45.000000	0.000000
2549.230828	0.094383	0.574212	0.070480	78.552773	66.229820	113.166473	3.541250	0.000000	0.354034	0.000000	0.000000	0.000000	0.439119	0.058960	-0.103424	0.000000	0.000000	4.000000	45.000000	0.000000
2549.234161	0.095830	0.574343	0.070045	78.536331	66.237823	113.028343	3.524013	0.000000	0.280847	0.000000	0.000000	0.000000	0.434032	0.039355	-0.130644	0.000000	0.000000	4.000000	45.000000	0.000000
2549.237495	0.095830	0.574343	0.070045	78.536331	66.237823	113.028343	3.524013	0.000000	0.280847	0.000000	0.000000	0.000000	0.434032	0.039355	-0.130644	0.000000	0.000000	4.000000	45.000000	0.000000
2549.240828	0.095830	0.574343	0.070045	78.536331	66.237823	113.028343	3.524013	0.000000	0.280847	0.000000	0.000000	0.000000	0.434032	0.039355	-0.130644	0.000000	0.000000	4.000000	45.000000	0.000000
2549.244161	0.097184	0.574409	0.069533	78.522163	66.365295	113.045517	3.502239	0.000000	0.208509	0.000000	0.000000	0.000000	0.406221	0.019755	-0.153660	0.000000	0.000000	4.000000	45.000000	0.000000
2549.247495	0.097184	0.574409	0.069533	78.522163	66.365295	113.045517	3.502239	0.000000	0.208509	0.000000	0.000000	0.000000	0.406221	0.019755	-0.153660	0.000000	0.000000	4.000000	45.000000	0.000000
2549.250828	0.097184	0.574409	0.069533	78.522163	66.365295	113.045517	3.502239	0.000000	0.208509	0.000000	0.000000	0.000000	0.406221	0.019755	-0.153660	0.000000	0.000000	4.000000	45.000000	0.000000
2549.254161	0.098499	0.574399	0.068957	78.480469	66.592720	113.217827	3.476629	0.000000	0.140805	0.000000	0.000000	0.000000	0.394506	-0.002971	-0.172578	0.000000	0.000000	4.000000	45.000000	0.000000
2549.257495	0.098499	0.574399	0.068957	78.480469	66.592720	113.217827	3.476629	0.000000	0.140805	0.000000	0.000000	0.000000	0.394506	-0.002971	-0.172578	0.000000	0.000000	4.000000	45.000000	0.000000
2549.260828	0.098499	0.574399	0.068957	78.480469	66.592720	113.217827	3.476629	0.000000	0.140805	0.000000	0.000000	0.000000	0.394506	-0.002971	-0.172578	0.000000	0.000000	4.000000	45.000000	0.000000
2549.264161	0.099766	0.574334	0.068275	78.393150	66.851242	113.476753	3.447866	0.000000	0.075054	0.000000	0.000000	0.000000	0.380108	-0.019466	-0.204833	0.000000	0.000000	4.000000	45.000000	0.000000
2549.267495	0.099766	0.574334	0.068275	78.393150	66.851242	113.476753	3.447866	0.000000	0.075054	0.000000	0.000000	0.000000	0.380108	-0.019466	-0.204833	0.000000	0.000000	4.000000	45.000000	0.000000
2549.270828	0.099766	0.574334	0.068275	78.393150	66.851242	113.476753	3.447866	0.000000	0.075054	0.000000	0.000000	0.000000	0.380108	-0.019466	-0.204833	0.000000	0.000000	4.000000	45.000000	0.000000
2549.274161	0.100949	0.574231	0.067571	78.281921	66.856575	113.510902	3.413727	0.000000	0.011703	0.000000	0.000000	0.000000	0.354970	-0.030810	-0.211120	0.000000	0.000000	4.000000	45.000000	0.000000
2549.277495	0.100949	0.574231	0.067571	78.281921	66.856575	113.510902	3.413727	0.000000	0.011703	0.000000	0.000000	0.000000	0.354970	-0.030810	-0.211120	0.000000	0.000000	4.000000	45.000000	0.000000
2549.280828	0.100949	0.574231	0.067571	78.281921	66.856575	113.510902	3.413727	0.000000	0.011703	0.000000	0.000000	0.000000	0.354970	-0.030810	-0.211120	0.000000	0.000000	4.000000	45.000000	0.000000
2549.284161	0.102034	0.574074	0.066770	78.172600	66.480438	113.129150	3.378540	0.000000	-0.047459	0.000000	0.000000	0.000000	0.325355	-0.047297	-0.240300	0.000000	0.000000	4.000000	45.000000	0.000000
2549.287495	0.102034	0.574074	0.066770	78.172600	66.480438	113.129150	3.378540	0.000000	-0.047459	0.000000	0.000000	0.000000	0.325355	-0.047297	-0.240300	0.000000	0.000000	4.000000	45.000000	0.000000
2549.290828	0.102034	0.574074	0.066770	78.172600	66.480438	113.129150	3.378540	0.000000	-0.047459	0.000000	0.000000	0.000000	0.325355	-0.047297	-0.240300	0.000000	0.000000	4.000000	45.000000	0.000000
2549.294161	0.103009	0.573878	0.065954	78.059814	65.708351	112.335167	3.338490	0.000000	-0.101685	0.000000	0.000000	0.000000	0.292697	-0.058612	-0.244854	0.000000	0.000000	4.000000	45.000000	0.000000
2549.297495	0.103009	0.573878	0.065954	78.059814	65.708351	112.335167	3.338490	0.000000	-0.101685	0.000000	0.000000	0.000000	0.292697	-0.058612	-0.244854	0.000000	0.000000	4.000000	45.000000	0.000000
2549.300828	0.103009	0.573878	0.065954	78.059814	65.708351	112.335167	3.338490	0.000000	-0.101685	0.000000	0.000000	0.000000	0.292697	-0.058612	-0.244854	0.000000	0.000000	4.000000	45.000000	0.000000
2549.304161	0.103847	0.573656	0.065105	77.934273	64.676292	111.275833	3.297681	0.000000	-0.150468	0.000000	0.000000	0.000000	0.251336	-0.066812	-0.254475	0.000000	0.000000	4.000000	45.000000	0.000000
2549.307495	0.103847	0.573656	0.065105	77.934273	64.676292	111.275833	3.297681	0.000000	-0.150468	0.000000	0.000000	0.000000	0.251336	-0.066812	-0.254475	0.000000	0.000000	4.000000	45.000000	0.000000
2549.310828	0.103847	0.573656	0.065105	77.934273	64.676292	111.275833	3.297681	0.000000	-0.150468	0.000000	0.000000	0.000000	0.251336	-0.066812	-0.254475	0.000000	0.000000	4.000000	45.000000	0.000000
2549.314161	0.104544	0.573387	0.064209	77.778046	63.616177	110.231209	3.255269	0.000000	-0.192357	0.000000	0.000000	0.000000	0.209083	-0.080666	-0.268779	0.000000	0.000000	4.000000	45.000000	0.000000
2549.317495	0.104544	0.573387	0.064209	77.778046	63.616177	110.231209	3.255269	0.000000	-0.192357	0.000000	0.000000	0.000000	0.209083	-0.080666	-0.268779	0.000000	0.000000	4.000000	45.000000	0.000000
2549.320828	0.104544	0.573387	0.064209	77.778046	63.616177	110.231209	3.255269	0.000000	-0.192357	0.000000	0.000000	0.000000	0.209083	-0.080666	-0.268779	0.000000	0.000000	4.000000	45.000000	0.000000
2549.324161	0.105076	0.573072	0.063271	77.581741	62.717388	109.396912	3.210472	0.000000	-0.227204	0.000000	0.000000	0.000000	0.159499	-0.094448	-0.281482	0.000000	0.000000	4.000000	45.000000	0.000000
2549.327495	0.105076	0.573072	0.063271	77.581741	62.717388	109.396912	3.210472	0.000000	-0.227204	0.000000	0.000000	0.000000	0.159499	-0.094448	-0.281482	0.000000	0.000000	4.000000	45.000000	0.000000
2549.330828	0.105076	0.573072	0.063271	77.581741	62.717388	109.396912	3.210472	0.000000	-0.227204	0.000000	0.000000	0.000000	0.159499	-0.094448	-0.281482	0.000000	0.000000	4.000000	45.000000	0.000000
2549.334161	0.105422	0.572701	0.062318	77.353409	62.122414	108.940727	3.163558	0.000000	-0.253787	0.000000	0.000000	0.000000	0.104010	-0.111254	-0.285906	0.000000	0.000000	4.000000	45.000000	0.000000
2549.337495	0.105422	0.572701	0.062318	77.353409	62.122414	108.940727	3.163558	0.000000	-0.253787	0.000000	0.000000	0.000000	0.104010	-0.111254	-0.285906	0.000000	0.000000	4.000000	45.000000	0.000000
2549.340828	0.105422	0.572701	0.062318	77.353409	62.122414	108.940727	3.163558	0.000000	-0.253787	0.000000	0.000000	0.000000	0.104010	-0.111254	-0.285906	0.000000	0.000000	4.000000	45.000000	0.000000
2549.344161	0.105613	0.572293	0.061362	77.103287	61.859684	108.894012	3.115907	0.000000	-0.271122	0.000000	0.000000	0.000000	0.057123	-0.122365	-0.286940	0.000000	0.000000	4.000000	45.000000	0.000000
2549.347495	0.105613	0.572293	0.061362	77.103287	61.859684	108.894012	3.115907	0.000000	-0.271122	0.000000	0.000000	0.000000	0.057123	-0.122365	-0.286940	0.000000	0.000000	4.000000	45.000000	0.000000
2549.350828	0.105613	0.572293	0.061362	77.103287	61.859684	108.894012	3.115907	0.000000	-0.271122	0.000000	0.000000	0.000000	0.057123	-0.122365	-0.286940	0.000000	0.000000	4.000000	45.000000	0.000000
2549.354161	0.105623	0.571848	0.060407	76.837242	61.861454	109.180183	3.068084	0.000000	-0.280643	0.000000	0.000000	0.000000	0.003077	-0.133450	-0.286473	0.000000	0.000000	4.000000	45.000000	0.000000
2549.357495	0.105623	0.571848	0.060407	76.837242	61.861454	109.180183	3.068084	0.000000	-0.280643	0.000000	0.000000	0.000000	0.003077	-0.133450	-0.286473	0.000000	0.000000	4.000000	45.000000	0.000000
2549.360828	0.105623	0.571848	0.060407	76.837242	61.861454	109.180183	3.068084	0.000000	-0.280643	0.000000	0.000000	0.000000	0.003077	-0.133450	-0.286473	0.000000	0.000000	4.000000	45.000000	0.000000
2549.364161	0.105494	0.571387	0.059398	76.546257	62.121719	109.793381	3.020339	0.000000	-0.281156	0.000000	0.000000	0.000000	-0.038737	-0.138392	-0.302483	0.000000	0.000000	4.000000	45.000000	0.000000
2549.367495	0.105494	0.571387	0.059398	76.546257	62.121719	109.793381	3.020339	0.000000	-0.281156	0.000000	0.000000	0.000000	-0.038737	-0.138392	-0.302483	0.000000	0.000000	4.000000	45.000000	0.000000
2549.370828	0.105494	0.571387	0.059398	76.546257	62.121719	109.793381	3.020339	0.000000	-0.281156	0.000000	0.000000	0.000000	-0.038737	-0.138392	-0.302483	0.000000	0.000000	4.000000	45.000000	0.000000
2549.374161	0.105291	0.570926	0.058404	76.230492	62.506134	110.586914	2.969925	0.000000	-0.274699	0.000000	0.000000	0.000000	-0.060934	-0.138198	-0.298396	0.000000	0.000000	4.000000	45.000000	0.000000
2549.377495	0.105291	0.570926	0.058404	76.230492	62.506134	110.586914	2.969925	0.000000	-0.274699	0.000000	0.000000	0.000000	-0.060934	-0.138198	-0.298396	0.000000	0.000000	4.000000	45.000000	0.000000
2549.380828	0.105291	0.570926	0.058404	76.230492	62.506134	110.586914	2.969925	0.000000	-0.274699	0.000000	0.000000	0.000000	-0.060934	-0.138198	-0.298396	0.000000	0.000000	4.000000	45.000000	0.000000
2549.384161	0.104986	0.570448	0.057411	75.912476	62.966331	111.486115	2.920192	0.000000	-0.264543	0.000000	0.000000	0.000000	-0.091334	-0.143547	-0.297734	0.000000	0.000000	4.000000	45.000000	0.000000
2549.387495	0.104986	0.570448	0.057411	75.912476	62.966331	111.486115	2.920192	0.000000	-0.264543	0.000000	0.000000	0.000000	-0.091334	-0.143547	-0.297734	0.000000	0.000000	4.000000	45.000000	0.000000
2549.390828	0.104986	0.570448	0.057411	75.912476	62.966331	111.486115	2.920192	0.000000	-0.264543	0.000000	0.000000	0.000000	-0.091334	-0.143547	-0.297734	0.000000	0.000000	4.000000	45.000000	0.000000
2549.394161	0.104552	0.569962	0.056403	75.616119	63.346336	112.290268	2.870570	0.000000	-0.249321	0.000000	0.000000	0.000000	-0.130253	-0.145912	-0.302390	0.000000	0.000000	4.000000	45.000000	0.000000
2549.397495	0.104552	0.569962	0.056403	75.616119	63.346336	112.290268	2.870570	0.000000	-0.249321	0.000000	0.000000	0.000000	-0.130253	-0.145912	-0.302390	0.000000	0.000000	4.000000	45.000000	0.000000
2549.400828	0.104552	0.569962	0.056403	75.616119	63.346336	112.290268	2.870570	0.000000	-0.249321	0.000000	0.000000	0.000000	-0.130253	-0.145912	-0.302390	0.000000	0.000000	4.000000	45.000000	0.000000
2549.404161	0.104026	0.569466	0.055436	75.354279	63.604294	112.945053	2.820171	0.000000	-0.227612	0.000000	0.000000	0.000000	-0.157919	-0.148682	-0.290293	0.000000	0.000000	4.000000	45.000000	0.000000
2549.407495	0.104026	0.569466	0.055436	75.354279	63.604294	112.945053	2.820171	0.000000	-0.227612	0.000000	0.000000	0.000000	-0.157919	-0.148682	-0.290293	0.000000	0.000000	4.000000	45.000000	0.000000
2549.410828	0.104026	0.569466	0.055436	75.354279	63.604294	112.945053	2.820171	0.000000	-0.227612	0.000000	0.000000	0.000000	-0.157919	-0.148682	-0.290293	0.000000	0.000000	4.000000	45.000000	0.000000
2549.414161	0.103429	0.568943	0.054487	75.141045	63.834148	113.528130	2.771789	0.000000	-0.201292	0.000000	0.000000	0.000000	-0.179139	-0.157011	-0.284680	0.000000	0.000000	4.000000	45.000000	0.000000
2549.417495	0.103429	0.568943	0.054487	75.141045	63.834148	113.528130	2.771789	0.000000	-0.201292	0.000000	0.000000	0.000000	-0.179139	-0.157011	-0.284680	0.000000	0.000000	4.000000	45.000000	0.000000
2549.420828	0.103429	0.568943	0.054487	75.141045	63.834148	113.528130	2.771789	0.000000	-0.201292	0.000000	0.000000	0.000000	-0.179139	-0.157011	-0.284680	0.000000	0.000000	4.000000	45.000000	0.000000
2549.424161	0.102753	0.568383	0.053517	74.977226	64.067787	114.079483	2.724343	0.000000	-0.171436	0.000000	0.000000	0.000000	-0.202598	-0.167792	-0.290845	0.000000	0.000000	4.000000	45.000000	0.000000
2549.427495	0.102753	0.568383	0.053517	74.977226	64.067787	114.079483	2.724343	0.000000	-0.171436	0.000000	0.000000	0.000000	-0.202598	-0.167792	-0.290845	0.000000	0.000000	4.000000	45.000000	0.000000
2549.430828	0.102753	0.568383	0.053517	74.977226	64.067787	114.079483	2.724343	0.000000	-0.171436	0.000000	0.000000	0.000000	-0.202598	-0.167792	-0.290845	0.000000	0.000000	4.000000	45.000000	0.000000
2549.434161	0.102032	0.567797	0.052561	74.856949	64.331848	114.625809	2.675868	0.000000	-0.137670	0.000000	0.000000	0.000000	-0.216316	-0.176012	-0.286927	0.000000	0.000000	4.000000	45.000000	0.000000
2549.437495	0.102032	0.567797	0.052561	74.856949	64.331848	114.625809	2.675868	0.000000	-0.137670	0.000000	0.000000	0.000000	-0.216316	-0.176012	-0.286927	0.000000	0.000000	4.000000	45.000000	0.000000
2549.440828	0.102032	0.567797	0.052561	74.856949	64.331848	114.625809	2.675868	0.000000	-0.137670	0.000000	0.000000	0.000000	-0.216316	-0.176012	-0.286927	0.000000	0.000000	4.000000	45.000000	0.000000
2549.444161	0.101293	0.567201	0.051629	74.765976	64.635941	115.184479	2.628047	0.000000	-0.101617	0.000000	0.000000	0.000000	-0.221725	-0.178644	-0.279567	0.000000	0.000000	4.000000	45.000000	0.000000
2549.447495	0.101293	0.567201	0.051629	74.765976	64.635941	115.184479	2.628047	0.000000	-0.101617	0.000000	0.000000	0.000000	-0.221725	-0.178644	-0.279567	0.000000	0.000000	4.000000	45.000000	0.000000
2549.450828	0.101293	0.567201	0.051629	74.765976	64.635941	115.184479	2.628047	0.000000	-0.101617	0.000000	0.000000	0.000000	-0.221725	-0.178644	-0.279567	0.000000	0.000000	4.000000	45.000000	0.000000
2549.454161	0.100523	0.566627	0.050654	74.702965	65.070641	115.863083	2.581453	0.000000	-0.064663	0.000000	0.000000	0.000000	-0.231116	-0.172311	-0.292460	0.000000	0.000000	4.000000	45.000000	0.000000
2549.457495	0.100523	0.566627	0.050654	74.702965	65.070641	115.863083	2.581453	0.000000	-0.064663	0.000000	0.000000	0.000000	-0.231116	-0.172311	-0.292460	0.000000	0.000000	4.000000	45.000000	0.000000
2549.460828	0.100523	0.566627	0.050654	74.702965	65.070641	115.863083	2.581453	0.000000	-0.064663	0.000000	0.000000	0.000000	-0.231116	-0.172311	-0.292460	0.000000	0.000000	4.000000	45.000000	0.000000
2549.464161	0.099703	0.566035	0.049669	74.661415	65.571861	116.590660	2.532710	0.000000	-0.026144	0.000000	0.000000	0.000000	-0.245971	-0.177471	-0.295488	0.000000	0.000000	4.000000	45.000000	0.000000
2549.467495	0.099703	0.566035	0.049669	74.661415	65.571861	116.590660	2.532710	0.000000	-0.026144	0.000000	0.000000	0.000000	-0.245971	-0.177471	-0.295488	0.000000	0.000000	4.000000	45.000000	0.000000
2549.470828	0.099703	0.566035	0.049669	74.661415	65.571861	116.590660	2.532710	0.000000	-0.026144	0.000000	0.000000	0.000000	-0.245971	-0.177471	-0.295488	0.000000	0.000000	4.000000	45.000000	0.000000
2549.474161	0.098825	0.565446	0.048629	74.634903	66.036919	117.270050	2.483462	0.000000	0.014852	0.000000	0.000000	0.000000	-0.263364	-0.176640	-0.312133	0.000000	0.000000	4.000000	45.000000	0.000000
2549.477495	0.098825	0.565446	0.048629	74.634903	66.036919	117.270050	2.483462	0.000000	0.014852	0.000000	0.000000	0.000000	-0.263364	-0.176640	-0.312133	0.000000	0.000000	4.000000	45.000000	0.000000
2549.480828	0.098825	0.565446	0.048629	74.634903	66.036919	117.270050	2.483462	0.000000	0.014852	0.000000	0.000000	0.000000	-0.263364	-0.176640	-0.312133	0.000000	0.000000	4.000000	45.000000	0.000000
2549.484161	0.097897	0.564869	0.047572	74.628555	66.487579	117.919205	2.431439	0.000000	0.058746	0.000000	0.000000	0.000000	-0.278321	-0.173336	-0.317135	0.000000	0.000000	4.000000	45.000000	0.000000
2549.487495	0.097897	0.564869	0.047572	74.628555	66.487579	117.919205	2.431439	0.000000	0.058746	0.000000	0.000000	0.000000	-0.278321	-0.173336	-0.317135	0.000000	0.000000	4.000000	45.000000	0.000000
2549.490828	0.097897	0.564869	0.047572	74.628555	66.487579	117.919205	2.431439	0.000000	0.058746	0.000000	0.000000	0.000000	-0.278321	-0.173336	-0.317135	0.000000	0.000000	4.000000	45.000000	0.000000
2549.494161	0.096920	0.564302	0.046498	74.628860	66.909164	118.532608	2.378583	0.000000	0.105132	0.000000	0.000000	0.000000	-0.293158	-0.170025	-0.322229	0.000000	0.000000	4.000000	45.000000	0.000000
2549.497495	0.096920	0.564302	0.046498	74.628860	66.909164	118.532608	2.378583	0.000000	0.105132	0.000000	0.000000	0.000000	-0.293158	-0.170025	-0.322229	0.000000	0.000000	4.000000	45.000000	0.000000
2549.500828	0.096920	0.564302	0.046498	74.628860	66.909164	118.532608	2.378583	0.000000	0.105132	0.000000	0.000000	0.000000	-0.293158	-0.170025	-0.322229	0.000000	0.000000	4.000000	45.000000	0.000000
2549.504161	0.095963	0.563700	0.045381	74.612793	67.363770	119.197456	2.324879	0.000000	0.153992	0.000000	0.000000	0.000000	-0.287035	-0.180587	-0.334858	0.000000	0.000000	4.000000	45.000000	0.000000
2549.507495	0.095963	0.563700	0.045381	74.612793	67.363770	119.197456	2.324879	0.000000	0.153992	0.000000	0.000000	0.000000	-0.287035	-0.180587	-0.334858	0.000000	0.000000	4.000000	45.000000	0.000000
2549.510828	0.095963	0.563700	0.045381	74.612793	67.363770	119.197456	2.324879	0.000000	0.153992	0.000000	0.000000	0.000000	-0.287035	-0.180587	-0.334858	0.000000	0.000000	4.000000	45.000000	0.000000
2549.514161	0.095004	0.563137	0.044233	74.578354	67.836914	119.901718	2.269069	0.000000	0.201831	0.000000	0.000000	0.000000	-0.287760	-0.168900	-0.344519	0.000000	0.000000	4.000000	45.000000	0.000000
2549.517495	0.095004	0.563137	0.044233	74.578354	67.836914	119.901718	2.269069	0.000000	0.201831	0.000000	0.000000	0.000000	-0.287760	-0.168900	-0.344519	0.000000	0.000000	4.000000	45.000000	0.000000
2549.520828	0.095004	0.563137	0.044233	74.578354	67.836914	119.901718	2.269069	0.000000	0.201831	0.000000	0.000000	0.000000	-0.287760	-0.168900	-0.344519	0.000000	0.000000	4.000000	45.000000	0.000000
2549.524161	0.094078	0.562611	0.043110	74.540688	68.296692	120.592567	2.211649	0.000000	0.249791	0.000000	0.000000	0.000000	-0.277802	-0.157719	-0.336859	0.000000	0.000000	4.000000	45.000000	0.000000
2549.527495	0.094078	0.562611	0.043110	74.540688	68.296692	120.592567	2.211649	0.000000	0.249791	0.000000	0.000000	0.000000	-0.277802	-0.157719	-0.336859	0.000000	0.000000	4.000000	45.000000	0.000000
2549.530828	0.094078	0.562611	0.043110	74.540688	68.296692	120.592567	2.211649	0.000000	0.249791	0.000000	0.000000	0.000000	-0.277802	-0.157719	-0.336859	0.000000	0.000000	4.000000	45.000000	0.000000
2549.534161	0.093129	0.562142	0.041977	74.506317	68.681938	121.193443	2.155506	0.000000	0.296092	0.000000	0.000000	0.000000	-0.284676	-0.140795	-0.339997	0.000000	0.000000	4.000000	45.000000	0.000000
2549.537495	0.093129	0.562142	0.041977	74.506317	68.681938	121.193443	2.155506	0.000000	0.296092	0.000000	0.000000	0.000000	-0.284676	-0.140795	-0.339997	0.000000	0.000000	4.000000	45.000000	0.000000
2549.540828	0.093129	0.562142	0.041977	74.506317	68.681938	121.193443	2.155506	0.000000	0.296092	0.000000	0.000000	0.000000	-0.284676	-0.140795	-0.339997	0.000000	0.000000	4.000000	45.000000	0.000000
2549.544161	0.092184	0.561746	0.040846	74.486023	68.916031	121.612297	2.098840	0.000000	0.343538	0.000000	0.000000	0.000000	-0.283433	-0.118613	-0.339332	0.000000	0.000000	4.000000	45.000000	0.000000
2549.547495	0.092184	0.561746	0.040846	74.486023	68.916031	121.612297	2.098840	0.000000	0.343538	0.000000	0.000000	0.000000	-0.283433	-0.118613	-0.339332	0.000000	0.000000	4.000000	45.000000	0.000000
2549.550828	0.092184	0.561746	0.040846	74.486023	68.916031	121.612297	2.098840	0.000000	0.343538	0.000000	0.000000	0.000000	-0.283433	-0.118613	-0.339332	0.000000	0.000000	4.000000	45.000000	0.000000
2549.554161	0.091227	0.561461	0.039756	74.497055	68.951942	121.783760	2.042284	0.000000	0.390777	0.000000	0.000000	0.000000	-0.287379	-0.085772	-0.327056	0.000000	0.000000	4.000000	45.000000	0.000000
2549.557495	0.091227	0.561461	0.039756	74.497055	68.951942	121.783760	2.042284	0.000000	0.390777	0.000000	0.000000	0.000000	-0.287379	-0.085772	-0.327056	0.000000	0.000000	4.000000	45.000000	0.000000
2549.560828	0.091227	0.561461	0.039756	74.497055	68.951942	121.783760	2.042284	0.000000	0.390777	0.000000	0.000000	0.000000	-0.287379	-0.085772	-0.327056	0.000000	0.000000	4.000000	45.000000	0.000000
2549.564161	0.090253	0.561238	0.038695	74.519539	68.819183	121.760376	1.987775	0.000000	0.438673	0.000000	0.000000	0.000000	-0.291935	-0.066792	-0.318146	0.000000	0.000000	4.000000	45.000000	0.000000
2549.567495	0.090253	0.561238	0.038695	74.519539	68.819183	121.760376	1.987775	0.000000	0.438673	0.000000	0.000000	0.000000	-0.291935	-0.066792	-0.318146	0.000000	0.000000	4.000000	45.000000	0.000000
2549.570828	0.090253	0.561238	0.038695	74.519539	68.819183	121.760376	1.987775	0.000000	0.438673	0.000000	0.000000	0.000000	-0.291935	-0.066792	-0.318146	0.000000	0.000000	4.000000	45.000000	0.000000
2549.574161	0.089266	0.561051	0.037670	74.540504	68.655678	121.699440	1.934751	0.000000	0.487329	0.000000	0.000000	0.000000	-0.296171	-0.056182	-0.307533	0.000000	0.000000	4.000000	45.000000	0.000000
2549.577495	0.089266	0.561051	0.037670	74.540504	68.655678	121.699440	1.934751	0.000000	0.487329	0.000000	0.000000	0.000000	-0.296171	-0.056182	-0.307533	0.000000	0.000000	4.000000	45.000000	0.000000
[truncated: 5,199 more rows]
