# Supplementary material for: Haptic Guidance Needs to Be Intuitive Not Just Informative to Improve Human Motor Accuracy
Source: PLoS One. 2016 Mar 16;11(3):e0150912. doi: 10.1371/journal.pone.0150912 (PMC4794196; doi:10.1371/journal.pone.0150912)
Supplement: S2 Data — (ZIP) [file pone.0150912.s002.zip › Subject10/exp2_0046.txt]

Time	PosX	PosY	PosZ	RotX	RotY	RotZ	ForceX	ForceY	ForceZ	MomentX	MomentY	MomentZ	VelocityX	VelocityY	VelocityZ	CalibratedWeight	ButtonDown	Condition	Trial	Visual
2569.020828	0.004114	0.540110	0.244304	76.906586	80.549606	111.313766	0.000000	0.000000	0.000000	0.000000	0.000000	0.000000	-0.010006	-0.017796	-0.002628	0.000000	1.000000	4.000000	46.000000	0.000000
2569.024161	0.004912	0.540139	0.244056	76.908173	80.635620	111.354614	4.599720	0.000000	-1.960250	0.000000	0.000000	0.000000	0.239248	0.008858	-0.074473	0.000000	1.000000	4.000000	46.000000	0.000000
2569.027495	0.004912	0.540139	0.244056	76.908173	80.635620	111.354614	4.599720	0.000000	-1.960250	0.000000	0.000000	0.000000	0.239248	0.008858	-0.074473	0.000000	1.000000	4.000000	46.000000	0.000000
2569.030828	0.004912	0.540139	0.244056	76.908173	80.635620	111.354614	4.599720	0.000000	-1.960250	0.000000	0.000000	0.000000	0.239248	0.008858	-0.074473	0.000000	1.000000	4.000000	46.000000	0.000000
2569.034161	0.006308	0.539981	0.243856	76.910461	80.858871	111.465042	4.593565	0.000000	-1.974629	0.000000	0.000000	0.000000	0.418918	-0.047472	-0.060074	0.000000	1.000000	4.000000	46.000000	0.000000
2569.037495	0.006308	0.539981	0.243856	76.910461	80.858871	111.465042	4.593565	0.000000	-1.974629	0.000000	0.000000	0.000000	0.418918	-0.047472	-0.060074	0.000000	1.000000	4.000000	46.000000	0.000000
2569.040828	0.006308	0.539981	0.243856	76.910461	80.858871	111.465042	4.593565	0.000000	-1.974629	0.000000	0.000000	0.000000	0.418918	-0.047472	-0.060074	0.000000	1.000000	4.000000	46.000000	0.000000
2569.044161	0.007637	0.540206	0.243608	76.944824	81.071938	111.537552	4.583395	0.000000	-1.998121	0.000000	0.000000	0.000000	0.398575	0.067404	-0.074296	0.000000	1.000000	4.000000	46.000000	0.000000
2569.047495	0.007637	0.540206	0.243608	76.944824	81.071938	111.537552	4.583395	0.000000	-1.998121	0.000000	0.000000	0.000000	0.398575	0.067404	-0.074296	0.000000	1.000000	4.000000	46.000000	0.000000
2569.050828	0.007637	0.540206	0.243608	76.944824	81.071938	111.537552	4.583395	0.000000	-1.998121	0.000000	0.000000	0.000000	0.398575	0.067404	-0.074296	0.000000	1.000000	4.000000	46.000000	0.000000
2569.054161	0.009194	0.540404	0.243134	77.301514	81.123322	111.239044	4.573459	0.000000	-2.020759	0.000000	0.000000	0.000000	0.467264	0.059482	-0.142281	0.000000	1.000000	4.000000	46.000000	0.000000
2569.057495	0.009194	0.540404	0.243134	77.301514	81.123322	111.239044	4.573459	0.000000	-2.020759	0.000000	0.000000	0.000000	0.467264	0.059482	-0.142281	0.000000	1.000000	4.000000	46.000000	0.000000
2569.060828	0.009194	0.540404	0.243134	77.301514	81.123322	111.239044	4.573459	0.000000	-2.020759	0.000000	0.000000	0.000000	0.467264	0.059482	-0.142281	0.000000	1.000000	4.000000	46.000000	0.000000
2569.064161	0.011116	0.540741	0.242681	78.167450	80.602943	109.992683	4.561121	0.000000	-2.048457	0.000000	0.000000	0.000000	0.576420	0.101229	-0.135735	0.000000	1.000000	4.000000	46.000000	0.000000
2569.067495	0.011116	0.540741	0.242681	78.167450	80.602943	109.992683	4.561121	0.000000	-2.048457	0.000000	0.000000	0.000000	0.576420	0.101229	-0.135735	0.000000	1.000000	4.000000	46.000000	0.000000
2569.070828	0.011116	0.540741	0.242681	78.167450	80.602943	109.992683	4.561121	0.000000	-2.048457	0.000000	0.000000	0.000000	0.576420	0.101229	-0.135735	0.000000	1.000000	4.000000	46.000000	0.000000
2569.074161	0.012602	0.541185	0.242154	79.323158	78.986160	107.508896	4.546126	0.000000	-2.081523	0.000000	0.000000	0.000000	0.445789	0.133193	-0.158173	0.000000	1.000000	4.000000	46.000000	0.000000
2569.077495	0.012602	0.541185	0.242154	79.323158	78.986160	107.508896	4.546126	0.000000	-2.081523	0.000000	0.000000	0.000000	0.445789	0.133193	-0.158173	0.000000	1.000000	4.000000	46.000000	0.000000
2569.080828	0.012602	0.541185	0.242154	79.323158	78.986160	107.508896	4.546126	0.000000	-2.081523	0.000000	0.000000	0.000000	0.445789	0.133193	-0.158173	0.000000	1.000000	4.000000	46.000000	0.000000
2569.084161	0.014813	0.541714	0.241517	80.595268	75.729645	103.249352	4.533806	0.000000	-2.108223	0.000000	0.000000	0.000000	0.663486	0.158747	-0.191042	0.000000	1.000000	4.000000	46.000000	0.000000
2569.087495	0.014813	0.541714	0.241517	80.595268	75.729645	103.249352	4.533806	0.000000	-2.108223	0.000000	0.000000	0.000000	0.663486	0.158747	-0.191042	0.000000	1.000000	4.000000	46.000000	0.000000
2569.090828	0.014813	0.541714	0.241517	80.595268	75.729645	103.249352	4.533806	0.000000	-2.108223	0.000000	0.000000	0.000000	0.663486	0.158747	-0.191042	0.000000	1.000000	4.000000	46.000000	0.000000
2569.094161	0.017351	0.542158	0.240810	81.760933	70.611572	97.122932	4.515716	0.000000	-2.146699	0.000000	0.000000	0.000000	0.761310	0.133224	-0.212097	0.000000	0.000000	4.000000	46.000000	0.000000
2569.097495	0.017351	0.542158	0.240810	81.760933	70.611572	97.122932	4.515716	0.000000	-2.146699	0.000000	0.000000	0.000000	0.761310	0.133224	-0.212097	0.000000	0.000000	4.000000	46.000000	0.000000
2569.100828	0.017351	0.542158	0.240810	81.760933	70.611572	97.122932	4.515716	0.000000	-2.146699	0.000000	0.000000	0.000000	0.761310	0.133224	-0.212097	0.000000	0.000000	4.000000	46.000000	0.000000
2569.104161	0.020115	0.542640	0.240082	82.661583	63.987801	89.784309	4.494704	0.000000	-2.190350	0.000000	0.000000	0.000000	0.829280	0.144386	-0.218547	0.000000	0.000000	4.000000	46.000000	0.000000
2569.107495	0.020115	0.542640	0.240082	82.661583	63.987801	89.784309	4.494704	0.000000	-2.190350	0.000000	0.000000	0.000000	0.829280	0.144386	-0.218547	0.000000	0.000000	4.000000	46.000000	0.000000
2569.110828	0.020115	0.542640	0.240082	82.661583	63.987801	89.784309	4.494704	0.000000	-2.190350	0.000000	0.000000	0.000000	0.829280	0.144386	-0.218547	0.000000	0.000000	4.000000	46.000000	0.000000
2569.114161	0.023400	0.543108	0.239228	83.322617	56.097801	81.235329	4.471581	0.000000	-2.237178	0.000000	0.000000	0.000000	0.985357	0.140527	-0.255982	0.000000	0.000000	4.000000	46.000000	0.000000
2569.117495	0.023400	0.543108	0.239228	83.322617	56.097801	81.235329	4.471581	0.000000	-2.237178	0.000000	0.000000	0.000000	0.985357	0.140527	-0.255982	0.000000	0.000000	4.000000	46.000000	0.000000
2569.120828	0.023400	0.543108	0.239228	83.322617	56.097801	81.235329	4.471581	0.000000	-2.237178	0.000000	0.000000	0.000000	0.985357	0.140527	-0.255982	0.000000	0.000000	4.000000	46.000000	0.000000
2569.124161	0.026738	0.543522	0.238233	83.790352	46.717304	71.238464	4.443655	0.000000	-2.292146	0.000000	0.000000	0.000000	1.001447	0.123996	-0.298486	0.000000	0.000000	4.000000	46.000000	0.000000
2569.127495	0.026738	0.543522	0.238233	83.790352	46.717304	71.238464	4.443655	0.000000	-2.292146	0.000000	0.000000	0.000000	1.001447	0.123996	-0.298486	0.000000	0.000000	4.000000	46.000000	0.000000
2569.130828	0.026738	0.543522	0.238233	83.790352	46.717304	71.238464	4.443655	0.000000	-2.292146	0.000000	0.000000	0.000000	1.001447	0.123996	-0.298486	0.000000	0.000000	4.000000	46.000000	0.000000
2569.134161	0.030162	0.543922	0.237121	84.097939	35.526043	60.319027	4.414223	0.000000	-2.348326	0.000000	0.000000	0.000000	1.027122	0.120014	-0.333692	0.000000	0.000000	4.000000	46.000000	0.000000
2569.137495	0.030162	0.543922	0.237121	84.097939	35.526043	60.319027	4.414223	0.000000	-2.348326	0.000000	0.000000	0.000000	1.027122	0.120014	-0.333692	0.000000	0.000000	4.000000	46.000000	0.000000
2569.140828	0.030162	0.543922	0.237121	84.097939	35.526043	60.319027	4.414223	0.000000	-2.348326	0.000000	0.000000	0.000000	1.027122	0.120014	-0.333692	0.000000	0.000000	4.000000	46.000000	0.000000
2569.144161	0.033570	0.544308	0.235894	84.194206	22.403519	48.573086	4.383067	0.000000	-2.405976	0.000000	0.000000	0.000000	1.022578	0.115918	-0.368008	0.000000	0.000000	4.000000	46.000000	0.000000
2569.147495	0.033570	0.544308	0.235894	84.194206	22.403519	48.573086	4.383067	0.000000	-2.405976	0.000000	0.000000	0.000000	1.022578	0.115918	-0.368008	0.000000	0.000000	4.000000	46.000000	0.000000
2569.150828	0.033570	0.544308	0.235894	84.194206	22.403519	48.573086	4.383067	0.000000	-2.405976	0.000000	0.000000	0.000000	1.022578	0.115918	-0.368008	0.000000	0.000000	4.000000	46.000000	0.000000
2569.154161	0.036961	0.544676	0.234521	83.997856	8.366342	35.905094	4.350927	0.000000	-2.463623	0.000000	0.000000	0.000000	1.017050	0.110515	-0.412043	0.000000	0.000000	4.000000	46.000000	0.000000
2569.157495	0.036961	0.544676	0.234521	83.997856	8.366342	35.905094	4.350927	0.000000	-2.463623	0.000000	0.000000	0.000000	1.017050	0.110515	-0.412043	0.000000	0.000000	4.000000	46.000000	0.000000
2569.160828	0.036961	0.544676	0.234521	83.997856	8.366342	35.905094	4.350927	0.000000	-2.463623	0.000000	0.000000	0.000000	1.017050	0.110515	-0.412043	0.000000	0.000000	4.000000	46.000000	0.000000
2569.164161	0.040626	0.545047	0.232996	83.474571	-4.396054	23.473202	4.317639	0.000000	-2.521507	0.000000	0.000000	0.000000	1.099601	0.111318	-0.457362	0.000000	0.000000	4.000000	46.000000	0.000000
2569.167495	0.040626	0.545047	0.232996	83.474571	-4.396054	23.473202	4.317639	0.000000	-2.521507	0.000000	0.000000	0.000000	1.099601	0.111318	-0.457362	0.000000	0.000000	4.000000	46.000000	0.000000
2569.170828	0.040626	0.545047	0.232996	83.474571	-4.396054	23.473202	4.317639	0.000000	-2.521507	0.000000	0.000000	0.000000	1.099601	0.111318	-0.457362	0.000000	0.000000	4.000000	46.000000	0.000000
2569.174161	0.044397	0.545379	0.231299	82.700050	-14.408629	12.463593	4.280738	0.000000	-2.583656	0.000000	0.000000	0.000000	1.131392	0.099396	-0.509300	0.000000	0.000000	4.000000	46.000000	0.000000
2569.177495	0.044397	0.545379	0.231299	82.700050	-14.408629	12.463593	4.280738	0.000000	-2.583656	0.000000	0.000000	0.000000	1.131392	0.099396	-0.509300	0.000000	0.000000	4.000000	46.000000	0.000000
2569.180828	0.044397	0.545379	0.231299	82.700050	-14.408629	12.463593	4.280738	0.000000	-2.583656	0.000000	0.000000	0.000000	1.131392	0.099396	-0.509300	0.000000	0.000000	4.000000	46.000000	0.000000
2569.184161	0.048440	0.545662	0.229496	81.836487	-21.273573	4.545299	4.241347	0.000000	-2.647824	0.000000	0.000000	0.000000	1.212748	0.084845	-0.540712	0.000000	0.000000	4.000000	46.000000	0.000000
2569.187495	0.048440	0.545662	0.229496	81.836487	-21.273573	4.545299	4.241347	0.000000	-2.647824	0.000000	0.000000	0.000000	1.212748	0.084845	-0.540712	0.000000	0.000000	4.000000	46.000000	0.000000
2569.190828	0.048440	0.545662	0.229496	81.836487	-21.273573	4.545299	4.241347	0.000000	-2.647824	0.000000	0.000000	0.000000	1.212748	0.084845	-0.540712	0.000000	0.000000	4.000000	46.000000	0.000000
2569.194161	0.052682	0.545892	0.227557	80.992439	-25.540363	0.445888	4.198335	0.000000	-2.715508	0.000000	0.000000	0.000000	1.272763	0.069028	-0.581924	0.000000	0.000000	4.000000	46.000000	0.000000
2569.197495	0.052682	0.545892	0.227557	80.992439	-25.540363	0.445888	4.198335	0.000000	-2.715508	0.000000	0.000000	0.000000	1.272763	0.069028	-0.581924	0.000000	0.000000	4.000000	46.000000	0.000000
2569.200828	0.052682	0.545892	0.227557	80.992439	-25.540363	0.445888	4.198335	0.000000	-2.715508	0.000000	0.000000	0.000000	1.272763	0.069028	-0.581924	0.000000	0.000000	4.000000	46.000000	0.000000
2569.204161	0.057062	0.546003	0.225555	80.161133	-28.514143	-1.790928	4.151999	0.000000	-2.785840	0.000000	0.000000	0.000000	1.313998	0.033313	-0.600610	0.000000	0.000000	4.000000	46.000000	0.000000
2569.207495	0.057062	0.546003	0.225555	80.161133	-28.514143	-1.790928	4.151999	0.000000	-2.785840	0.000000	0.000000	0.000000	1.313998	0.033313	-0.600610	0.000000	0.000000	4.000000	46.000000	0.000000
2569.210828	0.057062	0.546003	0.225555	80.161133	-28.514143	-1.790928	4.151999	0.000000	-2.785840	0.000000	0.000000	0.000000	1.313998	0.033313	-0.600610	0.000000	0.000000	4.000000	46.000000	0.000000
2569.214161	0.061643	0.546091	0.223486	79.241425	-31.074766	-4.198475	4.103207	0.000000	-2.857218	0.000000	0.000000	0.000000	1.374112	0.026422	-0.620742	0.000000	0.000000	4.000000	46.000000	0.000000
2569.217495	0.061643	0.546091	0.223486	79.241425	-31.074766	-4.198475	4.103207	0.000000	-2.857218	0.000000	0.000000	0.000000	1.374112	0.026422	-0.620742	0.000000	0.000000	4.000000	46.000000	0.000000
2569.220828	0.061643	0.546091	0.223486	79.241425	-31.074766	-4.198475	4.103207	0.000000	-2.857218	0.000000	0.000000	0.000000	1.374112	0.026422	-0.620742	0.000000	0.000000	4.000000	46.000000	0.000000
2569.224161	0.066164	0.546081	0.221380	78.236633	-33.482758	-6.359039	4.051361	0.000000	-2.930268	0.000000	0.000000	0.000000	1.356399	-0.002790	-0.631740	0.000000	0.000000	4.000000	46.000000	0.000000
2569.227495	0.066164	0.546081	0.221380	78.236633	-33.482758	-6.359039	4.051361	0.000000	-2.930268	0.000000	0.000000	0.000000	1.356399	-0.002790	-0.631740	0.000000	0.000000	4.000000	46.000000	0.000000
2569.230828	0.066164	0.546081	0.221380	78.236633	-33.482758	-6.359039	4.051361	0.000000	-2.930268	0.000000	0.000000	0.000000	1.356399	-0.002790	-0.631740	0.000000	0.000000	4.000000	46.000000	0.000000
2569.234161	0.070657	0.545955	0.219221	77.169739	-35.693272	-7.590154	3.998880	0.000000	-3.001493	0.000000	0.000000	0.000000	1.347852	-0.038013	-0.647671	0.000000	0.000000	4.000000	46.000000	0.000000
2569.237495	0.070657	0.545955	0.219221	77.169739	-35.693272	-7.590154	3.998880	0.000000	-3.001493	0.000000	0.000000	0.000000	1.347852	-0.038013	-0.647671	0.000000	0.000000	4.000000	46.000000	0.000000
2569.240828	0.070657	0.545955	0.219221	77.169739	-35.693272	-7.590154	3.998880	0.000000	-3.001493	0.000000	0.000000	0.000000	1.347852	-0.038013	-0.647671	0.000000	0.000000	4.000000	46.000000	0.000000
2569.244161	0.075317	0.545773	0.217029	76.121124	-37.468815	-8.083953	3.945437	0.000000	-3.071404	0.000000	0.000000	0.000000	1.398102	-0.054398	-0.657511	0.000000	0.000000	4.000000	46.000000	0.000000
2569.247495	0.075317	0.545773	0.217029	76.121124	-37.468815	-8.083953	3.945437	0.000000	-3.071404	0.000000	0.000000	0.000000	1.398102	-0.054398	-0.657511	0.000000	0.000000	4.000000	46.000000	0.000000
2569.250828	0.075317	0.545773	0.217029	76.121124	-37.468815	-8.083953	3.945437	0.000000	-3.071404	0.000000	0.000000	0.000000	1.398102	-0.054398	-0.657511	0.000000	0.000000	4.000000	46.000000	0.000000
2569.254161	0.079949	0.545497	0.214796	75.194298	-38.696671	-8.316765	3.889493	0.000000	-3.141950	0.000000	0.000000	0.000000	1.389425	-0.083023	-0.669982	0.000000	0.000000	4.000000	46.000000	0.000000
2569.257495	0.079949	0.545497	0.214796	75.194298	-38.696671	-8.316765	3.889493	0.000000	-3.141950	0.000000	0.000000	0.000000	1.389425	-0.083023	-0.669982	0.000000	0.000000	4.000000	46.000000	0.000000
2569.260828	0.079949	0.545497	0.214796	75.194298	-38.696671	-8.316765	3.889493	0.000000	-3.141950	0.000000	0.000000	0.000000	1.389425	-0.083023	-0.669982	0.000000	0.000000	4.000000	46.000000	0.000000
2569.264161	0.084548	0.545141	0.212502	74.485985	-39.335220	-8.815193	3.832739	0.000000	-3.210936	0.000000	0.000000	0.000000	1.379900	-0.106585	-0.688071	0.000000	0.000000	4.000000	46.000000	0.000000
2569.267495	0.084548	0.545141	0.212502	74.485985	-39.335220	-8.815193	3.832739	0.000000	-3.210936	0.000000	0.000000	0.000000	1.379900	-0.106585	-0.688071	0.000000	0.000000	4.000000	46.000000	0.000000
2569.270828	0.084548	0.545141	0.212502	74.485985	-39.335220	-8.815193	3.832739	0.000000	-3.210936	0.000000	0.000000	0.000000	1.379900	-0.106585	-0.688071	0.000000	0.000000	4.000000	46.000000	0.000000
2569.274161	0.089245	0.544786	0.210155	74.109566	-39.279171	-9.249221	3.775106	0.000000	-3.278502	0.000000	0.000000	0.000000	1.409060	-0.106598	-0.704232	0.000000	0.000000	4.000000	46.000000	0.000000
2569.277495	0.089245	0.544786	0.210155	74.109566	-39.279171	-9.249221	3.775106	0.000000	-3.278502	0.000000	0.000000	0.000000	1.409060	-0.106598	-0.704232	0.000000	0.000000	4.000000	46.000000	0.000000
2569.280828	0.089245	0.544786	0.210155	74.109566	-39.279171	-9.249221	3.775106	0.000000	-3.278502	0.000000	0.000000	0.000000	1.409060	-0.106598	-0.704232	0.000000	0.000000	4.000000	46.000000	0.000000
2569.284161	0.093843	0.544463	0.207740	74.054878	-38.710812	-8.933497	3.715542	0.000000	-3.345856	0.000000	0.000000	0.000000	1.379303	-0.096907	-0.724375	0.000000	0.000000	4.000000	46.000000	0.000000
2569.287495	0.093843	0.544463	0.207740	74.054878	-38.710812	-8.933497	3.715542	0.000000	-3.345856	0.000000	0.000000	0.000000	1.379303	-0.096907	-0.724375	0.000000	0.000000	4.000000	46.000000	0.000000
2569.290828	0.093843	0.544463	0.207740	74.054878	-38.710812	-8.933497	3.715542	0.000000	-3.345856	0.000000	0.000000	0.000000	1.379303	-0.096907	-0.724375	0.000000	0.000000	4.000000	46.000000	0.000000
2569.294161	0.098256	0.544181	0.205340	74.117569	-38.342606	-8.336257	3.655699	0.000000	-3.411138	0.000000	0.000000	0.000000	1.324030	-0.084712	-0.720043	0.000000	0.000000	4.000000	46.000000	0.000000
2569.297495	0.098256	0.544181	0.205340	74.117569	-38.342606	-8.336257	3.655699	0.000000	-3.411138	0.000000	0.000000	0.000000	1.324030	-0.084712	-0.720043	0.000000	0.000000	4.000000	46.000000	0.000000
2569.300828	0.098256	0.544181	0.205340	74.117569	-38.342606	-8.336257	3.655699	0.000000	-3.411138	0.000000	0.000000	0.000000	1.324030	-0.084712	-0.720043	0.000000	0.000000	4.000000	46.000000	0.000000
2569.304161	0.102580	0.544012	0.202934	74.208038	-38.276176	-7.811250	3.597035	0.000000	-3.472943	0.000000	0.000000	0.000000	1.297136	-0.050691	-0.721779	0.000000	0.000000	4.000000	46.000000	0.000000
2569.307495	0.102580	0.544012	0.202934	74.208038	-38.276176	-7.811250	3.597035	0.000000	-3.472943	0.000000	0.000000	0.000000	1.297136	-0.050691	-0.721779	0.000000	0.000000	4.000000	46.000000	0.000000
2569.310828	0.102580	0.544012	0.202934	74.208038	-38.276176	-7.811250	3.597035	0.000000	-3.472943	0.000000	0.000000	0.000000	1.297136	-0.050691	-0.721779	0.000000	0.000000	4.000000	46.000000	0.000000
2569.314161	0.106790	0.543923	0.200567	74.305763	-38.265091	-7.419172	3.538620	0.000000	-3.532444	0.000000	0.000000	0.000000	1.262976	-0.026511	-0.710093	0.000000	0.000000	4.000000	46.000000	0.000000
2569.317495	0.106790	0.543923	0.200567	74.305763	-38.265091	-7.419172	3.538620	0.000000	-3.532444	0.000000	0.000000	0.000000	1.262976	-0.026511	-0.710093	0.000000	0.000000	4.000000	46.000000	0.000000
2569.320828	0.106790	0.543923	0.200567	74.305763	-38.265091	-7.419172	3.538620	0.000000	-3.532444	0.000000	0.000000	0.000000	1.262976	-0.026511	-0.710093	0.000000	0.000000	4.000000	46.000000	0.000000
2569.324161	0.110837	0.543924	0.198319	74.401367	-38.217670	-7.173198	3.481120	0.000000	-3.589123	0.000000	0.000000	0.000000	1.214115	0.000190	-0.674556	0.000000	0.000000	4.000000	46.000000	0.000000
2569.327495	0.110837	0.543924	0.198319	74.401367	-38.217670	-7.173198	3.481120	0.000000	-3.589123	0.000000	0.000000	0.000000	1.214115	0.000190	-0.674556	0.000000	0.000000	4.000000	46.000000	0.000000
2569.330828	0.110837	0.543924	0.198319	74.401367	-38.217670	-7.173198	3.481120	0.000000	-3.589123	0.000000	0.000000	0.000000	1.214115	0.000190	-0.674556	0.000000	0.000000	4.000000	46.000000	0.000000
2569.334161	0.114716	0.543896	0.196140	74.551109	-38.010029	-6.620010	3.425760	0.000000	-3.642001	0.000000	0.000000	0.000000	1.163681	-0.008503	-0.653644	0.000000	0.000000	4.000000	46.000000	0.000000
2569.337495	0.114716	0.543896	0.196140	74.551109	-38.010029	-6.620010	3.425760	0.000000	-3.642001	0.000000	0.000000	0.000000	1.163681	-0.008503	-0.653644	0.000000	0.000000	4.000000	46.000000	0.000000
2569.340828	0.114716	0.543896	0.196140	74.551109	-38.010029	-6.620010	3.425760	0.000000	-3.642001	0.000000	0.000000	0.000000	1.163681	-0.008503	-0.653644	0.000000	0.000000	4.000000	46.000000	0.000000
2569.344161	0.118556	0.543859	0.194026	74.882057	-37.393372	-5.176865	3.372236	0.000000	-3.691614	0.000000	0.000000	0.000000	1.151960	-0.010941	-0.634203	0.000000	0.000000	4.000000	46.000000	0.000000
2569.347495	0.118556	0.543859	0.194026	74.882057	-37.393372	-5.176865	3.372236	0.000000	-3.691614	0.000000	0.000000	0.000000	1.151960	-0.010941	-0.634203	0.000000	0.000000	4.000000	46.000000	0.000000
2569.350828	0.118556	0.543859	0.194026	74.882057	-37.393372	-5.176865	3.372236	0.000000	-3.691614	0.000000	0.000000	0.000000	1.151960	-0.010941	-0.634203	0.000000	0.000000	4.000000	46.000000	0.000000
2569.354161	0.122347	0.543770	0.191916	75.390442	-36.294456	-3.073052	3.319468	0.000000	-3.739135	0.000000	0.000000	0.000000	1.137277	-0.026841	-0.633054	0.000000	0.000000	4.000000	46.000000	0.000000
2569.357495	0.122347	0.543770	0.191916	75.390442	-36.294456	-3.073052	3.319468	0.000000	-3.739135	0.000000	0.000000	0.000000	1.137277	-0.026841	-0.633054	0.000000	0.000000	4.000000	46.000000	0.000000
2569.360828	0.122347	0.543770	0.191916	75.390442	-36.294456	-3.073052	3.319468	0.000000	-3.739135	0.000000	0.000000	0.000000	1.137277	-0.026841	-0.633054	0.000000	0.000000	4.000000	46.000000	0.000000
2569.364161	0.125987	0.543639	0.189776	76.068962	-34.765503	-0.890329	3.267017	0.000000	-3.785049	0.000000	0.000000	0.000000	1.092065	-0.039222	-0.642017	0.000000	0.000000	4.000000	46.000000	0.000000
2569.367495	0.125987	0.543639	0.189776	76.068962	-34.765503	-0.890329	3.267017	0.000000	-3.785049	0.000000	0.000000	0.000000	1.092065	-0.039222	-0.642017	0.000000	0.000000	4.000000	46.000000	0.000000
2569.370828	0.125987	0.543639	0.189776	76.068962	-34.765503	-0.890329	3.267017	0.000000	-3.785049	0.000000	0.000000	0.000000	1.092065	-0.039222	-0.642017	0.000000	0.000000	4.000000	46.000000	0.000000
2569.374161	0.129468	0.543535	0.187565	76.889214	-32.925343	1.399760	3.215430	0.000000	-3.828969	0.000000	0.000000	0.000000	1.044425	-0.031337	-0.663143	0.000000	0.000000	4.000000	46.000000	0.000000
2569.377495	0.129468	0.543535	0.187565	76.889214	-32.925343	1.399760	3.215430	0.000000	-3.828969	0.000000	0.000000	0.000000	1.044425	-0.031337	-0.663143	0.000000	0.000000	4.000000	46.000000	0.000000
2569.380828	0.129468	0.543535	0.187565	76.889214	-32.925343	1.399760	3.215430	0.000000	-3.828969	0.000000	0.000000	0.000000	1.044425	-0.031337	-0.663143	0.000000	0.000000	4.000000	46.000000	0.000000
2569.384161	0.132703	0.543440	0.185324	77.782135	-30.856977	3.994865	3.164353	0.000000	-3.871288	0.000000	0.000000	0.000000	0.970441	-0.028245	-0.672302	0.000000	0.000000	4.000000	46.000000	0.000000
2569.387495	0.132703	0.543440	0.185324	77.782135	-30.856977	3.994865	3.164353	0.000000	-3.871288	0.000000	0.000000	0.000000	0.970441	-0.028245	-0.672302	0.000000	0.000000	4.000000	46.000000	0.000000
2569.390828	0.132703	0.543440	0.185324	77.782135	-30.856977	3.994865	3.164353	0.000000	-3.871288	0.000000	0.000000	0.000000	0.970441	-0.028245	-0.672302	0.000000	0.000000	4.000000	46.000000	0.000000
2569.394161	0.135786	0.543412	0.183046	78.683113	-28.445543	6.967965	3.114876	0.000000	-3.911209	0.000000	0.000000	0.000000	0.924783	-0.008433	-0.683342	0.000000	0.000000	4.000000	46.000000	0.000000
2569.397495	0.135786	0.543412	0.183046	78.683113	-28.445543	6.967965	3.114876	0.000000	-3.911209	0.000000	0.000000	0.000000	0.924783	-0.008433	-0.683342	0.000000	0.000000	4.000000	46.000000	0.000000
2569.400828	0.135786	0.543412	0.183046	78.683113	-28.445543	6.967965	3.114876	0.000000	-3.911209	0.000000	0.000000	0.000000	0.924783	-0.008433	-0.683342	0.000000	0.000000	4.000000	46.000000	0.000000
2569.404161	0.138778	0.543414	0.180725	79.531799	-25.601923	10.359041	3.066127	0.000000	-3.949541	0.000000	0.000000	0.000000	0.897727	0.000465	-0.696405	0.000000	0.000000	4.000000	46.000000	0.000000
2569.407495	0.138778	0.543414	0.180725	79.531799	-25.601923	10.359041	3.066127	0.000000	-3.949541	0.000000	0.000000	0.000000	0.897727	0.000465	-0.696405	0.000000	0.000000	4.000000	46.000000	0.000000
2569.410828	0.138778	0.543414	0.180725	79.531799	-25.601923	10.359041	3.066127	0.000000	-3.949541	0.000000	0.000000	0.000000	0.897727	0.000465	-0.696405	0.000000	0.000000	4.000000	46.000000	0.000000
2569.414161	0.141565	0.543394	0.178412	80.279022	-22.328127	14.141993	3.017511	0.000000	-3.986807	0.000000	0.000000	0.000000	0.836010	-0.006043	-0.694021	0.000000	0.000000	4.000000	46.000000	0.000000
2569.417495	0.141565	0.543394	0.178412	80.279022	-22.328127	14.141993	3.017511	0.000000	-3.986807	0.000000	0.000000	0.000000	0.836010	-0.006043	-0.694021	0.000000	0.000000	4.000000	46.000000	0.000000
2569.420828	0.141565	0.543394	0.178412	80.279022	-22.328127	14.141993	3.017511	0.000000	-3.986807	0.000000	0.000000	0.000000	0.836010	-0.006043	-0.694021	0.000000	0.000000	4.000000	46.000000	0.000000
2569.424161	0.144209	0.543316	0.176099	80.906036	-18.912926	17.985914	2.970487	0.000000	-4.021966	0.000000	0.000000	0.000000	0.793131	-0.023180	-0.693630	0.000000	0.000000	4.000000	46.000000	0.000000
2569.427495	0.144209	0.543316	0.176099	80.906036	-18.912926	17.985914	2.970487	0.000000	-4.021966	0.000000	0.000000	0.000000	0.793131	-0.023180	-0.693630	0.000000	0.000000	4.000000	46.000000	0.000000
2569.430828	0.144209	0.543316	0.176099	80.906036	-18.912926	17.985914	2.970487	0.000000	-4.021966	0.000000	0.000000	0.000000	0.793131	-0.023180	-0.693630	0.000000	0.000000	4.000000	46.000000	0.000000
2569.434161	0.146767	0.543162	0.173762	81.419220	-15.447489	21.803816	2.924468	0.000000	-4.055550	0.000000	0.000000	0.000000	0.767521	-0.046185	-0.701328	0.000000	0.000000	4.000000	46.000000	0.000000
2569.437495	0.146767	0.543162	0.173762	81.419220	-15.447489	21.803816	2.924468	0.000000	-4.055550	0.000000	0.000000	0.000000	0.767521	-0.046185	-0.701328	0.000000	0.000000	4.000000	46.000000	0.000000
2569.440828	0.146767	0.543162	0.173762	81.419220	-15.447489	21.803816	2.924468	0.000000	-4.055550	0.000000	0.000000	0.000000	0.767521	-0.046185	-0.701328	0.000000	0.000000	4.000000	46.000000	0.000000
2569.444161	0.149172	0.542928	0.171379	81.890419	-11.796376	25.785051	2.878695	0.000000	-4.088167	0.000000	0.000000	0.000000	0.721639	-0.070438	-0.714736	0.000000	0.000000	4.000000	46.000000	0.000000
2569.447495	0.149172	0.542928	0.171379	81.890419	-11.796376	25.785051	2.878695	0.000000	-4.088167	0.000000	0.000000	0.000000	0.721639	-0.070438	-0.714736	0.000000	0.000000	4.000000	46.000000	0.000000
2569.450828	0.149172	0.542928	0.171379	81.890419	-11.796376	25.785051	2.878695	0.000000	-4.088167	0.000000	0.000000	0.000000	0.721639	-0.070438	-0.714736	0.000000	0.000000	4.000000	46.000000	0.000000
2569.454161	0.151509	0.542663	0.168908	82.335709	-7.642916	30.289192	2.833466	0.000000	-4.119645	0.000000	0.000000	0.000000	0.700891	-0.079361	-0.741416	0.000000	0.000000	4.000000	46.000000	0.000000
2569.457495	0.151509	0.542663	0.168908	82.335709	-7.642916	30.289192	2.833466	0.000000	-4.119645	0.000000	0.000000	0.000000	0.700891	-0.079361	-0.741416	0.000000	0.000000	4.000000	46.000000	0.000000
2569.460828	0.151509	0.542663	0.168908	82.335709	-7.642916	30.289192	2.833466	0.000000	-4.119645	0.000000	0.000000	0.000000	0.700891	-0.079361	-0.741416	0.000000	0.000000	4.000000	46.000000	0.000000
2569.464161	0.153749	0.542389	0.166370	82.767952	-2.467236	35.900230	2.787599	0.000000	-4.150818	0.000000	0.000000	0.000000	0.672041	-0.082346	-0.761499	0.000000	0.000000	4.000000	46.000000	0.000000
2569.467495	0.153749	0.542389	0.166370	82.767952	-2.467236	35.900230	2.787599	0.000000	-4.150818	0.000000	0.000000	0.000000	0.672041	-0.082346	-0.761499	0.000000	0.000000	4.000000	46.000000	0.000000
2569.470828	0.153749	0.542389	0.166370	82.767952	-2.467236	35.900230	2.787599	0.000000	-4.150818	0.000000	0.000000	0.000000	0.672041	-0.082346	-0.761499	0.000000	0.000000	4.000000	46.000000	0.000000
2569.474161	0.155948	0.542209	0.163736	83.141846	3.710037	42.552544	2.741518	0.000000	-4.181396	0.000000	0.000000	0.000000	0.659739	-0.053872	-0.789964	0.000000	0.000000	4.000000	46.000000	0.000000
2569.477495	0.155948	0.542209	0.163736	83.141846	3.710037	42.552544	2.741518	0.000000	-4.181396	0.000000	0.000000	0.000000	0.659739	-0.053872	-0.789964	0.000000	0.000000	4.000000	46.000000	0.000000
2569.480828	0.155948	0.542209	0.163736	83.141846	3.710037	42.552544	2.741518	0.000000	-4.181396	0.000000	0.000000	0.000000	0.659739	-0.053872	-0.789964	0.000000	0.000000	4.000000	46.000000	0.000000
2569.484161	0.158068	0.542084	0.160986	83.420609	10.381076	49.691513	2.694446	0.000000	-4.211883	0.000000	0.000000	0.000000	0.635980	-0.037550	-0.825092	0.000000	0.000000	4.000000	46.000000	0.000000
2569.487495	0.158068	0.542084	0.160986	83.420609	10.381076	49.691513	2.694446	0.000000	-4.211883	0.000000	0.000000	0.000000	0.635980	-0.037550	-0.825092	0.000000	0.000000	4.000000	46.000000	0.000000
2569.490828	0.158068	0.542084	0.160986	83.420609	10.381076	49.691513	2.694446	0.000000	-4.211883	0.000000	0.000000	0.000000	0.635980	-0.037550	-0.825092	0.000000	0.000000	4.000000	46.000000	0.000000
2569.494161	0.160099	0.542076	0.158205	83.594734	16.736897	56.443844	2.646371	0.000000	-4.242254	0.000000	0.000000	0.000000	0.609185	-0.002380	-0.834375	0.000000	0.000000	4.000000	46.000000	0.000000
2569.497495	0.160099	0.542076	0.158205	83.594734	16.736897	56.443844	2.646371	0.000000	-4.242254	0.000000	0.000000	0.000000	0.609185	-0.002380	-0.834375	0.000000	0.000000	4.000000	46.000000	0.000000
2569.500828	0.160099	0.542076	0.158205	83.594734	16.736897	56.443844	2.646371	0.000000	-4.242254	0.000000	0.000000	0.000000	0.609185	-0.002380	-0.834375	0.000000	0.000000	4.000000	46.000000	0.000000
2569.504161	0.162068	0.542095	0.155380	83.662247	21.833771	61.802399	2.598343	0.000000	-4.271839	0.000000	0.000000	0.000000	0.590713	0.005712	-0.847533	0.000000	0.000000	4.000000	46.000000	0.000000
2569.507495	0.162068	0.542095	0.155380	83.662247	21.833771	61.802399	2.598343	0.000000	-4.271839	0.000000	0.000000	0.000000	0.590713	0.005712	-0.847533	0.000000	0.000000	4.000000	46.000000	0.000000
2569.510828	0.162068	0.542095	0.155380	83.662247	21.833771	61.802399	2.598343	0.000000	-4.271839	0.000000	0.000000	0.000000	0.590713	0.005712	-0.847533	0.000000	0.000000	4.000000	46.000000	0.000000
2569.514161	0.163926	0.542145	0.152561	83.610641	25.038719	65.089279	2.549987	0.000000	-4.300879	0.000000	0.000000	0.000000	0.557567	0.015150	-0.845654	0.000000	0.000000	4.000000	46.000000	0.000000
2569.517495	0.163926	0.542145	0.152561	83.610641	25.038719	65.089279	2.549987	0.000000	-4.300879	0.000000	0.000000	0.000000	0.557567	0.015150	-0.845654	0.000000	0.000000	4.000000	46.000000	0.000000
2569.520828	0.163926	0.542145	0.152561	83.610641	25.038719	65.089279	2.549987	0.000000	-4.300879	0.000000	0.000000	0.000000	0.557567	0.015150	-0.845654	0.000000	0.000000	4.000000	46.000000	0.000000
2569.524161	0.165687	0.542163	0.149792	83.456078	26.336966	66.322899	2.502250	0.000000	-4.328827	0.000000	0.000000	0.000000	0.528285	0.005242	-0.830491	0.000000	0.000000	4.000000	46.000000	0.000000
2569.527495	0.165687	0.542163	0.149792	83.456078	26.336966	66.322899	2.502250	0.000000	-4.328827	0.000000	0.000000	0.000000	0.528285	0.005242	-0.830491	0.000000	0.000000	4.000000	46.000000	0.000000
2569.530828	0.165687	0.542163	0.149792	83.456078	26.336966	66.322899	2.502250	0.000000	-4.328827	0.000000	0.000000	0.000000	0.528285	0.005242	-0.830491	0.000000	0.000000	4.000000	46.000000	0.000000
2569.534161	0.167356	0.542153	0.146980	83.280609	26.609110	66.438904	2.455582	0.000000	-4.355469	0.000000	0.000000	0.000000	0.500767	-0.003019	-0.843882	0.000000	0.000000	4.000000	46.000000	0.000000
2569.537495	0.167356	0.542153	0.146980	83.280609	26.609110	66.438904	2.455582	0.000000	-4.355469	0.000000	0.000000	0.000000	0.500767	-0.003019	-0.843882	0.000000	0.000000	4.000000	46.000000	0.000000
2569.540828	0.167356	0.542153	0.146980	83.280609	26.609110	66.438904	2.455582	0.000000	-4.355469	0.000000	0.000000	0.000000	0.500767	-0.003019	-0.843882	0.000000	0.000000	4.000000	46.000000	0.000000
2569.544161	0.168847	0.542149	0.144142	83.115356	26.810539	66.487740	2.408758	0.000000	-4.381539	0.000000	0.000000	0.000000	0.447184	-0.001004	-0.851318	0.000000	0.000000	4.000000	46.000000	0.000000
2569.547495	0.168847	0.542149	0.144142	83.115356	26.810539	66.487740	2.408758	0.000000	-4.381539	0.000000	0.000000	0.000000	0.447184	-0.001004	-0.851318	0.000000	0.000000	4.000000	46.000000	0.000000
2569.550828	0.168847	0.542149	0.144142	83.115356	26.810539	66.487740	2.408758	0.000000	-4.381539	0.000000	0.000000	0.000000	0.447184	-0.001004	-0.851318	0.000000	0.000000	4.000000	46.000000	0.000000
2569.554161	0.170178	0.542181	0.141233	82.970581	27.572840	67.189407	2.362593	0.000000	-4.406604	0.000000	0.000000	0.000000	0.399171	0.009610	-0.872633	0.000000	0.000000	4.000000	46.000000	0.000000
2569.557495	0.170178	0.542181	0.141233	82.970581	27.572840	67.189407	2.362593	0.000000	-4.406604	0.000000	0.000000	0.000000	0.399171	0.009610	-0.872633	0.000000	0.000000	4.000000	46.000000	0.000000
2569.560828	0.170178	0.542181	0.141233	82.970581	27.572840	67.189407	2.362593	0.000000	-4.406604	0.000000	0.000000	0.000000	0.399171	0.009610	-0.872633	0.000000	0.000000	4.000000	46.000000	0.000000
2569.564161	0.171332	0.542340	0.138302	82.831055	29.036592	68.673950	2.316321	0.000000	-4.431101	0.000000	0.000000	0.000000	0.346322	0.047579	-0.879165	0.000000	0.000000	4.000000	46.000000	0.000000
2569.567495	0.171332	0.542340	0.138302	82.831055	29.036592	68.673950	2.316321	0.000000	-4.431101	0.000000	0.000000	0.000000	0.346322	0.047579	-0.879165	0.000000	0.000000	4.000000	46.000000	0.000000
2569.570828	0.171332	0.542340	0.138302	82.831055	29.036592	68.673950	2.316321	0.000000	-4.431101	0.000000	0.000000	0.000000	0.346322	0.047579	-0.879165	0.000000	0.000000	4.000000	46.000000	0.000000
2569.574161	0.172338	0.542657	0.135338	82.707764	30.969786	70.709801	2.270630	0.000000	-4.454687	0.000000	0.000000	0.000000	0.301945	0.095120	-0.889302	0.000000	0.000000	4.000000	46.000000	0.000000
2569.577495	0.172338	0.542657	0.135338	82.707764	30.969786	70.709801	2.270630	0.000000	-4.454687	0.000000	0.000000	0.000000	0.301945	0.095120	-0.889302	0.000000	0.000000	4.000000	46.000000	0.000000
2569.580828	0.172338	0.542657	0.135338	82.707764	30.969786	70.709801	2.270630	0.000000	-4.454687	0.000000	0.000000	0.000000	0.301945	0.095120	-0.889302	0.000000	0.000000	4.000000	46.000000	0.000000
2569.584161	0.173120	0.543116	0.132385	82.585503	33.083694	72.965439	2.225131	0.000000	-4.477588	0.000000	0.000000	0.000000	0.234402	0.137722	-0.886068	0.000000	0.000000	4.000000	46.000000	0.000000
2569.587495	0.173120	0.543116	0.132385	82.585503	33.083694	72.965439	2.225131	0.000000	-4.477588	0.000000	0.000000	0.000000	0.234402	0.137722	-0.886068	0.000000	0.000000	4.000000	46.000000	0.000000
2569.590828	0.173120	0.543116	0.132385	82.585503	33.083694	72.965439	2.225131	0.000000	-4.477588	0.000000	0.000000	0.000000	0.234402	0.137722	-0.886068	0.000000	0.000000	4.000000	46.000000	0.000000
2569.594161	0.173775	0.543653	0.129462	82.465393	35.267864	75.329559	2.180873	0.000000	-4.499310	0.000000	0.000000	0.000000	0.196577	0.161169	-0.876897	0.000000	0.000000	4.000000	46.000000	0.000000
2569.597495	0.173775	0.543653	0.129462	82.465393	35.267864	75.329559	2.180873	0.000000	-4.499310	0.000000	0.000000	0.000000	0.196577	0.161169	-0.876897	0.000000	0.000000	4.000000	46.000000	0.000000
2569.600828	0.173775	0.543653	0.129462	82.465393	35.267864	75.329559	2.180873	0.000000	-4.499310	0.000000	0.000000	0.000000	0.196577	0.161169	-0.876897	0.000000	0.000000	4.000000	46.000000	0.000000
2569.604161	0.174246	0.544249	0.126571	82.355972	37.357773	77.600632	2.137447	0.000000	-4.520102	0.000000	0.000000	0.000000	0.141259	0.178550	-0.867201	0.000000	0.000000	4.000000	46.000000	0.000000
2569.607495	0.174246	0.544249	0.126571	82.355972	37.357773	77.600632	2.137447	0.000000	-4.520102	0.000000	0.000000	0.000000	0.141259	0.178550	-0.867201	0.000000	0.000000	4.000000	46.000000	0.000000
2569.610828	0.174246	0.544249	0.126571	82.355972	37.357773	77.600632	2.137447	0.000000	-4.520102	0.000000	0.000000	0.000000	0.141259	0.178550	-0.867201	0.000000	0.000000	4.000000	46.000000	0.000000
2569.614161	0.174559	0.544848	0.123694	82.271553	39.226784	79.630562	2.095235	0.000000	-4.539823	0.000000	0.000000	0.000000	0.093942	0.179961	-0.863098	0.000000	0.000000	4.000000	46.000000	0.000000
2569.617495	0.174559	0.544848	0.123694	82.271553	39.226784	79.630562	2.095235	0.000000	-4.539823	0.000000	0.000000	0.000000	0.093942	0.179961	-0.863098	0.000000	0.000000	4.000000	46.000000	0.000000
2569.620828	0.174559	0.544848	0.123694	82.271553	39.226784	79.630562	2.095235	0.000000	-4.539823	0.000000	0.000000	0.000000	0.093942	0.179961	-0.863098	0.000000	0.000000	4.000000	46.000000	0.000000
2569.624161	0.174719	0.545387	0.120840	82.221931	40.822899	81.349289	2.053789	0.000000	-4.558722	0.000000	0.000000	0.000000	0.048018	0.161465	-0.856189	0.000000	0.000000	4.000000	46.000000	0.000000
2569.627495	0.174719	0.545387	0.120840	82.221931	40.822899	81.349289	2.053789	0.000000	-4.558722	0.000000	0.000000	0.000000	0.048018	0.161465	-0.856189	0.000000	0.000000	4.000000	46.000000	0.000000
2569.630828	0.174719	0.545387	0.120840	82.221931	40.822899	81.349289	2.053789	0.000000	-4.558722	0.000000	0.000000	0.000000	0.048018	0.161465	-0.856189	0.000000	0.000000	4.000000	46.000000	0.000000
2569.634161	0.174710	0.545905	0.117949	82.213005	42.240406	82.867615	2.013185	0.000000	-4.576798	0.000000	0.000000	0.000000	-0.002786	0.155434	-0.867211	0.000000	0.000000	4.000000	46.000000	0.000000
2569.637495	0.174710	0.545905	0.117949	82.213005	42.240406	82.867615	2.013185	0.000000	-4.576798	0.000000	0.000000	0.000000	-0.002786	0.155434	-0.867211	0.000000	0.000000	4.000000	46.000000	0.000000
2569.640828	0.174710	0.545905	0.117949	82.213005	42.240406	82.867615	2.013185	0.000000	-4.576798	0.000000	0.000000	0.000000	-0.002786	0.155434	-0.867211	0.000000	0.000000	4.000000	46.000000	0.000000
2569.644161	0.174563	0.546454	0.115024	82.241920	43.783615	84.522011	1.972656	0.000000	-4.594413	0.000000	0.000000	0.000000	-0.044001	0.164822	-0.877653	0.000000	0.000000	4.000000	46.000000	0.000000
2569.647495	0.174563	0.546454	0.115024	82.241920	43.783615	84.522011	1.972656	0.000000	-4.594413	0.000000	0.000000	0.000000	-0.044001	0.164822	-0.877653	0.000000	0.000000	4.000000	46.000000	0.000000
2569.650828	0.174563	0.546454	0.115024	82.241920	43.783615	84.522011	1.972656	0.000000	-4.594413	0.000000	0.000000	0.000000	-0.044001	0.164822	-0.877653	0.000000	0.000000	4.000000	46.000000	0.000000
2569.654161	0.174301	0.547047	0.112034	82.263382	45.496578	86.369766	1.931982	0.000000	-4.611664	0.000000	0.000000	0.000000	-0.078575	0.177897	-0.896794	0.000000	0.000000	4.000000	46.000000	0.000000
2569.657495	0.174301	0.547047	0.112034	82.263382	45.496578	86.369766	1.931982	0.000000	-4.611664	0.000000	0.000000	0.000000	-0.078575	0.177897	-0.896794	0.000000	0.000000	4.000000	46.000000	0.000000
2569.660828	0.174301	0.547047	0.112034	82.263382	45.496578	86.369766	1.931982	0.000000	-4.611664	0.000000	0.000000	0.000000	-0.078575	0.177897	-0.896794	0.000000	0.000000	4.000000	46.000000	0.000000
2569.664161	0.173878	0.547785	0.109019	82.261810	47.335323	88.381271	1.890567	0.000000	-4.628796	0.000000	0.000000	0.000000	-0.127079	0.221369	-0.904788	0.000000	0.000000	4.000000	46.000000	0.000000
2569.667495	0.173878	0.547785	0.109019	82.261810	47.335323	88.381271	1.890567	0.000000	-4.628796	0.000000	0.000000	0.000000	-0.127079	0.221369	-0.904788	0.000000	0.000000	4.000000	46.000000	0.000000
2569.670828	0.173878	0.547785	0.109019	82.261810	47.335323	88.381271	1.890567	0.000000	-4.628796	0.000000	0.000000	0.000000	-0.127079	0.221369	-0.904788	0.000000	0.000000	4.000000	46.000000	0.000000
2569.674161	0.173302	0.548620	0.106000	82.237953	48.948853	90.162621	1.849164	0.000000	-4.645492	0.000000	0.000000	0.000000	-0.172756	0.250376	-0.905597	0.000000	0.000000	4.000000	46.000000	0.000000
2569.677495	0.173302	0.548620	0.106000	82.237953	48.948853	90.162621	1.849164	0.000000	-4.645492	0.000000	0.000000	0.000000	-0.172756	0.250376	-0.905597	0.000000	0.000000	4.000000	46.000000	0.000000
2569.680828	0.173302	0.548620	0.106000	82.237953	48.948853	90.162621	1.849164	0.000000	-4.645492	0.000000	0.000000	0.000000	-0.172756	0.250376	-0.905597	0.000000	0.000000	4.000000	46.000000	0.000000
2569.684161	0.172579	0.549600	0.102988	82.197243	50.126354	91.487144	1.808020	0.000000	-4.661659	0.000000	0.000000	0.000000	-0.216870	0.294105	-0.903471	0.000000	0.000000	4.000000	46.000000	0.000000
2569.687495	0.172579	0.549600	0.102988	82.197243	50.126354	91.487144	1.808020	0.000000	-4.661659	0.000000	0.000000	0.000000	-0.216870	0.294105	-0.903471	0.000000	0.000000	4.000000	46.000000	0.000000
2569.690828	0.172579	0.549600	0.102988	82.197243	50.126354	91.487144	1.808020	0.000000	-4.661659	0.000000	0.000000	0.000000	-0.216870	0.294105	-0.903471	0.000000	0.000000	4.000000	46.000000	0.000000
2569.694161	0.171767	0.550691	0.100072	82.093559	50.656578	92.143501	1.767214	0.000000	-4.677280	0.000000	0.000000	0.000000	-0.243480	0.327238	-0.874946	0.000000	0.000000	4.000000	46.000000	0.000000
2569.697495	0.171767	0.550691	0.100072	82.093559	50.656578	92.143501	1.767214	0.000000	-4.677280	0.000000	0.000000	0.000000	-0.243480	0.327238	-0.874946	0.000000	0.000000	4.000000	46.000000	0.000000
2569.700828	0.171767	0.550691	0.100072	82.093559	50.656578	92.143501	1.767214	0.000000	-4.677280	0.000000	0.000000	0.000000	-0.243480	0.327238	-0.874946	0.000000	0.000000	4.000000	46.000000	0.000000
2569.704161	0.170898	0.551828	0.097252	81.926178	50.668903	92.279922	1.727721	0.000000	-4.692012	0.000000	0.000000	0.000000	-0.260744	0.341097	-0.845937	0.000000	0.000000	4.000000	46.000000	0.000000
2569.707495	0.170898	0.551828	0.097252	81.926178	50.668903	92.279922	1.727721	0.000000	-4.692012	0.000000	0.000000	0.000000	-0.260744	0.341097	-0.845937	0.000000	0.000000	4.000000	46.000000	0.000000
2569.710828	0.170898	0.551828	0.097252	81.926178	50.668903	92.279922	1.727721	0.000000	-4.692012	0.000000	0.000000	0.000000	-0.260744	0.341097	-0.845937	0.000000	0.000000	4.000000	46.000000	0.000000
2569.714161	0.170010	0.553017	0.094557	81.719147	50.587334	92.343414	1.689424	0.000000	-4.705937	0.000000	0.000000	0.000000	-0.266380	0.356846	-0.808414	0.000000	0.000000	4.000000	46.000000	0.000000
2569.717495	0.170010	0.553017	0.094557	81.719147	50.587334	92.343414	1.689424	0.000000	-4.705937	0.000000	0.000000	0.000000	-0.266380	0.356846	-0.808414	0.000000	0.000000	4.000000	46.000000	0.000000
2569.720828	0.170010	0.553017	0.094557	81.719147	50.587334	92.343414	1.689424	0.000000	-4.705937	0.000000	0.000000	0.000000	-0.266380	0.356846	-0.808414	0.000000	0.000000	4.000000	46.000000	0.000000
2569.724161	0.169137	0.554247	0.092001	81.504425	50.764725	92.700325	1.652589	0.000000	-4.718999	0.000000	0.000000	0.000000	-0.262002	0.369054	-0.766931	0.000000	0.000000	4.000000	46.000000	0.000000
2569.727495	0.169137	0.554247	0.092001	81.504425	50.764725	92.700325	1.652589	0.000000	-4.718999	0.000000	0.000000	0.000000	-0.262002	0.369054	-0.766931	0.000000	0.000000	4.000000	46.000000	0.000000
2569.730828	0.169137	0.554247	0.092001	81.504425	50.764725	92.700325	1.652589	0.000000	-4.718999	0.000000	0.000000	0.000000	-0.262002	0.369054	-0.766931	0.000000	0.000000	4.000000	46.000000	0.000000
2569.734161	0.168336	0.555475	0.089492	81.301819	51.167961	93.302528	1.617301	0.000000	-4.731209	0.000000	0.000000	0.000000	-0.240316	0.368225	-0.752653	0.000000	0.000000	4.000000	46.000000	0.000000
2569.737495	0.168336	0.555475	0.089492	81.301819	51.167961	93.302528	1.617301	0.000000	-4.731209	0.000000	0.000000	0.000000	-0.240316	0.368225	-0.752653	0.000000	0.000000	4.000000	46.000000	0.000000
2569.740828	0.168336	0.555475	0.089492	81.301819	51.167961	93.302528	1.617301	0.000000	-4.731209	0.000000	0.000000	0.000000	-0.240316	0.368225	-0.752653	0.000000	0.000000	4.000000	46.000000	0.000000
2569.744161	0.167547	0.556744	0.087021	81.130379	51.826904	94.168236	1.581883	0.000000	-4.743168	0.000000	0.000000	0.000000	-0.236699	0.380633	-0.741162	0.000000	0.000000	4.000000	46.000000	0.000000
2569.747495	0.167547	0.556744	0.087021	81.130379	51.826904	94.168236	1.581883	0.000000	-4.743168	0.000000	0.000000	0.000000	-0.236699	0.380633	-0.741162	0.000000	0.000000	4.000000	46.000000	0.000000
2569.750828	0.167547	0.556744	0.087021	81.130379	51.826904	94.168236	1.581883	0.000000	-4.743168	0.000000	0.000000	0.000000	-0.236699	0.380633	-0.741162	0.000000	0.000000	4.000000	46.000000	0.000000
2569.754161	0.166841	0.558002	0.084453	81.006737	52.660908	95.185539	1.546536	0.000000	-4.754811	0.000000	0.000000	0.000000	-0.211847	0.377573	-0.770410	0.000000	0.000000	4.000000	46.000000	0.000000
2569.757495	0.166841	0.558002	0.084453	81.006737	52.660908	95.185539	1.546536	0.000000	-4.754811	0.000000	0.000000	0.000000	-0.211847	0.377573	-0.770410	0.000000	0.000000	4.000000	46.000000	0.000000
2569.760828	0.166841	0.558002	0.084453	81.006737	52.660908	95.185539	1.546536	0.000000	-4.754811	0.000000	0.000000	0.000000	-0.211847	0.377573	-0.770410	0.000000	0.000000	4.000000	46.000000	0.000000
2569.764161	0.166227	0.559257	0.081825	80.926285	53.494595	96.163681	1.508710	0.000000	-4.766948	0.000000	0.000000	0.000000	-0.184092	0.376381	-0.788668	0.000000	0.000000	4.000000	46.000000	0.000000
2569.767495	0.166227	0.559257	0.081825	80.926285	53.494595	96.163681	1.508710	0.000000	-4.766948	0.000000	0.000000	0.000000	-0.184092	0.376381	-0.788668	0.000000	0.000000	4.000000	46.000000	0.000000
2569.770828	0.166227	0.559257	0.081825	80.926285	53.494595	96.163681	1.508710	0.000000	-4.766948	0.000000	0.000000	0.000000	-0.184092	0.376381	-0.788668	0.000000	0.000000	4.000000	46.000000	0.000000
2569.774161	0.165650	0.560505	0.079049	80.879326	54.135933	96.894455	1.468930	0.000000	-4.779356	0.000000	0.000000	0.000000	-0.173179	0.374318	-0.832808	0.000000	0.000000	4.000000	46.000000	0.000000
2569.777495	0.165650	0.560505	0.079049	80.879326	54.135933	96.894455	1.468930	0.000000	-4.779356	0.000000	0.000000	0.000000	-0.173179	0.374318	-0.832808	0.000000	0.000000	4.000000	46.000000	0.000000
2569.780828	0.165650	0.560505	0.079049	80.879326	54.135933	96.894455	1.468930	0.000000	-4.779356	0.000000	0.000000	0.000000	-0.173179	0.374318	-0.832808	0.000000	0.000000	4.000000	46.000000	0.000000
2569.784161	0.165164	0.561732	0.076130	80.877121	54.557129	97.328697	1.426038	0.000000	-4.792329	0.000000	0.000000	0.000000	-0.145617	0.368232	-0.875482	0.000000	0.000000	4.000000	46.000000	0.000000
2569.787495	0.165164	0.561732	0.076130	80.877121	54.557129	97.328697	1.426038	0.000000	-4.792329	0.000000	0.000000	0.000000	-0.145617	0.368232	-0.875482	0.000000	0.000000	4.000000	46.000000	0.000000
2569.790828	0.165164	0.561732	0.076130	80.877121	54.557129	97.328697	1.426038	0.000000	-4.792329	0.000000	0.000000	0.000000	-0.145617	0.368232	-0.875482	0.000000	0.000000	4.000000	46.000000	0.000000
2569.794161	0.164729	0.562945	0.073122	80.913055	54.771534	97.493942	1.379788	0.000000	-4.805849	0.000000	0.000000	0.000000	-0.130467	0.363941	-0.902479	0.000000	0.000000	4.000000	46.000000	0.000000
2569.797495	0.164729	0.562945	0.073122	80.913055	54.771534	97.493942	1.379788	0.000000	-4.805849	0.000000	0.000000	0.000000	-0.130467	0.363941	-0.902479	0.000000	0.000000	4.000000	46.000000	0.000000
2569.800828	0.164729	0.562945	0.073122	80.913055	54.771534	97.493942	1.379788	0.000000	-4.805849	0.000000	0.000000	0.000000	-0.130467	0.363941	-0.902479	0.000000	0.000000	4.000000	46.000000	0.000000
2569.804161	0.164323	0.564147	0.070134	80.962410	55.013893	97.677559	1.331221	0.000000	-4.819528	0.000000	0.000000	0.000000	-0.121916	0.360462	-0.896313	0.000000	0.000000	4.000000	46.000000	0.000000
2569.807495	0.164323	0.564147	0.070134	80.962410	55.013893	97.677559	1.331221	0.000000	-4.819528	0.000000	0.000000	0.000000	-0.121916	0.360462	-0.896313	0.000000	0.000000	4.000000	46.000000	0.000000
2569.810828	0.164323	0.564147	0.070134	80.962410	55.013893	97.677559	1.331221	0.000000	-4.819528	0.000000	0.000000	0.000000	-0.121916	0.360462	-0.896313	0.000000	0.000000	4.000000	46.000000	0.000000
2569.814161	0.163884	0.565329	0.067146	81.039413	55.277130	97.865311	1.282306	0.000000	-4.832773	0.000000	0.000000	0.000000	-0.131846	0.354795	-0.896440	0.000000	0.000000	4.000000	46.000000	0.000000
2569.817495	0.163884	0.565329	0.067146	81.039413	55.277130	97.865311	1.282306	0.000000	-4.832773	0.000000	0.000000	0.000000	-0.131846	0.354795	-0.896440	0.000000	0.000000	4.000000	46.000000	0.000000
2569.820828	0.163884	0.565329	0.067146	81.039413	55.277130	97.865311	1.282306	0.000000	-4.832773	0.000000	0.000000	0.000000	-0.131846	0.354795	-0.896440	0.000000	0.000000	4.000000	46.000000	0.000000
2569.824161	0.163322	0.566531	0.064220	81.156265	55.508499	97.997414	1.232979	0.000000	-4.845592	0.000000	0.000000	0.000000	-0.168386	0.360399	-0.877838	0.000000	0.000000	4.000000	46.000000	0.000000
2569.827495	0.163322	0.566531	0.064220	81.156265	55.508499	97.997414	1.232979	0.000000	-4.845592	0.000000	0.000000	0.000000	-0.168386	0.360399	-0.877838	0.000000	0.000000	4.000000	46.000000	0.000000
2569.830828	0.163322	0.566531	0.064220	81.156265	55.508499	97.997414	1.232979	0.000000	-4.845592	0.000000	0.000000	0.000000	-0.168386	0.360399	-0.877838	0.000000	0.000000	4.000000	46.000000	0.000000
2569.834161	0.162623	0.567740	0.061385	81.313339	55.546619	97.901009	1.184695	0.000000	-4.857622	0.000000	0.000000	0.000000	-0.209643	0.362713	-0.850546	0.000000	0.000000	4.000000	46.000000	0.000000
2569.837495	0.162623	0.567740	0.061385	81.313339	55.546619	97.901009	1.184695	0.000000	-4.857622	0.000000	0.000000	0.000000	-0.209643	0.362713	-0.850546	0.000000	0.000000	4.000000	46.000000	0.000000
2569.840828	0.162623	0.567740	0.061385	81.313339	55.546619	97.901009	1.184695	0.000000	-4.857622	0.000000	0.000000	0.000000	-0.209643	0.362713	-0.850546	0.000000	0.000000	4.000000	46.000000	0.000000
2569.844161	0.161837	0.568986	0.058619	81.471794	55.408745	97.623024	1.138013	0.000000	-4.868771	0.000000	0.000000	0.000000	-0.235974	0.374000	-0.829682	0.000000	0.000000	4.000000	46.000000	0.000000
2569.847495	0.161837	0.568986	0.058619	81.471794	55.408745	97.623024	1.138013	0.000000	-4.868771	0.000000	0.000000	0.000000	-0.235974	0.374000	-0.829682	0.000000	0.000000	4.000000	46.000000	0.000000
2569.850828	0.161837	0.568986	0.058619	81.471794	55.408745	97.623024	1.138013	0.000000	-4.868771	0.000000	0.000000	0.000000	-0.235974	0.374000	-0.829682	0.000000	0.000000	4.000000	46.000000	0.000000
2569.854161	0.160989	0.570270	0.055915	81.590454	55.303692	97.418724	1.092345	0.000000	-4.879219	0.000000	0.000000	0.000000	-0.254510	0.385210	-0.811195	0.000000	0.000000	4.000000	46.000000	0.000000
2569.857495	0.160989	0.570270	0.055915	81.590454	55.303692	97.418724	1.092345	0.000000	-4.879219	0.000000	0.000000	0.000000	-0.254510	0.385210	-0.811195	0.000000	0.000000	4.000000	46.000000	0.000000
2569.860828	0.160989	0.570270	0.055915	81.590454	55.303692	97.418724	1.092345	0.000000	-4.879219	0.000000	0.000000	0.000000	-0.254510	0.385210	-0.811195	0.000000	0.000000	4.000000	46.000000	0.000000
2569.864161	0.160106	0.571563	0.053271	81.661713	55.407841	97.483429	1.047452	0.000000	-4.889053	0.000000	0.000000	0.000000	-0.264853	0.387698	-0.793267	0.000000	0.000000	4.000000	46.000000	0.000000
2569.867495	0.160106	0.571563	0.053271	81.661713	55.407841	97.483429	1.047452	0.000000	-4.889053	0.000000	0.000000	0.000000	-0.264853	0.387698	-0.793267	0.000000	0.000000	4.000000	46.000000	0.000000
2569.870828	0.160106	0.571563	0.053271	81.661713	55.407841	97.483429	1.047452	0.000000	-4.889053	0.000000	0.000000	0.000000	-0.264853	0.387698	-0.793267	0.000000	0.000000	4.000000	46.000000	0.000000
2569.874161	0.159220	0.572853	0.050701	81.710487	55.677467	97.755318	1.003204	0.000000	-4.898324	0.000000	0.000000	0.000000	-0.265670	0.387152	-0.771067	0.000000	0.000000	4.000000	46.000000	0.000000
2569.877495	0.159220	0.572853	0.050701	81.710487	55.677467	97.755318	1.003204	0.000000	-4.898324	0.000000	0.000000	0.000000	-0.265670	0.387152	-0.771067	0.000000	0.000000	4.000000	46.000000	0.000000
2569.880828	0.159220	0.572853	0.050701	81.710487	55.677467	97.755318	1.003204	0.000000	-4.898324	0.000000	0.000000	0.000000	-0.265670	0.387152	-0.771067	0.000000	0.000000	4.000000	46.000000	0.000000
2569.884161	0.158237	0.574126	0.048153	81.782593	55.890133	97.952370	0.959764	0.000000	-4.907021	0.000000	0.000000	0.000000	-0.294976	0.381685	-0.764478	0.000000	0.000000	4.000000	46.000000	0.000000
2569.887495	0.158237	0.574126	0.048153	81.782593	55.890133	97.952370	0.959764	0.000000	-4.907021	0.000000	0.000000	0.000000	-0.294976	0.381685	-0.764478	0.000000	0.000000	4.000000	46.000000	0.000000
2569.890828	0.158237	0.574126	0.048153	81.782593	55.890133	97.952370	0.959764	0.000000	-4.907021	0.000000	0.000000	0.000000	-0.294976	0.381685	-0.764478	0.000000	0.000000	4.000000	46.000000	0.000000
2569.894161	0.157250	0.575350	0.045669	81.909348	55.886875	97.876465	0.916536	0.000000	-4.915278	0.000000	0.000000	0.000000	-0.296200	0.367243	-0.745070	0.000000	0.000000	4.000000	46.000000	0.000000
2569.897495	0.157250	0.575350	0.045669	81.909348	55.886875	97.876465	0.916536	0.000000	-4.915278	0.000000	0.000000	0.000000	-0.296200	0.367243	-0.745070	0.000000	0.000000	4.000000	46.000000	0.000000
2569.900828	0.157250	0.575350	0.045669	81.909348	55.886875	97.876465	0.916536	0.000000	-4.915278	0.000000	0.000000	0.000000	-0.296200	0.367243	-0.745070	0.000000	0.000000	4.000000	46.000000	0.000000
2569.904161	0.156213	0.576480	0.043189	82.092346	55.438568	97.277527	0.873975	0.000000	-4.923024	0.000000	0.000000	0.000000	-0.310858	0.339198	-0.743974	0.000000	0.000000	4.000000	46.000000	0.000000
2569.907495	0.156213	0.576480	0.043189	82.092346	55.438568	97.277527	0.873975	0.000000	-4.923024	0.000000	0.000000	0.000000	-0.310858	0.339198	-0.743974	0.000000	0.000000	4.000000	46.000000	0.000000
2569.910828	0.156213	0.576480	0.043189	82.092346	55.438568	97.277527	0.873975	0.000000	-4.923024	0.000000	0.000000	0.000000	-0.310858	0.339198	-0.743974	0.000000	0.000000	4.000000	46.000000	0.000000
2569.914161	0.155122	0.577546	0.040774	82.311958	54.627319	96.266792	0.831110	0.000000	-4.930442	0.000000	0.000000	0.000000	-0.327364	0.319763	-0.724606	0.000000	0.000000	4.000000	46.000000	0.000000
2569.917495	0.155122	0.577546	0.040774	82.311958	54.627319	96.266792	0.831110	0.000000	-4.930442	0.000000	0.000000	0.000000	-0.327364	0.319763	-0.724606	0.000000	0.000000	4.000000	46.000000	0.000000
2569.920828	0.155122	0.577546	0.040774	82.311958	54.627319	96.266792	0.831110	0.000000	-4.930442	0.000000	0.000000	0.000000	-0.327364	0.319763	-0.724606	0.000000	0.000000	4.000000	46.000000	0.000000
2569.924161	0.154001	0.578549	0.038416	82.531425	53.609264	95.036652	0.789088	0.000000	-4.937342	0.000000	0.000000	0.000000	-0.336475	0.300722	-0.707383	0.000000	0.000000	4.000000	46.000000	0.000000
2569.927495	0.154001	0.578549	0.038416	82.531425	53.609264	95.036652	0.789088	0.000000	-4.937342	0.000000	0.000000	0.000000	-0.336475	0.300722	-0.707383	0.000000	0.000000	4.000000	46.000000	0.000000
2569.930828	0.154001	0.578549	0.038416	82.531425	53.609264	95.036652	0.789088	0.000000	-4.937342	0.000000	0.000000	0.000000	-0.336475	0.300722	-0.707383	0.000000	0.000000	4.000000	46.000000	0.000000
2569.934161	0.152836	0.579508	0.036071	82.728401	52.512974	93.750565	0.747712	0.000000	-4.943777	0.000000	0.000000	0.000000	-0.349457	0.287670	-0.703330	0.000000	0.000000	4.000000	46.000000	0.000000
2569.937495	0.152836	0.579508	0.036071	82.728401	52.512974	93.750565	0.747712	0.000000	-4.943777	0.000000	0.000000	0.000000	-0.349457	0.287670	-0.703330	0.000000	0.000000	4.000000	46.000000	0.000000
2569.940828	0.152836	0.579508	0.036071	82.728401	52.512974	93.750565	0.747712	0.000000	-4.943777	0.000000	0.000000	0.000000	-0.349457	0.287670	-0.703330	0.000000	0.000000	4.000000	46.000000	0.000000
2569.944161	0.151577	0.580424	0.033822	82.894775	51.438759	92.528366	0.706186	0.000000	-4.949879	0.000000	0.000000	0.000000	-0.377638	0.274798	-0.674815	0.000000	0.000000	4.000000	46.000000	0.000000
2569.947495	0.151577	0.580424	0.033822	82.894775	51.438759	92.528366	0.706186	0.000000	-4.949879	0.000000	0.000000	0.000000	-0.377638	0.274798	-0.674815	0.000000	0.000000	4.000000	46.000000	0.000000
2569.950828	0.151577	0.580424	0.033822	82.894775	51.438759	92.528366	0.706186	0.000000	-4.949879	0.000000	0.000000	0.000000	-0.377638	0.274798	-0.674815	0.000000	0.000000	4.000000	46.000000	0.000000
2569.954161	0.150260	0.581288	0.031615	83.030159	50.388592	91.364914	0.666206	0.000000	-4.955419	0.000000	0.000000	0.000000	-0.394914	0.259421	-0.662053	0.000000	0.000000	4.000000	46.000000	0.000000
2569.957495	0.150260	0.581288	0.031615	83.030159	50.388592	91.364914	0.666206	0.000000	-4.955419	0.000000	0.000000	0.000000	-0.394914	0.259421	-0.662053	0.000000	0.000000	4.000000	46.000000	0.000000
2569.960828	0.150260	0.581288	0.031615	83.030159	50.388592	91.364914	0.666206	0.000000	-4.955419	0.000000	0.000000	0.000000	-0.394914	0.259421	-0.662053	0.000000	0.000000	4.000000	46.000000	0.000000
2569.964161	0.148876	0.582112	0.029496	83.153442	49.356064	90.240784	0.626664	0.000000	-4.960574	0.000000	0.000000	0.000000	-0.415346	0.247190	-0.635813	0.000000	0.000000	4.000000	46.000000	0.000000
2569.967495	0.148876	0.582112	0.029496	83.153442	49.356064	90.240784	0.626664	0.000000	-4.960574	0.000000	0.000000	0.000000	-0.415346	0.247190	-0.635813	0.000000	0.000000	4.000000	46.000000	0.000000
2569.970828	0.148876	0.582112	0.029496	83.153442	49.356064	90.240784	0.626664	0.000000	-4.960574	0.000000	0.000000	0.000000	-0.415346	0.247190	-0.635813	0.000000	0.000000	4.000000	46.000000	0.000000
2569.974161	0.147443	0.582858	0.027358	83.257591	48.356724	89.176247	0.588461	0.000000	-4.965251	0.000000	0.000000	0.000000	-0.430029	0.223734	-0.641413	0.000000	0.000000	4.000000	46.000000	0.000000
2569.977495	0.147443	0.582858	0.027358	83.257591	48.356724	89.176247	0.588461	0.000000	-4.965251	0.000000	0.000000	0.000000	-0.430029	0.223734	-0.641413	0.000000	0.000000	4.000000	46.000000	0.000000
2569.980828	0.147443	0.582858	0.027358	83.257591	48.356724	89.176247	0.588461	0.000000	-4.965251	0.000000	0.000000	0.000000	-0.430029	0.223734	-0.641413	0.000000	0.000000	4.000000	46.000000	0.000000
2569.984161	0.145995	0.583536	0.025232	83.364159	47.410744	88.174461	0.549461	0.000000	-4.969718	0.000000	0.000000	0.000000	-0.434143	0.203414	-0.637731	0.000000	0.000000	4.000000	46.000000	0.000000
2569.987495	0.145995	0.583536	0.025232	83.364159	47.410744	88.174461	0.549461	0.000000	-4.969718	0.000000	0.000000	0.000000	-0.434143	0.203414	-0.637731	0.000000	0.000000	4.000000	46.000000	0.000000
2569.990828	0.145995	0.583536	0.025232	83.364159	47.410744	88.174461	0.549461	0.000000	-4.969718	0.000000	0.000000	0.000000	-0.434143	0.203414	-0.637731	0.000000	0.000000	4.000000	46.000000	0.000000
2569.994161	0.144526	0.584130	0.023170	83.474419	46.459839	87.170609	0.510177	0.000000	-4.973904	0.000000	0.000000	0.000000	-0.440941	0.178120	-0.618499	0.000000	0.000000	4.000000	46.000000	0.000000
2569.997495	0.144526	0.584130	0.023170	83.474419	46.459839	87.170609	0.510177	0.000000	-4.973904	0.000000	0.000000	0.000000	-0.440941	0.178120	-0.618499	0.000000	0.000000	4.000000	46.000000	0.000000
2570.000828	0.144526	0.584130	0.023170	83.474419	46.459839	87.170609	0.510177	0.000000	-4.973904	0.000000	0.000000	0.000000	-0.440941	0.178120	-0.618499	0.000000	0.000000	4.000000	46.000000	0.000000
2570.004161	0.143031	0.584648	0.021083	83.585800	45.535294	86.203476	0.471668	0.000000	-4.977704	0.000000	0.000000	0.000000	-0.448251	0.155351	-0.626239	0.000000	0.000000	4.000000	46.000000	0.000000
2570.007495	0.143031	0.584648	0.021083	83.585800	45.535294	86.203476	0.471668	0.000000	-4.977704	0.000000	0.000000	0.000000	-0.448251	0.155351	-0.626239	0.000000	0.000000	4.000000	46.000000	0.000000
2570.010828	0.143031	0.584648	0.021083	83.585800	45.535294	86.203476	0.471668	0.000000	-4.977704	0.000000	0.000000	0.000000	-0.448251	0.155351	-0.626239	0.000000	0.000000	4.000000	46.000000	0.000000
2570.014161	0.141520	0.585102	0.019075	83.707863	44.552940	85.176041	0.432124	0.000000	-4.981292	0.000000	0.000000	0.000000	-0.453351	0.136356	-0.602225	0.000000	0.000000	4.000000	46.000000	0.000000
2570.017495	0.141520	0.585102	0.019075	83.707863	44.552940	85.176041	0.432124	0.000000	-4.981292	0.000000	0.000000	0.000000	-0.453351	0.136356	-0.602225	0.000000	0.000000	4.000000	46.000000	0.000000
2570.020828	0.141520	0.585102	0.019075	83.707863	44.552940	85.176041	0.432124	0.000000	-4.981292	0.000000	0.000000	0.000000	-0.453351	0.136356	-0.602225	0.000000	0.000000	4.000000	46.000000	0.000000
2570.024161	0.139940	0.585430	0.017136	83.831306	43.588158	84.181946	0.393677	0.000000	-4.984478	0.000000	0.000000	0.000000	-0.474073	0.098448	-0.581678	0.000000	0.000000	4.000000	46.000000	0.000000
2570.027495	0.139940	0.585430	0.017136	83.831306	43.588158	84.181946	0.393677	0.000000	-4.984478	0.000000	0.000000	0.000000	-0.474073	0.098448	-0.581678	0.000000	0.000000	4.000000	46.000000	0.000000
2570.030828	0.139940	0.585430	0.017136	83.831306	43.588158	84.181946	0.393677	0.000000	-4.984478	0.000000	0.000000	0.000000	-0.474073	0.098448	-0.581678	0.000000	0.000000	4.000000	46.000000	0.000000
2570.034161	0.138248	0.585707	0.015281	83.940422	42.848885	83.459267	0.356192	0.000000	-4.987297	0.000000	0.000000	0.000000	-0.507748	0.082848	-0.556595	0.000000	0.000000	4.000000	46.000000	0.000000
2570.037495	0.138248	0.585707	0.015281	83.940422	42.848885	83.459267	0.356192	0.000000	-4.987297	0.000000	0.000000	0.000000	-0.507748	0.082848	-0.556595	0.000000	0.000000	4.000000	46.000000	0.000000
2570.040828	0.138248	0.585707	0.015281	83.940422	42.848885	83.459267	0.356192	0.000000	-4.987297	0.000000	0.000000	0.000000	-0.507748	0.082848	-0.556595	0.000000	0.000000	4.000000	46.000000	0.000000
2570.044161	0.136451	0.585924	0.013531	84.017944	42.786346	83.515053	0.320042	0.000000	-4.989747	0.000000	0.000000	0.000000	-0.539046	0.065134	-0.525014	0.000000	0.000000	4.000000	46.000000	0.000000
2570.047495	0.136451	0.585924	0.013531	84.017944	42.786346	83.515053	0.320042	0.000000	-4.989747	0.000000	0.000000	0.000000	-0.539046	0.065134	-0.525014	0.000000	0.000000	4.000000	46.000000	0.000000
2570.050828	0.136451	0.585924	0.013531	84.017944	42.786346	83.515053	0.320042	0.000000	-4.989747	0.000000	0.000000	0.000000	-0.539046	0.065134	-0.525014	0.000000	0.000000	4.000000	46.000000	0.000000
2570.054161	0.134555	0.586080	0.011818	84.077187	43.089371	83.991058	0.285662	0.000000	-4.991833	0.000000	0.000000	0.000000	-0.568623	0.046941	-0.514078	0.000000	0.000000	4.000000	46.000000	0.000000
2570.057495	0.134555	0.586080	0.011818	84.077187	43.089371	83.991058	0.285662	0.000000	-4.991833	0.000000	0.000000	0.000000	-0.568623	0.046941	-0.514078	0.000000	0.000000	4.000000	46.000000	0.000000
2570.060828	0.134555	0.586080	0.011818	84.077187	43.089371	83.991058	0.285662	0.000000	-4.991833	0.000000	0.000000	0.000000	-0.568623	0.046941	-0.514078	0.000000	0.000000	4.000000	46.000000	0.000000
2570.064161	0.132607	0.586177	0.010127	84.120361	43.714020	84.834259	0.251594	0.000000	-4.993666	0.000000	0.000000	0.000000	-0.584545	0.029006	-0.507279	0.000000	0.000000	4.000000	46.000000	0.000000
2570.067495	0.132607	0.586177	0.010127	84.120361	43.714020	84.834259	0.251594	0.000000	-4.993666	0.000000	0.000000	0.000000	-0.584545	0.029006	-0.507279	0.000000	0.000000	4.000000	46.000000	0.000000
2570.070828	0.132607	0.586177	0.010127	84.120361	43.714020	84.834259	0.251594	0.000000	-4.993666	0.000000	0.000000	0.000000	-0.584545	0.029006	-0.507279	0.000000	0.000000	4.000000	46.000000	0.000000
2570.074161	0.130677	0.586233	0.008455	84.131882	44.940807	86.355049	0.217470	0.000000	-4.995268	0.000000	0.000000	0.000000	-0.579014	0.016866	-0.501455	0.000000	0.000000	4.000000	46.000000	0.000000
2570.077495	0.130677	0.586233	0.008455	84.131882	44.940807	86.355049	0.217470	0.000000	-4.995268	0.000000	0.000000	0.000000	-0.579014	0.016866	-0.501455	0.000000	0.000000	4.000000	46.000000	0.000000
2570.080828	0.130677	0.586233	0.008455	84.131882	44.940807	86.355049	0.217470	0.000000	-4.995268	0.000000	0.000000	0.000000	-0.579014	0.016866	-0.501455	0.000000	0.000000	4.000000	46.000000	0.000000
2570.084161	0.128772	0.586220	0.006742	84.118568	46.646381	88.403191	0.183144	0.000000	-4.996645	0.000000	0.000000	0.000000	-0.571519	-0.003951	-0.513916	0.000000	0.000000	4.000000	46.000000	0.000000
2570.087495	0.128772	0.586220	0.006742	84.118568	46.646381	88.403191	0.183144	0.000000	-4.996645	0.000000	0.000000	0.000000	-0.571519	-0.003951	-0.513916	0.000000	0.000000	4.000000	46.000000	0.000000
2570.090828	0.128772	0.586220	0.006742	84.118568	46.646381	88.403191	0.183144	0.000000	-4.996645	0.000000	0.000000	0.000000	-0.571519	-0.003951	-0.513916	0.000000	0.000000	4.000000	46.000000	0.000000
2570.094161	0.126894	0.586183	0.004997	84.083611	48.539032	90.662003	0.147289	0.000000	-4.997830	0.000000	0.000000	0.000000	-0.563246	-0.011169	-0.523544	0.000000	0.000000	4.000000	46.000000	0.000000
2570.097495	0.126894	0.586183	0.004997	84.083611	48.539032	90.662003	0.147289	0.000000	-4.997830	0.000000	0.000000	0.000000	-0.563246	-0.011169	-0.523544	0.000000	0.000000	4.000000	46.000000	0.000000
2570.100828	0.126894	0.586183	0.004997	84.083611	48.539032	90.662003	0.147289	0.000000	-4.997830	0.000000	0.000000	0.000000	-0.563246	-0.011169	-0.523544	0.000000	0.000000	4.000000	46.000000	0.000000
2570.104161	0.124991	0.586106	0.003284	84.067993	50.208286	92.607140	0.110088	0.000000	-4.998788	0.000000	0.000000	0.000000	-0.570942	-0.022881	-0.513984	0.000000	0.000000	4.000000	46.000000	0.000000
2570.107495	0.124991	0.586106	0.003284	84.067993	50.208286	92.607140	0.110088	0.000000	-4.998788	0.000000	0.000000	0.000000	-0.570942	-0.022881	-0.513984	0.000000	0.000000	4.000000	46.000000	0.000000
2570.110828	0.124991	0.586106	0.003284	84.067993	50.208286	92.607140	0.110088	0.000000	-4.998788	0.000000	0.000000	0.000000	-0.570942	-0.022881	-0.513984	0.000000	0.000000	4.000000	46.000000	0.000000
2570.114161	0.123010	0.585955	0.001581	84.088348	51.416855	94.060562	0.072964	0.000000	-4.999468	0.000000	0.000000	0.000000	-0.594218	-0.045531	-0.510756	0.000000	0.000000	4.000000	46.000000	0.000000
2570.117495	0.123010	0.585955	0.001581	84.088348	51.416855	94.060562	0.072964	0.000000	-4.999468	0.000000	0.000000	0.000000	-0.594218	-0.045531	-0.510756	0.000000	0.000000	4.000000	46.000000	0.000000
2570.120828	0.123010	0.585955	0.001581	84.088348	51.416855	94.060562	0.072964	0.000000	-4.999468	0.000000	0.000000	0.000000	-0.594218	-0.045531	-0.510756	0.000000	0.000000	4.000000	46.000000	0.000000
2570.124161	0.121065	0.585769	-0.000040	84.152321	52.042164	94.890335	0.035448	0.000000	-4.999874	0.000000	0.000000	0.000000	-0.583609	-0.055761	-0.486296	0.000000	0.000000	4.000000	46.000000	0.000000
2570.127495	0.121065	0.585769	-0.000040	84.152321	52.042164	94.890335	0.035448	0.000000	-4.999874	0.000000	0.000000	0.000000	-0.583609	-0.055761	-0.486296	0.000000	0.000000	4.000000	46.000000	0.000000
2570.130828	0.121065	0.585769	-0.000040	84.152321	52.042164	94.890335	0.035448	0.000000	-4.999874	0.000000	0.000000	0.000000	-0.583609	-0.055761	-0.486296	0.000000	0.000000	4.000000	46.000000	0.000000
2570.134161	0.119139	0.585542	-0.001550	84.196465	52.146164	95.168625	-0.000903	0.000000	-5.000000	0.000000	0.000000	0.000000	-0.577891	-0.067902	-0.453033	0.000000	0.000000	4.000000	46.000000	0.000000
2570.137495	0.119139	0.585542	-0.001550	84.196465	52.146164	95.168625	-0.000903	0.000000	-5.000000	0.000000	0.000000	0.000000	-0.577891	-0.067902	-0.453033	0.000000	0.000000	4.000000	46.000000	0.000000
2570.140828	0.119139	0.585542	-0.001550	84.196465	52.146164	95.168625	-0.000903	0.000000	-5.000000	0.000000	0.000000	0.000000	-0.577891	-0.067902	-0.453033	0.000000	0.000000	4.000000	46.000000	0.000000
2570.144161	0.117270	0.585258	-0.002976	84.141815	51.410099	94.603020	-0.035365	0.000000	-4.999875	0.000000	0.000000	0.000000	-0.560722	-0.085205	-0.427898	0.000000	0.000000	4.000000	46.000000	0.000000
2570.147495	0.117270	0.585258	-0.002976	84.141815	51.410099	94.603020	-0.035365	0.000000	-4.999875	0.000000	0.000000	0.000000	-0.560722	-0.085205	-0.427898	0.000000	0.000000	4.000000	46.000000	0.000000
2570.150828	0.117270	0.585258	-0.002976	84.141815	51.410099	94.603020	-0.035365	0.000000	-4.999875	0.000000	0.000000	0.000000	-0.560722	-0.085205	-0.427898	0.000000	0.000000	4.000000	46.000000	0.000000
2570.154161	0.115474	0.584899	-0.004340	84.019417	50.139519	93.431862	-0.068488	0.000000	-4.999531	0.000000	0.000000	0.000000	-0.538663	-0.107685	-0.409108	0.000000	0.000000	4.000000	46.000000	0.000000
2570.157495	0.115474	0.584899	-0.004340	84.019417	50.139519	93.431862	-0.068488	0.000000	-4.999531	0.000000	0.000000	0.000000	-0.538663	-0.107685	-0.409108	0.000000	0.000000	4.000000	46.000000	0.000000
2570.160828	0.115474	0.584899	-0.004340	84.019417	50.139519	93.431862	-0.068488	0.000000	-4.999531	0.000000	0.000000	0.000000	-0.538663	-0.107685	-0.409108	0.000000	0.000000	4.000000	46.000000	0.000000
2570.164161	0.113714	0.584463	-0.005698	83.875481	48.768272	91.874069	-0.100689	0.000000	-4.998986	0.000000	0.000000	0.000000	-0.528113	-0.131033	-0.407330	0.000000	0.000000	4.000000	46.000000	0.000000
2570.167495	0.113714	0.584463	-0.005698	83.875481	48.768272	91.874069	-0.100689	0.000000	-4.998986	0.000000	0.000000	0.000000	-0.528113	-0.131033	-0.407330	0.000000	0.000000	4.000000	46.000000	0.000000
2570.170828	0.113714	0.584463	-0.005698	83.875481	48.768272	91.874069	-0.100689	0.000000	-4.998986	0.000000	0.000000	0.000000	-0.528113	-0.131033	-0.407330	0.000000	0.000000	4.000000	46.000000	0.000000
2570.174161	0.112004	0.583956	-0.007078	83.747871	47.579197	90.040756	-0.133257	0.000000	-4.998223	0.000000	0.000000	0.000000	-0.512999	-0.152013	-0.414080	0.000000	0.000000	4.000000	46.000000	0.000000
2570.177495	0.112004	0.583956	-0.007078	83.747871	47.579197	90.040756	-0.133257	0.000000	-4.998223	0.000000	0.000000	0.000000	-0.512999	-0.152013	-0.414080	0.000000	0.000000	4.000000	46.000000	0.000000
2570.180828	0.112004	0.583956	-0.007078	83.747871	47.579197	90.040756	-0.133257	0.000000	-4.998223	0.000000	0.000000	0.000000	-0.512999	-0.152013	-0.414080	0.000000	0.000000	4.000000	46.000000	0.000000
2570.184161	0.110298	0.583431	-0.008484	83.635971	46.542282	88.194252	-0.166840	0.000000	-4.997216	0.000000	0.000000	0.000000	-0.511772	-0.157638	-0.421636	0.000000	0.000000	4.000000	46.000000	0.000000
2570.187495	0.110298	0.583431	-0.008484	83.635971	46.542282	88.194252	-0.166840	0.000000	-4.997216	0.000000	0.000000	0.000000	-0.511772	-0.157638	-0.421636	0.000000	0.000000	4.000000	46.000000	0.000000
2570.190828	0.110298	0.583431	-0.008484	83.635971	46.542282	88.194252	-0.166840	0.000000	-4.997216	0.000000	0.000000	0.000000	-0.511772	-0.157638	-0.421636	0.000000	0.000000	4.000000	46.000000	0.000000
2570.194161	0.108565	0.582873	-0.009857	83.540588	45.629051	86.910507	-0.201539	0.000000	-4.995936	0.000000	0.000000	0.000000	-0.519846	-0.167391	-0.412149	0.000000	0.000000	4.000000	46.000000	0.000000
2570.197495	0.108565	0.582873	-0.009857	83.540588	45.629051	86.910507	-0.201539	0.000000	-4.995936	0.000000	0.000000	0.000000	-0.519846	-0.167391	-0.412149	0.000000	0.000000	4.000000	46.000000	0.000000
2570.200828	0.108565	0.582873	-0.009857	83.540588	45.629051	86.910507	-0.201539	0.000000	-4.995936	0.000000	0.000000	0.000000	-0.519846	-0.167391	-0.412149	0.000000	0.000000	4.000000	46.000000	0.000000
2570.204161	0.106815	0.582294	-0.011160	83.459801	44.810207	86.208588	-0.236050	0.000000	-4.994425	0.000000	0.000000	0.000000	-0.524993	-0.173661	-0.390778	0.000000	0.000000	4.000000	46.000000	0.000000
2570.207495	0.106815	0.582294	-0.011160	83.459801	44.810207	86.208588	-0.236050	0.000000	-4.994425	0.000000	0.000000	0.000000	-0.524993	-0.173661	-0.390778	0.000000	0.000000	4.000000	46.000000	0.000000
2570.210828	0.106815	0.582294	-0.011160	83.459801	44.810207	86.208588	-0.236050	0.000000	-4.994425	0.000000	0.000000	0.000000	-0.524993	-0.173661	-0.390778	0.000000	0.000000	4.000000	46.000000	0.000000
2570.214161	0.105058	0.581708	-0.012443	83.374985	43.888786	85.431465	-0.269413	0.000000	-4.992736	0.000000	0.000000	0.000000	-0.527172	-0.175649	-0.384981	0.000000	0.000000	4.000000	46.000000	0.000000
2570.217495	0.105058	0.581708	-0.012443	83.374985	43.888786	85.431465	-0.269413	0.000000	-4.992736	0.000000	0.000000	0.000000	-0.527172	-0.175649	-0.384981	0.000000	0.000000	4.000000	46.000000	0.000000
2570.220828	0.105058	0.581708	-0.012443	83.374985	43.888786	85.431465	-0.269413	0.000000	-4.992736	0.000000	0.000000	0.000000	-0.527172	-0.175649	-0.384981	0.000000	0.000000	4.000000	46.000000	0.000000
2570.224161	0.103264	0.581078	-0.013644	83.297882	42.719475	84.285316	-0.302851	0.000000	-4.990819	0.000000	0.000000	0.000000	-0.538250	-0.189167	-0.360257	0.000000	0.000000	4.000000	46.000000	0.000000
2570.227495	0.103264	0.581078	-0.013644	83.297882	42.719475	84.285316	-0.302851	0.000000	-4.990819	0.000000	0.000000	0.000000	-0.538250	-0.189167	-0.360257	0.000000	0.000000	4.000000	46.000000	0.000000
2570.230828	0.103264	0.581078	-0.013644	83.297882	42.719475	84.285316	-0.302851	0.000000	-4.990819	0.000000	0.000000	0.000000	-0.538250	-0.189167	-0.360257	0.000000	0.000000	4.000000	46.000000	0.000000
2570.234161	0.101385	0.580409	-0.014777	83.229813	41.440002	82.724380	-0.334872	0.000000	-4.988773	0.000000	0.000000	0.000000	-0.563591	-0.200463	-0.339836	0.000000	0.000000	4.000000	46.000000	0.000000
2570.237495	0.101385	0.580409	-0.014777	83.229813	41.440002	82.724380	-0.334872	0.000000	-4.988773	0.000000	0.000000	0.000000	-0.563591	-0.200463	-0.339836	0.000000	0.000000	4.000000	46.000000	0.000000
2570.240828	0.101385	0.580409	-0.014777	83.229813	41.440002	82.724380	-0.334872	0.000000	-4.988773	0.000000	0.000000	0.000000	-0.563591	-0.200463	-0.339836	0.000000	0.000000	4.000000	46.000000	0.000000
2570.244161	0.099455	0.579693	-0.015893	83.170853	40.451275	81.345917	-0.365897	0.000000	-4.986594	0.000000	0.000000	0.000000	-0.579003	-0.214961	-0.334726	0.000000	0.000000	4.000000	46.000000	0.000000
2570.247495	0.099455	0.579693	-0.015893	83.170853	40.451275	81.345917	-0.365897	0.000000	-4.986594	0.000000	0.000000	0.000000	-0.579003	-0.214961	-0.334726	0.000000	0.000000	4.000000	46.000000	0.000000
2570.250828	0.099455	0.579693	-0.015893	83.170853	40.451275	81.345917	-0.365897	0.000000	-4.986594	0.000000	0.000000	0.000000	-0.579003	-0.214961	-0.334726	0.000000	0.000000	4.000000	46.000000	0.000000
2570.254161	0.097517	0.578904	-0.016995	83.118202	39.884468	80.451370	-0.397142	0.000000	-4.984203	0.000000	0.000000	0.000000	-0.581341	-0.236709	-0.330734	0.000000	0.000000	4.000000	46.000000	0.000000
2570.257495	0.097517	0.578904	-0.016995	83.118202	39.884468	80.451370	-0.397142	0.000000	-4.984203	0.000000	0.000000	0.000000	-0.581341	-0.236709	-0.330734	0.000000	0.000000	4.000000	46.000000	0.000000
2570.260828	0.097517	0.578904	-0.016995	83.118202	39.884468	80.451370	-0.397142	0.000000	-4.984203	0.000000	0.000000	0.000000	-0.581341	-0.236709	-0.330734	0.000000	0.000000	4.000000	46.000000	0.000000
2570.264161	0.095574	0.578085	-0.018074	83.096832	39.480915	79.734596	-0.428634	0.000000	-4.981594	0.000000	0.000000	0.000000	-0.583007	-0.245503	-0.323726	0.000000	0.000000	4.000000	46.000000	0.000000
2570.267495	0.095574	0.578085	-0.018074	83.096832	39.480915	79.734596	-0.428634	0.000000	-4.981594	0.000000	0.000000	0.000000	-0.583007	-0.245503	-0.323726	0.000000	0.000000	4.000000	46.000000	0.000000
2570.270828	0.095574	0.578085	-0.018074	83.096832	39.480915	79.734596	-0.428634	0.000000	-4.981594	0.000000	0.000000	0.000000	-0.583007	-0.245503	-0.323726	0.000000	0.000000	4.000000	46.000000	0.000000
2570.274161	0.093594	0.577252	-0.019173	83.087296	39.124542	79.174377	-0.460119	0.000000	-4.978784	0.000000	0.000000	0.000000	-0.593973	-0.250187	-0.329586	0.000000	0.000000	4.000000	46.000000	0.000000
2570.277495	0.093594	0.577252	-0.019173	83.087296	39.124542	79.174377	-0.460119	0.000000	-4.978784	0.000000	0.000000	0.000000	-0.593973	-0.250187	-0.329586	0.000000	0.000000	4.000000	46.000000	0.000000
2570.280828	0.093594	0.577252	-0.019173	83.087296	39.124542	79.174377	-0.460119	0.000000	-4.978784	0.000000	0.000000	0.000000	-0.593973	-0.250187	-0.329586	0.000000	0.000000	4.000000	46.000000	0.000000
2570.284161	0.091678	0.576424	-0.020227	83.076973	38.781372	78.873627	-0.492769	0.000000	-4.975658	0.000000	0.000000	0.000000	-0.574752	-0.248208	-0.316418	0.000000	0.000000	4.000000	46.000000	0.000000
2570.287495	0.091678	0.576424	-0.020227	83.076973	38.781372	78.873627	-0.492769	0.000000	-4.975658	0.000000	0.000000	0.000000	-0.574752	-0.248208	-0.316418	0.000000	0.000000	4.000000	46.000000	0.000000
2570.290828	0.091678	0.576424	-0.020227	83.076973	38.781372	78.873627	-0.492769	0.000000	-4.975658	0.000000	0.000000	0.000000	-0.574752	-0.248208	-0.316418	0.000000	0.000000	4.000000	46.000000	0.000000
2570.294161	0.089795	0.575657	-0.021177	83.050529	38.336014	78.611076	-0.524729	0.000000	-4.972390	0.000000	0.000000	0.000000	-0.565026	-0.230215	-0.284880	0.000000	0.000000	4.000000	46.000000	0.000000
2570.297495	0.089795	0.575657	-0.021177	83.050529	38.336014	78.611076	-0.524729	0.000000	-4.972390	0.000000	0.000000	0.000000	-0.565026	-0.230215	-0.284880	0.000000	0.000000	4.000000	46.000000	0.000000
2570.300828	0.089795	0.575657	-0.021177	83.050529	38.336014	78.611076	-0.524729	0.000000	-4.972390	0.000000	0.000000	0.000000	-0.565026	-0.230215	-0.284880	0.000000	0.000000	4.000000	46.000000	0.000000
2570.304161	0.087907	0.574902	-0.022092	82.996773	37.767815	78.244568	-0.554454	0.000000	-4.969163	0.000000	0.000000	0.000000	-0.566401	-0.226292	-0.274476	0.000000	0.000000	4.000000	46.000000	0.000000
2570.307495	0.087907	0.574902	-0.022092	82.996773	37.767815	78.244568	-0.554454	0.000000	-4.969163	0.000000	0.000000	0.000000	-0.566401	-0.226292	-0.274476	0.000000	0.000000	4.000000	46.000000	0.000000
2570.310828	0.087907	0.574902	-0.022092	82.996773	37.767815	78.244568	-0.554454	0.000000	-4.969163	0.000000	0.000000	0.000000	-0.566401	-0.226292	-0.274476	0.000000	0.000000	4.000000	46.000000	0.000000
2570.314161	0.086051	0.574183	-0.022894	82.925789	37.116566	77.777527	-0.583825	0.000000	-4.965798	0.000000	0.000000	0.000000	-0.556791	-0.215774	-0.240684	0.000000	0.000000	4.000000	46.000000	0.000000
2570.317495	0.086051	0.574183	-0.022894	82.925789	37.116566	77.777527	-0.583825	0.000000	-4.965798	0.000000	0.000000	0.000000	-0.556791	-0.215774	-0.240684	0.000000	0.000000	4.000000	46.000000	0.000000
2570.320828	0.086051	0.574183	-0.022894	82.925789	37.116566	77.777527	-0.583825	0.000000	-4.965798	0.000000	0.000000	0.000000	-0.556791	-0.215774	-0.240684	0.000000	0.000000	4.000000	46.000000	0.000000
2570.324161	0.084132	0.573470	-0.023626	82.861229	36.480019	77.222404	-0.610665	0.000000	-4.962569	0.000000	0.000000	0.000000	-0.575661	-0.213903	-0.219422	0.000000	0.000000	4.000000	46.000000	0.000000
2570.327495	0.084132	0.573470	-0.023626	82.861229	36.480019	77.222404	-0.610665	0.000000	-4.962569	0.000000	0.000000	0.000000	-0.575661	-0.213903	-0.219422	0.000000	0.000000	4.000000	46.000000	0.000000
2570.330828	0.084132	0.573470	-0.023626	82.861229	36.480019	77.222404	-0.610665	0.000000	-4.962569	0.000000	0.000000	0.000000	-0.575661	-0.213903	-0.219422	0.000000	0.000000	4.000000	46.000000	0.000000
2570.334161	0.082143	0.572728	-0.024322	82.819901	35.959660	76.481316	-0.636327	0.000000	-4.959344	0.000000	0.000000	0.000000	-0.596600	-0.222571	-0.208873	0.000000	0.000000	4.000000	46.000000	0.000000
2570.337495	0.082143	0.572728	-0.024322	82.819901	35.959660	76.481316	-0.636327	0.000000	-4.959344	0.000000	0.000000	0.000000	-0.596600	-0.222571	-0.208873	0.000000	0.000000	4.000000	46.000000	0.000000
2570.340828	0.082143	0.572728	-0.024322	82.819901	35.959660	76.481316	-0.636327	0.000000	-4.959344	0.000000	0.000000	0.000000	-0.596600	-0.222571	-0.208873	0.000000	0.000000	4.000000	46.000000	0.000000
2570.344161	0.080061	0.571940	-0.024998	82.813896	35.592850	75.293915	-0.661786	0.000000	-4.956010	0.000000	0.000000	0.000000	-0.624639	-0.236390	-0.202781	0.000000	0.000000	4.000000	46.000000	0.000000
2570.347495	0.080061	0.571940	-0.024998	82.813896	35.592850	75.293915	-0.661786	0.000000	-4.956010	0.000000	0.000000	0.000000	-0.624639	-0.236390	-0.202781	0.000000	0.000000	4.000000	46.000000	0.000000
2570.350828	0.080061	0.571940	-0.024998	82.813896	35.592850	75.293915	-0.661786	0.000000	-4.956010	0.000000	0.000000	0.000000	-0.624639	-0.236390	-0.202781	0.000000	0.000000	4.000000	46.000000	0.000000
2570.354161	0.077862	0.571089	-0.025669	82.833717	35.347172	73.871727	-0.687556	0.000000	-4.952501	0.000000	0.000000	0.000000	-0.659678	-0.255339	-0.201358	0.000000	0.000000	4.000000	46.000000	0.000000
2570.357495	0.077862	0.571089	-0.025669	82.833717	35.347172	73.871727	-0.687556	0.000000	-4.952501	0.000000	0.000000	0.000000	-0.659678	-0.255339	-0.201358	0.000000	0.000000	4.000000	46.000000	0.000000
2570.360828	0.077862	0.571089	-0.025669	82.833717	35.347172	73.871727	-0.687556	0.000000	-4.952501	0.000000	0.000000	0.000000	-0.659678	-0.255339	-0.201358	0.000000	0.000000	4.000000	46.000000	0.000000
2570.364161	0.075569	0.570217	-0.026330	82.907486	35.317913	72.912514	-0.714201	0.000000	-4.948729	0.000000	0.000000	0.000000	-0.687772	-0.261760	-0.198209	0.000000	0.000000	4.000000	46.000000	0.000000
2570.367495	0.075569	0.570217	-0.026330	82.907486	35.317913	72.912514	-0.714201	0.000000	-4.948729	0.000000	0.000000	0.000000	-0.687772	-0.261760	-0.198209	0.000000	0.000000	4.000000	46.000000	0.000000
2570.370828	0.075569	0.570217	-0.026330	82.907486	35.317913	72.912514	-0.714201	0.000000	-4.948729	0.000000	0.000000	0.000000	-0.687772	-0.261760	-0.198209	0.000000	0.000000	4.000000	46.000000	0.000000
2570.374161	0.073149	0.569301	-0.027061	83.010399	35.598606	72.861420	-0.741547	0.000000	-4.944705	0.000000	0.000000	0.000000	-0.726091	-0.274598	-0.219431	0.000000	0.000000	4.000000	46.000000	0.000000
2570.377495	0.073149	0.569301	-0.027061	83.010399	35.598606	72.861420	-0.741547	0.000000	-4.944705	0.000000	0.000000	0.000000	-0.726091	-0.274598	-0.219431	0.000000	0.000000	4.000000	46.000000	0.000000
2570.380828	0.073149	0.569301	-0.027061	83.010399	35.598606	72.861420	-0.741547	0.000000	-4.944705	0.000000	0.000000	0.000000	-0.726091	-0.274598	-0.219431	0.000000	0.000000	4.000000	46.000000	0.000000
2570.384161	0.070676	0.568413	-0.027805	83.125282	36.294575	73.665054	-0.772070	0.000000	-4.940031	0.000000	0.000000	0.000000	-0.741991	-0.266613	-0.223104	0.000000	0.000000	4.000000	46.000000	0.000000
2570.387495	0.070676	0.568413	-0.027805	83.125282	36.294575	73.665054	-0.772070	0.000000	-4.940031	0.000000	0.000000	0.000000	-0.741991	-0.266613	-0.223104	0.000000	0.000000	4.000000	46.000000	0.000000
2570.390828	0.070676	0.568413	-0.027805	83.125282	36.294575	73.665054	-0.772070	0.000000	-4.940031	0.000000	0.000000	0.000000	-0.741991	-0.266613	-0.223104	0.000000	0.000000	4.000000	46.000000	0.000000
2570.394161	0.068210	0.567486	-0.028577	83.217506	37.221455	74.576599	-0.803954	0.000000	-4.934942	0.000000	0.000000	0.000000	-0.739698	-0.278047	-0.231732	0.000000	0.000000	4.000000	46.000000	0.000000
2570.397495	0.068210	0.567486	-0.028577	83.217506	37.221455	74.576599	-0.803954	0.000000	-4.934942	0.000000	0.000000	0.000000	-0.739698	-0.278047	-0.231732	0.000000	0.000000	4.000000	46.000000	0.000000
2570.400828	0.068210	0.567486	-0.028577	83.217506	37.221455	74.576599	-0.803954	0.000000	-4.934942	0.000000	0.000000	0.000000	-0.739698	-0.278047	-0.231732	0.000000	0.000000	4.000000	46.000000	0.000000
2570.404161	0.065714	0.566562	-0.029361	83.251106	38.095085	75.130409	-0.837453	0.000000	-4.929368	0.000000	0.000000	0.000000	-0.748952	-0.277121	-0.234954	0.000000	0.000000	4.000000	46.000000	0.000000
2570.407495	0.065714	0.566562	-0.029361	83.251106	38.095085	75.130409	-0.837453	0.000000	-4.929368	0.000000	0.000000	0.000000	-0.748952	-0.277121	-0.234954	0.000000	0.000000	4.000000	46.000000	0.000000
2570.410828	0.065714	0.566562	-0.029361	83.251106	38.095085	75.130409	-0.837453	0.000000	-4.929368	0.000000	0.000000	0.000000	-0.748952	-0.277121	-0.234954	0.000000	0.000000	4.000000	46.000000	0.000000
2570.414161	0.063153	0.565628	-0.030101	83.172455	38.529385	75.319450	-0.872295	0.000000	-4.923322	0.000000	0.000000	0.000000	-0.768147	-0.280092	-0.222242	0.000000	0.000000	4.000000	46.000000	0.000000
2570.417495	0.063153	0.565628	-0.030101	83.172455	38.529385	75.319450	-0.872295	0.000000	-4.923322	0.000000	0.000000	0.000000	-0.768147	-0.280092	-0.222242	0.000000	0.000000	4.000000	46.000000	0.000000
2570.420828	0.063153	0.565628	-0.030101	83.172455	38.529385	75.319450	-0.872295	0.000000	-4.923322	0.000000	0.000000	0.000000	-0.768147	-0.280092	-0.222242	0.000000	0.000000	4.000000	46.000000	0.000000
2570.424161	0.060512	0.564678	-0.030774	83.022560	38.488178	75.068153	-0.907176	0.000000	-4.917015	0.000000	0.000000	0.000000	-0.792469	-0.285002	-0.201875	0.000000	0.000000	4.000000	46.000000	0.000000
2570.427495	0.060512	0.564678	-0.030774	83.022560	38.488178	75.068153	-0.907176	0.000000	-4.917015	0.000000	0.000000	0.000000	-0.792469	-0.285002	-0.201875	0.000000	0.000000	4.000000	46.000000	0.000000
2570.430828	0.060512	0.564678	-0.030774	83.022560	38.488178	75.068153	-0.907176	0.000000	-4.917015	0.000000	0.000000	0.000000	-0.792469	-0.285002	-0.201875	0.000000	0.000000	4.000000	46.000000	0.000000
2570.434161	0.057820	0.563708	-0.031452	82.849747	38.223755	74.543762	-0.941482	0.000000	-4.910561	0.000000	0.000000	0.000000	-0.807536	-0.291109	-0.203418	0.000000	0.000000	4.000000	46.000000	0.000000
2570.437495	0.057820	0.563708	-0.031452	82.849747	38.223755	74.543762	-0.941482	0.000000	-4.910561	0.000000	0.000000	0.000000	-0.807536	-0.291109	-0.203418	0.000000	0.000000	4.000000	46.000000	0.000000
2570.440828	0.057820	0.563708	-0.031452	82.849747	38.223755	74.543762	-0.941482	0.000000	-4.910561	0.000000	0.000000	0.000000	-0.807536	-0.291109	-0.203418	0.000000	0.000000	4.000000	46.000000	0.000000
2570.444161	0.055081	0.562734	-0.032118	82.690536	38.066349	74.232010	-0.977244	0.000000	-4.903570	0.000000	0.000000	0.000000	-0.821797	-0.292071	-0.199856	0.000000	0.000000	4.000000	46.000000	0.000000
2570.447495	0.055081	0.562734	-0.032118	82.690536	38.066349	74.232010	-0.977244	0.000000	-4.903570	0.000000	0.000000	0.000000	-0.821797	-0.292071	-0.199856	0.000000	0.000000	4.000000	46.000000	0.000000
2570.450828	0.055081	0.562734	-0.032118	82.690536	38.066349	74.232010	-0.977244	0.000000	-4.903570	0.000000	0.000000	0.000000	-0.821797	-0.292071	-0.199856	0.000000	0.000000	4.000000	46.000000	0.000000
2570.454161	0.052334	0.561758	-0.032779	82.541748	38.153614	74.187897	-1.014023	0.000000	-4.896096	0.000000	0.000000	0.000000	-0.823968	-0.293039	-0.198088	0.000000	0.000000	4.000000	46.000000	0.000000
2570.457495	0.052334	0.561758	-0.032779	82.541748	38.153614	74.187897	-1.014023	0.000000	-4.896096	0.000000	0.000000	0.000000	-0.823968	-0.293039	-0.198088	0.000000	0.000000	4.000000	46.000000	0.000000
2570.460828	0.052334	0.561758	-0.032779	82.541748	38.153614	74.187897	-1.014023	0.000000	-4.896096	0.000000	0.000000	0.000000	-0.823968	-0.293039	-0.198088	0.000000	0.000000	4.000000	46.000000	0.000000
2570.464161	0.049580	0.560778	-0.033433	82.417961	38.551182	74.413338	-1.051811	0.000000	-4.888117	0.000000	0.000000	0.000000	-0.826189	-0.294011	-0.196389	0.000000	0.000000	4.000000	46.000000	0.000000
2570.467495	0.049580	0.560778	-0.033433	82.417961	38.551182	74.413338	-1.051811	0.000000	-4.888117	0.000000	0.000000	0.000000	-0.826189	-0.294011	-0.196389	0.000000	0.000000	4.000000	46.000000	0.000000
2570.470828	0.049580	0.560778	-0.033433	82.417961	38.551182	74.413338	-1.051811	0.000000	-4.888117	0.000000	0.000000	0.000000	-0.826189	-0.294011	-0.196389	0.000000	0.000000	4.000000	46.000000	0.000000
2570.474161	0.046755	0.559824	-0.034105	82.296989	39.219765	75.025780	-1.090664	0.000000	-4.879596	0.000000	0.000000	0.000000	-0.847521	-0.286052	-0.201626	0.000000	0.000000	4.000000	46.000000	0.000000
2570.477495	0.046755	0.559824	-0.034105	82.296989	39.219765	75.025780	-1.090664	0.000000	-4.879596	0.000000	0.000000	0.000000	-0.847521	-0.286052	-0.201626	0.000000	0.000000	4.000000	46.000000	0.000000
2570.480828	0.046755	0.559824	-0.034105	82.296989	39.219765	75.025780	-1.090664	0.000000	-4.879596	0.000000	0.000000	0.000000	-0.847521	-0.286052	-0.201626	0.000000	0.000000	4.000000	46.000000	0.000000
2570.484161	0.043866	0.558901	-0.034730	82.188492	40.058098	76.144806	-1.131826	0.000000	-4.870213	0.000000	0.000000	0.000000	-0.866580	-0.277024	-0.187338	0.000000	0.000000	4.000000	46.000000	0.000000
2570.487495	0.043866	0.558901	-0.034730	82.188492	40.058098	76.144806	-1.131826	0.000000	-4.870213	0.000000	0.000000	0.000000	-0.866580	-0.277024	-0.187338	0.000000	0.000000	4.000000	46.000000	0.000000
2570.490828	0.043866	0.558901	-0.034730	82.188492	40.058098	76.144806	-1.131826	0.000000	-4.870213	0.000000	0.000000	0.000000	-0.866580	-0.277024	-0.187338	0.000000	0.000000	4.000000	46.000000	0.000000
2570.494161	0.040931	0.558037	-0.035339	82.090088	40.840942	77.044518	-1.173317	0.000000	-4.860383	0.000000	0.000000	0.000000	-0.880675	-0.259191	-0.182811	0.000000	0.000000	4.000000	46.000000	0.000000
2570.497495	0.040931	0.558037	-0.035339	82.090088	40.840942	77.044518	-1.173317	0.000000	-4.860383	0.000000	0.000000	0.000000	-0.880675	-0.259191	-0.182811	0.000000	0.000000	4.000000	46.000000	0.000000
2570.500828	0.040931	0.558037	-0.035339	82.090088	40.840942	77.044518	-1.173317	0.000000	-4.860383	0.000000	0.000000	0.000000	-0.880675	-0.259191	-0.182811	0.000000	0.000000	4.000000	46.000000	0.000000
2570.504161	0.037969	0.557185	-0.035925	81.994133	41.368202	77.033356	-1.216132	0.000000	-4.849848	0.000000	0.000000	0.000000	-0.888521	-0.255378	-0.175758	0.000000	0.000000	4.000000	46.000000	0.000000
2570.507495	0.037969	0.557185	-0.035925	81.994133	41.368202	77.033356	-1.216132	0.000000	-4.849848	0.000000	0.000000	0.000000	-0.888521	-0.255378	-0.175758	0.000000	0.000000	4.000000	46.000000	0.000000
2570.510828	0.037969	0.557185	-0.035925	81.994133	41.368202	77.033356	-1.216132	0.000000	-4.849848	0.000000	0.000000	0.000000	-0.888521	-0.255378	-0.175758	0.000000	0.000000	4.000000	46.000000	0.000000
2570.514161	0.034968	0.556430	-0.036393	81.871864	41.743446	76.222847	-1.259918	0.000000	-4.838657	0.000000	0.000000	0.000000	-0.900185	-0.226753	-0.140414	0.000000	0.000000	4.000000	46.000000	0.000000
2570.517495	0.034968	0.556430	-0.036393	81.871864	41.743446	76.222847	-1.259918	0.000000	-4.838657	0.000000	0.000000	0.000000	-0.900185	-0.226753	-0.140414	0.000000	0.000000	4.000000	46.000000	0.000000
2570.520828	0.034968	0.556430	-0.036393	81.871864	41.743446	76.222847	-1.259918	0.000000	-4.838657	0.000000	0.000000	0.000000	-0.900185	-0.226753	-0.140414	0.000000	0.000000	4.000000	46.000000	0.000000
2570.524161	0.031884	0.555712	-0.036773	81.657127	41.939186	75.392464	-1.301721	0.000000	-4.827579	0.000000	0.000000	0.000000	-0.925270	-0.215185	-0.113827	0.000000	0.000000	4.000000	46.000000	0.000000
2570.527495	0.031884	0.555712	-0.036773	81.657127	41.939186	75.392464	-1.301721	0.000000	-4.827579	0.000000	0.000000	0.000000	-0.925270	-0.215185	-0.113827	0.000000	0.000000	4.000000	46.000000	0.000000
2570.530828	0.031884	0.555712	-0.036773	81.657127	41.939186	75.392464	-1.301721	0.000000	-4.827579	0.000000	0.000000	0.000000	-0.925270	-0.215185	-0.113827	0.000000	0.000000	4.000000	46.000000	0.000000
2570.534161	0.028758	0.555082	-0.037012	81.325584	42.047016	75.092133	-1.342903	0.000000	-4.816286	0.000000	0.000000	0.000000	-0.937762	-0.188947	-0.071692	0.000000	0.000000	4.000000	46.000000	0.000000
2570.537495	0.028758	0.555082	-0.037012	81.325584	42.047016	75.092133	-1.342903	0.000000	-4.816286	0.000000	0.000000	0.000000	-0.937762	-0.188947	-0.071692	0.000000	0.000000	4.000000	46.000000	0.000000
2570.540828	0.028758	0.555082	-0.037012	81.325584	42.047016	75.092133	-1.342903	0.000000	-4.816286	0.000000	0.000000	0.000000	-0.937762	-0.188947	-0.071692	0.000000	0.000000	4.000000	46.000000	0.000000
2570.544161	0.025586	0.554523	-0.037129	80.926231	42.058842	74.963600	-1.381317	0.000000	-4.805409	0.000000	0.000000	0.000000	-0.951557	-0.167829	-0.035325	0.000000	0.000000	4.000000	46.000000	0.000000
2570.547495	0.025586	0.554523	-0.037129	80.926231	42.058842	74.963600	-1.381317	0.000000	-4.805409	0.000000	0.000000	0.000000	-0.951557	-0.167829	-0.035325	0.000000	0.000000	4.000000	46.000000	0.000000
2570.550828	0.025586	0.554523	-0.037129	80.926231	42.058842	74.963600	-1.381317	0.000000	-4.805409	0.000000	0.000000	0.000000	-0.951557	-0.167829	-0.035325	0.000000	0.000000	4.000000	46.000000	0.000000
2570.554161	0.022325	0.553994	-0.037138	80.501793	42.019775	74.470154	-1.417584	0.000000	-4.794837	0.000000	0.000000	0.000000	-0.978405	-0.158691	-0.002590	0.000000	0.000000	4.000000	46.000000	0.000000
2570.557495	0.022325	0.553994	-0.037138	80.501793	42.019775	74.470154	-1.417584	0.000000	-4.794837	0.000000	0.000000	0.000000	-0.978405	-0.158691	-0.002590	0.000000	0.000000	4.000000	46.000000	0.000000
2570.560828	0.022325	0.553994	-0.037138	80.501793	42.019775	74.470154	-1.417584	0.000000	-4.794837	0.000000	0.000000	0.000000	-0.978405	-0.158691	-0.002590	0.000000	0.000000	4.000000	46.000000	0.000000
2570.564161	0.018991	0.553495	-0.037040	80.070808	42.000252	73.630829	-1.452537	0.000000	-4.784364	0.000000	0.000000	0.000000	-1.000097	-0.149701	0.029290	0.000000	0.000000	4.000000	46.000000	0.000000
2570.567495	0.018991	0.553495	-0.037040	80.070808	42.000252	73.630829	-1.452537	0.000000	-4.784364	0.000000	0.000000	0.000000	-1.000097	-0.149701	0.029290	0.000000	0.000000	4.000000	46.000000	0.000000
2570.570828	0.018991	0.553495	-0.037040	80.070808	42.000252	73.630829	-1.452537	0.000000	-4.784364	0.000000	0.000000	0.000000	-1.000097	-0.149701	0.029290	0.000000	0.000000	4.000000	46.000000	0.000000
2570.574161	0.015562	0.552986	-0.036851	79.653450	42.126118	73.014305	-1.486094	0.000000	-4.774047	0.000000	0.000000	0.000000	-1.028790	-0.152616	0.056826	0.000000	0.000000	4.000000	46.000000	0.000000
2570.577495	0.015562	0.552986	-0.036851	79.653450	42.126118	73.014305	-1.486094	0.000000	-4.774047	0.000000	0.000000	0.000000	-1.028790	-0.152616	0.056826	0.000000	0.000000	4.000000	46.000000	0.000000
2570.580828	0.015562	0.552986	-0.036851	79.653450	42.126118	73.014305	-1.486094	0.000000	-4.774047	0.000000	0.000000	0.000000	-1.028790	-0.152616	0.056826	0.000000	0.000000	4.000000	46.000000	0.000000
2570.584161	0.012095	0.552507	-0.036560	79.249443	42.409039	73.204437	-1.519057	0.000000	-4.763661	0.000000	0.000000	0.000000	-1.040210	-0.143865	0.087234	0.000000	0.000000	4.000000	46.000000	0.000000
2570.587495	0.012095	0.552507	-0.036560	79.249443	42.409039	73.204437	-1.519057	0.000000	-4.763661	0.000000	0.000000	0.000000	-1.040210	-0.143865	0.087234	0.000000	0.000000	4.000000	46.000000	0.000000
2570.590828	0.012095	0.552507	-0.036560	79.249443	42.409039	73.204437	-1.519057	0.000000	-4.763661	0.000000	0.000000	0.000000	-1.040210	-0.143865	0.087234	0.000000	0.000000	4.000000	46.000000	0.000000
2570.594161	0.008626	0.552056	-0.036170	78.862427	42.758110	74.040092	-1.550392	0.000000	-4.753555	0.000000	0.000000	0.000000	-1.040544	-0.135251	0.117145	0.000000	0.000000	4.000000	46.000000	0.000000
2570.597495	0.008626	0.552056	-0.036170	78.862427	42.758110	74.040092	-1.550392	0.000000	-4.753555	0.000000	0.000000	0.000000	-1.040544	-0.135251	0.117145	0.000000	0.000000	4.000000	46.000000	0.000000
2570.600828	0.008626	0.552056	-0.036170	78.862427	42.758110	74.040092	-1.550392	0.000000	-4.753555	0.000000	0.000000	0.000000	-1.040544	-0.135251	0.117145	0.000000	0.000000	4.000000	46.000000	0.000000
2570.604161	0.005194	0.551610	-0.035675	78.526939	43.131065	74.909393	-1.579603	0.000000	-4.743928	0.000000	0.000000	0.000000	-1.029736	-0.133644	0.148473	0.000000	0.000000	4.000000	46.000000	0.000000
2570.607495	0.005194	0.551610	-0.035675	78.526939	43.131065	74.909393	-1.579603	0.000000	-4.743928	0.000000	0.000000	0.000000	-1.029736	-0.133644	0.148473	0.000000	0.000000	4.000000	46.000000	0.000000
2570.610828	0.005194	0.551610	-0.035675	78.526939	43.131065	74.909393	-1.579603	0.000000	-4.743928	0.000000	0.000000	0.000000	-1.029736	-0.133644	0.148473	0.000000	0.000000	4.000000	46.000000	0.000000
2570.614161	0.001794	0.551176	-0.035099	78.261391	43.531380	75.742622	-1.605836	0.000000	-4.735112	0.000000	0.000000	0.000000	-1.019829	-0.130242	0.172853	0.000000	0.000000	4.000000	46.000000	0.000000
2570.617495	0.001794	0.551176	-0.035099	78.261391	43.531380	75.742622	-1.605836	0.000000	-4.735112	0.000000	0.000000	0.000000	-1.019829	-0.130242	0.172853	0.000000	0.000000	4.000000	46.000000	0.000000
2570.620828	0.001794	0.551176	-0.035099	78.261391	43.531380	75.742622	-1.605836	0.000000	-4.735112	0.000000	0.000000	0.000000	-1.019829	-0.130242	0.172853	0.000000	0.000000	4.000000	46.000000	0.000000
2570.624161	-0.001574	0.550760	-0.034464	78.086784	43.835991	76.042709	-1.629832	0.000000	-4.726907	0.000000	0.000000	0.000000	-1.010575	-0.124890	0.190276	0.000000	0.000000	4.000000	46.000000	0.000000
2570.627495	-0.001574	0.550760	-0.034464	78.086784	43.835991	76.042709	-1.629832	0.000000	-4.726907	0.000000	0.000000	0.000000	-1.010575	-0.124890	0.190276	0.000000	0.000000	4.000000	46.000000	0.000000
2570.630828	-0.001574	0.550760	-0.034464	78.086784	43.835991	76.042709	-1.629832	0.000000	-4.726907	0.000000	0.000000	0.000000	-1.010575	-0.124890	0.190276	0.000000	0.000000	4.000000	46.000000	0.000000
2570.634161	-0.004934	0.550371	-0.033728	77.991898	43.823486	75.529396	-1.652406	0.000000	-4.719063	0.000000	0.000000	0.000000	-1.007995	-0.116846	0.220758	0.000000	0.000000	4.000000	46.000000	0.000000
2570.637495	-0.004934	0.550371	-0.033728	77.991898	43.823486	75.529396	-1.652406	0.000000	-4.719063	0.000000	0.000000	0.000000	-1.007995	-0.116846	0.220758	0.000000	0.000000	4.000000	46.000000	0.000000
2570.640828	-0.004934	0.550371	-0.033728	77.991898	43.823486	75.529396	-1.652406	0.000000	-4.719063	0.000000	0.000000	0.000000	-1.007995	-0.116846	0.220758	0.000000	0.000000	4.000000	46.000000	0.000000
2570.644161	-0.008268	0.550007	-0.032890	77.938484	43.641228	74.840775	-1.671849	0.000000	-4.712209	0.000000	0.000000	0.000000	-1.000193	-0.108957	0.251431	0.000000	0.000000	4.000000	46.000000	0.000000
2570.647495	-0.008268	0.550007	-0.032890	77.938484	43.641228	74.840775	-1.671849	0.000000	-4.712209	0.000000	0.000000	0.000000	-1.000193	-0.108957	0.251431	0.000000	0.000000	4.000000	46.000000	0.000000
2570.650828	-0.008268	0.550007	-0.032890	77.938484	43.641228	74.840775	-1.671849	0.000000	-4.712209	0.000000	0.000000	0.000000	-1.000193	-0.108957	0.251431	0.000000	0.000000	4.000000	46.000000	0.000000
2570.654161	-0.011579	0.549710	-0.031936	77.892738	43.340443	74.398827	-1.644519	0.000000	-4.586593	0.000000	0.000000	0.000000	-0.993273	-0.089342	0.286461	0.000000	0.000000	4.000000	46.000000	0.000000
2570.657495	-0.011579	0.549710	-0.031936	77.892738	43.340443	74.398827	-1.644519	0.000000	-4.586593	0.000000	0.000000	0.000000	-0.993273	-0.089342	0.286461	0.000000	0.000000	4.000000	46.000000	0.000000
2570.660828	-0.011579	0.549710	-0.031936	77.892738	43.340443	74.398827	-1.644519	0.000000	-4.586593	0.000000	0.000000	0.000000	-0.993273	-0.089342	0.286461	0.000000	0.000000	4.000000	46.000000	0.000000
2570.664161	-0.014790	0.549470	-0.030837	77.859528	42.956322	74.224876	-1.596776	0.000000	-4.421047	0.000000	0.000000	0.000000	-0.963164	-0.071949	0.329698	0.000000	0.000000	4.000000	46.000000	0.000000
2570.667495	-0.014790	0.549470	-0.030837	77.859528	42.956322	74.224876	-1.596776	0.000000	-4.421047	0.000000	0.000000	0.000000	-0.963164	-0.071949	0.329698	0.000000	0.000000	4.000000	46.000000	0.000000
2570.670828	-0.014790	0.549470	-0.030837	77.859528	42.956322	74.224876	-1.596776	0.000000	-4.421047	0.000000	0.000000	0.000000	-0.963164	-0.071949	0.329698	0.000000	0.000000	4.000000	46.000000	0.000000
2570.674161	-0.017901	0.549295	-0.029615	77.846413	42.527653	73.868820	-1.541826	0.000000	-4.260520	0.000000	0.000000	0.000000	-0.933525	-0.052546	0.366415	0.000000	0.000000	4.000000	46.000000	0.000000
2570.677495	-0.017901	0.549295	-0.029615	77.846413	42.527653	73.868820	-1.541826	0.000000	-4.260520	0.000000	0.000000	0.000000	-0.933525	-0.052546	0.366415	0.000000	0.000000	4.000000	46.000000	0.000000
2570.680828	-0.017901	0.549295	-0.029615	77.846413	42.527653	73.868820	-1.541826	0.000000	-4.260520	0.000000	0.000000	0.000000	-0.933525	-0.052546	0.366415	0.000000	0.000000	4.000000	46.000000	0.000000
2570.684161	-0.020916	0.549121	-0.028278	77.886429	42.503044	73.398407	-1.480757	0.000000	-4.104932	0.000000	0.000000	0.000000	-0.904305	-0.052196	0.401104	0.000000	0.000000	4.000000	46.000000	0.000000
2570.687495	-0.020916	0.549121	-0.028278	77.886429	42.503044	73.398407	-1.480757	0.000000	-4.104932	0.000000	0.000000	0.000000	-0.904305	-0.052196	0.401104	0.000000	0.000000	4.000000	46.000000	0.000000
2570.690828	-0.020916	0.549121	-0.028278	77.886429	42.503044	73.398407	-1.480757	0.000000	-4.104932	0.000000	0.000000	0.000000	-0.904305	-0.052196	0.401104	0.000000	0.000000	4.000000	46.000000	0.000000
2570.694161	-0.023745	0.548967	-0.026957	78.022728	43.283302	73.344406	-1.413906	0.000000	-3.954215	0.000000	0.000000	0.000000	-0.848707	-0.046179	0.396251	0.000000	0.000000	4.000000	46.000000	0.000000
2570.697495	-0.023745	0.548967	-0.026957	78.022728	43.283302	73.344406	-1.413906	0.000000	-3.954215	0.000000	0.000000	0.000000	-0.848707	-0.046179	0.396251	0.000000	0.000000	4.000000	46.000000	0.000000
2570.700828	-0.023745	0.548967	-0.026957	78.022728	43.283302	73.344406	-1.413906	0.000000	-3.954215	0.000000	0.000000	0.000000	-0.848707	-0.046179	0.396251	0.000000	0.000000	4.000000	46.000000	0.000000
2570.704161	-0.026534	0.548811	-0.025586	78.228409	44.740253	74.046341	-1.347865	0.000000	-3.812764	0.000000	0.000000	0.000000	-0.836811	-0.046573	0.411387	0.000000	0.000000	4.000000	46.000000	0.000000
2570.707495	-0.026534	0.548811	-0.025586	78.228409	44.740253	74.046341	-1.347865	0.000000	-3.812764	0.000000	0.000000	0.000000	-0.836811	-0.046573	0.411387	0.000000	0.000000	4.000000	46.000000	0.000000
2570.710828	-0.026534	0.548811	-0.025586	78.228409	44.740253	74.046341	-1.347865	0.000000	-3.812764	0.000000	0.000000	0.000000	-0.836811	-0.046573	0.411387	0.000000	0.000000	4.000000	46.000000	0.000000
2570.714161	-0.029265	0.548671	-0.024143	78.440811	46.451893	75.309418	-1.279300	0.000000	-3.673295	0.000000	0.000000	0.000000	-0.819286	-0.042235	0.432822	0.000000	0.000000	4.000000	46.000000	0.000000
2570.717495	-0.029265	0.548671	-0.024143	78.440811	46.451893	75.309418	-1.279300	0.000000	-3.673295	0.000000	0.000000	0.000000	-0.819286	-0.042235	0.432822	0.000000	0.000000	4.000000	46.000000	0.000000
2570.720828	-0.029265	0.548671	-0.024143	78.440811	46.451893	75.309418	-1.279300	0.000000	-3.673295	0.000000	0.000000	0.000000	-0.819286	-0.042235	0.432822	0.000000	0.000000	4.000000	46.000000	0.000000
2570.724161	-0.032022	0.548560	-0.022615	78.627762	48.141064	76.819679	-1.207163	0.000000	-3.536747	0.000000	0.000000	0.000000	-0.827104	-0.033050	0.458393	0.000000	0.000000	4.000000	46.000000	0.000000
2570.727495	-0.032022	0.548560	-0.022615	78.627762	48.141064	76.819679	-1.207163	0.000000	-3.536747	0.000000	0.000000	0.000000	-0.827104	-0.033050	0.458393	0.000000	0.000000	4.000000	46.000000	0.000000
2570.730828	-0.032022	0.548560	-0.022615	78.627762	48.141064	76.819679	-1.207163	0.000000	-3.536747	0.000000	0.000000	0.000000	-0.827104	-0.033050	0.458393	0.000000	0.000000	4.000000	46.000000	0.000000
2570.734161	-0.034785	0.548464	-0.021020	78.783775	49.677040	78.176071	-1.130764	0.000000	-3.398897	0.000000	0.000000	0.000000	-0.828784	-0.028862	0.478641	0.000000	0.000000	4.000000	46.000000	0.000000
2570.737495	-0.034785	0.548464	-0.021020	78.783775	49.677040	78.176071	-1.130764	0.000000	-3.398897	0.000000	0.000000	0.000000	-0.828784	-0.028862	0.478641	0.000000	0.000000	4.000000	46.000000	0.000000
2570.740828	-0.034785	0.548464	-0.021020	78.783775	49.677040	78.176071	-1.130764	0.000000	-3.398897	0.000000	0.000000	0.000000	-0.828784	-0.028862	0.478641	0.000000	0.000000	4.000000	46.000000	0.000000
2570.744161	-0.037535	0.548398	-0.019337	78.907333	51.026772	79.088440	-1.050991	0.000000	-3.260766	0.000000	0.000000	0.000000	-0.825053	-0.019869	0.504993	0.000000	0.000000	4.000000	46.000000	0.000000
2570.747495	-0.037535	0.548398	-0.019337	78.907333	51.026772	79.088440	-1.050991	0.000000	-3.260766	0.000000	0.000000	0.000000	-0.825053	-0.019869	0.504993	0.000000	0.000000	4.000000	46.000000	0.000000
2570.750828	-0.037535	0.548398	-0.019337	78.907333	51.026772	79.088440	-1.050991	0.000000	-3.260766	0.000000	0.000000	0.000000	-0.825053	-0.019869	0.504993	0.000000	0.000000	4.000000	46.000000	0.000000
2570.754161	-0.040238	0.548387	-0.017500	78.996147	52.172794	79.783424	-0.966825	0.000000	-3.123257	0.000000	0.000000	0.000000	-0.810837	-0.003353	0.550847	0.000000	0.000000	4.000000	46.000000	0.000000
2570.757495	-0.040238	0.548387	-0.017500	78.996147	52.172794	79.783424	-0.966825	0.000000	-3.123257	0.000000	0.000000	0.000000	-0.810837	-0.003353	0.550847	0.000000	0.000000	4.000000	46.000000	0.000000
2570.760828	-0.040238	0.548387	-0.017500	78.996147	52.172794	79.783424	-0.966825	0.000000	-3.123257	0.000000	0.000000	0.000000	-0.810837	-0.003353	0.550847	0.000000	0.000000	4.000000	46.000000	0.000000
2570.764161	-0.042868	0.548381	-0.015565	79.055473	53.068962	80.350456	-0.875017	0.000000	-2.988118	0.000000	0.000000	0.000000	-0.789177	-0.001749	0.580638	0.000000	0.000000	4.000000	46.000000	0.000000
2570.767495	-0.042868	0.548381	-0.015565	79.055473	53.068962	80.350456	-0.875017	0.000000	-2.988118	0.000000	0.000000	0.000000	-0.789177	-0.001749	0.580638	0.000000	0.000000	4.000000	46.000000	0.000000
2570.770828	-0.042868	0.548381	-0.015565	79.055473	53.068962	80.350456	-0.875017	0.000000	-2.988118	0.000000	0.000000	0.000000	-0.789177	-0.001749	0.580638	0.000000	0.000000	4.000000	46.000000	0.000000
2570.774161	-0.045386	0.548445	-0.013516	79.091026	53.718697	80.602203	-0.778244	0.000000	-2.856588	0.000000	0.000000	0.000000	-0.755217	0.019211	0.614662	0.000000	0.000000	4.000000	46.000000	0.000000
2570.777495	-0.045386	0.548445	-0.013516	79.091026	53.718697	80.602203	-0.778244	0.000000	-2.856588	0.000000	0.000000	0.000000	-0.755217	0.019211	0.614662	0.000000	0.000000	4.000000	46.000000	0.000000
2570.780828	-0.045386	0.548445	-0.013516	79.091026	53.718697	80.602203	-0.778244	0.000000	-2.856588	0.000000	0.000000	0.000000	-0.755217	0.019211	0.614662	0.000000	0.000000	4.000000	46.000000	0.000000
2570.784161	-0.047786	0.548522	-0.011384	79.118446	54.338959	80.844643	-0.675801	0.000000	-2.730719	0.000000	0.000000	0.000000	-0.720096	0.022986	0.639490	0.000000	0.000000	4.000000	46.000000	0.000000
2570.787495	-0.047786	0.548522	-0.011384	79.118446	54.338959	80.844643	-0.675801	0.000000	-2.730719	0.000000	0.000000	0.000000	-0.720096	0.022986	0.639490	0.000000	0.000000	4.000000	46.000000	0.000000
2570.790828	-0.047786	0.548522	-0.011384	79.118446	54.338959	80.844643	-0.675801	0.000000	-2.730719	0.000000	0.000000	0.000000	-0.720096	0.022986	0.639490	0.000000	0.000000	4.000000	46.000000	0.000000
2570.794161	-0.050099	0.548601	-0.009281	79.181946	55.687000	81.876221	-0.569219	0.000000	-2.610703	0.000000	0.000000	0.000000	-0.693810	0.023940	0.631117	0.000000	0.000000	4.000000	46.000000	0.000000
2570.797495	-0.050099	0.548601	-0.009281	79.181946	55.687000	81.876221	-0.569219	0.000000	-2.610703	0.000000	0.000000	0.000000	-0.693810	0.023940	0.631117	0.000000	0.000000	4.000000	46.000000	0.000000
2570.800828	-0.050099	0.548601	-0.009281	79.181946	55.687000	81.876221	-0.569219	0.000000	-2.610703	0.000000	0.000000	0.000000	-0.693810	0.023940	0.631117	0.000000	0.000000	4.000000	46.000000	0.000000
2570.804161	-0.052325	0.548676	-0.007180	79.293732	58.325882	84.160141	-0.464033	0.000000	-2.495068	0.000000	0.000000	0.000000	-0.667762	0.022537	0.630266	0.000000	0.000000	4.000000	46.000000	0.000000
2570.807495	-0.052325	0.548676	-0.007180	79.293732	58.325882	84.160141	-0.464033	0.000000	-2.495068	0.000000	0.000000	0.000000	-0.667762	0.022537	0.630266	0.000000	0.000000	4.000000	46.000000	0.000000
2570.810828	-0.052325	0.548676	-0.007180	79.293732	58.325882	84.160141	-0.464033	0.000000	-2.495068	0.000000	0.000000	0.000000	-0.667762	0.022537	0.630266	0.000000	0.000000	4.000000	46.000000	0.000000
2570.814161	-0.054463	0.548813	-0.005072	79.395035	61.582359	87.093124	-0.358989	0.000000	-2.383775	0.000000	0.000000	0.000000	-0.641546	0.041059	0.632402	0.000000	0.000000	4.000000	46.000000	0.000000
2570.817495	-0.054463	0.548813	-0.005072	79.395035	61.582359	87.093124	-0.358989	0.000000	-2.383775	0.000000	0.000000	0.000000	-0.641546	0.041059	0.632402	0.000000	0.000000	4.000000	46.000000	0.000000
2570.820828	-0.054463	0.548813	-0.005072	79.395035	61.582359	87.093124	-0.358989	0.000000	-2.383775	0.000000	0.000000	0.000000	-0.641546	0.041059	0.632402	0.000000	0.000000	4.000000	46.000000	0.000000
2570.824161	-0.056538	0.548955	-0.002925	79.456238	64.927841	90.240135	-0.253588	0.000000	-2.276850	0.000000	0.000000	0.000000	-0.622589	0.042374	0.644100	0.000000	0.000000	4.000000	46.000000	0.000000
2570.827495	-0.056538	0.548955	-0.002925	79.456238	64.927841	90.240135	-0.253588	0.000000	-2.276850	0.000000	0.000000	0.000000	-0.622589	0.042374	0.644100	0.000000	0.000000	4.000000	46.000000	0.000000
2570.830828	-0.056538	0.548955	-0.002925	79.456238	64.927841	90.240135	-0.253588	0.000000	-2.276850	0.000000	0.000000	0.000000	-0.622589	0.042374	0.644100	0.000000	0.000000	4.000000	46.000000	0.000000
2570.834161	-0.058483	0.549150	-0.000740	79.475891	68.189514	93.285568	-0.146238	0.000000	-2.173085	0.000000	0.000000	0.000000	-0.583497	0.058717	0.655546	0.000000	0.000000	4.000000	46.000000	0.000000
2570.837495	-0.058483	0.549150	-0.000740	79.475891	68.189514	93.285568	-0.146238	0.000000	-2.173085	0.000000	0.000000	0.000000	-0.583497	0.058717	0.655546	0.000000	0.000000	4.000000	46.000000	0.000000
2570.840828	-0.058483	0.549150	-0.000740	79.475891	68.189514	93.285568	-0.146238	0.000000	-2.173085	0.000000	0.000000	0.000000	-0.583497	0.058717	0.655546	0.000000	0.000000	4.000000	46.000000	0.000000
2570.844161	-0.060292	0.549342	0.001454	79.458015	71.279778	96.028465	-0.036981	0.000000	-2.075836	0.000000	0.000000	0.000000	-0.542572	0.057618	0.657956	0.000000	0.000000	4.000000	46.000000	0.000000
2570.847495	-0.060292	0.549342	0.001454	79.458015	71.279778	96.028465	-0.036981	0.000000	-2.075836	0.000000	0.000000	0.000000	-0.542572	0.057618	0.657956	0.000000	0.000000	4.000000	46.000000	0.000000
2570.850828	-0.060292	0.549342	0.001454	79.458015	71.279778	96.028465	-0.036981	0.000000	-2.075836	0.000000	0.000000	0.000000	-0.542572	0.057618	0.657956	0.000000	0.000000	4.000000	46.000000	0.000000
2570.854161	-0.061961	0.549556	0.003652	79.408508	74.143623	98.498978	0.072679	0.000000	-1.985407	0.000000	0.000000	0.000000	-0.500771	0.064109	0.659378	0.000000	0.000000	4.000000	46.000000	0.000000
2570.857495	-0.061961	0.549556	0.003652	79.408508	74.143623	98.498978	0.072679	0.000000	-1.985407	0.000000	0.000000	0.000000	-0.500771	0.064109	0.659378	0.000000	0.000000	4.000000	46.000000	0.000000
2570.860828	-0.061961	0.549556	0.003652	79.408508	74.143623	98.498978	0.072679	0.000000	-1.985407	0.000000	0.000000	0.000000	-0.500771	0.064109	0.659378	0.000000	0.000000	4.000000	46.000000	0.000000
2570.864161	-0.063489	0.549792	0.005856	79.346039	76.739357	100.796341	0.182575	0.000000	-1.901945	0.000000	0.000000	0.000000	-0.458279	0.070738	0.661266	0.000000	0.000000	4.000000	46.000000	0.000000
2570.867495	-0.063489	0.549792	0.005856	79.346039	76.739357	100.796341	0.182575	0.000000	-1.901945	0.000000	0.000000	0.000000	-0.458279	0.070738	0.661266	0.000000	0.000000	4.000000	46.000000	0.000000
2570.870828	-0.063489	0.549792	0.005856	79.346039	76.739357	100.796341	0.182575	0.000000	-1.901945	0.000000	0.000000	0.000000	-0.458279	0.070738	0.661266	0.000000	0.000000	4.000000	46.000000	0.000000
2570.874161	-0.064933	0.550042	0.008017	79.312515	79.047768	102.948830	0.292786	0.000000	-1.825565	0.000000	0.000000	0.000000	-0.433246	0.074999	0.648403	0.000000	0.000000	4.000000	46.000000	0.000000
2570.877495	-0.064933	0.550042	0.008017	79.312515	79.047768	102.948830	0.292786	0.000000	-1.825565	0.000000	0.000000	0.000000	-0.433246	0.074999	0.648403	0.000000	0.000000	4.000000	46.000000	0.000000
2570.880828	-0.064933	0.550042	0.008017	79.312515	79.047768	102.948830	0.292786	0.000000	-1.825565	0.000000	0.000000	0.000000	-0.433246	0.074999	0.648403	0.000000	0.000000	4.000000	46.000000	0.000000
2570.884161	-0.066295	0.550324	0.010155	79.344086	81.120911	104.936295	0.400853	0.000000	-1.753357	0.000000	0.000000	0.000000	-0.408509	0.084526	0.641269	0.000000	0.000000	4.000000	46.000000	0.000000
2570.887495	-0.066295	0.550324	0.010155	79.344086	81.120911	104.936295	0.400853	0.000000	-1.753357	0.000000	0.000000	0.000000	-0.408509	0.084526	0.641269	0.000000	0.000000	4.000000	46.000000	0.000000
2570.890828	-0.066295	0.550324	0.010155	79.344086	81.120911	104.936295	0.400853	0.000000	-1.753357	0.000000	0.000000	0.000000	-0.408509	0.084526	0.641269	0.000000	0.000000	4.000000	46.000000	0.000000
2570.894161	-0.067573	0.550612	0.012274	79.432549	83.017960	106.685410	0.507731	0.000000	-1.685272	0.000000	0.000000	0.000000	-0.383557	0.086427	0.635890	0.000000	0.000000	4.000000	46.000000	0.000000
2570.897495	-0.067573	0.550612	0.012274	79.432549	83.017960	106.685410	0.507731	0.000000	-1.685272	0.000000	0.000000	0.000000	-0.383557	0.086427	0.635890	0.000000	0.000000	4.000000	46.000000	0.000000
2570.900828	-0.067573	0.550612	0.012274	79.432549	83.017960	106.685410	0.507731	0.000000	-1.685272	0.000000	0.000000	0.000000	-0.383557	0.086427	0.635890	0.000000	0.000000	4.000000	46.000000	0.000000
2570.904161	-0.068725	0.550924	0.014401	79.583328	84.780502	108.209572	0.613713	0.000000	-1.621346	0.000000	0.000000	0.000000	-0.345549	0.093573	0.638109	0.000000	0.000000	4.000000	46.000000	0.000000
2570.907495	-0.068725	0.550924	0.014401	79.583328	84.780502	108.209572	0.613713	0.000000	-1.621346	0.000000	0.000000	0.000000	-0.345549	0.093573	0.638109	0.000000	0.000000	4.000000	46.000000	0.000000
2570.910828	-0.068725	0.550924	0.014401	79.583328	84.780502	108.209572	0.613713	0.000000	-1.621346	0.000000	0.000000	0.000000	-0.345549	0.093573	0.638109	0.000000	0.000000	4.000000	46.000000	0.000000
2570.914161	-0.069726	0.551233	0.016545	79.773415	86.435539	109.581879	0.720064	0.000000	-1.563755	0.000000	0.000000	0.000000	-0.300455	0.092944	0.643116	0.000000	0.000000	4.000000	46.000000	0.000000
2570.917495	-0.069726	0.551233	0.016545	79.773415	86.435539	109.581879	0.720064	0.000000	-1.563755	0.000000	0.000000	0.000000	-0.300455	0.092944	0.643116	0.000000	0.000000	4.000000	46.000000	0.000000
2570.920828	-0.069726	0.551233	0.016545	79.773415	86.435539	109.581879	0.720064	0.000000	-1.563755	0.000000	0.000000	0.000000	-0.300455	0.092944	0.643116	0.000000	0.000000	4.000000	46.000000	0.000000
2570.924161	-0.070582	0.551549	0.018747	79.969460	87.954941	110.791588	0.827250	0.000000	-1.513679	0.000000	0.000000	0.000000	-0.256536	0.094753	0.660693	0.000000	0.000000	4.000000	46.000000	0.000000
2570.927495	-0.070582	0.551549	0.018747	79.969460	87.954941	110.791588	0.827250	0.000000	-1.513679	0.000000	0.000000	0.000000	-0.256536	0.094753	0.660693	0.000000	0.000000	4.000000	46.000000	0.000000
2570.930828	-0.070582	0.551549	0.018747	79.969460	87.954941	110.791588	0.827250	0.000000	-1.513679	0.000000	0.000000	0.000000	-0.256536	0.094753	0.660693	0.000000	0.000000	4.000000	46.000000	0.000000
2570.934161	-0.071239	0.551907	0.020987	80.164429	89.265869	111.788086	0.937366	0.000000	-1.470923	0.000000	0.000000	0.000000	-0.197107	0.107245	0.672042	0.000000	0.000000	4.000000	46.000000	0.000000
2570.937495	-0.071239	0.551907	0.020987	80.164429	89.265869	111.788086	0.937366	0.000000	-1.470923	0.000000	0.000000	0.000000	-0.197107	0.107245	0.672042	0.000000	0.000000	4.000000	46.000000	0.000000
2570.940828	-0.071239	0.551907	0.020987	80.164429	89.265869	111.788086	0.937366	0.000000	-1.470923	0.000000	0.000000	0.000000	-0.197107	0.107245	0.672042	0.000000	0.000000	4.000000	46.000000	0.000000
2570.944161	-0.071739	0.552236	0.023252	80.356026	90.432297	112.621078	1.049373	0.000000	-1.438072	0.000000	0.000000	0.000000	-0.150154	0.098741	0.679270	0.000000	0.000000	4.000000	46.000000	0.000000
2570.947495	-0.071739	0.552236	0.023252	80.356026	90.432297	112.621078	1.049373	0.000000	-1.438072	0.000000	0.000000	0.000000	-0.150154	0.098741	0.679270	0.000000	0.000000	4.000000	46.000000	0.000000
2570.950828	-0.071739	0.552236	0.023252	80.356026	90.432297	112.621078	1.049373	0.000000	-1.438072	0.000000	0.000000	0.000000	-0.150154	0.098741	0.679270	0.000000	0.000000	4.000000	46.000000	0.000000
2570.954161	-0.072093	0.552591	0.025463	80.565453	91.323158	113.187386	1.162585	0.000000	-1.413046	0.000000	0.000000	0.000000	-0.106090	0.106512	0.663453	0.000000	0.000000	4.000000	46.000000	0.000000
2570.957495	-0.072093	0.552591	0.025463	80.565453	91.323158	113.187386	1.162585	0.000000	-1.413046	0.000000	0.000000	0.000000	-0.106090	0.106512	0.663453	0.000000	0.000000	4.000000	46.000000	0.000000
2570.960828	-0.072093	0.552591	0.025463	80.565453	91.323158	113.187386	1.162585	0.000000	-1.413046	0.000000	0.000000	0.000000	-0.106090	0.106512	0.663453	0.000000	0.000000	4.000000	46.000000	0.000000
2570.964161	-0.072322	0.552919	0.027629	80.801849	92.020782	113.565048	1.273160	0.000000	-1.395364	0.000000	0.000000	0.000000	-0.068836	0.098430	0.649874	0.000000	0.000000	4.000000	46.000000	0.000000
2570.967495	-0.072322	0.552919	0.027629	80.801849	92.020782	113.565048	1.273160	0.000000	-1.395364	0.000000	0.000000	0.000000	-0.068836	0.098430	0.649874	0.000000	0.000000	4.000000	46.000000	0.000000
2570.970828	-0.072322	0.552919	0.027629	80.801849	92.020782	113.565048	1.273160	0.000000	-1.395364	0.000000	0.000000	0.000000	-0.068836	0.098430	0.649874	0.000000	0.000000	4.000000	46.000000	0.000000
2570.974161	-0.072465	0.553266	0.029693	81.088242	92.502617	113.699562	1.381472	0.000000	-1.383892	0.000000	0.000000	0.000000	-0.042737	0.104034	0.619102	0.000000	0.000000	4.000000	46.000000	0.000000
2570.977495	-0.072465	0.553266	0.029693	81.088242	92.502617	113.699562	1.381472	0.000000	-1.383892	0.000000	0.000000	0.000000	-0.042737	0.104034	0.619102	0.000000	0.000000	4.000000	46.000000	0.000000
2570.980828	-0.072465	0.553266	0.029693	81.088242	92.502617	113.699562	1.381472	0.000000	-1.383892	0.000000	0.000000	0.000000	-0.042737	0.104034	0.619102	0.000000	0.000000	4.000000	46.000000	0.000000
2570.984161	-0.072514	0.553597	0.031619	81.417206	92.766510	113.589859	1.484656	0.000000	-1.376769	0.000000	0.000000	0.000000	-0.014859	0.099371	0.577892	0.000000	0.000000	4.000000	46.000000	0.000000
2570.987495	-0.072514	0.553597	0.031619	81.417206	92.766510	113.589859	1.484656	0.000000	-1.376769	0.000000	0.000000	0.000000	-0.014859	0.099371	0.577892	0.000000	0.000000	4.000000	46.000000	0.000000
2570.990828	-0.072514	0.553597	0.031619	81.417206	92.766510	113.589859	1.484656	0.000000	-1.376769	0.000000	0.000000	0.000000	-0.014859	0.099371	0.577892	0.000000	0.000000	4.000000	46.000000	0.000000
2570.994161	-0.072500	0.553921	0.033446	81.751755	92.756126	113.215103	1.580971	0.000000	-1.374292	0.000000	0.000000	0.000000	0.004395	0.097178	0.547973	0.000000	0.000000	4.000000	46.000000	0.000000
2570.997495	-0.072500	0.553921	0.033446	81.751755	92.756126	113.215103	1.580971	0.000000	-1.374292	0.000000	0.000000	0.000000	0.004395	0.097178	0.547973	0.000000	0.000000	4.000000	46.000000	0.000000
2571.000828	-0.072500	0.553921	0.033446	81.751755	92.756126	113.215103	1.580971	0.000000	-1.374292	0.000000	0.000000	0.000000	0.004395	0.097178	0.547973	0.000000	0.000000	4.000000	46.000000	0.000000
2571.004161	-0.072338	0.554222	0.035103	82.057846	92.638382	112.757523	1.672300	0.000000	-1.375025	0.000000	0.000000	0.000000	0.048327	0.090282	0.497047	0.000000	0.000000	4.000000	46.000000	0.000000
2571.007495	-0.072338	0.554222	0.035103	82.057846	92.638382	112.757523	1.672300	0.000000	-1.375025	0.000000	0.000000	0.000000	0.048327	0.090282	0.497047	0.000000	0.000000	4.000000	46.000000	0.000000
2571.010828	-0.072338	0.554222	0.035103	82.057846	92.638382	112.757523	1.672300	0.000000	-1.375025	0.000000	0.000000	0.000000	0.048327	0.090282	0.497047	0.000000	0.000000	4.000000	46.000000	0.000000
2571.014161	-0.072080	0.554518	0.036601	82.296196	92.429047	112.267921	1.755141	0.000000	-1.383079	0.000000	0.000000	0.000000	0.077612	0.088769	0.449499	0.000000	0.000000	4.000000	46.000000	0.000000
2571.017495	-0.072080	0.554518	0.036601	82.296196	92.429047	112.267921	1.755141	0.000000	-1.383079	0.000000	0.000000	0.000000	0.077612	0.088769	0.449499	0.000000	0.000000	4.000000	46.000000	0.000000
2571.020828	-0.072080	0.554518	0.036601	82.296196	92.429047	112.267921	1.755141	0.000000	-1.383079	0.000000	0.000000	0.000000	0.077612	0.088769	0.449499	0.000000	0.000000	4.000000	46.000000	0.000000
2571.024161	-0.071724	0.554782	0.037947	82.457588	92.134651	111.755074	1.830058	0.000000	-1.396014	0.000000	0.000000	0.000000	0.106688	0.079180	0.403649	0.000000	0.000000	4.000000	46.000000	0.000000
2571.027495	-0.071724	0.554782	0.037947	82.457588	92.134651	111.755074	1.830058	0.000000	-1.396014	0.000000	0.000000	0.000000	0.106688	0.079180	0.403649	0.000000	0.000000	4.000000	46.000000	0.000000
2571.030828	-0.071724	0.554782	0.037947	82.457588	92.134651	111.755074	1.830058	0.000000	-1.396014	0.000000	0.000000	0.000000	0.106688	0.079180	0.403649	0.000000	0.000000	4.000000	46.000000	0.000000
2571.034161	-0.071245	0.555023	0.039120	82.552124	91.899818	111.356361	1.897333	0.000000	-1.413796	0.000000	0.000000	0.000000	0.143803	0.072493	0.352079	0.000000	0.000000	4.000000	46.000000	0.000000
2571.037495	-0.071245	0.555023	0.039120	82.552124	91.899818	111.356361	1.897333	0.000000	-1.413796	0.000000	0.000000	0.000000	0.143803	0.072493	0.352079	0.000000	0.000000	4.000000	46.000000	0.000000
2571.040828	-0.071245	0.555023	0.039120	82.552124	91.899818	111.356361	1.897333	0.000000	-1.413796	0.000000	0.000000	0.000000	0.143803	0.072493	0.352079	0.000000	0.000000	4.000000	46.000000	0.000000
2571.044161	-0.070691	0.555261	0.040133	82.596443	91.816101	111.142342	1.956013	0.000000	-1.437763	0.000000	0.000000	0.000000	0.165977	0.071175	0.303780	0.000000	0.000000	4.000000	46.000000	0.000000
2571.047495	-0.070691	0.555261	0.040133	82.596443	91.816101	111.142342	1.956013	0.000000	-1.437763	0.000000	0.000000	0.000000	0.165977	0.071175	0.303780	0.000000	0.000000	4.000000	46.000000	0.000000
2571.050828	-0.070691	0.555261	0.040133	82.596443	91.816101	111.142342	1.956013	0.000000	-1.437763	0.000000	0.000000	0.000000	0.165977	0.071175	0.303780	0.000000	0.000000	4.000000	46.000000	0.000000
2571.054161	-0.070065	0.555494	0.040985	82.615601	91.959251	111.165016	2.006643	0.000000	-1.465426	0.000000	0.000000	0.000000	0.188008	0.069953	0.255516	0.000000	0.000000	4.000000	46.000000	0.000000
2571.057495	-0.070065	0.555494	0.040985	82.615601	91.959251	111.165016	2.006643	0.000000	-1.465426	0.000000	0.000000	0.000000	0.188008	0.069953	0.255516	0.000000	0.000000	4.000000	46.000000	0.000000
2571.060828	-0.070065	0.555494	0.040985	82.615601	91.959251	111.165016	2.006643	0.000000	-1.465426	0.000000	0.000000	0.000000	0.188008	0.069953	0.255516	0.000000	0.000000	4.000000	46.000000	0.000000
2571.064161	-0.069393	0.555686	0.041700	82.614906	92.290535	111.385872	2.049229	0.000000	-1.496760	0.000000	0.000000	0.000000	0.201607	0.057515	0.214696	0.000000	0.000000	4.000000	46.000000	0.000000
2571.067495	-0.069393	0.555686	0.041700	82.614906	92.290535	111.385872	2.049229	0.000000	-1.496760	0.000000	0.000000	0.000000	0.201607	0.057515	0.214696	0.000000	0.000000	4.000000	46.000000	0.000000
2571.070828	-0.069393	0.555686	0.041700	82.614906	92.290535	111.385872	2.049229	0.000000	-1.496760	0.000000	0.000000	0.000000	0.201607	0.057515	0.214696	0.000000	0.000000	4.000000	46.000000	0.000000
2571.074161	-0.069393	0.555686	0.041700	82.603439	92.528465	111.521477	2.085011	0.000000	-1.530361	0.000000	0.000000	0.000000	0.201607	0.057515	0.214696	0.000000	0.000000	4.000000	46.000000	0.000000
2571.077495	-0.068599	0.555855	0.042244	82.603439	92.528465	111.521477	2.085011	0.000000	-1.530361	0.000000	0.000000	0.000000	0.238244	0.050966	0.163181	0.000000	0.000000	4.000000	46.000000	0.000000
2571.080828	-0.068599	0.555855	0.042244	82.603439	92.528465	111.521477	2.085011	0.000000	-1.530361	0.000000	0.000000	0.000000	0.238244	0.050966	0.163181	0.000000	0.000000	4.000000	46.000000	0.000000
2571.084161	-0.067762	0.556029	0.042664	82.599754	92.570465	111.460556	2.085011	0.000000	-1.530361	0.000000	0.000000	0.000000	0.250993	0.052116	0.125940	0.000000	0.000000	4.000000	46.000000	0.000000
2571.087495	-0.067762	0.556029	0.042664	82.599754	92.570465	111.460556	2.085011	0.000000	-1.530361	0.000000	0.000000	0.000000	0.250993	0.052116	0.125940	0.000000	0.000000	4.000000	46.000000	0.000000
2571.090828	-0.067762	0.556029	0.042664	82.599754	92.570465	111.460556	2.085011	0.000000	-1.530361	0.000000	0.000000	0.000000	0.250993	0.052116	0.125940	0.000000	0.000000	4.000000	46.000000	0.000000
2571.094161	-0.066784	0.556171	0.042937	82.603096	92.467224	111.242897	2.133198	0.000000	-1.611901	0.000000	0.000000	0.000000	0.293436	0.042600	0.082025	0.000000	0.000000	4.000000	46.000000	0.000000
2571.097495	-0.066784	0.556171	0.042937	82.603096	92.467224	111.242897	2.133198	0.000000	-1.611901	0.000000	0.000000	0.000000	0.293436	0.042600	0.082025	0.000000	0.000000	4.000000	46.000000	0.000000
2571.100828	-0.066784	0.556171	0.042937	82.603096	92.467224	111.242897	2.133198	0.000000	-1.611901	0.000000	0.000000	0.000000	0.293436	0.042600	0.082025	0.000000	0.000000	4.000000	46.000000	0.000000
2571.104161	-0.065699	0.556297	0.043141	82.605301	92.419548	111.073051	2.146869	0.000000	-1.660807	0.000000	0.000000	0.000000	0.325356	0.037873	0.061066	0.000000	0.000000	4.000000	46.000000	0.000000
2571.107495	-0.065699	0.556297	0.043141	82.605301	92.419548	111.073051	2.146869	0.000000	-1.660807	0.000000	0.000000	0.000000	0.325356	0.037873	0.061066	0.000000	0.000000	4.000000	46.000000	0.000000
2571.110828	-0.065699	0.556297	0.043141	82.605301	92.419548	111.073051	2.146869	0.000000	-1.660807	0.000000	0.000000	0.000000	0.325356	0.037873	0.061066	0.000000	0.000000	4.000000	46.000000	0.000000
2571.114161	-0.064485	0.556408	0.043277	82.607422	92.463196	110.977188	2.157047	0.000000	-1.715033	0.000000	0.000000	0.000000	0.364276	0.033069	0.040831	0.000000	0.000000	4.000000	46.000000	0.000000
2571.117495	-0.064485	0.556408	0.043277	82.607422	92.463196	110.977188	2.157047	0.000000	-1.715033	0.000000	0.000000	0.000000	0.364276	0.033069	0.040831	0.000000	0.000000	4.000000	46.000000	0.000000
2571.120828	-0.064485	0.556408	0.043277	82.607422	92.463196	110.977188	2.157047	0.000000	-1.715033	0.000000	0.000000	0.000000	0.364276	0.033069	0.040831	0.000000	0.000000	4.000000	46.000000	0.000000
2571.124161	-0.063118	0.556502	0.043348	82.608513	92.568001	110.929291	2.163852	0.000000	-1.775745	0.000000	0.000000	0.000000	0.410179	0.028315	0.021211	0.000000	0.000000	4.000000	46.000000	0.000000
2571.127495	-0.063118	0.556502	0.043348	82.608513	92.568001	110.929291	2.163852	0.000000	-1.775745	0.000000	0.000000	0.000000	0.410179	0.028315	0.021211	0.000000	0.000000	4.000000	46.000000	0.000000
2571.130828	-0.063118	0.556502	0.043348	82.608513	92.568001	110.929291	2.163852	0.000000	-1.775745	0.000000	0.000000	0.000000	0.410179	0.028315	0.021211	0.000000	0.000000	4.000000	46.000000	0.000000
2571.134161	-0.061625	0.556570	0.043372	82.608513	92.733902	110.929276	2.167387	0.000000	-1.844108	0.000000	0.000000	0.000000	0.447927	0.020553	0.007183	0.000000	0.000000	4.000000	46.000000	0.000000
2571.137495	-0.061625	0.556570	0.043372	82.608513	92.733902	110.929276	2.167387	0.000000	-1.844108	0.000000	0.000000	0.000000	0.447927	0.020553	0.007183	0.000000	0.000000	4.000000	46.000000	0.000000
2571.140828	-0.061625	0.556570	0.043372	82.608513	92.733902	110.929276	2.167387	0.000000	-1.844108	0.000000	0.000000	0.000000	0.447927	0.020553	0.007183	0.000000	0.000000	4.000000	46.000000	0.000000
2571.144161	-0.060008	0.556631	0.043365	82.609596	92.943672	110.955414	2.168584	0.000000	-1.918763	0.000000	0.000000	0.000000	0.484898	0.018153	-0.001959	0.000000	0.000000	4.000000	46.000000	0.000000
2571.147495	-0.060008	0.556631	0.043365	82.609596	92.943672	110.955414	2.168584	0.000000	-1.918763	0.000000	0.000000	0.000000	0.484898	0.018153	-0.001959	0.000000	0.000000	4.000000	46.000000	0.000000
2571.150828	-0.060008	0.556631	0.043365	82.609596	92.943672	110.955414	2.168584	0.000000	-1.918763	0.000000	0.000000	0.000000	0.484898	0.018153	-0.001959	0.000000	0.000000	4.000000	46.000000	0.000000
2571.154161	-0.058310	0.556658	0.043264	82.609619	93.209183	111.029526	2.168258	0.000000	-1.999579	0.000000	0.000000	0.000000	0.509510	0.007987	-0.030438	0.000000	0.000000	4.000000	46.000000	0.000000
2571.157495	-0.058310	0.556658	0.043264	82.609619	93.209183	111.029526	2.168258	0.000000	-1.999579	0.000000	0.000000	0.000000	0.509510	0.007987	-0.030438	0.000000	0.000000	4.000000	46.000000	0.000000
2571.160828	-0.058310	0.556658	0.043264	82.609619	93.209183	111.029526	2.168258	0.000000	-1.999579	0.000000	0.000000	0.000000	0.509510	0.007987	-0.030438	0.000000	0.000000	4.000000	46.000000	0.000000
2571.164161	-0.056537	0.556676	0.043124	82.607979	93.554123	111.175499	2.163185	0.000000	-2.084498	0.000000	0.000000	0.000000	0.531855	0.005523	-0.041859	0.000000	0.000000	4.000000	46.000000	0.000000
2571.167495	-0.056537	0.556676	0.043124	82.607979	93.554123	111.175499	2.163185	0.000000	-2.084498	0.000000	0.000000	0.000000	0.531855	0.005523	-0.041859	0.000000	0.000000	4.000000	46.000000	0.000000
2571.170828	-0.056537	0.556676	0.043124	82.607979	93.554123	111.175499	2.163185	0.000000	-2.084498	0.000000	0.000000	0.000000	0.531855	0.005523	-0.041859	0.000000	0.000000	4.000000	46.000000	0.000000
2571.174161	-0.054703	0.556653	0.042845	82.605217	93.949272	111.369370	2.156208	0.000000	-2.173140	0.000000	0.000000	0.000000	0.550147	-0.007033	-0.083747	0.000000	0.000000	4.000000	46.000000	0.000000
2571.177495	-0.054703	0.556653	0.042845	82.605217	93.949272	111.369370	2.156208	0.000000	-2.173140	0.000000	0.000000	0.000000	0.550147	-0.007033	-0.083747	0.000000	0.000000	4.000000	46.000000	0.000000
2571.180828	-0.054703	0.556653	0.042845	82.605217	93.949272	111.369370	2.156208	0.000000	-2.173140	0.000000	0.000000	0.000000	0.550147	-0.007033	-0.083747	0.000000	0.000000	4.000000	46.000000	0.000000
2571.184161	-0.052869	0.556593	0.042524	82.599014	94.416847	111.664345	2.142250	0.000000	-2.264832	0.000000	0.000000	0.000000	0.550452	-0.017749	-0.096305	0.000000	0.000000	4.000000	46.000000	0.000000
2571.187495	-0.052869	0.556593	0.042524	82.599014	94.416847	111.664345	2.142250	0.000000	-2.264832	0.000000	0.000000	0.000000	0.550452	-0.017749	-0.096305	0.000000	0.000000	4.000000	46.000000	0.000000
2571.190828	-0.052869	0.556593	0.042524	82.599014	94.416847	111.664345	2.142250	0.000000	-2.264832	0.000000	0.000000	0.000000	0.550452	-0.017749	-0.096305	0.000000	0.000000	4.000000	46.000000	0.000000
2571.194161	-0.050996	0.556502	0.042037	82.590958	94.952225	112.006508	2.126199	0.000000	-2.356574	0.000000	0.000000	0.000000	0.561629	-0.027403	-0.146146	0.000000	0.000000	4.000000	46.000000	0.000000
2571.197495	-0.050996	0.556502	0.042037	82.590958	94.952225	112.006508	2.126199	0.000000	-2.356574	0.000000	0.000000	0.000000	0.561629	-0.027403	-0.146146	0.000000	0.000000	4.000000	46.000000	0.000000
2571.200828	-0.050996	0.556502	0.042037	82.590958	94.952225	112.006508	2.126199	0.000000	-2.356574	0.000000	0.000000	0.000000	0.561629	-0.027403	-0.146146	0.000000	0.000000	4.000000	46.000000	0.000000
2571.204161	-0.049123	0.556385	0.041484	82.579155	95.556198	112.424721	2.101842	0.000000	-2.450178	0.000000	0.000000	0.000000	0.562093	-0.035202	-0.165754	0.000000	0.000000	4.000000	46.000000	0.000000
2571.207495	-0.049123	0.556385	0.041484	82.579155	95.556198	112.424721	2.101842	0.000000	-2.450178	0.000000	0.000000	0.000000	0.562093	-0.035202	-0.165754	0.000000	0.000000	4.000000	46.000000	0.000000
2571.210828	-0.049123	0.556385	0.041484	82.579155	95.556198	112.424721	2.101842	0.000000	-2.450178	0.000000	0.000000	0.000000	0.562093	-0.035202	-0.165754	0.000000	0.000000	4.000000	46.000000	0.000000
2571.214161	-0.047195	0.556243	0.040807	82.566788	96.239143	112.907478	2.074216	0.000000	-2.543860	0.000000	0.000000	0.000000	0.578353	-0.042493	-0.203095	0.000000	0.000000	4.000000	46.000000	0.000000
2571.217495	-0.047195	0.556243	0.040807	82.566788	96.239143	112.907478	2.074216	0.000000	-2.543860	0.000000	0.000000	0.000000	0.578353	-0.042493	-0.203095	0.000000	0.000000	4.000000	46.000000	0.000000
2571.220828	-0.047195	0.556243	0.040807	82.566788	96.239143	112.907478	2.074216	0.000000	-2.543860	0.000000	0.000000	0.000000	0.578353	-0.042493	-0.203095	0.000000	0.000000	4.000000	46.000000	0.000000
2571.224161	-0.045240	0.556067	0.040026	82.550255	96.988998	113.472595	2.040367	0.000000	-2.640253	0.000000	0.000000	0.000000	0.586438	-0.052723	-0.234470	0.000000	0.000000	4.000000	46.000000	0.000000
2571.227495	-0.045240	0.556067	0.040026	82.550255	96.988998	113.472595	2.040367	0.000000	-2.640253	0.000000	0.000000	0.000000	0.586438	-0.052723	-0.234470	0.000000	0.000000	4.000000	46.000000	0.000000
2571.230828	-0.045240	0.556067	0.040026	82.550255	96.988998	113.472595	2.040367	0.000000	-2.640253	0.000000	0.000000	0.000000	0.586438	-0.052723	-0.234470	0.000000	0.000000	4.000000	46.000000	0.000000
2571.234161	-0.043283	0.555858	0.039137	82.531738	97.783058	114.098274	2.001289	0.000000	-2.737992	0.000000	0.000000	0.000000	0.587086	-0.062923	-0.266645	0.000000	0.000000	4.000000	46.000000	0.000000
2571.237495	-0.043283	0.555858	0.039137	82.531738	97.783058	114.098274	2.001289	0.000000	-2.737992	0.000000	0.000000	0.000000	0.587086	-0.062923	-0.266645	0.000000	0.000000	4.000000	46.000000	0.000000
2571.240828	-0.043283	0.555858	0.039137	82.531738	97.783058	114.098274	2.001289	0.000000	-2.737992	0.000000	0.000000	0.000000	0.587086	-0.062923	-0.266645	0.000000	0.000000	4.000000	46.000000	0.000000
2571.244161	-0.041277	0.555668	0.038134	82.510956	98.625908	114.791641	1.956848	0.000000	-2.835840	0.000000	0.000000	0.000000	0.601772	-0.056798	-0.300969	0.000000	0.000000	4.000000	46.000000	0.000000
2571.247495	-0.041277	0.555668	0.038134	82.510956	98.625908	114.791641	1.956848	0.000000	-2.835840	0.000000	0.000000	0.000000	0.601772	-0.056798	-0.300969	0.000000	0.000000	4.000000	46.000000	0.000000
2571.250828	-0.041277	0.555668	0.038134	82.510956	98.625908	114.791641	1.956848	0.000000	-2.835840	0.000000	0.000000	0.000000	0.601772	-0.056798	-0.300969	0.000000	0.000000	4.000000	46.000000	0.000000
2571.254161	-0.039248	0.555472	0.037019	82.486206	99.506691	115.604736	1.906686	0.000000	-2.936135	0.000000	0.000000	0.000000	0.608821	-0.058948	-0.334513	0.000000	0.000000	4.000000	46.000000	0.000000
2571.257495	-0.039248	0.555472	0.037019	82.486206	99.506691	115.604736	1.906686	0.000000	-2.936135	0.000000	0.000000	0.000000	0.608821	-0.058948	-0.334513	0.000000	0.000000	4.000000	46.000000	0.000000
2571.260828	-0.039248	0.555472	0.037019	82.486206	99.506691	115.604736	1.906686	0.000000	-2.936135	0.000000	0.000000	0.000000	0.608821	-0.058948	-0.334513	0.000000	0.000000	4.000000	46.000000	0.000000
2571.264161	-0.037221	0.555313	0.035802	82.460480	100.388458	116.501144	1.850934	0.000000	-3.037606	0.000000	0.000000	0.000000	0.608148	-0.047765	-0.365072	0.000000	0.000000	4.000000	46.000000	0.000000
2571.267495	-0.037221	0.555313	0.035802	82.460480	100.388458	116.501144	1.850934	0.000000	-3.037606	0.000000	0.000000	0.000000	0.608148	-0.047765	-0.365072	0.000000	0.000000	4.000000	46.000000	0.000000
2571.270828	-0.037221	0.555313	0.035802	82.460480	100.388458	116.501144	1.850934	0.000000	-3.037606	0.000000	0.000000	0.000000	0.608148	-0.047765	-0.365072	0.000000	0.000000	4.000000	46.000000	0.000000
2571.274161	-0.035173	0.555146	0.034472	82.434601	101.299759	117.202621	1.790089	0.000000	-3.138963	0.000000	0.000000	0.000000	0.614412	-0.050102	-0.398926	0.000000	0.000000	4.000000	46.000000	0.000000
2571.277495	-0.035173	0.555146	0.034472	82.434601	101.299759	117.202621	1.790089	0.000000	-3.138963	0.000000	0.000000	0.000000	0.614412	-0.050102	-0.398926	0.000000	0.000000	4.000000	46.000000	0.000000
2571.280828	-0.035173	0.555146	0.034472	82.434601	101.299759	117.202621	1.790089	0.000000	-3.138963	0.000000	0.000000	0.000000	0.614412	-0.050102	-0.398926	0.000000	0.000000	4.000000	46.000000	0.000000
2571.284161	-0.033154	0.555005	0.033061	82.399429	101.987160	117.694214	1.723601	0.000000	-3.241365	0.000000	0.000000	0.000000	0.605552	-0.042021	-0.423258	0.000000	0.000000	4.000000	46.000000	0.000000
2571.287495	-0.033154	0.555005	0.033061	82.399429	101.987160	117.694214	1.723601	0.000000	-3.241365	0.000000	0.000000	0.000000	0.605552	-0.042021	-0.423258	0.000000	0.000000	4.000000	46.000000	0.000000
2571.290828	-0.033154	0.555005	0.033061	82.399429	101.987160	117.694214	1.723601	0.000000	-3.241365	0.000000	0.000000	0.000000	0.605552	-0.042021	-0.423258	0.000000	0.000000	4.000000	46.000000	0.000000
2571.294161	-0.031167	0.554883	0.031592	82.359283	101.933540	117.501564	1.653058	0.000000	-3.342291	0.000000	0.000000	0.000000	0.596057	-0.036877	-0.440616	0.000000	0.000000	4.000000	46.000000	0.000000
2571.297495	-0.031167	0.554883	0.031592	82.359283	101.933540	117.501564	1.653058	0.000000	-3.342291	0.000000	0.000000	0.000000	0.596057	-0.036877	-0.440616	0.000000	0.000000	4.000000	46.000000	0.000000
2571.300828	-0.031167	0.554883	0.031592	82.359283	101.933540	117.501564	1.653058	0.000000	-3.342291	0.000000	0.000000	0.000000	0.596057	-0.036877	-0.440616	0.000000	0.000000	4.000000	46.000000	0.000000
2571.304161	-0.029238	0.554785	0.030106	82.303749	100.946487	116.438255	1.579622	0.000000	-3.441634	0.000000	0.000000	0.000000	0.578773	-0.029358	-0.446028	0.000000	0.000000	4.000000	46.000000	0.000000
2571.307495	-0.029238	0.554785	0.030106	82.303749	100.946487	116.438255	1.579622	0.000000	-3.441634	0.000000	0.000000	0.000000	0.578773	-0.029358	-0.446028	0.000000	0.000000	4.000000	46.000000	0.000000
2571.310828	-0.029238	0.554785	0.030106	82.303749	100.946487	116.438255	1.579622	0.000000	-3.441634	0.000000	0.000000	0.000000	0.578773	-0.029358	-0.446028	0.000000	0.000000	4.000000	46.000000	0.000000
2571.314161	-0.027342	0.554668	0.028590	82.210159	99.038559	114.539459	1.505284	0.000000	-3.538096	0.000000	0.000000	0.000000	0.568711	-0.035116	-0.454630	0.000000	0.000000	4.000000	46.000000	0.000000
2571.317495	-0.027342	0.554668	0.028590	82.210159	99.038559	114.539459	1.505284	0.000000	-3.538096	0.000000	0.000000	0.000000	0.568711	-0.035116	-0.454630	0.000000	0.000000	4.000000	46.000000	0.000000
2571.320828	-0.027342	0.554668	0.028590	82.210159	99.038559	114.539459	1.505284	0.000000	-3.538096	0.000000	0.000000	0.000000	0.568711	-0.035116	-0.454630	0.000000	0.000000	4.000000	46.000000	0.000000
2571.324161	-0.025481	0.554602	0.027054	82.036392	96.433571	112.059387	1.429512	0.000000	-3.632881	0.000000	0.000000	0.000000	0.558527	-0.019736	-0.460972	0.000000	0.000000	4.000000	46.000000	0.000000
2571.327495	-0.025481	0.554602	0.027054	82.036392	96.433571	112.059387	1.429512	0.000000	-3.632881	0.000000	0.000000	0.000000	0.558527	-0.019736	-0.460972	0.000000	0.000000	4.000000	46.000000	0.000000
2571.330828	-0.025481	0.554602	0.027054	82.036392	96.433571	112.059387	1.429512	0.000000	-3.632881	0.000000	0.000000	0.000000	0.558527	-0.019736	-0.460972	0.000000	0.000000	4.000000	46.000000	0.000000
2571.334161	-0.023652	0.554569	0.025478	81.792114	93.481400	109.300331	1.352684	0.000000	-3.725969	0.000000	0.000000	0.000000	0.548620	-0.009754	-0.472591	0.000000	0.000000	4.000000	46.000000	0.000000
2571.337495	-0.023652	0.554569	0.025478	81.792114	93.481400	109.300331	1.352684	0.000000	-3.725969	0.000000	0.000000	0.000000	0.548620	-0.009754	-0.472591	0.000000	0.000000	4.000000	46.000000	0.000000
2571.340828	-0.023652	0.554569	0.025478	81.792114	93.481400	109.300331	1.352684	0.000000	-3.725969	0.000000	0.000000	0.000000	0.548620	-0.009754	-0.472591	0.000000	0.000000	4.000000	46.000000	0.000000
2571.344161	-0.021858	0.554604	0.023901	81.494995	90.462578	106.525627	1.273918	0.000000	-3.817405	0.000000	0.000000	0.000000	0.538187	0.010520	-0.473354	0.000000	0.000000	4.000000	46.000000	0.000000
2571.347495	-0.021858	0.554604	0.023901	81.494995	90.462578	106.525627	1.273918	0.000000	-3.817405	0.000000	0.000000	0.000000	0.538187	0.010520	-0.473354	0.000000	0.000000	4.000000	46.000000	0.000000
2571.350828	-0.021858	0.554604	0.023901	81.494995	90.462578	106.525627	1.273918	0.000000	-3.817405	0.000000	0.000000	0.000000	0.538187	0.010520	-0.473354	0.000000	0.000000	4.000000	46.000000	0.000000
2571.354161	-0.020074	0.554698	0.022280	81.167786	87.604370	103.931419	1.195026	0.000000	-3.907103	0.000000	0.000000	0.000000	0.535176	0.028076	-0.486105	0.000000	0.000000	4.000000	46.000000	0.000000
2571.357495	-0.020074	0.554698	0.022280	81.167786	87.604370	103.931419	1.195026	0.000000	-3.907103	0.000000	0.000000	0.000000	0.535176	0.028076	-0.486105	0.000000	0.000000	4.000000	46.000000	0.000000
2571.360828	-0.020074	0.554698	0.022280	81.167786	87.604370	103.931419	1.195026	0.000000	-3.907103	0.000000	0.000000	0.000000	0.535176	0.028076	-0.486105	0.000000	0.000000	4.000000	46.000000	0.000000
2571.364161	-0.018301	0.554823	0.020623	80.824677	84.919159	101.510986	1.114008	0.000000	-3.996300	0.000000	0.000000	0.000000	0.531984	0.037557	-0.497274	0.000000	0.000000	4.000000	46.000000	0.000000
2571.367495	-0.018301	0.554823	0.020623	80.824677	84.919159	101.510986	1.114008	0.000000	-3.996300	0.000000	0.000000	0.000000	0.531984	0.037557	-0.497274	0.000000	0.000000	4.000000	46.000000	0.000000
2571.370828	-0.018301	0.554823	0.020623	80.824677	84.919159	101.510986	1.114008	0.000000	-3.996300	0.000000	0.000000	0.000000	0.531984	0.037557	-0.497274	0.000000	0.000000	4.000000	46.000000	0.000000
2571.374161	-0.016583	0.554962	0.018908	80.488495	82.423477	99.272995	1.031129	0.000000	-4.084963	0.000000	0.000000	0.000000	0.515315	0.041736	-0.514336	0.000000	0.000000	4.000000	46.000000	0.000000
2571.377495	-0.016583	0.554962	0.018908	80.488495	82.423477	99.272995	1.031129	0.000000	-4.084963	0.000000	0.000000	0.000000	0.515315	0.041736	-0.514336	0.000000	0.000000	4.000000	46.000000	0.000000
2571.380828	-0.016583	0.554962	0.018908	80.488495	82.423477	99.272995	1.031129	0.000000	-4.084963	0.000000	0.000000	0.000000	0.515315	0.041736	-0.514336	0.000000	0.000000	4.000000	46.000000	0.000000
2571.384161	-0.014854	0.555063	0.017150	80.176971	80.096542	97.163925	0.945407	0.000000	-4.170849	0.000000	0.000000	0.000000	0.518799	0.030176	-0.527443	0.000000	0.000000	4.000000	46.000000	0.000000
2571.387495	-0.014854	0.555063	0.017150	80.176971	80.096542	97.163925	0.945407	0.000000	-4.170849	0.000000	0.000000	0.000000	0.518799	0.030176	-0.527443	0.000000	0.000000	4.000000	46.000000	0.000000
2571.390828	-0.014854	0.555063	0.017150	80.176971	80.096542	97.163925	0.945407	0.000000	-4.170849	0.000000	0.000000	0.000000	0.518799	0.030176	-0.527443	0.000000	0.000000	4.000000	46.000000	0.000000
2571.394161	-0.013182	0.555160	0.015382	79.879036	77.830658	95.104103	0.857500	0.000000	-4.257316	0.000000	0.000000	0.000000	0.501590	0.029015	-0.530351	0.000000	0.000000	4.000000	46.000000	0.000000
2571.397495	-0.013182	0.555160	0.015382	79.879036	77.830658	95.104103	0.857500	0.000000	-4.257316	0.000000	0.000000	0.000000	0.501590	0.029015	-0.530351	0.000000	0.000000	4.000000	46.000000	0.000000
2571.400828	-0.013182	0.555160	0.015382	79.879036	77.830658	95.104103	0.857500	0.000000	-4.257316	0.000000	0.000000	0.000000	0.501590	0.029015	-0.530351	0.000000	0.000000	4.000000	46.000000	0.000000
2571.404161	-0.011521	0.555192	0.013575	79.568497	75.594406	93.083794	0.769108	0.000000	-4.340914	0.000000	0.000000	0.000000	0.498155	0.009808	-0.542027	0.000000	0.000000	4.000000	46.000000	0.000000
2571.407495	-0.011521	0.555192	0.013575	79.568497	75.594406	93.083794	0.769108	0.000000	-4.340914	0.000000	0.000000	0.000000	0.498155	0.009808	-0.542027	0.000000	0.000000	4.000000	46.000000	0.000000
2571.410828	-0.011521	0.555192	0.013575	79.568497	75.594406	93.083794	0.769108	0.000000	-4.340914	0.000000	0.000000	0.000000	0.498155	0.009808	-0.542027	0.000000	0.000000	4.000000	46.000000	0.000000
2571.414161	-0.009852	0.555204	0.011808	79.234840	73.448196	91.177330	0.678770	0.000000	-4.423940	0.000000	0.000000	0.000000	0.500800	0.003652	-0.530207	0.000000	0.000000	4.000000	46.000000	0.000000
2571.417495	-0.009852	0.555204	0.011808	79.234840	73.448196	91.177330	0.678770	0.000000	-4.423940	0.000000	0.000000	0.000000	0.500800	0.003652	-0.530207	0.000000	0.000000	4.000000	46.000000	0.000000
2571.420828	-0.009852	0.555204	0.011808	79.234840	73.448196	91.177330	0.678770	0.000000	-4.423940	0.000000	0.000000	0.000000	0.500800	0.003652	-0.530207	0.000000	0.000000	4.000000	46.000000	0.000000
2571.424161	-0.008173	0.555188	0.010038	78.866844	71.556053	89.555489	0.590402	0.000000	-4.507407	0.000000	0.000000	0.000000	0.503721	-0.004976	-0.530893	0.000000	0.000000	4.000000	46.000000	0.000000
2571.427495	-0.008173	0.555188	0.010038	78.866844	71.556053	89.555489	0.590402	0.000000	-4.507407	0.000000	0.000000	0.000000	0.503721	-0.004976	-0.530893	0.000000	0.000000	4.000000	46.000000	0.000000
2571.430828	-0.008173	0.555188	0.010038	78.866844	71.556053	89.555489	0.590402	0.000000	-4.507407	0.000000	0.000000	0.000000	0.503721	-0.004976	-0.530893	0.000000	0.000000	4.000000	46.000000	0.000000
2571.434161	-0.006507	0.555169	0.008326	78.467499	69.850464	88.143936	0.501920	0.000000	-4.591360	0.000000	0.000000	0.000000	0.499690	-0.005791	-0.513739	0.000000	0.000000	4.000000	46.000000	0.000000
2571.437495	-0.006507	0.555169	0.008326	78.467499	69.850464	88.143936	0.501920	0.000000	-4.591360	0.000000	0.000000	0.000000	0.499690	-0.005791	-0.513739	0.000000	0.000000	4.000000	46.000000	0.000000
2571.440828	-0.006507	0.555169	0.008326	78.467499	69.850464	88.143936	0.501920	0.000000	-4.591360	0.000000	0.000000	0.000000	0.499690	-0.005791	-0.513739	0.000000	0.000000	4.000000	46.000000	0.000000
2571.444161	-0.004855	0.555181	0.006707	78.065079	68.346809	86.943092	0.416297	0.000000	-4.674642	0.000000	0.000000	0.000000	0.495737	0.003775	-0.485559	0.000000	0.000000	4.000000	46.000000	0.000000
2571.447495	-0.004855	0.555181	0.006707	78.065079	68.346809	86.943092	0.416297	0.000000	-4.674642	0.000000	0.000000	0.000000	0.495737	0.003775	-0.485559	0.000000	0.000000	4.000000	46.000000	0.000000
2571.450828	-0.004855	0.555181	0.006707	78.065079	68.346809	86.943092	0.416297	0.000000	-4.674642	0.000000	0.000000	0.000000	0.495737	0.003775	-0.485559	0.000000	0.000000	4.000000	46.000000	0.000000
2571.454161	-0.003214	0.555183	0.005105	77.680122	67.086037	85.999176	0.335370	0.000000	-4.757265	0.000000	0.000000	0.000000	0.492256	0.000478	-0.480748	0.000000	0.000000	4.000000	46.000000	0.000000
2571.457495	-0.003214	0.555183	0.005105	77.680122	67.086037	85.999176	0.335370	0.000000	-4.757265	0.000000	0.000000	0.000000	0.492256	0.000478	-0.480748	0.000000	0.000000	4.000000	46.000000	0.000000
2571.460828	-0.003214	0.555183	0.005105	77.680122	67.086037	85.999176	0.335370	0.000000	-4.757265	0.000000	0.000000	0.000000	0.492256	0.000478	-0.480748	0.000000	0.000000	4.000000	46.000000	0.000000
2571.464161	-0.001628	0.555191	0.003602	77.323730	66.096634	85.497627	0.255246	0.000000	-4.839307	0.000000	0.000000	0.000000	0.475627	0.002577	-0.450813	0.000000	0.000000	4.000000	46.000000	0.000000
2571.467495	-0.001628	0.555191	0.003602	77.323730	66.096634	85.497627	0.255246	0.000000	-4.839307	0.000000	0.000000	0.000000	0.475627	0.002577	-0.450813	0.000000	0.000000	4.000000	46.000000	0.000000
2571.470828	-0.001628	0.555191	0.003602	77.323730	66.096634	85.497627	0.255246	0.000000	-4.839307	0.000000	0.000000	0.000000	0.475627	0.002577	-0.450813	0.000000	0.000000	4.000000	46.000000	0.000000
2571.474161	-0.000053	0.555198	0.002158	77.020523	65.334953	87.160255	0.180110	0.000000	-4.918578	0.000000	0.000000	0.000000	0.472531	0.002144	-0.433202	0.000000	0.000000	4.000000	46.000000	0.000000
2571.477495	-0.000053	0.555198	0.002158	77.020523	65.334953	87.160255	0.180110	0.000000	-4.918578	0.000000	0.000000	0.000000	0.472531	0.002144	-0.433202	0.000000	0.000000	4.000000	46.000000	0.000000
2571.480828	-0.000053	0.555198	0.002158	77.020523	65.334953	87.160255	0.180110	0.000000	-4.918578	0.000000	0.000000	0.000000	0.472531	0.002144	-0.433202	0.000000	0.000000	4.000000	46.000000	0.000000
2571.484161	0.001534	0.555237	0.000744	76.822395	64.762375	91.042168	0.107910	0.000000	-4.997334	0.000000	0.000000	0.000000	0.476121	0.011680	-0.424244	0.000000	0.000000	4.000000	46.000000	0.000000
2571.487495	0.001534	0.555237	0.000744	76.822395	64.762375	91.042168	0.107910	0.000000	-4.997334	0.000000	0.000000	0.000000	0.476121	0.011680	-0.424244	0.000000	0.000000	4.000000	46.000000	0.000000
2571.490828	0.001534	0.555237	0.000744	76.822395	64.762375	91.042168	0.107910	0.000000	-4.997334	0.000000	0.000000	0.000000	0.476121	0.011680	-0.424244	0.000000	0.000000	4.000000	46.000000	0.000000
2571.494161	0.003285	0.555393	-0.000550	76.805931	64.234322	94.301140	0.036639	0.000000	-4.999866	0.000000	0.000000	0.000000	0.525465	0.046677	-0.388157	0.000000	0.000000	4.000000	46.000000	0.000000
2571.497495	0.003285	0.555393	-0.000550	76.805931	64.234322	94.301140	0.036639	0.000000	-4.999866	0.000000	0.000000	0.000000	0.525465	0.046677	-0.388157	0.000000	0.000000	4.000000	46.000000	0.000000
2571.500828	0.003285	0.555393	-0.000550	76.805931	64.234322	94.301140	0.036639	0.000000	-4.999866	0.000000	0.000000	0.000000	0.525465	0.046677	-0.388157	0.000000	0.000000	4.000000	46.000000	0.000000
2571.504161	0.005135	0.555571	-0.001858	76.823288	63.902828	96.003784	-0.026616	0.000000	-4.999929	0.000000	0.000000	0.000000	0.554888	0.053401	-0.392439	0.000000	0.000000	4.000000	46.000000	0.000000
2571.507495	0.005135	0.555571	-0.001858	76.823288	63.902828	96.003784	-0.026616	0.000000	-4.999929	0.000000	0.000000	0.000000	0.554888	0.053401	-0.392439	0.000000	0.000000	4.000000	46.000000	0.000000
2571.510828	0.005135	0.555571	-0.001858	76.823288	63.902828	96.003784	-0.026616	0.000000	-4.999929	0.000000	0.000000	0.000000	0.554888	0.053401	-0.392439	0.000000	0.000000	4.000000	46.000000	0.000000
2571.514161	0.007018	0.555780	-0.003139	76.815331	63.829834	96.011215	-0.088346	0.000000	-4.999220	0.000000	0.000000	0.000000	0.564797	0.062812	-0.384190	0.000000	0.000000	4.000000	46.000000	0.000000
2571.517495	0.007018	0.555780	-0.003139	76.815331	63.829834	96.011215	-0.088346	0.000000	-4.999220	0.000000	0.000000	0.000000	0.564797	0.062812	-0.384190	0.000000	0.000000	4.000000	46.000000	0.000000
2571.520828	0.007018	0.555780	-0.003139	76.815331	63.829834	96.011215	-0.088346	0.000000	-4.999220	0.000000	0.000000	0.000000	0.564797	0.062812	-0.384190	0.000000	0.000000	4.000000	46.000000	0.000000
2571.524161	0.009040	0.556053	-0.004423	76.817726	63.991661	95.919838	-0.146575	0.000000	-4.997851	0.000000	0.000000	0.000000	0.606788	0.081916	-0.385445	0.000000	0.000000	4.000000	46.000000	0.000000
2571.527495	0.009040	0.556053	-0.004423	76.817726	63.991661	95.919838	-0.146575	0.000000	-4.997851	0.000000	0.000000	0.000000	0.606788	0.081916	-0.385445	0.000000	0.000000	4.000000	46.000000	0.000000
2571.530828	0.009040	0.556053	-0.004423	76.817726	63.991661	95.919838	-0.146575	0.000000	-4.997851	0.000000	0.000000	0.000000	0.606788	0.081916	-0.385445	0.000000	0.000000	4.000000	46.000000	0.000000
2571.534161	0.011094	0.556390	-0.005712	76.838318	64.264938	95.909111	-0.202666	0.000000	-4.995891	0.000000	0.000000	0.000000	0.616262	0.100929	-0.386508	0.000000	0.000000	4.000000	46.000000	0.000000
2571.537495	0.011094	0.556390	-0.005712	76.838318	64.264938	95.909111	-0.202666	0.000000	-4.995891	0.000000	0.000000	0.000000	0.616262	0.100929	-0.386508	0.000000	0.000000	4.000000	46.000000	0.000000
2571.540828	0.011094	0.556390	-0.005712	76.838318	64.264938	95.909111	-0.202666	0.000000	-4.995891	0.000000	0.000000	0.000000	0.616262	0.100929	-0.386508	0.000000	0.000000	4.000000	46.000000	0.000000
2571.544161	0.013030	0.556797	-0.007024	76.905472	64.449036	95.757408	-0.256728	0.000000	-4.993405	0.000000	0.000000	0.000000	0.580554	0.122101	-0.393576	0.000000	0.000000	4.000000	46.000000	0.000000
2571.547495	0.013030	0.556797	-0.007024	76.905472	64.449036	95.757408	-0.256728	0.000000	-4.993405	0.000000	0.000000	0.000000	0.580554	0.122101	-0.393576	0.000000	0.000000	4.000000	46.000000	0.000000
2571.550828	0.013030	0.556797	-0.007024	76.905472	64.449036	95.757408	-0.256728	0.000000	-4.993405	0.000000	0.000000	0.000000	0.580554	0.122101	-0.393576	0.000000	0.000000	4.000000	46.000000	0.000000
2571.554161	0.014911	0.557242	-0.008331	77.032639	64.541168	95.435608	-0.310102	0.000000	-4.990375	0.000000	0.000000	0.000000	0.564512	0.133473	-0.392123	0.000000	0.000000	4.000000	46.000000	0.000000
2571.557495	0.014911	0.557242	-0.008331	77.032639	64.541168	95.435608	-0.310102	0.000000	-4.990375	0.000000	0.000000	0.000000	0.564512	0.133473	-0.392123	0.000000	0.000000	4.000000	46.000000	0.000000
2571.560828	0.014911	0.557242	-0.008331	77.032639	64.541168	95.435608	-0.310102	0.000000	-4.990375	0.000000	0.000000	0.000000	0.564512	0.133473	-0.392123	0.000000	0.000000	4.000000	46.000000	0.000000
2571.564161	0.016678	0.557734	-0.009588	77.209694	64.530846	95.079063	-0.361537	0.000000	-4.986912	0.000000	0.000000	0.000000	0.529966	0.147607	-0.377158	0.000000	0.000000	4.000000	46.000000	0.000000
2571.567495	0.016678	0.557734	-0.009588	77.209694	64.530846	95.079063	-0.361537	0.000000	-4.986912	0.000000	0.000000	0.000000	0.529966	0.147607	-0.377158	0.000000	0.000000	4.000000	46.000000	0.000000
2571.570828	0.016678	0.557734	-0.009588	77.209694	64.530846	95.079063	-0.361537	0.000000	-4.986912	0.000000	0.000000	0.000000	0.529966	0.147607	-0.377158	0.000000	0.000000	4.000000	46.000000	0.000000
2571.574161	0.018311	0.558241	-0.010764	77.393127	64.446960	95.245865	-0.409492	0.000000	-4.983203	0.000000	0.000000	0.000000	0.489879	0.152175	-0.352751	0.000000	0.000000	4.000000	46.000000	0.000000
2571.577495	0.018311	0.558241	-0.010764	77.393127	64.446960	95.245865	-0.409492	0.000000	-4.983203	0.000000	0.000000	0.000000	0.489879	0.152175	-0.352751	0.000000	0.000000	4.000000	46.000000	0.000000
2571.580828	0.018311	0.558241	-0.010764	77.393127	64.446960	95.245865	-0.409492	0.000000	-4.983203	0.000000	0.000000	0.000000	0.489879	0.152175	-0.352751	0.000000	0.000000	4.000000	46.000000	0.000000
2571.584161	0.019981	0.558813	-0.011875	77.556160	64.316940	95.798134	-0.453023	0.000000	-4.979435	0.000000	0.000000	0.000000	0.500955	0.171519	-0.333486	0.000000	0.000000	4.000000	46.000000	0.000000
2571.587495	0.019981	0.558813	-0.011875	77.556160	64.316940	95.798134	-0.453023	0.000000	-4.979435	0.000000	0.000000	0.000000	0.500955	0.171519	-0.333486	0.000000	0.000000	4.000000	46.000000	0.000000
2571.590828	0.019981	0.558813	-0.011875	77.556160	64.316940	95.798134	-0.453023	0.000000	-4.979435	0.000000	0.000000	0.000000	0.500955	0.171519	-0.333486	0.000000	0.000000	4.000000	46.000000	0.000000
2571.594161	0.021647	0.559376	-0.012905	77.697639	64.189034	96.462341	-0.492482	0.000000	-4.975687	0.000000	0.000000	0.000000	0.499768	0.169026	-0.308757	0.000000	0.000000	4.000000	46.000000	0.000000
2571.597495	0.021647	0.559376	-0.012905	77.697639	64.189034	96.462341	-0.492482	0.000000	-4.975687	0.000000	0.000000	0.000000	0.499768	0.169026	-0.308757	0.000000	0.000000	4.000000	46.000000	0.000000
2571.600828	0.021647	0.559376	-0.012905	77.697639	64.189034	96.462341	-0.492482	0.000000	-4.975687	0.000000	0.000000	0.000000	0.499768	0.169026	-0.308757	0.000000	0.000000	4.000000	46.000000	0.000000
2571.604161	0.023288	0.559956	-0.013856	77.812035	64.053398	96.800316	-0.527454	0.000000	-4.972101	0.000000	0.000000	0.000000	0.492481	0.173980	-0.285334	0.000000	0.000000	4.000000	46.000000	0.000000
2571.607495	0.023288	0.559956	-0.013856	77.812035	64.053398	96.800316	-0.527454	0.000000	-4.972101	0.000000	0.000000	0.000000	0.492481	0.173980	-0.285334	0.000000	0.000000	4.000000	46.000000	0.000000
2571.610828	0.023288	0.559956	-0.013856	77.812035	64.053398	96.800316	-0.527454	0.000000	-4.972101	0.000000	0.000000	0.000000	0.492481	0.173980	-0.285334	0.000000	0.000000	4.000000	46.000000	0.000000
2571.614161	0.024906	0.560512	-0.014741	77.888641	63.957790	96.854218	-0.558408	0.000000	-4.968720	0.000000	0.000000	0.000000	0.485300	0.166693	-0.265614	0.000000	0.000000	4.000000	46.000000	0.000000
2571.617495	0.024906	0.560512	-0.014741	77.888641	63.957790	96.854218	-0.558408	0.000000	-4.968720	0.000000	0.000000	0.000000	0.485300	0.166693	-0.265614	0.000000	0.000000	4.000000	46.000000	0.000000
2571.620828	0.024906	0.560512	-0.014741	77.888641	63.957790	96.854218	-0.558408	0.000000	-4.968720	0.000000	0.000000	0.000000	0.485300	0.166693	-0.265614	0.000000	0.000000	4.000000	46.000000	0.000000
2571.624161	0.026456	0.561058	-0.015606	77.911194	63.927681	97.168076	-0.586021	0.000000	-4.965539	0.000000	0.000000	0.000000	0.464954	0.163882	-0.259362	0.000000	0.000000	4.000000	46.000000	0.000000
2571.627495	0.026456	0.561058	-0.015606	77.911194	63.927681	97.168076	-0.586021	0.000000	-4.965539	0.000000	0.000000	0.000000	0.464954	0.163882	-0.259362	0.000000	0.000000	4.000000	46.000000	0.000000
2571.630828	0.026456	0.561058	-0.015606	77.911194	63.927681	97.168076	-0.586021	0.000000	-4.965539	0.000000	0.000000	0.000000	0.464954	0.163882	-0.259362	0.000000	0.000000	4.000000	46.000000	0.000000
2571.634161	0.027960	0.561571	-0.016444	77.903481	63.943493	98.058578	-0.612394	0.000000	-4.962356	0.000000	0.000000	0.000000	0.451173	0.153844	-0.251580	0.000000	0.000000	4.000000	46.000000	0.000000
2571.637495	0.027960	0.561571	-0.016444	77.903481	63.943493	98.058578	-0.612394	0.000000	-4.962356	0.000000	0.000000	0.000000	0.451173	0.153844	-0.251580	0.000000	0.000000	4.000000	46.000000	0.000000
2571.640828	0.027960	0.561571	-0.016444	77.903481	63.943493	98.058578	-0.612394	0.000000	-4.962356	0.000000	0.000000	0.000000	0.451173	0.153844	-0.251580	0.000000	0.000000	4.000000	46.000000	0.000000
2571.644161	0.029375	0.562033	-0.017272	77.916588	63.953659	99.293358	-0.637314	0.000000	-4.959217	0.000000	0.000000	0.000000	0.424658	0.138768	-0.248249	0.000000	0.000000	4.000000	46.000000	0.000000
2571.647495	0.029375	0.562033	-0.017272	77.916588	63.953659	99.293358	-0.637314	0.000000	-4.959217	0.000000	0.000000	0.000000	0.424658	0.138768	-0.248249	0.000000	0.000000	4.000000	46.000000	0.000000
2571.650828	0.029375	0.562033	-0.017272	77.916588	63.953659	99.293358	-0.637314	0.000000	-4.959217	0.000000	0.000000	0.000000	0.424658	0.138768	-0.248249	0.000000	0.000000	4.000000	46.000000	0.000000
2571.654161	0.030725	0.562463	-0.018070	77.992798	63.876572	100.050385	-0.661635	0.000000	-4.956030	0.000000	0.000000	0.000000	0.404949	0.128933	-0.239605	0.000000	0.000000	4.000000	46.000000	0.000000
2571.657495	0.030725	0.562463	-0.018070	77.992798	63.876572	100.050385	-0.661635	0.000000	-4.956030	0.000000	0.000000	0.000000	0.404949	0.128933	-0.239605	0.000000	0.000000	4.000000	46.000000	0.000000
2571.660828	0.030725	0.562463	-0.018070	77.992798	63.876572	100.050385	-0.661635	0.000000	-4.956030	0.000000	0.000000	0.000000	0.404949	0.128933	-0.239605	0.000000	0.000000	4.000000	46.000000	0.000000
2571.664161	0.032053	0.562877	-0.018824	78.123337	63.705147	100.049309	-0.684651	0.000000	-4.952903	0.000000	0.000000	0.000000	0.398309	0.124264	-0.226211	0.000000	0.000000	4.000000	46.000000	0.000000
2571.667495	0.032053	0.562877	-0.018824	78.123337	63.705147	100.049309	-0.684651	0.000000	-4.952903	0.000000	0.000000	0.000000	0.398309	0.124264	-0.226211	0.000000	0.000000	4.000000	46.000000	0.000000
2571.670828	0.032053	0.562877	-0.018824	78.123337	63.705147	100.049309	-0.684651	0.000000	-4.952903	0.000000	0.000000	0.000000	0.398309	0.124264	-0.226211	0.000000	0.000000	4.000000	46.000000	0.000000
2571.674161	0.033379	0.563276	-0.019535	78.262764	63.505234	99.579376	-0.705629	0.000000	-4.949958	0.000000	0.000000	0.000000	0.398065	0.119666	-0.213214	0.000000	0.000000	4.000000	46.000000	0.000000
2571.677495	0.033379	0.563276	-0.019535	78.262764	63.505234	99.579376	-0.705629	0.000000	-4.949958	0.000000	0.000000	0.000000	0.398065	0.119666	-0.213214	0.000000	0.000000	4.000000	46.000000	0.000000
2571.680828	0.033379	0.563276	-0.019535	78.262764	63.505234	99.579376	-0.705629	0.000000	-4.949958	0.000000	0.000000	0.000000	0.398065	0.119666	-0.213214	0.000000	0.000000	4.000000	46.000000	0.000000
2571.684161	0.034728	0.563677	-0.020186	78.356476	63.359684	99.270790	-0.724584	0.000000	-4.947219	0.000000	0.000000	0.000000	0.404608	0.120285	-0.195249	0.000000	0.000000	4.000000	46.000000	0.000000
2571.687495	0.034728	0.563677	-0.020186	78.356476	63.359684	99.270790	-0.724584	0.000000	-4.947219	0.000000	0.000000	0.000000	0.404608	0.120285	-0.195249	0.000000	0.000000	4.000000	46.000000	0.000000
2571.690828	0.034728	0.563677	-0.020186	78.356476	63.359684	99.270790	-0.724584	0.000000	-4.947219	0.000000	0.000000	0.000000	0.404608	0.120285	-0.195249	0.000000	0.000000	4.000000	46.000000	0.000000
2571.694161	0.036079	0.564056	-0.020770	78.398247	63.296867	99.383583	-0.740868	0.000000	-4.944807	0.000000	0.000000	0.000000	0.405237	0.113816	-0.175079	0.000000	0.000000	4.000000	46.000000	0.000000
2571.697495	0.036079	0.564056	-0.020770	78.398247	63.296867	99.383583	-0.740868	0.000000	-4.944807	0.000000	0.000000	0.000000	0.405237	0.113816	-0.175079	0.000000	0.000000	4.000000	46.000000	0.000000
2571.700828	0.036079	0.564056	-0.020770	78.398247	63.296867	99.383583	-0.740868	0.000000	-4.944807	0.000000	0.000000	0.000000	0.405237	0.113816	-0.175079	0.000000	0.000000	4.000000	46.000000	0.000000
2571.704161	0.037344	0.564411	-0.021345	78.420853	63.257034	99.735847	-0.754407	0.000000	-4.942760	0.000000	0.000000	0.000000	0.379542	0.106385	-0.172570	0.000000	0.000000	4.000000	46.000000	0.000000
2571.707495	0.037344	0.564411	-0.021345	78.420853	63.257034	99.735847	-0.754407	0.000000	-4.942760	0.000000	0.000000	0.000000	0.379542	0.106385	-0.172570	0.000000	0.000000	4.000000	46.000000	0.000000
2571.710828	0.037344	0.564411	-0.021345	78.420853	63.257034	99.735847	-0.754407	0.000000	-4.942760	0.000000	0.000000	0.000000	0.379542	0.106385	-0.172570	0.000000	0.000000	4.000000	46.000000	0.000000
2571.714161	0.038524	0.564741	-0.021911	78.453629	63.231972	100.118217	-0.767838	0.000000	-4.940691	0.000000	0.000000	0.000000	0.353959	0.098977	-0.169823	0.000000	0.000000	4.000000	46.000000	0.000000
2571.717495	0.038524	0.564741	-0.021911	78.453629	63.231972	100.118217	-0.767838	0.000000	-4.940691	0.000000	0.000000	0.000000	0.353959	0.098977	-0.169823	0.000000	0.000000	4.000000	46.000000	0.000000
2571.720828	0.038524	0.564741	-0.021911	78.453629	63.231972	100.118217	-0.767838	0.000000	-4.940691	0.000000	0.000000	0.000000	0.353959	0.098977	-0.169823	0.000000	0.000000	4.000000	46.000000	0.000000
2571.724161	0.039634	0.565019	-0.022529	78.484161	63.233242	100.423050	-0.781158	0.000000	-4.938602	0.000000	0.000000	0.000000	0.333028	0.083280	-0.185466	0.000000	0.000000	4.000000	46.000000	0.000000
2571.727495	0.039634	0.565019	-0.022529	78.484161	63.233242	100.423050	-0.781158	0.000000	-4.938602	0.000000	0.000000	0.000000	0.333028	0.083280	-0.185466	0.000000	0.000000	4.000000	46.000000	0.000000
2571.730828	0.039634	0.565019	-0.022529	78.484161	63.233242	100.423050	-0.781158	0.000000	-4.938602	0.000000	0.000000	0.000000	0.333028	0.083280	-0.185466	0.000000	0.000000	4.000000	46.000000	0.000000
2571.734161	0.040718	0.565237	-0.023179	78.488312	63.311100	100.479675	-0.796420	0.000000	-4.936164	0.000000	0.000000	0.000000	0.325083	0.065613	-0.194905	0.000000	0.000000	4.000000	46.000000	0.000000
2571.737495	0.040718	0.565237	-0.023179	78.488312	63.311100	100.479675	-0.796420	0.000000	-4.936164	0.000000	0.000000	0.000000	0.325083	0.065613	-0.194905	0.000000	0.000000	4.000000	46.000000	0.000000
2571.740828	0.040718	0.565237	-0.023179	78.488312	63.311100	100.479675	-0.796420	0.000000	-4.936164	0.000000	0.000000	0.000000	0.325083	0.065613	-0.194905	0.000000	0.000000	4.000000	46.000000	0.000000
2571.744161	0.041778	0.565431	-0.023824	78.483650	63.437111	100.473297	-0.812641	0.000000	-4.933519	0.000000	0.000000	0.000000	0.318138	0.058233	-0.193422	0.000000	0.000000	4.000000	46.000000	0.000000
2571.747495	0.041778	0.565431	-0.023824	78.483650	63.437111	100.473297	-0.812641	0.000000	-4.933519	0.000000	0.000000	0.000000	0.318138	0.058233	-0.193422	0.000000	0.000000	4.000000	46.000000	0.000000
2571.750828	0.041778	0.565431	-0.023824	78.483650	63.437111	100.473297	-0.812641	0.000000	-4.933519	0.000000	0.000000	0.000000	0.318138	0.058233	-0.193422	0.000000	0.000000	4.000000	46.000000	0.000000
2571.754161	0.042857	0.565577	-0.024461	78.480980	63.591595	100.561508	-0.828553	0.000000	-4.930872	0.000000	0.000000	0.000000	0.323733	0.043738	-0.191335	0.000000	0.000000	4.000000	46.000000	0.000000
2571.757495	0.042857	0.565577	-0.024461	78.480980	63.591595	100.561508	-0.828553	0.000000	-4.930872	0.000000	0.000000	0.000000	0.323733	0.043738	-0.191335	0.000000	0.000000	4.000000	46.000000	0.000000
2571.760828	0.042857	0.565577	-0.024461	78.480980	63.591595	100.561508	-0.828553	0.000000	-4.930872	0.000000	0.000000	0.000000	0.323733	0.043738	-0.191335	0.000000	0.000000	4.000000	46.000000	0.000000
2571.764161	0.043982	0.565703	-0.025034	78.478256	63.748825	100.769417	-0.843864	0.000000	-4.928275	0.000000	0.000000	0.000000	0.337316	0.037628	-0.171869	0.000000	0.000000	4.000000	46.000000	0.000000
2571.767495	0.043982	0.565703	-0.025034	78.478256	63.748825	100.769417	-0.843864	0.000000	-4.928275	0.000000	0.000000	0.000000	0.337316	0.037628	-0.171869	0.000000	0.000000	4.000000	46.000000	0.000000
2571.770828	0.043982	0.565703	-0.025034	78.478256	63.748825	100.769417	-0.843864	0.000000	-4.928275	0.000000	0.000000	0.000000	0.337316	0.037628	-0.171869	0.000000	0.000000	4.000000	46.000000	0.000000
2571.774161	0.045131	0.565808	-0.025540	78.474213	63.913879	101.141029	-0.856504	0.000000	-4.926095	0.000000	0.000000	0.000000	0.344879	0.031573	-0.151852	0.000000	0.000000	4.000000	46.000000	0.000000
2571.777495	0.045131	0.565808	-0.025540	78.474213	63.913879	101.141029	-0.856504	0.000000	-4.926095	0.000000	0.000000	0.000000	0.344879	0.031573	-0.151852	0.000000	0.000000	4.000000	46.000000	0.000000
2571.780828	0.045131	0.565808	-0.025540	78.474213	63.913879	101.141029	-0.856504	0.000000	-4.926095	0.000000	0.000000	0.000000	0.344879	0.031573	-0.151852	0.000000	0.000000	4.000000	46.000000	0.000000
2571.784161	0.046347	0.565917	-0.025990	78.469833	64.071701	101.383530	-0.866590	0.000000	-4.924330	0.000000	0.000000	0.000000	0.364687	0.032679	-0.134976	0.000000	0.000000	4.000000	46.000000	0.000000
2571.787495	0.046347	0.565917	-0.025990	78.469833	64.071701	101.383530	-0.866590	0.000000	-4.924330	0.000000	0.000000	0.000000	0.364687	0.032679	-0.134976	0.000000	0.000000	4.000000	46.000000	0.000000
2571.790828	0.046347	0.565917	-0.025990	78.469833	64.071701	101.383530	-0.866590	0.000000	-4.924330	0.000000	0.000000	0.000000	0.364687	0.032679	-0.134976	0.000000	0.000000	4.000000	46.000000	0.000000
2571.794161	0.047611	0.566023	-0.026358	78.465164	64.216766	101.464912	-0.874289	0.000000	-4.922968	0.000000	0.000000	0.000000	0.379267	0.031870	-0.110395	0.000000	0.000000	4.000000	46.000000	0.000000
2571.797495	0.047611	0.566023	-0.026358	78.465164	64.216766	101.464912	-0.874289	0.000000	-4.922968	0.000000	0.000000	0.000000	0.379267	0.031870	-0.110395	0.000000	0.000000	4.000000	46.000000	0.000000
2571.800828	0.047611	0.566023	-0.026358	78.465164	64.216766	101.464912	-0.874289	0.000000	-4.922968	0.000000	0.000000	0.000000	0.379267	0.031870	-0.110395	0.000000	0.000000	4.000000	46.000000	0.000000
2571.804161	0.048879	0.566116	-0.026682	78.460510	64.367302	101.618126	-0.878926	0.000000	-4.922143	0.000000	0.000000	0.000000	0.380360	0.027929	-0.097145	0.000000	0.000000	4.000000	46.000000	0.000000
2571.807495	0.048879	0.566116	-0.026682	78.460510	64.367302	101.618126	-0.878926	0.000000	-4.922143	0.000000	0.000000	0.000000	0.380360	0.027929	-0.097145	0.000000	0.000000	4.000000	46.000000	0.000000
2571.810828	0.048879	0.566116	-0.026682	78.460510	64.367302	101.618126	-0.878926	0.000000	-4.922143	0.000000	0.000000	0.000000	0.380360	0.027929	-0.097145	0.000000	0.000000	4.000000	46.000000	0.000000
2571.814161	0.050186	0.566209	-0.027014	78.457184	64.518150	101.823006	-0.882047	0.000000	-4.921585	0.000000	0.000000	0.000000	0.392159	0.027867	-0.099703	0.000000	0.000000	4.000000	46.000000	0.000000
2571.817495	0.050186	0.566209	-0.027014	78.457184	64.518150	101.823006	-0.882047	0.000000	-4.921585	0.000000	0.000000	0.000000	0.392159	0.027867	-0.099703	0.000000	0.000000	4.000000	46.000000	0.000000
2571.820828	0.050186	0.566209	-0.027014	78.457184	64.518150	101.823006	-0.882047	0.000000	-4.921585	0.000000	0.000000	0.000000	0.392159	0.027867	-0.099703	0.000000	0.000000	4.000000	46.000000	0.000000
2571.824161	0.051514	0.566319	-0.027335	78.452522	64.671425	102.040062	-0.885160	0.000000	-4.921025	0.000000	0.000000	0.000000	0.398452	0.033022	-0.096228	0.000000	0.000000	4.000000	46.000000	0.000000
2571.827495	0.051514	0.566319	-0.027335	78.452522	64.671425	102.040062	-0.885160	0.000000	-4.921025	0.000000	0.000000	0.000000	0.398452	0.033022	-0.096228	0.000000	0.000000	4.000000	46.000000	0.000000
2571.830828	0.051514	0.566319	-0.027335	78.452522	64.671425	102.040062	-0.885160	0.000000	-4.921025	0.000000	0.000000	0.000000	0.398452	0.033022	-0.096228	0.000000	0.000000	4.000000	46.000000	0.000000
2571.834161	0.052859	0.566412	-0.027681	78.442101	64.824577	102.089073	-0.887735	0.000000	-4.920562	0.000000	0.000000	0.000000	0.403447	0.027808	-0.103626	0.000000	0.000000	4.000000	46.000000	0.000000
2571.837495	0.052859	0.566412	-0.027681	78.442101	64.824577	102.089073	-0.887735	0.000000	-4.920562	0.000000	0.000000	0.000000	0.403447	0.027808	-0.103626	0.000000	0.000000	4.000000	46.000000	0.000000
2571.840828	0.052859	0.566412	-0.027681	78.442101	64.824577	102.089073	-0.887735	0.000000	-4.920562	0.000000	0.000000	0.000000	0.403447	0.027808	-0.103626	0.000000	0.000000	4.000000	46.000000	0.000000
2571.844161	0.054244	0.566481	-0.028029	78.416222	65.043465	102.175797	-0.890939	0.000000	-4.919982	0.000000	0.000000	0.000000	0.415391	0.020712	-0.104664	0.000000	0.000000	4.000000	46.000000	0.000000
2571.847495	0.054244	0.566481	-0.028029	78.416222	65.043465	102.175797	-0.890939	0.000000	-4.919982	0.000000	0.000000	0.000000	0.415391	0.020712	-0.104664	0.000000	0.000000	4.000000	46.000000	0.000000
2571.850828	0.054244	0.566481	-0.028029	78.416222	65.043465	102.175797	-0.890939	0.000000	-4.919982	0.000000	0.000000	0.000000	0.415391	0.020712	-0.104664	0.000000	0.000000	4.000000	46.000000	0.000000
2571.854161	0.055651	0.566520	-0.028356	78.363647	65.328644	102.403419	-0.893969	0.000000	-4.919433	0.000000	0.000000	0.000000	0.422144	0.011651	-0.097847	0.000000	0.000000	4.000000	46.000000	0.000000
2571.857495	0.055651	0.566520	-0.028356	78.363647	65.328644	102.403419	-0.893969	0.000000	-4.919433	0.000000	0.000000	0.000000	0.422144	0.011651	-0.097847	0.000000	0.000000	4.000000	46.000000	0.000000
2571.860828	0.055651	0.566520	-0.028356	78.363647	65.328644	102.403419	-0.893969	0.000000	-4.919433	0.000000	0.000000	0.000000	0.422144	0.011651	-0.097847	0.000000	0.000000	4.000000	46.000000	0.000000
2571.864161	0.057083	0.566545	-0.028641	78.282677	65.665344	102.956345	-0.896125	0.000000	-4.919041	0.000000	0.000000	0.000000	0.429686	0.007756	-0.085697	0.000000	0.000000	4.000000	46.000000	0.000000
2571.867495	0.057083	0.566545	-0.028641	78.282677	65.665344	102.956345	-0.896125	0.000000	-4.919041	0.000000	0.000000	0.000000	0.429686	0.007756	-0.085697	0.000000	0.000000	4.000000	46.000000	0.000000
2571.870828	0.057083	0.566545	-0.028641	78.282677	65.665344	102.956345	-0.896125	0.000000	-4.919041	0.000000	0.000000	0.000000	0.429686	0.007756	-0.085697	0.000000	0.000000	4.000000	46.000000	0.000000
2571.874161	0.058539	0.566518	-0.028899	78.187706	66.021049	104.001007	-0.896874	0.000000	-4.918904	0.000000	0.000000	0.000000	0.436864	-0.008354	-0.077244	0.000000	0.000000	4.000000	46.000000	0.000000
2571.877495	0.058539	0.566518	-0.028899	78.187706	66.021049	104.001007	-0.896874	0.000000	-4.918904	0.000000	0.000000	0.000000	0.436864	-0.008354	-0.077244	0.000000	0.000000	4.000000	46.000000	0.000000
2571.880828	0.058539	0.566518	-0.028899	78.187706	66.021049	104.001007	-0.896874	0.000000	-4.918904	0.000000	0.000000	0.000000	0.436864	-0.008354	-0.077244	0.000000	0.000000	4.000000	46.000000	0.000000
2571.884161	0.060042	0.566477	-0.029119	78.105919	66.332268	105.008682	-0.896633	0.000000	-4.918948	0.000000	0.000000	0.000000	0.450736	-0.012235	-0.066103	0.000000	0.000000	4.000000	46.000000	0.000000
2571.887495	0.060042	0.566477	-0.029119	78.105919	66.332268	105.008682	-0.896633	0.000000	-4.918948	0.000000	0.000000	0.000000	0.450736	-0.012235	-0.066103	0.000000	0.000000	4.000000	46.000000	0.000000
2571.890828	0.060042	0.566477	-0.029119	78.105919	66.332268	105.008682	-0.896633	0.000000	-4.918948	0.000000	0.000000	0.000000	0.450736	-0.012235	-0.066103	0.000000	0.000000	4.000000	46.000000	0.000000
2571.894161	0.061615	0.566417	-0.029282	78.051697	66.568260	105.200668	-0.895040	0.000000	-4.919238	0.000000	0.000000	0.000000	0.471861	-0.018058	-0.048824	0.000000	0.000000	4.000000	46.000000	0.000000
2571.897495	0.061615	0.566417	-0.029282	78.051697	66.568260	105.200668	-0.895040	0.000000	-4.919238	0.000000	0.000000	0.000000	0.471861	-0.018058	-0.048824	0.000000	0.000000	4.000000	46.000000	0.000000
2571.900828	0.061615	0.566417	-0.029282	78.051697	66.568260	105.200668	-0.895040	0.000000	-4.919238	0.000000	0.000000	0.000000	0.471861	-0.018058	-0.048824	0.000000	0.000000	4.000000	46.000000	0.000000
2571.904161	0.063283	0.566331	-0.029367	77.997200	66.762512	105.247139	-0.891403	0.000000	-4.919898	0.000000	0.000000	0.000000	0.500348	-0.025834	-0.025526	0.000000	0.000000	4.000000	46.000000	0.000000
2571.907495	0.063283	0.566331	-0.029367	77.997200	66.762512	105.247139	-0.891403	0.000000	-4.919898	0.000000	0.000000	0.000000	0.500348	-0.025834	-0.025526	0.000000	0.000000	4.000000	46.000000	0.000000
2571.910828	0.063283	0.566331	-0.029367	77.997200	66.762512	105.247139	-0.891403	0.000000	-4.919898	0.000000	0.000000	0.000000	0.500348	-0.025834	-0.025526	0.000000	0.000000	4.000000	46.000000	0.000000
2571.914161	0.065002	0.566225	-0.029393	77.905853	66.983574	105.352104	-0.885067	0.000000	-4.921042	0.000000	0.000000	0.000000	0.515865	-0.031673	-0.007874	0.000000	0.000000	4.000000	46.000000	0.000000
2571.917495	0.065002	0.566225	-0.029393	77.905853	66.983574	105.352104	-0.885067	0.000000	-4.921042	0.000000	0.000000	0.000000	0.515865	-0.031673	-0.007874	0.000000	0.000000	4.000000	46.000000	0.000000
2571.920828	0.065002	0.566225	-0.029393	77.905853	66.983574	105.352104	-0.885067	0.000000	-4.921042	0.000000	0.000000	0.000000	0.515865	-0.031673	-0.007874	0.000000	0.000000	4.000000	46.000000	0.000000
2571.924161	0.066848	0.566113	-0.029422	77.778419	67.214912	105.500290	-0.876887	0.000000	-4.922506	0.000000	0.000000	0.000000	0.553763	-0.033715	-0.008520	0.000000	0.000000	4.000000	46.000000	0.000000
2571.927495	0.066848	0.566113	-0.029422	77.778419	67.214912	105.500290	-0.876887	0.000000	-4.922506	0.000000	0.000000	0.000000	0.553763	-0.033715	-0.008520	0.000000	0.000000	4.000000	46.000000	0.000000
2571.930828	0.066848	0.566113	-0.029422	77.778419	67.214912	105.500290	-0.876887	0.000000	-4.922506	0.000000	0.000000	0.000000	0.553763	-0.033715	-0.008520	0.000000	0.000000	4.000000	46.000000	0.000000
2571.934161	0.068763	0.565987	-0.029420	77.611137	67.506516	105.757713	-0.868293	0.000000	-4.924030	0.000000	0.000000	0.000000	0.574605	-0.037673	0.000421	0.000000	0.000000	4.000000	46.000000	0.000000
2571.937495	0.068763	0.565987	-0.029420	77.611137	67.506516	105.757713	-0.868293	0.000000	-4.924030	0.000000	0.000000	0.000000	0.574605	-0.037673	0.000421	0.000000	0.000000	4.000000	46.000000	0.000000
2571.940828	0.068763	0.565987	-0.029420	77.611137	67.506516	105.757713	-0.868293	0.000000	-4.924030	0.000000	0.000000	0.000000	0.574605	-0.037673	0.000421	0.000000	0.000000	4.000000	46.000000	0.000000
2571.944161	0.070759	0.565820	-0.029453	77.406349	67.873199	106.134109	-0.858691	0.000000	-4.925714	0.000000	0.000000	0.000000	0.598757	-0.049985	-0.009824	0.000000	0.000000	4.000000	46.000000	0.000000
2571.947495	0.070759	0.565820	-0.029453	77.406349	67.873199	106.134109	-0.858691	0.000000	-4.925714	0.000000	0.000000	0.000000	0.598757	-0.049985	-0.009824	0.000000	0.000000	4.000000	46.000000	0.000000
2571.950828	0.070759	0.565820	-0.029453	77.406349	67.873199	106.134109	-0.858691	0.000000	-4.925714	0.000000	0.000000	0.000000	0.598757	-0.049985	-0.009824	0.000000	0.000000	4.000000	46.000000	0.000000
2571.954161	0.072844	0.565664	-0.029467	77.174416	68.240799	106.531128	-0.849863	0.000000	-4.927244	0.000000	0.000000	0.000000	0.625583	-0.046900	-0.004290	0.000000	0.000000	4.000000	46.000000	0.000000
2571.957495	0.072844	0.565664	-0.029467	77.174416	68.240799	106.531128	-0.849863	0.000000	-4.927244	0.000000	0.000000	0.000000	0.625583	-0.046900	-0.004290	0.000000	0.000000	4.000000	46.000000	0.000000
2571.960828	0.072844	0.565664	-0.029467	77.174416	68.240799	106.531128	-0.849863	0.000000	-4.927244	0.000000	0.000000	0.000000	0.625583	-0.046900	-0.004290	0.000000	0.000000	4.000000	46.000000	0.000000
2571.964161	0.074991	0.565531	-0.029508	76.940559	68.510971	106.830620	-0.840297	0.000000	-4.928885	0.000000	0.000000	0.000000	0.643982	-0.039877	-0.012321	0.000000	0.000000	4.000000	46.000000	0.000000
2571.967495	0.074991	0.565531	-0.029508	76.940559	68.510971	106.830620	-0.840297	0.000000	-4.928885	0.000000	0.000000	0.000000	0.643982	-0.039877	-0.012321	0.000000	0.000000	4.000000	46.000000	0.000000
2571.970828	0.074991	0.565531	-0.029508	76.940559	68.510971	106.830620	-0.840297	0.000000	-4.928885	0.000000	0.000000	0.000000	0.643982	-0.039877	-0.012321	0.000000	0.000000	4.000000	46.000000	0.000000
2571.974161	0.077160	0.565374	-0.029558	76.733490	68.674171	106.984283	-0.831400	0.000000	-4.930393	0.000000	0.000000	0.000000	0.650781	-0.047096	-0.014932	0.000000	0.000000	4.000000	46.000000	0.000000
2571.977495	0.077160	0.565374	-0.029558	76.733490	68.674171	106.984283	-0.831400	0.000000	-4.930393	0.000000	0.000000	0.000000	0.650781	-0.047096	-0.014932	0.000000	0.000000	4.000000	46.000000	0.000000
2571.980828	0.077160	0.565374	-0.029558	76.733490	68.674171	106.984283	-0.831400	0.000000	-4.930393	0.000000	0.000000	0.000000	0.650781	-0.047096	-0.014932	0.000000	0.000000	4.000000	46.000000	0.000000
2571.984161	0.079379	0.565227	-0.029585	76.552116	68.643723	107.099365	-0.822845	0.000000	-4.931828	0.000000	0.000000	0.000000	0.665672	-0.044034	-0.008057	0.000000	0.000000	4.000000	46.000000	0.000000
2571.987495	0.079379	0.565227	-0.029585	76.552116	68.643723	107.099365	-0.822845	0.000000	-4.931828	0.000000	0.000000	0.000000	0.665672	-0.044034	-0.008057	0.000000	0.000000	4.000000	46.000000	0.000000
2571.990828	0.079379	0.565227	-0.029585	76.552116	68.643723	107.099365	-0.822845	0.000000	-4.931828	0.000000	0.000000	0.000000	0.665672	-0.044034	-0.008057	0.000000	0.000000	4.000000	46.000000	0.000000
2571.994161	0.081624	0.565097	-0.029609	76.398430	68.408241	107.537086	-0.813656	0.000000	-4.933352	0.000000	0.000000	0.000000	0.673278	-0.039011	-0.007348	0.000000	0.000000	4.000000	46.000000	0.000000
2571.997495	0.081624	0.565097	-0.029609	76.398430	68.408241	107.537086	-0.813656	0.000000	-4.933352	0.000000	0.000000	0.000000	0.673278	-0.039011	-0.007348	0.000000	0.000000	4.000000	46.000000	0.000000
2572.000828	0.081624	0.565097	-0.029609	76.398430	68.408241	107.537086	-0.813656	0.000000	-4.933352	0.000000	0.000000	0.000000	0.673278	-0.039011	-0.007348	0.000000	0.000000	4.000000	46.000000	0.000000
2572.004161	0.083983	0.564994	-0.029606	76.272018	68.077217	108.062294	-0.804512	0.000000	-4.934852	0.000000	0.000000	0.000000	0.707749	-0.030866	0.000902	0.000000	0.000000	4.000000	46.000000	0.000000
2572.007495	0.083983	0.564994	-0.029606	76.272018	68.077217	108.062294	-0.804512	0.000000	-4.934852	0.000000	0.000000	0.000000	0.707749	-0.030866	0.000902	0.000000	0.000000	4.000000	46.000000	0.000000
2572.010828	0.083983	0.564994	-0.029606	76.272018	68.077217	108.062294	-0.804512	0.000000	-4.934852	0.000000	0.000000	0.000000	0.707749	-0.030866	0.000902	0.000000	0.000000	4.000000	46.000000	0.000000
2572.014161	0.086479	0.564895	-0.029576	76.189430	67.739136	108.485161	-0.794379	0.000000	-4.936493	0.000000	0.000000	0.000000	0.748919	-0.029867	0.009076	0.000000	0.000000	4.000000	46.000000	0.000000
2572.017495	0.086479	0.564895	-0.029576	76.189430	67.739136	108.485161	-0.794379	0.000000	-4.936493	0.000000	0.000000	0.000000	0.748919	-0.029867	0.009076	0.000000	0.000000	4.000000	46.000000	0.000000
2572.020828	0.086479	0.564895	-0.029576	76.189430	67.739136	108.485161	-0.794379	0.000000	-4.936493	0.000000	0.000000	0.000000	0.748919	-0.029867	0.009076	0.000000	0.000000	4.000000	46.000000	0.000000
2572.024161	0.089109	0.564805	-0.029545	76.133636	67.393127	108.790085	-0.783226	0.000000	-4.938274	0.000000	0.000000	0.000000	0.788925	-0.026903	0.009456	0.000000	0.000000	4.000000	46.000000	0.000000
2572.027495	0.089109	0.564805	-0.029545	76.133636	67.393127	108.790085	-0.783226	0.000000	-4.938274	0.000000	0.000000	0.000000	0.788925	-0.026903	0.009456	0.000000	0.000000	4.000000	46.000000	0.000000
2572.030828	0.089109	0.564805	-0.029545	76.133636	67.393127	108.790085	-0.783226	0.000000	-4.938274	0.000000	0.000000	0.000000	0.788925	-0.026903	0.009456	0.000000	0.000000	4.000000	46.000000	0.000000
2572.034161	0.091878	0.564719	-0.029491	76.072418	67.073357	108.979805	-0.771793	0.000000	-4.940074	0.000000	0.000000	0.000000	0.830640	-0.025993	0.016149	0.000000	0.000000	4.000000	46.000000	0.000000
2572.037495	0.091878	0.564719	-0.029491	76.072418	67.073357	108.979805	-0.771793	0.000000	-4.940074	0.000000	0.000000	0.000000	0.830640	-0.025993	0.016149	0.000000	0.000000	4.000000	46.000000	0.000000
2572.040828	0.091878	0.564719	-0.029491	76.072418	67.073357	108.979805	-0.771793	0.000000	-4.940074	0.000000	0.000000	0.000000	0.830640	-0.025993	0.016149	0.000000	0.000000	4.000000	46.000000	0.000000
2572.044161	0.094741	0.564642	-0.029432	76.025093	66.850998	109.237000	-0.759561	0.000000	-4.941970	0.000000	0.000000	0.000000	0.858943	-0.023083	0.017683	0.000000	0.000000	4.000000	46.000000	0.000000
2572.047495	0.094741	0.564642	-0.029432	76.025093	66.850998	109.237000	-0.759561	0.000000	-4.941970	0.000000	0.000000	0.000000	0.858943	-0.023083	0.017683	0.000000	0.000000	4.000000	46.000000	0.000000
2572.050828	0.094741	0.564642	-0.029432	76.025093	66.850998	109.237000	-0.759561	0.000000	-4.941970	0.000000	0.000000	0.000000	0.858943	-0.023083	0.017683	0.000000	0.000000	4.000000	46.000000	0.000000
2572.054161	0.097639	0.564550	-0.029350	76.001801	66.606926	109.323769	-0.747183	0.000000	-4.943857	0.000000	0.000000	0.000000	0.869567	-0.027391	0.024534	0.000000	0.000000	4.000000	46.000000	0.000000
2572.057495	0.097639	0.564550	-0.029350	76.001801	66.606926	109.323769	-0.747183	0.000000	-4.943857	0.000000	0.000000	0.000000	0.869567	-0.027391	0.024534	0.000000	0.000000	4.000000	46.000000	0.000000
2572.060828	0.097639	0.564550	-0.029350	76.001801	66.606926	109.323769	-0.747183	0.000000	-4.943857	0.000000	0.000000	0.000000	0.869567	-0.027391	0.024534	0.000000	0.000000	4.000000	46.000000	0.000000
2572.064161	0.100590	0.564427	-0.029269	76.006554	66.297241	109.422409	-0.734462	0.000000	-4.945762	0.000000	0.000000	0.000000	0.885264	-0.036929	0.024430	0.000000	0.000000	4.000000	46.000000	0.000000
2572.067495	0.100590	0.564427	-0.029269	76.006554	66.297241	109.422409	-0.734462	0.000000	-4.945762	0.000000	0.000000	0.000000	0.885264	-0.036929	0.024430	0.000000	0.000000	4.000000	46.000000	0.000000
2572.070828	0.100590	0.564427	-0.029269	76.006554	66.297241	109.422409	-0.734462	0.000000	-4.945762	0.000000	0.000000	0.000000	0.885264	-0.036929	0.024430	0.000000	0.000000	4.000000	46.000000	0.000000
2572.074161	0.103574	0.564272	-0.029184	76.039467	65.962982	109.435310	-0.721919	0.000000	-4.947609	0.000000	0.000000	0.000000	0.895002	-0.046512	0.025476	0.000000	0.000000	4.000000	46.000000	0.000000
2572.077495	0.103574	0.564272	-0.029184	76.039467	65.962982	109.435310	-0.721919	0.000000	-4.947609	0.000000	0.000000	0.000000	0.895002	-0.046512	0.025476	0.000000	0.000000	4.000000	46.000000	0.000000
2572.080828	0.103574	0.564272	-0.029184	76.039467	65.962982	109.435310	-0.721919	0.000000	-4.947609	0.000000	0.000000	0.000000	0.895002	-0.046512	0.025476	0.000000	0.000000	4.000000	46.000000	0.000000
2572.084161	0.106596	0.564078	-0.029073	76.098900	65.511185	109.526077	-0.709533	0.000000	-4.949400	0.000000	0.000000	0.000000	0.906599	-0.058285	0.033300	0.000000	0.000000	4.000000	46.000000	0.000000
2572.087495	0.106596	0.564078	-0.029073	76.098900	65.511185	109.526077	-0.709533	0.000000	-4.949400	0.000000	0.000000	0.000000	0.906599	-0.058285	0.033300	0.000000	0.000000	4.000000	46.000000	0.000000
2572.090828	0.106596	0.564078	-0.029073	76.098900	65.511185	109.526077	-0.709533	0.000000	-4.949400	0.000000	0.000000	0.000000	0.906599	-0.058285	0.033300	0.000000	0.000000	4.000000	46.000000	0.000000
2572.094161	0.109656	0.563868	-0.028942	76.182304	64.960976	109.527657	-0.696750	0.000000	-4.951216	0.000000	0.000000	0.000000	0.918024	-0.062870	0.039171	0.000000	0.000000	4.000000	46.000000	0.000000
2572.097495	0.109656	0.563868	-0.028942	76.182304	64.960976	109.527657	-0.696750	0.000000	-4.951216	0.000000	0.000000	0.000000	0.918024	-0.062870	0.039171	0.000000	0.000000	4.000000	46.000000	0.000000
2572.100828	0.109656	0.563868	-0.028942	76.182304	64.960976	109.527657	-0.696750	0.000000	-4.951216	0.000000	0.000000	0.000000	0.918024	-0.062870	0.039171	0.000000	0.000000	4.000000	46.000000	0.000000
2572.104161	0.112806	0.563653	-0.028763	76.294601	64.344597	109.139816	-0.683747	0.000000	-4.953028	0.000000	0.000000	0.000000	0.945096	-0.064562	0.053799	0.000000	0.000000	4.000000	46.000000	0.000000
2572.107495	0.112806	0.563653	-0.028763	76.294601	64.344597	109.139816	-0.683747	0.000000	-4.953028	0.000000	0.000000	0.000000	0.945096	-0.064562	0.053799	0.000000	0.000000	4.000000	46.000000	0.000000
2572.110828	0.112806	0.563653	-0.028763	76.294601	64.344597	109.139816	-0.683747	0.000000	-4.953028	0.000000	0.000000	0.000000	0.945096	-0.064562	0.053799	0.000000	0.000000	4.000000	46.000000	0.000000
2572.114161	0.116015	0.563446	-0.028578	76.413445	63.744442	108.550713	-0.669711	0.000000	-4.954946	0.000000	0.000000	0.000000	0.962800	-0.062084	0.055599	0.000000	0.000000	4.000000	46.000000	0.000000
2572.117495	0.116015	0.563446	-0.028578	76.413445	63.744442	108.550713	-0.669711	0.000000	-4.954946	0.000000	0.000000	0.000000	0.962800	-0.062084	0.055599	0.000000	0.000000	4.000000	46.000000	0.000000
2572.120828	0.116015	0.563446	-0.028578	76.413445	63.744442	108.550713	-0.669711	0.000000	-4.954946	0.000000	0.000000	0.000000	0.962800	-0.062084	0.055599	0.000000	0.000000	4.000000	46.000000	0.000000
2572.124161	0.119286	0.563223	-0.028382	76.515724	63.207809	108.163414	-0.655756	0.000000	-4.956812	0.000000	0.000000	0.000000	0.981179	-0.066980	0.058683	0.000000	0.000000	4.000000	46.000000	0.000000
2572.127495	0.119286	0.563223	-0.028382	76.515724	63.207809	108.163414	-0.655756	0.000000	-4.956812	0.000000	0.000000	0.000000	0.981179	-0.066980	0.058683	0.000000	0.000000	4.000000	46.000000	0.000000
2572.130828	0.119286	0.563223	-0.028382	76.515724	63.207809	108.163414	-0.655756	0.000000	-4.956812	0.000000	0.000000	0.000000	0.981179	-0.066980	0.058683	0.000000	0.000000	4.000000	46.000000	0.000000
2572.134998	0.122562	0.563000	-0.028143	76.618828	62.814404	107.792870	-0.641791	0.000000	-4.958640	0.000000	0.000000	0.000000	0.785639	-0.053399	0.057402	0.000000	0.000000	4.000000	46.000000	0.000000
2572.138332	0.122562	0.563000	-0.028143	76.618828	62.814404	107.792870	-0.641791	0.000000	-4.958640	0.000000	0.000000	0.000000	0.785639	-0.053399	0.057402	0.000000	0.000000	4.000000	46.000000	0.000000
2572.141665	0.122562	0.563000	-0.028143	76.618828	62.814404	107.792870	-0.641791	0.000000	-4.958640	0.000000	0.000000	0.000000	0.785639	-0.053399	0.057402	0.000000	0.000000	4.000000	46.000000	0.000000
2572.144998	0.125854	0.562768	-0.027906	76.721138	62.508923	107.238144	-0.627244	0.000000	-4.960500	0.000000	0.000000	0.000000	0.987625	-0.069696	0.071022	0.000000	0.000000	4.000000	46.000000	0.000000
2572.148332	0.125854	0.562768	-0.027906	76.721138	62.508923	107.238144	-0.627244	0.000000	-4.960500	0.000000	0.000000	0.000000	0.987625	-0.069696	0.071022	0.000000	0.000000	4.000000	46.000000	0.000000
2572.151665	0.125854	0.562768	-0.027906	76.721138	62.508923	107.238144	-0.613120	0.000000	-4.962266	0.000000	0.000000	0.000000	0.987625	-0.069696	0.071022	0.000000	0.000000	4.000000	46.000000	0.000000
2572.154998	0.129115	0.562511	-0.027608	76.813904	62.258064	107.079224	-0.613120	0.000000	-4.962266	0.000000	0.000000	0.000000	0.978136	-0.077045	0.089371	0.000000	0.000000	4.000000	46.000000	0.000000
2572.158332	0.129115	0.562511	-0.027608	76.813904	62.258064	107.079224	-0.613120	0.000000	-4.962266	0.000000	0.000000	0.000000	0.978136	-0.077045	0.089371	0.000000	0.000000	4.000000	46.000000	0.000000
2572.161665	0.129115	0.562511	-0.027608	76.813904	62.258064	107.079224	-0.613120	0.000000	-4.962266	0.000000	0.000000	0.000000	0.978136	-0.077045	0.089371	0.000000	0.000000	4.000000	46.000000	0.000000
2572.164998	0.132362	0.562278	-0.027265	76.906349	61.943218	107.268570	-0.598163	0.000000	-4.964091	0.000000	0.000000	0.000000	0.974067	-0.069794	0.102752	0.000000	0.000000	4.000000	46.000000	0.000000
2572.168332	0.132362	0.562278	-0.027265	76.906349	61.943218	107.268570	-0.598163	0.000000	-4.964091	0.000000	0.000000	0.000000	0.974067	-0.069794	0.102752	0.000000	0.000000	4.000000	46.000000	0.000000
2572.171665	0.132362	0.562278	-0.027265	76.906349	61.943218	107.268570	-0.598163	0.000000	-4.964091	0.000000	0.000000	0.000000	0.974067	-0.069794	0.102752	0.000000	0.000000	4.000000	46.000000	0.000000
2572.174998	0.135633	0.562028	-0.026903	77.017319	61.476479	107.241928	-0.582703	0.000000	-4.965930	0.000000	0.000000	0.000000	0.981387	-0.075149	0.108835	0.000000	0.000000	4.000000	46.000000	0.000000
2572.178332	0.135633	0.562028	-0.026903	77.017319	61.476479	107.241928	-0.582703	0.000000	-4.965930	0.000000	0.000000	0.000000	0.981387	-0.075149	0.108835	0.000000	0.000000	4.000000	46.000000	0.000000
2572.181665	0.135633	0.562028	-0.026903	77.017319	61.476479	107.241928	-0.582703	0.000000	-4.965930	0.000000	0.000000	0.000000	0.981387	-0.075149	0.108835	0.000000	0.000000	4.000000	46.000000	0.000000
2572.184998	0.138970	0.561759	-0.026533	77.146767	60.849392	106.635666	-0.567173	0.000000	-4.967727	0.000000	0.000000	0.000000	1.001177	-0.080615	0.110799	0.000000	0.000000	4.000000	46.000000	0.000000
2572.188332	0.138970	0.561759	-0.026533	77.146767	60.849392	106.635666	-0.567173	0.000000	-4.967727	0.000000	0.000000	0.000000	1.001177	-0.080615	0.110799	0.000000	0.000000	4.000000	46.000000	0.000000
2572.191665	0.138970	0.561759	-0.026533	77.146767	60.849392	106.635666	-0.567173	0.000000	-4.967727	0.000000	0.000000	0.000000	1.001177	-0.080615	0.110799	0.000000	0.000000	4.000000	46.000000	0.000000
2572.194998	0.142313	0.561472	-0.026139	77.286995	60.210186	106.207153	-0.551767	0.000000	-4.969462	0.000000	0.000000	0.000000	1.002775	-0.086230	0.118394	0.000000	0.000000	4.000000	46.000000	0.000000
2572.198332	0.142313	0.561472	-0.026139	77.286995	60.210186	106.207153	-0.551767	0.000000	-4.969462	0.000000	0.000000	0.000000	1.002775	-0.086230	0.118394	0.000000	0.000000	4.000000	46.000000	0.000000
2572.201665	0.142313	0.561472	-0.026139	77.286995	60.210186	106.207153	-0.551767	0.000000	-4.969462	0.000000	0.000000	0.000000	1.002775	-0.086230	0.118394	0.000000	0.000000	4.000000	46.000000	0.000000
2572.204998	0.145654	0.561173	-0.025741	77.447395	59.560833	106.140213	-0.536246	0.000000	-4.971161	0.000000	0.000000	0.000000	1.002278	-0.089636	0.119202	0.000000	0.000000	4.000000	46.000000	0.000000
2572.208332	0.145654	0.561173	-0.025741	77.447395	59.560833	106.140213	-0.536246	0.000000	-4.971161	0.000000	0.000000	0.000000	1.002278	-0.089636	0.119202	0.000000	0.000000	4.000000	46.000000	0.000000
2572.211665	0.145654	0.561173	-0.025741	77.447395	59.560833	106.140213	-0.536246	0.000000	-4.971161	0.000000	0.000000	0.000000	1.002278	-0.089636	0.119202	0.000000	0.000000	4.000000	46.000000	0.000000
2572.214998	0.149016	0.560838	-0.025343	77.642311	58.835941	105.932175	-0.521081	0.000000	-4.972773	0.000000	0.000000	0.000000	1.008525	-0.100613	0.119529	0.000000	0.000000	4.000000	46.000000	0.000000
2572.218332	0.149016	0.560838	-0.025343	77.642311	58.835941	105.932175	-0.521081	0.000000	-4.972773	0.000000	0.000000	0.000000	1.008525	-0.100613	0.119529	0.000000	0.000000	4.000000	46.000000	0.000000
2572.221665	0.149016	0.560838	-0.025343	77.642311	58.835941	105.932175	-0.521081	0.000000	-4.972773	0.000000	0.000000	0.000000	1.008525	-0.100613	0.119529	0.000000	0.000000	4.000000	46.000000	0.000000
2572.224998	0.152362	0.560481	-0.024981	77.875137	58.082298	105.758583	-0.506245	0.000000	-4.974306	0.000000	0.000000	0.000000	1.003982	-0.107020	0.108465	0.000000	0.000000	4.000000	46.000000	0.000000
2572.228332	0.152362	0.560481	-0.024981	77.875137	58.082298	105.758583	-0.506245	0.000000	-4.974306	0.000000	0.000000	0.000000	1.003982	-0.107020	0.108465	0.000000	0.000000	4.000000	46.000000	0.000000
2572.231665	0.152362	0.560481	-0.024981	77.875137	58.082298	105.758583	-0.506245	0.000000	-4.974306	0.000000	0.000000	0.000000	1.003982	-0.107020	0.108465	0.000000	0.000000	4.000000	46.000000	0.000000
2572.234998	0.155705	0.560137	-0.024622	78.122070	57.270924	105.507385	-0.492542	0.000000	-4.975682	0.000000	0.000000	0.000000	1.002924	-0.103125	0.107747	0.000000	0.000000	4.000000	46.000000	0.000000
2572.238332	0.155705	0.560137	-0.024622	78.122070	57.270924	105.507385	-0.492542	0.000000	-4.975682	0.000000	0.000000	0.000000	1.002924	-0.103125	0.107747	0.000000	0.000000	4.000000	46.000000	0.000000
2572.241665	0.155705	0.560137	-0.024622	78.122070	57.270924	105.507385	-0.492542	0.000000	-4.975682	0.000000	0.000000	0.000000	1.002924	-0.103125	0.107747	0.000000	0.000000	4.000000	46.000000	0.000000
2572.244998	0.159047	0.559781	-0.024260	78.363281	56.399506	105.228737	-0.479239	0.000000	-4.976980	0.000000	0.000000	0.000000	1.002467	-0.106753	0.108668	0.000000	0.000000	4.000000	46.000000	0.000000
2572.248332	0.159047	0.559781	-0.024260	78.363281	56.399506	105.228737	-0.479239	0.000000	-4.976980	0.000000	0.000000	0.000000	1.002467	-0.106753	0.108668	0.000000	0.000000	4.000000	46.000000	0.000000
2572.251665	0.159047	0.559781	-0.024260	78.363281	56.399506	105.228737	-0.479239	0.000000	-4.976980	0.000000	0.000000	0.000000	1.002467	-0.106753	0.108668	0.000000	0.000000	4.000000	46.000000	0.000000
2572.254998	0.162420	0.559447	-0.023868	78.589066	55.426701	104.735497	-0.466213	0.000000	-4.978217	0.000000	0.000000	0.000000	1.012024	-0.100124	0.117459	0.000000	0.000000	4.000000	46.000000	0.000000
2572.258332	0.162420	0.559447	-0.023868	78.589066	55.426701	104.735497	-0.466213	0.000000	-4.978217	0.000000	0.000000	0.000000	1.012024	-0.100124	0.117459	0.000000	0.000000	4.000000	46.000000	0.000000
2572.261665	0.162420	0.559447	-0.023868	78.589066	55.426701	104.735497	-0.466213	0.000000	-4.978217	0.000000	0.000000	0.000000	1.012024	-0.100124	0.117459	0.000000	0.000000	4.000000	46.000000	0.000000
2572.264998	0.165791	0.559127	-0.023479	78.799866	54.419853	103.923866	-0.452904	0.000000	-4.979445	0.000000	0.000000	0.000000	1.011191	-0.096264	0.116732	0.000000	0.000000	4.000000	46.000000	0.000000
2572.268332	0.165791	0.559127	-0.023479	78.799866	54.419853	103.923866	-0.452904	0.000000	-4.979445	0.000000	0.000000	0.000000	1.011191	-0.096264	0.116732	0.000000	0.000000	4.000000	46.000000	0.000000
2572.271665	0.165791	0.559127	-0.023479	78.799866	54.419853	103.923866	-0.452904	0.000000	-4.979445	0.000000	0.000000	0.000000	1.011191	-0.096264	0.116732	0.000000	0.000000	4.000000	46.000000	0.000000
2572.274998	0.169168	0.558837	-0.023007	78.977715	53.436481	103.029922	-0.439974	0.000000	-4.980605	0.000000	0.000000	0.000000	1.013258	-0.086965	0.141751	0.000000	0.000000	4.000000	46.000000	0.000000
2572.278332	0.169168	0.558837	-0.023007	78.977715	53.436481	103.029922	-0.439974	0.000000	-4.980605	0.000000	0.000000	0.000000	1.013258	-0.086965	0.141751	0.000000	0.000000	4.000000	46.000000	0.000000
2572.281665	0.169168	0.558837	-0.023007	78.977715	53.436481	103.029922	-0.439974	0.000000	-4.980605	0.000000	0.000000	0.000000	1.013258	-0.086965	0.141751	0.000000	0.000000	4.000000	46.000000	0.000000
2572.284998	0.172553	0.558551	-0.022515	79.121613	52.541595	102.280571	-0.425815	0.000000	-4.981835	0.000000	0.000000	0.000000	1.015324	-0.085665	0.147644	0.000000	0.000000	4.000000	46.000000	0.000000
2572.288332	0.172553	0.558551	-0.022515	79.121613	52.541595	102.280571	-0.425815	0.000000	-4.981835	0.000000	0.000000	0.000000	1.015324	-0.085665	0.147644	0.000000	0.000000	4.000000	46.000000	0.000000
2572.291665	0.172553	0.558551	-0.022515	79.121613	52.541595	102.280571	-0.425815	0.000000	-4.981835	0.000000	0.000000	0.000000	1.015324	-0.085665	0.147644	0.000000	0.000000	4.000000	46.000000	0.000000
2572.294998	0.175896	0.558253	-0.022003	79.237213	51.757648	101.534317	-0.411630	0.000000	-4.983027	0.000000	0.000000	0.000000	1.003094	-0.089570	0.153515	0.000000	0.000000	4.000000	46.000000	0.000000
2572.298332	0.175896	0.558253	-0.022003	79.237213	51.757648	101.534317	-0.411630	0.000000	-4.983027	0.000000	0.000000	0.000000	1.003094	-0.089570	0.153515	0.000000	0.000000	4.000000	46.000000	0.000000
2572.301665	0.175896	0.558253	-0.022003	79.237213	51.757648	101.534317	-0.411630	0.000000	-4.983027	0.000000	0.000000	0.000000	1.003094	-0.089570	0.153515	0.000000	0.000000	4.000000	46.000000	0.000000
2572.304998	0.179149	0.557949	-0.021475	79.328033	51.076355	100.949593	-0.397491	0.000000	-4.984175	0.000000	0.000000	0.000000	0.975752	-0.091079	0.158277	0.000000	0.000000	4.000000	46.000000	0.000000
2572.308332	0.179149	0.557949	-0.021475	79.328033	51.076355	100.949593	-0.397491	0.000000	-4.984175	0.000000	0.000000	0.000000	0.975752	-0.091079	0.158277	0.000000	0.000000	4.000000	46.000000	0.000000
2572.311665	0.179149	0.557949	-0.021475	79.328033	51.076355	100.949593	-0.397491	0.000000	-4.984175	0.000000	0.000000	0.000000	0.975752	-0.091079	0.158277	0.000000	0.000000	4.000000	46.000000	0.000000
2572.314998	0.182344	0.557623	-0.020964	79.404526	50.472157	100.603477	-0.383524	0.000000	-4.985269	0.000000	0.000000	0.000000	0.958571	-0.097733	0.153519	0.000000	0.000000	4.000000	46.000000	0.000000
2572.318332	0.182344	0.557623	-0.020964	79.404526	50.472157	100.603477	-0.383524	0.000000	-4.985269	0.000000	0.000000	0.000000	0.958571	-0.097733	0.153519	0.000000	0.000000	4.000000	46.000000	0.000000
2572.321665	0.182344	0.557623	-0.020964	79.404526	50.472157	100.603477	-0.383524	0.000000	-4.985269	0.000000	0.000000	0.000000	0.958571	-0.097733	0.153519	0.000000	0.000000	4.000000	46.000000	0.000000
2572.324998	0.185417	0.557301	-0.020445	79.470177	49.896057	100.216232	-0.370222	0.000000	-4.986275	0.000000	0.000000	0.000000	0.921889	-0.096655	0.155591	0.000000	0.000000	4.000000	46.000000	0.000000
2572.328332	0.185417	0.557301	-0.020445	79.470177	49.896057	100.216232	-0.370222	0.000000	-4.986275	0.000000	0.000000	0.000000	0.921889	-0.096655	0.155591	0.000000	0.000000	4.000000	46.000000	0.000000
2572.331665	0.185417	0.557301	-0.020445	79.470177	49.896057	100.216232	-0.370222	0.000000	-4.986275	0.000000	0.000000	0.000000	0.921889	-0.096655	0.155591	0.000000	0.000000	4.000000	46.000000	0.000000
2572.334998	0.188397	0.556974	-0.019904	79.517685	49.456821	99.519386	-0.357244	0.000000	-4.987221	0.000000	0.000000	0.000000	0.893935	-0.098095	0.162257	0.000000	0.000000	4.000000	46.000000	0.000000
2572.338332	0.188397	0.556974	-0.019904	79.517685	49.456821	99.519386	-0.357244	0.000000	-4.987221	0.000000	0.000000	0.000000	0.893935	-0.098095	0.162257	0.000000	0.000000	4.000000	46.000000	0.000000
2572.341665	0.188397	0.556974	-0.019904	79.517685	49.456821	99.519386	-0.357244	0.000000	-4.987221	0.000000	0.000000	0.000000	0.893935	-0.098095	0.162257	0.000000	0.000000	4.000000	46.000000	0.000000
2572.344998	0.191264	0.556616	-0.019325	79.519188	49.383438	99.445801	-0.344262	0.000000	-4.988134	0.000000	0.000000	0.000000	0.860233	-0.107353	0.173746	0.000000	0.000000	4.000000	46.000000	0.000000
2572.348332	0.191264	0.556616	-0.019325	79.519188	49.383438	99.445801	-0.344262	0.000000	-4.988134	0.000000	0.000000	0.000000	0.860233	-0.107353	0.173746	0.000000	0.000000	4.000000	46.000000	0.000000
2572.351665	0.191264	0.556616	-0.019325	79.519188	49.383438	99.445801	-0.344262	0.000000	-4.988134	0.000000	0.000000	0.000000	0.860233	-0.107353	0.173746	0.000000	0.000000	4.000000	46.000000	0.000000
2572.354998	0.193979	0.556245	-0.018739	79.488182	49.574585	100.448578	-0.331014	0.000000	-4.989031	0.000000	0.000000	0.000000	0.814439	-0.111394	0.175857	0.000000	0.000000	4.000000	46.000000	0.000000
2572.358332	0.193979	0.556245	-0.018739	79.488182	49.574585	100.448578	-0.331014	0.000000	-4.989031	0.000000	0.000000	0.000000	0.814439	-0.111394	0.175857	0.000000	0.000000	4.000000	46.000000	0.000000
2572.361665	0.193979	0.556245	-0.018739	79.488182	49.574585	100.448578	-0.331014	0.000000	-4.989031	0.000000	0.000000	0.000000	0.814439	-0.111394	0.175857	0.000000	0.000000	4.000000	46.000000	0.000000
2572.364998	0.196606	0.555886	-0.018107	79.459267	49.731506	101.555695	-0.318063	0.000000	-4.989873	0.000000	0.000000	0.000000	0.788049	-0.107623	0.189475	0.000000	0.000000	4.000000	46.000000	0.000000
2572.368332	0.196606	0.555886	-0.018107	79.459267	49.731506	101.555695	-0.318063	0.000000	-4.989873	0.000000	0.000000	0.000000	0.788049	-0.107623	0.189475	0.000000	0.000000	4.000000	46.000000	0.000000
2572.371665	0.196606	0.555886	-0.018107	79.459267	49.731506	101.555695	-0.318063	0.000000	-4.989873	0.000000	0.000000	0.000000	0.788049	-0.107623	0.189475	0.000000	0.000000	4.000000	46.000000	0.000000
2572.374998	0.199204	0.555514	-0.017520	79.437279	49.856640	102.192276	-0.304672	0.000000	-4.990708	0.000000	0.000000	0.000000	0.779286	-0.111579	0.176078	0.000000	0.000000	4.000000	46.000000	0.000000
2572.378332	0.199204	0.555514	-0.017520	79.437279	49.856640	102.192276	-0.304672	0.000000	-4.990708	0.000000	0.000000	0.000000	0.779286	-0.111579	0.176078	0.000000	0.000000	4.000000	46.000000	0.000000
2572.381665	0.199204	0.555514	-0.017520	79.437279	49.856640	102.192276	-0.304672	0.000000	-4.990708	0.000000	0.000000	0.000000	0.779286	-0.111579	0.176078	0.000000	0.000000	4.000000	46.000000	0.000000
2572.384998	0.201720	0.555138	-0.016979	79.421509	49.953320	102.278442	-0.292280	0.000000	-4.991450	0.000000	0.000000	0.000000	0.754877	-0.112755	0.162268	0.000000	0.000000	4.000000	46.000000	0.000000
2572.388332	0.201720	0.555138	-0.016979	79.421509	49.953320	102.278442	-0.292280	0.000000	-4.991450	0.000000	0.000000	0.000000	0.754877	-0.112755	0.162268	0.000000	0.000000	4.000000	46.000000	0.000000
2572.391665	0.201720	0.555138	-0.016979	79.421509	49.953320	102.278442	-0.292280	0.000000	-4.991450	0.000000	0.000000	0.000000	0.754877	-0.112755	0.162268	0.000000	0.000000	4.000000	46.000000	0.000000
2572.394998	0.204143	0.554750	-0.016452	79.416077	49.976326	102.348717	-0.280931	0.000000	-4.992101	0.000000	0.000000	0.000000	0.726828	-0.116542	0.158155	0.000000	0.000000	4.000000	46.000000	0.000000
2572.398332	0.204143	0.554750	-0.016452	79.416077	49.976326	102.348717	-0.280931	0.000000	-4.992101	0.000000	0.000000	0.000000	0.726828	-0.116542	0.158155	0.000000	0.000000	4.000000	46.000000	0.000000
2572.401665	0.204143	0.554750	-0.016452	79.416077	49.976326	102.348717	-0.280931	0.000000	-4.992101	0.000000	0.000000	0.000000	0.726828	-0.116542	0.158155	0.000000	0.000000	4.000000	46.000000	0.000000
2572.404998	0.206398	0.554358	-0.015929	79.432976	49.810905	102.657639	-0.270073	0.000000	-4.992701	0.000000	0.000000	0.000000	0.676729	-0.117508	0.157040	0.000000	0.000000	4.000000	46.000000	0.000000
2572.408332	0.206398	0.554358	-0.015929	79.432976	49.810905	102.657639	-0.270073	0.000000	-4.992701	0.000000	0.000000	0.000000	0.676729	-0.117508	0.157040	0.000000	0.000000	4.000000	46.000000	0.000000
2572.411665	0.206398	0.554358	-0.015929	79.432976	49.810905	102.657639	-0.270073	0.000000	-4.992701	0.000000	0.000000	0.000000	0.676729	-0.117508	0.157040	0.000000	0.000000	4.000000	46.000000	0.000000
2572.414998	0.208555	0.553963	-0.015368	79.475182	49.383648	102.770691	-0.259584	0.000000	-4.993257	0.000000	0.000000	0.000000	0.647103	-0.118680	0.168232	0.000000	0.000000	4.000000	46.000000	0.000000
2572.418332	0.208555	0.553963	-0.015368	79.475182	49.383648	102.770691	-0.259584	0.000000	-4.993257	0.000000	0.000000	0.000000	0.647103	-0.118680	0.168232	0.000000	0.000000	4.000000	46.000000	0.000000
2572.421665	0.208555	0.553963	-0.015368	79.475182	49.383648	102.770691	-0.259584	0.000000	-4.993257	0.000000	0.000000	0.000000	0.647103	-0.118680	0.168232	0.000000	0.000000	4.000000	46.000000	0.000000
2572.424998	0.210664	0.553599	-0.014824	79.534729	48.719284	102.250633	-0.248722	0.000000	-4.993810	0.000000	0.000000	0.000000	0.632567	-0.109022	0.163172	0.000000	0.000000	4.000000	46.000000	0.000000
2572.428332	0.210664	0.553599	-0.014824	79.534729	48.719284	102.250633	-0.248722	0.000000	-4.993810	0.000000	0.000000	0.000000	0.632567	-0.109022	0.163172	0.000000	0.000000	4.000000	46.000000	0.000000
2572.431665	0.210664	0.553599	-0.014824	79.534729	48.719284	102.250633	-0.248722	0.000000	-4.993810	0.000000	0.000000	0.000000	0.632567	-0.109022	0.163172	0.000000	0.000000	4.000000	46.000000	0.000000
2572.434998	0.212726	0.553241	-0.014291	79.588882	48.069473	101.680618	-0.238315	0.000000	-4.994318	0.000000	0.000000	0.000000	0.618594	-0.107299	0.159777	0.000000	0.000000	4.000000	46.000000	0.000000
2572.438332	0.212726	0.553241	-0.014291	79.588882	48.069473	101.680618	-0.238315	0.000000	-4.994318	0.000000	0.000000	0.000000	0.618594	-0.107299	0.159777	0.000000	0.000000	4.000000	46.000000	0.000000
2572.441665	0.212726	0.553241	-0.014291	79.588882	48.069473	101.680618	-0.238315	0.000000	-4.994318	0.000000	0.000000	0.000000	0.618594	-0.107299	0.159777	0.000000	0.000000	4.000000	46.000000	0.000000
2572.444998	0.214757	0.552925	-0.013737	79.618729	47.598083	101.472466	-0.228259	0.000000	-4.994787	0.000000	0.000000	0.000000	0.609174	-0.095025	0.166254	0.000000	0.000000	4.000000	46.000000	0.000000
2572.448332	0.214757	0.552925	-0.013737	79.618729	47.598083	101.472466	-0.228259	0.000000	-4.994787	0.000000	0.000000	0.000000	0.609174	-0.095025	0.166254	0.000000	0.000000	4.000000	46.000000	0.000000
2572.451665	0.214757	0.552925	-0.013737	79.618729	47.598083	101.472466	-0.218013	0.000000	-4.995245	0.000000	0.000000	0.000000	0.609174	-0.095025	0.166254	0.000000	0.000000	4.000000	46.000000	0.000000
2572.454998	0.216722	0.552606	-0.013230	79.628815	47.284603	101.591248	-0.218013	0.000000	-4.995245	0.000000	0.000000	0.000000	0.589640	-0.095529	0.152208	0.000000	0.000000	4.000000	46.000000	0.000000
2572.458332	0.216722	0.552606	-0.013230	79.628815	47.284603	101.591248	-0.218013	0.000000	-4.995245	0.000000	0.000000	0.000000	0.589640	-0.095529	0.152208	0.000000	0.000000	4.000000	46.000000	0.000000
2572.461665	0.216722	0.552606	-0.013230	79.628815	47.284603	101.591248	-0.218013	0.000000	-4.995245	0.000000	0.000000	0.000000	0.589640	-0.095529	0.152208	0.000000	0.000000	4.000000	46.000000	0.000000
2572.464998	0.218640	0.552294	-0.012732	79.635628	46.988029	101.726372	-0.208674	0.000000	-4.995644	0.000000	0.000000	0.000000	0.575333	-0.093592	0.149465	0.000000	0.000000	4.000000	46.000000	0.000000
2572.468332	0.218640	0.552294	-0.012732	79.635628	46.988029	101.726372	-0.208674	0.000000	-4.995644	0.000000	0.000000	0.000000	0.575333	-0.093592	0.149465	0.000000	0.000000	4.000000	46.000000	0.000000
2572.471665	0.218640	0.552294	-0.012732	79.635628	46.988029	101.726372	-0.208674	0.000000	-4.995644	0.000000	0.000000	0.000000	0.575333	-0.093592	0.149465	0.000000	0.000000	4.000000	46.000000	0.000000
2572.474998	0.220489	0.552008	-0.012283	79.651985	46.643654	101.629517	-0.199622	0.000000	-4.996014	0.000000	0.000000	0.000000	0.554781	-0.085767	0.134544	0.000000	0.000000	4.000000	46.000000	0.000000
2572.478332	0.220489	0.552008	-0.012283	79.651985	46.643654	101.629517	-0.199622	0.000000	-4.996014	0.000000	0.000000	0.000000	0.554781	-0.085767	0.134544	0.000000	0.000000	4.000000	46.000000	0.000000
2572.481665	0.220489	0.552008	-0.012283	79.651985	46.643654	101.629517	-0.199622	0.000000	-4.996014	0.000000	0.000000	0.000000	0.554781	-0.085767	0.134544	0.000000	0.000000	4.000000	46.000000	0.000000
2572.484998	0.222258	0.551739	-0.011852	79.666046	46.263168	101.419510	-0.191491	0.000000	-4.996332	0.000000	0.000000	0.000000	0.530788	-0.080721	0.129255	0.000000	0.000000	4.000000	46.000000	0.000000
2572.488332	0.222258	0.551739	-0.011852	79.666046	46.263168	101.419510	-0.191491	0.000000	-4.996332	0.000000	0.000000	0.000000	0.530788	-0.080721	0.129255	0.000000	0.000000	4.000000	46.000000	0.000000
2572.491665	0.222258	0.551739	-0.011852	79.666046	46.263168	101.419510	-0.191491	0.000000	-4.996332	0.000000	0.000000	0.000000	0.530788	-0.080721	0.129255	0.000000	0.000000	4.000000	46.000000	0.000000
2572.494998	0.223992	0.551480	-0.011506	79.680809	45.899853	101.222404	-0.183771	0.000000	-4.996622	0.000000	0.000000	0.000000	0.520185	-0.077861	0.103762	0.000000	0.000000	4.000000	46.000000	0.000000
2572.498332	0.223992	0.551480	-0.011506	79.680809	45.899853	101.222404	-0.183771	0.000000	-4.996622	0.000000	0.000000	0.000000	0.520185	-0.077861	0.103762	0.000000	0.000000	4.000000	46.000000	0.000000
2572.501665	0.223992	0.551480	-0.011506	79.680809	45.899853	101.222404	-0.183771	0.000000	-4.996622	0.000000	0.000000	0.000000	0.520185	-0.077861	0.103762	0.000000	0.000000	4.000000	46.000000	0.000000
2572.504998	0.225685	0.551265	-0.011203	79.692635	45.512749	100.912880	-0.177461	0.000000	-4.996849	0.000000	0.000000	0.000000	0.507891	-0.064403	0.091181	0.000000	0.000000	4.000000	46.000000	0.000000
2572.508332	0.225685	0.551265	-0.011203	79.692635	45.512749	100.912880	-0.177461	0.000000	-4.996849	0.000000	0.000000	0.000000	0.507891	-0.064403	0.091181	0.000000	0.000000	4.000000	46.000000	0.000000
2572.511665	0.225685	0.551265	-0.011203	79.692635	45.512749	100.912880	-0.177461	0.000000	-4.996849	0.000000	0.000000	0.000000	0.507891	-0.064403	0.091181	0.000000	0.000000	4.000000	46.000000	0.000000
2572.514998	0.227355	0.551104	-0.010904	79.693741	45.126080	100.611839	-0.171882	0.000000	-4.997045	0.000000	0.000000	0.000000	0.501033	-0.048499	0.089664	0.000000	0.000000	4.000000	46.000000	0.000000
2572.518332	0.227355	0.551104	-0.010904	79.693741	45.126080	100.611839	-0.171882	0.000000	-4.997045	0.000000	0.000000	0.000000	0.501033	-0.048499	0.089664	0.000000	0.000000	4.000000	46.000000	0.000000
2572.521665	0.227355	0.551104	-0.010904	79.693741	45.126080	100.611839	-0.171882	0.000000	-4.997045	0.000000	0.000000	0.000000	0.501033	-0.048499	0.089664	0.000000	0.000000	4.000000	46.000000	0.000000
2572.524998	0.228981	0.550995	-0.010599	79.697746	44.664436	100.326958	-0.166449	0.000000	-4.997229	0.000000	0.000000	0.000000	0.487780	-0.032506	0.091500	0.000000	0.000000	4.000000	46.000000	0.000000
2572.528332	0.228981	0.550995	-0.010599	79.697746	44.664436	100.326958	-0.166449	0.000000	-4.997229	0.000000	0.000000	0.000000	0.487780	-0.032506	0.091500	0.000000	0.000000	4.000000	46.000000	0.000000
2572.531665	0.228981	0.550995	-0.010599	79.697746	44.664436	100.326958	-0.166449	0.000000	-4.997229	0.000000	0.000000	0.000000	0.487780	-0.032506	0.091500	0.000000	0.000000	4.000000	46.000000	0.000000
2572.534998	0.230563	0.550921	-0.010235	79.699417	44.063961	99.830193	-0.160999	0.000000	-4.997407	0.000000	0.000000	0.000000	0.474410	-0.022373	0.108994	0.000000	0.000000	4.000000	46.000000	0.000000
2572.538332	0.230563	0.550921	-0.010235	79.699417	44.063961	99.830193	-0.160999	0.000000	-4.997407	0.000000	0.000000	0.000000	0.474410	-0.022373	0.108994	0.000000	0.000000	4.000000	46.000000	0.000000
2572.541665	0.230563	0.550921	-0.010235	79.699417	44.063961	99.830193	-0.160999	0.000000	-4.997407	0.000000	0.000000	0.000000	0.474410	-0.022373	0.108994	0.000000	0.000000	4.000000	46.000000	0.000000
2572.544998	0.232100	0.550880	-0.009813	79.700096	43.330906	99.015556	-0.154743	0.000000	-4.997605	0.000000	0.000000	0.000000	0.461049	-0.012217	0.126626	0.000000	0.000000	4.000000	46.000000	0.000000
2572.548332	0.232100	0.550880	-0.009813	79.700096	43.330906	99.015556	-0.154743	0.000000	-4.997605	0.000000	0.000000	0.000000	0.461049	-0.012217	0.126626	0.000000	0.000000	4.000000	46.000000	0.000000
2572.551665	0.232100	0.550880	-0.009813	79.700096	43.330906	99.015556	-0.154743	0.000000	-4.997605	0.000000	0.000000	0.000000	0.461049	-0.012217	0.126626	0.000000	0.000000	4.000000	46.000000	0.000000
2572.554998	0.233526	0.550901	-0.009303	79.693932	42.485779	97.921326	-0.147681	0.000000	-4.997818	0.000000	0.000000	0.000000	0.427840	0.006258	0.153008	0.000000	0.000000	4.000000	46.000000	0.000000
2572.558332	0.233526	0.550901	-0.009303	79.693932	42.485779	97.921326	-0.147681	0.000000	-4.997818	0.000000	0.000000	0.000000	0.427840	0.006258	0.153008	0.000000	0.000000	4.000000	46.000000	0.000000
2572.561665	0.233526	0.550901	-0.009303	79.693932	42.485779	97.921326	-0.147681	0.000000	-4.997818	0.000000	0.000000	0.000000	0.427840	0.006258	0.153008	0.000000	0.000000	4.000000	46.000000	0.000000
2572.564998	0.234918	0.550966	-0.008765	79.680450	41.642735	96.896927	-0.139414	0.000000	-4.998055	0.000000	0.000000	0.000000	0.417605	0.019537	0.161602	0.000000	0.000000	4.000000	46.000000	0.000000
2572.568332	0.234918	0.550966	-0.008765	79.680450	41.642735	96.896927	-0.139414	0.000000	-4.998055	0.000000	0.000000	0.000000	0.417605	0.019537	0.161602	0.000000	0.000000	4.000000	46.000000	0.000000
2572.571665	0.234918	0.550966	-0.008765	79.680450	41.642735	96.896927	-0.139414	0.000000	-4.998055	0.000000	0.000000	0.000000	0.417605	0.019537	0.161602	0.000000	0.000000	4.000000	46.000000	0.000000
2572.574998	0.236259	0.551040	-0.008228	79.655174	40.830589	96.166946	-0.130802	0.000000	-4.998289	0.000000	0.000000	0.000000	0.402368	0.022313	0.160878	0.000000	0.000000	4.000000	46.000000	0.000000
2572.578332	0.236259	0.551040	-0.008228	79.655174	40.830589	96.166946	-0.130802	0.000000	-4.998289	0.000000	0.000000	0.000000	0.402368	0.022313	0.160878	0.000000	0.000000	4.000000	46.000000	0.000000
2572.581665	0.236259	0.551040	-0.008228	79.655174	40.830589	96.166946	-0.130802	0.000000	-4.998289	0.000000	0.000000	0.000000	0.402368	0.022313	0.160878	0.000000	0.000000	4.000000	46.000000	0.000000
2572.584998	0.237568	0.551152	-0.007710	79.630486	39.944153	95.446968	-0.122314	0.000000	-4.998504	0.000000	0.000000	0.000000	0.392753	0.033487	0.155552	0.000000	0.000000	4.000000	46.000000	0.000000
2572.588332	0.237568	0.551152	-0.007710	79.630486	39.944153	95.446968	-0.122314	0.000000	-4.998504	0.000000	0.000000	0.000000	0.392753	0.033487	0.155552	0.000000	0.000000	4.000000	46.000000	0.000000
2572.591665	0.237568	0.551152	-0.007710	79.630486	39.944153	95.446968	-0.122314	0.000000	-4.998504	0.000000	0.000000	0.000000	0.392753	0.033487	0.155552	0.000000	0.000000	4.000000	46.000000	0.000000
2572.594998	0.238884	0.551248	-0.007290	79.616432	38.936001	94.499840	-0.114166	0.000000	-4.998696	0.000000	0.000000	0.000000	0.394827	0.028835	0.126058	0.000000	0.000000	4.000000	46.000000	0.000000
2572.598332	0.238884	0.551248	-0.007290	79.616432	38.936001	94.499840	-0.114166	0.000000	-4.998696	0.000000	0.000000	0.000000	0.394827	0.028835	0.126058	0.000000	0.000000	4.000000	46.000000	0.000000
2572.601665	0.238884	0.551248	-0.007290	79.616432	38.936001	94.499840	-0.114166	0.000000	-4.998696	0.000000	0.000000	0.000000	0.394827	0.028835	0.126058	0.000000	0.000000	4.000000	46.000000	0.000000
2572.604998	0.240111	0.551359	-0.006994	79.608994	37.739609	93.252869	-0.107528	0.000000	-4.998844	0.000000	0.000000	0.000000	0.367961	0.033390	0.088727	0.000000	0.000000	4.000000	46.000000	0.000000
2572.608332	0.240111	0.551359	-0.006994	79.608994	37.739609	93.252869	-0.107528	0.000000	-4.998844	0.000000	0.000000	0.000000	0.367961	0.033390	0.088727	0.000000	0.000000	4.000000	46.000000	0.000000
2572.611665	0.240111	0.551359	-0.006994	79.608994	37.739609	93.252869	-0.107528	0.000000	-4.998844	0.000000	0.000000	0.000000	0.367961	0.033390	0.088727	0.000000	0.000000	4.000000	46.000000	0.000000
2572.614998	0.241220	0.551420	-0.006770	79.615051	36.288914	91.669258	-0.102795	0.000000	-4.998943	0.000000	0.000000	0.000000	0.332751	0.018261	0.067262	0.000000	0.000000	4.000000	46.000000	0.000000
2572.618332	0.241220	0.551420	-0.006770	79.615051	36.288914	91.669258	-0.102795	0.000000	-4.998943	0.000000	0.000000	0.000000	0.332751	0.018261	0.067262	0.000000	0.000000	4.000000	46.000000	0.000000
2572.621665	0.241220	0.551420	-0.006770	79.615051	36.288914	91.669258	-0.102795	0.000000	-4.998943	0.000000	0.000000	0.000000	0.332751	0.018261	0.067262	0.000000	0.000000	4.000000	46.000000	0.000000
2572.624998	0.242206	0.551466	-0.006573	79.626465	34.617203	90.026360	-0.099178	0.000000	-4.999016	0.000000	0.000000	0.000000	0.295981	0.013683	0.058852	0.000000	0.000000	4.000000	46.000000	0.000000
2572.628332	0.242206	0.551466	-0.006573	79.626465	34.617203	90.026360	-0.099178	0.000000	-4.999016	0.000000	0.000000	0.000000	0.295981	0.013683	0.058852	0.000000	0.000000	4.000000	46.000000	0.000000
2572.631665	0.242206	0.551466	-0.006573	79.626465	34.617203	90.026360	-0.099178	0.000000	-4.999016	0.000000	0.000000	0.000000	0.295981	0.013683	0.058852	0.000000	0.000000	4.000000	46.000000	0.000000
2572.634998	0.243070	0.551496	-0.006404	79.642639	32.858017	88.415146	-0.096027	0.000000	-4.999078	0.000000	0.000000	0.000000	0.259094	0.009177	0.050697	0.000000	0.000000	4.000000	46.000000	0.000000
2572.638332	0.243070	0.551496	-0.006404	79.642639	32.858017	88.415146	-0.096027	0.000000	-4.999078	0.000000	0.000000	0.000000	0.259094	0.009177	0.050697	0.000000	0.000000	4.000000	46.000000	0.000000
2572.641665	0.243070	0.551496	-0.006404	79.642639	32.858017	88.415146	-0.096027	0.000000	-4.999078	0.000000	0.000000	0.000000	0.259094	0.009177	0.050697	0.000000	0.000000	4.000000	46.000000	0.000000
2572.644998	0.243815	0.551476	-0.006304	79.665642	31.263075	86.759613	-0.093324	0.000000	-4.999129	0.000000	0.000000	0.000000	0.223509	-0.005984	0.030001	0.000000	0.000000	4.000000	46.000000	0.000000
2572.648332	0.243815	0.551476	-0.006304	79.665642	31.263075	86.759613	-0.093324	0.000000	-4.999129	0.000000	0.000000	0.000000	0.223509	-0.005984	0.030001	0.000000	0.000000	4.000000	46.000000	0.000000
2572.651665	0.243815	0.551476	-0.006304	79.665642	31.263075	86.759613	-0.093324	0.000000	-4.999129	0.000000	0.000000	0.000000	0.223509	-0.005984	0.030001	0.000000	0.000000	4.000000	46.000000	0.000000
2572.654998	0.243815	0.551476	-0.006304	79.694427	30.027048	85.174767	-0.091669	0.000000	-4.999160	0.000000	0.000000	0.000000	0.223509	-0.005984	0.030001	0.000000	0.000000	4.000000	46.000000	0.000000
2572.658332	0.244492	0.551424	-0.006281	79.694427	30.027048	85.174767	-0.091669	0.000000	-4.999160	0.000000	0.000000	0.000000	0.203183	-0.015814	0.007173	0.000000	0.000000	4.000000	46.000000	0.000000
2572.661665	0.244492	0.551424	-0.006281	79.694427	30.027048	85.174767	-0.091669	0.000000	-4.999160	0.000000	0.000000	0.000000	0.203183	-0.015814	0.007173	0.000000	0.000000	4.000000	46.000000	0.000000
2572.664998	0.244965	0.551321	-0.006278	79.720169	29.345488	84.315781	-0.091669	0.000000	-4.999160	0.000000	0.000000	0.000000	0.141721	-0.030933	0.000738	0.000000	0.000000	4.000000	46.000000	0.000000
2572.668332	0.244965	0.551321	-0.006278	79.720169	29.345488	84.315781	-0.091669	0.000000	-4.999160	0.000000	0.000000	0.000000	0.141721	-0.030933	0.000738	0.000000	0.000000	4.000000	46.000000	0.000000
2572.671665	0.244965	0.551321	-0.006278	79.720169	29.345488	84.315781	-0.091669	0.000000	-4.999160	0.000000	0.000000	0.000000	0.141721	-0.030933	0.000738	0.000000	0.000000	4.000000	46.000000	0.000000
2572.674998	0.244965	0.551321	-0.006278	79.737816	29.171427	84.234741	-0.090981	0.000000	-4.999172	0.000000	0.000000	0.000000	0.141721	-0.030933	0.000738	0.000000	0.000000	4.000000	46.000000	0.000000
2572.678332	0.245290	0.551210	-0.006242	79.737816	29.171427	84.234741	-0.090981	0.000000	-4.999172	0.000000	0.000000	0.000000	0.097450	-0.033177	0.010915	0.000000	0.000000	4.000000	46.000000	0.000000
2572.681665	0.245290	0.551210	-0.006242	79.737816	29.171427	84.234741	-0.090981	0.000000	-4.999172	0.000000	0.000000	0.000000	0.097450	-0.033177	0.010915	0.000000	0.000000	4.000000	46.000000	0.000000
2572.684998	0.245290	0.551210	-0.006242	79.752602	29.206312	84.541367	-0.090981	0.000000	-4.999172	0.000000	0.000000	0.000000	0.097450	-0.033177	0.010915	0.000000	0.000000	4.000000	46.000000	0.000000
2572.688332	0.245290	0.551210	-0.006242	79.752602	29.206312	84.541367	-0.090981	0.000000	-4.999172	0.000000	0.000000	0.000000	0.097450	-0.033177	0.010915	0.000000	0.000000	4.000000	46.000000	0.000000
2572.691665	0.245474	0.551049	-0.006261	79.752602	29.206312	84.541367	-0.090981	0.000000	-4.999172	0.000000	0.000000	0.000000	0.055153	-0.048292	-0.005715	0.000000	0.000000	4.000000	46.000000	0.000000
2572.694998	0.245474	0.551049	-0.006261	79.771355	29.212900	84.630272	-0.090369	0.000000	-4.999183	0.000000	0.000000	0.000000	0.055153	-0.048292	-0.005715	0.000000	0.000000	4.000000	46.000000	0.000000
2572.698332	0.245474	0.551049	-0.006261	79.771355	29.212900	84.630272	-0.090369	0.000000	-4.999183	0.000000	0.000000	0.000000	0.055153	-0.048292	-0.005715	0.000000	0.000000	4.000000	46.000000	0.000000
2572.701665	0.245474	0.551049	-0.006261	79.771355	29.212900	84.630272	-0.090369	0.000000	-4.999183	0.000000	0.000000	0.000000	0.055153	-0.048292	-0.005715	0.000000	0.000000	4.000000	46.000000	0.000000
2572.704998	0.245453	0.550729	-0.006349	79.796394	29.211756	84.639847	-0.090596	0.000000	-4.999179	0.000000	0.000000	0.000000	-0.006127	-0.096070	-0.026550	0.000000	0.000000	4.000000	46.000000	0.000000
2572.708332	0.245453	0.550729	-0.006349	79.796394	29.211756	84.639847	-0.090596	0.000000	-4.999179	0.000000	0.000000	0.000000	-0.006127	-0.096070	-0.026550	0.000000	0.000000	4.000000	46.000000	0.000000
2572.711665	0.245453	0.550729	-0.006349	79.796394	29.211756	84.639847	-0.090596	0.000000	-4.999179	0.000000	0.000000	0.000000	-0.006127	-0.096070	-0.026550	0.000000	0.000000	4.000000	46.000000	0.000000
2572.714998	0.245453	0.550729	-0.006349	79.824593	29.202658	84.641678	-0.091882	0.000000	-4.999156	0.000000	0.000000	0.000000	-0.006127	-0.096070	-0.026550	0.000000	0.000000	4.000000	46.000000	0.000000
2572.718332	0.245281	0.550559	-0.006410	79.824593	29.202658	84.641678	-0.091882	0.000000	-4.999156	0.000000	0.000000	0.000000	-0.051593	-0.050878	-0.018346	0.000000	0.000000	4.000000	46.000000	0.000000
2572.721665	0.245281	0.550559	-0.006410	79.824593	29.202658	84.641678	-0.091882	0.000000	-4.999156	0.000000	0.000000	0.000000	-0.051593	-0.050878	-0.018346	0.000000	0.000000	4.000000	46.000000	0.000000
2572.724998	0.245281	0.550559	-0.006410	79.855881	29.175344	84.634346	-0.091882	0.000000	-4.999156	0.000000	0.000000	0.000000	-0.051593	-0.050878	-0.018346	0.000000	0.000000	4.000000	46.000000	0.000000
2572.728332	0.245281	0.550559	-0.006410	79.855881	29.175344	84.634346	-0.091882	0.000000	-4.999156	0.000000	0.000000	0.000000	-0.051593	-0.050878	-0.018346	0.000000	0.000000	4.000000	46.000000	0.000000
2572.731665	0.245026	0.550382	-0.006472	79.855881	29.175344	84.634346	-0.091882	0.000000	-4.999156	0.000000	0.000000	0.000000	-0.076635	-0.053051	-0.018555	0.000000	0.000000	4.000000	46.000000	0.000000
2572.734998	0.244639	0.550254	-0.006521	79.884079	29.144472	84.636147	-0.092813	0.000000	-4.999138	0.000000	0.000000	0.000000	-0.115951	-0.038413	-0.014523	0.000000	0.000000	4.000000	46.000000	0.000000
2572.738332	0.244639	0.550254	-0.006521	79.884079	29.144472	84.636147	-0.092813	0.000000	-4.999138	0.000000	0.000000	0.000000	-0.115951	-0.038413	-0.014523	0.000000	0.000000	4.000000	46.000000	0.000000
2572.741665	0.244639	0.550254	-0.006521	79.884079	29.144472	84.636147	-0.092813	0.000000	-4.999138	0.000000	0.000000	0.000000	-0.115951	-0.038413	-0.014523	0.000000	0.000000	4.000000	46.000000	0.000000
2572.744998	0.244639	0.550254	-0.006521	79.912231	29.102726	84.637955	-0.094585	0.000000	-4.999105	0.000000	0.000000	0.000000	-0.115951	-0.038413	-0.014523	0.000000	0.000000	4.000000	46.000000	0.000000
2572.748332	0.244178	0.550137	-0.006555	79.912231	29.102726	84.637955	-0.094585	0.000000	-4.999105	0.000000	0.000000	0.000000	-0.138418	-0.035306	-0.010200	0.000000	0.000000	4.000000	46.000000	0.000000
2572.751665	0.244178	0.550137	-0.006555	79.912231	29.102726	84.637955	-0.094585	0.000000	-4.999105	0.000000	0.000000	0.000000	-0.138418	-0.035306	-0.010200	0.000000	0.000000	4.000000	46.000000	0.000000
2572.754998	0.243607	0.550047	-0.006536	79.937294	29.049938	84.639580	-0.094585	0.000000	-4.999105	0.000000	0.000000	0.000000	-0.171184	-0.026888	0.005656	0.000000	0.000000	4.000000	46.000000	0.000000
2572.758332	0.243607	0.550047	-0.006536	79.937294	29.049938	84.639580	-0.094585	0.000000	-4.999105	0.000000	0.000000	0.000000	-0.171184	-0.026888	0.005656	0.000000	0.000000	4.000000	46.000000	0.000000
2572.761665	0.243607	0.550047	-0.006536	79.937294	29.049938	84.639580	-0.094585	0.000000	-4.999105	0.000000	0.000000	0.000000	-0.171184	-0.026888	0.005656	0.000000	0.000000	4.000000	46.000000	0.000000
2572.764998	0.243607	0.550047	-0.006536	79.962326	28.986271	84.641212	-0.095089	0.000000	-4.999096	0.000000	0.000000	0.000000	-0.171184	-0.026888	0.005656	0.000000	0.000000	4.000000	46.000000	0.000000
2572.768332	0.242972	0.549978	-0.006535	79.962326	28.986271	84.641212	-0.095089	0.000000	-4.999096	0.000000	0.000000	0.000000	-0.190444	-0.020667	0.000339	0.000000	0.000000	4.000000	46.000000	0.000000
2572.771665	0.242972	0.549978	-0.006535	79.962326	28.986271	84.641212	-0.095089	0.000000	-4.999096	0.000000	0.000000	0.000000	-0.190444	-0.020667	0.000339	0.000000	0.000000	4.000000	46.000000	0.000000
2572.774998	0.242250	0.549937	-0.006493	79.984268	28.909340	84.633240	-0.095089	0.000000	-4.999096	0.000000	0.000000	0.000000	-0.216763	-0.012283	0.012524	0.000000	0.000000	4.000000	46.000000	0.000000
2572.778332	0.242250	0.549937	-0.006493	79.984268	28.909340	84.633240	-0.095089	0.000000	-4.999096	0.000000	0.000000	0.000000	-0.216763	-0.012283	0.012524	0.000000	0.000000	4.000000	46.000000	0.000000
2572.781665	0.242250	0.549937	-0.006493	79.984268	28.909340	84.633240	-0.095089	0.000000	-4.999096	0.000000	0.000000	0.000000	-0.216763	-0.012283	0.012524	0.000000	0.000000	4.000000	46.000000	0.000000
2572.784998	0.242250	0.549937	-0.006493	80.009277	28.834785	84.634865	-0.094840	0.000000	-4.999101	0.000000	0.000000	0.000000	-0.216763	-0.012283	0.012524	0.000000	0.000000	4.000000	46.000000	0.000000
2572.788332	0.241465	0.549909	-0.006517	80.009277	28.834785	84.634865	-0.094840	0.000000	-4.999101	0.000000	0.000000	0.000000	-0.235286	-0.008311	-0.007121	0.000000	0.000000	4.000000	46.000000	0.000000
2572.791665	0.241465	0.549909	-0.006517	80.009277	28.834785	84.634865	-0.094840	0.000000	-4.999101	0.000000	0.000000	0.000000	-0.235286	-0.008311	-0.007121	0.000000	0.000000	4.000000	46.000000	0.000000
2572.794998	0.240650	0.549892	-0.006550	80.034332	28.757519	84.636505	-0.094840	0.000000	-4.999101	0.000000	0.000000	0.000000	-0.244787	-0.005270	-0.010138	0.000000	0.000000	4.000000	46.000000	0.000000
2572.798332	0.240650	0.549892	-0.006550	80.034332	28.757519	84.636505	-0.094840	0.000000	-4.999101	0.000000	0.000000	0.000000	-0.244787	-0.005270	-0.010138	0.000000	0.000000	4.000000	46.000000	0.000000
2572.801665	0.240650	0.549892	-0.006550	80.034332	28.757519	84.636505	-0.094840	0.000000	-4.999101	0.000000	0.000000	0.000000	-0.244787	-0.005270	-0.010138	0.000000	0.000000	4.000000	46.000000	0.000000
2572.804998	0.240650	0.549892	-0.006550	80.059364	28.674784	84.638092	-0.096129	0.000000	-4.999076	0.000000	0.000000	0.000000	-0.244787	-0.005270	-0.010138	0.000000	0.000000	4.000000	46.000000	0.000000
2572.808332	0.239778	0.549912	-0.006588	80.059364	28.674784	84.638092	-0.096129	0.000000	-4.999076	0.000000	0.000000	0.000000	-0.261406	0.006158	-0.011134	0.000000	0.000000	4.000000	46.000000	0.000000
2572.811665	0.239778	0.549912	-0.006588	80.059364	28.674784	84.638092	-0.096129	0.000000	-4.999076	0.000000	0.000000	0.000000	-0.261406	0.006158	-0.011134	0.000000	0.000000	4.000000	46.000000	0.000000
2572.814998	0.238846	0.549946	-0.006691	80.081291	28.589199	84.639572	-0.096129	0.000000	-4.999076	0.000000	0.000000	0.000000	-0.279742	0.010041	-0.031058	0.000000	0.000000	4.000000	46.000000	0.000000
2572.818332	0.238846	0.549946	-0.006691	80.081291	28.589199	84.639572	-0.096129	0.000000	-4.999076	0.000000	0.000000	0.000000	-0.279742	0.010041	-0.031058	0.000000	0.000000	4.000000	46.000000	0.000000
2572.821665	0.238846	0.549946	-0.006691	80.081291	28.589199	84.639572	-0.096129	0.000000	-4.999076	0.000000	0.000000	0.000000	-0.279742	0.010041	-0.031058	0.000000	0.000000	4.000000	46.000000	0.000000
2572.824998	0.238846	0.549946	-0.006691	80.109459	28.503996	84.641434	-0.098715	0.000000	-4.999025	0.000000	0.000000	0.000000	-0.279742	0.010041	-0.031058	0.000000	0.000000	4.000000	46.000000	0.000000
2572.828332	0.237906	0.549961	-0.006812	80.109459	28.503996	84.641434	-0.098715	0.000000	-4.999025	0.000000	0.000000	0.000000	-0.281997	0.004660	-0.036355	0.000000	0.000000	4.000000	46.000000	0.000000
2572.831665	0.237906	0.549961	-0.006812	80.109459	28.503996	84.641434	-0.098715	0.000000	-4.999025	0.000000	0.000000	0.000000	-0.281997	0.004660	-0.036355	0.000000	0.000000	4.000000	46.000000	0.000000
2572.834998	0.236924	0.549997	-0.006965	80.137672	28.392859	84.614723	-0.098715	0.000000	-4.999025	0.000000	0.000000	0.000000	-0.294537	0.010687	-0.045694	0.000000	0.000000	4.000000	46.000000	0.000000
2572.838332	0.236924	0.549997	-0.006965	80.137672	28.392859	84.614723	-0.098715	0.000000	-4.999025	0.000000	0.000000	0.000000	-0.294537	0.010687	-0.045694	0.000000	0.000000	4.000000	46.000000	0.000000
2572.841665	0.236924	0.549997	-0.006965	80.137672	28.392859	84.614723	-0.098715	0.000000	-4.999025	0.000000	0.000000	0.000000	-0.294537	0.010687	-0.045694	0.000000	0.000000	4.000000	46.000000	0.000000
2572.844998	0.235817	0.550025	-0.007099	80.169167	28.193256	84.492569	-0.103334	0.000000	-4.998932	0.000000	0.000000	0.000000	-0.331952	0.008362	-0.040338	0.000000	0.000000	4.000000	46.000000	0.000000
2572.848332	0.235817	0.550025	-0.007099	80.169167	28.193256	84.492569	-0.103334	0.000000	-4.998932	0.000000	0.000000	0.000000	-0.331952	0.008362	-0.040338	0.000000	0.000000	4.000000	46.000000	0.000000
2572.851665	0.235817	0.550025	-0.007099	80.169167	28.193256	84.492569	-0.103334	0.000000	-4.998932	0.000000	0.000000	0.000000	-0.331952	0.008362	-0.040338	0.000000	0.000000	4.000000	46.000000	0.000000
2572.854998	0.234594	0.549982	-0.007255	80.210258	27.842207	84.197716	-0.105675	0.000000	-4.998883	0.000000	0.000000	0.000000	-0.367100	-0.012843	-0.046701	0.000000	0.000000	4.000000	46.000000	0.000000
2572.858332	0.234594	0.549982	-0.007255	80.210258	27.842207	84.197716	-0.105675	0.000000	-4.998883	0.000000	0.000000	0.000000	-0.367100	-0.012843	-0.046701	0.000000	0.000000	4.000000	46.000000	0.000000
2572.861665	0.234594	0.549982	-0.007255	80.210258	27.842207	84.197716	-0.105675	0.000000	-4.998883	0.000000	0.000000	0.000000	-0.367100	-0.012843	-0.046701	0.000000	0.000000	4.000000	46.000000	0.000000
2572.864998	0.233158	0.549899	-0.007460	80.265862	27.247906	83.631317	-0.108386	0.000000	-4.998825	0.000000	0.000000	0.000000	-0.430806	-0.024888	-0.061654	0.000000	0.000000	4.000000	46.000000	0.000000
2572.868332	0.233158	0.549899	-0.007460	80.265862	27.247906	83.631317	-0.108386	0.000000	-4.998825	0.000000	0.000000	0.000000	-0.430806	-0.024888	-0.061654	0.000000	0.000000	4.000000	46.000000	0.000000
2572.871665	0.233158	0.549899	-0.007460	80.265862	27.247906	83.631317	-0.108386	0.000000	-4.998825	0.000000	0.000000	0.000000	-0.430806	-0.024888	-0.061654	0.000000	0.000000	4.000000	46.000000	0.000000
2572.874998	0.231504	0.549731	-0.007729	80.342087	26.417173	82.796463	-0.111935	0.000000	-4.998747	0.000000	0.000000	0.000000	-0.495972	-0.050497	-0.080650	0.000000	0.000000	4.000000	46.000000	0.000000
2572.878332	0.231504	0.549731	-0.007729	80.342087	26.417173	82.796463	-0.111935	0.000000	-4.998747	0.000000	0.000000	0.000000	-0.495972	-0.050497	-0.080650	0.000000	0.000000	4.000000	46.000000	0.000000
2572.881665	0.231504	0.549731	-0.007729	80.342087	26.417173	82.796463	-0.111935	0.000000	-4.998747	0.000000	0.000000	0.000000	-0.495972	-0.050497	-0.080650	0.000000	0.000000	4.000000	46.000000	0.000000
2572.884998	0.229604	0.549508	-0.008125	80.432396	25.442560	81.811546	-0.116544	0.000000	-4.998641	0.000000	0.000000	0.000000	-0.570163	-0.066980	-0.118759	0.000000	0.000000	4.000000	46.000000	0.000000
2572.888332	0.229604	0.549508	-0.008125	80.432396	25.442560	81.811546	-0.116544	0.000000	-4.998641	0.000000	0.000000	0.000000	-0.570163	-0.066980	-0.118759	0.000000	0.000000	4.000000	46.000000	0.000000
2572.891665	0.229604	0.549508	-0.008125	80.432396	25.442560	81.811546	-0.116544	0.000000	-4.998641	0.000000	0.000000	0.000000	-0.570163	-0.066980	-0.118759	0.000000	0.000000	4.000000	46.000000	0.000000
2572.894998	0.227548	0.549254	-0.008631	80.530869	24.565809	80.966454	-0.123216	0.000000	-4.998481	0.000000	0.000000	0.000000	-0.616696	-0.075985	-0.151947	0.000000	0.000000	4.000000	46.000000	0.000000
2572.898332	0.227548	0.549254	-0.008631	80.530869	24.565809	80.966454	-0.123216	0.000000	-4.998481	0.000000	0.000000	0.000000	-0.616696	-0.075985	-0.151947	0.000000	0.000000	4.000000	46.000000	0.000000
2572.901665	0.227548	0.549254	-0.008631	80.530869	24.565809	80.966454	-0.123216	0.000000	-4.998481	0.000000	0.000000	0.000000	-0.616696	-0.075985	-0.151947	0.000000	0.000000	4.000000	46.000000	0.000000
2572.904998	0.225318	0.548991	-0.009292	80.647240	24.060574	80.588539	-0.131713	0.000000	-4.998265	0.000000	0.000000	0.000000	-0.668951	-0.079091	-0.198132	0.000000	0.000000	4.000000	46.000000	0.000000
2572.908332	0.225318	0.548991	-0.009292	80.647240	24.060574	80.588539	-0.131713	0.000000	-4.998265	0.000000	0.000000	0.000000	-0.668951	-0.079091	-0.198132	0.000000	0.000000	4.000000	46.000000	0.000000
2572.911665	0.225318	0.548991	-0.009292	80.647240	24.060574	80.588539	-0.131713	0.000000	-4.998265	0.000000	0.000000	0.000000	-0.668951	-0.079091	-0.198132	0.000000	0.000000	4.000000	46.000000	0.000000
2572.914998	0.222951	0.548759	-0.010041	80.770309	23.945471	80.703827	-0.142754	0.000000	-4.997962	0.000000	0.000000	0.000000	-0.710370	-0.069618	-0.224597	0.000000	0.000000	4.000000	46.000000	0.000000
2572.918332	0.222951	0.548759	-0.010041	80.770309	23.945471	80.703827	-0.142754	0.000000	-4.997962	0.000000	0.000000	0.000000	-0.710370	-0.069618	-0.224597	0.000000	0.000000	4.000000	46.000000	0.000000
2572.921665	0.222951	0.548759	-0.010041	80.770309	23.945471	80.703827	-0.142754	0.000000	-4.997962	0.000000	0.000000	0.000000	-0.710370	-0.069618	-0.224597	0.000000	0.000000	4.000000	46.000000	0.000000
2572.924998	0.220509	0.548538	-0.010860	80.897049	23.901829	80.912201	-0.155375	0.000000	-4.997585	0.000000	0.000000	0.000000	-0.732496	-0.066271	-0.245701	0.000000	0.000000	4.000000	46.000000	0.000000
2572.928332	0.220509	0.548538	-0.010860	80.897049	23.901829	80.912201	-0.155375	0.000000	-4.997585	0.000000	0.000000	0.000000	-0.732496	-0.066271	-0.245701	0.000000	0.000000	4.000000	46.000000	0.000000
2572.931665	0.220509	0.548538	-0.010860	80.897049	23.901829	80.912201	-0.155375	0.000000	-4.997585	0.000000	0.000000	0.000000	-0.732496	-0.066271	-0.245701	0.000000	0.000000	4.000000	46.000000	0.000000
2572.934998	0.218076	0.548414	-0.011690	81.015152	23.975332	81.261162	-0.169314	0.000000	-4.997132	0.000000	0.000000	0.000000	-0.729765	-0.037082	-0.249175	0.000000	0.000000	4.000000	46.000000	0.000000
2572.938332	0.218076	0.548414	-0.011690	81.015152	23.975332	81.261162	-0.169314	0.000000	-4.997132	0.000000	0.000000	0.000000	-0.729765	-0.037082	-0.249175	0.000000	0.000000	4.000000	46.000000	0.000000
2572.941665	0.218076	0.548414	-0.011690	81.015152	23.975332	81.261162	-0.169314	0.000000	-4.997132	0.000000	0.000000	0.000000	-0.729765	-0.037082	-0.249175	0.000000	0.000000	4.000000	46.000000	0.000000
2572.944998	0.215618	0.548325	-0.012550	81.126923	24.097860	81.670959	-0.183639	0.000000	-4.996626	0.000000	0.000000	0.000000	-0.737391	-0.026656	-0.257904	0.000000	0.000000	4.000000	46.000000	0.000000
2572.948332	0.215618	0.548325	-0.012550	81.126923	24.097860	81.670959	-0.183639	0.000000	-4.996626	0.000000	0.000000	0.000000	-0.737391	-0.026656	-0.257904	0.000000	0.000000	4.000000	46.000000	0.000000
2572.951665	0.215618	0.548325	-0.012550	81.126923	24.097860	81.670959	-0.183639	0.000000	-4.996626	0.000000	0.000000	0.000000	-0.737391	-0.026656	-0.257904	0.000000	0.000000	4.000000	46.000000	0.000000
2572.954998	0.213185	0.548301	-0.013281	81.212784	24.089069	81.926239	-0.198656	0.000000	-4.996052	0.000000	0.000000	0.000000	-0.729857	-0.007264	-0.219286	0.000000	0.000000	4.000000	46.000000	0.000000
2572.958332	0.213185	0.548301	-0.013281	81.212784	24.089069	81.926239	-0.198656	0.000000	-4.996052	0.000000	0.000000	0.000000	-0.729857	-0.007264	-0.219286	0.000000	0.000000	4.000000	46.000000	0.000000
2572.961665	0.213185	0.548301	-0.013281	81.212784	24.089069	81.926239	-0.198656	0.000000	-4.996052	0.000000	0.000000	0.000000	-0.729857	-0.007264	-0.219286	0.000000	0.000000	4.000000	46.000000	0.000000
2572.964998	0.210704	0.548351	-0.013873	81.250191	23.864338	81.931488	-0.211837	0.000000	-4.995510	0.000000	0.000000	0.000000	-0.744480	0.014974	-0.177743	0.000000	0.000000	4.000000	46.000000	0.000000
2572.968332	0.210704	0.548351	-0.013873	81.250191	23.864338	81.931488	-0.211837	0.000000	-4.995510	0.000000	0.000000	0.000000	-0.744480	0.014974	-0.177743	0.000000	0.000000	4.000000	46.000000	0.000000
2572.971665	0.210704	0.548351	-0.013873	81.250191	23.864338	81.931488	-0.211837	0.000000	-4.995510	0.000000	0.000000	0.000000	-0.744480	0.014974	-0.177743	0.000000	0.000000	4.000000	46.000000	0.000000
2572.974998	0.208227	0.548439	-0.014322	81.234871	23.630951	81.905167	-0.223033	0.000000	-4.995023	0.000000	0.000000	0.000000	-0.743076	0.026301	-0.134728	0.000000	0.000000	4.000000	46.000000	0.000000
2572.978332	0.208227	0.548439	-0.014322	81.234871	23.630951	81.905167	-0.223033	0.000000	-4.995023	0.000000	0.000000	0.000000	-0.743076	0.026301	-0.134728	0.000000	0.000000	4.000000	46.000000	0.000000
2572.981665	0.208227	0.548439	-0.014322	81.234871	23.630951	81.905167	-0.223033	0.000000	-4.995023	0.000000	0.000000	0.000000	-0.743076	0.026301	-0.134728	0.000000	0.000000	4.000000	46.000000	0.000000
2572.984998	0.205736	0.548557	-0.014665	81.208618	23.382854	81.822647	-0.232084	0.000000	-4.994611	0.000000	0.000000	0.000000	-0.747218	0.035355	-0.102879	0.000000	0.000000	4.000000	46.000000	0.000000
2572.988332	0.205736	0.548557	-0.014665	81.208618	23.382854	81.822647	-0.232084	0.000000	-4.994611	0.000000	0.000000	0.000000	-0.747218	0.035355	-0.102879	0.000000	0.000000	4.000000	46.000000	0.000000
2572.991665	0.205736	0.548557	-0.014665	81.208618	23.382854	81.822647	-0.232084	0.000000	-4.994611	0.000000	0.000000	0.000000	-0.747218	0.035355	-0.102879	0.000000	0.000000	4.000000	46.000000	0.000000
2572.994998	0.203164	0.548680	-0.014937	81.185432	23.128916	81.630066	-0.239560	0.000000	-4.994258	0.000000	0.000000	0.000000	-0.771647	0.037028	-0.081497	0.000000	0.000000	4.000000	46.000000	0.000000
2572.998332	0.203164	0.548680	-0.014937	81.185432	23.128916	81.630066	-0.239560	0.000000	-4.994258	0.000000	0.000000	0.000000	-0.771647	0.037028	-0.081497	0.000000	0.000000	4.000000	46.000000	0.000000
2573.001665	0.203164	0.548680	-0.014937	81.185432	23.128916	81.630066	-0.239560	0.000000	-4.994258	0.000000	0.000000	0.000000	-0.771647	0.037028	-0.081497	0.000000	0.000000	4.000000	46.000000	0.000000
2573.004998	0.200531	0.548809	-0.015148	81.189201	22.860807	81.160309	-0.246052	0.000000	-4.993942	0.000000	0.000000	0.000000	-0.789832	0.038722	-0.063401	0.000000	0.000000	4.000000	46.000000	0.000000
2573.008332	0.200531	0.548809	-0.015148	81.189201	22.860807	81.160309	-0.246052	0.000000	-4.993942	0.000000	0.000000	0.000000	-0.789832	0.038722	-0.063401	0.000000	0.000000	4.000000	46.000000	0.000000
2573.011665	0.200531	0.548809	-0.015148	81.189201	22.860807	81.160309	-0.246052	0.000000	-4.993942	0.000000	0.000000	0.000000	-0.789832	0.038722	-0.063401	0.000000	0.000000	4.000000	46.000000	0.000000
2573.014998	0.197861	0.548962	-0.015361	81.229179	22.579317	80.483269	-0.251705	0.000000	-4.993661	0.000000	0.000000	0.000000	-0.801194	0.046041	-0.063963	0.000000	0.000000	4.000000	46.000000	0.000000
2573.018332	0.197861	0.548962	-0.015361	81.229179	22.579317	80.483269	-0.251705	0.000000	-4.993661	0.000000	0.000000	0.000000	-0.801194	0.046041	-0.063963	0.000000	0.000000	4.000000	46.000000	0.000000
2573.021665	0.197861	0.548962	-0.015361	81.229179	22.579317	80.483269	-0.251705	0.000000	-4.993661	0.000000	0.000000	0.000000	-0.801194	0.046041	-0.063963	0.000000	0.000000	4.000000	46.000000	0.000000
2573.024998	0.195166	0.549123	-0.015603	81.273033	22.297266	79.648109	-0.257521	0.000000	-4.993364	0.000000	0.000000	0.000000	-0.808416	0.048117	-0.072519	0.000000	0.000000	4.000000	46.000000	0.000000
2573.028332	0.195166	0.549123	-0.015603	81.273033	22.297266	79.648109	-0.257521	0.000000	-4.993364	0.000000	0.000000	0.000000	-0.808416	0.048117	-0.072519	0.000000	0.000000	4.000000	46.000000	0.000000
2573.031665	0.195166	0.549123	-0.015603	81.273033	22.297266	79.648109	-0.257521	0.000000	-4.993364	0.000000	0.000000	0.000000	-0.808416	0.048117	-0.072519	0.000000	0.000000	4.000000	46.000000	0.000000
2573.034998	0.192430	0.549315	-0.015801	81.313797	22.019005	78.839958	-0.263944	0.000000	-4.993028	0.000000	0.000000	0.000000	-0.820919	0.057713	-0.059358	0.000000	0.000000	4.000000	46.000000	0.000000
2573.038332	0.192430	0.549315	-0.015801	81.313797	22.019005	78.839958	-0.263944	0.000000	-4.993028	0.000000	0.000000	0.000000	-0.820919	0.057713	-0.059358	0.000000	0.000000	4.000000	46.000000	0.000000
2573.041665	0.192430	0.549315	-0.015801	81.313797	22.019005	78.839958	-0.263944	0.000000	-4.993028	0.000000	0.000000	0.000000	-0.820919	0.057713	-0.059358	0.000000	0.000000	4.000000	46.000000	0.000000
2573.044998	0.189674	0.549513	-0.015960	81.354546	21.735487	78.359077	-0.269775	0.000000	-4.992717	0.000000	0.000000	0.000000	-0.826632	0.059355	-0.047753	0.000000	0.000000	4.000000	46.000000	0.000000
2573.048332	0.189674	0.549513	-0.015960	81.354546	21.735487	78.359077	-0.269775	0.000000	-4.992717	0.000000	0.000000	0.000000	-0.826632	0.059355	-0.047753	0.000000	0.000000	4.000000	46.000000	0.000000
2573.051665	0.189674	0.549513	-0.015960	81.354546	21.735487	78.359077	-0.269775	0.000000	-4.992717	0.000000	0.000000	0.000000	-0.826632	0.059355	-0.047753	0.000000	0.000000	4.000000	46.000000	0.000000
2573.054998	0.186932	0.549726	-0.016120	81.389267	21.497002	78.036003	-0.275069	0.000000	-4.992427	0.000000	0.000000	0.000000	-0.822622	0.063800	-0.048012	0.000000	0.000000	4.000000	46.000000	0.000000
2573.058332	0.186932	0.549726	-0.016120	81.389267	21.497002	78.036003	-0.275069	0.000000	-4.992427	0.000000	0.000000	0.000000	-0.822622	0.063800	-0.048012	0.000000	0.000000	4.000000	46.000000	0.000000
2573.061665	0.186932	0.549726	-0.016120	81.389267	21.497002	78.036003	-0.275069	0.000000	-4.992427	0.000000	0.000000	0.000000	-0.822622	0.063800	-0.048012	0.000000	0.000000	4.000000	46.000000	0.000000
2573.064998	0.184217	0.549936	-0.016307	81.424278	21.334909	77.622849	-0.280465	0.000000	-4.992128	0.000000	0.000000	0.000000	-0.814478	0.063098	-0.055880	0.000000	0.000000	4.000000	46.000000	0.000000
2573.068332	0.184217	0.549936	-0.016307	81.424278	21.334909	77.622849	-0.280465	0.000000	-4.992128	0.000000	0.000000	0.000000	-0.814478	0.063098	-0.055880	0.000000	0.000000	4.000000	46.000000	0.000000
2573.071665	0.184217	0.549936	-0.016307	81.424278	21.334909	77.622849	-0.280465	0.000000	-4.992128	0.000000	0.000000	0.000000	-0.814478	0.063098	-0.055880	0.000000	0.000000	4.000000	46.000000	0.000000
2573.074998	0.181543	0.550127	-0.016544	81.462540	21.217613	77.367241	-0.286397	0.000000	-4.991791	0.000000	0.000000	0.000000	-0.802105	0.057270	-0.071255	0.000000	0.000000	4.000000	46.000000	0.000000
2573.078332	0.181543	0.550127	-0.016544	81.462540	21.217613	77.367241	-0.286397	0.000000	-4.991791	0.000000	0.000000	0.000000	-0.802105	0.057270	-0.071255	0.000000	0.000000	4.000000	46.000000	0.000000
2573.081665	0.181543	0.550127	-0.016544	81.462540	21.217613	77.367241	-0.286397	0.000000	-4.991791	0.000000	0.000000	0.000000	-0.802105	0.057270	-0.071255	0.000000	0.000000	4.000000	46.000000	0.000000
2573.084998	0.178822	0.550307	-0.016751	81.500351	20.992477	76.841263	-0.293304	0.000000	-4.991390	0.000000	0.000000	0.000000	-0.816325	0.053902	-0.062131	0.000000	0.000000	4.000000	46.000000	0.000000
2573.088332	0.178822	0.550307	-0.016751	81.500351	20.992477	76.841263	-0.293304	0.000000	-4.991390	0.000000	0.000000	0.000000	-0.816325	0.053902	-0.062131	0.000000	0.000000	4.000000	46.000000	0.000000
2573.091665	0.178822	0.550307	-0.016751	81.500351	20.992477	76.841263	-0.293304	0.000000	-4.991390	0.000000	0.000000	0.000000	-0.816325	0.053902	-0.062131	0.000000	0.000000	4.000000	46.000000	0.000000
2573.094998	0.176143	0.550467	-0.017009	81.541092	20.707659	75.960938	-0.299851	0.000000	-4.991001	0.000000	0.000000	0.000000	-0.803869	0.048146	-0.077408	0.000000	0.000000	4.000000	46.000000	0.000000
2573.098332	0.176143	0.550467	-0.017009	81.541092	20.707659	75.960938	-0.299851	0.000000	-4.991001	0.000000	0.000000	0.000000	-0.803869	0.048146	-0.077408	0.000000	0.000000	4.000000	46.000000	0.000000
2573.101665	0.176143	0.550467	-0.017009	81.541092	20.707659	75.960938	-0.299851	0.000000	-4.991001	0.000000	0.000000	0.000000	-0.803869	0.048146	-0.077408	0.000000	0.000000	4.000000	46.000000	0.000000
2573.104998	0.173401	0.550608	-0.017276	81.581978	20.477587	75.164177	-0.307395	0.000000	-4.990541	0.000000	0.000000	0.000000	-0.822649	0.042361	-0.080126	0.000000	0.000000	4.000000	46.000000	0.000000
2573.108332	0.173401	0.550608	-0.017276	81.581978	20.477587	75.164177	-0.307395	0.000000	-4.990541	0.000000	0.000000	0.000000	-0.822649	0.042361	-0.080126	0.000000	0.000000	4.000000	46.000000	0.000000
2573.111665	0.173401	0.550608	-0.017276	81.581978	20.477587	75.164177	-0.307395	0.000000	-4.990541	0.000000	0.000000	0.000000	-0.822649	0.042361	-0.080126	0.000000	0.000000	4.000000	46.000000	0.000000
2573.114998	0.170660	0.550756	-0.017514	81.623184	20.353708	74.641670	-0.315323	0.000000	-4.990047	0.000000	0.000000	0.000000	-0.822255	0.044202	-0.071307	0.000000	0.000000	4.000000	46.000000	0.000000
2573.118332	0.170660	0.550756	-0.017514	81.623184	20.353708	74.641670	-0.315323	0.000000	-4.990047	0.000000	0.000000	0.000000	-0.822255	0.044202	-0.071307	0.000000	0.000000	4.000000	46.000000	0.000000
2573.121665	0.170660	0.550756	-0.017514	81.623184	20.353708	74.641670	-0.315323	0.000000	-4.990047	0.000000	0.000000	0.000000	-0.822255	0.044202	-0.071307	0.000000	0.000000	4.000000	46.000000	0.000000
2573.124998	0.167920	0.550909	-0.017722	81.662148	20.268003	74.236427	-0.322867	0.000000	-4.989565	0.000000	0.000000	0.000000	-0.821985	0.046050	-0.062486	0.000000	0.000000	4.000000	46.000000	0.000000
2573.128332	0.167920	0.550909	-0.017722	81.662148	20.268003	74.236427	-0.322867	0.000000	-4.989565	0.000000	0.000000	0.000000	-0.821985	0.046050	-0.062486	0.000000	0.000000	4.000000	46.000000	0.000000
2573.131665	0.167920	0.550909	-0.017722	81.662148	20.268003	74.236427	-0.322867	0.000000	-4.989565	0.000000	0.000000	0.000000	-0.821985	0.046050	-0.062486	0.000000	0.000000	4.000000	46.000000	0.000000
2573.134998	0.165236	0.551052	-0.017942	81.697830	20.263659	73.907639	-0.330017	0.000000	-4.989098	0.000000	0.000000	0.000000	-0.805014	0.042870	-0.065866	0.000000	0.000000	4.000000	46.000000	0.000000
2573.138332	0.165236	0.551052	-0.017942	81.697830	20.263659	73.907639	-0.330017	0.000000	-4.989098	0.000000	0.000000	0.000000	-0.805014	0.042870	-0.065866	0.000000	0.000000	4.000000	46.000000	0.000000
2573.141665	0.165236	0.551052	-0.017942	81.697830	20.263659	73.907639	-0.330017	0.000000	-4.989098	0.000000	0.000000	0.000000	-0.805014	0.042870	-0.065866	0.000000	0.000000	4.000000	46.000000	0.000000
2573.144998	0.162574	0.551201	-0.018139	81.730171	20.367771	73.677917	-0.337452	0.000000	-4.988600	0.000000	0.000000	0.000000	-0.798718	0.044815	-0.059156	0.000000	0.000000	4.000000	46.000000	0.000000
2573.148332	0.162574	0.551201	-0.018139	81.730171	20.367771	73.677917	-0.337452	0.000000	-4.988600	0.000000	0.000000	0.000000	-0.798718	0.044815	-0.059156	0.000000	0.000000	4.000000	46.000000	0.000000
2573.151665	0.162574	0.551201	-0.018139	81.730171	20.367771	73.677917	-0.337452	0.000000	-4.988600	0.000000	0.000000	0.000000	-0.798718	0.044815	-0.059156	0.000000	0.000000	4.000000	46.000000	0.000000
2573.154998	0.159934	0.551332	-0.018309	81.761887	20.569395	73.640915	-0.344586	0.000000	-4.988112	0.000000	0.000000	0.000000	-0.792046	0.039134	-0.050888	0.000000	0.000000	4.000000	46.000000	0.000000
2573.158332	0.159934	0.551332	-0.018309	81.761887	20.569395	73.640915	-0.344586	0.000000	-4.988112	0.000000	0.000000	0.000000	-0.792046	0.039134	-0.050888	0.000000	0.000000	4.000000	46.000000	0.000000
2573.161665	0.159934	0.551332	-0.018309	81.761887	20.569395	73.640915	-0.344586	0.000000	-4.988112	0.000000	0.000000	0.000000	-0.792046	0.039134	-0.050888	0.000000	0.000000	4.000000	46.000000	0.000000
2573.164998	0.157314	0.551469	-0.018455	81.791779	20.845520	73.879158	-0.351308	0.000000	-4.987643	0.000000	0.000000	0.000000	-0.786048	0.041172	-0.043951	0.000000	0.000000	4.000000	46.000000	0.000000
2573.168332	0.157314	0.551469	-0.018455	81.791779	20.845520	73.879158	-0.351308	0.000000	-4.987643	0.000000	0.000000	0.000000	-0.786048	0.041172	-0.043951	0.000000	0.000000	4.000000	46.000000	0.000000
2573.171665	0.157314	0.551469	-0.018455	81.791779	20.845520	73.879158	-0.351308	0.000000	-4.987643	0.000000	0.000000	0.000000	-0.786048	0.041172	-0.043951	0.000000	0.000000	4.000000	46.000000	0.000000
2573.174998	0.154714	0.551588	-0.018642	81.824303	21.046028	73.951019	-0.357692	0.000000	-4.987189	0.000000	0.000000	0.000000	-0.779960	0.035623	-0.056143	0.000000	0.000000	4.000000	46.000000	0.000000
2573.178332	0.154714	0.551588	-0.018642	81.824303	21.046028	73.951019	-0.357692	0.000000	-4.987189	0.000000	0.000000	0.000000	-0.779960	0.035623	-0.056143	0.000000	0.000000	4.000000	46.000000	0.000000
2573.181665	0.154714	0.551588	-0.018642	81.824303	21.046028	73.951019	-0.357692	0.000000	-4.987189	0.000000	0.000000	0.000000	-0.779960	0.035623	-0.056143	0.000000	0.000000	4.000000	46.000000	0.000000
2573.184998	0.152135	0.551688	-0.018801	81.857193	21.052937	73.586517	-0.364969	0.000000	-4.986662	0.000000	0.000000	0.000000	-0.773589	0.030124	-0.047543	0.000000	0.000000	4.000000	46.000000	0.000000
2573.188332	0.152135	0.551688	-0.018801	81.857193	21.052937	73.586517	-0.364969	0.000000	-4.986662	0.000000	0.000000	0.000000	-0.773589	0.030124	-0.047543	0.000000	0.000000	4.000000	46.000000	0.000000
2573.191665	0.152135	0.551688	-0.018801	81.857193	21.052937	73.586517	-0.364969	0.000000	-4.986662	0.000000	0.000000	0.000000	-0.773589	0.030124	-0.047543	0.000000	0.000000	4.000000	46.000000	0.000000
2573.194998	0.149520	0.551787	-0.018961	81.888870	20.838255	72.885101	-0.371798	0.000000	-4.986157	0.000000	0.000000	0.000000	-0.784419	0.029693	-0.047933	0.000000	0.000000	4.000000	46.000000	0.000000
2573.198332	0.149520	0.551787	-0.018961	81.888870	20.838255	72.885101	-0.371798	0.000000	-4.986157	0.000000	0.000000	0.000000	-0.784419	0.029693	-0.047933	0.000000	0.000000	4.000000	46.000000	0.000000
2573.201665	0.149520	0.551787	-0.018961	81.888870	20.838255	72.885101	-0.371798	0.000000	-4.986157	0.000000	0.000000	0.000000	-0.784419	0.029693	-0.047933	0.000000	0.000000	4.000000	46.000000	0.000000
2573.204998	0.146917	0.551902	-0.019119	81.913109	20.563288	72.290779	-0.378847	0.000000	-4.985627	0.000000	0.000000	0.000000	-0.780980	0.034361	-0.047486	0.000000	0.000000	4.000000	46.000000	0.000000
2573.208332	0.146917	0.551902	-0.019119	81.913109	20.563288	72.290779	-0.378847	0.000000	-4.985627	0.000000	0.000000	0.000000	-0.780980	0.034361	-0.047486	0.000000	0.000000	4.000000	46.000000	0.000000
2573.211665	0.146917	0.551902	-0.019119	81.913109	20.563288	72.290779	-0.378847	0.000000	-4.985627	0.000000	0.000000	0.000000	-0.780980	0.034361	-0.047486	0.000000	0.000000	4.000000	46.000000	0.000000
2573.214998	0.144374	0.552024	-0.019267	81.924866	20.299690	71.871735	-0.385995	0.000000	-4.985079	0.000000	0.000000	0.000000	-0.762905	0.036541	-0.044385	0.000000	0.000000	4.000000	46.000000	0.000000
2573.218332	0.144374	0.552024	-0.019267	81.924866	20.299690	71.871735	-0.385995	0.000000	-4.985079	0.000000	0.000000	0.000000	-0.762905	0.036541	-0.044385	0.000000	0.000000	4.000000	46.000000	0.000000
2573.221665	0.144374	0.552024	-0.019267	81.924866	20.299690	71.871735	-0.385995	0.000000	-4.985079	0.000000	0.000000	0.000000	-0.762905	0.036541	-0.044385	0.000000	0.000000	4.000000	46.000000	0.000000
2573.224998	0.141904	0.552161	-0.019363	81.928024	20.045893	71.437653	-0.392986	0.000000	-4.984532	0.000000	0.000000	0.000000	-0.741110	0.041337	-0.028993	0.000000	0.000000	4.000000	46.000000	0.000000
2573.228332	0.141904	0.552161	-0.019363	81.928024	20.045893	71.437653	-0.392986	0.000000	-4.984532	0.000000	0.000000	0.000000	-0.741110	0.041337	-0.028993	0.000000	0.000000	4.000000	46.000000	0.000000
2573.231665	0.141904	0.552161	-0.019363	81.928024	20.045893	71.437653	-0.392986	0.000000	-4.984532	0.000000	0.000000	0.000000	-0.741110	0.041337	-0.028993	0.000000	0.000000	4.000000	46.000000	0.000000
2573.234998	0.139492	0.552307	-0.019447	81.940445	19.803158	70.791077	-0.398953	0.000000	-4.984058	0.000000	0.000000	0.000000	-0.723471	0.043592	-0.025226	0.000000	0.000000	4.000000	46.000000	0.000000
2573.238332	0.139492	0.552307	-0.019447	81.940445	19.803158	70.791077	-0.398953	0.000000	-4.984058	0.000000	0.000000	0.000000	-0.723471	0.043592	-0.025226	0.000000	0.000000	4.000000	46.000000	0.000000
2573.241665	0.139492	0.552307	-0.019447	81.940445	19.803158	70.791077	-0.398953	0.000000	-4.984058	0.000000	0.000000	0.000000	-0.723471	0.043592	-0.025226	0.000000	0.000000	4.000000	46.000000	0.000000
2573.244998	0.137118	0.552460	-0.019512	81.953453	19.582592	70.103699	-0.404683	0.000000	-4.983596	0.000000	0.000000	0.000000	-0.712219	0.045865	-0.019214	0.000000	0.000000	4.000000	46.000000	0.000000
2573.248332	0.137118	0.552460	-0.019512	81.953453	19.582592	70.103699	-0.404683	0.000000	-4.983596	0.000000	0.000000	0.000000	-0.712219	0.045865	-0.019214	0.000000	0.000000	4.000000	46.000000	0.000000
2573.251665	0.137118	0.552460	-0.019512	81.953453	19.582592	70.103699	-0.404683	0.000000	-4.983596	0.000000	0.000000	0.000000	-0.712219	0.045865	-0.019214	0.000000	0.000000	4.000000	46.000000	0.000000
2573.254998	0.134774	0.552604	-0.019503	81.962166	19.408068	69.607040	-0.410045	0.000000	-4.983158	0.000000	0.000000	0.000000	-0.703188	0.043304	0.002443	0.000000	0.000000	4.000000	46.000000	0.000000
2573.258332	0.134774	0.552604	-0.019503	81.962166	19.408068	69.607040	-0.410045	0.000000	-4.983158	0.000000	0.000000	0.000000	-0.703188	0.043304	0.002443	0.000000	0.000000	4.000000	46.000000	0.000000
2573.261665	0.134774	0.552604	-0.019503	81.962166	19.408068	69.607040	-0.410045	0.000000	-4.983158	0.000000	0.000000	0.000000	-0.703188	0.043304	0.002443	0.000000	0.000000	4.000000	46.000000	0.000000
2573.264998	0.132437	0.552789	-0.019495	81.970627	19.261955	69.614952	-0.413939	0.000000	-4.982836	0.000000	0.000000	0.000000	-0.701113	0.055604	0.002407	0.000000	0.000000	4.000000	46.000000	0.000000
2573.268332	0.132437	0.552789	-0.019495	81.970627	19.261955	69.614952	-0.413939	0.000000	-4.982836	0.000000	0.000000	0.000000	-0.701113	0.055604	0.002407	0.000000	0.000000	4.000000	46.000000	0.000000
2573.271665	0.132437	0.552789	-0.019495	81.970627	19.261955	69.614952	-0.413939	0.000000	-4.982836	0.000000	0.000000	0.000000	-0.701113	0.055604	0.002407	0.000000	0.000000	4.000000	46.000000	0.000000
2573.274998	0.130131	0.552966	-0.019484	81.973068	19.079296	69.687981	-0.417901	0.000000	-4.982505	0.000000	0.000000	0.000000	-0.691939	0.052892	0.003545	0.000000	0.000000	4.000000	46.000000	0.000000
2573.278332	0.130131	0.552966	-0.019484	81.973068	19.079296	69.687981	-0.417901	0.000000	-4.982505	0.000000	0.000000	0.000000	-0.691939	0.052892	0.003545	0.000000	0.000000	4.000000	46.000000	0.000000
2573.281665	0.130131	0.552966	-0.019484	81.973068	19.079296	69.687981	-0.417901	0.000000	-4.982505	0.000000	0.000000	0.000000	-0.691939	0.052892	0.003545	0.000000	0.000000	4.000000	46.000000	0.000000
2573.284998	0.127861	0.553174	-0.019524	81.979286	18.818666	69.421967	-0.421806	0.000000	-4.982176	0.000000	0.000000	0.000000	-0.681027	0.062530	-0.012121	0.000000	0.000000	4.000000	46.000000	0.000000
2573.288332	0.127861	0.553174	-0.019524	81.979286	18.818666	69.421967	-0.421806	0.000000	-4.982176	0.000000	0.000000	0.000000	-0.681027	0.062530	-0.012121	0.000000	0.000000	4.000000	46.000000	0.000000
2573.291665	0.127861	0.553174	-0.019524	81.979286	18.818666	69.421967	-0.421806	0.000000	-4.982176	0.000000	0.000000	0.000000	-0.681027	0.062530	-0.012121	0.000000	0.000000	4.000000	46.000000	0.000000
2573.294998	0.125608	0.553390	-0.019605	81.982201	18.578566	68.610924	-0.426855	0.000000	-4.981747	0.000000	0.000000	0.000000	-0.675788	0.064616	-0.024335	0.000000	0.000000	4.000000	46.000000	0.000000
2573.298332	0.125608	0.553390	-0.019605	81.982201	18.578566	68.610924	-0.426855	0.000000	-4.981747	0.000000	0.000000	0.000000	-0.675788	0.064616	-0.024335	0.000000	0.000000	4.000000	46.000000	0.000000
2573.301665	0.125608	0.553390	-0.019605	81.982201	18.578566	68.610924	-0.426855	0.000000	-4.981747	0.000000	0.000000	0.000000	-0.675788	0.064616	-0.024335	0.000000	0.000000	4.000000	46.000000	0.000000
2573.304998	0.123375	0.553587	-0.019722	81.987175	18.483221	67.450661	-0.432863	0.000000	-4.981228	0.000000	0.000000	0.000000	-0.670011	0.059228	-0.034961	0.000000	0.000000	4.000000	46.000000	0.000000
2573.308332	0.123375	0.553587	-0.019722	81.987175	18.483221	67.450661	-0.432863	0.000000	-4.981228	0.000000	0.000000	0.000000	-0.670011	0.059228	-0.034961	0.000000	0.000000	4.000000	46.000000	0.000000
2573.311665	0.123375	0.553587	-0.019722	81.987175	18.483221	67.450661	-0.432863	0.000000	-4.981228	0.000000	0.000000	0.000000	-0.670011	0.059228	-0.034961	0.000000	0.000000	4.000000	46.000000	0.000000
2573.314998	0.121115	0.553792	-0.019798	81.985725	18.738522	66.906929	-0.439736	0.000000	-4.980626	0.000000	0.000000	0.000000	-0.677982	0.061601	-0.022834	0.000000	0.000000	4.000000	46.000000	0.000000
2573.318332	0.121115	0.553792	-0.019798	81.985725	18.738522	66.906929	-0.439736	0.000000	-4.980626	0.000000	0.000000	0.000000	-0.677982	0.061601	-0.022834	0.000000	0.000000	4.000000	46.000000	0.000000
2573.321665	0.121115	0.553792	-0.019798	81.985725	18.738522	66.906929	-0.439736	0.000000	-4.980626	0.000000	0.000000	0.000000	-0.677982	0.061601	-0.022834	0.000000	0.000000	4.000000	46.000000	0.000000
2573.324998	0.118853	0.553980	-0.019904	81.981560	19.435781	67.425133	-0.445896	0.000000	-4.980078	0.000000	0.000000	0.000000	-0.678408	0.056232	-0.031738	0.000000	0.000000	4.000000	46.000000	0.000000
2573.328332	0.118853	0.553980	-0.019904	81.981560	19.435781	67.425133	-0.445896	0.000000	-4.980078	0.000000	0.000000	0.000000	-0.678408	0.056232	-0.031738	0.000000	0.000000	4.000000	46.000000	0.000000
2573.331665	0.118853	0.553980	-0.019904	81.981560	19.435781	67.425133	-0.445896	0.000000	-4.980078	0.000000	0.000000	0.000000	-0.678408	0.056232	-0.031738	0.000000	0.000000	4.000000	46.000000	0.000000
2573.334998	0.116607	0.554175	-0.019981	81.965347	20.521429	68.479828	-0.452854	0.000000	-4.979450	0.000000	0.000000	0.000000	-0.674054	0.058625	-0.023104	0.000000	0.000000	4.000000	46.000000	0.000000
2573.338332	0.116607	0.554175	-0.019981	81.965347	20.521429	68.479828	-0.452854	0.000000	-4.979450	0.000000	0.000000	0.000000	-0.674054	0.058625	-0.023104	0.000000	0.000000	4.000000	46.000000	0.000000
2573.341665	0.116607	0.554175	-0.019981	81.965347	20.521429	68.479828	-0.452854	0.000000	-4.979450	0.000000	0.000000	0.000000	-0.674054	0.058625	-0.023104	0.000000	0.000000	4.000000	46.000000	0.000000
2573.344998	0.114404	0.554370	-0.020080	81.937660	21.899033	69.578766	-0.459267	0.000000	-4.978863	0.000000	0.000000	0.000000	-0.660603	0.058348	-0.029892	0.000000	0.000000	4.000000	46.000000	0.000000
2573.348332	0.114404	0.554370	-0.020080	81.937660	21.899033	69.578766	-0.459267	0.000000	-4.978863	0.000000	0.000000	0.000000	-0.660603	0.058348	-0.029892	0.000000	0.000000	4.000000	46.000000	0.000000
2573.351665	0.114404	0.554370	-0.020080	81.937660	21.899033	69.578766	-0.459267	0.000000	-4.978863	0.000000	0.000000	0.000000	-0.660603	0.058348	-0.029892	0.000000	0.000000	4.000000	46.000000	0.000000
2573.354998	0.112114	0.554529	-0.020205	81.899834	23.461758	70.900337	-0.466237	0.000000	-4.978215	0.000000	0.000000	0.000000	-0.687230	0.047938	-0.037601	0.000000	0.000000	4.000000	46.000000	0.000000
2573.358332	0.112114	0.554529	-0.020205	81.899834	23.461758	70.900337	-0.466237	0.000000	-4.978215	0.000000	0.000000	0.000000	-0.687230	0.047938	-0.037601	0.000000	0.000000	4.000000	46.000000	0.000000
2573.361665	0.112114	0.554529	-0.020205	81.899834	23.461758	70.900337	-0.466237	0.000000	-4.978215	0.000000	0.000000	0.000000	-0.687230	0.047938	-0.037601	0.000000	0.000000	4.000000	46.000000	0.000000
2573.364998	0.109770	0.554681	-0.020304	81.852280	25.089209	72.321030	-0.474143	0.000000	-4.977468	0.000000	0.000000	0.000000	-0.703014	0.045334	-0.029669	0.000000	0.000000	4.000000	46.000000	0.000000
2573.368332	0.109770	0.554681	-0.020304	81.852280	25.089209	72.321030	-0.474143	0.000000	-4.977468	0.000000	0.000000	0.000000	-0.703014	0.045334	-0.029669	0.000000	0.000000	4.000000	46.000000	0.000000
2573.371665	0.109770	0.554681	-0.020304	81.852280	25.089209	72.321030	-0.474143	0.000000	-4.977468	0.000000	0.000000	0.000000	-0.703014	0.045334	-0.029669	0.000000	0.000000	4.000000	46.000000	0.000000
2573.374998	0.107374	0.554823	-0.020378	81.798523	26.647596	73.548752	-0.481716	0.000000	-4.976741	0.000000	0.000000	0.000000	-0.718861	0.042779	-0.021991	0.000000	0.000000	4.000000	46.000000	0.000000
2573.378332	0.107374	0.554823	-0.020378	81.798523	26.647596	73.548752	-0.481716	0.000000	-4.976741	0.000000	0.000000	0.000000	-0.718861	0.042779	-0.021991	0.000000	0.000000	4.000000	46.000000	0.000000
2573.381665	0.107374	0.554823	-0.020378	81.798523	26.647596	73.548752	-0.481716	0.000000	-4.976741	0.000000	0.000000	0.000000	-0.718861	0.042779	-0.021991	0.000000	0.000000	4.000000	46.000000	0.000000
2573.384998	0.104900	0.554940	-0.020439	81.733856	28.182964	74.688293	-0.488972	0.000000	-4.976033	0.000000	0.000000	0.000000	-0.742292	0.035181	-0.018456	0.000000	0.000000	4.000000	46.000000	0.000000
2573.388332	0.104900	0.554940	-0.020439	81.733856	28.182964	74.688293	-0.488972	0.000000	-4.976033	0.000000	0.000000	0.000000	-0.742292	0.035181	-0.018456	0.000000	0.000000	4.000000	46.000000	0.000000
2573.391665	0.104900	0.554940	-0.020439	81.733856	28.182964	74.688293	-0.488972	0.000000	-4.976033	0.000000	0.000000	0.000000	-0.742292	0.035181	-0.018456	0.000000	0.000000	4.000000	46.000000	0.000000
2573.394998	0.102357	0.555042	-0.020449	81.648865	29.871359	76.062843	-0.496298	0.000000	-4.975308	0.000000	0.000000	0.000000	-0.762821	0.030349	-0.002991	0.000000	0.000000	4.000000	46.000000	0.000000
2573.398332	0.102357	0.555042	-0.020449	81.648865	29.871359	76.062843	-0.496298	0.000000	-4.975308	0.000000	0.000000	0.000000	-0.762821	0.030349	-0.002991	0.000000	0.000000	4.000000	46.000000	0.000000
2573.401665	0.102357	0.555042	-0.020449	81.648865	29.871359	76.062843	-0.496298	0.000000	-4.975308	0.000000	0.000000	0.000000	-0.762821	0.030349	-0.002991	0.000000	0.000000	4.000000	46.000000	0.000000
2573.404998	0.099787	0.555127	-0.020418	81.531830	31.833046	77.895447	-0.502714	0.000000	-4.974664	0.000000	0.000000	0.000000	-0.771111	0.025602	0.009278	0.000000	0.000000	4.000000	46.000000	0.000000
2573.408332	0.099787	0.555127	-0.020418	81.531830	31.833046	77.895447	-0.502714	0.000000	-4.974664	0.000000	0.000000	0.000000	-0.771111	0.025602	0.009278	0.000000	0.000000	4.000000	46.000000	0.000000
2573.411665	0.099787	0.555127	-0.020418	81.531830	31.833046	77.895447	-0.502714	0.000000	-4.974664	0.000000	0.000000	0.000000	-0.771111	0.025602	0.009278	0.000000	0.000000	4.000000	46.000000	0.000000
2573.414998	0.097223	0.555229	-0.020385	81.369987	34.076317	80.173195	-0.508354	0.000000	-4.974091	0.000000	0.000000	0.000000	-0.769057	0.030501	0.010101	0.000000	0.000000	4.000000	46.000000	0.000000
2573.418332	0.097223	0.555229	-0.020385	81.369987	34.076317	80.173195	-0.508354	0.000000	-4.974091	0.000000	0.000000	0.000000	-0.769057	0.030501	0.010101	0.000000	0.000000	4.000000	46.000000	0.000000
2573.421665	0.097223	0.555229	-0.020385	81.369987	34.076317	80.173195	-0.508354	0.000000	-4.974091	0.000000	0.000000	0.000000	-0.769057	0.030501	0.010101	0.000000	0.000000	4.000000	46.000000	0.000000
2573.424998	0.094688	0.555322	-0.020347	81.169403	36.427464	82.712776	-0.514052	0.000000	-4.973505	0.000000	0.000000	0.000000	-0.760511	0.028084	0.011182	0.000000	0.000000	4.000000	46.000000	0.000000
2573.428332	0.094688	0.555322	-0.020347	81.169403	36.427464	82.712776	-0.514052	0.000000	-4.973505	0.000000	0.000000	0.000000	-0.760511	0.028084	0.011182	0.000000	0.000000	4.000000	46.000000	0.000000
2573.431665	0.094688	0.555322	-0.020347	81.169403	36.427464	82.712776	-0.514052	0.000000	-4.973505	0.000000	0.000000	0.000000	-0.760511	0.028084	0.011182	0.000000	0.000000	4.000000	46.000000	0.000000
2573.434998	0.092176	0.555415	-0.020329	80.950592	38.598824	84.795929	-0.519731	0.000000	-4.972915	0.000000	0.000000	0.000000	-0.753517	0.027916	0.005422	0.000000	0.000000	4.000000	46.000000	0.000000
2573.438332	0.092176	0.555415	-0.020329	80.950592	38.598824	84.795929	-0.519731	0.000000	-4.972915	0.000000	0.000000	0.000000	-0.753517	0.027916	0.005422	0.000000	0.000000	4.000000	46.000000	0.000000
2573.441665	0.092176	0.555415	-0.020329	80.950592	38.598824	84.795929	-0.519731	0.000000	-4.972915	0.000000	0.000000	0.000000	-0.753517	0.027916	0.005422	0.000000	0.000000	4.000000	46.000000	0.000000
2573.444998	0.089672	0.555500	-0.020302	80.729050	40.476147	86.203125	-0.525987	0.000000	-4.972257	0.000000	0.000000	0.000000	-0.751291	0.025546	0.008054	0.000000	0.000000	4.000000	46.000000	0.000000
2573.448332	0.089672	0.555500	-0.020302	80.729050	40.476147	86.203125	-0.525987	0.000000	-4.972257	0.000000	0.000000	0.000000	-0.751291	0.025546	0.008054	0.000000	0.000000	4.000000	46.000000	0.000000
2573.451665	0.089672	0.555500	-0.020302	80.729050	40.476147	86.203125	-0.525987	0.000000	-4.972257	0.000000	0.000000	0.000000	-0.751291	0.025546	0.008054	0.000000	0.000000	4.000000	46.000000	0.000000
2573.454998	0.087096	0.555559	-0.020337	80.528625	41.997025	87.176224	-0.532157	0.000000	-4.971600	0.000000	0.000000	0.000000	-0.772776	0.017572	-0.010426	0.000000	0.000000	4.000000	46.000000	0.000000
2573.458332	0.087096	0.555559	-0.020337	80.528625	41.997025	87.176224	-0.532157	0.000000	-4.971600	0.000000	0.000000	0.000000	-0.772776	0.017572	-0.010426	0.000000	0.000000	4.000000	46.000000	0.000000
2573.461665	0.087096	0.555559	-0.020337	80.528625	41.997025	87.176224	-0.532157	0.000000	-4.971600	0.000000	0.000000	0.000000	-0.772776	0.017572	-0.010426	0.000000	0.000000	4.000000	46.000000	0.000000
2573.464998	0.084467	0.555585	-0.020347	80.354759	43.139519	88.025337	-0.540312	0.000000	-4.970720	0.000000	0.000000	0.000000	-0.788809	0.007886	-0.002806	0.000000	0.000000	4.000000	46.000000	0.000000
2573.468332	0.084467	0.555585	-0.020347	80.354759	43.139519	88.025337	-0.540312	0.000000	-4.970720	0.000000	0.000000	0.000000	-0.788809	0.007886	-0.002806	0.000000	0.000000	4.000000	46.000000	0.000000
2573.471665	0.084467	0.555585	-0.020347	80.354759	43.139519	88.025337	-0.540312	0.000000	-4.970720	0.000000	0.000000	0.000000	-0.788809	0.007886	-0.002806	0.000000	0.000000	4.000000	46.000000	0.000000
2573.474998	0.081803	0.555604	-0.020341	80.212685	43.977634	88.805832	-0.548171	0.000000	-4.969860	0.000000	0.000000	0.000000	-0.799032	0.005567	0.001773	0.000000	0.000000	4.000000	46.000000	0.000000
2573.478332	0.081803	0.555604	-0.020341	80.212685	43.977634	88.805832	-0.548171	0.000000	-4.969860	0.000000	0.000000	0.000000	-0.799032	0.005567	0.001773	0.000000	0.000000	4.000000	46.000000	0.000000
2573.481665	0.081803	0.555604	-0.020341	80.212685	43.977634	88.805832	-0.548171	0.000000	-4.969860	0.000000	0.000000	0.000000	-0.799032	0.005567	0.001773	0.000000	0.000000	4.000000	46.000000	0.000000
2573.484998	0.079126	0.555615	-0.020324	80.096313	44.597214	89.597122	-0.555943	0.000000	-4.968997	0.000000	0.000000	0.000000	-0.803125	0.003247	0.005037	0.000000	0.000000	4.000000	46.000000	0.000000
2573.488332	0.079126	0.555615	-0.020324	80.096313	44.597214	89.597122	-0.555943	0.000000	-4.968997	0.000000	0.000000	0.000000	-0.803125	0.003247	0.005037	0.000000	0.000000	4.000000	46.000000	0.000000
2573.491665	0.079126	0.555615	-0.020324	80.096313	44.597214	89.597122	-0.555943	0.000000	-4.968997	0.000000	0.000000	0.000000	-0.803125	0.003247	0.005037	0.000000	0.000000	4.000000	46.000000	0.000000
2573.494998	0.076480	0.555635	-0.020285	79.985764	45.090076	89.849205	-0.563687	0.000000	-4.968124	0.000000	0.000000	0.000000	-0.793918	0.005962	0.011507	0.000000	0.000000	4.000000	46.000000	0.000000
2573.498332	0.076480	0.555635	-0.020285	79.985764	45.090076	89.849205	-0.563687	0.000000	-4.968124	0.000000	0.000000	0.000000	-0.793918	0.005962	0.011507	0.000000	0.000000	4.000000	46.000000	0.000000
2573.501665	0.076480	0.555635	-0.020285	79.985764	45.090076	89.849205	-0.563687	0.000000	-4.968124	0.000000	0.000000	0.000000	-0.793918	0.005962	0.011507	0.000000	0.000000	4.000000	46.000000	0.000000
2573.504998	0.073926	0.555664	-0.020235	79.866371	45.578072	89.452019	-0.570965	0.000000	-4.967293	0.000000	0.000000	0.000000	-0.766227	0.008741	0.014989	0.000000	0.000000	4.000000	46.000000	0.000000
2573.508332	0.073926	0.555664	-0.020235	79.866371	45.578072	89.452019	-0.570965	0.000000	-4.967293	0.000000	0.000000	0.000000	-0.766227	0.008741	0.014989	0.000000	0.000000	4.000000	46.000000	0.000000
2573.511665	0.073926	0.555664	-0.020235	79.866371	45.578072	89.452019	-0.570965	0.000000	-4.967293	0.000000	0.000000	0.000000	-0.766227	0.008741	0.014989	0.000000	0.000000	4.000000	46.000000	0.000000
2573.514998	0.071370	0.555704	-0.020090	79.710442	46.183102	89.012817	-0.577830	0.000000	-4.966498	0.000000	0.000000	0.000000	-0.766634	0.012101	0.043644	0.000000	0.000000	4.000000	46.000000	0.000000
2573.518332	0.071370	0.555704	-0.020090	79.710442	46.183102	89.012817	-0.577830	0.000000	-4.966498	0.000000	0.000000	0.000000	-0.766634	0.012101	0.043644	0.000000	0.000000	4.000000	46.000000	0.000000
2573.521665	0.071370	0.555704	-0.020090	79.710442	46.183102	89.012817	-0.577830	0.000000	-4.966498	0.000000	0.000000	0.000000	-0.766634	0.012101	0.043644	0.000000	0.000000	4.000000	46.000000	0.000000
2573.524998	0.068795	0.555744	-0.019956	79.520378	46.910583	89.172180	-0.582171	0.000000	-4.965992	0.000000	0.000000	0.000000	-0.772632	0.012080	0.040132	0.000000	0.000000	4.000000	46.000000	0.000000
2573.528332	0.068795	0.555744	-0.019956	79.520378	46.910583	89.172180	-0.582171	0.000000	-4.965992	0.000000	0.000000	0.000000	-0.772632	0.012080	0.040132	0.000000	0.000000	4.000000	46.000000	0.000000
2573.531665	0.068795	0.555744	-0.019956	79.520378	46.910583	89.172180	-0.582171	0.000000	-4.965992	0.000000	0.000000	0.000000	-0.772632	0.012080	0.040132	0.000000	0.000000	4.000000	46.000000	0.000000
2573.534998	0.066171	0.555803	-0.019745	79.318886	47.576138	89.924690	-0.587050	0.000000	-4.965418	0.000000	0.000000	0.000000	-0.787264	0.017680	0.063521	0.000000	0.000000	4.000000	46.000000	0.000000
2573.538332	0.066171	0.555803	-0.019745	79.318886	47.576138	89.924690	-0.587050	0.000000	-4.965418	0.000000	0.000000	0.000000	-0.787264	0.017680	0.063521	0.000000	0.000000	4.000000	46.000000	0.000000
2573.541665	0.066171	0.555803	-0.019745	79.318886	47.576138	89.924690	-0.587050	0.000000	-4.965418	0.000000	0.000000	0.000000	-0.787264	0.017680	0.063521	0.000000	0.000000	4.000000	46.000000	0.000000
2573.544998	0.063522	0.555870	-0.019569	79.137985	48.076042	90.705498	-0.589953	0.000000	-4.965074	0.000000	0.000000	0.000000	-0.794554	0.019862	0.052609	0.000000	0.000000	4.000000	46.000000	0.000000
2573.548332	0.063522	0.555870	-0.019569	79.137985	48.076042	90.705498	-0.589953	0.000000	-4.965074	0.000000	0.000000	0.000000	-0.794554	0.019862	0.052609	0.000000	0.000000	4.000000	46.000000	0.000000
2573.551665	0.063522	0.555870	-0.019569	79.137985	48.076042	90.705498	-0.589953	0.000000	-4.965074	0.000000	0.000000	0.000000	-0.794554	0.019862	0.052609	0.000000	0.000000	4.000000	46.000000	0.000000
2573.554998	0.060897	0.555952	-0.019394	78.991501	48.381008	90.913048	-0.594124	0.000000	-4.964576	0.000000	0.000000	0.000000	-0.787477	0.024880	0.052415	0.000000	0.000000	4.000000	46.000000	0.000000
2573.558332	0.060897	0.555952	-0.019394	78.991501	48.381008	90.913048	-0.594124	0.000000	-4.964576	0.000000	0.000000	0.000000	-0.787477	0.024880	0.052415	0.000000	0.000000	4.000000	46.000000	0.000000
2573.561665	0.060897	0.555952	-0.019394	78.991501	48.381008	90.913048	-0.594124	0.000000	-4.964576	0.000000	0.000000	0.000000	-0.787477	0.024880	0.052415	0.000000	0.000000	4.000000	46.000000	0.000000
2573.564998	0.058268	0.556002	-0.019272	78.878540	48.561382	90.547981	-0.598364	0.000000	-4.964067	0.000000	0.000000	0.000000	-0.788891	0.014784	0.036695	0.000000	0.000000	4.000000	46.000000	0.000000
2573.568332	0.058268	0.556002	-0.019272	78.878540	48.561382	90.547981	-0.598364	0.000000	-4.964067	0.000000	0.000000	0.000000	-0.788891	0.014784	0.036695	0.000000	0.000000	4.000000	46.000000	0.000000
2573.571665	0.058268	0.556002	-0.019272	78.878540	48.561382	90.547981	-0.598364	0.000000	-4.964067	0.000000	0.000000	0.000000	-0.788891	0.014784	0.036695	0.000000	0.000000	4.000000	46.000000	0.000000
2573.574998	0.055656	0.556082	-0.019197	78.779404	48.723724	90.169464	-0.604381	0.000000	-4.963338	0.000000	0.000000	0.000000	-0.783553	0.024166	0.022442	0.000000	0.000000	4.000000	46.000000	0.000000
2573.578332	0.055656	0.556082	-0.019197	78.779404	48.723724	90.169464	-0.604381	0.000000	-4.963338	0.000000	0.000000	0.000000	-0.783553	0.024166	0.022442	0.000000	0.000000	4.000000	46.000000	0.000000
2573.581665	0.055656	0.556082	-0.019197	78.779404	48.723724	90.169464	-0.604381	0.000000	-4.963338	0.000000	0.000000	0.000000	-0.783553	0.024166	0.022442	0.000000	0.000000	4.000000	46.000000	0.000000
2573.584998	0.053061	0.556129	-0.019177	78.714630	49.014114	90.205025	-0.612021	0.000000	-4.962401	0.000000	0.000000	0.000000	-0.778308	0.014052	0.005994	0.000000	0.000000	4.000000	46.000000	0.000000
2573.588332	0.053061	0.556129	-0.019177	78.714630	49.014114	90.205025	-0.612021	0.000000	-4.962401	0.000000	0.000000	0.000000	-0.778308	0.014052	0.005994	0.000000	0.000000	4.000000	46.000000	0.000000
2573.591665	0.053061	0.556129	-0.019177	78.714630	49.014114	90.205025	-0.612021	0.000000	-4.962401	0.000000	0.000000	0.000000	-0.778308	0.014052	0.005994	0.000000	0.000000	4.000000	46.000000	0.000000
2573.594998	0.050489	0.556200	-0.019181	78.671143	49.386597	90.604904	-0.621598	0.000000	-4.961211	0.000000	0.000000	0.000000	-0.771758	0.021219	-0.000957	0.000000	0.000000	4.000000	46.000000	0.000000
2573.598332	0.050489	0.556200	-0.019181	78.671143	49.386597	90.604904	-0.621598	0.000000	-4.961211	0.000000	0.000000	0.000000	-0.771758	0.021219	-0.000957	0.000000	0.000000	4.000000	46.000000	0.000000
2573.601665	0.050489	0.556200	-0.019181	78.671143	49.386597	90.604904	-0.621598	0.000000	-4.961211	0.000000	0.000000	0.000000	-0.771758	0.021219	-0.000957	0.000000	0.000000	4.000000	46.000000	0.000000
2573.604998	0.047960	0.556270	-0.019203	78.647064	49.694187	91.306267	-0.632159	0.000000	-4.959876	0.000000	0.000000	0.000000	-0.758740	0.021143	-0.006869	0.000000	0.000000	4.000000	46.000000	0.000000
2573.608332	0.047960	0.556270	-0.019203	78.647064	49.694187	91.306267	-0.632159	0.000000	-4.959876	0.000000	0.000000	0.000000	-0.758740	0.021143	-0.006869	0.000000	0.000000	4.000000	46.000000	0.000000
2573.611665	0.047960	0.556270	-0.019203	78.647064	49.694187	91.306267	-0.632159	0.000000	-4.959876	0.000000	0.000000	0.000000	-0.758740	0.021143	-0.006869	0.000000	0.000000	4.000000	46.000000	0.000000
2573.614998	0.045515	0.556365	-0.019255	78.651962	49.849895	91.811302	-0.643542	0.000000	-4.958413	0.000000	0.000000	0.000000	-0.733392	0.028333	-0.015470	0.000000	0.000000	4.000000	46.000000	0.000000
2573.618332	0.045515	0.556365	-0.019255	78.651962	49.849895	91.811302	-0.643542	0.000000	-4.958413	0.000000	0.000000	0.000000	-0.733392	0.028333	-0.015470	0.000000	0.000000	4.000000	46.000000	0.000000
2573.621665	0.045515	0.556365	-0.019255	78.651962	49.849895	91.811302	-0.643542	0.000000	-4.958413	0.000000	0.000000	0.000000	-0.733392	0.028333	-0.015470	0.000000	0.000000	4.000000	46.000000	0.000000
2573.624998	0.043139	0.556468	-0.019284	78.695259	49.873302	92.057312	-0.655897	0.000000	-4.956793	0.000000	0.000000	0.000000	-0.712833	0.031119	-0.008766	0.000000	0.000000	4.000000	46.000000	0.000000
2573.628332	0.043139	0.556468	-0.019284	78.695259	49.873302	92.057312	-0.655897	0.000000	-4.956793	0.000000	0.000000	0.000000	-0.712833	0.031119	-0.008766	0.000000	0.000000	4.000000	46.000000	0.000000
2573.631665	0.043139	0.556468	-0.019284	78.695259	49.873302	92.057312	-0.655897	0.000000	-4.956793	0.000000	0.000000	0.000000	-0.712833	0.031119	-0.008766	0.000000	0.000000	4.000000	46.000000	0.000000
2573.634998	0.040843	0.556587	-0.019382	78.739265	49.906223	92.036842	-0.667586	0.000000	-4.955233	0.000000	0.000000	0.000000	-0.688738	0.035418	-0.029257	0.000000	0.000000	4.000000	46.000000	0.000000
2573.638332	0.040843	0.556587	-0.019382	78.739265	49.906223	92.036842	-0.667586	0.000000	-4.955233	0.000000	0.000000	0.000000	-0.688738	0.035418	-0.029257	0.000000	0.000000	4.000000	46.000000	0.000000
2573.641665	0.040843	0.556587	-0.019382	78.739265	49.906223	92.036842	-0.667586	0.000000	-4.955233	0.000000	0.000000	0.000000	-0.688738	0.035418	-0.029257	0.000000	0.000000	4.000000	46.000000	0.000000
2573.644998	0.038553	0.556714	-0.019449	78.786995	49.966049	91.394295	-0.681636	0.000000	-4.953320	0.000000	0.000000	0.000000	-0.686975	0.038209	-0.020218	0.000000	0.000000	4.000000	46.000000	0.000000
2573.648332	0.038553	0.556714	-0.019449	78.786995	49.966049	91.394295	-0.681636	0.000000	-4.953320	0.000000	0.000000	0.000000	-0.686975	0.038209	-0.020218	0.000000	0.000000	4.000000	46.000000	0.000000
2573.651665	0.038553	0.556714	-0.019449	78.786995	49.966049	91.394295	-0.681636	0.000000	-4.953320	0.000000	0.000000	0.000000	-0.686975	0.038209	-0.020218	0.000000	0.000000	4.000000	46.000000	0.000000
2573.654998	0.036242	0.556848	-0.019551	78.834679	50.053661	90.107399	-0.695049	0.000000	-4.951455	0.000000	0.000000	0.000000	-0.693264	0.040280	-0.030466	0.000000	0.000000	4.000000	46.000000	0.000000
2573.658332	0.036242	0.556848	-0.019551	78.834679	50.053661	90.107399	-0.695049	0.000000	-4.951455	0.000000	0.000000	0.000000	-0.693264	0.040280	-0.030466	0.000000	0.000000	4.000000	46.000000	0.000000
2573.661665	0.036242	0.556848	-0.019551	78.834679	50.053661	90.107399	-0.695049	0.000000	-4.951455	0.000000	0.000000	0.000000	-0.693264	0.040280	-0.030466	0.000000	0.000000	4.000000	46.000000	0.000000
2573.664998	0.033827	0.556949	-0.019693	78.877289	50.086376	88.985649	-0.710220	0.000000	-4.949302	0.000000	0.000000	0.000000	-0.724641	0.030132	-0.042787	0.000000	0.000000	4.000000	46.000000	0.000000
2573.668332	0.033827	0.556949	-0.019693	78.877289	50.086376	88.985649	-0.710220	0.000000	-4.949302	0.000000	0.000000	0.000000	-0.724641	0.030132	-0.042787	0.000000	0.000000	4.000000	46.000000	0.000000
2573.671665	0.033827	0.556949	-0.019693	78.877289	50.086376	88.985649	-0.710220	0.000000	-4.949302	0.000000	0.000000	0.000000	-0.724641	0.030132	-0.042787	0.000000	0.000000	4.000000	46.000000	0.000000
2573.674998	0.031377	0.557051	-0.019780	78.911430	50.093338	88.761414	-0.727934	0.000000	-4.946727	0.000000	0.000000	0.000000	-0.734884	0.030819	-0.026060	0.000000	0.000000	4.000000	46.000000	0.000000
2573.678332	0.031377	0.557051	-0.019780	78.911430	50.093338	88.761414	-0.727934	0.000000	-4.946727	0.000000	0.000000	0.000000	-0.734884	0.030819	-0.026060	0.000000	0.000000	4.000000	46.000000	0.000000
2573.681665	0.031377	0.557051	-0.019780	78.911430	50.093338	88.761414	-0.727934	0.000000	-4.946727	0.000000	0.000000	0.000000	-0.734884	0.030819	-0.026060	0.000000	0.000000	4.000000	46.000000	0.000000
2573.684998	0.028929	0.557137	-0.019899	78.939445	50.137699	89.132698	-0.744409	0.000000	-4.944275	0.000000	0.000000	0.000000	-0.734648	0.025718	-0.035719	0.000000	0.000000	4.000000	46.000000	0.000000
2573.688332	0.028929	0.557137	-0.019899	78.939445	50.137699	89.132698	-0.744409	0.000000	-4.944275	0.000000	0.000000	0.000000	-0.734648	0.025718	-0.035719	0.000000	0.000000	4.000000	46.000000	0.000000
2573.691665	0.028929	0.557137	-0.019899	78.939445	50.137699	89.132698	-0.744409	0.000000	-4.944275	0.000000	0.000000	0.000000	-0.734648	0.025718	-0.035719	0.000000	0.000000	4.000000	46.000000	0.000000
2573.694998	0.026503	0.557223	-0.020033	78.972092	50.247101	89.489922	-0.762684	0.000000	-4.941489	0.000000	0.000000	0.000000	-0.727737	0.025657	-0.040224	0.000000	0.000000	4.000000	46.000000	0.000000
2573.698332	0.026503	0.557223	-0.020033	78.972092	50.247101	89.489922	-0.762684	0.000000	-4.941489	0.000000	0.000000	0.000000	-0.727737	0.025657	-0.040224	0.000000	0.000000	4.000000	46.000000	0.000000
2573.701665	0.026503	0.557223	-0.020033	78.972092	50.247101	89.489922	-0.762684	0.000000	-4.941489	0.000000	0.000000	0.000000	-0.727737	0.025657	-0.040224	0.000000	0.000000	4.000000	46.000000	0.000000
2573.704998	0.024141	0.557291	-0.020203	79.026619	50.431267	89.494080	-0.782067	0.000000	-4.938459	0.000000	0.000000	0.000000	-0.708666	0.020560	-0.050839	0.000000	0.000000	4.000000	46.000000	0.000000
2573.708332	0.024141	0.557291	-0.020203	79.026619	50.431267	89.494080	-0.782067	0.000000	-4.938459	0.000000	0.000000	0.000000	-0.708666	0.020560	-0.050839	0.000000	0.000000	4.000000	46.000000	0.000000
2573.711665	0.024141	0.557291	-0.020203	79.026619	50.431267	89.494080	-0.782067	0.000000	-4.938459	0.000000	0.000000	0.000000	-0.708666	0.020560	-0.050839	0.000000	0.000000	4.000000	46.000000	0.000000
2573.714998	0.021782	0.557352	-0.020361	79.089203	50.646381	88.930901	-0.803139	0.000000	-4.935075	0.000000	0.000000	0.000000	-0.707535	0.018380	-0.047506	0.000000	0.000000	4.000000	46.000000	0.000000
2573.718332	0.021782	0.557352	-0.020361	79.089203	50.646381	88.930901	-0.803139	0.000000	-4.935075	0.000000	0.000000	0.000000	-0.707535	0.018380	-0.047506	0.000000	0.000000	4.000000	46.000000	0.000000
2573.721665	0.021782	0.557352	-0.020361	79.089203	50.646381	88.930901	-0.803139	0.000000	-4.935075	0.000000	0.000000	0.000000	-0.707535	0.018380	-0.047506	0.000000	0.000000	4.000000	46.000000	0.000000
2573.724998	0.019386	0.557406	-0.020506	79.136948	50.775528	88.353218	-0.824520	0.000000	-4.931548	0.000000	0.000000	0.000000	-0.718936	0.016203	-0.043605	0.000000	0.000000	4.000000	46.000000	0.000000
2573.728332	0.019386	0.557406	-0.020506	79.136948	50.775528	88.353218	-0.824520	0.000000	-4.931548	0.000000	0.000000	0.000000	-0.718936	0.016203	-0.043605	0.000000	0.000000	4.000000	46.000000	0.000000
2573.731665	0.019386	0.557406	-0.020506	79.136948	50.775528	88.353218	-0.824520	0.000000	-4.931548	0.000000	0.000000	0.000000	-0.718936	0.016203	-0.043605	0.000000	0.000000	4.000000	46.000000	0.000000
2573.734998	0.016929	0.557460	-0.020663	79.172287	50.805710	88.073883	-0.846437	0.000000	-4.927834	0.000000	0.000000	0.000000	-0.736915	0.016171	-0.046833	0.000000	0.000000	4.000000	46.000000	0.000000
2573.738332	0.016929	0.557460	-0.020663	79.172287	50.805710	88.073883	-0.846437	0.000000	-4.927834	0.000000	0.000000	0.000000	-0.736915	0.016171	-0.046833	0.000000	0.000000	4.000000	46.000000	0.000000
2573.741665	0.016929	0.557460	-0.020663	79.172287	50.805710	88.073883	-0.846437	0.000000	-4.927834	0.000000	0.000000	0.000000	-0.736915	0.016171	-0.046833	0.000000	0.000000	4.000000	46.000000	0.000000
2573.744998	0.014415	0.557524	-0.020788	79.193459	50.696617	88.006516	-0.870070	0.000000	-4.923716	0.000000	0.000000	0.000000	-0.754431	0.019067	-0.037646	0.000000	0.000000	4.000000	46.000000	0.000000
2573.748332	0.014415	0.557524	-0.020788	79.193459	50.696617	88.006516	-0.870070	0.000000	-4.923716	0.000000	0.000000	0.000000	-0.754431	0.019067	-0.037646	0.000000	0.000000	4.000000	46.000000	0.000000
2573.751665	0.014415	0.557524	-0.020788	79.193459	50.696617	88.006516	-0.870070	0.000000	-4.923716	0.000000	0.000000	0.000000	-0.754431	0.019067	-0.037646	0.000000	0.000000	4.000000	46.000000	0.000000
2573.754998	0.011840	0.557604	-0.020908	79.203072	50.499382	87.771622	-0.893820	0.000000	-4.919460	0.000000	0.000000	0.000000	-0.772319	0.024066	-0.035949	0.000000	0.000000	4.000000	46.000000	0.000000
2573.758332	0.011840	0.557604	-0.020908	79.203072	50.499382	87.771622	-0.893820	0.000000	-4.919460	0.000000	0.000000	0.000000	-0.772319	0.024066	-0.035949	0.000000	0.000000	4.000000	46.000000	0.000000
2573.761665	0.011840	0.557604	-0.020908	79.203072	50.499382	87.771622	-0.893820	0.000000	-4.919460	0.000000	0.000000	0.000000	-0.772319	0.024066	-0.035949	0.000000	0.000000	4.000000	46.000000	0.000000
2573.764998	0.009269	0.557670	-0.020995	79.195053	50.279949	87.140114	-0.918805	0.000000	-4.914855	0.000000	0.000000	0.000000	-0.771441	0.019810	-0.026135	0.000000	0.000000	4.000000	46.000000	0.000000
2573.768332	0.009269	0.557670	-0.020995	79.195053	50.279949	87.140114	-0.918805	0.000000	-4.914855	0.000000	0.000000	0.000000	-0.771441	0.019810	-0.026135	0.000000	0.000000	4.000000	46.000000	0.000000
2573.771665	0.009269	0.557670	-0.020995	79.195053	50.279949	87.140114	-0.918805	0.000000	-4.914855	0.000000	0.000000	0.000000	-0.771441	0.019810	-0.026135	0.000000	0.000000	4.000000	46.000000	0.000000
2573.774998	0.006658	0.557729	-0.021073	79.158646	50.147003	86.431099	-0.943448	0.000000	-4.910184	0.000000	0.000000	0.000000	-0.783322	0.017685	-0.023306	0.000000	0.000000	4.000000	46.000000	0.000000
2573.778332	0.006658	0.557729	-0.021073	79.158646	50.147003	86.431099	-0.943448	0.000000	-4.910184	0.000000	0.000000	0.000000	-0.783322	0.017685	-0.023306	0.000000	0.000000	4.000000	46.000000	0.000000
2573.781665	0.006658	0.557729	-0.021073	79.158646	50.147003	86.431099	-0.943448	0.000000	-4.910184	0.000000	0.000000	0.000000	-0.783322	0.017685	-0.023306	0.000000	0.000000	4.000000	46.000000	0.000000
2573.784998	0.004027	0.557781	-0.021142	79.101761	50.107372	85.994781	-0.969133	0.000000	-4.905180	0.000000	0.000000	0.000000	-0.789086	0.015583	-0.020749	0.000000	0.000000	4.000000	46.000000	0.000000
2573.788332	0.004027	0.557781	-0.021142	79.101761	50.107372	85.994781	-0.969133	0.000000	-4.905180	0.000000	0.000000	0.000000	-0.789086	0.015583	-0.020749	0.000000	0.000000	4.000000	46.000000	0.000000
2573.791665	0.004027	0.557781	-0.021142	79.101761	50.107372	85.994781	-0.969133	0.000000	-4.905180	0.000000	0.000000	0.000000	-0.789086	0.015583	-0.020749	0.000000	0.000000	4.000000	46.000000	0.000000
2573.794998	0.001336	0.557826	-0.021203	79.045349	50.114548	85.859947	-0.995811	0.000000	-4.899833	0.000000	0.000000	0.000000	-0.807368	0.013466	-0.018260	0.000000	0.000000	4.000000	46.000000	0.000000
2573.798332	0.001336	0.557826	-0.021203	79.045349	50.114548	85.859947	-0.995811	0.000000	-4.899833	0.000000	0.000000	0.000000	-0.807368	0.013466	-0.018260	0.000000	0.000000	4.000000	46.000000	0.000000
2573.801665	0.001336	0.557826	-0.021203	79.045349	50.114548	85.859947	-0.995811	0.000000	-4.899833	0.000000	0.000000	0.000000	-0.807368	0.013466	-0.018260	0.000000	0.000000	4.000000	46.000000	0.000000
2573.804998	-0.001416	0.557847	-0.021275	78.989052	50.139359	85.850220	-1.023985	0.000000	-4.894022	0.000000	0.000000	0.000000	-0.825725	0.006300	-0.021652	0.000000	0.000000	4.000000	46.000000	0.000000
2573.808332	-0.001416	0.557847	-0.021275	78.989052	50.139359	85.850220	-1.023985	0.000000	-4.894022	0.000000	0.000000	0.000000	-0.825725	0.006300	-0.021652	0.000000	0.000000	4.000000	46.000000	0.000000
2573.811665	-0.001416	0.557847	-0.021275	78.989052	50.139359	85.850220	-1.023985	0.000000	-4.894022	0.000000	0.000000	0.000000	-0.825725	0.006300	-0.021652	0.000000	0.000000	4.000000	46.000000	0.000000
2573.814998	-0.004168	0.557878	-0.021322	78.928581	50.173359	85.748199	-1.054746	0.000000	-4.887485	0.000000	0.000000	0.000000	-0.825557	0.009253	-0.014131	0.000000	0.000000	4.000000	46.000000	0.000000
2573.818332	-0.004168	0.557878	-0.021322	78.928581	50.173359	85.748199	-1.054746	0.000000	-4.887485	0.000000	0.000000	0.000000	-0.825557	0.009253	-0.014131	0.000000	0.000000	4.000000	46.000000	0.000000
2573.821665	-0.004168	0.557878	-0.021322	78.928581	50.173359	85.748199	-1.054746	0.000000	-4.887485	0.000000	0.000000	0.000000	-0.825557	0.009253	-0.014131	0.000000	0.000000	4.000000	46.000000	0.000000
2573.824998	-0.006920	0.557902	-0.021362	78.872437	50.289173	85.636940	-1.066100	0.000000	-4.791589	0.000000	0.000000	0.000000	-0.825510	0.007149	-0.012151	0.000000	0.000000	4.000000	46.000000	0.000000
2573.828332	-0.006920	0.557902	-0.021362	78.872437	50.289173	85.636940	-1.066100	0.000000	-4.791589	0.000000	0.000000	0.000000	-0.825510	0.007149	-0.012151	0.000000	0.000000	4.000000	46.000000	0.000000
2573.831665	-0.006920	0.557902	-0.021362	78.872437	50.289173	85.636940	-1.066100	0.000000	-4.791589	0.000000	0.000000	0.000000	-0.825510	0.007149	-0.012151	0.000000	0.000000	4.000000	46.000000	0.000000
2573.834998	-0.009651	0.557918	-0.021396	78.813789	50.510639	85.787682	-1.068125	0.000000	-4.654004	0.000000	0.000000	0.000000	-0.819360	0.005050	-0.010034	0.000000	0.000000	4.000000	46.000000	0.000000
2573.838332	-0.009651	0.557918	-0.021396	78.813789	50.510639	85.787682	-1.068125	0.000000	-4.654004	0.000000	0.000000	0.000000	-0.819360	0.005050	-0.010034	0.000000	0.000000	4.000000	46.000000	0.000000
2573.841665	-0.009651	0.557918	-0.021396	78.813789	50.510639	85.787682	-1.068125	0.000000	-4.654004	0.000000	0.000000	0.000000	-0.819360	0.005050	-0.010034	0.000000	0.000000	4.000000	46.000000	0.000000
2573.844998	-0.012363	0.557962	-0.021385	78.765900	50.783363	86.082336	-1.069797	0.000000	-4.517444	0.000000	0.000000	0.000000	-0.813629	0.013027	0.003276	0.000000	0.000000	4.000000	46.000000	0.000000
2573.848332	-0.012363	0.557962	-0.021385	78.765900	50.783363	86.082336	-1.069797	0.000000	-4.517444	0.000000	0.000000	0.000000	-0.813629	0.013027	0.003276	0.000000	0.000000	4.000000	46.000000	0.000000
2573.851665	-0.012363	0.557962	-0.021385	78.765900	50.783363	86.082336	-1.069797	0.000000	-4.517444	0.000000	0.000000	0.000000	-0.813629	0.013027	0.003276	0.000000	0.000000	4.000000	46.000000	0.000000
2573.854998	-0.015098	0.557991	-0.021344	78.738182	51.101433	86.379715	-1.069251	0.000000	-4.381839	0.000000	0.000000	0.000000	-0.820485	0.008817	0.012369	0.000000	0.000000	4.000000	46.000000	0.000000
2573.858332	-0.015098	0.557991	-0.021344	78.738182	51.101433	86.379715	-1.069251	0.000000	-4.381839	0.000000	0.000000	0.000000	-0.820485	0.008817	0.012369	0.000000	0.000000	4.000000	46.000000	0.000000
2573.861665	-0.015098	0.557991	-0.021344	78.738182	51.101433	86.379715	-1.069251	0.000000	-4.381839	0.000000	0.000000	0.000000	-0.820485	0.008817	0.012369	0.000000	0.000000	4.000000	46.000000	0.000000
2573.864998	-0.017794	0.557990	-0.021289	78.736275	51.508041	86.859177	-1.067190	0.000000	-4.245091	0.000000	0.000000	0.000000	-0.808732	-0.000420	0.016560	0.000000	0.000000	4.000000	46.000000	0.000000
2573.868332	-0.017794	0.557990	-0.021289	78.736275	51.508041	86.859177	-1.067190	0.000000	-4.245091	0.000000	0.000000	0.000000	-0.808732	-0.000420	0.016560	0.000000	0.000000	4.000000	46.000000	0.000000
2573.871665	-0.017794	0.557990	-0.021289	78.736275	51.508041	86.859177	-1.067190	0.000000	-4.245091	0.000000	0.000000	0.000000	-0.808732	-0.000420	0.016560	0.000000	0.000000	4.000000	46.000000	0.000000
2573.874998	-0.020534	0.557998	-0.021210	78.735649	51.865257	87.562637	-1.064430	0.000000	-4.110303	0.000000	0.000000	0.000000	-0.822123	0.002500	0.023684	0.000000	0.000000	4.000000	46.000000	0.000000
2573.878332	-0.020534	0.557998	-0.021210	78.735649	51.865257	87.562637	-1.064430	0.000000	-4.110303	0.000000	0.000000	0.000000	-0.822123	0.002500	0.023684	0.000000	0.000000	4.000000	46.000000	0.000000
2573.881665	-0.020534	0.557998	-0.021210	78.735649	51.865257	87.562637	-1.064430	0.000000	-4.110303	0.000000	0.000000	0.000000	-0.822123	0.002500	0.023684	0.000000	0.000000	4.000000	46.000000	0.000000
2573.884998	-0.023217	0.558016	-0.021102	78.758499	52.055634	87.852303	-1.060482	0.000000	-3.973282	0.000000	0.000000	0.000000	-0.804677	0.005435	0.032210	0.000000	0.000000	4.000000	46.000000	0.000000
2573.888332	-0.023217	0.558016	-0.021102	78.758499	52.055634	87.852303	-1.060482	0.000000	-3.973282	0.000000	0.000000	0.000000	-0.804677	0.005435	0.032210	0.000000	0.000000	4.000000	46.000000	0.000000
2573.891665	-0.023217	0.558016	-0.021102	78.758499	52.055634	87.852303	-1.060482	0.000000	-3.973282	0.000000	0.000000	0.000000	-0.804677	0.005435	0.032210	0.000000	0.000000	4.000000	46.000000	0.000000
2573.894998	-0.025881	0.558010	-0.021005	78.797035	52.203701	87.558350	-1.055114	0.000000	-3.839170	0.000000	0.000000	0.000000	-0.799188	-0.001759	0.029265	0.000000	0.000000	4.000000	46.000000	0.000000
2573.898332	-0.025881	0.558010	-0.021005	78.797035	52.203701	87.558350	-1.055114	0.000000	-3.839170	0.000000	0.000000	0.000000	-0.799188	-0.001759	0.029265	0.000000	0.000000	4.000000	46.000000	0.000000
2573.901665	-0.025881	0.558010	-0.021005	78.797035	52.203701	87.558350	-1.055114	0.000000	-3.839170	0.000000	0.000000	0.000000	-0.799188	-0.001759	0.029265	0.000000	0.000000	4.000000	46.000000	0.000000
2573.904998	-0.028550	0.557990	-0.020876	78.831261	52.316216	86.809402	-1.050236	0.000000	-3.705971	0.000000	0.000000	0.000000	-0.800739	-0.005994	0.038717	0.000000	0.000000	4.000000	46.000000	0.000000
2573.908332	-0.028550	0.557990	-0.020876	78.831261	52.316216	86.809402	-1.050236	0.000000	-3.705971	0.000000	0.000000	0.000000	-0.800739	-0.005994	0.038717	0.000000	0.000000	4.000000	46.000000	0.000000
2573.911665	-0.028550	0.557990	-0.020876	78.831261	52.316216	86.809402	-1.050236	0.000000	-3.705971	0.000000	0.000000	0.000000	-0.800739	-0.005994	0.038717	0.000000	0.000000	4.000000	46.000000	0.000000
2573.914998	-0.031225	0.557956	-0.020715	78.855263	52.422466	86.291473	-1.043784	0.000000	-3.572515	0.000000	0.000000	0.000000	-0.802521	-0.010294	0.048137	0.000000	0.000000	4.000000	46.000000	0.000000
2573.918332	-0.031225	0.557956	-0.020715	78.855263	52.422466	86.291473	-1.043784	0.000000	-3.572515	0.000000	0.000000	0.000000	-0.802521	-0.010294	0.048137	0.000000	0.000000	4.000000	46.000000	0.000000
2573.921665	-0.031225	0.557956	-0.020715	78.855263	52.422466	86.291473	-1.043784	0.000000	-3.572515	0.000000	0.000000	0.000000	-0.802521	-0.010294	0.048137	0.000000	0.000000	4.000000	46.000000	0.000000
2573.924998	-0.033906	0.557955	-0.020534	78.874626	52.547626	86.435371	-1.035761	0.000000	-3.438761	0.000000	0.000000	0.000000	-0.804276	-0.000214	0.054230	0.000000	0.000000	4.000000	46.000000	0.000000
2573.928332	-0.033906	0.557955	-0.020534	78.874626	52.547626	86.435371	-1.035761	0.000000	-3.438761	0.000000	0.000000	0.000000	-0.804276	-0.000214	0.054230	0.000000	0.000000	4.000000	46.000000	0.000000
2573.931665	-0.033906	0.557955	-0.020534	78.874626	52.547626	86.435371	-1.035761	0.000000	-3.438761	0.000000	0.000000	0.000000	-0.804276	-0.000214	0.054230	0.000000	0.000000	4.000000	46.000000	0.000000
2573.934998	-0.036570	0.557931	-0.020363	78.906509	52.785858	86.937637	-1.026722	0.000000	-3.304716	0.000000	0.000000	0.000000	-0.799196	-0.007471	0.051429	0.000000	0.000000	4.000000	46.000000	0.000000
2573.938332	-0.036570	0.557931	-0.020363	78.906509	52.785858	86.937637	-1.026722	0.000000	-3.304716	0.000000	0.000000	0.000000	-0.799196	-0.007471	0.051429	0.000000	0.000000	4.000000	46.000000	0.000000
2573.941665	-0.036570	0.557931	-0.020363	78.906509	52.785858	86.937637	-1.026722	0.000000	-3.304716	0.000000	0.000000	0.000000	-0.799196	-0.007471	0.051429	0.000000	0.000000	4.000000	46.000000	0.000000
2573.944998	-0.039201	0.557932	-0.020144	78.955948	53.221478	87.336418	-1.018151	0.000000	-3.171516	0.000000	0.000000	0.000000	-0.789366	0.000462	0.065815	0.000000	0.000000	4.000000	46.000000	0.000000
2573.948332	-0.039201	0.557932	-0.020144	78.955948	53.221478	87.336418	-1.018151	0.000000	-3.171516	0.000000	0.000000	0.000000	-0.789366	0.000462	0.065815	0.000000	0.000000	4.000000	46.000000	0.000000
2573.951665	-0.039201	0.557932	-0.020144	78.955948	53.221478	87.336418	-1.018151	0.000000	-3.171516	0.000000	0.000000	0.000000	-0.789366	0.000462	0.065815	0.000000	0.000000	4.000000	46.000000	0.000000
2573.954998	-0.041749	0.557900	-0.019969	79.015259	53.827721	87.632370	-1.007182	0.000000	-3.039955	0.000000	0.000000	0.000000	-0.764571	-0.009726	0.052395	0.000000	0.000000	4.000000	46.000000	0.000000
2573.958332	-0.041749	0.557900	-0.019969	79.015259	53.827721	87.632370	-1.007182	0.000000	-3.039955	0.000000	0.000000	0.000000	-0.764571	-0.009726	0.052395	0.000000	0.000000	4.000000	46.000000	0.000000
2573.961665	-0.041749	0.557900	-0.019969	79.015259	53.827721	87.632370	-1.007182	0.000000	-3.039955	0.000000	0.000000	0.000000	-0.764571	-0.009726	0.052395	0.000000	0.000000	4.000000	46.000000	0.000000
2573.964998	-0.044246	0.557869	-0.019737	79.073814	54.489491	87.916489	-0.998449	0.000000	-2.912527	0.000000	0.000000	0.000000	-0.748873	-0.009044	0.069584	0.000000	0.000000	4.000000	46.000000	0.000000
2573.968332	-0.044246	0.557869	-0.019737	79.073814	54.489491	87.916489	-0.998449	0.000000	-2.912527	0.000000	0.000000	0.000000	-0.748873	-0.009044	0.069584	0.000000	0.000000	4.000000	46.000000	0.000000
2573.971665	-0.044246	0.557869	-0.019737	79.073814	54.489491	87.916489	-0.998449	0.000000	-2.912527	0.000000	0.000000	0.000000	-0.748873	-0.009044	0.069584	0.000000	0.000000	4.000000	46.000000	0.000000
2573.974998	-0.046752	0.557866	-0.019459	79.120293	55.017986	88.077362	-0.986852	0.000000	-2.787714	0.000000	0.000000	0.000000	-0.751976	-0.001168	0.083396	0.000000	0.000000	4.000000	46.000000	0.000000
2573.978332	-0.046752	0.557866	-0.019459	79.120293	55.017986	88.077362	-0.986852	0.000000	-2.787714	0.000000	0.000000	0.000000	-0.751976	-0.001168	0.083396	0.000000	0.000000	4.000000	46.000000	0.000000
2573.981665	-0.046752	0.557866	-0.019459	79.120293	55.017986	88.077362	-0.986852	0.000000	-2.787714	0.000000	0.000000	0.000000	-0.751976	-0.001168	0.083396	0.000000	0.000000	4.000000	46.000000	0.000000
2573.984998	-0.049266	0.557854	-0.019172	79.153801	55.370872	88.155762	-0.972953	0.000000	-2.662385	0.000000	0.000000	0.000000	-0.754123	-0.003430	0.086167	0.000000	0.000000	4.000000	46.000000	0.000000
2573.988332	-0.049266	0.557854	-0.019172	79.153801	55.370872	88.155762	-0.972953	0.000000	-2.662385	0.000000	0.000000	0.000000	-0.754123	-0.003430	0.086167	0.000000	0.000000	4.000000	46.000000	0.000000
2573.991665	-0.049266	0.557854	-0.019172	79.153801	55.370872	88.155762	-0.972953	0.000000	-2.662385	0.000000	0.000000	0.000000	-0.754123	-0.003430	0.086167	0.000000	0.000000	4.000000	46.000000	0.000000
2573.994998	-0.051807	0.557859	-0.018883	79.178787	55.609177	88.158394	-0.958592	0.000000	-2.536698	0.000000	0.000000	0.000000	-0.762412	0.001523	0.086529	0.000000	0.000000	4.000000	46.000000	0.000000
2573.998332	-0.051807	0.557859	-0.018883	79.178787	55.609177	88.158394	-0.958592	0.000000	-2.536698	0.000000	0.000000	0.000000	-0.762412	0.001523	0.086529	0.000000	0.000000	4.000000	46.000000	0.000000
2574.001665	-0.051807	0.557859	-0.018883	79.178787	55.609177	88.158394	-0.958592	0.000000	-2.536698	0.000000	0.000000	0.000000	-0.762412	0.001523	0.086529	0.000000	0.000000	4.000000	46.000000	0.000000
2574.004998	-0.054341	0.557866	-0.018542	79.193268	55.680416	87.956528	-0.944170	0.000000	-2.409629	0.000000	0.000000	0.000000	-0.760050	0.002127	0.102532	0.000000	0.000000	4.000000	46.000000	0.000000
2574.008332	-0.054341	0.557866	-0.018542	79.193268	55.680416	87.956528	-0.944170	0.000000	-2.409629	0.000000	0.000000	0.000000	-0.760050	0.002127	0.102532	0.000000	0.000000	4.000000	46.000000	0.000000
2574.011665	-0.054341	0.557866	-0.018542	79.193268	55.680416	87.956528	-0.944170	0.000000	-2.409629	0.000000	0.000000	0.000000	-0.760050	0.002127	0.102532	0.000000	0.000000	4.000000	46.000000	0.000000
2574.014998	-0.056861	0.557890	-0.018194	79.204094	55.704937	87.514130	-0.927081	0.000000	-2.282954	0.000000	0.000000	0.000000	-0.756133	0.007067	0.104349	0.000000	0.000000	4.000000	46.000000	0.000000
2574.018332	-0.056861	0.557890	-0.018194	79.204094	55.704937	87.514130	-0.927081	0.000000	-2.282954	0.000000	0.000000	0.000000	-0.756133	0.007067	0.104349	0.000000	0.000000	4.000000	46.000000	0.000000
2574.021665	-0.056861	0.557890	-0.018194	79.204094	55.704937	87.514130	-0.927081	0.000000	-2.282954	0.000000	0.000000	0.000000	-0.756133	0.007067	0.104349	0.000000	0.000000	4.000000	46.000000	0.000000
2574.024998	-0.059302	0.557872	-0.017862	79.220428	55.891335	87.163559	-0.909690	0.000000	-2.156932	0.000000	0.000000	0.000000	-0.732241	-0.005397	0.099480	0.000000	0.000000	4.000000	46.000000	0.000000
2574.028332	-0.059302	0.557872	-0.017862	79.220428	55.891335	87.163559	-0.909690	0.000000	-2.156932	0.000000	0.000000	0.000000	-0.732241	-0.005397	0.099480	0.000000	0.000000	4.000000	46.000000	0.000000
2574.031665	-0.059302	0.557872	-0.017862	79.220428	55.891335	87.163559	-0.909690	0.000000	-2.156932	0.000000	0.000000	0.000000	-0.732241	-0.005397	0.099480	0.000000	0.000000	4.000000	46.000000	0.000000
2574.034998	-0.061751	0.557870	-0.017526	79.239365	56.329258	87.273346	-0.893110	0.000000	-2.034892	0.000000	0.000000	0.000000	-0.734555	-0.000473	0.100796	0.000000	0.000000	4.000000	46.000000	0.000000
2574.038332	-0.061751	0.557870	-0.017526	79.239365	56.329258	87.273346	-0.893110	0.000000	-2.034892	0.000000	0.000000	0.000000	-0.734555	-0.000473	0.100796	0.000000	0.000000	4.000000	46.000000	0.000000
2574.041665	-0.061751	0.557870	-0.017526	79.239365	56.329258	87.273346	-0.893110	0.000000	-2.034892	0.000000	0.000000	0.000000	-0.734555	-0.000473	0.100796	0.000000	0.000000	4.000000	46.000000	0.000000
2574.044998	-0.064187	0.557861	-0.017177	79.262047	56.867489	87.708549	-0.876311	0.000000	-1.912466	0.000000	0.000000	0.000000	-0.730904	-0.002828	0.104628	0.000000	0.000000	4.000000	46.000000	0.000000
2574.048332	-0.064187	0.557861	-0.017177	79.262047	56.867489	87.708549	-0.876311	0.000000	-1.912466	0.000000	0.000000	0.000000	-0.730904	-0.002828	0.104628	0.000000	0.000000	4.000000	46.000000	0.000000
2574.051665	-0.064187	0.557861	-0.017177	79.262047	56.867489	87.708549	-0.876311	0.000000	-1.912466	0.000000	0.000000	0.000000	-0.730904	-0.002828	0.104628	0.000000	0.000000	4.000000	46.000000	0.000000
2574.054998	-0.066611	0.557844	-0.016816	79.293068	57.488731	88.492928	-0.858873	0.000000	-1.790648	0.000000	0.000000	0.000000	-0.727327	-0.005222	0.108524	0.000000	0.000000	4.000000	46.000000	0.000000
2574.058332	-0.066611	0.557844	-0.016816	79.293068	57.488731	88.492928	-0.858873	0.000000	-1.790648	0.000000	0.000000	0.000000	-0.727327	-0.005222	0.108524	0.000000	0.000000	4.000000	46.000000	0.000000
2574.061665	-0.066611	0.557844	-0.016816	79.293068	57.488731	88.492928	-0.858873	0.000000	-1.790648	0.000000	0.000000	0.000000	-0.727327	-0.005222	0.108524	0.000000	0.000000	4.000000	46.000000	0.000000
2574.064998	-0.069045	0.557818	-0.016444	79.323235	58.125710	89.314980	-0.840785	0.000000	-1.669427	0.000000	0.000000	0.000000	-0.730098	-0.007636	0.111501	0.000000	0.000000	4.000000	46.000000	0.000000
2574.068332	-0.069045	0.557818	-0.016444	79.323235	58.125710	89.314980	-0.840785	0.000000	-1.669427	0.000000	0.000000	0.000000	-0.730098	-0.007636	0.111501	0.000000	0.000000	4.000000	46.000000	0.000000
2574.071665	-0.069045	0.557818	-0.016444	79.323235	58.125710	89.314980	-0.840785	0.000000	-1.669427	0.000000	0.000000	0.000000	-0.730098	-0.007636	0.111501	0.000000	0.000000	4.000000	46.000000	0.000000
2574.074998	-0.071474	0.557794	-0.016018	79.346138	58.659115	89.885818	-0.822202	0.000000	-1.547744	0.000000	0.000000	0.000000	-0.728696	-0.007215	0.127945	0.000000	0.000000	4.000000	46.000000	0.000000
2574.078332	-0.071474	0.557794	-0.016018	79.346138	58.659115	89.885818	-0.822202	0.000000	-1.547744	0.000000	0.000000	0.000000	-0.728696	-0.007215	0.127945	0.000000	0.000000	4.000000	46.000000	0.000000
2574.081665	-0.071474	0.557794	-0.016018	79.346138	58.659115	89.885818	-0.822202	0.000000	-1.547744	0.000000	0.000000	0.000000	-0.728696	-0.007215	0.127945	0.000000	0.000000	4.000000	46.000000	0.000000
2574.084998	-0.073873	0.557803	-0.015562	79.364975	59.155613	89.989090	-0.800878	0.000000	-1.426295	0.000000	0.000000	0.000000	-0.719818	0.002720	0.136778	0.000000	0.000000	4.000000	46.000000	0.000000
2574.088332	-0.073873	0.557803	-0.015562	79.364975	59.155613	89.989090	-0.800878	0.000000	-1.426295	0.000000	0.000000	0.000000	-0.719818	0.002720	0.136778	0.000000	0.000000	4.000000	46.000000	0.000000
2574.091665	-0.073873	0.557803	-0.015562	79.364975	59.155613	89.989090	-0.800878	0.000000	-1.426295	0.000000	0.000000	0.000000	-0.719818	0.002720	0.136778	0.000000	0.000000	4.000000	46.000000	0.000000
2574.094998	-0.076263	0.557779	-0.015087	79.377846	59.545185	89.526657	-0.778081	0.000000	-1.306325	0.000000	0.000000	0.000000	-0.716958	-0.007103	0.142500	0.000000	0.000000	4.000000	46.000000	0.000000
2574.098332	-0.076263	0.557779	-0.015087	79.377846	59.545185	89.526657	-0.778081	0.000000	-1.306325	0.000000	0.000000	0.000000	-0.716958	-0.007103	0.142500	0.000000	0.000000	4.000000	46.000000	0.000000
2574.101665	-0.076263	0.557779	-0.015087	79.377846	59.545185	89.526657	-0.778081	0.000000	-1.306325	0.000000	0.000000	0.000000	-0.716958	-0.007103	0.142500	0.000000	0.000000	4.000000	46.000000	0.000000
2574.104998	-0.078670	0.557781	-0.014565	79.388878	59.923790	89.125252	-0.754331	0.000000	-1.186832	0.000000	0.000000	0.000000	-0.722126	0.000527	0.156346	0.000000	0.000000	4.000000	46.000000	0.000000
2574.108332	-0.078670	0.557781	-0.014565	79.388878	59.923790	89.125252	-0.754331	0.000000	-1.186832	0.000000	0.000000	0.000000	-0.722126	0.000527	0.156346	0.000000	0.000000	4.000000	46.000000	0.000000
2574.111665	-0.078670	0.557781	-0.014565	79.388878	59.923790	89.125252	-0.754331	0.000000	-1.186832	0.000000	0.000000	0.000000	-0.722126	0.000527	0.156346	0.000000	0.000000	4.000000	46.000000	0.000000
2574.114998	-0.081093	0.557767	-0.014011	79.399117	60.350304	89.249077	-0.728274	0.000000	-1.066478	0.000000	0.000000	0.000000	-0.726846	-0.004276	0.166317	0.000000	0.000000	4.000000	46.000000	0.000000
2574.118332	-0.081093	0.557767	-0.014011	79.399117	60.350304	89.249077	-0.728274	0.000000	-1.066478	0.000000	0.000000	0.000000	-0.726846	-0.004276	0.166317	0.000000	0.000000	4.000000	46.000000	0.000000
2574.121665	-0.081093	0.557767	-0.014011	79.399117	60.350304	89.249077	-0.728274	0.000000	-1.066478	0.000000	0.000000	0.000000	-0.726846	-0.004276	0.166317	0.000000	0.000000	4.000000	46.000000	0.000000
2574.124998	-0.083494	0.557753	-0.013398	79.406578	60.786621	89.809570	-0.700554	0.000000	-0.945337	0.000000	0.000000	0.000000	-0.720125	-0.004104	0.183977	0.000000	0.000000	4.000000	46.000000	0.000000
2574.128332	-0.083494	0.557753	-0.013398	79.406578	60.786621	89.809570	-0.700554	0.000000	-0.945337	0.000000	0.000000	0.000000	-0.720125	-0.004104	0.183977	0.000000	0.000000	4.000000	46.000000	0.000000
2574.131665	-0.083494	0.557753	-0.013398	79.406578	60.786621	89.809570	-0.700554	0.000000	-0.945337	0.000000	0.000000	0.000000	-0.720125	-0.004104	0.183977	0.000000	0.000000	4.000000	46.000000	0.000000
2574.134998	-0.085892	0.557765	-0.012735	79.415649	61.392147	90.515068	-0.669891	0.000000	-0.825316	0.000000	0.000000	0.000000	-0.719631	0.003451	0.198890	0.000000	0.000000	4.000000	46.000000	0.000000
2574.138332	-0.085892	0.557765	-0.012735	79.415649	61.392147	90.515068	-0.669891	0.000000	-0.825316	0.000000	0.000000	0.000000	-0.719631	0.003451	0.198890	0.000000	0.000000	4.000000	46.000000	0.000000
2574.141665	-0.085892	0.557765	-0.012735	79.415649	61.392147	90.515068	-0.669891	0.000000	-0.825316	0.000000	0.000000	0.000000	-0.719631	0.003451	0.198890	0.000000	0.000000	4.000000	46.000000	0.000000
2574.144998	-0.088262	0.557767	-0.012054	79.425751	62.252338	91.137917	-0.636743	0.000000	-0.705378	0.000000	0.000000	0.000000	-0.710869	0.000733	0.204311	0.000000	0.000000	4.000000	46.000000	0.000000
2574.148332	-0.088262	0.557767	-0.012054	79.425751	62.252338	91.137917	-0.636743	0.000000	-0.705378	0.000000	0.000000	0.000000	-0.710869	0.000733	0.204311	0.000000	0.000000	4.000000	46.000000	0.000000
2574.151665	-0.088262	0.557767	-0.012054	79.425751	62.252338	91.137917	-0.636743	0.000000	-0.705378	0.000000	0.000000	0.000000	-0.710869	0.000733	0.204311	0.000000	0.000000	4.000000	46.000000	0.000000
2574.154998	-0.090627	0.557778	-0.011341	79.434334	63.378017	91.747246	-0.602691	0.000000	-0.586900	0.000000	0.000000	0.000000	-0.709564	0.003131	0.213953	0.000000	0.000000	4.000000	46.000000	0.000000
2574.158332	-0.090627	0.557778	-0.011341	79.434334	63.378017	91.747246	-0.602691	0.000000	-0.586900	0.000000	0.000000	0.000000	-0.709564	0.003131	0.213953	0.000000	0.000000	4.000000	46.000000	0.000000
2574.161665	-0.090627	0.557778	-0.011341	79.434334	63.378017	91.747246	-0.602691	0.000000	-0.586900	0.000000	0.000000	0.000000	-0.709564	0.003131	0.213953	0.000000	0.000000	4.000000	46.000000	0.000000
2574.164998	-0.092997	0.557805	-0.010554	79.436676	64.664612	92.598709	-0.567032	0.000000	-0.468639	0.000000	0.000000	0.000000	-0.710940	0.008259	0.235928	0.000000	0.000000	4.000000	46.000000	0.000000
2574.168332	-0.092997	0.557805	-0.010554	79.436676	64.664612	92.598709	-0.567032	0.000000	-0.468639	0.000000	0.000000	0.000000	-0.710940	0.008259	0.235928	0.000000	0.000000	4.000000	46.000000	0.000000
2574.171665	-0.092997	0.557805	-0.010554	79.436676	64.664612	92.598709	-0.567032	0.000000	-0.468639	0.000000	0.000000	0.000000	-0.710940	0.008259	0.235928	0.000000	0.000000	4.000000	46.000000	0.000000
2574.174998	-0.095371	0.557875	-0.009700	79.430328	65.996498	93.969490	-0.527711	0.000000	-0.350149	0.000000	0.000000	0.000000	-0.712258	0.020836	0.256236	0.000000	0.000000	4.000000	46.000000	0.000000
2574.178332	-0.095371	0.557875	-0.009700	79.430328	65.996498	93.969490	-0.527711	0.000000	-0.350149	0.000000	0.000000	0.000000	-0.712258	0.020836	0.256236	0.000000	0.000000	4.000000	46.000000	0.000000
2574.181665	-0.095371	0.557875	-0.009700	79.430328	65.996498	93.969490	-0.527711	0.000000	-0.350149	0.000000	0.000000	0.000000	-0.712258	0.020836	0.256236	0.000000	0.000000	4.000000	46.000000	0.000000
2574.184998	-0.097722	0.557952	-0.008809	79.415092	67.247353	95.437485	-0.485005	0.000000	-0.231439	0.000000	0.000000	0.000000	-0.705114	0.023148	0.267221	0.000000	0.000000	4.000000	46.000000	0.000000
2574.188332	-0.097722	0.557952	-0.008809	79.415092	67.247353	95.437485	-0.485005	0.000000	-0.231439	0.000000	0.000000	0.000000	-0.705114	0.023148	0.267221	0.000000	0.000000	4.000000	46.000000	0.000000
2574.191665	-0.097722	0.557952	-0.008809	79.415092	67.247353	95.437485	-0.485005	0.000000	-0.231439	0.000000	0.000000	0.000000	-0.705114	0.023148	0.267221	0.000000	0.000000	4.000000	46.000000	0.000000
2574.194998	-0.100054	0.558029	-0.007859	79.392563	68.444092	96.822273	-0.440468	0.000000	-0.113920	0.000000	0.000000	0.000000	-0.699572	0.023027	0.285242	0.000000	0.000000	4.000000	46.000000	0.000000
2574.198332	-0.100054	0.558029	-0.007859	79.392563	68.444092	96.822273	-0.440468	0.000000	-0.113920	0.000000	0.000000	0.000000	-0.699572	0.023027	0.285242	0.000000	0.000000	4.000000	46.000000	0.000000
2574.201665	-0.100054	0.558029	-0.007859	79.392563	68.444092	96.822273	-0.440468	0.000000	-0.113920	0.000000	0.000000	0.000000	-0.699572	0.023027	0.285242	0.000000	0.000000	4.000000	46.000000	0.000000
2574.204998	-0.102336	0.558121	-0.006889	79.364868	69.556763	98.028282	-0.392928	0.000000	0.002675	0.000000	0.000000	0.000000	-0.684625	0.027663	0.290954	0.000000	0.000000	4.000000	46.000000	0.000000
2574.208332	-0.102336	0.558121	-0.006889	79.364868	69.556763	98.028282	-0.392928	0.000000	0.002675	0.000000	0.000000	0.000000	-0.684625	0.027663	0.290954	0.000000	0.000000	4.000000	46.000000	0.000000
2574.211665	-0.102336	0.558121	-0.006889	79.364868	69.556763	98.028282	-0.392928	0.000000	0.002675	0.000000	0.000000	0.000000	-0.684625	0.027663	0.290954	0.000000	0.000000	4.000000	46.000000	0.000000
2574.214998	-0.104621	0.558212	-0.005863	79.332436	70.646439	98.951416	-0.344435	0.000000	0.116779	0.000000	0.000000	0.000000	-0.685643	0.027466	0.307731	0.000000	0.000000	4.000000	46.000000	0.000000
2574.218332	-0.104621	0.558212	-0.005863	79.332436	70.646439	98.951416	-0.344435	0.000000	0.116779	0.000000	0.000000	0.000000	-0.685643	0.027466	0.307731	0.000000	0.000000	4.000000	46.000000	0.000000
2574.221665	-0.104621	0.558212	-0.005863	79.332436	70.646439	98.951416	-0.344435	0.000000	0.116779	0.000000	0.000000	0.000000	-0.685643	0.027466	0.307731	0.000000	0.000000	4.000000	46.000000	0.000000
2574.224998	-0.106917	0.558302	-0.004850	79.295250	71.661369	99.305687	-0.293147	0.000000	0.231053	0.000000	0.000000	0.000000	-0.688770	0.026935	0.303884	0.000000	0.000000	4.000000	46.000000	0.000000
2574.228332	-0.106917	0.558302	-0.004850	79.295250	71.661369	99.305687	-0.293147	0.000000	0.231053	0.000000	0.000000	0.000000	-0.688770	0.026935	0.303884	0.000000	0.000000	4.000000	46.000000	0.000000
2574.231665	-0.106917	0.558302	-0.004850	79.295250	71.661369	99.305687	-0.293147	0.000000	0.231053	0.000000	0.000000	0.000000	-0.688770	0.026935	0.303884	0.000000	0.000000	4.000000	46.000000	0.000000
2574.234998	-0.109256	0.558374	-0.003809	79.252884	72.588104	99.382675	-0.242500	0.000000	0.345848	0.000000	0.000000	0.000000	-0.701646	0.021447	0.312216	0.000000	0.000000	4.000000	46.000000	0.000000
2574.238332	-0.109256	0.558374	-0.003809	79.252884	72.588104	99.382675	-0.242500	0.000000	0.345848	0.000000	0.000000	0.000000	-0.701646	0.021447	0.312216	0.000000	0.000000	4.000000	46.000000	0.000000
2574.241665	-0.109256	0.558374	-0.003809	79.252884	72.588104	99.382675	-0.242500	0.000000	0.345848	0.000000	0.000000	0.000000	-0.701646	0.021447	0.312216	0.000000	0.000000	4.000000	46.000000	0.000000
2574.244998	-0.111676	0.558435	-0.002775	79.205048	73.559799	99.786087	-0.190464	0.000000	0.462789	0.000000	0.000000	0.000000	-0.725967	0.018336	0.310301	0.000000	0.000000	4.000000	46.000000	0.000000
2574.248332	-0.111676	0.558435	-0.002775	79.205048	73.559799	99.786087	-0.190464	0.000000	0.462789	0.000000	0.000000	0.000000	-0.725967	0.018336	0.310301	0.000000	0.000000	4.000000	46.000000	0.000000
2574.251665	-0.111676	0.558435	-0.002775	79.205048	73.559799	99.786087	-0.190464	0.000000	0.462789	0.000000	0.000000	0.000000	-0.725967	0.018336	0.310301	0.000000	0.000000	4.000000	46.000000	0.000000
2574.254998	-0.114134	0.558485	-0.001737	79.150589	74.575600	100.764420	-0.138747	0.000000	0.583784	0.000000	0.000000	0.000000	-0.737517	0.015187	0.311259	0.000000	0.000000	4.000000	46.000000	0.000000
2574.258332	-0.114134	0.558485	-0.001737	79.150589	74.575600	100.764420	-0.138747	0.000000	0.583784	0.000000	0.000000	0.000000	-0.737517	0.015187	0.311259	0.000000	0.000000	4.000000	46.000000	0.000000
2574.261665	-0.114134	0.558485	-0.001737	79.150589	74.575600	100.764420	-0.138747	0.000000	0.583784	0.000000	0.000000	0.000000	-0.737517	0.015187	0.311259	0.000000	0.000000	4.000000	46.000000	0.000000
2574.264998	-0.116604	0.558534	-0.000715	79.087036	75.689163	102.067101	-0.086870	0.000000	0.706703	0.000000	0.000000	0.000000	-0.740917	0.014508	0.306868	0.000000	0.000000	4.000000	46.000000	0.000000
2574.268332	-0.116604	0.558534	-0.000715	79.087036	75.689163	102.067101	-0.086870	0.000000	0.706703	0.000000	0.000000	0.000000	-0.740917	0.014508	0.306868	0.000000	0.000000	4.000000	46.000000	0.000000
2574.271665	-0.116604	0.558534	-0.000715	79.087036	75.689163	102.067101	-0.086870	0.000000	0.706703	0.000000	0.000000	0.000000	-0.740917	0.014508	0.306868	0.000000	0.000000	4.000000	46.000000	0.000000
2574.274998	-0.119041	0.558580	0.000305	79.012032	76.941292	103.338432	-0.035726	0.000000	0.830190	0.000000	0.000000	0.000000	-0.731268	0.013812	0.305841	0.000000	0.000000	4.000000	46.000000	0.000000
2574.278332	-0.119041	0.558580	0.000305	79.012032	76.941292	103.338432	-0.035726	0.000000	0.830190	0.000000	0.000000	0.000000	-0.731268	0.013812	0.305841	0.000000	0.000000	4.000000	46.000000	0.000000
2574.281665	-0.119041	0.558580	0.000305	79.012032	76.941292	103.338432	-0.035726	0.000000	0.830190	0.000000	0.000000	0.000000	-0.731268	0.013812	0.305841	0.000000	0.000000	4.000000	46.000000	0.000000
2574.284998	-0.121404	0.558597	0.001338	78.928879	78.185364	104.148674	0.015248	0.000000	0.952068	0.000000	0.000000	0.000000	-0.708865	0.005354	0.310062	0.000000	0.000000	4.000000	46.000000	0.000000
2574.288332	-0.121404	0.558597	0.001338	78.928879	78.185364	104.148674	0.015248	0.000000	0.952068	0.000000	0.000000	0.000000	-0.708865	0.005354	0.310062	0.000000	0.000000	4.000000	46.000000	0.000000
2574.291665	-0.121404	0.558597	0.001338	78.928879	78.185364	104.148674	0.015248	0.000000	0.952068	0.000000	0.000000	0.000000	-0.708865	0.005354	0.310062	0.000000	0.000000	4.000000	46.000000	0.000000
2574.294998	-0.123723	0.558622	0.002416	78.843391	79.341209	104.550621	0.066925	0.000000	1.070212	0.000000	0.000000	0.000000	-0.695622	0.007241	0.323275	0.000000	0.000000	4.000000	46.000000	0.000000
2574.298332	-0.123723	0.558622	0.002416	78.843391	79.341209	104.550621	0.066925	0.000000	1.070212	0.000000	0.000000	0.000000	-0.695622	0.007241	0.323275	0.000000	0.000000	4.000000	46.000000	0.000000
2574.301665	-0.123723	0.558622	0.002416	78.843391	79.341209	104.550621	0.066925	0.000000	1.070212	0.000000	0.000000	0.000000	-0.695622	0.007241	0.323275	0.000000	0.000000	4.000000	46.000000	0.000000
2574.304998	-0.126015	0.558635	0.003515	78.760727	80.314774	105.113037	0.120804	0.000000	1.186149	0.000000	0.000000	0.000000	-0.687499	0.003899	0.329711	0.000000	0.000000	4.000000	46.000000	0.000000
2574.308332	-0.126015	0.558635	0.003515	78.760727	80.314774	105.113037	0.120804	0.000000	1.186149	0.000000	0.000000	0.000000	-0.687499	0.003899	0.329711	0.000000	0.000000	4.000000	46.000000	0.000000
2574.311665	-0.126015	0.558635	0.003515	78.760727	80.314774	105.113037	0.120804	0.000000	1.186149	0.000000	0.000000	0.000000	-0.687499	0.003899	0.329711	0.000000	0.000000	4.000000	46.000000	0.000000
2574.314998	-0.128339	0.558645	0.004595	78.685349	81.128090	105.990112	0.175756	0.000000	1.300732	0.000000	0.000000	0.000000	-0.697192	0.003077	0.324031	0.000000	0.000000	4.000000	46.000000	0.000000
2574.318332	-0.128339	0.558645	0.004595	78.685349	81.128090	105.990112	0.175756	0.000000	1.300732	0.000000	0.000000	0.000000	-0.697192	0.003077	0.324031	0.000000	0.000000	4.000000	46.000000	0.000000
2574.321665	-0.128339	0.558645	0.004595	78.685349	81.128090	105.990112	0.175756	0.000000	1.300732	0.000000	0.000000	0.000000	-0.697192	0.003077	0.324031	0.000000	0.000000	4.000000	46.000000	0.000000
2574.324998	-0.130640	0.558661	0.005714	78.617966	81.838478	106.854279	0.229761	0.000000	1.416930	0.000000	0.000000	0.000000	-0.690487	0.004890	0.335711	0.000000	0.000000	4.000000	46.000000	0.000000
2574.328332	-0.130640	0.558661	0.005714	78.617966	81.838478	106.854279	0.229761	0.000000	1.416930	0.000000	0.000000	0.000000	-0.690487	0.004890	0.335711	0.000000	0.000000	4.000000	46.000000	0.000000
2574.331665	-0.130640	0.558661	0.005714	78.617966	81.838478	106.854279	0.229761	0.000000	1.416930	0.000000	0.000000	0.000000	-0.690487	0.004890	0.335711	0.000000	0.000000	4.000000	46.000000	0.000000
2574.334998	-0.132908	0.558675	0.006833	78.540390	82.630241	107.797478	0.285713	0.000000	1.532011	0.000000	0.000000	0.000000	-0.680389	0.004092	0.335610	0.000000	0.000000	4.000000	46.000000	0.000000
2574.338332	-0.132908	0.558675	0.006833	78.540390	82.630241	107.797478	0.285713	0.000000	1.532011	0.000000	0.000000	0.000000	-0.680389	0.004092	0.335610	0.000000	0.000000	4.000000	46.000000	0.000000
2574.341665	-0.132908	0.558675	0.006833	78.540390	82.630241	107.797478	0.285713	0.000000	1.532011	0.000000	0.000000	0.000000	-0.680389	0.004092	0.335610	0.000000	0.000000	4.000000	46.000000	0.000000
2574.344998	-0.135154	0.558650	0.007911	78.438522	83.646461	108.958054	0.341648	0.000000	1.645410	0.000000	0.000000	0.000000	-0.673826	-0.007272	0.323509	0.000000	0.000000	4.000000	46.000000	0.000000
2574.348332	-0.135154	0.558650	0.007911	78.438522	83.646461	108.958054	0.341648	0.000000	1.645410	0.000000	0.000000	0.000000	-0.673826	-0.007272	0.323509	0.000000	0.000000	4.000000	46.000000	0.000000
2574.351665	-0.135154	0.558650	0.007911	78.438522	83.646461	108.958054	0.341648	0.000000	1.645410	0.000000	0.000000	0.000000	-0.673826	-0.007272	0.323509	0.000000	0.000000	4.000000	46.000000	0.000000
2574.354998	-0.137331	0.558641	0.008952	78.325768	84.802757	110.206680	0.395566	0.000000	1.757714	0.000000	0.000000	0.000000	-0.652869	-0.002741	0.312284	0.000000	0.000000	4.000000	46.000000	0.000000
2574.358332	-0.137331	0.558641	0.008952	78.325768	84.802757	110.206680	0.395566	0.000000	1.757714	0.000000	0.000000	0.000000	-0.652869	-0.002741	0.312284	0.000000	0.000000	4.000000	46.000000	0.000000
2574.361665	-0.137331	0.558641	0.008952	78.325768	84.802757	110.206680	0.395566	0.000000	1.757714	0.000000	0.000000	0.000000	-0.652869	-0.002741	0.312284	0.000000	0.000000	4.000000	46.000000	0.000000
2574.364998	-0.139453	0.558630	0.009933	78.230103	85.865372	111.218224	0.447613	0.000000	1.866525	0.000000	0.000000	0.000000	-0.636759	-0.003356	0.294320	0.000000	0.000000	4.000000	46.000000	0.000000
2574.368332	-0.139453	0.558630	0.009933	78.230103	85.865372	111.218224	0.447613	0.000000	1.866525	0.000000	0.000000	0.000000	-0.636759	-0.003356	0.294320	0.000000	0.000000	4.000000	46.000000	0.000000
2574.371665	-0.139453	0.558630	0.009933	78.230103	85.865372	111.218224	0.447613	0.000000	1.866525	0.000000	0.000000	0.000000	-0.636759	-0.003356	0.294320	0.000000	0.000000	4.000000	46.000000	0.000000
2574.374998	-0.141539	0.558617	0.010917	78.181168	86.858864	111.892303	0.496666	0.000000	1.972652	0.000000	0.000000	0.000000	-0.625931	-0.004041	0.295086	0.000000	0.000000	4.000000	46.000000	0.000000
2574.378332	-0.141539	0.558617	0.010917	78.181168	86.858864	111.892303	0.496666	0.000000	1.972652	0.000000	0.000000	0.000000	-0.625931	-0.004041	0.295086	0.000000	0.000000	4.000000	46.000000	0.000000
2574.381665	-0.141539	0.558617	0.010917	78.181168	86.858864	111.892303	0.496666	0.000000	1.972652	0.000000	0.000000	0.000000	-0.625931	-0.004041	0.295086	0.000000	0.000000	4.000000	46.000000	0.000000
2574.384998	-0.143572	0.558575	0.011848	78.190697	87.777901	112.311287	0.545847	0.000000	2.076973	0.000000	0.000000	0.000000	-0.609866	-0.012598	0.279198	0.000000	0.000000	4.000000	46.000000	0.000000
2574.388332	-0.143572	0.558575	0.011848	78.190697	87.777901	112.311287	0.545847	0.000000	2.076973	0.000000	0.000000	0.000000	-0.609866	-0.012598	0.279198	0.000000	0.000000	4.000000	46.000000	0.000000
2574.391665	-0.143572	0.558575	0.011848	78.190697	87.777901	112.311287	0.545847	0.000000	2.076973	0.000000	0.000000	0.000000	-0.609866	-0.012598	0.279198	0.000000	0.000000	4.000000	46.000000	0.000000
2574.394998	-0.145567	0.558557	0.012777	78.245316	88.600380	112.384888	0.592380	0.000000	2.178618	0.000000	0.000000	0.000000	-0.598250	-0.005228	0.278774	0.000000	0.000000	4.000000	46.000000	0.000000
2574.398332	-0.145567	0.558557	0.012777	78.245316	88.600380	112.384888	0.592380	0.000000	2.178618	0.000000	0.000000	0.000000	-0.598250	-0.005228	0.278774	0.000000	0.000000	4.000000	46.000000	0.000000
2574.401665	-0.145567	0.558557	0.012777	78.245316	88.600380	112.384888	0.592380	0.000000	2.178618	0.000000	0.000000	0.000000	-0.598250	-0.005228	0.278774	0.000000	0.000000	4.000000	46.000000	0.000000
2574.404998	-0.147525	0.558511	0.013716	78.306313	89.251106	112.412498	0.638843	0.000000	2.278326	0.000000	0.000000	0.000000	-0.587518	-0.013996	0.281683	0.000000	0.000000	4.000000	46.000000	0.000000
2574.408332	-0.147525	0.558511	0.013716	78.306313	89.251106	112.412498	0.638843	0.000000	2.278326	0.000000	0.000000	0.000000	-0.587518	-0.013996	0.281683	0.000000	0.000000	4.000000	46.000000	0.000000
2574.411665	-0.147525	0.558511	0.013716	78.306313	89.251106	112.412498	0.638843	0.000000	2.278326	0.000000	0.000000	0.000000	-0.587518	-0.013996	0.281683	0.000000	0.000000	4.000000	46.000000	0.000000
2574.414998	-0.149406	0.558479	0.014691	78.343269	89.645706	112.660530	0.685790	0.000000	2.376246	0.000000	0.000000	0.000000	-0.564366	-0.009352	0.292456	0.000000	0.000000	4.000000	46.000000	0.000000
2574.418332	-0.149406	0.558479	0.014691	78.343269	89.645706	112.660530	0.685790	0.000000	2.376246	0.000000	0.000000	0.000000	-0.564366	-0.009352	0.292456	0.000000	0.000000	4.000000	46.000000	0.000000
2574.421665	-0.149406	0.558479	0.014691	78.343269	89.645706	112.660530	0.685790	0.000000	2.376246	0.000000	0.000000	0.000000	-0.564366	-0.009352	0.292456	0.000000	0.000000	4.000000	46.000000	0.000000
2574.424998	-0.151249	0.558446	0.015671	78.368019	89.797813	112.906731	0.734533	0.000000	2.470308	0.000000	0.000000	0.000000	-0.552931	-0.010052	0.294167	0.000000	0.000000	4.000000	46.000000	0.000000
2574.428332	-0.151249	0.558446	0.015671	78.368019	89.797813	112.906731	0.734533	0.000000	2.470308	0.000000	0.000000	0.000000	-0.552931	-0.010052	0.294167	0.000000	0.000000	4.000000	46.000000	0.000000
2574.431665	-0.151249	0.558446	0.015671	78.368019	89.797813	112.906731	0.734533	0.000000	2.470308	0.000000	0.000000	0.000000	-0.552931	-0.010052	0.294167	0.000000	0.000000	4.000000	46.000000	0.000000
2574.434998	-0.153061	0.558401	0.016680	78.413383	89.772827	112.948303	0.783560	0.000000	2.562463	0.000000	0.000000	0.000000	-0.543533	-0.013589	0.302623	0.000000	0.000000	4.000000	46.000000	0.000000
2574.438332	-0.153061	0.558401	0.016680	78.413383	89.772827	112.948303	0.783560	0.000000	2.562463	0.000000	0.000000	0.000000	-0.543533	-0.013589	0.302623	0.000000	0.000000	4.000000	46.000000	0.000000
2574.441665	-0.153061	0.558401	0.016680	78.413383	89.772827	112.948303	0.783560	0.000000	2.562463	0.000000	0.000000	0.000000	-0.543533	-0.013589	0.302623	0.000000	0.000000	4.000000	46.000000	0.000000
2574.444998	-0.154841	0.558343	0.017717	78.491142	89.735222	112.881393	0.833997	0.000000	2.653052	0.000000	0.000000	0.000000	-0.534087	-0.017156	0.311184	0.000000	0.000000	4.000000	46.000000	0.000000
2574.448332	-0.154841	0.558343	0.017717	78.491142	89.735222	112.881393	0.833997	0.000000	2.653052	0.000000	0.000000	0.000000	-0.534087	-0.017156	0.311184	0.000000	0.000000	4.000000	46.000000	0.000000
2574.451665	-0.154841	0.558343	0.017717	78.491142	89.735222	112.881393	0.833997	0.000000	2.653052	0.000000	0.000000	0.000000	-0.534087	-0.017156	0.311184	0.000000	0.000000	4.000000	46.000000	0.000000
2574.454998	-0.156588	0.558302	0.018778	78.609055	89.623459	112.478165	0.885861	0.000000	2.742066	0.000000	0.000000	0.000000	-0.524072	-0.012569	0.318274	0.000000	0.000000	4.000000	46.000000	0.000000
2574.458332	-0.156588	0.558302	0.018778	78.609055	89.623459	112.478165	0.885861	0.000000	2.742066	0.000000	0.000000	0.000000	-0.524072	-0.012569	0.318274	0.000000	0.000000	4.000000	46.000000	0.000000
2574.461665	-0.156588	0.558302	0.018778	78.609055	89.623459	112.478165	0.885861	0.000000	2.742066	0.000000	0.000000	0.000000	-0.524072	-0.012569	0.318274	0.000000	0.000000	4.000000	46.000000	0.000000
2574.464998	-0.158281	0.558247	0.019876	78.741943	89.412041	111.854721	0.938907	0.000000	2.829411	0.000000	0.000000	0.000000	-0.507715	-0.016222	0.329296	0.000000	0.000000	4.000000	46.000000	0.000000
2574.468332	-0.158281	0.558247	0.019876	78.741943	89.412041	111.854721	0.938907	0.000000	2.829411	0.000000	0.000000	0.000000	-0.507715	-0.016222	0.329296	0.000000	0.000000	4.000000	46.000000	0.000000
2574.471665	-0.158281	0.558247	0.019876	78.741943	89.412041	111.854721	0.938907	0.000000	2.829411	0.000000	0.000000	0.000000	-0.507715	-0.016222	0.329296	0.000000	0.000000	4.000000	46.000000	0.000000
2574.474998	-0.159964	0.558181	0.020996	78.878098	89.249252	111.302391	0.993790	0.000000	2.914031	0.000000	0.000000	0.000000	-0.504872	-0.019907	0.335933	0.000000	0.000000	4.000000	46.000000	0.000000
2574.478332	-0.159964	0.558181	0.020996	78.878098	89.249252	111.302391	0.993790	0.000000	2.914031	0.000000	0.000000	0.000000	-0.504872	-0.019907	0.335933	0.000000	0.000000	4.000000	46.000000	0.000000
2574.481665	-0.159964	0.558181	0.020996	78.878098	89.249252	111.302391	0.993790	0.000000	2.914031	0.000000	0.000000	0.000000	-0.504872	-0.019907	0.335933	0.000000	0.000000	4.000000	46.000000	0.000000
2574.484998	-0.161635	0.558130	0.022132	78.979485	89.398201	111.367134	1.049778	0.000000	2.998176	0.000000	0.000000	0.000000	-0.501475	-0.015386	0.341025	0.000000	0.000000	4.000000	46.000000	0.000000
2574.488332	-0.161635	0.558130	0.022132	78.979485	89.398201	111.367134	1.049778	0.000000	2.998176	0.000000	0.000000	0.000000	-0.501475	-0.015386	0.341025	0.000000	0.000000	4.000000	46.000000	0.000000
2574.491665	-0.161635	0.558130	0.022132	78.979485	89.398201	111.367134	1.049778	0.000000	2.998176	0.000000	0.000000	0.000000	-0.501475	-0.015386	0.341025	0.000000	0.000000	4.000000	46.000000	0.000000
2574.494998	-0.163282	0.558056	0.023321	78.995522	90.274643	112.239906	1.106616	0.000000	3.081755	0.000000	0.000000	0.000000	-0.493964	-0.022090	0.356558	0.000000	0.000000	4.000000	46.000000	0.000000
2574.498332	-0.163282	0.558056	0.023321	78.995522	90.274643	112.239906	1.106616	0.000000	3.081755	0.000000	0.000000	0.000000	-0.493964	-0.022090	0.356558	0.000000	0.000000	4.000000	46.000000	0.000000
2574.501665	-0.163282	0.558056	0.023321	78.995522	90.274643	112.239906	1.106616	0.000000	3.081755	0.000000	0.000000	0.000000	-0.493964	-0.022090	0.356558	0.000000	0.000000	4.000000	46.000000	0.000000
2574.504998	-0.164913	0.557952	0.024515	78.918167	91.899429	113.835999	1.166042	0.000000	3.164083	0.000000	0.000000	0.000000	-0.489353	-0.031299	0.358344	0.000000	0.000000	4.000000	46.000000	0.000000
2574.508332	-0.164913	0.557952	0.024515	78.918167	91.899429	113.835999	1.166042	0.000000	3.164083	0.000000	0.000000	0.000000	-0.489353	-0.031299	0.358344	0.000000	0.000000	4.000000	46.000000	0.000000
2574.511665	-0.164913	0.557952	0.024515	78.918167	91.899429	113.835999	1.166042	0.000000	3.164083	0.000000	0.000000	0.000000	-0.489353	-0.031299	0.358344	0.000000	0.000000	4.000000	46.000000	0.000000
2574.514998	-0.166532	0.557832	0.025800	78.782654	93.802910	115.599556	1.225766	0.000000	3.245641	0.000000	0.000000	0.000000	-0.485698	-0.035859	0.385410	0.000000	0.000000	4.000000	46.000000	0.000000
2574.518332	-0.166532	0.557832	0.025800	78.782654	93.802910	115.599556	1.225766	0.000000	3.245641	0.000000	0.000000	0.000000	-0.485698	-0.035859	0.385410	0.000000	0.000000	4.000000	46.000000	0.000000
2574.521665	-0.166532	0.557832	0.025800	78.782654	93.802910	115.599556	1.225766	0.000000	3.245641	0.000000	0.000000	0.000000	-0.485698	-0.035859	0.385410	0.000000	0.000000	4.000000	46.000000	0.000000
2574.524998	-0.168135	0.557681	0.027091	78.599518	95.763733	117.326653	1.290001	0.000000	3.326591	0.000000	0.000000	0.000000	-0.481018	-0.045289	0.387250	0.000000	0.000000	4.000000	46.000000	0.000000
2574.528332	-0.168135	0.557681	0.027091	78.599518	95.763733	117.326653	1.290001	0.000000	3.326591	0.000000	0.000000	0.000000	-0.481018	-0.045289	0.387250	0.000000	0.000000	4.000000	46.000000	0.000000
2574.531665	-0.168135	0.557681	0.027091	78.599518	95.763733	117.326653	1.290001	0.000000	3.326591	0.000000	0.000000	0.000000	-0.481018	-0.045289	0.387250	0.000000	0.000000	4.000000	46.000000	0.000000
2574.534998	-0.169729	0.557517	0.028404	78.376663	97.746986	119.067520	1.354543	0.000000	3.406760	0.000000	0.000000	0.000000	-0.478010	-0.049415	0.394052	0.000000	0.000000	4.000000	46.000000	0.000000
2574.538332	-0.169729	0.557517	0.028404	78.376663	97.746986	119.067520	1.354543	0.000000	3.406760	0.000000	0.000000	0.000000	-0.478010	-0.049415	0.394052	0.000000	0.000000	4.000000	46.000000	0.000000
2574.541665	-0.169729	0.557517	0.028404	78.376663	97.746986	119.067520	1.354543	0.000000	3.406760	0.000000	0.000000	0.000000	-0.478010	-0.049415	0.394052	0.000000	0.000000	4.000000	46.000000	0.000000
2574.544998	-0.171345	0.557330	0.029686	78.144478	99.649483	120.858383	1.420218	0.000000	3.486429	0.000000	0.000000	0.000000	-0.484831	-0.055948	0.384639	0.000000	0.000000	4.000000	46.000000	0.000000
2574.548332	-0.171345	0.557330	0.029686	78.144478	99.649483	120.858383	1.420218	0.000000	3.486429	0.000000	0.000000	0.000000	-0.484831	-0.055948	0.384639	0.000000	0.000000	4.000000	46.000000	0.000000
2574.551665	-0.171345	0.557330	0.029686	78.144478	99.649483	120.858383	1.420218	0.000000	3.486429	0.000000	0.000000	0.000000	-0.484831	-0.055948	0.384639	0.000000	0.000000	4.000000	46.000000	0.000000
2574.554998	-0.173049	0.557148	0.030975	77.935867	101.411621	122.553543	1.484325	0.000000	3.567234	0.000000	0.000000	0.000000	-0.511335	-0.054782	0.386472	0.000000	0.000000	4.000000	46.000000	0.000000
2574.558332	-0.173049	0.557148	0.030975	77.935867	101.411621	122.553543	1.484325	0.000000	3.567234	0.000000	0.000000	0.000000	-0.511335	-0.054782	0.386472	0.000000	0.000000	4.000000	46.000000	0.000000
2574.561665	-0.173049	0.557148	0.030975	77.935867	101.411621	122.553543	1.484325	0.000000	3.567234	0.000000	0.000000	0.000000	-0.511335	-0.054782	0.386472	0.000000	0.000000	4.000000	46.000000	0.000000
2574.564998	-0.174775	0.556971	0.032226	77.744705	102.992775	123.992592	1.548737	0.000000	3.652457	0.000000	0.000000	0.000000	-0.517771	-0.052856	0.375257	0.000000	0.000000	4.000000	46.000000	0.000000
2574.568332	-0.174775	0.556971	0.032226	77.744705	102.992775	123.992592	1.548737	0.000000	3.652457	0.000000	0.000000	0.000000	-0.517771	-0.052856	0.375257	0.000000	0.000000	4.000000	46.000000	0.000000
2574.571665	-0.174775	0.556971	0.032226	77.744705	102.992775	123.992592	1.548737	0.000000	3.652457	0.000000	0.000000	0.000000	-0.517771	-0.052856	0.375257	0.000000	0.000000	4.000000	46.000000	0.000000
2574.574998	-0.176458	0.556820	0.033480	77.568336	104.376701	125.062622	1.611279	0.000000	3.738752	0.000000	0.000000	0.000000	-0.505020	-0.045446	0.376411	0.000000	0.000000	4.000000	46.000000	0.000000
2574.578332	-0.176458	0.556820	0.033480	77.568336	104.376701	125.062622	1.611279	0.000000	3.738752	0.000000	0.000000	0.000000	-0.505020	-0.045446	0.376411	0.000000	0.000000	4.000000	46.000000	0.000000
2574.581665	-0.176458	0.556820	0.033480	77.568336	104.376701	125.062622	1.611279	0.000000	3.738752	0.000000	0.000000	0.000000	-0.505020	-0.045446	0.376411	0.000000	0.000000	4.000000	46.000000	0.000000
2574.584998	-0.178165	0.556647	0.034703	77.385742	105.491318	125.853928	1.674015	0.000000	3.822922	0.000000	0.000000	0.000000	-0.511941	-0.051957	0.366774	0.000000	0.000000	4.000000	46.000000	0.000000
2574.588332	-0.178165	0.556647	0.034703	77.385742	105.491318	125.853928	1.674015	0.000000	3.822922	0.000000	0.000000	0.000000	-0.511941	-0.051957	0.366774	0.000000	0.000000	4.000000	46.000000	0.000000
2574.591665	-0.178165	0.556647	0.034703	77.385742	105.491318	125.853928	1.674015	0.000000	3.822922	0.000000	0.000000	0.000000	-0.511941	-0.051957	0.366774	0.000000	0.000000	4.000000	46.000000	0.000000
2574.594998	-0.179858	0.556517	0.035937	77.205208	106.311546	126.496864	1.735144	0.000000	3.908245	0.000000	0.000000	0.000000	-0.507821	-0.038995	0.370380	0.000000	0.000000	4.000000	46.000000	0.000000
2574.598332	-0.179858	0.556517	0.035937	77.205208	106.311546	126.496864	1.735144	0.000000	3.908245	0.000000	0.000000	0.000000	-0.507821	-0.038995	0.370380	0.000000	0.000000	4.000000	46.000000	0.000000
2574.601665	-0.179858	0.556517	0.035937	77.205208	106.311546	126.496864	1.735144	0.000000	3.908245	0.000000	0.000000	0.000000	-0.507821	-0.038995	0.370380	0.000000	0.000000	4.000000	46.000000	0.000000
2574.604998	-0.181507	0.556412	0.037177	77.035103	106.916245	127.100151	1.796873	0.000000	3.992882	0.000000	0.000000	0.000000	-0.494832	-0.031380	0.371775	0.000000	0.000000	4.000000	46.000000	0.000000
2574.608332	-0.181507	0.556412	0.037177	77.035103	106.916245	127.100151	1.796873	0.000000	3.992882	0.000000	0.000000	0.000000	-0.494832	-0.031380	0.371775	0.000000	0.000000	4.000000	46.000000	0.000000
2574.611665	-0.181507	0.556412	0.037177	77.035103	106.916245	127.100151	1.796873	0.000000	3.992882	0.000000	0.000000	0.000000	-0.494832	-0.031380	0.371775	0.000000	0.000000	4.000000	46.000000	0.000000
2574.614998	-0.183121	0.556322	0.038442	76.896667	107.408493	127.665253	1.858836	0.000000	4.075354	0.000000	0.000000	0.000000	-0.484067	-0.026878	0.379659	0.000000	0.000000	4.000000	46.000000	0.000000
2574.618332	-0.183121	0.556322	0.038442	76.896667	107.408493	127.665253	1.858836	0.000000	4.075354	0.000000	0.000000	0.000000	-0.484067	-0.026878	0.379659	0.000000	0.000000	4.000000	46.000000	0.000000
2574.621665	-0.183121	0.556322	0.038442	76.896667	107.408493	127.665253	1.858836	0.000000	4.075354	0.000000	0.000000	0.000000	-0.484067	-0.026878	0.379659	0.000000	0.000000	4.000000	46.000000	0.000000
2574.624998	-0.184737	0.556259	0.039696	76.813965	107.937286	128.205231	1.922112	0.000000	4.156032	0.000000	0.000000	0.000000	-0.485009	-0.019155	0.376043	0.000000	0.000000	4.000000	46.000000	0.000000
2574.628332	-0.184737	0.556259	0.039696	76.813965	107.937286	128.205231	1.922112	0.000000	4.156032	0.000000	0.000000	0.000000	-0.485009	-0.019155	0.376043	0.000000	0.000000	4.000000	46.000000	0.000000
2574.631665	-0.184737	0.556259	0.039696	76.813965	107.937286	128.205231	1.922112	0.000000	4.156032	0.000000	0.000000	0.000000	-0.485009	-0.019155	0.376043	0.000000	0.000000	4.000000	46.000000	0.000000
2574.634998	-0.186326	0.556232	0.040925	76.800262	108.562401	128.727859	1.984786	0.000000	4.236867	0.000000	0.000000	0.000000	-0.476462	-0.008061	0.368756	0.000000	0.000000	4.000000	46.000000	0.000000
2574.638332	-0.186326	0.556232	0.040925	76.800262	108.562401	128.727859	1.984786	0.000000	4.236867	0.000000	0.000000	0.000000	-0.476462	-0.008061	0.368756	0.000000	0.000000	4.000000	46.000000	0.000000
2574.641665	-0.186326	0.556232	0.040925	76.800262	108.562401	128.727859	1.984786	0.000000	4.236867	0.000000	0.000000	0.000000	-0.476462	-0.008061	0.368756	0.000000	0.000000	4.000000	46.000000	0.000000
2574.644998	-0.187861	0.556242	0.042139	76.851868	109.357109	129.241501	2.046246	0.000000	4.316278	0.000000	0.000000	0.000000	-0.460720	0.003190	0.364252	0.000000	0.000000	4.000000	46.000000	0.000000
2574.648332	-0.187861	0.556242	0.042139	76.851868	109.357109	129.241501	2.046246	0.000000	4.316278	0.000000	0.000000	0.000000	-0.460720	0.003190	0.364252	0.000000	0.000000	4.000000	46.000000	0.000000
2574.651665	-0.187861	0.556242	0.042139	76.851868	109.357109	129.241501	2.046246	0.000000	4.316278	0.000000	0.000000	0.000000	-0.460720	0.003190	0.364252	0.000000	0.000000	4.000000	46.000000	0.000000
2574.654998	-0.189334	0.556331	0.043313	76.948318	110.250191	129.711136	2.106954	0.000000	4.393064	0.000000	0.000000	0.000000	-0.441867	0.026612	0.352097	0.000000	0.000000	4.000000	46.000000	0.000000
2574.658332	-0.189334	0.556331	0.043313	76.948318	110.250191	129.711136	2.106954	0.000000	4.393064	0.000000	0.000000	0.000000	-0.441867	0.026612	0.352097	0.000000	0.000000	4.000000	46.000000	0.000000
2574.661665	-0.189334	0.556331	0.043313	76.948318	110.250191	129.711136	2.106954	0.000000	4.393064	0.000000	0.000000	0.000000	-0.441867	0.026612	0.352097	0.000000	0.000000	4.000000	46.000000	0.000000
2574.664998	-0.190706	0.556458	0.044491	77.045044	111.097351	130.103607	2.165637	0.000000	4.466709	0.000000	0.000000	0.000000	-0.411515	0.038201	0.353373	0.000000	0.000000	4.000000	46.000000	0.000000
2574.668332	-0.190706	0.556458	0.044491	77.045044	111.097351	130.103607	2.165637	0.000000	4.466709	0.000000	0.000000	0.000000	-0.411515	0.038201	0.353373	0.000000	0.000000	4.000000	46.000000	0.000000
2574.671665	-0.190706	0.556458	0.044491	77.045044	111.097351	130.103607	2.165637	0.000000	4.466709	0.000000	0.000000	0.000000	-0.411515	0.038201	0.353373	0.000000	0.000000	4.000000	46.000000	0.000000
2574.674998	-0.191968	0.556636	0.045653	77.139519	111.902946	130.538635	2.201863	0.000000	4.489076	0.000000	0.000000	0.000000	-0.378536	0.053253	0.348635	0.000000	0.000000	4.000000	46.000000	0.000000
2574.678332	-0.191968	0.556636	0.045653	77.139519	111.902946	130.538635	2.201863	0.000000	4.489076	0.000000	0.000000	0.000000	-0.378536	0.053253	0.348635	0.000000	0.000000	4.000000	46.000000	0.000000
2574.681665	-0.191968	0.556636	0.045653	77.139519	111.902946	130.538635	2.201863	0.000000	4.489076	0.000000	0.000000	0.000000	-0.378536	0.053253	0.348635	0.000000	0.000000	4.000000	46.000000	0.000000
2574.684998	-0.193206	0.556875	0.046742	77.267548	112.669594	131.159485	2.223161	0.000000	4.478566	0.000000	0.000000	0.000000	-0.371604	0.071780	0.326899	0.000000	0.000000	4.000000	46.000000	0.000000
2574.688332	-0.193206	0.556875	0.046742	77.267548	112.669594	131.159485	2.223161	0.000000	4.478566	0.000000	0.000000	0.000000	-0.371604	0.071780	0.326899	0.000000	0.000000	4.000000	46.000000	0.000000
2574.691665	-0.193206	0.556875	0.046742	77.267548	112.669594	131.159485	2.223161	0.000000	4.478566	0.000000	0.000000	0.000000	-0.371604	0.071780	0.326899	0.000000	0.000000	4.000000	46.000000	0.000000
2574.694998	-0.194402	0.557118	0.047779	77.446533	113.501595	131.848099	2.241409	0.000000	4.469462	0.000000	0.000000	0.000000	-0.358591	0.072806	0.311063	0.000000	0.000000	4.000000	46.000000	0.000000
2574.698332	-0.194402	0.557118	0.047779	77.446533	113.501595	131.848099	2.241409	0.000000	4.469462	0.000000	0.000000	0.000000	-0.358591	0.072806	0.311063	0.000000	0.000000	4.000000	46.000000	0.000000
2574.701665	-0.194402	0.557118	0.047779	77.446533	113.501595	131.848099	2.241409	0.000000	4.469462	0.000000	0.000000	0.000000	-0.358591	0.072806	0.311063	0.000000	0.000000	4.000000	46.000000	0.000000
2574.704998	-0.195601	0.557364	0.048745	77.672546	114.442970	132.619141	2.257911	0.000000	4.461147	0.000000	0.000000	0.000000	-0.359886	0.073840	0.289800	0.000000	0.000000	4.000000	46.000000	0.000000
2574.708332	-0.195601	0.557364	0.048745	77.672546	114.442970	132.619141	2.257911	0.000000	4.461147	0.000000	0.000000	0.000000	-0.359886	0.073840	0.289800	0.000000	0.000000	4.000000	46.000000	0.000000
2574.711665	-0.195601	0.557364	0.048745	77.672546	114.442970	132.619141	2.257911	0.000000	4.461147	0.000000	0.000000	0.000000	-0.359886	0.073840	0.289800	0.000000	0.000000	4.000000	46.000000	0.000000
2574.714998	-0.196829	0.557614	0.049631	77.930611	115.418106	133.416840	2.271212	0.000000	4.454391	0.000000	0.000000	0.000000	-0.368395	0.074953	0.265773	0.000000	0.000000	4.000000	46.000000	0.000000
2574.718332	-0.196829	0.557614	0.049631	77.930611	115.418106	133.416840	2.271212	0.000000	4.454391	0.000000	0.000000	0.000000	-0.368395	0.074953	0.265773	0.000000	0.000000	4.000000	46.000000	0.000000
2574.721665	-0.196829	0.557614	0.049631	77.930611	115.418106	133.416840	2.271212	0.000000	4.454391	0.000000	0.000000	0.000000	-0.368395	0.074953	0.265773	0.000000	0.000000	4.000000	46.000000	0.000000
2574.724998	-0.198070	0.557856	0.050467	78.200104	116.298264	134.134857	2.280681	0.000000	4.449550	0.000000	0.000000	0.000000	-0.372114	0.072687	0.250779	0.000000	0.000000	4.000000	46.000000	0.000000
2574.728332	-0.198070	0.557856	0.050467	78.200104	116.298264	134.134857	2.280681	0.000000	4.449550	0.000000	0.000000	0.000000	-0.372114	0.072687	0.250779	0.000000	0.000000	4.000000	46.000000	0.000000
2574.731665	-0.198070	0.557856	0.050467	78.200104	116.298264	134.134857	2.280681	0.000000	4.449550	0.000000	0.000000	0.000000	-0.372114	0.072687	0.250779	0.000000	0.000000	4.000000	46.000000	0.000000
2574.734998	-0.199296	0.558121	0.051257	78.441078	117.004463	134.709351	2.287864	0.000000	4.445861	0.000000	0.000000	0.000000	-0.367994	0.079430	0.237092	0.000000	0.000000	4.000000	46.000000	0.000000
2574.738332	-0.199296	0.558121	0.051257	78.441078	117.004463	134.709351	2.287864	0.000000	4.445861	0.000000	0.000000	0.000000	-0.367994	0.079430	0.237092	0.000000	0.000000	4.000000	46.000000	0.000000
2574.741665	-0.199296	0.558121	0.051257	78.441078	117.004463	134.709351	2.287864	0.000000	4.445861	0.000000	0.000000	0.000000	-0.367994	0.079430	0.237092	0.000000	0.000000	4.000000	46.000000	0.000000
2574.744998	-0.200549	0.558385	0.052034	78.642265	117.464897	135.097641	2.293489	0.000000	4.442962	0.000000	0.000000	0.000000	-0.375961	0.079395	0.233021	0.000000	0.000000	4.000000	46.000000	0.000000
2574.748332	-0.200549	0.558385	0.052034	78.642265	117.464897	135.097641	2.293489	0.000000	4.442962	0.000000	0.000000	0.000000	-0.375961	0.079395	0.233021	0.000000	0.000000	4.000000	46.000000	0.000000
2574.751665	-0.200549	0.558385	0.052034	78.642265	117.464897	135.097641	2.293489	0.000000	4.442962	0.000000	0.000000	0.000000	-0.375961	0.079395	0.233021	0.000000	0.000000	4.000000	46.000000	0.000000
2574.754998	-0.201870	0.558662	0.052757	78.810738	117.723846	135.320572	2.298015	0.000000	4.440622	0.000000	0.000000	0.000000	-0.396030	0.082802	0.216944	0.000000	0.000000	4.000000	46.000000	0.000000
2574.758332	-0.201870	0.558662	0.052757	78.810738	117.723846	135.320572	2.298015	0.000000	4.440622	0.000000	0.000000	0.000000	-0.396030	0.082802	0.216944	0.000000	0.000000	4.000000	46.000000	0.000000
2574.761665	-0.201870	0.558662	0.052757	78.810738	117.723846	135.320572	2.298015	0.000000	4.440622	0.000000	0.000000	0.000000	-0.396030	0.082802	0.216944	0.000000	0.000000	4.000000	46.000000	0.000000
2574.764998	-0.203208	0.558949	0.053446	78.961212	117.854340	135.443466	2.299390	0.000000	4.439910	0.000000	0.000000	0.000000	-0.401621	0.086200	0.206511	0.000000	0.000000	4.000000	46.000000	0.000000
2574.768332	-0.203208	0.558949	0.053446	78.961212	117.854340	135.443466	2.299390	0.000000	4.439910	0.000000	0.000000	0.000000	-0.401621	0.086200	0.206511	0.000000	0.000000	4.000000	46.000000	0.000000
2574.771665	-0.203208	0.558949	0.053446	78.961212	117.854340	135.443466	2.299390	0.000000	4.439910	0.000000	0.000000	0.000000	-0.401621	0.086200	0.206511	0.000000	0.000000	4.000000	46.000000	0.000000
2574.774998	-0.204584	0.559229	0.054074	79.092499	117.869560	135.454285	2.299222	0.000000	4.439998	0.000000	0.000000	0.000000	-0.412628	0.084057	0.188503	0.000000	0.000000	4.000000	46.000000	0.000000
2574.778332	-0.204584	0.559229	0.054074	79.092499	117.869560	135.454285	2.299222	0.000000	4.439998	0.000000	0.000000	0.000000	-0.412628	0.084057	0.188503	0.000000	0.000000	4.000000	46.000000	0.000000
2574.781665	-0.204584	0.559229	0.054074	79.092499	117.869560	135.454285	2.299222	0.000000	4.439998	0.000000	0.000000	0.000000	-0.412628	0.084057	0.188503	0.000000	0.000000	4.000000	46.000000	0.000000
2574.784998	-0.206012	0.559479	0.054683	79.210716	117.834450	135.365219	2.296412	0.000000	4.441452	0.000000	0.000000	0.000000	-0.428611	0.075033	0.182783	0.000000	0.000000	4.000000	46.000000	0.000000
2574.788332	-0.206012	0.559479	0.054683	79.210716	117.834450	135.365219	2.296412	0.000000	4.441452	0.000000	0.000000	0.000000	-0.428611	0.075033	0.182783	0.000000	0.000000	4.000000	46.000000	0.000000
2574.791665	-0.206012	0.559479	0.054683	79.210716	117.834450	135.365219	2.296412	0.000000	4.441452	0.000000	0.000000	0.000000	-0.428611	0.075033	0.182783	0.000000	0.000000	4.000000	46.000000	0.000000
2574.794998	-0.207438	0.559711	0.055272	79.314224	117.812660	135.194870	2.292130	0.000000	4.443663	0.000000	0.000000	0.000000	-0.427563	0.069400	0.176694	0.000000	0.000000	4.000000	46.000000	0.000000
2574.798332	-0.207438	0.559711	0.055272	79.314224	117.812660	135.194870	2.292130	0.000000	4.443663	0.000000	0.000000	0.000000	-0.427563	0.069400	0.176694	0.000000	0.000000	4.000000	46.000000	0.000000
2574.801665	-0.207438	0.559711	0.055272	79.314224	117.812660	135.194870	2.292130	0.000000	4.443663	0.000000	0.000000	0.000000	-0.427563	0.069400	0.176694	0.000000	0.000000	4.000000	46.000000	0.000000
2574.804998	-0.208890	0.559942	0.055847	79.374344	117.755699	134.931305	2.287351	0.000000	4.446125	0.000000	0.000000	0.000000	-0.435673	0.069381	0.172258	0.000000	0.000000	4.000000	46.000000	0.000000
2574.808332	-0.208890	0.559942	0.055847	79.374344	117.755699	134.931305	2.287351	0.000000	4.446125	0.000000	0.000000	0.000000	-0.435673	0.069381	0.172258	0.000000	0.000000	4.000000	46.000000	0.000000
2574.811665	-0.208890	0.559942	0.055847	79.374344	117.755699	134.931305	2.287351	0.000000	4.446125	0.000000	0.000000	0.000000	-0.435673	0.069381	0.172258	0.000000	0.000000	4.000000	46.000000	0.000000
2574.814998	-0.210371	0.560143	0.056411	79.396095	117.665512	134.756561	2.281762	0.000000	4.448995	0.000000	0.000000	0.000000	-0.444440	0.060243	0.169319	0.000000	0.000000	4.000000	46.000000	0.000000
2574.818332	-0.210371	0.560143	0.056411	79.396095	117.665512	134.756561	2.281762	0.000000	4.448995	0.000000	0.000000	0.000000	-0.444440	0.060243	0.169319	0.000000	0.000000	4.000000	46.000000	0.000000
2574.821665	-0.210371	0.560143	0.056411	79.396095	117.665512	134.756561	2.281762	0.000000	4.448995	0.000000	0.000000	0.000000	-0.444440	0.060243	0.169319	0.000000	0.000000	4.000000	46.000000	0.000000
2574.824998	-0.211841	0.560336	0.056934	79.382278	117.630379	134.768921	2.275519	0.000000	4.452192	0.000000	0.000000	0.000000	-0.440852	0.058008	0.157066	0.000000	0.000000	4.000000	46.000000	0.000000
2574.828332	-0.211841	0.560336	0.056934	79.382278	117.630379	134.768921	2.275519	0.000000	4.452192	0.000000	0.000000	0.000000	-0.440852	0.058008	0.157066	0.000000	0.000000	4.000000	46.000000	0.000000
2574.831665	-0.211841	0.560336	0.056934	79.382278	117.630379	134.768921	2.275519	0.000000	4.452192	0.000000	0.000000	0.000000	-0.440852	0.058008	0.157066	0.000000	0.000000	4.000000	46.000000	0.000000
2574.834998	-0.213385	0.560525	0.057489	79.348846	117.655052	134.801086	2.268330	0.000000	4.455860	0.000000	0.000000	0.000000	-0.463275	0.056599	0.166290	0.000000	0.000000	4.000000	46.000000	0.000000
2574.838332	-0.213385	0.560525	0.057489	79.348846	117.655052	134.801086	2.268330	0.000000	4.455860	0.000000	0.000000	0.000000	-0.463275	0.056599	0.166290	0.000000	0.000000	4.000000	46.000000	0.000000
2574.841665	-0.213385	0.560525	0.057489	79.348846	117.655052	134.801086	2.268330	0.000000	4.455860	0.000000	0.000000	0.000000	-0.463275	0.056599	0.166290	0.000000	0.000000	4.000000	46.000000	0.000000
2574.844998	-0.214869	0.560706	0.058022	79.302040	117.692261	134.698090	2.261085	0.000000	4.459539	0.000000	0.000000	0.000000	-0.445028	0.054387	0.160091	0.000000	0.000000	4.000000	46.000000	0.000000
2574.848332	-0.214869	0.560706	0.058022	79.302040	117.692261	134.698090	2.261085	0.000000	4.459539	0.000000	0.000000	0.000000	-0.445028	0.054387	0.160091	0.000000	0.000000	4.000000	46.000000	0.000000
2574.851665	-0.214869	0.560706	0.058022	79.302040	117.692261	134.698090	2.261085	0.000000	4.459539	0.000000	0.000000	0.000000	-0.445028	0.054387	0.160091	0.000000	0.000000	4.000000	46.000000	0.000000
2574.854998	-0.216345	0.560894	0.058597	79.266792	117.663536	134.391449	2.254329	0.000000	4.462958	0.000000	0.000000	0.000000	-0.442950	0.056406	0.172279	0.000000	0.000000	4.000000	46.000000	0.000000
2574.858332	-0.216345	0.560894	0.058597	79.266792	117.663536	134.391449	2.254329	0.000000	4.462958	0.000000	0.000000	0.000000	-0.442950	0.056406	0.172279	0.000000	0.000000	4.000000	46.000000	0.000000
2574.861665	-0.216345	0.560894	0.058597	79.266792	117.663536	134.391449	2.254329	0.000000	4.462958	0.000000	0.000000	0.000000	-0.442950	0.056406	0.172279	0.000000	0.000000	4.000000	46.000000	0.000000
2574.864998	-0.217771	0.561032	0.059177	79.234840	117.629112	134.074203	2.249082	0.000000	4.465605	0.000000	0.000000	0.000000	-0.427809	0.041482	0.173988	0.000000	0.000000	4.000000	46.000000	0.000000
2574.868332	-0.217771	0.561032	0.059177	79.234840	117.629112	134.074203	2.249082	0.000000	4.465605	0.000000	0.000000	0.000000	-0.427809	0.041482	0.173988	0.000000	0.000000	4.000000	46.000000	0.000000
2574.871665	-0.217771	0.561032	0.059177	79.234840	117.629112	134.074203	2.249082	0.000000	4.465605	0.000000	0.000000	0.000000	-0.427809	0.041482	0.173988	0.000000	0.000000	4.000000	46.000000	0.000000
2574.874998	-0.219132	0.561189	0.059798	79.204277	117.596176	133.984787	2.244898	0.000000	4.467710	0.000000	0.000000	0.000000	-0.408413	0.047000	0.186433	0.000000	0.000000	4.000000	46.000000	0.000000
2574.878332	-0.219132	0.561189	0.059798	79.204277	117.596176	133.984787	2.244898	0.000000	4.467710	0.000000	0.000000	0.000000	-0.408413	0.047000	0.186433	0.000000	0.000000	4.000000	46.000000	0.000000
2574.881665	-0.219132	0.561189	0.059798	79.204277	117.596176	133.984787	2.244898	0.000000	4.467710	0.000000	0.000000	0.000000	-0.408413	0.047000	0.186433	0.000000	0.000000	4.000000	46.000000	0.000000
2574.884998	-0.220425	0.561314	0.060452	79.160316	117.622688	134.054764	2.243022	0.000000	4.468652	0.000000	0.000000	0.000000	-0.387687	0.037673	0.196084	0.000000	0.000000	4.000000	46.000000	0.000000
2574.888332	-0.220425	0.561314	0.060452	79.160316	117.622688	134.054764	2.243022	0.000000	4.468652	0.000000	0.000000	0.000000	-0.387687	0.037673	0.196084	0.000000	0.000000	4.000000	46.000000	0.000000
2574.891665	-0.220425	0.561314	0.060452	79.160316	117.622688	134.054764	2.243022	0.000000	4.468652	0.000000	0.000000	0.000000	-0.387687	0.037673	0.196084	0.000000	0.000000	4.000000	46.000000	0.000000
2574.894998	-0.221657	0.561401	0.061092	79.106316	117.691826	134.137634	2.243169	0.000000	4.468579	0.000000	0.000000	0.000000	-0.369764	0.026107	0.192188	0.000000	0.000000	4.000000	46.000000	0.000000
2574.898332	-0.221657	0.561401	0.061092	79.106316	117.691826	134.137634	2.243169	0.000000	4.468579	0.000000	0.000000	0.000000	-0.369764	0.026107	0.192188	0.000000	0.000000	4.000000	46.000000	0.000000
2574.901665	-0.221657	0.561401	0.061092	79.106316	117.691826	134.137634	2.243169	0.000000	4.468579	0.000000	0.000000	0.000000	-0.369764	0.026107	0.192188	0.000000	0.000000	4.000000	46.000000	0.000000
2574.904998	-0.222843	0.561488	0.061750	79.028702	117.850365	134.191605	2.243812	0.000000	4.468256	0.000000	0.000000	0.000000	-0.355604	0.025946	0.197421	0.000000	0.000000	4.000000	46.000000	0.000000
2574.908332	-0.222843	0.561488	0.061750	79.028702	117.850365	134.191605	2.243812	0.000000	4.468256	0.000000	0.000000	0.000000	-0.355604	0.025946	0.197421	0.000000	0.000000	4.000000	46.000000	0.000000
2574.911665	-0.222843	0.561488	0.061750	79.028702	117.850365	134.191605	2.243812	0.000000	4.468256	0.000000	0.000000	0.000000	-0.355604	0.025946	0.197421	0.000000	0.000000	4.000000	46.000000	0.000000
2574.914998	-0.223941	0.561567	0.062402	78.915779	118.138123	134.260956	2.245636	0.000000	4.467339	0.000000	0.000000	0.000000	-0.329449	0.023621	0.195424	0.000000	0.000000	4.000000	46.000000	0.000000
2574.918332	-0.223941	0.561567	0.062402	78.915779	118.138123	134.260956	2.245636	0.000000	4.467339	0.000000	0.000000	0.000000	-0.329449	0.023621	0.195424	0.000000	0.000000	4.000000	46.000000	0.000000
2574.921665	-0.223941	0.561567	0.062402	78.915779	118.138123	134.260956	2.245636	0.000000	4.467339	0.000000	0.000000	0.000000	-0.329449	0.023621	0.195424	0.000000	0.000000	4.000000	46.000000	0.000000
2574.924998	-0.224929	0.561607	0.063063	78.787865	118.479332	134.423187	2.248494	0.000000	4.465901	0.000000	0.000000	0.000000	-0.296459	0.012048	0.198396	0.000000	0.000000	4.000000	46.000000	0.000000
2574.928332	-0.224929	0.561607	0.063063	78.787865	118.479332	134.423187	2.248494	0.000000	4.465901	0.000000	0.000000	0.000000	-0.296459	0.012048	0.198396	0.000000	0.000000	4.000000	46.000000	0.000000
2574.931665	-0.224929	0.561607	0.063063	78.787865	118.479332	134.423187	2.248494	0.000000	4.465901	0.000000	0.000000	0.000000	-0.296459	0.012048	0.198396	0.000000	0.000000	4.000000	46.000000	0.000000
2574.934998	-0.225814	0.561632	0.063684	78.650581	118.854378	134.728165	2.253162	0.000000	4.463548	0.000000	0.000000	0.000000	-0.265515	0.007632	0.186310	0.000000	0.000000	4.000000	46.000000	0.000000
2574.938332	-0.225814	0.561632	0.063684	78.650581	118.854378	134.728165	2.253162	0.000000	4.463548	0.000000	0.000000	0.000000	-0.265515	0.007632	0.186310	0.000000	0.000000	4.000000	46.000000	0.000000
2574.941665	-0.225814	0.561632	0.063684	78.650581	118.854378	134.728165	2.253162	0.000000	4.463548	0.000000	0.000000	0.000000	-0.265515	0.007632	0.186310	0.000000	0.000000	4.000000	46.000000	0.000000
2574.944998	-0.226524	0.561612	0.064303	78.517479	119.220383	135.083282	2.258084	0.000000	4.461060	0.000000	0.000000	0.000000	-0.212873	-0.006065	0.185676	0.000000	0.000000	4.000000	46.000000	0.000000
2574.948332	-0.226524	0.561612	0.064303	78.517479	119.220383	135.083282	2.258084	0.000000	4.461060	0.000000	0.000000	0.000000	-0.212873	-0.006065	0.185676	0.000000	0.000000	4.000000	46.000000	0.000000
2574.951665	-0.226524	0.561612	0.064303	78.517479	119.220383	135.083282	2.258084	0.000000	4.461060	0.000000	0.000000	0.000000	-0.212873	-0.006065	0.185676	0.000000	0.000000	4.000000	46.000000	0.000000
2574.954998	-0.227123	0.561558	0.064868	78.387024	119.584892	135.419983	2.265366	0.000000	4.457367	0.000000	0.000000	0.000000	-0.179731	-0.016171	0.169578	0.000000	0.000000	4.000000	46.000000	0.000000
2574.958332	-0.227123	0.561558	0.064868	78.387024	119.584892	135.419983	2.265366	0.000000	4.457367	0.000000	0.000000	0.000000	-0.179731	-0.016171	0.169578	0.000000	0.000000	4.000000	46.000000	0.000000
2574.961665	-0.227123	0.561558	0.064868	78.387024	119.584892	135.419983	2.265366	0.000000	4.457367	0.000000	0.000000	0.000000	-0.179731	-0.016171	0.169578	0.000000	0.000000	4.000000	46.000000	0.000000
2574.964998	-0.227123	0.561558	0.064868	78.263908	119.936501	135.698227	2.272624	0.000000	4.453671	0.000000	0.000000	0.000000	-0.179731	-0.016171	0.169578	0.000000	0.000000	4.000000	46.000000	0.000000
2574.968332	-0.227598	0.561433	0.065351	78.263908	119.936501	135.698227	2.272624	0.000000	4.453671	0.000000	0.000000	0.000000	-0.142635	-0.037653	0.144745	0.000000	0.000000	4.000000	46.000000	0.000000
2574.971665	-0.227598	0.561433	0.065351	78.263908	119.936501	135.698227	2.272624	0.000000	4.453671	0.000000	0.000000	0.000000	-0.142635	-0.037653	0.144745	0.000000	0.000000	4.000000	46.000000	0.000000
2574.974998	-0.227987	0.561274	0.065770	78.152756	120.261658	135.934082	2.272624	0.000000	4.453671	0.000000	0.000000	0.000000	-0.116780	-0.047675	0.125695	0.000000	0.000000	4.000000	46.000000	0.000000
2574.978332	-0.227987	0.561274	0.065770	78.152756	120.261658	135.934082	2.272624	0.000000	4.453671	0.000000	0.000000	0.000000	-0.116780	-0.047675	0.125695	0.000000	0.000000	4.000000	46.000000	0.000000
2574.981665	-0.227987	0.561274	0.065770	78.152756	120.261658	135.934082	2.272624	0.000000	4.453671	0.000000	0.000000	0.000000	-0.116780	-0.047675	0.125695	0.000000	0.000000	4.000000	46.000000	0.000000
2574.984998	-0.227987	0.561274	0.065770	78.051460	120.554535	136.203171	2.285302	0.000000	4.447178	0.000000	0.000000	0.000000	-0.116780	-0.047675	0.125695	0.000000	0.000000	4.000000	46.000000	0.000000
2574.988332	-0.228294	0.561055	0.066065	78.051460	120.554535	136.203171	2.285302	0.000000	4.447178	0.000000	0.000000	0.000000	-0.091833	-0.065500	0.088584	0.000000	0.000000	4.000000	46.000000	0.000000
2574.991665	-0.228294	0.561055	0.066065	78.051460	120.554535	136.203171	2.285302	0.000000	4.447178	0.000000	0.000000	0.000000	-0.091833	-0.065500	0.088584	0.000000	0.000000	4.000000	46.000000	0.000000
2574.994998	-0.228294	0.561055	0.066065	77.953133	120.830956	136.476959	2.285302	0.000000	4.447178	0.000000	0.000000	0.000000	-0.091833	-0.065500	0.088584	0.000000	0.000000	4.000000	46.000000	0.000000
2574.998332	-0.228294	0.561055	0.066065	77.953133	120.830956	136.476959	2.285302	0.000000	4.447178	0.000000	0.000000	0.000000	-0.091833	-0.065500	0.088584	0.000000	0.000000	4.000000	46.000000	0.000000
2575.001665	-0.228488	0.560804	0.066308	77.953133	120.830956	136.476959	2.285302	0.000000	4.447178	0.000000	0.000000	0.000000	-0.058441	-0.075458	0.072926	0.000000	0.000000	4.000000	46.000000	0.000000
2575.004998	-0.228604	0.560544	0.066437	77.874153	121.057579	136.706177	2.289083	0.000000	4.445233	0.000000	0.000000	0.000000	-0.034690	-0.078075	0.038806	0.000000	0.000000	4.000000	46.000000	0.000000
2575.008332	-0.228604	0.560544	0.066437	77.874153	121.057579	136.706177	2.289083	0.000000	4.445233	0.000000	0.000000	0.000000	-0.034690	-0.078075	0.038806	0.000000	0.000000	4.000000	46.000000	0.000000
2575.011665	-0.228604	0.560544	0.066437	77.874153	121.057579	136.706177	2.289083	0.000000	4.445233	0.000000	0.000000	0.000000	-0.034690	-0.078075	0.038806	0.000000	0.000000	4.000000	46.000000	0.000000
2575.014998	-0.228604	0.560544	0.066437	77.810715	121.247787	136.895920	2.294885	0.000000	4.442241	0.000000	0.000000	0.000000	-0.034690	-0.078075	0.038806	0.000000	0.000000	4.000000	46.000000	0.000000
2575.018332	-0.228584	0.560256	0.066460	77.810715	121.247787	136.895920	2.294885	0.000000	4.442241	0.000000	0.000000	0.000000	0.005924	-0.086357	0.006764	0.000000	0.000000	4.000000	46.000000	0.000000
2575.021665	-0.228584	0.560256	0.066460	77.810715	121.247787	136.895920	2.294885	0.000000	4.442241	0.000000	0.000000	0.000000	0.005924	-0.086357	0.006764	0.000000	0.000000	4.000000	46.000000	0.000000
2575.024998	-0.228584	0.560256	0.066460	77.767563	121.383545	137.020660	2.294885	0.000000	4.442241	0.000000	0.000000	0.000000	0.005924	-0.086357	0.006764	0.000000	0.000000	4.000000	46.000000	0.000000
2575.028332	-0.228584	0.560256	0.066460	77.767563	121.383545	137.020660	2.294885	0.000000	4.442241	0.000000	0.000000	0.000000	0.005924	-0.086357	0.006764	0.000000	0.000000	4.000000	46.000000	0.000000
2575.031665	-0.228442	0.559979	0.066405	77.767563	121.383545	137.020660	2.294885	0.000000	4.442241	0.000000	0.000000	0.000000	0.042664	-0.083120	-0.016392	0.000000	0.000000	4.000000	46.000000	0.000000
2575.034998	-0.228442	0.559979	0.066405	77.728081	121.515678	137.140701	2.295778	0.000000	4.441779	0.000000	0.000000	0.000000	0.042664	-0.083120	-0.016392	0.000000	0.000000	4.000000	46.000000	0.000000
2575.038332	-0.228442	0.559979	0.066405	77.728081	121.515678	137.140701	2.295778	0.000000	4.441779	0.000000	0.000000	0.000000	0.042664	-0.083120	-0.016392	0.000000	0.000000	4.000000	46.000000	0.000000
2575.041665	-0.228442	0.559979	0.066405	77.728081	121.515678	137.140701	2.295778	0.000000	4.441779	0.000000	0.000000	0.000000	0.042664	-0.083120	-0.016392	0.000000	0.000000	4.000000	46.000000	0.000000
2575.044998	-0.227827	0.559419	0.066013	77.684402	121.676994	137.283554	2.296293	0.000000	4.441514	0.000000	0.000000	0.000000	0.184414	-0.167860	-0.117855	0.000000	0.000000	4.000000	46.000000	0.000000
2575.048332	-0.227827	0.559419	0.066013	77.684402	121.676994	137.283554	2.296293	0.000000	4.441514	0.000000	0.000000	0.000000	0.184414	-0.167860	-0.117855	0.000000	0.000000	4.000000	46.000000	0.000000
2575.051665	-0.227827	0.559419	0.066013	77.684402	121.676994	137.283554	2.296293	0.000000	4.441514	0.000000	0.000000	0.000000	0.184414	-0.167860	-0.117855	0.000000	0.000000	4.000000	46.000000	0.000000
2575.054998	-0.227827	0.559419	0.066013	77.638084	121.848145	137.433701	2.294235	0.000000	4.442577	0.000000	0.000000	0.000000	0.184414	-0.167860	-0.117855	0.000000	0.000000	4.000000	46.000000	0.000000
2575.058332	-0.227418	0.559175	0.065682	77.638084	121.848145	137.433701	2.294235	0.000000	4.442577	0.000000	0.000000	0.000000	0.122894	-0.073304	-0.099182	0.000000	0.000000	4.000000	46.000000	0.000000
2575.061665	-0.227418	0.559175	0.065682	77.638084	121.848145	137.433701	2.294235	0.000000	4.442577	0.000000	0.000000	0.000000	0.122894	-0.073304	-0.099182	0.000000	0.000000	4.000000	46.000000	0.000000
2575.064998	-0.226968	0.558924	0.065327	77.585556	122.028992	137.592529	2.294235	0.000000	4.442577	0.000000	0.000000	0.000000	0.134839	-0.075283	-0.106605	0.000000	0.000000	4.000000	46.000000	0.000000
2575.068332	-0.226968	0.558924	0.065327	77.585556	122.028992	137.592529	2.294235	0.000000	4.442577	0.000000	0.000000	0.000000	0.134839	-0.075283	-0.106605	0.000000	0.000000	4.000000	46.000000	0.000000
2575.071665	-0.226968	0.558924	0.065327	77.585556	122.028992	137.592529	2.294235	0.000000	4.442577	0.000000	0.000000	0.000000	0.134839	-0.075283	-0.106605	0.000000	0.000000	4.000000	46.000000	0.000000
2575.074998	-0.226439	0.558660	0.064922	77.531898	122.203094	137.743286	2.287534	0.000000	4.446031	0.000000	0.000000	0.000000	0.158738	-0.079287	-0.121340	0.000000	0.000000	4.000000	46.000000	0.000000
2575.078332	-0.226439	0.558660	0.064922	77.531898	122.203094	137.743286	2.287534	0.000000	4.446031	0.000000	0.000000	0.000000	0.158738	-0.079287	-0.121340	0.000000	0.000000	4.000000	46.000000	0.000000
2575.081665	-0.226439	0.558660	0.064922	77.531898	122.203094	137.743286	2.287534	0.000000	4.446031	0.000000	0.000000	0.000000	0.158738	-0.079287	-0.121340	0.000000	0.000000	4.000000	46.000000	0.000000
2575.084998	-0.225852	0.558408	0.064518	77.473625	122.378700	137.887558	2.283855	0.000000	4.447921	0.000000	0.000000	0.000000	0.176102	-0.075569	-0.121192	0.000000	0.000000	4.000000	46.000000	0.000000
2575.088332	-0.225852	0.558408	0.064518	77.473625	122.378700	137.887558	2.283855	0.000000	4.447921	0.000000	0.000000	0.000000	0.176102	-0.075569	-0.121192	0.000000	0.000000	4.000000	46.000000	0.000000
2575.091665	-0.225852	0.558408	0.064518	77.473625	122.378700	137.887558	2.283855	0.000000	4.447921	0.000000	0.000000	0.000000	0.176102	-0.075569	-0.121192	0.000000	0.000000	4.000000	46.000000	0.000000
2575.094998	-0.225852	0.558408	0.064518	77.406448	122.486374	137.970642	2.280985	0.000000	4.449394	0.000000	0.000000	0.000000	0.176102	-0.075569	-0.121192	0.000000	0.000000	4.000000	46.000000	0.000000
2575.098332	-0.225166	0.558156	0.064156	77.406448	122.486374	137.970642	2.280985	0.000000	4.449394	0.000000	0.000000	0.000000	0.205680	-0.075496	-0.108681	0.000000	0.000000	4.000000	46.000000	0.000000
2575.101665	-0.225166	0.558156	0.064156	77.406448	122.486374	137.970642	2.280985	0.000000	4.449394	0.000000	0.000000	0.000000	0.205680	-0.075496	-0.108681	0.000000	0.000000	4.000000	46.000000	0.000000
2575.104998	-0.224399	0.557917	0.063804	77.335342	122.572311	138.026566	2.280985	0.000000	4.449394	0.000000	0.000000	0.000000	0.230355	-0.071815	-0.105501	0.000000	0.000000	4.000000	46.000000	0.000000
2575.108332	-0.224399	0.557917	0.063804	77.335342	122.572311	138.026566	2.280985	0.000000	4.449394	0.000000	0.000000	0.000000	0.230355	-0.071815	-0.105501	0.000000	0.000000	4.000000	46.000000	0.000000
2575.111665	-0.224399	0.557917	0.063804	77.335342	122.572311	138.026566	2.280985	0.000000	4.449394	0.000000	0.000000	0.000000	0.230355	-0.071815	-0.105501	0.000000	0.000000	4.000000	46.000000	0.000000
2575.114998	-0.224399	0.557917	0.063804	77.274643	122.716278	138.126801	2.281868	0.000000	4.448941	0.000000	0.000000	0.000000	0.230355	-0.071815	-0.105501	0.000000	0.000000	4.000000	46.000000	0.000000
2575.118332	-0.223597	0.557684	0.063507	77.274643	122.716278	138.126801	2.281868	0.000000	4.448941	0.000000	0.000000	0.000000	0.240456	-0.069712	-0.089056	0.000000	0.000000	4.000000	46.000000	0.000000
2575.121665	-0.223597	0.557684	0.063507	77.274643	122.716278	138.126801	2.281868	0.000000	4.448941	0.000000	0.000000	0.000000	0.240456	-0.069712	-0.089056	0.000000	0.000000	4.000000	46.000000	0.000000
2575.124998	-0.222763	0.557464	0.063199	77.222710	122.936073	138.285233	2.281868	0.000000	4.448941	0.000000	0.000000	0.000000	0.250228	-0.066020	-0.092392	0.000000	0.000000	4.000000	46.000000	0.000000
2575.128332	-0.222763	0.557464	0.063199	77.222710	122.936073	138.285233	2.281868	0.000000	4.448941	0.000000	0.000000	0.000000	0.250228	-0.066020	-0.092392	0.000000	0.000000	4.000000	46.000000	0.000000
2575.131665	-0.222763	0.557464	0.063199	77.222710	122.936073	138.285233	2.281868	0.000000	4.448941	0.000000	0.000000	0.000000	0.250228	-0.066020	-0.092392	0.000000	0.000000	4.000000	46.000000	0.000000
2575.134998	-0.222763	0.557464	0.063199	77.175903	123.142059	138.426743	2.288577	0.000000	4.445494	0.000000	0.000000	0.000000	0.250228	-0.066020	-0.092392	0.000000	0.000000	4.000000	46.000000	0.000000
2575.138332	-0.221909	0.557294	0.062910	77.175903	123.142059	138.426743	2.288577	0.000000	4.445494	0.000000	0.000000	0.000000	0.256115	-0.051070	-0.086724	0.000000	0.000000	4.000000	46.000000	0.000000
2575.141665	-0.221909	0.557294	0.062910	77.175903	123.142059	138.426743	2.288577	0.000000	4.445494	0.000000	0.000000	0.000000	0.256115	-0.051070	-0.086724	0.000000	0.000000	4.000000	46.000000	0.000000
2575.144998	-0.221032	0.557124	0.062630	77.129051	123.349792	138.567276	2.288577	0.000000	4.445494	0.000000	0.000000	0.000000	0.263268	-0.051050	-0.084091	0.000000	0.000000	4.000000	46.000000	0.000000
2575.148332	-0.221032	0.557124	0.062630	77.129051	123.349792	138.567276	2.288577	0.000000	4.445494	0.000000	0.000000	0.000000	0.263268	-0.051050	-0.084091	0.000000	0.000000	4.000000	46.000000	0.000000
2575.151665	-0.221032	0.557124	0.062630	77.129051	123.349792	138.567276	2.288577	0.000000	4.445494	0.000000	0.000000	0.000000	0.263268	-0.051050	-0.084091	0.000000	0.000000	4.000000	46.000000	0.000000
2575.154998	-0.221032	0.557124	0.062630	77.084633	123.548920	138.699020	2.297907	0.000000	4.440678	0.000000	0.000000	0.000000	0.263268	-0.051050	-0.084091	0.000000	0.000000	4.000000	46.000000	0.000000
2575.158332	-0.220159	0.557003	0.062358	77.084633	123.548920	138.699020	2.297907	0.000000	4.440678	0.000000	0.000000	0.000000	0.261727	-0.036144	-0.081594	0.000000	0.000000	4.000000	46.000000	0.000000
2575.161665	-0.220159	0.557003	0.062358	77.084633	123.548920	138.699020	2.297907	0.000000	4.440678	0.000000	0.000000	0.000000	0.261727	-0.036144	-0.081594	0.000000	0.000000	4.000000	46.000000	0.000000
2575.164998	-0.219255	0.556895	0.062075	77.042870	123.742432	138.822220	2.297907	0.000000	4.440678	0.000000	0.000000	0.000000	0.271428	-0.032562	-0.085048	0.000000	0.000000	4.000000	46.000000	0.000000
2575.168332	-0.219255	0.556895	0.062075	77.042870	123.742432	138.822220	2.297907	0.000000	4.440678	0.000000	0.000000	0.000000	0.271428	-0.032562	-0.085048	0.000000	0.000000	4.000000	46.000000	0.000000
2575.171665	-0.219255	0.556895	0.062075	77.042870	123.742432	138.822220	2.297907	0.000000	4.440678	0.000000	0.000000	0.000000	0.271428	-0.032562	-0.085048	0.000000	0.000000	4.000000	46.000000	0.000000
2575.174998	-0.219255	0.556895	0.062075	77.003616	123.930466	138.937012	2.308583	0.000000	4.435137	0.000000	0.000000	0.000000	0.271428	-0.032562	-0.085048	0.000000	0.000000	4.000000	46.000000	0.000000
2575.178332	-0.218357	0.556805	0.061804	77.003616	123.930466	138.937012	2.308583	0.000000	4.435137	0.000000	0.000000	0.000000	0.269231	-0.026953	-0.081050	0.000000	0.000000	4.000000	46.000000	0.000000
2575.181665	-0.218357	0.556805	0.061804	77.003616	123.930466	138.937012	2.308583	0.000000	4.435137	0.000000	0.000000	0.000000	0.269231	-0.026953	-0.081050	0.000000	0.000000	4.000000	46.000000	0.000000
2575.184998	-0.217394	0.556739	0.061513	76.966927	124.110413	139.043549	2.308583	0.000000	4.435137	0.000000	0.000000	0.000000	0.288821	-0.019799	-0.087534	0.000000	0.000000	4.000000	46.000000	0.000000
2575.188332	-0.217394	0.556739	0.061513	76.966927	124.110413	139.043549	2.308583	0.000000	4.435137	0.000000	0.000000	0.000000	0.288821	-0.019799	-0.087534	0.000000	0.000000	4.000000	46.000000	0.000000
2575.191665	-0.217394	0.556739	0.061513	76.966927	124.110413	139.043549	2.308583	0.000000	4.435137	0.000000	0.000000	0.000000	0.288821	-0.019799	-0.087534	0.000000	0.000000	4.000000	46.000000	0.000000
2575.194998	-0.216383	0.556673	0.061239	76.927628	124.305321	139.157074	2.320636	0.000000	4.428843	0.000000	0.000000	0.000000	0.303274	-0.019853	-0.081994	0.000000	0.000000	4.000000	46.000000	0.000000
2575.198332	-0.216383	0.556673	0.061239	76.927628	124.305321	139.157074	2.320636	0.000000	4.428843	0.000000	0.000000	0.000000	0.303274	-0.019853	-0.081994	0.000000	0.000000	4.000000	46.000000	0.000000
2575.201665	-0.216383	0.556673	0.061239	76.927628	124.305321	139.157074	2.320636	0.000000	4.428843	0.000000	0.000000	0.000000	0.303274	-0.019853	-0.081994	0.000000	0.000000	4.000000	46.000000	0.000000
2575.204998	-0.215372	0.556637	0.060959	76.887253	124.491699	139.263443	2.328280	0.000000	4.424829	0.000000	0.000000	0.000000	0.303567	-0.010717	-0.084176	0.000000	0.000000	4.000000	46.000000	0.000000
2575.208332	-0.215372	0.556637	0.060959	76.887253	124.491699	139.263443	2.328280	0.000000	4.424829	0.000000	0.000000	0.000000	0.303567	-0.010717	-0.084176	0.000000	0.000000	4.000000	46.000000	0.000000
2575.211665	-0.215372	0.556637	0.060959	76.887253	124.491699	139.263443	2.328280	0.000000	4.424829	0.000000	0.000000	0.000000	0.303567	-0.010717	-0.084176	0.000000	0.000000	4.000000	46.000000	0.000000
2575.214998	-0.214315	0.556576	0.060635	76.847832	124.687973	139.375610	2.335835	0.000000	4.420846	0.000000	0.000000	0.000000	0.316913	-0.018463	-0.097054	0.000000	0.000000	4.000000	46.000000	0.000000
2575.218332	-0.214315	0.556576	0.060635	76.847832	124.687973	139.375610	2.335835	0.000000	4.420846	0.000000	0.000000	0.000000	0.316913	-0.018463	-0.097054	0.000000	0.000000	4.000000	46.000000	0.000000
2575.221665	-0.214315	0.556576	0.060635	76.847832	124.687973	139.375610	2.335835	0.000000	4.420846	0.000000	0.000000	0.000000	0.316913	-0.018463	-0.097054	0.000000	0.000000	4.000000	46.000000	0.000000
2575.224998	-0.213252	0.556526	0.060289	76.805740	124.890831	139.494568	2.342919	0.000000	4.417095	0.000000	0.000000	0.000000	0.319044	-0.014969	-0.103899	0.000000	0.000000	4.000000	46.000000	0.000000
2575.228332	-0.213252	0.556526	0.060289	76.805740	124.890831	139.494568	2.342919	0.000000	4.417095	0.000000	0.000000	0.000000	0.319044	-0.014969	-0.103899	0.000000	0.000000	4.000000	46.000000	0.000000
2575.231665	-0.213252	0.556526	0.060289	76.805740	124.890831	139.494568	2.342919	0.000000	4.417095	0.000000	0.000000	0.000000	0.319044	-0.014969	-0.103899	0.000000	0.000000	4.000000	46.000000	0.000000
2575.234998	-0.212181	0.556488	0.059920	76.763580	125.092934	139.612778	2.349540	0.000000	4.413577	0.000000	0.000000	0.000000	0.321149	-0.011502	-0.110764	0.000000	0.000000	4.000000	46.000000	0.000000
2575.238332	-0.212181	0.556488	0.059920	76.763580	125.092934	139.612778	2.349540	0.000000	4.413577	0.000000	0.000000	0.000000	0.321149	-0.011502	-0.110764	0.000000	0.000000	4.000000	46.000000	0.000000
2575.241665	-0.212181	0.556488	0.059920	76.763580	125.092934	139.612778	2.349540	0.000000	4.413577	0.000000	0.000000	0.000000	0.321149	-0.011502	-0.110764	0.000000	0.000000	4.000000	46.000000	0.000000
2575.244998	-0.211040	0.556454	0.059512	76.718674	125.304070	139.737473	2.355685	0.000000	4.410301	0.000000	0.000000	0.000000	0.342315	-0.010130	-0.122357	0.000000	0.000000	4.000000	46.000000	0.000000
2575.248332	-0.211040	0.556454	0.059512	76.718674	125.304070	139.737473	2.355685	0.000000	4.410301	0.000000	0.000000	0.000000	0.342315	-0.010130	-0.122357	0.000000	0.000000	4.000000	46.000000	0.000000
2575.251665	-0.211040	0.556454	0.059512	76.718674	125.304070	139.737473	2.355685	0.000000	4.410301	0.000000	0.000000	0.000000	0.342315	-0.010130	-0.122357	0.000000	0.000000	4.000000	46.000000	0.000000
2575.254998	-0.209860	0.556443	0.059070	76.671738	125.524551	139.865967	2.361907	0.000000	4.406971	0.000000	0.000000	0.000000	0.354165	-0.003176	-0.132495	0.000000	0.000000	4.000000	46.000000	0.000000
2575.258332	-0.209860	0.556443	0.059070	76.671738	125.524551	139.865967	2.361907	0.000000	4.406971	0.000000	0.000000	0.000000	0.354165	-0.003176	-0.132495	0.000000	0.000000	4.000000	46.000000	0.000000
2575.261665	-0.209860	0.556443	0.059070	76.671738	125.524551	139.865967	2.361907	0.000000	4.406971	0.000000	0.000000	0.000000	0.354165	-0.003176	-0.132495	0.000000	0.000000	4.000000	46.000000	0.000000
2575.264998	-0.208627	0.556418	0.058564	76.617310	125.765434	140.012421	2.367855	0.000000	4.403778	0.000000	0.000000	0.000000	0.369673	-0.007483	-0.151977	0.000000	0.000000	4.000000	46.000000	0.000000
2575.268332	-0.208627	0.556418	0.058564	76.617310	125.765434	140.012421	2.367855	0.000000	4.403778	0.000000	0.000000	0.000000	0.369673	-0.007483	-0.151977	0.000000	0.000000	4.000000	46.000000	0.000000
2575.271665	-0.208627	0.556418	0.058564	76.617310	125.765434	140.012421	2.367855	0.000000	4.403778	0.000000	0.000000	0.000000	0.369673	-0.007483	-0.151977	0.000000	0.000000	4.000000	46.000000	0.000000
2575.274998	-0.207342	0.556409	0.057986	76.562210	126.010284	140.160416	2.372756	0.000000	4.401140	0.000000	0.000000	0.000000	0.385682	-0.002718	-0.173127	0.000000	0.000000	4.000000	46.000000	0.000000
2575.278332	-0.207342	0.556409	0.057986	76.562210	126.010284	140.160416	2.372756	0.000000	4.401140	0.000000	0.000000	0.000000	0.385682	-0.002718	-0.173127	0.000000	0.000000	4.000000	46.000000	0.000000
2575.281665	-0.207342	0.556409	0.057986	76.562210	126.010284	140.160416	2.372756	0.000000	4.401140	0.000000	0.000000	0.000000	0.385682	-0.002718	-0.173127	0.000000	0.000000	4.000000	46.000000	0.000000
2575.284998	-0.206020	0.556392	0.057379	76.506477	126.259064	140.309937	2.376439	0.000000	4.399152	0.000000	0.000000	0.000000	0.396641	-0.005036	-0.182144	0.000000	0.000000	4.000000	46.000000	0.000000
2575.288332	-0.206020	0.556392	0.057379	76.506477	126.259064	140.309937	2.376439	0.000000	4.399152	0.000000	0.000000	0.000000	0.396641	-0.005036	-0.182144	0.000000	0.000000	4.000000	46.000000	0.000000
2575.291665	-0.206020	0.556392	0.057379	76.506477	126.259064	140.309937	2.376439	0.000000	4.399152	0.000000	0.000000	0.000000	0.396641	-0.005036	-0.182144	0.000000	0.000000	4.000000	46.000000	0.000000
2575.294998	-0.204684	0.556398	0.056727	76.450653	126.506622	140.458252	2.379876	0.000000	4.397294	0.000000	0.000000	0.000000	0.400809	0.001710	-0.195698	0.000000	0.000000	4.000000	46.000000	0.000000
2575.298332	-0.204684	0.556398	0.056727	76.450653	126.506622	140.458252	2.379876	0.000000	4.397294	0.000000	0.000000	0.000000	0.400809	0.001710	-0.195698	0.000000	0.000000	4.000000	46.000000	0.000000
2575.301665	-0.204684	0.556398	0.056727	76.450653	126.506622	140.458252	2.379876	0.000000	4.397294	0.000000	0.000000	0.000000	0.400809	0.001710	-0.195698	0.000000	0.000000	4.000000	46.000000	0.000000
2575.304998	-0.203383	0.556426	0.056010	76.394714	126.750267	140.613373	2.382173	0.000000	4.396049	0.000000	0.000000	0.000000	0.390310	0.008343	-0.215105	0.000000	0.000000	4.000000	46.000000	0.000000
2575.308332	-0.203383	0.556426	0.056010	76.394714	126.750267	140.613373	2.382173	0.000000	4.396049	0.000000	0.000000	0.000000	0.390310	0.008343	-0.215105	0.000000	0.000000	4.000000	46.000000	0.000000
2575.311665	-0.203383	0.556426	0.056010	76.394714	126.750267	140.613373	2.382173	0.000000	4.396049	0.000000	0.000000	0.000000	0.390310	0.008343	-0.215105	0.000000	0.000000	4.000000	46.000000	0.000000
2575.314998	-0.202100	0.556464	0.055259	76.338707	126.987259	140.775238	2.381779	0.000000	4.396263	0.000000	0.000000	0.000000	0.384667	0.011473	-0.225402	0.000000	0.000000	4.000000	46.000000	0.000000
2575.318332	-0.202100	0.556464	0.055259	76.338707	126.987259	140.775238	2.381779	0.000000	4.396263	0.000000	0.000000	0.000000	0.384667	0.011473	-0.225402	0.000000	0.000000	4.000000	46.000000	0.000000
2575.321665	-0.202100	0.556464	0.055259	76.338707	126.987259	140.775238	2.381779	0.000000	4.396263	0.000000	0.000000	0.000000	0.384667	0.011473	-0.225402	0.000000	0.000000	4.000000	46.000000	0.000000
2575.324998	-0.200837	0.556513	0.054473	76.282616	127.220406	140.927994	2.379892	0.000000	4.397285	0.000000	0.000000	0.000000	0.379040	0.014532	-0.235671	0.000000	0.000000	4.000000	46.000000	0.000000
2575.328332	-0.200837	0.556513	0.054473	76.282616	127.220406	140.927994	2.379892	0.000000	4.397285	0.000000	0.000000	0.000000	0.379040	0.014532	-0.235671	0.000000	0.000000	4.000000	46.000000	0.000000
2575.331665	-0.200837	0.556513	0.054473	76.282616	127.220406	140.927994	2.379892	0.000000	4.397285	0.000000	0.000000	0.000000	0.379040	0.014532	-0.235671	0.000000	0.000000	4.000000	46.000000	0.000000
2575.334998	-0.199637	0.556597	0.053696	76.227325	127.425186	141.052414	2.376458	0.000000	4.399142	0.000000	0.000000	0.000000	0.360053	0.025244	-0.233186	0.000000	0.000000	4.000000	46.000000	0.000000
2575.338332	-0.199637	0.556597	0.053696	76.227325	127.425186	141.052414	2.376458	0.000000	4.399142	0.000000	0.000000	0.000000	0.360053	0.025244	-0.233186	0.000000	0.000000	4.000000	46.000000	0.000000
2575.341665	-0.199637	0.556597	0.053696	76.227325	127.425186	141.052414	2.376458	0.000000	4.399142	0.000000	0.000000	0.000000	0.360053	0.025244	-0.233186	0.000000	0.000000	4.000000	46.000000	0.000000
2575.344998	-0.198447	0.556668	0.052936	76.172005	127.570763	141.133499	2.372047	0.000000	4.401521	0.000000	0.000000	0.000000	0.356926	0.021401	-0.228066	0.000000	0.000000	4.000000	46.000000	0.000000
2575.348332	-0.198447	0.556668	0.052936	76.172005	127.570763	141.133499	2.372047	0.000000	4.401521	0.000000	0.000000	0.000000	0.356926	0.021401	-0.228066	0.000000	0.000000	4.000000	46.000000	0.000000
2575.351665	-0.198447	0.556668	0.052936	76.172005	127.570763	141.133499	2.372047	0.000000	4.401521	0.000000	0.000000	0.000000	0.356926	0.021401	-0.228066	0.000000	0.000000	4.000000	46.000000	0.000000
2575.354998	-0.197239	0.556786	0.052192	76.102470	127.596024	141.108368	2.367920	0.000000	4.403743	0.000000	0.000000	0.000000	0.362255	0.035483	-0.223150	0.000000	0.000000	4.000000	46.000000	0.000000
2575.358332	-0.197239	0.556786	0.052192	76.102470	127.596024	141.108368	2.367920	0.000000	4.403743	0.000000	0.000000	0.000000	0.362255	0.035483	-0.223150	0.000000	0.000000	4.000000	46.000000	0.000000
2575.361665	-0.197239	0.556786	0.052192	76.102470	127.596024	141.108368	2.367920	0.000000	4.403743	0.000000	0.000000	0.000000	0.362255	0.035483	-0.223150	0.000000	0.000000	4.000000	46.000000	0.000000
2575.364998	-0.196081	0.556899	0.051492	76.028542	127.529648	141.003708	2.364596	0.000000	4.405529	0.000000	0.000000	0.000000	0.347672	0.033807	-0.209857	0.000000	0.000000	4.000000	46.000000	0.000000
2575.368332	-0.196081	0.556899	0.051492	76.028542	127.529648	141.003708	2.364596	0.000000	4.405529	0.000000	0.000000	0.000000	0.347672	0.033807	-0.209857	0.000000	0.000000	4.000000	46.000000	0.000000
2575.371665	-0.196081	0.556899	0.051492	76.028542	127.529648	141.003708	2.364596	0.000000	4.405529	0.000000	0.000000	0.000000	0.347672	0.033807	-0.209857	0.000000	0.000000	4.000000	46.000000	0.000000
2575.374998	-0.194906	0.557029	0.050814	75.963470	127.509933	140.943893	2.361836	0.000000	4.407009	0.000000	0.000000	0.000000	0.352437	0.038922	-0.203368	0.000000	0.000000	4.000000	46.000000	0.000000
2575.378332	-0.194906	0.557029	0.050814	75.963470	127.509933	140.943893	2.361836	0.000000	4.407009	0.000000	0.000000	0.000000	0.352437	0.038922	-0.203368	0.000000	0.000000	4.000000	46.000000	0.000000
2575.381665	-0.194906	0.557029	0.050814	75.963470	127.509933	140.943893	2.361836	0.000000	4.407009	0.000000	0.000000	0.000000	0.352437	0.038922	-0.203368	0.000000	0.000000	4.000000	46.000000	0.000000
2575.384998	-0.193709	0.557157	0.050142	75.919846	127.639336	140.996033	2.360093	0.000000	4.407943	0.000000	0.000000	0.000000	0.358986	0.038519	-0.201624	0.000000	0.000000	4.000000	46.000000	0.000000
2575.388332	-0.193709	0.557157	0.050142	75.919846	127.639336	140.996033	2.360093	0.000000	4.407943	0.000000	0.000000	0.000000	0.358986	0.038519	-0.201624	0.000000	0.000000	4.000000	46.000000	0.000000
2575.391665	-0.193709	0.557157	0.050142	75.919846	127.639336	140.996033	2.360093	0.000000	4.407943	0.000000	0.000000	0.000000	0.358986	0.038519	-0.201624	0.000000	0.000000	4.000000	46.000000	0.000000
2575.394998	-0.192567	0.557299	0.049531	75.882439	127.822716	141.089767	2.358946	0.000000	4.408557	0.000000	0.000000	0.000000	0.342727	0.042465	-0.183429	0.000000	0.000000	4.000000	46.000000	0.000000
2575.398332	-0.192567	0.557299	0.049531	75.882439	127.822716	141.089767	2.358946	0.000000	4.408557	0.000000	0.000000	0.000000	0.342727	0.042465	-0.183429	0.000000	0.000000	4.000000	46.000000	0.000000
2575.401665	-0.192567	0.557299	0.049531	75.882439	127.822716	141.089767	2.358946	0.000000	4.408557	0.000000	0.000000	0.000000	0.342727	0.042465	-0.183429	0.000000	0.000000	4.000000	46.000000	0.000000
2575.404998	-0.191426	0.557439	0.048916	75.847694	127.996460	141.184372	2.358941	0.000000	4.408560	0.000000	0.000000	0.000000	0.342099	0.042056	-0.184376	0.000000	0.000000	4.000000	46.000000	0.000000
2575.408332	-0.191426	0.557439	0.048916	75.847694	127.996460	141.184372	2.358941	0.000000	4.408560	0.000000	0.000000	0.000000	0.342099	0.042056	-0.184376	0.000000	0.000000	4.000000	46.000000	0.000000
2575.411665	-0.191426	0.557439	0.048916	75.847694	127.996460	141.184372	2.358941	0.000000	4.408560	0.000000	0.000000	0.000000	0.342099	0.042056	-0.184376	0.000000	0.000000	4.000000	46.000000	0.000000
2575.414998	-0.190324	0.557615	0.048321	75.818260	128.154236	141.257324	2.358775	0.000000	4.408648	0.000000	0.000000	0.000000	0.330704	0.052752	-0.178546	0.000000	0.000000	4.000000	46.000000	0.000000
2575.418332	-0.190324	0.557615	0.048321	75.818260	128.154236	141.257324	2.358775	0.000000	4.408648	0.000000	0.000000	0.000000	0.330704	0.052752	-0.178546	0.000000	0.000000	4.000000	46.000000	0.000000
2575.421665	-0.190324	0.557615	0.048321	75.818260	128.154236	141.257324	2.358775	0.000000	4.408648	0.000000	0.000000	0.000000	0.330704	0.052752	-0.178546	0.000000	0.000000	4.000000	46.000000	0.000000
2575.424998	-0.189331	0.557793	0.047791	75.791466	128.297165	141.331375	2.358572	0.000000	4.408757	0.000000	0.000000	0.000000	0.297913	0.053432	-0.159153	0.000000	0.000000	4.000000	46.000000	0.000000
2575.428332	-0.189331	0.557793	0.047791	75.791466	128.297165	141.331375	2.358572	0.000000	4.408757	0.000000	0.000000	0.000000	0.297913	0.053432	-0.159153	0.000000	0.000000	4.000000	46.000000	0.000000
2575.431665	-0.189331	0.557793	0.047791	75.791466	128.297165	141.331375	2.358572	0.000000	4.408757	0.000000	0.000000	0.000000	0.297913	0.053432	-0.159153	0.000000	0.000000	4.000000	46.000000	0.000000
2575.434998	-0.188431	0.557996	0.047283	75.772125	128.424545	141.384888	2.358600	0.000000	4.408742	0.000000	0.000000	0.000000	0.269980	0.060811	-0.152121	0.000000	0.000000	4.000000	46.000000	0.000000
2575.438332	-0.188431	0.557996	0.047283	75.772125	128.424545	141.384888	2.358600	0.000000	4.408742	0.000000	0.000000	0.000000	0.269980	0.060811	-0.152121	0.000000	0.000000	4.000000	46.000000	0.000000
2575.441665	-0.188431	0.557996	0.047283	75.772125	128.424545	141.384888	2.358600	0.000000	4.408742	0.000000	0.000000	0.000000	0.269980	0.060811	-0.152121	0.000000	0.000000	4.000000	46.000000	0.000000
2575.444998	-0.188431	0.557996	0.047283	75.736404	128.564819	141.467148	2.357607	0.000000	4.409273	0.000000	0.000000	0.000000	0.269980	0.060811	-0.152121	0.000000	0.000000	4.000000	46.000000	0.000000
2575.448332	-0.187590	0.558231	0.046855	75.736404	128.564819	141.467148	2.357607	0.000000	4.409273	0.000000	0.000000	0.000000	0.252404	0.070456	-0.128520	0.000000	0.000000	4.000000	46.000000	0.000000
2575.451665	-0.187590	0.558231	0.046855	75.736404	128.564819	141.467148	2.357607	0.000000	4.409273	0.000000	0.000000	0.000000	0.252404	0.070456	-0.128520	0.000000	0.000000	4.000000	46.000000	0.000000
2575.454998	-0.186854	0.558498	0.046488	75.653946	128.791489	141.626968	2.357607	0.000000	4.409273	0.000000	0.000000	0.000000	0.220573	0.080148	-0.110128	0.000000	0.000000	4.000000	46.000000	0.000000
2575.458332	-0.186854	0.558498	0.046488	75.653946	128.791489	141.626968	2.357607	0.000000	4.409273	0.000000	0.000000	0.000000	0.220573	0.080148	-0.110128	0.000000	0.000000	4.000000	46.000000	0.000000
2575.461665	-0.186854	0.558498	0.046488	75.653946	128.791489	141.626968	2.357607	0.000000	4.409273	0.000000	0.000000	0.000000	0.220573	0.080148	-0.110128	0.000000	0.000000	4.000000	46.000000	0.000000
2575.464998	-0.186165	0.558760	0.046169	75.514091	129.118896	141.888748	2.324398	0.000000	4.342723	0.000000	0.000000	0.000000	0.206732	0.078831	-0.095795	0.000000	0.000000	4.000000	46.000000	0.000000
2575.468332	-0.186165	0.558760	0.046169	75.514091	129.118896	141.888748	2.324398	0.000000	4.342723	0.000000	0.000000	0.000000	0.206732	0.078831	-0.095795	0.000000	0.000000	4.000000	46.000000	0.000000
2575.471665	-0.186165	0.558760	0.046169	75.514091	129.118896	141.888748	2.324398	0.000000	4.342723	0.000000	0.000000	0.000000	0.206732	0.078831	-0.095795	0.000000	0.000000	4.000000	46.000000	0.000000
2575.474998	-0.185480	0.559038	0.045931	75.326401	129.531693	142.229950	2.308432	0.000000	4.308268	0.000000	0.000000	0.000000	0.205505	0.083122	-0.071342	0.000000	0.000000	4.000000	46.000000	0.000000
2575.478332	-0.185480	0.559038	0.045931	75.326401	129.531693	142.229950	2.308432	0.000000	4.308268	0.000000	0.000000	0.000000	0.205505	0.083122	-0.071342	0.000000	0.000000	4.000000	46.000000	0.000000
2575.481665	-0.185480	0.559038	0.045931	75.326401	129.531693	142.229950	2.308432	0.000000	4.308268	0.000000	0.000000	0.000000	0.205505	0.083122	-0.071342	0.000000	0.000000	4.000000	46.000000	0.000000
2575.484998	-0.185480	0.559038	0.045931	75.120453	129.968475	142.590607	2.296542	0.000000	4.274017	0.000000	0.000000	0.000000	0.205505	0.083122	-0.071342	0.000000	0.000000	4.000000	46.000000	0.000000
2575.488332	-0.184771	0.559281	0.045773	75.120453	129.968475	142.590607	2.296542	0.000000	4.274017	0.000000	0.000000	0.000000	0.212675	0.073123	-0.047436	0.000000	0.000000	4.000000	46.000000	0.000000
2575.491665	-0.184771	0.559281	0.045773	75.120453	129.968475	142.590607	2.296542	0.000000	4.274017	0.000000	0.000000	0.000000	0.212675	0.073123	-0.047436	0.000000	0.000000	4.000000	46.000000	0.000000
2575.494998	-0.184037	0.559521	0.045689	74.894363	130.438690	142.975708	2.296542	0.000000	4.274017	0.000000	0.000000	0.000000	0.220453	0.072022	-0.025108	0.000000	0.000000	4.000000	46.000000	0.000000
2575.498332	-0.184037	0.559521	0.045689	74.894363	130.438690	142.975708	2.296542	0.000000	4.274017	0.000000	0.000000	0.000000	0.220453	0.072022	-0.025108	0.000000	0.000000	4.000000	46.000000	0.000000
2575.501665	-0.184037	0.559521	0.045689	74.894363	130.438690	142.975708	2.296542	0.000000	4.274017	0.000000	0.000000	0.000000	0.220453	0.072022	-0.025108	0.000000	0.000000	4.000000	46.000000	0.000000
2575.504998	-0.184037	0.559521	0.045689	74.659119	130.919846	143.363083	2.284451	0.000000	4.201829	0.000000	0.000000	0.000000	0.220453	0.072022	-0.025108	0.000000	0.000000	4.000000	46.000000	0.000000
2575.508332	-0.183227	0.559713	0.045620	74.659119	130.919846	143.363083	2.284451	0.000000	4.201829	0.000000	0.000000	0.000000	0.242974	0.057619	-0.020829	0.000000	0.000000	4.000000	46.000000	0.000000
2575.511665	-0.183227	0.559713	0.045620	74.659119	130.919846	143.363083	2.284451	0.000000	4.201829	0.000000	0.000000	0.000000	0.242974	0.057619	-0.020829	0.000000	0.000000	4.000000	46.000000	0.000000
2575.514998	-0.182377	0.559894	0.045587	74.424698	131.393051	143.737488	2.284451	0.000000	4.201829	0.000000	0.000000	0.000000	0.254843	0.054277	-0.009712	0.000000	0.000000	4.000000	46.000000	0.000000
2575.518332	-0.182377	0.559894	0.045587	74.424698	131.393051	143.737488	2.284451	0.000000	4.201829	0.000000	0.000000	0.000000	0.254843	0.054277	-0.009712	0.000000	0.000000	4.000000	46.000000	0.000000
2575.521665	-0.182377	0.559894	0.045587	74.424698	131.393051	143.737488	2.284451	0.000000	4.201829	0.000000	0.000000	0.000000	0.254843	0.054277	-0.009712	0.000000	0.000000	4.000000	46.000000	0.000000
2575.524998	-0.182377	0.559894	0.045587	74.205971	131.832581	144.076859	2.279361	0.000000	4.118860	0.000000	0.000000	0.000000	0.254843	0.054277	-0.009712	0.000000	0.000000	4.000000	46.000000	0.000000
2575.528332	-0.181475	0.560057	0.045555	74.205971	131.832581	144.076859	2.279361	0.000000	4.118860	0.000000	0.000000	0.000000	0.270751	0.048695	-0.009771	0.000000	0.000000	4.000000	46.000000	0.000000
2575.531665	-0.181475	0.560057	0.045555	74.205971	131.832581	144.076859	2.279361	0.000000	4.118860	0.000000	0.000000	0.000000	0.270751	0.048695	-0.009771	0.000000	0.000000	4.000000	46.000000	0.000000
2575.534998	-0.180537	0.560182	0.045497	74.017395	132.222458	144.363693	2.279361	0.000000	4.118860	0.000000	0.000000	0.000000	0.281181	0.037559	-0.017259	0.000000	0.000000	4.000000	46.000000	0.000000
2575.538332	-0.180537	0.560182	0.045497	74.017395	132.222458	144.363693	2.279361	0.000000	4.118860	0.000000	0.000000	0.000000	0.281181	0.037559	-0.017259	0.000000	0.000000	4.000000	46.000000	0.000000
2575.541665	-0.180537	0.560182	0.045497	74.017395	132.222458	144.363693	2.279361	0.000000	4.118860	0.000000	0.000000	0.000000	0.281181	0.037559	-0.017259	0.000000	0.000000	4.000000	46.000000	0.000000
2575.544998	-0.180537	0.560182	0.045497	73.861328	132.557465	144.598389	2.274856	0.000000	4.026872	0.000000	0.000000	0.000000	0.281181	0.037559	-0.017259	0.000000	0.000000	4.000000	46.000000	0.000000
2575.548332	-0.179591	0.560241	0.045411	73.861328	132.557465	144.598389	2.274856	0.000000	4.026872	0.000000	0.000000	0.000000	0.283846	0.017696	-0.025772	0.000000	0.000000	4.000000	46.000000	0.000000
2575.551665	-0.179591	0.560241	0.045411	73.861328	132.557465	144.598389	2.274856	0.000000	4.026872	0.000000	0.000000	0.000000	0.283846	0.017696	-0.025772	0.000000	0.000000	4.000000	46.000000	0.000000
2575.554998	-0.178625	0.560303	0.045265	73.735764	132.846451	144.794922	2.274856	0.000000	4.026872	0.000000	0.000000	0.000000	0.289867	0.018560	-0.043861	0.000000	0.000000	4.000000	46.000000	0.000000
2575.558332	-0.178625	0.560303	0.045265	73.735764	132.846451	144.794922	2.274856	0.000000	4.026872	0.000000	0.000000	0.000000	0.289867	0.018560	-0.043861	0.000000	0.000000	4.000000	46.000000	0.000000
2575.561665	-0.178625	0.560303	0.045265	73.735764	132.846451	144.794922	2.274856	0.000000	4.026872	0.000000	0.000000	0.000000	0.289867	0.018560	-0.043861	0.000000	0.000000	4.000000	46.000000	0.000000
2575.564998	-0.177621	0.560280	0.045083	73.653748	133.063599	144.917099	2.263251	0.000000	3.931253	0.000000	0.000000	0.000000	0.301268	-0.006775	-0.054690	0.000000	0.000000	4.000000	46.000000	0.000000
2575.568332	-0.177621	0.560280	0.045083	73.653748	133.063599	144.917099	2.263251	0.000000	3.931253	0.000000	0.000000	0.000000	0.301268	-0.006775	-0.054690	0.000000	0.000000	4.000000	46.000000	0.000000
2575.571665	-0.177621	0.560280	0.045083	73.653748	133.063599	144.917099	2.263251	0.000000	3.931253	0.000000	0.000000	0.000000	0.301268	-0.006775	-0.054690	0.000000	0.000000	4.000000	46.000000	0.000000
2575.574998	-0.176549	0.560260	0.044856	73.613060	133.214661	144.974716	2.254136	0.000000	3.881042	0.000000	0.000000	0.000000	0.321435	-0.005913	-0.067873	0.000000	0.000000	4.000000	46.000000	0.000000
2575.578332	-0.176549	0.560260	0.044856	73.613060	133.214661	144.974716	2.254136	0.000000	3.881042	0.000000	0.000000	0.000000	0.321435	-0.005913	-0.067873	0.000000	0.000000	4.000000	46.000000	0.000000
2575.581665	-0.176549	0.560260	0.044856	73.613060	133.214661	144.974716	2.254136	0.000000	3.881042	0.000000	0.000000	0.000000	0.321435	-0.005913	-0.067873	0.000000	0.000000	4.000000	46.000000	0.000000
2575.584998	-0.175457	0.560167	0.044564	73.566330	133.319473	144.992630	2.242824	0.000000	3.827469	0.000000	0.000000	0.000000	0.327772	-0.028009	-0.087816	0.000000	0.000000	4.000000	46.000000	0.000000
2575.588332	-0.175457	0.560167	0.044564	73.566330	133.319473	144.992630	2.242824	0.000000	3.827469	0.000000	0.000000	0.000000	0.327772	-0.028009	-0.087816	0.000000	0.000000	4.000000	46.000000	0.000000
2575.591665	-0.175457	0.560167	0.044564	73.566330	133.319473	144.992630	2.242824	0.000000	3.827469	0.000000	0.000000	0.000000	0.327772	-0.028009	-0.087816	0.000000	0.000000	4.000000	46.000000	0.000000
2575.594998	-0.174298	0.560076	0.044226	73.496346	133.312149	144.924759	2.228188	0.000000	3.772840	0.000000	0.000000	0.000000	0.347751	-0.027161	-0.101254	0.000000	0.000000	4.000000	46.000000	0.000000
2575.598332	-0.174298	0.560076	0.044226	73.496346	133.312149	144.924759	2.228188	0.000000	3.772840	0.000000	0.000000	0.000000	0.347751	-0.027161	-0.101254	0.000000	0.000000	4.000000	46.000000	0.000000
[truncated: 1,203 more rows]
