# Supplementary material for: Haptic Guidance Needs to Be Intuitive Not Just Informative to Improve Human Motor Accuracy
Source: PLoS One. 2016 Mar 16;11(3):e0150912. doi: 10.1371/journal.pone.0150912 (PMC4794196; doi:10.1371/journal.pone.0150912)
Supplement: S2 Data — (ZIP) [file pone.0150912.s002.zip › Subject10/exp2_0047.txt]

Time	PosX	PosY	PosZ	RotX	RotY	RotZ	ForceX	ForceY	ForceZ	MomentX	MomentY	MomentZ	VelocityX	VelocityY	VelocityZ	CalibratedWeight	ButtonDown	Condition	Trial	Visual
2581.721665	-0.003582	0.536053	0.265296	80.029892	76.107201	94.590820	4.657578	0.000000	1.818507	0.000000	0.000000	0.000000	-0.143946	0.045395	-0.023917	0.000000	1.000000	4.000000	47.000000	0.000000
2581.724998	-0.003068	0.536139	0.265350	80.029892	76.107201	94.590820	4.657578	0.000000	1.818507	0.000000	0.000000	0.000000	0.154269	0.025666	0.016205	0.000000	1.000000	4.000000	47.000000	0.000000
2581.728332	-0.003068	0.536139	0.265350	80.029892	76.107201	94.590820	4.657578	0.000000	1.818507	0.000000	0.000000	0.000000	0.154269	0.025666	0.016205	0.000000	1.000000	4.000000	47.000000	0.000000
2581.731665	-0.003068	0.536139	0.265350	80.016487	75.932106	94.274948	4.660756	0.000000	1.810345	0.000000	0.000000	0.000000	0.154269	0.025666	0.016205	0.000000	1.000000	4.000000	47.000000	0.000000
2581.734998	-0.001628	0.536420	0.265552	80.016487	75.932106	94.274948	4.660756	0.000000	1.810345	0.000000	0.000000	0.000000	0.432036	0.084399	0.060758	0.000000	1.000000	4.000000	47.000000	0.000000
2581.738332	-0.001628	0.536420	0.265552	80.016487	75.932106	94.274948	4.660756	0.000000	1.810345	0.000000	0.000000	0.000000	0.432036	0.084399	0.060758	0.000000	1.000000	4.000000	47.000000	0.000000
2581.741665	-0.001628	0.536420	0.265552	80.042252	76.011848	94.206284	4.669713	0.000000	1.787117	0.000000	0.000000	0.000000	0.432036	0.084399	0.060758	0.000000	1.000000	4.000000	47.000000	0.000000
2581.744998	-0.000153	0.536522	0.265756	80.042252	76.011848	94.206284	4.669713	0.000000	1.787117	0.000000	0.000000	0.000000	0.442570	0.030633	0.061164	0.000000	1.000000	4.000000	47.000000	0.000000
2581.748332	-0.000153	0.536522	0.265756	80.042252	76.011848	94.206284	4.669713	0.000000	1.787117	0.000000	0.000000	0.000000	0.442570	0.030633	0.061164	0.000000	1.000000	4.000000	47.000000	0.000000
2581.751665	-0.000153	0.536522	0.265756	80.371651	75.563400	93.418808	4.678780	0.000000	1.763241	0.000000	0.000000	0.000000	0.442570	0.030633	0.061164	0.000000	1.000000	4.000000	47.000000	0.000000
2581.754998	0.001324	0.536802	0.266120	80.371651	75.563400	93.418808	4.678780	0.000000	1.763241	0.000000	0.000000	0.000000	0.442907	0.084011	0.109150	0.000000	1.000000	4.000000	47.000000	0.000000
2581.758332	0.001324	0.536802	0.266120	80.371651	75.563400	93.418808	4.678780	0.000000	1.763241	0.000000	0.000000	0.000000	0.442907	0.084011	0.109150	0.000000	1.000000	4.000000	47.000000	0.000000
2581.761665	0.001324	0.536802	0.266120	81.162971	74.940559	92.127335	4.688093	0.000000	1.738327	0.000000	0.000000	0.000000	0.442907	0.084011	0.109150	0.000000	1.000000	4.000000	47.000000	0.000000
2581.764998	0.003214	0.537186	0.266513	81.162971	74.940559	92.127335	4.688093	0.000000	1.738327	0.000000	0.000000	0.000000	0.567067	0.115214	0.117839	0.000000	1.000000	4.000000	47.000000	0.000000
2581.768332	0.003214	0.537186	0.266513	81.162971	74.940559	92.127335	4.688093	0.000000	1.738327	0.000000	0.000000	0.000000	0.567067	0.115214	0.117839	0.000000	1.000000	4.000000	47.000000	0.000000
2581.771665	0.003214	0.537186	0.266513	82.164917	73.856438	90.284576	4.699690	0.000000	1.706726	0.000000	0.000000	0.000000	0.567067	0.115214	0.117839	0.000000	1.000000	4.000000	47.000000	0.000000
2581.774998	0.004418	0.537618	0.266793	82.164917	73.856438	90.284576	4.699690	0.000000	1.706726	0.000000	0.000000	0.000000	0.361243	0.129606	0.084028	0.000000	1.000000	4.000000	47.000000	0.000000
2581.778332	0.004418	0.537618	0.266793	82.164917	73.856438	90.284576	4.699690	0.000000	1.706726	0.000000	0.000000	0.000000	0.361243	0.129606	0.084028	0.000000	1.000000	4.000000	47.000000	0.000000
2581.781665	0.004418	0.537618	0.266793	83.271034	71.985786	87.561295	4.707038	0.000000	1.686356	0.000000	0.000000	0.000000	0.361243	0.129606	0.084028	0.000000	1.000000	4.000000	47.000000	0.000000
2581.784998	0.006104	0.538141	0.266980	83.271034	71.985786	87.561295	4.707038	0.000000	1.686356	0.000000	0.000000	0.000000	0.505704	0.156886	0.056299	0.000000	1.000000	4.000000	47.000000	0.000000
2581.788332	0.006104	0.538141	0.266980	83.271034	71.985786	87.561295	4.707038	0.000000	1.686356	0.000000	0.000000	0.000000	0.505704	0.156886	0.056299	0.000000	1.000000	4.000000	47.000000	0.000000
2581.791665	0.006104	0.538141	0.266980	84.263939	69.040283	83.789726	4.716791	0.000000	1.658881	0.000000	0.000000	0.000000	0.505704	0.156886	0.056299	0.000000	1.000000	4.000000	47.000000	0.000000
2581.794998	0.008134	0.538747	0.267181	84.263939	69.040283	83.789726	4.716791	0.000000	1.658881	0.000000	0.000000	0.000000	0.609198	0.181709	0.060150	0.000000	1.000000	4.000000	47.000000	0.000000
2581.798332	0.008134	0.538747	0.267181	84.263939	69.040283	83.789726	4.716791	0.000000	1.658881	0.000000	0.000000	0.000000	0.609198	0.181709	0.060150	0.000000	1.000000	4.000000	47.000000	0.000000
2581.801665	0.008134	0.538747	0.267181	84.949646	65.717033	79.827278	4.728313	0.000000	1.625748	0.000000	0.000000	0.000000	0.609198	0.181709	0.060150	0.000000	1.000000	4.000000	47.000000	0.000000
2581.804998	0.010236	0.539342	0.267451	84.949646	65.717033	79.827278	4.728313	0.000000	1.625748	0.000000	0.000000	0.000000	0.630510	0.178434	0.081057	0.000000	1.000000	4.000000	47.000000	0.000000
2581.808332	0.010236	0.539342	0.267451	84.949646	65.717033	79.827278	4.728313	0.000000	1.625748	0.000000	0.000000	0.000000	0.630510	0.178434	0.081057	0.000000	1.000000	4.000000	47.000000	0.000000
2581.811665	0.010236	0.539342	0.267451	85.472252	61.971436	75.484451	4.740145	0.000000	1.590921	0.000000	0.000000	0.000000	0.630510	0.178434	0.081057	0.000000	1.000000	4.000000	47.000000	0.000000
2581.814998	0.012926	0.539944	0.267764	85.472252	61.971436	75.484451	4.740145	0.000000	1.590921	0.000000	0.000000	0.000000	0.806812	0.180611	0.093879	0.000000	0.000000	4.000000	47.000000	0.000000
2581.818332	0.012926	0.539944	0.267764	85.472252	61.971436	75.484451	4.740145	0.000000	1.590921	0.000000	0.000000	0.000000	0.806812	0.180611	0.093879	0.000000	0.000000	4.000000	47.000000	0.000000
2581.821665	0.012926	0.539944	0.267764	85.957848	57.479088	70.390579	4.754904	0.000000	1.546252	0.000000	0.000000	0.000000	0.806812	0.180611	0.093879	0.000000	0.000000	4.000000	47.000000	0.000000
2581.824998	0.015789	0.540482	0.268024	85.957848	57.479088	70.390579	4.754904	0.000000	1.546252	0.000000	0.000000	0.000000	0.858937	0.161399	0.078087	0.000000	0.000000	4.000000	47.000000	0.000000
2581.828332	0.015789	0.540482	0.268024	85.957848	57.479088	70.390579	4.754904	0.000000	1.546252	0.000000	0.000000	0.000000	0.858937	0.161399	0.078087	0.000000	0.000000	4.000000	47.000000	0.000000
2581.831665	0.015789	0.540482	0.268024	86.534119	51.158443	63.385235	4.770095	0.000000	1.498730	0.000000	0.000000	0.000000	0.858937	0.161399	0.078087	0.000000	0.000000	4.000000	47.000000	0.000000
2581.834998	0.018791	0.540999	0.268256	86.534119	51.158443	63.385235	4.770095	0.000000	1.498730	0.000000	0.000000	0.000000	0.900834	0.155073	0.069625	0.000000	0.000000	4.000000	47.000000	0.000000
2581.838332	0.018791	0.540999	0.268256	86.534119	51.158443	63.385235	4.770095	0.000000	1.498730	0.000000	0.000000	0.000000	0.900834	0.155073	0.069625	0.000000	0.000000	4.000000	47.000000	0.000000
2581.841665	0.018791	0.540999	0.268256	87.241463	40.731915	52.263439	4.785524	0.000000	1.448709	0.000000	0.000000	0.000000	0.900834	0.155073	0.069625	0.000000	0.000000	4.000000	47.000000	0.000000
2581.844998	0.022035	0.541426	0.268388	87.241463	40.731915	52.263439	4.785524	0.000000	1.448709	0.000000	0.000000	0.000000	0.973092	0.128290	0.039445	0.000000	0.000000	4.000000	47.000000	0.000000
2581.848332	0.022035	0.541426	0.268388	87.241463	40.731915	52.263439	4.785524	0.000000	1.448709	0.000000	0.000000	0.000000	0.973092	0.128290	0.039445	0.000000	0.000000	4.000000	47.000000	0.000000
2581.851665	0.022035	0.541426	0.268388	87.953880	21.398785	32.581287	4.801511	0.000000	1.394807	0.000000	0.000000	0.000000	0.973092	0.128290	0.039445	0.000000	0.000000	4.000000	47.000000	0.000000
2581.854998	0.025139	0.541743	0.268416	87.953880	21.398785	32.581287	4.801511	0.000000	1.394807	0.000000	0.000000	0.000000	0.931250	0.094967	0.008577	0.000000	0.000000	4.000000	47.000000	0.000000
2581.858332	0.025139	0.541743	0.268416	87.953880	21.398785	32.581287	4.801511	0.000000	1.394807	0.000000	0.000000	0.000000	0.931250	0.094967	0.008577	0.000000	0.000000	4.000000	47.000000	0.000000
2581.861665	0.025139	0.541743	0.268416	88.296822	-12.623569	-1.070630	4.816195	0.000000	1.343226	0.000000	0.000000	0.000000	0.931250	0.094967	0.008577	0.000000	0.000000	4.000000	47.000000	0.000000
2581.864998	0.028173	0.541991	0.268367	88.296822	-12.623569	-1.070630	4.816195	0.000000	1.343226	0.000000	0.000000	0.000000	0.909987	0.074523	-0.014911	0.000000	0.000000	4.000000	47.000000	0.000000
2581.868332	0.028173	0.541991	0.268367	88.296822	-12.623569	-1.070630	4.816195	0.000000	1.343226	0.000000	0.000000	0.000000	0.909987	0.074523	-0.014911	0.000000	0.000000	4.000000	47.000000	0.000000
2581.871665	0.028173	0.541991	0.268367	87.920860	-46.004337	-34.034672	4.829994	0.000000	1.292732	0.000000	0.000000	0.000000	0.909987	0.074523	-0.014911	0.000000	0.000000	4.000000	47.000000	0.000000
2581.874998	0.031241	0.542261	0.268315	87.920860	-46.004337	-34.034672	4.829994	0.000000	1.292732	0.000000	0.000000	0.000000	0.920487	0.081017	-0.015425	0.000000	0.000000	4.000000	47.000000	0.000000
2581.878332	0.031241	0.542261	0.268315	87.920860	-46.004337	-34.034672	4.829994	0.000000	1.292732	0.000000	0.000000	0.000000	0.920487	0.081017	-0.015425	0.000000	0.000000	4.000000	47.000000	0.000000
2581.881665	0.031241	0.542261	0.268315	87.219200	-62.688515	-50.850147	4.843492	0.000000	1.241205	0.000000	0.000000	0.000000	0.920487	0.081017	-0.015425	0.000000	0.000000	4.000000	47.000000	0.000000
2581.884998	0.034204	0.542528	0.268226	87.219200	-62.688515	-50.850147	4.843492	0.000000	1.241205	0.000000	0.000000	0.000000	0.889091	0.079977	-0.026827	0.000000	0.000000	4.000000	47.000000	0.000000
2581.888332	0.034204	0.542528	0.268226	87.219200	-62.688515	-50.850147	4.843492	0.000000	1.241205	0.000000	0.000000	0.000000	0.889091	0.079977	-0.026827	0.000000	0.000000	4.000000	47.000000	0.000000
2581.891665	0.034204	0.542528	0.268226	86.711388	-70.054573	-58.614307	4.856037	0.000000	1.191180	0.000000	0.000000	0.000000	0.889091	0.079977	-0.026827	0.000000	0.000000	4.000000	47.000000	0.000000
2581.894998	0.037339	0.542751	0.268090	86.711388	-70.054573	-58.614307	4.856037	0.000000	1.191180	0.000000	0.000000	0.000000	0.940287	0.067047	-0.040655	0.000000	0.000000	4.000000	47.000000	0.000000
2581.898332	0.037339	0.542751	0.268090	86.711388	-70.054573	-58.614307	4.856037	0.000000	1.191180	0.000000	0.000000	0.000000	0.940287	0.067047	-0.040655	0.000000	0.000000	4.000000	47.000000	0.000000
2581.901665	0.037339	0.542751	0.268090	86.586372	-73.361229	-61.786774	4.868777	0.000000	1.137987	0.000000	0.000000	0.000000	0.940287	0.067047	-0.040655	0.000000	0.000000	4.000000	47.000000	0.000000
2581.904998	0.040507	0.542935	0.267944	86.586372	-73.361229	-61.786774	4.868777	0.000000	1.137987	0.000000	0.000000	0.000000	0.950529	0.055125	-0.043919	0.000000	0.000000	4.000000	47.000000	0.000000
2581.908332	0.040507	0.542935	0.267944	86.586372	-73.361229	-61.786774	4.868777	0.000000	1.137987	0.000000	0.000000	0.000000	0.950529	0.055125	-0.043919	0.000000	0.000000	4.000000	47.000000	0.000000
2581.911665	0.040507	0.542935	0.267944	86.625832	-75.516808	-63.362511	4.881129	0.000000	1.083779	0.000000	0.000000	0.000000	0.950529	0.055125	-0.043919	0.000000	0.000000	4.000000	47.000000	0.000000
2581.914998	0.043502	0.543076	0.267769	86.625832	-75.516808	-63.362511	4.881129	0.000000	1.083779	0.000000	0.000000	0.000000	0.898287	0.042184	-0.052499	0.000000	0.000000	4.000000	47.000000	0.000000
2581.918332	0.043502	0.543076	0.267769	86.625832	-75.516808	-63.362511	4.881129	0.000000	1.083779	0.000000	0.000000	0.000000	0.898287	0.042184	-0.052499	0.000000	0.000000	4.000000	47.000000	0.000000
2581.921665	0.043502	0.543076	0.267769	86.634773	-77.363472	-65.114029	4.892284	0.000000	1.032258	0.000000	0.000000	0.000000	0.898287	0.042184	-0.052499	0.000000	0.000000	4.000000	47.000000	0.000000
2581.924998	0.046563	0.543195	0.267565	86.634773	-77.363472	-65.114029	4.892284	0.000000	1.032258	0.000000	0.000000	0.000000	0.918460	0.035726	-0.061293	0.000000	0.000000	4.000000	47.000000	0.000000
2581.928332	0.046563	0.543195	0.267565	86.634773	-77.363472	-65.114029	4.892284	0.000000	1.032258	0.000000	0.000000	0.000000	0.918460	0.035726	-0.061293	0.000000	0.000000	4.000000	47.000000	0.000000
2581.931665	0.046563	0.543195	0.267565	86.646080	-78.889999	-66.855644	4.903171	0.000000	0.979242	0.000000	0.000000	0.000000	0.918460	0.035726	-0.061293	0.000000	0.000000	4.000000	47.000000	0.000000
2581.934998	0.049584	0.543285	0.267278	86.646080	-78.889999	-66.855644	4.903171	0.000000	0.979242	0.000000	0.000000	0.000000	0.906380	0.027098	-0.086046	0.000000	0.000000	4.000000	47.000000	0.000000
2581.938332	0.049584	0.543285	0.267278	86.646080	-78.889999	-66.855644	4.903171	0.000000	0.979242	0.000000	0.000000	0.000000	0.906380	0.027098	-0.086046	0.000000	0.000000	4.000000	47.000000	0.000000
2581.941665	0.049584	0.543285	0.267278	86.650871	-80.060104	-68.019630	4.913356	0.000000	0.926789	0.000000	0.000000	0.000000	0.906380	0.027098	-0.086046	0.000000	0.000000	4.000000	47.000000	0.000000
2581.944998	0.052633	0.543347	0.266904	86.650871	-80.060104	-68.019630	4.913356	0.000000	0.926789	0.000000	0.000000	0.000000	0.914649	0.018520	-0.112172	0.000000	0.000000	4.000000	47.000000	0.000000
2581.948332	0.052633	0.543347	0.266904	86.650871	-80.060104	-68.019630	4.913356	0.000000	0.926789	0.000000	0.000000	0.000000	0.914649	0.018520	-0.112172	0.000000	0.000000	4.000000	47.000000	0.000000
2581.951665	0.052633	0.543347	0.266904	86.653214	-80.926186	-68.295906	4.923075	0.000000	0.873688	0.000000	0.000000	0.000000	0.914649	0.018520	-0.112172	0.000000	0.000000	4.000000	47.000000	0.000000
2581.954998	0.055779	0.543383	0.266467	86.653214	-80.926186	-68.295906	4.923075	0.000000	0.873688	0.000000	0.000000	0.000000	0.943909	0.010944	-0.131078	0.000000	0.000000	4.000000	47.000000	0.000000
2581.958332	0.055779	0.543383	0.266467	86.653214	-80.926186	-68.295906	4.923075	0.000000	0.873688	0.000000	0.000000	0.000000	0.943909	0.010944	-0.131078	0.000000	0.000000	4.000000	47.000000	0.000000
2581.961665	0.055779	0.543383	0.266467	86.638214	-81.583626	-68.054665	4.932540	0.000000	0.818561	0.000000	0.000000	0.000000	0.943909	0.010944	-0.131078	0.000000	0.000000	4.000000	47.000000	0.000000
2581.964998	0.059018	0.543388	0.265906	86.638214	-81.583626	-68.054665	4.932540	0.000000	0.818561	0.000000	0.000000	0.000000	0.971469	0.001264	-0.168235	0.000000	0.000000	4.000000	47.000000	0.000000
2581.968332	0.059018	0.543388	0.265906	86.638214	-81.583626	-68.054665	4.932540	0.000000	0.818561	0.000000	0.000000	0.000000	0.971469	0.001264	-0.168235	0.000000	0.000000	4.000000	47.000000	0.000000
2581.971665	0.059018	0.543388	0.265906	86.574577	-82.052597	-67.755440	4.941652	0.000000	0.761623	0.000000	0.000000	0.000000	0.971469	0.001264	-0.168235	0.000000	0.000000	4.000000	47.000000	0.000000
2581.974998	0.062386	0.543327	0.265281	86.574577	-82.052597	-67.755440	4.941652	0.000000	0.761623	0.000000	0.000000	0.000000	1.010471	-0.018188	-0.187471	0.000000	0.000000	4.000000	47.000000	0.000000
2581.978332	0.062386	0.543327	0.265281	86.574577	-82.052597	-67.755440	4.941652	0.000000	0.761623	0.000000	0.000000	0.000000	1.010471	-0.018188	-0.187471	0.000000	0.000000	4.000000	47.000000	0.000000
2581.981665	0.062386	0.543327	0.265281	86.456688	-82.515923	-67.737999	4.950485	0.000000	0.701926	0.000000	0.000000	0.000000	1.010471	-0.018188	-0.187471	0.000000	0.000000	4.000000	47.000000	0.000000
2581.984998	0.065849	0.543241	0.264589	86.456688	-82.515923	-67.737999	4.950485	0.000000	0.701926	0.000000	0.000000	0.000000	1.038774	-0.025710	-0.207763	0.000000	0.000000	4.000000	47.000000	0.000000
2581.988332	0.065849	0.543241	0.264589	86.456688	-82.515923	-67.737999	4.950485	0.000000	0.701926	0.000000	0.000000	0.000000	1.038774	-0.025710	-0.207763	0.000000	0.000000	4.000000	47.000000	0.000000
2581.991665	0.065849	0.543241	0.264589	86.322304	-82.972618	-68.316566	4.958863	0.000000	0.640059	0.000000	0.000000	0.000000	1.038774	-0.025710	-0.207763	0.000000	0.000000	4.000000	47.000000	0.000000
2581.994998	0.069338	0.543113	0.263851	86.322304	-82.972618	-68.316566	4.958863	0.000000	0.640059	0.000000	0.000000	0.000000	1.046733	-0.038650	-0.221364	0.000000	0.000000	4.000000	47.000000	0.000000
2581.998332	0.069338	0.543113	0.263851	86.322304	-82.972618	-68.316566	4.958863	0.000000	0.640059	0.000000	0.000000	0.000000	1.046733	-0.038650	-0.221364	0.000000	0.000000	4.000000	47.000000	0.000000
2582.001665	0.069338	0.543113	0.263851	86.213493	-83.519981	-69.143990	4.966576	0.000000	0.577170	0.000000	0.000000	0.000000	1.046733	-0.038650	-0.221364	0.000000	0.000000	4.000000	47.000000	0.000000
2582.004998	0.072888	0.542962	0.263076	86.213493	-83.519981	-69.143990	4.966576	0.000000	0.577170	0.000000	0.000000	0.000000	1.065164	-0.045107	-0.232399	0.000000	0.000000	4.000000	47.000000	0.000000
2582.008332	0.072888	0.542962	0.263076	86.213493	-83.519981	-69.143990	4.966576	0.000000	0.577170	0.000000	0.000000	0.000000	1.065164	-0.045107	-0.232399	0.000000	0.000000	4.000000	47.000000	0.000000
2582.011665	0.072888	0.542962	0.263076	86.187927	-84.114029	-69.883980	4.973658	0.000000	0.512569	0.000000	0.000000	0.000000	1.065164	-0.045107	-0.232399	0.000000	0.000000	4.000000	47.000000	0.000000
2582.014998	0.076466	0.542711	0.262277	86.187927	-84.114029	-69.883980	4.973658	0.000000	0.512569	0.000000	0.000000	0.000000	1.073489	-0.075249	-0.239863	0.000000	0.000000	4.000000	47.000000	0.000000
2582.018332	0.076466	0.542711	0.262277	86.187927	-84.114029	-69.883980	4.973658	0.000000	0.512569	0.000000	0.000000	0.000000	1.073489	-0.075249	-0.239863	0.000000	0.000000	4.000000	47.000000	0.000000
2582.021665	0.076466	0.542711	0.262277	86.191162	-84.810219	-70.339226	4.979993	0.000000	0.446844	0.000000	0.000000	0.000000	1.073489	-0.075249	-0.239863	0.000000	0.000000	4.000000	47.000000	0.000000
2582.024998	0.080107	0.542421	0.261456	86.191162	-84.810219	-70.339226	4.979993	0.000000	0.446844	0.000000	0.000000	0.000000	1.092233	-0.087071	-0.246251	0.000000	0.000000	4.000000	47.000000	0.000000
2582.028332	0.080107	0.542421	0.261456	86.191162	-84.810219	-70.339226	4.979993	0.000000	0.446844	0.000000	0.000000	0.000000	1.092233	-0.087071	-0.246251	0.000000	0.000000	4.000000	47.000000	0.000000
2582.031665	0.080107	0.542421	0.261456	86.189003	-85.597015	-70.097839	4.985590	0.000000	0.379326	0.000000	0.000000	0.000000	1.092233	-0.087071	-0.246251	0.000000	0.000000	4.000000	47.000000	0.000000
2582.034998	0.083739	0.542088	0.260591	86.189003	-85.597015	-70.097839	4.985590	0.000000	0.379326	0.000000	0.000000	0.000000	1.089406	-0.099909	-0.259513	0.000000	0.000000	4.000000	47.000000	0.000000
2582.038332	0.083739	0.542088	0.260591	86.189003	-85.597015	-70.097839	4.985590	0.000000	0.379326	0.000000	0.000000	0.000000	1.089406	-0.099909	-0.259513	0.000000	0.000000	4.000000	47.000000	0.000000
2582.041665	0.083739	0.542088	0.260591	86.183197	-86.470398	-68.646759	4.990293	0.000000	0.311404	0.000000	0.000000	0.000000	1.089406	-0.099909	-0.259513	0.000000	0.000000	4.000000	47.000000	0.000000
2582.044998	0.087392	0.541730	0.259660	86.183197	-86.470398	-68.646759	4.990293	0.000000	0.311404	0.000000	0.000000	0.000000	1.096010	-0.107305	-0.279227	0.000000	0.000000	4.000000	47.000000	0.000000
2582.048332	0.087392	0.541730	0.259660	86.183197	-86.470398	-68.646759	4.990293	0.000000	0.311404	0.000000	0.000000	0.000000	1.096010	-0.107305	-0.279227	0.000000	0.000000	4.000000	47.000000	0.000000
2582.051665	0.087392	0.541730	0.259660	86.173775	-87.328026	-67.277008	4.994116	0.000000	0.242494	0.000000	0.000000	0.000000	1.096010	-0.107305	-0.279227	0.000000	0.000000	4.000000	47.000000	0.000000
2582.054998	0.091169	0.541409	0.258658	86.173775	-87.328026	-67.277008	4.994116	0.000000	0.242494	0.000000	0.000000	0.000000	1.133225	-0.096441	-0.300568	0.000000	0.000000	4.000000	47.000000	0.000000
2582.058332	0.091169	0.541409	0.258658	86.173775	-87.328026	-67.277008	4.994116	0.000000	0.242494	0.000000	0.000000	0.000000	1.133225	-0.096441	-0.300568	0.000000	0.000000	4.000000	47.000000	0.000000
2582.061665	0.091169	0.541409	0.258658	86.169067	-88.145401	-66.804764	4.997088	0.000000	0.170601	0.000000	0.000000	0.000000	1.133225	-0.096441	-0.300568	0.000000	0.000000	4.000000	47.000000	0.000000
2582.064998	0.094932	0.541142	0.257584	86.169067	-88.145401	-66.804764	4.997088	0.000000	0.170601	0.000000	0.000000	0.000000	1.128660	-0.080206	-0.322292	0.000000	0.000000	4.000000	47.000000	0.000000
2582.068332	0.094932	0.541142	0.257584	86.169067	-88.145401	-66.804764	4.997088	0.000000	0.170601	0.000000	0.000000	0.000000	1.128660	-0.080206	-0.322292	0.000000	0.000000	4.000000	47.000000	0.000000
2582.071665	0.094932	0.541142	0.257584	86.160484	-88.998459	-67.712463	4.999032	0.000000	0.098365	0.000000	0.000000	0.000000	1.128660	-0.080206	-0.322292	0.000000	0.000000	4.000000	47.000000	0.000000
2582.074998	0.098646	0.540910	0.256459	86.160484	-88.998459	-67.712463	4.999032	0.000000	0.098365	0.000000	0.000000	0.000000	1.114359	-0.069369	-0.337443	0.000000	0.000000	4.000000	47.000000	0.000000
2582.078332	0.098646	0.540910	0.256459	86.160484	-88.998459	-67.712463	4.999032	0.000000	0.098365	0.000000	0.000000	0.000000	1.114359	-0.069369	-0.337443	0.000000	0.000000	4.000000	47.000000	0.000000
2582.081665	0.098646	0.540910	0.256459	86.157227	-89.764122	-68.654129	4.999930	0.000000	0.026395	0.000000	0.000000	0.000000	1.114359	-0.069369	-0.337443	0.000000	0.000000	4.000000	47.000000	0.000000
2582.084998	0.102453	0.540779	0.255303	86.157227	-89.764122	-68.654129	4.999930	0.000000	0.026395	0.000000	0.000000	0.000000	1.142134	-0.039319	-0.346791	0.000000	0.000000	4.000000	47.000000	0.000000
2582.088332	0.102453	0.540779	0.255303	86.157227	-89.764122	-68.654129	4.999930	0.000000	0.026395	0.000000	0.000000	0.000000	1.142134	-0.039319	-0.346791	0.000000	0.000000	4.000000	47.000000	0.000000
2582.091665	0.102453	0.540779	0.255303	86.159370	-90.455544	-68.852913	4.999769	0.000000	-0.048043	0.000000	0.000000	0.000000	1.142134	-0.039319	-0.346791	0.000000	0.000000	4.000000	47.000000	0.000000
2582.094998	0.106214	0.540706	0.254109	86.159370	-90.455544	-68.852913	4.999769	0.000000	-0.048043	0.000000	0.000000	0.000000	1.128083	-0.022154	-0.358159	0.000000	0.000000	4.000000	47.000000	0.000000
2582.098332	0.106214	0.540706	0.254109	86.159370	-90.455544	-68.852913	4.999769	0.000000	-0.048043	0.000000	0.000000	0.000000	1.128083	-0.022154	-0.358159	0.000000	0.000000	4.000000	47.000000	0.000000
2582.101665	0.106214	0.540706	0.254109	86.158043	-90.997429	-68.880272	4.998506	0.000000	-0.122224	0.000000	0.000000	0.000000	1.128083	-0.022154	-0.358159	0.000000	0.000000	4.000000	47.000000	0.000000
2582.104998	0.110003	0.540696	0.252928	86.158043	-90.997429	-68.880272	4.998506	0.000000	-0.122224	0.000000	0.000000	0.000000	1.136954	-0.002929	-0.354486	0.000000	0.000000	4.000000	47.000000	0.000000
2582.108332	0.110003	0.540696	0.252928	86.158043	-90.997429	-68.880272	4.998506	0.000000	-0.122224	0.000000	0.000000	0.000000	1.136954	-0.002929	-0.354486	0.000000	0.000000	4.000000	47.000000	0.000000
2582.111665	0.110003	0.540696	0.252928	86.160942	-91.449287	-68.825882	4.996094	0.000000	-0.197597	0.000000	0.000000	0.000000	1.136954	-0.002929	-0.354486	0.000000	0.000000	4.000000	47.000000	0.000000
2582.114998	0.113888	0.540729	0.251734	86.160942	-91.449287	-68.825882	4.996094	0.000000	-0.197597	0.000000	0.000000	0.000000	1.165511	0.009837	-0.357981	0.000000	0.000000	4.000000	47.000000	0.000000
2582.118332	0.113888	0.540729	0.251734	86.160942	-91.449287	-68.825882	4.996094	0.000000	-0.197597	0.000000	0.000000	0.000000	1.165511	0.009837	-0.357981	0.000000	0.000000	4.000000	47.000000	0.000000
2582.121665	0.113888	0.540729	0.251734	86.170197	-91.831474	-68.801781	4.992408	0.000000	-0.275436	0.000000	0.000000	0.000000	1.165511	0.009837	-0.357981	0.000000	0.000000	4.000000	47.000000	0.000000
2582.124998	0.117736	0.540825	0.250563	86.170197	-91.831474	-68.801781	4.992408	0.000000	-0.275436	0.000000	0.000000	0.000000	1.154331	0.029006	-0.351407	0.000000	0.000000	4.000000	47.000000	0.000000
2582.128332	0.117736	0.540825	0.250563	86.170197	-91.831474	-68.801781	4.992408	0.000000	-0.275436	0.000000	0.000000	0.000000	1.154331	0.029006	-0.351407	0.000000	0.000000	4.000000	47.000000	0.000000
2582.131665	0.117736	0.540825	0.250563	86.182739	-92.081215	-69.135803	4.987521	0.000000	-0.353043	0.000000	0.000000	0.000000	1.154331	0.029006	-0.351407	0.000000	0.000000	4.000000	47.000000	0.000000
2582.134998	0.121713	0.540964	0.249373	86.182739	-92.081215	-69.135803	4.987521	0.000000	-0.353043	0.000000	0.000000	0.000000	1.193019	0.041714	-0.357136	0.000000	0.000000	4.000000	47.000000	0.000000
2582.138332	0.121713	0.540964	0.249373	86.182739	-92.081215	-69.135803	4.987521	0.000000	-0.353043	0.000000	0.000000	0.000000	1.193019	0.041714	-0.357136	0.000000	0.000000	4.000000	47.000000	0.000000
2582.141665	0.121713	0.540964	0.249373	86.187149	-92.153511	-69.439072	4.981154	0.000000	-0.433710	0.000000	0.000000	0.000000	1.193019	0.041714	-0.357136	0.000000	0.000000	4.000000	47.000000	0.000000
2582.144998	0.125725	0.541171	0.248222	86.187149	-92.153511	-69.439072	4.981154	0.000000	-0.433710	0.000000	0.000000	0.000000	1.203746	0.061923	-0.345304	0.000000	0.000000	4.000000	47.000000	0.000000
2582.148332	0.125725	0.541171	0.248222	86.187149	-92.153511	-69.439072	4.981154	0.000000	-0.433710	0.000000	0.000000	0.000000	1.203746	0.061923	-0.345304	0.000000	0.000000	4.000000	47.000000	0.000000
2582.151665	0.125725	0.541171	0.248222	86.185768	-92.056030	-69.124962	4.973362	0.000000	-0.515433	0.000000	0.000000	0.000000	1.203746	0.061923	-0.345304	0.000000	0.000000	4.000000	47.000000	0.000000
2582.154998	0.129740	0.541384	0.247107	86.185768	-92.056030	-69.124962	4.973362	0.000000	-0.515433	0.000000	0.000000	0.000000	1.204266	0.063958	-0.334265	0.000000	0.000000	4.000000	47.000000	0.000000
2582.158332	0.129740	0.541384	0.247107	86.185768	-92.056030	-69.124962	4.973362	0.000000	-0.515433	0.000000	0.000000	0.000000	1.204266	0.063958	-0.334265	0.000000	0.000000	4.000000	47.000000	0.000000
2582.161665	0.129740	0.541384	0.247107	86.183708	-91.858955	-68.137863	4.964178	0.000000	-0.597444	0.000000	0.000000	0.000000	1.204266	0.063958	-0.334265	0.000000	0.000000	4.000000	47.000000	0.000000
2582.164998	0.133850	0.541640	0.245976	86.183708	-91.858955	-68.137863	4.964178	0.000000	-0.597444	0.000000	0.000000	0.000000	1.233132	0.076699	-0.339284	0.000000	0.000000	4.000000	47.000000	0.000000
2582.168332	0.133850	0.541640	0.245976	86.183708	-91.858955	-68.137863	4.964178	0.000000	-0.597444	0.000000	0.000000	0.000000	1.233132	0.076699	-0.339284	0.000000	0.000000	4.000000	47.000000	0.000000
2582.171665	0.133850	0.541640	0.245976	86.179817	-91.500793	-66.345718	4.953317	0.000000	-0.681651	0.000000	0.000000	0.000000	1.233132	0.076699	-0.339284	0.000000	0.000000	4.000000	47.000000	0.000000
2582.174998	0.137959	0.541959	0.244859	86.179817	-91.500793	-66.345718	4.953317	0.000000	-0.681651	0.000000	0.000000	0.000000	1.232711	0.095807	-0.335127	0.000000	0.000000	4.000000	47.000000	0.000000
2582.178332	0.137959	0.541959	0.244859	86.179817	-91.500793	-66.345718	4.953317	0.000000	-0.681651	0.000000	0.000000	0.000000	1.232711	0.095807	-0.335127	0.000000	0.000000	4.000000	47.000000	0.000000
2582.181665	0.137959	0.541959	0.244859	86.175972	-91.140121	-64.027229	4.940980	0.000000	-0.765971	0.000000	0.000000	0.000000	1.232711	0.095807	-0.335127	0.000000	0.000000	4.000000	47.000000	0.000000
2582.184998	0.142163	0.542260	0.243715	86.175972	-91.140121	-64.027229	4.940980	0.000000	-0.765971	0.000000	0.000000	0.000000	1.261120	0.090416	-0.343312	0.000000	0.000000	4.000000	47.000000	0.000000
2582.188332	0.142163	0.542260	0.243715	86.175972	-91.140121	-64.027229	4.940980	0.000000	-0.765971	0.000000	0.000000	0.000000	1.261120	0.090416	-0.343312	0.000000	0.000000	4.000000	47.000000	0.000000
2582.191665	0.142163	0.542260	0.243715	86.151527	-90.644981	-61.608643	4.926816	0.000000	-0.852342	0.000000	0.000000	0.000000	1.261120	0.090416	-0.343312	0.000000	0.000000	4.000000	47.000000	0.000000
2582.194998	0.146357	0.542600	0.242541	86.151527	-90.644981	-61.608643	4.926816	0.000000	-0.852342	0.000000	0.000000	0.000000	1.258172	0.102034	-0.352312	0.000000	0.000000	4.000000	47.000000	0.000000
2582.198332	0.146357	0.542600	0.242541	86.151527	-90.644981	-61.608643	4.926816	0.000000	-0.852342	0.000000	0.000000	0.000000	1.258172	0.102034	-0.352312	0.000000	0.000000	4.000000	47.000000	0.000000
2582.201665	0.146357	0.542600	0.242541	86.063789	-89.868462	-59.431675	4.911102	0.000000	-0.938658	0.000000	0.000000	0.000000	1.258172	0.102034	-0.352312	0.000000	0.000000	4.000000	47.000000	0.000000
2582.204998	0.150544	0.542962	0.241353	86.063789	-89.868462	-59.431675	4.911102	0.000000	-0.938658	0.000000	0.000000	0.000000	1.256269	0.108364	-0.356130	0.000000	0.000000	4.000000	47.000000	0.000000
2582.208332	0.150544	0.542962	0.241353	86.063789	-89.868462	-59.431675	4.911102	0.000000	-0.938658	0.000000	0.000000	0.000000	1.256269	0.108364	-0.356130	0.000000	0.000000	4.000000	47.000000	0.000000
2582.211665	0.150544	0.542962	0.241353	85.923546	-88.931984	-57.847332	4.893837	0.000000	-1.024869	0.000000	0.000000	0.000000	1.256269	0.108364	-0.356130	0.000000	0.000000	4.000000	47.000000	0.000000
2582.214998	0.154653	0.543340	0.240138	85.923546	-88.931984	-57.847332	4.893837	0.000000	-1.024869	0.000000	0.000000	0.000000	1.232532	0.113565	-0.364498	0.000000	0.000000	4.000000	47.000000	0.000000
2582.218332	0.154653	0.543340	0.240138	85.923546	-88.931984	-57.847332	4.893837	0.000000	-1.024869	0.000000	0.000000	0.000000	1.232532	0.113565	-0.364498	0.000000	0.000000	4.000000	47.000000	0.000000
2582.221665	0.154653	0.543340	0.240138	85.789314	-88.011848	-56.631943	4.875331	0.000000	-1.109569	0.000000	0.000000	0.000000	1.232532	0.113565	-0.364498	0.000000	0.000000	4.000000	47.000000	0.000000
2582.224998	0.158721	0.543779	0.238914	85.789314	-88.011848	-56.631943	4.875331	0.000000	-1.109569	0.000000	0.000000	0.000000	1.220401	0.131562	-0.367186	0.000000	0.000000	4.000000	47.000000	0.000000
2582.228332	0.158721	0.543779	0.238914	85.789314	-88.011848	-56.631943	4.875331	0.000000	-1.109569	0.000000	0.000000	0.000000	1.220401	0.131562	-0.367186	0.000000	0.000000	4.000000	47.000000	0.000000
2582.231665	0.158721	0.543779	0.238914	85.720116	-87.249367	-55.483997	4.855494	0.000000	-1.193390	0.000000	0.000000	0.000000	1.220401	0.131562	-0.367186	0.000000	0.000000	4.000000	47.000000	0.000000
2582.234998	0.162648	0.544217	0.237697	85.720116	-87.249367	-55.483997	4.855494	0.000000	-1.193390	0.000000	0.000000	0.000000	1.178065	0.131460	-0.365145	0.000000	0.000000	4.000000	47.000000	0.000000
2582.238332	0.162648	0.544217	0.237697	85.720116	-87.249367	-55.483997	4.855494	0.000000	-1.193390	0.000000	0.000000	0.000000	1.178065	0.131460	-0.365145	0.000000	0.000000	4.000000	47.000000	0.000000
2582.241665	0.162648	0.544217	0.237697	85.721542	-86.667374	-54.457760	4.834893	0.000000	-1.274287	0.000000	0.000000	0.000000	1.178065	0.131460	-0.365145	0.000000	0.000000	4.000000	47.000000	0.000000
2582.244998	0.166542	0.544719	0.236503	85.721542	-86.667374	-54.457760	4.834893	0.000000	-1.274287	0.000000	0.000000	0.000000	1.168252	0.150563	-0.358216	0.000000	0.000000	4.000000	47.000000	0.000000
2582.248332	0.166542	0.544719	0.236503	85.721542	-86.667374	-54.457760	4.834893	0.000000	-1.274287	0.000000	0.000000	0.000000	1.168252	0.150563	-0.358216	0.000000	0.000000	4.000000	47.000000	0.000000
2582.251665	0.166542	0.544719	0.236503	85.725845	-86.019218	-53.265301	4.813121	0.000000	-1.354205	0.000000	0.000000	0.000000	1.168252	0.150563	-0.358216	0.000000	0.000000	4.000000	47.000000	0.000000
2582.254998	0.170333	0.545203	0.235328	85.725845	-86.019218	-53.265301	4.813121	0.000000	-1.354205	0.000000	0.000000	0.000000	1.137413	0.145186	-0.352435	0.000000	0.000000	4.000000	47.000000	0.000000
2582.258332	0.170333	0.545203	0.235328	85.725845	-86.019218	-53.265301	4.813121	0.000000	-1.354205	0.000000	0.000000	0.000000	1.137413	0.145186	-0.352435	0.000000	0.000000	4.000000	47.000000	0.000000
2582.261665	0.170333	0.545203	0.235328	85.730019	-85.381401	-52.000488	4.790616	0.000000	-1.431783	0.000000	0.000000	0.000000	1.137413	0.145186	-0.352435	0.000000	0.000000	4.000000	47.000000	0.000000
2582.264998	0.173992	0.545729	0.234191	85.730019	-85.381401	-52.000488	4.790616	0.000000	-1.431783	0.000000	0.000000	0.000000	1.097516	0.157936	-0.341337	0.000000	0.000000	4.000000	47.000000	0.000000
2582.268332	0.173992	0.545729	0.234191	85.730019	-85.381401	-52.000488	4.790616	0.000000	-1.431783	0.000000	0.000000	0.000000	1.097516	0.157936	-0.341337	0.000000	0.000000	4.000000	47.000000	0.000000
2582.271665	0.173992	0.545729	0.234191	85.734604	-84.707031	-50.709526	4.767700	0.000000	-1.506335	0.000000	0.000000	0.000000	1.097516	0.157936	-0.341337	0.000000	0.000000	4.000000	47.000000	0.000000
2582.274998	0.177549	0.546238	0.233076	85.734604	-84.707031	-50.709526	4.767700	0.000000	-1.506335	0.000000	0.000000	0.000000	1.067134	0.152571	-0.334510	0.000000	0.000000	4.000000	47.000000	0.000000
2582.278332	0.177549	0.546238	0.233076	85.734604	-84.707031	-50.709526	4.767700	0.000000	-1.506335	0.000000	0.000000	0.000000	1.067134	0.152571	-0.334510	0.000000	0.000000	4.000000	47.000000	0.000000
2582.281665	0.177549	0.546238	0.233076	85.738968	-84.075294	-49.449593	4.744290	0.000000	-1.578515	0.000000	0.000000	0.000000	1.067134	0.152571	-0.334510	0.000000	0.000000	4.000000	47.000000	0.000000
2582.284998	0.180617	0.546711	0.232105	85.738968	-84.075294	-49.449593	4.744290	0.000000	-1.578515	0.000000	0.000000	0.000000	0.920517	0.141968	-0.291155	0.000000	0.000000	4.000000	47.000000	0.000000
2582.288332	0.180617	0.546711	0.232105	85.738968	-84.075294	-49.449593	4.744290	0.000000	-1.578515	0.000000	0.000000	0.000000	0.920517	0.141968	-0.291155	0.000000	0.000000	4.000000	47.000000	0.000000
2582.291665	0.180617	0.546711	0.232105	85.744118	-83.318741	-47.746395	4.723211	0.000000	-1.640513	0.000000	0.000000	0.000000	0.920517	0.141968	-0.291155	0.000000	0.000000	4.000000	47.000000	0.000000
2582.294998	0.184164	0.547240	0.230968	85.744118	-83.318741	-47.746395	4.723211	0.000000	-1.640513	0.000000	0.000000	0.000000	1.064200	0.158852	-0.341222	0.000000	0.000000	4.000000	47.000000	0.000000
2582.298332	0.184164	0.547240	0.230968	85.744118	-83.318741	-47.746395	4.723211	0.000000	-1.640513	0.000000	0.000000	0.000000	1.064200	0.158852	-0.341222	0.000000	0.000000	4.000000	47.000000	0.000000
2582.301665	0.184164	0.547240	0.230968	85.748032	-82.682709	-46.237579	4.697815	0.000000	-1.711879	0.000000	0.000000	0.000000	1.064200	0.158852	-0.341222	0.000000	0.000000	4.000000	47.000000	0.000000
2582.304998	0.187230	0.547717	0.229997	85.748032	-82.682709	-46.237579	4.697815	0.000000	-1.711879	0.000000	0.000000	0.000000	0.919531	0.142999	-0.291303	0.000000	0.000000	4.000000	47.000000	0.000000
2582.308332	0.187230	0.547717	0.229997	85.748032	-82.682709	-46.237579	4.697815	0.000000	-1.711879	0.000000	0.000000	0.000000	0.919531	0.142999	-0.291303	0.000000	0.000000	4.000000	47.000000	0.000000
2582.311665	0.187230	0.547717	0.229997	85.751343	-82.101273	-45.176746	4.675059	0.000000	-1.773083	0.000000	0.000000	0.000000	0.919531	0.142999	-0.291303	0.000000	0.000000	4.000000	47.000000	0.000000
2582.314998	0.190120	0.548151	0.229032	85.751343	-82.101273	-45.176746	4.675059	0.000000	-1.773083	0.000000	0.000000	0.000000	0.867076	0.130134	-0.289386	0.000000	0.000000	4.000000	47.000000	0.000000
2582.318332	0.190120	0.548151	0.229032	85.751343	-82.101273	-45.176746	4.675059	0.000000	-1.773083	0.000000	0.000000	0.000000	0.867076	0.130134	-0.289386	0.000000	0.000000	4.000000	47.000000	0.000000
2582.321665	0.190120	0.548151	0.229032	85.754257	-81.577492	-43.822300	4.652769	0.000000	-1.830776	0.000000	0.000000	0.000000	0.867076	0.130134	-0.289386	0.000000	0.000000	4.000000	47.000000	0.000000
2582.324998	0.192803	0.548541	0.228085	85.754257	-81.577492	-43.822300	4.652769	0.000000	-1.830776	0.000000	0.000000	0.000000	0.804962	0.117218	-0.284055	0.000000	0.000000	4.000000	47.000000	0.000000
2582.328332	0.192803	0.548541	0.228085	85.754257	-81.577492	-43.822300	4.652769	0.000000	-1.830776	0.000000	0.000000	0.000000	0.804962	0.117218	-0.284055	0.000000	0.000000	4.000000	47.000000	0.000000
2582.331665	0.192803	0.548541	0.228085	85.756233	-81.156197	-42.328133	4.631317	0.000000	-1.884384	0.000000	0.000000	0.000000	0.804962	0.117218	-0.284055	0.000000	0.000000	4.000000	47.000000	0.000000
2582.334998	0.195287	0.548932	0.227183	85.756233	-81.156197	-42.328133	4.631317	0.000000	-1.884384	0.000000	0.000000	0.000000	0.745111	0.117156	-0.270575	0.000000	0.000000	4.000000	47.000000	0.000000
2582.338332	0.195287	0.548932	0.227183	85.756233	-81.156197	-42.328133	4.631317	0.000000	-1.884384	0.000000	0.000000	0.000000	0.745111	0.117156	-0.270575	0.000000	0.000000	4.000000	47.000000	0.000000
2582.341665	0.195287	0.548932	0.227183	85.757759	-80.809181	-41.051243	4.610854	0.000000	-1.933914	0.000000	0.000000	0.000000	0.745111	0.117156	-0.270575	0.000000	0.000000	4.000000	47.000000	0.000000
2582.344998	0.197412	0.549245	0.226385	85.757759	-80.809181	-41.051243	4.610854	0.000000	-1.933914	0.000000	0.000000	0.000000	0.637644	0.093784	-0.239500	0.000000	0.000000	4.000000	47.000000	0.000000
2582.348332	0.197412	0.549245	0.226385	85.757759	-80.809181	-41.051243	4.610854	0.000000	-1.933914	0.000000	0.000000	0.000000	0.637644	0.093784	-0.239500	0.000000	0.000000	4.000000	47.000000	0.000000
2582.351665	0.197412	0.549245	0.226385	85.759193	-80.437523	-39.774193	4.592855	0.000000	-1.976279	0.000000	0.000000	0.000000	0.637644	0.093784	-0.239500	0.000000	0.000000	4.000000	47.000000	0.000000
2582.354998	0.199705	0.549605	0.225442	85.759193	-80.437523	-39.774193	4.592855	0.000000	-1.976279	0.000000	0.000000	0.000000	0.687929	0.108230	-0.282885	0.000000	0.000000	4.000000	47.000000	0.000000
2582.358332	0.199705	0.549605	0.225442	85.759193	-80.437523	-39.774193	4.592855	0.000000	-1.976279	0.000000	0.000000	0.000000	0.687929	0.108230	-0.282885	0.000000	0.000000	4.000000	47.000000	0.000000
2582.361665	0.199705	0.549605	0.225442	85.759933	-80.190468	-39.083786	4.572748	0.000000	-2.022369	0.000000	0.000000	0.000000	0.687929	0.108230	-0.282885	0.000000	0.000000	4.000000	47.000000	0.000000
2582.364998	0.201542	0.549927	0.224630	85.759933	-80.190468	-39.083786	4.572748	0.000000	-2.022369	0.000000	0.000000	0.000000	0.551162	0.096472	-0.243591	0.000000	0.000000	4.000000	47.000000	0.000000
2582.368332	0.201542	0.549927	0.224630	85.759933	-80.190468	-39.083786	4.572748	0.000000	-2.022369	0.000000	0.000000	0.000000	0.551162	0.096472	-0.243591	0.000000	0.000000	4.000000	47.000000	0.000000
2582.371665	0.201542	0.549927	0.224630	85.760300	-80.004425	-38.786484	4.556118	0.000000	-2.059561	0.000000	0.000000	0.000000	0.551162	0.096472	-0.243591	0.000000	0.000000	4.000000	47.000000	0.000000
2582.374998	0.203184	0.550210	0.223876	85.760300	-80.004425	-38.786484	4.556118	0.000000	-2.059561	0.000000	0.000000	0.000000	0.492489	0.084780	-0.226307	0.000000	0.000000	4.000000	47.000000	0.000000
2582.378332	0.203184	0.550210	0.223876	85.760300	-80.004425	-38.786484	4.556118	0.000000	-2.059561	0.000000	0.000000	0.000000	0.492489	0.084780	-0.226307	0.000000	0.000000	4.000000	47.000000	0.000000
2582.381665	0.203184	0.550210	0.223876	85.761871	-79.925552	-38.640190	4.540901	0.000000	-2.092896	0.000000	0.000000	0.000000	0.492489	0.084780	-0.226307	0.000000	0.000000	4.000000	47.000000	0.000000
2582.384998	0.204557	0.550449	0.223170	85.761871	-79.925552	-38.640190	4.540901	0.000000	-2.092896	0.000000	0.000000	0.000000	0.411987	0.071854	-0.211610	0.000000	0.000000	4.000000	47.000000	0.000000
2582.388332	0.204557	0.550449	0.223170	85.761871	-79.925552	-38.640190	4.540901	0.000000	-2.092896	0.000000	0.000000	0.000000	0.411987	0.071854	-0.211610	0.000000	0.000000	4.000000	47.000000	0.000000
2582.391665	0.204557	0.550449	0.223170	85.761551	-79.861488	-38.419029	4.527713	0.000000	-2.121276	0.000000	0.000000	0.000000	0.411987	0.071854	-0.211610	0.000000	0.000000	4.000000	47.000000	0.000000
2582.394998	0.205740	0.550671	0.222538	85.761551	-79.861488	-38.419029	4.527713	0.000000	-2.121276	0.000000	0.000000	0.000000	0.354822	0.066584	-0.189758	0.000000	0.000000	4.000000	47.000000	0.000000
2582.398332	0.205740	0.550671	0.222538	85.761551	-79.861488	-38.419029	4.527713	0.000000	-2.121276	0.000000	0.000000	0.000000	0.354822	0.066584	-0.189758	0.000000	0.000000	4.000000	47.000000	0.000000
2582.401665	0.205740	0.550671	0.222538	85.762383	-79.899109	-38.277065	4.516115	0.000000	-2.145858	0.000000	0.000000	0.000000	0.354822	0.066584	-0.189758	0.000000	0.000000	4.000000	47.000000	0.000000
2582.404998	0.206726	0.550833	0.221955	85.762383	-79.899109	-38.277065	4.516115	0.000000	-2.145858	0.000000	0.000000	0.000000	0.295616	0.048444	-0.174972	0.000000	0.000000	4.000000	47.000000	0.000000
2582.408332	0.206726	0.550833	0.221955	85.762383	-79.899109	-38.277065	4.516115	0.000000	-2.145858	0.000000	0.000000	0.000000	0.295616	0.048444	-0.174972	0.000000	0.000000	4.000000	47.000000	0.000000
2582.411665	0.206726	0.550833	0.221955	85.762520	-80.037056	-38.378880	4.506131	0.000000	-2.166745	0.000000	0.000000	0.000000	0.295616	0.048444	-0.174972	0.000000	0.000000	4.000000	47.000000	0.000000
2582.414998	0.206726	0.550833	0.221955	85.762520	-80.037056	-38.378880	4.506131	0.000000	-2.166745	0.000000	0.000000	0.000000	0.295616	0.048444	-0.174972	0.000000	0.000000	4.000000	47.000000	0.000000
2582.418332	0.207541	0.550951	0.221394	85.762520	-80.037056	-38.378880	4.506131	0.000000	-2.166745	0.000000	0.000000	0.000000	0.244629	0.035544	-0.168029	0.000000	0.000000	4.000000	47.000000	0.000000
2582.421665	0.207541	0.550951	0.221394	85.761734	-80.269730	-38.676418	4.506131	0.000000	-2.166745	0.000000	0.000000	0.000000	0.244629	0.035544	-0.168029	0.000000	0.000000	4.000000	47.000000	0.000000
2582.424998	0.208183	0.551005	0.220846	85.761734	-80.269730	-38.676418	4.506131	0.000000	-2.166745	0.000000	0.000000	0.000000	0.192598	0.016237	-0.164605	0.000000	0.000000	4.000000	47.000000	0.000000
2582.428332	0.208183	0.551005	0.220846	85.761734	-80.269730	-38.676418	4.506131	0.000000	-2.166745	0.000000	0.000000	0.000000	0.192598	0.016237	-0.164605	0.000000	0.000000	4.000000	47.000000	0.000000
2582.431665	0.208183	0.551005	0.220846	85.759560	-80.644157	-39.099762	4.490205	0.000000	-2.199560	0.000000	0.000000	0.000000	0.192598	0.016237	-0.164605	0.000000	0.000000	4.000000	47.000000	0.000000
2582.434998	0.208183	0.551005	0.220846	85.759560	-80.644157	-39.099762	4.490205	0.000000	-2.199560	0.000000	0.000000	0.000000	0.192598	0.016237	-0.164605	0.000000	0.000000	4.000000	47.000000	0.000000
2582.438332	0.208652	0.550995	0.220309	85.759560	-80.644157	-39.099762	4.490205	0.000000	-2.199560	0.000000	0.000000	0.000000	0.140641	-0.003076	-0.161053	0.000000	0.000000	4.000000	47.000000	0.000000
2582.441665	0.208652	0.550995	0.220309	85.755409	-81.195900	-39.690022	4.490205	0.000000	-2.199560	0.000000	0.000000	0.000000	0.140641	-0.003076	-0.161053	0.000000	0.000000	4.000000	47.000000	0.000000
2582.444998	0.208973	0.550976	0.219752	85.755409	-81.195900	-39.690022	4.490205	0.000000	-2.199560	0.000000	0.000000	0.000000	0.096354	-0.005548	-0.167038	0.000000	0.000000	4.000000	47.000000	0.000000
2582.448332	0.208973	0.550976	0.219752	85.755409	-81.195900	-39.690022	4.490205	0.000000	-2.199560	0.000000	0.000000	0.000000	0.096354	-0.005548	-0.167038	0.000000	0.000000	4.000000	47.000000	0.000000
2582.451665	0.208973	0.550976	0.219752	85.748306	-81.796371	-40.316681	4.479476	0.000000	-2.221328	0.000000	0.000000	0.000000	0.096354	-0.005548	-0.167038	0.000000	0.000000	4.000000	47.000000	0.000000
2582.454998	0.208973	0.550976	0.219752	85.748306	-81.796371	-40.316681	4.479476	0.000000	-2.221328	0.000000	0.000000	0.000000	0.096354	-0.005548	-0.167038	0.000000	0.000000	4.000000	47.000000	0.000000
2582.458332	0.209089	0.550894	0.219217	85.748306	-81.796371	-40.316681	4.479476	0.000000	-2.221328	0.000000	0.000000	0.000000	0.034895	-0.024834	-0.160413	0.000000	0.000000	4.000000	47.000000	0.000000
2582.461665	0.209089	0.550894	0.219217	85.737541	-82.653908	-41.190247	4.479476	0.000000	-2.221328	0.000000	0.000000	0.000000	0.034895	-0.024834	-0.160413	0.000000	0.000000	4.000000	47.000000	0.000000
2582.464998	0.209074	0.550756	0.218599	85.737541	-82.653908	-41.190247	4.479476	0.000000	-2.221328	0.000000	0.000000	0.000000	-0.004665	-0.041342	-0.185654	0.000000	0.000000	4.000000	47.000000	0.000000
2582.468332	0.209074	0.550756	0.218599	85.737541	-82.653908	-41.190247	4.479476	0.000000	-2.221328	0.000000	0.000000	0.000000	-0.004665	-0.041342	-0.185654	0.000000	0.000000	4.000000	47.000000	0.000000
2582.471665	0.209074	0.550756	0.218599	85.727585	-83.824471	-42.363163	4.473982	0.000000	-2.232373	0.000000	0.000000	0.000000	-0.004665	-0.041342	-0.185654	0.000000	0.000000	4.000000	47.000000	0.000000
2582.474998	0.209074	0.550756	0.218599	85.727585	-83.824471	-42.363163	4.473982	0.000000	-2.232373	0.000000	0.000000	0.000000	-0.004665	-0.041342	-0.185654	0.000000	0.000000	4.000000	47.000000	0.000000
2582.478332	0.208835	0.550551	0.217826	85.727585	-83.824471	-42.363163	4.473982	0.000000	-2.232373	0.000000	0.000000	0.000000	-0.071697	-0.061542	-0.231762	0.000000	0.000000	4.000000	47.000000	0.000000
2582.481665	0.208835	0.550551	0.217826	85.721443	-85.149559	-43.675346	4.473982	0.000000	-2.232373	0.000000	0.000000	0.000000	-0.071697	-0.061542	-0.231762	0.000000	0.000000	4.000000	47.000000	0.000000
2582.484998	0.208477	0.550316	0.217010	85.721443	-85.149559	-43.675346	4.473982	0.000000	-2.232373	0.000000	0.000000	0.000000	-0.107306	-0.070398	-0.244831	0.000000	0.000000	4.000000	47.000000	0.000000
2582.488332	0.208477	0.550316	0.217010	85.721443	-85.149559	-43.675346	4.473982	0.000000	-2.232373	0.000000	0.000000	0.000000	-0.107306	-0.070398	-0.244831	0.000000	0.000000	4.000000	47.000000	0.000000
2582.491665	0.208477	0.550316	0.217010	85.713715	-86.782204	-45.286804	4.472366	0.000000	-2.235607	0.000000	0.000000	0.000000	-0.107306	-0.070398	-0.244831	0.000000	0.000000	4.000000	47.000000	0.000000
2582.494998	0.208021	0.549988	0.216102	85.713715	-86.782204	-45.286804	4.472366	0.000000	-2.235607	0.000000	0.000000	0.000000	-0.136711	-0.098400	-0.272263	0.000000	0.000000	4.000000	47.000000	0.000000
2582.498332	0.208021	0.549988	0.216102	85.713715	-86.782204	-45.286804	4.472366	0.000000	-2.235607	0.000000	0.000000	0.000000	-0.136711	-0.098400	-0.272263	0.000000	0.000000	4.000000	47.000000	0.000000
2582.501665	0.208021	0.549988	0.216102	85.695435	-88.653214	-47.135937	4.472383	0.000000	-2.235573	0.000000	0.000000	0.000000	-0.136711	-0.098400	-0.272263	0.000000	0.000000	4.000000	47.000000	0.000000
2582.504998	0.207485	0.549580	0.215045	85.695435	-88.653214	-47.135937	4.472383	0.000000	-2.235573	0.000000	0.000000	0.000000	-0.160898	-0.122386	-0.317131	0.000000	0.000000	4.000000	47.000000	0.000000
2582.508332	0.207485	0.549580	0.215045	85.695435	-88.653214	-47.135937	4.472383	0.000000	-2.235573	0.000000	0.000000	0.000000	-0.160898	-0.122386	-0.317131	0.000000	0.000000	4.000000	47.000000	0.000000
2582.511665	0.207485	0.549580	0.215045	85.657471	-90.441803	-48.915108	4.472449	0.000000	-2.235441	0.000000	0.000000	0.000000	-0.160898	-0.122386	-0.317131	0.000000	0.000000	4.000000	47.000000	0.000000
2582.514998	0.206941	0.549130	0.213960	85.657471	-90.441803	-48.915108	4.472449	0.000000	-2.235441	0.000000	0.000000	0.000000	-0.163327	-0.135010	-0.325699	0.000000	0.000000	4.000000	47.000000	0.000000
2582.518332	0.206941	0.549130	0.213960	85.657471	-90.441803	-48.915108	4.472449	0.000000	-2.235441	0.000000	0.000000	0.000000	-0.163327	-0.135010	-0.325699	0.000000	0.000000	4.000000	47.000000	0.000000
2582.521665	0.206941	0.549130	0.213960	85.616356	-92.186539	-50.647541	4.472464	0.000000	-2.235411	0.000000	0.000000	0.000000	-0.163327	-0.135010	-0.325699	0.000000	0.000000	4.000000	47.000000	0.000000
2582.524998	0.206209	0.548470	0.212489	85.616356	-92.186539	-50.647541	4.472464	0.000000	-2.235411	0.000000	0.000000	0.000000	-0.219611	-0.197997	-0.441310	0.000000	0.000000	4.000000	47.000000	0.000000
2582.528332	0.206209	0.548470	0.212489	85.616356	-92.186539	-50.647541	4.472464	0.000000	-2.235411	0.000000	0.000000	0.000000	-0.219611	-0.197997	-0.441310	0.000000	0.000000	4.000000	47.000000	0.000000
2582.531665	0.206209	0.548470	0.212489	85.617241	-92.485458	-50.932903	4.472437	0.000000	-2.235465	0.000000	0.000000	0.000000	-0.219611	-0.197997	-0.441310	0.000000	0.000000	4.000000	47.000000	0.000000
2582.534998	0.205422	0.547815	0.211061	85.617241	-92.485458	-50.932903	4.472437	0.000000	-2.235465	0.000000	0.000000	0.000000	-0.236096	-0.196377	-0.428432	0.000000	0.000000	4.000000	47.000000	0.000000
2582.538332	0.205422	0.547815	0.211061	85.617241	-92.485458	-50.932903	4.472437	0.000000	-2.235465	0.000000	0.000000	0.000000	-0.236096	-0.196377	-0.428432	0.000000	0.000000	4.000000	47.000000	0.000000
2582.541665	0.205422	0.547815	0.211061	85.673241	-90.869934	-49.305557	4.473057	0.000000	-2.234224	0.000000	0.000000	0.000000	-0.236096	-0.196377	-0.428432	0.000000	0.000000	4.000000	47.000000	0.000000
2582.544998	0.204501	0.547184	0.209529	85.673241	-90.869934	-49.305557	4.473057	0.000000	-2.234224	0.000000	0.000000	0.000000	-0.276292	-0.189445	-0.459414	0.000000	0.000000	4.000000	47.000000	0.000000
2582.548332	0.204501	0.547184	0.209529	85.673241	-90.869934	-49.305557	4.473057	0.000000	-2.234224	0.000000	0.000000	0.000000	-0.276292	-0.189445	-0.459414	0.000000	0.000000	4.000000	47.000000	0.000000
2582.551665	0.204501	0.547184	0.209529	85.758774	-87.832825	-46.251106	4.474389	0.000000	-2.231557	0.000000	0.000000	0.000000	-0.276292	-0.189445	-0.459414	0.000000	0.000000	4.000000	47.000000	0.000000
2582.554998	0.203556	0.546629	0.208139	85.758774	-87.832825	-46.251106	4.474389	0.000000	-2.231557	0.000000	0.000000	0.000000	-0.283362	-0.166489	-0.416996	0.000000	0.000000	4.000000	47.000000	0.000000
2582.558332	0.203556	0.546629	0.208139	85.758774	-87.832825	-46.251106	4.474389	0.000000	-2.231557	0.000000	0.000000	0.000000	-0.283362	-0.166489	-0.416996	0.000000	0.000000	4.000000	47.000000	0.000000
2582.561665	0.203556	0.546629	0.208139	85.863838	-83.011993	-41.395950	4.476546	0.000000	-2.227227	0.000000	0.000000	0.000000	-0.283362	-0.166489	-0.416996	0.000000	0.000000	4.000000	47.000000	0.000000
2582.564998	0.202252	0.546080	0.206580	85.863838	-83.011993	-41.395950	4.476546	0.000000	-2.227227	0.000000	0.000000	0.000000	-0.391104	-0.164644	-0.467694	0.000000	0.000000	4.000000	47.000000	0.000000
2582.568332	0.202252	0.546080	0.206580	85.863838	-83.011993	-41.395950	4.476546	0.000000	-2.227227	0.000000	0.000000	0.000000	-0.391104	-0.164644	-0.467694	0.000000	0.000000	4.000000	47.000000	0.000000
2582.571665	0.202252	0.546080	0.206580	85.953056	-76.262016	-34.590176	4.481104	0.000000	-2.218041	0.000000	0.000000	0.000000	-0.391104	-0.164644	-0.467694	0.000000	0.000000	4.000000	47.000000	0.000000
2582.574998	0.200601	0.545541	0.204878	85.953056	-76.262016	-34.590176	4.481104	0.000000	-2.218041	0.000000	0.000000	0.000000	-0.495449	-0.161692	-0.510615	0.000000	0.000000	4.000000	47.000000	0.000000
2582.578332	0.200601	0.545541	0.204878	85.953056	-76.262016	-34.590176	4.481104	0.000000	-2.218041	0.000000	0.000000	0.000000	-0.495449	-0.161692	-0.510615	0.000000	0.000000	4.000000	47.000000	0.000000
2582.581665	0.200601	0.545541	0.204878	85.987846	-69.350685	-27.614561	4.488127	0.000000	-2.203795	0.000000	0.000000	0.000000	-0.495449	-0.161692	-0.510615	0.000000	0.000000	4.000000	47.000000	0.000000
2582.584998	0.198924	0.545094	0.203296	85.987846	-69.350685	-27.614561	4.488127	0.000000	-2.203795	0.000000	0.000000	0.000000	-0.503028	-0.134024	-0.474534	0.000000	0.000000	4.000000	47.000000	0.000000
2582.588332	0.198924	0.545094	0.203296	85.987846	-69.350685	-27.614561	4.488127	0.000000	-2.203795	0.000000	0.000000	0.000000	-0.503028	-0.134024	-0.474534	0.000000	0.000000	4.000000	47.000000	0.000000
2582.591665	0.198924	0.545094	0.203296	85.995232	-63.072735	-21.245848	4.495974	0.000000	-2.187743	0.000000	0.000000	0.000000	-0.503028	-0.134024	-0.474534	0.000000	0.000000	4.000000	47.000000	0.000000
2582.594998	0.197270	0.544689	0.201880	85.995232	-63.072735	-21.245848	4.495974	0.000000	-2.187743	0.000000	0.000000	0.000000	-0.496314	-0.121603	-0.424871	0.000000	0.000000	4.000000	47.000000	0.000000
2582.598332	0.197270	0.544689	0.201880	85.995232	-63.072735	-21.245848	4.495974	0.000000	-2.187743	0.000000	0.000000	0.000000	-0.496314	-0.121603	-0.424871	0.000000	0.000000	4.000000	47.000000	0.000000
2582.601665	0.197270	0.544689	0.201880	86.046906	-55.636536	-13.626233	4.504414	0.000000	-2.170313	0.000000	0.000000	0.000000	-0.496314	-0.121603	-0.424871	0.000000	0.000000	4.000000	47.000000	0.000000
2582.604998	0.195246	0.544172	0.200115	86.046906	-55.636536	-13.626233	4.504414	0.000000	-2.170313	0.000000	0.000000	0.000000	-0.606997	-0.155100	-0.529578	0.000000	0.000000	4.000000	47.000000	0.000000
2582.608332	0.195246	0.544172	0.200115	86.046906	-55.636536	-13.626233	4.504414	0.000000	-2.170313	0.000000	0.000000	0.000000	-0.606997	-0.155100	-0.529578	0.000000	0.000000	4.000000	47.000000	0.000000
2582.611665	0.195246	0.544172	0.200115	86.158142	-48.891502	-6.630699	4.514709	0.000000	-2.148815	0.000000	0.000000	0.000000	-0.606997	-0.155100	-0.529578	0.000000	0.000000	4.000000	47.000000	0.000000
2582.614998	0.193373	0.543659	0.198481	86.158142	-48.891502	-6.630699	4.514709	0.000000	-2.148815	0.000000	0.000000	0.000000	-0.562010	-0.153861	-0.490295	0.000000	0.000000	4.000000	47.000000	0.000000
2582.618332	0.193373	0.543659	0.198481	86.158142	-48.891502	-6.630699	4.514709	0.000000	-2.148815	0.000000	0.000000	0.000000	-0.562010	-0.153861	-0.490295	0.000000	0.000000	4.000000	47.000000	0.000000
2582.621665	0.193373	0.543659	0.198481	86.259903	-42.952755	-0.431560	4.524354	0.000000	-2.128433	0.000000	0.000000	0.000000	-0.562010	-0.153861	-0.490295	0.000000	0.000000	4.000000	47.000000	0.000000
2582.624998	0.191685	0.543134	0.196989	86.259903	-42.952755	-0.431560	4.524354	0.000000	-2.128433	0.000000	0.000000	0.000000	-0.506431	-0.157480	-0.447396	0.000000	0.000000	4.000000	47.000000	0.000000
2582.628332	0.191685	0.543134	0.196989	86.259903	-42.952755	-0.431560	4.524354	0.000000	-2.128433	0.000000	0.000000	0.000000	-0.506431	-0.157480	-0.447396	0.000000	0.000000	4.000000	47.000000	0.000000
2582.631665	0.191685	0.543134	0.196989	86.361320	-36.343304	6.500822	4.533060	0.000000	-2.109827	0.000000	0.000000	0.000000	-0.506431	-0.157480	-0.447396	0.000000	0.000000	4.000000	47.000000	0.000000
2582.634998	0.189535	0.542441	0.195158	86.361320	-36.343304	6.500822	4.533060	0.000000	-2.109827	0.000000	0.000000	0.000000	-0.644873	-0.208007	-0.549421	0.000000	0.000000	4.000000	47.000000	0.000000
2582.638332	0.189535	0.542441	0.195158	86.361320	-36.343304	6.500822	4.533060	0.000000	-2.109827	0.000000	0.000000	0.000000	-0.644873	-0.208007	-0.549421	0.000000	0.000000	4.000000	47.000000	0.000000
2582.641665	0.189535	0.542441	0.195158	86.423355	-31.735357	11.366204	4.544548	0.000000	-2.084967	0.000000	0.000000	0.000000	-0.644873	-0.208007	-0.549421	0.000000	0.000000	4.000000	47.000000	0.000000
2582.644998	0.187713	0.541815	0.193609	86.423355	-31.735357	11.366204	4.544548	0.000000	-2.084967	0.000000	0.000000	0.000000	-0.546830	-0.187822	-0.464641	0.000000	0.000000	4.000000	47.000000	0.000000
2582.648332	0.187713	0.541815	0.193609	86.423355	-31.735357	11.366204	4.544548	0.000000	-2.084967	0.000000	0.000000	0.000000	-0.546830	-0.187822	-0.464641	0.000000	0.000000	4.000000	47.000000	0.000000
2582.651665	0.187713	0.541815	0.193609	86.465256	-27.633957	15.727365	4.554412	0.000000	-2.063329	0.000000	0.000000	0.000000	-0.546830	-0.187822	-0.464641	0.000000	0.000000	4.000000	47.000000	0.000000
2582.654998	0.185687	0.541128	0.191905	86.465256	-27.633957	15.727365	4.554412	0.000000	-2.063329	0.000000	0.000000	0.000000	-0.607735	-0.205935	-0.511168	0.000000	0.000000	4.000000	47.000000	0.000000
2582.658332	0.185687	0.541128	0.191905	86.465256	-27.633957	15.727365	4.554412	0.000000	-2.063329	0.000000	0.000000	0.000000	-0.607735	-0.205935	-0.511168	0.000000	0.000000	4.000000	47.000000	0.000000
2582.661665	0.185687	0.541128	0.191905	86.496475	-24.430338	19.176497	4.565558	0.000000	-2.038548	0.000000	0.000000	0.000000	-0.607735	-0.205935	-0.511168	0.000000	0.000000	4.000000	47.000000	0.000000
2582.664998	0.183323	0.540394	0.190026	86.496475	-24.430338	19.176497	4.565558	0.000000	-2.038548	0.000000	0.000000	0.000000	-0.709236	-0.220270	-0.563587	0.000000	0.000000	4.000000	47.000000	0.000000
2582.668332	0.183323	0.540394	0.190026	86.496475	-24.430338	19.176497	4.565558	0.000000	-2.038548	0.000000	0.000000	0.000000	-0.709236	-0.220270	-0.563587	0.000000	0.000000	4.000000	47.000000	0.000000
2582.671665	0.183323	0.540394	0.190026	86.542313	-22.050852	21.770466	4.579139	0.000000	-2.007857	0.000000	0.000000	0.000000	-0.709236	-0.220270	-0.563587	0.000000	0.000000	4.000000	47.000000	0.000000
2582.674998	0.181056	0.539800	0.188332	86.542313	-22.050852	21.770466	4.579139	0.000000	-2.007857	0.000000	0.000000	0.000000	-0.679845	-0.178151	-0.508357	0.000000	0.000000	4.000000	47.000000	0.000000
2582.678332	0.181056	0.539800	0.188332	86.542313	-22.050852	21.770466	4.579139	0.000000	-2.007857	0.000000	0.000000	0.000000	-0.679845	-0.178151	-0.508357	0.000000	0.000000	4.000000	47.000000	0.000000
2582.681665	0.181056	0.539800	0.188332	86.654671	-19.331242	24.746284	4.592693	0.000000	-1.976656	0.000000	0.000000	0.000000	-0.679845	-0.178151	-0.508357	0.000000	0.000000	4.000000	47.000000	0.000000
2582.684998	0.178840	0.539268	0.186654	86.654671	-19.331242	24.746284	4.592693	0.000000	-1.976656	0.000000	0.000000	0.000000	-0.664992	-0.159575	-0.503336	0.000000	0.000000	4.000000	47.000000	0.000000
2582.688332	0.178840	0.539268	0.186654	86.654671	-19.331242	24.746284	4.592693	0.000000	-1.976656	0.000000	0.000000	0.000000	-0.664992	-0.159575	-0.503336	0.000000	0.000000	4.000000	47.000000	0.000000
2582.691665	0.178840	0.539268	0.186654	86.835106	-15.374993	28.780191	4.605980	0.000000	-1.945495	0.000000	0.000000	0.000000	-0.664992	-0.159575	-0.503336	0.000000	0.000000	4.000000	47.000000	0.000000
2582.694998	0.176572	0.538794	0.184987	86.835106	-15.374993	28.780191	4.605980	0.000000	-1.945495	0.000000	0.000000	0.000000	-0.680334	-0.142402	-0.500159	0.000000	0.000000	4.000000	47.000000	0.000000
2582.698332	0.176572	0.538794	0.184987	86.835106	-15.374993	28.780191	4.605980	0.000000	-1.945495	0.000000	0.000000	0.000000	-0.680334	-0.142402	-0.500159	0.000000	0.000000	4.000000	47.000000	0.000000
2582.701665	0.176572	0.538794	0.184987	87.043221	-10.644601	33.616322	4.619857	0.000000	-1.912308	0.000000	0.000000	0.000000	-0.680334	-0.142402	-0.500159	0.000000	0.000000	4.000000	47.000000	0.000000
2582.704998	0.174568	0.538409	0.183525	87.043221	-10.644601	33.616322	4.619857	0.000000	-1.912308	0.000000	0.000000	0.000000	-0.601200	-0.115461	-0.438646	0.000000	0.000000	4.000000	47.000000	0.000000
2582.708332	0.174568	0.538409	0.183525	87.043221	-10.644601	33.616322	4.619857	0.000000	-1.912308	0.000000	0.000000	0.000000	-0.601200	-0.115461	-0.438646	0.000000	0.000000	4.000000	47.000000	0.000000
2582.711665	0.174568	0.538409	0.183525	87.266769	-4.336932	39.855194	4.632235	0.000000	-1.882126	0.000000	0.000000	0.000000	-0.601200	-0.115461	-0.438646	0.000000	0.000000	4.000000	47.000000	0.000000
2582.714998	0.172347	0.538060	0.181946	87.266769	-4.336932	39.855194	4.632235	0.000000	-1.882126	0.000000	0.000000	0.000000	-0.666468	-0.104774	-0.473764	0.000000	0.000000	4.000000	47.000000	0.000000
2582.718332	0.172347	0.538060	0.181946	87.266769	-4.336932	39.855194	4.632235	0.000000	-1.882126	0.000000	0.000000	0.000000	-0.666468	-0.104774	-0.473764	0.000000	0.000000	4.000000	47.000000	0.000000
2582.721665	0.172347	0.538060	0.181946	87.455856	2.068942	45.774078	4.646175	0.000000	-1.847445	0.000000	0.000000	0.000000	-0.666468	-0.104774	-0.473764	0.000000	0.000000	4.000000	47.000000	0.000000
2582.724998	0.170166	0.537730	0.180358	87.455856	2.068942	45.774078	4.646175	0.000000	-1.847445	0.000000	0.000000	0.000000	-0.654013	-0.098847	-0.476318	0.000000	0.000000	4.000000	47.000000	0.000000
2582.728332	0.170166	0.537730	0.180358	87.455856	2.068942	45.774078	4.646175	0.000000	-1.847445	0.000000	0.000000	0.000000	-0.654013	-0.098847	-0.476318	0.000000	0.000000	4.000000	47.000000	0.000000
2582.731665	0.170166	0.537730	0.180358	87.613205	7.725534	50.697338	4.659785	0.000000	-1.812844	0.000000	0.000000	0.000000	-0.654013	-0.098847	-0.476318	0.000000	0.000000	4.000000	47.000000	0.000000
2582.734998	0.168067	0.537424	0.178787	87.613205	7.725534	50.697338	4.659785	0.000000	-1.812844	0.000000	0.000000	0.000000	-0.629939	-0.091717	-0.471170	0.000000	0.000000	4.000000	47.000000	0.000000
2582.738332	0.168067	0.537424	0.178787	87.613205	7.725534	50.697338	4.659785	0.000000	-1.812844	0.000000	0.000000	0.000000	-0.629939	-0.091717	-0.471170	0.000000	0.000000	4.000000	47.000000	0.000000
2582.741665	0.168067	0.537424	0.178787	87.762878	12.516448	54.843658	4.672810	0.000000	-1.779000	0.000000	0.000000	0.000000	-0.629939	-0.091717	-0.471170	0.000000	0.000000	4.000000	47.000000	0.000000
2582.744998	0.165808	0.537169	0.177060	87.762878	12.516448	54.843658	4.672810	0.000000	-1.779000	0.000000	0.000000	0.000000	-0.677664	-0.076669	-0.518064	0.000000	0.000000	4.000000	47.000000	0.000000
2582.748332	0.165808	0.537169	0.177060	87.762878	12.516448	54.843658	4.672810	0.000000	-1.779000	0.000000	0.000000	0.000000	-0.677664	-0.076669	-0.518064	0.000000	0.000000	4.000000	47.000000	0.000000
2582.751665	0.165808	0.537169	0.177060	87.884003	14.464950	56.603638	4.686759	0.000000	-1.741921	0.000000	0.000000	0.000000	-0.677664	-0.076669	-0.518064	0.000000	0.000000	4.000000	47.000000	0.000000
2582.754998	0.164025	0.536982	0.175639	87.884003	14.464950	56.603638	4.686759	0.000000	-1.741921	0.000000	0.000000	0.000000	-0.534883	-0.055896	-0.426443	0.000000	0.000000	4.000000	47.000000	0.000000
2582.758332	0.164025	0.536982	0.175639	87.884003	14.464950	56.603638	4.686759	0.000000	-1.741921	0.000000	0.000000	0.000000	-0.534883	-0.055896	-0.426443	0.000000	0.000000	4.000000	47.000000	0.000000
2582.761665	0.164025	0.536982	0.175639	88.030594	14.381037	56.563904	4.697625	0.000000	-1.712403	0.000000	0.000000	0.000000	-0.534883	-0.055896	-0.426443	0.000000	0.000000	4.000000	47.000000	0.000000
2582.764998	0.162073	0.536877	0.174025	88.030594	14.381037	56.563904	4.697625	0.000000	-1.712403	0.000000	0.000000	0.000000	-0.585687	-0.031694	-0.484153	0.000000	0.000000	4.000000	47.000000	0.000000
2582.768332	0.162073	0.536877	0.174025	88.030594	14.381037	56.563904	4.697625	0.000000	-1.712403	0.000000	0.000000	0.000000	-0.585687	-0.031694	-0.484153	0.000000	0.000000	4.000000	47.000000	0.000000
2582.771665	0.162073	0.536877	0.174025	88.188789	14.247787	56.425529	4.709389	0.000000	-1.679779	0.000000	0.000000	0.000000	-0.585687	-0.031694	-0.484153	0.000000	0.000000	4.000000	47.000000	0.000000
2582.774998	0.160128	0.536860	0.172405	88.188789	14.247787	56.425529	4.709389	0.000000	-1.679779	0.000000	0.000000	0.000000	-0.583236	-0.004989	-0.485903	0.000000	0.000000	4.000000	47.000000	0.000000
2582.778332	0.160128	0.536860	0.172405	88.188789	14.247787	56.425529	4.709389	0.000000	-1.679779	0.000000	0.000000	0.000000	-0.583236	-0.004989	-0.485903	0.000000	0.000000	4.000000	47.000000	0.000000
2582.781665	0.160128	0.536860	0.172405	88.335876	14.117056	56.047756	4.721112	0.000000	-1.646544	0.000000	0.000000	0.000000	-0.583236	-0.004989	-0.485903	0.000000	0.000000	4.000000	47.000000	0.000000
2582.784998	0.158190	0.537003	0.170772	88.335876	14.117056	56.047756	4.721112	0.000000	-1.646544	0.000000	0.000000	0.000000	-0.581414	0.042774	-0.490126	0.000000	0.000000	4.000000	47.000000	0.000000
2582.788332	0.158190	0.537003	0.170772	88.335876	14.117056	56.047756	4.721112	0.000000	-1.646544	0.000000	0.000000	0.000000	-0.581414	0.042774	-0.490126	0.000000	0.000000	4.000000	47.000000	0.000000
2582.791665	0.158190	0.537003	0.170772	88.474533	13.975391	55.598083	4.732781	0.000000	-1.612694	0.000000	0.000000	0.000000	-0.581414	0.042774	-0.490126	0.000000	0.000000	4.000000	47.000000	0.000000
2582.794998	0.156176	0.537217	0.169174	88.474533	13.975391	55.598083	4.732781	0.000000	-1.612694	0.000000	0.000000	0.000000	-0.604262	0.064235	-0.479395	0.000000	0.000000	4.000000	47.000000	0.000000
2582.798332	0.156176	0.537217	0.169174	88.474533	13.975391	55.598083	4.732781	0.000000	-1.612694	0.000000	0.000000	0.000000	-0.604262	0.064235	-0.479395	0.000000	0.000000	4.000000	47.000000	0.000000
2582.801665	0.156176	0.537217	0.169174	88.593613	13.833143	55.283443	4.745223	0.000000	-1.575709	0.000000	0.000000	0.000000	-0.604262	0.064235	-0.479395	0.000000	0.000000	4.000000	47.000000	0.000000
2582.804998	0.154200	0.537517	0.167563	88.593613	13.833143	55.283443	4.745223	0.000000	-1.575709	0.000000	0.000000	0.000000	-0.592745	0.090166	-0.483329	0.000000	0.000000	4.000000	47.000000	0.000000
2582.808332	0.154200	0.537517	0.167563	88.593613	13.833143	55.283443	4.745223	0.000000	-1.575709	0.000000	0.000000	0.000000	-0.592745	0.090166	-0.483329	0.000000	0.000000	4.000000	47.000000	0.000000
2582.811665	0.154200	0.537517	0.167563	88.700050	13.699171	55.056534	4.757314	0.000000	-1.538817	0.000000	0.000000	0.000000	-0.592745	0.090166	-0.483329	0.000000	0.000000	4.000000	47.000000	0.000000
2582.814998	0.152270	0.537943	0.165969	88.700050	13.699171	55.056534	4.757314	0.000000	-1.538817	0.000000	0.000000	0.000000	-0.579102	0.127706	-0.478220	0.000000	0.000000	4.000000	47.000000	0.000000
2582.818332	0.152270	0.537943	0.165969	88.700050	13.699171	55.056534	4.757314	0.000000	-1.538817	0.000000	0.000000	0.000000	-0.579102	0.127706	-0.478220	0.000000	0.000000	4.000000	47.000000	0.000000
2582.821665	0.152270	0.537943	0.165969	88.804329	13.564731	54.805389	4.769076	0.000000	-1.501970	0.000000	0.000000	0.000000	-0.579102	0.127706	-0.478220	0.000000	0.000000	4.000000	47.000000	0.000000
2582.824998	0.150379	0.538419	0.164367	88.804329	13.564731	54.805389	4.769076	0.000000	-1.501970	0.000000	0.000000	0.000000	-0.567430	0.142654	-0.480597	0.000000	0.000000	4.000000	47.000000	0.000000
2582.828332	0.150379	0.538419	0.164367	88.804329	13.564731	54.805389	4.769076	0.000000	-1.501970	0.000000	0.000000	0.000000	-0.567430	0.142654	-0.480597	0.000000	0.000000	4.000000	47.000000	0.000000
2582.831665	0.150379	0.538419	0.164367	88.904427	13.440528	54.481716	4.780492	0.000000	-1.465228	0.000000	0.000000	0.000000	-0.567430	0.142654	-0.480597	0.000000	0.000000	4.000000	47.000000	0.000000
2582.834998	0.148614	0.538943	0.162736	88.904427	13.440528	54.481716	4.780492	0.000000	-1.465228	0.000000	0.000000	0.000000	-0.529339	0.157449	-0.489215	0.000000	0.000000	4.000000	47.000000	0.000000
2582.838332	0.148614	0.538943	0.162736	88.904427	13.440528	54.481716	4.780492	0.000000	-1.465228	0.000000	0.000000	0.000000	-0.529339	0.157449	-0.489215	0.000000	0.000000	4.000000	47.000000	0.000000
2582.841665	0.148614	0.538943	0.162736	89.001427	12.393190	53.463989	4.790802	0.000000	-1.431158	0.000000	0.000000	0.000000	-0.529339	0.157449	-0.489215	0.000000	0.000000	4.000000	47.000000	0.000000
2582.844998	0.146943	0.539498	0.161069	89.001427	12.393190	53.463989	4.790802	0.000000	-1.431158	0.000000	0.000000	0.000000	-0.501403	0.166263	-0.499913	0.000000	0.000000	4.000000	47.000000	0.000000
2582.848332	0.146943	0.539498	0.161069	89.001427	12.393190	53.463989	4.790802	0.000000	-1.431158	0.000000	0.000000	0.000000	-0.501403	0.166263	-0.499913	0.000000	0.000000	4.000000	47.000000	0.000000
2582.851665	0.146943	0.539498	0.161069	89.093880	7.630974	48.741776	4.800287	0.000000	-1.399017	0.000000	0.000000	0.000000	-0.501403	0.166263	-0.499913	0.000000	0.000000	4.000000	47.000000	0.000000
2582.854998	0.145356	0.540076	0.159334	89.093880	7.630974	48.741776	4.800287	0.000000	-1.399017	0.000000	0.000000	0.000000	-0.476102	0.173549	-0.520764	0.000000	0.000000	4.000000	47.000000	0.000000
2582.858332	0.145356	0.540076	0.159334	89.093880	7.630974	48.741776	4.800287	0.000000	-1.399017	0.000000	0.000000	0.000000	-0.476102	0.173549	-0.520764	0.000000	0.000000	4.000000	47.000000	0.000000
2582.861665	0.145356	0.540076	0.159334	89.159073	-3.666440	37.380394	4.808958	0.000000	-1.368915	0.000000	0.000000	0.000000	-0.476102	0.173549	-0.520764	0.000000	0.000000	4.000000	47.000000	0.000000
2582.864998	0.143799	0.540664	0.157562	89.159073	-3.666440	37.380394	4.808958	0.000000	-1.368915	0.000000	0.000000	0.000000	-0.467116	0.176213	-0.531573	0.000000	0.000000	4.000000	47.000000	0.000000
2582.868332	0.143799	0.540664	0.157562	89.159073	-3.666440	37.380394	4.808958	0.000000	-1.368915	0.000000	0.000000	0.000000	-0.467116	0.176213	-0.531573	0.000000	0.000000	4.000000	47.000000	0.000000
2582.871665	0.143799	0.540664	0.157562	89.158142	-19.561928	21.349195	4.817340	0.000000	-1.339116	0.000000	0.000000	0.000000	-0.467116	0.176213	-0.531573	0.000000	0.000000	4.000000	47.000000	0.000000
2582.874998	0.142152	0.541240	0.155766	89.158142	-19.561928	21.349195	4.817340	0.000000	-1.339116	0.000000	0.000000	0.000000	-0.494138	0.172935	-0.538806	0.000000	0.000000	4.000000	47.000000	0.000000
2582.878332	0.142152	0.541240	0.155766	89.158142	-19.561928	21.349195	4.817340	0.000000	-1.339116	0.000000	0.000000	0.000000	-0.494138	0.172935	-0.538806	0.000000	0.000000	4.000000	47.000000	0.000000
2582.881665	0.142152	0.541240	0.155766	89.079735	-35.210442	5.478159	4.826405	0.000000	-1.306069	0.000000	0.000000	0.000000	-0.494138	0.172935	-0.538806	0.000000	0.000000	4.000000	47.000000	0.000000
2582.884998	0.140504	0.541893	0.153931	89.079735	-35.210442	5.478159	4.826405	0.000000	-1.306069	0.000000	0.000000	0.000000	-0.494343	0.196000	-0.550492	0.000000	0.000000	4.000000	47.000000	0.000000
2582.888332	0.140504	0.541893	0.153931	89.079735	-35.210442	5.478159	4.826405	0.000000	-1.306069	0.000000	0.000000	0.000000	-0.494343	0.196000	-0.550492	0.000000	0.000000	4.000000	47.000000	0.000000
2582.891665	0.140504	0.541893	0.153931	88.982971	-45.659054	-5.152373	4.835406	0.000000	-1.272341	0.000000	0.000000	0.000000	-0.494343	0.196000	-0.550492	0.000000	0.000000	4.000000	47.000000	0.000000
2582.894998	0.138868	0.542613	0.152111	88.982971	-45.659054	-5.152373	4.835406	0.000000	-1.272341	0.000000	0.000000	0.000000	-0.490776	0.215865	-0.545888	0.000000	0.000000	4.000000	47.000000	0.000000
2582.898332	0.138868	0.542613	0.152111	88.982971	-45.659054	-5.152373	4.835406	0.000000	-1.272341	0.000000	0.000000	0.000000	-0.490776	0.215865	-0.545888	0.000000	0.000000	4.000000	47.000000	0.000000
2582.901665	0.138868	0.542613	0.152111	88.937431	-51.957024	-11.574653	4.844351	0.000000	-1.237843	0.000000	0.000000	0.000000	-0.490776	0.215865	-0.545888	0.000000	0.000000	4.000000	47.000000	0.000000
2582.904998	0.137210	0.543413	0.150294	88.937431	-51.957024	-11.574653	4.844351	0.000000	-1.237843	0.000000	0.000000	0.000000	-0.497222	0.239906	-0.545242	0.000000	0.000000	4.000000	47.000000	0.000000
2582.908332	0.137210	0.543413	0.150294	88.937431	-51.957024	-11.574653	4.844351	0.000000	-1.237843	0.000000	0.000000	0.000000	-0.497222	0.239906	-0.545242	0.000000	0.000000	4.000000	47.000000	0.000000
2582.911665	0.137210	0.543413	0.150294	88.957512	-55.298054	-15.053907	4.853458	0.000000	-1.201644	0.000000	0.000000	0.000000	-0.497222	0.239906	-0.545242	0.000000	0.000000	4.000000	47.000000	0.000000
2582.914998	0.135655	0.544297	0.148487	88.957512	-55.298054	-15.053907	4.853458	0.000000	-1.201644	0.000000	0.000000	0.000000	-0.466739	0.265219	-0.541872	0.000000	0.000000	4.000000	47.000000	0.000000
2582.918332	0.135655	0.544297	0.148487	88.957512	-55.298054	-15.053907	4.853458	0.000000	-1.201644	0.000000	0.000000	0.000000	-0.466739	0.265219	-0.541872	0.000000	0.000000	4.000000	47.000000	0.000000
2582.921665	0.135655	0.544297	0.148487	88.977791	-58.322994	-18.396015	4.861805	0.000000	-1.167413	0.000000	0.000000	0.000000	-0.466739	0.265219	-0.541872	0.000000	0.000000	4.000000	47.000000	0.000000
2582.924998	0.134143	0.545231	0.146711	88.977791	-58.322994	-18.396015	4.861805	0.000000	-1.167413	0.000000	0.000000	0.000000	-0.453418	0.280264	-0.533032	0.000000	0.000000	4.000000	47.000000	0.000000
2582.928332	0.134143	0.545231	0.146711	88.977791	-58.322994	-18.396015	4.861805	0.000000	-1.167413	0.000000	0.000000	0.000000	-0.453418	0.280264	-0.533032	0.000000	0.000000	4.000000	47.000000	0.000000
2582.931665	0.134143	0.545231	0.146711	88.989151	-60.799980	-21.447243	4.869861	0.000000	-1.133340	0.000000	0.000000	0.000000	-0.453418	0.280264	-0.533032	0.000000	0.000000	4.000000	47.000000	0.000000
2582.934998	0.132677	0.546181	0.144968	88.989151	-60.799980	-21.447243	4.869861	0.000000	-1.133340	0.000000	0.000000	0.000000	-0.439910	0.285159	-0.522625	0.000000	0.000000	4.000000	47.000000	0.000000
2582.938332	0.132677	0.546181	0.144968	88.989151	-60.799980	-21.447243	4.869861	0.000000	-1.133340	0.000000	0.000000	0.000000	-0.439910	0.285159	-0.522625	0.000000	0.000000	4.000000	47.000000	0.000000
2582.941665	0.132677	0.546181	0.144968	88.999664	-62.955261	-24.177624	4.877624	0.000000	-1.099450	0.000000	0.000000	0.000000	-0.439910	0.285159	-0.522625	0.000000	0.000000	4.000000	47.000000	0.000000
2582.944998	0.131287	0.547168	0.143271	88.999664	-62.955261	-24.177624	4.877624	0.000000	-1.099450	0.000000	0.000000	0.000000	-0.416964	0.295939	-0.509314	0.000000	0.000000	4.000000	47.000000	0.000000
2582.948332	0.131287	0.547168	0.143271	88.999664	-62.955261	-24.177624	4.877624	0.000000	-1.099450	0.000000	0.000000	0.000000	-0.416964	0.295939	-0.509314	0.000000	0.000000	4.000000	47.000000	0.000000
2582.951665	0.131287	0.547168	0.143271	89.002602	-65.209984	-26.623949	4.884881	0.000000	-1.066745	0.000000	0.000000	0.000000	-0.416964	0.295939	-0.509314	0.000000	0.000000	4.000000	47.000000	0.000000
2582.954998	0.129918	0.548123	0.141640	89.002602	-65.209984	-26.623949	4.884881	0.000000	-1.066745	0.000000	0.000000	0.000000	-0.410652	0.286654	-0.489132	0.000000	0.000000	4.000000	47.000000	0.000000
2582.958332	0.129918	0.548123	0.141640	89.002602	-65.209984	-26.623949	4.884881	0.000000	-1.066745	0.000000	0.000000	0.000000	-0.410652	0.286654	-0.489132	0.000000	0.000000	4.000000	47.000000	0.000000
2582.961665	0.129918	0.548123	0.141640	88.996536	-67.560730	-28.912771	4.892057	0.000000	-1.033332	0.000000	0.000000	0.000000	-0.410652	0.286654	-0.489132	0.000000	0.000000	4.000000	47.000000	0.000000
2582.964998	0.128588	0.549024	0.140021	88.996536	-67.560730	-28.912771	4.892057	0.000000	-1.033332	0.000000	0.000000	0.000000	-0.399181	0.270151	-0.485861	0.000000	0.000000	4.000000	47.000000	0.000000
2582.968332	0.128588	0.549024	0.140021	88.996536	-67.560730	-28.912771	4.892057	0.000000	-1.033332	0.000000	0.000000	0.000000	-0.399181	0.270151	-0.485861	0.000000	0.000000	4.000000	47.000000	0.000000
2582.971665	0.128588	0.549024	0.140021	88.979515	-70.117455	-31.420424	4.898938	0.000000	-1.000200	0.000000	0.000000	0.000000	-0.399181	0.270151	-0.485861	0.000000	0.000000	4.000000	47.000000	0.000000
2582.974998	0.127238	0.549870	0.138425	88.979515	-70.117455	-31.420424	4.898938	0.000000	-1.000200	0.000000	0.000000	0.000000	-0.404749	0.253820	-0.478786	0.000000	0.000000	4.000000	47.000000	0.000000
2582.978332	0.127238	0.549870	0.138425	88.979515	-70.117455	-31.420424	4.898938	0.000000	-1.000200	0.000000	0.000000	0.000000	-0.404749	0.253820	-0.478786	0.000000	0.000000	4.000000	47.000000	0.000000
2582.981665	0.127238	0.549870	0.138425	88.957695	-72.782700	-34.081825	4.905923	0.000000	-0.965359	0.000000	0.000000	0.000000	-0.404749	0.253820	-0.478786	0.000000	0.000000	4.000000	47.000000	0.000000
2582.984998	0.125802	0.550703	0.136803	88.957695	-72.782700	-34.081825	4.905923	0.000000	-0.965359	0.000000	0.000000	0.000000	-0.431057	0.250061	-0.486418	0.000000	0.000000	4.000000	47.000000	0.000000
2582.988332	0.125802	0.550703	0.136803	88.957695	-72.782700	-34.081825	4.905923	0.000000	-0.965359	0.000000	0.000000	0.000000	-0.431057	0.250061	-0.486418	0.000000	0.000000	4.000000	47.000000	0.000000
2582.991665	0.125802	0.550703	0.136803	88.946861	-75.654663	-37.195061	4.913376	0.000000	-0.926678	0.000000	0.000000	0.000000	-0.431057	0.250061	-0.486418	0.000000	0.000000	4.000000	47.000000	0.000000
2582.994998	0.124396	0.551477	0.135158	88.946861	-75.654663	-37.195061	4.913376	0.000000	-0.926678	0.000000	0.000000	0.000000	-0.421757	0.232185	-0.493739	0.000000	0.000000	4.000000	47.000000	0.000000
2582.998332	0.124396	0.551477	0.135158	88.946861	-75.654663	-37.195061	4.913376	0.000000	-0.926678	0.000000	0.000000	0.000000	-0.421757	0.232185	-0.493739	0.000000	0.000000	4.000000	47.000000	0.000000
2583.001665	0.124396	0.551477	0.135158	88.947609	-78.477669	-40.574886	4.920489	0.000000	-0.888139	0.000000	0.000000	0.000000	-0.421757	0.232185	-0.493739	0.000000	0.000000	4.000000	47.000000	0.000000
2583.004998	0.123011	0.552252	0.133442	88.947609	-78.477669	-40.574886	4.920489	0.000000	-0.888139	0.000000	0.000000	0.000000	-0.415377	0.232447	-0.514798	0.000000	0.000000	4.000000	47.000000	0.000000
2583.008332	0.123011	0.552252	0.133442	88.947609	-78.477669	-40.574886	4.920489	0.000000	-0.888139	0.000000	0.000000	0.000000	-0.415377	0.232447	-0.514798	0.000000	0.000000	4.000000	47.000000	0.000000
2583.011665	0.123011	0.552252	0.133442	88.945938	-81.639275	-44.301243	4.927277	0.000000	-0.849676	0.000000	0.000000	0.000000	-0.415377	0.232447	-0.514798	0.000000	0.000000	4.000000	47.000000	0.000000
2583.014998	0.121568	0.553014	0.131693	88.945938	-81.639275	-44.301243	4.927277	0.000000	-0.849676	0.000000	0.000000	0.000000	-0.432885	0.228523	-0.524558	0.000000	0.000000	4.000000	47.000000	0.000000
2583.018332	0.121568	0.553014	0.131693	88.945938	-81.639275	-44.301243	4.927277	0.000000	-0.849676	0.000000	0.000000	0.000000	-0.432885	0.228523	-0.524558	0.000000	0.000000	4.000000	47.000000	0.000000
2583.021665	0.121568	0.553014	0.131693	88.942413	-84.963043	-47.853249	4.934263	0.000000	-0.808114	0.000000	0.000000	0.000000	-0.432885	0.228523	-0.524558	0.000000	0.000000	4.000000	47.000000	0.000000
2583.024998	0.120147	0.553776	0.129874	88.942413	-84.963043	-47.853249	4.934263	0.000000	-0.808114	0.000000	0.000000	0.000000	-0.426369	0.228514	-0.545836	0.000000	0.000000	4.000000	47.000000	0.000000
2583.028332	0.120147	0.553776	0.129874	88.942413	-84.963043	-47.853249	4.934263	0.000000	-0.808114	0.000000	0.000000	0.000000	-0.426369	0.228514	-0.545836	0.000000	0.000000	4.000000	47.000000	0.000000
2583.031665	0.120147	0.553776	0.129874	88.933205	-88.567841	-51.411331	4.940904	0.000000	-0.766469	0.000000	0.000000	0.000000	-0.426369	0.228514	-0.545836	0.000000	0.000000	4.000000	47.000000	0.000000
2583.034998	0.118777	0.554472	0.127988	88.933205	-88.567841	-51.411331	4.940904	0.000000	-0.766469	0.000000	0.000000	0.000000	-0.410894	0.208785	-0.565747	0.000000	0.000000	4.000000	47.000000	0.000000
2583.038332	0.118777	0.554472	0.127988	88.933205	-88.567841	-51.411331	4.940904	0.000000	-0.766469	0.000000	0.000000	0.000000	-0.410894	0.208785	-0.565747	0.000000	0.000000	4.000000	47.000000	0.000000
2583.041665	0.118777	0.554472	0.127988	88.917549	-92.575340	-55.369614	4.947043	0.000000	-0.725788	0.000000	0.000000	0.000000	-0.410894	0.208785	-0.565747	0.000000	0.000000	4.000000	47.000000	0.000000
2583.044998	0.117407	0.555121	0.126063	88.917549	-92.575340	-55.369614	4.947043	0.000000	-0.725788	0.000000	0.000000	0.000000	-0.411184	0.194881	-0.577593	0.000000	0.000000	4.000000	47.000000	0.000000
2583.048332	0.117407	0.555121	0.126063	88.917549	-92.575340	-55.369614	4.947043	0.000000	-0.725788	0.000000	0.000000	0.000000	-0.411184	0.194881	-0.577593	0.000000	0.000000	4.000000	47.000000	0.000000
2583.051665	0.117407	0.555121	0.126063	88.891464	-97.041260	-59.883663	4.953006	0.000000	-0.683910	0.000000	0.000000	0.000000	-0.411184	0.194881	-0.577593	0.000000	0.000000	4.000000	47.000000	0.000000
2583.054998	0.116088	0.555673	0.124076	88.891464	-97.041260	-59.883663	4.953006	0.000000	-0.683910	0.000000	0.000000	0.000000	-0.395486	0.165500	-0.595879	0.000000	0.000000	4.000000	47.000000	0.000000
2583.058332	0.116088	0.555673	0.124076	88.891464	-97.041260	-59.883663	4.953006	0.000000	-0.683910	0.000000	0.000000	0.000000	-0.395486	0.165500	-0.595879	0.000000	0.000000	4.000000	47.000000	0.000000
2583.061665	0.116088	0.555673	0.124076	88.857216	-101.750221	-64.817619	4.958490	0.000000	-0.642944	0.000000	0.000000	0.000000	-0.395486	0.165500	-0.595879	0.000000	0.000000	4.000000	47.000000	0.000000
2583.064998	0.114740	0.556127	0.122046	88.857216	-101.750221	-64.817619	4.958490	0.000000	-0.642944	0.000000	0.000000	0.000000	-0.404646	0.136330	-0.609194	0.000000	0.000000	4.000000	47.000000	0.000000
2583.068332	0.114740	0.556127	0.122046	88.857216	-101.750221	-64.817619	4.958490	0.000000	-0.642944	0.000000	0.000000	0.000000	-0.404646	0.136330	-0.609194	0.000000	0.000000	4.000000	47.000000	0.000000
2583.071665	0.114740	0.556127	0.122046	88.811722	-106.574615	-69.827019	4.963930	0.000000	-0.599498	0.000000	0.000000	0.000000	-0.404646	0.136330	-0.609194	0.000000	0.000000	4.000000	47.000000	0.000000
2583.074998	0.113370	0.556543	0.120017	88.811722	-106.574615	-69.827019	4.963930	0.000000	-0.599498	0.000000	0.000000	0.000000	-0.410897	0.124587	-0.608541	0.000000	0.000000	4.000000	47.000000	0.000000
2583.078332	0.113370	0.556543	0.120017	88.811722	-106.574615	-69.827019	4.963930	0.000000	-0.599498	0.000000	0.000000	0.000000	-0.410897	0.124587	-0.608541	0.000000	0.000000	4.000000	47.000000	0.000000
2583.081665	0.113370	0.556543	0.120017	88.761879	-110.779503	-74.006721	4.969261	0.000000	-0.553575	0.000000	0.000000	0.000000	-0.410897	0.124587	-0.608541	0.000000	0.000000	4.000000	47.000000	0.000000
2583.084998	0.111931	0.556957	0.118033	88.761879	-110.779503	-74.006721	4.969261	0.000000	-0.553575	0.000000	0.000000	0.000000	-0.431605	0.124483	-0.595312	0.000000	0.000000	4.000000	47.000000	0.000000
2583.088332	0.111931	0.556957	0.118033	88.761879	-110.779503	-74.006721	4.969261	0.000000	-0.553575	0.000000	0.000000	0.000000	-0.431605	0.124483	-0.595312	0.000000	0.000000	4.000000	47.000000	0.000000
2583.091665	0.111931	0.556957	0.118033	88.708046	-114.541901	-77.674637	4.974649	0.000000	-0.502857	0.000000	0.000000	0.000000	-0.431605	0.124483	-0.595312	0.000000	0.000000	4.000000	47.000000	0.000000
2583.094998	0.110479	0.557372	0.116082	88.708046	-114.541901	-77.674637	4.974649	0.000000	-0.502857	0.000000	0.000000	0.000000	-0.435756	0.124431	-0.585306	0.000000	0.000000	4.000000	47.000000	0.000000
2583.098332	0.110479	0.557372	0.116082	88.708046	-114.541901	-77.674637	4.974649	0.000000	-0.502857	0.000000	0.000000	0.000000	-0.435756	0.124431	-0.585306	0.000000	0.000000	4.000000	47.000000	0.000000
2583.101665	0.110479	0.557372	0.116082	88.651283	-117.890732	-80.958282	4.979753	0.000000	-0.449522	0.000000	0.000000	0.000000	-0.435756	0.124431	-0.585306	0.000000	0.000000	4.000000	47.000000	0.000000
2583.104998	0.109094	0.557787	0.114149	88.651283	-117.890732	-80.958282	4.979753	0.000000	-0.449522	0.000000	0.000000	0.000000	-0.415450	0.124433	-0.579919	0.000000	0.000000	4.000000	47.000000	0.000000
2583.108332	0.109094	0.557787	0.114149	88.651283	-117.890732	-80.958282	4.979753	0.000000	-0.449522	0.000000	0.000000	0.000000	-0.415450	0.124433	-0.579919	0.000000	0.000000	4.000000	47.000000	0.000000
2583.111665	0.109094	0.557787	0.114149	88.595001	-120.778236	-83.884384	4.984208	0.000000	-0.397076	0.000000	0.000000	0.000000	-0.415450	0.124433	-0.579919	0.000000	0.000000	4.000000	47.000000	0.000000
2583.114998	0.107725	0.558221	0.112260	88.595001	-120.778236	-83.884384	4.984208	0.000000	-0.397076	0.000000	0.000000	0.000000	-0.410661	0.130239	-0.566504	0.000000	0.000000	4.000000	47.000000	0.000000
2583.118332	0.107725	0.558221	0.112260	88.595001	-120.778236	-83.884384	4.984208	0.000000	-0.397076	0.000000	0.000000	0.000000	-0.410661	0.130239	-0.566504	0.000000	0.000000	4.000000	47.000000	0.000000
2583.121665	0.107725	0.558221	0.112260	88.532066	-123.477036	-86.700417	4.988204	0.000000	-0.343255	0.000000	0.000000	0.000000	-0.410661	0.130239	-0.566504	0.000000	0.000000	4.000000	47.000000	0.000000
2583.124998	0.106444	0.558617	0.110354	88.532066	-123.477036	-86.700417	4.988204	0.000000	-0.343255	0.000000	0.000000	0.000000	-0.384344	0.118863	-0.571759	0.000000	0.000000	4.000000	47.000000	0.000000
2583.128332	0.106444	0.558617	0.110354	88.532066	-123.477036	-86.700417	4.988204	0.000000	-0.343255	0.000000	0.000000	0.000000	-0.384344	0.118863	-0.571759	0.000000	0.000000	4.000000	47.000000	0.000000
2583.131665	0.106444	0.558617	0.110354	88.451744	-125.544777	-88.703522	4.991498	0.000000	-0.291465	0.000000	0.000000	0.000000	-0.384344	0.118863	-0.571759	0.000000	0.000000	4.000000	47.000000	0.000000
2583.134998	0.105139	0.558957	0.108436	88.451744	-125.544777	-88.703522	4.991498	0.000000	-0.291465	0.000000	0.000000	0.000000	-0.391371	0.101904	-0.575580	0.000000	0.000000	4.000000	47.000000	0.000000
2583.138332	0.105139	0.558957	0.108436	88.451744	-125.544777	-88.703522	4.991498	0.000000	-0.291465	0.000000	0.000000	0.000000	-0.391371	0.101904	-0.575580	0.000000	0.000000	4.000000	47.000000	0.000000
2583.141665	0.105139	0.558957	0.108436	88.324501	-126.156357	-89.292526	4.994394	0.000000	-0.236708	0.000000	0.000000	0.000000	-0.391371	0.101904	-0.575580	0.000000	0.000000	4.000000	47.000000	0.000000
2583.144998	0.103820	0.559216	0.106547	88.324501	-126.156357	-89.292526	4.994394	0.000000	-0.236708	0.000000	0.000000	0.000000	-0.395932	0.077671	-0.566632	0.000000	0.000000	4.000000	47.000000	0.000000
2583.148332	0.103820	0.559216	0.106547	88.324501	-126.156357	-89.292526	4.994394	0.000000	-0.236708	0.000000	0.000000	0.000000	-0.395932	0.077671	-0.566632	0.000000	0.000000	4.000000	47.000000	0.000000
2583.151665	0.103820	0.559216	0.106547	88.155281	-125.687042	-88.843826	4.996790	0.000000	-0.179125	0.000000	0.000000	0.000000	-0.395932	0.077671	-0.566632	0.000000	0.000000	4.000000	47.000000	0.000000
2583.154998	0.102505	0.559388	0.104646	88.155281	-125.687042	-88.843826	4.996790	0.000000	-0.179125	0.000000	0.000000	0.000000	-0.394480	0.051703	-0.570323	0.000000	0.000000	4.000000	47.000000	0.000000
2583.158332	0.102505	0.559388	0.104646	88.155281	-125.687042	-88.843826	4.996790	0.000000	-0.179125	0.000000	0.000000	0.000000	-0.394480	0.051703	-0.570323	0.000000	0.000000	4.000000	47.000000	0.000000
2583.161665	0.102505	0.559388	0.104646	87.954453	-124.629326	-87.834366	4.998569	0.000000	-0.119635	0.000000	0.000000	0.000000	-0.394480	0.051703	-0.570323	0.000000	0.000000	4.000000	47.000000	0.000000
2583.164998	0.101144	0.559494	0.102758	87.954453	-124.629326	-87.834366	4.998569	0.000000	-0.119635	0.000000	0.000000	0.000000	-0.408100	0.031649	-0.566348	0.000000	0.000000	4.000000	47.000000	0.000000
2583.168332	0.101144	0.559494	0.102758	87.954453	-124.629326	-87.834366	4.998569	0.000000	-0.119635	0.000000	0.000000	0.000000	-0.408100	0.031649	-0.566348	0.000000	0.000000	4.000000	47.000000	0.000000
2583.171665	0.101144	0.559494	0.102758	87.745888	-123.706993	-86.998337	4.999690	0.000000	-0.055673	0.000000	0.000000	0.000000	-0.408100	0.031649	-0.566348	0.000000	0.000000	4.000000	47.000000	0.000000
2583.174998	0.099709	0.559545	0.100867	87.745888	-123.706993	-86.998337	4.999690	0.000000	-0.055673	0.000000	0.000000	0.000000	-0.430659	0.015398	-0.567500	0.000000	0.000000	4.000000	47.000000	0.000000
2583.178332	0.099709	0.559545	0.100867	87.745888	-123.706993	-86.998337	4.999690	0.000000	-0.055673	0.000000	0.000000	0.000000	-0.430659	0.015398	-0.567500	0.000000	0.000000	4.000000	47.000000	0.000000
2583.181665	0.099709	0.559545	0.100867	87.573112	-123.897118	-87.302322	4.999979	0.000000	0.014439	0.000000	0.000000	0.000000	-0.430659	0.015398	-0.567500	0.000000	0.000000	4.000000	47.000000	0.000000
2583.184998	0.098287	0.559599	0.099005	87.573112	-123.897118	-87.302322	4.999979	0.000000	0.014439	0.000000	0.000000	0.000000	-0.426639	0.016298	-0.558589	0.000000	0.000000	4.000000	47.000000	0.000000
2583.188332	0.098287	0.559599	0.099005	87.573112	-123.897118	-87.302322	4.999979	0.000000	0.014439	0.000000	0.000000	0.000000	-0.426639	0.016298	-0.558589	0.000000	0.000000	4.000000	47.000000	0.000000
2583.191665	0.098287	0.559599	0.099005	87.475708	-125.629860	-89.191780	4.950229	0.000000	0.085670	0.000000	0.000000	0.000000	-0.426639	0.016298	-0.558589	0.000000	0.000000	4.000000	47.000000	0.000000
2583.194998	0.096851	0.559657	0.097177	87.475708	-125.629860	-89.191780	4.950229	0.000000	0.085670	0.000000	0.000000	0.000000	-0.430550	0.017239	-0.548194	0.000000	0.000000	4.000000	47.000000	0.000000
2583.198332	0.096851	0.559657	0.097177	87.475708	-125.629860	-89.191780	4.950229	0.000000	0.085670	0.000000	0.000000	0.000000	-0.430550	0.017239	-0.548194	0.000000	0.000000	4.000000	47.000000	0.000000
2583.201665	0.096851	0.559657	0.097177	87.396393	-127.540413	-91.446838	4.858863	0.000000	0.157429	0.000000	0.000000	0.000000	-0.430550	0.017239	-0.548194	0.000000	0.000000	4.000000	47.000000	0.000000
2583.204998	0.095402	0.559748	0.095379	87.396393	-127.540413	-91.446838	4.858863	0.000000	0.157429	0.000000	0.000000	0.000000	-0.434715	0.027394	-0.539426	0.000000	0.000000	4.000000	47.000000	0.000000
2583.208332	0.095402	0.559748	0.095379	87.396393	-127.540413	-91.446838	4.858863	0.000000	0.157429	0.000000	0.000000	0.000000	-0.434715	0.027394	-0.539426	0.000000	0.000000	4.000000	47.000000	0.000000
2583.211665	0.095402	0.559748	0.095379	87.315987	-129.269989	-93.745781	4.768959	0.000000	0.229881	0.000000	0.000000	0.000000	-0.434715	0.027394	-0.539426	0.000000	0.000000	4.000000	47.000000	0.000000
2583.214998	0.093944	0.559831	0.093638	87.315987	-129.269989	-93.745781	4.768959	0.000000	0.229881	0.000000	0.000000	0.000000	-0.437444	0.024828	-0.522450	0.000000	0.000000	4.000000	47.000000	0.000000
2583.218332	0.093944	0.559831	0.093638	87.315987	-129.269989	-93.745781	4.768959	0.000000	0.229881	0.000000	0.000000	0.000000	-0.437444	0.024828	-0.522450	0.000000	0.000000	4.000000	47.000000	0.000000
2583.221665	0.093944	0.559831	0.093638	87.239258	-130.954102	-95.928116	4.681884	0.000000	0.302789	0.000000	0.000000	0.000000	-0.437444	0.024828	-0.522450	0.000000	0.000000	4.000000	47.000000	0.000000
2583.224998	0.092444	0.559929	0.091914	87.239258	-130.954102	-95.928116	4.681884	0.000000	0.302789	0.000000	0.000000	0.000000	-0.450197	0.029343	-0.517159	0.000000	0.000000	4.000000	47.000000	0.000000
2583.228332	0.092444	0.559929	0.091914	87.239258	-130.954102	-95.928116	4.681884	0.000000	0.302789	0.000000	0.000000	0.000000	-0.450197	0.029343	-0.517159	0.000000	0.000000	4.000000	47.000000	0.000000
2583.231665	0.092444	0.559929	0.091914	87.168137	-132.765213	-98.011482	4.595691	0.000000	0.377821	0.000000	0.000000	0.000000	-0.450197	0.029343	-0.517159	0.000000	0.000000	4.000000	47.000000	0.000000
2583.234998	0.090938	0.560007	0.090269	87.168137	-132.765213	-98.011482	4.595691	0.000000	0.377821	0.000000	0.000000	0.000000	-0.451759	0.023437	-0.493593	0.000000	0.000000	4.000000	47.000000	0.000000
2583.238332	0.090938	0.560007	0.090269	87.168137	-132.765213	-98.011482	4.595691	0.000000	0.377821	0.000000	0.000000	0.000000	-0.451759	0.023437	-0.493593	0.000000	0.000000	4.000000	47.000000	0.000000
2583.241665	0.090938	0.560007	0.090269	87.104774	-134.784668	-100.112526	4.513425	0.000000	0.453115	0.000000	0.000000	0.000000	-0.451759	0.023437	-0.493593	0.000000	0.000000	4.000000	47.000000	0.000000
2583.244998	0.089392	0.560040	0.088652	87.104774	-134.784668	-100.112526	4.513425	0.000000	0.453115	0.000000	0.000000	0.000000	-0.463835	0.009882	-0.485007	0.000000	0.000000	4.000000	47.000000	0.000000
2583.248332	0.089392	0.560040	0.088652	87.104774	-134.784668	-100.112526	4.513425	0.000000	0.453115	0.000000	0.000000	0.000000	-0.463835	0.009882	-0.485007	0.000000	0.000000	4.000000	47.000000	0.000000
2583.251665	0.089392	0.560040	0.088652	87.042625	-136.965591	-102.414970	4.432590	0.000000	0.530421	0.000000	0.000000	0.000000	-0.463835	0.009882	-0.485007	0.000000	0.000000	4.000000	47.000000	0.000000
2583.254998	0.087829	0.560010	0.087043	87.042625	-136.965591	-102.414970	4.432590	0.000000	0.530421	0.000000	0.000000	0.000000	-0.468856	-0.009070	-0.482663	0.000000	0.000000	4.000000	47.000000	0.000000
2583.258332	0.087829	0.560010	0.087043	87.042625	-136.965591	-102.414970	4.432590	0.000000	0.530421	0.000000	0.000000	0.000000	-0.468856	-0.009070	-0.482663	0.000000	0.000000	4.000000	47.000000	0.000000
2583.261665	0.087829	0.560010	0.087043	86.977928	-139.330414	-104.959854	4.352146	0.000000	0.608563	0.000000	0.000000	0.000000	-0.468856	-0.009070	-0.482663	0.000000	0.000000	4.000000	47.000000	0.000000
2583.264998	0.086255	0.559924	0.085480	86.977928	-139.330414	-104.959854	4.352146	0.000000	0.608563	0.000000	0.000000	0.000000	-0.471986	-0.025712	-0.468859	0.000000	0.000000	4.000000	47.000000	0.000000
2583.268332	0.086255	0.559924	0.085480	86.977928	-139.330414	-104.959854	4.352146	0.000000	0.608563	0.000000	0.000000	0.000000	-0.471986	-0.025712	-0.468859	0.000000	0.000000	4.000000	47.000000	0.000000
2583.271665	0.086255	0.559924	0.085480	86.919807	-142.101181	-107.987549	4.274003	0.000000	0.687228	0.000000	0.000000	0.000000	-0.471986	-0.025712	-0.468859	0.000000	0.000000	4.000000	47.000000	0.000000
2583.274998	0.084665	0.559806	0.083919	86.919807	-142.101181	-107.987549	4.274003	0.000000	0.687228	0.000000	0.000000	0.000000	-0.477202	-0.035320	-0.468240	0.000000	0.000000	4.000000	47.000000	0.000000
2583.278332	0.084665	0.559806	0.083919	86.919807	-142.101181	-107.987549	4.274003	0.000000	0.687228	0.000000	0.000000	0.000000	-0.477202	-0.035320	-0.468240	0.000000	0.000000	4.000000	47.000000	0.000000
2583.281665	0.084665	0.559806	0.083919	86.869247	-145.456406	-111.630035	4.195963	0.000000	0.766762	0.000000	0.000000	0.000000	-0.477202	-0.035320	-0.468240	0.000000	0.000000	4.000000	47.000000	0.000000
2583.284998	0.082983	0.559675	0.082389	86.869247	-145.456406	-111.630035	4.195963	0.000000	0.766762	0.000000	0.000000	0.000000	-0.504645	-0.039298	-0.459185	0.000000	0.000000	4.000000	47.000000	0.000000
2583.288332	0.082983	0.559675	0.082389	86.869247	-145.456406	-111.630035	4.195963	0.000000	0.766762	0.000000	0.000000	0.000000	-0.504645	-0.039298	-0.459185	0.000000	0.000000	4.000000	47.000000	0.000000
2583.291665	0.082983	0.559675	0.082389	86.833870	-149.367188	-115.767403	4.119432	0.000000	0.850869	0.000000	0.000000	0.000000	-0.504645	-0.039298	-0.459185	0.000000	0.000000	4.000000	47.000000	0.000000
2583.294998	0.081257	0.559572	0.080852	86.833870	-149.367188	-115.767403	4.119432	0.000000	0.850869	0.000000	0.000000	0.000000	-0.517788	-0.030922	-0.460958	0.000000	0.000000	4.000000	47.000000	0.000000
2583.298332	0.081257	0.559572	0.080852	86.833870	-149.367188	-115.767403	4.119432	0.000000	0.850869	0.000000	0.000000	0.000000	-0.517788	-0.030922	-0.460958	0.000000	0.000000	4.000000	47.000000	0.000000
2583.301665	0.081257	0.559572	0.080852	86.796005	-153.594452	-120.090576	4.042606	0.000000	0.937167	0.000000	0.000000	0.000000	-0.517788	-0.030922	-0.460958	0.000000	0.000000	4.000000	47.000000	0.000000
2583.304998	0.079470	0.559523	0.079368	86.796005	-153.594452	-120.090576	4.042606	0.000000	0.937167	0.000000	0.000000	0.000000	-0.535951	-0.014909	-0.445146	0.000000	0.000000	4.000000	47.000000	0.000000
2583.308332	0.079470	0.559523	0.079368	86.796005	-153.594452	-120.090576	4.042606	0.000000	0.937167	0.000000	0.000000	0.000000	-0.535951	-0.014909	-0.445146	0.000000	0.000000	4.000000	47.000000	0.000000
2583.311665	0.079470	0.559523	0.079368	86.757195	-158.047272	-124.601944	3.968415	0.000000	1.026492	0.000000	0.000000	0.000000	-0.535951	-0.014909	-0.445146	0.000000	0.000000	4.000000	47.000000	0.000000
2583.314998	0.077622	0.559478	0.077926	86.757195	-158.047272	-124.601944	3.968415	0.000000	1.026492	0.000000	0.000000	0.000000	-0.554511	-0.013326	-0.432763	0.000000	0.000000	4.000000	47.000000	0.000000
2583.318332	0.077622	0.559478	0.077926	86.757195	-158.047272	-124.601944	3.968415	0.000000	1.026492	0.000000	0.000000	0.000000	-0.554511	-0.013326	-0.432763	0.000000	0.000000	4.000000	47.000000	0.000000
2583.321665	0.077622	0.559478	0.077926	86.708122	-162.772583	-129.336334	3.896288	0.000000	1.118911	0.000000	0.000000	0.000000	-0.554511	-0.013326	-0.432763	0.000000	0.000000	4.000000	47.000000	0.000000
2583.324998	0.075767	0.559476	0.076550	86.708122	-162.772583	-129.336334	3.896288	0.000000	1.118911	0.000000	0.000000	0.000000	-0.556348	-0.000701	-0.412685	0.000000	0.000000	4.000000	47.000000	0.000000
2583.328332	0.075767	0.559476	0.076550	86.708122	-162.772583	-129.336334	3.896288	0.000000	1.118911	0.000000	0.000000	0.000000	-0.556348	-0.000701	-0.412685	0.000000	0.000000	4.000000	47.000000	0.000000
2583.331665	0.075767	0.559476	0.076550	86.645500	-167.913940	-134.274124	3.827507	0.000000	1.211636	0.000000	0.000000	0.000000	-0.556348	-0.000701	-0.412685	0.000000	0.000000	4.000000	47.000000	0.000000
2583.334998	0.073899	0.559460	0.075192	86.645500	-167.913940	-134.274124	3.827507	0.000000	1.211636	0.000000	0.000000	0.000000	-0.560378	-0.004636	-0.407572	0.000000	0.000000	4.000000	47.000000	0.000000
2583.338332	0.073899	0.559460	0.075192	86.645500	-167.913940	-134.274124	3.827507	0.000000	1.211636	0.000000	0.000000	0.000000	-0.560378	-0.004636	-0.407572	0.000000	0.000000	4.000000	47.000000	0.000000
2583.341665	0.073899	0.559460	0.075192	86.565720	-173.233444	-139.351151	3.759578	0.000000	1.305032	0.000000	0.000000	0.000000	-0.560378	-0.004636	-0.407572	0.000000	0.000000	4.000000	47.000000	0.000000
2583.344998	0.072000	0.559458	0.073909	86.565720	-173.233444	-139.351151	3.759578	0.000000	1.305032	0.000000	0.000000	0.000000	-0.569691	-0.000773	-0.384732	0.000000	0.000000	4.000000	47.000000	0.000000
2583.348332	0.072000	0.559458	0.073909	86.565720	-173.233444	-139.351151	3.759578	0.000000	1.305032	0.000000	0.000000	0.000000	-0.569691	-0.000773	-0.384732	0.000000	0.000000	4.000000	47.000000	0.000000
2583.351665	0.072000	0.559458	0.073909	86.459564	-178.543304	-144.566727	3.695456	0.000000	1.399980	0.000000	0.000000	0.000000	-0.569691	-0.000773	-0.384732	0.000000	0.000000	4.000000	47.000000	0.000000
2583.354998	0.070169	0.559421	0.072678	86.459564	-178.543304	-144.566727	3.695456	0.000000	1.399980	0.000000	0.000000	0.000000	-0.549354	-0.011119	-0.369276	0.000000	0.000000	4.000000	47.000000	0.000000
2583.358332	0.070169	0.559421	0.072678	86.459564	-178.543304	-144.566727	3.695456	0.000000	1.399980	0.000000	0.000000	0.000000	-0.549354	-0.011119	-0.369276	0.000000	0.000000	4.000000	47.000000	0.000000
2583.361665	0.070169	0.559421	0.072678	86.330345	176.387711	-149.770538	3.633910	0.000000	1.491539	0.000000	0.000000	0.000000	-0.549354	-0.011119	-0.369276	0.000000	0.000000	4.000000	47.000000	0.000000
2583.364998	0.068404	0.559379	0.071494	86.330345	176.387711	-149.770538	3.633910	0.000000	1.491539	0.000000	0.000000	0.000000	-0.529497	-0.012576	-0.355218	0.000000	0.000000	4.000000	47.000000	0.000000
2583.368332	0.068404	0.559379	0.071494	86.330345	176.387711	-149.770538	3.633910	0.000000	1.491539	0.000000	0.000000	0.000000	-0.529497	-0.012576	-0.355218	0.000000	0.000000	4.000000	47.000000	0.000000
2583.371665	0.068404	0.559379	0.071494	86.184845	171.901169	-154.503540	3.574707	0.000000	1.579789	0.000000	0.000000	0.000000	-0.529497	-0.012576	-0.355218	0.000000	0.000000	4.000000	47.000000	0.000000
2583.374998	0.066652	0.559343	0.070342	86.184845	171.901169	-154.503540	3.574707	0.000000	1.579789	0.000000	0.000000	0.000000	-0.525764	-0.010736	-0.345717	0.000000	0.000000	4.000000	47.000000	0.000000
2583.378332	0.066652	0.559343	0.070342	86.184845	171.901169	-154.503540	3.574707	0.000000	1.579789	0.000000	0.000000	0.000000	-0.525764	-0.010736	-0.345717	0.000000	0.000000	4.000000	47.000000	0.000000
2583.381665	0.066652	0.559343	0.070342	86.040863	168.361298	-158.100357	3.517088	0.000000	1.667416	0.000000	0.000000	0.000000	-0.525764	-0.010736	-0.345717	0.000000	0.000000	4.000000	47.000000	0.000000
2583.384998	0.064911	0.559342	0.069216	86.040863	168.361298	-158.100357	3.517088	0.000000	1.667416	0.000000	0.000000	0.000000	-0.522327	-0.000208	-0.337811	0.000000	0.000000	4.000000	47.000000	0.000000
2583.388332	0.064911	0.559342	0.069216	86.040863	168.361298	-158.100357	3.517088	0.000000	1.667416	0.000000	0.000000	0.000000	-0.522327	-0.000208	-0.337811	0.000000	0.000000	4.000000	47.000000	0.000000
2583.391665	0.064911	0.559342	0.069216	85.915909	166.109512	-160.158218	3.460786	0.000000	1.754471	0.000000	0.000000	0.000000	-0.522327	-0.000208	-0.337811	0.000000	0.000000	4.000000	47.000000	0.000000
2583.394998	0.063231	0.559377	0.068110	85.915909	166.109512	-160.158218	3.460786	0.000000	1.754471	0.000000	0.000000	0.000000	-0.503999	0.010315	-0.331641	0.000000	0.000000	4.000000	47.000000	0.000000
2583.398332	0.063231	0.559377	0.068110	85.915909	166.109512	-160.158218	3.460786	0.000000	1.754471	0.000000	0.000000	0.000000	-0.503999	0.010315	-0.331641	0.000000	0.000000	4.000000	47.000000	0.000000
2583.401665	0.063231	0.559377	0.068110	85.825989	165.298096	-160.807938	3.405513	0.000000	1.838471	0.000000	0.000000	0.000000	-0.503999	0.010315	-0.331641	0.000000	0.000000	4.000000	47.000000	0.000000
2583.404998	0.061505	0.559420	0.066981	85.825989	165.298096	-160.807938	3.405513	0.000000	1.838471	0.000000	0.000000	0.000000	-0.517689	0.012998	-0.338653	0.000000	0.000000	4.000000	47.000000	0.000000
2583.408332	0.061505	0.559420	0.066981	85.825989	165.298096	-160.807938	3.405513	0.000000	1.838471	0.000000	0.000000	0.000000	-0.517689	0.012998	-0.338653	0.000000	0.000000	4.000000	47.000000	0.000000
2583.411665	0.061505	0.559420	0.066981	85.765343	165.479187	-160.581268	3.349070	0.000000	1.924752	0.000000	0.000000	0.000000	-0.517689	0.012998	-0.338653	0.000000	0.000000	4.000000	47.000000	0.000000
2583.414998	0.059865	0.559469	0.065876	85.765343	165.479187	-160.581268	3.349070	0.000000	1.924752	0.000000	0.000000	0.000000	-0.491843	0.014793	-0.331505	0.000000	0.000000	4.000000	47.000000	0.000000
2583.418332	0.059865	0.559469	0.065876	85.765343	165.479187	-160.581268	3.349070	0.000000	1.924752	0.000000	0.000000	0.000000	-0.491843	0.014793	-0.331505	0.000000	0.000000	4.000000	47.000000	0.000000
2583.421665	0.059865	0.559469	0.065876	85.700989	165.653442	-160.386734	3.293819	0.000000	2.006726	0.000000	0.000000	0.000000	-0.491843	0.014793	-0.331505	0.000000	0.000000	4.000000	47.000000	0.000000
2583.424998	0.058305	0.559499	0.064740	85.700989	165.653442	-160.386734	3.293819	0.000000	2.006726	0.000000	0.000000	0.000000	-0.468121	0.008831	-0.341029	0.000000	0.000000	4.000000	47.000000	0.000000
2583.428332	0.058305	0.559499	0.064740	85.700989	165.653442	-160.386734	3.293819	0.000000	2.006726	0.000000	0.000000	0.000000	-0.468121	0.008831	-0.341029	0.000000	0.000000	4.000000	47.000000	0.000000
2583.431665	0.058305	0.559499	0.064740	85.633583	165.832275	-160.155609	3.236981	0.000000	2.084746	0.000000	0.000000	0.000000	-0.468121	0.008831	-0.341029	0.000000	0.000000	4.000000	47.000000	0.000000
2583.434998	0.056752	0.559498	0.063602	85.633583	165.832275	-160.155609	3.236981	0.000000	2.084746	0.000000	0.000000	0.000000	-0.466009	-0.000259	-0.341173	0.000000	0.000000	4.000000	47.000000	0.000000
2583.438332	0.056752	0.559498	0.063602	85.633583	165.832275	-160.155609	3.236981	0.000000	2.084746	0.000000	0.000000	0.000000	-0.466009	-0.000259	-0.341173	0.000000	0.000000	4.000000	47.000000	0.000000
2583.441665	0.056752	0.559498	0.063602	85.566063	166.000946	-159.910706	3.180119	0.000000	2.162414	0.000000	0.000000	0.000000	-0.466009	-0.000259	-0.341173	0.000000	0.000000	4.000000	47.000000	0.000000
2583.444998	0.055232	0.559485	0.062479	85.566063	166.000946	-159.910706	3.180119	0.000000	2.162414	0.000000	0.000000	0.000000	-0.455959	-0.003817	-0.336985	0.000000	0.000000	4.000000	47.000000	0.000000
2583.448332	0.055232	0.559485	0.062479	85.566063	166.000946	-159.910706	3.180119	0.000000	2.162414	0.000000	0.000000	0.000000	-0.455959	-0.003817	-0.336985	0.000000	0.000000	4.000000	47.000000	0.000000
2583.451665	0.055232	0.559485	0.062479	85.498329	166.162598	-159.699539	3.123955	0.000000	2.238407	0.000000	0.000000	0.000000	-0.455959	-0.003817	-0.336985	0.000000	0.000000	4.000000	47.000000	0.000000
2583.454998	0.053718	0.559471	0.061350	85.498329	166.162598	-159.699539	3.123955	0.000000	2.238407	0.000000	0.000000	0.000000	-0.454090	-0.004238	-0.338715	0.000000	0.000000	4.000000	47.000000	0.000000
2583.458332	0.053718	0.559471	0.061350	85.498329	166.162598	-159.699539	3.123955	0.000000	2.238407	0.000000	0.000000	0.000000	-0.454090	-0.004238	-0.338715	0.000000	0.000000	4.000000	47.000000	0.000000
2583.461665	0.053718	0.559471	0.061350	85.432800	166.305862	-159.530609	3.067502	0.000000	2.314089	0.000000	0.000000	0.000000	-0.454090	-0.004238	-0.338715	0.000000	0.000000	4.000000	47.000000	0.000000
2583.464998	0.052209	0.559438	0.060198	85.432800	166.305862	-159.530609	3.067502	0.000000	2.314089	0.000000	0.000000	0.000000	-0.452731	-0.010089	-0.345566	0.000000	0.000000	4.000000	47.000000	0.000000
2583.468332	0.052209	0.559438	0.060198	85.432800	166.305862	-159.530609	3.067502	0.000000	2.314089	0.000000	0.000000	0.000000	-0.452731	-0.010089	-0.345566	0.000000	0.000000	4.000000	47.000000	0.000000
2583.471665	0.052209	0.559438	0.060198	85.366287	166.444626	-159.414001	3.009908	0.000000	2.389544	0.000000	0.000000	0.000000	-0.452731	-0.010089	-0.345566	0.000000	0.000000	4.000000	47.000000	0.000000
2583.474998	0.050706	0.559403	0.059041	85.366287	166.444626	-159.414001	3.009908	0.000000	2.389544	0.000000	0.000000	0.000000	-0.450821	-0.010496	-0.347296	0.000000	0.000000	4.000000	47.000000	0.000000
2583.478332	0.050706	0.559403	0.059041	85.366287	166.444626	-159.414001	3.009908	0.000000	2.389544	0.000000	0.000000	0.000000	-0.450821	-0.010496	-0.347296	0.000000	0.000000	4.000000	47.000000	0.000000
2583.481665	0.050706	0.559403	0.059041	85.309151	166.539871	-159.372498	2.952025	0.000000	2.464681	0.000000	0.000000	0.000000	-0.450821	-0.010496	-0.347296	0.000000	0.000000	4.000000	47.000000	0.000000
2583.484998	0.049208	0.559348	0.057860	85.309151	166.539871	-159.372498	2.952025	0.000000	2.464681	0.000000	0.000000	0.000000	-0.449396	-0.016333	-0.354163	0.000000	0.000000	4.000000	47.000000	0.000000
2583.488332	0.049208	0.559348	0.057860	85.309151	166.539871	-159.372498	2.952025	0.000000	2.464681	0.000000	0.000000	0.000000	-0.449396	-0.016333	-0.354163	0.000000	0.000000	4.000000	47.000000	0.000000
2583.491665	0.049208	0.559348	0.057860	85.282204	166.520538	-159.442612	2.892998	0.000000	2.539580	0.000000	0.000000	0.000000	-0.449396	-0.016333	-0.354163	0.000000	0.000000	4.000000	47.000000	0.000000
2583.494998	0.047759	0.559248	0.056595	85.282204	166.520538	-159.442612	2.892998	0.000000	2.539580	0.000000	0.000000	0.000000	-0.434881	-0.029926	-0.379531	0.000000	0.000000	4.000000	47.000000	0.000000
2583.498332	0.047759	0.559248	0.056595	85.282204	166.520538	-159.442612	2.892998	0.000000	2.539580	0.000000	0.000000	0.000000	-0.434881	-0.029926	-0.379531	0.000000	0.000000	4.000000	47.000000	0.000000
2583.501665	0.047759	0.559248	0.056595	85.312073	166.269714	-159.694016	2.829743	0.000000	2.612061	0.000000	0.000000	0.000000	-0.434881	-0.029926	-0.379531	0.000000	0.000000	4.000000	47.000000	0.000000
2583.504998	0.046359	0.559121	0.055262	85.312073	166.269714	-159.694016	2.829743	0.000000	2.612061	0.000000	0.000000	0.000000	-0.419836	-0.038097	-0.399717	0.000000	0.000000	4.000000	47.000000	0.000000
2583.508332	0.046359	0.559121	0.055262	85.312073	166.269714	-159.694016	2.829743	0.000000	2.612061	0.000000	0.000000	0.000000	-0.419836	-0.038097	-0.399717	0.000000	0.000000	4.000000	47.000000	0.000000
2583.511665	0.046359	0.559121	0.055262	85.407822	165.778564	-160.114517	2.763123	0.000000	2.682033	0.000000	0.000000	0.000000	-0.419836	-0.038097	-0.399717	0.000000	0.000000	4.000000	47.000000	0.000000
2583.514998	0.045016	0.558965	0.053926	85.407822	165.778564	-160.114517	2.763123	0.000000	2.682033	0.000000	0.000000	0.000000	-0.403121	-0.046885	-0.401007	0.000000	0.000000	4.000000	47.000000	0.000000
2583.518332	0.045016	0.558965	0.053926	85.407822	165.778564	-160.114517	2.763123	0.000000	2.682033	0.000000	0.000000	0.000000	-0.403121	-0.046885	-0.401007	0.000000	0.000000	4.000000	47.000000	0.000000
2583.521665	0.045016	0.558965	0.053926	85.566414	165.006317	-160.746155	2.696289	0.000000	2.749220	0.000000	0.000000	0.000000	-0.403121	-0.046885	-0.401007	0.000000	0.000000	4.000000	47.000000	0.000000
2583.524998	0.043677	0.558790	0.052566	85.566414	165.006317	-160.746155	2.696289	0.000000	2.749220	0.000000	0.000000	0.000000	-0.401628	-0.052606	-0.407783	0.000000	0.000000	4.000000	47.000000	0.000000
2583.528332	0.043677	0.558790	0.052566	85.566414	165.006317	-160.746155	2.696289	0.000000	2.749220	0.000000	0.000000	0.000000	-0.401628	-0.052606	-0.407783	0.000000	0.000000	4.000000	47.000000	0.000000
2583.531665	0.043677	0.558790	0.052566	85.771866	163.939178	-161.681198	2.628325	0.000000	2.816158	0.000000	0.000000	0.000000	-0.401628	-0.052606	-0.407783	0.000000	0.000000	4.000000	47.000000	0.000000
2583.534998	0.042395	0.558603	0.051221	85.771866	163.939178	-161.681198	2.628325	0.000000	2.816158	0.000000	0.000000	0.000000	-0.384613	-0.055883	-0.403740	0.000000	0.000000	4.000000	47.000000	0.000000
2583.538332	0.042395	0.558603	0.051221	85.771866	163.939178	-161.681198	2.628325	0.000000	2.816158	0.000000	0.000000	0.000000	-0.384613	-0.055883	-0.403740	0.000000	0.000000	4.000000	47.000000	0.000000
2583.541665	0.042395	0.558603	0.051221	86.001343	162.670959	-162.813461	2.561035	0.000000	2.880260	0.000000	0.000000	0.000000	-0.384613	-0.055883	-0.403740	0.000000	0.000000	4.000000	47.000000	0.000000
2583.544998	0.041119	0.558444	0.049864	86.001343	162.670959	-162.813461	2.561035	0.000000	2.880260	0.000000	0.000000	0.000000	-0.382882	-0.047849	-0.406896	0.000000	0.000000	4.000000	47.000000	0.000000
2583.548332	0.041119	0.558444	0.049864	86.001343	162.670959	-162.813461	2.561035	0.000000	2.880260	0.000000	0.000000	0.000000	-0.382882	-0.047849	-0.406896	0.000000	0.000000	4.000000	47.000000	0.000000
2583.551665	0.041119	0.558444	0.049864	86.231888	161.251968	-164.101929	2.493219	0.000000	2.944074	0.000000	0.000000	0.000000	-0.382882	-0.047849	-0.406896	0.000000	0.000000	4.000000	47.000000	0.000000
2583.554998	0.039874	0.558301	0.048519	86.231888	161.251968	-164.101929	2.493219	0.000000	2.944074	0.000000	0.000000	0.000000	-0.373392	-0.042790	-0.403740	0.000000	0.000000	4.000000	47.000000	0.000000
2583.558332	0.039874	0.558301	0.048519	86.231888	161.251968	-164.101929	2.493219	0.000000	2.944074	0.000000	0.000000	0.000000	-0.373392	-0.042790	-0.403740	0.000000	0.000000	4.000000	47.000000	0.000000
2583.561665	0.039874	0.558301	0.048519	86.450439	159.709854	-165.520340	2.425929	0.000000	3.006306	0.000000	0.000000	0.000000	-0.373392	-0.042790	-0.403740	0.000000	0.000000	4.000000	47.000000	0.000000
2583.564998	0.038732	0.558203	0.047173	86.450439	159.709854	-165.520340	2.425929	0.000000	3.006306	0.000000	0.000000	0.000000	-0.342564	-0.029498	-0.403795	0.000000	0.000000	4.000000	47.000000	0.000000
2583.568332	0.038732	0.558203	0.047173	86.450439	159.709854	-165.520340	2.425929	0.000000	3.006306	0.000000	0.000000	0.000000	-0.342564	-0.029498	-0.403795	0.000000	0.000000	4.000000	47.000000	0.000000
2583.571665	0.038732	0.558203	0.047173	86.658829	158.082352	-167.031357	2.358630	0.000000	3.063400	0.000000	0.000000	0.000000	-0.342564	-0.029498	-0.403795	0.000000	0.000000	4.000000	47.000000	0.000000
2583.574998	0.037667	0.558103	0.045817	86.658829	158.082352	-167.031357	2.358630	0.000000	3.063400	0.000000	0.000000	0.000000	-0.319413	-0.029895	-0.406664	0.000000	0.000000	4.000000	47.000000	0.000000
2583.578332	0.037667	0.558103	0.045817	86.658829	158.082352	-167.031357	2.358630	0.000000	3.063400	0.000000	0.000000	0.000000	-0.319413	-0.029895	-0.406664	0.000000	0.000000	4.000000	47.000000	0.000000
2583.581665	0.037667	0.558103	0.045817	86.865311	156.255463	-168.749985	2.290853	0.000000	3.116635	0.000000	0.000000	0.000000	-0.319413	-0.029895	-0.406664	0.000000	0.000000	4.000000	47.000000	0.000000
2583.584998	0.036682	0.558038	0.044487	86.865311	156.255463	-168.749985	2.290853	0.000000	3.116635	0.000000	0.000000	0.000000	-0.295663	-0.019626	-0.398909	0.000000	0.000000	4.000000	47.000000	0.000000
2583.588332	0.036682	0.558038	0.044487	86.865311	156.255463	-168.749985	2.290853	0.000000	3.116635	0.000000	0.000000	0.000000	-0.295663	-0.019626	-0.398909	0.000000	0.000000	4.000000	47.000000	0.000000
2583.591665	0.036682	0.558038	0.044487	87.073303	154.144257	-170.761139	2.224368	0.000000	3.165912	0.000000	0.000000	0.000000	-0.295663	-0.019626	-0.398909	0.000000	0.000000	4.000000	47.000000	0.000000
2583.594998	0.035725	0.557944	0.043158	87.073303	154.144257	-170.761139	2.224368	0.000000	3.165912	0.000000	0.000000	0.000000	-0.287018	-0.028282	-0.398803	0.000000	0.000000	4.000000	47.000000	0.000000
2583.598332	0.035725	0.557944	0.043158	87.073303	154.144257	-170.761139	2.224368	0.000000	3.165912	0.000000	0.000000	0.000000	-0.287018	-0.028282	-0.398803	0.000000	0.000000	4.000000	47.000000	0.000000
2583.601665	0.035725	0.557944	0.043158	87.277245	151.769455	-173.037308	2.157901	0.000000	3.213749	0.000000	0.000000	0.000000	-0.287018	-0.028282	-0.398803	0.000000	0.000000	4.000000	47.000000	0.000000
2583.604998	0.034797	0.557848	0.041824	87.277245	151.769455	-173.037308	2.157901	0.000000	3.213749	0.000000	0.000000	0.000000	-0.278548	-0.028687	-0.400304	0.000000	0.000000	4.000000	47.000000	0.000000
2583.608332	0.034797	0.557848	0.041824	87.277245	151.769455	-173.037308	2.157901	0.000000	3.213749	0.000000	0.000000	0.000000	-0.278548	-0.028687	-0.400304	0.000000	0.000000	4.000000	47.000000	0.000000
2583.611665	0.034797	0.557848	0.041824	87.489861	148.826340	-175.881760	2.091183	0.000000	3.260173	0.000000	0.000000	0.000000	-0.278548	-0.028687	-0.400304	0.000000	0.000000	4.000000	47.000000	0.000000
2583.614998	0.033875	0.557759	0.040527	87.489861	148.826340	-175.881760	2.091183	0.000000	3.260173	0.000000	0.000000	0.000000	-0.276391	-0.026629	-0.389098	0.000000	0.000000	4.000000	47.000000	0.000000
2583.618332	0.033875	0.557759	0.040527	87.489861	148.826340	-175.881760	2.091183	0.000000	3.260173	0.000000	0.000000	0.000000	-0.276391	-0.026629	-0.389098	0.000000	0.000000	4.000000	47.000000	0.000000
2583.621665	0.033875	0.557759	0.040527	87.712524	144.980301	-179.624451	2.026334	0.000000	3.306238	0.000000	0.000000	0.000000	-0.276391	-0.026629	-0.389098	0.000000	0.000000	4.000000	47.000000	0.000000
2583.624998	0.032935	0.557615	0.039239	87.712524	144.980301	-179.624451	2.026334	0.000000	3.306238	0.000000	0.000000	0.000000	-0.281950	-0.043308	-0.386282	0.000000	0.000000	4.000000	47.000000	0.000000
2583.628332	0.032935	0.557615	0.039239	87.712524	144.980301	-179.624451	2.026334	0.000000	3.306238	0.000000	0.000000	0.000000	-0.281950	-0.043308	-0.386282	0.000000	0.000000	4.000000	47.000000	0.000000
2583.631665	0.032935	0.557615	0.039239	87.932091	140.136841	175.635437	1.961953	0.000000	3.353230	0.000000	0.000000	0.000000	-0.281950	-0.043308	-0.386282	0.000000	0.000000	4.000000	47.000000	0.000000
2583.634998	0.032006	0.557459	0.038035	87.932091	140.136841	175.635437	1.961953	0.000000	3.353230	0.000000	0.000000	0.000000	-0.278943	-0.046801	-0.361192	0.000000	0.000000	4.000000	47.000000	0.000000
2583.638332	0.032006	0.557459	0.038035	87.932091	140.136841	175.635437	1.961953	0.000000	3.353230	0.000000	0.000000	0.000000	-0.278943	-0.046801	-0.361192	0.000000	0.000000	4.000000	47.000000	0.000000
2583.641665	0.032006	0.557459	0.038035	88.135124	134.186508	169.788696	1.901754	0.000000	3.399720	0.000000	0.000000	0.000000	-0.278943	-0.046801	-0.361192	0.000000	0.000000	4.000000	47.000000	0.000000
2583.644998	0.031080	0.557275	0.036834	88.135124	134.186508	169.788696	1.901754	0.000000	3.399720	0.000000	0.000000	0.000000	-0.277602	-0.055138	-0.360461	0.000000	0.000000	4.000000	47.000000	0.000000
2583.648332	0.031080	0.557275	0.036834	88.135124	134.186508	169.788696	1.901754	0.000000	3.399720	0.000000	0.000000	0.000000	-0.277602	-0.055138	-0.360461	0.000000	0.000000	4.000000	47.000000	0.000000
2583.651665	0.031080	0.557275	0.036834	88.304413	127.376007	163.084229	1.841678	0.000000	3.445988	0.000000	0.000000	0.000000	-0.277602	-0.055138	-0.360461	0.000000	0.000000	4.000000	47.000000	0.000000
2583.654998	0.030161	0.557054	0.035658	88.304413	127.376007	163.084229	1.841678	0.000000	3.445988	0.000000	0.000000	0.000000	-0.275842	-0.066203	-0.352800	0.000000	0.000000	4.000000	47.000000	0.000000
2583.658332	0.030161	0.557054	0.035658	88.304413	127.376007	163.084229	1.841678	0.000000	3.445988	0.000000	0.000000	0.000000	-0.275842	-0.066203	-0.352800	0.000000	0.000000	4.000000	47.000000	0.000000
2583.661665	0.030161	0.557054	0.035658	88.432274	120.159340	155.962555	1.782878	0.000000	3.491961	0.000000	0.000000	0.000000	-0.275842	-0.066203	-0.352800	0.000000	0.000000	4.000000	47.000000	0.000000
2583.664998	0.029292	0.556806	0.034481	88.432274	120.159340	155.962555	1.782878	0.000000	3.491961	0.000000	0.000000	0.000000	-0.260530	-0.074420	-0.352903	0.000000	0.000000	4.000000	47.000000	0.000000
2583.668332	0.029292	0.556806	0.034481	88.432274	120.159340	155.962555	1.782878	0.000000	3.491961	0.000000	0.000000	0.000000	-0.260530	-0.074420	-0.352903	0.000000	0.000000	4.000000	47.000000	0.000000
2583.671665	0.029292	0.556806	0.034481	88.516945	113.244621	149.138458	1.724061	0.000000	3.535383	0.000000	0.000000	0.000000	-0.260530	-0.074420	-0.352903	0.000000	0.000000	4.000000	47.000000	0.000000
2583.674998	0.028525	0.556530	0.033366	88.516945	113.244621	149.138458	1.724061	0.000000	3.535383	0.000000	0.000000	0.000000	-0.230239	-0.082834	-0.334541	0.000000	0.000000	4.000000	47.000000	0.000000
2583.678332	0.028525	0.556530	0.033366	88.516945	113.244621	149.138458	1.724061	0.000000	3.535383	0.000000	0.000000	0.000000	-0.230239	-0.082834	-0.334541	0.000000	0.000000	4.000000	47.000000	0.000000
2583.681665	0.028525	0.556530	0.033366	88.567146	107.540985	143.515137	1.668304	0.000000	3.573756	0.000000	0.000000	0.000000	-0.230239	-0.082834	-0.334541	0.000000	0.000000	4.000000	47.000000	0.000000
2583.684998	0.027808	0.556245	0.032269	88.567146	107.540985	143.515137	1.668304	0.000000	3.573756	0.000000	0.000000	0.000000	-0.214954	-0.085646	-0.329108	0.000000	0.000000	4.000000	47.000000	0.000000
2583.688332	0.027808	0.556245	0.032269	88.567146	107.540985	143.515137	1.668304	0.000000	3.573756	0.000000	0.000000	0.000000	-0.214954	-0.085646	-0.329108	0.000000	0.000000	4.000000	47.000000	0.000000
2583.691665	0.027808	0.556245	0.032269	88.591385	103.949692	139.992508	1.613452	0.000000	3.609582	0.000000	0.000000	0.000000	-0.214954	-0.085646	-0.329108	0.000000	0.000000	4.000000	47.000000	0.000000
2583.694998	0.027212	0.555923	0.031192	88.591385	103.949692	139.992508	1.613452	0.000000	3.609582	0.000000	0.000000	0.000000	-0.178833	-0.096418	-0.323143	0.000000	0.000000	4.000000	47.000000	0.000000
2583.698332	0.027212	0.555923	0.031192	88.591385	103.949692	139.992508	1.613452	0.000000	3.609582	0.000000	0.000000	0.000000	-0.178833	-0.096418	-0.323143	0.000000	0.000000	4.000000	47.000000	0.000000
2583.701665	0.027212	0.555923	0.031192	88.601425	102.298180	138.392715	1.559595	0.000000	3.639387	0.000000	0.000000	0.000000	-0.178833	-0.096418	-0.323143	0.000000	0.000000	4.000000	47.000000	0.000000
2583.704998	0.026738	0.555601	0.030171	88.601425	102.298180	138.392715	1.559595	0.000000	3.639387	0.000000	0.000000	0.000000	-0.142381	-0.096626	-0.306359	0.000000	0.000000	4.000000	47.000000	0.000000
2583.708332	0.026738	0.555601	0.030171	88.601425	102.298180	138.392715	1.559595	0.000000	3.639387	0.000000	0.000000	0.000000	-0.142381	-0.096626	-0.306359	0.000000	0.000000	4.000000	47.000000	0.000000
2583.711665	0.026738	0.555601	0.030171	88.602127	102.597717	138.740692	1.508535	0.000000	3.663118	0.000000	0.000000	0.000000	-0.142381	-0.096626	-0.306359	0.000000	0.000000	4.000000	47.000000	0.000000
2583.714998	0.026291	0.555278	0.029211	88.602127	102.597717	138.740692	1.508535	0.000000	3.663118	0.000000	0.000000	0.000000	-0.133902	-0.096803	-0.287925	0.000000	0.000000	4.000000	47.000000	0.000000
2583.718332	0.026291	0.555278	0.029211	88.602127	102.597717	138.740692	1.508535	0.000000	3.663118	0.000000	0.000000	0.000000	-0.133902	-0.096803	-0.287925	0.000000	0.000000	4.000000	47.000000	0.000000
2583.721665	0.026291	0.555278	0.029211	88.593468	104.685295	140.865158	1.460548	0.000000	3.685435	0.000000	0.000000	0.000000	-0.133902	-0.096803	-0.287925	0.000000	0.000000	4.000000	47.000000	0.000000
2583.724998	0.025870	0.554956	0.028249	88.593468	104.685295	140.865158	1.460548	0.000000	3.685435	0.000000	0.000000	0.000000	-0.126535	-0.096709	-0.288713	0.000000	0.000000	4.000000	47.000000	0.000000
2583.728332	0.025870	0.554956	0.028249	88.593468	104.685295	140.865158	1.460548	0.000000	3.685435	0.000000	0.000000	0.000000	-0.126535	-0.096709	-0.288713	0.000000	0.000000	4.000000	47.000000	0.000000
2583.731665	0.025870	0.554956	0.028249	88.573990	107.966095	144.193253	1.412429	0.000000	3.706524	0.000000	0.000000	0.000000	-0.126535	-0.096709	-0.288713	0.000000	0.000000	4.000000	47.000000	0.000000
2583.734998	0.025453	0.554651	0.027367	88.573990	107.966095	144.193253	1.412429	0.000000	3.706524	0.000000	0.000000	0.000000	-0.124812	-0.091669	-0.264444	0.000000	0.000000	4.000000	47.000000	0.000000
2583.738332	0.025453	0.554651	0.027367	88.573990	107.966095	144.193253	1.412429	0.000000	3.706524	0.000000	0.000000	0.000000	-0.124812	-0.091669	-0.264444	0.000000	0.000000	4.000000	47.000000	0.000000
2583.741665	0.025453	0.554651	0.027367	88.551659	110.945511	147.217209	1.368355	0.000000	3.727326	0.000000	0.000000	0.000000	-0.124812	-0.091669	-0.264444	0.000000	0.000000	4.000000	47.000000	0.000000
2583.744998	0.025453	0.554651	0.027367	88.551659	110.945511	147.217209	1.368355	0.000000	3.727326	0.000000	0.000000	0.000000	-0.124812	-0.091669	-0.264444	0.000000	0.000000	4.000000	47.000000	0.000000
2583.748332	0.025018	0.554380	0.026521	88.551659	110.945511	147.217209	1.368355	0.000000	3.727326	0.000000	0.000000	0.000000	-0.130750	-0.081144	-0.253691	0.000000	0.000000	4.000000	47.000000	0.000000
2583.751665	0.025018	0.554380	0.026521	88.526344	113.711662	150.027863	1.368355	0.000000	3.727326	0.000000	0.000000	0.000000	-0.130750	-0.081144	-0.253691	0.000000	0.000000	4.000000	47.000000	0.000000
2583.754998	0.024606	0.554083	0.025679	88.526344	113.711662	150.027863	1.368355	0.000000	3.727326	0.000000	0.000000	0.000000	-0.123390	-0.089006	-0.252797	0.000000	0.000000	4.000000	47.000000	0.000000
2583.758332	0.024606	0.554083	0.025679	88.526344	113.711662	150.027863	1.368355	0.000000	3.727326	0.000000	0.000000	0.000000	-0.123390	-0.089006	-0.252797	0.000000	0.000000	4.000000	47.000000	0.000000
2583.761665	0.024606	0.554083	0.025679	88.506683	115.619148	151.982849	1.283940	0.000000	3.769682	0.000000	0.000000	0.000000	-0.123390	-0.089006	-0.252797	0.000000	0.000000	4.000000	47.000000	0.000000
2583.764998	0.024606	0.554083	0.025679	88.506683	115.619148	151.982849	1.283940	0.000000	3.769682	0.000000	0.000000	0.000000	-0.123390	-0.089006	-0.252797	0.000000	0.000000	4.000000	47.000000	0.000000
2583.768332	0.024197	0.553831	0.024848	88.506683	115.619148	151.982849	1.283940	0.000000	3.769682	0.000000	0.000000	0.000000	-0.122822	-0.075816	-0.249323	0.000000	0.000000	4.000000	47.000000	0.000000
2583.771665	0.024197	0.553831	0.024848	88.506027	115.800316	152.201157	1.283940	0.000000	3.769682	0.000000	0.000000	0.000000	-0.122822	-0.075816	-0.249323	0.000000	0.000000	4.000000	47.000000	0.000000
2583.774998	0.023789	0.553604	0.024010	88.506027	115.800316	152.201157	1.283940	0.000000	3.769682	0.000000	0.000000	0.000000	-0.122528	-0.067876	-0.251216	0.000000	0.000000	4.000000	47.000000	0.000000
2583.778332	0.023789	0.553604	0.024010	88.506027	115.800316	152.201157	1.283940	0.000000	3.769682	0.000000	0.000000	0.000000	-0.122528	-0.067876	-0.251216	0.000000	0.000000	4.000000	47.000000	0.000000
2583.781665	0.023789	0.553604	0.024010	88.537003	113.117996	149.562164	1.200517	0.000000	3.810574	0.000000	0.000000	0.000000	-0.122528	-0.067876	-0.251216	0.000000	0.000000	4.000000	47.000000	0.000000
2583.784998	0.023789	0.553604	0.024010	88.537003	113.117996	149.562164	1.200517	0.000000	3.810574	0.000000	0.000000	0.000000	-0.122528	-0.067876	-0.251216	0.000000	0.000000	4.000000	47.000000	0.000000
2583.788332	0.023405	0.553395	0.023189	88.537003	113.117996	149.562164	1.200517	0.000000	3.810574	0.000000	0.000000	0.000000	-0.115048	-0.062675	-0.246447	0.000000	0.000000	4.000000	47.000000	0.000000
2583.791665	0.023405	0.553395	0.023189	88.586670	107.509941	143.990189	1.200517	0.000000	3.810574	0.000000	0.000000	0.000000	-0.115048	-0.062675	-0.246447	0.000000	0.000000	4.000000	47.000000	0.000000
2583.794998	0.023022	0.553239	0.022356	88.586670	107.509941	143.990189	1.200517	0.000000	3.810574	0.000000	0.000000	0.000000	-0.114852	-0.046949	-0.249871	0.000000	0.000000	4.000000	47.000000	0.000000
2583.798332	0.023022	0.553239	0.022356	88.586670	107.509941	143.990189	1.200517	0.000000	3.810574	0.000000	0.000000	0.000000	-0.114852	-0.046949	-0.249871	0.000000	0.000000	4.000000	47.000000	0.000000
2583.801665	0.023022	0.553239	0.022356	88.628693	99.869942	136.394501	1.117797	0.000000	3.848891	0.000000	0.000000	0.000000	-0.114852	-0.046949	-0.249871	0.000000	0.000000	4.000000	47.000000	0.000000
2583.804998	0.023022	0.553239	0.022356	88.628693	99.869942	136.394501	1.117797	0.000000	3.848891	0.000000	0.000000	0.000000	-0.114852	-0.046949	-0.249871	0.000000	0.000000	4.000000	47.000000	0.000000
2583.808332	0.022642	0.553117	0.021558	88.628693	99.869942	136.394501	1.117797	0.000000	3.848891	0.000000	0.000000	0.000000	-0.113989	-0.036632	-0.239304	0.000000	0.000000	4.000000	47.000000	0.000000
2583.811665	0.022642	0.553117	0.021558	88.645355	91.729424	128.292999	1.117797	0.000000	3.848891	0.000000	0.000000	0.000000	-0.113989	-0.036632	-0.239304	0.000000	0.000000	4.000000	47.000000	0.000000
2583.814998	0.022242	0.553055	0.020792	88.645355	91.729424	128.292999	1.117797	0.000000	3.848891	0.000000	0.000000	0.000000	-0.120027	-0.018542	-0.229957	0.000000	0.000000	4.000000	47.000000	0.000000
2583.818332	0.022242	0.553055	0.020792	88.645355	91.729424	128.292999	1.117797	0.000000	3.848891	0.000000	0.000000	0.000000	-0.120027	-0.018542	-0.229957	0.000000	0.000000	4.000000	47.000000	0.000000
2583.821665	0.022242	0.553055	0.020792	88.636139	83.671822	120.280548	1.039587	0.000000	3.887894	0.000000	0.000000	0.000000	-0.120027	-0.018542	-0.229957	0.000000	0.000000	4.000000	47.000000	0.000000
2583.824998	0.022242	0.553055	0.020792	88.636139	83.671822	120.280548	1.039587	0.000000	3.887894	0.000000	0.000000	0.000000	-0.120027	-0.018542	-0.229957	0.000000	0.000000	4.000000	47.000000	0.000000
2583.828332	0.021820	0.553019	0.020020	88.636139	83.671822	120.280548	1.039587	0.000000	3.887894	0.000000	0.000000	0.000000	-0.126548	-0.010820	-0.231447	0.000000	0.000000	4.000000	47.000000	0.000000
2583.831665	0.021820	0.553019	0.020020	88.603668	76.490852	113.151588	1.039587	0.000000	3.887894	0.000000	0.000000	0.000000	-0.126548	-0.010820	-0.231447	0.000000	0.000000	4.000000	47.000000	0.000000
2583.834998	0.021378	0.552999	0.019267	88.603668	76.490852	113.151588	1.039587	0.000000	3.887894	0.000000	0.000000	0.000000	-0.132717	-0.005825	-0.225956	0.000000	0.000000	4.000000	47.000000	0.000000
2583.838332	0.021378	0.552999	0.019267	88.603668	76.490852	113.151588	1.039587	0.000000	3.887894	0.000000	0.000000	0.000000	-0.132717	-0.005825	-0.225956	0.000000	0.000000	4.000000	47.000000	0.000000
2583.841665	0.021378	0.552999	0.019267	88.558571	70.588562	107.303665	0.963354	0.000000	3.931104	0.000000	0.000000	0.000000	-0.132717	-0.005825	-0.225956	0.000000	0.000000	4.000000	47.000000	0.000000
2583.844998	0.021378	0.552999	0.019267	88.558571	70.588562	107.303665	0.963354	0.000000	3.931104	0.000000	0.000000	0.000000	-0.132717	-0.005825	-0.225956	0.000000	0.000000	4.000000	47.000000	0.000000
2583.848332	0.020914	0.552980	0.018514	88.558571	70.588562	107.303665	0.963354	0.000000	3.931104	0.000000	0.000000	0.000000	-0.139106	-0.005965	-0.225904	0.000000	0.000000	4.000000	47.000000	0.000000
2583.851665	0.020914	0.552980	0.018514	88.510101	65.943726	102.715645	0.963354	0.000000	3.931104	0.000000	0.000000	0.000000	-0.139106	-0.005965	-0.225904	0.000000	0.000000	4.000000	47.000000	0.000000
2583.854998	0.020429	0.552985	0.017756	88.510101	65.943726	102.715645	0.963354	0.000000	3.931104	0.000000	0.000000	0.000000	-0.145531	0.001674	-0.227439	0.000000	0.000000	4.000000	47.000000	0.000000
2583.858332	0.020429	0.552985	0.017756	88.510101	65.943726	102.715645	0.963354	0.000000	3.931104	0.000000	0.000000	0.000000	-0.145531	0.001674	-0.227439	0.000000	0.000000	4.000000	47.000000	0.000000
2583.861665	0.020429	0.552985	0.017756	88.462135	62.102901	98.937798	0.887796	0.000000	3.978544	0.000000	0.000000	0.000000	-0.145531	0.001674	-0.227439	0.000000	0.000000	4.000000	47.000000	0.000000
2583.864998	0.019854	0.552999	0.016977	88.462135	62.102901	98.937798	0.887796	0.000000	3.978544	0.000000	0.000000	0.000000	-0.172404	0.004113	-0.233587	0.000000	0.000000	4.000000	47.000000	0.000000
2583.868332	0.019854	0.552999	0.016977	88.462135	62.102901	98.937798	0.887796	0.000000	3.978544	0.000000	0.000000	0.000000	-0.172404	0.004113	-0.233587	0.000000	0.000000	4.000000	47.000000	0.000000
2583.871665	0.019854	0.552999	0.016977	88.413658	58.927868	95.835487	0.848865	0.000000	4.007278	0.000000	0.000000	0.000000	-0.172404	0.004113	-0.233587	0.000000	0.000000	4.000000	47.000000	0.000000
2583.874998	0.019237	0.553029	0.016218	88.413658	58.927868	95.835487	0.848865	0.000000	4.007278	0.000000	0.000000	0.000000	-0.185131	0.009064	-0.227931	0.000000	0.000000	4.000000	47.000000	0.000000
2583.878332	0.019237	0.553029	0.016218	88.413658	58.927868	95.835487	0.848865	0.000000	4.007278	0.000000	0.000000	0.000000	-0.185131	0.009064	-0.227931	0.000000	0.000000	4.000000	47.000000	0.000000
2583.881665	0.019237	0.553029	0.016218	88.364098	56.112480	93.103508	0.810877	0.000000	4.038133	0.000000	0.000000	0.000000	-0.185131	0.009064	-0.227931	0.000000	0.000000	4.000000	47.000000	0.000000
2583.884998	0.018532	0.553084	0.015455	88.364098	56.112480	93.103508	0.810877	0.000000	4.038133	0.000000	0.000000	0.000000	-0.211550	0.016606	-0.228807	0.000000	0.000000	4.000000	47.000000	0.000000
2583.888332	0.018532	0.553084	0.015455	88.364098	56.112480	93.103508	0.810877	0.000000	4.038133	0.000000	0.000000	0.000000	-0.211550	0.016606	-0.228807	0.000000	0.000000	4.000000	47.000000	0.000000
2583.891665	0.018532	0.553084	0.015455	88.300385	53.002777	90.082718	0.772742	0.000000	4.073391	0.000000	0.000000	0.000000	-0.211550	0.016606	-0.228807	0.000000	0.000000	4.000000	47.000000	0.000000
2583.894998	0.017765	0.553156	0.014776	88.300385	53.002777	90.082718	0.772742	0.000000	4.073391	0.000000	0.000000	0.000000	-0.230112	0.021454	-0.203540	0.000000	0.000000	4.000000	47.000000	0.000000
2583.898332	0.017765	0.553156	0.014776	88.300385	53.002777	90.082718	0.772742	0.000000	4.073391	0.000000	0.000000	0.000000	-0.230112	0.021454	-0.203540	0.000000	0.000000	4.000000	47.000000	0.000000
2583.901665	0.017765	0.553156	0.014776	88.225357	49.845783	87.022842	0.738819	0.000000	4.111743	0.000000	0.000000	0.000000	-0.230112	0.021454	-0.203540	0.000000	0.000000	4.000000	47.000000	0.000000
2583.904998	0.016978	0.553227	0.014097	88.225357	49.845783	87.022842	0.738819	0.000000	4.111743	0.000000	0.000000	0.000000	-0.236176	0.021255	-0.203770	0.000000	0.000000	4.000000	47.000000	0.000000
2583.908332	0.016978	0.553227	0.014097	88.225357	49.845783	87.022842	0.738819	0.000000	4.111743	0.000000	0.000000	0.000000	-0.236176	0.021255	-0.203770	0.000000	0.000000	4.000000	47.000000	0.000000
2583.911665	0.016978	0.553227	0.014097	88.160805	47.445477	84.716789	0.704857	0.000000	4.151106	0.000000	0.000000	0.000000	-0.236176	0.021255	-0.203770	0.000000	0.000000	4.000000	47.000000	0.000000
2583.914998	0.016107	0.553305	0.013526	88.160805	47.445477	84.716789	0.704857	0.000000	4.151106	0.000000	0.000000	0.000000	-0.261221	0.023560	-0.171345	0.000000	0.000000	4.000000	47.000000	0.000000
2583.918332	0.016107	0.553305	0.013526	88.160805	47.445477	84.716789	0.704857	0.000000	4.151106	0.000000	0.000000	0.000000	-0.261221	0.023560	-0.171345	0.000000	0.000000	4.000000	47.000000	0.000000
2583.921665	0.016107	0.553305	0.013526	88.108551	45.661785	83.016388	0.676300	0.000000	4.194643	0.000000	0.000000	0.000000	-0.261221	0.023560	-0.171345	0.000000	0.000000	4.000000	47.000000	0.000000
2583.924998	0.015218	0.553409	0.013014	88.108551	45.661785	83.016388	0.676300	0.000000	4.194643	0.000000	0.000000	0.000000	-0.266703	0.031083	-0.153737	0.000000	0.000000	4.000000	47.000000	0.000000
2583.928332	0.015218	0.553409	0.013014	88.108551	45.661785	83.016388	0.676300	0.000000	4.194643	0.000000	0.000000	0.000000	-0.266703	0.031083	-0.153737	0.000000	0.000000	4.000000	47.000000	0.000000
2583.931665	0.015218	0.553409	0.013014	88.070450	44.406105	81.684280	0.650677	0.000000	4.239093	0.000000	0.000000	0.000000	-0.266703	0.031083	-0.153737	0.000000	0.000000	4.000000	47.000000	0.000000
2583.934998	0.014267	0.553546	0.012603	88.070450	44.406105	81.684280	0.650677	0.000000	4.239093	0.000000	0.000000	0.000000	-0.285262	0.041222	-0.123247	0.000000	0.000000	4.000000	47.000000	0.000000
2583.938332	0.014267	0.553546	0.012603	88.070450	44.406105	81.684280	0.650677	0.000000	4.239093	0.000000	0.000000	0.000000	-0.285262	0.041222	-0.123247	0.000000	0.000000	4.000000	47.000000	0.000000
2583.941665	0.014267	0.553546	0.012603	88.051270	43.747238	80.757103	0.630136	0.000000	4.286637	0.000000	0.000000	0.000000	-0.285262	0.041222	-0.123247	0.000000	0.000000	4.000000	47.000000	0.000000
2583.944998	0.013232	0.553692	0.012299	88.051270	43.747238	80.757103	0.630136	0.000000	4.286637	0.000000	0.000000	0.000000	-0.310589	0.043658	-0.091084	0.000000	0.000000	4.000000	47.000000	0.000000
2583.948332	0.013232	0.553692	0.012299	88.051270	43.747238	80.757103	0.630136	0.000000	4.286637	0.000000	0.000000	0.000000	-0.310589	0.043658	-0.091084	0.000000	0.000000	4.000000	47.000000	0.000000
2583.951665	0.013232	0.553692	0.012299	88.044449	43.432331	80.524811	0.614955	0.000000	4.338402	0.000000	0.000000	0.000000	-0.310589	0.043658	-0.091084	0.000000	0.000000	4.000000	47.000000	0.000000
2583.954998	0.012156	0.553880	0.012072	88.044449	43.432331	80.524811	0.614955	0.000000	4.338402	0.000000	0.000000	0.000000	-0.322928	0.056388	-0.068043	0.000000	0.000000	4.000000	47.000000	0.000000
2583.958332	0.012156	0.553880	0.012072	88.044449	43.432331	80.524811	0.614955	0.000000	4.338402	0.000000	0.000000	0.000000	-0.322928	0.056388	-0.068043	0.000000	0.000000	4.000000	47.000000	0.000000
2583.961665	0.012156	0.553880	0.012072	88.030197	42.925743	80.159393	0.603615	0.000000	4.392223	0.000000	0.000000	0.000000	-0.322928	0.056388	-0.068043	0.000000	0.000000	4.000000	47.000000	0.000000
2583.964998	0.010993	0.554085	0.011928	88.030197	42.925743	80.159393	0.603615	0.000000	4.392223	0.000000	0.000000	0.000000	-0.348731	0.061513	-0.043191	0.000000	0.000000	4.000000	47.000000	0.000000
2583.968332	0.010993	0.554085	0.011928	88.030197	42.925743	80.159393	0.603615	0.000000	4.392223	0.000000	0.000000	0.000000	-0.348731	0.061513	-0.043191	0.000000	0.000000	4.000000	47.000000	0.000000
2583.971665	0.010993	0.554085	0.011928	88.016235	42.419025	79.783333	0.596416	0.000000	4.450345	0.000000	0.000000	0.000000	-0.348731	0.061513	-0.043191	0.000000	0.000000	4.000000	47.000000	0.000000
2583.974998	0.009765	0.554281	0.011806	88.016235	42.419025	79.783333	0.596416	0.000000	4.450345	0.000000	0.000000	0.000000	-0.368385	0.058888	-0.036622	0.000000	0.000000	4.000000	47.000000	0.000000
2583.978332	0.009765	0.554281	0.011806	88.016235	42.419025	79.783333	0.596416	0.000000	4.450345	0.000000	0.000000	0.000000	-0.368385	0.058888	-0.036622	0.000000	0.000000	4.000000	47.000000	0.000000
2583.981665	0.009765	0.554281	0.011806	88.001984	41.909515	79.412682	0.590312	0.000000	4.511743	0.000000	0.000000	0.000000	-0.368385	0.058888	-0.036622	0.000000	0.000000	4.000000	47.000000	0.000000
2583.984998	0.008493	0.554452	0.011687	88.001984	41.909515	79.412682	0.590312	0.000000	4.511743	0.000000	0.000000	0.000000	-0.381498	0.051201	-0.035776	0.000000	0.000000	4.000000	47.000000	0.000000
2583.988332	0.008493	0.554452	0.011687	88.001984	41.909515	79.412682	0.590312	0.000000	4.511743	0.000000	0.000000	0.000000	-0.381498	0.051201	-0.035776	0.000000	0.000000	4.000000	47.000000	0.000000
2583.991665	0.008493	0.554452	0.011687	87.987831	41.396507	79.038773	0.584350	0.000000	4.575325	0.000000	0.000000	0.000000	-0.381498	0.051201	-0.035776	0.000000	0.000000	4.000000	47.000000	0.000000
2583.994998	0.007135	0.554623	0.011631	87.987831	41.396507	79.038773	0.584350	0.000000	4.575325	0.000000	0.000000	0.000000	-0.407688	0.051203	-0.016876	0.000000	0.000000	4.000000	47.000000	0.000000
2583.998332	0.007135	0.554623	0.011631	87.987831	41.396507	79.038773	0.584350	0.000000	4.575325	0.000000	0.000000	0.000000	-0.407688	0.051203	-0.016876	0.000000	0.000000	4.000000	47.000000	0.000000
2584.001665	0.007135	0.554623	0.011631	87.975800	40.937550	78.663193	0.581537	0.000000	4.643273	0.000000	0.000000	0.000000	-0.407688	0.051203	-0.016876	0.000000	0.000000	4.000000	47.000000	0.000000
2584.004998	0.005754	0.554759	0.011600	87.975800	40.937550	78.663193	0.581537	0.000000	4.643273	0.000000	0.000000	0.000000	-0.414139	0.040969	-0.009347	0.000000	0.000000	4.000000	47.000000	0.000000
2584.008332	0.005754	0.554759	0.011600	87.975800	40.937550	78.663193	0.581537	0.000000	4.643273	0.000000	0.000000	0.000000	-0.414139	0.040969	-0.009347	0.000000	0.000000	4.000000	47.000000	0.000000
2584.011665	0.005754	0.554759	0.011600	87.966347	40.533089	78.116310	0.579979	0.000000	4.712296	0.000000	0.000000	0.000000	-0.414139	0.040969	-0.009347	0.000000	0.000000	4.000000	47.000000	0.000000
2584.014998	0.004285	0.554870	0.011570	87.966347	40.533089	78.116310	0.579979	0.000000	4.712296	0.000000	0.000000	0.000000	-0.440753	0.033273	-0.008730	0.000000	0.000000	4.000000	47.000000	0.000000
2584.018332	0.004285	0.554870	0.011570	87.966347	40.533089	78.116310	0.579979	0.000000	4.712296	0.000000	0.000000	0.000000	-0.440753	0.033273	-0.008730	0.000000	0.000000	4.000000	47.000000	0.000000
2584.021665	0.004285	0.554870	0.011570	87.961548	40.235161	77.117676	0.578524	0.000000	4.785756	0.000000	0.000000	0.000000	-0.440753	0.033273	-0.008730	0.000000	0.000000	4.000000	47.000000	0.000000
2584.024998	0.002771	0.554938	0.011524	87.961548	40.235161	77.117676	0.578524	0.000000	4.785756	0.000000	0.000000	0.000000	-0.454055	0.020449	-0.013886	0.000000	0.000000	4.000000	47.000000	0.000000
2584.028332	0.002771	0.554938	0.011524	87.961548	40.235161	77.117676	0.578524	0.000000	4.785756	0.000000	0.000000	0.000000	-0.454055	0.020449	-0.013886	0.000000	0.000000	4.000000	47.000000	0.000000
2584.031665	0.002771	0.554938	0.011524	87.957993	40.021133	75.595901	0.576210	0.000000	4.861431	0.000000	0.000000	0.000000	-0.454055	0.020449	-0.013886	0.000000	0.000000	4.000000	47.000000	0.000000
2584.034998	0.001214	0.554972	0.011502	87.957993	40.021133	75.595901	0.576210	0.000000	4.861431	0.000000	0.000000	0.000000	-0.467278	0.010210	-0.006666	0.000000	0.000000	4.000000	47.000000	0.000000
2584.038332	0.001214	0.554972	0.011502	87.957993	40.021133	75.595901	0.576210	0.000000	4.861431	0.000000	0.000000	0.000000	-0.467278	0.010210	-0.006666	0.000000	0.000000	4.000000	47.000000	0.000000
2584.041665	0.001214	0.554972	0.011502	87.956078	39.887638	74.348022	0.575099	0.000000	4.939311	0.000000	0.000000	0.000000	-0.467278	0.010210	-0.006666	0.000000	0.000000	4.000000	47.000000	0.000000
2584.044998	-0.000433	0.554972	0.011503	87.956078	39.887638	74.348022	0.575099	0.000000	4.939311	0.000000	0.000000	0.000000	-0.493930	-0.000001	0.000411	0.000000	0.000000	4.000000	47.000000	0.000000
2584.048332	-0.000433	0.554972	0.011503	87.956078	39.887638	74.348022	0.575099	0.000000	4.939311	0.000000	0.000000	0.000000	-0.493930	-0.000001	0.000411	0.000000	0.000000	4.000000	47.000000	0.000000
2584.051665	-0.000433	0.554972	0.011503	87.952347	39.918041	74.122360	0.568970	0.000000	4.967522	0.000000	0.000000	0.000000	-0.493930	-0.000001	0.000411	0.000000	0.000000	4.000000	47.000000	0.000000
2584.054998	-0.002235	0.554938	0.011527	87.952347	39.918041	74.122360	0.568970	0.000000	4.967522	0.000000	0.000000	0.000000	-0.540692	-0.010218	0.007114	0.000000	0.000000	4.000000	47.000000	0.000000
2584.058332	-0.002235	0.554938	0.011527	87.952347	39.918041	74.122360	0.568970	0.000000	4.967522	0.000000	0.000000	0.000000	-0.540692	-0.010218	0.007114	0.000000	0.000000	4.000000	47.000000	0.000000
2584.061665	-0.002235	0.554938	0.011527	87.919067	40.714428	75.145737	0.560204	0.000000	4.968518	0.000000	0.000000	0.000000	-0.540692	-0.010218	0.007114	0.000000	0.000000	4.000000	47.000000	0.000000
2584.064998	-0.004060	0.554896	0.011567	87.919067	40.714428	75.145737	0.560204	0.000000	4.968518	0.000000	0.000000	0.000000	-0.547485	-0.012770	0.012026	0.000000	0.000000	4.000000	47.000000	0.000000
2584.068332	-0.004060	0.554896	0.011567	87.919067	40.714428	75.145737	0.560204	0.000000	4.968518	0.000000	0.000000	0.000000	-0.547485	-0.012770	0.012026	0.000000	0.000000	4.000000	47.000000	0.000000
2584.071665	-0.004060	0.554896	0.011567	87.844505	42.840092	77.357330	0.552391	0.000000	4.969393	0.000000	0.000000	0.000000	-0.547485	-0.012770	0.012026	0.000000	0.000000	4.000000	47.000000	0.000000
2584.074998	-0.005796	0.554853	0.011601	87.844505	42.840092	77.357330	0.552391	0.000000	4.969393	0.000000	0.000000	0.000000	-0.520884	-0.012765	0.010226	0.000000	0.000000	4.000000	47.000000	0.000000
2584.078332	-0.005796	0.554853	0.011601	87.844505	42.840092	77.357330	0.552391	0.000000	4.969393	0.000000	0.000000	0.000000	-0.520884	-0.012765	0.010226	0.000000	0.000000	4.000000	47.000000	0.000000
2584.081665	-0.005796	0.554853	0.011601	87.733070	45.574017	79.795654	0.545015	0.000000	4.970207	0.000000	0.000000	0.000000	-0.520884	-0.012765	0.010226	0.000000	0.000000	4.000000	47.000000	0.000000
2584.084998	-0.007465	0.554776	0.011594	87.733070	45.574017	79.795654	0.545015	0.000000	4.970207	0.000000	0.000000	0.000000	-0.500774	-0.023051	-0.002283	0.000000	0.000000	4.000000	47.000000	0.000000
2584.088332	-0.007465	0.554776	0.011594	87.733070	45.574017	79.795654	0.545015	0.000000	4.970207	0.000000	0.000000	0.000000	-0.500774	-0.023051	-0.002283	0.000000	0.000000	4.000000	47.000000	0.000000
2584.091665	-0.007465	0.554776	0.011594	87.585243	48.699463	82.466736	0.536300	0.000000	4.971155	0.000000	0.000000	0.000000	-0.500774	-0.023051	-0.002283	0.000000	0.000000	4.000000	47.000000	0.000000
2584.094998	-0.009136	0.554700	0.011645	87.585243	48.699463	82.466736	0.536300	0.000000	4.971155	0.000000	0.000000	0.000000	-0.501160	-0.023000	0.015474	0.000000	0.000000	4.000000	47.000000	0.000000
2584.098332	-0.009136	0.554700	0.011645	87.585243	48.699463	82.466736	0.536300	0.000000	4.971155	0.000000	0.000000	0.000000	-0.501160	-0.023000	0.015474	0.000000	0.000000	4.000000	47.000000	0.000000
2584.101665	-0.009136	0.554700	0.011645	87.392708	51.912094	85.565292	0.530507	0.000000	4.971776	0.000000	0.000000	0.000000	-0.501160	-0.023000	0.015474	0.000000	0.000000	4.000000	47.000000	0.000000
2584.104998	-0.010762	0.554631	0.011668	87.392708	51.912094	85.565292	0.530507	0.000000	4.971776	0.000000	0.000000	0.000000	-0.487782	-0.020457	0.006944	0.000000	0.000000	4.000000	47.000000	0.000000
2584.108332	-0.010762	0.554631	0.011668	87.392708	51.912094	85.565292	0.530507	0.000000	4.971776	0.000000	0.000000	0.000000	-0.487782	-0.020457	0.006944	0.000000	0.000000	4.000000	47.000000	0.000000
2584.111665	-0.010762	0.554631	0.011668	87.164963	54.950531	89.010475	0.523833	0.000000	4.972484	0.000000	0.000000	0.000000	-0.487782	-0.020457	0.006944	0.000000	0.000000	4.000000	47.000000	0.000000
2584.114998	-0.012365	0.554546	0.011668	87.164963	54.950531	89.010475	0.523833	0.000000	4.972484	0.000000	0.000000	0.000000	-0.481042	-0.025617	-0.000024	0.000000	0.000000	4.000000	47.000000	0.000000
2584.118332	-0.012365	0.554546	0.011668	87.164963	54.950531	89.010475	0.523833	0.000000	4.972484	0.000000	0.000000	0.000000	-0.481042	-0.025617	-0.000024	0.000000	0.000000	4.000000	47.000000	0.000000
2584.121665	-0.012365	0.554546	0.011668	86.923615	57.604702	92.077156	0.516434	0.000000	4.973258	0.000000	0.000000	0.000000	-0.481042	-0.025617	-0.000024	0.000000	0.000000	4.000000	47.000000	0.000000
2584.124998	-0.013880	0.554478	0.011684	86.923615	57.604702	92.077156	0.516434	0.000000	4.973258	0.000000	0.000000	0.000000	-0.454532	-0.020465	0.004569	0.000000	0.000000	4.000000	47.000000	0.000000
2584.128332	-0.013880	0.554478	0.011684	86.923615	57.604702	92.077156	0.516434	0.000000	4.973258	0.000000	0.000000	0.000000	-0.454532	-0.020465	0.004569	0.000000	0.000000	4.000000	47.000000	0.000000
2584.131665	-0.013880	0.554478	0.011684	86.700401	59.684277	94.127861	0.510294	0.000000	4.973892	0.000000	0.000000	0.000000	-0.454532	-0.020465	0.004569	0.000000	0.000000	4.000000	47.000000	0.000000
2584.134998	-0.015305	0.554384	0.011637	86.700401	59.684277	94.127861	0.510294	0.000000	4.973892	0.000000	0.000000	0.000000	-0.427305	-0.028207	-0.013972	0.000000	0.000000	4.000000	47.000000	0.000000
2584.138332	-0.015305	0.554384	0.011637	86.700401	59.684277	94.127861	0.510294	0.000000	4.973892	0.000000	0.000000	0.000000	-0.427305	-0.028207	-0.013972	0.000000	0.000000	4.000000	47.000000	0.000000
2584.141665	-0.015305	0.554384	0.011637	86.502014	61.259811	95.093376	0.502065	0.000000	4.974729	0.000000	0.000000	0.000000	-0.427305	-0.028207	-0.013972	0.000000	0.000000	4.000000	47.000000	0.000000
2584.144998	-0.016615	0.554290	0.011525	86.502014	61.259811	95.093376	0.502065	0.000000	4.974729	0.000000	0.000000	0.000000	-0.393186	-0.028242	-0.033623	0.000000	0.000000	4.000000	47.000000	0.000000
2584.148332	-0.016615	0.554290	0.011525	86.502014	61.259811	95.093376	0.502065	0.000000	4.974729	0.000000	0.000000	0.000000	-0.393186	-0.028242	-0.033623	0.000000	0.000000	4.000000	47.000000	0.000000
2584.151665	-0.016615	0.554290	0.011525	86.321716	62.673531	96.014893	0.491744	0.000000	4.975760	0.000000	0.000000	0.000000	-0.393186	-0.028242	-0.033623	0.000000	0.000000	4.000000	47.000000	0.000000
2584.154998	-0.017836	0.554178	0.011394	86.321716	62.673531	96.014893	0.491744	0.000000	4.975760	0.000000	0.000000	0.000000	-0.366132	-0.033388	-0.039163	0.000000	0.000000	4.000000	47.000000	0.000000
2584.158332	-0.017836	0.554178	0.011394	86.321716	62.673531	96.014893	0.491744	0.000000	4.975760	0.000000	0.000000	0.000000	-0.366132	-0.033388	-0.039163	0.000000	0.000000	4.000000	47.000000	0.000000
2584.161665	-0.017836	0.554178	0.011394	86.144608	63.858028	97.182411	0.481237	0.000000	4.976787	0.000000	0.000000	0.000000	-0.366132	-0.033388	-0.039163	0.000000	0.000000	4.000000	47.000000	0.000000
2584.164998	-0.018964	0.554067	0.011199	86.144608	63.858028	97.182411	0.481237	0.000000	4.976787	0.000000	0.000000	0.000000	-0.338485	-0.033383	-0.058578	0.000000	0.000000	4.000000	47.000000	0.000000
2584.168332	-0.018964	0.554067	0.011199	86.144608	63.858028	97.182411	0.481237	0.000000	4.976787	0.000000	0.000000	0.000000	-0.338485	-0.033383	-0.058578	0.000000	0.000000	4.000000	47.000000	0.000000
2584.171665	-0.018964	0.554067	0.011199	85.978539	64.866249	98.431946	0.468618	0.000000	4.977991	0.000000	0.000000	0.000000	-0.338485	-0.033383	-0.058578	0.000000	0.000000	4.000000	47.000000	0.000000
2584.174998	-0.019958	0.553981	0.011001	85.978539	64.866249	98.431946	0.468618	0.000000	4.977991	0.000000	0.000000	0.000000	-0.298159	-0.025707	-0.059280	0.000000	0.000000	4.000000	47.000000	0.000000
2584.178332	-0.019958	0.553981	0.011001	85.978539	64.866249	98.431946	0.468618	0.000000	4.977991	0.000000	0.000000	0.000000	-0.298159	-0.025707	-0.059280	0.000000	0.000000	4.000000	47.000000	0.000000
2584.181665	-0.019958	0.553981	0.011001	85.853577	65.609657	99.380051	0.456638	0.000000	4.979104	0.000000	0.000000	0.000000	-0.298159	-0.025707	-0.059280	0.000000	0.000000	4.000000	47.000000	0.000000
2584.184998	-0.019958	0.553981	0.011001	85.853577	65.609657	99.380051	0.456638	0.000000	4.979104	0.000000	0.000000	0.000000	-0.298159	-0.025707	-0.059280	0.000000	0.000000	4.000000	47.000000	0.000000
2584.188332	-0.020795	0.553904	0.010785	85.853577	65.609657	99.380051	0.456638	0.000000	4.979104	0.000000	0.000000	0.000000	-0.250966	-0.023138	-0.064882	0.000000	0.000000	4.000000	47.000000	0.000000
2584.191665	-0.020795	0.553904	0.010785	85.782021	66.140190	100.058792	0.456638	0.000000	4.979104	0.000000	0.000000	0.000000	-0.250966	-0.023138	-0.064882	0.000000	0.000000	4.000000	47.000000	0.000000
2584.194998	-0.021495	0.553844	0.010527	85.782021	66.140190	100.058792	0.456638	0.000000	4.979104	0.000000	0.000000	0.000000	-0.210134	-0.018035	-0.077580	0.000000	0.000000	4.000000	47.000000	0.000000
2584.198332	-0.021495	0.553844	0.010527	85.782021	66.140190	100.058792	0.456638	0.000000	4.979104	0.000000	0.000000	0.000000	-0.210134	-0.018035	-0.077580	0.000000	0.000000	4.000000	47.000000	0.000000
2584.201665	-0.021495	0.553844	0.010527	85.771400	66.336311	100.342255	0.431593	0.000000	4.981338	0.000000	0.000000	0.000000	-0.210134	-0.018035	-0.077580	0.000000	0.000000	4.000000	47.000000	0.000000
2584.204998	-0.021495	0.553844	0.010527	85.771400	66.336311	100.342255	0.431593	0.000000	4.981338	0.000000	0.000000	0.000000	-0.210134	-0.018035	-0.077580	0.000000	0.000000	4.000000	47.000000	0.000000
2584.208332	-0.022016	0.553818	0.010247	85.771400	66.336311	100.342255	0.431593	0.000000	4.981338	0.000000	0.000000	0.000000	-0.156249	-0.007812	-0.084011	0.000000	0.000000	4.000000	47.000000	0.000000
2584.211665	-0.022016	0.553818	0.010247	85.776222	66.402824	100.453613	0.431593	0.000000	4.981338	0.000000	0.000000	0.000000	-0.156249	-0.007812	-0.084011	0.000000	0.000000	4.000000	47.000000	0.000000
2584.214998	-0.022360	0.553826	0.010011	85.776222	66.402824	100.453613	0.431593	0.000000	4.981338	0.000000	0.000000	0.000000	-0.103365	0.002420	-0.070721	0.000000	0.000000	4.000000	47.000000	0.000000
2584.218332	-0.022360	0.553826	0.010011	85.776222	66.402824	100.453613	0.431593	0.000000	4.981338	0.000000	0.000000	0.000000	-0.103365	0.002420	-0.070721	0.000000	0.000000	4.000000	47.000000	0.000000
2584.221665	-0.022360	0.553826	0.010011	85.779564	66.502747	100.572891	0.407708	0.000000	4.983350	0.000000	0.000000	0.000000	-0.103365	0.002420	-0.070721	0.000000	0.000000	4.000000	47.000000	0.000000
2584.224998	-0.022360	0.553826	0.010011	85.779564	66.502747	100.572891	0.407708	0.000000	4.983350	0.000000	0.000000	0.000000	-0.103365	0.002420	-0.070721	0.000000	0.000000	4.000000	47.000000	0.000000
2584.228332	-0.022503	0.553851	0.009737	85.779564	66.502747	100.572891	0.407708	0.000000	4.983350	0.000000	0.000000	0.000000	-0.042730	0.007476	-0.081995	0.000000	0.000000	4.000000	47.000000	0.000000
2584.231665	-0.022503	0.553851	0.009737	85.780624	66.539558	100.612534	0.407708	0.000000	4.983350	0.000000	0.000000	0.000000	-0.042730	0.007476	-0.081995	0.000000	0.000000	4.000000	47.000000	0.000000
2584.234998	-0.022503	0.553851	0.009737	85.780624	66.539558	100.612534	0.407708	0.000000	4.983350	0.000000	0.000000	0.000000	-0.042730	0.007476	-0.081995	0.000000	0.000000	4.000000	47.000000	0.000000
2584.238332	-0.022503	0.553851	0.009737	85.780624	66.539558	100.612534	0.407708	0.000000	4.983350	0.000000	0.000000	0.000000	-0.042730	0.007476	-0.081995	0.000000	0.000000	4.000000	47.000000	0.000000
2584.241665	-0.022386	0.553968	0.009152	85.783928	66.669655	100.732079	0.396189	0.000000	4.984279	0.000000	0.000000	0.000000	0.035086	0.035213	-0.175537	0.000000	0.000000	4.000000	47.000000	0.000000
2584.244998	-0.022386	0.553968	0.009152	85.783928	66.669655	100.732079	0.396189	0.000000	4.984279	0.000000	0.000000	0.000000	0.035086	0.035213	-0.175537	0.000000	0.000000	4.000000	47.000000	0.000000
2584.248332	-0.022386	0.553968	0.009152	85.783928	66.669655	100.732079	0.396189	0.000000	4.984279	0.000000	0.000000	0.000000	0.035086	0.035213	-0.175537	0.000000	0.000000	4.000000	47.000000	0.000000
2584.251665	-0.022386	0.553968	0.009152	85.788765	66.802254	100.844254	0.372873	0.000000	4.986077	0.000000	0.000000	0.000000	0.035086	0.035213	-0.175537	0.000000	0.000000	4.000000	47.000000	0.000000
2584.254998	-0.022194	0.554010	0.008848	85.788765	66.802254	100.844254	0.372873	0.000000	4.986077	0.000000	0.000000	0.000000	0.057602	0.012419	-0.091359	0.000000	0.000000	4.000000	47.000000	0.000000
2584.258332	-0.022194	0.554010	0.008848	85.788765	66.802254	100.844254	0.372873	0.000000	4.986077	0.000000	0.000000	0.000000	0.057602	0.012419	-0.091359	0.000000	0.000000	4.000000	47.000000	0.000000
2584.261665	-0.022194	0.554010	0.008848	85.794205	67.026131	101.044205	0.361095	0.000000	4.986944	0.000000	0.000000	0.000000	0.057602	0.012419	-0.091359	0.000000	0.000000	4.000000	47.000000	0.000000
2584.264998	-0.022194	0.554010	0.008848	85.794205	67.026131	101.044205	0.361095	0.000000	4.986944	0.000000	0.000000	0.000000	0.057602	0.012419	-0.091359	0.000000	0.000000	4.000000	47.000000	0.000000
2584.268332	-0.021977	0.554025	0.008484	85.794205	67.026131	101.044205	0.361095	0.000000	4.986944	0.000000	0.000000	0.000000	0.065013	0.004661	-0.109064	0.000000	0.000000	4.000000	47.000000	0.000000
2584.271665	-0.021977	0.554025	0.008484	85.800629	67.290459	101.284668	0.361095	0.000000	4.986944	0.000000	0.000000	0.000000	0.065013	0.004661	-0.109064	0.000000	0.000000	4.000000	47.000000	0.000000
2584.274998	-0.021977	0.554025	0.008484	85.800629	67.290459	101.284668	0.361095	0.000000	4.986944	0.000000	0.000000	0.000000	0.065013	0.004661	-0.109064	0.000000	0.000000	4.000000	47.000000	0.000000
2584.278332	-0.021977	0.554025	0.008484	85.800629	67.290459	101.284668	0.361095	0.000000	4.986944	0.000000	0.000000	0.000000	0.065013	0.004661	-0.109064	0.000000	0.000000	4.000000	47.000000	0.000000
2584.281665	-0.021475	0.553988	0.007687	85.808105	67.604050	101.566399	0.346943	0.000000	4.987948	0.000000	0.000000	0.000000	0.150622	-0.011322	-0.239251	0.000000	0.000000	4.000000	47.000000	0.000000
2584.284998	-0.021475	0.553988	0.007687	85.808105	67.604050	101.566399	0.346943	0.000000	4.987948	0.000000	0.000000	0.000000	0.000000	-0.000003	0.000000	0.000000	0.000000	4.000000	47.000000	0.000000
2584.288332	-0.021475	0.553988	0.007687	85.808105	67.604050	101.566399	0.346943	0.000000	4.987948	0.000000	0.000000	0.000000	0.000000	-0.000003	0.000000	0.000000	0.000000	4.000000	47.000000	0.000000
2584.291665	-0.021475	0.553988	0.007687	85.815025	67.972565	101.896690	0.315762	0.000000	4.990019	0.000000	0.000000	0.000000	0.000000	-0.000003	0.000000	0.000000	0.000000	4.000000	47.000000	0.000000
2584.294998	-0.021475	0.553988	0.007687	85.815025	67.972565	101.896690	0.315762	0.000000	4.990019	0.000000	0.000000	0.000000	0.000000	-0.000003	0.000000	0.000000	0.000000	4.000000	47.000000	0.000000
2584.298332	-0.021103	0.553952	0.007275	85.815025	67.972565	101.896690	0.315762	0.000000	4.990019	0.000000	0.000000	0.000000	0.111762	-0.010843	-0.123549	0.000000	0.000000	4.000000	47.000000	0.000000
2584.301665	-0.021103	0.553952	0.007275	85.825333	68.428696	102.302216	0.315762	0.000000	4.990019	0.000000	0.000000	0.000000	0.111762	-0.010843	-0.123549	0.000000	0.000000	4.000000	47.000000	0.000000
2584.304998	-0.020662	0.553890	0.006806	85.825333	68.428696	102.302216	0.315762	0.000000	4.990019	0.000000	0.000000	0.000000	0.132199	-0.018592	-0.140794	0.000000	0.000000	4.000000	47.000000	0.000000
2584.308332	-0.020662	0.553890	0.006806	85.825333	68.428696	102.302216	0.315762	0.000000	4.990019	0.000000	0.000000	0.000000	0.132199	-0.018592	-0.140794	0.000000	0.000000	4.000000	47.000000	0.000000
2584.311665	-0.020662	0.553890	0.006806	85.835434	68.903091	102.709709	0.281565	0.000000	4.992066	0.000000	0.000000	0.000000	0.132199	-0.018592	-0.140794	0.000000	0.000000	4.000000	47.000000	0.000000
2584.314998	-0.020662	0.553890	0.006806	85.835434	68.903091	102.709709	0.281565	0.000000	4.992066	0.000000	0.000000	0.000000	0.132199	-0.018592	-0.140794	0.000000	0.000000	4.000000	47.000000	0.000000
2584.318332	-0.020089	0.553836	0.006318	85.835434	68.903091	102.709709	0.281565	0.000000	4.992066	0.000000	0.000000	0.000000	0.171856	-0.016127	-0.146307	0.000000	0.000000	4.000000	47.000000	0.000000
2584.321665	-0.020089	0.553836	0.006318	85.846207	69.431175	103.160095	0.281565	0.000000	4.992066	0.000000	0.000000	0.000000	0.171856	-0.016127	-0.146307	0.000000	0.000000	4.000000	47.000000	0.000000
2584.324998	-0.019408	0.553757	0.005839	85.846207	69.431175	103.160095	0.281565	0.000000	4.992066	0.000000	0.000000	0.000000	0.204405	-0.023765	-0.143606	0.000000	0.000000	4.000000	47.000000	0.000000
2584.328332	-0.019408	0.553757	0.005839	85.846207	69.431175	103.160095	0.281565	0.000000	4.992066	0.000000	0.000000	0.000000	0.204405	-0.023765	-0.143606	0.000000	0.000000	4.000000	47.000000	0.000000
2584.331665	-0.019408	0.553757	0.005839	85.857880	70.011230	103.654419	0.244218	0.000000	4.994032	0.000000	0.000000	0.000000	0.204405	-0.023765	-0.143606	0.000000	0.000000	4.000000	47.000000	0.000000
2584.334998	-0.019408	0.553757	0.005839	85.857880	70.011230	103.654419	0.244218	0.000000	4.994032	0.000000	0.000000	0.000000	0.204405	-0.023765	-0.143606	0.000000	0.000000	4.000000	47.000000	0.000000
2584.338332	-0.018681	0.553652	0.005301	85.857880	70.011230	103.654419	0.244218	0.000000	4.994032	0.000000	0.000000	0.000000	0.217890	-0.031532	-0.161461	0.000000	0.000000	4.000000	47.000000	0.000000
2584.341665	-0.018681	0.553652	0.005301	85.869949	70.637840	104.192673	0.244218	0.000000	4.994032	0.000000	0.000000	0.000000	0.217890	-0.031532	-0.161461	0.000000	0.000000	4.000000	47.000000	0.000000
2584.344998	-0.017912	0.553555	0.004740	85.869949	70.637840	104.192673	0.244218	0.000000	4.994032	0.000000	0.000000	0.000000	0.230820	-0.029066	-0.168431	0.000000	0.000000	4.000000	47.000000	0.000000
2584.348332	-0.017912	0.553555	0.004740	85.869949	70.637840	104.192673	0.244218	0.000000	4.994032	0.000000	0.000000	0.000000	0.230820	-0.029066	-0.168431	0.000000	0.000000	4.000000	47.000000	0.000000
2584.351665	-0.017912	0.553555	0.004740	85.882675	71.314857	104.776001	0.200819	0.000000	4.995965	0.000000	0.000000	0.000000	0.230820	-0.029066	-0.168431	0.000000	0.000000	4.000000	47.000000	0.000000
2584.354998	-0.017912	0.553555	0.004740	85.882675	71.314857	104.776001	0.200819	0.000000	4.995965	0.000000	0.000000	0.000000	0.230820	-0.029066	-0.168431	0.000000	0.000000	4.000000	47.000000	0.000000
2584.358332	-0.017123	0.553449	0.004201	85.882675	71.314857	104.776001	0.200819	0.000000	4.995965	0.000000	0.000000	0.000000	0.236572	-0.031594	-0.161579	0.000000	0.000000	4.000000	47.000000	0.000000
2584.361665	-0.017123	0.553449	0.004201	85.894066	71.953430	105.320786	0.200819	0.000000	4.995965	0.000000	0.000000	0.000000	0.236572	-0.031594	-0.161579	0.000000	0.000000	4.000000	47.000000	0.000000
2584.364998	-0.016335	0.553335	0.003619	85.894066	71.953430	105.320786	0.200819	0.000000	4.995965	0.000000	0.000000	0.000000	0.236469	-0.034202	-0.174622	0.000000	0.000000	4.000000	47.000000	0.000000
2584.368332	-0.016335	0.553335	0.003619	85.894066	71.953430	105.320786	0.200819	0.000000	4.995965	0.000000	0.000000	0.000000	0.236469	-0.034202	-0.174622	0.000000	0.000000	4.000000	47.000000	0.000000
2584.371665	-0.016335	0.553335	0.003619	85.905952	72.639816	105.910767	0.155464	0.000000	4.997582	0.000000	0.000000	0.000000	0.236469	-0.034202	-0.174622	0.000000	0.000000	4.000000	47.000000	0.000000
2584.374998	-0.016335	0.553335	0.003619	85.905952	72.639816	105.910767	0.155464	0.000000	4.997582	0.000000	0.000000	0.000000	0.236469	-0.034202	-0.174622	0.000000	0.000000	4.000000	47.000000	0.000000
2584.378332	-0.015528	0.553238	0.003054	85.905952	72.639816	105.910767	0.155464	0.000000	4.997582	0.000000	0.000000	0.000000	0.242246	-0.029163	-0.169389	0.000000	0.000000	4.000000	47.000000	0.000000
2584.381665	-0.015528	0.553238	0.003054	85.916588	73.289940	106.461655	0.155464	0.000000	4.997582	0.000000	0.000000	0.000000	0.242246	-0.029163	-0.169389	0.000000	0.000000	4.000000	47.000000	0.000000
2584.384998	-0.014701	0.553133	0.002512	85.916588	73.289940	106.461655	0.155464	0.000000	4.997582	0.000000	0.000000	0.000000	0.247975	-0.031658	-0.162605	0.000000	0.000000	4.000000	47.000000	0.000000
2584.388332	-0.014701	0.553133	0.002512	85.916588	73.289940	106.461655	0.155464	0.000000	4.997582	0.000000	0.000000	0.000000	0.247975	-0.031658	-0.162605	0.000000	0.000000	4.000000	47.000000	0.000000
2584.391665	-0.014701	0.553133	0.002512	85.926865	73.943016	107.015511	0.109489	0.000000	4.998801	0.000000	0.000000	0.000000	0.247975	-0.031658	-0.162605	0.000000	0.000000	4.000000	47.000000	0.000000
2584.394998	-0.014701	0.553133	0.002512	85.926865	73.943016	107.015511	0.109489	0.000000	4.998801	0.000000	0.000000	0.000000	0.247975	-0.031658	-0.162605	0.000000	0.000000	4.000000	47.000000	0.000000
2584.398332	-0.013877	0.553027	0.001969	85.926865	73.943016	107.015511	0.109489	0.000000	4.998801	0.000000	0.000000	0.000000	0.247392	-0.031685	-0.163123	0.000000	0.000000	4.000000	47.000000	0.000000
2584.401665	-0.013877	0.553027	0.001969	85.936775	74.598640	107.571907	0.109489	0.000000	4.998801	0.000000	0.000000	0.000000	0.247392	-0.031685	-0.163123	0.000000	0.000000	4.000000	47.000000	0.000000
2584.404998	-0.013054	0.552913	0.001447	85.936775	74.598640	107.571907	0.109489	0.000000	4.998801	0.000000	0.000000	0.000000	0.246605	-0.034166	-0.156559	0.000000	0.000000	4.000000	47.000000	0.000000
2584.408332	-0.013054	0.552913	0.001447	85.936775	74.598640	107.571907	0.109489	0.000000	4.998801	0.000000	0.000000	0.000000	0.246605	-0.034166	-0.156559	0.000000	0.000000	4.000000	47.000000	0.000000
2584.411665	-0.013054	0.552913	0.001447	85.943344	75.174408	108.049927	0.063977	0.000000	4.999590	0.000000	0.000000	0.000000	0.246605	-0.034166	-0.156559	0.000000	0.000000	4.000000	47.000000	0.000000
2584.414998	-0.013054	0.552913	0.001447	85.943344	75.174408	108.049927	0.063977	0.000000	4.999590	0.000000	0.000000	0.000000	0.246605	-0.034166	-0.156559	0.000000	0.000000	4.000000	47.000000	0.000000
2584.418332	-0.012235	0.552833	0.000960	85.943344	75.174408	108.049927	0.063977	0.000000	4.999590	0.000000	0.000000	0.000000	0.245750	-0.024019	-0.146038	0.000000	0.000000	4.000000	47.000000	0.000000
2584.421665	-0.012235	0.552833	0.000960	85.951019	75.748367	108.524452	0.063977	0.000000	4.999590	0.000000	0.000000	0.000000	0.245750	-0.024019	-0.146038	0.000000	0.000000	4.000000	47.000000	0.000000
2584.424998	-0.011418	0.552753	0.000471	85.951019	75.748367	108.524452	0.063977	0.000000	4.999590	0.000000	0.000000	0.000000	0.245226	-0.024064	-0.146532	0.000000	0.000000	4.000000	47.000000	0.000000
2584.428332	-0.011418	0.552753	0.000471	85.951019	75.748367	108.524452	0.063977	0.000000	4.999590	0.000000	0.000000	0.000000	0.245226	-0.024064	-0.146532	0.000000	0.000000	4.000000	47.000000	0.000000
2584.431665	-0.011418	0.552753	0.000471	85.956299	76.281250	108.970207	0.021157	0.000000	4.999955	0.000000	0.000000	0.000000	0.245226	-0.024064	-0.146532	0.000000	0.000000	4.000000	47.000000	0.000000
2584.434998	-0.010625	0.552681	0.000023	85.956299	76.281250	108.970207	0.021157	0.000000	4.999955	0.000000	0.000000	0.000000	0.237898	-0.021437	-0.134569	0.000000	0.000000	4.000000	47.000000	0.000000
2584.438332	-0.010625	0.552681	0.000023	85.956299	76.281250	108.970207	0.021157	0.000000	4.999955	0.000000	0.000000	0.000000	0.237898	-0.021437	-0.134569	0.000000	0.000000	4.000000	47.000000	0.000000
2584.441665	-0.010625	0.552681	0.000023	85.959793	76.818069	109.445541	0.001035	0.000000	5.000000	0.000000	0.000000	0.000000	0.237898	-0.021437	-0.134569	0.000000	0.000000	4.000000	47.000000	0.000000
2584.444998	-0.009834	0.552602	-0.000404	85.959793	76.818069	109.445541	0.001035	0.000000	5.000000	0.000000	0.000000	0.000000	0.237276	-0.023911	-0.127940	0.000000	0.000000	4.000000	47.000000	0.000000
2584.448332	-0.009834	0.552602	-0.000404	85.959793	76.818069	109.445541	0.001035	0.000000	5.000000	0.000000	0.000000	0.000000	0.237276	-0.023911	-0.127940	0.000000	0.000000	4.000000	47.000000	0.000000
2584.451665	-0.009834	0.552602	-0.000404	85.951797	77.334076	109.949165	-0.018371	0.000000	4.999966	0.000000	0.000000	0.000000	0.237276	-0.023911	-0.127940	0.000000	0.000000	4.000000	47.000000	0.000000
2584.454998	-0.009834	0.552602	-0.000404	85.951797	77.334076	109.949165	-0.018371	0.000000	4.999966	0.000000	0.000000	0.000000	0.237276	-0.023911	-0.127940	0.000000	0.000000	4.000000	47.000000	0.000000
2584.458332	-0.009045	0.552531	-0.000789	85.951797	77.334076	109.949165	-0.018371	0.000000	4.999966	0.000000	0.000000	0.000000	0.236580	-0.021280	-0.115777	0.000000	0.000000	4.000000	47.000000	0.000000
2584.461665	-0.009045	0.552531	-0.000789	85.932152	77.819923	110.517059	-0.018371	0.000000	4.999966	0.000000	0.000000	0.000000	0.236580	-0.021280	-0.115777	0.000000	0.000000	4.000000	47.000000	0.000000
2584.464998	-0.008237	0.552468	-0.001134	85.932152	77.819923	110.517059	-0.018371	0.000000	4.999966	0.000000	0.000000	0.000000	0.242443	-0.018678	-0.103483	0.000000	0.000000	4.000000	47.000000	0.000000
2584.468332	-0.008237	0.552468	-0.001134	85.932152	77.819923	110.517059	-0.018371	0.000000	4.999966	0.000000	0.000000	0.000000	0.242443	-0.018678	-0.103483	0.000000	0.000000	4.000000	47.000000	0.000000
2584.471665	-0.008237	0.552468	-0.001134	85.899452	78.280525	111.070671	-0.052402	0.000000	4.999726	0.000000	0.000000	0.000000	0.242443	-0.018678	-0.103483	0.000000	0.000000	4.000000	47.000000	0.000000
2584.474998	-0.008237	0.552468	-0.001134	85.899452	78.280525	111.070671	-0.052402	0.000000	4.999726	0.000000	0.000000	0.000000	0.242443	-0.018678	-0.103483	0.000000	0.000000	4.000000	47.000000	0.000000
2584.478332	-0.007432	0.552424	-0.001397	85.899452	78.280525	111.070671	-0.052402	0.000000	4.999726	0.000000	0.000000	0.000000	0.241660	-0.013377	-0.078693	0.000000	0.000000	4.000000	47.000000	0.000000
2584.481665	-0.007432	0.552424	-0.001397	85.860382	78.614182	111.478241	-0.052402	0.000000	4.999726	0.000000	0.000000	0.000000	0.241660	-0.013377	-0.078693	0.000000	0.000000	4.000000	47.000000	0.000000
2584.484998	-0.006628	0.552405	-0.001600	85.860382	78.614182	111.478241	-0.052402	0.000000	4.999726	0.000000	0.000000	0.000000	0.241112	-0.005733	-0.060977	0.000000	0.000000	4.000000	47.000000	0.000000
2584.488332	-0.006628	0.552405	-0.001600	85.860382	78.614182	111.478241	-0.052402	0.000000	4.999726	0.000000	0.000000	0.000000	0.241112	-0.005733	-0.060977	0.000000	0.000000	4.000000	47.000000	0.000000
2584.491665	-0.006628	0.552405	-0.001600	85.827682	78.847809	111.737076	-0.075019	0.000000	4.999437	0.000000	0.000000	0.000000	0.241112	-0.005733	-0.060977	0.000000	0.000000	4.000000	47.000000	0.000000
2584.494998	-0.006628	0.552405	-0.001600	85.827682	78.847809	111.737076	-0.075019	0.000000	4.999437	0.000000	0.000000	0.000000	0.241112	-0.005733	-0.060977	0.000000	0.000000	4.000000	47.000000	0.000000
2584.498332	-0.005847	0.552411	-0.001744	85.827682	78.847809	111.737076	-0.075019	0.000000	4.999437	0.000000	0.000000	0.000000	0.234173	0.001966	-0.043334	0.000000	0.000000	4.000000	47.000000	0.000000
2584.501665	-0.005847	0.552411	-0.001744	85.812119	78.930229	111.792175	-0.075019	0.000000	4.999437	0.000000	0.000000	0.000000	0.234173	0.001966	-0.043334	0.000000	0.000000	4.000000	47.000000	0.000000
2584.504998	-0.005090	0.552427	-0.001783	85.812119	78.930229	111.792175	-0.075019	0.000000	4.999437	0.000000	0.000000	0.000000	0.227173	0.004833	-0.011462	0.000000	0.000000	4.000000	47.000000	0.000000
2584.508332	-0.005090	0.552427	-0.001783	85.812119	78.930229	111.792175	-0.075019	0.000000	4.999437	0.000000	0.000000	0.000000	0.227173	0.004833	-0.011462	0.000000	0.000000	4.000000	47.000000	0.000000
2584.511665	-0.005090	0.552427	-0.001783	85.811562	78.980721	111.758057	-0.084803	0.000000	4.999281	0.000000	0.000000	0.000000	0.227173	0.004833	-0.011462	0.000000	0.000000	4.000000	47.000000	0.000000
2584.514998	-0.005090	0.552427	-0.001783	85.811562	78.980721	111.758057	-0.084803	0.000000	4.999281	0.000000	0.000000	0.000000	0.227173	0.004833	-0.011462	0.000000	0.000000	4.000000	47.000000	0.000000
2584.518332	-0.004377	0.552452	-0.001780	85.811562	78.980721	111.758057	-0.084803	0.000000	4.999281	0.000000	0.000000	0.000000	0.214039	0.007476	0.000664	0.000000	0.000000	4.000000	47.000000	0.000000
2584.521665	-0.004377	0.552452	-0.001780	85.811050	79.023026	111.747841	-0.084803	0.000000	4.999281	0.000000	0.000000	0.000000	0.214039	0.007476	0.000664	0.000000	0.000000	4.000000	47.000000	0.000000
2584.524998	-0.003707	0.552469	-0.001756	85.811050	79.023026	111.747841	-0.084803	0.000000	4.999281	0.000000	0.000000	0.000000	0.201009	0.005055	0.007317	0.000000	0.000000	4.000000	47.000000	0.000000
2584.528332	-0.003707	0.552469	-0.001756	85.811050	79.023026	111.747841	-0.084803	0.000000	4.999281	0.000000	0.000000	0.000000	0.201009	0.005055	0.007317	0.000000	0.000000	4.000000	47.000000	0.000000
2584.531665	-0.003707	0.552469	-0.001756	85.809830	79.017761	111.695396	-0.084652	0.000000	4.999284	0.000000	0.000000	0.000000	0.201009	0.005055	0.007317	0.000000	0.000000	4.000000	47.000000	0.000000
2584.534998	-0.003707	0.552469	-0.001756	85.809830	79.017761	111.695396	-0.084652	0.000000	4.999284	0.000000	0.000000	0.000000	0.201009	0.005055	0.007317	0.000000	0.000000	4.000000	47.000000	0.000000
2584.538332	-0.003102	0.552495	-0.001691	85.809830	79.017761	111.695396	-0.084652	0.000000	4.999284	0.000000	0.000000	0.000000	0.181483	0.007685	0.019517	0.000000	0.000000	4.000000	47.000000	0.000000
2584.541665	-0.003102	0.552495	-0.001691	85.808662	78.999092	111.619202	-0.084652	0.000000	4.999284	0.000000	0.000000	0.000000	0.181483	0.007685	0.019517	0.000000	0.000000	4.000000	47.000000	0.000000
2584.544998	-0.002562	0.552529	-0.001585	85.808662	78.999092	111.619202	-0.084652	0.000000	4.999284	0.000000	0.000000	0.000000	0.161998	0.010323	0.031793	0.000000	0.000000	4.000000	47.000000	0.000000
2584.548332	-0.002562	0.552529	-0.001585	85.808662	78.999092	111.619202	-0.084652	0.000000	4.999284	0.000000	0.000000	0.000000	0.161998	0.010323	0.031793	0.000000	0.000000	4.000000	47.000000	0.000000
2584.551665	-0.002562	0.552529	-0.001585	85.806374	78.891159	111.458961	-0.077262	0.000000	4.999403	0.000000	0.000000	0.000000	0.161998	0.010323	0.031793	0.000000	0.000000	4.000000	47.000000	0.000000
2584.554998	-0.002562	0.552529	-0.001585	85.806374	78.891159	111.458961	-0.077262	0.000000	4.999403	0.000000	0.000000	0.000000	0.161998	0.010323	0.031793	0.000000	0.000000	4.000000	47.000000	0.000000
2584.558332	-0.002108	0.552556	-0.001456	85.806374	78.891159	111.458961	-0.077262	0.000000	4.999403	0.000000	0.000000	0.000000	0.136080	0.007934	0.038574	0.000000	0.000000	4.000000	47.000000	0.000000
2584.561665	-0.002108	0.552556	-0.001456	85.803017	78.819435	111.336945	-0.077262	0.000000	4.999403	0.000000	0.000000	0.000000	0.136080	0.007934	0.038574	0.000000	0.000000	4.000000	47.000000	0.000000
2584.564998	-0.002108	0.552556	-0.001456	85.803017	78.819435	111.336945	-0.077262	0.000000	4.999403	0.000000	0.000000	0.000000	0.136080	0.007934	0.038574	0.000000	0.000000	4.000000	47.000000	0.000000
2584.568332	-0.002108	0.552556	-0.001456	85.803017	78.819435	111.336945	-0.077262	0.000000	4.999403	0.000000	0.000000	0.000000	0.136080	0.007934	0.038574	0.000000	0.000000	4.000000	47.000000	0.000000
2584.571665	-0.001352	0.552609	-0.001135	85.800682	78.695595	111.169128	-0.071311	0.000000	4.999491	0.000000	0.000000	0.000000	0.226874	0.016071	0.096318	0.000000	0.000000	4.000000	47.000000	0.000000
2584.574998	-0.001352	0.552609	-0.001135	85.800682	78.695595	111.169128	-0.071311	0.000000	4.999491	0.000000	0.000000	0.000000	-0.000000	-0.000004	-0.000000	0.000000	0.000000	4.000000	47.000000	0.000000
2584.578332	-0.001352	0.552609	-0.001135	85.800682	78.695595	111.169128	-0.071311	0.000000	4.999491	0.000000	0.000000	0.000000	-0.000000	-0.000004	-0.000000	0.000000	0.000000	4.000000	47.000000	0.000000
2584.581665	-0.001352	0.552609	-0.001135	85.798256	78.569153	111.001442	-0.056008	0.000000	4.999686	0.000000	0.000000	0.000000	-0.000000	-0.000004	-0.000000	0.000000	0.000000	4.000000	47.000000	0.000000
2584.584998	-0.001352	0.552609	-0.001135	85.798256	78.569153	111.001442	-0.056008	0.000000	4.999686	0.000000	0.000000	0.000000	-0.000000	-0.000004	-0.000000	0.000000	0.000000	4.000000	47.000000	0.000000
2584.588332	-0.001049	0.552636	-0.000943	85.798256	78.569153	111.001442	-0.056008	0.000000	4.999686	0.000000	0.000000	0.000000	0.090794	0.008144	0.057815	0.000000	0.000000	4.000000	47.000000	0.000000
2584.591665	-0.001049	0.552636	-0.000943	85.795738	78.431969	110.833900	-0.056008	0.000000	4.999686	0.000000	0.000000	0.000000	0.090794	0.008144	0.057815	0.000000	0.000000	4.000000	47.000000	0.000000
2584.594998	-0.001049	0.552636	-0.000943	85.795738	78.431969	110.833900	-0.056008	0.000000	4.999686	0.000000	0.000000	0.000000	0.090794	0.008144	0.057815	0.000000	0.000000	4.000000	47.000000	0.000000
2584.598332	-0.001049	0.552636	-0.000943	85.795738	78.431969	110.833900	-0.056008	0.000000	4.999686	0.000000	0.000000	0.000000	0.090794	0.008144	0.057815	0.000000	0.000000	4.000000	47.000000	0.000000
2584.601665	-0.000617	0.552675	-0.000445	85.793266	78.289688	110.666679	-0.046641	0.000000	4.999783	0.000000	0.000000	0.000000	0.129749	0.011635	0.149253	0.000000	0.000000	4.000000	47.000000	0.000000
2584.604998	-0.000617	0.552675	-0.000445	85.793266	78.289688	110.666679	-0.046641	0.000000	4.999783	0.000000	0.000000	0.000000	0.000000	-0.000005	0.000000	0.000000	0.000000	4.000000	47.000000	0.000000
2584.608332	-0.000617	0.552675	-0.000445	85.793266	78.289688	110.666679	-0.046641	0.000000	4.999783	0.000000	0.000000	0.000000	0.000000	-0.000005	0.000000	0.000000	0.000000	4.000000	47.000000	0.000000
2584.611665	-0.000617	0.552675	-0.000445	85.790665	78.139297	110.499535	-0.022121	0.000000	4.999951	0.000000	0.000000	0.000000	0.000000	-0.000005	0.000000	0.000000	0.000000	4.000000	47.000000	0.000000
2584.614998	-0.000617	0.552675	-0.000445	85.790665	78.139297	110.499535	-0.022121	0.000000	4.999951	0.000000	0.000000	0.000000	0.000000	-0.000005	0.000000	0.000000	0.000000	4.000000	47.000000	0.000000
2584.618332	-0.000487	0.552661	-0.000201	85.790665	78.139297	110.499535	-0.022121	0.000000	4.999951	0.000000	0.000000	0.000000	0.038949	-0.004235	0.073340	0.000000	0.000000	4.000000	47.000000	0.000000
2584.621665	-0.000487	0.552661	-0.000201	85.788803	78.025459	110.374474	-0.022121	0.000000	4.999951	0.000000	0.000000	0.000000	0.038949	-0.004235	0.073340	0.000000	0.000000	4.000000	47.000000	0.000000
2584.624998	-0.000487	0.552661	-0.000201	85.788803	78.025459	110.374474	-0.022121	0.000000	4.999951	0.000000	0.000000	0.000000	0.038949	-0.004235	0.073340	0.000000	0.000000	4.000000	47.000000	0.000000
2584.628332	-0.000487	0.552661	-0.000201	85.788803	78.025459	110.374474	-0.022121	0.000000	4.999951	0.000000	0.000000	0.000000	0.038949	-0.004235	0.073340	0.000000	0.000000	4.000000	47.000000	0.000000
2584.631665	-0.000401	0.552616	0.000335	85.787460	77.945000	110.291061	-0.009986	0.000000	4.999990	0.000000	0.000000	0.000000	0.025891	-0.013364	0.160751	0.000000	0.000000	4.000000	47.000000	0.000000
2584.634998	-0.000401	0.552616	0.000335	85.787460	77.945000	110.291061	-0.009986	0.000000	4.999990	0.000000	0.000000	0.000000	0.025891	-0.013364	0.160751	0.000000	0.000000	4.000000	47.000000	0.000000
2584.638332	-0.000401	0.552616	0.000335	85.787460	77.945000	110.291061	-0.009986	0.000000	4.999990	0.000000	0.000000	0.000000	0.025891	-0.013364	0.160751	0.000000	0.000000	4.000000	47.000000	0.000000
2584.641665	-0.000401	0.552616	0.000335	85.785454	77.820274	110.166000	0.016691	0.000000	4.999972	0.000000	0.000000	0.000000	0.025891	-0.013364	0.160751	0.000000	0.000000	4.000000	47.000000	0.000000
2584.644998	-0.000401	0.552569	0.000608	85.785454	77.820274	110.166000	0.016691	0.000000	4.999972	0.000000	0.000000	0.000000	-0.000072	-0.014252	0.081906	0.000000	0.000000	4.000000	47.000000	0.000000
2584.648332	-0.000401	0.552569	0.000608	85.785454	77.820274	110.166000	0.016691	0.000000	4.999972	0.000000	0.000000	0.000000	-0.000072	-0.014252	0.081906	0.000000	0.000000	4.000000	47.000000	0.000000
2584.651665	-0.000401	0.552569	0.000608	85.784203	77.734596	110.082817	0.030287	0.000000	4.999908	0.000000	0.000000	0.000000	-0.000072	-0.014252	0.081906	0.000000	0.000000	4.000000	47.000000	0.000000
2584.654998	-0.000401	0.552569	0.000608	85.784203	77.734596	110.082817	0.030287	0.000000	4.999908	0.000000	0.000000	0.000000	-0.000072	-0.014252	0.081906	0.000000	0.000000	4.000000	47.000000	0.000000
2584.658332	-0.000423	0.552521	0.000881	85.784203	77.734596	110.082817	0.030287	0.000000	4.999908	0.000000	0.000000	0.000000	-0.006595	-0.014265	0.081886	0.000000	0.000000	4.000000	47.000000	0.000000
2584.661665	-0.000423	0.552521	0.000881	85.782860	77.648781	109.999496	0.030287	0.000000	4.999908	0.000000	0.000000	0.000000	-0.006595	-0.014265	0.081886	0.000000	0.000000	4.000000	47.000000	0.000000
2584.664998	-0.000423	0.552521	0.000881	85.782860	77.648781	109.999496	0.030287	0.000000	4.999908	0.000000	0.000000	0.000000	-0.006595	-0.014265	0.081886	0.000000	0.000000	4.000000	47.000000	0.000000
2584.668332	-0.000423	0.552521	0.000881	85.782860	77.648781	109.999496	0.030287	0.000000	4.999908	0.000000	0.000000	0.000000	-0.006595	-0.014265	0.081886	0.000000	0.000000	4.000000	47.000000	0.000000
2584.671665	-0.000532	0.552426	0.001492	85.781509	77.555061	109.916435	0.043869	0.000000	4.999808	0.000000	0.000000	0.000000	-0.032830	-0.028486	0.183389	0.000000	0.000000	4.000000	47.000000	0.000000
2584.674998	-0.000532	0.552426	0.001492	85.781509	77.555061	109.916435	0.043869	0.000000	4.999808	0.000000	0.000000	0.000000	-0.032830	-0.028486	0.183389	0.000000	0.000000	4.000000	47.000000	0.000000
2584.678332	-0.000532	0.552426	0.001492	85.781509	77.555061	109.916435	0.043869	0.000000	4.999808	0.000000	0.000000	0.000000	-0.032830	-0.028486	0.183389	0.000000	0.000000	4.000000	47.000000	0.000000
2584.681665	-0.000532	0.552426	0.001492	85.779465	77.417130	109.791756	0.074218	0.000000	4.999449	0.000000	0.000000	0.000000	-0.032830	-0.028486	0.183389	0.000000	0.000000	4.000000	47.000000	0.000000
2584.684998	-0.000663	0.552387	0.001807	85.779465	77.417130	109.791756	0.074218	0.000000	4.999449	0.000000	0.000000	0.000000	-0.039329	-0.011793	0.094394	0.000000	0.000000	4.000000	47.000000	0.000000
2584.688332	-0.000663	0.552387	0.001807	85.779465	77.417130	109.791756	0.074218	0.000000	4.999449	0.000000	0.000000	0.000000	-0.039329	-0.011793	0.094394	0.000000	0.000000	4.000000	47.000000	0.000000
2584.691665	-0.000663	0.552387	0.001807	85.776825	77.238098	109.625877	0.089744	0.000000	4.999194	0.000000	0.000000	0.000000	-0.039329	-0.011793	0.094394	0.000000	0.000000	4.000000	47.000000	0.000000
2584.694998	-0.000663	0.552387	0.001807	85.776825	77.238098	109.625877	0.089744	0.000000	4.999194	0.000000	0.000000	0.000000	-0.039329	-0.011793	0.094394	0.000000	0.000000	4.000000	47.000000	0.000000
2584.698332	-0.000773	0.552340	0.002145	85.776825	77.238098	109.625877	0.089744	0.000000	4.999194	0.000000	0.000000	0.000000	-0.032854	-0.014274	0.101453	0.000000	0.000000	4.000000	47.000000	0.000000
2584.701665	-0.000773	0.552340	0.002145	85.774742	77.100395	109.501427	0.089744	0.000000	4.999194	0.000000	0.000000	0.000000	-0.032854	-0.014274	0.101453	0.000000	0.000000	4.000000	47.000000	0.000000
2584.704998	-0.000773	0.552340	0.002145	85.774742	77.100395	109.501427	0.089744	0.000000	4.999194	0.000000	0.000000	0.000000	-0.032854	-0.014274	0.101453	0.000000	0.000000	4.000000	47.000000	0.000000
2584.708332	-0.000773	0.552340	0.002145	85.774742	77.100395	109.501427	0.089744	0.000000	4.999194	0.000000	0.000000	0.000000	-0.032854	-0.014274	0.101453	0.000000	0.000000	4.000000	47.000000	0.000000
2584.711665	-0.000949	0.552277	0.002793	85.771912	76.924286	109.335754	0.106416	0.000000	4.998867	0.000000	0.000000	0.000000	-0.052732	-0.018718	0.194211	0.000000	0.000000	4.000000	47.000000	0.000000
2584.714998	-0.000949	0.552277	0.002793	85.771912	76.924286	109.335754	0.106416	0.000000	4.998867	0.000000	0.000000	0.000000	-0.000000	0.000004	0.000000	0.000000	0.000000	4.000000	47.000000	0.000000
2584.718332	-0.000949	0.552277	0.002793	85.771912	76.924286	109.335754	0.106416	0.000000	4.998867	0.000000	0.000000	0.000000	-0.000000	0.000004	0.000000	0.000000	0.000000	4.000000	47.000000	0.000000
2584.721665	-0.000949	0.552277	0.002793	85.769829	76.792450	109.211739	0.138266	0.000000	4.998087	0.000000	0.000000	0.000000	-0.000000	0.000004	0.000000	0.000000	0.000000	4.000000	47.000000	0.000000
2584.724998	-0.000949	0.552277	0.002793	85.769829	76.792450	109.211739	0.138266	0.000000	4.998087	0.000000	0.000000	0.000000	-0.000000	0.000004	0.000000	0.000000	0.000000	4.000000	47.000000	0.000000
2584.728332	-0.001015	0.552237	0.003107	85.769829	76.792450	109.211739	0.138266	0.000000	4.998087	0.000000	0.000000	0.000000	-0.019860	-0.011953	0.094325	0.000000	0.000000	4.000000	47.000000	0.000000
2584.731665	-0.001015	0.552237	0.003107	85.768394	76.701950	109.129181	0.138266	0.000000	4.998087	0.000000	0.000000	0.000000	-0.019860	-0.011953	0.094325	0.000000	0.000000	4.000000	47.000000	0.000000
2584.734998	-0.001015	0.552237	0.003107	85.768394	76.701950	109.129181	0.138266	0.000000	4.998087	0.000000	0.000000	0.000000	-0.019860	-0.011953	0.094325	0.000000	0.000000	4.000000	47.000000	0.000000
2584.738332	-0.001015	0.552237	0.003107	85.768394	76.701950	109.129181	0.138266	0.000000	4.998087	0.000000	0.000000	0.000000	-0.019860	-0.011953	0.094325	0.000000	0.000000	4.000000	47.000000	0.000000
2584.741665	-0.001235	0.552165	0.003646	85.768578	76.600143	109.041748	0.153718	0.000000	4.997637	0.000000	0.000000	0.000000	-0.065985	-0.021688	0.161790	0.000000	0.000000	4.000000	47.000000	0.000000
2584.744998	-0.001235	0.552165	0.003646	85.768578	76.600143	109.041748	0.153718	0.000000	4.997637	0.000000	0.000000	0.000000	-0.065985	-0.021688	0.161790	0.000000	0.000000	4.000000	47.000000	0.000000
2584.748332	-0.001235	0.552165	0.003646	85.768578	76.600143	109.041748	0.153718	0.000000	4.997637	0.000000	0.000000	0.000000	-0.065985	-0.021688	0.161790	0.000000	0.000000	4.000000	47.000000	0.000000
2584.751665	-0.001235	0.552165	0.003646	85.767097	76.496063	108.959206	0.179976	0.000000	4.996759	0.000000	0.000000	0.000000	-0.065985	-0.021688	0.161790	0.000000	0.000000	4.000000	47.000000	0.000000
2584.754998	-0.001410	0.552116	0.003853	85.767097	76.496063	108.959206	0.179976	0.000000	4.996759	0.000000	0.000000	0.000000	-0.052693	-0.014774	0.061928	0.000000	0.000000	4.000000	47.000000	0.000000
2584.758332	-0.001410	0.552116	0.003853	85.767097	76.496063	108.959206	0.179976	0.000000	4.996759	0.000000	0.000000	0.000000	-0.052693	-0.014774	0.061928	0.000000	0.000000	4.000000	47.000000	0.000000
2584.761665	-0.001410	0.552116	0.003853	85.767097	76.377823	108.871651	0.189822	0.000000	4.996395	0.000000	0.000000	0.000000	-0.052693	-0.014774	0.061928	0.000000	0.000000	4.000000	47.000000	0.000000
2584.764998	-0.001410	0.552116	0.003853	85.767097	76.377823	108.871651	0.189822	0.000000	4.996395	0.000000	0.000000	0.000000	-0.052693	-0.014774	0.061928	0.000000	0.000000	4.000000	47.000000	0.000000
2584.768332	-0.001674	0.552109	0.004072	85.767097	76.377823	108.871651	0.189822	0.000000	4.996395	0.000000	0.000000	0.000000	-0.079029	-0.002183	0.065764	0.000000	0.000000	4.000000	47.000000	0.000000
2584.771665	-0.001674	0.552109	0.004072	85.764923	76.216454	108.748024	0.189822	0.000000	4.996395	0.000000	0.000000	0.000000	-0.079029	-0.002183	0.065764	0.000000	0.000000	4.000000	47.000000	0.000000
2584.774998	-0.001674	0.552109	0.004072	85.764923	76.216454	108.748024	0.189822	0.000000	4.996395	0.000000	0.000000	0.000000	-0.079029	-0.002183	0.065764	0.000000	0.000000	4.000000	47.000000	0.000000
2584.778332	-0.001674	0.552109	0.004072	85.764923	76.216454	108.748024	0.189822	0.000000	4.996395	0.000000	0.000000	0.000000	-0.079029	-0.002183	0.065764	0.000000	0.000000	4.000000	47.000000	0.000000
2584.781665	-0.002355	0.552085	0.004467	85.762657	76.049644	108.624390	0.200087	0.000000	4.995995	0.000000	0.000000	0.000000	-0.204244	-0.006960	0.118560	0.000000	0.000000	4.000000	47.000000	0.000000
2584.784998	-0.002355	0.552085	0.004467	85.762657	76.049644	108.624390	0.200087	0.000000	4.995995	0.000000	0.000000	0.000000	-0.000000	-0.000004	0.000000	0.000000	0.000000	4.000000	47.000000	0.000000
2584.788332	-0.002355	0.552085	0.004467	85.762657	76.049644	108.624390	0.200087	0.000000	4.995995	0.000000	0.000000	0.000000	-0.000000	-0.000004	0.000000	0.000000	0.000000	4.000000	47.000000	0.000000
2584.791665	-0.002355	0.552085	0.004467	85.760483	75.880371	108.501022	0.218013	0.000000	4.995245	0.000000	0.000000	0.000000	-0.000000	-0.000004	0.000000	0.000000	0.000000	4.000000	47.000000	0.000000
2584.794998	-0.002355	0.552085	0.004467	85.760483	75.880371	108.501022	0.218013	0.000000	4.995245	0.000000	0.000000	0.000000	-0.000000	-0.000004	0.000000	0.000000	0.000000	4.000000	47.000000	0.000000
2584.798332	-0.002728	0.552095	0.004638	85.760483	75.880371	108.501022	0.218013	0.000000	4.995245	0.000000	0.000000	0.000000	-0.112073	0.002761	0.051254	0.000000	0.000000	4.000000	47.000000	0.000000
2584.801665	-0.002728	0.552095	0.004638	85.759750	75.705070	108.372627	0.218013	0.000000	4.995245	0.000000	0.000000	0.000000	-0.112073	0.002761	0.051254	0.000000	0.000000	4.000000	47.000000	0.000000
2584.804998	-0.002728	0.552095	0.004638	85.759750	75.705070	108.372627	0.218013	0.000000	4.995245	0.000000	0.000000	0.000000	-0.112073	0.002761	0.051254	0.000000	0.000000	4.000000	47.000000	0.000000
2584.808332	-0.002728	0.552095	0.004638	85.759750	75.705070	108.372627	0.218013	0.000000	4.995245	0.000000	0.000000	0.000000	-0.112073	0.002761	0.051254	0.000000	0.000000	4.000000	47.000000	0.000000
2584.811665	-0.003542	0.552088	0.004983	85.759796	75.567986	108.285271	0.225513	0.000000	4.994912	0.000000	0.000000	0.000000	-0.244153	-0.002043	0.103623	0.000000	0.000000	4.000000	47.000000	0.000000
2584.814998	-0.003542	0.552088	0.004983	85.759796	75.567986	108.285271	0.225513	0.000000	4.994912	0.000000	0.000000	0.000000	-0.000000	-0.000005	0.000000	0.000000	0.000000	4.000000	47.000000	0.000000
2584.818332	-0.003542	0.552088	0.004983	85.759796	75.567986	108.285271	0.225513	0.000000	4.994912	0.000000	0.000000	0.000000	-0.000000	-0.000005	0.000000	0.000000	0.000000	4.000000	47.000000	0.000000
2584.821665	-0.003542	0.552088	0.004983	85.764320	75.412445	108.182472	0.240369	0.000000	4.994219	0.000000	0.000000	0.000000	-0.000000	-0.000005	0.000000	0.000000	0.000000	4.000000	47.000000	0.000000
2584.824998	-0.003542	0.552088	0.004983	85.764320	75.412445	108.182472	0.240369	0.000000	4.994219	0.000000	0.000000	0.000000	-0.000000	-0.000005	0.000000	0.000000	0.000000	4.000000	47.000000	0.000000
2584.828332	-0.004027	0.552088	0.005176	85.764320	75.412445	108.182472	0.240369	0.000000	4.994219	0.000000	0.000000	0.000000	-0.145314	0.000233	0.057729	0.000000	0.000000	4.000000	47.000000	0.000000
2584.831665	-0.004027	0.552088	0.005176	85.770432	75.247864	108.074348	0.240369	0.000000	4.994219	0.000000	0.000000	0.000000	-0.145314	0.000233	0.057729	0.000000	0.000000	4.000000	47.000000	0.000000
2584.834998	-0.004577	0.552055	0.005330	85.770432	75.247864	108.074348	0.240369	0.000000	4.994219	0.000000	0.000000	0.000000	-0.165089	-0.009905	0.046358	0.000000	0.000000	4.000000	47.000000	0.000000
2584.838332	-0.004577	0.552055	0.005330	85.770432	75.247864	108.074348	0.240369	0.000000	4.994219	0.000000	0.000000	0.000000	-0.165089	-0.009905	0.046358	0.000000	0.000000	4.000000	47.000000	0.000000
2584.841665	-0.004577	0.552055	0.005330	85.776550	75.071884	107.965721	0.254525	0.000000	4.993517	0.000000	0.000000	0.000000	-0.165089	-0.009905	0.046358	0.000000	0.000000	4.000000	47.000000	0.000000
2584.844998	-0.004577	0.552055	0.005330	85.776550	75.071884	107.965721	0.254525	0.000000	4.993517	0.000000	0.000000	0.000000	-0.165089	-0.009905	0.046358	0.000000	0.000000	4.000000	47.000000	0.000000
2584.848332	-0.005194	0.552039	0.005502	85.776550	75.071884	107.965721	0.254525	0.000000	4.993517	0.000000	0.000000	0.000000	-0.185029	-0.004870	0.051444	0.000000	0.000000	4.000000	47.000000	0.000000
2584.851665	-0.005194	0.552039	0.005502	85.780304	74.930328	107.908661	0.254525	0.000000	4.993517	0.000000	0.000000	0.000000	-0.185029	-0.004870	0.051444	0.000000	0.000000	4.000000	47.000000	0.000000
2584.854998	-0.005921	0.551998	0.005676	85.780304	74.930328	107.908661	0.254525	0.000000	4.993517	0.000000	0.000000	0.000000	-0.218146	-0.012457	0.052328	0.000000	0.000000	4.000000	47.000000	0.000000
2584.858332	-0.005921	0.551998	0.005676	85.780304	74.930328	107.908661	0.254525	0.000000	4.993517	0.000000	0.000000	0.000000	-0.218146	-0.012457	0.052328	0.000000	0.000000	4.000000	47.000000	0.000000
2584.861665	-0.005921	0.551998	0.005676	85.778725	74.750252	107.826263	0.267566	0.000000	4.992836	0.000000	0.000000	0.000000	-0.218146	-0.012457	0.052328	0.000000	0.000000	4.000000	47.000000	0.000000
2584.864998	-0.005921	0.551998	0.005676	85.778725	74.750252	107.826263	0.267566	0.000000	4.992836	0.000000	0.000000	0.000000	-0.218146	-0.012457	0.052328	0.000000	0.000000	4.000000	47.000000	0.000000
2584.868332	-0.006737	0.551965	0.005890	85.778725	74.750252	107.826263	0.267566	0.000000	4.992836	0.000000	0.000000	0.000000	-0.244874	-0.009900	0.064163	0.000000	0.000000	4.000000	47.000000	0.000000
2584.871665	-0.006737	0.551965	0.005890	85.776360	74.521042	107.702805	0.267566	0.000000	4.992836	0.000000	0.000000	0.000000	-0.244874	-0.009900	0.064163	0.000000	0.000000	4.000000	47.000000	0.000000
2584.874998	-0.007598	0.551949	0.006120	85.776360	74.521042	107.702805	0.267566	0.000000	4.992836	0.000000	0.000000	0.000000	-0.258390	-0.004828	0.069012	0.000000	0.000000	4.000000	47.000000	0.000000
2584.878332	-0.007598	0.551949	0.006120	85.776360	74.521042	107.702805	0.267566	0.000000	4.992836	0.000000	0.000000	0.000000	-0.258390	-0.004828	0.069012	0.000000	0.000000	4.000000	47.000000	0.000000
2584.881665	-0.007598	0.551949	0.006120	85.774879	74.327591	107.620636	0.283942	0.000000	4.991931	0.000000	0.000000	0.000000	-0.258390	-0.004828	0.069012	0.000000	0.000000	4.000000	47.000000	0.000000
2584.884998	-0.007598	0.551949	0.006120	85.774879	74.327591	107.620636	0.283942	0.000000	4.991931	0.000000	0.000000	0.000000	-0.258390	-0.004828	0.069012	0.000000	0.000000	4.000000	47.000000	0.000000
2584.888332	-0.008505	0.551907	0.006353	85.774879	74.327591	107.620636	0.283942	0.000000	4.991931	0.000000	0.000000	0.000000	-0.271884	-0.012469	0.069830	0.000000	0.000000	4.000000	47.000000	0.000000
2584.891665	-0.008505	0.551907	0.006353	85.772377	74.093079	107.497299	0.283942	0.000000	4.991931	0.000000	0.000000	0.000000	-0.271884	-0.012469	0.069830	0.000000	0.000000	4.000000	47.000000	0.000000
2584.894998	-0.009412	0.551882	0.006602	85.772377	74.093079	107.497299	0.283942	0.000000	4.991931	0.000000	0.000000	0.000000	-0.272276	-0.007421	0.074790	0.000000	0.000000	4.000000	47.000000	0.000000
2584.898332	-0.009412	0.551882	0.006602	85.772377	74.093079	107.497299	0.283942	0.000000	4.991931	0.000000	0.000000	0.000000	-0.272276	-0.007421	0.074790	0.000000	0.000000	4.000000	47.000000	0.000000
2584.901665	-0.009412	0.551882	0.006602	85.768486	73.857079	107.379623	0.301168	0.000000	4.990921	0.000000	0.000000	0.000000	-0.272276	-0.007421	0.074790	0.000000	0.000000	4.000000	47.000000	0.000000
2584.904998	-0.009412	0.551882	0.006602	85.768486	73.857079	107.379623	0.301168	0.000000	4.990921	0.000000	0.000000	0.000000	-0.272276	-0.007421	0.074790	0.000000	0.000000	4.000000	47.000000	0.000000
2584.908332	-0.010366	0.551866	0.006891	85.768486	73.857079	107.379623	0.301168	0.000000	4.990921	0.000000	0.000000	0.000000	-0.286073	-0.004871	0.086505	0.000000	0.000000	4.000000	47.000000	0.000000
2584.911665	-0.010366	0.551866	0.006891	85.765289	73.574120	107.215897	0.301168	0.000000	4.990921	0.000000	0.000000	0.000000	-0.286073	-0.004871	0.086505	0.000000	0.000000	4.000000	47.000000	0.000000
2584.914998	-0.011342	0.551833	0.007158	85.765289	73.574120	107.215897	0.301168	0.000000	4.990921	0.000000	0.000000	0.000000	-0.292917	-0.010005	0.080235	0.000000	0.000000	4.000000	47.000000	0.000000
2584.918332	-0.011342	0.551833	0.007158	85.765289	73.574120	107.215897	0.301168	0.000000	4.990921	0.000000	0.000000	0.000000	-0.292917	-0.010005	0.080235	0.000000	0.000000	4.000000	47.000000	0.000000
2584.921665	-0.011342	0.551833	0.007158	85.762009	73.285759	107.052200	0.320783	0.000000	4.989699	0.000000	0.000000	0.000000	-0.292917	-0.010005	0.080235	0.000000	0.000000	4.000000	47.000000	0.000000
2584.924998	-0.012365	0.551808	0.007464	85.762009	73.285759	107.052200	0.320783	0.000000	4.989699	0.000000	0.000000	0.000000	-0.306832	-0.007462	0.091802	0.000000	0.000000	4.000000	47.000000	0.000000
2584.928332	-0.012365	0.551808	0.007464	85.762009	73.285759	107.052200	0.320783	0.000000	4.989699	0.000000	0.000000	0.000000	-0.306832	-0.007462	0.091802	0.000000	0.000000	4.000000	47.000000	0.000000
2584.931665	-0.012365	0.551808	0.007464	85.759560	73.035736	106.929665	0.331406	0.000000	4.989005	0.000000	0.000000	0.000000	-0.306832	-0.007462	0.091802	0.000000	0.000000	4.000000	47.000000	0.000000
2584.934998	-0.013433	0.551783	0.007766	85.759560	73.035736	106.929665	0.331406	0.000000	4.989005	0.000000	0.000000	0.000000	-0.320492	-0.007531	0.090722	0.000000	0.000000	4.000000	47.000000	0.000000
2584.938332	-0.013433	0.551783	0.007766	85.759560	73.035736	106.929665	0.331406	0.000000	4.989005	0.000000	0.000000	0.000000	-0.320492	-0.007531	0.090722	0.000000	0.000000	4.000000	47.000000	0.000000
2584.941665	-0.013433	0.551783	0.007766	85.754715	72.743622	106.772102	0.341538	0.000000	4.988321	0.000000	0.000000	0.000000	-0.320492	-0.007531	0.090722	0.000000	0.000000	4.000000	47.000000	0.000000
2584.944998	-0.014526	0.551749	0.008089	85.754715	72.743622	106.772102	0.341538	0.000000	4.988321	0.000000	0.000000	0.000000	-0.327770	-0.010111	0.096803	0.000000	0.000000	4.000000	47.000000	0.000000
2584.948332	-0.014526	0.551749	0.008089	85.754715	72.743622	106.772102	0.341538	0.000000	4.988321	0.000000	0.000000	0.000000	-0.327770	-0.010111	0.096803	0.000000	0.000000	4.000000	47.000000	0.000000
2584.951665	-0.014526	0.551749	0.008089	85.750473	72.404663	106.568565	0.352282	0.000000	4.987575	0.000000	0.000000	0.000000	-0.327770	-0.010111	0.096803	0.000000	0.000000	4.000000	47.000000	0.000000
2584.954998	-0.015643	0.551707	0.008432	85.750473	72.404663	106.568565	0.352282	0.000000	4.987575	0.000000	0.000000	0.000000	-0.335108	-0.012697	0.102829	0.000000	0.000000	4.000000	47.000000	0.000000
2584.958332	-0.015643	0.551707	0.008432	85.750473	72.404663	106.568565	0.352282	0.000000	4.987575	0.000000	0.000000	0.000000	-0.335108	-0.012697	0.102829	0.000000	0.000000	4.000000	47.000000	0.000000
2584.961665	-0.015643	0.551707	0.008432	85.747108	72.106575	106.382088	0.363603	0.000000	4.986762	0.000000	0.000000	0.000000	-0.335108	-0.012697	0.102829	0.000000	0.000000	4.000000	47.000000	0.000000
2584.964998	-0.016762	0.551681	0.008790	85.747108	72.106575	106.382088	0.363603	0.000000	4.986762	0.000000	0.000000	0.000000	-0.335817	-0.007673	0.107490	0.000000	0.000000	4.000000	47.000000	0.000000
2584.968332	-0.016762	0.551681	0.008790	85.747108	72.106575	106.382088	0.363603	0.000000	4.986762	0.000000	0.000000	0.000000	-0.335817	-0.007673	0.107490	0.000000	0.000000	4.000000	47.000000	0.000000
2584.971665	-0.016762	0.551681	0.008790	85.741264	71.777847	106.161133	0.375354	0.000000	4.985891	0.000000	0.000000	0.000000	-0.335817	-0.007673	0.107490	0.000000	0.000000	4.000000	47.000000	0.000000
2584.974998	-0.017816	0.551638	0.009130	85.741264	71.777847	106.161133	0.375354	0.000000	4.985891	0.000000	0.000000	0.000000	-0.316219	-0.012820	0.101922	0.000000	0.000000	4.000000	47.000000	0.000000
2584.978332	-0.017816	0.551638	0.009130	85.741264	71.777847	106.161133	0.375354	0.000000	4.985891	0.000000	0.000000	0.000000	-0.316219	-0.012820	0.101922	0.000000	0.000000	4.000000	47.000000	0.000000
2584.981665	-0.017816	0.551638	0.009130	85.737778	71.491295	105.975327	0.386309	0.000000	4.985054	0.000000	0.000000	0.000000	-0.316219	-0.012820	0.101922	0.000000	0.000000	4.000000	47.000000	0.000000
2584.984998	-0.018849	0.551604	0.009445	85.737778	71.491295	105.975327	0.386309	0.000000	4.985054	0.000000	0.000000	0.000000	-0.309768	-0.010307	0.094411	0.000000	0.000000	4.000000	47.000000	0.000000
2584.988332	-0.018849	0.551604	0.009445	85.737778	71.491295	105.975327	0.386309	0.000000	4.985054	0.000000	0.000000	0.000000	-0.309768	-0.010307	0.094411	0.000000	0.000000	4.000000	47.000000	0.000000
2584.991665	-0.018849	0.551604	0.009445	85.735153	71.245323	105.806252	0.396092	0.000000	4.984286	0.000000	0.000000	0.000000	-0.309768	-0.010307	0.094411	0.000000	0.000000	4.000000	47.000000	0.000000
2584.994998	-0.019882	0.551578	0.009734	85.735153	71.245323	105.806252	0.396092	0.000000	4.984286	0.000000	0.000000	0.000000	-0.309905	-0.007826	0.086666	0.000000	0.000000	4.000000	47.000000	0.000000
2584.998332	-0.019882	0.551578	0.009734	85.735153	71.245323	105.806252	0.396092	0.000000	4.984286	0.000000	0.000000	0.000000	-0.309905	-0.007826	0.086666	0.000000	0.000000	4.000000	47.000000	0.000000
2585.001665	-0.019882	0.551578	0.009734	85.733139	70.954910	105.479225	0.404634	0.000000	4.983601	0.000000	0.000000	0.000000	-0.309905	-0.007826	0.086666	0.000000	0.000000	4.000000	47.000000	0.000000
2585.004998	-0.020938	0.551535	0.010001	85.733139	70.954910	105.479225	0.404634	0.000000	4.983601	0.000000	0.000000	0.000000	-0.316718	-0.012922	0.080172	0.000000	0.000000	4.000000	47.000000	0.000000
2585.008332	-0.020938	0.551535	0.010001	85.733139	70.954910	105.479225	0.404634	0.000000	4.983601	0.000000	0.000000	0.000000	-0.316718	-0.012922	0.080172	0.000000	0.000000	4.000000	47.000000	0.000000
2585.011665	-0.020938	0.551535	0.010001	85.730476	70.701019	105.246582	0.412064	0.000000	4.982992	0.000000	0.000000	0.000000	-0.316718	-0.012922	0.080172	0.000000	0.000000	4.000000	47.000000	0.000000
2585.014998	-0.022060	0.551500	0.010239	85.730476	70.701019	105.246582	0.412064	0.000000	4.982992	0.000000	0.000000	0.000000	-0.336744	-0.010412	0.071465	0.000000	0.000000	4.000000	47.000000	0.000000
2585.018332	-0.022060	0.551500	0.010239	85.730476	70.701019	105.246582	0.412064	0.000000	4.982992	0.000000	0.000000	0.000000	-0.336744	-0.010412	0.071465	0.000000	0.000000	4.000000	47.000000	0.000000
2585.021665	-0.022060	0.551500	0.010239	85.729279	70.432068	105.039955	0.417958	0.000000	4.982501	0.000000	0.000000	0.000000	-0.336744	-0.010412	0.071465	0.000000	0.000000	4.000000	47.000000	0.000000
2585.024998	-0.023228	0.551465	0.010472	85.729279	70.432068	105.039955	0.417958	0.000000	4.982501	0.000000	0.000000	0.000000	-0.350438	-0.010460	0.069978	0.000000	0.000000	4.000000	47.000000	0.000000
2585.028332	-0.023228	0.551465	0.010472	85.729279	70.432068	105.039955	0.417958	0.000000	4.982501	0.000000	0.000000	0.000000	-0.350438	-0.010460	0.069978	0.000000	0.000000	4.000000	47.000000	0.000000
2585.031665	-0.023228	0.551465	0.010472	85.727486	70.204994	104.760086	0.423388	0.000000	4.982042	0.000000	0.000000	0.000000	-0.350438	-0.010460	0.069978	0.000000	0.000000	4.000000	47.000000	0.000000
2585.034998	-0.024441	0.551413	0.010682	85.727486	70.204994	104.760086	0.423388	0.000000	4.982042	0.000000	0.000000	0.000000	-0.363862	-0.015582	0.062906	0.000000	0.000000	4.000000	47.000000	0.000000
2585.038332	-0.024441	0.551413	0.010682	85.727486	70.204994	104.760086	0.423388	0.000000	4.982042	0.000000	0.000000	0.000000	-0.363862	-0.015582	0.062906	0.000000	0.000000	4.000000	47.000000	0.000000
2585.041665	-0.024441	0.551413	0.010682	85.724739	69.929680	104.272476	0.427626	0.000000	4.981680	0.000000	0.000000	0.000000	-0.363862	-0.015582	0.062906	0.000000	0.000000	4.000000	47.000000	0.000000
2585.044998	-0.025748	0.551361	0.010949	85.724739	69.929680	104.272476	0.427626	0.000000	4.981680	0.000000	0.000000	0.000000	-0.391968	-0.015699	0.080012	0.000000	0.000000	4.000000	47.000000	0.000000
2585.048332	-0.025748	0.551361	0.010949	85.724739	69.929680	104.272476	0.427626	0.000000	4.981680	0.000000	0.000000	0.000000	-0.391968	-0.015699	0.080012	0.000000	0.000000	4.000000	47.000000	0.000000
2585.051665	-0.025748	0.551361	0.010949	85.722908	69.689041	103.721390	0.433703	0.000000	4.981154	0.000000	0.000000	0.000000	-0.391968	-0.015699	0.080012	0.000000	0.000000	4.000000	47.000000	0.000000
2585.054998	-0.027078	0.551283	0.011216	85.722908	69.689041	103.721390	0.433703	0.000000	4.981154	0.000000	0.000000	0.000000	-0.399222	-0.023419	0.080047	0.000000	0.000000	4.000000	47.000000	0.000000
2585.058332	-0.027078	0.551283	0.011216	85.722908	69.689041	103.721390	0.433703	0.000000	4.981154	0.000000	0.000000	0.000000	-0.399222	-0.023419	0.080047	0.000000	0.000000	4.000000	47.000000	0.000000
2585.061665	-0.027078	0.551283	0.011216	85.720116	69.403191	103.122444	0.439575	0.000000	4.980640	0.000000	0.000000	0.000000	-0.399222	-0.023419	0.080047	0.000000	0.000000	4.000000	47.000000	0.000000
2585.064998	-0.028459	0.551204	0.011541	85.720116	69.403191	103.122444	0.439575	0.000000	4.980640	0.000000	0.000000	0.000000	-0.414262	-0.023578	0.097590	0.000000	0.000000	4.000000	47.000000	0.000000
2585.068332	-0.028459	0.551204	0.011541	85.720116	69.403191	103.122444	0.439575	0.000000	4.980640	0.000000	0.000000	0.000000	-0.414262	-0.023578	0.097590	0.000000	0.000000	4.000000	47.000000	0.000000
2585.071665	-0.028459	0.551204	0.011541	85.717422	69.117523	102.595474	0.447399	0.000000	4.979943	0.000000	0.000000	0.000000	-0.414262	-0.023578	0.097590	0.000000	0.000000	4.000000	47.000000	0.000000
2585.074998	-0.029866	0.551117	0.011884	85.717422	69.117523	102.595474	0.447399	0.000000	4.979943	0.000000	0.000000	0.000000	-0.422021	-0.026268	0.102921	0.000000	0.000000	4.000000	47.000000	0.000000
2585.078332	-0.029866	0.551117	0.011884	85.717422	69.117523	102.595474	0.447399	0.000000	4.979943	0.000000	0.000000	0.000000	-0.422021	-0.026268	0.102921	0.000000	0.000000	4.000000	47.000000	0.000000
2585.081665	-0.029866	0.551117	0.011884	85.714584	68.826462	102.172272	0.455640	0.000000	4.979196	0.000000	0.000000	0.000000	-0.422021	-0.026268	0.102921	0.000000	0.000000	4.000000	47.000000	0.000000
2585.084998	-0.031278	0.551037	0.012264	85.714584	68.826462	102.172272	0.455640	0.000000	4.979196	0.000000	0.000000	0.000000	-0.423529	-0.023877	0.114100	0.000000	0.000000	4.000000	47.000000	0.000000
2585.088332	-0.031278	0.551037	0.012264	85.714584	68.826462	102.172272	0.455640	0.000000	4.979196	0.000000	0.000000	0.000000	-0.423529	-0.023877	0.114100	0.000000	0.000000	4.000000	47.000000	0.000000
2585.091665	-0.031278	0.551037	0.012264	85.709877	68.455978	101.741226	0.465084	0.000000	4.978323	0.000000	0.000000	0.000000	-0.423529	-0.023877	0.114100	0.000000	0.000000	4.000000	47.000000	0.000000
2585.094998	-0.032738	0.550949	0.012660	85.709877	68.455978	101.741226	0.465084	0.000000	4.978323	0.000000	0.000000	0.000000	-0.438144	-0.026593	0.118852	0.000000	0.000000	4.000000	47.000000	0.000000
2585.098332	-0.032738	0.550949	0.012660	85.709877	68.455978	101.741226	0.465084	0.000000	4.978323	0.000000	0.000000	0.000000	-0.438144	-0.026593	0.118852	0.000000	0.000000	4.000000	47.000000	0.000000
2585.101665	-0.032738	0.550949	0.012660	85.706085	68.120277	101.270721	0.474739	0.000000	4.977411	0.000000	0.000000	0.000000	-0.438144	-0.026593	0.118852	0.000000	0.000000	4.000000	47.000000	0.000000
2585.104998	-0.034206	0.550859	0.013117	85.706085	68.120277	101.270721	0.474739	0.000000	4.977411	0.000000	0.000000	0.000000	-0.440366	-0.026846	0.136910	0.000000	0.000000	4.000000	47.000000	0.000000
2585.108332	-0.034206	0.550859	0.013117	85.706085	68.120277	101.270721	0.474739	0.000000	4.977411	0.000000	0.000000	0.000000	-0.440366	-0.026846	0.136910	0.000000	0.000000	4.000000	47.000000	0.000000
2585.111665	-0.034206	0.550859	0.013117	85.701263	67.739708	100.648994	0.486362	0.000000	4.976289	0.000000	0.000000	0.000000	-0.440366	-0.026846	0.136910	0.000000	0.000000	4.000000	47.000000	0.000000
2585.114998	-0.035748	0.550752	0.013610	85.701263	67.739708	100.648994	0.486362	0.000000	4.976289	0.000000	0.000000	0.000000	-0.462458	-0.032269	0.147937	0.000000	0.000000	4.000000	47.000000	0.000000
2585.118332	-0.035748	0.550752	0.013610	85.701263	67.739708	100.648994	0.486362	0.000000	4.976289	0.000000	0.000000	0.000000	-0.462458	-0.032269	0.147937	0.000000	0.000000	4.000000	47.000000	0.000000
2585.121665	-0.035748	0.550752	0.013610	85.694481	67.275124	99.924545	0.498793	0.000000	4.975059	0.000000	0.000000	0.000000	-0.462458	-0.032269	0.147937	0.000000	0.000000	4.000000	47.000000	0.000000
2585.124998	-0.037365	0.550643	0.014157	85.694481	67.275124	99.924545	0.498793	0.000000	4.975059	0.000000	0.000000	0.000000	-0.485174	-0.032586	0.164195	0.000000	0.000000	4.000000	47.000000	0.000000
2585.128332	-0.037365	0.550643	0.014157	85.694481	67.275124	99.924545	0.498793	0.000000	4.975059	0.000000	0.000000	0.000000	-0.485174	-0.032586	0.164195	0.000000	0.000000	4.000000	47.000000	0.000000
2585.131665	-0.037365	0.550643	0.014157	85.686073	66.813637	99.255478	0.512598	0.000000	4.973655	0.000000	0.000000	0.000000	-0.485174	-0.032586	0.164195	0.000000	0.000000	4.000000	47.000000	0.000000
2585.134998	-0.038989	0.550542	0.014740	85.686073	66.813637	99.255478	0.512598	0.000000	4.973655	0.000000	0.000000	0.000000	-0.487404	-0.030365	0.174882	0.000000	0.000000	4.000000	47.000000	0.000000
2585.138332	-0.038989	0.550542	0.014740	85.686073	66.813637	99.255478	0.512598	0.000000	4.973655	0.000000	0.000000	0.000000	-0.487404	-0.030365	0.174882	0.000000	0.000000	4.000000	47.000000	0.000000
2585.141665	-0.038989	0.550542	0.014740	85.677536	66.347847	98.667313	0.527303	0.000000	4.972117	0.000000	0.000000	0.000000	-0.487404	-0.030365	0.174882	0.000000	0.000000	4.000000	47.000000	0.000000
2585.144998	-0.040691	0.550439	0.015376	85.677536	66.347847	98.667313	0.527303	0.000000	4.972117	0.000000	0.000000	0.000000	-0.510539	-0.030783	0.190777	0.000000	0.000000	4.000000	47.000000	0.000000
2585.148332	-0.040691	0.550439	0.015376	85.677536	66.347847	98.667313	0.527303	0.000000	4.972117	0.000000	0.000000	0.000000	-0.510539	-0.030783	0.190777	0.000000	0.000000	4.000000	47.000000	0.000000
2585.151665	-0.040691	0.550439	0.015376	85.667000	65.802246	97.961975	0.543212	0.000000	4.970405	0.000000	0.000000	0.000000	-0.510539	-0.030783	0.190777	0.000000	0.000000	4.000000	47.000000	0.000000
2585.154998	-0.042379	0.550344	0.016049	85.667000	65.802246	97.961975	0.543212	0.000000	4.970405	0.000000	0.000000	0.000000	-0.506365	-0.028610	0.201843	0.000000	0.000000	4.000000	47.000000	0.000000
2585.158332	-0.042379	0.550344	0.016049	85.667000	65.802246	97.961975	0.543212	0.000000	4.970405	0.000000	0.000000	0.000000	-0.506365	-0.028610	0.201843	0.000000	0.000000	4.000000	47.000000	0.000000
2585.161665	-0.042379	0.550344	0.016049	85.653191	65.271568	97.240341	0.560049	0.000000	4.968535	0.000000	0.000000	0.000000	-0.506365	-0.028610	0.201843	0.000000	0.000000	4.000000	47.000000	0.000000
2585.164998	-0.044072	0.550248	0.016715	85.653191	65.271568	97.240341	0.560049	0.000000	4.968535	0.000000	0.000000	0.000000	-0.507872	-0.028875	0.199898	0.000000	0.000000	4.000000	47.000000	0.000000
2585.168332	-0.044072	0.550248	0.016715	85.653191	65.271568	97.240341	0.560049	0.000000	4.968535	0.000000	0.000000	0.000000	-0.507872	-0.028875	0.199898	0.000000	0.000000	4.000000	47.000000	0.000000
2585.171665	-0.044072	0.550248	0.016715	85.634758	64.756195	96.589722	0.576233	0.000000	4.966685	0.000000	0.000000	0.000000	-0.507872	-0.028875	0.199898	0.000000	0.000000	4.000000	47.000000	0.000000
2585.174998	-0.045794	0.550168	0.017391	85.634758	64.756195	96.589722	0.576233	0.000000	4.966685	0.000000	0.000000	0.000000	-0.516659	-0.024020	0.202737	0.000000	0.000000	4.000000	47.000000	0.000000
2585.178332	-0.045794	0.550168	0.017391	85.634758	64.756195	96.589722	0.576233	0.000000	4.966685	0.000000	0.000000	0.000000	-0.516659	-0.024020	0.202737	0.000000	0.000000	4.000000	47.000000	0.000000
2585.181665	-0.045794	0.550168	0.017391	85.612595	64.175056	95.927948	0.592223	0.000000	4.964803	0.000000	0.000000	0.000000	-0.516659	-0.024020	0.202737	0.000000	0.000000	4.000000	47.000000	0.000000
2585.184998	-0.047499	0.550087	0.018062	85.612595	64.175056	95.927948	0.592223	0.000000	4.964803	0.000000	0.000000	0.000000	-0.511440	-0.024304	0.201395	0.000000	0.000000	4.000000	47.000000	0.000000
2585.188332	-0.047499	0.550087	0.018062	85.612595	64.175056	95.927948	0.592223	0.000000	4.964803	0.000000	0.000000	0.000000	-0.511440	-0.024304	0.201395	0.000000	0.000000	4.000000	47.000000	0.000000
2585.191665	-0.047499	0.550087	0.018062	85.599182	63.561794	95.290329	0.607745	0.000000	4.962927	0.000000	0.000000	0.000000	-0.511440	-0.024304	0.201395	0.000000	0.000000	4.000000	47.000000	0.000000
2585.194998	-0.049235	0.550039	0.018761	85.599182	63.561794	95.290329	0.607745	0.000000	4.962927	0.000000	0.000000	0.000000	-0.520865	-0.014304	0.209584	0.000000	0.000000	4.000000	47.000000	0.000000
2585.198332	-0.049235	0.550039	0.018761	85.599182	63.561794	95.290329	0.607745	0.000000	4.962927	0.000000	0.000000	0.000000	-0.520865	-0.014304	0.209584	0.000000	0.000000	4.000000	47.000000	0.000000
2585.201665	-0.049235	0.550039	0.018761	85.586517	62.936546	94.798347	0.623659	0.000000	4.960953	0.000000	0.000000	0.000000	-0.520865	-0.014304	0.209584	0.000000	0.000000	4.000000	47.000000	0.000000
2585.204998	-0.050995	0.549982	0.019409	85.586517	62.936546	94.798347	0.623659	0.000000	4.960953	0.000000	0.000000	0.000000	-0.527935	-0.016972	0.194431	0.000000	0.000000	4.000000	47.000000	0.000000
2585.208332	-0.050995	0.549982	0.019409	85.586517	62.936546	94.798347	0.623659	0.000000	4.960953	0.000000	0.000000	0.000000	-0.527935	-0.016972	0.194431	0.000000	0.000000	4.000000	47.000000	0.000000
2585.211665	-0.050995	0.549982	0.019409	85.571808	62.247341	94.210503	0.637459	0.000000	4.959198	0.000000	0.000000	0.000000	-0.527935	-0.016972	0.194431	0.000000	0.000000	4.000000	47.000000	0.000000
2585.214998	-0.052719	0.549959	0.020091	85.571808	62.247341	94.210503	0.637459	0.000000	4.959198	0.000000	0.000000	0.000000	-0.517072	-0.006961	0.204689	0.000000	0.000000	4.000000	47.000000	0.000000
2585.218332	-0.052719	0.549959	0.020091	85.571808	62.247341	94.210503	0.637459	0.000000	4.959198	0.000000	0.000000	0.000000	-0.517072	-0.006961	0.204689	0.000000	0.000000	4.000000	47.000000	0.000000
2585.221665	-0.052719	0.549959	0.020091	85.555206	61.572857	93.282608	0.652169	0.000000	4.957285	0.000000	0.000000	0.000000	-0.517072	-0.006961	0.204689	0.000000	0.000000	4.000000	47.000000	0.000000
2585.224998	-0.054427	0.549926	0.020793	85.555206	61.572857	93.282608	0.652169	0.000000	4.957285	0.000000	0.000000	0.000000	-0.512615	-0.009911	0.210370	0.000000	0.000000	4.000000	47.000000	0.000000
2585.228332	-0.054427	0.549926	0.020793	85.555206	61.572857	93.282608	0.652169	0.000000	4.957285	0.000000	0.000000	0.000000	-0.512615	-0.009911	0.210370	0.000000	0.000000	4.000000	47.000000	0.000000
2585.231665	-0.054427	0.549926	0.020793	85.539810	60.961372	92.079765	0.667194	0.000000	4.955285	0.000000	0.000000	0.000000	-0.512615	-0.009911	0.210370	0.000000	0.000000	4.000000	47.000000	0.000000
2585.234998	-0.056093	0.549901	0.021469	85.539810	60.961372	92.079765	0.667194	0.000000	4.955285	0.000000	0.000000	0.000000	-0.499748	-0.007420	0.203051	0.000000	0.000000	4.000000	47.000000	0.000000
2585.238332	-0.056093	0.549901	0.021469	85.539810	60.961372	92.079765	0.667194	0.000000	4.955285	0.000000	0.000000	0.000000	-0.499748	-0.007420	0.203051	0.000000	0.000000	4.000000	47.000000	0.000000
2585.241665	-0.056093	0.549901	0.021469	85.520973	60.743088	91.264038	0.681296	0.000000	4.953366	0.000000	0.000000	0.000000	-0.499748	-0.007420	0.203051	0.000000	0.000000	4.000000	47.000000	0.000000
2585.244998	-0.057789	0.549893	0.022155	85.520973	60.743088	91.264038	0.681296	0.000000	4.953366	0.000000	0.000000	0.000000	-0.508712	-0.002490	0.205740	0.000000	0.000000	4.000000	47.000000	0.000000
2585.248332	-0.057789	0.549893	0.022155	85.520973	60.743088	91.264038	0.681296	0.000000	4.953366	0.000000	0.000000	0.000000	-0.508712	-0.002490	0.205740	0.000000	0.000000	4.000000	47.000000	0.000000
2585.251665	-0.057789	0.549893	0.022155	85.499245	61.266605	91.627579	0.695231	0.000000	4.951429	0.000000	0.000000	0.000000	-0.508712	-0.002490	0.205740	0.000000	0.000000	4.000000	47.000000	0.000000
2585.254998	-0.059485	0.549876	0.022793	85.499245	61.266605	91.627579	0.695231	0.000000	4.951429	0.000000	0.000000	0.000000	-0.508719	-0.005076	0.191470	0.000000	0.000000	4.000000	47.000000	0.000000
2585.258332	-0.059485	0.549876	0.022793	85.499245	61.266605	91.627579	0.695231	0.000000	4.951429	0.000000	0.000000	0.000000	-0.508719	-0.005076	0.191470	0.000000	0.000000	4.000000	47.000000	0.000000
2585.261665	-0.059485	0.549876	0.022793	85.496201	62.290623	92.675522	0.707408	0.000000	4.949704	0.000000	0.000000	0.000000	-0.508719	-0.005076	0.191470	0.000000	0.000000	4.000000	47.000000	0.000000
2585.264998	-0.061227	0.549894	0.023391	85.496201	62.290623	92.675522	0.707408	0.000000	4.949704	0.000000	0.000000	0.000000	-0.522782	0.005422	0.179376	0.000000	0.000000	4.000000	47.000000	0.000000
2585.268332	-0.061227	0.549894	0.023391	85.496201	62.290623	92.675522	0.707408	0.000000	4.949704	0.000000	0.000000	0.000000	-0.522782	0.005422	0.179376	0.000000	0.000000	4.000000	47.000000	0.000000
2585.271665	-0.061227	0.549894	0.023391	85.516243	63.423561	93.576828	0.717899	0.000000	4.948194	0.000000	0.000000	0.000000	-0.522782	0.005422	0.179376	0.000000	0.000000	4.000000	47.000000	0.000000
2585.274998	-0.062927	0.549895	0.023970	85.516243	63.423561	93.576828	0.717899	0.000000	4.948194	0.000000	0.000000	0.000000	-0.509788	0.000132	0.173745	0.000000	0.000000	4.000000	47.000000	0.000000
2585.278332	-0.062927	0.549895	0.023970	85.516243	63.423561	93.576828	0.717899	0.000000	4.948194	0.000000	0.000000	0.000000	-0.509788	0.000132	0.173745	0.000000	0.000000	4.000000	47.000000	0.000000
2585.281665	-0.062927	0.549895	0.023970	85.531914	64.372261	94.106773	0.727788	0.000000	4.946749	0.000000	0.000000	0.000000	-0.509788	0.000132	0.173745	0.000000	0.000000	4.000000	47.000000	0.000000
2585.284998	-0.064627	0.549904	0.024520	85.531914	64.372261	94.106773	0.727788	0.000000	4.946749	0.000000	0.000000	0.000000	-0.510202	0.002753	0.164924	0.000000	0.000000	4.000000	47.000000	0.000000
2585.288332	-0.064627	0.549904	0.024520	85.531914	64.372261	94.106773	0.727788	0.000000	4.946749	0.000000	0.000000	0.000000	-0.510202	0.002753	0.164924	0.000000	0.000000	4.000000	47.000000	0.000000
2585.291665	-0.064627	0.549904	0.024520	85.532875	64.958374	94.545097	0.736594	0.000000	4.945445	0.000000	0.000000	0.000000	-0.510202	0.002753	0.164924	0.000000	0.000000	4.000000	47.000000	0.000000
2585.294998	-0.066330	0.549895	0.025046	85.532875	64.958374	94.545097	0.736594	0.000000	4.945445	0.000000	0.000000	0.000000	-0.510749	-0.002582	0.157621	0.000000	0.000000	4.000000	47.000000	0.000000
2585.298332	-0.066330	0.549895	0.025046	85.532875	64.958374	94.545097	0.736594	0.000000	4.945445	0.000000	0.000000	0.000000	-0.510749	-0.002582	0.157621	0.000000	0.000000	4.000000	47.000000	0.000000
2585.301665	-0.066330	0.549895	0.025046	85.526131	65.231972	94.910194	0.744498	0.000000	4.944262	0.000000	0.000000	0.000000	-0.510749	-0.002582	0.157621	0.000000	0.000000	4.000000	47.000000	0.000000
2585.304998	-0.068018	0.549921	0.025604	85.526131	65.231972	94.910194	0.744498	0.000000	4.944262	0.000000	0.000000	0.000000	-0.506633	0.007610	0.167408	0.000000	0.000000	4.000000	47.000000	0.000000
2585.308332	-0.068018	0.549921	0.025604	85.526131	65.231972	94.910194	0.744498	0.000000	4.944262	0.000000	0.000000	0.000000	-0.506633	0.007610	0.167408	0.000000	0.000000	4.000000	47.000000	0.000000
2585.311665	-0.068018	0.549921	0.025604	85.525124	65.204720	95.034927	0.753234	0.000000	4.942938	0.000000	0.000000	0.000000	-0.506633	0.007610	0.167408	0.000000	0.000000	4.000000	47.000000	0.000000
2585.314998	-0.069706	0.549938	0.026115	85.525124	65.204720	95.034927	0.753234	0.000000	4.942938	0.000000	0.000000	0.000000	-0.506155	0.005119	0.153272	0.000000	0.000000	4.000000	47.000000	0.000000
2585.318332	-0.069706	0.549938	0.026115	85.525124	65.204720	95.034927	0.753234	0.000000	4.942938	0.000000	0.000000	0.000000	-0.506155	0.005119	0.153272	0.000000	0.000000	4.000000	47.000000	0.000000
2585.321665	-0.069706	0.549938	0.026115	85.524559	65.192223	95.049522	0.760457	0.000000	4.941833	0.000000	0.000000	0.000000	-0.506155	0.005119	0.153272	0.000000	0.000000	4.000000	47.000000	0.000000
2585.324998	-0.071354	0.549972	0.026644	85.524559	65.192223	95.049522	0.760457	0.000000	4.941833	0.000000	0.000000	0.000000	-0.494373	0.010186	0.158777	0.000000	0.000000	4.000000	47.000000	0.000000
2585.328332	-0.071354	0.549972	0.026644	85.524559	65.192223	95.049522	0.760457	0.000000	4.941833	0.000000	0.000000	0.000000	-0.494373	0.010186	0.158777	0.000000	0.000000	4.000000	47.000000	0.000000
2585.331665	-0.071354	0.549972	0.026644	85.527573	65.414978	94.936920	0.768220	0.000000	4.940631	0.000000	0.000000	0.000000	-0.494373	0.010186	0.158777	0.000000	0.000000	4.000000	47.000000	0.000000
2585.334998	-0.072957	0.549988	0.027156	85.527573	65.414978	94.936920	0.768220	0.000000	4.940631	0.000000	0.000000	0.000000	-0.480974	0.004846	0.153695	0.000000	0.000000	4.000000	47.000000	0.000000
2585.338332	-0.072957	0.549988	0.027156	85.527573	65.414978	94.936920	0.768220	0.000000	4.940631	0.000000	0.000000	0.000000	-0.480974	0.004846	0.153695	0.000000	0.000000	4.000000	47.000000	0.000000
2585.341665	-0.072957	0.549988	0.027156	85.532219	65.760529	94.518501	0.775554	0.000000	4.939485	0.000000	0.000000	0.000000	-0.480974	0.004846	0.153695	0.000000	0.000000	4.000000	47.000000	0.000000
2585.344998	-0.074554	0.550005	0.027599	85.532219	65.760529	94.518501	0.775554	0.000000	4.939485	0.000000	0.000000	0.000000	-0.479179	0.005255	0.132943	0.000000	0.000000	4.000000	47.000000	0.000000
2585.348332	-0.074554	0.550005	0.027599	85.532219	65.760529	94.518501	0.775554	0.000000	4.939485	0.000000	0.000000	0.000000	-0.479179	0.005255	0.132943	0.000000	0.000000	4.000000	47.000000	0.000000
2585.351665	-0.074554	0.550005	0.027599	85.535332	66.094917	94.295982	0.780865	0.000000	4.938649	0.000000	0.000000	0.000000	-0.479179	0.005255	0.132943	0.000000	0.000000	4.000000	47.000000	0.000000
2585.354998	-0.076155	0.550022	0.028037	85.535332	66.094917	94.295982	0.780865	0.000000	4.938649	0.000000	0.000000	0.000000	-0.480189	0.005125	0.131266	0.000000	0.000000	4.000000	47.000000	0.000000
2585.358332	-0.076155	0.550022	0.028037	85.535332	66.094917	94.295982	0.780865	0.000000	4.938649	0.000000	0.000000	0.000000	-0.480189	0.005125	0.131266	0.000000	0.000000	4.000000	47.000000	0.000000
2585.361665	-0.076155	0.550022	0.028037	85.534370	66.062714	94.267220	0.785909	0.000000	4.937849	0.000000	0.000000	0.000000	-0.480189	0.005125	0.131266	0.000000	0.000000	4.000000	47.000000	0.000000
2585.364998	-0.077828	0.550039	0.028458	85.534370	66.062714	94.267220	0.785909	0.000000	4.937849	0.000000	0.000000	0.000000	-0.501945	0.005028	0.126259	0.000000	0.000000	4.000000	47.000000	0.000000
2585.368332	-0.077828	0.550039	0.028458	85.534370	66.062714	94.267220	0.785909	0.000000	4.937849	0.000000	0.000000	0.000000	-0.501945	0.005028	0.126259	0.000000	0.000000	4.000000	47.000000	0.000000
2585.371665	-0.077828	0.550039	0.028458	85.526344	65.550423	93.873985	0.790094	0.000000	4.937180	0.000000	0.000000	0.000000	-0.501945	0.005028	0.126259	0.000000	0.000000	4.000000	47.000000	0.000000
2585.374998	-0.079501	0.550065	0.028850	85.526344	65.550423	93.873985	0.790094	0.000000	4.937180	0.000000	0.000000	0.000000	-0.501865	0.007804	0.117602	0.000000	0.000000	4.000000	47.000000	0.000000
2585.378332	-0.079501	0.550065	0.028850	85.526344	65.550423	93.873985	0.790094	0.000000	4.937180	0.000000	0.000000	0.000000	-0.501865	0.007804	0.117602	0.000000	0.000000	4.000000	47.000000	0.000000
2585.381665	-0.079501	0.550065	0.028850	85.516335	64.903053	93.059113	0.793427	0.000000	4.936646	0.000000	0.000000	0.000000	-0.501865	0.007804	0.117602	0.000000	0.000000	4.000000	47.000000	0.000000
2585.384998	-0.081177	0.550091	0.029236	85.516335	64.903053	93.059113	0.793427	0.000000	4.936646	0.000000	0.000000	0.000000	-0.502850	0.007698	0.115782	0.000000	0.000000	4.000000	47.000000	0.000000
2585.388332	-0.081177	0.550091	0.029236	85.516335	64.903053	93.059113	0.793427	0.000000	4.936646	0.000000	0.000000	0.000000	-0.502850	0.007698	0.115782	0.000000	0.000000	4.000000	47.000000	0.000000
2585.391665	-0.081177	0.550091	0.029236	85.506561	64.286911	92.044037	0.796522	0.000000	4.936147	0.000000	0.000000	0.000000	-0.502850	0.007698	0.115782	0.000000	0.000000	4.000000	47.000000	0.000000
2585.394998	-0.082863	0.550124	0.029656	85.506561	64.286911	92.044037	0.796522	0.000000	4.936147	0.000000	0.000000	0.000000	-0.505892	0.009916	0.126087	0.000000	0.000000	4.000000	47.000000	0.000000
2585.398332	-0.082863	0.550124	0.029656	85.506561	64.286911	92.044037	0.796522	0.000000	4.936147	0.000000	0.000000	0.000000	-0.505892	0.009916	0.126087	0.000000	0.000000	4.000000	47.000000	0.000000
2585.401665	-0.082863	0.550124	0.029656	85.496017	63.666065	91.005363	0.800420	0.000000	4.935517	0.000000	0.000000	0.000000	-0.505892	0.009916	0.126087	0.000000	0.000000	4.000000	47.000000	0.000000
2585.404998	-0.084523	0.550149	0.030034	85.496017	63.666065	91.005363	0.800420	0.000000	4.935517	0.000000	0.000000	0.000000	-0.497903	0.007499	0.113317	0.000000	0.000000	4.000000	47.000000	0.000000
2585.408332	-0.084523	0.550149	0.030034	85.496017	63.666065	91.005363	0.800420	0.000000	4.935517	0.000000	0.000000	0.000000	-0.497903	0.007499	0.113317	0.000000	0.000000	4.000000	47.000000	0.000000
2585.411665	-0.084523	0.550149	0.030034	85.486679	63.224152	90.282394	0.803249	0.000000	4.935057	0.000000	0.000000	0.000000	-0.497903	0.007499	0.113317	0.000000	0.000000	4.000000	47.000000	0.000000
2585.414998	-0.086170	0.550181	0.030450	85.486679	63.224152	90.282394	0.803249	0.000000	4.935057	0.000000	0.000000	0.000000	-0.494051	0.009729	0.124860	0.000000	0.000000	4.000000	47.000000	0.000000
2585.418332	-0.086170	0.550181	0.030450	85.486679	63.224152	90.282394	0.803249	0.000000	4.935057	0.000000	0.000000	0.000000	-0.494051	0.009729	0.124860	0.000000	0.000000	4.000000	47.000000	0.000000
2585.421665	-0.086170	0.550181	0.030450	85.483253	63.128052	90.151489	0.807074	0.000000	4.934433	0.000000	0.000000	0.000000	-0.494051	0.009729	0.124860	0.000000	0.000000	4.000000	47.000000	0.000000
2585.424998	-0.087847	0.550204	0.030879	85.483253	63.128052	90.151489	0.807074	0.000000	4.934433	0.000000	0.000000	0.000000	-0.503235	0.006722	0.128632	0.000000	0.000000	4.000000	47.000000	0.000000
2585.428332	-0.087847	0.550204	0.030879	85.483253	63.128052	90.151489	0.807074	0.000000	4.934433	0.000000	0.000000	0.000000	-0.503235	0.006722	0.128632	0.000000	0.000000	4.000000	47.000000	0.000000
2585.431665	-0.087847	0.550204	0.030879	85.486900	63.375706	90.382782	0.811024	0.000000	4.933786	0.000000	0.000000	0.000000	-0.503235	0.006722	0.128632	0.000000	0.000000	4.000000	47.000000	0.000000
2585.434998	-0.089504	0.550253	0.031301	85.486900	63.375706	90.382782	0.811024	0.000000	4.933786	0.000000	0.000000	0.000000	-0.497064	0.014738	0.126567	0.000000	0.000000	4.000000	47.000000	0.000000
2585.438332	-0.089504	0.550253	0.031301	85.486900	63.375706	90.382782	0.811024	0.000000	4.933786	0.000000	0.000000	0.000000	-0.497064	0.014738	0.126567	0.000000	0.000000	4.000000	47.000000	0.000000
2585.441665	-0.089504	0.550253	0.031301	85.493896	63.858204	90.646034	0.814814	0.000000	4.933161	0.000000	0.000000	0.000000	-0.497064	0.014738	0.126567	0.000000	0.000000	4.000000	47.000000	0.000000
2585.444998	-0.091138	0.550284	0.031703	85.493896	63.858204	90.646034	0.814814	0.000000	4.933161	0.000000	0.000000	0.000000	-0.490147	0.009416	0.120786	0.000000	0.000000	4.000000	47.000000	0.000000
2585.448332	-0.091138	0.550284	0.031703	85.493896	63.858204	90.646034	0.814814	0.000000	4.933161	0.000000	0.000000	0.000000	-0.490147	0.009416	0.120786	0.000000	0.000000	4.000000	47.000000	0.000000
2585.451665	-0.091138	0.550284	0.031703	85.499542	64.284637	90.749672	0.818149	0.000000	4.932609	0.000000	0.000000	0.000000	-0.490147	0.009416	0.120786	0.000000	0.000000	4.000000	47.000000	0.000000
2585.454998	-0.092779	0.550305	0.032123	85.499542	64.284637	90.749672	0.818149	0.000000	4.932609	0.000000	0.000000	0.000000	-0.492407	0.006364	0.125819	0.000000	0.000000	4.000000	47.000000	0.000000
2585.458332	-0.092779	0.550305	0.032123	85.499542	64.284637	90.749672	0.818149	0.000000	4.932609	0.000000	0.000000	0.000000	-0.492407	0.006364	0.125819	0.000000	0.000000	4.000000	47.000000	0.000000
2585.461665	-0.092779	0.550305	0.032123	85.498199	64.266762	90.561722	0.821812	0.000000	4.932000	0.000000	0.000000	0.000000	-0.492407	0.006364	0.125819	0.000000	0.000000	4.000000	47.000000	0.000000
2585.464998	-0.094424	0.550326	0.032536	85.498199	64.266762	90.561722	0.821812	0.000000	4.932000	0.000000	0.000000	0.000000	-0.493424	0.006261	0.124057	0.000000	0.000000	4.000000	47.000000	0.000000
2585.468332	-0.094424	0.550326	0.032536	85.498199	64.266762	90.561722	0.821812	0.000000	4.932000	0.000000	0.000000	0.000000	-0.493424	0.006261	0.124057	0.000000	0.000000	4.000000	47.000000	0.000000
2585.471665	-0.094424	0.550326	0.032536	85.493980	64.045647	90.466362	0.825254	0.000000	4.931426	0.000000	0.000000	0.000000	-0.493424	0.006261	0.124057	0.000000	0.000000	4.000000	47.000000	0.000000
2585.474998	-0.096076	0.550364	0.032961	85.493980	64.045647	90.466362	0.825254	0.000000	4.931426	0.000000	0.000000	0.000000	-0.495461	0.011391	0.127553	0.000000	0.000000	4.000000	47.000000	0.000000
2585.478332	-0.096076	0.550364	0.032961	85.493980	64.045647	90.466362	0.825254	0.000000	4.931426	0.000000	0.000000	0.000000	-0.495461	0.011391	0.127553	0.000000	0.000000	4.000000	47.000000	0.000000
2585.481665	-0.096076	0.550364	0.032961	85.488548	63.737789	90.268539	0.828894	0.000000	4.930815	0.000000	0.000000	0.000000	-0.495461	0.011391	0.127553	0.000000	0.000000	4.000000	47.000000	0.000000
2585.484998	-0.097762	0.550409	0.033416	85.488548	63.737789	90.268539	0.828894	0.000000	4.930815	0.000000	0.000000	0.000000	-0.505873	0.013551	0.136381	0.000000	0.000000	4.000000	47.000000	0.000000
2585.488332	-0.097762	0.550409	0.033416	85.488548	63.737789	90.268539	0.828894	0.000000	4.930815	0.000000	0.000000	0.000000	-0.505873	0.013551	0.136381	0.000000	0.000000	4.000000	47.000000	0.000000
2585.491665	-0.097762	0.550409	0.033416	85.488457	63.828739	90.289825	0.833042	0.000000	4.930116	0.000000	0.000000	0.000000	-0.505873	0.013551	0.136381	0.000000	0.000000	4.000000	47.000000	0.000000
2585.494998	-0.099401	0.550464	0.033851	85.488457	63.828739	90.289825	0.833042	0.000000	4.930116	0.000000	0.000000	0.000000	-0.491627	0.016403	0.130599	0.000000	0.000000	4.000000	47.000000	0.000000
2585.498332	-0.099401	0.550464	0.033851	85.488457	63.828739	90.289825	0.833042	0.000000	4.930116	0.000000	0.000000	0.000000	-0.491627	0.016403	0.130599	0.000000	0.000000	4.000000	47.000000	0.000000
2585.501665	-0.099401	0.550464	0.033851	85.496498	64.529999	90.720093	0.836850	0.000000	4.929471	0.000000	0.000000	0.000000	-0.491627	0.016403	0.130599	0.000000	0.000000	4.000000	47.000000	0.000000
2585.504998	-0.101043	0.550519	0.034281	85.496498	64.529999	90.720093	0.836850	0.000000	4.929471	0.000000	0.000000	0.000000	-0.492666	0.016320	0.128837	0.000000	0.000000	4.000000	47.000000	0.000000
2585.508332	-0.101043	0.550519	0.034281	85.496498	64.529999	90.720093	0.836850	0.000000	4.929471	0.000000	0.000000	0.000000	-0.492666	0.016320	0.128837	0.000000	0.000000	4.000000	47.000000	0.000000
2585.511665	-0.101043	0.550519	0.034281	85.506996	65.578308	91.285957	0.840440	0.000000	4.928860	0.000000	0.000000	0.000000	-0.492666	0.016320	0.128837	0.000000	0.000000	4.000000	47.000000	0.000000
2585.514998	-0.102665	0.550573	0.034709	85.506996	65.578308	91.285957	0.840440	0.000000	4.928860	0.000000	0.000000	0.000000	-0.486690	0.016200	0.128527	0.000000	0.000000	4.000000	47.000000	0.000000
2585.518332	-0.102665	0.550573	0.034709	85.506996	65.578308	91.285957	0.840440	0.000000	4.928860	0.000000	0.000000	0.000000	-0.486690	0.016200	0.128527	0.000000	0.000000	4.000000	47.000000	0.000000
2585.521665	-0.102665	0.550573	0.034709	85.513672	66.406204	91.656273	0.844027	0.000000	4.928247	0.000000	0.000000	0.000000	-0.486690	0.016200	0.128527	0.000000	0.000000	4.000000	47.000000	0.000000
2585.524998	-0.104286	0.550636	0.035109	85.513672	66.406204	91.656273	0.844027	0.000000	4.928247	0.000000	0.000000	0.000000	-0.486276	0.019097	0.120080	0.000000	0.000000	4.000000	47.000000	0.000000
2585.528332	-0.104286	0.550636	0.035109	85.513672	66.406204	91.656273	0.844027	0.000000	4.928247	0.000000	0.000000	0.000000	-0.486276	0.019097	0.120080	0.000000	0.000000	4.000000	47.000000	0.000000
2585.531665	-0.104286	0.550636	0.035109	85.515892	66.880577	92.051819	0.846901	0.000000	4.927753	0.000000	0.000000	0.000000	-0.486276	0.019097	0.120080	0.000000	0.000000	4.000000	47.000000	0.000000
2585.534998	-0.105947	0.550697	0.035561	85.515892	66.880577	92.051819	0.846901	0.000000	4.927753	0.000000	0.000000	0.000000	-0.498267	0.018273	0.135497	0.000000	0.000000	4.000000	47.000000	0.000000
2585.538332	-0.105947	0.550697	0.035561	85.515892	66.880577	92.051819	0.846901	0.000000	4.927753	0.000000	0.000000	0.000000	-0.498267	0.018273	0.135497	0.000000	0.000000	4.000000	47.000000	0.000000
2585.541665	-0.105947	0.550697	0.035561	85.514069	66.959946	92.239510	0.850763	0.000000	4.927089	0.000000	0.000000	0.000000	-0.498267	0.018273	0.135497	0.000000	0.000000	4.000000	47.000000	0.000000
2585.544998	-0.107626	0.550750	0.035962	85.514069	66.959946	92.239510	0.850763	0.000000	4.927089	0.000000	0.000000	0.000000	-0.503771	0.015911	0.120235	0.000000	0.000000	4.000000	47.000000	0.000000
2585.548332	-0.107626	0.550750	0.035962	85.514069	66.959946	92.239510	0.850763	0.000000	4.927089	0.000000	0.000000	0.000000	-0.503771	0.015911	0.120235	0.000000	0.000000	4.000000	47.000000	0.000000
2585.551665	-0.107626	0.550750	0.035962	85.511971	66.938248	92.146164	0.853317	0.000000	4.926647	0.000000	0.000000	0.000000	-0.503771	0.015911	0.120235	0.000000	0.000000	4.000000	47.000000	0.000000
2585.554998	-0.109314	0.550793	0.036379	85.511971	66.938248	92.146164	0.853317	0.000000	4.926647	0.000000	0.000000	0.000000	-0.506269	0.012795	0.125095	0.000000	0.000000	4.000000	47.000000	0.000000
2585.558332	-0.109314	0.550793	0.036379	85.511971	66.938248	92.146164	0.853317	0.000000	4.926647	0.000000	0.000000	0.000000	-0.506269	0.012795	0.125095	0.000000	0.000000	4.000000	47.000000	0.000000
2585.561665	-0.109314	0.550793	0.036379	85.510834	67.066116	91.888054	0.856166	0.000000	4.926153	0.000000	0.000000	0.000000	-0.506269	0.012795	0.125095	0.000000	0.000000	4.000000	47.000000	0.000000
2585.564998	-0.111015	0.550810	0.036727	85.510834	67.066116	91.888054	0.856166	0.000000	4.926153	0.000000	0.000000	0.000000	-0.510512	0.005137	0.104581	0.000000	0.000000	4.000000	47.000000	0.000000
2585.568332	-0.111015	0.550810	0.036727	85.510834	67.066116	91.888054	0.856166	0.000000	4.926153	0.000000	0.000000	0.000000	-0.510512	0.005137	0.104581	0.000000	0.000000	4.000000	47.000000	0.000000
2585.571665	-0.111015	0.550810	0.036727	85.508736	67.027145	91.376122	0.857363	0.000000	4.925944	0.000000	0.000000	0.000000	-0.510512	0.005137	0.104581	0.000000	0.000000	4.000000	47.000000	0.000000
2585.574998	-0.112706	0.550834	0.037115	85.508736	67.027145	91.376122	0.857363	0.000000	4.925944	0.000000	0.000000	0.000000	-0.507129	0.007293	0.116187	0.000000	0.000000	4.000000	47.000000	0.000000
2585.578332	-0.112706	0.550834	0.037115	85.508736	67.027145	91.376122	0.857363	0.000000	4.925944	0.000000	0.000000	0.000000	-0.507129	0.007293	0.116187	0.000000	0.000000	4.000000	47.000000	0.000000
2585.581665	-0.112706	0.550834	0.037115	85.502464	66.663795	90.808418	0.859455	0.000000	4.925580	0.000000	0.000000	0.000000	-0.507129	0.007293	0.116187	0.000000	0.000000	4.000000	47.000000	0.000000
2585.584998	-0.114385	0.550861	0.037434	85.502464	66.663795	90.808418	0.859455	0.000000	4.925580	0.000000	0.000000	0.000000	-0.503846	0.007963	0.095809	0.000000	0.000000	4.000000	47.000000	0.000000
2585.588332	-0.114385	0.550861	0.037434	85.502464	66.663795	90.808418	0.859455	0.000000	4.925580	0.000000	0.000000	0.000000	-0.503846	0.007963	0.095809	0.000000	0.000000	4.000000	47.000000	0.000000
2585.591665	-0.114385	0.550861	0.037434	85.494804	65.995750	90.190369	0.860042	0.000000	4.925477	0.000000	0.000000	0.000000	-0.503846	0.007963	0.095809	0.000000	0.000000	4.000000	47.000000	0.000000
2585.594998	-0.116120	0.550877	0.037759	85.494804	65.995750	90.190369	0.860042	0.000000	4.925477	0.000000	0.000000	0.000000	-0.520395	0.004803	0.097355	0.000000	0.000000	4.000000	47.000000	0.000000
2585.598332	-0.116120	0.550877	0.037759	85.494804	65.995750	90.190369	0.860042	0.000000	4.925477	0.000000	0.000000	0.000000	-0.520395	0.004803	0.097355	0.000000	0.000000	4.000000	47.000000	0.000000
2585.601665	-0.116120	0.550877	0.037759	85.487030	65.304352	89.506828	0.860520	0.000000	4.925394	0.000000	0.000000	0.000000	-0.520395	0.004803	0.097355	0.000000	0.000000	4.000000	47.000000	0.000000
2585.604998	-0.117851	0.550931	0.038049	85.487030	65.304352	89.506828	0.860520	0.000000	4.925394	0.000000	0.000000	0.000000	-0.519392	0.016088	0.087274	0.000000	0.000000	4.000000	47.000000	0.000000
2585.608332	-0.117851	0.550931	0.038049	85.487030	65.304352	89.506828	0.860520	0.000000	4.925394	0.000000	0.000000	0.000000	-0.519392	0.016088	0.087274	0.000000	0.000000	4.000000	47.000000	0.000000
2585.611665	-0.117851	0.550931	0.038049	85.478836	64.639862	88.637032	0.860266	0.000000	4.925438	0.000000	0.000000	0.000000	-0.519392	0.016088	0.087274	0.000000	0.000000	4.000000	47.000000	0.000000
2585.614998	-0.119585	0.550984	0.038334	85.478836	64.639862	88.637032	0.860266	0.000000	4.925438	0.000000	0.000000	0.000000	-0.520273	0.015998	0.085357	0.000000	0.000000	4.000000	47.000000	0.000000
2585.618332	-0.119585	0.550984	0.038334	85.478836	64.639862	88.637032	0.860266	0.000000	4.925438	0.000000	0.000000	0.000000	-0.520273	0.015998	0.085357	0.000000	0.000000	4.000000	47.000000	0.000000
2585.621665	-0.119585	0.550984	0.038334	85.468361	63.970383	87.683914	0.859866	0.000000	4.925508	0.000000	0.000000	0.000000	-0.520273	0.015998	0.085357	0.000000	0.000000	4.000000	47.000000	0.000000
2585.624998	-0.121281	0.551027	0.038646	85.468361	63.970383	87.683914	0.859866	0.000000	4.925508	0.000000	0.000000	0.000000	-0.508647	0.012866	0.093531	0.000000	0.000000	4.000000	47.000000	0.000000
2585.628332	-0.121281	0.551027	0.038646	85.468361	63.970383	87.683914	0.859866	0.000000	4.925508	0.000000	0.000000	0.000000	-0.508647	0.012866	0.093531	0.000000	0.000000	4.000000	47.000000	0.000000
2585.631665	-0.121281	0.551027	0.038646	85.459427	63.334522	86.948700	0.860207	0.000000	4.925448	0.000000	0.000000	0.000000	-0.508647	0.012866	0.093531	0.000000	0.000000	4.000000	47.000000	0.000000
2585.634998	-0.122978	0.551097	0.038946	85.459427	63.334522	86.948700	0.860207	0.000000	4.925448	0.000000	0.000000	0.000000	-0.509166	0.021140	0.090191	0.000000	0.000000	4.000000	47.000000	0.000000
2585.638332	-0.122978	0.551097	0.038946	85.459427	63.334522	86.948700	0.860207	0.000000	4.925448	0.000000	0.000000	0.000000	-0.509166	0.021140	0.090191	0.000000	0.000000	4.000000	47.000000	0.000000
2585.641665	-0.122978	0.551097	0.038946	85.450241	62.720058	86.418060	0.860298	0.000000	4.925433	0.000000	0.000000	0.000000	-0.509166	0.021140	0.090191	0.000000	0.000000	4.000000	47.000000	0.000000
2585.644998	-0.124641	0.551175	0.039292	85.450241	62.720058	86.418060	0.860298	0.000000	4.925433	0.000000	0.000000	0.000000	-0.498848	0.023314	0.103647	0.000000	0.000000	4.000000	47.000000	0.000000
2585.648332	-0.124641	0.551175	0.039292	85.450241	62.720058	86.418060	0.860298	0.000000	4.925433	0.000000	0.000000	0.000000	-0.498848	0.023314	0.103647	0.000000	0.000000	4.000000	47.000000	0.000000
2585.651665	-0.124641	0.551175	0.039292	85.442886	62.282768	85.981560	0.861469	0.000000	4.925228	0.000000	0.000000	0.000000	-0.498848	0.023314	0.103647	0.000000	0.000000	4.000000	47.000000	0.000000
2585.654998	-0.126335	0.551270	0.039642	85.442886	62.282768	85.981560	0.861469	0.000000	4.925228	0.000000	0.000000	0.000000	-0.508140	0.028543	0.105178	0.000000	0.000000	4.000000	47.000000	0.000000
2585.658332	-0.126335	0.551270	0.039642	85.442886	62.282768	85.981560	0.861469	0.000000	4.925228	0.000000	0.000000	0.000000	-0.508140	0.028543	0.105178	0.000000	0.000000	4.000000	47.000000	0.000000
2585.661665	-0.126335	0.551270	0.039642	85.438118	62.067028	85.550262	0.862616	0.000000	4.925027	0.000000	0.000000	0.000000	-0.508140	0.028543	0.105178	0.000000	0.000000	4.000000	47.000000	0.000000
2585.664998	-0.127986	0.551337	0.040004	85.438118	62.067028	85.550262	0.862616	0.000000	4.925027	0.000000	0.000000	0.000000	-0.495314	0.020072	0.108456	0.000000	0.000000	4.000000	47.000000	0.000000
2585.668332	-0.127986	0.551337	0.040004	85.438118	62.067028	85.550262	0.862616	0.000000	4.925027	0.000000	0.000000	0.000000	-0.495314	0.020072	0.108456	0.000000	0.000000	4.000000	47.000000	0.000000
2585.671665	-0.127986	0.551337	0.040004	85.434776	61.949638	85.429932	0.864132	0.000000	4.924761	0.000000	0.000000	0.000000	-0.495314	0.020072	0.108456	0.000000	0.000000	4.000000	47.000000	0.000000
2585.674998	-0.129644	0.551421	0.040377	85.434776	61.949638	85.429932	0.864132	0.000000	4.924761	0.000000	0.000000	0.000000	-0.497568	0.025278	0.111792	0.000000	0.000000	4.000000	47.000000	0.000000
2585.678332	-0.129644	0.551421	0.040377	85.434776	61.949638	85.429932	0.864132	0.000000	4.924761	0.000000	0.000000	0.000000	-0.497568	0.025278	0.111792	0.000000	0.000000	4.000000	47.000000	0.000000
2585.681665	-0.129644	0.551421	0.040377	85.430611	61.793999	85.422791	0.865830	0.000000	4.924463	0.000000	0.000000	0.000000	-0.497568	0.025278	0.111792	0.000000	0.000000	4.000000	47.000000	0.000000
2585.684998	-0.131336	0.551495	0.040759	85.430611	61.793999	85.422791	0.865830	0.000000	4.924463	0.000000	0.000000	0.000000	-0.507349	0.022095	0.114720	0.000000	0.000000	4.000000	47.000000	0.000000
2585.688332	-0.131336	0.551495	0.040759	85.430611	61.793999	85.422791	0.865830	0.000000	4.924463	0.000000	0.000000	0.000000	-0.507349	0.022095	0.114720	0.000000	0.000000	4.000000	47.000000	0.000000
2585.691665	-0.131336	0.551495	0.040759	85.427612	61.743874	85.488678	0.867586	0.000000	4.924154	0.000000	0.000000	0.000000	-0.507349	0.022095	0.114720	0.000000	0.000000	4.000000	47.000000	0.000000
2585.694998	-0.132999	0.551565	0.041209	85.427612	61.743874	85.488678	0.867586	0.000000	4.924154	0.000000	0.000000	0.000000	-0.499013	0.021087	0.134895	0.000000	0.000000	4.000000	47.000000	0.000000
2585.698332	-0.132999	0.551565	0.041209	85.427612	61.743874	85.488678	0.867586	0.000000	4.924154	0.000000	0.000000	0.000000	-0.499013	0.021087	0.134895	0.000000	0.000000	4.000000	47.000000	0.000000
2585.701665	-0.132999	0.551565	0.041209	85.427269	61.928642	85.591827	0.870795	0.000000	4.923588	0.000000	0.000000	0.000000	-0.499013	0.021087	0.134895	0.000000	0.000000	4.000000	47.000000	0.000000
2585.704998	-0.134648	0.551625	0.041681	85.427269	61.928642	85.591827	0.870795	0.000000	4.923588	0.000000	0.000000	0.000000	-0.494748	0.017839	0.141560	0.000000	0.000000	4.000000	47.000000	0.000000
2585.708332	-0.134648	0.551625	0.041681	85.427269	61.928642	85.591827	0.870795	0.000000	4.923588	0.000000	0.000000	0.000000	-0.494748	0.017839	0.141560	0.000000	0.000000	4.000000	47.000000	0.000000
2585.711665	-0.134648	0.551625	0.041681	85.430397	62.410675	85.632515	0.874461	0.000000	4.922938	0.000000	0.000000	0.000000	-0.494748	0.017839	0.141560	0.000000	0.000000	4.000000	47.000000	0.000000
2585.714998	-0.136296	0.551666	0.042129	85.430397	62.410675	85.632515	0.874461	0.000000	4.922938	0.000000	0.000000	0.000000	-0.494440	0.012353	0.134689	0.000000	0.000000	4.000000	47.000000	0.000000
2585.718332	-0.136296	0.551666	0.042129	85.430397	62.410675	85.632515	0.874461	0.000000	4.922938	0.000000	0.000000	0.000000	-0.494440	0.012353	0.134689	0.000000	0.000000	4.000000	47.000000	0.000000
2585.721665	-0.136296	0.551666	0.042129	85.432709	62.864708	85.517647	0.877615	0.000000	4.922377	0.000000	0.000000	0.000000	-0.494440	0.012353	0.134689	0.000000	0.000000	4.000000	47.000000	0.000000
2585.724998	-0.137966	0.551675	0.042638	85.432709	62.864708	85.517647	0.877615	0.000000	4.922377	0.000000	0.000000	0.000000	-0.500910	0.002744	0.152560	0.000000	0.000000	4.000000	47.000000	0.000000
2585.728332	-0.137966	0.551675	0.042638	85.432709	62.864708	85.517647	0.877615	0.000000	4.922377	0.000000	0.000000	0.000000	-0.500910	0.002744	0.152560	0.000000	0.000000	4.000000	47.000000	0.000000
2585.731665	-0.137966	0.551675	0.042638	85.434776	63.345352	85.759102	0.881841	0.000000	4.921621	0.000000	0.000000	0.000000	-0.500910	0.002744	0.152560	0.000000	0.000000	4.000000	47.000000	0.000000
2585.734998	-0.139658	0.551666	0.043117	85.434776	63.345352	85.759102	0.881841	0.000000	4.921621	0.000000	0.000000	0.000000	-0.507764	-0.002793	0.143668	0.000000	0.000000	4.000000	47.000000	0.000000
2585.738332	-0.139658	0.551666	0.043117	85.434776	63.345352	85.759102	0.881841	0.000000	4.921621	0.000000	0.000000	0.000000	-0.507764	-0.002793	0.143668	0.000000	0.000000	4.000000	47.000000	0.000000
2585.741665	-0.139658	0.551666	0.043117	85.437302	63.920345	86.424652	0.885335	0.000000	4.920994	0.000000	0.000000	0.000000	-0.507764	-0.002793	0.143668	0.000000	0.000000	4.000000	47.000000	0.000000
2585.744998	-0.141383	0.551674	0.043600	85.437302	63.920345	86.424652	0.885335	0.000000	4.920994	0.000000	0.000000	0.000000	-0.517441	0.002340	0.144810	0.000000	0.000000	4.000000	47.000000	0.000000
2585.748332	-0.141383	0.551674	0.043600	85.437302	63.920345	86.424652	0.885335	0.000000	4.920994	0.000000	0.000000	0.000000	-0.517441	0.002340	0.144810	0.000000	0.000000	4.000000	47.000000	0.000000
2585.751665	-0.141383	0.551674	0.043600	85.438934	64.518074	87.085968	0.888738	0.000000	4.920381	0.000000	0.000000	0.000000	-0.517441	0.002340	0.144810	0.000000	0.000000	4.000000	47.000000	0.000000
2585.754998	-0.143126	0.551631	0.044124	85.438934	64.518074	87.085968	0.888738	0.000000	4.920381	0.000000	0.000000	0.000000	-0.522742	-0.012802	0.157385	0.000000	0.000000	4.000000	47.000000	0.000000
2585.758332	-0.143126	0.551631	0.044124	85.438934	64.518074	87.085968	0.888738	0.000000	4.920381	0.000000	0.000000	0.000000	-0.522742	-0.012802	0.157385	0.000000	0.000000	4.000000	47.000000	0.000000
2585.761665	-0.143126	0.551631	0.044124	85.439323	65.012306	87.322517	0.892851	0.000000	4.919636	0.000000	0.000000	0.000000	-0.522742	-0.012802	0.157385	0.000000	0.000000	4.000000	47.000000	0.000000
2585.764998	-0.144801	0.551587	0.044663	85.439323	65.012306	87.322517	0.892851	0.000000	4.919636	0.000000	0.000000	0.000000	-0.502530	-0.013072	0.161560	0.000000	0.000000	4.000000	47.000000	0.000000
2585.768332	-0.144801	0.551587	0.044663	85.439323	65.012306	87.322517	0.892851	0.000000	4.919636	0.000000	0.000000	0.000000	-0.502530	-0.013072	0.161560	0.000000	0.000000	4.000000	47.000000	0.000000
2585.771665	-0.144801	0.551587	0.044663	85.438377	65.315758	87.103165	0.897413	0.000000	4.918806	0.000000	0.000000	0.000000	-0.502530	-0.013072	0.161560	0.000000	0.000000	4.000000	47.000000	0.000000
2585.774998	-0.146493	0.551521	0.045238	85.438377	65.315758	87.103165	0.897413	0.000000	4.918806	0.000000	0.000000	0.000000	-0.507495	-0.019758	0.172694	0.000000	0.000000	4.000000	47.000000	0.000000
2585.778332	-0.146493	0.551521	0.045238	85.438377	65.315758	87.103165	0.897413	0.000000	4.918806	0.000000	0.000000	0.000000	-0.507495	-0.019758	0.172694	0.000000	0.000000	4.000000	47.000000	0.000000
2585.781665	-0.146493	0.551521	0.045238	85.435974	65.434929	86.915260	0.902568	0.000000	4.917862	0.000000	0.000000	0.000000	-0.507495	-0.019758	0.172694	0.000000	0.000000	4.000000	47.000000	0.000000
2585.784998	-0.148188	0.551454	0.045808	85.435974	65.434929	86.915260	0.902568	0.000000	4.917862	0.000000	0.000000	0.000000	-0.508726	-0.020104	0.170775	0.000000	0.000000	4.000000	47.000000	0.000000
2585.788332	-0.148188	0.551454	0.045808	85.435974	65.434929	86.915260	0.902568	0.000000	4.917862	0.000000	0.000000	0.000000	-0.508726	-0.020104	0.170775	0.000000	0.000000	4.000000	47.000000	0.000000
2585.791665	-0.148188	0.551454	0.045808	85.432800	65.411362	86.861595	0.907513	0.000000	4.916952	0.000000	0.000000	0.000000	-0.508726	-0.020104	0.170775	0.000000	0.000000	4.000000	47.000000	0.000000
2585.794998	-0.149871	0.551376	0.046399	85.432800	65.411362	86.861595	0.907513	0.000000	4.916952	0.000000	0.000000	0.000000	-0.504712	-0.023663	0.177463	0.000000	0.000000	4.000000	47.000000	0.000000
2585.798332	-0.149871	0.551376	0.046399	85.432800	65.411362	86.861595	0.907513	0.000000	4.916952	0.000000	0.000000	0.000000	-0.504712	-0.023663	0.177463	0.000000	0.000000	4.000000	47.000000	0.000000
2585.801665	-0.149871	0.551376	0.046399	85.429962	65.471855	86.894402	0.912859	0.000000	4.915963	0.000000	0.000000	0.000000	-0.504712	-0.023663	0.177463	0.000000	0.000000	4.000000	47.000000	0.000000
2585.804998	-0.151588	0.551285	0.046999	85.429962	65.471855	86.894402	0.912859	0.000000	4.915963	0.000000	0.000000	0.000000	-0.515063	-0.027252	0.179868	0.000000	0.000000	4.000000	47.000000	0.000000
2585.808332	-0.151588	0.551285	0.046999	85.429962	65.471855	86.894402	0.912859	0.000000	4.915963	0.000000	0.000000	0.000000	-0.515063	-0.027252	0.179868	0.000000	0.000000	4.000000	47.000000	0.000000
2585.811665	-0.151588	0.551285	0.046999	85.428169	65.793121	86.931870	0.918160	0.000000	4.914976	0.000000	0.000000	0.000000	-0.515063	-0.027252	0.179868	0.000000	0.000000	4.000000	47.000000	0.000000
2585.814998	-0.153309	0.551193	0.047592	85.428169	65.793121	86.931870	0.918160	0.000000	4.914976	0.000000	0.000000	0.000000	-0.516342	-0.027649	0.177885	0.000000	0.000000	4.000000	47.000000	0.000000
2585.818332	-0.153309	0.551193	0.047592	85.428169	65.793121	86.931870	0.918160	0.000000	4.914976	0.000000	0.000000	0.000000	-0.516342	-0.027649	0.177885	0.000000	0.000000	4.000000	47.000000	0.000000
2585.821665	-0.153309	0.551193	0.047592	85.426239	66.252075	87.047768	0.923248	0.000000	4.914022	0.000000	0.000000	0.000000	-0.516342	-0.027649	0.177885	0.000000	0.000000	4.000000	47.000000	0.000000
2585.824998	-0.155015	0.551117	0.048202	85.426239	66.252075	87.047768	0.923248	0.000000	4.914022	0.000000	0.000000	0.000000	-0.511934	-0.022618	0.183079	0.000000	0.000000	4.000000	47.000000	0.000000
2585.828332	-0.155015	0.551117	0.048202	85.426239	66.252075	87.047768	0.923248	0.000000	4.914022	0.000000	0.000000	0.000000	-0.511934	-0.022618	0.183079	0.000000	0.000000	4.000000	47.000000	0.000000
2585.831665	-0.155015	0.551117	0.048202	85.424187	66.823891	87.542145	0.928637	0.000000	4.913006	0.000000	0.000000	0.000000	-0.511934	-0.022618	0.183079	0.000000	0.000000	4.000000	47.000000	0.000000
2585.834998	-0.156751	0.551012	0.048803	85.424187	66.823891	87.542145	0.928637	0.000000	4.913006	0.000000	0.000000	0.000000	-0.520860	-0.031676	0.180350	0.000000	0.000000	4.000000	47.000000	0.000000
2585.838332	-0.156751	0.551012	0.048803	85.424187	66.823891	87.542145	0.928637	0.000000	4.913006	0.000000	0.000000	0.000000	-0.520860	-0.031676	0.180350	0.000000	0.000000	4.000000	47.000000	0.000000
2585.841665	-0.156751	0.551012	0.048803	85.420975	67.249657	87.962723	0.933680	0.000000	4.912051	0.000000	0.000000	0.000000	-0.520860	-0.031676	0.180350	0.000000	0.000000	4.000000	47.000000	0.000000
2585.844998	-0.158495	0.550952	0.049409	85.420975	67.249657	87.962723	0.933680	0.000000	4.912051	0.000000	0.000000	0.000000	-0.523240	-0.017989	0.181817	0.000000	0.000000	4.000000	47.000000	0.000000
2585.848332	-0.158495	0.550952	0.049409	85.420975	67.249657	87.962723	0.933680	0.000000	4.912051	0.000000	0.000000	0.000000	-0.523240	-0.017989	0.181817	0.000000	0.000000	4.000000	47.000000	0.000000
2585.851665	-0.158495	0.550952	0.049409	85.417213	67.638588	88.152153	0.938713	0.000000	4.911091	0.000000	0.000000	0.000000	-0.523240	-0.017989	0.181817	0.000000	0.000000	4.000000	47.000000	0.000000
2585.854998	-0.160202	0.550880	0.050045	85.417213	67.638588	88.152153	0.938713	0.000000	4.911091	0.000000	0.000000	0.000000	-0.512104	-0.021643	0.190746	0.000000	0.000000	4.000000	47.000000	0.000000
2585.858332	-0.160202	0.550880	0.050045	85.417213	67.638588	88.152153	0.938713	0.000000	4.911091	0.000000	0.000000	0.000000	-0.512104	-0.021643	0.190746	0.000000	0.000000	4.000000	47.000000	0.000000
2585.861665	-0.160202	0.550880	0.050045	85.413025	68.205673	88.410027	0.944348	0.000000	4.910011	0.000000	0.000000	0.000000	-0.512104	-0.021643	0.190746	0.000000	0.000000	4.000000	47.000000	0.000000
2585.864998	-0.161914	0.550806	0.050674	85.413025	68.205673	88.410027	0.944348	0.000000	4.910011	0.000000	0.000000	0.000000	-0.513385	-0.022034	0.188770	0.000000	0.000000	4.000000	47.000000	0.000000
2585.868332	-0.161914	0.550806	0.050674	85.413025	68.205673	88.410027	0.944348	0.000000	4.910011	0.000000	0.000000	0.000000	-0.513385	-0.022034	0.188770	0.000000	0.000000	4.000000	47.000000	0.000000
2585.871665	-0.161914	0.550806	0.050674	85.408112	68.739700	88.956757	0.949771	0.000000	4.908965	0.000000	0.000000	0.000000	-0.513385	-0.022034	0.188770	0.000000	0.000000	4.000000	47.000000	0.000000
2585.874998	-0.163622	0.550743	0.051276	85.408112	68.739700	88.956757	0.949771	0.000000	4.908965	0.000000	0.000000	0.000000	-0.512600	-0.019084	0.180402	0.000000	0.000000	4.000000	47.000000	0.000000
2585.878332	-0.163622	0.550743	0.051276	85.408112	68.739700	88.956757	0.949771	0.000000	4.908965	0.000000	0.000000	0.000000	-0.512600	-0.019084	0.180402	0.000000	0.000000	4.000000	47.000000	0.000000
2585.881665	-0.163622	0.550743	0.051276	85.402275	69.361504	89.620148	0.954629	0.000000	4.908022	0.000000	0.000000	0.000000	-0.512600	-0.019084	0.180402	0.000000	0.000000	4.000000	47.000000	0.000000
2585.884998	-0.165311	0.550678	0.051878	85.402275	69.361504	89.620148	0.954629	0.000000	4.908022	0.000000	0.000000	0.000000	-0.506583	-0.019432	0.180792	0.000000	0.000000	4.000000	47.000000	0.000000
2585.888332	-0.165311	0.550678	0.051878	85.402275	69.361504	89.620148	0.954629	0.000000	4.908022	0.000000	0.000000	0.000000	-0.506583	-0.019432	0.180792	0.000000	0.000000	4.000000	47.000000	0.000000
2585.891665	-0.165311	0.550678	0.051878	85.395332	70.000008	90.260048	0.959516	0.000000	4.907070	0.000000	0.000000	0.000000	-0.506583	-0.019432	0.180792	0.000000	0.000000	4.000000	47.000000	0.000000
2585.894998	-0.166978	0.550641	0.052478	85.395332	70.000008	90.260048	0.959516	0.000000	4.907070	0.000000	0.000000	0.000000	-0.500055	-0.010999	0.179793	0.000000	0.000000	4.000000	47.000000	0.000000
2585.898332	-0.166978	0.550641	0.052478	85.395332	70.000008	90.260048	0.959516	0.000000	4.907070	0.000000	0.000000	0.000000	-0.500055	-0.010999	0.179793	0.000000	0.000000	4.000000	47.000000	0.000000
2585.901665	-0.166978	0.550641	0.052478	85.387184	70.792694	90.947433	0.964354	0.000000	4.906121	0.000000	0.000000	0.000000	-0.500055	-0.010999	0.179793	0.000000	0.000000	4.000000	47.000000	0.000000
2585.904998	-0.168636	0.550596	0.053033	85.387184	70.792694	90.947433	0.964354	0.000000	4.906121	0.000000	0.000000	0.000000	-0.497518	-0.013369	0.166666	0.000000	0.000000	4.000000	47.000000	0.000000
2585.908332	-0.168636	0.550596	0.053033	85.387184	70.792694	90.947433	0.964354	0.000000	4.906121	0.000000	0.000000	0.000000	-0.497518	-0.013369	0.166666	0.000000	0.000000	4.000000	47.000000	0.000000
2585.911665	-0.168636	0.550596	0.053033	85.377846	71.553047	91.227623	0.968390	0.000000	4.905326	0.000000	0.000000	0.000000	-0.497518	-0.013369	0.166666	0.000000	0.000000	4.000000	47.000000	0.000000
2585.914998	-0.170323	0.550551	0.053574	85.377846	71.553047	91.227623	0.968390	0.000000	4.905326	0.000000	0.000000	0.000000	-0.505902	-0.013690	0.162401	0.000000	0.000000	4.000000	47.000000	0.000000
2585.918332	-0.170323	0.550551	0.053574	85.377846	71.553047	91.227623	0.968390	0.000000	4.905326	0.000000	0.000000	0.000000	-0.505902	-0.013690	0.162401	0.000000	0.000000	4.000000	47.000000	0.000000
2585.921665	-0.170323	0.550551	0.053574	85.367432	72.306847	91.160919	0.972029	0.000000	4.904606	0.000000	0.000000	0.000000	-0.505902	-0.013690	0.162401	0.000000	0.000000	4.000000	47.000000	0.000000
2585.924998	-0.172000	0.550497	0.054072	85.367432	72.306847	91.160919	0.972029	0.000000	4.904606	0.000000	0.000000	0.000000	-0.503262	-0.016033	0.149299	0.000000	0.000000	4.000000	47.000000	0.000000
2585.928332	-0.172000	0.550497	0.054072	85.367432	72.306847	91.160919	0.972029	0.000000	4.904606	0.000000	0.000000	0.000000	-0.503262	-0.016033	0.149299	0.000000	0.000000	4.000000	47.000000	0.000000
2585.931665	-0.172000	0.550497	0.054072	85.354385	73.061523	91.410736	0.974895	0.000000	4.904037	0.000000	0.000000	0.000000	-0.503262	-0.016033	0.149299	0.000000	0.000000	4.000000	47.000000	0.000000
2585.934998	-0.173711	0.550461	0.054572	85.354385	73.061523	91.410736	0.974895	0.000000	4.904037	0.000000	0.000000	0.000000	-0.513267	-0.010870	0.149840	0.000000	0.000000	4.000000	47.000000	0.000000
2585.938332	-0.173711	0.550461	0.054572	85.354385	73.061523	91.410736	0.974895	0.000000	4.904037	0.000000	0.000000	0.000000	-0.513267	-0.010870	0.149840	0.000000	0.000000	4.000000	47.000000	0.000000
2585.941665	-0.173711	0.550461	0.054572	85.342804	73.304131	91.632607	0.977641	0.000000	4.903490	0.000000	0.000000	0.000000	-0.513267	-0.010870	0.149840	0.000000	0.000000	4.000000	47.000000	0.000000
2585.944998	-0.175426	0.550424	0.055065	85.342804	73.304131	91.632607	0.977641	0.000000	4.903490	0.000000	0.000000	0.000000	-0.514356	-0.011167	0.147911	0.000000	0.000000	4.000000	47.000000	0.000000
2585.948332	-0.175426	0.550424	0.055065	85.342804	73.304131	91.632607	0.977641	0.000000	4.903490	0.000000	0.000000	0.000000	-0.514356	-0.011167	0.147911	0.000000	0.000000	4.000000	47.000000	0.000000
2585.951665	-0.175426	0.550424	0.055065	85.338219	73.156479	91.587257	0.980229	0.000000	4.902974	0.000000	0.000000	0.000000	-0.514356	-0.011167	0.147911	0.000000	0.000000	4.000000	47.000000	0.000000
2585.954998	-0.177149	0.550404	0.055567	85.338219	73.156479	91.587257	0.980229	0.000000	4.902974	0.000000	0.000000	0.000000	-0.517124	-0.005979	0.150830	0.000000	0.000000	4.000000	47.000000	0.000000
2585.958332	-0.177149	0.550404	0.055567	85.338219	73.156479	91.587257	0.980229	0.000000	4.902974	0.000000	0.000000	0.000000	-0.517124	-0.005979	0.150830	0.000000	0.000000	4.000000	47.000000	0.000000
2585.961665	-0.177149	0.550404	0.055567	85.335999	72.759499	91.056633	0.982919	0.000000	4.902435	0.000000	0.000000	0.000000	-0.517124	-0.005979	0.150830	0.000000	0.000000	4.000000	47.000000	0.000000
2585.964998	-0.178851	0.550413	0.056067	85.335999	72.759499	91.056633	0.982919	0.000000	4.902435	0.000000	0.000000	0.000000	-0.510410	0.002648	0.149976	0.000000	0.000000	4.000000	47.000000	0.000000
2585.968332	-0.178851	0.550413	0.056067	85.335999	72.759499	91.056633	0.982919	0.000000	4.902435	0.000000	0.000000	0.000000	-0.510410	0.002648	0.149976	0.000000	0.000000	4.000000	47.000000	0.000000
2585.971665	-0.178851	0.550413	0.056067	85.333649	72.360062	90.255013	0.985603	0.000000	4.901896	0.000000	0.000000	0.000000	-0.510410	0.002648	0.149976	0.000000	0.000000	4.000000	47.000000	0.000000
2585.974998	-0.180557	0.550391	0.056566	85.333649	72.360062	90.255013	0.985603	0.000000	4.901896	0.000000	0.000000	0.000000	-0.511994	-0.006517	0.149505	0.000000	0.000000	4.000000	47.000000	0.000000
2585.978332	-0.180557	0.550391	0.056566	85.333649	72.360062	90.255013	0.985603	0.000000	4.901896	0.000000	0.000000	0.000000	-0.511994	-0.006517	0.149505	0.000000	0.000000	4.000000	47.000000	0.000000
2585.981665	-0.180557	0.550391	0.056566	85.329575	72.159019	89.738884	0.988209	0.000000	4.901371	0.000000	0.000000	0.000000	-0.511994	-0.006517	0.149505	0.000000	0.000000	4.000000	47.000000	0.000000
2585.984998	-0.182266	0.550398	0.057053	85.329575	72.159019	89.738884	0.988209	0.000000	4.901371	0.000000	0.000000	0.000000	-0.512559	0.002153	0.146147	0.000000	0.000000	4.000000	47.000000	0.000000
2585.988332	-0.182266	0.550398	0.057053	85.329575	72.159019	89.738884	0.988209	0.000000	4.901371	0.000000	0.000000	0.000000	-0.512559	0.002153	0.146147	0.000000	0.000000	4.000000	47.000000	0.000000
2585.991665	-0.182266	0.550398	0.057053	85.320984	72.253937	89.729187	0.990589	0.000000	4.900891	0.000000	0.000000	0.000000	-0.512559	0.002153	0.146147	0.000000	0.000000	4.000000	47.000000	0.000000
2585.994998	-0.184004	0.550375	0.057530	85.320984	72.253937	89.729187	0.990589	0.000000	4.900891	0.000000	0.000000	0.000000	-0.521459	-0.007042	0.143042	0.000000	0.000000	4.000000	47.000000	0.000000
2585.998332	-0.184004	0.550375	0.057530	85.320984	72.253937	89.729187	0.990589	0.000000	4.900891	0.000000	0.000000	0.000000	-0.521459	-0.007042	0.143042	0.000000	0.000000	4.000000	47.000000	0.000000
2586.001665	-0.184004	0.550375	0.057530	85.309067	72.688271	90.150772	0.992669	0.000000	4.900470	0.000000	0.000000	0.000000	-0.521459	-0.007042	0.143042	0.000000	0.000000	4.000000	47.000000	0.000000
2586.004998	-0.185727	0.550369	0.058025	85.309067	72.688271	90.150772	0.992669	0.000000	4.900470	0.000000	0.000000	0.000000	-0.516922	-0.001810	0.148509	0.000000	0.000000	4.000000	47.000000	0.000000
2586.008332	-0.185727	0.550369	0.058025	85.309067	72.688271	90.150772	0.992669	0.000000	4.900470	0.000000	0.000000	0.000000	-0.516922	-0.001810	0.148509	0.000000	0.000000	4.000000	47.000000	0.000000
2586.011665	-0.185727	0.550369	0.058025	85.295265	73.221634	90.606949	0.995074	0.000000	4.899982	0.000000	0.000000	0.000000	-0.516922	-0.001810	0.148509	0.000000	0.000000	4.000000	47.000000	0.000000
2586.014998	-0.187452	0.550392	0.058508	85.295265	73.221634	90.606949	0.995074	0.000000	4.899982	0.000000	0.000000	0.000000	-0.517477	0.006899	0.145120	0.000000	0.000000	4.000000	47.000000	0.000000
2586.018332	-0.187452	0.550392	0.058508	85.295265	73.221634	90.606949	0.995074	0.000000	4.899982	0.000000	0.000000	0.000000	-0.517477	0.006899	0.145120	0.000000	0.000000	4.000000	47.000000	0.000000
2586.021665	-0.187452	0.550392	0.058508	85.282333	73.791779	90.930908	0.997258	0.000000	4.899538	0.000000	0.000000	0.000000	-0.517477	0.006899	0.145120	0.000000	0.000000	4.000000	47.000000	0.000000
2586.024998	-0.189156	0.550414	0.058995	85.282333	73.791779	90.930908	0.997258	0.000000	4.899538	0.000000	0.000000	0.000000	-0.511173	0.006680	0.145855	0.000000	0.000000	4.000000	47.000000	0.000000
2586.028332	-0.189156	0.550414	0.058995	85.282333	73.791779	90.930908	0.997258	0.000000	4.899538	0.000000	0.000000	0.000000	-0.511173	0.006680	0.145855	0.000000	0.000000	4.000000	47.000000	0.000000
2586.031665	-0.189156	0.550414	0.058995	85.267860	74.257019	91.129974	0.999525	0.000000	4.899076	0.000000	0.000000	0.000000	-0.511173	0.006680	0.145855	0.000000	0.000000	4.000000	47.000000	0.000000
2586.034998	-0.190831	0.550447	0.059463	85.267860	74.257019	91.129974	0.999525	0.000000	4.899076	0.000000	0.000000	0.000000	-0.502559	0.009972	0.140455	0.000000	0.000000	4.000000	47.000000	0.000000
2586.038332	-0.190831	0.550447	0.059463	85.267860	74.257019	91.129974	0.999525	0.000000	4.899076	0.000000	0.000000	0.000000	-0.502559	0.009972	0.140455	0.000000	0.000000	4.000000	47.000000	0.000000
2586.041665	-0.190831	0.550447	0.059463	85.255829	74.648979	91.398285	1.001570	0.000000	4.898659	0.000000	0.000000	0.000000	-0.502559	0.009972	0.140455	0.000000	0.000000	4.000000	47.000000	0.000000
2586.044998	-0.192540	0.550498	0.059931	85.255829	74.648979	91.398285	1.001570	0.000000	4.898659	0.000000	0.000000	0.000000	-0.512688	0.015302	0.140626	0.000000	0.000000	4.000000	47.000000	0.000000
2586.048332	-0.192540	0.550498	0.059931	85.255829	74.648979	91.398285	1.001570	0.000000	4.898659	0.000000	0.000000	0.000000	-0.512688	0.015302	0.140626	0.000000	0.000000	4.000000	47.000000	0.000000
2586.051665	-0.192540	0.550498	0.059931	85.250427	74.481987	91.334862	1.003487	0.000000	4.898266	0.000000	0.000000	0.000000	-0.512688	0.015302	0.140626	0.000000	0.000000	4.000000	47.000000	0.000000
2586.054998	-0.194258	0.550567	0.060410	85.250427	74.481987	91.334862	1.003487	0.000000	4.898266	0.000000	0.000000	0.000000	-0.515476	0.020613	0.143453	0.000000	0.000000	4.000000	47.000000	0.000000
2586.058332	-0.194258	0.550567	0.060410	85.250427	74.481987	91.334862	1.003487	0.000000	4.898266	0.000000	0.000000	0.000000	-0.515476	0.020613	0.143453	0.000000	0.000000	4.000000	47.000000	0.000000
2586.061665	-0.194258	0.550567	0.060410	85.250061	73.931290	90.878342	1.005503	0.000000	4.897853	0.000000	0.000000	0.000000	-0.515476	0.020613	0.143453	0.000000	0.000000	4.000000	47.000000	0.000000
2586.064998	-0.195945	0.550642	0.060936	85.250061	73.931290	90.878342	1.005503	0.000000	4.897853	0.000000	0.000000	0.000000	-0.505870	0.022390	0.157991	0.000000	0.000000	4.000000	47.000000	0.000000
2586.068332	-0.195945	0.550642	0.060936	85.250061	73.931290	90.878342	1.005503	0.000000	4.897853	0.000000	0.000000	0.000000	-0.505870	0.022390	0.157991	0.000000	0.000000	4.000000	47.000000	0.000000
2586.071665	-0.195945	0.550642	0.060936	85.249641	73.386269	90.310394	1.008368	0.000000	4.897264	0.000000	0.000000	0.000000	-0.505870	0.022390	0.157991	0.000000	0.000000	4.000000	47.000000	0.000000
2586.074998	-0.197616	0.550734	0.061482	85.249641	73.386269	90.310394	1.008368	0.000000	4.897264	0.000000	0.000000	0.000000	-0.501321	0.027761	0.163630	0.000000	0.000000	4.000000	47.000000	0.000000
2586.078332	-0.197616	0.550734	0.061482	85.249641	73.386269	90.310394	1.008368	0.000000	4.897264	0.000000	0.000000	0.000000	-0.501321	0.027761	0.163630	0.000000	0.000000	4.000000	47.000000	0.000000
2586.081665	-0.197616	0.550734	0.061482	85.245399	73.110649	89.824425	1.011546	0.000000	4.896609	0.000000	0.000000	0.000000	-0.501321	0.027761	0.163630	0.000000	0.000000	4.000000	47.000000	0.000000
2586.084998	-0.199259	0.550808	0.062015	85.245399	73.110649	89.824425	1.011546	0.000000	4.896609	0.000000	0.000000	0.000000	-0.493142	0.022036	0.159872	0.000000	0.000000	4.000000	47.000000	0.000000
2586.088332	-0.199259	0.550808	0.062015	85.245399	73.110649	89.824425	1.011546	0.000000	4.896609	0.000000	0.000000	0.000000	-0.493142	0.022036	0.159872	0.000000	0.000000	4.000000	47.000000	0.000000
2586.091665	-0.199259	0.550808	0.062015	85.233376	73.485207	89.797760	1.014579	0.000000	4.895981	0.000000	0.000000	0.000000	-0.493142	0.022036	0.159872	0.000000	0.000000	4.000000	47.000000	0.000000
2586.094998	-0.200863	0.550899	0.062576	85.233376	73.485207	89.797760	1.014579	0.000000	4.895981	0.000000	0.000000	0.000000	-0.481151	0.027399	0.168484	0.000000	0.000000	4.000000	47.000000	0.000000
2586.098332	-0.200863	0.550899	0.062576	85.233376	73.485207	89.797760	1.014579	0.000000	4.895981	0.000000	0.000000	0.000000	-0.481151	0.027399	0.168484	0.000000	0.000000	4.000000	47.000000	0.000000
2586.101665	-0.200863	0.550899	0.062576	85.212753	74.422508	90.339561	1.018155	0.000000	4.895238	0.000000	0.000000	0.000000	-0.481151	0.027399	0.168484	0.000000	0.000000	4.000000	47.000000	0.000000
2586.104998	-0.202456	0.550983	0.063096	85.212753	74.422508	90.339561	1.018155	0.000000	4.895238	0.000000	0.000000	0.000000	-0.477913	0.025273	0.155917	0.000000	0.000000	4.000000	47.000000	0.000000
2586.108332	-0.202456	0.550983	0.063096	85.212753	74.422508	90.339561	1.018155	0.000000	4.895238	0.000000	0.000000	0.000000	-0.477913	0.025273	0.155917	0.000000	0.000000	4.000000	47.000000	0.000000
2586.111665	-0.202456	0.550983	0.063096	85.190987	75.320457	91.132019	1.021078	0.000000	4.894629	0.000000	0.000000	0.000000	-0.477913	0.025273	0.155917	0.000000	0.000000	4.000000	47.000000	0.000000
2586.114998	-0.204099	0.551061	0.063657	85.190987	75.320457	91.132019	1.021078	0.000000	4.894629	0.000000	0.000000	0.000000	-0.492875	0.023463	0.168210	0.000000	0.000000	4.000000	47.000000	0.000000
2586.118332	-0.204099	0.551061	0.063657	85.190987	75.320457	91.132019	1.021078	0.000000	4.894629	0.000000	0.000000	0.000000	-0.492875	0.023463	0.168210	0.000000	0.000000	4.000000	47.000000	0.000000
2586.121665	-0.204099	0.551061	0.063657	85.173347	75.875969	91.742485	1.024439	0.000000	4.893927	0.000000	0.000000	0.000000	-0.492875	0.023463	0.168210	0.000000	0.000000	4.000000	47.000000	0.000000
2586.124998	-0.205768	0.551169	0.064197	85.173347	75.875969	91.742485	1.024439	0.000000	4.893927	0.000000	0.000000	0.000000	-0.500731	0.032430	0.162020	0.000000	0.000000	4.000000	47.000000	0.000000
2586.128332	-0.205768	0.551169	0.064197	85.173347	75.875969	91.742485	1.024439	0.000000	4.893927	0.000000	0.000000	0.000000	-0.500731	0.032430	0.162020	0.000000	0.000000	4.000000	47.000000	0.000000
2586.131665	-0.205768	0.551169	0.064197	85.159325	76.172485	92.049438	1.027362	0.000000	4.893314	0.000000	0.000000	0.000000	-0.500731	0.032430	0.162020	0.000000	0.000000	4.000000	47.000000	0.000000
2586.134998	-0.207430	0.551283	0.064776	85.159325	76.172485	92.049438	1.027362	0.000000	4.893314	0.000000	0.000000	0.000000	-0.498567	0.034198	0.173844	0.000000	0.000000	4.000000	47.000000	0.000000
2586.138332	-0.207430	0.551283	0.064776	85.159325	76.172485	92.049438	1.027362	0.000000	4.893314	0.000000	0.000000	0.000000	-0.498567	0.034198	0.173844	0.000000	0.000000	4.000000	47.000000	0.000000
2586.141665	-0.207430	0.551283	0.064776	85.149979	76.204445	91.911819	1.030876	0.000000	4.892575	0.000000	0.000000	0.000000	-0.498567	0.034198	0.173844	0.000000	0.000000	4.000000	47.000000	0.000000
2586.144998	-0.209085	0.551403	0.065395	85.149979	76.204445	91.911819	1.030876	0.000000	4.892575	0.000000	0.000000	0.000000	-0.496424	0.035989	0.185661	0.000000	0.000000	4.000000	47.000000	0.000000
2586.148332	-0.209085	0.551403	0.065395	85.149979	76.204445	91.911819	1.030876	0.000000	4.892575	0.000000	0.000000	0.000000	-0.496424	0.035989	0.185661	0.000000	0.000000	4.000000	47.000000	0.000000
2586.151665	-0.209085	0.551403	0.065395	85.145500	75.964256	91.345779	1.034970	0.000000	4.891711	0.000000	0.000000	0.000000	-0.496424	0.035989	0.185661	0.000000	0.000000	4.000000	47.000000	0.000000
2586.154998	-0.210702	0.551511	0.066048	85.145500	75.964256	91.345779	1.034970	0.000000	4.891711	0.000000	0.000000	0.000000	-0.484997	0.032128	0.195843	0.000000	0.000000	4.000000	47.000000	0.000000
2586.158332	-0.210702	0.551511	0.066048	85.145500	75.964256	91.345779	1.034970	0.000000	4.891711	0.000000	0.000000	0.000000	-0.484997	0.032128	0.195843	0.000000	0.000000	4.000000	47.000000	0.000000
2586.161665	-0.210702	0.551511	0.066048	85.140099	75.792892	90.906944	1.039652	0.000000	4.890718	0.000000	0.000000	0.000000	-0.484997	0.032128	0.195843	0.000000	0.000000	4.000000	47.000000	0.000000
2586.164998	-0.212266	0.551598	0.066699	85.140099	75.792892	90.906944	1.039652	0.000000	4.890718	0.000000	0.000000	0.000000	-0.469217	0.026344	0.195446	0.000000	0.000000	4.000000	47.000000	0.000000
2586.168332	-0.212266	0.551598	0.066699	85.140099	75.792892	90.906944	1.039652	0.000000	4.890718	0.000000	0.000000	0.000000	-0.469217	0.026344	0.195446	0.000000	0.000000	4.000000	47.000000	0.000000
2586.171665	-0.212266	0.551598	0.066699	85.123878	76.213646	91.292015	1.044431	0.000000	4.889700	0.000000	0.000000	0.000000	-0.469217	0.026344	0.195446	0.000000	0.000000	4.000000	47.000000	0.000000
2586.174998	-0.213758	0.551686	0.067376	85.123878	76.213646	91.292015	1.044431	0.000000	4.889700	0.000000	0.000000	0.000000	-0.447753	0.026153	0.202870	0.000000	0.000000	4.000000	47.000000	0.000000
2586.178332	-0.213758	0.551686	0.067376	85.123878	76.213646	91.292015	1.044431	0.000000	4.889700	0.000000	0.000000	0.000000	-0.447753	0.026153	0.202870	0.000000	0.000000	4.000000	47.000000	0.000000
2586.181665	-0.213758	0.551686	0.067376	85.091560	77.398117	92.538986	1.049756	0.000000	4.888559	0.000000	0.000000	0.000000	-0.447753	0.026153	0.202870	0.000000	0.000000	4.000000	47.000000	0.000000
2586.184998	-0.215245	0.551784	0.068026	85.091560	77.398117	92.538986	1.049756	0.000000	4.888559	0.000000	0.000000	0.000000	-0.446167	0.029600	0.195253	0.000000	0.000000	4.000000	47.000000	0.000000
2586.188332	-0.215245	0.551784	0.068026	85.091560	77.398117	92.538986	1.049756	0.000000	4.888559	0.000000	0.000000	0.000000	-0.446167	0.029600	0.195253	0.000000	0.000000	4.000000	47.000000	0.000000
2586.191665	-0.215245	0.551784	0.068026	85.053825	78.694908	93.778091	1.054668	0.000000	4.887502	0.000000	0.000000	0.000000	-0.446167	0.029600	0.195253	0.000000	0.000000	4.000000	47.000000	0.000000
2586.194998	-0.216727	0.551895	0.068652	85.053825	78.694908	93.778091	1.054668	0.000000	4.887502	0.000000	0.000000	0.000000	-0.444552	0.033149	0.187666	0.000000	0.000000	4.000000	47.000000	0.000000
2586.198332	-0.216727	0.551895	0.068652	85.053825	78.694908	93.778091	1.054668	0.000000	4.887502	0.000000	0.000000	0.000000	-0.444552	0.033149	0.187666	0.000000	0.000000	4.000000	47.000000	0.000000
2586.201665	-0.216727	0.551895	0.068652	85.015160	79.880836	94.733582	1.059176	0.000000	4.886528	0.000000	0.000000	0.000000	-0.444552	0.033149	0.187666	0.000000	0.000000	4.000000	47.000000	0.000000
2586.204998	-0.218235	0.552036	0.069257	85.015160	79.880836	94.733582	1.059176	0.000000	4.886528	0.000000	0.000000	0.000000	-0.452296	0.042294	0.181578	0.000000	0.000000	4.000000	47.000000	0.000000
2586.208332	-0.218235	0.552036	0.069257	85.015160	79.880836	94.733582	1.059176	0.000000	4.886528	0.000000	0.000000	0.000000	-0.452296	0.042294	0.181578	0.000000	0.000000	4.000000	47.000000	0.000000
2586.211665	-0.218235	0.552036	0.069257	84.983818	80.695816	95.292816	1.063259	0.000000	4.885641	0.000000	0.000000	0.000000	-0.452296	0.042294	0.181578	0.000000	0.000000	4.000000	47.000000	0.000000
2586.214998	-0.219737	0.552189	0.069837	84.983818	80.695816	95.292816	1.063259	0.000000	4.885641	0.000000	0.000000	0.000000	-0.450636	0.045909	0.173986	0.000000	0.000000	4.000000	47.000000	0.000000
2586.218332	-0.219737	0.552189	0.069837	84.983818	80.695816	95.292816	1.063259	0.000000	4.885641	0.000000	0.000000	0.000000	-0.450636	0.045909	0.173986	0.000000	0.000000	4.000000	47.000000	0.000000
2586.221665	-0.219737	0.552189	0.069837	84.961411	81.136696	95.609413	1.066949	0.000000	4.884835	0.000000	0.000000	0.000000	-0.450636	0.045909	0.173986	0.000000	0.000000	4.000000	47.000000	0.000000
2586.224998	-0.221223	0.552360	0.070438	84.961411	81.136696	95.609413	1.066949	0.000000	4.884835	0.000000	0.000000	0.000000	-0.445846	0.051442	0.180114	0.000000	0.000000	4.000000	47.000000	0.000000
2586.228332	-0.221223	0.552360	0.070438	84.961411	81.136696	95.609413	1.066949	0.000000	4.884835	0.000000	0.000000	0.000000	-0.445846	0.051442	0.180114	0.000000	0.000000	4.000000	47.000000	0.000000
2586.231665	-0.221223	0.552360	0.070438	84.946655	81.297417	95.686378	1.070951	0.000000	4.883960	0.000000	0.000000	0.000000	-0.445846	0.051442	0.180114	0.000000	0.000000	4.000000	47.000000	0.000000
2586.234998	-0.222675	0.552569	0.071084	84.946655	81.297417	95.686378	1.070951	0.000000	4.883960	0.000000	0.000000	0.000000	-0.435439	0.062637	0.193972	0.000000	0.000000	4.000000	47.000000	0.000000
2586.238332	-0.222675	0.552569	0.071084	84.946655	81.297417	95.686378	1.070951	0.000000	4.883960	0.000000	0.000000	0.000000	-0.435439	0.062637	0.193972	0.000000	0.000000	4.000000	47.000000	0.000000
2586.241665	-0.222675	0.552569	0.071084	84.942741	81.081642	95.332024	1.075691	0.000000	4.882918	0.000000	0.000000	0.000000	-0.435439	0.062637	0.193972	0.000000	0.000000	4.000000	47.000000	0.000000
2586.244998	-0.224039	0.552771	0.071723	84.942741	81.081642	95.332024	1.075691	0.000000	4.882918	0.000000	0.000000	0.000000	-0.409186	0.060680	0.191529	0.000000	0.000000	4.000000	47.000000	0.000000
2586.248332	-0.224039	0.552771	0.071723	84.942741	81.081642	95.332024	1.075691	0.000000	4.882918	0.000000	0.000000	0.000000	-0.409186	0.060680	0.191529	0.000000	0.000000	4.000000	47.000000	0.000000
2586.251665	-0.224039	0.552771	0.071723	84.945305	80.646667	94.722000	1.080546	0.000000	4.881846	0.000000	0.000000	0.000000	-0.409186	0.060680	0.191529	0.000000	0.000000	4.000000	47.000000	0.000000
2586.254998	-0.225336	0.552992	0.072404	84.945305	80.646667	94.722000	1.080546	0.000000	4.881846	0.000000	0.000000	0.000000	-0.389183	0.066293	0.204304	0.000000	0.000000	4.000000	47.000000	0.000000
2586.258332	-0.225336	0.552992	0.072404	84.945305	80.646667	94.722000	1.080546	0.000000	4.881846	0.000000	0.000000	0.000000	-0.389183	0.066293	0.204304	0.000000	0.000000	4.000000	47.000000	0.000000
2586.261665	-0.225336	0.552992	0.072404	84.948288	80.200882	94.263573	1.086178	0.000000	4.880596	0.000000	0.000000	0.000000	-0.389183	0.066293	0.204304	0.000000	0.000000	4.000000	47.000000	0.000000
2586.264998	-0.226587	0.553219	0.073036	84.948288	80.200882	94.263573	1.086178	0.000000	4.880596	0.000000	0.000000	0.000000	-0.375264	0.068140	0.189853	0.000000	0.000000	4.000000	47.000000	0.000000
2586.268332	-0.226587	0.553219	0.073036	84.948288	80.200882	94.263573	1.086178	0.000000	4.880596	0.000000	0.000000	0.000000	-0.375264	0.068140	0.189853	0.000000	0.000000	4.000000	47.000000	0.000000
2586.271665	-0.226587	0.553219	0.073036	84.946968	79.902992	94.003036	1.091224	0.000000	4.879470	0.000000	0.000000	0.000000	-0.375264	0.068140	0.189853	0.000000	0.000000	4.000000	47.000000	0.000000
2586.274998	-0.227882	0.553459	0.073624	84.946968	79.902992	94.003036	1.091224	0.000000	4.879470	0.000000	0.000000	0.000000	-0.388432	0.071899	0.176241	0.000000	0.000000	4.000000	47.000000	0.000000
2586.278332	-0.227882	0.553459	0.073624	84.946968	79.902992	94.003036	1.091224	0.000000	4.879470	0.000000	0.000000	0.000000	-0.388432	0.071899	0.176241	0.000000	0.000000	4.000000	47.000000	0.000000
2586.281665	-0.227882	0.553459	0.073624	84.939796	79.894043	93.896194	1.095445	0.000000	4.878524	0.000000	0.000000	0.000000	-0.388432	0.071899	0.176241	0.000000	0.000000	4.000000	47.000000	0.000000
2586.284998	-0.229163	0.553692	0.074173	84.939796	79.894043	93.896194	1.095445	0.000000	4.878524	0.000000	0.000000	0.000000	-0.384543	0.070018	0.164591	0.000000	0.000000	4.000000	47.000000	0.000000
2586.288332	-0.229163	0.553692	0.074173	84.939796	79.894043	93.896194	1.095445	0.000000	4.878524	0.000000	0.000000	0.000000	-0.384543	0.070018	0.164591	0.000000	0.000000	4.000000	47.000000	0.000000
2586.291665	-0.229163	0.553692	0.074173	84.925339	80.075951	93.871941	1.099124	0.000000	4.877697	0.000000	0.000000	0.000000	-0.384543	0.070018	0.164591	0.000000	0.000000	4.000000	47.000000	0.000000
2586.294998	-0.230464	0.553938	0.074687	84.925339	80.075951	93.871941	1.099124	0.000000	4.877697	0.000000	0.000000	0.000000	-0.390138	0.073804	0.154190	0.000000	0.000000	4.000000	47.000000	0.000000
2586.298332	-0.230464	0.553938	0.074687	84.925339	80.075951	93.871941	1.099124	0.000000	4.877697	0.000000	0.000000	0.000000	-0.390138	0.073804	0.154190	0.000000	0.000000	4.000000	47.000000	0.000000
2586.301665	-0.230464	0.553938	0.074687	84.915733	80.064804	93.758965	1.102227	0.000000	4.876997	0.000000	0.000000	0.000000	-0.390138	0.073804	0.154190	0.000000	0.000000	4.000000	47.000000	0.000000
2586.304998	-0.231840	0.554216	0.075159	84.915733	80.064804	93.758965	1.102227	0.000000	4.876997	0.000000	0.000000	0.000000	-0.412822	0.083375	0.141608	0.000000	0.000000	4.000000	47.000000	0.000000
2586.308332	-0.231840	0.554216	0.075159	84.915733	80.064804	93.758965	1.102227	0.000000	4.876997	0.000000	0.000000	0.000000	-0.412822	0.083375	0.141608	0.000000	0.000000	4.000000	47.000000	0.000000
2586.311665	-0.231840	0.554216	0.075159	84.910492	79.892227	93.599312	1.104478	0.000000	4.876488	0.000000	0.000000	0.000000	-0.412822	0.083375	0.141608	0.000000	0.000000	4.000000	47.000000	0.000000
2586.314998	-0.233258	0.554501	0.075650	84.910492	79.892227	93.599312	1.104478	0.000000	4.876488	0.000000	0.000000	0.000000	-0.425540	0.085303	0.147298	0.000000	0.000000	4.000000	47.000000	0.000000
2586.318332	-0.233258	0.554501	0.075650	84.910492	79.892227	93.599312	1.104478	0.000000	4.876488	0.000000	0.000000	0.000000	-0.425540	0.085303	0.147298	0.000000	0.000000	4.000000	47.000000	0.000000
2586.321665	-0.233258	0.554501	0.075650	84.902382	79.815384	93.521332	1.106840	0.000000	4.875952	0.000000	0.000000	0.000000	-0.425540	0.085303	0.147298	0.000000	0.000000	4.000000	47.000000	0.000000
2586.324998	-0.234626	0.554817	0.076153	84.902382	79.815384	93.521332	1.106840	0.000000	4.875952	0.000000	0.000000	0.000000	-0.410343	0.094895	0.151092	0.000000	0.000000	4.000000	47.000000	0.000000
2586.328332	-0.234626	0.554817	0.076153	84.902382	79.815384	93.521332	1.106840	0.000000	4.875952	0.000000	0.000000	0.000000	-0.410343	0.094895	0.151092	0.000000	0.000000	4.000000	47.000000	0.000000
2586.331665	-0.234626	0.554817	0.076153	84.886566	80.016449	93.754616	1.109516	0.000000	4.875343	0.000000	0.000000	0.000000	-0.410343	0.094895	0.151092	0.000000	0.000000	4.000000	47.000000	0.000000
2586.334998	-0.235920	0.555134	0.076686	84.886566	80.016449	93.754616	1.109516	0.000000	4.875343	0.000000	0.000000	0.000000	-0.388138	0.094993	0.159815	0.000000	0.000000	4.000000	47.000000	0.000000
2586.338332	-0.235920	0.555134	0.076686	84.886566	80.016449	93.754616	1.109516	0.000000	4.875343	0.000000	0.000000	0.000000	-0.388138	0.094993	0.159815	0.000000	0.000000	4.000000	47.000000	0.000000
2586.341665	-0.235920	0.555134	0.076686	84.862602	80.496864	94.295174	1.112803	0.000000	4.874594	0.000000	0.000000	0.000000	-0.388138	0.094993	0.159815	0.000000	0.000000	4.000000	47.000000	0.000000
2586.344998	-0.237131	0.555463	0.077229	84.862602	80.496864	94.295174	1.112803	0.000000	4.874594	0.000000	0.000000	0.000000	-0.363250	0.098921	0.162829	0.000000	0.000000	4.000000	47.000000	0.000000
2586.348332	-0.237131	0.555463	0.077229	84.862602	80.496864	94.295174	1.112803	0.000000	4.874594	0.000000	0.000000	0.000000	-0.363250	0.098921	0.162829	0.000000	0.000000	4.000000	47.000000	0.000000
2586.351665	-0.237131	0.555463	0.077229	84.825966	81.374321	95.217567	1.116462	0.000000	4.873758	0.000000	0.000000	0.000000	-0.363250	0.098921	0.162829	0.000000	0.000000	4.000000	47.000000	0.000000
2586.354998	-0.238182	0.555806	0.077816	84.825966	81.374321	95.217567	1.116462	0.000000	4.873758	0.000000	0.000000	0.000000	-0.315402	0.102870	0.176194	0.000000	0.000000	4.000000	47.000000	0.000000
2586.358332	-0.238182	0.555806	0.077816	84.825966	81.374321	95.217567	1.116462	0.000000	4.873758	0.000000	0.000000	0.000000	-0.315402	0.102870	0.176194	0.000000	0.000000	4.000000	47.000000	0.000000
2586.361665	-0.238182	0.555806	0.077816	84.774147	82.657379	96.514290	1.121205	0.000000	4.872668	0.000000	0.000000	0.000000	-0.315402	0.102870	0.176194	0.000000	0.000000	4.000000	47.000000	0.000000
2586.364998	-0.239133	0.556150	0.078446	84.774147	82.657379	96.514290	1.121205	0.000000	4.872668	0.000000	0.000000	0.000000	-0.285270	0.102995	0.188905	0.000000	0.000000	4.000000	47.000000	0.000000
2586.368332	-0.239133	0.556150	0.078446	84.774147	82.657379	96.514290	1.121205	0.000000	4.872668	0.000000	0.000000	0.000000	-0.285270	0.102995	0.188905	0.000000	0.000000	4.000000	47.000000	0.000000
2586.371665	-0.239133	0.556150	0.078446	84.712608	84.119896	97.947098	1.126809	0.000000	4.871376	0.000000	0.000000	0.000000	-0.285270	0.102995	0.188905	0.000000	0.000000	4.000000	47.000000	0.000000
2586.374998	-0.239936	0.556468	0.079081	84.712608	84.119896	97.947098	1.126809	0.000000	4.871376	0.000000	0.000000	0.000000	-0.240851	0.095433	0.190592	0.000000	0.000000	4.000000	47.000000	0.000000
2586.378332	-0.239936	0.556468	0.079081	84.712608	84.119896	97.947098	1.126809	0.000000	4.871376	0.000000	0.000000	0.000000	-0.240851	0.095433	0.190592	0.000000	0.000000	4.000000	47.000000	0.000000
2586.381665	-0.239936	0.556468	0.079081	84.644455	85.643433	99.374359	1.132922	0.000000	4.869957	0.000000	0.000000	0.000000	-0.240851	0.095433	0.190592	0.000000	0.000000	4.000000	47.000000	0.000000
2586.384998	-0.240656	0.556767	0.079734	84.644455	85.643433	99.374359	1.132922	0.000000	4.869957	0.000000	0.000000	0.000000	-0.216159	0.089776	0.195894	0.000000	0.000000	4.000000	47.000000	0.000000
2586.388332	-0.240656	0.556767	0.079734	84.644455	85.643433	99.374359	1.132922	0.000000	4.869957	0.000000	0.000000	0.000000	-0.216159	0.089776	0.195894	0.000000	0.000000	4.000000	47.000000	0.000000
2586.391665	-0.240656	0.556767	0.079734	84.571655	87.216034	100.790985	1.139502	0.000000	4.868422	0.000000	0.000000	0.000000	-0.216159	0.089776	0.195894	0.000000	0.000000	4.000000	47.000000	0.000000
2586.394998	-0.240656	0.556767	0.079734	84.571655	87.216034	100.790985	1.139502	0.000000	4.868422	0.000000	0.000000	0.000000	-0.216159	0.089776	0.195894	0.000000	0.000000	4.000000	47.000000	0.000000
2586.398332	-0.241254	0.557041	0.080382	84.571655	87.216034	100.790985	1.139502	0.000000	4.868422	0.000000	0.000000	0.000000	-0.179150	0.082172	0.194546	0.000000	0.000000	4.000000	47.000000	0.000000
2586.401665	-0.241254	0.557041	0.080382	84.489815	88.823753	102.270790	1.139502	0.000000	4.868422	0.000000	0.000000	0.000000	-0.179150	0.082172	0.194546	0.000000	0.000000	4.000000	47.000000	0.000000
2586.404998	-0.241737	0.557283	0.080982	84.489815	88.823753	102.270790	1.139502	0.000000	4.868422	0.000000	0.000000	0.000000	-0.145125	0.072681	0.179737	0.000000	0.000000	4.000000	47.000000	0.000000
2586.408332	-0.241737	0.557283	0.080982	84.489815	88.823753	102.270790	1.139502	0.000000	4.868422	0.000000	0.000000	0.000000	-0.145125	0.072681	0.179737	0.000000	0.000000	4.000000	47.000000	0.000000
2586.411665	-0.241737	0.557283	0.080982	84.399124	90.531532	103.942261	1.152922	0.000000	4.865262	0.000000	0.000000	0.000000	-0.145125	0.072681	0.179737	0.000000	0.000000	4.000000	47.000000	0.000000
2586.414998	-0.242101	0.557474	0.081517	84.399124	90.531532	103.942261	1.152922	0.000000	4.865262	0.000000	0.000000	0.000000	-0.109081	0.057342	0.160739	0.000000	0.000000	4.000000	47.000000	0.000000
2586.418332	-0.242101	0.557474	0.081517	84.399124	90.531532	103.942261	1.152922	0.000000	4.865262	0.000000	0.000000	0.000000	-0.109081	0.057342	0.160739	0.000000	0.000000	4.000000	47.000000	0.000000
2586.421665	-0.242101	0.557474	0.081517	84.289444	92.417824	105.814636	1.158974	0.000000	4.863823	0.000000	0.000000	0.000000	-0.109081	0.057342	0.160739	0.000000	0.000000	4.000000	47.000000	0.000000
2586.424998	-0.242334	0.557621	0.082036	84.289444	92.417824	105.814636	1.158974	0.000000	4.863823	0.000000	0.000000	0.000000	-0.069886	0.043905	0.155508	0.000000	0.000000	4.000000	47.000000	0.000000
2586.428332	-0.242334	0.557621	0.082036	84.289444	92.417824	105.814636	1.158974	0.000000	4.863823	0.000000	0.000000	0.000000	-0.069886	0.043905	0.155508	0.000000	0.000000	4.000000	47.000000	0.000000
2586.431665	-0.242334	0.557621	0.082036	84.159164	94.484604	107.848503	1.165194	0.000000	4.862337	0.000000	0.000000	0.000000	-0.069886	0.043905	0.155508	0.000000	0.000000	4.000000	47.000000	0.000000
2586.434998	-0.242334	0.557621	0.082036	84.159164	94.484604	107.848503	1.165194	0.000000	4.862337	0.000000	0.000000	0.000000	-0.069886	0.043905	0.155508	0.000000	0.000000	4.000000	47.000000	0.000000
2586.438332	-0.242406	0.557709	0.082469	84.159164	94.484604	107.848503	1.165194	0.000000	4.862337	0.000000	0.000000	0.000000	-0.021489	0.026630	0.130028	0.000000	0.000000	4.000000	47.000000	0.000000
2586.441665	-0.242406	0.557709	0.082469	84.016693	96.555252	109.883980	1.165194	0.000000	4.862337	0.000000	0.000000	0.000000	-0.021489	0.026630	0.130028	0.000000	0.000000	4.000000	47.000000	0.000000
2586.444998	-0.242406	0.557709	0.082469	84.016693	96.555252	109.883980	1.165194	0.000000	4.862337	0.000000	0.000000	0.000000	-0.021489	0.026630	0.130028	0.000000	0.000000	4.000000	47.000000	0.000000
2586.448332	-0.242406	0.557709	0.082469	84.016693	96.555252	109.883980	1.165194	0.000000	4.862337	0.000000	0.000000	0.000000	-0.021489	0.026630	0.130028	0.000000	0.000000	4.000000	47.000000	0.000000
2586.451665	-0.242074	0.557778	0.083171	83.866875	98.557724	111.841690	1.170781	0.000000	4.860994	0.000000	0.000000	0.000000	0.099582	0.020714	0.210469	0.000000	0.000000	4.000000	47.000000	0.000000
2586.454998	-0.242074	0.557778	0.083171	83.866875	98.557724	111.841690	1.170781	0.000000	4.860994	0.000000	0.000000	0.000000	0.000001	0.000007	0.000001	0.000000	0.000000	4.000000	47.000000	0.000000
2586.458332	-0.242074	0.557778	0.083171	83.866875	98.557724	111.841690	1.170781	0.000000	4.860994	0.000000	0.000000	0.000000	0.000001	0.000007	0.000001	0.000000	0.000000	4.000000	47.000000	0.000000
2586.461665	-0.242074	0.557778	0.083171	83.724991	100.310684	113.543549	1.181270	0.000000	4.858457	0.000000	0.000000	0.000000	0.000001	0.000007	0.000001	0.000000	0.000000	4.000000	47.000000	0.000000
2586.464998	-0.241681	0.557752	0.083393	83.724991	100.310684	113.543549	1.181270	0.000000	4.858457	0.000000	0.000000	0.000000	0.117930	-0.007812	0.066789	0.000000	0.000000	4.000000	47.000000	0.000000
2586.468332	-0.241681	0.557752	0.083393	83.724991	100.310684	113.543549	1.181270	0.000000	4.858457	0.000000	0.000000	0.000000	0.117930	-0.007812	0.066789	0.000000	0.000000	4.000000	47.000000	0.000000
2586.471665	-0.241681	0.557752	0.083393	83.588280	101.899597	115.069527	1.185541	0.000000	4.857417	0.000000	0.000000	0.000000	0.117930	-0.007812	0.066789	0.000000	0.000000	4.000000	47.000000	0.000000
2586.474998	-0.241141	0.557675	0.083565	83.588280	101.899597	115.069527	1.185541	0.000000	4.857417	0.000000	0.000000	0.000000	0.161739	-0.023179	0.051418	0.000000	0.000000	4.000000	47.000000	0.000000
2586.478332	-0.241141	0.557675	0.083565	83.588280	101.899597	115.069527	1.185541	0.000000	4.857417	0.000000	0.000000	0.000000	0.161739	-0.023179	0.051418	0.000000	0.000000	4.000000	47.000000	0.000000
2586.481665	-0.241141	0.557675	0.083565	83.463608	103.283104	116.381615	1.189611	0.000000	4.856421	0.000000	0.000000	0.000000	0.161739	-0.023179	0.051418	0.000000	0.000000	4.000000	47.000000	0.000000
2586.484998	-0.241141	0.557675	0.083565	83.463608	103.283104	116.381615	1.189611	0.000000	4.856421	0.000000	0.000000	0.000000	0.161739	-0.023179	0.051418	0.000000	0.000000	4.000000	47.000000	0.000000
2586.488332	-0.240439	0.557573	0.083645	83.463608	103.283104	116.381615	1.189611	0.000000	4.856421	0.000000	0.000000	0.000000	0.210692	-0.030748	0.024225	0.000000	0.000000	4.000000	47.000000	0.000000
2586.491665	-0.240439	0.557573	0.083645	83.350197	104.475418	117.492149	1.189611	0.000000	4.856421	0.000000	0.000000	0.000000	0.210692	-0.030748	0.024225	0.000000	0.000000	4.000000	47.000000	0.000000
2586.494998	-0.239546	0.557438	0.083711	83.350197	104.475418	117.492149	1.189611	0.000000	4.856421	0.000000	0.000000	0.000000	0.267842	-0.040312	0.019677	0.000000	0.000000	4.000000	47.000000	0.000000
2586.498332	-0.239546	0.557438	0.083711	83.350197	104.475418	117.492149	1.189611	0.000000	4.856421	0.000000	0.000000	0.000000	0.267842	-0.040312	0.019677	0.000000	0.000000	4.000000	47.000000	0.000000
2586.501665	-0.239546	0.557438	0.083711	83.242943	105.553261	118.474716	1.196854	0.000000	4.854641	0.000000	0.000000	0.000000	0.267842	-0.040312	0.019677	0.000000	0.000000	4.000000	47.000000	0.000000
2586.504998	-0.238448	0.557266	0.083726	83.242943	105.553261	118.474716	1.196854	0.000000	4.854641	0.000000	0.000000	0.000000	0.329413	-0.051753	0.004608	0.000000	0.000000	4.000000	47.000000	0.000000
2586.508332	-0.238448	0.557266	0.083726	83.242943	105.553261	118.474716	1.196854	0.000000	4.854641	0.000000	0.000000	0.000000	0.329413	-0.051753	0.004608	0.000000	0.000000	4.000000	47.000000	0.000000
2586.511665	-0.238448	0.557266	0.083726	83.146309	106.469574	119.281006	1.200721	0.000000	4.853686	0.000000	0.000000	0.000000	0.329413	-0.051753	0.004608	0.000000	0.000000	4.000000	47.000000	0.000000
2586.514998	-0.237147	0.557100	0.083765	83.146309	106.469574	119.281006	1.200721	0.000000	4.853686	0.000000	0.000000	0.000000	0.390236	-0.049699	0.011441	0.000000	0.000000	4.000000	47.000000	0.000000
2586.518332	-0.237147	0.557100	0.083765	83.146309	106.469574	119.281006	1.200721	0.000000	4.853686	0.000000	0.000000	0.000000	0.390236	-0.049699	0.011441	0.000000	0.000000	4.000000	47.000000	0.000000
2586.521665	-0.237147	0.557100	0.083765	83.031540	107.242142	119.937904	1.205602	0.000000	4.852477	0.000000	0.000000	0.000000	0.390236	-0.049699	0.011441	0.000000	0.000000	4.000000	47.000000	0.000000
2586.524998	-0.235619	0.556941	0.083835	83.031540	107.242142	119.937904	1.205602	0.000000	4.852477	0.000000	0.000000	0.000000	0.458685	-0.047687	0.021170	0.000000	0.000000	4.000000	47.000000	0.000000
2586.528332	-0.235619	0.556941	0.083835	83.031540	107.242142	119.937904	1.205602	0.000000	4.852477	0.000000	0.000000	0.000000	0.458685	-0.047687	0.021170	0.000000	0.000000	4.000000	47.000000	0.000000
2586.531665	-0.235619	0.556941	0.083835	82.867821	108.163483	120.735481	1.211733	0.000000	4.850949	0.000000	0.000000	0.000000	0.458685	-0.047687	0.021170	0.000000	0.000000	4.000000	47.000000	0.000000
2586.534998	-0.233815	0.556763	0.083898	82.867821	108.163483	120.735481	1.211733	0.000000	4.850949	0.000000	0.000000	0.000000	0.541082	-0.053318	0.018980	0.000000	0.000000	4.000000	47.000000	0.000000
2586.538332	-0.233815	0.556763	0.083898	82.867821	108.163483	120.735481	1.211733	0.000000	4.850949	0.000000	0.000000	0.000000	0.541082	-0.053318	0.018980	0.000000	0.000000	4.000000	47.000000	0.000000
2586.541665	-0.233815	0.556763	0.083898	82.652817	109.635612	122.046494	1.218757	0.000000	4.849189	0.000000	0.000000	0.000000	0.541082	-0.053318	0.018980	0.000000	0.000000	4.000000	47.000000	0.000000
2586.544998	-0.231755	0.556580	0.083921	82.652817	109.635612	122.046494	1.218757	0.000000	4.849189	0.000000	0.000000	0.000000	0.618086	-0.055092	0.006714	0.000000	0.000000	4.000000	47.000000	0.000000
2586.548332	-0.231755	0.556580	0.083921	82.652817	109.635612	122.046494	1.218757	0.000000	4.849189	0.000000	0.000000	0.000000	0.618086	-0.055092	0.006714	0.000000	0.000000	4.000000	47.000000	0.000000
2586.551665	-0.231755	0.556580	0.083921	82.412170	111.579941	123.779419	1.226179	0.000000	4.847317	0.000000	0.000000	0.000000	0.618086	-0.055092	0.006714	0.000000	0.000000	4.000000	47.000000	0.000000
2586.554998	-0.229477	0.556428	0.083918	82.412170	111.579941	123.779419	1.226179	0.000000	4.847317	0.000000	0.000000	0.000000	0.683338	-0.045391	-0.000961	0.000000	0.000000	4.000000	47.000000	0.000000
2586.558332	-0.229477	0.556428	0.083918	82.412170	111.579941	123.779419	1.226179	0.000000	4.847317	0.000000	0.000000	0.000000	0.683338	-0.045391	-0.000961	0.000000	0.000000	4.000000	47.000000	0.000000
2586.561665	-0.229477	0.556428	0.083918	82.169769	113.401779	125.376854	1.234097	0.000000	4.845308	0.000000	0.000000	0.000000	0.683338	-0.045391	-0.000961	0.000000	0.000000	4.000000	47.000000	0.000000
2586.564998	-0.226987	0.556245	0.083896	82.169769	113.401779	125.376854	1.234097	0.000000	4.845308	0.000000	0.000000	0.000000	0.747039	-0.054976	-0.006523	0.000000	0.000000	4.000000	47.000000	0.000000
2586.568332	-0.226987	0.556245	0.083896	82.169769	113.401779	125.376854	1.234097	0.000000	4.845308	0.000000	0.000000	0.000000	0.747039	-0.054976	-0.006523	0.000000	0.000000	4.000000	47.000000	0.000000
2586.571665	-0.226987	0.556245	0.083896	81.951012	114.984734	126.718864	1.242615	0.000000	4.843130	0.000000	0.000000	0.000000	0.747039	-0.054976	-0.006523	0.000000	0.000000	4.000000	47.000000	0.000000
2586.574998	-0.224326	0.556075	0.083806	81.951012	114.984734	126.718864	1.242615	0.000000	4.843130	0.000000	0.000000	0.000000	0.798147	-0.051114	-0.026865	0.000000	0.000000	4.000000	47.000000	0.000000
2586.578332	-0.224326	0.556075	0.083806	81.951012	114.984734	126.718864	1.242615	0.000000	4.843130	0.000000	0.000000	0.000000	0.798147	-0.051114	-0.026865	0.000000	0.000000	4.000000	47.000000	0.000000
2586.581665	-0.224326	0.556075	0.083806	81.761978	116.329613	127.814339	1.250918	0.000000	4.840991	0.000000	0.000000	0.000000	0.798147	-0.051114	-0.026865	0.000000	0.000000	4.000000	47.000000	0.000000
2586.584998	-0.221513	0.555891	0.083686	81.761978	116.329613	127.814339	1.250918	0.000000	4.840991	0.000000	0.000000	0.000000	0.843981	-0.055013	-0.036150	0.000000	0.000000	4.000000	47.000000	0.000000
2586.588332	-0.221513	0.555891	0.083686	81.761978	116.329613	127.814339	1.250918	0.000000	4.840991	0.000000	0.000000	0.000000	0.843981	-0.055013	-0.036150	0.000000	0.000000	4.000000	47.000000	0.000000
2586.591665	-0.221513	0.555891	0.083686	81.602539	117.483078	128.701752	1.259472	0.000000	4.838774	0.000000	0.000000	0.000000	0.843981	-0.055013	-0.036150	0.000000	0.000000	4.000000	47.000000	0.000000
2586.594998	-0.218522	0.555695	0.083542	81.602539	117.483078	128.701752	1.259472	0.000000	4.838774	0.000000	0.000000	0.000000	0.897218	-0.058916	-0.043115	0.000000	0.000000	4.000000	47.000000	0.000000
2586.598332	-0.218522	0.555695	0.083542	81.602539	117.483078	128.701752	1.259472	0.000000	4.838774	0.000000	0.000000	0.000000	0.897218	-0.058916	-0.043115	0.000000	0.000000	4.000000	47.000000	0.000000
2586.601665	-0.218522	0.555695	0.083542	81.485718	118.404610	129.343567	1.268496	0.000000	4.836416	0.000000	0.000000	0.000000	0.897218	-0.058916	-0.043115	0.000000	0.000000	4.000000	47.000000	0.000000
2586.604998	-0.215321	0.555498	0.083362	81.485718	118.404610	129.343567	1.268496	0.000000	4.836416	0.000000	0.000000	0.000000	0.960229	-0.059030	-0.053971	0.000000	0.000000	4.000000	47.000000	0.000000
2586.608332	-0.215321	0.555498	0.083362	81.485718	118.404610	129.343567	1.268496	0.000000	4.836416	0.000000	0.000000	0.000000	0.960229	-0.059030	-0.053971	0.000000	0.000000	4.000000	47.000000	0.000000
2586.611665	-0.215321	0.555498	0.083362	81.399467	119.177094	129.821976	1.277955	0.000000	4.833925	0.000000	0.000000	0.000000	0.960229	-0.059030	-0.053971	0.000000	0.000000	4.000000	47.000000	0.000000
2586.614998	-0.211983	0.555326	0.083172	81.399467	119.177094	129.821976	1.277955	0.000000	4.833925	0.000000	0.000000	0.000000	1.001494	-0.051584	-0.057047	0.000000	0.000000	4.000000	47.000000	0.000000
2586.618332	-0.211983	0.555326	0.083172	81.399467	119.177094	129.821976	1.277955	0.000000	4.833925	0.000000	0.000000	0.000000	1.001494	-0.051584	-0.057047	0.000000	0.000000	4.000000	47.000000	0.000000
2586.621665	-0.211983	0.555326	0.083172	81.312012	119.960434	130.319138	1.287974	0.000000	4.831265	0.000000	0.000000	0.000000	1.001494	-0.051584	-0.057047	0.000000	0.000000	4.000000	47.000000	0.000000
2586.624998	-0.208443	0.555173	0.082953	81.312012	119.960434	130.319138	1.287974	0.000000	4.831265	0.000000	0.000000	0.000000	1.061967	-0.046139	-0.065569	0.000000	0.000000	4.000000	47.000000	0.000000
2586.628332	-0.208443	0.555173	0.082953	81.312012	119.960434	130.319138	1.287974	0.000000	4.831265	0.000000	0.000000	0.000000	1.061967	-0.046139	-0.065569	0.000000	0.000000	4.000000	47.000000	0.000000
2586.631665	-0.208443	0.555173	0.082953	81.224075	120.745285	130.790985	1.298569	0.000000	4.828428	0.000000	0.000000	0.000000	1.061967	-0.046139	-0.065569	0.000000	0.000000	4.000000	47.000000	0.000000
2586.634998	-0.204794	0.555043	0.082708	81.224075	120.745285	130.790985	1.298569	0.000000	4.828428	0.000000	0.000000	0.000000	1.094898	-0.038896	-0.073508	0.000000	0.000000	4.000000	47.000000	0.000000
2586.638332	-0.204794	0.555043	0.082708	81.224075	120.745285	130.790985	1.298569	0.000000	4.828428	0.000000	0.000000	0.000000	1.094898	-0.038896	-0.073508	0.000000	0.000000	4.000000	47.000000	0.000000
2586.641665	-0.204794	0.555043	0.082708	81.138000	121.522224	131.281036	1.309439	0.000000	4.825491	0.000000	0.000000	0.000000	1.094898	-0.038896	-0.073508	0.000000	0.000000	4.000000	47.000000	0.000000
2586.644998	-0.201047	0.554975	0.082465	81.138000	121.522224	131.281036	1.309439	0.000000	4.825491	0.000000	0.000000	0.000000	1.124119	-0.020347	-0.073022	0.000000	0.000000	4.000000	47.000000	0.000000
2586.648332	-0.201047	0.554975	0.082465	81.138000	121.522224	131.281036	1.309439	0.000000	4.825491	0.000000	0.000000	0.000000	1.124119	-0.020347	-0.073022	0.000000	0.000000	4.000000	47.000000	0.000000
2586.651665	-0.201047	0.554975	0.082465	81.056374	122.280029	131.849747	1.320975	0.000000	4.822346	0.000000	0.000000	0.000000	1.124119	-0.020347	-0.073022	0.000000	0.000000	4.000000	47.000000	0.000000
2586.654998	-0.197171	0.554950	0.082215	81.056374	122.280029	131.849747	1.320975	0.000000	4.822346	0.000000	0.000000	0.000000	1.162546	-0.007634	-0.074951	0.000000	0.000000	4.000000	47.000000	0.000000
2586.658332	-0.197171	0.554950	0.082215	81.056374	122.280029	131.849747	1.320975	0.000000	4.822346	0.000000	0.000000	0.000000	1.162546	-0.007634	-0.074951	0.000000	0.000000	4.000000	47.000000	0.000000
2586.661665	-0.197171	0.554950	0.082215	80.981796	123.002846	132.749817	1.333214	0.000000	4.818977	0.000000	0.000000	0.000000	1.162546	-0.007634	-0.074951	0.000000	0.000000	4.000000	47.000000	0.000000
2586.664998	-0.193222	0.554948	0.082023	80.981796	123.002846	132.749817	1.333214	0.000000	4.818977	0.000000	0.000000	0.000000	1.184803	-0.000548	-0.057514	0.000000	0.000000	4.000000	47.000000	0.000000
2586.668332	-0.193222	0.554948	0.082023	80.981796	123.002846	132.749817	1.333214	0.000000	4.818977	0.000000	0.000000	0.000000	1.184803	-0.000548	-0.057514	0.000000	0.000000	4.000000	47.000000	0.000000
2586.671665	-0.193222	0.554948	0.082023	80.906876	123.733307	134.306122	1.346951	0.000000	4.815155	0.000000	0.000000	0.000000	1.184803	-0.000548	-0.057514	0.000000	0.000000	4.000000	47.000000	0.000000
2586.674998	-0.189211	0.554976	0.081924	80.906876	123.733307	134.306122	1.346951	0.000000	4.815155	0.000000	0.000000	0.000000	1.203429	0.008503	-0.029753	0.000000	0.000000	4.000000	47.000000	0.000000
2586.678332	-0.189211	0.554976	0.081924	80.906876	123.733307	134.306122	1.346951	0.000000	4.815155	0.000000	0.000000	0.000000	1.203429	0.008503	-0.029753	0.000000	0.000000	4.000000	47.000000	0.000000
2586.681665	-0.189211	0.554976	0.081924	80.839119	124.434135	136.044830	1.362725	0.000000	4.810716	0.000000	0.000000	0.000000	1.203429	0.008503	-0.029753	0.000000	0.000000	4.000000	47.000000	0.000000
2586.684998	-0.185094	0.554978	0.081879	80.839119	124.434135	136.044830	1.362725	0.000000	4.810716	0.000000	0.000000	0.000000	1.234902	0.000613	-0.013656	0.000000	0.000000	4.000000	47.000000	0.000000
2586.688332	-0.185094	0.554978	0.081879	80.839119	124.434135	136.044830	1.362725	0.000000	4.810716	0.000000	0.000000	0.000000	1.234902	0.000613	-0.013656	0.000000	0.000000	4.000000	47.000000	0.000000
2586.691665	-0.185094	0.554978	0.081879	80.777206	125.131310	137.692764	1.380201	0.000000	4.805730	0.000000	0.000000	0.000000	1.234902	0.000613	-0.013656	0.000000	0.000000	4.000000	47.000000	0.000000
2586.694998	-0.180902	0.554986	0.081973	80.777206	125.131310	137.692764	1.380201	0.000000	4.805730	0.000000	0.000000	0.000000	1.257659	0.002404	0.028130	0.000000	0.000000	4.000000	47.000000	0.000000
2586.698332	-0.180902	0.554986	0.081973	80.777206	125.131310	137.692764	1.380201	0.000000	4.805730	0.000000	0.000000	0.000000	1.257659	0.002404	0.028130	0.000000	0.000000	4.000000	47.000000	0.000000
2586.701665	-0.180902	0.554986	0.081973	80.717613	125.826881	139.125900	1.400674	0.000000	4.799804	0.000000	0.000000	0.000000	1.257659	0.002404	0.028130	0.000000	0.000000	4.000000	47.000000	0.000000
2586.704998	-0.176673	0.554963	0.082156	80.717613	125.826881	139.125900	1.400674	0.000000	4.799804	0.000000	0.000000	0.000000	1.268823	-0.006987	0.055074	0.000000	0.000000	4.000000	47.000000	0.000000
2586.708332	-0.176673	0.554963	0.082156	80.717613	125.826881	139.125900	1.400674	0.000000	4.799804	0.000000	0.000000	0.000000	1.268823	-0.006987	0.055074	0.000000	0.000000	4.000000	47.000000	0.000000
2586.711665	-0.176673	0.554963	0.082156	80.661774	126.564705	140.143448	1.423293	0.000000	4.793145	0.000000	0.000000	0.000000	1.268823	-0.006987	0.055074	0.000000	0.000000	4.000000	47.000000	0.000000
2586.714998	-0.172360	0.554914	0.082380	80.661774	126.564705	140.143448	1.423293	0.000000	4.793145	0.000000	0.000000	0.000000	1.293699	-0.014570	0.067096	0.000000	0.000000	4.000000	47.000000	0.000000
2586.718332	-0.172360	0.554914	0.082380	80.661774	126.564705	140.143448	1.423293	0.000000	4.793145	0.000000	0.000000	0.000000	1.293699	-0.014570	0.067096	0.000000	0.000000	4.000000	47.000000	0.000000
2586.721665	-0.172360	0.554914	0.082380	80.607635	127.394081	141.160461	1.447564	0.000000	4.785871	0.000000	0.000000	0.000000	1.293699	-0.014570	0.067096	0.000000	0.000000	4.000000	47.000000	0.000000
2586.724998	-0.168068	0.554810	0.082615	80.607635	127.394081	141.160461	1.447564	0.000000	4.785871	0.000000	0.000000	0.000000	1.287555	-0.031345	0.070496	0.000000	0.000000	4.000000	47.000000	0.000000
2586.728332	-0.168068	0.554810	0.082615	80.607635	127.394081	141.160461	1.447564	0.000000	4.785871	0.000000	0.000000	0.000000	1.287555	-0.031345	0.070496	0.000000	0.000000	4.000000	47.000000	0.000000
2586.731665	-0.168068	0.554810	0.082615	80.562889	128.317123	142.570786	1.472581	0.000000	4.778232	0.000000	0.000000	0.000000	1.287555	-0.031345	0.070496	0.000000	0.000000	4.000000	47.000000	0.000000
2586.734998	-0.163835	0.554674	0.082804	80.562889	128.317123	142.570786	1.472581	0.000000	4.778232	0.000000	0.000000	0.000000	1.270057	-0.040758	0.056833	0.000000	0.000000	4.000000	47.000000	0.000000
2586.738332	-0.163835	0.554674	0.082804	80.562889	128.317123	142.570786	1.472581	0.000000	4.778232	0.000000	0.000000	0.000000	1.270057	-0.040758	0.056833	0.000000	0.000000	4.000000	47.000000	0.000000
2586.741665	-0.163835	0.554674	0.082804	80.523689	129.334244	144.392380	1.497235	0.000000	4.770565	0.000000	0.000000	0.000000	1.270057	-0.040758	0.056833	0.000000	0.000000	4.000000	47.000000	0.000000
2586.744998	-0.159609	0.554507	0.082965	80.523689	129.334244	144.392380	1.497235	0.000000	4.770565	0.000000	0.000000	0.000000	1.267872	-0.050104	0.048117	0.000000	0.000000	4.000000	47.000000	0.000000
2586.748332	-0.159609	0.554507	0.082965	80.523689	129.334244	144.392380	1.497235	0.000000	4.770565	0.000000	0.000000	0.000000	1.267872	-0.050104	0.048117	0.000000	0.000000	4.000000	47.000000	0.000000
2586.751665	-0.159609	0.554507	0.082965	80.483475	130.343643	146.049286	1.522045	0.000000	4.762707	0.000000	0.000000	0.000000	1.267872	-0.050104	0.048117	0.000000	0.000000	4.000000	47.000000	0.000000
2586.754998	-0.155410	0.554321	0.083068	80.483475	130.343643	146.049286	1.522045	0.000000	4.762707	0.000000	0.000000	0.000000	1.259757	-0.055793	0.030904	0.000000	0.000000	4.000000	47.000000	0.000000
2586.758332	-0.155410	0.554321	0.083068	80.483475	130.343643	146.049286	1.522045	0.000000	4.762707	0.000000	0.000000	0.000000	1.259757	-0.055793	0.030904	0.000000	0.000000	4.000000	47.000000	0.000000
2586.761665	-0.155410	0.554321	0.083068	80.422646	131.175369	147.107391	1.546432	0.000000	4.754845	0.000000	0.000000	0.000000	1.259757	-0.055793	0.030904	0.000000	0.000000	4.000000	47.000000	0.000000
2586.764998	-0.151227	0.554141	0.083174	80.422646	131.175369	147.107391	1.546432	0.000000	4.754845	0.000000	0.000000	0.000000	1.254698	-0.053872	0.031925	0.000000	0.000000	4.000000	47.000000	0.000000
2586.768332	-0.151227	0.554141	0.083174	80.422646	131.175369	147.107391	1.546432	0.000000	4.754845	0.000000	0.000000	0.000000	1.254698	-0.053872	0.031925	0.000000	0.000000	4.000000	47.000000	0.000000
2586.771665	-0.151227	0.554141	0.083174	80.354370	131.853363	147.891541	1.571471	0.000000	4.746628	0.000000	0.000000	0.000000	1.254698	-0.053872	0.031925	0.000000	0.000000	4.000000	47.000000	0.000000
2586.774998	-0.147011	0.553938	0.083303	80.354370	131.853363	147.891541	1.571471	0.000000	4.746628	0.000000	0.000000	0.000000	1.264765	-0.061116	0.038800	0.000000	0.000000	4.000000	47.000000	0.000000
2586.778332	-0.147011	0.553938	0.083303	80.354370	131.853363	147.891541	1.571471	0.000000	4.746628	0.000000	0.000000	0.000000	1.264765	-0.061116	0.038800	0.000000	0.000000	4.000000	47.000000	0.000000
2586.781665	-0.147011	0.553938	0.083303	80.285942	132.530380	148.863464	1.597809	0.000000	4.737827	0.000000	0.000000	0.000000	1.264765	-0.061116	0.038800	0.000000	0.000000	4.000000	47.000000	0.000000
2586.784998	-0.142822	0.553717	0.083479	80.285942	132.530380	148.863464	1.597809	0.000000	4.737827	0.000000	0.000000	0.000000	1.256677	-0.066300	0.052576	0.000000	0.000000	4.000000	47.000000	0.000000
2586.788332	-0.142822	0.553717	0.083479	80.285942	132.530380	148.863464	1.597809	0.000000	4.737827	0.000000	0.000000	0.000000	1.256677	-0.066300	0.052576	0.000000	0.000000	4.000000	47.000000	0.000000
2586.791665	-0.142822	0.553717	0.083479	80.219017	133.186783	149.605896	1.625546	0.000000	4.728382	0.000000	0.000000	0.000000	1.256677	-0.066300	0.052576	0.000000	0.000000	4.000000	47.000000	0.000000
2586.794998	-0.138628	0.553490	0.083686	80.219017	133.186783	149.605896	1.625546	0.000000	4.728382	0.000000	0.000000	0.000000	1.258341	-0.067855	0.062171	0.000000	0.000000	4.000000	47.000000	0.000000
2586.798332	-0.138628	0.553490	0.083686	80.219017	133.186783	149.605896	1.625546	0.000000	4.728382	0.000000	0.000000	0.000000	1.258341	-0.067855	0.062171	0.000000	0.000000	4.000000	47.000000	0.000000
2586.801665	-0.138628	0.553490	0.083686	80.151924	133.845367	150.113739	1.654677	0.000000	4.718266	0.000000	0.000000	0.000000	1.258341	-0.067855	0.062171	0.000000	0.000000	4.000000	47.000000	0.000000
2586.804998	-0.134396	0.553271	0.083910	80.151924	133.845367	150.113739	1.654677	0.000000	4.718266	0.000000	0.000000	0.000000	1.269617	-0.065840	0.067277	0.000000	0.000000	4.000000	47.000000	0.000000
2586.808332	-0.134396	0.553271	0.083910	80.151924	133.845367	150.113739	1.654677	0.000000	4.718266	0.000000	0.000000	0.000000	1.269617	-0.065840	0.067277	0.000000	0.000000	4.000000	47.000000	0.000000
2586.811665	-0.134396	0.553271	0.083910	80.084702	134.500870	150.754105	1.685196	0.000000	4.707453	0.000000	0.000000	0.000000	1.269617	-0.065840	0.067277	0.000000	0.000000	4.000000	47.000000	0.000000
2586.814998	-0.130164	0.553033	0.084084	80.084702	134.500870	150.754105	1.685196	0.000000	4.707453	0.000000	0.000000	0.000000	1.269532	-0.071375	0.052259	0.000000	0.000000	4.000000	47.000000	0.000000
2586.818332	-0.130164	0.553033	0.084084	80.084702	134.500870	150.754105	1.685196	0.000000	4.707453	0.000000	0.000000	0.000000	1.269532	-0.071375	0.052259	0.000000	0.000000	4.000000	47.000000	0.000000
2586.821665	-0.130164	0.553033	0.084084	80.018204	135.165771	151.766739	1.715711	0.000000	4.696418	0.000000	0.000000	0.000000	1.269532	-0.071375	0.052259	0.000000	0.000000	4.000000	47.000000	0.000000
2586.824998	-0.125891	0.552843	0.084145	80.018204	135.165771	151.766739	1.715711	0.000000	4.696418	0.000000	0.000000	0.000000	1.281816	-0.057103	0.018208	0.000000	0.000000	4.000000	47.000000	0.000000
2586.828332	-0.125891	0.552843	0.084145	80.018204	135.165771	151.766739	1.715711	0.000000	4.696418	0.000000	0.000000	0.000000	1.281816	-0.057103	0.018208	0.000000	0.000000	4.000000	47.000000	0.000000
2586.831665	-0.125891	0.552843	0.084145	79.948868	135.842285	152.673965	1.745352	0.000000	4.685483	0.000000	0.000000	0.000000	1.281816	-0.057103	0.018208	0.000000	0.000000	4.000000	47.000000	0.000000
2586.834998	-0.121556	0.552639	0.084107	79.948868	135.842285	152.673965	1.745352	0.000000	4.685483	0.000000	0.000000	0.000000	1.300470	-0.061146	-0.011405	0.000000	0.000000	4.000000	47.000000	0.000000
2586.838332	-0.121556	0.552639	0.084107	79.948868	135.842285	152.673965	1.745352	0.000000	4.685483	0.000000	0.000000	0.000000	1.300470	-0.061146	-0.011405	0.000000	0.000000	4.000000	47.000000	0.000000
2586.841665	-0.121556	0.552639	0.084107	79.879349	136.512650	153.354401	1.774531	0.000000	4.674509	0.000000	0.000000	0.000000	1.300470	-0.061146	-0.011405	0.000000	0.000000	4.000000	47.000000	0.000000
2586.844998	-0.117239	0.552531	0.083953	79.879349	136.512650	153.354401	1.774531	0.000000	4.674509	0.000000	0.000000	0.000000	1.295344	-0.032402	-0.046203	0.000000	0.000000	4.000000	47.000000	0.000000
2586.848332	-0.117239	0.552531	0.083953	79.879349	136.512650	153.354401	1.774531	0.000000	4.674509	0.000000	0.000000	0.000000	1.295344	-0.032402	-0.046203	0.000000	0.000000	4.000000	47.000000	0.000000
2586.851665	-0.117239	0.552531	0.083953	79.812347	137.168106	154.158127	1.802368	0.000000	4.663847	0.000000	0.000000	0.000000	1.295344	-0.032402	-0.046203	0.000000	0.000000	4.000000	47.000000	0.000000
2586.854998	-0.112947	0.552446	0.083715	79.812347	137.168106	154.158127	1.802368	0.000000	4.663847	0.000000	0.000000	0.000000	1.287637	-0.025507	-0.071397	0.000000	0.000000	4.000000	47.000000	0.000000
2586.858332	-0.112947	0.552446	0.083715	79.812347	137.168106	154.158127	1.802368	0.000000	4.663847	0.000000	0.000000	0.000000	1.287637	-0.025507	-0.071397	0.000000	0.000000	4.000000	47.000000	0.000000
2586.861665	-0.112947	0.552446	0.083715	79.747879	137.811752	155.069565	1.829349	0.000000	4.653330	0.000000	0.000000	0.000000	1.287637	-0.025507	-0.071397	0.000000	0.000000	4.000000	47.000000	0.000000
2586.864998	-0.108677	0.552395	0.083372	79.747879	137.811752	155.069565	1.829349	0.000000	4.653330	0.000000	0.000000	0.000000	1.280873	-0.015188	-0.102957	0.000000	0.000000	4.000000	47.000000	0.000000
2586.868332	-0.108677	0.552395	0.083372	79.747879	137.811752	155.069565	1.829349	0.000000	4.653330	0.000000	0.000000	0.000000	1.280873	-0.015188	-0.102957	0.000000	0.000000	4.000000	47.000000	0.000000
2586.871665	-0.108677	0.552395	0.083372	79.677872	138.467453	156.195511	1.855055	0.000000	4.643142	0.000000	0.000000	0.000000	1.280873	-0.015188	-0.102957	0.000000	0.000000	4.000000	47.000000	0.000000
2586.874998	-0.104381	0.552349	0.082939	79.677872	138.467453	156.195511	1.855055	0.000000	4.643142	0.000000	0.000000	0.000000	1.288703	-0.013978	-0.129936	0.000000	0.000000	4.000000	47.000000	0.000000
2586.878332	-0.104381	0.552349	0.082939	79.677872	138.467453	156.195511	1.855055	0.000000	4.643142	0.000000	0.000000	0.000000	1.288703	-0.013978	-0.129936	0.000000	0.000000	4.000000	47.000000	0.000000
2586.881665	-0.104381	0.552349	0.082939	79.607719	139.117371	157.358292	1.880111	0.000000	4.633053	0.000000	0.000000	0.000000	1.288703	-0.013978	-0.129936	0.000000	0.000000	4.000000	47.000000	0.000000
2586.884998	-0.100149	0.552301	0.082461	79.607719	139.117371	157.358292	1.880111	0.000000	4.633053	0.000000	0.000000	0.000000	1.269630	-0.014277	-0.143432	0.000000	0.000000	4.000000	47.000000	0.000000
2586.888332	-0.100149	0.552301	0.082461	79.607719	139.117371	157.358292	1.880111	0.000000	4.633053	0.000000	0.000000	0.000000	1.269630	-0.014277	-0.143432	0.000000	0.000000	4.000000	47.000000	0.000000
2586.891665	-0.100149	0.552301	0.082461	79.531967	139.786636	158.016693	1.904662	0.000000	4.623014	0.000000	0.000000	0.000000	1.269630	-0.014277	-0.143432	0.000000	0.000000	4.000000	47.000000	0.000000
2586.894998	-0.095894	0.552227	0.081897	79.531967	139.786636	158.016693	1.904662	0.000000	4.623014	0.000000	0.000000	0.000000	1.276490	-0.022145	-0.168971	0.000000	0.000000	4.000000	47.000000	0.000000
2586.898332	-0.095894	0.552227	0.081897	79.531967	139.786636	158.016693	1.904662	0.000000	4.623014	0.000000	0.000000	0.000000	1.276490	-0.022145	-0.168971	0.000000	0.000000	4.000000	47.000000	0.000000
2586.901665	-0.095894	0.552227	0.081897	79.450607	140.466431	158.872131	1.928589	0.000000	4.613084	0.000000	0.000000	0.000000	1.276490	-0.022145	-0.168971	0.000000	0.000000	4.000000	47.000000	0.000000
2586.904998	-0.091640	0.552139	0.081222	79.450607	140.466431	158.872131	1.928589	0.000000	4.613084	0.000000	0.000000	0.000000	1.276323	-0.026521	-0.202634	0.000000	0.000000	4.000000	47.000000	0.000000
2586.908332	-0.091640	0.552139	0.081222	79.450607	140.466431	158.872131	1.928589	0.000000	4.613084	0.000000	0.000000	0.000000	1.276323	-0.026521	-0.202634	0.000000	0.000000	4.000000	47.000000	0.000000
2586.911665	-0.091640	0.552139	0.081222	79.370506	141.128860	160.439392	1.951124	0.000000	4.603598	0.000000	0.000000	0.000000	1.276323	-0.026521	-0.202634	0.000000	0.000000	4.000000	47.000000	0.000000
2586.914998	-0.087474	0.552031	0.080482	79.370506	141.128860	160.439392	1.951124	0.000000	4.603598	0.000000	0.000000	0.000000	1.249640	-0.032339	-0.221990	0.000000	0.000000	4.000000	47.000000	0.000000
2586.918332	-0.087474	0.552031	0.080482	79.370506	141.128860	160.439392	1.951124	0.000000	4.603598	0.000000	0.000000	0.000000	1.249640	-0.032339	-0.221990	0.000000	0.000000	4.000000	47.000000	0.000000
2586.921665	-0.087474	0.552031	0.080482	79.287666	141.807755	162.524719	1.972407	0.000000	4.594519	0.000000	0.000000	0.000000	1.249640	-0.032339	-0.221990	0.000000	0.000000	4.000000	47.000000	0.000000
2586.924998	-0.083363	0.551909	0.079622	79.287666	141.807755	162.524719	1.972407	0.000000	4.594519	0.000000	0.000000	0.000000	1.233333	-0.036741	-0.257835	0.000000	0.000000	4.000000	47.000000	0.000000
2586.928332	-0.083363	0.551909	0.079622	79.287666	141.807755	162.524719	1.972407	0.000000	4.594519	0.000000	0.000000	0.000000	1.233333	-0.036741	-0.257835	0.000000	0.000000	4.000000	47.000000	0.000000
2586.931665	-0.083363	0.551909	0.079622	79.235390	142.406265	164.188187	1.991513	0.000000	4.586270	0.000000	0.000000	0.000000	1.233333	-0.036741	-0.257835	0.000000	0.000000	4.000000	47.000000	0.000000
2586.934998	-0.079238	0.551778	0.078694	79.235390	142.406265	164.188187	1.991513	0.000000	4.586270	0.000000	0.000000	0.000000	1.237697	-0.039161	-0.278401	0.000000	0.000000	4.000000	47.000000	0.000000
2586.938332	-0.079238	0.551778	0.078694	79.235390	142.406265	164.188187	1.991513	0.000000	4.586270	0.000000	0.000000	0.000000	1.237697	-0.039161	-0.278401	0.000000	0.000000	4.000000	47.000000	0.000000
2586.941665	-0.079238	0.551778	0.078694	79.276520	142.753632	164.978638	2.010054	0.000000	4.578175	0.000000	0.000000	0.000000	1.237697	-0.039161	-0.278401	0.000000	0.000000	4.000000	47.000000	0.000000
2586.944998	-0.075155	0.551646	0.077729	79.276520	142.753632	164.978638	2.010054	0.000000	4.578175	0.000000	0.000000	0.000000	1.224809	-0.039497	-0.289612	0.000000	0.000000	4.000000	47.000000	0.000000
2586.948332	-0.075155	0.551646	0.077729	79.276520	142.753632	164.978638	2.010054	0.000000	4.578175	0.000000	0.000000	0.000000	1.224809	-0.039497	-0.289612	0.000000	0.000000	4.000000	47.000000	0.000000
2586.951665	-0.075155	0.551646	0.077729	79.454147	142.740204	165.044525	2.028132	0.000000	4.570195	0.000000	0.000000	0.000000	1.224809	-0.039497	-0.289612	0.000000	0.000000	4.000000	47.000000	0.000000
2586.954998	-0.071143	0.551532	0.076741	79.454147	142.740204	165.044525	2.028132	0.000000	4.570195	0.000000	0.000000	0.000000	1.203592	-0.034402	-0.296504	0.000000	0.000000	4.000000	47.000000	0.000000
2586.958332	-0.071143	0.551532	0.076741	79.454147	142.740204	165.044525	2.028132	0.000000	4.570195	0.000000	0.000000	0.000000	1.203592	-0.034402	-0.296504	0.000000	0.000000	4.000000	47.000000	0.000000
2586.961665	-0.071143	0.551532	0.076741	79.777206	142.302307	164.968842	2.045758	0.000000	4.562332	0.000000	0.000000	0.000000	1.203592	-0.034402	-0.296504	0.000000	0.000000	4.000000	47.000000	0.000000
2586.964998	-0.067207	0.551411	0.075775	79.777206	142.302307	164.968842	2.045758	0.000000	4.562332	0.000000	0.000000	0.000000	1.180810	-0.036070	-0.289660	0.000000	0.000000	4.000000	47.000000	0.000000
2586.968332	-0.067207	0.551411	0.075775	79.777206	142.302307	164.968842	2.045758	0.000000	4.562332	0.000000	0.000000	0.000000	1.180810	-0.036070	-0.289660	0.000000	0.000000	4.000000	47.000000	0.000000
2586.971665	-0.067207	0.551411	0.075775	80.176712	141.570526	164.977432	2.063869	0.000000	4.554168	0.000000	0.000000	0.000000	1.180810	-0.036070	-0.289660	0.000000	0.000000	4.000000	47.000000	0.000000
2586.974998	-0.063295	0.551286	0.074840	80.176712	141.570526	164.977432	2.063869	0.000000	4.554168	0.000000	0.000000	0.000000	1.173560	-0.037650	-0.280492	0.000000	0.000000	4.000000	47.000000	0.000000
2586.978332	-0.063295	0.551286	0.074840	80.176712	141.570526	164.977432	2.063869	0.000000	4.554168	0.000000	0.000000	0.000000	1.173560	-0.037650	-0.280492	0.000000	0.000000	4.000000	47.000000	0.000000
2586.981665	-0.063295	0.551286	0.074840	80.584930	140.711395	164.600723	2.083198	0.000000	4.545359	0.000000	0.000000	0.000000	1.173560	-0.037650	-0.280492	0.000000	0.000000	4.000000	47.000000	0.000000
2586.984998	-0.059303	0.551166	0.073925	80.584930	140.711395	164.600723	2.083198	0.000000	4.545359	0.000000	0.000000	0.000000	1.197619	-0.035844	-0.274443	0.000000	0.000000	4.000000	47.000000	0.000000
2586.988332	-0.059303	0.551166	0.073925	80.584930	140.711395	164.600723	2.083198	0.000000	4.545359	0.000000	0.000000	0.000000	1.197619	-0.035844	-0.274443	0.000000	0.000000	4.000000	47.000000	0.000000
2586.991665	-0.059303	0.551166	0.073925	80.959084	139.858902	163.830688	2.104699	0.000000	4.535443	0.000000	0.000000	0.000000	1.197619	-0.035844	-0.274443	0.000000	0.000000	4.000000	47.000000	0.000000
2586.994998	-0.055225	0.550999	0.072977	80.959084	139.858902	163.830688	2.104699	0.000000	4.535443	0.000000	0.000000	0.000000	1.223302	-0.050254	-0.284392	0.000000	0.000000	4.000000	47.000000	0.000000
2586.998332	-0.055225	0.550999	0.072977	80.959084	139.858902	163.830688	2.104699	0.000000	4.535443	0.000000	0.000000	0.000000	1.223302	-0.050254	-0.284392	0.000000	0.000000	4.000000	47.000000	0.000000
2587.001665	-0.055225	0.550999	0.072977	81.290398	139.060028	163.035416	2.127321	0.000000	4.524877	0.000000	0.000000	0.000000	1.223302	-0.050254	-0.284392	0.000000	0.000000	4.000000	47.000000	0.000000
2587.004998	-0.051140	0.550802	0.072004	81.290398	139.060028	163.035416	2.127321	0.000000	4.524877	0.000000	0.000000	0.000000	1.225552	-0.059224	-0.292046	0.000000	0.000000	4.000000	47.000000	0.000000
2587.008332	-0.051140	0.550802	0.072004	81.290398	139.060028	163.035416	2.127321	0.000000	4.524877	0.000000	0.000000	0.000000	1.225552	-0.059224	-0.292046	0.000000	0.000000	4.000000	47.000000	0.000000
2587.011665	-0.051140	0.550802	0.072004	81.581818	138.318588	162.580780	2.150460	0.000000	4.513926	0.000000	0.000000	0.000000	1.225552	-0.059224	-0.292046	0.000000	0.000000	4.000000	47.000000	0.000000
2587.014998	-0.047119	0.550568	0.070958	81.581818	138.318588	162.580780	2.150460	0.000000	4.513926	0.000000	0.000000	0.000000	1.206208	-0.070148	-0.313706	0.000000	0.000000	4.000000	47.000000	0.000000
2587.018332	-0.047119	0.550568	0.070958	81.581818	138.318588	162.580780	2.150460	0.000000	4.513926	0.000000	0.000000	0.000000	1.206208	-0.070148	-0.313706	0.000000	0.000000	4.000000	47.000000	0.000000
2587.021665	-0.047119	0.550568	0.070958	81.836029	137.716644	162.388565	2.172135	0.000000	4.503535	0.000000	0.000000	0.000000	1.206208	-0.070148	-0.313706	0.000000	0.000000	4.000000	47.000000	0.000000
2587.024998	-0.043165	0.550315	0.069859	81.836029	137.716644	162.388565	2.172135	0.000000	4.503535	0.000000	0.000000	0.000000	1.186221	-0.075677	-0.329856	0.000000	0.000000	4.000000	47.000000	0.000000
2587.028332	-0.043165	0.550315	0.069859	81.836029	137.716644	162.388565	2.172135	0.000000	4.503535	0.000000	0.000000	0.000000	1.186221	-0.075677	-0.329856	0.000000	0.000000	4.000000	47.000000	0.000000
2587.031665	-0.043165	0.550315	0.069859	82.057793	137.173599	161.904480	2.192677	0.000000	4.493570	0.000000	0.000000	0.000000	1.186221	-0.075677	-0.329856	0.000000	0.000000	4.000000	47.000000	0.000000
2587.034998	-0.039306	0.550052	0.068745	82.057793	137.173599	161.904480	2.192677	0.000000	4.493570	0.000000	0.000000	0.000000	1.157756	-0.079050	-0.334269	0.000000	0.000000	4.000000	47.000000	0.000000
2587.038332	-0.039306	0.550052	0.068745	82.057793	137.173599	161.904480	2.192677	0.000000	4.493570	0.000000	0.000000	0.000000	1.157756	-0.079050	-0.334269	0.000000	0.000000	4.000000	47.000000	0.000000
2587.041665	-0.039306	0.550052	0.068745	82.256615	136.627151	161.248260	2.212644	0.000000	4.483771	0.000000	0.000000	0.000000	1.157756	-0.079050	-0.334269	0.000000	0.000000	4.000000	47.000000	0.000000
2587.044998	-0.035541	0.549749	0.067623	82.256615	136.627151	161.248260	2.212644	0.000000	4.483771	0.000000	0.000000	0.000000	1.129399	-0.091018	-0.336588	0.000000	0.000000	4.000000	47.000000	0.000000
2587.048332	-0.035541	0.549749	0.067623	82.256615	136.627151	161.248260	2.212644	0.000000	4.483771	0.000000	0.000000	0.000000	1.129399	-0.091018	-0.336588	0.000000	0.000000	4.000000	47.000000	0.000000
2587.051665	-0.035541	0.549749	0.067623	82.441551	136.067795	160.933746	2.232155	0.000000	4.474091	0.000000	0.000000	0.000000	1.129399	-0.091018	-0.336588	0.000000	0.000000	4.000000	47.000000	0.000000
2587.054998	-0.031874	0.549431	0.066552	82.441551	136.067795	160.933746	2.232155	0.000000	4.474091	0.000000	0.000000	0.000000	1.100239	-0.095399	-0.321139	0.000000	0.000000	4.000000	47.000000	0.000000
2587.058332	-0.031874	0.549431	0.066552	82.441551	136.067795	160.933746	2.232155	0.000000	4.474091	0.000000	0.000000	0.000000	1.100239	-0.095399	-0.321139	0.000000	0.000000	4.000000	47.000000	0.000000
2587.061665	-0.031874	0.549431	0.066552	82.603600	135.586914	160.832550	2.252710	0.000000	4.463777	0.000000	0.000000	0.000000	1.100239	-0.095399	-0.321139	0.000000	0.000000	4.000000	47.000000	0.000000
2587.064998	-0.028276	0.549080	0.065519	82.603600	135.586914	160.832550	2.252710	0.000000	4.463777	0.000000	0.000000	0.000000	1.079398	-0.105068	-0.309904	0.000000	0.000000	4.000000	47.000000	0.000000
2587.068332	-0.028276	0.549080	0.065519	82.603600	135.586914	160.832550	2.252710	0.000000	4.463777	0.000000	0.000000	0.000000	1.079398	-0.105068	-0.309904	0.000000	0.000000	4.000000	47.000000	0.000000
2587.071665	-0.028276	0.549080	0.065519	82.736046	135.181961	160.403336	2.274339	0.000000	4.452795	0.000000	0.000000	0.000000	1.079398	-0.105068	-0.309904	0.000000	0.000000	4.000000	47.000000	0.000000
2587.074998	-0.024648	0.548687	0.064552	82.736046	135.181961	160.403336	2.274339	0.000000	4.452795	0.000000	0.000000	0.000000	1.088390	-0.117862	-0.290080	0.000000	0.000000	4.000000	47.000000	0.000000
2587.078332	-0.024648	0.548687	0.064552	82.736046	135.181961	160.403336	2.274339	0.000000	4.452795	0.000000	0.000000	0.000000	1.088390	-0.117862	-0.290080	0.000000	0.000000	4.000000	47.000000	0.000000
2587.081665	-0.024648	0.548687	0.064552	82.816025	134.698105	159.953156	2.299336	0.000000	4.439939	0.000000	0.000000	0.000000	1.088390	-0.117862	-0.290080	0.000000	0.000000	4.000000	47.000000	0.000000
2587.084998	-0.021013	0.548281	0.063645	82.816025	134.698105	159.953156	2.299336	0.000000	4.439939	0.000000	0.000000	0.000000	1.090431	-0.122046	-0.272235	0.000000	0.000000	4.000000	47.000000	0.000000
2587.088332	-0.021013	0.548281	0.063645	82.816025	134.698105	159.953156	2.299336	0.000000	4.439939	0.000000	0.000000	0.000000	1.090431	-0.122046	-0.272235	0.000000	0.000000	4.000000	47.000000	0.000000
2587.091665	-0.021013	0.548281	0.063645	82.832649	134.145248	160.048157	2.327402	0.000000	4.425291	0.000000	0.000000	0.000000	1.090431	-0.122046	-0.272235	0.000000	0.000000	4.000000	47.000000	0.000000
2587.094998	-0.017343	0.547846	0.062717	82.832649	134.145248	160.048157	2.327402	0.000000	4.425291	0.000000	0.000000	0.000000	1.101105	-0.130358	-0.278261	0.000000	0.000000	4.000000	47.000000	0.000000
2587.098332	-0.017343	0.547846	0.062717	82.832649	134.145248	160.048157	2.327402	0.000000	4.425291	0.000000	0.000000	0.000000	1.101105	-0.130358	-0.278261	0.000000	0.000000	4.000000	47.000000	0.000000
2587.101665	-0.017343	0.547846	0.062717	82.821266	133.880737	160.385147	2.356869	0.000000	4.409667	0.000000	0.000000	0.000000	1.101105	-0.130358	-0.278261	0.000000	0.000000	4.000000	47.000000	0.000000
2587.104998	-0.013540	0.547409	0.061829	82.821266	133.880737	160.385147	2.356869	0.000000	4.409667	0.000000	0.000000	0.000000	1.140778	-0.131216	-0.266448	0.000000	0.000000	4.000000	47.000000	0.000000
2587.108332	-0.013540	0.547409	0.061829	82.821266	133.880737	160.385147	2.356869	0.000000	4.409667	0.000000	0.000000	0.000000	1.140778	-0.131216	-0.266448	0.000000	0.000000	4.000000	47.000000	0.000000
2587.111665	-0.013540	0.547409	0.061829	82.809013	133.967255	160.980164	2.391218	0.000000	4.391136	0.000000	0.000000	0.000000	1.140778	-0.131216	-0.266448	0.000000	0.000000	4.000000	47.000000	0.000000
2587.114998	-0.009702	0.546965	0.060872	82.809013	133.967255	160.980164	2.391218	0.000000	4.391136	0.000000	0.000000	0.000000	1.151623	-0.133065	-0.286982	0.000000	0.000000	4.000000	47.000000	0.000000
2587.118332	-0.009702	0.546965	0.060872	82.809013	133.967255	160.980164	2.391218	0.000000	4.391136	0.000000	0.000000	0.000000	1.151623	-0.133065	-0.286982	0.000000	0.000000	4.000000	47.000000	0.000000
2587.121665	-0.009702	0.546965	0.060872	82.802742	134.430542	161.631866	2.425994	0.000000	4.372019	0.000000	0.000000	0.000000	1.151623	-0.133065	-0.286982	0.000000	0.000000	4.000000	47.000000	0.000000
2587.124998	-0.005829	0.546494	0.059891	82.802742	134.430542	161.631866	2.425994	0.000000	4.372019	0.000000	0.000000	0.000000	1.161896	-0.141276	-0.294282	0.000000	0.000000	4.000000	47.000000	0.000000
2587.128332	-0.005829	0.546494	0.059891	82.802742	134.430542	161.631866	2.425994	0.000000	4.372019	0.000000	0.000000	0.000000	1.161896	-0.141276	-0.294282	0.000000	0.000000	4.000000	47.000000	0.000000
2587.131665	-0.005829	0.546494	0.059891	82.795189	134.998520	161.986404	2.462633	0.000000	4.351487	0.000000	0.000000	0.000000	1.161896	-0.141276	-0.294282	0.000000	0.000000	4.000000	47.000000	0.000000
2587.134998	-0.001971	0.546042	0.058898	82.795189	134.998520	161.986404	2.462633	0.000000	4.351487	0.000000	0.000000	0.000000	1.157329	-0.135713	-0.298071	0.000000	0.000000	4.000000	47.000000	0.000000
2587.138332	-0.001971	0.546042	0.058898	82.795189	134.998520	161.986404	2.462633	0.000000	4.351487	0.000000	0.000000	0.000000	1.157329	-0.135713	-0.298071	0.000000	0.000000	4.000000	47.000000	0.000000
2587.141665	-0.001971	0.546042	0.058898	82.813019	135.371109	162.074188	2.500797	0.000000	4.329667	0.000000	0.000000	0.000000	1.157329	-0.135713	-0.298071	0.000000	0.000000	4.000000	47.000000	0.000000
2587.144998	0.001872	0.545590	0.057874	82.813019	135.371109	162.074188	2.500797	0.000000	4.329667	0.000000	0.000000	0.000000	1.152787	-0.135454	-0.307112	0.000000	0.000000	4.000000	47.000000	0.000000
2587.148332	0.001872	0.545590	0.057874	82.813019	135.371109	162.074188	2.500797	0.000000	4.329667	0.000000	0.000000	0.000000	1.152787	-0.135454	-0.307112	0.000000	0.000000	4.000000	47.000000	0.000000
2587.151665	0.001872	0.545590	0.057874	82.888817	135.086411	162.007462	2.540047	0.000000	4.306758	0.000000	0.000000	0.000000	1.152787	-0.135454	-0.307112	0.000000	0.000000	4.000000	47.000000	0.000000
2587.154998	0.005578	0.545154	0.056903	82.888817	135.086411	162.007462	2.540047	0.000000	4.306758	0.000000	0.000000	0.000000	1.111835	-0.131033	-0.291433	0.000000	0.000000	4.000000	47.000000	0.000000
2587.158332	0.005578	0.545154	0.056903	82.888817	135.086411	162.007462	2.540047	0.000000	4.306758	0.000000	0.000000	0.000000	1.111835	-0.131033	-0.291433	0.000000	0.000000	4.000000	47.000000	0.000000
2587.161665	0.005578	0.545154	0.056903	83.018456	133.984909	162.138306	2.580795	0.000000	4.282464	0.000000	0.000000	0.000000	1.111835	-0.131033	-0.291433	0.000000	0.000000	4.000000	47.000000	0.000000
2587.164998	0.009247	0.544749	0.056003	83.018456	133.984909	162.138306	2.580795	0.000000	4.282464	0.000000	0.000000	0.000000	1.100879	-0.121379	-0.270017	0.000000	0.000000	4.000000	47.000000	0.000000
2587.168332	0.009247	0.544749	0.056003	83.018456	133.984909	162.138306	2.580795	0.000000	4.282464	0.000000	0.000000	0.000000	1.100879	-0.121379	-0.270017	0.000000	0.000000	4.000000	47.000000	0.000000
2587.171665	0.009247	0.544749	0.056003	83.165916	132.442581	162.805725	2.625757	0.000000	4.255044	0.000000	0.000000	0.000000	1.100879	-0.121379	-0.270017	0.000000	0.000000	4.000000	47.000000	0.000000
2587.174998	0.012979	0.544369	0.055132	83.165916	132.442581	162.805725	2.625757	0.000000	4.255044	0.000000	0.000000	0.000000	1.119416	-0.113873	-0.261207	0.000000	0.000000	4.000000	47.000000	0.000000
2587.178332	0.012979	0.544369	0.055132	83.165916	132.442581	162.805725	2.625757	0.000000	4.255044	0.000000	0.000000	0.000000	1.119416	-0.113873	-0.261207	0.000000	0.000000	4.000000	47.000000	0.000000
2587.181665	0.012979	0.544369	0.055132	83.324120	130.799835	162.958832	2.675906	0.000000	4.223686	0.000000	0.000000	0.000000	1.119416	-0.113873	-0.261207	0.000000	0.000000	4.000000	47.000000	0.000000
2587.184998	0.016895	0.544022	0.054326	83.324120	130.799835	162.958832	2.675906	0.000000	4.223686	0.000000	0.000000	0.000000	1.174983	-0.104338	-0.241830	0.000000	0.000000	4.000000	47.000000	0.000000
2587.188332	0.016895	0.544022	0.054326	83.324120	130.799835	162.958832	2.675906	0.000000	4.223686	0.000000	0.000000	0.000000	1.174983	-0.104338	-0.241830	0.000000	0.000000	4.000000	47.000000	0.000000
2587.191665	0.016895	0.544022	0.054326	83.497421	129.401459	162.343628	2.716296	0.000000	4.155225	0.000000	0.000000	0.000000	1.174983	-0.104338	-0.241830	0.000000	0.000000	4.000000	47.000000	0.000000
2587.194998	0.021021	0.543699	0.053539	83.497421	129.401459	162.343628	2.716296	0.000000	4.155225	0.000000	0.000000	0.000000	1.237661	-0.096881	-0.236153	0.000000	0.000000	4.000000	47.000000	0.000000
2587.198332	0.021021	0.543699	0.053539	83.497421	129.401459	162.343628	2.716296	0.000000	4.155225	0.000000	0.000000	0.000000	1.237661	-0.096881	-0.236153	0.000000	0.000000	4.000000	47.000000	0.000000
2587.201665	0.021021	0.543699	0.053539	83.680061	128.089142	160.682968	2.676938	0.000000	3.948949	0.000000	0.000000	0.000000	1.237661	-0.096881	-0.236153	0.000000	0.000000	4.000000	47.000000	0.000000
2587.204998	0.025160	0.543421	0.052730	83.680061	128.089142	160.682968	2.676938	0.000000	3.948949	0.000000	0.000000	0.000000	1.241609	-0.083166	-0.242693	0.000000	0.000000	4.000000	47.000000	0.000000
2587.208332	0.025160	0.543421	0.052730	83.680061	128.089142	160.682968	2.676938	0.000000	3.948949	0.000000	0.000000	0.000000	1.241609	-0.083166	-0.242693	0.000000	0.000000	4.000000	47.000000	0.000000
2587.211665	0.025160	0.543421	0.052730	83.846840	126.788559	158.950211	2.636489	0.000000	3.742014	0.000000	0.000000	0.000000	1.241609	-0.083166	-0.242693	0.000000	0.000000	4.000000	47.000000	0.000000
2587.214998	0.029384	0.543190	0.051894	83.846840	126.788559	158.950211	2.636489	0.000000	3.742014	0.000000	0.000000	0.000000	1.267288	-0.069507	-0.250592	0.000000	0.000000	4.000000	47.000000	0.000000
2587.218332	0.029384	0.543190	0.051894	83.846840	126.788559	158.950211	2.636489	0.000000	3.742014	0.000000	0.000000	0.000000	1.267288	-0.069507	-0.250592	0.000000	0.000000	4.000000	47.000000	0.000000
2587.221665	0.029384	0.543190	0.051894	83.994194	125.549339	157.836075	2.594723	0.000000	3.530799	0.000000	0.000000	0.000000	1.267288	-0.069507	-0.250592	0.000000	0.000000	4.000000	47.000000	0.000000
2587.224998	0.033615	0.542917	0.050946	83.994194	125.549339	157.836075	2.594723	0.000000	3.530799	0.000000	0.000000	0.000000	1.269338	-0.081886	-0.284626	0.000000	0.000000	4.000000	47.000000	0.000000
2587.228332	0.033615	0.542917	0.050946	83.994194	125.549339	157.836075	2.594723	0.000000	3.530799	0.000000	0.000000	0.000000	1.269338	-0.081886	-0.284626	0.000000	0.000000	4.000000	47.000000	0.000000
2587.231665	0.033615	0.542917	0.050946	84.143280	124.162689	157.092407	2.547286	0.000000	3.319243	0.000000	0.000000	0.000000	1.269338	-0.081886	-0.284626	0.000000	0.000000	4.000000	47.000000	0.000000
2587.234998	0.037715	0.542651	0.050011	84.143280	124.162689	157.092407	2.547286	0.000000	3.319243	0.000000	0.000000	0.000000	1.229960	-0.079732	-0.280474	0.000000	0.000000	4.000000	47.000000	0.000000
2587.238332	0.037715	0.542651	0.050011	84.143280	124.162689	157.092407	2.547286	0.000000	3.319243	0.000000	0.000000	0.000000	1.229960	-0.079732	-0.280474	0.000000	0.000000	4.000000	47.000000	0.000000
2587.241665	0.037715	0.542651	0.050011	84.296967	122.544991	155.819550	2.500540	0.000000	3.114249	0.000000	0.000000	0.000000	1.229960	-0.079732	-0.280474	0.000000	0.000000	4.000000	47.000000	0.000000
2587.244998	0.041774	0.542379	0.049004	84.296967	122.544991	155.819550	2.500540	0.000000	3.114249	0.000000	0.000000	0.000000	1.217827	-0.081682	-0.302116	0.000000	0.000000	4.000000	47.000000	0.000000
2587.248332	0.041774	0.542379	0.049004	84.296967	122.544991	155.819550	2.500540	0.000000	3.114249	0.000000	0.000000	0.000000	1.217827	-0.081682	-0.302116	0.000000	0.000000	4.000000	47.000000	0.000000
2587.251665	0.041774	0.542379	0.049004	84.459244	120.428268	153.740723	2.450187	0.000000	2.911278	0.000000	0.000000	0.000000	1.217827	-0.081682	-0.302116	0.000000	0.000000	4.000000	47.000000	0.000000
2587.254998	0.045844	0.542079	0.047966	84.459244	120.428268	153.740723	2.450187	0.000000	2.911278	0.000000	0.000000	0.000000	1.220971	-0.089886	-0.311289	0.000000	0.000000	4.000000	47.000000	0.000000
2587.258332	0.045844	0.542079	0.047966	84.459244	120.428268	153.740723	2.450187	0.000000	2.911278	0.000000	0.000000	0.000000	1.220971	-0.089886	-0.311289	0.000000	0.000000	4.000000	47.000000	0.000000
2587.261665	0.045844	0.542079	0.047966	84.630638	117.682152	151.214508	2.398306	0.000000	2.707783	0.000000	0.000000	0.000000	1.220971	-0.089886	-0.311289	0.000000	0.000000	4.000000	47.000000	0.000000
2587.264998	0.049808	0.541787	0.046945	84.630638	117.682152	151.214508	2.398306	0.000000	2.707783	0.000000	0.000000	0.000000	1.189194	-0.087722	-0.306262	0.000000	0.000000	4.000000	47.000000	0.000000
2587.268332	0.049808	0.541787	0.046945	84.630638	117.682152	151.214508	2.398306	0.000000	2.707783	0.000000	0.000000	0.000000	1.189194	-0.087722	-0.306262	0.000000	0.000000	4.000000	47.000000	0.000000
2587.271665	0.049808	0.541787	0.046945	84.802505	114.316574	148.049942	2.347262	0.000000	2.509584	0.000000	0.000000	0.000000	1.189194	-0.087722	-0.306262	0.000000	0.000000	4.000000	47.000000	0.000000
2587.274998	0.053788	0.541474	0.045935	84.802505	114.316574	148.049942	2.347262	0.000000	2.509584	0.000000	0.000000	0.000000	1.193780	-0.093856	-0.302967	0.000000	0.000000	4.000000	47.000000	0.000000
2587.278332	0.053788	0.541474	0.045935	84.802505	114.316574	148.049942	2.347262	0.000000	2.509584	0.000000	0.000000	0.000000	1.193780	-0.093856	-0.302967	0.000000	0.000000	4.000000	47.000000	0.000000
2587.281665	0.053788	0.541474	0.045935	84.955780	110.280449	143.677551	2.296768	0.000000	2.310621	0.000000	0.000000	0.000000	1.193780	-0.093856	-0.302967	0.000000	0.000000	4.000000	47.000000	0.000000
2587.284998	0.057785	0.541158	0.044954	84.955780	110.280449	143.677551	2.296768	0.000000	2.310621	0.000000	0.000000	0.000000	1.199192	-0.094809	-0.294426	0.000000	0.000000	4.000000	47.000000	0.000000
2587.288332	0.057785	0.541158	0.044954	84.955780	110.280449	143.677551	2.296768	0.000000	2.310621	0.000000	0.000000	0.000000	1.199192	-0.094809	-0.294426	0.000000	0.000000	4.000000	47.000000	0.000000
2587.291665	0.057785	0.541158	0.044954	85.056923	105.578224	138.700668	2.247697	0.000000	2.110755	0.000000	0.000000	0.000000	1.199192	-0.094809	-0.294426	0.000000	0.000000	4.000000	47.000000	0.000000
2587.294998	0.061749	0.540832	0.043966	85.056923	105.578224	138.700668	2.247697	0.000000	2.110755	0.000000	0.000000	0.000000	1.189172	-0.097798	-0.296444	0.000000	0.000000	4.000000	47.000000	0.000000
2587.298332	0.061749	0.540832	0.043966	85.056923	105.578224	138.700668	2.247697	0.000000	2.110755	0.000000	0.000000	0.000000	1.189172	-0.097798	-0.296444	0.000000	0.000000	4.000000	47.000000	0.000000
2587.301665	0.061749	0.540832	0.043966	85.071289	100.155991	133.513580	2.198290	0.000000	1.912560	0.000000	0.000000	0.000000	1.189172	-0.097798	-0.296444	0.000000	0.000000	4.000000	47.000000	0.000000
2587.304998	0.065693	0.540527	0.043071	85.071289	100.155991	133.513580	2.198290	0.000000	1.912560	0.000000	0.000000	0.000000	1.183178	-0.091612	-0.268561	0.000000	0.000000	4.000000	47.000000	0.000000
2587.308332	0.065693	0.540527	0.043071	85.071289	100.155991	133.513580	2.198290	0.000000	1.912560	0.000000	0.000000	0.000000	1.183178	-0.091612	-0.268561	0.000000	0.000000	4.000000	47.000000	0.000000
2587.311665	0.065693	0.540527	0.043071	85.038048	94.683968	128.696701	2.153529	0.000000	1.715364	0.000000	0.000000	0.000000	1.183178	-0.091612	-0.268561	0.000000	0.000000	4.000000	47.000000	0.000000
2587.314998	0.069535	0.540211	0.042180	85.038048	94.683968	128.696701	2.153529	0.000000	1.715364	0.000000	0.000000	0.000000	1.152556	-0.094617	-0.267253	0.000000	0.000000	4.000000	47.000000	0.000000
2587.318332	0.069535	0.540211	0.042180	85.038048	94.683968	128.696701	2.153529	0.000000	1.715364	0.000000	0.000000	0.000000	1.152556	-0.094617	-0.267253	0.000000	0.000000	4.000000	47.000000	0.000000
2587.321665	0.069535	0.540211	0.042180	84.979561	89.356934	124.436798	2.108987	0.000000	1.523271	0.000000	0.000000	0.000000	1.152556	-0.094617	-0.267253	0.000000	0.000000	4.000000	47.000000	0.000000
2587.324998	0.073326	0.539875	0.041311	84.979561	89.356934	124.436798	2.108987	0.000000	1.523271	0.000000	0.000000	0.000000	1.137362	-0.100751	-0.260628	0.000000	0.000000	4.000000	47.000000	0.000000
2587.328332	0.073326	0.539875	0.041311	84.979561	89.356934	124.436798	2.108987	0.000000	1.523271	0.000000	0.000000	0.000000	1.137362	-0.100751	-0.260628	0.000000	0.000000	4.000000	47.000000	0.000000
2587.331665	0.073326	0.539875	0.041311	84.922058	84.437508	120.731316	2.065549	0.000000	1.333711	0.000000	0.000000	0.000000	1.137362	-0.100751	-0.260628	0.000000	0.000000	4.000000	47.000000	0.000000
2587.334998	0.077067	0.539546	0.040461	84.922058	84.437508	120.731316	2.065549	0.000000	1.333711	0.000000	0.000000	0.000000	1.122274	-0.098646	-0.255032	0.000000	0.000000	4.000000	47.000000	0.000000
2587.338332	0.077067	0.539546	0.040461	84.922058	84.437508	120.731316	2.065549	0.000000	1.333711	0.000000	0.000000	0.000000	1.122274	-0.098646	-0.255032	0.000000	0.000000	4.000000	47.000000	0.000000
2587.341665	0.077067	0.539546	0.040461	84.840408	80.032944	117.537338	2.023044	0.000000	1.146665	0.000000	0.000000	0.000000	1.122274	-0.098646	-0.255032	0.000000	0.000000	4.000000	47.000000	0.000000
2587.344998	0.080765	0.539231	0.039671	84.840408	80.032944	117.537338	2.023044	0.000000	1.146665	0.000000	0.000000	0.000000	1.109447	-0.094550	-0.237000	0.000000	0.000000	4.000000	47.000000	0.000000
2587.348332	0.080765	0.539231	0.039671	84.840408	80.032944	117.537338	2.023044	0.000000	1.146665	0.000000	0.000000	0.000000	1.109447	-0.094550	-0.237000	0.000000	0.000000	4.000000	47.000000	0.000000
2587.351665	0.080765	0.539231	0.039671	84.734894	76.217308	114.525581	1.983544	0.000000	0.961757	0.000000	0.000000	0.000000	1.109447	-0.094550	-0.237000	0.000000	0.000000	4.000000	47.000000	0.000000
2587.354998	0.084496	0.538947	0.038948	84.734894	76.217308	114.525581	1.983544	0.000000	0.961757	0.000000	0.000000	0.000000	1.119288	-0.085357	-0.216914	0.000000	0.000000	4.000000	47.000000	0.000000
2587.358332	0.084496	0.538947	0.038948	84.734894	76.217308	114.525581	1.983544	0.000000	0.961757	0.000000	0.000000	0.000000	1.119288	-0.085357	-0.216914	0.000000	0.000000	4.000000	47.000000	0.000000
2587.361665	0.084496	0.538947	0.038948	84.614494	72.944527	111.597122	1.947392	0.000000	0.775209	0.000000	0.000000	0.000000	1.119288	-0.085357	-0.216914	0.000000	0.000000	4.000000	47.000000	0.000000
2587.364998	0.088238	0.538693	0.038295	84.614494	72.944527	111.597122	1.947392	0.000000	0.775209	0.000000	0.000000	0.000000	1.122649	-0.076218	-0.195799	0.000000	0.000000	4.000000	47.000000	0.000000
2587.368332	0.088238	0.538693	0.038295	84.614494	72.944527	111.597122	1.947392	0.000000	0.775209	0.000000	0.000000	0.000000	1.122649	-0.076218	-0.195799	0.000000	0.000000	4.000000	47.000000	0.000000
2587.371665	0.088238	0.538693	0.038295	84.484093	70.128143	108.915253	1.914758	0.000000	0.588101	0.000000	0.000000	0.000000	1.122649	-0.076218	-0.195799	0.000000	0.000000	4.000000	47.000000	0.000000
2587.374998	0.091993	0.538469	0.037713	84.484093	70.128143	108.915253	1.914758	0.000000	0.588101	0.000000	0.000000	0.000000	1.126620	-0.067152	-0.174771	0.000000	0.000000	4.000000	47.000000	0.000000
2587.378332	0.091993	0.538469	0.037713	84.484093	70.128143	108.915253	1.914758	0.000000	0.588101	0.000000	0.000000	0.000000	1.126620	-0.067152	-0.174771	0.000000	0.000000	4.000000	47.000000	0.000000
2587.381665	0.091993	0.538469	0.037713	84.355690	67.833870	106.934395	1.885630	0.000000	0.400331	0.000000	0.000000	0.000000	1.126620	-0.067152	-0.174771	0.000000	0.000000	4.000000	47.000000	0.000000
2587.384998	0.095682	0.538252	0.037155	84.355690	67.833870	106.934395	1.885630	0.000000	0.400331	0.000000	0.000000	0.000000	1.106699	-0.065193	-0.167195	0.000000	0.000000	4.000000	47.000000	0.000000
2587.388332	0.095682	0.538252	0.037155	84.355690	67.833870	106.934395	1.885630	0.000000	0.400331	0.000000	0.000000	0.000000	1.106699	-0.065193	-0.167195	0.000000	0.000000	4.000000	47.000000	0.000000
2587.391665	0.095682	0.538252	0.037155	84.238228	66.065964	105.613106	1.857764	0.000000	0.215881	0.000000	0.000000	0.000000	1.106699	-0.065193	-0.167195	0.000000	0.000000	4.000000	47.000000	0.000000
2587.394998	0.099337	0.538047	0.036660	84.238228	66.065964	105.613106	1.857764	0.000000	0.215881	0.000000	0.000000	0.000000	1.096510	-0.061265	-0.148570	0.000000	0.000000	4.000000	47.000000	0.000000
2587.398332	0.099337	0.538047	0.036660	84.238228	66.065964	105.613106	1.857764	0.000000	0.215881	0.000000	0.000000	0.000000	1.096510	-0.061265	-0.148570	0.000000	0.000000	4.000000	47.000000	0.000000
2587.401665	0.099337	0.538047	0.036660	84.137634	64.776711	104.683273	1.833002	0.000000	0.033130	0.000000	0.000000	0.000000	1.096510	-0.061265	-0.148570	0.000000	0.000000	4.000000	47.000000	0.000000
2587.404998	0.102913	0.537856	0.036237	84.137634	64.776711	104.683273	1.833002	0.000000	0.033130	0.000000	0.000000	0.000000	1.072775	-0.057425	-0.126807	0.000000	0.000000	4.000000	47.000000	0.000000
2587.408332	0.102913	0.537856	0.036237	84.137634	64.776711	104.683273	1.833002	0.000000	0.033130	0.000000	0.000000	0.000000	1.072775	-0.057425	-0.126807	0.000000	0.000000	4.000000	47.000000	0.000000
2587.411665	0.102913	0.537856	0.036237	84.062050	63.988934	104.124641	1.811868	0.000000	-0.145666	0.000000	0.000000	0.000000	1.072775	-0.057425	-0.126807	0.000000	0.000000	4.000000	47.000000	0.000000
2587.414998	0.106352	0.537681	0.035837	84.062050	63.988934	104.124641	1.811868	0.000000	-0.145666	0.000000	0.000000	0.000000	1.031502	-0.052376	-0.120170	0.000000	0.000000	4.000000	47.000000	0.000000
2587.418332	0.106352	0.537681	0.035837	84.062050	63.988934	104.124641	1.811868	0.000000	-0.145666	0.000000	0.000000	0.000000	1.031502	-0.052376	-0.120170	0.000000	0.000000	4.000000	47.000000	0.000000
2587.421665	0.106352	0.537681	0.035837	84.009628	63.595829	103.764282	1.791840	0.000000	-0.317583	0.000000	0.000000	0.000000	1.031502	-0.052376	-0.120170	0.000000	0.000000	4.000000	47.000000	0.000000
2587.424998	0.109662	0.537530	0.035501	84.009628	63.595829	103.764282	1.791840	0.000000	-0.317583	0.000000	0.000000	0.000000	0.993055	-0.045411	-0.100695	0.000000	0.000000	4.000000	47.000000	0.000000
2587.428332	0.109662	0.537530	0.035501	84.009628	63.595829	103.764282	1.791840	0.000000	-0.317583	0.000000	0.000000	0.000000	0.993055	-0.045411	-0.100695	0.000000	0.000000	4.000000	47.000000	0.000000
2587.431665	0.109662	0.537530	0.035501	83.973862	63.558128	103.634239	1.775057	0.000000	-0.483092	0.000000	0.000000	0.000000	0.993055	-0.045411	-0.100695	0.000000	0.000000	4.000000	47.000000	0.000000
2587.434998	0.112859	0.537395	0.035188	83.973862	63.558128	103.634239	1.775057	0.000000	-0.483092	0.000000	0.000000	0.000000	0.959263	-0.040367	-0.094027	0.000000	0.000000	4.000000	47.000000	0.000000
2587.438332	0.112859	0.537395	0.035188	83.973862	63.558128	103.634239	1.775057	0.000000	-0.483092	0.000000	0.000000	0.000000	0.959263	-0.040367	-0.094027	0.000000	0.000000	4.000000	47.000000	0.000000
2587.441665	0.112859	0.537395	0.035188	83.902916	63.952400	103.805595	1.759386	0.000000	-0.642969	0.000000	0.000000	0.000000	0.959263	-0.040367	-0.094027	0.000000	0.000000	4.000000	47.000000	0.000000
2587.444998	0.115987	0.537291	0.034973	83.902916	63.952400	103.805595	1.759386	0.000000	-0.642969	0.000000	0.000000	0.000000	0.938225	-0.031467	-0.064482	0.000000	0.000000	4.000000	47.000000	0.000000
2587.448332	0.115987	0.537291	0.034973	83.902916	63.952400	103.805595	1.759386	0.000000	-0.642969	0.000000	0.000000	0.000000	0.938225	-0.031467	-0.064482	0.000000	0.000000	4.000000	47.000000	0.000000
2587.451665	0.115987	0.537291	0.034973	83.750008	64.805191	104.686813	1.748639	0.000000	-0.799340	0.000000	0.000000	0.000000	0.938225	-0.031467	-0.064482	0.000000	0.000000	4.000000	47.000000	0.000000
2587.454998	0.119027	0.537202	0.034778	83.750008	64.805191	104.686813	1.748639	0.000000	-0.799340	0.000000	0.000000	0.000000	0.911952	-0.026455	-0.058396	0.000000	0.000000	4.000000	47.000000	0.000000
2587.458332	0.119027	0.537202	0.034778	83.750008	64.805191	104.686813	1.748639	0.000000	-0.799340	0.000000	0.000000	0.000000	0.911952	-0.026455	-0.058396	0.000000	0.000000	4.000000	47.000000	0.000000
2587.461665	0.119027	0.537202	0.034778	83.526703	65.986298	106.311806	1.738907	0.000000	-0.951332	0.000000	0.000000	0.000000	0.911952	-0.026455	-0.058396	0.000000	0.000000	4.000000	47.000000	0.000000
2587.464998	0.121995	0.537127	0.034667	83.526703	65.986298	106.311806	1.738907	0.000000	-0.951332	0.000000	0.000000	0.000000	0.890358	-0.022731	-0.033351	0.000000	0.000000	4.000000	47.000000	0.000000
2587.468332	0.121995	0.537127	0.034667	83.526703	65.986298	106.311806	1.738907	0.000000	-0.951332	0.000000	0.000000	0.000000	0.890358	-0.022731	-0.033351	0.000000	0.000000	4.000000	47.000000	0.000000
2587.471665	0.121995	0.537127	0.034667	83.259361	67.250809	108.332588	1.733348	0.000000	-1.099725	0.000000	0.000000	0.000000	0.890358	-0.022731	-0.033351	0.000000	0.000000	4.000000	47.000000	0.000000
2587.474998	0.124872	0.537050	0.034561	83.259361	67.250809	108.332588	1.733348	0.000000	-1.099725	0.000000	0.000000	0.000000	0.863115	-0.022837	-0.031685	0.000000	0.000000	4.000000	47.000000	0.000000
2587.478332	0.124872	0.537050	0.034561	83.259361	67.250809	108.332588	1.733348	0.000000	-1.099725	0.000000	0.000000	0.000000	0.863115	-0.022837	-0.031685	0.000000	0.000000	4.000000	47.000000	0.000000
2587.481665	0.124872	0.537050	0.034561	82.987617	68.443939	109.960938	1.728067	0.000000	-1.243578	0.000000	0.000000	0.000000	0.863115	-0.022837	-0.031685	0.000000	0.000000	4.000000	47.000000	0.000000
2587.484998	0.127691	0.536980	0.034496	82.987617	68.443939	109.960938	1.728067	0.000000	-1.243578	0.000000	0.000000	0.000000	0.845940	-0.021042	-0.019505	0.000000	0.000000	4.000000	47.000000	0.000000
2587.488332	0.127691	0.536980	0.034496	82.987617	68.443939	109.960938	1.728067	0.000000	-1.243578	0.000000	0.000000	0.000000	0.845940	-0.021042	-0.019505	0.000000	0.000000	4.000000	47.000000	0.000000
2587.491665	0.127691	0.536980	0.034496	82.733475	69.419670	110.957207	1.724816	0.000000	-1.384568	0.000000	0.000000	0.000000	0.845940	-0.021042	-0.019505	0.000000	0.000000	4.000000	47.000000	0.000000
2587.494998	0.130380	0.536899	0.034474	82.733475	69.419670	110.957207	1.724816	0.000000	-1.384568	0.000000	0.000000	0.000000	0.806530	-0.024403	-0.006752	0.000000	0.000000	4.000000	47.000000	0.000000
2587.498332	0.130380	0.536899	0.034474	82.733475	69.419670	110.957207	1.724816	0.000000	-1.384568	0.000000	0.000000	0.000000	0.806530	-0.024403	-0.006752	0.000000	0.000000	4.000000	47.000000	0.000000
2587.501665	0.130380	0.536899	0.034474	82.509781	69.979515	111.500755	1.723691	0.000000	-1.518990	0.000000	0.000000	0.000000	0.806530	-0.024403	-0.006752	0.000000	0.000000	4.000000	47.000000	0.000000
2587.504998	0.132932	0.536789	0.034478	82.509781	69.979515	111.500755	1.723691	0.000000	-1.518990	0.000000	0.000000	0.000000	0.765764	-0.032899	0.001370	0.000000	0.000000	4.000000	47.000000	0.000000
2587.508332	0.132932	0.536789	0.034478	82.509781	69.979515	111.500755	1.723691	0.000000	-1.518990	0.000000	0.000000	0.000000	0.765764	-0.032899	0.001370	0.000000	0.000000	4.000000	47.000000	0.000000
2587.511665	0.132932	0.536789	0.034478	82.304276	70.144463	111.644005	1.723919	0.000000	-1.646617	0.000000	0.000000	0.000000	0.765764	-0.032899	0.001370	0.000000	0.000000	4.000000	47.000000	0.000000
2587.514998	0.135343	0.536662	0.034490	82.304276	70.144463	111.644005	1.723919	0.000000	-1.646617	0.000000	0.000000	0.000000	0.723209	-0.038193	0.003609	0.000000	0.000000	4.000000	47.000000	0.000000
2587.518332	0.135343	0.536662	0.034490	82.304276	70.144463	111.644005	1.723919	0.000000	-1.646617	0.000000	0.000000	0.000000	0.723209	-0.038193	0.003609	0.000000	0.000000	4.000000	47.000000	0.000000
2587.521665	0.135343	0.536662	0.034490	82.085327	70.149445	111.633118	1.724521	0.000000	-1.767151	0.000000	0.000000	0.000000	0.723209	-0.038193	0.003609	0.000000	0.000000	4.000000	47.000000	0.000000
2587.524998	0.137711	0.536506	0.034508	82.085327	70.149445	111.633118	1.724521	0.000000	-1.767151	0.000000	0.000000	0.000000	0.710386	-0.046764	0.005147	0.000000	0.000000	4.000000	47.000000	0.000000
2587.528332	0.137711	0.536506	0.034508	82.085327	70.149445	111.633118	1.724521	0.000000	-1.767151	0.000000	0.000000	0.000000	0.710386	-0.046764	0.005147	0.000000	0.000000	4.000000	47.000000	0.000000
2587.531665	0.137711	0.536506	0.034508	81.811317	70.310730	111.856972	1.725379	0.000000	-1.885549	0.000000	0.000000	0.000000	0.710386	-0.046764	0.005147	0.000000	0.000000	4.000000	47.000000	0.000000
2587.534998	0.140036	0.536322	0.034530	81.811317	70.310730	111.856972	1.725379	0.000000	-1.885549	0.000000	0.000000	0.000000	0.697552	-0.055338	0.006870	0.000000	0.000000	4.000000	47.000000	0.000000
2587.538332	0.140036	0.536322	0.034530	81.811317	70.310730	111.856972	1.725379	0.000000	-1.885549	0.000000	0.000000	0.000000	0.697552	-0.055338	0.006870	0.000000	0.000000	4.000000	47.000000	0.000000
2587.541665	0.140036	0.536322	0.034530	81.465446	70.688972	112.411491	1.726524	0.000000	-2.001808	0.000000	0.000000	0.000000	0.697552	-0.055338	0.006870	0.000000	0.000000	4.000000	47.000000	0.000000
2587.544998	0.142366	0.536080	0.034550	81.465446	70.688972	112.411491	1.726524	0.000000	-2.001808	0.000000	0.000000	0.000000	0.699091	-0.072340	0.005959	0.000000	0.000000	4.000000	47.000000	0.000000
2587.548332	0.142366	0.536080	0.034550	81.465446	70.688972	112.411491	1.726524	0.000000	-2.001808	0.000000	0.000000	0.000000	0.699091	-0.072340	0.005959	0.000000	0.000000	4.000000	47.000000	0.000000
2587.551665	0.142366	0.536080	0.034550	81.089546	71.213394	113.180984	1.727517	0.000000	-2.118323	0.000000	0.000000	0.000000	0.699091	-0.072340	0.005959	0.000000	0.000000	4.000000	47.000000	0.000000
2587.554998	0.144671	0.535821	0.034548	81.089546	71.213394	113.180984	1.727517	0.000000	-2.118323	0.000000	0.000000	0.000000	0.691361	-0.077739	-0.000639	0.000000	0.000000	4.000000	47.000000	0.000000
2587.558332	0.144671	0.535821	0.034548	81.089546	71.213394	113.180984	1.727517	0.000000	-2.118323	0.000000	0.000000	0.000000	0.691361	-0.077739	-0.000639	0.000000	0.000000	4.000000	47.000000	0.000000
2587.561665	0.144671	0.535821	0.034548	80.719643	71.696556	113.923828	1.727411	0.000000	-2.233550	0.000000	0.000000	0.000000	0.691361	-0.077739	-0.000639	0.000000	0.000000	4.000000	47.000000	0.000000
2587.564998	0.146950	0.535544	0.034524	80.719643	71.696556	113.923828	1.727411	0.000000	-2.233550	0.000000	0.000000	0.000000	0.683550	-0.083157	-0.007122	0.000000	0.000000	4.000000	47.000000	0.000000
2587.568332	0.146950	0.535544	0.034524	80.719643	71.696556	113.923828	1.727411	0.000000	-2.233550	0.000000	0.000000	0.000000	0.683550	-0.083157	-0.007122	0.000000	0.000000	4.000000	47.000000	0.000000
2587.571665	0.146950	0.535544	0.034524	80.389427	72.001381	114.528625	1.726223	0.000000	-2.347476	0.000000	0.000000	0.000000	0.683550	-0.083157	-0.007122	0.000000	0.000000	4.000000	47.000000	0.000000
2587.574998	0.149178	0.535249	0.034487	80.389427	72.001381	114.528625	1.726223	0.000000	-2.347476	0.000000	0.000000	0.000000	0.668649	-0.088558	-0.011368	0.000000	0.000000	4.000000	47.000000	0.000000
2587.578332	0.149178	0.535249	0.034487	80.389427	72.001381	114.528625	1.726223	0.000000	-2.347476	0.000000	0.000000	0.000000	0.668649	-0.088558	-0.011368	0.000000	0.000000	4.000000	47.000000	0.000000
2587.581665	0.149178	0.535249	0.034487	80.100677	72.041115	115.013939	1.724329	0.000000	-2.458917	0.000000	0.000000	0.000000	0.668649	-0.088558	-0.011368	0.000000	0.000000	4.000000	47.000000	0.000000
2587.584998	0.151356	0.534964	0.034431	80.100677	72.041115	115.013939	1.724329	0.000000	-2.458917	0.000000	0.000000	0.000000	0.653308	-0.085520	-0.016630	0.000000	0.000000	4.000000	47.000000	0.000000
2587.588332	0.151356	0.534964	0.034431	80.100677	72.041115	115.013939	1.724329	0.000000	-2.458917	0.000000	0.000000	0.000000	0.653308	-0.085520	-0.016630	0.000000	0.000000	4.000000	47.000000	0.000000
2587.591665	0.151356	0.534964	0.034431	79.870468	71.762138	115.358429	1.721557	0.000000	-2.567801	0.000000	0.000000	0.000000	0.653308	-0.085520	-0.016630	0.000000	0.000000	4.000000	47.000000	0.000000
2587.594998	0.153542	0.534667	0.034387	79.870468	71.762138	115.358429	1.721557	0.000000	-2.567801	0.000000	0.000000	0.000000	0.655886	-0.089074	-0.013205	0.000000	0.000000	4.000000	47.000000	0.000000
2587.598332	0.153542	0.534667	0.034387	79.870468	71.762138	115.358429	1.721557	0.000000	-2.567801	0.000000	0.000000	0.000000	0.655886	-0.089074	-0.013205	0.000000	0.000000	4.000000	47.000000	0.000000
2587.601665	0.153542	0.534667	0.034387	79.707146	71.130173	115.062759	1.719356	0.000000	-2.677115	0.000000	0.000000	0.000000	0.655886	-0.089074	-0.013205	0.000000	0.000000	4.000000	47.000000	0.000000
2587.604998	0.155736	0.534386	0.034350	79.707146	71.130173	115.062759	1.719356	0.000000	-2.677115	0.000000	0.000000	0.000000	0.658141	-0.084217	-0.011029	0.000000	0.000000	4.000000	47.000000	0.000000
2587.608332	0.155736	0.534386	0.034350	79.707146	71.130173	115.062759	1.719356	0.000000	-2.677115	0.000000	0.000000	0.000000	0.658141	-0.084217	-0.011029	0.000000	0.000000	4.000000	47.000000	0.000000
2587.611665	0.155736	0.534386	0.034350	79.599586	70.258583	114.298103	1.717518	0.000000	-2.786806	0.000000	0.000000	0.000000	0.658141	-0.084217	-0.011029	0.000000	0.000000	4.000000	47.000000	0.000000
2587.614998	0.157966	0.534139	0.034331	79.599586	70.258583	114.298103	1.717518	0.000000	-2.786806	0.000000	0.000000	0.000000	0.669112	-0.074190	-0.005937	0.000000	0.000000	4.000000	47.000000	0.000000
2587.618332	0.157966	0.534139	0.034331	79.599586	70.258583	114.298103	1.717518	0.000000	-2.786806	0.000000	0.000000	0.000000	0.669112	-0.074190	-0.005937	0.000000	0.000000	4.000000	47.000000	0.000000
2587.621665	0.157966	0.534139	0.034331	79.487190	69.346390	113.717056	1.716529	0.000000	-2.898325	0.000000	0.000000	0.000000	0.669112	-0.074190	-0.005937	0.000000	0.000000	4.000000	47.000000	0.000000
2587.624998	0.160205	0.533908	0.034318	79.487190	69.346390	113.717056	1.716529	0.000000	-2.898325	0.000000	0.000000	0.000000	0.671506	-0.069342	-0.003894	0.000000	0.000000	4.000000	47.000000	0.000000
2587.628332	0.160205	0.533908	0.034318	79.487190	69.346390	113.717056	1.716529	0.000000	-2.898325	0.000000	0.000000	0.000000	0.671506	-0.069342	-0.003894	0.000000	0.000000	4.000000	47.000000	0.000000
2587.631665	0.160205	0.533908	0.034318	79.375641	68.499535	113.427048	1.715880	0.000000	-3.010242	0.000000	0.000000	0.000000	0.671506	-0.069342	-0.003894	0.000000	0.000000	4.000000	47.000000	0.000000
2587.634998	0.162476	0.533665	0.034308	79.375641	68.499535	113.427048	1.715880	0.000000	-3.010242	0.000000	0.000000	0.000000	0.681347	-0.072929	-0.003006	0.000000	0.000000	4.000000	47.000000	0.000000
2587.638332	0.162476	0.533665	0.034308	79.375641	68.499535	113.427048	1.715880	0.000000	-3.010242	0.000000	0.000000	0.000000	0.681347	-0.072929	-0.003006	0.000000	0.000000	4.000000	47.000000	0.000000
2587.641665	0.162476	0.533665	0.034308	79.281693	67.796043	113.444550	1.715379	0.000000	-3.123800	0.000000	0.000000	0.000000	0.681347	-0.072929	-0.003006	0.000000	0.000000	4.000000	47.000000	0.000000
2587.644998	0.164747	0.533477	0.034279	79.281693	67.796043	113.444550	1.715379	0.000000	-3.123800	0.000000	0.000000	0.000000	0.681316	-0.056240	-0.008640	0.000000	0.000000	4.000000	47.000000	0.000000
2587.648332	0.164747	0.533477	0.034279	79.281693	67.796043	113.444550	1.715379	0.000000	-3.123800	0.000000	0.000000	0.000000	0.681316	-0.056240	-0.008640	0.000000	0.000000	4.000000	47.000000	0.000000
2587.651665	0.164747	0.533477	0.034279	79.220932	67.132233	113.047165	1.713939	0.000000	-3.237353	0.000000	0.000000	0.000000	0.681316	-0.056240	-0.008640	0.000000	0.000000	4.000000	47.000000	0.000000
2587.654998	0.166990	0.533300	0.034226	79.220932	67.132233	113.047165	1.713939	0.000000	-3.237353	0.000000	0.000000	0.000000	0.672893	-0.053104	-0.015850	0.000000	0.000000	4.000000	47.000000	0.000000
2587.658332	0.166990	0.533300	0.034226	79.220932	67.132233	113.047165	1.713939	0.000000	-3.237353	0.000000	0.000000	0.000000	0.672893	-0.053104	-0.015850	0.000000	0.000000	4.000000	47.000000	0.000000
2587.661665	0.166990	0.533300	0.034226	79.211243	66.552856	112.387543	1.711297	0.000000	-3.349502	0.000000	0.000000	0.000000	0.672893	-0.053104	-0.015850	0.000000	0.000000	4.000000	47.000000	0.000000
2587.664998	0.169181	0.533134	0.034158	79.211243	66.552856	112.387543	1.711297	0.000000	-3.349502	0.000000	0.000000	0.000000	0.657393	-0.049947	-0.020522	0.000000	0.000000	4.000000	47.000000	0.000000
2587.668332	0.169181	0.533134	0.034158	79.211243	66.552856	112.387543	1.711297	0.000000	-3.349502	0.000000	0.000000	0.000000	0.657393	-0.049947	-0.020522	0.000000	0.000000	4.000000	47.000000	0.000000
2587.671665	0.169181	0.533134	0.034158	79.236046	65.978340	112.060654	1.707877	0.000000	-3.459067	0.000000	0.000000	0.000000	0.657393	-0.049947	-0.020522	0.000000	0.000000	4.000000	47.000000	0.000000
2587.674998	0.171227	0.532978	0.034107	79.236046	65.978340	112.060654	1.707877	0.000000	-3.459067	0.000000	0.000000	0.000000	0.613826	-0.046770	-0.015218	0.000000	0.000000	4.000000	47.000000	0.000000
2587.678332	0.171227	0.532978	0.034107	79.236046	65.978340	112.060654	1.707877	0.000000	-3.459067	0.000000	0.000000	0.000000	0.613826	-0.046770	-0.015218	0.000000	0.000000	4.000000	47.000000	0.000000
2587.681665	0.171227	0.532978	0.034107	79.289833	65.372696	112.376297	1.705341	0.000000	-3.561371	0.000000	0.000000	0.000000	0.613826	-0.046770	-0.015218	0.000000	0.000000	4.000000	47.000000	0.000000
2587.684998	0.173169	0.532816	0.034042	79.289833	65.372696	112.376297	1.705341	0.000000	-3.561371	0.000000	0.000000	0.000000	0.582374	-0.048698	-0.019423	0.000000	0.000000	4.000000	47.000000	0.000000
2587.688332	0.173169	0.532816	0.034042	79.289833	65.372696	112.376297	1.705341	0.000000	-3.561371	0.000000	0.000000	0.000000	0.582374	-0.048698	-0.019423	0.000000	0.000000	4.000000	47.000000	0.000000
2587.691665	0.173169	0.532816	0.034042	79.353401	64.591133	112.577263	1.702104	0.000000	-3.658434	0.000000	0.000000	0.000000	0.582374	-0.048698	-0.019423	0.000000	0.000000	4.000000	47.000000	0.000000
2587.694998	0.175103	0.532692	0.033945	79.353401	64.591133	112.577263	1.702104	0.000000	-3.658434	0.000000	0.000000	0.000000	0.580187	-0.036940	-0.029251	0.000000	0.000000	4.000000	47.000000	0.000000
2587.698332	0.175103	0.532692	0.033945	79.353401	64.591133	112.577263	1.702104	0.000000	-3.658434	0.000000	0.000000	0.000000	0.580187	-0.036940	-0.029251	0.000000	0.000000	4.000000	47.000000	0.000000
2587.701665	0.175103	0.532692	0.033945	79.425117	63.620338	112.228264	1.697228	0.000000	-3.755132	0.000000	0.000000	0.000000	0.580187	-0.036940	-0.029251	0.000000	0.000000	4.000000	47.000000	0.000000
2587.704998	0.177035	0.532592	0.033903	79.425117	63.620338	112.228264	1.697228	0.000000	-3.755132	0.000000	0.000000	0.000000	0.579573	-0.030172	-0.012558	0.000000	0.000000	4.000000	47.000000	0.000000
2587.708332	0.177035	0.532592	0.033903	79.425117	63.620338	112.228264	1.697228	0.000000	-3.755132	0.000000	0.000000	0.000000	0.579573	-0.030172	-0.012558	0.000000	0.000000	4.000000	47.000000	0.000000
2587.711665	0.177035	0.532592	0.033903	79.517387	62.504517	111.269348	1.695135	0.000000	-3.851727	0.000000	0.000000	0.000000	0.579573	-0.030172	-0.012558	0.000000	0.000000	4.000000	47.000000	0.000000
2587.714998	0.178897	0.532519	0.033875	79.517387	62.504517	111.269348	1.695135	0.000000	-3.851727	0.000000	0.000000	0.000000	0.558697	-0.021741	-0.008422	0.000000	0.000000	4.000000	47.000000	0.000000
2587.718332	0.178897	0.532519	0.033875	79.517387	62.504517	111.269348	1.695135	0.000000	-3.851727	0.000000	0.000000	0.000000	0.558697	-0.021741	-0.008422	0.000000	0.000000	4.000000	47.000000	0.000000
2587.721665	0.178897	0.532519	0.033875	79.614143	61.239212	109.997314	1.693732	0.000000	-3.944843	0.000000	0.000000	0.000000	0.558697	-0.021741	-0.008422	0.000000	0.000000	4.000000	47.000000	0.000000
2587.724998	0.180734	0.532470	0.033911	79.614143	61.239212	109.997314	1.693732	0.000000	-3.944843	0.000000	0.000000	0.000000	0.551282	-0.014975	0.010999	0.000000	0.000000	4.000000	47.000000	0.000000
2587.728332	0.180734	0.532470	0.033911	79.614143	61.239212	109.997314	1.693732	0.000000	-3.944843	0.000000	0.000000	0.000000	0.551282	-0.014975	0.010999	0.000000	0.000000	4.000000	47.000000	0.000000
2587.731665	0.180734	0.532470	0.033911	79.706581	59.946209	108.812912	1.695565	0.000000	-4.036724	0.000000	0.000000	0.000000	0.551282	-0.014975	0.010999	0.000000	0.000000	4.000000	47.000000	0.000000
2587.734998	0.182479	0.532448	0.033972	79.706581	59.946209	108.812912	1.695565	0.000000	-4.036724	0.000000	0.000000	0.000000	0.523479	-0.006509	0.018098	0.000000	0.000000	4.000000	47.000000	0.000000
2587.738332	0.182479	0.532448	0.033972	79.706581	59.946209	108.812912	1.695565	0.000000	-4.036724	0.000000	0.000000	0.000000	0.523479	-0.006509	0.018098	0.000000	0.000000	4.000000	47.000000	0.000000
2587.741665	0.182479	0.532448	0.033972	79.788857	58.698345	107.846863	1.698581	0.000000	-4.123970	0.000000	0.000000	0.000000	0.523479	-0.006509	0.018098	0.000000	0.000000	4.000000	47.000000	0.000000
2587.744998	0.184156	0.532426	0.034052	79.788857	58.698345	107.846863	1.698581	0.000000	-4.123970	0.000000	0.000000	0.000000	0.503079	-0.006610	0.024030	0.000000	0.000000	4.000000	47.000000	0.000000
2587.748332	0.184156	0.532426	0.034052	79.788857	58.698345	107.846863	1.698581	0.000000	-4.123970	0.000000	0.000000	0.000000	0.503079	-0.006610	0.024030	0.000000	0.000000	4.000000	47.000000	0.000000
2587.751665	0.184156	0.532426	0.034052	79.877113	57.637741	107.041580	1.702586	0.000000	-4.207817	0.000000	0.000000	0.000000	0.503079	-0.006610	0.024030	0.000000	0.000000	4.000000	47.000000	0.000000
2587.754998	0.185787	0.532432	0.034140	79.877113	57.637741	107.041580	1.702586	0.000000	-4.207817	0.000000	0.000000	0.000000	0.489225	0.001892	0.026374	0.000000	0.000000	4.000000	47.000000	0.000000
2587.758332	0.185787	0.532432	0.034140	79.877113	57.637741	107.041580	1.702586	0.000000	-4.207817	0.000000	0.000000	0.000000	0.489225	0.001892	0.026374	0.000000	0.000000	4.000000	47.000000	0.000000
2587.761665	0.185787	0.532432	0.034140	79.983192	56.747551	106.236130	1.706982	0.000000	-4.289354	0.000000	0.000000	0.000000	0.489225	0.001892	0.026374	0.000000	0.000000	4.000000	47.000000	0.000000
2587.764998	0.187334	0.532461	0.034207	79.983192	56.747551	106.236130	1.706982	0.000000	-4.289354	0.000000	0.000000	0.000000	0.464039	0.008712	0.020245	0.000000	0.000000	4.000000	47.000000	0.000000
2587.768332	0.187334	0.532461	0.034207	79.983192	56.747551	106.236130	1.706982	0.000000	-4.289354	0.000000	0.000000	0.000000	0.464039	0.008712	0.020245	0.000000	0.000000	4.000000	47.000000	0.000000
2587.771665	0.187334	0.532461	0.034207	80.098907	55.861526	105.349518	1.710356	0.000000	-4.366694	0.000000	0.000000	0.000000	0.464039	0.008712	0.020245	0.000000	0.000000	4.000000	47.000000	0.000000
2587.774998	0.188782	0.532473	0.034289	80.098907	55.861526	105.349518	1.710356	0.000000	-4.366694	0.000000	0.000000	0.000000	0.434586	0.003483	0.024414	0.000000	0.000000	4.000000	47.000000	0.000000
2587.778332	0.188782	0.532473	0.034289	80.098907	55.861526	105.349518	1.710356	0.000000	-4.366694	0.000000	0.000000	0.000000	0.434586	0.003483	0.024414	0.000000	0.000000	4.000000	47.000000	0.000000
2587.781665	0.188782	0.532473	0.034289	80.234467	54.818642	104.187057	1.714425	0.000000	-4.439125	0.000000	0.000000	0.000000	0.434586	0.003483	0.024414	0.000000	0.000000	4.000000	47.000000	0.000000
2587.784998	0.190017	0.532473	0.034363	80.234467	54.818642	104.187057	1.714425	0.000000	-4.439125	0.000000	0.000000	0.000000	0.370327	-0.000040	0.022232	0.000000	0.000000	4.000000	47.000000	0.000000
2587.788332	0.190017	0.532473	0.034363	80.234467	54.818642	104.187057	1.714425	0.000000	-4.439125	0.000000	0.000000	0.000000	0.370327	-0.000040	0.022232	0.000000	0.000000	4.000000	47.000000	0.000000
2587.791665	0.190017	0.532473	0.034363	80.385498	53.622807	102.909592	1.718130	0.000000	-4.500846	0.000000	0.000000	0.000000	0.370327	-0.000040	0.022232	0.000000	0.000000	4.000000	47.000000	0.000000
2587.794998	0.191068	0.532449	0.034443	80.385498	53.622807	102.909592	1.718130	0.000000	-4.500846	0.000000	0.000000	0.000000	0.315311	-0.006981	0.024031	0.000000	0.000000	4.000000	47.000000	0.000000
2587.798332	0.191068	0.532449	0.034443	80.385498	53.622807	102.909592	1.718130	0.000000	-4.500846	0.000000	0.000000	0.000000	0.315311	-0.006981	0.024031	0.000000	0.000000	4.000000	47.000000	0.000000
2587.801665	0.191068	0.532449	0.034443	80.537392	52.391216	101.631218	1.722136	0.000000	-4.553398	0.000000	0.000000	0.000000	0.315311	-0.006981	0.024031	0.000000	0.000000	4.000000	47.000000	0.000000
2587.804998	0.191068	0.532449	0.034443	80.537392	52.391216	101.631218	1.722136	0.000000	-4.553398	0.000000	0.000000	0.000000	0.315311	-0.006981	0.024031	0.000000	0.000000	4.000000	47.000000	0.000000
2587.808332	0.191851	0.532397	0.034520	80.537392	52.391216	101.631218	1.722136	0.000000	-4.553398	0.000000	0.000000	0.000000	0.234800	-0.015681	0.023166	0.000000	0.000000	4.000000	47.000000	0.000000
2587.811665	0.191851	0.532397	0.034520	80.670815	51.255772	100.449364	1.722136	0.000000	-4.553398	0.000000	0.000000	0.000000	0.234800	-0.015681	0.023166	0.000000	0.000000	4.000000	47.000000	0.000000
2587.814998	0.192364	0.532316	0.034596	80.670815	51.255772	100.449364	1.722136	0.000000	-4.553398	0.000000	0.000000	0.000000	0.154161	-0.024315	0.022704	0.000000	0.000000	4.000000	47.000000	0.000000
2587.818332	0.192364	0.532316	0.034596	80.670815	51.255772	100.449364	1.722136	0.000000	-4.553398	0.000000	0.000000	0.000000	0.154161	-0.024315	0.022704	0.000000	0.000000	4.000000	47.000000	0.000000
2587.821665	0.192364	0.532316	0.034596	80.774422	50.410328	99.494606	1.729781	0.000000	-4.618225	0.000000	0.000000	0.000000	0.154161	-0.024315	0.022704	0.000000	0.000000	4.000000	47.000000	0.000000
2587.824998	0.192364	0.532316	0.034596	80.774422	50.410328	99.494606	1.729781	0.000000	-4.618225	0.000000	0.000000	0.000000	0.154161	-0.024315	0.022704	0.000000	0.000000	4.000000	47.000000	0.000000
2587.828332	0.192617	0.532195	0.034691	80.774422	50.410328	99.494606	1.729781	0.000000	-4.618225	0.000000	0.000000	0.000000	0.075843	-0.036416	0.028684	0.000000	0.000000	4.000000	47.000000	0.000000
2587.831665	0.192617	0.532195	0.034691	80.838631	49.961674	98.933929	1.729781	0.000000	-4.618225	0.000000	0.000000	0.000000	0.075843	-0.036416	0.028684	0.000000	0.000000	4.000000	47.000000	0.000000
2587.834998	0.192617	0.532195	0.034691	80.838631	49.961674	98.933929	1.729781	0.000000	-4.618225	0.000000	0.000000	0.000000	0.075843	-0.036416	0.028684	0.000000	0.000000	4.000000	47.000000	0.000000
2587.838332	0.192617	0.532195	0.034691	80.838631	49.961674	98.933929	1.729781	0.000000	-4.618225	0.000000	0.000000	0.000000	0.075843	-0.036416	0.028684	0.000000	0.000000	4.000000	47.000000	0.000000
2587.841665	0.192337	0.531900	0.034802	80.856712	49.976196	98.972816	1.734561	0.000000	-4.630866	0.000000	0.000000	0.000000	-0.083987	-0.088285	0.033094	0.000000	0.000000	4.000000	47.000000	0.000000
2587.844998	0.192337	0.531900	0.034802	80.856712	49.976196	98.972816	1.734561	0.000000	-4.630866	0.000000	0.000000	0.000000	-0.083987	-0.088285	0.033094	0.000000	0.000000	4.000000	47.000000	0.000000
2587.848332	0.192337	0.531900	0.034802	80.856712	49.976196	98.972816	1.734561	0.000000	-4.630866	0.000000	0.000000	0.000000	-0.083987	-0.088285	0.033094	0.000000	0.000000	4.000000	47.000000	0.000000
2587.851665	0.192337	0.531900	0.034802	80.878677	50.001919	99.048454	1.740077	0.000000	-4.616868	0.000000	0.000000	0.000000	-0.083987	-0.088285	0.033094	0.000000	0.000000	4.000000	47.000000	0.000000
2587.854998	0.191841	0.531762	0.034840	80.878677	50.001919	99.048454	1.740077	0.000000	-4.616868	0.000000	0.000000	0.000000	-0.148885	-0.041442	0.011624	0.000000	0.000000	4.000000	47.000000	0.000000
2587.858332	0.191841	0.531762	0.034840	80.878677	50.001919	99.048454	1.740077	0.000000	-4.616868	0.000000	0.000000	0.000000	-0.148885	-0.041442	0.011624	0.000000	0.000000	4.000000	47.000000	0.000000
2587.861665	0.191841	0.531762	0.034840	80.903351	50.021133	99.134018	1.742015	0.000000	-4.592054	0.000000	0.000000	0.000000	-0.148885	-0.041442	0.011624	0.000000	0.000000	4.000000	47.000000	0.000000
2587.864998	0.191189	0.531647	0.034892	80.903351	50.021133	99.134018	1.742015	0.000000	-4.592054	0.000000	0.000000	0.000000	-0.195722	-0.034453	0.015427	0.000000	0.000000	4.000000	47.000000	0.000000
2587.868332	0.191189	0.531647	0.034892	80.903351	50.021133	99.134018	1.742015	0.000000	-4.592054	0.000000	0.000000	0.000000	-0.195722	-0.034453	0.015427	0.000000	0.000000	4.000000	47.000000	0.000000
2587.871665	0.191189	0.531647	0.034892	80.928040	50.027229	99.220062	1.744586	0.000000	-4.559434	0.000000	0.000000	0.000000	-0.195722	-0.034453	0.015427	0.000000	0.000000	4.000000	47.000000	0.000000
2587.874998	0.191189	0.531647	0.034892	80.928040	50.027229	99.220062	1.744586	0.000000	-4.559434	0.000000	0.000000	0.000000	-0.195722	-0.034453	0.015427	0.000000	0.000000	4.000000	47.000000	0.000000
2587.878332	0.190398	0.531544	0.034862	80.928040	50.027229	99.220062	1.744586	0.000000	-4.559434	0.000000	0.000000	0.000000	-0.237210	-0.030904	-0.008873	0.000000	0.000000	4.000000	47.000000	0.000000
2587.881665	0.190398	0.531544	0.034862	80.953476	50.013050	99.297646	1.744586	0.000000	-4.559434	0.000000	0.000000	0.000000	-0.237210	-0.030904	-0.008873	0.000000	0.000000	4.000000	47.000000	0.000000
2587.884998	0.189458	0.531482	0.034861	80.953476	50.013050	99.297646	1.744586	0.000000	-4.559434	0.000000	0.000000	0.000000	-0.281959	-0.018773	-0.000418	0.000000	0.000000	4.000000	47.000000	0.000000
2587.888332	0.189458	0.531482	0.034861	80.953476	50.013050	99.297646	1.744586	0.000000	-4.559434	0.000000	0.000000	0.000000	-0.281959	-0.018773	-0.000418	0.000000	0.000000	4.000000	47.000000	0.000000
2587.891665	0.189458	0.531482	0.034861	80.979706	49.973179	99.366798	1.743037	0.000000	-4.472906	0.000000	0.000000	0.000000	-0.281959	-0.018773	-0.000418	0.000000	0.000000	4.000000	47.000000	0.000000
2587.894998	0.188363	0.531442	0.034870	80.979706	49.973179	99.366798	1.743037	0.000000	-4.472906	0.000000	0.000000	0.000000	-0.328611	-0.011826	0.002717	0.000000	0.000000	4.000000	47.000000	0.000000
2587.898332	0.188363	0.531442	0.034870	80.979706	49.973179	99.366798	1.743037	0.000000	-4.472906	0.000000	0.000000	0.000000	-0.328611	-0.011826	0.002717	0.000000	0.000000	4.000000	47.000000	0.000000
2587.901665	0.188363	0.531442	0.034870	81.006622	49.910210	99.427376	1.743490	0.000000	-4.418138	0.000000	0.000000	0.000000	-0.328611	-0.011826	0.002717	0.000000	0.000000	4.000000	47.000000	0.000000
2587.904998	0.187065	0.531426	0.034906	81.006622	49.910210	99.427376	1.743490	0.000000	-4.418138	0.000000	0.000000	0.000000	-0.389204	-0.004914	0.010858	0.000000	0.000000	4.000000	47.000000	0.000000
2587.908332	0.187065	0.531426	0.034906	81.006622	49.910210	99.427376	1.743490	0.000000	-4.418138	0.000000	0.000000	0.000000	-0.389204	-0.004914	0.010858	0.000000	0.000000	4.000000	47.000000	0.000000
2587.911665	0.187065	0.531426	0.034906	81.040970	49.789909	99.444481	1.745300	0.000000	-4.353270	0.000000	0.000000	0.000000	-0.389204	-0.004914	0.010858	0.000000	0.000000	4.000000	47.000000	0.000000
2587.914998	0.185583	0.531415	0.034942	81.040970	49.789909	99.444481	1.745300	0.000000	-4.353270	0.000000	0.000000	0.000000	-0.444633	-0.003201	0.010789	0.000000	0.000000	4.000000	47.000000	0.000000
2587.918332	0.185583	0.531415	0.034942	81.040970	49.789909	99.444481	1.745300	0.000000	-4.353270	0.000000	0.000000	0.000000	-0.444633	-0.003201	0.010789	0.000000	0.000000	4.000000	47.000000	0.000000
2587.921665	0.185583	0.531415	0.034942	81.079979	49.604923	99.407936	1.747098	0.000000	-4.279164	0.000000	0.000000	0.000000	-0.444633	-0.003201	0.010789	0.000000	0.000000	4.000000	47.000000	0.000000
2587.924998	0.183884	0.531416	0.035031	81.079979	49.604923	99.407936	1.747098	0.000000	-4.279164	0.000000	0.000000	0.000000	-0.509728	0.000220	0.026762	0.000000	0.000000	4.000000	47.000000	0.000000
2587.928332	0.183884	0.531416	0.035031	81.079979	49.604923	99.407936	1.747098	0.000000	-4.279164	0.000000	0.000000	0.000000	-0.509728	0.000220	0.026762	0.000000	0.000000	4.000000	47.000000	0.000000
2587.931665	0.183884	0.531416	0.035031	81.118935	49.395302	99.371223	1.751558	0.000000	-4.194210	0.000000	0.000000	0.000000	-0.509728	0.000220	0.026762	0.000000	0.000000	4.000000	47.000000	0.000000
2587.934998	0.181978	0.531422	0.035125	81.118935	49.395302	99.371223	1.751558	0.000000	-4.194210	0.000000	0.000000	0.000000	-0.571986	0.001909	0.028120	0.000000	0.000000	4.000000	47.000000	0.000000
2587.938332	0.181978	0.531422	0.035125	81.118935	49.395302	99.371223	1.751558	0.000000	-4.194210	0.000000	0.000000	0.000000	-0.571986	0.001909	0.028120	0.000000	0.000000	4.000000	47.000000	0.000000
2587.941665	0.181978	0.531422	0.035125	81.152931	49.251701	99.434837	1.756245	0.000000	-4.098878	0.000000	0.000000	0.000000	-0.571986	0.001909	0.028120	0.000000	0.000000	4.000000	47.000000	0.000000
2587.944998	0.179900	0.531469	0.035246	81.152931	49.251701	99.434837	1.756245	0.000000	-4.098878	0.000000	0.000000	0.000000	-0.623332	0.013875	0.036394	0.000000	0.000000	4.000000	47.000000	0.000000
2587.948332	0.179900	0.531469	0.035246	81.152931	49.251701	99.434837	1.756245	0.000000	-4.098878	0.000000	0.000000	0.000000	-0.623332	0.013875	0.036394	0.000000	0.000000	4.000000	47.000000	0.000000
2587.951665	0.179900	0.531469	0.035246	81.182182	49.138634	99.553307	1.762311	0.000000	-3.994990	0.000000	0.000000	0.000000	-0.623332	0.013875	0.036394	0.000000	0.000000	4.000000	47.000000	0.000000
2587.954998	0.177693	0.531509	0.035363	81.182182	49.138634	99.553307	1.762311	0.000000	-3.994990	0.000000	0.000000	0.000000	-0.662041	0.012048	0.034974	0.000000	0.000000	4.000000	47.000000	0.000000
2587.958332	0.177693	0.531509	0.035363	81.182182	49.138634	99.553307	1.762311	0.000000	-3.994990	0.000000	0.000000	0.000000	-0.662041	0.012048	0.034974	0.000000	0.000000	4.000000	47.000000	0.000000
2587.961665	0.177693	0.531509	0.035363	81.211418	49.012810	99.672653	1.768140	0.000000	-3.884650	0.000000	0.000000	0.000000	-0.662041	0.012048	0.034974	0.000000	0.000000	4.000000	47.000000	0.000000
2587.964998	0.175387	0.531560	0.035482	81.211418	49.012810	99.672653	1.768140	0.000000	-3.884650	0.000000	0.000000	0.000000	-0.691777	0.015358	0.035653	0.000000	0.000000	4.000000	47.000000	0.000000
2587.968332	0.175387	0.531560	0.035482	81.211418	49.012810	99.672653	1.768140	0.000000	-3.884650	0.000000	0.000000	0.000000	-0.691777	0.015358	0.035653	0.000000	0.000000	4.000000	47.000000	0.000000
2587.971665	0.175387	0.531560	0.035482	81.241371	48.872250	99.783600	1.774082	0.000000	-3.769353	0.000000	0.000000	0.000000	-0.691777	0.015358	0.035653	0.000000	0.000000	4.000000	47.000000	0.000000
2587.974998	0.172975	0.531634	0.035580	81.241371	48.872250	99.783600	1.774082	0.000000	-3.769353	0.000000	0.000000	0.000000	-0.723651	0.022081	0.029609	0.000000	0.000000	4.000000	47.000000	0.000000
2587.978332	0.172975	0.531634	0.035580	81.241371	48.872250	99.783600	1.774082	0.000000	-3.769353	0.000000	0.000000	0.000000	-0.723651	0.022081	0.029609	0.000000	0.000000	4.000000	47.000000	0.000000
2587.981665	0.172975	0.531634	0.035580	81.265938	48.704189	99.874992	1.779017	0.000000	-3.648745	0.000000	0.000000	0.000000	-0.723651	0.022081	0.029609	0.000000	0.000000	4.000000	47.000000	0.000000
2587.984998	0.170530	0.531741	0.035717	81.265938	48.704189	99.874992	1.779017	0.000000	-3.648745	0.000000	0.000000	0.000000	-0.733406	0.032187	0.041142	0.000000	0.000000	4.000000	47.000000	0.000000
2587.988332	0.170530	0.531741	0.035717	81.265938	48.704189	99.874992	1.779017	0.000000	-3.648745	0.000000	0.000000	0.000000	-0.733406	0.032187	0.041142	0.000000	0.000000	4.000000	47.000000	0.000000
2587.991665	0.170530	0.531741	0.035717	81.290375	48.539314	99.767387	1.785874	0.000000	-3.526511	0.000000	0.000000	0.000000	-0.733406	0.032187	0.041142	0.000000	0.000000	4.000000	47.000000	0.000000
2587.994998	0.168103	0.531887	0.035809	81.290375	48.539314	99.767387	1.785874	0.000000	-3.526511	0.000000	0.000000	0.000000	-0.728284	0.043964	0.027549	0.000000	0.000000	4.000000	47.000000	0.000000
2587.998332	0.168103	0.531887	0.035809	81.290375	48.539314	99.767387	1.785874	0.000000	-3.526511	0.000000	0.000000	0.000000	-0.728284	0.043964	0.027549	0.000000	0.000000	4.000000	47.000000	0.000000
2588.001665	0.168103	0.531887	0.035809	81.312126	48.364819	99.338913	1.790465	0.000000	-3.405130	0.000000	0.000000	0.000000	-0.728284	0.043964	0.027549	0.000000	0.000000	4.000000	47.000000	0.000000
2588.004998	0.165670	0.532045	0.035868	81.312126	48.364819	99.338913	1.790465	0.000000	-3.405130	0.000000	0.000000	0.000000	-0.729687	0.047144	0.017537	0.000000	0.000000	4.000000	47.000000	0.000000
2588.008332	0.165670	0.532045	0.035868	81.312126	48.364819	99.338913	1.790465	0.000000	-3.405130	0.000000	0.000000	0.000000	-0.729687	0.047144	0.017537	0.000000	0.000000	4.000000	47.000000	0.000000
2588.011665	0.165670	0.532045	0.035868	81.328415	48.164825	98.754517	1.793388	0.000000	-3.283516	0.000000	0.000000	0.000000	-0.729687	0.047144	0.017537	0.000000	0.000000	4.000000	47.000000	0.000000
2588.014998	0.163193	0.532229	0.035925	81.328415	48.164825	98.754517	1.793388	0.000000	-3.283516	0.000000	0.000000	0.000000	-0.743313	0.055434	0.017320	0.000000	0.000000	4.000000	47.000000	0.000000
2588.018332	0.163193	0.532229	0.035925	81.328415	48.164825	98.754517	1.793388	0.000000	-3.283516	0.000000	0.000000	0.000000	-0.743313	0.055434	0.017320	0.000000	0.000000	4.000000	47.000000	0.000000
2588.021665	0.163193	0.532229	0.035925	81.344742	47.956955	98.298065	1.796275	0.000000	-3.159631	0.000000	0.000000	0.000000	-0.743313	0.055434	0.017320	0.000000	0.000000	4.000000	47.000000	0.000000
2588.024998	0.160652	0.532459	0.036007	81.344742	47.956955	98.298065	1.796275	0.000000	-3.159631	0.000000	0.000000	0.000000	-0.762242	0.068813	0.024363	0.000000	0.000000	4.000000	47.000000	0.000000
2588.028332	0.160652	0.532459	0.036007	81.344742	47.956955	98.298065	1.796275	0.000000	-3.159631	0.000000	0.000000	0.000000	-0.762242	0.068813	0.024363	0.000000	0.000000	4.000000	47.000000	0.000000
2588.031665	0.160652	0.532459	0.036007	81.358276	47.733593	97.847389	1.800335	0.000000	-3.032590	0.000000	0.000000	0.000000	-0.762242	0.068813	0.024363	0.000000	0.000000	4.000000	47.000000	0.000000
2588.034998	0.158060	0.532698	0.036068	81.358276	47.733593	97.847389	1.800335	0.000000	-3.032590	0.000000	0.000000	0.000000	-0.777523	0.071911	0.018450	0.000000	0.000000	4.000000	47.000000	0.000000
2588.038332	0.158060	0.532698	0.036068	81.358276	47.733593	97.847389	1.800335	0.000000	-3.032590	0.000000	0.000000	0.000000	-0.777523	0.071911	0.018450	0.000000	0.000000	4.000000	47.000000	0.000000
2588.041665	0.158060	0.532698	0.036068	81.363708	47.476704	97.142174	1.803410	0.000000	-2.903003	0.000000	0.000000	0.000000	-0.777523	0.071911	0.018450	0.000000	0.000000	4.000000	47.000000	0.000000
2588.044998	0.155458	0.533000	0.036154	81.363708	47.476704	97.142174	1.803410	0.000000	-2.903003	0.000000	0.000000	0.000000	-0.780762	0.090318	0.025696	0.000000	0.000000	4.000000	47.000000	0.000000
2588.048332	0.155458	0.533000	0.036154	81.363708	47.476704	97.142174	1.803410	0.000000	-2.903003	0.000000	0.000000	0.000000	-0.780762	0.090318	0.025696	0.000000	0.000000	4.000000	47.000000	0.000000
2588.051665	0.155458	0.533000	0.036154	81.369141	47.219917	96.453011	1.807693	0.000000	-2.772876	0.000000	0.000000	0.000000	-0.780762	0.090318	0.025696	0.000000	0.000000	4.000000	47.000000	0.000000
2588.054998	0.152858	0.533300	0.036225	81.369141	47.219917	96.453011	1.807693	0.000000	-2.772876	0.000000	0.000000	0.000000	-0.779944	0.089995	0.021451	0.000000	0.000000	4.000000	47.000000	0.000000
2588.058332	0.152858	0.533300	0.036225	81.369141	47.219917	96.453011	1.807693	0.000000	-2.772876	0.000000	0.000000	0.000000	-0.779944	0.089995	0.021451	0.000000	0.000000	4.000000	47.000000	0.000000
2588.061665	0.152858	0.533300	0.036225	81.366440	46.932167	96.059639	1.811268	0.000000	-2.642885	0.000000	0.000000	0.000000	-0.779944	0.089995	0.021451	0.000000	0.000000	4.000000	47.000000	0.000000
2588.064998	0.150270	0.533661	0.036314	81.366440	46.932167	96.059639	1.811268	0.000000	-2.642885	0.000000	0.000000	0.000000	-0.776288	0.108378	0.026468	0.000000	0.000000	4.000000	47.000000	0.000000
2588.068332	0.150270	0.533661	0.036314	81.366440	46.932167	96.059639	1.811268	0.000000	-2.642885	0.000000	0.000000	0.000000	-0.776288	0.108378	0.026468	0.000000	0.000000	4.000000	47.000000	0.000000
2588.071665	0.150270	0.533661	0.036314	81.363754	46.649937	95.738144	1.815679	0.000000	-2.513504	0.000000	0.000000	0.000000	-0.776288	0.108378	0.026468	0.000000	0.000000	4.000000	47.000000	0.000000
2588.074998	0.147768	0.533999	0.036410	81.363754	46.649937	95.738144	1.815679	0.000000	-2.513504	0.000000	0.000000	0.000000	-0.750575	0.101403	0.028822	0.000000	0.000000	4.000000	47.000000	0.000000
2588.078332	0.147768	0.533999	0.036410	81.363754	46.649937	95.738144	1.815679	0.000000	-2.513504	0.000000	0.000000	0.000000	-0.750575	0.101403	0.028822	0.000000	0.000000	4.000000	47.000000	0.000000
2588.081665	0.147768	0.533999	0.036410	81.358276	46.368221	95.110970	1.820483	0.000000	-2.388408	0.000000	0.000000	0.000000	-0.750575	0.101403	0.028822	0.000000	0.000000	4.000000	47.000000	0.000000
2588.084998	0.145326	0.534370	0.036514	81.358276	46.368221	95.110970	1.820483	0.000000	-2.388408	0.000000	0.000000	0.000000	-0.732746	0.111362	0.031235	0.000000	0.000000	4.000000	47.000000	0.000000
2588.088332	0.145326	0.534370	0.036514	81.358276	46.368221	95.110970	1.820483	0.000000	-2.388408	0.000000	0.000000	0.000000	-0.732746	0.111362	0.031235	0.000000	0.000000	4.000000	47.000000	0.000000
2588.091665	0.145326	0.534370	0.036514	81.352028	46.085285	94.274925	1.825689	0.000000	-2.266284	0.000000	0.000000	0.000000	-0.732746	0.111362	0.031235	0.000000	0.000000	4.000000	47.000000	0.000000
2588.094998	0.142904	0.534723	0.036581	81.352028	46.085285	94.274925	1.825689	0.000000	-2.266284	0.000000	0.000000	0.000000	-0.726624	0.105924	0.020202	0.000000	0.000000	4.000000	47.000000	0.000000
2588.098332	0.142904	0.534723	0.036581	81.352028	46.085285	94.274925	1.825689	0.000000	-2.266284	0.000000	0.000000	0.000000	-0.726624	0.105924	0.020202	0.000000	0.000000	4.000000	47.000000	0.000000
2588.101665	0.142904	0.534723	0.036581	81.355774	45.839382	93.622513	1.829056	0.000000	-2.145180	0.000000	0.000000	0.000000	-0.726624	0.105924	0.020202	0.000000	0.000000	4.000000	47.000000	0.000000
2588.104998	0.140468	0.535036	0.036669	81.355774	45.839382	93.622513	1.829056	0.000000	-2.145180	0.000000	0.000000	0.000000	-0.730783	0.093891	0.026219	0.000000	0.000000	4.000000	47.000000	0.000000
2588.108332	0.140468	0.535036	0.036669	81.355774	45.839382	93.622513	1.829056	0.000000	-2.145180	0.000000	0.000000	0.000000	-0.730783	0.093891	0.026219	0.000000	0.000000	4.000000	47.000000	0.000000
2588.111665	0.140468	0.535036	0.036669	81.360619	45.595757	93.176918	1.833426	0.000000	-2.023383	0.000000	0.000000	0.000000	-0.730783	0.093891	0.026219	0.000000	0.000000	4.000000	47.000000	0.000000
2588.114998	0.138005	0.535331	0.036733	81.360619	45.595757	93.176918	1.833426	0.000000	-2.023383	0.000000	0.000000	0.000000	-0.738659	0.088527	0.019216	0.000000	0.000000	4.000000	47.000000	0.000000
2588.118332	0.138005	0.535331	0.036733	81.360619	45.595757	93.176918	1.833426	0.000000	-2.023383	0.000000	0.000000	0.000000	-0.738659	0.088527	0.019216	0.000000	0.000000	4.000000	47.000000	0.000000
2588.121665	0.138005	0.535331	0.036733	81.386734	45.443542	92.817131	1.836629	0.000000	-1.900273	0.000000	0.000000	0.000000	-0.738659	0.088527	0.019216	0.000000	0.000000	4.000000	47.000000	0.000000
2588.124998	0.135466	0.535591	0.036768	81.386734	45.443542	92.817131	1.836629	0.000000	-1.900273	0.000000	0.000000	0.000000	-0.761944	0.077962	0.010685	0.000000	0.000000	4.000000	47.000000	0.000000
2588.128332	0.135466	0.535591	0.036768	81.386734	45.443542	92.817131	1.836629	0.000000	-1.900273	0.000000	0.000000	0.000000	-0.761944	0.077962	0.010685	0.000000	0.000000	4.000000	47.000000	0.000000
2588.131665	0.135466	0.535591	0.036768	81.437187	45.407825	92.455574	1.838409	0.000000	-1.773283	0.000000	0.000000	0.000000	-0.761944	0.077962	0.010685	0.000000	0.000000	4.000000	47.000000	0.000000
2588.134998	0.132934	0.535839	0.036812	81.437187	45.407825	92.455574	1.838409	0.000000	-1.773283	0.000000	0.000000	0.000000	-0.759379	0.074469	0.013181	0.000000	0.000000	4.000000	47.000000	0.000000
2588.138332	0.132934	0.535839	0.036812	81.437187	45.407825	92.455574	1.838409	0.000000	-1.773283	0.000000	0.000000	0.000000	-0.759379	0.074469	0.013181	0.000000	0.000000	4.000000	47.000000	0.000000
2588.141665	0.132934	0.535839	0.036812	81.494995	45.406517	91.989853	1.840606	0.000000	-1.646720	0.000000	0.000000	0.000000	-0.759379	0.074469	0.013181	0.000000	0.000000	4.000000	47.000000	0.000000
2588.144998	0.130336	0.536059	0.036865	81.494995	45.406517	91.989853	1.840606	0.000000	-1.646720	0.000000	0.000000	0.000000	-0.779376	0.065837	0.016012	0.000000	0.000000	4.000000	47.000000	0.000000
2588.148332	0.130336	0.536059	0.036865	81.494995	45.406517	91.989853	1.840606	0.000000	-1.646720	0.000000	0.000000	0.000000	-0.779376	0.065837	0.016012	0.000000	0.000000	4.000000	47.000000	0.000000
2588.151665	0.130336	0.536059	0.036865	81.545090	45.368694	91.586472	1.843275	0.000000	-1.516824	0.000000	0.000000	0.000000	-0.779376	0.065837	0.016012	0.000000	0.000000	4.000000	47.000000	0.000000
2588.154998	0.127750	0.536312	0.036940	81.545090	45.368694	91.586472	1.843275	0.000000	-1.516824	0.000000	0.000000	0.000000	-0.775857	0.075859	0.022400	0.000000	0.000000	4.000000	47.000000	0.000000
2588.158332	0.127750	0.536312	0.036940	81.545090	45.368694	91.586472	1.843275	0.000000	-1.516824	0.000000	0.000000	0.000000	-0.775857	0.075859	0.022400	0.000000	0.000000	4.000000	47.000000	0.000000
2588.161665	0.127750	0.536312	0.036940	81.590546	45.319668	91.304245	1.847008	0.000000	-1.387515	0.000000	0.000000	0.000000	-0.775857	0.075859	0.022400	0.000000	0.000000	4.000000	47.000000	0.000000
2588.164998	0.125173	0.536525	0.037027	81.590546	45.319668	91.304245	1.847008	0.000000	-1.387515	0.000000	0.000000	0.000000	-0.773170	0.064056	0.026067	0.000000	0.000000	4.000000	47.000000	0.000000
2588.168332	0.125173	0.536525	0.037027	81.590546	45.319668	91.304245	1.847008	0.000000	-1.387515	0.000000	0.000000	0.000000	-0.773170	0.064056	0.026067	0.000000	0.000000	4.000000	47.000000	0.000000
2588.171665	0.125173	0.536525	0.037027	81.626183	45.266781	91.172264	1.851353	0.000000	-1.258653	0.000000	0.000000	0.000000	-0.773170	0.064056	0.026067	0.000000	0.000000	4.000000	47.000000	0.000000
2588.174998	0.122623	0.536740	0.037201	81.626183	45.266781	91.172264	1.851353	0.000000	-1.258653	0.000000	0.000000	0.000000	-0.765000	0.064476	0.052265	0.000000	0.000000	4.000000	47.000000	0.000000
2588.178332	0.122623	0.536740	0.037201	81.626183	45.266781	91.172264	1.851353	0.000000	-1.258653	0.000000	0.000000	0.000000	-0.765000	0.064476	0.052265	0.000000	0.000000	4.000000	47.000000	0.000000
2588.181665	0.122623	0.536740	0.037201	81.671616	45.377777	91.245987	1.860064	0.000000	-1.131153	0.000000	0.000000	0.000000	-0.765000	0.064476	0.052265	0.000000	0.000000	4.000000	47.000000	0.000000
2588.184998	0.120150	0.536944	0.037367	81.671616	45.377777	91.245987	1.860064	0.000000	-1.131153	0.000000	0.000000	0.000000	-0.741887	0.061098	0.049708	0.000000	0.000000	4.000000	47.000000	0.000000
2588.188332	0.120150	0.536944	0.037367	81.671616	45.377777	91.245987	1.860064	0.000000	-1.131153	0.000000	0.000000	0.000000	-0.741887	0.061098	0.049708	0.000000	0.000000	4.000000	47.000000	0.000000
2588.191665	0.120150	0.536944	0.037367	81.733025	45.741333	91.293846	1.868348	0.000000	-1.007506	0.000000	0.000000	0.000000	-0.741887	0.061098	0.049708	0.000000	0.000000	4.000000	47.000000	0.000000
2588.194998	0.117764	0.537115	0.037569	81.733025	45.741333	91.293846	1.868348	0.000000	-1.007506	0.000000	0.000000	0.000000	-0.715694	0.051340	0.060681	0.000000	0.000000	4.000000	47.000000	0.000000
2588.198332	0.117764	0.537115	0.037569	81.733025	45.741333	91.293846	1.868348	0.000000	-1.007506	0.000000	0.000000	0.000000	-0.715694	0.051340	0.060681	0.000000	0.000000	4.000000	47.000000	0.000000
2588.201665	0.117764	0.537115	0.037569	81.817360	46.446079	91.270920	1.878462	0.000000	-0.888223	0.000000	0.000000	0.000000	-0.715694	0.051340	0.060681	0.000000	0.000000	4.000000	47.000000	0.000000
2588.204998	0.115403	0.537286	0.037754	81.817360	46.446079	91.270920	1.878462	0.000000	-0.888223	0.000000	0.000000	0.000000	-0.708437	0.051272	0.055550	0.000000	0.000000	4.000000	47.000000	0.000000
2588.208332	0.115403	0.537286	0.037754	81.817360	46.446079	91.270920	1.878462	0.000000	-0.888223	0.000000	0.000000	0.000000	-0.708437	0.051272	0.055550	0.000000	0.000000	4.000000	47.000000	0.000000
2588.211665	0.115403	0.537286	0.037754	81.903259	47.397861	91.509300	1.887720	0.000000	-0.770150	0.000000	0.000000	0.000000	-0.708437	0.051272	0.055550	0.000000	0.000000	4.000000	47.000000	0.000000
2588.214998	0.113052	0.537435	0.037972	81.903259	47.397861	91.509300	1.887720	0.000000	-0.770150	0.000000	0.000000	0.000000	-0.705191	0.044776	0.065346	0.000000	0.000000	4.000000	47.000000	0.000000
2588.218332	0.113052	0.537435	0.037972	81.903259	47.397861	91.509300	1.887720	0.000000	-0.770150	0.000000	0.000000	0.000000	-0.705191	0.044776	0.065346	0.000000	0.000000	4.000000	47.000000	0.000000
2588.221665	0.113052	0.537435	0.037972	81.970161	48.467979	92.196632	1.898611	0.000000	-0.652618	0.000000	0.000000	0.000000	-0.705191	0.044776	0.065346	0.000000	0.000000	4.000000	47.000000	0.000000
2588.224998	0.110684	0.537573	0.038206	81.970161	48.467979	92.196632	1.898611	0.000000	-0.652618	0.000000	0.000000	0.000000	-0.710644	0.041511	0.070162	0.000000	0.000000	4.000000	47.000000	0.000000
2588.228332	0.110684	0.537573	0.038206	81.970161	48.467979	92.196632	1.898611	0.000000	-0.652618	0.000000	0.000000	0.000000	-0.710644	0.041511	0.070162	0.000000	0.000000	4.000000	47.000000	0.000000
2588.231665	0.110684	0.537573	0.038206	82.012398	49.463634	93.082123	1.910305	0.000000	-0.534178	0.000000	0.000000	0.000000	-0.710644	0.041511	0.070162	0.000000	0.000000	4.000000	47.000000	0.000000
2588.234998	0.108347	0.537718	0.038463	82.012398	49.463634	93.082123	1.910305	0.000000	-0.534178	0.000000	0.000000	0.000000	-0.700895	0.043386	0.077158	0.000000	0.000000	4.000000	47.000000	0.000000
2588.238332	0.108347	0.537718	0.038463	82.012398	49.463634	93.082123	1.910305	0.000000	-0.534178	0.000000	0.000000	0.000000	-0.700895	0.043386	0.077158	0.000000	0.000000	4.000000	47.000000	0.000000
2588.241665	0.108347	0.537718	0.038463	82.021492	50.332832	93.708588	1.923164	0.000000	-0.417362	0.000000	0.000000	0.000000	-0.700895	0.043386	0.077158	0.000000	0.000000	4.000000	47.000000	0.000000
2588.244998	0.106063	0.537852	0.038721	82.021492	50.332832	93.708588	1.923164	0.000000	-0.417362	0.000000	0.000000	0.000000	-0.685362	0.040160	0.077446	0.000000	0.000000	4.000000	47.000000	0.000000
2588.248332	0.106063	0.537852	0.038721	82.021492	50.332832	93.708588	1.923164	0.000000	-0.417362	0.000000	0.000000	0.000000	-0.685362	0.040160	0.077446	0.000000	0.000000	4.000000	47.000000	0.000000
2588.251665	0.106063	0.537852	0.038721	81.994179	51.114655	93.910324	1.936072	0.000000	-0.303135	0.000000	0.000000	0.000000	-0.685362	0.040160	0.077446	0.000000	0.000000	4.000000	47.000000	0.000000
2588.254998	0.103853	0.537975	0.038976	81.994179	51.114655	93.910324	1.936072	0.000000	-0.303135	0.000000	0.000000	0.000000	-0.662818	0.036931	0.076475	0.000000	0.000000	4.000000	47.000000	0.000000
2588.258332	0.103853	0.537975	0.038976	81.994179	51.114655	93.910324	1.936072	0.000000	-0.303135	0.000000	0.000000	0.000000	-0.662818	0.036931	0.076475	0.000000	0.000000	4.000000	47.000000	0.000000
2588.261665	0.103853	0.537975	0.038976	81.940880	51.764050	94.122025	1.948818	0.000000	-0.192665	0.000000	0.000000	0.000000	-0.662818	0.036931	0.076475	0.000000	0.000000	4.000000	47.000000	0.000000
2588.264998	0.101701	0.538049	0.039260	81.940880	51.764050	94.122025	1.948818	0.000000	-0.192665	0.000000	0.000000	0.000000	-0.645753	0.022253	0.085209	0.000000	0.000000	4.000000	47.000000	0.000000
2588.268332	0.101701	0.538049	0.039260	81.940880	51.764050	94.122025	1.948818	0.000000	-0.192665	0.000000	0.000000	0.000000	-0.645753	0.022253	0.085209	0.000000	0.000000	4.000000	47.000000	0.000000
2588.271665	0.101701	0.538049	0.039260	81.870132	52.257164	94.323975	1.963019	0.000000	-0.085040	0.000000	0.000000	0.000000	-0.645753	0.022253	0.085209	0.000000	0.000000	4.000000	47.000000	0.000000
2588.274998	0.099599	0.538113	0.039548	81.870132	52.257164	94.323975	1.963019	0.000000	-0.085040	0.000000	0.000000	0.000000	-0.630432	0.019034	0.086220	0.000000	0.000000	4.000000	47.000000	0.000000
2588.278332	0.099599	0.538113	0.039548	81.870132	52.257164	94.323975	1.963019	0.000000	-0.085040	0.000000	0.000000	0.000000	-0.630432	0.019034	0.086220	0.000000	0.000000	4.000000	47.000000	0.000000
2588.281665	0.099599	0.538113	0.039548	81.796944	52.622139	94.237778	1.977389	0.000000	0.020033	0.000000	0.000000	0.000000	-0.630432	0.019034	0.086220	0.000000	0.000000	4.000000	47.000000	0.000000
2588.284998	0.097558	0.538144	0.039884	81.796944	52.622139	94.237778	1.977389	0.000000	0.020033	0.000000	0.000000	0.000000	-0.612539	0.009530	0.100755	0.000000	0.000000	4.000000	47.000000	0.000000
2588.288332	0.097558	0.538144	0.039884	81.796944	52.622139	94.237778	1.977389	0.000000	0.020033	0.000000	0.000000	0.000000	-0.612539	0.009530	0.100755	0.000000	0.000000	4.000000	47.000000	0.000000
2588.291665	0.097558	0.538144	0.039884	81.730865	52.857075	93.703407	1.994182	0.000000	0.122122	0.000000	0.000000	0.000000	-0.612539	0.009530	0.100755	0.000000	0.000000	4.000000	47.000000	0.000000
2588.294998	0.095587	0.538121	0.040206	81.730865	52.857075	93.703407	1.994182	0.000000	0.122122	0.000000	0.000000	0.000000	-0.591118	-0.007087	0.096760	0.000000	0.000000	4.000000	47.000000	0.000000
2588.298332	0.095587	0.538121	0.040206	81.730865	52.857075	93.703407	1.994182	0.000000	0.122122	0.000000	0.000000	0.000000	-0.591118	-0.007087	0.096760	0.000000	0.000000	4.000000	47.000000	0.000000
2588.301665	0.095587	0.538121	0.040206	81.665230	53.082809	93.096817	2.010309	0.000000	0.220642	0.000000	0.000000	0.000000	-0.591118	-0.007087	0.096760	0.000000	0.000000	4.000000	47.000000	0.000000
2588.304998	0.093648	0.538076	0.040561	81.665230	53.082809	93.096817	2.010309	0.000000	0.220642	0.000000	0.000000	0.000000	-0.581826	-0.013428	0.106426	0.000000	0.000000	4.000000	47.000000	0.000000
2588.308332	0.093648	0.538076	0.040561	81.665230	53.082809	93.096817	2.010309	0.000000	0.220642	0.000000	0.000000	0.000000	-0.581826	-0.013428	0.106426	0.000000	0.000000	4.000000	47.000000	0.000000
2588.311665	0.093648	0.538076	0.040561	81.592812	53.399227	92.758347	2.028046	0.000000	0.317613	0.000000	0.000000	0.000000	-0.581826	-0.013428	0.106426	0.000000	0.000000	4.000000	47.000000	0.000000
2588.314998	0.091800	0.537959	0.040881	81.592812	53.399227	92.758347	2.028046	0.000000	0.317613	0.000000	0.000000	0.000000	-0.554356	-0.035173	0.096160	0.000000	0.000000	4.000000	47.000000	0.000000
2588.318332	0.091800	0.537959	0.040881	81.592812	53.399227	92.758347	2.028046	0.000000	0.317613	0.000000	0.000000	0.000000	-0.554356	-0.035173	0.096160	0.000000	0.000000	4.000000	47.000000	0.000000
2588.321665	0.091800	0.537959	0.040881	81.514206	53.801861	92.804016	2.044073	0.000000	0.410006	0.000000	0.000000	0.000000	-0.554356	-0.035173	0.096160	0.000000	0.000000	4.000000	47.000000	0.000000
2588.324998	0.090050	0.537831	0.041200	81.514206	53.801861	92.804016	2.044073	0.000000	0.410006	0.000000	0.000000	0.000000	-0.525088	-0.038325	0.095646	0.000000	0.000000	4.000000	47.000000	0.000000
[truncated: 3,658 more rows]
