# Supplementary material for: Haptic Guidance Needs to Be Intuitive Not Just Informative to Improve Human Motor Accuracy
Source: PLoS One. 2016 Mar 16;11(3):e0150912. doi: 10.1371/journal.pone.0150912 (PMC4794196; doi:10.1371/journal.pone.0150912)
Supplement: S2 Data — (ZIP) [file pone.0150912.s002.zip › Subject10/exp2_0048.txt]

Time	PosX	PosY	PosZ	RotX	RotY	RotZ	ForceX	ForceY	ForceZ	MomentX	MomentY	MomentZ	VelocityX	VelocityY	VelocityZ	CalibratedWeight	ButtonDown	Condition	Trial	Visual
2602.181665	0.002450	0.547307	0.244462	79.346268	68.226814	92.514404	4.611106	0.000000	-1.933313	0.000000	0.000000	0.000000	-0.009959	0.001217	0.009452	0.000000	1.000000	4.000000	48.000000	0.000000
2602.184998	0.002450	0.547307	0.244462	79.346268	68.226814	92.514404	4.611106	0.000000	-1.933313	0.000000	0.000000	0.000000	-0.009959	0.001217	0.009452	0.000000	1.000000	4.000000	48.000000	0.000000
2602.188332	0.002450	0.547307	0.244462	79.346268	68.226814	92.514404	4.611106	0.000000	-1.933313	0.000000	0.000000	0.000000	-0.009959	0.001217	0.009452	0.000000	1.000000	4.000000	48.000000	0.000000
2602.191665	0.004313	0.547446	0.244164	79.354469	68.481827	92.584557	4.611418	0.000000	-1.932568	0.000000	0.000000	0.000000	0.559030	0.041438	-0.089422	0.000000	1.000000	4.000000	48.000000	0.000000
2602.194998	0.004313	0.547446	0.244164	79.354469	68.481827	92.584557	4.611418	0.000000	-1.932568	0.000000	0.000000	0.000000	-0.000000	0.000007	-0.000002	0.000000	1.000000	4.000000	48.000000	0.000000
2602.198332	0.004313	0.547446	0.244164	79.354469	68.481827	92.584557	4.611418	0.000000	-1.932568	0.000000	0.000000	0.000000	-0.000000	0.000007	-0.000002	0.000000	1.000000	4.000000	48.000000	0.000000
2602.201665	0.004313	0.547446	0.244164	79.365730	68.673584	92.356201	4.597960	0.000000	-1.964372	0.000000	0.000000	0.000000	-0.000000	0.000007	-0.000002	0.000000	1.000000	4.000000	48.000000	0.000000
2602.204998	0.005843	0.547396	0.243920	79.365730	68.673584	92.356201	4.597960	0.000000	-1.964372	0.000000	0.000000	0.000000	0.458862	-0.014825	-0.073281	0.000000	1.000000	4.000000	48.000000	0.000000
2602.208332	0.005843	0.547396	0.243920	79.365730	68.673584	92.356201	4.597960	0.000000	-1.964372	0.000000	0.000000	0.000000	0.458862	-0.014825	-0.073281	0.000000	1.000000	4.000000	48.000000	0.000000
2602.211665	0.005843	0.547396	0.243920	79.544487	68.366966	91.771362	4.586787	0.000000	-1.990323	0.000000	0.000000	0.000000	0.458862	-0.014825	-0.073281	0.000000	1.000000	4.000000	48.000000	0.000000
2602.214998	0.007074	0.547699	0.243837	79.544487	68.366966	91.771362	4.586787	0.000000	-1.990323	0.000000	0.000000	0.000000	0.369210	0.090709	-0.024672	0.000000	1.000000	4.000000	48.000000	0.000000
2602.218332	0.007074	0.547699	0.243837	79.544487	68.366966	91.771362	4.586787	0.000000	-1.990323	0.000000	0.000000	0.000000	0.369210	0.090709	-0.024672	0.000000	1.000000	4.000000	48.000000	0.000000
2602.221665	0.007074	0.547699	0.243837	80.097237	67.515686	90.367577	4.578061	0.000000	-2.010313	0.000000	0.000000	0.000000	0.369210	0.090709	-0.024672	0.000000	1.000000	4.000000	48.000000	0.000000
2602.224998	0.008934	0.547900	0.243566	80.097237	67.515686	90.367577	4.578061	0.000000	-2.010313	0.000000	0.000000	0.000000	0.558105	0.060385	-0.081299	0.000000	1.000000	4.000000	48.000000	0.000000
2602.228332	0.008934	0.547900	0.243566	80.097237	67.515686	90.367577	4.578061	0.000000	-2.010313	0.000000	0.000000	0.000000	0.558105	0.060385	-0.081299	0.000000	1.000000	4.000000	48.000000	0.000000
2602.231665	0.008934	0.547900	0.243566	80.871574	65.782326	87.945168	4.564301	0.000000	-2.041362	0.000000	0.000000	0.000000	0.558105	0.060385	-0.081299	0.000000	1.000000	4.000000	48.000000	0.000000
2602.234998	0.010425	0.548123	0.243165	80.871574	65.782326	87.945168	4.564301	0.000000	-2.041362	0.000000	0.000000	0.000000	0.447371	0.066925	-0.120402	0.000000	0.000000	4.000000	48.000000	0.000000
2602.238332	0.010425	0.548123	0.243165	80.871574	65.782326	87.945168	4.564301	0.000000	-2.041362	0.000000	0.000000	0.000000	0.447371	0.066925	-0.120402	0.000000	0.000000	4.000000	48.000000	0.000000
2602.241665	0.010425	0.548123	0.243165	81.799530	62.836853	84.169914	4.552568	0.000000	-2.067395	0.000000	0.000000	0.000000	0.447371	0.066925	-0.120402	0.000000	0.000000	4.000000	48.000000	0.000000
2602.244998	0.012146	0.548295	0.242667	81.799530	62.836853	84.169914	4.552568	0.000000	-2.067395	0.000000	0.000000	0.000000	0.516178	0.051685	-0.149489	0.000000	0.000000	4.000000	48.000000	0.000000
2602.248332	0.012146	0.548295	0.242667	81.799530	62.836853	84.169914	4.552568	0.000000	-2.067395	0.000000	0.000000	0.000000	0.516178	0.051685	-0.149489	0.000000	0.000000	4.000000	48.000000	0.000000
2602.251665	0.012146	0.548295	0.242667	82.734314	58.732346	79.148041	4.538759	0.000000	-2.097538	0.000000	0.000000	0.000000	0.516178	0.051685	-0.149489	0.000000	0.000000	4.000000	48.000000	0.000000
2602.254998	0.014295	0.548501	0.242119	82.734314	58.732346	79.148041	4.538759	0.000000	-2.097538	0.000000	0.000000	0.000000	0.644705	0.061806	-0.164443	0.000000	0.000000	4.000000	48.000000	0.000000
2602.258332	0.014295	0.548501	0.242119	82.734314	58.732346	79.148041	4.538759	0.000000	-2.097538	0.000000	0.000000	0.000000	0.644705	0.061806	-0.164443	0.000000	0.000000	4.000000	48.000000	0.000000
2602.261665	0.014295	0.548501	0.242119	83.498444	54.040668	73.620918	4.521524	0.000000	-2.134436	0.000000	0.000000	0.000000	0.644705	0.061806	-0.164443	0.000000	0.000000	4.000000	48.000000	0.000000
2602.264998	0.016570	0.548610	0.241412	83.498444	54.040668	73.620918	4.521524	0.000000	-2.134436	0.000000	0.000000	0.000000	0.682474	0.032564	-0.211845	0.000000	0.000000	4.000000	48.000000	0.000000
2602.268332	0.016570	0.548610	0.241412	83.498444	54.040668	73.620918	4.521524	0.000000	-2.134436	0.000000	0.000000	0.000000	0.682474	0.032564	-0.211845	0.000000	0.000000	4.000000	48.000000	0.000000
2602.271665	0.016570	0.548610	0.241412	84.015778	48.482307	67.292770	4.502570	0.000000	-2.174135	0.000000	0.000000	0.000000	0.682474	0.032564	-0.211845	0.000000	0.000000	4.000000	48.000000	0.000000
2602.274998	0.019434	0.548862	0.240599	84.015778	48.482307	67.292770	4.502570	0.000000	-2.174135	0.000000	0.000000	0.000000	0.859324	0.075716	-0.244176	0.000000	0.000000	4.000000	48.000000	0.000000
2602.278332	0.019434	0.548862	0.240599	84.015778	48.482307	67.292770	4.502570	0.000000	-2.174135	0.000000	0.000000	0.000000	0.859324	0.075716	-0.244176	0.000000	0.000000	4.000000	48.000000	0.000000
2602.281665	0.019434	0.548862	0.240599	84.293022	41.884205	59.988686	4.478559	0.000000	-2.223175	0.000000	0.000000	0.000000	0.859324	0.075716	-0.244176	0.000000	0.000000	4.000000	48.000000	0.000000
2602.284998	0.022424	0.549114	0.239768	84.293022	41.884205	59.988686	4.478559	0.000000	-2.223175	0.000000	0.000000	0.000000	0.897084	0.075446	-0.249294	0.000000	0.000000	4.000000	48.000000	0.000000
2602.288332	0.022424	0.549114	0.239768	84.293022	41.884205	59.988686	4.478559	0.000000	-2.223175	0.000000	0.000000	0.000000	0.897084	0.075446	-0.249294	0.000000	0.000000	4.000000	48.000000	0.000000
2602.291665	0.022424	0.549114	0.239768	84.384796	34.112457	51.516014	4.453102	0.000000	-2.273736	0.000000	0.000000	0.000000	0.897084	0.075446	-0.249294	0.000000	0.000000	4.000000	48.000000	0.000000
2602.294998	0.025341	0.549440	0.238915	84.384796	34.112457	51.516014	4.453102	0.000000	-2.273736	0.000000	0.000000	0.000000	0.875090	0.098039	-0.255758	0.000000	0.000000	4.000000	48.000000	0.000000
2602.298332	0.025341	0.549440	0.238915	84.384796	34.112457	51.516014	4.453102	0.000000	-2.273736	0.000000	0.000000	0.000000	0.875090	0.098039	-0.255758	0.000000	0.000000	4.000000	48.000000	0.000000
2602.301665	0.025341	0.549440	0.238915	84.320038	25.433168	42.136269	4.427669	0.000000	-2.322875	0.000000	0.000000	0.000000	0.875090	0.098039	-0.255758	0.000000	0.000000	4.000000	48.000000	0.000000
2602.304998	0.028415	0.549800	0.238006	84.320038	25.433168	42.136269	4.427669	0.000000	-2.322875	0.000000	0.000000	0.000000	0.922089	0.107881	-0.272805	0.000000	0.000000	4.000000	48.000000	0.000000
2602.308332	0.028415	0.549800	0.238006	84.320038	25.433168	42.136269	4.427669	0.000000	-2.322875	0.000000	0.000000	0.000000	0.922089	0.107881	-0.272805	0.000000	0.000000	4.000000	48.000000	0.000000
2602.311665	0.028415	0.549800	0.238006	84.089912	17.137144	33.222042	4.400362	0.000000	-2.374197	0.000000	0.000000	0.000000	0.922089	0.107881	-0.272805	0.000000	0.000000	4.000000	48.000000	0.000000
2602.314998	0.031444	0.550146	0.236988	84.089912	17.137144	33.222042	4.400362	0.000000	-2.374197	0.000000	0.000000	0.000000	0.908608	0.103695	-0.305380	0.000000	0.000000	4.000000	48.000000	0.000000
2602.318332	0.031444	0.550146	0.236988	84.089912	17.137144	33.222042	4.400362	0.000000	-2.374197	0.000000	0.000000	0.000000	0.908608	0.103695	-0.305380	0.000000	0.000000	4.000000	48.000000	0.000000
2602.321665	0.031444	0.550146	0.236988	83.742355	10.226377	26.112288	4.372478	0.000000	-2.425166	0.000000	0.000000	0.000000	0.908608	0.103695	-0.305380	0.000000	0.000000	4.000000	48.000000	0.000000
2602.324998	0.034495	0.550465	0.235908	83.742355	10.226377	26.112288	4.372478	0.000000	-2.425166	0.000000	0.000000	0.000000	0.915250	0.095692	-0.323838	0.000000	0.000000	4.000000	48.000000	0.000000
2602.328332	0.034495	0.550465	0.235908	83.742355	10.226377	26.112288	4.372478	0.000000	-2.425166	0.000000	0.000000	0.000000	0.915250	0.095692	-0.323838	0.000000	0.000000	4.000000	48.000000	0.000000
2602.331665	0.034495	0.550465	0.235908	83.341415	4.992793	21.395115	4.343674	0.000000	-2.476387	0.000000	0.000000	0.000000	0.915250	0.095692	-0.323838	0.000000	0.000000	4.000000	48.000000	0.000000
2602.334998	0.037699	0.550740	0.234778	83.341415	4.992793	21.395115	4.343674	0.000000	-2.476387	0.000000	0.000000	0.000000	0.961358	0.082663	-0.339062	0.000000	0.000000	4.000000	48.000000	0.000000
2602.338332	0.037699	0.550740	0.234778	83.341415	4.992793	21.395115	4.343674	0.000000	-2.476387	0.000000	0.000000	0.000000	0.961358	0.082663	-0.339062	0.000000	0.000000	4.000000	48.000000	0.000000
2602.341665	0.037699	0.550740	0.234778	82.941139	1.118428	18.204220	4.312925	0.000000	-2.529562	0.000000	0.000000	0.000000	0.961358	0.082663	-0.339062	0.000000	0.000000	4.000000	48.000000	0.000000
2602.344998	0.040954	0.551022	0.233545	82.941139	1.118428	18.204220	4.312925	0.000000	-2.529562	0.000000	0.000000	0.000000	0.976581	0.084665	-0.369887	0.000000	0.000000	4.000000	48.000000	0.000000
2602.348332	0.040954	0.551022	0.233545	82.941139	1.118428	18.204220	4.312925	0.000000	-2.529562	0.000000	0.000000	0.000000	0.976581	0.084665	-0.369887	0.000000	0.000000	4.000000	48.000000	0.000000
2602.351665	0.040954	0.551022	0.233545	82.555634	-2.033547	15.464128	4.280761	0.000000	-2.583619	0.000000	0.000000	0.000000	0.976581	0.084665	-0.369887	0.000000	0.000000	4.000000	48.000000	0.000000
2602.354998	0.044424	0.551315	0.232230	82.555634	-2.033547	15.464128	4.280761	0.000000	-2.583619	0.000000	0.000000	0.000000	1.041011	0.087924	-0.394662	0.000000	0.000000	4.000000	48.000000	0.000000
2602.358332	0.044424	0.551315	0.232230	82.555634	-2.033547	15.464128	4.280761	0.000000	-2.583619	0.000000	0.000000	0.000000	1.041011	0.087924	-0.394662	0.000000	0.000000	4.000000	48.000000	0.000000
2602.361665	0.044424	0.551315	0.232230	82.211037	-4.792450	12.606726	4.245891	0.000000	-2.640533	0.000000	0.000000	0.000000	1.041011	0.087924	-0.394662	0.000000	0.000000	4.000000	48.000000	0.000000
2602.364998	0.048106	0.551598	0.230814	82.211037	-4.792450	12.606726	4.245891	0.000000	-2.640533	0.000000	0.000000	0.000000	1.104491	0.084797	-0.424555	0.000000	0.000000	4.000000	48.000000	0.000000
2602.368332	0.048106	0.551598	0.230814	82.211037	-4.792450	12.606726	4.245891	0.000000	-2.640533	0.000000	0.000000	0.000000	1.104491	0.084797	-0.424555	0.000000	0.000000	4.000000	48.000000	0.000000
2602.371665	0.048106	0.551598	0.230814	81.898552	-7.349910	9.543307	4.208169	0.000000	-2.700243	0.000000	0.000000	0.000000	1.104491	0.084797	-0.424555	0.000000	0.000000	4.000000	48.000000	0.000000
2602.374998	0.051866	0.551908	0.229300	81.898552	-7.349910	9.543307	4.208169	0.000000	-2.700243	0.000000	0.000000	0.000000	1.127956	0.092893	-0.454199	0.000000	0.000000	4.000000	48.000000	0.000000
2602.378332	0.051866	0.551908	0.229300	81.898552	-7.349910	9.543307	4.208169	0.000000	-2.700243	0.000000	0.000000	0.000000	1.127956	0.092893	-0.454199	0.000000	0.000000	4.000000	48.000000	0.000000
2602.381665	0.051866	0.551908	0.229300	81.617935	-9.904255	6.917073	4.168633	0.000000	-2.760888	0.000000	0.000000	0.000000	1.127956	0.092893	-0.454199	0.000000	0.000000	4.000000	48.000000	0.000000
2602.384998	0.055802	0.552211	0.227715	81.617935	-9.904255	6.917073	4.168633	0.000000	-2.760888	0.000000	0.000000	0.000000	1.180994	0.090947	-0.475592	0.000000	0.000000	4.000000	48.000000	0.000000
2602.388332	0.055802	0.552211	0.227715	81.617935	-9.904255	6.917073	4.168633	0.000000	-2.760888	0.000000	0.000000	0.000000	1.180994	0.090947	-0.475592	0.000000	0.000000	4.000000	48.000000	0.000000
2602.391665	0.055802	0.552211	0.227715	81.360550	-12.562576	5.125406	4.126558	0.000000	-2.823387	0.000000	0.000000	0.000000	1.180994	0.090947	-0.475592	0.000000	0.000000	4.000000	48.000000	0.000000
2602.394998	0.059754	0.552454	0.226093	81.360550	-12.562576	5.125406	4.126558	0.000000	-2.823387	0.000000	0.000000	0.000000	1.185371	0.072787	-0.486580	0.000000	0.000000	4.000000	48.000000	0.000000
2602.398332	0.059754	0.552454	0.226093	81.360550	-12.562576	5.125406	4.126558	0.000000	-2.823387	0.000000	0.000000	0.000000	1.185371	0.072787	-0.486580	0.000000	0.000000	4.000000	48.000000	0.000000
2602.401665	0.059754	0.552454	0.226093	81.089920	-15.511826	4.238722	4.083490	0.000000	-2.885326	0.000000	0.000000	0.000000	1.185371	0.072787	-0.486580	0.000000	0.000000	4.000000	48.000000	0.000000
2602.404998	0.063722	0.552640	0.224466	81.089920	-15.511826	4.238722	4.083490	0.000000	-2.885326	0.000000	0.000000	0.000000	1.190481	0.056059	-0.488032	0.000000	0.000000	4.000000	48.000000	0.000000
2602.408332	0.063722	0.552640	0.224466	81.089920	-15.511826	4.238722	4.083490	0.000000	-2.885326	0.000000	0.000000	0.000000	1.190481	0.056059	-0.488032	0.000000	0.000000	4.000000	48.000000	0.000000
2602.411665	0.063722	0.552640	0.224466	80.795700	-18.783293	2.801751	4.039622	0.000000	-2.946431	0.000000	0.000000	0.000000	1.190481	0.056059	-0.488032	0.000000	0.000000	4.000000	48.000000	0.000000
2602.414998	0.067835	0.552788	0.222803	80.795700	-18.783293	2.801751	4.039622	0.000000	-2.946431	0.000000	0.000000	0.000000	1.233774	0.044349	-0.499053	0.000000	0.000000	4.000000	48.000000	0.000000
2602.418332	0.067835	0.552788	0.222803	80.795700	-18.783293	2.801751	4.039622	0.000000	-2.946431	0.000000	0.000000	0.000000	1.233774	0.044349	-0.499053	0.000000	0.000000	4.000000	48.000000	0.000000
2602.421665	0.067835	0.552788	0.222803	80.492424	-21.941578	0.309406	3.993690	0.000000	-3.008395	0.000000	0.000000	0.000000	1.233774	0.044349	-0.499053	0.000000	0.000000	4.000000	48.000000	0.000000
2602.424998	0.071936	0.552906	0.221182	80.492424	-21.941578	0.309406	3.993690	0.000000	-3.008395	0.000000	0.000000	0.000000	1.230444	0.035452	-0.486352	0.000000	0.000000	4.000000	48.000000	0.000000
2602.428332	0.071936	0.552906	0.221182	80.492424	-21.941578	0.309406	3.993690	0.000000	-3.008395	0.000000	0.000000	0.000000	1.230444	0.035452	-0.486352	0.000000	0.000000	4.000000	48.000000	0.000000
2602.431665	0.071936	0.552906	0.221182	80.265182	-24.362690	-2.769156	3.947576	0.000000	-3.068655	0.000000	0.000000	0.000000	1.230444	0.035452	-0.486352	0.000000	0.000000	4.000000	48.000000	0.000000
2602.434998	0.076024	0.552991	0.219571	80.265182	-24.362690	-2.769156	3.947576	0.000000	-3.068655	0.000000	0.000000	0.000000	1.226363	0.025262	-0.483234	0.000000	0.000000	4.000000	48.000000	0.000000
2602.438332	0.076024	0.552991	0.219571	80.265182	-24.362690	-2.769156	3.947576	0.000000	-3.068655	0.000000	0.000000	0.000000	1.226363	0.025262	-0.483234	0.000000	0.000000	4.000000	48.000000	0.000000
2602.441665	0.076024	0.552991	0.219571	80.181839	-25.503511	-4.352814	3.901160	0.000000	-3.127451	0.000000	0.000000	0.000000	1.226363	0.025262	-0.483234	0.000000	0.000000	4.000000	48.000000	0.000000
2602.444998	0.080198	0.553083	0.217987	80.181839	-25.503511	-4.352814	3.901160	0.000000	-3.127451	0.000000	0.000000	0.000000	1.252260	0.027663	-0.475272	0.000000	0.000000	4.000000	48.000000	0.000000
2602.448332	0.080198	0.553083	0.217987	80.181839	-25.503511	-4.352814	3.901160	0.000000	-3.127451	0.000000	0.000000	0.000000	1.252260	0.027663	-0.475272	0.000000	0.000000	4.000000	48.000000	0.000000
2602.451665	0.080198	0.553083	0.217987	80.255753	-25.356018	-3.978621	3.853748	0.000000	-3.185690	0.000000	0.000000	0.000000	1.252260	0.027663	-0.475272	0.000000	0.000000	4.000000	48.000000	0.000000
2602.454998	0.084261	0.553158	0.216406	80.255753	-25.356018	-3.978621	3.853748	0.000000	-3.185690	0.000000	0.000000	0.000000	1.218987	0.022504	-0.474355	0.000000	0.000000	4.000000	48.000000	0.000000
2602.458332	0.084261	0.553158	0.216406	80.255753	-25.356018	-3.978621	3.853748	0.000000	-3.185690	0.000000	0.000000	0.000000	1.218987	0.022504	-0.474355	0.000000	0.000000	4.000000	48.000000	0.000000
2602.461665	0.084261	0.553158	0.216406	80.348770	-25.025072	-2.779527	3.806946	0.000000	-3.241476	0.000000	0.000000	0.000000	1.218987	0.022504	-0.474355	0.000000	0.000000	4.000000	48.000000	0.000000
2602.464998	0.088402	0.553306	0.214775	80.348770	-25.025072	-2.779527	3.806946	0.000000	-3.241476	0.000000	0.000000	0.000000	1.242239	0.044394	-0.489178	0.000000	0.000000	4.000000	48.000000	0.000000
2602.468332	0.088402	0.553306	0.214775	80.348770	-25.025072	-2.779527	3.806946	0.000000	-3.241476	0.000000	0.000000	0.000000	1.242239	0.044394	-0.489178	0.000000	0.000000	4.000000	48.000000	0.000000
2602.471665	0.088402	0.553306	0.214775	80.407341	-24.967766	-2.302358	3.758768	0.000000	-3.297220	0.000000	0.000000	0.000000	1.242239	0.044394	-0.489178	0.000000	0.000000	4.000000	48.000000	0.000000
2602.474998	0.092516	0.553443	0.213052	80.407341	-24.967766	-2.302358	3.758768	0.000000	-3.297220	0.000000	0.000000	0.000000	1.234262	0.041249	-0.516935	0.000000	0.000000	4.000000	48.000000	0.000000
2602.478332	0.092516	0.553443	0.213052	80.407341	-24.967766	-2.302358	3.758768	0.000000	-3.297220	0.000000	0.000000	0.000000	1.234262	0.041249	-0.516935	0.000000	0.000000	4.000000	48.000000	0.000000
2602.481665	0.092516	0.553443	0.213052	80.459892	-24.926332	-2.613771	3.709798	0.000000	-3.352222	0.000000	0.000000	0.000000	1.234262	0.041249	-0.516935	0.000000	0.000000	4.000000	48.000000	0.000000
2602.484998	0.096613	0.553637	0.211310	80.459892	-24.926332	-2.613771	3.709798	0.000000	-3.352222	0.000000	0.000000	0.000000	1.229026	0.058132	-0.522617	0.000000	0.000000	4.000000	48.000000	0.000000
2602.488332	0.096613	0.553637	0.211310	80.459892	-24.926332	-2.613771	3.709798	0.000000	-3.352222	0.000000	0.000000	0.000000	1.229026	0.058132	-0.522617	0.000000	0.000000	4.000000	48.000000	0.000000
2602.491665	0.096613	0.553637	0.211310	80.513573	-24.785486	-2.741247	3.660537	0.000000	-3.405946	0.000000	0.000000	0.000000	1.229026	0.058132	-0.522617	0.000000	0.000000	4.000000	48.000000	0.000000
2602.494998	0.100629	0.553887	0.209559	80.513573	-24.785486	-2.741247	3.660537	0.000000	-3.405946	0.000000	0.000000	0.000000	1.204792	0.075000	-0.525373	0.000000	0.000000	4.000000	48.000000	0.000000
2602.498332	0.100629	0.553887	0.209559	80.513573	-24.785486	-2.741247	3.660537	0.000000	-3.405946	0.000000	0.000000	0.000000	1.204792	0.075000	-0.525373	0.000000	0.000000	4.000000	48.000000	0.000000
2602.501665	0.100629	0.553887	0.209559	80.546722	-24.538244	-2.560385	3.611644	0.000000	-3.457750	0.000000	0.000000	0.000000	1.204792	0.075000	-0.525373	0.000000	0.000000	4.000000	48.000000	0.000000
2602.504998	0.104539	0.554161	0.207842	80.546722	-24.538244	-2.560385	3.611644	0.000000	-3.457750	0.000000	0.000000	0.000000	1.173024	0.082146	-0.514869	0.000000	0.000000	4.000000	48.000000	0.000000
2602.508332	0.104539	0.554161	0.207842	80.546722	-24.538244	-2.560385	3.611644	0.000000	-3.457750	0.000000	0.000000	0.000000	1.173024	0.082146	-0.514869	0.000000	0.000000	4.000000	48.000000	0.000000
2602.511665	0.104539	0.554161	0.207842	80.569908	-24.246679	-1.721217	3.563738	0.000000	-3.507103	0.000000	0.000000	0.000000	1.173024	0.082146	-0.514869	0.000000	0.000000	4.000000	48.000000	0.000000
2602.514998	0.108437	0.554438	0.206134	80.569908	-24.246679	-1.721217	3.563738	0.000000	-3.507103	0.000000	0.000000	0.000000	1.169353	0.083111	-0.512536	0.000000	0.000000	4.000000	48.000000	0.000000
2602.518332	0.108437	0.554438	0.206134	80.569908	-24.246679	-1.721217	3.563738	0.000000	-3.507103	0.000000	0.000000	0.000000	1.169353	0.083111	-0.512536	0.000000	0.000000	4.000000	48.000000	0.000000
2602.521665	0.108437	0.554438	0.206134	80.595520	-23.918629	-0.244189	3.515837	0.000000	-3.555121	0.000000	0.000000	0.000000	1.169353	0.083111	-0.512536	0.000000	0.000000	4.000000	48.000000	0.000000
2602.524998	0.112258	0.554697	0.204430	80.595520	-23.918629	-0.244189	3.515837	0.000000	-3.555121	0.000000	0.000000	0.000000	1.146276	0.077836	-0.511049	0.000000	0.000000	4.000000	48.000000	0.000000
2602.528332	0.112258	0.554697	0.204430	80.595520	-23.918629	-0.244189	3.515837	0.000000	-3.555121	0.000000	0.000000	0.000000	1.146276	0.077836	-0.511049	0.000000	0.000000	4.000000	48.000000	0.000000
2602.531665	0.112258	0.554697	0.204430	80.655777	-23.573364	1.958208	3.468506	0.000000	-3.601315	0.000000	0.000000	0.000000	1.146276	0.077836	-0.511049	0.000000	0.000000	4.000000	48.000000	0.000000
2602.534998	0.116122	0.554935	0.202678	80.655777	-23.573364	1.958208	3.468506	0.000000	-3.601315	0.000000	0.000000	0.000000	1.159273	0.071190	-0.525603	0.000000	0.000000	4.000000	48.000000	0.000000
2602.538332	0.116122	0.554935	0.202678	80.655777	-23.573364	1.958208	3.468506	0.000000	-3.601315	0.000000	0.000000	0.000000	1.159273	0.071190	-0.525603	0.000000	0.000000	4.000000	48.000000	0.000000
2602.541665	0.116122	0.554935	0.202678	80.738213	-23.209923	4.416542	3.420278	0.000000	-3.647149	0.000000	0.000000	0.000000	1.159273	0.071190	-0.525603	0.000000	0.000000	4.000000	48.000000	0.000000
2602.544998	0.120126	0.555134	0.200879	80.738213	-23.209923	4.416542	3.420278	0.000000	-3.647149	0.000000	0.000000	0.000000	1.201144	0.059770	-0.539875	0.000000	0.000000	4.000000	48.000000	0.000000
2602.548332	0.120126	0.555134	0.200879	80.738213	-23.209923	4.416542	3.420278	0.000000	-3.647149	0.000000	0.000000	0.000000	1.201144	0.059770	-0.539875	0.000000	0.000000	4.000000	48.000000	0.000000
2602.551665	0.120126	0.555134	0.200879	80.799927	-22.976219	6.229004	3.370378	0.000000	-3.693312	0.000000	0.000000	0.000000	1.201144	0.059770	-0.539875	0.000000	0.000000	4.000000	48.000000	0.000000
2602.554998	0.124173	0.555368	0.199036	80.799927	-22.976219	6.229004	3.370378	0.000000	-3.693312	0.000000	0.000000	0.000000	1.213978	0.070323	-0.552809	0.000000	0.000000	4.000000	48.000000	0.000000
2602.558332	0.124173	0.555368	0.199036	80.799927	-22.976219	6.229004	3.370378	0.000000	-3.693312	0.000000	0.000000	0.000000	1.213978	0.070323	-0.552809	0.000000	0.000000	4.000000	48.000000	0.000000
2602.561665	0.124173	0.555368	0.199036	80.857162	-22.837999	7.209414	3.319690	0.000000	-3.738939	0.000000	0.000000	0.000000	1.213978	0.070323	-0.552809	0.000000	0.000000	4.000000	48.000000	0.000000
2602.564998	0.128280	0.555591	0.197083	80.857162	-22.837999	7.209414	3.319690	0.000000	-3.738939	0.000000	0.000000	0.000000	1.232335	0.066902	-0.585948	0.000000	0.000000	4.000000	48.000000	0.000000
2602.568332	0.128280	0.555591	0.197083	80.857162	-22.837999	7.209414	3.319690	0.000000	-3.738939	0.000000	0.000000	0.000000	1.232335	0.066902	-0.585948	0.000000	0.000000	4.000000	48.000000	0.000000
2602.571665	0.128280	0.555591	0.197083	80.910591	-22.694973	7.358229	3.267450	0.000000	-3.784676	0.000000	0.000000	0.000000	1.232335	0.066902	-0.585948	0.000000	0.000000	4.000000	48.000000	0.000000
2602.574998	0.132405	0.555818	0.195129	80.910591	-22.694973	7.358229	3.267450	0.000000	-3.784676	0.000000	0.000000	0.000000	1.237380	0.067940	-0.586301	0.000000	0.000000	4.000000	48.000000	0.000000
2602.578332	0.132405	0.555818	0.195129	80.910591	-22.694973	7.358229	3.267450	0.000000	-3.784676	0.000000	0.000000	0.000000	1.237380	0.067940	-0.586301	0.000000	0.000000	4.000000	48.000000	0.000000
2602.581665	0.132405	0.555818	0.195129	80.952171	-22.510923	7.376318	3.215075	0.000000	-3.829268	0.000000	0.000000	0.000000	1.237380	0.067940	-0.586301	0.000000	0.000000	4.000000	48.000000	0.000000
2602.584998	0.136550	0.556068	0.193187	80.952171	-22.510923	7.376318	3.215075	0.000000	-3.829268	0.000000	0.000000	0.000000	1.243365	0.075173	-0.582624	0.000000	0.000000	4.000000	48.000000	0.000000
2602.588332	0.136550	0.556068	0.193187	80.952171	-22.510923	7.376318	3.215075	0.000000	-3.829268	0.000000	0.000000	0.000000	1.243365	0.075173	-0.582624	0.000000	0.000000	4.000000	48.000000	0.000000
2602.591665	0.136550	0.556068	0.193187	80.961014	-22.251995	8.076359	3.162715	0.000000	-3.872626	0.000000	0.000000	0.000000	1.243365	0.075173	-0.582624	0.000000	0.000000	4.000000	48.000000	0.000000
2602.594998	0.140658	0.556291	0.191294	80.961014	-22.251995	8.076359	3.162715	0.000000	-3.872626	0.000000	0.000000	0.000000	1.232611	0.066852	-0.567759	0.000000	0.000000	4.000000	48.000000	0.000000
2602.598332	0.140658	0.556291	0.191294	80.961014	-22.251995	8.076359	3.162715	0.000000	-3.872626	0.000000	0.000000	0.000000	1.232611	0.066852	-0.567759	0.000000	0.000000	4.000000	48.000000	0.000000
2602.601665	0.140658	0.556291	0.191294	80.887772	-22.017761	8.891056	3.111236	0.000000	-3.914105	0.000000	0.000000	0.000000	1.232611	0.066852	-0.567759	0.000000	0.000000	4.000000	48.000000	0.000000
2602.604998	0.144705	0.556507	0.189472	80.887772	-22.017761	8.891056	3.111236	0.000000	-3.914105	0.000000	0.000000	0.000000	1.214041	0.064794	-0.546454	0.000000	0.000000	4.000000	48.000000	0.000000
2602.608332	0.144705	0.556507	0.189472	80.887772	-22.017761	8.891056	3.111236	0.000000	-3.914105	0.000000	0.000000	0.000000	1.214041	0.064794	-0.546454	0.000000	0.000000	4.000000	48.000000	0.000000
2602.611665	0.144705	0.556507	0.189472	80.742371	-21.978771	9.058195	3.061102	0.000000	-3.953436	0.000000	0.000000	0.000000	1.214041	0.064794	-0.546454	0.000000	0.000000	4.000000	48.000000	0.000000
2602.614998	0.148730	0.556722	0.187749	80.742371	-21.978771	9.058195	3.061102	0.000000	-3.953436	0.000000	0.000000	0.000000	1.207546	0.064354	-0.517033	0.000000	0.000000	4.000000	48.000000	0.000000
2602.618332	0.148730	0.556722	0.187749	80.742371	-21.978771	9.058195	3.061102	0.000000	-3.953436	0.000000	0.000000	0.000000	1.207546	0.064354	-0.517033	0.000000	0.000000	4.000000	48.000000	0.000000
2602.621665	0.148730	0.556722	0.187749	80.587608	-21.974409	9.057055	3.012321	0.000000	-3.990729	0.000000	0.000000	0.000000	1.207546	0.064354	-0.517033	0.000000	0.000000	4.000000	48.000000	0.000000
2602.624998	0.152639	0.556858	0.186124	80.587608	-21.974409	9.057055	3.012321	0.000000	-3.990729	0.000000	0.000000	0.000000	1.172728	0.040813	-0.487561	0.000000	0.000000	4.000000	48.000000	0.000000
2602.628332	0.152639	0.556858	0.186124	80.587608	-21.974409	9.057055	3.012321	0.000000	-3.990729	0.000000	0.000000	0.000000	1.172728	0.040813	-0.487561	0.000000	0.000000	4.000000	48.000000	0.000000
2602.631665	0.152639	0.556858	0.186124	80.495438	-21.694944	9.755612	2.965670	0.000000	-4.025519	0.000000	0.000000	0.000000	1.172728	0.040813	-0.487561	0.000000	0.000000	4.000000	48.000000	0.000000
2602.634998	0.156520	0.556967	0.184553	80.495438	-21.694944	9.755612	2.965670	0.000000	-4.025519	0.000000	0.000000	0.000000	1.164344	0.032875	-0.471389	0.000000	0.000000	4.000000	48.000000	0.000000
2602.638332	0.156520	0.556967	0.184553	80.495438	-21.694944	9.755612	2.965670	0.000000	-4.025519	0.000000	0.000000	0.000000	1.164344	0.032875	-0.471389	0.000000	0.000000	4.000000	48.000000	0.000000
2602.641665	0.156520	0.556967	0.184553	80.492104	-21.131382	11.091678	2.920041	0.000000	-4.058739	0.000000	0.000000	0.000000	1.164344	0.032875	-0.471389	0.000000	0.000000	4.000000	48.000000	0.000000
2602.644998	0.160373	0.556994	0.183027	80.492104	-21.131382	11.091678	2.920041	0.000000	-4.058739	0.000000	0.000000	0.000000	1.155759	0.007992	-0.457590	0.000000	0.000000	4.000000	48.000000	0.000000
2602.648332	0.160373	0.556994	0.183027	80.492104	-21.131382	11.091678	2.920041	0.000000	-4.058739	0.000000	0.000000	0.000000	1.155759	0.007992	-0.457590	0.000000	0.000000	4.000000	48.000000	0.000000
2602.651665	0.160373	0.556994	0.183027	80.506775	-20.653107	12.390763	2.875384	0.000000	-4.090497	0.000000	0.000000	0.000000	1.155759	0.007992	-0.457590	0.000000	0.000000	4.000000	48.000000	0.000000
2602.654998	0.164145	0.556979	0.181591	80.506775	-20.653107	12.390763	2.875384	0.000000	-4.090497	0.000000	0.000000	0.000000	1.131477	-0.004450	-0.430724	0.000000	0.000000	4.000000	48.000000	0.000000
2602.658332	0.164145	0.556979	0.181591	80.506775	-20.653107	12.390763	2.875384	0.000000	-4.090497	0.000000	0.000000	0.000000	1.131477	-0.004450	-0.430724	0.000000	0.000000	4.000000	48.000000	0.000000
2602.661665	0.164145	0.556979	0.181591	80.539383	-20.339348	13.435336	2.832560	0.000000	-4.120267	0.000000	0.000000	0.000000	1.131477	-0.004450	-0.430724	0.000000	0.000000	4.000000	48.000000	0.000000
2602.664998	0.167951	0.557010	0.180185	80.539383	-20.339348	13.435336	2.832560	0.000000	-4.120267	0.000000	0.000000	0.000000	1.141823	0.009359	-0.421835	0.000000	0.000000	4.000000	48.000000	0.000000
2602.668332	0.167951	0.557010	0.180185	80.539383	-20.339348	13.435336	2.832560	0.000000	-4.120267	0.000000	0.000000	0.000000	1.141823	0.009359	-0.421835	0.000000	0.000000	4.000000	48.000000	0.000000
2602.671665	0.167951	0.557010	0.180185	80.555809	-20.053448	14.328455	2.790112	0.000000	-4.149129	0.000000	0.000000	0.000000	1.141823	0.009359	-0.421835	0.000000	0.000000	4.000000	48.000000	0.000000
2602.674998	0.171651	0.557057	0.178887	80.555809	-20.053448	14.328455	2.790112	0.000000	-4.149129	0.000000	0.000000	0.000000	1.110185	0.013941	-0.389534	0.000000	0.000000	4.000000	48.000000	0.000000
2602.678332	0.171651	0.557057	0.178887	80.555809	-20.053448	14.328455	2.790112	0.000000	-4.149129	0.000000	0.000000	0.000000	1.110185	0.013941	-0.389534	0.000000	0.000000	4.000000	48.000000	0.000000
2602.681665	0.171651	0.557057	0.178887	80.558411	-19.732462	14.756248	2.749895	0.000000	-4.175892	0.000000	0.000000	0.000000	1.110185	0.013941	-0.389534	0.000000	0.000000	4.000000	48.000000	0.000000
2602.684998	0.175317	0.557160	0.177709	80.558411	-19.732462	14.756248	2.749895	0.000000	-4.175892	0.000000	0.000000	0.000000	1.099622	0.030865	-0.353459	0.000000	0.000000	4.000000	48.000000	0.000000
2602.688332	0.175317	0.557160	0.177709	80.558411	-19.732462	14.756248	2.749895	0.000000	-4.175892	0.000000	0.000000	0.000000	1.099622	0.030865	-0.353459	0.000000	0.000000	4.000000	48.000000	0.000000
2602.691665	0.175317	0.557160	0.177709	80.553268	-19.387157	15.296763	2.711551	0.000000	-4.200892	0.000000	0.000000	0.000000	1.099622	0.030865	-0.353459	0.000000	0.000000	4.000000	48.000000	0.000000
2602.694998	0.178861	0.557283	0.176682	80.553268	-19.387157	15.296763	2.711551	0.000000	-4.200892	0.000000	0.000000	0.000000	1.063148	0.037008	-0.308003	0.000000	0.000000	4.000000	48.000000	0.000000
2602.698332	0.178861	0.557283	0.176682	80.553268	-19.387157	15.296763	2.711551	0.000000	-4.200892	0.000000	0.000000	0.000000	1.063148	0.037008	-0.308003	0.000000	0.000000	4.000000	48.000000	0.000000
2602.701665	0.178861	0.557283	0.176682	80.539383	-19.033844	16.450964	2.676021	0.000000	-4.223614	0.000000	0.000000	0.000000	1.063148	0.037008	-0.308003	0.000000	0.000000	4.000000	48.000000	0.000000
2602.704998	0.182219	0.557350	0.175804	80.539383	-19.033844	16.450964	2.676021	0.000000	-4.223614	0.000000	0.000000	0.000000	1.007585	0.020043	-0.263352	0.000000	0.000000	4.000000	48.000000	0.000000
2602.708332	0.182219	0.557350	0.175804	80.539383	-19.033844	16.450964	2.676021	0.000000	-4.223614	0.000000	0.000000	0.000000	1.007585	0.020043	-0.263352	0.000000	0.000000	4.000000	48.000000	0.000000
2602.711665	0.182219	0.557350	0.175804	80.530907	-18.703238	17.714418	2.643690	0.000000	-4.243925	0.000000	0.000000	0.000000	1.007585	0.020043	-0.263352	0.000000	0.000000	4.000000	48.000000	0.000000
2602.714998	0.185566	0.557355	0.174993	80.530907	-18.703238	17.714418	2.643690	0.000000	-4.243925	0.000000	0.000000	0.000000	1.003939	0.001536	-0.243438	0.000000	0.000000	4.000000	48.000000	0.000000
2602.718332	0.185566	0.557355	0.174993	80.530907	-18.703238	17.714418	2.643690	0.000000	-4.243925	0.000000	0.000000	0.000000	1.003939	0.001536	-0.243438	0.000000	0.000000	4.000000	48.000000	0.000000
2602.721665	0.185566	0.557355	0.174993	80.541626	-18.468821	18.682417	2.612470	0.000000	-4.263215	0.000000	0.000000	0.000000	1.003939	0.001536	-0.243438	0.000000	0.000000	4.000000	48.000000	0.000000
2602.724998	0.188789	0.557232	0.174202	80.541626	-18.468821	18.682417	2.612470	0.000000	-4.263215	0.000000	0.000000	0.000000	0.967110	-0.037025	-0.237351	0.000000	0.000000	4.000000	48.000000	0.000000
2602.728332	0.188789	0.557232	0.174202	80.541626	-18.468821	18.682417	2.612470	0.000000	-4.263215	0.000000	0.000000	0.000000	0.967110	-0.037025	-0.237351	0.000000	0.000000	4.000000	48.000000	0.000000
2602.731665	0.188789	0.557232	0.174202	80.597908	-18.470062	19.176994	2.582588	0.000000	-4.281384	0.000000	0.000000	0.000000	0.967110	-0.037025	-0.237351	0.000000	0.000000	4.000000	48.000000	0.000000
2602.734998	0.191781	0.556969	0.173395	80.597908	-18.470062	19.176994	2.582588	0.000000	-4.281384	0.000000	0.000000	0.000000	0.897546	-0.078710	-0.241949	0.000000	0.000000	4.000000	48.000000	0.000000
2602.738332	0.191781	0.556969	0.173395	80.597908	-18.470062	19.176994	2.582588	0.000000	-4.281384	0.000000	0.000000	0.000000	0.897546	-0.078710	-0.241949	0.000000	0.000000	4.000000	48.000000	0.000000
2602.741665	0.191781	0.556969	0.173395	80.726868	-18.803497	19.239773	2.554327	0.000000	-4.298303	0.000000	0.000000	0.000000	0.897546	-0.078710	-0.241949	0.000000	0.000000	4.000000	48.000000	0.000000
2602.744998	0.194619	0.556599	0.172511	80.726868	-18.803497	19.239773	2.554327	0.000000	-4.298303	0.000000	0.000000	0.000000	0.851361	-0.111086	-0.265169	0.000000	0.000000	4.000000	48.000000	0.000000
2602.748332	0.194619	0.556599	0.172511	80.726868	-18.803497	19.239773	2.554327	0.000000	-4.298303	0.000000	0.000000	0.000000	0.851361	-0.111086	-0.265169	0.000000	0.000000	4.000000	48.000000	0.000000
2602.751665	0.194619	0.556599	0.172511	80.959297	-19.217588	19.229507	2.526455	0.000000	-4.314745	0.000000	0.000000	0.000000	0.851361	-0.111086	-0.265169	0.000000	0.000000	4.000000	48.000000	0.000000
2602.754998	0.197334	0.556177	0.171551	80.959297	-19.217588	19.229507	2.526455	0.000000	-4.314745	0.000000	0.000000	0.000000	0.814623	-0.126460	-0.288127	0.000000	0.000000	4.000000	48.000000	0.000000
2602.758332	0.197334	0.556177	0.171551	80.959297	-19.217588	19.229507	2.526455	0.000000	-4.314745	0.000000	0.000000	0.000000	0.814623	-0.126460	-0.288127	0.000000	0.000000	4.000000	48.000000	0.000000
2602.761665	0.197334	0.556177	0.171551	81.303871	-19.013763	20.003740	2.498740	0.000000	-4.330854	0.000000	0.000000	0.000000	0.814623	-0.126460	-0.288127	0.000000	0.000000	4.000000	48.000000	0.000000
2602.764998	0.199989	0.555761	0.170505	81.303871	-19.013763	20.003740	2.498740	0.000000	-4.330854	0.000000	0.000000	0.000000	0.796304	-0.124789	-0.313834	0.000000	0.000000	4.000000	48.000000	0.000000
2602.768332	0.199989	0.555761	0.170505	81.303871	-19.013763	20.003740	2.498740	0.000000	-4.330854	0.000000	0.000000	0.000000	0.796304	-0.124789	-0.313834	0.000000	0.000000	4.000000	48.000000	0.000000
2602.771665	0.199989	0.555761	0.170505	81.661812	-18.133539	21.491556	2.470666	0.000000	-4.346931	0.000000	0.000000	0.000000	0.796304	-0.124789	-0.313834	0.000000	0.000000	4.000000	48.000000	0.000000
2602.774998	0.202575	0.555418	0.169456	81.661812	-18.133539	21.491556	2.470666	0.000000	-4.346931	0.000000	0.000000	0.000000	0.775823	-0.103138	-0.314591	0.000000	0.000000	4.000000	48.000000	0.000000
2602.778332	0.202575	0.555418	0.169456	81.661812	-18.133539	21.491556	2.470666	0.000000	-4.346931	0.000000	0.000000	0.000000	0.775823	-0.103138	-0.314591	0.000000	0.000000	4.000000	48.000000	0.000000
2602.781665	0.202575	0.555418	0.169456	81.985870	-16.918402	23.259678	2.443172	0.000000	-4.362444	0.000000	0.000000	0.000000	0.775823	-0.103138	-0.314591	0.000000	0.000000	4.000000	48.000000	0.000000
2602.784998	0.205000	0.555177	0.168523	81.985870	-16.918402	23.259678	2.443172	0.000000	-4.362444	0.000000	0.000000	0.000000	0.727412	-0.072325	-0.280008	0.000000	0.000000	4.000000	48.000000	0.000000
2602.788332	0.205000	0.555177	0.168523	81.985870	-16.918402	23.259678	2.443172	0.000000	-4.362444	0.000000	0.000000	0.000000	0.727412	-0.072325	-0.280008	0.000000	0.000000	4.000000	48.000000	0.000000
2602.791665	0.205000	0.555177	0.168523	82.255188	-15.469325	25.182844	2.418104	0.000000	-4.376388	0.000000	0.000000	0.000000	0.727412	-0.072325	-0.280008	0.000000	0.000000	4.000000	48.000000	0.000000
2602.794998	0.207272	0.554987	0.167730	82.255188	-15.469325	25.182844	2.418104	0.000000	-4.376388	0.000000	0.000000	0.000000	0.681850	-0.056977	-0.237725	0.000000	0.000000	4.000000	48.000000	0.000000
2602.798332	0.207272	0.554987	0.167730	82.255188	-15.469325	25.182844	2.418104	0.000000	-4.376388	0.000000	0.000000	0.000000	0.681850	-0.056977	-0.237725	0.000000	0.000000	4.000000	48.000000	0.000000
2602.801665	0.207272	0.554987	0.167730	82.445557	-13.980103	27.002779	2.395660	0.000000	-4.388714	0.000000	0.000000	0.000000	0.681850	-0.056977	-0.237725	0.000000	0.000000	4.000000	48.000000	0.000000
2602.804998	0.209418	0.554822	0.167150	82.445557	-13.980103	27.002779	2.395660	0.000000	-4.388714	0.000000	0.000000	0.000000	0.643754	-0.049445	-0.174139	0.000000	0.000000	4.000000	48.000000	0.000000
2602.808332	0.209418	0.554822	0.167150	82.445557	-13.980103	27.002779	2.395660	0.000000	-4.388714	0.000000	0.000000	0.000000	0.643754	-0.049445	-0.174139	0.000000	0.000000	4.000000	48.000000	0.000000
2602.811665	0.209418	0.554822	0.167150	82.550308	-12.656213	28.422476	2.376448	0.000000	-4.399147	0.000000	0.000000	0.000000	0.643754	-0.049445	-0.174139	0.000000	0.000000	4.000000	48.000000	0.000000
2602.814998	0.211399	0.554677	0.166760	82.550308	-12.656213	28.422476	2.376448	0.000000	-4.399147	0.000000	0.000000	0.000000	0.594138	-0.043436	-0.116799	0.000000	0.000000	4.000000	48.000000	0.000000
2602.818332	0.211399	0.554677	0.166760	82.550308	-12.656213	28.422476	2.376448	0.000000	-4.399147	0.000000	0.000000	0.000000	0.594138	-0.043436	-0.116799	0.000000	0.000000	4.000000	48.000000	0.000000
2602.821665	0.211399	0.554677	0.166760	82.605301	-11.653017	29.368479	2.360444	0.000000	-4.407755	0.000000	0.000000	0.000000	0.594138	-0.043436	-0.116799	0.000000	0.000000	4.000000	48.000000	0.000000
2602.824998	0.213211	0.554532	0.166550	82.605301	-11.653017	29.368479	2.360444	0.000000	-4.407755	0.000000	0.000000	0.000000	0.543587	-0.043654	-0.063068	0.000000	0.000000	4.000000	48.000000	0.000000
2602.828332	0.213211	0.554532	0.166550	82.605301	-11.653017	29.368479	2.360444	0.000000	-4.407755	0.000000	0.000000	0.000000	0.543587	-0.043654	-0.063068	0.000000	0.000000	4.000000	48.000000	0.000000
2602.831665	0.213211	0.554532	0.166550	82.634041	-10.904469	30.051323	2.347502	0.000000	-4.414661	0.000000	0.000000	0.000000	0.543587	-0.043654	-0.063068	0.000000	0.000000	4.000000	48.000000	0.000000
2602.834998	0.214886	0.554391	0.166417	82.634041	-10.904469	30.051323	2.347502	0.000000	-4.414661	0.000000	0.000000	0.000000	0.502589	-0.042230	-0.039813	0.000000	0.000000	4.000000	48.000000	0.000000
2602.838332	0.214886	0.554391	0.166417	82.634041	-10.904469	30.051323	2.347502	0.000000	-4.414661	0.000000	0.000000	0.000000	0.502589	-0.042230	-0.039813	0.000000	0.000000	4.000000	48.000000	0.000000
2602.841665	0.214886	0.554391	0.166417	82.647026	-10.302503	30.590652	2.336293	0.000000	-4.420604	0.000000	0.000000	0.000000	0.502589	-0.042230	-0.039813	0.000000	0.000000	4.000000	48.000000	0.000000
2602.844998	0.216412	0.554286	0.166326	82.647026	-10.302503	30.590652	2.336293	0.000000	-4.420604	0.000000	0.000000	0.000000	0.457838	-0.031470	-0.027319	0.000000	0.000000	4.000000	48.000000	0.000000
2602.848332	0.216412	0.554286	0.166326	82.647026	-10.302503	30.590652	2.336293	0.000000	-4.420604	0.000000	0.000000	0.000000	0.457838	-0.031470	-0.027319	0.000000	0.000000	4.000000	48.000000	0.000000
2602.851665	0.216412	0.554286	0.166326	82.655724	-9.799833	31.068649	2.326473	0.000000	-4.425779	0.000000	0.000000	0.000000	0.457838	-0.031470	-0.027319	0.000000	0.000000	4.000000	48.000000	0.000000
2602.854998	0.217790	0.554222	0.166186	82.655724	-9.799833	31.068649	2.326473	0.000000	-4.425779	0.000000	0.000000	0.000000	0.413350	-0.019042	-0.042275	0.000000	0.000000	4.000000	48.000000	0.000000
2602.858332	0.217790	0.554222	0.166186	82.655724	-9.799833	31.068649	2.326473	0.000000	-4.425779	0.000000	0.000000	0.000000	0.413350	-0.019042	-0.042275	0.000000	0.000000	4.000000	48.000000	0.000000
2602.861665	0.217790	0.554222	0.166186	82.676888	-9.236927	31.708744	2.317017	0.000000	-4.430737	0.000000	0.000000	0.000000	0.413350	-0.019042	-0.042275	0.000000	0.000000	4.000000	48.000000	0.000000
2602.864998	0.219021	0.554164	0.166001	82.676888	-9.236927	31.708744	2.317017	0.000000	-4.430737	0.000000	0.000000	0.000000	0.369268	-0.017393	-0.055388	0.000000	0.000000	4.000000	48.000000	0.000000
2602.868332	0.219021	0.554164	0.166001	82.676888	-9.236927	31.708744	2.317017	0.000000	-4.430737	0.000000	0.000000	0.000000	0.369268	-0.017393	-0.055388	0.000000	0.000000	4.000000	48.000000	0.000000
2602.871665	0.219021	0.554164	0.166001	82.712769	-8.531156	32.588982	2.307968	0.000000	-4.435457	0.000000	0.000000	0.000000	0.369268	-0.017393	-0.055388	0.000000	0.000000	4.000000	48.000000	0.000000
2602.874998	0.220098	0.554128	0.165755	82.712769	-8.531156	32.588982	2.307968	0.000000	-4.435457	0.000000	0.000000	0.000000	0.323135	-0.011036	-0.073742	0.000000	0.000000	4.000000	48.000000	0.000000
2602.878332	0.220098	0.554128	0.165755	82.712769	-8.531156	32.588982	2.307968	0.000000	-4.435457	0.000000	0.000000	0.000000	0.323135	-0.011036	-0.073742	0.000000	0.000000	4.000000	48.000000	0.000000
2602.881665	0.220098	0.554128	0.165755	82.763107	-7.767897	33.476887	2.299163	0.000000	-4.440028	0.000000	0.000000	0.000000	0.323135	-0.011036	-0.073742	0.000000	0.000000	4.000000	48.000000	0.000000
2602.884998	0.220098	0.554128	0.165755	82.763107	-7.767897	33.476887	2.299163	0.000000	-4.440028	0.000000	0.000000	0.000000	0.323135	-0.011036	-0.073742	0.000000	0.000000	4.000000	48.000000	0.000000
2602.888332	0.221027	0.554097	0.165467	82.763107	-7.767897	33.476887	2.299163	0.000000	-4.440028	0.000000	0.000000	0.000000	0.278865	-0.009341	-0.086329	0.000000	0.000000	4.000000	48.000000	0.000000
2602.891665	0.221027	0.554097	0.165467	82.816216	-7.057635	34.245373	2.299163	0.000000	-4.440028	0.000000	0.000000	0.000000	0.278865	-0.009341	-0.086329	0.000000	0.000000	4.000000	48.000000	0.000000
2602.894998	0.221714	0.554087	0.165151	82.816216	-7.057635	34.245373	2.299163	0.000000	-4.440028	0.000000	0.000000	0.000000	0.205971	-0.002973	-0.094750	0.000000	0.000000	4.000000	48.000000	0.000000
2602.898332	0.221714	0.554087	0.165151	82.816216	-7.057635	34.245373	2.299163	0.000000	-4.440028	0.000000	0.000000	0.000000	0.205971	-0.002973	-0.094750	0.000000	0.000000	4.000000	48.000000	0.000000
2602.901665	0.221714	0.554087	0.165151	82.867188	-6.468966	34.859600	2.283444	0.000000	-4.448133	0.000000	0.000000	0.000000	0.205971	-0.002973	-0.094750	0.000000	0.000000	4.000000	48.000000	0.000000
2602.904998	0.221714	0.554087	0.165151	82.867188	-6.468966	34.859600	2.283444	0.000000	-4.448133	0.000000	0.000000	0.000000	0.205971	-0.002973	-0.094750	0.000000	0.000000	4.000000	48.000000	0.000000
2602.908332	0.222266	0.554051	0.164832	82.867188	-6.468966	34.859600	2.283444	0.000000	-4.448133	0.000000	0.000000	0.000000	0.165564	-0.010625	-0.095875	0.000000	0.000000	4.000000	48.000000	0.000000
2602.911665	0.222266	0.554051	0.164832	82.916618	-5.901155	35.459888	2.283444	0.000000	-4.448133	0.000000	0.000000	0.000000	0.165564	-0.010625	-0.095875	0.000000	0.000000	4.000000	48.000000	0.000000
2602.914998	0.222686	0.554047	0.164517	82.916618	-5.901155	35.459888	2.283444	0.000000	-4.448133	0.000000	0.000000	0.000000	0.126068	-0.001285	-0.094376	0.000000	0.000000	4.000000	48.000000	0.000000
2602.918332	0.222686	0.554047	0.164517	82.916618	-5.901155	35.459888	2.283444	0.000000	-4.448133	0.000000	0.000000	0.000000	0.126068	-0.001285	-0.094376	0.000000	0.000000	4.000000	48.000000	0.000000
2602.921665	0.222686	0.554047	0.164517	82.963409	-5.420390	35.964737	2.271054	0.000000	-4.454471	0.000000	0.000000	0.000000	0.126068	-0.001285	-0.094376	0.000000	0.000000	4.000000	48.000000	0.000000
2602.924998	0.222686	0.554047	0.164517	82.963409	-5.420390	35.964737	2.271054	0.000000	-4.454471	0.000000	0.000000	0.000000	0.126068	-0.001285	-0.094376	0.000000	0.000000	4.000000	48.000000	0.000000
2602.928332	0.222936	0.554033	0.164192	82.963409	-5.420390	35.964737	2.271054	0.000000	-4.454471	0.000000	0.000000	0.000000	0.074862	-0.004246	-0.097676	0.000000	0.000000	4.000000	48.000000	0.000000
2602.931665	0.222936	0.554033	0.164192	83.010567	-5.042292	36.369022	2.271054	0.000000	-4.454471	0.000000	0.000000	0.000000	0.074862	-0.004246	-0.097676	0.000000	0.000000	4.000000	48.000000	0.000000
2602.934998	0.222936	0.554033	0.164192	83.010567	-5.042292	36.369022	2.271054	0.000000	-4.454471	0.000000	0.000000	0.000000	0.074862	-0.004246	-0.097676	0.000000	0.000000	4.000000	48.000000	0.000000
2602.938332	0.222936	0.554033	0.164192	83.010567	-5.042292	36.369022	2.271054	0.000000	-4.454471	0.000000	0.000000	0.000000	0.074862	-0.004246	-0.097676	0.000000	0.000000	4.000000	48.000000	0.000000
2602.941665	0.223146	0.554000	0.163479	83.063103	-4.685873	36.756966	2.266093	0.000000	-4.456997	0.000000	0.000000	0.000000	0.063013	-0.009822	-0.213774	0.000000	0.000000	4.000000	48.000000	0.000000
2602.944998	0.223146	0.554000	0.163479	83.063103	-4.685873	36.756966	2.266093	0.000000	-4.456997	0.000000	0.000000	0.000000	-0.000001	-0.000006	0.000002	0.000000	0.000000	4.000000	48.000000	0.000000
2602.948332	0.223146	0.554000	0.163479	83.063103	-4.685873	36.756966	2.266093	0.000000	-4.456997	0.000000	0.000000	0.000000	-0.000001	-0.000006	0.000002	0.000000	0.000000	4.000000	48.000000	0.000000
2602.951665	0.223146	0.554000	0.163479	83.117439	-4.353238	37.125069	2.257099	0.000000	-4.461558	0.000000	0.000000	0.000000	-0.000001	-0.000006	0.000002	0.000000	0.000000	4.000000	48.000000	0.000000
2602.954998	0.223146	0.554000	0.163479	83.117439	-4.353238	37.125069	2.257099	0.000000	-4.461558	0.000000	0.000000	0.000000	-0.000001	-0.000006	0.000002	0.000000	0.000000	4.000000	48.000000	0.000000
2602.958332	0.223086	0.554028	0.163037	83.117439	-4.353238	37.125069	2.257099	0.000000	-4.461558	0.000000	0.000000	0.000000	-0.017780	0.008362	-0.132685	0.000000	0.000000	4.000000	48.000000	0.000000
2602.961665	0.223086	0.554028	0.163037	83.175476	-4.131626	37.378826	2.257099	0.000000	-4.461558	0.000000	0.000000	0.000000	-0.017780	0.008362	-0.132685	0.000000	0.000000	4.000000	48.000000	0.000000
2602.964998	0.222958	0.554020	0.162496	83.175476	-4.131626	37.378826	2.257099	0.000000	-4.461558	0.000000	0.000000	0.000000	-0.038449	-0.002295	-0.162319	0.000000	0.000000	4.000000	48.000000	0.000000
2602.968332	0.222958	0.554020	0.162496	83.175476	-4.131626	37.378826	2.257099	0.000000	-4.461558	0.000000	0.000000	0.000000	-0.038449	-0.002295	-0.162319	0.000000	0.000000	4.000000	48.000000	0.000000
2602.971665	0.222958	0.554020	0.162496	83.230766	-4.079346	37.452877	2.247309	0.000000	-4.466497	0.000000	0.000000	0.000000	-0.038449	-0.002295	-0.162319	0.000000	0.000000	4.000000	48.000000	0.000000
2602.974998	0.222958	0.554020	0.162496	83.230766	-4.079346	37.452877	2.247309	0.000000	-4.466497	0.000000	0.000000	0.000000	-0.038449	-0.002295	-0.162319	0.000000	0.000000	4.000000	48.000000	0.000000
2602.978332	0.222697	0.554085	0.161862	83.230766	-4.079346	37.452877	2.247309	0.000000	-4.466497	0.000000	0.000000	0.000000	-0.078378	0.019366	-0.190174	0.000000	0.000000	4.000000	48.000000	0.000000
2602.981665	0.222697	0.554085	0.161862	83.280930	-4.243463	37.298512	2.247309	0.000000	-4.466497	0.000000	0.000000	0.000000	-0.078378	0.019366	-0.190174	0.000000	0.000000	4.000000	48.000000	0.000000
2602.984998	0.222334	0.554185	0.161129	83.280930	-4.243463	37.298512	2.247309	0.000000	-4.466497	0.000000	0.000000	0.000000	-0.108925	0.030122	-0.219856	0.000000	0.000000	4.000000	48.000000	0.000000
2602.988332	0.222334	0.554185	0.161129	83.280930	-4.243463	37.298512	2.247309	0.000000	-4.466497	0.000000	0.000000	0.000000	-0.108925	0.030122	-0.219856	0.000000	0.000000	4.000000	48.000000	0.000000
2602.991665	0.222334	0.554185	0.161129	83.335175	-4.469690	37.089874	2.235647	0.000000	-4.472346	0.000000	0.000000	0.000000	-0.108925	0.030122	-0.219856	0.000000	0.000000	4.000000	48.000000	0.000000
2602.994998	0.222334	0.554185	0.161129	83.335175	-4.469690	37.089874	2.235647	0.000000	-4.472346	0.000000	0.000000	0.000000	-0.108925	0.030122	-0.219856	0.000000	0.000000	4.000000	48.000000	0.000000
2602.998332	0.221809	0.554357	0.160313	83.335175	-4.469690	37.089874	2.235647	0.000000	-4.472346	0.000000	0.000000	0.000000	-0.157562	0.051517	-0.244890	0.000000	0.000000	4.000000	48.000000	0.000000
2603.001665	0.221809	0.554357	0.160313	83.389359	-4.710209	36.877861	2.235647	0.000000	-4.472346	0.000000	0.000000	0.000000	-0.157562	0.051517	-0.244890	0.000000	0.000000	4.000000	48.000000	0.000000
2603.004998	0.221130	0.554548	0.159436	83.389359	-4.710209	36.877861	2.235647	0.000000	-4.472346	0.000000	0.000000	0.000000	-0.203554	0.057386	-0.263127	0.000000	0.000000	4.000000	48.000000	0.000000
2603.008332	0.221130	0.554548	0.159436	83.389359	-4.710209	36.877861	2.235647	0.000000	-4.472346	0.000000	0.000000	0.000000	-0.203554	0.057386	-0.263127	0.000000	0.000000	4.000000	48.000000	0.000000
2603.011665	0.221130	0.554548	0.159436	83.444260	-4.943322	36.677414	2.223459	0.000000	-4.478419	0.000000	0.000000	0.000000	-0.203554	0.057386	-0.263127	0.000000	0.000000	4.000000	48.000000	0.000000
2603.014998	0.220365	0.554835	0.158498	83.444260	-4.943322	36.677414	2.223459	0.000000	-4.478419	0.000000	0.000000	0.000000	-0.229487	0.086101	-0.281298	0.000000	0.000000	4.000000	48.000000	0.000000
2603.018332	0.220365	0.554835	0.158498	83.444260	-4.943322	36.677414	2.223459	0.000000	-4.478419	0.000000	0.000000	0.000000	-0.229487	0.086101	-0.281298	0.000000	0.000000	4.000000	48.000000	0.000000
2603.021665	0.220365	0.554835	0.158498	83.499893	-5.174239	36.488750	2.217196	0.000000	-4.481523	0.000000	0.000000	0.000000	-0.229487	0.086101	-0.281298	0.000000	0.000000	4.000000	48.000000	0.000000
2603.024998	0.219516	0.555182	0.157504	83.499893	-5.174239	36.488750	2.217196	0.000000	-4.481523	0.000000	0.000000	0.000000	-0.254812	0.103860	-0.298165	0.000000	0.000000	4.000000	48.000000	0.000000
2603.028332	0.219516	0.555182	0.157504	83.499893	-5.174239	36.488750	2.217196	0.000000	-4.481523	0.000000	0.000000	0.000000	-0.254812	0.103860	-0.298165	0.000000	0.000000	4.000000	48.000000	0.000000
2603.031665	0.219516	0.555182	0.157504	83.556976	-5.383486	36.327305	2.210725	0.000000	-4.484718	0.000000	0.000000	0.000000	-0.254812	0.103860	-0.298165	0.000000	0.000000	4.000000	48.000000	0.000000
2603.034998	0.218641	0.555586	0.156432	83.556976	-5.383486	36.327305	2.210725	0.000000	-4.484718	0.000000	0.000000	0.000000	-0.262566	0.121477	-0.321494	0.000000	0.000000	4.000000	48.000000	0.000000
2603.038332	0.218641	0.555586	0.156432	83.556976	-5.383486	36.327305	2.210725	0.000000	-4.484718	0.000000	0.000000	0.000000	-0.262566	0.121477	-0.321494	0.000000	0.000000	4.000000	48.000000	0.000000
2603.041665	0.218641	0.555586	0.156432	83.612419	-5.623581	36.132183	2.203467	0.000000	-4.488289	0.000000	0.000000	0.000000	-0.262566	0.121477	-0.321494	0.000000	0.000000	4.000000	48.000000	0.000000
2603.044998	0.217717	0.556034	0.155312	83.612419	-5.623581	36.132183	2.203467	0.000000	-4.488289	0.000000	0.000000	0.000000	-0.277052	0.134298	-0.336255	0.000000	0.000000	4.000000	48.000000	0.000000
2603.048332	0.217717	0.556034	0.155312	83.612419	-5.623581	36.132183	2.203467	0.000000	-4.488289	0.000000	0.000000	0.000000	-0.277052	0.134298	-0.336255	0.000000	0.000000	4.000000	48.000000	0.000000
2603.051665	0.217717	0.556034	0.155312	83.666176	-5.897876	35.902740	2.195859	0.000000	-4.492015	0.000000	0.000000	0.000000	-0.277052	0.134298	-0.336255	0.000000	0.000000	4.000000	48.000000	0.000000
2603.054998	0.216710	0.556539	0.154132	83.666176	-5.897876	35.902740	2.195859	0.000000	-4.492015	0.000000	0.000000	0.000000	-0.302181	0.151529	-0.353737	0.000000	0.000000	4.000000	48.000000	0.000000
2603.058332	0.216710	0.556539	0.154132	83.666176	-5.897876	35.902740	2.195859	0.000000	-4.492015	0.000000	0.000000	0.000000	-0.302181	0.151529	-0.353737	0.000000	0.000000	4.000000	48.000000	0.000000
2603.061665	0.216710	0.556539	0.154132	83.719894	-6.181558	35.669308	2.187987	0.000000	-4.495855	0.000000	0.000000	0.000000	-0.302181	0.151529	-0.353737	0.000000	0.000000	4.000000	48.000000	0.000000
2603.064998	0.215641	0.557116	0.152865	83.719894	-6.181558	35.669308	2.187987	0.000000	-4.495855	0.000000	0.000000	0.000000	-0.320530	0.172981	-0.380194	0.000000	0.000000	4.000000	48.000000	0.000000
2603.068332	0.215641	0.557116	0.152865	83.719894	-6.181558	35.669308	2.187987	0.000000	-4.495855	0.000000	0.000000	0.000000	-0.320530	0.172981	-0.380194	0.000000	0.000000	4.000000	48.000000	0.000000
2603.071665	0.215641	0.557116	0.152865	83.779495	-6.427652	35.481857	2.179369	0.000000	-4.500039	0.000000	0.000000	0.000000	-0.320530	0.172981	-0.380194	0.000000	0.000000	4.000000	48.000000	0.000000
2603.074998	0.214527	0.557698	0.151552	83.779495	-6.427652	35.481857	2.179369	0.000000	-4.500039	0.000000	0.000000	0.000000	-0.334274	0.174588	-0.394070	0.000000	0.000000	4.000000	48.000000	0.000000
2603.078332	0.214527	0.557698	0.151552	83.779495	-6.427652	35.481857	2.179369	0.000000	-4.500039	0.000000	0.000000	0.000000	-0.334274	0.174588	-0.394070	0.000000	0.000000	4.000000	48.000000	0.000000
2603.081665	0.214527	0.557698	0.151552	83.858734	-6.461369	35.533886	2.170387	0.000000	-4.504378	0.000000	0.000000	0.000000	-0.334274	0.174588	-0.394070	0.000000	0.000000	4.000000	48.000000	0.000000
2603.084998	0.213349	0.558294	0.150140	83.858734	-6.461369	35.533886	2.170387	0.000000	-4.504378	0.000000	0.000000	0.000000	-0.353389	0.178906	-0.423596	0.000000	0.000000	4.000000	48.000000	0.000000
2603.088332	0.213349	0.558294	0.150140	83.858734	-6.461369	35.533886	2.170387	0.000000	-4.504378	0.000000	0.000000	0.000000	-0.353389	0.178906	-0.423596	0.000000	0.000000	4.000000	48.000000	0.000000
2603.091665	0.213349	0.558294	0.150140	83.973572	-5.979569	36.157337	2.160520	0.000000	-4.509119	0.000000	0.000000	0.000000	-0.353389	0.178906	-0.423596	0.000000	0.000000	4.000000	48.000000	0.000000
2603.094998	0.212114	0.558889	0.148647	83.973572	-5.979569	36.157337	2.160520	0.000000	-4.509119	0.000000	0.000000	0.000000	-0.370435	0.178567	-0.447724	0.000000	0.000000	4.000000	48.000000	0.000000
2603.098332	0.212114	0.558889	0.148647	83.973572	-5.979569	36.157337	2.160520	0.000000	-4.509119	0.000000	0.000000	0.000000	-0.370435	0.178567	-0.447724	0.000000	0.000000	4.000000	48.000000	0.000000
2603.101665	0.212114	0.558889	0.148647	84.133186	-4.647352	37.707912	2.149919	0.000000	-4.514183	0.000000	0.000000	0.000000	-0.370435	0.178567	-0.447724	0.000000	0.000000	4.000000	48.000000	0.000000
2603.104998	0.210887	0.559468	0.147072	84.133186	-4.647352	37.707912	2.149919	0.000000	-4.514183	0.000000	0.000000	0.000000	-0.368192	0.173606	-0.472417	0.000000	0.000000	4.000000	48.000000	0.000000
2603.108332	0.210887	0.559468	0.147072	84.133186	-4.647352	37.707912	2.149919	0.000000	-4.514183	0.000000	0.000000	0.000000	-0.368192	0.173606	-0.472417	0.000000	0.000000	4.000000	48.000000	0.000000
2603.111665	0.210887	0.559468	0.147072	84.328918	-2.470695	40.173729	2.138177	0.000000	-4.519756	0.000000	0.000000	0.000000	-0.368192	0.173606	-0.472417	0.000000	0.000000	4.000000	48.000000	0.000000
2603.114998	0.209637	0.560065	0.145420	84.328918	-2.470695	40.173729	2.138177	0.000000	-4.519756	0.000000	0.000000	0.000000	-0.375134	0.178981	-0.495822	0.000000	0.000000	4.000000	48.000000	0.000000
2603.118332	0.209637	0.560065	0.145420	84.328918	-2.470695	40.173729	2.138177	0.000000	-4.519756	0.000000	0.000000	0.000000	-0.375134	0.178981	-0.495822	0.000000	0.000000	4.000000	48.000000	0.000000
2603.121665	0.209637	0.560065	0.145420	84.544075	0.712493	43.711811	2.125494	0.000000	-4.525734	0.000000	0.000000	0.000000	-0.375134	0.178981	-0.495822	0.000000	0.000000	4.000000	48.000000	0.000000
2603.124998	0.208432	0.560684	0.143702	84.544075	0.712493	43.711811	2.125494	0.000000	-4.525734	0.000000	0.000000	0.000000	-0.361523	0.185877	-0.515444	0.000000	0.000000	4.000000	48.000000	0.000000
2603.128332	0.208432	0.560684	0.143702	84.544075	0.712493	43.711811	2.125494	0.000000	-4.525734	0.000000	0.000000	0.000000	-0.361523	0.185877	-0.515444	0.000000	0.000000	4.000000	48.000000	0.000000
2603.131665	0.208432	0.560684	0.143702	84.756561	4.852215	48.261902	2.111613	0.000000	-4.532228	0.000000	0.000000	0.000000	-0.361523	0.185877	-0.515444	0.000000	0.000000	4.000000	48.000000	0.000000
2603.134998	0.207215	0.561326	0.141938	84.756561	4.852215	48.261902	2.111613	0.000000	-4.532228	0.000000	0.000000	0.000000	-0.365114	0.192572	-0.529179	0.000000	0.000000	4.000000	48.000000	0.000000
2603.138332	0.207215	0.561326	0.141938	84.756561	4.852215	48.261902	2.111613	0.000000	-4.532228	0.000000	0.000000	0.000000	-0.365114	0.192572	-0.529179	0.000000	0.000000	4.000000	48.000000	0.000000
2603.141665	0.207215	0.561326	0.141938	84.937325	9.399643	53.228798	2.097073	0.000000	-4.538974	0.000000	0.000000	0.000000	-0.365114	0.192572	-0.529179	0.000000	0.000000	4.000000	48.000000	0.000000
2603.144998	0.205964	0.561975	0.140157	84.937325	9.399643	53.228798	2.097073	0.000000	-4.538974	0.000000	0.000000	0.000000	-0.375214	0.194794	-0.534294	0.000000	0.000000	4.000000	48.000000	0.000000
2603.148332	0.205964	0.561975	0.140157	84.937325	9.399643	53.228798	2.097073	0.000000	-4.538974	0.000000	0.000000	0.000000	-0.375214	0.194794	-0.534294	0.000000	0.000000	4.000000	48.000000	0.000000
2603.151665	0.205964	0.561975	0.140157	85.072166	13.628895	57.835987	2.082331	0.000000	-4.545756	0.000000	0.000000	0.000000	-0.375214	0.194794	-0.534294	0.000000	0.000000	4.000000	48.000000	0.000000
2603.154998	0.204685	0.562652	0.138372	85.072166	13.628895	57.835987	2.082331	0.000000	-4.545756	0.000000	0.000000	0.000000	-0.383788	0.202985	-0.535316	0.000000	0.000000	4.000000	48.000000	0.000000
2603.158332	0.204685	0.562652	0.138372	85.072166	13.628895	57.835987	2.082331	0.000000	-4.545756	0.000000	0.000000	0.000000	-0.383788	0.202985	-0.535316	0.000000	0.000000	4.000000	48.000000	0.000000
2603.161665	0.204685	0.562652	0.138372	85.174644	17.053329	61.570660	2.067520	0.000000	-4.552512	0.000000	0.000000	0.000000	-0.383788	0.202985	-0.535316	0.000000	0.000000	4.000000	48.000000	0.000000
2603.164998	0.203326	0.563344	0.136527	85.174644	17.053329	61.570660	2.067520	0.000000	-4.552512	0.000000	0.000000	0.000000	-0.407616	0.207473	-0.553602	0.000000	0.000000	4.000000	48.000000	0.000000
2603.168332	0.203326	0.563344	0.136527	85.174644	17.053329	61.570660	2.067520	0.000000	-4.552512	0.000000	0.000000	0.000000	-0.407616	0.207473	-0.553602	0.000000	0.000000	4.000000	48.000000	0.000000
2603.171665	0.203326	0.563344	0.136527	85.257690	19.528797	64.290962	2.052202	0.000000	-4.559437	0.000000	0.000000	0.000000	-0.407616	0.207473	-0.553602	0.000000	0.000000	4.000000	48.000000	0.000000
2603.174998	0.201902	0.564021	0.134659	85.257690	19.528797	64.290962	2.052202	0.000000	-4.559437	0.000000	0.000000	0.000000	-0.427273	0.203278	-0.560480	0.000000	0.000000	4.000000	48.000000	0.000000
2603.178332	0.201902	0.564021	0.134659	85.257690	19.528797	64.290962	2.052202	0.000000	-4.559437	0.000000	0.000000	0.000000	-0.427273	0.203278	-0.560480	0.000000	0.000000	4.000000	48.000000	0.000000
2603.181665	0.201902	0.564021	0.134659	85.327393	21.182428	66.131523	2.036756	0.000000	-4.566359	0.000000	0.000000	0.000000	-0.427273	0.203278	-0.560480	0.000000	0.000000	4.000000	48.000000	0.000000
2603.184998	0.200467	0.564719	0.132742	85.327393	21.182428	66.131523	2.036756	0.000000	-4.566359	0.000000	0.000000	0.000000	-0.430510	0.209237	-0.574948	0.000000	0.000000	4.000000	48.000000	0.000000
2603.188332	0.200467	0.564719	0.132742	85.327393	21.182428	66.131523	2.036756	0.000000	-4.566359	0.000000	0.000000	0.000000	-0.430510	0.209237	-0.574948	0.000000	0.000000	4.000000	48.000000	0.000000
2603.191665	0.200467	0.564719	0.132742	85.386208	22.381968	67.482124	2.020538	0.000000	-4.573558	0.000000	0.000000	0.000000	-0.430510	0.209237	-0.574948	0.000000	0.000000	4.000000	48.000000	0.000000
2603.194998	0.199021	0.565435	0.130777	85.386208	22.381968	67.482124	2.020538	0.000000	-4.573558	0.000000	0.000000	0.000000	-0.433742	0.214973	-0.589534	0.000000	0.000000	4.000000	48.000000	0.000000
2603.198332	0.199021	0.565435	0.130777	85.386208	22.381968	67.482124	2.020538	0.000000	-4.573558	0.000000	0.000000	0.000000	-0.433742	0.214973	-0.589534	0.000000	0.000000	4.000000	48.000000	0.000000
2603.201665	0.199021	0.565435	0.130777	85.432709	23.559990	68.805779	2.003522	0.000000	-4.581037	0.000000	0.000000	0.000000	-0.433742	0.214973	-0.589534	0.000000	0.000000	4.000000	48.000000	0.000000
2603.204998	0.197574	0.566210	0.128791	85.432709	23.559990	68.805779	2.003522	0.000000	-4.581037	0.000000	0.000000	0.000000	-0.434090	0.232565	-0.595763	0.000000	0.000000	4.000000	48.000000	0.000000
2603.208332	0.197574	0.566210	0.128791	85.432709	23.559990	68.805779	2.003522	0.000000	-4.581037	0.000000	0.000000	0.000000	-0.434090	0.232565	-0.595763	0.000000	0.000000	4.000000	48.000000	0.000000
2603.211665	0.197574	0.566210	0.128791	85.451279	24.927227	70.113861	1.985993	0.000000	-4.588663	0.000000	0.000000	0.000000	-0.434090	0.232565	-0.595763	0.000000	0.000000	4.000000	48.000000	0.000000
2603.214998	0.196214	0.567063	0.126771	85.451279	24.927227	70.113861	1.985993	0.000000	-4.588663	0.000000	0.000000	0.000000	-0.408070	0.255890	-0.606184	0.000000	0.000000	4.000000	48.000000	0.000000
2603.218332	0.196214	0.567063	0.126771	85.451279	24.927227	70.113861	1.985993	0.000000	-4.588663	0.000000	0.000000	0.000000	-0.408070	0.255890	-0.606184	0.000000	0.000000	4.000000	48.000000	0.000000
2603.221665	0.196214	0.567063	0.126771	85.445168	26.475250	71.533348	1.967261	0.000000	-4.596725	0.000000	0.000000	0.000000	-0.408070	0.255890	-0.606184	0.000000	0.000000	4.000000	48.000000	0.000000
2603.224998	0.194957	0.567986	0.124770	85.445168	26.475250	71.533348	1.967261	0.000000	-4.596725	0.000000	0.000000	0.000000	-0.376880	0.276899	-0.600277	0.000000	0.000000	4.000000	48.000000	0.000000
2603.228332	0.194957	0.567986	0.124770	85.445168	26.475250	71.533348	1.967261	0.000000	-4.596725	0.000000	0.000000	0.000000	-0.376880	0.276899	-0.600277	0.000000	0.000000	4.000000	48.000000	0.000000
2603.231665	0.194957	0.567986	0.124770	85.419785	28.002808	73.037827	1.947936	0.000000	-4.604948	0.000000	0.000000	0.000000	-0.376880	0.276899	-0.600277	0.000000	0.000000	4.000000	48.000000	0.000000
2603.234998	0.193731	0.568986	0.122754	85.419785	28.002808	73.037827	1.947936	0.000000	-4.604948	0.000000	0.000000	0.000000	-0.367917	0.299822	-0.604835	0.000000	0.000000	4.000000	48.000000	0.000000
2603.238332	0.193731	0.568986	0.122754	85.419785	28.002808	73.037827	1.947936	0.000000	-4.604948	0.000000	0.000000	0.000000	-0.367917	0.299822	-0.604835	0.000000	0.000000	4.000000	48.000000	0.000000
2603.241665	0.193731	0.568986	0.122754	85.398232	29.051346	74.015083	1.927969	0.000000	-4.613343	0.000000	0.000000	0.000000	-0.367917	0.299822	-0.604835	0.000000	0.000000	4.000000	48.000000	0.000000
2603.244998	0.192570	0.570014	0.120739	85.398232	29.051346	74.015083	1.927969	0.000000	-4.613343	0.000000	0.000000	0.000000	-0.348228	0.308593	-0.604373	0.000000	0.000000	4.000000	48.000000	0.000000
2603.248332	0.192570	0.570014	0.120739	85.398232	29.051346	74.015083	1.927969	0.000000	-4.613343	0.000000	0.000000	0.000000	-0.348228	0.308593	-0.604373	0.000000	0.000000	4.000000	48.000000	0.000000
2603.251665	0.192570	0.570014	0.120739	85.411148	29.370705	74.115791	1.907381	0.000000	-4.621893	0.000000	0.000000	0.000000	-0.348228	0.308593	-0.604373	0.000000	0.000000	4.000000	48.000000	0.000000
2603.254998	0.191433	0.571012	0.118693	85.411148	29.370705	74.115791	1.907381	0.000000	-4.621893	0.000000	0.000000	0.000000	-0.341177	0.299282	-0.613845	0.000000	0.000000	4.000000	48.000000	0.000000
2603.258332	0.191433	0.571012	0.118693	85.411148	29.370705	74.115791	1.907381	0.000000	-4.621893	0.000000	0.000000	0.000000	-0.341177	0.299282	-0.613845	0.000000	0.000000	4.000000	48.000000	0.000000
2603.261665	0.191433	0.571012	0.118693	85.460670	29.431255	73.830391	1.885952	0.000000	-4.630679	0.000000	0.000000	0.000000	-0.341177	0.299282	-0.613845	0.000000	0.000000	4.000000	48.000000	0.000000
2603.264998	0.190312	0.571992	0.116595	85.460670	29.431255	73.830391	1.885952	0.000000	-4.630679	0.000000	0.000000	0.000000	-0.336210	0.293958	-0.629328	0.000000	0.000000	4.000000	48.000000	0.000000
2603.268332	0.190312	0.571992	0.116595	85.460670	29.431255	73.830391	1.885952	0.000000	-4.630679	0.000000	0.000000	0.000000	-0.336210	0.293958	-0.629328	0.000000	0.000000	4.000000	48.000000	0.000000
2603.271665	0.190312	0.571992	0.116595	85.519043	29.538980	73.681488	1.863430	0.000000	-4.639788	0.000000	0.000000	0.000000	-0.336210	0.293958	-0.629328	0.000000	0.000000	4.000000	48.000000	0.000000
2603.274998	0.189171	0.572914	0.114426	85.519043	29.538980	73.681488	1.863430	0.000000	-4.639788	0.000000	0.000000	0.000000	-0.342292	0.276514	-0.650699	0.000000	0.000000	4.000000	48.000000	0.000000
2603.278332	0.189171	0.572914	0.114426	85.519043	29.538980	73.681488	1.863430	0.000000	-4.639788	0.000000	0.000000	0.000000	-0.342292	0.276514	-0.650699	0.000000	0.000000	4.000000	48.000000	0.000000
2603.281665	0.189171	0.572914	0.114426	85.583412	29.666508	73.672050	1.839720	0.000000	-4.649240	0.000000	0.000000	0.000000	-0.342292	0.276514	-0.650699	0.000000	0.000000	4.000000	48.000000	0.000000
2603.284998	0.188015	0.573797	0.112200	85.583412	29.666508	73.672050	1.839720	0.000000	-4.649240	0.000000	0.000000	0.000000	-0.346959	0.265004	-0.667890	0.000000	0.000000	4.000000	48.000000	0.000000
2603.288332	0.188015	0.573797	0.112200	85.583412	29.666508	73.672050	1.839720	0.000000	-4.649240	0.000000	0.000000	0.000000	-0.346959	0.265004	-0.667890	0.000000	0.000000	4.000000	48.000000	0.000000
2603.291665	0.188015	0.573797	0.112200	85.650574	29.821419	73.739578	1.814957	0.000000	-4.658962	0.000000	0.000000	0.000000	-0.346959	0.265004	-0.667890	0.000000	0.000000	4.000000	48.000000	0.000000
2603.294998	0.186767	0.574661	0.109957	85.650574	29.821419	73.739578	1.814957	0.000000	-4.658962	0.000000	0.000000	0.000000	-0.374425	0.259371	-0.672892	0.000000	0.000000	4.000000	48.000000	0.000000
2603.298332	0.186767	0.574661	0.109957	85.650574	29.821419	73.739578	1.814957	0.000000	-4.658962	0.000000	0.000000	0.000000	-0.374425	0.259371	-0.672892	0.000000	0.000000	4.000000	48.000000	0.000000
2603.301665	0.186767	0.574661	0.109957	85.708099	30.024208	73.957802	1.790100	0.000000	-4.668570	0.000000	0.000000	0.000000	-0.374425	0.259371	-0.672892	0.000000	0.000000	4.000000	48.000000	0.000000
2603.304998	0.185502	0.575554	0.107742	85.708099	30.024208	73.957802	1.790100	0.000000	-4.668570	0.000000	0.000000	0.000000	-0.379241	0.267775	-0.664343	0.000000	0.000000	4.000000	48.000000	0.000000
2603.308332	0.185502	0.575554	0.107742	85.708099	30.024208	73.957802	1.790100	0.000000	-4.668570	0.000000	0.000000	0.000000	-0.379241	0.267775	-0.664343	0.000000	0.000000	4.000000	48.000000	0.000000
2603.311665	0.185502	0.575554	0.107742	85.749969	30.759142	74.589272	1.765365	0.000000	-4.677979	0.000000	0.000000	0.000000	-0.379241	0.267775	-0.664343	0.000000	0.000000	4.000000	48.000000	0.000000
2603.314998	0.184176	0.576512	0.105503	85.749969	30.759142	74.589272	1.765365	0.000000	-4.677979	0.000000	0.000000	0.000000	-0.398039	0.287330	-0.671668	0.000000	0.000000	4.000000	48.000000	0.000000
2603.318332	0.184176	0.576512	0.105503	85.749969	30.759142	74.589272	1.765365	0.000000	-4.677979	0.000000	0.000000	0.000000	-0.398039	0.287330	-0.671668	0.000000	0.000000	4.000000	48.000000	0.000000
2603.321665	0.184176	0.576512	0.105503	85.739563	32.617527	76.206833	1.740243	0.000000	-4.687383	0.000000	0.000000	0.000000	-0.398039	0.287330	-0.671668	0.000000	0.000000	4.000000	48.000000	0.000000
2603.324998	0.182881	0.577544	0.103348	85.739563	32.617527	76.206833	1.740243	0.000000	-4.687383	0.000000	0.000000	0.000000	-0.388375	0.309589	-0.646731	0.000000	0.000000	4.000000	48.000000	0.000000
2603.328332	0.182881	0.577544	0.103348	85.739563	32.617527	76.206833	1.740243	0.000000	-4.687383	0.000000	0.000000	0.000000	-0.388375	0.309589	-0.646731	0.000000	0.000000	4.000000	48.000000	0.000000
2603.331665	0.182881	0.577544	0.103348	85.656525	35.361961	78.945061	1.715778	0.000000	-4.696393	0.000000	0.000000	0.000000	-0.388375	0.309589	-0.646731	0.000000	0.000000	4.000000	48.000000	0.000000
2603.334998	0.181581	0.578642	0.101249	85.656525	35.361961	78.945061	1.715778	0.000000	-4.696393	0.000000	0.000000	0.000000	-0.390129	0.329616	-0.629570	0.000000	0.000000	4.000000	48.000000	0.000000
2603.338332	0.181581	0.578642	0.101249	85.656525	35.361961	78.945061	1.715778	0.000000	-4.696393	0.000000	0.000000	0.000000	-0.390129	0.329616	-0.629570	0.000000	0.000000	4.000000	48.000000	0.000000
2603.341665	0.181581	0.578642	0.101249	85.524467	38.131569	81.841385	1.691822	0.000000	-4.705075	0.000000	0.000000	0.000000	-0.390129	0.329616	-0.629570	0.000000	0.000000	4.000000	48.000000	0.000000
2603.344998	0.180303	0.579776	0.099206	85.524467	38.131569	81.841385	1.691822	0.000000	-4.705075	0.000000	0.000000	0.000000	-0.383264	0.340035	-0.613055	0.000000	0.000000	4.000000	48.000000	0.000000
2603.348332	0.180303	0.579776	0.099206	85.524467	38.131569	81.841385	1.691822	0.000000	-4.705075	0.000000	0.000000	0.000000	-0.383264	0.340035	-0.613055	0.000000	0.000000	4.000000	48.000000	0.000000
2603.351665	0.180303	0.579776	0.099206	85.369507	40.586311	84.363098	1.668213	0.000000	-4.713498	0.000000	0.000000	0.000000	-0.383264	0.340035	-0.613055	0.000000	0.000000	4.000000	48.000000	0.000000
2603.354998	0.179048	0.580861	0.097216	85.369507	40.586311	84.363098	1.668213	0.000000	-4.713498	0.000000	0.000000	0.000000	-0.376578	0.325436	-0.596892	0.000000	0.000000	4.000000	48.000000	0.000000
2603.358332	0.179048	0.580861	0.097216	85.369507	40.586311	84.363098	1.668213	0.000000	-4.713498	0.000000	0.000000	0.000000	-0.376578	0.325436	-0.596892	0.000000	0.000000	4.000000	48.000000	0.000000
2603.361665	0.179048	0.580861	0.097216	85.238602	42.545254	86.088303	1.644954	0.000000	-4.721665	0.000000	0.000000	0.000000	-0.376578	0.325436	-0.596892	0.000000	0.000000	4.000000	48.000000	0.000000
2603.364998	0.177764	0.581914	0.095212	85.238602	42.545254	86.088303	1.644954	0.000000	-4.721665	0.000000	0.000000	0.000000	-0.385199	0.315907	-0.601156	0.000000	0.000000	4.000000	48.000000	0.000000
2603.368332	0.177764	0.581914	0.095212	85.238602	42.545254	86.088303	1.644954	0.000000	-4.721665	0.000000	0.000000	0.000000	-0.385199	0.315907	-0.601156	0.000000	0.000000	4.000000	48.000000	0.000000
2603.371665	0.177764	0.581914	0.095212	85.153656	44.178806	87.318497	1.621298	0.000000	-4.729841	0.000000	0.000000	0.000000	-0.385199	0.315907	-0.601156	0.000000	0.000000	4.000000	48.000000	0.000000
2603.374998	0.176482	0.582872	0.093199	85.153656	44.178806	87.318497	1.621298	0.000000	-4.729841	0.000000	0.000000	0.000000	-0.384611	0.287417	-0.604058	0.000000	0.000000	4.000000	48.000000	0.000000
2603.378332	0.176482	0.582872	0.093199	85.153656	44.178806	87.318497	1.621298	0.000000	-4.729841	0.000000	0.000000	0.000000	-0.384611	0.287417	-0.604058	0.000000	0.000000	4.000000	48.000000	0.000000
2603.381665	0.176482	0.582872	0.093199	85.108559	45.813465	88.643616	1.597138	0.000000	-4.738054	0.000000	0.000000	0.000000	-0.384611	0.287417	-0.604058	0.000000	0.000000	4.000000	48.000000	0.000000
2603.384998	0.175221	0.583747	0.091146	85.108559	45.813465	88.643616	1.597138	0.000000	-4.738054	0.000000	0.000000	0.000000	-0.378200	0.262638	-0.615671	0.000000	0.000000	4.000000	48.000000	0.000000
2603.388332	0.175221	0.583747	0.091146	85.108559	45.813465	88.643616	1.597138	0.000000	-4.738054	0.000000	0.000000	0.000000	-0.378200	0.262638	-0.615671	0.000000	0.000000	4.000000	48.000000	0.000000
2603.391665	0.175221	0.583747	0.091146	85.081352	47.358715	90.110771	1.571915	0.000000	-4.746481	0.000000	0.000000	0.000000	-0.378200	0.262638	-0.615671	0.000000	0.000000	4.000000	48.000000	0.000000
2603.394998	0.174012	0.584560	0.089062	85.081352	47.358715	90.110771	1.571915	0.000000	-4.746481	0.000000	0.000000	0.000000	-0.362672	0.243929	-0.625336	0.000000	0.000000	4.000000	48.000000	0.000000
2603.398332	0.174012	0.584560	0.089062	85.081352	47.358715	90.110771	1.571915	0.000000	-4.746481	0.000000	0.000000	0.000000	-0.362672	0.243929	-0.625336	0.000000	0.000000	4.000000	48.000000	0.000000
2603.401665	0.174012	0.584560	0.089062	85.055573	48.763737	91.531166	1.545554	0.000000	-4.755130	0.000000	0.000000	0.000000	-0.362672	0.243929	-0.625336	0.000000	0.000000	4.000000	48.000000	0.000000
2603.404998	0.172827	0.585343	0.086947	85.055573	48.763737	91.531166	1.545554	0.000000	-4.755130	0.000000	0.000000	0.000000	-0.355689	0.234713	-0.634396	0.000000	0.000000	4.000000	48.000000	0.000000
2603.408332	0.172827	0.585343	0.086947	85.055573	48.763737	91.531166	1.545554	0.000000	-4.755130	0.000000	0.000000	0.000000	-0.355689	0.234713	-0.634396	0.000000	0.000000	4.000000	48.000000	0.000000
2603.411665	0.172827	0.585343	0.086947	85.010376	50.070320	92.763466	1.518218	0.000000	-4.763928	0.000000	0.000000	0.000000	-0.355689	0.234713	-0.634396	0.000000	0.000000	4.000000	48.000000	0.000000
2603.414998	0.171641	0.586145	0.084818	85.010376	50.070320	92.763466	1.518218	0.000000	-4.763928	0.000000	0.000000	0.000000	-0.355743	0.240731	-0.638619	0.000000	0.000000	4.000000	48.000000	0.000000
2603.418332	0.171641	0.586145	0.084818	85.010376	50.070320	92.763466	1.518218	0.000000	-4.763928	0.000000	0.000000	0.000000	-0.355743	0.240731	-0.638619	0.000000	0.000000	4.000000	48.000000	0.000000
2603.421665	0.171641	0.586145	0.084818	84.930244	51.015102	93.566643	1.490266	0.000000	-4.772746	0.000000	0.000000	0.000000	-0.355743	0.240731	-0.638619	0.000000	0.000000	4.000000	48.000000	0.000000
2603.424998	0.170510	0.586973	0.082761	84.930244	51.015102	93.566643	1.490266	0.000000	-4.772746	0.000000	0.000000	0.000000	-0.339301	0.248450	-0.617382	0.000000	0.000000	4.000000	48.000000	0.000000
2603.428332	0.170510	0.586973	0.082761	84.930244	51.015102	93.566643	1.490266	0.000000	-4.772746	0.000000	0.000000	0.000000	-0.339301	0.248450	-0.617382	0.000000	0.000000	4.000000	48.000000	0.000000
2603.431665	0.170510	0.586973	0.082761	84.813896	51.596836	94.018143	1.462786	0.000000	-4.781240	0.000000	0.000000	0.000000	-0.339301	0.248450	-0.617382	0.000000	0.000000	4.000000	48.000000	0.000000
2603.434998	0.169392	0.587799	0.080732	84.813896	51.596836	94.018143	1.462786	0.000000	-4.781240	0.000000	0.000000	0.000000	-0.335386	0.247802	-0.608661	0.000000	0.000000	4.000000	48.000000	0.000000
2603.438332	0.169392	0.587799	0.080732	84.813896	51.596836	94.018143	1.462786	0.000000	-4.781240	0.000000	0.000000	0.000000	-0.335386	0.247802	-0.608661	0.000000	0.000000	4.000000	48.000000	0.000000
2603.441665	0.169392	0.587799	0.080732	84.677635	52.038548	94.338585	1.435338	0.000000	-4.789552	0.000000	0.000000	0.000000	-0.335386	0.247802	-0.608661	0.000000	0.000000	4.000000	48.000000	0.000000
2603.444998	0.168330	0.588621	0.078782	84.677635	52.038548	94.338585	1.435338	0.000000	-4.789552	0.000000	0.000000	0.000000	-0.318423	0.246590	-0.585027	0.000000	0.000000	4.000000	48.000000	0.000000
2603.448332	0.168330	0.588621	0.078782	84.677635	52.038548	94.338585	1.435338	0.000000	-4.789552	0.000000	0.000000	0.000000	-0.318423	0.246590	-0.585027	0.000000	0.000000	4.000000	48.000000	0.000000
2603.451665	0.168330	0.588621	0.078782	84.540337	52.290257	94.496185	1.408541	0.000000	-4.797501	0.000000	0.000000	0.000000	-0.318423	0.246590	-0.585027	0.000000	0.000000	4.000000	48.000000	0.000000
2603.454998	0.167279	0.589392	0.076854	84.540337	52.290257	94.496185	1.408541	0.000000	-4.797501	0.000000	0.000000	0.000000	-0.315290	0.231176	-0.578342	0.000000	0.000000	4.000000	48.000000	0.000000
2603.458332	0.167279	0.589392	0.076854	84.540337	52.290257	94.496185	1.408541	0.000000	-4.797501	0.000000	0.000000	0.000000	-0.315290	0.231176	-0.578342	0.000000	0.000000	4.000000	48.000000	0.000000
2603.461665	0.167279	0.589392	0.076854	84.423599	52.528008	94.619064	1.381718	0.000000	-4.805295	0.000000	0.000000	0.000000	-0.315290	0.231176	-0.578342	0.000000	0.000000	4.000000	48.000000	0.000000
2603.464998	0.166285	0.590092	0.074918	84.423599	52.528008	94.619064	1.381718	0.000000	-4.805295	0.000000	0.000000	0.000000	-0.298357	0.209991	-0.580678	0.000000	0.000000	4.000000	48.000000	0.000000
2603.468332	0.166285	0.590092	0.074918	84.423599	52.528008	94.619064	1.381718	0.000000	-4.805295	0.000000	0.000000	0.000000	-0.298357	0.209991	-0.580678	0.000000	0.000000	4.000000	48.000000	0.000000
2603.471665	0.166285	0.590092	0.074918	84.323044	53.078400	95.038460	1.354155	0.000000	-4.813135	0.000000	0.000000	0.000000	-0.298357	0.209991	-0.580678	0.000000	0.000000	4.000000	48.000000	0.000000
2603.474998	0.165369	0.590672	0.072960	84.323044	53.078400	95.038460	1.354155	0.000000	-4.813135	0.000000	0.000000	0.000000	-0.274738	0.173979	-0.587498	0.000000	0.000000	4.000000	48.000000	0.000000
2603.478332	0.165369	0.590672	0.072960	84.323044	53.078400	95.038460	1.354155	0.000000	-4.813135	0.000000	0.000000	0.000000	-0.274738	0.173979	-0.587498	0.000000	0.000000	4.000000	48.000000	0.000000
2603.481665	0.165369	0.590672	0.072960	84.238503	54.112259	95.929031	1.325500	0.000000	-4.821105	0.000000	0.000000	0.000000	-0.274738	0.173979	-0.587498	0.000000	0.000000	4.000000	48.000000	0.000000
2603.484998	0.164504	0.591163	0.070980	84.238503	54.112259	95.929031	1.325500	0.000000	-4.821105	0.000000	0.000000	0.000000	-0.259519	0.147392	-0.593880	0.000000	0.000000	4.000000	48.000000	0.000000
2603.488332	0.164504	0.591163	0.070980	84.238503	54.112259	95.929031	1.325500	0.000000	-4.821105	0.000000	0.000000	0.000000	-0.259519	0.147392	-0.593880	0.000000	0.000000	4.000000	48.000000	0.000000
2603.491665	0.164504	0.591163	0.070980	84.177994	55.380920	97.160568	1.295910	0.000000	-4.829143	0.000000	0.000000	0.000000	-0.259519	0.147392	-0.593880	0.000000	0.000000	4.000000	48.000000	0.000000
2603.494998	0.163676	0.591587	0.068936	84.177994	55.380920	97.160568	1.295910	0.000000	-4.829143	0.000000	0.000000	0.000000	-0.248499	0.127273	-0.613148	0.000000	0.000000	4.000000	48.000000	0.000000
2603.498332	0.163676	0.591587	0.068936	84.177994	55.380920	97.160568	1.295910	0.000000	-4.829143	0.000000	0.000000	0.000000	-0.248499	0.127273	-0.613148	0.000000	0.000000	4.000000	48.000000	0.000000
2603.501665	0.163676	0.591587	0.068936	84.132782	56.698524	98.580833	1.264710	0.000000	-4.837408	0.000000	0.000000	0.000000	-0.248499	0.127273	-0.613148	0.000000	0.000000	4.000000	48.000000	0.000000
2603.504998	0.162897	0.592004	0.066872	84.132782	56.698524	98.580833	1.264710	0.000000	-4.837408	0.000000	0.000000	0.000000	-0.233548	0.124871	-0.619182	0.000000	0.000000	4.000000	48.000000	0.000000
2603.508332	0.162897	0.592004	0.066872	84.132782	56.698524	98.580833	1.264710	0.000000	-4.837408	0.000000	0.000000	0.000000	-0.233548	0.124871	-0.619182	0.000000	0.000000	4.000000	48.000000	0.000000
2603.511665	0.162897	0.592004	0.066872	84.085632	57.708611	99.682716	1.232585	0.000000	-4.845692	0.000000	0.000000	0.000000	-0.233548	0.124871	-0.619182	0.000000	0.000000	4.000000	48.000000	0.000000
2603.514998	0.162116	0.592442	0.064797	84.085632	57.708611	99.682716	1.232585	0.000000	-4.845692	0.000000	0.000000	0.000000	-0.234287	0.131475	-0.622635	0.000000	0.000000	4.000000	48.000000	0.000000
2603.518332	0.162116	0.592442	0.064797	84.085632	57.708611	99.682716	1.232585	0.000000	-4.845692	0.000000	0.000000	0.000000	-0.234287	0.131475	-0.622635	0.000000	0.000000	4.000000	48.000000	0.000000
2603.521665	0.162116	0.592442	0.064797	84.023056	58.207733	100.219101	1.199915	0.000000	-4.853886	0.000000	0.000000	0.000000	-0.234287	0.131475	-0.622635	0.000000	0.000000	4.000000	48.000000	0.000000
2603.524998	0.161320	0.592911	0.062754	84.023056	58.207733	100.219101	1.199915	0.000000	-4.853886	0.000000	0.000000	0.000000	-0.239035	0.140783	-0.612834	0.000000	0.000000	4.000000	48.000000	0.000000
2603.528332	0.161320	0.592911	0.062754	84.023056	58.207733	100.219101	1.199915	0.000000	-4.853886	0.000000	0.000000	0.000000	-0.239035	0.140783	-0.612834	0.000000	0.000000	4.000000	48.000000	0.000000
2603.531665	0.161320	0.592911	0.062754	83.929909	58.324078	100.362801	1.167525	0.000000	-4.861778	0.000000	0.000000	0.000000	-0.239035	0.140783	-0.612834	0.000000	0.000000	4.000000	48.000000	0.000000
2603.534998	0.160550	0.593411	0.060795	83.929909	58.324078	100.362801	1.167525	0.000000	-4.861778	0.000000	0.000000	0.000000	-0.230874	0.149948	-0.587758	0.000000	0.000000	4.000000	48.000000	0.000000
2603.538332	0.160550	0.593411	0.060795	83.929909	58.324078	100.362801	1.167525	0.000000	-4.861778	0.000000	0.000000	0.000000	-0.230874	0.149948	-0.587758	0.000000	0.000000	4.000000	48.000000	0.000000
2603.541665	0.160550	0.593411	0.060795	83.833122	58.293938	100.312805	1.136149	0.000000	-4.869206	0.000000	0.000000	0.000000	-0.230874	0.149948	-0.587758	0.000000	0.000000	4.000000	48.000000	0.000000
2603.544998	0.159803	0.593922	0.058905	83.833122	58.293938	100.312805	1.136149	0.000000	-4.869206	0.000000	0.000000	0.000000	-0.224060	0.153400	-0.566974	0.000000	0.000000	4.000000	48.000000	0.000000
2603.548332	0.159803	0.593922	0.058905	83.833122	58.293938	100.312805	1.136149	0.000000	-4.869206	0.000000	0.000000	0.000000	-0.224060	0.153400	-0.566974	0.000000	0.000000	4.000000	48.000000	0.000000
2603.551665	0.159803	0.593922	0.058905	83.746933	58.222691	100.199455	1.105588	0.000000	-4.876236	0.000000	0.000000	0.000000	-0.224060	0.153400	-0.566974	0.000000	0.000000	4.000000	48.000000	0.000000
2603.554998	0.159081	0.594416	0.057092	83.746933	58.222691	100.199455	1.105588	0.000000	-4.876236	0.000000	0.000000	0.000000	-0.216575	0.148146	-0.543930	0.000000	0.000000	4.000000	48.000000	0.000000
2603.558332	0.159081	0.594416	0.057092	83.746933	58.222691	100.199455	1.105588	0.000000	-4.876236	0.000000	0.000000	0.000000	-0.216575	0.148146	-0.543930	0.000000	0.000000	4.000000	48.000000	0.000000
2603.561665	0.159081	0.594416	0.057092	83.674606	58.147285	100.109833	1.076002	0.000000	-4.882850	0.000000	0.000000	0.000000	-0.216575	0.148146	-0.543930	0.000000	0.000000	4.000000	48.000000	0.000000
2603.564998	0.158368	0.594864	0.055305	83.674606	58.147285	100.109833	1.076002	0.000000	-4.882850	0.000000	0.000000	0.000000	-0.213839	0.134325	-0.536227	0.000000	0.000000	4.000000	48.000000	0.000000
2603.568332	0.158368	0.594864	0.055305	83.674606	58.147285	100.109833	1.076002	0.000000	-4.882850	0.000000	0.000000	0.000000	-0.213839	0.134325	-0.536227	0.000000	0.000000	4.000000	48.000000	0.000000
2603.571665	0.158368	0.594864	0.055305	83.630035	58.039944	99.965576	1.046559	0.000000	-4.889245	0.000000	0.000000	0.000000	-0.213839	0.134325	-0.536227	0.000000	0.000000	4.000000	48.000000	0.000000
2603.574998	0.157658	0.595276	0.053521	83.630035	58.039944	99.965576	1.046559	0.000000	-4.889245	0.000000	0.000000	0.000000	-0.213144	0.123541	-0.535066	0.000000	0.000000	4.000000	48.000000	0.000000
2603.578332	0.157658	0.595276	0.053521	83.630035	58.039944	99.965576	1.046559	0.000000	-4.889245	0.000000	0.000000	0.000000	-0.213144	0.123541	-0.535066	0.000000	0.000000	4.000000	48.000000	0.000000
2603.581665	0.157658	0.595276	0.053521	83.632561	58.051167	99.858719	1.016900	0.000000	-4.895500	0.000000	0.000000	0.000000	-0.213144	0.123541	-0.535066	0.000000	0.000000	4.000000	48.000000	0.000000
2603.584998	0.157011	0.595642	0.051682	83.632561	58.051167	99.858719	1.016900	0.000000	-4.895500	0.000000	0.000000	0.000000	-0.194103	0.109844	-0.551654	0.000000	0.000000	4.000000	48.000000	0.000000
2603.588332	0.157011	0.595642	0.051682	83.632561	58.051167	99.858719	1.016900	0.000000	-4.895500	0.000000	0.000000	0.000000	-0.194103	0.109844	-0.551654	0.000000	0.000000	4.000000	48.000000	0.000000
2603.591665	0.157011	0.595642	0.051682	83.672432	58.357990	99.976509	0.985715	0.000000	-4.901874	0.000000	0.000000	0.000000	-0.194103	0.109844	-0.551654	0.000000	0.000000	4.000000	48.000000	0.000000
2603.594998	0.156420	0.595972	0.049766	83.672432	58.357990	99.976509	0.985715	0.000000	-4.901874	0.000000	0.000000	0.000000	-0.177352	0.099003	-0.574814	0.000000	0.000000	4.000000	48.000000	0.000000
2603.598332	0.156420	0.595972	0.049766	83.672432	58.357990	99.976509	0.985715	0.000000	-4.901874	0.000000	0.000000	0.000000	-0.177352	0.099003	-0.574814	0.000000	0.000000	4.000000	48.000000	0.000000
2603.601665	0.156420	0.595972	0.049766	83.712219	58.671524	100.217964	0.952629	0.000000	-4.908411	0.000000	0.000000	0.000000	-0.177352	0.099003	-0.574814	0.000000	0.000000	4.000000	48.000000	0.000000
2603.604998	0.155852	0.596295	0.047840	83.712219	58.671524	100.217964	0.952629	0.000000	-4.908411	0.000000	0.000000	0.000000	-0.170449	0.097022	-0.577955	0.000000	0.000000	4.000000	48.000000	0.000000
2603.608332	0.155852	0.596295	0.047840	83.712219	58.671524	100.217964	0.952629	0.000000	-4.908411	0.000000	0.000000	0.000000	-0.170449	0.097022	-0.577955	0.000000	0.000000	4.000000	48.000000	0.000000
2603.611665	0.155852	0.596295	0.047840	83.725769	58.744076	100.286415	0.918983	0.000000	-4.914822	0.000000	0.000000	0.000000	-0.170449	0.097022	-0.577955	0.000000	0.000000	4.000000	48.000000	0.000000
2603.614998	0.155263	0.596632	0.045932	83.725769	58.744076	100.286415	0.918983	0.000000	-4.914822	0.000000	0.000000	0.000000	-0.176563	0.100888	-0.572169	0.000000	0.000000	4.000000	48.000000	0.000000
2603.618332	0.155263	0.596632	0.045932	83.725769	58.744076	100.286415	0.918983	0.000000	-4.914822	0.000000	0.000000	0.000000	-0.176563	0.100888	-0.572169	0.000000	0.000000	4.000000	48.000000	0.000000
2603.621665	0.155263	0.596632	0.045932	83.694069	58.379082	99.928818	0.885486	0.000000	-4.920967	0.000000	0.000000	0.000000	-0.176563	0.100888	-0.572169	0.000000	0.000000	4.000000	48.000000	0.000000
2603.624998	0.154650	0.596961	0.044030	83.694069	58.379082	99.928818	0.885486	0.000000	-4.920967	0.000000	0.000000	0.000000	-0.183986	0.098879	-0.570859	0.000000	0.000000	4.000000	48.000000	0.000000
2603.628332	0.154650	0.596961	0.044030	83.694069	58.379082	99.928818	0.885486	0.000000	-4.920967	0.000000	0.000000	0.000000	-0.183986	0.098879	-0.570859	0.000000	0.000000	4.000000	48.000000	0.000000
2603.631665	0.154650	0.596961	0.044030	83.614632	57.616047	99.163979	0.851872	0.000000	-4.926897	0.000000	0.000000	0.000000	-0.183986	0.098879	-0.570859	0.000000	0.000000	4.000000	48.000000	0.000000
2603.634998	0.153991	0.597256	0.042146	83.614632	57.616047	99.163979	0.851872	0.000000	-4.926897	0.000000	0.000000	0.000000	-0.197740	0.088325	-0.565179	0.000000	0.000000	4.000000	48.000000	0.000000
2603.638332	0.153991	0.597256	0.042146	83.614632	57.616047	99.163979	0.851872	0.000000	-4.926897	0.000000	0.000000	0.000000	-0.197740	0.088325	-0.565179	0.000000	0.000000	4.000000	48.000000	0.000000
2603.641665	0.153991	0.597256	0.042146	83.507980	56.638615	98.181313	0.818477	0.000000	-4.932554	0.000000	0.000000	0.000000	-0.197740	0.088325	-0.565179	0.000000	0.000000	4.000000	48.000000	0.000000
2603.644998	0.153298	0.597526	0.040318	83.507980	56.638615	98.181313	0.818477	0.000000	-4.932554	0.000000	0.000000	0.000000	-0.207901	0.081014	-0.548366	0.000000	0.000000	4.000000	48.000000	0.000000
2603.648332	0.153298	0.597526	0.040318	83.507980	56.638615	98.181313	0.818477	0.000000	-4.932554	0.000000	0.000000	0.000000	-0.207901	0.081014	-0.548366	0.000000	0.000000	4.000000	48.000000	0.000000
2603.651665	0.153298	0.597526	0.040318	83.398026	55.714211	97.193810	0.785963	0.000000	-4.937840	0.000000	0.000000	0.000000	-0.207901	0.081014	-0.548366	0.000000	0.000000	4.000000	48.000000	0.000000
2603.654998	0.152580	0.597735	0.038576	83.398026	55.714211	97.193810	0.785963	0.000000	-4.937840	0.000000	0.000000	0.000000	-0.215148	0.062671	-0.522646	0.000000	0.000000	4.000000	48.000000	0.000000
2603.658332	0.152580	0.597735	0.038576	83.398026	55.714211	97.193810	0.785963	0.000000	-4.937840	0.000000	0.000000	0.000000	-0.215148	0.062671	-0.522646	0.000000	0.000000	4.000000	48.000000	0.000000
2603.661665	0.152580	0.597735	0.038576	83.289307	55.064362	96.376823	0.754876	0.000000	-4.942688	0.000000	0.000000	0.000000	-0.215148	0.062671	-0.522646	0.000000	0.000000	4.000000	48.000000	0.000000
2603.664998	0.151859	0.597843	0.036815	83.289307	55.064362	96.376823	0.754876	0.000000	-4.942688	0.000000	0.000000	0.000000	-0.216434	0.032443	-0.528110	0.000000	0.000000	4.000000	48.000000	0.000000
2603.668332	0.151859	0.597843	0.036815	83.289307	55.064362	96.376823	0.754876	0.000000	-4.942688	0.000000	0.000000	0.000000	-0.216434	0.032443	-0.528110	0.000000	0.000000	4.000000	48.000000	0.000000
2603.671665	0.151859	0.597843	0.036815	83.184479	55.041431	96.382233	0.723184	0.000000	-4.947424	0.000000	0.000000	0.000000	-0.216434	0.032443	-0.528110	0.000000	0.000000	4.000000	48.000000	0.000000
2603.674998	0.151187	0.597918	0.035045	83.184479	55.041431	96.382233	0.723184	0.000000	-4.947424	0.000000	0.000000	0.000000	-0.201620	0.022546	-0.531095	0.000000	0.000000	4.000000	48.000000	0.000000
2603.678332	0.151187	0.597918	0.035045	83.184479	55.041431	96.382233	0.723184	0.000000	-4.947424	0.000000	0.000000	0.000000	-0.201620	0.022546	-0.531095	0.000000	0.000000	4.000000	48.000000	0.000000
2603.681665	0.151187	0.597918	0.035045	83.096634	55.478844	96.916786	0.690894	0.000000	-4.952037	0.000000	0.000000	0.000000	-0.201620	0.022546	-0.531095	0.000000	0.000000	4.000000	48.000000	0.000000
2603.684998	0.150561	0.597913	0.033257	83.096634	55.478844	96.916786	0.690894	0.000000	-4.952037	0.000000	0.000000	0.000000	-0.187654	-0.001504	-0.536325	0.000000	0.000000	4.000000	48.000000	0.000000
2603.688332	0.150561	0.597913	0.033257	83.096634	55.478844	96.916786	0.690894	0.000000	-4.952037	0.000000	0.000000	0.000000	-0.187654	-0.001504	-0.536325	0.000000	0.000000	4.000000	48.000000	0.000000
2603.691665	0.150561	0.597913	0.033257	83.053162	56.041859	97.539787	0.657883	0.000000	-4.956530	0.000000	0.000000	0.000000	-0.187654	-0.001504	-0.536325	0.000000	0.000000	4.000000	48.000000	0.000000
2603.694998	0.149963	0.597923	0.031475	83.053162	56.041859	97.539787	0.657883	0.000000	-4.956530	0.000000	0.000000	0.000000	-0.179386	0.003038	-0.534745	0.000000	0.000000	4.000000	48.000000	0.000000
2603.698332	0.149963	0.597923	0.031475	83.053162	56.041859	97.539787	0.657883	0.000000	-4.956530	0.000000	0.000000	0.000000	-0.179386	0.003038	-0.534745	0.000000	0.000000	4.000000	48.000000	0.000000
2603.701665	0.149963	0.597923	0.031475	83.037285	56.422382	97.934242	0.624653	0.000000	-4.960828	0.000000	0.000000	0.000000	-0.179386	0.003038	-0.534745	0.000000	0.000000	4.000000	48.000000	0.000000
2603.704998	0.149367	0.597976	0.029697	83.037285	56.422382	97.934242	0.624653	0.000000	-4.960828	0.000000	0.000000	0.000000	-0.178797	0.015891	-0.533187	0.000000	0.000000	4.000000	48.000000	0.000000
2603.708332	0.149367	0.597976	0.029697	83.037285	56.422382	97.934242	0.624653	0.000000	-4.960828	0.000000	0.000000	0.000000	-0.178797	0.015891	-0.533187	0.000000	0.000000	4.000000	48.000000	0.000000
2603.711665	0.149367	0.597976	0.029697	83.028046	56.384735	97.862076	0.591276	0.000000	-4.964916	0.000000	0.000000	0.000000	-0.178797	0.015891	-0.533187	0.000000	0.000000	4.000000	48.000000	0.000000
2603.714998	0.148702	0.598024	0.027939	83.028046	56.384735	97.862076	0.591276	0.000000	-4.964916	0.000000	0.000000	0.000000	-0.199641	0.014533	-0.527582	0.000000	0.000000	4.000000	48.000000	0.000000
2603.718332	0.148702	0.598024	0.027939	83.028046	56.384735	97.862076	0.591276	0.000000	-4.964916	0.000000	0.000000	0.000000	-0.199641	0.014533	-0.527582	0.000000	0.000000	4.000000	48.000000	0.000000
2603.721665	0.148702	0.598024	0.027939	82.996078	56.079853	97.550667	0.558180	0.000000	-4.968745	0.000000	0.000000	0.000000	-0.199641	0.014533	-0.527582	0.000000	0.000000	4.000000	48.000000	0.000000
2603.724998	0.148030	0.598121	0.026320	82.996078	56.079853	97.550667	0.558180	0.000000	-4.968745	0.000000	0.000000	0.000000	-0.201599	0.028835	-0.485707	0.000000	0.000000	4.000000	48.000000	0.000000
2603.728332	0.148030	0.598121	0.026320	82.996078	56.079853	97.550667	0.558180	0.000000	-4.968745	0.000000	0.000000	0.000000	-0.201599	0.028835	-0.485707	0.000000	0.000000	4.000000	48.000000	0.000000
2603.731665	0.148030	0.598121	0.026320	82.923462	55.578560	97.053780	0.527613	0.000000	-4.972085	0.000000	0.000000	0.000000	-0.201599	0.028835	-0.485707	0.000000	0.000000	4.000000	48.000000	0.000000
2603.734998	0.147343	0.598204	0.024728	82.923462	55.578560	97.053780	0.527613	0.000000	-4.972085	0.000000	0.000000	0.000000	-0.206250	0.025078	-0.477565	0.000000	0.000000	4.000000	48.000000	0.000000
2603.738332	0.147343	0.598204	0.024728	82.923462	55.578560	97.053780	0.527613	0.000000	-4.972085	0.000000	0.000000	0.000000	-0.206250	0.025078	-0.477565	0.000000	0.000000	4.000000	48.000000	0.000000
2603.741665	0.147343	0.598204	0.024728	82.816376	55.119514	96.593445	0.497391	0.000000	-4.975199	0.000000	0.000000	0.000000	-0.206250	0.025078	-0.477565	0.000000	0.000000	4.000000	48.000000	0.000000
2603.744998	0.146635	0.598278	0.023230	82.816376	55.119514	96.593445	0.497391	0.000000	-4.975199	0.000000	0.000000	0.000000	-0.212147	0.022292	-0.449229	0.000000	0.000000	4.000000	48.000000	0.000000
2603.748332	0.146635	0.598278	0.023230	82.816376	55.119514	96.593445	0.497391	0.000000	-4.975199	0.000000	0.000000	0.000000	-0.212147	0.022292	-0.449229	0.000000	0.000000	4.000000	48.000000	0.000000
2603.751665	0.146635	0.598278	0.023230	82.700020	54.950687	96.486244	0.468872	0.000000	-4.977968	0.000000	0.000000	0.000000	-0.212147	0.022292	-0.449229	0.000000	0.000000	4.000000	48.000000	0.000000
2603.754998	0.145956	0.598294	0.021739	82.700020	54.950687	96.486244	0.468872	0.000000	-4.977968	0.000000	0.000000	0.000000	-0.203703	0.004755	-0.447574	0.000000	0.000000	4.000000	48.000000	0.000000
2603.758332	0.145956	0.598294	0.021739	82.700020	54.950687	96.486244	0.468872	0.000000	-4.977968	0.000000	0.000000	0.000000	-0.203703	0.004755	-0.447574	0.000000	0.000000	4.000000	48.000000	0.000000
2603.761665	0.145956	0.598294	0.021739	82.594666	55.043186	96.691475	0.440202	0.000000	-4.980584	0.000000	0.000000	0.000000	-0.203703	0.004755	-0.447574	0.000000	0.000000	4.000000	48.000000	0.000000
2603.764998	0.145260	0.598252	0.020266	82.594666	55.043186	96.691475	0.440202	0.000000	-4.980584	0.000000	0.000000	0.000000	-0.208917	-0.012618	-0.441746	0.000000	0.000000	4.000000	48.000000	0.000000
2603.768332	0.145260	0.598252	0.020266	82.594666	55.043186	96.691475	0.440202	0.000000	-4.980584	0.000000	0.000000	0.000000	-0.208917	-0.012618	-0.441746	0.000000	0.000000	4.000000	48.000000	0.000000
2603.771665	0.145260	0.598252	0.020266	82.516228	55.378853	97.145432	0.411751	0.000000	-4.983017	0.000000	0.000000	0.000000	-0.208917	-0.012618	-0.441746	0.000000	0.000000	4.000000	48.000000	0.000000
2603.774998	0.144585	0.598161	0.018776	82.516228	55.378853	97.145432	0.411751	0.000000	-4.983017	0.000000	0.000000	0.000000	-0.202592	-0.027404	-0.446858	0.000000	0.000000	4.000000	48.000000	0.000000
2603.778332	0.144585	0.598161	0.018776	82.516228	55.378853	97.145432	0.411751	0.000000	-4.983017	0.000000	0.000000	0.000000	-0.202592	-0.027404	-0.446858	0.000000	0.000000	4.000000	48.000000	0.000000
2603.781665	0.144585	0.598161	0.018776	82.467300	55.984360	97.853165	0.382719	0.000000	-4.985331	0.000000	0.000000	0.000000	-0.202592	-0.027404	-0.446858	0.000000	0.000000	4.000000	48.000000	0.000000
2603.784998	0.143903	0.598001	0.017261	82.467300	55.984360	97.853165	0.382719	0.000000	-4.985331	0.000000	0.000000	0.000000	-0.204474	-0.047874	-0.454511	0.000000	0.000000	4.000000	48.000000	0.000000
2603.788332	0.143903	0.598001	0.017261	82.467300	55.984360	97.853165	0.382719	0.000000	-4.985331	0.000000	0.000000	0.000000	-0.204474	-0.047874	-0.454511	0.000000	0.000000	4.000000	48.000000	0.000000
2603.791665	0.143903	0.598001	0.017261	82.446304	56.878304	98.829178	0.352976	0.000000	-4.987525	0.000000	0.000000	0.000000	-0.204474	-0.047874	-0.454511	0.000000	0.000000	4.000000	48.000000	0.000000
2603.794998	0.143258	0.597801	0.015700	82.446304	56.878304	98.829178	0.352976	0.000000	-4.987525	0.000000	0.000000	0.000000	-0.193570	-0.060119	-0.468509	0.000000	0.000000	4.000000	48.000000	0.000000
2603.798332	0.143258	0.597801	0.015700	82.446304	56.878304	98.829178	0.352976	0.000000	-4.987525	0.000000	0.000000	0.000000	-0.193570	-0.060119	-0.468509	0.000000	0.000000	4.000000	48.000000	0.000000
2603.801665	0.143258	0.597801	0.015700	82.454498	57.777813	99.664894	0.322028	0.000000	-4.989619	0.000000	0.000000	0.000000	-0.193570	-0.060119	-0.468509	0.000000	0.000000	4.000000	48.000000	0.000000
2603.804998	0.142655	0.597552	0.014114	82.454498	57.777813	99.664894	0.322028	0.000000	-4.989619	0.000000	0.000000	0.000000	-0.180743	-0.074654	-0.475692	0.000000	0.000000	4.000000	48.000000	0.000000
2603.808332	0.142655	0.597552	0.014114	82.454498	57.777813	99.664894	0.322028	0.000000	-4.989619	0.000000	0.000000	0.000000	-0.180743	-0.074654	-0.475692	0.000000	0.000000	4.000000	48.000000	0.000000
2603.811665	0.142655	0.597552	0.014114	82.461182	58.423840	100.091270	0.290336	0.000000	-4.991563	0.000000	0.000000	0.000000	-0.180743	-0.074654	-0.475692	0.000000	0.000000	4.000000	48.000000	0.000000
2603.814998	0.142066	0.597263	0.012489	82.461182	58.423840	100.091270	0.290336	0.000000	-4.991563	0.000000	0.000000	0.000000	-0.176805	-0.086755	-0.487661	0.000000	0.000000	4.000000	48.000000	0.000000
2603.818332	0.142066	0.597263	0.012489	82.461182	58.423840	100.091270	0.290336	0.000000	-4.991563	0.000000	0.000000	0.000000	-0.176805	-0.086755	-0.487661	0.000000	0.000000	4.000000	48.000000	0.000000
2603.821665	0.142066	0.597263	0.012489	82.426483	58.561047	99.988876	0.257616	0.000000	-4.993359	0.000000	0.000000	0.000000	-0.176805	-0.086755	-0.487661	0.000000	0.000000	4.000000	48.000000	0.000000
2603.824998	0.141446	0.596956	0.010920	82.426483	58.561047	99.988876	0.257616	0.000000	-4.993359	0.000000	0.000000	0.000000	-0.186024	-0.091950	-0.470695	0.000000	0.000000	4.000000	48.000000	0.000000
2603.828332	0.141446	0.596956	0.010920	82.426483	58.561047	99.988876	0.257616	0.000000	-4.993359	0.000000	0.000000	0.000000	-0.186024	-0.091950	-0.470695	0.000000	0.000000	4.000000	48.000000	0.000000
2603.831665	0.141446	0.596956	0.010920	82.319061	58.254177	99.523178	0.225899	0.000000	-4.994895	0.000000	0.000000	0.000000	-0.186024	-0.091950	-0.470695	0.000000	0.000000	4.000000	48.000000	0.000000
2603.834998	0.140786	0.596667	0.009377	82.319061	58.254177	99.523178	0.225899	0.000000	-4.994895	0.000000	0.000000	0.000000	-0.197826	-0.086796	-0.462765	0.000000	0.000000	4.000000	48.000000	0.000000
2603.838332	0.140786	0.596667	0.009377	82.319061	58.254177	99.523178	0.225899	0.000000	-4.994895	0.000000	0.000000	0.000000	-0.197826	-0.086796	-0.462765	0.000000	0.000000	4.000000	48.000000	0.000000
2603.841665	0.140786	0.596667	0.009377	82.157875	57.809650	99.030655	0.194570	0.000000	-4.996213	0.000000	0.000000	0.000000	-0.197826	-0.086796	-0.462765	0.000000	0.000000	4.000000	48.000000	0.000000
2603.844998	0.140122	0.596406	0.007893	82.157875	57.809650	99.030655	0.194570	0.000000	-4.996213	0.000000	0.000000	0.000000	-0.199411	-0.078185	-0.445354	0.000000	0.000000	4.000000	48.000000	0.000000
2603.848332	0.140122	0.596406	0.007893	82.157875	57.809650	99.030655	0.194570	0.000000	-4.996213	0.000000	0.000000	0.000000	-0.199411	-0.078185	-0.445354	0.000000	0.000000	4.000000	48.000000	0.000000
2603.851665	0.140122	0.596406	0.007893	81.963394	57.426292	98.642372	0.164256	0.000000	-4.997302	0.000000	0.000000	0.000000	-0.199411	-0.078185	-0.445354	0.000000	0.000000	4.000000	48.000000	0.000000
2603.854998	0.139396	0.596163	0.006441	81.963394	57.426292	98.642372	0.164256	0.000000	-4.997302	0.000000	0.000000	0.000000	-0.217596	-0.073067	-0.435432	0.000000	0.000000	4.000000	48.000000	0.000000
2603.858332	0.139396	0.596163	0.006441	81.963394	57.426292	98.642372	0.164256	0.000000	-4.997302	0.000000	0.000000	0.000000	-0.217596	-0.073067	-0.435432	0.000000	0.000000	4.000000	48.000000	0.000000
2603.861665	0.139396	0.596163	0.006441	81.758995	57.201759	98.366310	0.134479	0.000000	-4.998191	0.000000	0.000000	0.000000	-0.217596	-0.073067	-0.435432	0.000000	0.000000	4.000000	48.000000	0.000000
2603.864998	0.138677	0.595936	0.005003	81.758995	57.201759	98.366310	0.134479	0.000000	-4.998191	0.000000	0.000000	0.000000	-0.215842	-0.067954	-0.431493	0.000000	0.000000	4.000000	48.000000	0.000000
2603.868332	0.138677	0.595936	0.005003	81.758995	57.201759	98.366310	0.134479	0.000000	-4.998191	0.000000	0.000000	0.000000	-0.215842	-0.067954	-0.431493	0.000000	0.000000	4.000000	48.000000	0.000000
2603.871665	0.138677	0.595936	0.005003	81.561478	57.063263	98.122871	0.104780	0.000000	-4.998902	0.000000	0.000000	0.000000	-0.215842	-0.067954	-0.431493	0.000000	0.000000	4.000000	48.000000	0.000000
2603.874998	0.137937	0.595708	0.003569	81.561478	57.063263	98.122871	0.104780	0.000000	-4.998902	0.000000	0.000000	0.000000	-0.222052	-0.068541	-0.430243	0.000000	0.000000	4.000000	48.000000	0.000000
2603.878332	0.137937	0.595708	0.003569	81.561478	57.063263	98.122871	0.104780	0.000000	-4.998902	0.000000	0.000000	0.000000	-0.222052	-0.068541	-0.430243	0.000000	0.000000	4.000000	48.000000	0.000000
2603.881665	0.137937	0.595708	0.003569	81.388603	56.981255	98.067825	0.074983	0.000000	-4.999438	0.000000	0.000000	0.000000	-0.222052	-0.068541	-0.430243	0.000000	0.000000	4.000000	48.000000	0.000000
2603.884998	0.137161	0.595470	0.002168	81.388603	56.981255	98.067825	0.074983	0.000000	-4.999438	0.000000	0.000000	0.000000	-0.232691	-0.071303	-0.420202	0.000000	0.000000	4.000000	48.000000	0.000000
2603.888332	0.137161	0.595470	0.002168	81.388603	56.981255	98.067825	0.074983	0.000000	-4.999438	0.000000	0.000000	0.000000	-0.232691	-0.071303	-0.420202	0.000000	0.000000	4.000000	48.000000	0.000000
2603.891665	0.137161	0.595470	0.002168	81.237823	56.931530	98.140144	0.045705	0.000000	-4.999791	0.000000	0.000000	0.000000	-0.232691	-0.071303	-0.420202	0.000000	0.000000	4.000000	48.000000	0.000000
2603.894998	0.136397	0.595219	0.000720	81.237823	56.931530	98.140144	0.045705	0.000000	-4.999791	0.000000	0.000000	0.000000	-0.229148	-0.075340	-0.434484	0.000000	0.000000	4.000000	48.000000	0.000000
2603.898332	0.136397	0.595219	0.000720	81.237823	56.931530	98.140144	0.045705	0.000000	-4.999791	0.000000	0.000000	0.000000	-0.229148	-0.075340	-0.434484	0.000000	0.000000	4.000000	48.000000	0.000000
2603.901665	0.136397	0.595219	0.000720	81.125374	56.841450	98.157906	0.015222	0.000000	-4.999977	0.000000	0.000000	0.000000	-0.229148	-0.075340	-0.434484	0.000000	0.000000	4.000000	48.000000	0.000000
2603.904998	0.135647	0.594928	-0.000769	81.125374	56.841450	98.157906	0.015222	0.000000	-4.999977	0.000000	0.000000	0.000000	-0.225007	-0.087237	-0.446616	0.000000	0.000000	4.000000	48.000000	0.000000
2603.908332	0.135647	0.594928	-0.000769	81.125374	56.841450	98.157906	0.015222	0.000000	-4.999977	0.000000	0.000000	0.000000	-0.225007	-0.087237	-0.446616	0.000000	0.000000	4.000000	48.000000	0.000000
2603.911665	0.135647	0.594928	-0.000769	81.049812	56.643429	98.010315	-0.016317	0.000000	-4.999973	0.000000	0.000000	0.000000	-0.225007	-0.087237	-0.446616	0.000000	0.000000	4.000000	48.000000	0.000000
2603.914998	0.134916	0.594617	-0.002283	81.049812	56.643429	98.010315	-0.016317	0.000000	-4.999973	0.000000	0.000000	0.000000	-0.219535	-0.093396	-0.454051	0.000000	0.000000	4.000000	48.000000	0.000000
2603.918332	0.134916	0.594617	-0.002283	81.049812	56.643429	98.010315	-0.016317	0.000000	-4.999973	0.000000	0.000000	0.000000	-0.219535	-0.093396	-0.454051	0.000000	0.000000	4.000000	48.000000	0.000000
2603.921665	0.134916	0.594617	-0.002283	80.980621	56.202320	97.556602	-0.048580	0.000000	-4.999763	0.000000	0.000000	0.000000	-0.219535	-0.093396	-0.454051	0.000000	0.000000	4.000000	48.000000	0.000000
2603.924998	0.134170	0.594297	-0.003769	80.980621	56.202320	97.556602	-0.048580	0.000000	-4.999763	0.000000	0.000000	0.000000	-0.223591	-0.096040	-0.446031	0.000000	0.000000	4.000000	48.000000	0.000000
2603.928332	0.134170	0.594297	-0.003769	80.980621	56.202320	97.556602	-0.048580	0.000000	-4.999763	0.000000	0.000000	0.000000	-0.223591	-0.096040	-0.446031	0.000000	0.000000	4.000000	48.000000	0.000000
2603.931665	0.134170	0.594297	-0.003769	80.917801	55.687473	97.040695	-0.080472	0.000000	-4.999352	0.000000	0.000000	0.000000	-0.223591	-0.096040	-0.446031	0.000000	0.000000	4.000000	48.000000	0.000000
2603.934998	0.133440	0.594031	-0.005211	80.917801	55.687473	97.040695	-0.080472	0.000000	-4.999352	0.000000	0.000000	0.000000	-0.218987	-0.079650	-0.432575	0.000000	0.000000	4.000000	48.000000	0.000000
2603.938332	0.133440	0.594031	-0.005211	80.917801	55.687473	97.040695	-0.080472	0.000000	-4.999352	0.000000	0.000000	0.000000	-0.218987	-0.079650	-0.432575	0.000000	0.000000	4.000000	48.000000	0.000000
2603.941665	0.133440	0.594031	-0.005211	80.839104	55.073097	96.426933	-0.111590	0.000000	-4.998755	0.000000	0.000000	0.000000	-0.218987	-0.079650	-0.432575	0.000000	0.000000	4.000000	48.000000	0.000000
2603.944998	0.132708	0.593769	-0.006587	80.839104	55.073097	96.426933	-0.111590	0.000000	-4.998755	0.000000	0.000000	0.000000	-0.219532	-0.078742	-0.412842	0.000000	0.000000	4.000000	48.000000	0.000000
2603.948332	0.132708	0.593769	-0.006587	80.839104	55.073097	96.426933	-0.111590	0.000000	-4.998755	0.000000	0.000000	0.000000	-0.219532	-0.078742	-0.412842	0.000000	0.000000	4.000000	48.000000	0.000000
2603.951665	0.132708	0.593769	-0.006587	80.766457	54.494366	95.843781	-0.141480	0.000000	-4.997998	0.000000	0.000000	0.000000	-0.219532	-0.078742	-0.412842	0.000000	0.000000	4.000000	48.000000	0.000000
2603.954998	0.131975	0.593510	-0.007898	80.766457	54.494366	95.843781	-0.141480	0.000000	-4.997998	0.000000	0.000000	0.000000	-0.220041	-0.077720	-0.393071	0.000000	0.000000	4.000000	48.000000	0.000000
2603.958332	0.131975	0.593510	-0.007898	80.766457	54.494366	95.843781	-0.141480	0.000000	-4.997998	0.000000	0.000000	0.000000	-0.220041	-0.077720	-0.393071	0.000000	0.000000	4.000000	48.000000	0.000000
2603.961665	0.131975	0.593510	-0.007898	80.707329	54.013931	95.282921	-0.170126	0.000000	-4.997105	0.000000	0.000000	0.000000	-0.220041	-0.077720	-0.393071	0.000000	0.000000	4.000000	48.000000	0.000000
2603.964998	0.131233	0.593261	-0.009165	80.707329	54.013931	95.282921	-0.170126	0.000000	-4.997105	0.000000	0.000000	0.000000	-0.222543	-0.074623	-0.380183	0.000000	0.000000	4.000000	48.000000	0.000000
2603.968332	0.131233	0.593261	-0.009165	80.707329	54.013931	95.282921	-0.170126	0.000000	-4.997105	0.000000	0.000000	0.000000	-0.222543	-0.074623	-0.380183	0.000000	0.000000	4.000000	48.000000	0.000000
2603.971665	0.131233	0.593261	-0.009165	80.666992	53.640270	94.724136	-0.198018	0.000000	-4.996077	0.000000	0.000000	0.000000	-0.222543	-0.074623	-0.380183	0.000000	0.000000	4.000000	48.000000	0.000000
2603.974998	0.130474	0.592986	-0.010421	80.666992	53.640270	94.724136	-0.198018	0.000000	-4.996077	0.000000	0.000000	0.000000	-0.227797	-0.082676	-0.376851	0.000000	0.000000	4.000000	48.000000	0.000000
2603.978332	0.130474	0.592986	-0.010421	80.666992	53.640270	94.724136	-0.198018	0.000000	-4.996077	0.000000	0.000000	0.000000	-0.227797	-0.082676	-0.376851	0.000000	0.000000	4.000000	48.000000	0.000000
2603.981665	0.130474	0.592986	-0.010421	80.659035	53.467724	94.259750	-0.225848	0.000000	-4.994897	0.000000	0.000000	0.000000	-0.227797	-0.082676	-0.376851	0.000000	0.000000	4.000000	48.000000	0.000000
2603.984998	0.129701	0.592633	-0.011652	80.659035	53.467724	94.259750	-0.225848	0.000000	-4.994897	0.000000	0.000000	0.000000	-0.231767	-0.105846	-0.369297	0.000000	0.000000	4.000000	48.000000	0.000000
2603.988332	0.129701	0.592633	-0.011652	80.659035	53.467724	94.259750	-0.225848	0.000000	-4.994897	0.000000	0.000000	0.000000	-0.231767	-0.105846	-0.369297	0.000000	0.000000	4.000000	48.000000	0.000000
2603.991665	0.129701	0.592633	-0.011652	80.685524	53.484081	93.977402	-0.253309	0.000000	-4.993579	0.000000	0.000000	0.000000	-0.231767	-0.105846	-0.369297	0.000000	0.000000	4.000000	48.000000	0.000000
2603.994998	0.128926	0.592260	-0.012901	80.685524	53.484081	93.977402	-0.253309	0.000000	-4.993579	0.000000	0.000000	0.000000	-0.232628	-0.111664	-0.374840	0.000000	0.000000	4.000000	48.000000	0.000000
2603.998332	0.128926	0.592260	-0.012901	80.685524	53.484081	93.977402	-0.253309	0.000000	-4.993579	0.000000	0.000000	0.000000	-0.232628	-0.111664	-0.374840	0.000000	0.000000	4.000000	48.000000	0.000000
2604.001665	0.128926	0.592260	-0.012901	80.734566	53.633915	94.071701	-0.281337	0.000000	-4.992079	0.000000	0.000000	0.000000	-0.232628	-0.111664	-0.374840	0.000000	0.000000	4.000000	48.000000	0.000000
2604.004998	0.128159	0.591832	-0.014208	80.734566	53.633915	94.071701	-0.281337	0.000000	-4.992079	0.000000	0.000000	0.000000	-0.229962	-0.128571	-0.391877	0.000000	0.000000	4.000000	48.000000	0.000000
2604.008332	0.128159	0.591832	-0.014208	80.734566	53.633915	94.071701	-0.281337	0.000000	-4.992079	0.000000	0.000000	0.000000	-0.229962	-0.128571	-0.391877	0.000000	0.000000	4.000000	48.000000	0.000000
2604.011665	0.128159	0.591832	-0.014208	80.792610	53.828503	94.325478	-0.310754	0.000000	-4.990334	0.000000	0.000000	0.000000	-0.229962	-0.128571	-0.391877	0.000000	0.000000	4.000000	48.000000	0.000000
2604.014998	0.127385	0.591366	-0.015549	80.792610	53.828503	94.325478	-0.310754	0.000000	-4.990334	0.000000	0.000000	0.000000	-0.232241	-0.139842	-0.402338	0.000000	0.000000	4.000000	48.000000	0.000000
2604.018332	0.127385	0.591366	-0.015549	80.792610	53.828503	94.325478	-0.310754	0.000000	-4.990334	0.000000	0.000000	0.000000	-0.232241	-0.139842	-0.402338	0.000000	0.000000	4.000000	48.000000	0.000000
2604.021665	0.127385	0.591366	-0.015549	80.816582	53.809780	94.364281	-0.341109	0.000000	-4.988351	0.000000	0.000000	0.000000	-0.232241	-0.139842	-0.402338	0.000000	0.000000	4.000000	48.000000	0.000000
2604.024998	0.126613	0.590899	-0.016893	80.816582	53.809780	94.364281	-0.341109	0.000000	-4.988351	0.000000	0.000000	0.000000	-0.231728	-0.139939	-0.403181	0.000000	0.000000	4.000000	48.000000	0.000000
2604.028332	0.126613	0.590899	-0.016893	80.816582	53.809780	94.364281	-0.341109	0.000000	-4.988351	0.000000	0.000000	0.000000	-0.231728	-0.139939	-0.403181	0.000000	0.000000	4.000000	48.000000	0.000000
2604.031665	0.126613	0.590899	-0.016893	80.803024	53.561520	94.168793	-0.371693	0.000000	-4.986165	0.000000	0.000000	0.000000	-0.231728	-0.139939	-0.403181	0.000000	0.000000	4.000000	48.000000	0.000000
2604.034998	0.125817	0.590414	-0.018250	80.803024	53.561520	94.168793	-0.371693	0.000000	-4.986165	0.000000	0.000000	0.000000	-0.238853	-0.145604	-0.407087	0.000000	0.000000	4.000000	48.000000	0.000000
2604.038332	0.125817	0.590414	-0.018250	80.803024	53.561520	94.168793	-0.371693	0.000000	-4.986165	0.000000	0.000000	0.000000	-0.238853	-0.145604	-0.407087	0.000000	0.000000	4.000000	48.000000	0.000000
2604.041665	0.125817	0.590414	-0.018250	80.759926	53.137421	93.812737	-0.402771	0.000000	-4.983751	0.000000	0.000000	0.000000	-0.238853	-0.145604	-0.407087	0.000000	0.000000	4.000000	48.000000	0.000000
2604.044998	0.125006	0.589947	-0.019588	80.759926	53.137421	93.812737	-0.402771	0.000000	-4.983751	0.000000	0.000000	0.000000	-0.243132	-0.140164	-0.401325	0.000000	0.000000	4.000000	48.000000	0.000000
2604.048332	0.125006	0.589947	-0.019588	80.759926	53.137421	93.812737	-0.402771	0.000000	-4.983751	0.000000	0.000000	0.000000	-0.243132	-0.140164	-0.401325	0.000000	0.000000	4.000000	48.000000	0.000000
2604.051665	0.125006	0.589947	-0.019588	80.686745	52.563644	93.310150	-0.433626	0.000000	-4.981162	0.000000	0.000000	0.000000	-0.243132	-0.140164	-0.401325	0.000000	0.000000	4.000000	48.000000	0.000000
2604.054998	0.124193	0.589509	-0.020867	80.686745	52.563644	93.310150	-0.433626	0.000000	-4.981162	0.000000	0.000000	0.000000	-0.243987	-0.131168	-0.383710	0.000000	0.000000	4.000000	48.000000	0.000000
2604.058332	0.124193	0.589509	-0.020867	80.686745	52.563644	93.310150	-0.433626	0.000000	-4.981162	0.000000	0.000000	0.000000	-0.243987	-0.131168	-0.383710	0.000000	0.000000	4.000000	48.000000	0.000000
2604.061665	0.124193	0.589509	-0.020867	80.612968	51.974758	92.791321	-0.463368	0.000000	-4.978483	0.000000	0.000000	0.000000	-0.243987	-0.131168	-0.383710	0.000000	0.000000	4.000000	48.000000	0.000000
2604.064998	0.123363	0.589047	-0.022136	80.612968	51.974758	92.791321	-0.463368	0.000000	-4.978483	0.000000	0.000000	0.000000	-0.248973	-0.138710	-0.380718	0.000000	0.000000	4.000000	48.000000	0.000000
2604.068332	0.123363	0.589047	-0.022136	80.612968	51.974758	92.791321	-0.463368	0.000000	-4.978483	0.000000	0.000000	0.000000	-0.248973	-0.138710	-0.380718	0.000000	0.000000	4.000000	48.000000	0.000000
2604.071665	0.123363	0.589047	-0.022136	80.544495	51.423622	92.294121	-0.493092	0.000000	-4.975627	0.000000	0.000000	0.000000	-0.248973	-0.138710	-0.380718	0.000000	0.000000	4.000000	48.000000	0.000000
2604.074998	0.122517	0.588560	-0.023395	80.544495	51.423622	92.294121	-0.493092	0.000000	-4.975627	0.000000	0.000000	0.000000	-0.253911	-0.146196	-0.377780	0.000000	0.000000	4.000000	48.000000	0.000000
2604.078332	0.122517	0.588560	-0.023395	80.544495	51.423622	92.294121	-0.493092	0.000000	-4.975627	0.000000	0.000000	0.000000	-0.253911	-0.146196	-0.377780	0.000000	0.000000	4.000000	48.000000	0.000000
2604.081665	0.122517	0.588560	-0.023395	80.493538	50.973499	91.809143	-0.522807	0.000000	-4.972592	0.000000	0.000000	0.000000	-0.253911	-0.146196	-0.377780	0.000000	0.000000	4.000000	48.000000	0.000000
2604.084998	0.121660	0.588042	-0.024621	80.493538	50.973499	91.809143	-0.522807	0.000000	-4.972592	0.000000	0.000000	0.000000	-0.256849	-0.155454	-0.367912	0.000000	0.000000	4.000000	48.000000	0.000000
2604.088332	0.121660	0.588042	-0.024621	80.493538	50.973499	91.809143	-0.522807	0.000000	-4.972592	0.000000	0.000000	0.000000	-0.256849	-0.155454	-0.367912	0.000000	0.000000	4.000000	48.000000	0.000000
2604.091665	0.121660	0.588042	-0.024621	80.468132	50.650051	91.277451	-0.551987	0.000000	-4.969438	0.000000	0.000000	0.000000	-0.256849	-0.155454	-0.367912	0.000000	0.000000	4.000000	48.000000	0.000000
2604.094998	0.120815	0.587444	-0.025899	80.468132	50.650051	91.277451	-0.551987	0.000000	-4.969438	0.000000	0.000000	0.000000	-0.253577	-0.179162	-0.383310	0.000000	0.000000	4.000000	48.000000	0.000000
2604.098332	0.120815	0.587444	-0.025899	80.468132	50.650051	91.277451	-0.551987	0.000000	-4.969438	0.000000	0.000000	0.000000	-0.253577	-0.179162	-0.383310	0.000000	0.000000	4.000000	48.000000	0.000000
2604.101665	0.120815	0.587444	-0.025899	80.457375	50.405354	90.797058	-0.582447	0.000000	-4.965960	0.000000	0.000000	0.000000	-0.253577	-0.179162	-0.383310	0.000000	0.000000	4.000000	48.000000	0.000000
2604.104998	0.119969	0.586805	-0.027190	80.457375	50.405354	90.797058	-0.582447	0.000000	-4.965960	0.000000	0.000000	0.000000	-0.253716	-0.191775	-0.387217	0.000000	0.000000	4.000000	48.000000	0.000000
2604.108332	0.119969	0.586805	-0.027190	80.457375	50.405354	90.797058	-0.582447	0.000000	-4.965960	0.000000	0.000000	0.000000	-0.253716	-0.191775	-0.387217	0.000000	0.000000	4.000000	48.000000	0.000000
2604.111665	0.119969	0.586805	-0.027190	80.455994	50.201729	90.509598	-0.613365	0.000000	-4.962236	0.000000	0.000000	0.000000	-0.253716	-0.191775	-0.387217	0.000000	0.000000	4.000000	48.000000	0.000000
2604.114998	0.119096	0.586130	-0.028511	80.455994	50.201729	90.509598	-0.613365	0.000000	-4.962236	0.000000	0.000000	0.000000	-0.261913	-0.202438	-0.396494	0.000000	0.000000	4.000000	48.000000	0.000000
2604.118332	0.119096	0.586130	-0.028511	80.455994	50.201729	90.509598	-0.613365	0.000000	-4.962236	0.000000	0.000000	0.000000	-0.261913	-0.202438	-0.396494	0.000000	0.000000	4.000000	48.000000	0.000000
2604.121665	0.119096	0.586130	-0.028511	80.436180	49.893646	90.268341	-0.645217	0.000000	-4.958195	0.000000	0.000000	0.000000	-0.261913	-0.202438	-0.396494	0.000000	0.000000	4.000000	48.000000	0.000000
2604.124998	0.118221	0.585438	-0.029853	80.436180	49.893646	90.268341	-0.645217	0.000000	-4.958195	0.000000	0.000000	0.000000	-0.262580	-0.207571	-0.402603	0.000000	0.000000	4.000000	48.000000	0.000000
2604.128332	0.118221	0.585438	-0.029853	80.436180	49.893646	90.268341	-0.645217	0.000000	-4.958195	0.000000	0.000000	0.000000	-0.262580	-0.207571	-0.402603	0.000000	0.000000	4.000000	48.000000	0.000000
2604.131665	0.118221	0.585438	-0.029853	80.383583	49.416397	89.868530	-0.677703	0.000000	-4.953859	0.000000	0.000000	0.000000	-0.262580	-0.207571	-0.402603	0.000000	0.000000	4.000000	48.000000	0.000000
2604.134998	0.117303	0.584730	-0.031205	80.383583	49.416397	89.868530	-0.677703	0.000000	-4.953859	0.000000	0.000000	0.000000	-0.275371	-0.212681	-0.405413	0.000000	0.000000	4.000000	48.000000	0.000000
2604.138332	0.117303	0.584730	-0.031205	80.383583	49.416397	89.868530	-0.677703	0.000000	-4.953859	0.000000	0.000000	0.000000	-0.275371	-0.212681	-0.405413	0.000000	0.000000	4.000000	48.000000	0.000000
2604.141665	0.117303	0.584730	-0.031205	80.279930	48.689648	89.227829	-0.710709	0.000000	-4.949232	0.000000	0.000000	0.000000	-0.275371	-0.212681	-0.405413	0.000000	0.000000	4.000000	48.000000	0.000000
2604.144998	0.116385	0.584028	-0.032491	80.279930	48.689648	89.227829	-0.710709	0.000000	-4.949232	0.000000	0.000000	0.000000	-0.275399	-0.210571	-0.385963	0.000000	0.000000	4.000000	48.000000	0.000000
2604.148332	0.116385	0.584028	-0.032491	80.279930	48.689648	89.227829	-0.710709	0.000000	-4.949232	0.000000	0.000000	0.000000	-0.275399	-0.210571	-0.385963	0.000000	0.000000	4.000000	48.000000	0.000000
2604.151665	0.116385	0.584028	-0.032491	80.135620	47.789162	88.404877	-0.742450	0.000000	-4.944570	0.000000	0.000000	0.000000	-0.275399	-0.210571	-0.385963	0.000000	0.000000	4.000000	48.000000	0.000000
2604.154998	0.115465	0.583357	-0.033719	80.135620	47.789162	88.404877	-0.742450	0.000000	-4.944570	0.000000	0.000000	0.000000	-0.275969	-0.201214	-0.368468	0.000000	0.000000	4.000000	48.000000	0.000000
2604.158332	0.115465	0.583357	-0.033719	80.135620	47.789162	88.404877	-0.742450	0.000000	-4.944570	0.000000	0.000000	0.000000	-0.275969	-0.201214	-0.368468	0.000000	0.000000	4.000000	48.000000	0.000000
2604.161665	0.115465	0.583357	-0.033719	79.963005	46.792381	87.429131	-0.773071	0.000000	-4.939875	0.000000	0.000000	0.000000	-0.275969	-0.201214	-0.368468	0.000000	0.000000	4.000000	48.000000	0.000000
2604.164998	0.114536	0.582657	-0.034916	79.963005	46.792381	87.429131	-0.773071	0.000000	-4.939875	0.000000	0.000000	0.000000	-0.278719	-0.209834	-0.358993	0.000000	0.000000	4.000000	48.000000	0.000000
2604.168332	0.114536	0.582657	-0.034916	79.963005	46.792381	87.429131	-0.773071	0.000000	-4.939875	0.000000	0.000000	0.000000	-0.278719	-0.209834	-0.358993	0.000000	0.000000	4.000000	48.000000	0.000000
2604.171665	0.114536	0.582657	-0.034916	79.784348	45.807655	86.332703	-0.803190	0.000000	-4.935067	0.000000	0.000000	0.000000	-0.278719	-0.209834	-0.358993	0.000000	0.000000	4.000000	48.000000	0.000000
2604.174998	0.113621	0.581971	-0.036076	79.784348	45.807655	86.332703	-0.803190	0.000000	-4.935067	0.000000	0.000000	0.000000	-0.274626	-0.205861	-0.348112	0.000000	0.000000	4.000000	48.000000	0.000000
2604.178332	0.113621	0.581971	-0.036076	79.784348	45.807655	86.332703	-0.803190	0.000000	-4.935067	0.000000	0.000000	0.000000	-0.274626	-0.205861	-0.348112	0.000000	0.000000	4.000000	48.000000	0.000000
2604.181665	0.113621	0.581971	-0.036076	79.615540	44.903030	85.246040	-0.832615	0.000000	-4.930188	0.000000	0.000000	0.000000	-0.274626	-0.205861	-0.348112	0.000000	0.000000	4.000000	48.000000	0.000000
2604.184998	0.112716	0.581257	-0.037211	79.615540	44.903030	85.246040	-0.832615	0.000000	-4.930188	0.000000	0.000000	0.000000	-0.271400	-0.214373	-0.340270	0.000000	0.000000	4.000000	48.000000	0.000000
2604.188332	0.112716	0.581257	-0.037211	79.615540	44.903030	85.246040	-0.832615	0.000000	-4.930188	0.000000	0.000000	0.000000	-0.271400	-0.214373	-0.340270	0.000000	0.000000	4.000000	48.000000	0.000000
2604.191665	0.112716	0.581257	-0.037211	79.472809	44.131813	84.424362	-0.861573	0.000000	-4.925210	0.000000	0.000000	0.000000	-0.271400	-0.214373	-0.340270	0.000000	0.000000	4.000000	48.000000	0.000000
2604.194998	0.111827	0.580532	-0.038302	79.472809	44.131813	84.424362	-0.861573	0.000000	-4.925210	0.000000	0.000000	0.000000	-0.266859	-0.217449	-0.327362	0.000000	0.000000	4.000000	48.000000	0.000000
2604.198332	0.111827	0.580532	-0.038302	79.472809	44.131813	84.424362	-0.861573	0.000000	-4.925210	0.000000	0.000000	0.000000	-0.266859	-0.217449	-0.327362	0.000000	0.000000	4.000000	48.000000	0.000000
2604.201665	0.111827	0.580532	-0.038302	79.355377	43.487740	83.852295	-0.889660	0.000000	-4.920214	0.000000	0.000000	0.000000	-0.266859	-0.217449	-0.327362	0.000000	0.000000	4.000000	48.000000	0.000000
2604.204998	0.110946	0.579803	-0.039373	79.355377	43.487740	83.852295	-0.889660	0.000000	-4.920214	0.000000	0.000000	0.000000	-0.264230	-0.218731	-0.321467	0.000000	0.000000	4.000000	48.000000	0.000000
2604.208332	0.110946	0.579803	-0.039373	79.355377	43.487740	83.852295	-0.889660	0.000000	-4.920214	0.000000	0.000000	0.000000	-0.264230	-0.218731	-0.321467	0.000000	0.000000	4.000000	48.000000	0.000000
2604.211665	0.110946	0.579803	-0.039373	79.277618	42.992485	83.441177	-0.917416	0.000000	-4.915114	0.000000	0.000000	0.000000	-0.264230	-0.218731	-0.321467	0.000000	0.000000	4.000000	48.000000	0.000000
2604.214998	0.110087	0.579075	-0.040454	79.277618	42.992485	83.441177	-0.917416	0.000000	-4.915114	0.000000	0.000000	0.000000	-0.257557	-0.218231	-0.324165	0.000000	0.000000	4.000000	48.000000	0.000000
2604.218332	0.110087	0.579075	-0.040454	79.277618	42.992485	83.441177	-0.917416	0.000000	-4.915114	0.000000	0.000000	0.000000	-0.257557	-0.218231	-0.324165	0.000000	0.000000	4.000000	48.000000	0.000000
2604.221665	0.110087	0.579075	-0.040454	79.239746	42.662312	83.201843	-0.945423	0.000000	-4.909804	0.000000	0.000000	0.000000	-0.257557	-0.218231	-0.324165	0.000000	0.000000	4.000000	48.000000	0.000000
2604.224998	0.109233	0.578326	-0.041532	79.239746	42.662312	83.201843	-0.945423	0.000000	-4.909804	0.000000	0.000000	0.000000	-0.256336	-0.224750	-0.323348	0.000000	0.000000	4.000000	48.000000	0.000000
2604.228332	0.109233	0.578326	-0.041532	79.239746	42.662312	83.201843	-0.945423	0.000000	-4.909804	0.000000	0.000000	0.000000	-0.256336	-0.224750	-0.323348	0.000000	0.000000	4.000000	48.000000	0.000000
2604.231665	0.109233	0.578326	-0.041532	79.234161	42.449657	83.072601	-0.973487	0.000000	-4.904317	0.000000	0.000000	0.000000	-0.256336	-0.224750	-0.323348	0.000000	0.000000	4.000000	48.000000	0.000000
2604.234998	0.108391	0.577591	-0.042573	79.234161	42.449657	83.072601	-0.973487	0.000000	-4.904317	0.000000	0.000000	0.000000	-0.252440	-0.220659	-0.312277	0.000000	0.000000	4.000000	48.000000	0.000000
2604.238332	0.108391	0.577591	-0.042573	79.234161	42.449657	83.072601	-0.973487	0.000000	-4.904317	0.000000	0.000000	0.000000	-0.252440	-0.220659	-0.312277	0.000000	0.000000	4.000000	48.000000	0.000000
2604.241665	0.108391	0.577591	-0.042573	79.264755	42.364319	83.068939	-1.000791	0.000000	-4.898818	0.000000	0.000000	0.000000	-0.252440	-0.220659	-0.312277	0.000000	0.000000	4.000000	48.000000	0.000000
2604.244998	0.107516	0.576810	-0.043594	79.264755	42.364319	83.068939	-1.000791	0.000000	-4.898818	0.000000	0.000000	0.000000	-0.262546	-0.234140	-0.306501	0.000000	0.000000	4.000000	48.000000	0.000000
2604.248332	0.107516	0.576810	-0.043594	79.264755	42.364319	83.068939	-1.000791	0.000000	-4.898818	0.000000	0.000000	0.000000	-0.262546	-0.234140	-0.306501	0.000000	0.000000	4.000000	48.000000	0.000000
2604.251665	0.107516	0.576810	-0.043594	79.328659	42.394245	83.176140	-1.027948	0.000000	-4.893191	0.000000	0.000000	0.000000	-0.262546	-0.234140	-0.306501	0.000000	0.000000	4.000000	48.000000	0.000000
2604.254998	0.106662	0.576014	-0.044549	79.328659	42.394245	83.176140	-1.027948	0.000000	-4.893191	0.000000	0.000000	0.000000	-0.256345	-0.238697	-0.286499	0.000000	0.000000	4.000000	48.000000	0.000000
2604.258332	0.106662	0.576014	-0.044549	79.328659	42.394245	83.176140	-1.027948	0.000000	-4.893191	0.000000	0.000000	0.000000	-0.256345	-0.238697	-0.286499	0.000000	0.000000	4.000000	48.000000	0.000000
2604.261665	0.106662	0.576014	-0.044549	79.409683	42.492657	83.316063	-1.053632	0.000000	-4.887725	0.000000	0.000000	0.000000	-0.256345	-0.238697	-0.286499	0.000000	0.000000	4.000000	48.000000	0.000000
2604.264998	0.105813	0.575175	-0.045496	79.409683	42.492657	83.316063	-1.053632	0.000000	-4.887725	0.000000	0.000000	0.000000	-0.254704	-0.251988	-0.283903	0.000000	0.000000	4.000000	48.000000	0.000000
2604.268332	0.105813	0.575175	-0.045496	79.409683	42.492657	83.316063	-1.053632	0.000000	-4.887725	0.000000	0.000000	0.000000	-0.254704	-0.251988	-0.283903	0.000000	0.000000	4.000000	48.000000	0.000000
2604.271665	0.105813	0.575175	-0.045496	79.492287	42.600674	83.372879	-1.079218	0.000000	-4.882140	0.000000	0.000000	0.000000	-0.254704	-0.251988	-0.283903	0.000000	0.000000	4.000000	48.000000	0.000000
2604.274998	0.104999	0.574302	-0.046398	79.492287	42.600674	83.372879	-1.079218	0.000000	-4.882140	0.000000	0.000000	0.000000	-0.244113	-0.261661	-0.270602	0.000000	0.000000	4.000000	48.000000	0.000000
2604.278332	0.104999	0.574302	-0.046398	79.492287	42.600674	83.372879	-1.079218	0.000000	-4.882140	0.000000	0.000000	0.000000	-0.244113	-0.261661	-0.270602	0.000000	0.000000	4.000000	48.000000	0.000000
2604.281665	0.104999	0.574302	-0.046398	79.559692	42.655537	83.358826	-1.103742	0.000000	-4.876654	0.000000	0.000000	0.000000	-0.244113	-0.261661	-0.270602	0.000000	0.000000	4.000000	48.000000	0.000000
2604.284998	0.104226	0.573433	-0.047314	79.559692	42.655537	83.358826	-1.103742	0.000000	-4.876654	0.000000	0.000000	0.000000	-0.231856	-0.260873	-0.274751	0.000000	0.000000	4.000000	48.000000	0.000000
2604.288332	0.104226	0.573433	-0.047314	79.559692	42.655537	83.358826	-1.103742	0.000000	-4.876654	0.000000	0.000000	0.000000	-0.231856	-0.260873	-0.274751	0.000000	0.000000	4.000000	48.000000	0.000000
2604.291665	0.104226	0.573433	-0.047314	79.598564	42.601093	83.348938	-1.128476	0.000000	-4.870990	0.000000	0.000000	0.000000	-0.231856	-0.260873	-0.274751	0.000000	0.000000	4.000000	48.000000	0.000000
2604.294998	0.103475	0.572566	-0.048238	79.598564	42.601093	83.348938	-1.128476	0.000000	-4.870990	0.000000	0.000000	0.000000	-0.225491	-0.260103	-0.277358	0.000000	0.000000	4.000000	48.000000	0.000000
2604.298332	0.103475	0.572566	-0.048238	79.598564	42.601093	83.348938	-1.128476	0.000000	-4.870990	0.000000	0.000000	0.000000	-0.225491	-0.260103	-0.277358	0.000000	0.000000	4.000000	48.000000	0.000000
2604.301665	0.103475	0.572566	-0.048238	79.614746	42.466194	83.283752	-1.153392	0.000000	-4.865150	0.000000	0.000000	0.000000	-0.225491	-0.260103	-0.277358	0.000000	0.000000	4.000000	48.000000	0.000000
2604.304998	0.102769	0.571696	-0.049153	79.614746	42.466194	83.283752	-1.153392	0.000000	-4.865150	0.000000	0.000000	0.000000	-0.211576	-0.261017	-0.274321	0.000000	0.000000	4.000000	48.000000	0.000000
2604.308332	0.102769	0.571696	-0.049153	79.614746	42.466194	83.283752	-1.153392	0.000000	-4.865150	0.000000	0.000000	0.000000	-0.211576	-0.261017	-0.274321	0.000000	0.000000	4.000000	48.000000	0.000000
2604.311665	0.102769	0.571696	-0.049153	79.610031	42.255470	83.146561	-1.177918	0.000000	-4.859271	0.000000	0.000000	0.000000	-0.211576	-0.261017	-0.274321	0.000000	0.000000	4.000000	48.000000	0.000000
2604.314998	0.102088	0.570822	-0.050145	79.610031	42.255470	83.146561	-1.177918	0.000000	-4.859271	0.000000	0.000000	0.000000	-0.204402	-0.261971	-0.297707	0.000000	0.000000	4.000000	48.000000	0.000000
2604.318332	0.102088	0.570822	-0.050145	79.610031	42.255470	83.146561	-1.177918	0.000000	-4.859271	0.000000	0.000000	0.000000	-0.204402	-0.261971	-0.297707	0.000000	0.000000	4.000000	48.000000	0.000000
2604.321665	0.102088	0.570822	-0.050145	79.570778	41.910210	82.874817	-1.204154	0.000000	-4.852836	0.000000	0.000000	0.000000	-0.204402	-0.261971	-0.297707	0.000000	0.000000	4.000000	48.000000	0.000000
2604.324998	0.101447	0.569952	-0.051150	79.570778	41.910210	82.874817	-1.204154	0.000000	-4.852836	0.000000	0.000000	0.000000	-0.192405	-0.261172	-0.301652	0.000000	0.000000	4.000000	48.000000	0.000000
2604.328332	0.101447	0.569952	-0.051150	79.570778	41.910210	82.874817	-1.204154	0.000000	-4.852836	0.000000	0.000000	0.000000	-0.192405	-0.261172	-0.301652	0.000000	0.000000	4.000000	48.000000	0.000000
2604.331665	0.101447	0.569952	-0.051150	79.499664	41.453785	82.485992	-1.230529	0.000000	-4.846215	0.000000	0.000000	0.000000	-0.192405	-0.261172	-0.301652	0.000000	0.000000	4.000000	48.000000	0.000000
2604.334998	0.100813	0.569033	-0.052217	79.499664	41.453785	82.485992	-1.230529	0.000000	-4.846215	0.000000	0.000000	0.000000	-0.190218	-0.275716	-0.320009	0.000000	0.000000	4.000000	48.000000	0.000000
2604.338332	0.100813	0.569033	-0.052217	79.499664	41.453785	82.485992	-1.230529	0.000000	-4.846215	0.000000	0.000000	0.000000	-0.190218	-0.275716	-0.320009	0.000000	0.000000	4.000000	48.000000	0.000000
2604.341665	0.100813	0.569033	-0.052217	79.398979	40.894196	81.993584	-1.258302	0.000000	-4.839078	0.000000	0.000000	0.000000	-0.190218	-0.275716	-0.320009	0.000000	0.000000	4.000000	48.000000	0.000000
2604.344998	0.100208	0.568105	-0.053338	79.398979	40.894196	81.993584	-1.258302	0.000000	-4.839078	0.000000	0.000000	0.000000	-0.181434	-0.278214	-0.336354	0.000000	0.000000	4.000000	48.000000	0.000000
2604.348332	0.100208	0.568105	-0.053338	79.398979	40.894196	81.993584	-1.258302	0.000000	-4.839078	0.000000	0.000000	0.000000	-0.181434	-0.278214	-0.336354	0.000000	0.000000	4.000000	48.000000	0.000000
2604.351665	0.100208	0.568105	-0.053338	79.266357	40.228951	81.397919	-1.287177	0.000000	-4.831477	0.000000	0.000000	0.000000	-0.181434	-0.278214	-0.336354	0.000000	0.000000	4.000000	48.000000	0.000000
2604.354998	0.099620	0.567142	-0.054480	79.266357	40.228951	81.397919	-1.287177	0.000000	-4.831477	0.000000	0.000000	0.000000	-0.176277	-0.289157	-0.342448	0.000000	0.000000	4.000000	48.000000	0.000000
2604.358332	0.099620	0.567142	-0.054480	79.266357	40.228951	81.397919	-1.287177	0.000000	-4.831477	0.000000	0.000000	0.000000	-0.176277	-0.289157	-0.342448	0.000000	0.000000	4.000000	48.000000	0.000000
2604.361665	0.099620	0.567142	-0.054480	79.102844	39.470226	80.706230	-1.316440	0.000000	-4.823586	0.000000	0.000000	0.000000	-0.176277	-0.289157	-0.342448	0.000000	0.000000	4.000000	48.000000	0.000000
2604.364998	0.099018	0.566176	-0.055690	79.102844	39.470226	80.706230	-1.316440	0.000000	-4.823586	0.000000	0.000000	0.000000	-0.180821	-0.289817	-0.363105	0.000000	0.000000	4.000000	48.000000	0.000000
2604.368332	0.099018	0.566176	-0.055690	79.102844	39.470226	80.706230	-1.316440	0.000000	-4.823586	0.000000	0.000000	0.000000	-0.180821	-0.289817	-0.363105	0.000000	0.000000	4.000000	48.000000	0.000000
2604.371665	0.099018	0.566176	-0.055690	78.905022	38.641319	79.947098	-1.347370	0.000000	-4.815038	0.000000	0.000000	0.000000	-0.180821	-0.289817	-0.363105	0.000000	0.000000	4.000000	48.000000	0.000000
2604.374998	0.098429	0.565264	-0.056851	78.905022	38.641319	79.947098	-1.347370	0.000000	-4.815038	0.000000	0.000000	0.000000	-0.176568	-0.273573	-0.348174	0.000000	0.000000	4.000000	48.000000	0.000000
2604.378332	0.098429	0.565264	-0.056851	78.905022	38.641319	79.947098	-1.347370	0.000000	-4.815038	0.000000	0.000000	0.000000	-0.176568	-0.273573	-0.348174	0.000000	0.000000	4.000000	48.000000	0.000000
2604.381665	0.098429	0.565264	-0.056851	78.699722	37.810005	79.184509	-1.377116	0.000000	-4.806615	0.000000	0.000000	0.000000	-0.176568	-0.273573	-0.348174	0.000000	0.000000	4.000000	48.000000	0.000000
2604.384998	0.097837	0.564338	-0.058033	78.699722	37.810005	79.184509	-1.377116	0.000000	-4.806615	0.000000	0.000000	0.000000	-0.177595	-0.277685	-0.354628	0.000000	0.000000	4.000000	48.000000	0.000000
2604.388332	0.097837	0.564338	-0.058033	78.699722	37.810005	79.184509	-1.377116	0.000000	-4.806615	0.000000	0.000000	0.000000	-0.177595	-0.277685	-0.354628	0.000000	0.000000	4.000000	48.000000	0.000000
2604.391665	0.097837	0.564338	-0.058033	78.482094	36.987534	78.432419	-1.407383	0.000000	-4.797841	0.000000	0.000000	0.000000	-0.177595	-0.277685	-0.354628	0.000000	0.000000	4.000000	48.000000	0.000000
2604.394998	0.097227	0.563416	-0.059214	78.482094	36.987534	78.432419	-1.407383	0.000000	-4.797841	0.000000	0.000000	0.000000	-0.182960	-0.276695	-0.354342	0.000000	0.000000	4.000000	48.000000	0.000000
2604.398332	0.097227	0.563416	-0.059214	78.482094	36.987534	78.432419	-1.407383	0.000000	-4.797841	0.000000	0.000000	0.000000	-0.182960	-0.276695	-0.354342	0.000000	0.000000	4.000000	48.000000	0.000000
2604.401665	0.097227	0.563416	-0.059214	78.270607	36.209995	77.730110	-1.437761	0.000000	-4.788825	0.000000	0.000000	0.000000	-0.182960	-0.276695	-0.354342	0.000000	0.000000	4.000000	48.000000	0.000000
2604.404998	0.096615	0.562502	-0.060329	78.270607	36.209995	77.730110	-1.437761	0.000000	-4.788825	0.000000	0.000000	0.000000	-0.183506	-0.274071	-0.334476	0.000000	0.000000	4.000000	48.000000	0.000000
2604.408332	0.096615	0.562502	-0.060329	78.270607	36.209995	77.730110	-1.437761	0.000000	-4.788825	0.000000	0.000000	0.000000	-0.183506	-0.274071	-0.334476	0.000000	0.000000	4.000000	48.000000	0.000000
2604.411665	0.096615	0.562502	-0.060329	78.087593	35.530579	77.127304	-1.466694	0.000000	-4.780043	0.000000	0.000000	0.000000	-0.183506	-0.274071	-0.334476	0.000000	0.000000	4.000000	48.000000	0.000000
2604.414998	0.095977	0.561559	-0.061479	78.087593	35.530579	77.127304	-1.466694	0.000000	-4.780043	0.000000	0.000000	0.000000	-0.191430	-0.283066	-0.345060	0.000000	0.000000	4.000000	48.000000	0.000000
2604.418332	0.095977	0.561559	-0.061479	78.087593	35.530579	77.127304	-1.466694	0.000000	-4.780043	0.000000	0.000000	0.000000	-0.191430	-0.283066	-0.345060	0.000000	0.000000	4.000000	48.000000	0.000000
2604.421665	0.095977	0.561559	-0.061479	77.935951	34.950661	76.624725	-1.496612	0.000000	-4.770760	0.000000	0.000000	0.000000	-0.191430	-0.283066	-0.345060	0.000000	0.000000	4.000000	48.000000	0.000000
2604.424998	0.095327	0.560613	-0.062605	77.935951	34.950661	76.624725	-1.496612	0.000000	-4.770760	0.000000	0.000000	0.000000	-0.194947	-0.283725	-0.337772	0.000000	0.000000	4.000000	48.000000	0.000000
2604.428332	0.095327	0.560613	-0.062605	77.935951	34.950661	76.624725	-1.496612	0.000000	-4.770760	0.000000	0.000000	0.000000	-0.194947	-0.283725	-0.337772	0.000000	0.000000	4.000000	48.000000	0.000000
2604.431665	0.095327	0.560613	-0.062605	77.819351	34.478168	76.224396	-1.526094	0.000000	-4.761411	0.000000	0.000000	0.000000	-0.194947	-0.283725	-0.337772	0.000000	0.000000	4.000000	48.000000	0.000000
2604.434998	0.094708	0.559682	-0.063697	77.819351	34.478168	76.224396	-1.526094	0.000000	-4.761411	0.000000	0.000000	0.000000	-0.185906	-0.279383	-0.327731	0.000000	0.000000	4.000000	48.000000	0.000000
2604.438332	0.094708	0.559682	-0.063697	77.819351	34.478168	76.224396	-1.526094	0.000000	-4.761411	0.000000	0.000000	0.000000	-0.185906	-0.279383	-0.327731	0.000000	0.000000	4.000000	48.000000	0.000000
2604.441665	0.094708	0.559682	-0.063697	77.744957	34.111439	75.930565	-1.554642	0.000000	-4.752167	0.000000	0.000000	0.000000	-0.185906	-0.279383	-0.327731	0.000000	0.000000	4.000000	48.000000	0.000000
2604.444998	0.094068	0.558715	-0.064802	77.744957	34.111439	75.930565	-1.554642	0.000000	-4.752167	0.000000	0.000000	0.000000	-0.192055	-0.289915	-0.331375	0.000000	0.000000	4.000000	48.000000	0.000000
2604.448332	0.094068	0.558715	-0.064802	77.744957	34.111439	75.930565	-1.554642	0.000000	-4.752167	0.000000	0.000000	0.000000	-0.192055	-0.289915	-0.331375	0.000000	0.000000	4.000000	48.000000	0.000000
2604.451665	0.094068	0.558715	-0.064802	77.689629	33.790478	75.681625	-1.583620	0.000000	-4.742589	0.000000	0.000000	0.000000	-0.192055	-0.289915	-0.331375	0.000000	0.000000	4.000000	48.000000	0.000000
2604.454998	0.093425	0.557780	-0.065846	77.689629	33.790478	75.681625	-1.583620	0.000000	-4.742589	0.000000	0.000000	0.000000	-0.192910	-0.280668	-0.313135	0.000000	0.000000	4.000000	48.000000	0.000000
2604.458332	0.093425	0.557780	-0.065846	77.689629	33.790478	75.681625	-1.583620	0.000000	-4.742589	0.000000	0.000000	0.000000	-0.192910	-0.280668	-0.313135	0.000000	0.000000	4.000000	48.000000	0.000000
2604.461665	0.093425	0.557780	-0.065846	77.651207	33.515541	75.476685	-1.611300	0.000000	-4.733256	0.000000	0.000000	0.000000	-0.192910	-0.280668	-0.313135	0.000000	0.000000	4.000000	48.000000	0.000000
2604.464998	0.092750	0.556864	-0.066866	77.651207	33.515541	75.476685	-1.611300	0.000000	-4.733256	0.000000	0.000000	0.000000	-0.202303	-0.274715	-0.306118	0.000000	0.000000	4.000000	48.000000	0.000000
2604.468332	0.092750	0.556864	-0.066866	77.651207	33.515541	75.476685	-1.611300	0.000000	-4.733256	0.000000	0.000000	0.000000	-0.202303	-0.274715	-0.306118	0.000000	0.000000	4.000000	48.000000	0.000000
2604.471665	0.092750	0.556864	-0.066866	77.612953	33.238476	75.285103	-1.638725	0.000000	-4.723831	0.000000	0.000000	0.000000	-0.202303	-0.274715	-0.306118	0.000000	0.000000	4.000000	48.000000	0.000000
2604.474998	0.092041	0.555995	-0.067798	77.612953	33.238476	75.285103	-1.638725	0.000000	-4.723831	0.000000	0.000000	0.000000	-0.212865	-0.260764	-0.279620	0.000000	0.000000	4.000000	48.000000	0.000000
2604.478332	0.092041	0.555995	-0.067798	77.612953	33.238476	75.285103	-1.638725	0.000000	-4.723831	0.000000	0.000000	0.000000	-0.212865	-0.260764	-0.279620	0.000000	0.000000	4.000000	48.000000	0.000000
2604.481665	0.092041	0.555995	-0.067798	77.583458	32.989140	75.122299	-1.664520	0.000000	-4.714804	0.000000	0.000000	0.000000	-0.212865	-0.260764	-0.279620	0.000000	0.000000	4.000000	48.000000	0.000000
2604.484998	0.091315	0.555172	-0.068646	77.583458	32.989140	75.122299	-1.664520	0.000000	-4.714804	0.000000	0.000000	0.000000	-0.217822	-0.246917	-0.254365	0.000000	0.000000	4.000000	48.000000	0.000000
2604.488332	0.091315	0.555172	-0.068646	77.583458	32.989140	75.122299	-1.664520	0.000000	-4.714804	0.000000	0.000000	0.000000	-0.217822	-0.246917	-0.254365	0.000000	0.000000	4.000000	48.000000	0.000000
2604.491665	0.091315	0.555172	-0.068646	77.560371	32.757175	74.970612	-1.688651	0.000000	-4.706215	0.000000	0.000000	0.000000	-0.217822	-0.246917	-0.254365	0.000000	0.000000	4.000000	48.000000	0.000000
2604.494998	0.090610	0.554372	-0.069413	77.560371	32.757175	74.970612	-1.688651	0.000000	-4.706215	0.000000	0.000000	0.000000	-0.211359	-0.239751	-0.230059	0.000000	0.000000	4.000000	48.000000	0.000000
2604.498332	0.090610	0.554372	-0.069413	77.560371	32.757175	74.970612	-1.688651	0.000000	-4.706215	0.000000	0.000000	0.000000	-0.211359	-0.239751	-0.230059	0.000000	0.000000	4.000000	48.000000	0.000000
2604.501665	0.090610	0.554372	-0.069413	77.555031	32.569008	74.861420	-1.710898	0.000000	-4.698174	0.000000	0.000000	0.000000	-0.211359	-0.239751	-0.230059	0.000000	0.000000	4.000000	48.000000	0.000000
2604.504998	0.089934	0.553608	-0.070150	77.555031	32.569008	74.861420	-1.710898	0.000000	-4.698174	0.000000	0.000000	0.000000	-0.202767	-0.229337	-0.221160	0.000000	0.000000	4.000000	48.000000	0.000000
2604.508332	0.089934	0.553608	-0.070150	77.555031	32.569008	74.861420	-1.710898	0.000000	-4.698174	0.000000	0.000000	0.000000	-0.202767	-0.229337	-0.221160	0.000000	0.000000	4.000000	48.000000	0.000000
2604.511665	0.089934	0.553608	-0.070150	77.557327	32.410477	74.767159	-1.732319	0.000000	-4.690316	0.000000	0.000000	0.000000	-0.202767	-0.229337	-0.221160	0.000000	0.000000	4.000000	48.000000	0.000000
2604.514998	0.089264	0.552862	-0.070872	77.557327	32.410477	74.767159	-1.732319	0.000000	-4.690316	0.000000	0.000000	0.000000	-0.201021	-0.223836	-0.216464	0.000000	0.000000	4.000000	48.000000	0.000000
2604.518332	0.089264	0.552862	-0.070872	77.557327	32.410477	74.767159	-1.732319	0.000000	-4.690316	0.000000	0.000000	0.000000	-0.201021	-0.223836	-0.216464	0.000000	0.000000	4.000000	48.000000	0.000000
2604.521665	0.089264	0.552862	-0.070872	77.584221	32.304443	74.724564	-1.753398	0.000000	-4.682477	0.000000	0.000000	0.000000	-0.201021	-0.223836	-0.216464	0.000000	0.000000	4.000000	48.000000	0.000000
2604.524998	0.088627	0.552124	-0.071628	77.584221	32.304443	74.724564	-1.753398	0.000000	-4.682477	0.000000	0.000000	0.000000	-0.191222	-0.221482	-0.226967	0.000000	0.000000	4.000000	48.000000	0.000000
2604.528332	0.088627	0.552124	-0.071628	77.584221	32.304443	74.724564	-1.753398	0.000000	-4.682477	0.000000	0.000000	0.000000	-0.191222	-0.221482	-0.226967	0.000000	0.000000	4.000000	48.000000	0.000000
2604.531665	0.088627	0.552124	-0.071628	77.627678	32.242168	74.727325	-1.775009	0.000000	-4.674328	0.000000	0.000000	0.000000	-0.191222	-0.221482	-0.226967	0.000000	0.000000	4.000000	48.000000	0.000000
2604.534998	0.088000	0.551356	-0.072429	77.627678	32.242168	74.727325	-1.775009	0.000000	-4.674328	0.000000	0.000000	0.000000	-0.187883	-0.230422	-0.240276	0.000000	0.000000	4.000000	48.000000	0.000000
2604.538332	0.088000	0.551356	-0.072429	77.627678	32.242168	74.727325	-1.775009	0.000000	-4.674328	0.000000	0.000000	0.000000	-0.187883	-0.230422	-0.240276	0.000000	0.000000	4.000000	48.000000	0.000000
2604.541665	0.088000	0.551356	-0.072429	77.687721	32.221375	74.767914	-1.797519	0.000000	-4.665718	0.000000	0.000000	0.000000	-0.187883	-0.230422	-0.240276	0.000000	0.000000	4.000000	48.000000	0.000000
2604.544998	0.087369	0.550617	-0.073262	77.687721	32.221375	74.767914	-1.797519	0.000000	-4.665718	0.000000	0.000000	0.000000	-0.189419	-0.221542	-0.249748	0.000000	0.000000	4.000000	48.000000	0.000000
2604.548332	0.087369	0.550617	-0.073262	77.687721	32.221375	74.767914	-1.797519	0.000000	-4.665718	0.000000	0.000000	0.000000	-0.189419	-0.221542	-0.249748	0.000000	0.000000	4.000000	48.000000	0.000000
2604.551665	0.087369	0.550617	-0.073262	77.735336	32.171604	74.788155	-1.820777	0.000000	-4.656691	0.000000	0.000000	0.000000	-0.189419	-0.221542	-0.249748	0.000000	0.000000	4.000000	48.000000	0.000000
2604.554998	0.086757	0.549881	-0.074101	77.735336	32.171604	74.788155	-1.820777	0.000000	-4.656691	0.000000	0.000000	0.000000	-0.183512	-0.220854	-0.251824	0.000000	0.000000	4.000000	48.000000	0.000000
2604.558332	0.086757	0.549881	-0.074101	77.735336	32.171604	74.788155	-1.820777	0.000000	-4.656691	0.000000	0.000000	0.000000	-0.183512	-0.220854	-0.251824	0.000000	0.000000	4.000000	48.000000	0.000000
2604.561665	0.086757	0.549881	-0.074101	77.722878	31.977724	74.670181	-1.844036	0.000000	-4.647530	0.000000	0.000000	0.000000	-0.183512	-0.220854	-0.251824	0.000000	0.000000	4.000000	48.000000	0.000000
2604.564998	0.086128	0.549168	-0.074944	77.722878	31.977724	74.670181	-1.844036	0.000000	-4.647530	0.000000	0.000000	0.000000	-0.188862	-0.213739	-0.252887	0.000000	0.000000	4.000000	48.000000	0.000000
2604.568332	0.086128	0.549168	-0.074944	77.722878	31.977724	74.670181	-1.844036	0.000000	-4.647530	0.000000	0.000000	0.000000	-0.188862	-0.213739	-0.252887	0.000000	0.000000	4.000000	48.000000	0.000000
2604.571665	0.086128	0.549168	-0.074944	77.640350	31.628008	74.393715	-1.867539	0.000000	-4.638135	0.000000	0.000000	0.000000	-0.188862	-0.213739	-0.252887	0.000000	0.000000	4.000000	48.000000	0.000000
2604.574998	0.085508	0.548490	-0.075752	77.640350	31.628008	74.393715	-1.867539	0.000000	-4.638135	0.000000	0.000000	0.000000	-0.185857	-0.203616	-0.242360	0.000000	0.000000	4.000000	48.000000	0.000000
2604.578332	0.085508	0.548490	-0.075752	77.640350	31.628008	74.393715	-1.867539	0.000000	-4.638135	0.000000	0.000000	0.000000	-0.185857	-0.203616	-0.242360	0.000000	0.000000	4.000000	48.000000	0.000000
2604.581665	0.085508	0.548490	-0.075752	77.525452	31.211578	74.043938	-1.890219	0.000000	-4.628939	0.000000	0.000000	0.000000	-0.185857	-0.203616	-0.242360	0.000000	0.000000	4.000000	48.000000	0.000000
2604.584998	0.084872	0.547855	-0.076474	77.525452	31.211578	74.043938	-1.890219	0.000000	-4.628939	0.000000	0.000000	0.000000	-0.190863	-0.190504	-0.216536	0.000000	0.000000	4.000000	48.000000	0.000000
2604.588332	0.084872	0.547855	-0.076474	77.525452	31.211578	74.043938	-1.890219	0.000000	-4.628939	0.000000	0.000000	0.000000	-0.190863	-0.190504	-0.216536	0.000000	0.000000	4.000000	48.000000	0.000000
2604.591665	0.084872	0.547855	-0.076474	77.404190	30.789719	73.675201	-1.911225	0.000000	-4.620305	0.000000	0.000000	0.000000	-0.190863	-0.190504	-0.216536	0.000000	0.000000	4.000000	48.000000	0.000000
2604.594998	0.084261	0.547216	-0.077178	77.404190	30.789719	73.675201	-1.911225	0.000000	-4.620305	0.000000	0.000000	0.000000	-0.183409	-0.191634	-0.211317	0.000000	0.000000	4.000000	48.000000	0.000000
2604.598332	0.084261	0.547216	-0.077178	77.404190	30.789719	73.675201	-1.911225	0.000000	-4.620305	0.000000	0.000000	0.000000	-0.183409	-0.191634	-0.211317	0.000000	0.000000	4.000000	48.000000	0.000000
2604.601665	0.084261	0.547216	-0.077178	77.303452	30.419111	73.364532	-1.931664	0.000000	-4.611797	0.000000	0.000000	0.000000	-0.183409	-0.191634	-0.211317	0.000000	0.000000	4.000000	48.000000	0.000000
2604.604998	0.083640	0.546631	-0.077848	77.303452	30.419111	73.364532	-1.931664	0.000000	-4.611797	0.000000	0.000000	0.000000	-0.186193	-0.175359	-0.200847	0.000000	0.000000	4.000000	48.000000	0.000000
2604.608332	0.083640	0.546631	-0.077848	77.303452	30.419111	73.364532	-1.931664	0.000000	-4.611797	0.000000	0.000000	0.000000	-0.186193	-0.175359	-0.200847	0.000000	0.000000	4.000000	48.000000	0.000000
2604.611665	0.083640	0.546631	-0.077848	77.233009	30.122313	73.123016	-1.951469	0.000000	-4.603452	0.000000	0.000000	0.000000	-0.186193	-0.175359	-0.200847	0.000000	0.000000	4.000000	48.000000	0.000000
2604.614998	0.083026	0.546002	-0.078580	77.233009	30.122313	73.123016	-1.951469	0.000000	-4.603452	0.000000	0.000000	0.000000	-0.184124	-0.188924	-0.219810	0.000000	0.000000	4.000000	48.000000	0.000000
2604.618332	0.083026	0.546002	-0.078580	77.233009	30.122313	73.123016	-1.951469	0.000000	-4.603452	0.000000	0.000000	0.000000	-0.184124	-0.188924	-0.219810	0.000000	0.000000	4.000000	48.000000	0.000000
2604.621665	0.083026	0.546002	-0.078580	77.206177	29.915115	72.969292	-1.972575	0.000000	-4.594447	0.000000	0.000000	0.000000	-0.184124	-0.188924	-0.219810	0.000000	0.000000	4.000000	48.000000	0.000000
2604.624998	0.082413	0.545395	-0.079320	77.206177	29.915115	72.969292	-1.972575	0.000000	-4.594447	0.000000	0.000000	0.000000	-0.183993	-0.182088	-0.221915	0.000000	0.000000	4.000000	48.000000	0.000000
2604.628332	0.082413	0.545395	-0.079320	77.206177	29.915115	72.969292	-1.972575	0.000000	-4.594447	0.000000	0.000000	0.000000	-0.183993	-0.182088	-0.221915	0.000000	0.000000	4.000000	48.000000	0.000000
2604.631665	0.082413	0.545395	-0.079320	77.202446	29.756567	72.862968	-1.993843	0.000000	-4.585258	0.000000	0.000000	0.000000	-0.183993	-0.182088	-0.221915	0.000000	0.000000	4.000000	48.000000	0.000000
2604.634998	0.081788	0.544764	-0.080124	77.202446	29.756567	72.862968	-1.993843	0.000000	-4.585258	0.000000	0.000000	0.000000	-0.187576	-0.189204	-0.241201	0.000000	0.000000	4.000000	48.000000	0.000000
2604.638332	0.081788	0.544764	-0.080124	77.202446	29.756567	72.862968	-1.993843	0.000000	-4.585258	0.000000	0.000000	0.000000	-0.187576	-0.189204	-0.241201	0.000000	0.000000	4.000000	48.000000	0.000000
2604.641665	0.081788	0.544764	-0.080124	77.220589	29.644299	72.815269	-2.016590	0.000000	-4.575299	0.000000	0.000000	0.000000	-0.187576	-0.189204	-0.241201	0.000000	0.000000	4.000000	48.000000	0.000000
2604.644998	0.081181	0.544156	-0.080939	77.220589	29.644299	72.815269	-2.016590	0.000000	-4.575299	0.000000	0.000000	0.000000	-0.182034	-0.182338	-0.244467	0.000000	0.000000	4.000000	48.000000	0.000000
2604.648332	0.081181	0.544156	-0.080939	77.220589	29.644299	72.815269	-2.016590	0.000000	-4.575299	0.000000	0.000000	0.000000	-0.182034	-0.182338	-0.244467	0.000000	0.000000	4.000000	48.000000	0.000000
2604.651665	0.081181	0.544156	-0.080939	77.220146	29.494537	72.725212	-2.039401	0.000000	-4.565177	0.000000	0.000000	0.000000	-0.182034	-0.182338	-0.244467	0.000000	0.000000	4.000000	48.000000	0.000000
2604.654998	0.080557	0.543571	-0.081757	77.220146	29.494537	72.725212	-2.039401	0.000000	-4.565177	0.000000	0.000000	0.000000	-0.187202	-0.175508	-0.245386	0.000000	0.000000	4.000000	48.000000	0.000000
2604.658332	0.080557	0.543571	-0.081757	77.220146	29.494537	72.725212	-2.039401	0.000000	-4.565177	0.000000	0.000000	0.000000	-0.187202	-0.175508	-0.245386	0.000000	0.000000	4.000000	48.000000	0.000000
2604.661665	0.080557	0.543571	-0.081757	77.161034	29.227957	72.528770	-2.062438	0.000000	-4.554816	0.000000	0.000000	0.000000	-0.187202	-0.175508	-0.245386	0.000000	0.000000	4.000000	48.000000	0.000000
2604.664998	0.079957	0.543023	-0.082472	77.161034	29.227957	72.528770	-2.062438	0.000000	-4.554816	0.000000	0.000000	0.000000	-0.179953	-0.164485	-0.214460	0.000000	0.000000	4.000000	48.000000	0.000000
2604.668332	0.079957	0.543023	-0.082472	77.161034	29.227957	72.528770	-2.062438	0.000000	-4.554816	0.000000	0.000000	0.000000	-0.179953	-0.164485	-0.214460	0.000000	0.000000	4.000000	48.000000	0.000000
2604.671665	0.079957	0.543023	-0.082472	77.057800	28.881155	72.251083	-2.083094	0.000000	-4.545406	0.000000	0.000000	0.000000	-0.179953	-0.164485	-0.214460	0.000000	0.000000	4.000000	48.000000	0.000000
2604.674998	0.079359	0.542476	-0.083189	77.057800	28.881155	72.251083	-2.083094	0.000000	-4.545406	0.000000	0.000000	0.000000	-0.179504	-0.164039	-0.215064	0.000000	0.000000	4.000000	48.000000	0.000000
2604.678332	0.079359	0.542476	-0.083189	77.057800	28.881155	72.251083	-2.083094	0.000000	-4.545406	0.000000	0.000000	0.000000	-0.179504	-0.164039	-0.215064	0.000000	0.000000	4.000000	48.000000	0.000000
2604.681665	0.079359	0.542476	-0.083189	76.947044	28.523705	71.949547	-2.103786	0.000000	-4.535867	0.000000	0.000000	0.000000	-0.179504	-0.164039	-0.215064	0.000000	0.000000	4.000000	48.000000	0.000000
2604.684998	0.078775	0.541956	-0.083845	76.947044	28.523705	71.949547	-2.103786	0.000000	-4.535867	0.000000	0.000000	0.000000	-0.175104	-0.156074	-0.196932	0.000000	0.000000	4.000000	48.000000	0.000000
2604.688332	0.078775	0.541956	-0.083845	76.947044	28.523705	71.949547	-2.103786	0.000000	-4.535867	0.000000	0.000000	0.000000	-0.175104	-0.156074	-0.196932	0.000000	0.000000	4.000000	48.000000	0.000000
2604.691665	0.078775	0.541956	-0.083845	76.841476	28.183470	71.616798	-2.123088	0.000000	-4.526864	0.000000	0.000000	0.000000	-0.175104	-0.156074	-0.196932	0.000000	0.000000	4.000000	48.000000	0.000000
2604.694998	0.078775	0.541956	-0.083845	76.841476	28.183470	71.616798	-2.123088	0.000000	-4.526864	0.000000	0.000000	0.000000	-0.175104	-0.156074	-0.196932	0.000000	0.000000	4.000000	48.000000	0.000000
2604.698332	0.078206	0.541462	-0.084441	76.841476	28.183470	71.616798	-2.123088	0.000000	-4.526864	0.000000	0.000000	0.000000	-0.170753	-0.148174	-0.178731	0.000000	0.000000	4.000000	48.000000	0.000000
2604.701665	0.078206	0.541462	-0.084441	76.753006	27.875618	71.225754	-2.123088	0.000000	-4.526864	0.000000	0.000000	0.000000	-0.170753	-0.148174	-0.178731	0.000000	0.000000	4.000000	48.000000	0.000000
2604.704998	0.077635	0.540933	-0.085053	76.753006	27.875618	71.225754	-2.123088	0.000000	-4.526864	0.000000	0.000000	0.000000	-0.171305	-0.158633	-0.183712	0.000000	0.000000	4.000000	48.000000	0.000000
2604.708332	0.077635	0.540933	-0.085053	76.753006	27.875618	71.225754	-2.123088	0.000000	-4.526864	0.000000	0.000000	0.000000	-0.171305	-0.158633	-0.183712	0.000000	0.000000	4.000000	48.000000	0.000000
2604.711665	0.077635	0.540933	-0.085053	76.696747	27.631268	70.805748	-2.159290	0.000000	-4.509708	0.000000	0.000000	0.000000	-0.171305	-0.158633	-0.183712	0.000000	0.000000	4.000000	48.000000	0.000000
2604.714998	0.077043	0.540411	-0.085688	76.696747	27.631268	70.805748	-2.159290	0.000000	-4.509708	0.000000	0.000000	0.000000	-0.177690	-0.156562	-0.190314	0.000000	0.000000	4.000000	48.000000	0.000000
2604.718332	0.077043	0.540411	-0.085688	76.696747	27.631268	70.805748	-2.159290	0.000000	-4.509708	0.000000	0.000000	0.000000	-0.177690	-0.156562	-0.190314	0.000000	0.000000	4.000000	48.000000	0.000000
2604.721665	0.077043	0.540411	-0.085688	76.671066	27.443184	70.376869	-2.178254	0.000000	-4.500579	0.000000	0.000000	0.000000	-0.177690	-0.156562	-0.190314	0.000000	0.000000	4.000000	48.000000	0.000000
2604.724998	0.077043	0.540411	-0.085688	76.671066	27.443184	70.376869	-2.178254	0.000000	-4.500579	0.000000	0.000000	0.000000	-0.177690	-0.156562	-0.190314	0.000000	0.000000	4.000000	48.000000	0.000000
2604.728332	0.076474	0.539885	-0.086304	76.671066	27.443184	70.376869	-2.178254	0.000000	-4.500579	0.000000	0.000000	0.000000	-0.170510	-0.157830	-0.184808	0.000000	0.000000	4.000000	48.000000	0.000000
2604.731665	0.076474	0.539885	-0.086304	76.666298	27.298710	70.064293	-2.178254	0.000000	-4.500579	0.000000	0.000000	0.000000	-0.170510	-0.157830	-0.184808	0.000000	0.000000	4.000000	48.000000	0.000000
2604.734998	0.075890	0.539340	-0.086913	76.666298	27.298710	70.064293	-2.178254	0.000000	-4.500579	0.000000	0.000000	0.000000	-0.175122	-0.163632	-0.182949	0.000000	0.000000	4.000000	48.000000	0.000000
2604.738332	0.075890	0.539340	-0.086913	76.666298	27.298710	70.064293	-2.178254	0.000000	-4.500579	0.000000	0.000000	0.000000	-0.175122	-0.163632	-0.182949	0.000000	0.000000	4.000000	48.000000	0.000000
2604.741665	0.075890	0.539340	-0.086913	76.668266	27.162136	69.948746	-2.215007	0.000000	-4.482605	0.000000	0.000000	0.000000	-0.175122	-0.163632	-0.182949	0.000000	0.000000	4.000000	48.000000	0.000000
2604.744998	0.075286	0.538801	-0.087545	76.668266	27.162136	69.948746	-2.215007	0.000000	-4.482605	0.000000	0.000000	0.000000	-0.181444	-0.161553	-0.189615	0.000000	0.000000	4.000000	48.000000	0.000000
2604.748332	0.075286	0.538801	-0.087545	76.668266	27.162136	69.948746	-2.215007	0.000000	-4.482605	0.000000	0.000000	0.000000	-0.181444	-0.161553	-0.189615	0.000000	0.000000	4.000000	48.000000	0.000000
2604.751665	0.075286	0.538801	-0.087545	76.675720	27.034937	69.900574	-2.234080	0.000000	-4.473129	0.000000	0.000000	0.000000	-0.181444	-0.161553	-0.189615	0.000000	0.000000	4.000000	48.000000	0.000000
2604.754998	0.074686	0.538279	-0.088160	76.675720	27.034937	69.900574	-2.234080	0.000000	-4.473129	0.000000	0.000000	0.000000	-0.179818	-0.156605	-0.184344	0.000000	0.000000	4.000000	48.000000	0.000000
2604.758332	0.074686	0.538279	-0.088160	76.675720	27.034937	69.900574	-2.234080	0.000000	-4.473129	0.000000	0.000000	0.000000	-0.179818	-0.156605	-0.184344	0.000000	0.000000	4.000000	48.000000	0.000000
2604.761665	0.074686	0.538279	-0.088160	76.674652	26.889259	69.837044	-2.252751	0.000000	-4.463756	0.000000	0.000000	0.000000	-0.179818	-0.156605	-0.184344	0.000000	0.000000	4.000000	48.000000	0.000000
2604.764998	0.074072	0.537738	-0.088769	76.674652	26.889259	69.837044	-2.252751	0.000000	-4.463756	0.000000	0.000000	0.000000	-0.184374	-0.162377	-0.182568	0.000000	0.000000	4.000000	48.000000	0.000000
2604.768332	0.074072	0.537738	-0.088769	76.674652	26.889259	69.837044	-2.252751	0.000000	-4.463756	0.000000	0.000000	0.000000	-0.184374	-0.162377	-0.182568	0.000000	0.000000	4.000000	48.000000	0.000000
2604.771665	0.074072	0.537738	-0.088769	76.656128	26.713326	69.740829	-2.271468	0.000000	-4.454261	0.000000	0.000000	0.000000	-0.184374	-0.162377	-0.182568	0.000000	0.000000	4.000000	48.000000	0.000000
2604.774998	0.074072	0.537738	-0.088769	76.656128	26.713326	69.740829	-2.271468	0.000000	-4.454261	0.000000	0.000000	0.000000	-0.184374	-0.162377	-0.182568	0.000000	0.000000	4.000000	48.000000	0.000000
2604.778332	0.073466	0.537228	-0.089340	76.656128	26.713326	69.740829	-2.271468	0.000000	-4.454261	0.000000	0.000000	0.000000	-0.181582	-0.152944	-0.171407	0.000000	0.000000	4.000000	48.000000	0.000000
2604.781665	0.073466	0.537228	-0.089340	76.625122	26.510542	69.608368	-2.271468	0.000000	-4.454261	0.000000	0.000000	0.000000	-0.181582	-0.152944	-0.171407	0.000000	0.000000	4.000000	48.000000	0.000000
2604.784998	0.072841	0.536705	-0.089929	76.625122	26.510542	69.608368	-2.271468	0.000000	-4.454261	0.000000	0.000000	0.000000	-0.187561	-0.157073	-0.176825	0.000000	0.000000	4.000000	48.000000	0.000000
2604.788332	0.072841	0.536705	-0.089929	76.625122	26.510542	69.608368	-2.271468	0.000000	-4.454261	0.000000	0.000000	0.000000	-0.187561	-0.157073	-0.176825	0.000000	0.000000	4.000000	48.000000	0.000000
2604.791665	0.072841	0.536705	-0.089929	76.595345	26.312513	69.464371	-2.307811	0.000000	-4.435539	0.000000	0.000000	0.000000	-0.187561	-0.157073	-0.176825	0.000000	0.000000	4.000000	48.000000	0.000000
2604.794998	0.072204	0.536197	-0.090498	76.595345	26.312513	69.464371	-2.307811	0.000000	-4.435539	0.000000	0.000000	0.000000	-0.191172	-0.152200	-0.170492	0.000000	0.000000	4.000000	48.000000	0.000000
2604.798332	0.072204	0.536197	-0.090498	76.595345	26.312513	69.464371	-2.307811	0.000000	-4.435539	0.000000	0.000000	0.000000	-0.191172	-0.152200	-0.170492	0.000000	0.000000	4.000000	48.000000	0.000000
2604.801665	0.072204	0.536197	-0.090498	76.574562	26.130791	69.269363	-2.325993	0.000000	-4.426031	0.000000	0.000000	0.000000	-0.191172	-0.152200	-0.170492	0.000000	0.000000	4.000000	48.000000	0.000000
2604.804998	0.071561	0.535662	-0.091107	76.574562	26.130791	69.269363	-2.325993	0.000000	-4.426031	0.000000	0.000000	0.000000	-0.193023	-0.160723	-0.182906	0.000000	0.000000	4.000000	48.000000	0.000000
2604.808332	0.071561	0.535662	-0.091107	76.574562	26.130791	69.269363	-2.325993	0.000000	-4.426031	0.000000	0.000000	0.000000	-0.193023	-0.160723	-0.182906	0.000000	0.000000	4.000000	48.000000	0.000000
2604.811665	0.071561	0.535662	-0.091107	76.560722	25.963955	68.955490	-2.345089	0.000000	-4.415944	0.000000	0.000000	0.000000	-0.193023	-0.160723	-0.182906	0.000000	0.000000	4.000000	48.000000	0.000000
2604.814998	0.071561	0.535662	-0.091107	76.560722	25.963955	68.955490	-2.345089	0.000000	-4.415944	0.000000	0.000000	0.000000	-0.193023	-0.160723	-0.182906	0.000000	0.000000	4.000000	48.000000	0.000000
2604.818332	0.070927	0.535137	-0.091675	76.560722	25.963955	68.955490	-2.345089	0.000000	-4.415944	0.000000	0.000000	0.000000	-0.189999	-0.157513	-0.170443	0.000000	0.000000	4.000000	48.000000	0.000000
2604.821665	0.070927	0.535137	-0.091675	76.556374	25.846128	68.616203	-2.345089	0.000000	-4.415944	0.000000	0.000000	0.000000	-0.189999	-0.157513	-0.170443	0.000000	0.000000	4.000000	48.000000	0.000000
2604.824998	0.070291	0.534618	-0.092270	76.556374	25.846128	68.616203	-2.345089	0.000000	-4.415944	0.000000	0.000000	0.000000	-0.190927	-0.155452	-0.178228	0.000000	0.000000	4.000000	48.000000	0.000000
2604.828332	0.070291	0.534618	-0.092270	76.556374	25.846128	68.616203	-2.345089	0.000000	-4.415944	0.000000	0.000000	0.000000	-0.190927	-0.155452	-0.178228	0.000000	0.000000	4.000000	48.000000	0.000000
2604.831665	0.070291	0.534618	-0.092270	76.551620	25.856285	68.428268	-2.381988	0.000000	-4.396150	0.000000	0.000000	0.000000	-0.190927	-0.155452	-0.178228	0.000000	0.000000	4.000000	48.000000	0.000000
2604.834998	0.070291	0.534618	-0.092270	76.551620	25.856285	68.428268	-2.381988	0.000000	-4.396150	0.000000	0.000000	0.000000	-0.190927	-0.155452	-0.178228	0.000000	0.000000	4.000000	48.000000	0.000000
2604.838332	0.069672	0.534122	-0.092873	76.551620	25.856285	68.428268	-2.381988	0.000000	-4.396150	0.000000	0.000000	0.000000	-0.185502	-0.148966	-0.181066	0.000000	0.000000	4.000000	48.000000	0.000000
2604.841665	0.069672	0.534122	-0.092873	76.535622	25.993788	68.433182	-2.381988	0.000000	-4.396150	0.000000	0.000000	0.000000	-0.185502	-0.148966	-0.181066	0.000000	0.000000	4.000000	48.000000	0.000000
2604.844998	0.069042	0.533641	-0.093455	76.535622	25.993788	68.433182	-2.381988	0.000000	-4.396150	0.000000	0.000000	0.000000	-0.189085	-0.144155	-0.174707	0.000000	0.000000	4.000000	48.000000	0.000000
2604.848332	0.069042	0.533641	-0.093455	76.535622	25.993788	68.433182	-2.381988	0.000000	-4.396150	0.000000	0.000000	0.000000	-0.189085	-0.144155	-0.174707	0.000000	0.000000	4.000000	48.000000	0.000000
2604.851665	0.069042	0.533641	-0.093455	76.501053	26.183140	68.581230	-2.419172	0.000000	-4.375798	0.000000	0.000000	0.000000	-0.189085	-0.144155	-0.174707	0.000000	0.000000	4.000000	48.000000	0.000000
2604.854998	0.069042	0.533641	-0.093455	76.501053	26.183140	68.581230	-2.419172	0.000000	-4.375798	0.000000	0.000000	0.000000	-0.189085	-0.144155	-0.174707	0.000000	0.000000	4.000000	48.000000	0.000000
2604.858332	0.068407	0.533206	-0.093977	76.501053	26.183140	68.581230	-2.419172	0.000000	-4.375798	0.000000	0.000000	0.000000	-0.190416	-0.130604	-0.156433	0.000000	0.000000	4.000000	48.000000	0.000000
2604.861665	0.068407	0.533206	-0.093977	76.456848	26.419258	68.888031	-2.419172	0.000000	-4.375798	0.000000	0.000000	0.000000	-0.190416	-0.130604	-0.156433	0.000000	0.000000	4.000000	48.000000	0.000000
2604.864998	0.067744	0.532786	-0.094474	76.456848	26.419258	68.888031	-2.419172	0.000000	-4.375798	0.000000	0.000000	0.000000	-0.199186	-0.125920	-0.149066	0.000000	0.000000	4.000000	48.000000	0.000000
2604.868332	0.067744	0.532786	-0.094474	76.456848	26.419258	68.888031	-2.419172	0.000000	-4.375798	0.000000	0.000000	0.000000	-0.199186	-0.125920	-0.149066	0.000000	0.000000	4.000000	48.000000	0.000000
2604.871665	0.067744	0.532786	-0.094474	76.447563	26.728703	69.248947	-2.453635	0.000000	-4.356566	0.000000	0.000000	0.000000	-0.199186	-0.125920	-0.149066	0.000000	0.000000	4.000000	48.000000	0.000000
2604.874998	0.067744	0.532786	-0.094474	76.447563	26.728703	69.248947	-2.453635	0.000000	-4.356566	0.000000	0.000000	0.000000	-0.199186	-0.125920	-0.149066	0.000000	0.000000	4.000000	48.000000	0.000000
2604.878332	0.067071	0.532417	-0.094934	76.447563	26.728703	69.248947	-2.453635	0.000000	-4.356566	0.000000	0.000000	0.000000	-0.201893	-0.110815	-0.137926	0.000000	0.000000	4.000000	48.000000	0.000000
2604.881665	0.067071	0.532417	-0.094934	76.467934	27.096273	69.525414	-2.453635	0.000000	-4.356566	0.000000	0.000000	0.000000	-0.201893	-0.110815	-0.137926	0.000000	0.000000	4.000000	48.000000	0.000000
2604.884998	0.066378	0.532054	-0.095416	76.467934	27.096273	69.525414	-2.453635	0.000000	-4.356566	0.000000	0.000000	0.000000	-0.207912	-0.108970	-0.144692	0.000000	0.000000	4.000000	48.000000	0.000000
2604.888332	0.066378	0.532054	-0.095416	76.467934	27.096273	69.525414	-2.453635	0.000000	-4.356566	0.000000	0.000000	0.000000	-0.207912	-0.108970	-0.144692	0.000000	0.000000	4.000000	48.000000	0.000000
2604.891665	0.066378	0.532054	-0.095416	76.495125	27.524654	69.781807	-2.487432	0.000000	-4.337358	0.000000	0.000000	0.000000	-0.207912	-0.108970	-0.144692	0.000000	0.000000	4.000000	48.000000	0.000000
2604.894998	0.066378	0.532054	-0.095416	76.495125	27.524654	69.781807	-2.487432	0.000000	-4.337358	0.000000	0.000000	0.000000	-0.207912	-0.108970	-0.144692	0.000000	0.000000	4.000000	48.000000	0.000000
2604.898332	0.065694	0.531700	-0.095856	76.495125	27.524654	69.781807	-2.487432	0.000000	-4.337358	0.000000	0.000000	0.000000	-0.205024	-0.106000	-0.132061	0.000000	0.000000	4.000000	48.000000	0.000000
2604.901665	0.065694	0.531700	-0.095856	76.514160	28.004152	70.175354	-2.487432	0.000000	-4.337358	0.000000	0.000000	0.000000	-0.205024	-0.106000	-0.132061	0.000000	0.000000	4.000000	48.000000	0.000000
2604.904998	0.065004	0.531358	-0.096346	76.514160	28.004152	70.175354	-2.487432	0.000000	-4.337358	0.000000	0.000000	0.000000	-0.207164	-0.102520	-0.146974	0.000000	0.000000	4.000000	48.000000	0.000000
2604.908332	0.065004	0.531358	-0.096346	76.514160	28.004152	70.175354	-2.487432	0.000000	-4.337358	0.000000	0.000000	0.000000	-0.207164	-0.102520	-0.146974	0.000000	0.000000	4.000000	48.000000	0.000000
2604.911665	0.065004	0.531358	-0.096346	76.524979	28.532902	70.779274	-2.521188	0.000000	-4.317825	0.000000	0.000000	0.000000	-0.207164	-0.102520	-0.146974	0.000000	0.000000	4.000000	48.000000	0.000000
2604.914998	0.065004	0.531358	-0.096346	76.524979	28.532902	70.779274	-2.521188	0.000000	-4.317825	0.000000	0.000000	0.000000	-0.207164	-0.102520	-0.146974	0.000000	0.000000	4.000000	48.000000	0.000000
2604.918332	0.064281	0.530997	-0.096828	76.524979	28.532902	70.779274	-2.521188	0.000000	-4.317825	0.000000	0.000000	0.000000	-0.216718	-0.108313	-0.144484	0.000000	0.000000	4.000000	48.000000	0.000000
2604.921665	0.064281	0.530997	-0.096828	76.533730	29.108372	71.438354	-2.521188	0.000000	-4.317825	0.000000	0.000000	0.000000	-0.216718	-0.108313	-0.144484	0.000000	0.000000	4.000000	48.000000	0.000000
2604.924998	0.063501	0.530628	-0.097346	76.533730	29.108372	71.438354	-2.521188	0.000000	-4.317825	0.000000	0.000000	0.000000	-0.233901	-0.110784	-0.155567	0.000000	0.000000	4.000000	48.000000	0.000000
2604.928332	0.063501	0.530628	-0.097346	76.533730	29.108372	71.438354	-2.521188	0.000000	-4.317825	0.000000	0.000000	0.000000	-0.233901	-0.110784	-0.155567	0.000000	0.000000	4.000000	48.000000	0.000000
2604.931665	0.063501	0.530628	-0.097346	76.531883	29.663385	71.994820	-2.557881	0.000000	-4.296189	0.000000	0.000000	0.000000	-0.233901	-0.110784	-0.155567	0.000000	0.000000	4.000000	48.000000	0.000000
2604.934998	0.063501	0.530628	-0.097346	76.531883	29.663385	71.994820	-2.557881	0.000000	-4.296189	0.000000	0.000000	0.000000	-0.233901	-0.110784	-0.155567	0.000000	0.000000	4.000000	48.000000	0.000000
2604.938332	0.062710	0.530294	-0.097848	76.531883	29.663385	71.994820	-2.557881	0.000000	-4.296189	0.000000	0.000000	0.000000	-0.237559	-0.100223	-0.150500	0.000000	0.000000	4.000000	48.000000	0.000000
2604.941665	0.062710	0.530294	-0.097848	76.527939	30.209845	72.708290	-2.557881	0.000000	-4.296189	0.000000	0.000000	0.000000	-0.237559	-0.100223	-0.150500	0.000000	0.000000	4.000000	48.000000	0.000000
2604.944998	0.061896	0.529932	-0.098389	76.527939	30.209845	72.708290	-2.557881	0.000000	-4.296189	0.000000	0.000000	0.000000	-0.244137	-0.108671	-0.162333	0.000000	0.000000	4.000000	48.000000	0.000000
2604.948332	0.061896	0.529932	-0.098389	76.527939	30.209845	72.708290	-2.557881	0.000000	-4.296189	0.000000	0.000000	0.000000	-0.244137	-0.108671	-0.162333	0.000000	0.000000	4.000000	48.000000	0.000000
2604.951665	0.061896	0.529932	-0.098389	76.516449	30.684566	73.454819	-2.596723	0.000000	-4.272825	0.000000	0.000000	0.000000	-0.244137	-0.108671	-0.162333	0.000000	0.000000	4.000000	48.000000	0.000000
2604.954998	0.061101	0.529570	-0.098935	76.516449	30.684566	73.454819	-2.596723	0.000000	-4.272825	0.000000	0.000000	0.000000	-0.238360	-0.108459	-0.163920	0.000000	0.000000	4.000000	48.000000	0.000000
2604.958332	0.061101	0.529570	-0.098935	76.516449	30.684566	73.454819	-2.596723	0.000000	-4.272825	0.000000	0.000000	0.000000	-0.238360	-0.108459	-0.163920	0.000000	0.000000	4.000000	48.000000	0.000000
2604.961665	0.061101	0.529570	-0.098935	76.512321	31.065901	74.009064	-2.616574	0.000000	-4.260697	0.000000	0.000000	0.000000	-0.238360	-0.108459	-0.163920	0.000000	0.000000	4.000000	48.000000	0.000000
2604.964998	0.060289	0.529195	-0.099501	76.512321	31.065901	74.009064	-2.616574	0.000000	-4.260697	0.000000	0.000000	0.000000	-0.243813	-0.112527	-0.169793	0.000000	0.000000	4.000000	48.000000	0.000000
2604.968332	0.060289	0.529195	-0.099501	76.512321	31.065901	74.009064	-2.616574	0.000000	-4.260697	0.000000	0.000000	0.000000	-0.243813	-0.112527	-0.169793	0.000000	0.000000	4.000000	48.000000	0.000000
2604.971665	0.060289	0.529195	-0.099501	76.501839	31.327106	74.269730	-2.637040	0.000000	-4.248061	0.000000	0.000000	0.000000	-0.243813	-0.112527	-0.169793	0.000000	0.000000	4.000000	48.000000	0.000000
2604.974998	0.059482	0.528835	-0.100050	76.501839	31.327106	74.269730	-2.637040	0.000000	-4.248061	0.000000	0.000000	0.000000	-0.242105	-0.107977	-0.164465	0.000000	0.000000	4.000000	48.000000	0.000000
2604.978332	0.059482	0.528835	-0.100050	76.501839	31.327106	74.269730	-2.637040	0.000000	-4.248061	0.000000	0.000000	0.000000	-0.242105	-0.107977	-0.164465	0.000000	0.000000	4.000000	48.000000	0.000000
2604.981665	0.059482	0.528835	-0.100050	76.488960	31.519156	74.225761	-2.657125	0.000000	-4.235527	0.000000	0.000000	0.000000	-0.242105	-0.107977	-0.164465	0.000000	0.000000	4.000000	48.000000	0.000000
2604.984998	0.058676	0.528496	-0.100604	76.488960	31.519156	74.225761	-2.657125	0.000000	-4.235527	0.000000	0.000000	0.000000	-0.241614	-0.101815	-0.166325	0.000000	0.000000	4.000000	48.000000	0.000000
2604.988332	0.058676	0.528496	-0.100604	76.488960	31.519156	74.225761	-2.657125	0.000000	-4.235527	0.000000	0.000000	0.000000	-0.241614	-0.101815	-0.166325	0.000000	0.000000	4.000000	48.000000	0.000000
2604.991665	0.058676	0.528496	-0.100604	76.474457	31.673128	74.100471	-2.677331	0.000000	-4.222784	0.000000	0.000000	0.000000	-0.241614	-0.101815	-0.166325	0.000000	0.000000	4.000000	48.000000	0.000000
2604.994998	0.057860	0.528172	-0.101138	76.474457	31.673128	74.100471	-2.677331	0.000000	-4.222784	0.000000	0.000000	0.000000	-0.245009	-0.097319	-0.160120	0.000000	0.000000	4.000000	48.000000	0.000000
2604.998332	0.057860	0.528172	-0.101138	76.474457	31.673128	74.100471	-2.677331	0.000000	-4.222784	0.000000	0.000000	0.000000	-0.245009	-0.097319	-0.160120	0.000000	0.000000	4.000000	48.000000	0.000000
2605.001665	0.057860	0.528172	-0.101138	76.450874	31.821079	74.169167	-2.697304	0.000000	-4.210053	0.000000	0.000000	0.000000	-0.245009	-0.097319	-0.160120	0.000000	0.000000	4.000000	48.000000	0.000000
2605.004998	0.057048	0.527882	-0.101657	76.450874	31.821079	74.169167	-2.697304	0.000000	-4.210053	0.000000	0.000000	0.000000	-0.243532	-0.086966	-0.155886	0.000000	0.000000	4.000000	48.000000	0.000000
2605.008332	0.057048	0.527882	-0.101657	76.450874	31.821079	74.169167	-2.697304	0.000000	-4.210053	0.000000	0.000000	0.000000	-0.243532	-0.086966	-0.155886	0.000000	0.000000	4.000000	48.000000	0.000000
2605.011665	0.057048	0.527882	-0.101657	76.411858	31.970459	74.537750	-2.716975	0.000000	-4.197385	0.000000	0.000000	0.000000	-0.243532	-0.086966	-0.155886	0.000000	0.000000	4.000000	48.000000	0.000000
2605.014998	0.057048	0.527882	-0.101657	76.411858	31.970459	74.537750	-2.716975	0.000000	-4.197385	0.000000	0.000000	0.000000	-0.243532	-0.086966	-0.155886	0.000000	0.000000	4.000000	48.000000	0.000000
2605.018332	0.056269	0.527630	-0.102097	76.411858	31.970459	74.537750	-2.716975	0.000000	-4.197385	0.000000	0.000000	0.000000	-0.233768	-0.075631	-0.131882	0.000000	0.000000	4.000000	48.000000	0.000000
2605.021665	0.056269	0.527630	-0.102097	76.393860	32.135742	74.919510	-2.716975	0.000000	-4.197385	0.000000	0.000000	0.000000	-0.233768	-0.075631	-0.131882	0.000000	0.000000	4.000000	48.000000	0.000000
2605.024998	0.055518	0.527369	-0.102588	76.393860	32.135742	74.919510	-2.716975	0.000000	-4.197385	0.000000	0.000000	0.000000	-0.225188	-0.078142	-0.147379	0.000000	0.000000	4.000000	48.000000	0.000000
2605.028332	0.055518	0.527369	-0.102588	76.393860	32.135742	74.919510	-2.716975	0.000000	-4.197385	0.000000	0.000000	0.000000	-0.225188	-0.078142	-0.147379	0.000000	0.000000	4.000000	48.000000	0.000000
2605.031665	0.055518	0.527369	-0.102588	76.411018	32.336922	75.126251	-2.753208	0.000000	-4.173709	0.000000	0.000000	0.000000	-0.225188	-0.078142	-0.147379	0.000000	0.000000	4.000000	48.000000	0.000000
2605.034998	0.055518	0.527369	-0.102588	76.411018	32.336922	75.126251	-2.753208	0.000000	-4.173709	0.000000	0.000000	0.000000	-0.225188	-0.078142	-0.147379	0.000000	0.000000	4.000000	48.000000	0.000000
2605.038332	0.054772	0.527123	-0.103061	76.411018	32.336922	75.126251	-2.753208	0.000000	-4.173709	0.000000	0.000000	0.000000	-0.223658	-0.073755	-0.141860	0.000000	0.000000	4.000000	48.000000	0.000000
2605.041665	0.054772	0.527123	-0.103061	76.444115	32.476395	75.038322	-2.753208	0.000000	-4.173709	0.000000	0.000000	0.000000	-0.223658	-0.073755	-0.141860	0.000000	0.000000	4.000000	48.000000	0.000000
2605.044998	0.054025	0.526883	-0.103560	76.444115	32.476395	75.038322	-2.753208	0.000000	-4.173709	0.000000	0.000000	0.000000	-0.224195	-0.072010	-0.149647	0.000000	0.000000	4.000000	48.000000	0.000000
2605.048332	0.054025	0.526883	-0.103560	76.444115	32.476395	75.038322	-2.753208	0.000000	-4.173709	0.000000	0.000000	0.000000	-0.224195	-0.072010	-0.149647	0.000000	0.000000	4.000000	48.000000	0.000000
2605.051665	0.054025	0.526883	-0.103560	76.490425	32.558052	74.918297	-2.789826	0.000000	-4.149322	0.000000	0.000000	0.000000	-0.224195	-0.072010	-0.149647	0.000000	0.000000	4.000000	48.000000	0.000000
2605.054998	0.054025	0.526883	-0.103560	76.490425	32.558052	74.918297	-2.789826	0.000000	-4.149322	0.000000	0.000000	0.000000	-0.224195	-0.072010	-0.149647	0.000000	0.000000	4.000000	48.000000	0.000000
2605.058332	0.053263	0.526644	-0.104058	76.490425	32.558052	74.918297	-2.789826	0.000000	-4.149322	0.000000	0.000000	0.000000	-0.228629	-0.071925	-0.149453	0.000000	0.000000	4.000000	48.000000	0.000000
2605.061665	0.053263	0.526644	-0.104058	76.532021	32.582424	74.952217	-2.789826	0.000000	-4.149322	0.000000	0.000000	0.000000	-0.228629	-0.071925	-0.149453	0.000000	0.000000	4.000000	48.000000	0.000000
2605.064998	0.052482	0.526429	-0.104584	76.532021	32.582424	74.952217	-2.789826	0.000000	-4.149322	0.000000	0.000000	0.000000	-0.234283	-0.064350	-0.157647	0.000000	0.000000	4.000000	48.000000	0.000000
2605.068332	0.052482	0.526429	-0.104584	76.532021	32.582424	74.952217	-2.789826	0.000000	-4.149322	0.000000	0.000000	0.000000	-0.234283	-0.064350	-0.157647	0.000000	0.000000	4.000000	48.000000	0.000000
2605.071665	0.052482	0.526429	-0.104584	76.570015	32.553722	75.035446	-2.828091	0.000000	-4.123336	0.000000	0.000000	0.000000	-0.234283	-0.064350	-0.157647	0.000000	0.000000	4.000000	48.000000	0.000000
2605.074998	0.052482	0.526429	-0.104584	76.570015	32.553722	75.035446	-2.828091	0.000000	-4.123336	0.000000	0.000000	0.000000	-0.234283	-0.064350	-0.157647	0.000000	0.000000	4.000000	48.000000	0.000000
2605.078332	0.051725	0.526262	-0.105076	76.570015	32.553722	75.035446	-2.828091	0.000000	-4.123336	0.000000	0.000000	0.000000	-0.226974	-0.049982	-0.147863	0.000000	0.000000	4.000000	48.000000	0.000000
2605.081665	0.051725	0.526262	-0.105076	76.607277	32.513222	75.085091	-2.828091	0.000000	-4.123336	0.000000	0.000000	0.000000	-0.226974	-0.049982	-0.147863	0.000000	0.000000	4.000000	48.000000	0.000000
2605.084998	0.051003	0.526135	-0.105583	76.607277	32.513222	75.085091	-2.828091	0.000000	-4.123336	0.000000	0.000000	0.000000	-0.216674	-0.038309	-0.152096	0.000000	0.000000	4.000000	48.000000	0.000000
2605.088332	0.051003	0.526135	-0.105583	76.607277	32.513222	75.085091	-2.828091	0.000000	-4.123336	0.000000	0.000000	0.000000	-0.216674	-0.038309	-0.152096	0.000000	0.000000	4.000000	48.000000	0.000000
2605.091665	0.051003	0.526135	-0.105583	76.639656	32.471497	75.090126	-2.865147	0.000000	-4.097674	0.000000	0.000000	0.000000	-0.216674	-0.038309	-0.152096	0.000000	0.000000	4.000000	48.000000	0.000000
2605.094998	0.051003	0.526135	-0.105583	76.639656	32.471497	75.090126	-2.865147	0.000000	-4.097674	0.000000	0.000000	0.000000	-0.216674	-0.038309	-0.152096	0.000000	0.000000	4.000000	48.000000	0.000000
2605.098332	0.050322	0.526035	-0.106056	76.639656	32.471497	75.090126	-2.865147	0.000000	-4.097674	0.000000	0.000000	0.000000	-0.204327	-0.029872	-0.141764	0.000000	0.000000	4.000000	48.000000	0.000000
2605.101665	0.050322	0.526035	-0.106056	76.676727	32.444309	75.051117	-2.865147	0.000000	-4.097674	0.000000	0.000000	0.000000	-0.204327	-0.029872	-0.141764	0.000000	0.000000	4.000000	48.000000	0.000000
2605.104998	0.049640	0.525922	-0.106550	76.676727	32.444309	75.051117	-2.865147	0.000000	-4.097674	0.000000	0.000000	0.000000	-0.204673	-0.034086	-0.148339	0.000000	0.000000	4.000000	48.000000	0.000000
2605.108332	0.049640	0.525922	-0.106550	76.676727	32.444309	75.051117	-2.865147	0.000000	-4.097674	0.000000	0.000000	0.000000	-0.204673	-0.034086	-0.148339	0.000000	0.000000	4.000000	48.000000	0.000000
2605.111665	0.049640	0.525922	-0.106550	76.710930	32.414757	74.951042	-2.900146	0.000000	-4.072978	0.000000	0.000000	0.000000	-0.204673	-0.034086	-0.148339	0.000000	0.000000	4.000000	48.000000	0.000000
2605.114998	0.049640	0.525922	-0.106550	76.710930	32.414757	74.951042	-2.900146	0.000000	-4.072978	0.000000	0.000000	0.000000	-0.204673	-0.034086	-0.148339	0.000000	0.000000	4.000000	48.000000	0.000000
2605.118332	0.048976	0.525827	-0.107052	76.710930	32.414757	74.951042	-2.900146	0.000000	-4.072978	0.000000	0.000000	0.000000	-0.199299	-0.028313	-0.150592	0.000000	0.000000	4.000000	48.000000	0.000000
2605.121665	0.048976	0.525827	-0.107052	76.739571	32.367249	74.881355	-2.900146	0.000000	-4.072978	0.000000	0.000000	0.000000	-0.199299	-0.028313	-0.150592	0.000000	0.000000	4.000000	48.000000	0.000000
2605.124998	0.048307	0.525724	-0.107600	76.739571	32.367249	74.881355	-2.900146	0.000000	-4.072978	0.000000	0.000000	0.000000	-0.200615	-0.030969	-0.164414	0.000000	0.000000	4.000000	48.000000	0.000000
2605.128332	0.048307	0.525724	-0.107600	76.739571	32.367249	74.881355	-2.900146	0.000000	-4.072978	0.000000	0.000000	0.000000	-0.200615	-0.030969	-0.164414	0.000000	0.000000	4.000000	48.000000	0.000000
2605.131665	0.048307	0.525724	-0.107600	76.762672	32.301609	74.889763	-2.936233	0.000000	-4.047041	0.000000	0.000000	0.000000	-0.200615	-0.030969	-0.164414	0.000000	0.000000	4.000000	48.000000	0.000000
2605.134998	0.048307	0.525724	-0.107600	76.762672	32.301609	74.889763	-2.936233	0.000000	-4.047041	0.000000	0.000000	0.000000	-0.200615	-0.030969	-0.164414	0.000000	0.000000	4.000000	48.000000	0.000000
2605.138332	0.047646	0.525649	-0.108109	76.762672	32.301609	74.889763	-2.936233	0.000000	-4.047041	0.000000	0.000000	0.000000	-0.198358	-0.022612	-0.152551	0.000000	0.000000	4.000000	48.000000	0.000000
2605.141665	0.047646	0.525649	-0.108109	76.772728	32.205978	74.863091	-2.936233	0.000000	-4.047041	0.000000	0.000000	0.000000	-0.198358	-0.022612	-0.152551	0.000000	0.000000	4.000000	48.000000	0.000000
2605.144998	0.047016	0.525598	-0.108651	76.772728	32.205978	74.863091	-2.936233	0.000000	-4.047041	0.000000	0.000000	0.000000	-0.189018	-0.015300	-0.162681	0.000000	0.000000	4.000000	48.000000	0.000000
2605.148332	0.047016	0.525598	-0.108651	76.772728	32.205978	74.863091	-2.936233	0.000000	-4.047041	0.000000	0.000000	0.000000	-0.189018	-0.015300	-0.162681	0.000000	0.000000	4.000000	48.000000	0.000000
2605.151665	0.047016	0.525598	-0.108651	76.778580	32.098309	74.795662	-2.971735	0.000000	-4.021044	0.000000	0.000000	0.000000	-0.189018	-0.015300	-0.162681	0.000000	0.000000	4.000000	48.000000	0.000000
2605.154998	0.047016	0.525598	-0.108651	76.778580	32.098309	74.795662	-2.971735	0.000000	-4.021044	0.000000	0.000000	0.000000	-0.189018	-0.015300	-0.162681	0.000000	0.000000	4.000000	48.000000	0.000000
2605.158332	0.046406	0.525579	-0.109180	76.778580	32.098309	74.795662	-2.971735	0.000000	-4.021044	0.000000	0.000000	0.000000	-0.182851	-0.005450	-0.158677	0.000000	0.000000	4.000000	48.000000	0.000000
2605.161665	0.046406	0.525579	-0.109180	76.780029	31.986071	74.688087	-2.971735	0.000000	-4.021044	0.000000	0.000000	0.000000	-0.182851	-0.005450	-0.158677	0.000000	0.000000	4.000000	48.000000	0.000000
2605.164998	0.045779	0.525566	-0.109732	76.780029	31.986071	74.688087	-2.971735	0.000000	-4.021044	0.000000	0.000000	0.000000	-0.188249	-0.004006	-0.165651	0.000000	0.000000	4.000000	48.000000	0.000000
2605.168332	0.045779	0.525566	-0.109732	76.780029	31.986071	74.688087	-2.971735	0.000000	-4.021044	0.000000	0.000000	0.000000	-0.188249	-0.004006	-0.165651	0.000000	0.000000	4.000000	48.000000	0.000000
2605.171665	0.045779	0.525566	-0.109732	76.781502	31.873823	74.588486	-3.006982	0.000000	-3.994754	0.000000	0.000000	0.000000	-0.188249	-0.004006	-0.165651	0.000000	0.000000	4.000000	48.000000	0.000000
2605.174998	0.045779	0.525566	-0.109732	76.781502	31.873823	74.588486	-3.006982	0.000000	-3.994754	0.000000	0.000000	0.000000	-0.188249	-0.004006	-0.165651	0.000000	0.000000	4.000000	48.000000	0.000000
2605.178332	0.045133	0.525576	-0.110312	76.781502	31.873823	74.588486	-3.006982	0.000000	-3.994754	0.000000	0.000000	0.000000	-0.193732	0.003149	-0.173767	0.000000	0.000000	4.000000	48.000000	0.000000
2605.181665	0.045133	0.525576	-0.110312	76.778282	31.744503	74.517143	-3.006982	0.000000	-3.994754	0.000000	0.000000	0.000000	-0.193732	0.003149	-0.173767	0.000000	0.000000	4.000000	48.000000	0.000000
2605.184998	0.044488	0.525606	-0.110896	76.778282	31.744503	74.517143	-3.006982	0.000000	-3.994754	0.000000	0.000000	0.000000	-0.193285	0.008717	-0.175280	0.000000	0.000000	4.000000	48.000000	0.000000
2605.188332	0.044488	0.525606	-0.110896	76.778282	31.744503	74.517143	-3.006982	0.000000	-3.994754	0.000000	0.000000	0.000000	-0.193285	0.008717	-0.175280	0.000000	0.000000	4.000000	48.000000	0.000000
2605.191665	0.044488	0.525606	-0.110896	76.776070	31.614616	74.469498	-3.044254	0.000000	-3.966424	0.000000	0.000000	0.000000	-0.193285	0.008717	-0.175280	0.000000	0.000000	4.000000	48.000000	0.000000
2605.194998	0.044488	0.525606	-0.110896	76.776070	31.614616	74.469498	-3.044254	0.000000	-3.966424	0.000000	0.000000	0.000000	-0.193285	0.008717	-0.175280	0.000000	0.000000	4.000000	48.000000	0.000000
2605.198332	0.043830	0.525615	-0.111476	76.776070	31.614616	74.469498	-3.044254	0.000000	-3.966424	0.000000	0.000000	0.000000	-0.197472	0.002811	-0.173945	0.000000	0.000000	4.000000	48.000000	0.000000
2605.201665	0.043830	0.525615	-0.111476	76.768265	31.469175	74.404037	-3.044254	0.000000	-3.966424	0.000000	0.000000	0.000000	-0.197472	0.002811	-0.173945	0.000000	0.000000	4.000000	48.000000	0.000000
2605.204998	0.043171	0.525629	-0.112081	76.768265	31.469175	74.404037	-3.044254	0.000000	-3.966424	0.000000	0.000000	0.000000	-0.197773	0.004160	-0.181643	0.000000	0.000000	4.000000	48.000000	0.000000
2605.208332	0.043171	0.525629	-0.112081	76.768265	31.469175	74.404037	-3.044254	0.000000	-3.966424	0.000000	0.000000	0.000000	-0.197773	0.004160	-0.181643	0.000000	0.000000	4.000000	48.000000	0.000000
2605.211665	0.043171	0.525629	-0.112081	76.753067	31.299492	74.291061	-3.082125	0.000000	-3.937068	0.000000	0.000000	0.000000	-0.197773	0.004160	-0.181643	0.000000	0.000000	4.000000	48.000000	0.000000
2605.214998	0.043171	0.525629	-0.112081	76.753067	31.299492	74.291061	-3.082125	0.000000	-3.937068	0.000000	0.000000	0.000000	-0.197773	0.004160	-0.181643	0.000000	0.000000	4.000000	48.000000	0.000000
2605.218332	0.042547	0.525642	-0.112692	76.753067	31.299492	74.291061	-3.082125	0.000000	-3.937068	0.000000	0.000000	0.000000	-0.187328	0.004004	-0.183274	0.000000	0.000000	4.000000	48.000000	0.000000
2605.221665	0.042547	0.525642	-0.112692	76.732979	31.104191	74.140968	-3.082125	0.000000	-3.937068	0.000000	0.000000	0.000000	-0.187328	0.004004	-0.183274	0.000000	0.000000	4.000000	48.000000	0.000000
2605.224998	0.041903	0.525627	-0.113343	76.732979	31.104191	74.140968	-3.082125	0.000000	-3.937068	0.000000	0.000000	0.000000	-0.193131	-0.004543	-0.195409	0.000000	0.000000	4.000000	48.000000	0.000000
2605.228332	0.041903	0.525627	-0.113343	76.732979	31.104191	74.140968	-3.082125	0.000000	-3.937068	0.000000	0.000000	0.000000	-0.193131	-0.004543	-0.195409	0.000000	0.000000	4.000000	48.000000	0.000000
2605.231665	0.041903	0.525627	-0.113343	76.691879	30.846111	73.947884	-3.120471	0.000000	-3.906745	0.000000	0.000000	0.000000	-0.193131	-0.004543	-0.195409	0.000000	0.000000	4.000000	48.000000	0.000000
2605.234998	0.041903	0.525627	-0.113343	76.691879	30.846111	73.947884	-3.120471	0.000000	-3.906745	0.000000	0.000000	0.000000	-0.193131	-0.004543	-0.195409	0.000000	0.000000	4.000000	48.000000	0.000000
2605.238332	0.041278	0.525611	-0.113998	76.691879	30.846111	73.947884	-3.120471	0.000000	-3.906745	0.000000	0.000000	0.000000	-0.187585	-0.004707	-0.196411	0.000000	0.000000	4.000000	48.000000	0.000000
2605.241665	0.041278	0.525611	-0.113998	76.639503	30.550522	73.752869	-3.120471	0.000000	-3.906745	0.000000	0.000000	0.000000	-0.187585	-0.004707	-0.196411	0.000000	0.000000	4.000000	48.000000	0.000000
2605.244998	0.040635	0.525600	-0.114676	76.639503	30.550522	73.752869	-3.120471	0.000000	-3.906745	0.000000	0.000000	0.000000	-0.192690	-0.003391	-0.203514	0.000000	0.000000	4.000000	48.000000	0.000000
2605.248332	0.040635	0.525600	-0.114676	76.639503	30.550522	73.752869	-3.120471	0.000000	-3.906745	0.000000	0.000000	0.000000	-0.192690	-0.003391	-0.203514	0.000000	0.000000	4.000000	48.000000	0.000000
2605.251665	0.040635	0.525600	-0.114676	76.587822	30.260286	73.557480	-3.159768	0.000000	-3.875031	0.000000	0.000000	0.000000	-0.192690	-0.003391	-0.203514	0.000000	0.000000	4.000000	48.000000	0.000000
2605.254998	0.040635	0.525600	-0.114676	76.587822	30.260286	73.557480	-3.159768	0.000000	-3.875031	0.000000	0.000000	0.000000	-0.192690	-0.003391	-0.203514	0.000000	0.000000	4.000000	48.000000	0.000000
2605.258332	0.039995	0.525607	-0.115360	76.587822	30.260286	73.557480	-3.159768	0.000000	-3.875031	0.000000	0.000000	0.000000	-0.192139	0.002057	-0.205043	0.000000	0.000000	4.000000	48.000000	0.000000
2605.261665	0.039995	0.525607	-0.115360	76.539726	29.983246	73.382927	-3.159768	0.000000	-3.875031	0.000000	0.000000	0.000000	-0.192139	0.002057	-0.205043	0.000000	0.000000	4.000000	48.000000	0.000000
2605.264998	0.039340	0.525632	-0.116047	76.539726	29.983246	73.382927	-3.159768	0.000000	-3.875031	0.000000	0.000000	0.000000	-0.196438	0.007490	-0.206009	0.000000	0.000000	4.000000	48.000000	0.000000
2605.268332	0.039340	0.525632	-0.116047	76.539726	29.983246	73.382927	-3.159768	0.000000	-3.875031	0.000000	0.000000	0.000000	-0.196438	0.007490	-0.206009	0.000000	0.000000	4.000000	48.000000	0.000000
2605.271665	0.039340	0.525632	-0.116047	76.480148	29.679754	73.174118	-3.199782	0.000000	-3.842056	0.000000	0.000000	0.000000	-0.196438	0.007490	-0.206009	0.000000	0.000000	4.000000	48.000000	0.000000
2605.274998	0.039340	0.525632	-0.116047	76.480148	29.679754	73.174118	-3.199782	0.000000	-3.842056	0.000000	0.000000	0.000000	-0.196438	0.007490	-0.206009	0.000000	0.000000	4.000000	48.000000	0.000000
2605.278332	0.038693	0.525665	-0.116690	76.480148	29.679754	73.174118	-3.199782	0.000000	-3.842056	0.000000	0.000000	0.000000	-0.194194	0.009958	-0.192945	0.000000	0.000000	4.000000	48.000000	0.000000
2605.281665	0.038122	0.525716	-0.117252	76.418404	29.390343	72.975883	-3.199782	0.000000	-3.842056	0.000000	0.000000	0.000000	-0.171138	0.015196	-0.168533	0.000000	0.000000	4.000000	48.000000	0.000000
2605.284998	0.038122	0.525716	-0.117252	76.418404	29.390343	72.975883	-3.199782	0.000000	-3.842056	0.000000	0.000000	0.000000	-0.171138	0.015196	-0.168533	0.000000	0.000000	4.000000	48.000000	0.000000
2605.288332	0.038122	0.525716	-0.117252	76.418404	29.390343	72.975883	-3.199782	0.000000	-3.842056	0.000000	0.000000	0.000000	-0.171138	0.015196	-0.168533	0.000000	0.000000	4.000000	48.000000	0.000000
2605.291665	0.038122	0.525716	-0.117252	76.341377	29.046270	72.727173	-3.235801	0.000000	-3.811770	0.000000	0.000000	0.000000	-0.171138	0.015196	-0.168533	0.000000	0.000000	4.000000	48.000000	0.000000
2605.294998	0.037478	0.525785	-0.117905	76.341377	29.046270	72.727173	-3.235801	0.000000	-3.811770	0.000000	0.000000	0.000000	-0.193185	0.020724	-0.195963	0.000000	0.000000	4.000000	48.000000	0.000000
2605.298332	0.037478	0.525785	-0.117905	76.341377	29.046270	72.727173	-3.235801	0.000000	-3.811770	0.000000	0.000000	0.000000	-0.193185	0.020724	-0.195963	0.000000	0.000000	4.000000	48.000000	0.000000
2605.301665	0.037478	0.525785	-0.117905	76.299072	28.829115	72.593666	-3.255011	0.000000	-3.795379	0.000000	0.000000	0.000000	-0.193185	0.020724	-0.195963	0.000000	0.000000	4.000000	48.000000	0.000000
2605.304998	0.036943	0.525853	-0.118476	76.299072	28.829115	72.593666	-3.255011	0.000000	-3.795379	0.000000	0.000000	0.000000	-0.160505	0.020361	-0.171392	0.000000	0.000000	4.000000	48.000000	0.000000
2605.308332	0.036943	0.525853	-0.118476	76.299072	28.829115	72.593666	-3.255011	0.000000	-3.795379	0.000000	0.000000	0.000000	-0.160505	0.020361	-0.171392	0.000000	0.000000	4.000000	48.000000	0.000000
2605.311665	0.036943	0.525853	-0.118476	76.297401	28.735836	72.575539	-3.271370	0.000000	-3.781288	0.000000	0.000000	0.000000	-0.160505	0.020361	-0.171392	0.000000	0.000000	4.000000	48.000000	0.000000
2605.314998	0.036943	0.525853	-0.118476	76.297401	28.735836	72.575539	-3.271370	0.000000	-3.781288	0.000000	0.000000	0.000000	-0.160505	0.020361	-0.171392	0.000000	0.000000	4.000000	48.000000	0.000000
2605.318332	0.036437	0.525911	-0.119097	76.297401	28.735836	72.575539	-3.271370	0.000000	-3.781288	0.000000	0.000000	0.000000	-0.151842	0.017389	-0.186235	0.000000	0.000000	4.000000	48.000000	0.000000
2605.321665	0.036437	0.525911	-0.119097	76.304176	28.671539	72.577286	-3.271370	0.000000	-3.781288	0.000000	0.000000	0.000000	-0.151842	0.017389	-0.186235	0.000000	0.000000	4.000000	48.000000	0.000000
2605.324998	0.035933	0.525968	-0.119718	76.304176	28.671539	72.577286	-3.271370	0.000000	-3.781288	0.000000	0.000000	0.000000	-0.151351	0.017184	-0.186505	0.000000	0.000000	4.000000	48.000000	0.000000
2605.328332	0.035933	0.525968	-0.119718	76.304176	28.671539	72.577286	-3.271370	0.000000	-3.781288	0.000000	0.000000	0.000000	-0.151351	0.017184	-0.186505	0.000000	0.000000	4.000000	48.000000	0.000000
2605.331665	0.035933	0.525968	-0.119718	76.313843	28.612173	72.592102	-3.304662	0.000000	-3.752228	0.000000	0.000000	0.000000	-0.151351	0.017184	-0.186505	0.000000	0.000000	4.000000	48.000000	0.000000
2605.334998	0.035430	0.526024	-0.120341	76.313843	28.612173	72.592102	-3.304662	0.000000	-3.752228	0.000000	0.000000	0.000000	-0.150859	0.016937	-0.186772	0.000000	0.000000	4.000000	48.000000	0.000000
2605.338332	0.035430	0.526024	-0.120341	76.313843	28.612173	72.592102	-3.304662	0.000000	-3.752228	0.000000	0.000000	0.000000	-0.150859	0.016937	-0.186772	0.000000	0.000000	4.000000	48.000000	0.000000
2605.341665	0.035430	0.526024	-0.120341	76.317856	28.538582	72.590439	-3.321189	0.000000	-3.737607	0.000000	0.000000	0.000000	-0.150859	0.016937	-0.186772	0.000000	0.000000	4.000000	48.000000	0.000000
2605.344998	0.034942	0.526085	-0.120991	76.317856	28.538582	72.590439	-3.321189	0.000000	-3.737607	0.000000	0.000000	0.000000	-0.146341	0.018113	-0.194864	0.000000	0.000000	4.000000	48.000000	0.000000
2605.348332	0.034942	0.526085	-0.120991	76.317856	28.538582	72.590439	-3.321189	0.000000	-3.737607	0.000000	0.000000	0.000000	-0.146341	0.018113	-0.194864	0.000000	0.000000	4.000000	48.000000	0.000000
2605.351665	0.034942	0.526085	-0.120991	76.302956	28.408428	72.533829	-3.337851	0.000000	-3.722734	0.000000	0.000000	0.000000	-0.146341	0.018113	-0.194864	0.000000	0.000000	4.000000	48.000000	0.000000
2605.354998	0.034942	0.526085	-0.120991	76.302956	28.408428	72.533829	-3.337851	0.000000	-3.722734	0.000000	0.000000	0.000000	-0.146341	0.018113	-0.194864	0.000000	0.000000	4.000000	48.000000	0.000000
2605.358332	0.034476	0.526154	-0.121598	76.302956	28.408428	72.533829	-3.337851	0.000000	-3.722734	0.000000	0.000000	0.000000	-0.139680	0.020653	-0.182079	0.000000	0.000000	4.000000	48.000000	0.000000
2605.361665	0.034476	0.526154	-0.121598	76.268089	28.233746	72.423096	-3.337851	0.000000	-3.722734	0.000000	0.000000	0.000000	-0.139680	0.020653	-0.182079	0.000000	0.000000	4.000000	48.000000	0.000000
2605.364998	0.034046	0.526217	-0.122184	76.268089	28.233746	72.423096	-3.337851	0.000000	-3.722734	0.000000	0.000000	0.000000	-0.128952	0.019043	-0.175952	0.000000	0.000000	4.000000	48.000000	0.000000
2605.368332	0.034046	0.526217	-0.122184	76.268089	28.233746	72.423096	-3.337851	0.000000	-3.722734	0.000000	0.000000	0.000000	-0.128952	0.019043	-0.175952	0.000000	0.000000	4.000000	48.000000	0.000000
2605.371665	0.034046	0.526217	-0.122184	76.218903	28.023972	72.275383	-3.368246	0.000000	-3.695256	0.000000	0.000000	0.000000	-0.128952	0.019043	-0.175952	0.000000	0.000000	4.000000	48.000000	0.000000
2605.374998	0.034046	0.526217	-0.122184	76.218903	28.023972	72.275383	-3.368246	0.000000	-3.695256	0.000000	0.000000	0.000000	-0.128952	0.019043	-0.175952	0.000000	0.000000	4.000000	48.000000	0.000000
2605.378332	0.033668	0.526294	-0.122755	76.218903	28.023972	72.275383	-3.368246	0.000000	-3.695256	0.000000	0.000000	0.000000	-0.113648	0.022979	-0.171386	0.000000	0.000000	4.000000	48.000000	0.000000
2605.381665	0.033668	0.526294	-0.122755	76.157265	27.788279	72.096977	-3.368246	0.000000	-3.695256	0.000000	0.000000	0.000000	-0.113648	0.022979	-0.171386	0.000000	0.000000	4.000000	48.000000	0.000000
2605.384998	0.033310	0.526379	-0.123284	76.157265	27.788279	72.096977	-3.368246	0.000000	-3.695256	0.000000	0.000000	0.000000	-0.107210	0.025600	-0.158485	0.000000	0.000000	4.000000	48.000000	0.000000
2605.388332	0.033310	0.526379	-0.123284	76.157265	27.788279	72.096977	-3.368246	0.000000	-3.695256	0.000000	0.000000	0.000000	-0.107210	0.025600	-0.158485	0.000000	0.000000	4.000000	48.000000	0.000000
2605.391665	0.033310	0.526379	-0.123284	76.090195	27.532118	71.891235	-3.394789	0.000000	-3.670887	0.000000	0.000000	0.000000	-0.107210	0.025600	-0.158485	0.000000	0.000000	4.000000	48.000000	0.000000
2605.394998	0.033310	0.526379	-0.123284	76.090195	27.532118	71.891235	-3.394789	0.000000	-3.670887	0.000000	0.000000	0.000000	-0.107210	0.025600	-0.158485	0.000000	0.000000	4.000000	48.000000	0.000000
2605.398332	0.032956	0.526459	-0.123788	76.090195	27.532118	71.891235	-3.394789	0.000000	-3.670887	0.000000	0.000000	0.000000	-0.106195	0.024035	-0.151295	0.000000	0.000000	4.000000	48.000000	0.000000
2605.401665	0.032956	0.526459	-0.123788	76.034973	27.315273	71.731499	-3.394789	0.000000	-3.670887	0.000000	0.000000	0.000000	-0.106195	0.024035	-0.151295	0.000000	0.000000	4.000000	48.000000	0.000000
2605.404998	0.032588	0.526520	-0.124287	76.034973	27.315273	71.731499	-3.394789	0.000000	-3.670887	0.000000	0.000000	0.000000	-0.110549	0.018386	-0.149843	0.000000	0.000000	4.000000	48.000000	0.000000
2605.408332	0.032588	0.526520	-0.124287	76.034973	27.315273	71.731499	-3.394789	0.000000	-3.670887	0.000000	0.000000	0.000000	-0.110549	0.018386	-0.149843	0.000000	0.000000	4.000000	48.000000	0.000000
2605.411665	0.032588	0.526520	-0.124287	75.995819	27.143589	71.620590	-3.419506	0.000000	-3.647873	0.000000	0.000000	0.000000	-0.110549	0.018386	-0.149843	0.000000	0.000000	4.000000	48.000000	0.000000
2605.414998	0.032588	0.526520	-0.124287	75.995819	27.143589	71.620590	-3.419506	0.000000	-3.647873	0.000000	0.000000	0.000000	-0.110549	0.018386	-0.149843	0.000000	0.000000	4.000000	48.000000	0.000000
2605.418332	0.032209	0.526591	-0.124741	75.995819	27.143589	71.620590	-3.419506	0.000000	-3.647873	0.000000	0.000000	0.000000	-0.113678	0.021080	-0.135984	0.000000	0.000000	4.000000	48.000000	0.000000
2605.421665	0.032209	0.526591	-0.124741	75.983437	27.045187	71.583458	-3.419506	0.000000	-3.647873	0.000000	0.000000	0.000000	-0.113678	0.021080	-0.135984	0.000000	0.000000	4.000000	48.000000	0.000000
2605.424998	0.031800	0.526642	-0.125188	75.983437	27.045187	71.583458	-3.419506	0.000000	-3.647873	0.000000	0.000000	0.000000	-0.122748	0.015433	-0.134096	0.000000	0.000000	4.000000	48.000000	0.000000
2605.428332	0.031800	0.526642	-0.125188	75.983437	27.045187	71.583458	-3.419506	0.000000	-3.647873	0.000000	0.000000	0.000000	-0.122748	0.015433	-0.134096	0.000000	0.000000	4.000000	48.000000	0.000000
2605.431665	0.031800	0.526642	-0.125188	75.990280	26.991095	71.592514	-3.443429	0.000000	-3.625300	0.000000	0.000000	0.000000	-0.122748	0.015433	-0.134096	0.000000	0.000000	4.000000	48.000000	0.000000
2605.434998	0.031800	0.526642	-0.125188	75.990280	26.991095	71.592514	-3.443429	0.000000	-3.625300	0.000000	0.000000	0.000000	-0.122748	0.015433	-0.134096	0.000000	0.000000	4.000000	48.000000	0.000000
2605.438332	0.031396	0.526684	-0.125586	75.990280	26.991095	71.592514	-3.443429	0.000000	-3.625300	0.000000	0.000000	0.000000	-0.121055	0.012709	-0.119580	0.000000	0.000000	4.000000	48.000000	0.000000
2605.441665	0.031396	0.526684	-0.125586	75.997093	26.936962	71.601509	-3.443429	0.000000	-3.625300	0.000000	0.000000	0.000000	-0.121055	0.012709	-0.119580	0.000000	0.000000	4.000000	48.000000	0.000000
2605.444998	0.030994	0.526708	-0.125982	75.997093	26.936962	71.601509	-3.443429	0.000000	-3.625300	0.000000	0.000000	0.000000	-0.120678	0.007137	-0.118610	0.000000	0.000000	4.000000	48.000000	0.000000
2605.448332	0.030994	0.526708	-0.125982	75.997093	26.936962	71.601509	-3.443429	0.000000	-3.625300	0.000000	0.000000	0.000000	-0.120678	0.007137	-0.118610	0.000000	0.000000	4.000000	48.000000	0.000000
2605.451665	0.030994	0.526708	-0.125982	76.006821	26.887497	71.615334	-3.465915	0.000000	-3.603809	0.000000	0.000000	0.000000	-0.120678	0.007137	-0.118610	0.000000	0.000000	4.000000	48.000000	0.000000
2605.454998	0.030994	0.526708	-0.125982	76.006821	26.887497	71.615334	-3.465915	0.000000	-3.603809	0.000000	0.000000	0.000000	-0.120678	0.007137	-0.118610	0.000000	0.000000	4.000000	48.000000	0.000000
2605.458332	0.030611	0.526709	-0.126351	76.006821	26.887497	71.615334	-3.465915	0.000000	-3.603809	0.000000	0.000000	0.000000	-0.114914	0.000313	-0.110722	0.000000	0.000000	4.000000	48.000000	0.000000
2605.461665	0.030611	0.526709	-0.126351	76.016075	26.843590	71.634064	-3.465915	0.000000	-3.603809	0.000000	0.000000	0.000000	-0.114914	0.000313	-0.110722	0.000000	0.000000	4.000000	48.000000	0.000000
2605.464998	0.030231	0.526688	-0.126692	76.016075	26.843590	71.634064	-3.465915	0.000000	-3.603809	0.000000	0.000000	0.000000	-0.113897	-0.006472	-0.102388	0.000000	0.000000	4.000000	48.000000	0.000000
2605.468332	0.030231	0.526688	-0.126692	76.016075	26.843590	71.634064	-3.465915	0.000000	-3.603809	0.000000	0.000000	0.000000	-0.113897	-0.006472	-0.102388	0.000000	0.000000	4.000000	48.000000	0.000000
2605.471665	0.030231	0.526688	-0.126692	76.025810	26.799612	71.647926	-3.486500	0.000000	-3.583897	0.000000	0.000000	0.000000	-0.113897	-0.006472	-0.102388	0.000000	0.000000	4.000000	48.000000	0.000000
2605.474998	0.030231	0.526688	-0.126692	76.025810	26.799612	71.647926	-3.486500	0.000000	-3.583897	0.000000	0.000000	0.000000	-0.113897	-0.006472	-0.102388	0.000000	0.000000	4.000000	48.000000	0.000000
2605.478332	0.029874	0.526689	-0.126969	76.025810	26.799612	71.647926	-3.486500	0.000000	-3.583897	0.000000	0.000000	0.000000	-0.107183	0.000477	-0.083168	0.000000	0.000000	4.000000	48.000000	0.000000
2605.481665	0.029874	0.526689	-0.126969	76.037445	26.763758	71.667030	-3.486500	0.000000	-3.583897	0.000000	0.000000	0.000000	-0.107183	0.000477	-0.083168	0.000000	0.000000	4.000000	48.000000	0.000000
2605.484998	0.029874	0.526689	-0.126969	76.037445	26.763758	71.667030	-3.486500	0.000000	-3.583897	0.000000	0.000000	0.000000	-0.107183	0.000477	-0.083168	0.000000	0.000000	4.000000	48.000000	0.000000
2605.488332	0.029874	0.526689	-0.126969	76.037445	26.763758	71.667030	-3.486500	0.000000	-3.583897	0.000000	0.000000	0.000000	-0.107183	0.000477	-0.083168	0.000000	0.000000	4.000000	48.000000	0.000000
2605.491665	0.029242	0.526670	-0.127504	76.043274	26.726835	71.676643	-3.495326	0.000000	-3.575289	0.000000	0.000000	0.000000	-0.189616	-0.005865	-0.160306	0.000000	0.000000	4.000000	48.000000	0.000000
2605.494998	0.029242	0.526670	-0.127504	76.043274	26.726835	71.676643	-3.495326	0.000000	-3.575289	0.000000	0.000000	0.000000	0.000000	-0.000000	0.000001	0.000000	0.000000	4.000000	48.000000	0.000000
2605.498332	0.029242	0.526670	-0.127504	76.043274	26.726835	71.676643	-3.495326	0.000000	-3.575289	0.000000	0.000000	0.000000	0.000000	-0.000000	0.000001	0.000000	0.000000	4.000000	48.000000	0.000000
2605.501665	0.029242	0.526670	-0.127504	76.052002	26.694544	71.691002	-3.511516	0.000000	-3.559390	0.000000	0.000000	0.000000	0.000000	-0.000000	0.000001	0.000000	0.000000	4.000000	48.000000	0.000000
2605.504998	0.029242	0.526670	-0.127504	76.052002	26.694544	71.691002	-3.511516	0.000000	-3.559390	0.000000	0.000000	0.000000	0.000000	-0.000000	0.000001	0.000000	0.000000	4.000000	48.000000	0.000000
2605.508332	0.028951	0.526667	-0.127763	76.052002	26.694544	71.691002	-3.511516	0.000000	-3.559390	0.000000	0.000000	0.000000	-0.087278	-0.000897	-0.077805	0.000000	0.000000	4.000000	48.000000	0.000000
2605.511665	0.028951	0.526667	-0.127763	76.063622	26.666935	71.710190	-3.511516	0.000000	-3.559390	0.000000	0.000000	0.000000	-0.087278	-0.000897	-0.077805	0.000000	0.000000	4.000000	48.000000	0.000000
2605.514998	0.028951	0.526667	-0.127763	76.063622	26.666935	71.710190	-3.511516	0.000000	-3.559390	0.000000	0.000000	0.000000	-0.087278	-0.000897	-0.077805	0.000000	0.000000	4.000000	48.000000	0.000000
2605.518332	0.028951	0.526667	-0.127763	76.063622	26.666935	71.710190	-3.511516	0.000000	-3.559390	0.000000	0.000000	0.000000	-0.087278	-0.000897	-0.077805	0.000000	0.000000	4.000000	48.000000	0.000000
2605.521665	0.028371	0.526642	-0.128279	76.074806	26.642221	71.734360	-3.519135	0.000000	-3.551858	0.000000	0.000000	0.000000	-0.174064	-0.007309	-0.154732	0.000000	0.000000	4.000000	48.000000	0.000000
2605.524998	0.028371	0.526642	-0.128279	76.074806	26.642221	71.734360	-3.519135	0.000000	-3.551858	0.000000	0.000000	0.000000	-0.000000	0.000004	0.000000	0.000000	0.000000	4.000000	48.000000	0.000000
2605.528332	0.028371	0.526642	-0.128279	76.074806	26.642221	71.734360	-3.519135	0.000000	-3.551858	0.000000	0.000000	0.000000	-0.000000	0.000004	0.000000	0.000000	0.000000	4.000000	48.000000	0.000000
2605.531665	0.028371	0.526642	-0.128279	76.086418	26.611956	71.753609	-3.534266	0.000000	-3.536802	0.000000	0.000000	0.000000	-0.000000	0.000004	0.000000	0.000000	0.000000	4.000000	48.000000	0.000000
2605.534998	0.028371	0.526642	-0.128279	76.086418	26.611956	71.753609	-3.534266	0.000000	-3.536802	0.000000	0.000000	0.000000	-0.000000	0.000004	0.000000	0.000000	0.000000	4.000000	48.000000	0.000000
2605.538332	0.028064	0.526607	-0.128555	76.086418	26.611956	71.753609	-3.534266	0.000000	-3.536802	0.000000	0.000000	0.000000	-0.092002	-0.010524	-0.082750	0.000000	0.000000	4.000000	48.000000	0.000000
2605.541665	0.028064	0.526607	-0.128555	76.095680	26.576422	71.772568	-3.534266	0.000000	-3.536802	0.000000	0.000000	0.000000	-0.092002	-0.010524	-0.082750	0.000000	0.000000	4.000000	48.000000	0.000000
2605.544998	0.028064	0.526607	-0.128555	76.095680	26.576422	71.772568	-3.534266	0.000000	-3.536802	0.000000	0.000000	0.000000	-0.092002	-0.010524	-0.082750	0.000000	0.000000	4.000000	48.000000	0.000000
2605.548332	0.028064	0.526607	-0.128555	76.095680	26.576422	71.772568	-3.534266	0.000000	-3.536802	0.000000	0.000000	0.000000	-0.092002	-0.010524	-0.082750	0.000000	0.000000	4.000000	48.000000	0.000000
2605.551665	0.027424	0.526601	-0.129071	76.097664	26.523180	71.771591	-3.542285	0.000000	-3.528769	0.000000	0.000000	0.000000	-0.192055	-0.002043	-0.154810	0.000000	0.000000	4.000000	48.000000	0.000000
2605.554998	0.027424	0.526601	-0.129071	76.097664	26.523180	71.771591	-3.542285	0.000000	-3.528769	0.000000	0.000000	0.000000	0.000000	-0.000004	0.000002	0.000000	0.000000	4.000000	48.000000	0.000000
2605.558332	0.027424	0.526601	-0.129071	76.097664	26.523180	71.771591	-3.542285	0.000000	-3.528769	0.000000	0.000000	0.000000	0.000000	-0.000004	0.000002	0.000000	0.000000	4.000000	48.000000	0.000000
2605.561665	0.027424	0.526601	-0.129071	76.091576	26.453682	71.754379	-3.558159	0.000000	-3.512764	0.000000	0.000000	0.000000	0.000000	-0.000004	0.000002	0.000000	0.000000	4.000000	48.000000	0.000000
2605.564998	0.027424	0.526601	-0.129071	76.091576	26.453682	71.754379	-3.558159	0.000000	-3.512764	0.000000	0.000000	0.000000	0.000000	-0.000004	0.000002	0.000000	0.000000	4.000000	48.000000	0.000000
2605.568332	0.027128	0.526616	-0.129240	76.091576	26.453682	71.754379	-3.558159	0.000000	-3.512764	0.000000	0.000000	0.000000	-0.088892	0.004683	-0.050764	0.000000	0.000000	4.000000	48.000000	0.000000
2605.571665	0.027128	0.526616	-0.129240	76.068634	26.344780	71.690910	-3.558159	0.000000	-3.512764	0.000000	0.000000	0.000000	-0.088892	0.004683	-0.050764	0.000000	0.000000	4.000000	48.000000	0.000000
2605.574998	0.027128	0.526616	-0.129240	76.068634	26.344780	71.690910	-3.558159	0.000000	-3.512764	0.000000	0.000000	0.000000	-0.088892	0.004683	-0.050764	0.000000	0.000000	4.000000	48.000000	0.000000
2605.578332	0.027128	0.526616	-0.129240	76.068634	26.344780	71.690910	-3.558159	0.000000	-3.512764	0.000000	0.000000	0.000000	-0.088892	0.004683	-0.050764	0.000000	0.000000	4.000000	48.000000	0.000000
2605.581665	0.026630	0.526681	-0.129380	76.030312	26.202477	71.591835	-3.564543	0.000000	-3.506285	0.000000	0.000000	0.000000	-0.149163	0.019572	-0.041939	0.000000	0.000000	4.000000	48.000000	0.000000
2605.584998	0.026630	0.526681	-0.129380	76.030312	26.202477	71.591835	-3.564543	0.000000	-3.506285	0.000000	0.000000	0.000000	-0.149163	0.019572	-0.041939	0.000000	0.000000	4.000000	48.000000	0.000000
2605.588332	0.026630	0.526681	-0.129380	76.030312	26.202477	71.591835	-3.564543	0.000000	-3.506285	0.000000	0.000000	0.000000	-0.149163	0.019572	-0.041939	0.000000	0.000000	4.000000	48.000000	0.000000
2605.591665	0.026630	0.526681	-0.129380	75.994774	26.072245	71.504211	-3.573296	0.000000	-3.497365	0.000000	0.000000	0.000000	-0.149163	0.019572	-0.041939	0.000000	0.000000	4.000000	48.000000	0.000000
2605.594998	0.026396	0.526735	-0.129372	75.994774	26.072245	71.504211	-3.573296	0.000000	-3.497365	0.000000	0.000000	0.000000	-0.070303	0.016160	0.002259	0.000000	0.000000	4.000000	48.000000	0.000000
2605.598332	0.026396	0.526735	-0.129372	75.994774	26.072245	71.504211	-3.573296	0.000000	-3.497365	0.000000	0.000000	0.000000	-0.070303	0.016160	0.002259	0.000000	0.000000	4.000000	48.000000	0.000000
2605.601665	0.026396	0.526735	-0.129372	75.977463	25.981846	71.463448	-3.576430	0.000000	-3.494158	0.000000	0.000000	0.000000	-0.070303	0.016160	0.002259	0.000000	0.000000	4.000000	48.000000	0.000000
2605.604998	0.026396	0.526735	-0.129372	75.977463	25.981846	71.463448	-3.576430	0.000000	-3.494158	0.000000	0.000000	0.000000	-0.070303	0.016160	0.002259	0.000000	0.000000	4.000000	48.000000	0.000000
2605.608332	0.026119	0.526781	-0.129312	75.977463	25.981846	71.463448	-3.576430	0.000000	-3.494158	0.000000	0.000000	0.000000	-0.083134	0.013673	0.018051	0.000000	0.000000	4.000000	48.000000	0.000000
2605.611665	0.026119	0.526781	-0.129312	75.968742	25.913752	71.449348	-3.576430	0.000000	-3.494158	0.000000	0.000000	0.000000	-0.083134	0.013673	0.018051	0.000000	0.000000	4.000000	48.000000	0.000000
2605.614998	0.026119	0.526781	-0.129312	75.968742	25.913752	71.449348	-3.576430	0.000000	-3.494158	0.000000	0.000000	0.000000	-0.083134	0.013673	0.018051	0.000000	0.000000	4.000000	48.000000	0.000000
2605.618332	0.026119	0.526781	-0.129312	75.968742	25.913752	71.449348	-3.576430	0.000000	-3.494158	0.000000	0.000000	0.000000	-0.083134	0.013673	0.018051	0.000000	0.000000	4.000000	48.000000	0.000000
2605.621665	0.025472	0.526818	-0.129174	75.965820	25.849327	71.444611	-3.579451	0.000000	-3.491066	0.000000	0.000000	0.000000	-0.194108	0.011145	0.041478	0.000000	0.000000	4.000000	48.000000	0.000000
2605.624998	0.025472	0.526818	-0.129174	75.965820	25.849327	71.444611	-3.579451	0.000000	-3.491066	0.000000	0.000000	0.000000	-0.194108	0.011145	0.041478	0.000000	0.000000	4.000000	48.000000	0.000000
2605.628332	0.025472	0.526818	-0.129174	75.965820	25.849327	71.444611	-3.579451	0.000000	-3.491066	0.000000	0.000000	0.000000	-0.194108	0.011145	0.041478	0.000000	0.000000	4.000000	48.000000	0.000000
2605.631665	0.025472	0.526818	-0.129174	75.961960	25.793293	71.449715	-3.586551	0.000000	-3.483770	0.000000	0.000000	0.000000	-0.194108	0.011145	0.041478	0.000000	0.000000	4.000000	48.000000	0.000000
2605.634998	0.025131	0.526832	-0.129126	75.961960	25.793293	71.449715	-3.586551	0.000000	-3.483770	0.000000	0.000000	0.000000	-0.102297	0.004143	0.014156	0.000000	0.000000	4.000000	48.000000	0.000000
2605.638332	0.025131	0.526832	-0.129126	75.961960	25.793293	71.449715	-3.586551	0.000000	-3.483770	0.000000	0.000000	0.000000	-0.102297	0.004143	0.014156	0.000000	0.000000	4.000000	48.000000	0.000000
2605.641665	0.025131	0.526832	-0.129126	75.954941	25.778645	71.523331	-3.590651	0.000000	-3.479544	0.000000	0.000000	0.000000	-0.102297	0.004143	0.014156	0.000000	0.000000	4.000000	48.000000	0.000000
2605.644998	0.025131	0.526832	-0.129126	75.954941	25.778645	71.523331	-3.590651	0.000000	-3.479544	0.000000	0.000000	0.000000	-0.102297	0.004143	0.014156	0.000000	0.000000	4.000000	48.000000	0.000000
2605.648332	0.024819	0.526832	-0.129103	75.954941	25.778645	71.523331	-3.590651	0.000000	-3.479544	0.000000	0.000000	0.000000	-0.093444	-0.000005	0.007112	0.000000	0.000000	4.000000	48.000000	0.000000
2605.651665	0.024819	0.526832	-0.129103	75.934776	25.853844	71.734108	-3.590651	0.000000	-3.479544	0.000000	0.000000	0.000000	-0.093444	-0.000005	0.007112	0.000000	0.000000	4.000000	48.000000	0.000000
2605.654998	0.024819	0.526832	-0.129103	75.934776	25.853844	71.734108	-3.590651	0.000000	-3.479544	0.000000	0.000000	0.000000	-0.093444	-0.000005	0.007112	0.000000	0.000000	4.000000	48.000000	0.000000
2605.658332	0.024819	0.526832	-0.129103	75.934776	25.853844	71.734108	-3.590651	0.000000	-3.479544	0.000000	0.000000	0.000000	-0.093444	-0.000005	0.007112	0.000000	0.000000	4.000000	48.000000	0.000000
2605.661665	0.024331	0.526826	-0.129136	75.903671	26.022623	72.090706	-3.594663	0.000000	-3.475399	0.000000	0.000000	0.000000	-0.146407	-0.001635	-0.010113	0.000000	0.000000	4.000000	48.000000	0.000000
2605.664998	0.024331	0.526826	-0.129136	75.903671	26.022623	72.090706	-3.594663	0.000000	-3.475399	0.000000	0.000000	0.000000	-0.146407	-0.001635	-0.010113	0.000000	0.000000	4.000000	48.000000	0.000000
2605.668332	0.024331	0.526826	-0.129136	75.903671	26.022623	72.090706	-3.594663	0.000000	-3.475399	0.000000	0.000000	0.000000	-0.146407	-0.001635	-0.010113	0.000000	0.000000	4.000000	48.000000	0.000000
2605.671665	0.024331	0.526826	-0.129136	75.860245	26.216974	72.499611	-3.601911	0.000000	-3.467886	0.000000	0.000000	0.000000	-0.146407	-0.001635	-0.010113	0.000000	0.000000	4.000000	48.000000	0.000000
2605.674998	0.024127	0.526849	-0.129150	75.860245	26.216974	72.499611	-3.601911	0.000000	-3.467886	0.000000	0.000000	0.000000	-0.061362	0.006639	-0.004020	0.000000	0.000000	4.000000	48.000000	0.000000
2605.678332	0.024127	0.526849	-0.129150	75.860245	26.216974	72.499611	-3.601911	0.000000	-3.467886	0.000000	0.000000	0.000000	-0.061362	0.006639	-0.004020	0.000000	0.000000	4.000000	48.000000	0.000000
2605.681665	0.024127	0.526849	-0.129150	75.815407	26.417616	72.916245	-3.604943	0.000000	-3.464736	0.000000	0.000000	0.000000	-0.061362	0.006639	-0.004020	0.000000	0.000000	4.000000	48.000000	0.000000
2605.684998	0.024127	0.526849	-0.129150	75.815407	26.417616	72.916245	-3.604943	0.000000	-3.464736	0.000000	0.000000	0.000000	-0.061362	0.006639	-0.004020	0.000000	0.000000	4.000000	48.000000	0.000000
2605.688332	0.023907	0.526889	-0.129166	75.815407	26.417616	72.916245	-3.604943	0.000000	-3.464736	0.000000	0.000000	0.000000	-0.066108	0.012035	-0.004862	0.000000	0.000000	4.000000	48.000000	0.000000
2605.691665	0.023907	0.526889	-0.129166	75.765388	26.577507	73.277802	-3.604943	0.000000	-3.464736	0.000000	0.000000	0.000000	-0.066108	0.012035	-0.004862	0.000000	0.000000	4.000000	48.000000	0.000000
2605.694998	0.023907	0.526889	-0.129166	75.765388	26.577507	73.277802	-3.604943	0.000000	-3.464736	0.000000	0.000000	0.000000	-0.066108	0.012035	-0.004862	0.000000	0.000000	4.000000	48.000000	0.000000
2605.698332	0.023907	0.526889	-0.129166	75.765388	26.577507	73.277802	-3.604943	0.000000	-3.464736	0.000000	0.000000	0.000000	-0.066108	0.012035	-0.004862	0.000000	0.000000	4.000000	48.000000	0.000000
2605.701665	0.023530	0.527050	-0.129173	75.702888	26.769516	73.690033	-3.608234	0.000000	-3.461308	0.000000	0.000000	0.000000	-0.112856	0.048524	-0.002155	0.000000	0.000000	4.000000	48.000000	0.000000
2605.704998	0.023530	0.527050	-0.129173	75.702888	26.769516	73.690033	-3.608234	0.000000	-3.461308	0.000000	0.000000	0.000000	-0.112856	0.048524	-0.002155	0.000000	0.000000	4.000000	48.000000	0.000000
2605.708332	0.023530	0.527050	-0.129173	75.702888	26.769516	73.690033	-3.608234	0.000000	-3.461308	0.000000	0.000000	0.000000	-0.112856	0.048524	-0.002155	0.000000	0.000000	4.000000	48.000000	0.000000
2605.711665	0.023530	0.527050	-0.129173	75.618210	27.045954	74.241997	-3.613583	0.000000	-3.455723	0.000000	0.000000	0.000000	-0.112856	0.048524	-0.002155	0.000000	0.000000	4.000000	48.000000	0.000000
2605.714998	0.023440	0.527200	-0.129127	75.618210	27.045954	74.241997	-3.613583	0.000000	-3.455723	0.000000	0.000000	0.000000	-0.027184	0.044763	0.013829	0.000000	0.000000	4.000000	48.000000	0.000000
2605.718332	0.023440	0.527200	-0.129127	75.618210	27.045954	74.241997	-3.613583	0.000000	-3.455723	0.000000	0.000000	0.000000	-0.027184	0.044763	0.013829	0.000000	0.000000	4.000000	48.000000	0.000000
2605.721665	0.023440	0.527200	-0.129127	75.509117	27.430225	74.968758	-3.614233	0.000000	-3.455042	0.000000	0.000000	0.000000	-0.027184	0.044763	0.013829	0.000000	0.000000	4.000000	48.000000	0.000000
2605.724998	0.023396	0.527367	-0.129088	75.509117	27.430225	74.968758	-3.614233	0.000000	-3.455042	0.000000	0.000000	0.000000	-0.013257	0.050177	0.011652	0.000000	0.000000	4.000000	48.000000	0.000000
2605.728332	0.023396	0.527367	-0.129088	75.509117	27.430225	74.968758	-3.614233	0.000000	-3.455042	0.000000	0.000000	0.000000	-0.013257	0.050177	0.011652	0.000000	0.000000	4.000000	48.000000	0.000000
2605.731665	0.023396	0.527367	-0.129088	75.385513	27.890049	75.828430	-3.614332	0.000000	-3.454939	0.000000	0.000000	0.000000	-0.013257	0.050177	0.011652	0.000000	0.000000	4.000000	48.000000	0.000000
2605.734998	0.023393	0.527547	-0.129127	75.385513	27.890049	75.828430	-3.614332	0.000000	-3.454939	0.000000	0.000000	0.000000	-0.000819	0.053926	-0.011487	0.000000	0.000000	4.000000	48.000000	0.000000
2605.738332	0.023393	0.527547	-0.129127	75.385513	27.890049	75.828430	-3.614332	0.000000	-3.454939	0.000000	0.000000	0.000000	-0.000819	0.053926	-0.011487	0.000000	0.000000	4.000000	48.000000	0.000000
2605.741665	0.023393	0.527547	-0.129127	75.310181	28.553288	76.915421	-3.614882	0.000000	-3.454364	0.000000	0.000000	0.000000	-0.000819	0.053926	-0.011487	0.000000	0.000000	4.000000	48.000000	0.000000
2605.744998	0.023393	0.527547	-0.129127	75.310181	28.553288	76.915421	-3.614882	0.000000	-3.454364	0.000000	0.000000	0.000000	-0.000819	0.053926	-0.011487	0.000000	0.000000	4.000000	48.000000	0.000000
2605.748332	0.023368	0.527689	-0.129251	75.310181	28.553288	76.915421	-3.614882	0.000000	-3.454364	0.000000	0.000000	0.000000	-0.007348	0.042660	-0.037210	0.000000	0.000000	4.000000	48.000000	0.000000
2605.751665	0.023368	0.527689	-0.129251	75.347755	29.533386	78.288925	-3.614882	0.000000	-3.454364	0.000000	0.000000	0.000000	-0.007348	0.042660	-0.037210	0.000000	0.000000	4.000000	48.000000	0.000000
2605.754998	0.023315	0.527792	-0.129555	75.347755	29.533386	78.288925	-3.614882	0.000000	-3.454364	0.000000	0.000000	0.000000	-0.015883	0.030921	-0.091272	0.000000	0.000000	4.000000	48.000000	0.000000
2605.758332	0.023315	0.527792	-0.129555	75.347755	29.533386	78.288925	-3.614882	0.000000	-3.454364	0.000000	0.000000	0.000000	-0.015883	0.030921	-0.091272	0.000000	0.000000	4.000000	48.000000	0.000000
2605.761665	0.023315	0.527792	-0.129555	75.452347	30.684277	79.785362	-3.621671	0.000000	-3.447246	0.000000	0.000000	0.000000	-0.015883	0.030921	-0.091272	0.000000	0.000000	4.000000	48.000000	0.000000
2605.764998	0.023315	0.527792	-0.129555	75.452347	30.684277	79.785362	-3.621671	0.000000	-3.447246	0.000000	0.000000	0.000000	-0.015883	0.030921	-0.091272	0.000000	0.000000	4.000000	48.000000	0.000000
2605.768332	0.023237	0.527883	-0.129998	75.452347	30.684277	79.785362	-3.621671	0.000000	-3.447246	0.000000	0.000000	0.000000	-0.023506	0.027397	-0.132894	0.000000	0.000000	4.000000	48.000000	0.000000
2605.771665	0.023237	0.527883	-0.129998	75.556442	31.817207	81.232048	-3.621671	0.000000	-3.447246	0.000000	0.000000	0.000000	-0.023506	0.027397	-0.132894	0.000000	0.000000	4.000000	48.000000	0.000000
2605.774998	0.023141	0.527996	-0.130468	75.556442	31.817207	81.232048	-3.621671	0.000000	-3.447246	0.000000	0.000000	0.000000	-0.028728	0.033859	-0.141124	0.000000	0.000000	4.000000	48.000000	0.000000
2605.778332	0.023141	0.527996	-0.130468	75.556442	31.817207	81.232048	-3.621671	0.000000	-3.447246	0.000000	0.000000	0.000000	-0.028728	0.033859	-0.141124	0.000000	0.000000	4.000000	48.000000	0.000000
2605.781665	0.023141	0.527996	-0.130468	75.636040	32.817314	82.513763	-3.636162	0.000000	-3.431957	0.000000	0.000000	0.000000	-0.028728	0.033859	-0.141124	0.000000	0.000000	4.000000	48.000000	0.000000
2605.784998	0.023041	0.528102	-0.131009	75.636040	32.817314	82.513763	-3.636162	0.000000	-3.431957	0.000000	0.000000	0.000000	-0.030157	0.031888	-0.162139	0.000000	0.000000	4.000000	48.000000	0.000000
2605.788332	0.023041	0.528102	-0.131009	75.636040	32.817314	82.513763	-3.636162	0.000000	-3.431957	0.000000	0.000000	0.000000	-0.030157	0.031888	-0.162139	0.000000	0.000000	4.000000	48.000000	0.000000
2605.791665	0.023041	0.528102	-0.131009	75.686218	33.664223	83.606903	-3.644631	0.000000	-3.422961	0.000000	0.000000	0.000000	-0.030157	0.031888	-0.162139	0.000000	0.000000	4.000000	48.000000	0.000000
2605.794998	0.022974	0.528236	-0.131510	75.686218	33.664223	83.606903	-3.644631	0.000000	-3.422961	0.000000	0.000000	0.000000	-0.019946	0.040033	-0.150398	0.000000	0.000000	4.000000	48.000000	0.000000
2605.798332	0.022974	0.528236	-0.131510	75.686218	33.664223	83.606903	-3.644631	0.000000	-3.422961	0.000000	0.000000	0.000000	-0.019946	0.040033	-0.150398	0.000000	0.000000	4.000000	48.000000	0.000000
2605.801665	0.022974	0.528236	-0.131510	75.707085	34.330425	84.485298	-3.652068	0.000000	-3.415025	0.000000	0.000000	0.000000	-0.019946	0.040033	-0.150398	0.000000	0.000000	4.000000	48.000000	0.000000
2605.804998	0.022974	0.528236	-0.131510	75.707085	34.330425	84.485298	-3.652068	0.000000	-3.415025	0.000000	0.000000	0.000000	-0.019946	0.040033	-0.150398	0.000000	0.000000	4.000000	48.000000	0.000000
2605.808332	0.022922	0.528372	-0.132037	75.707085	34.330425	84.485298	-3.652068	0.000000	-3.415025	0.000000	0.000000	0.000000	-0.015810	0.040975	-0.158146	0.000000	0.000000	4.000000	48.000000	0.000000
2605.811665	0.022922	0.528372	-0.132037	75.694069	34.808578	85.147377	-3.652068	0.000000	-3.415025	0.000000	0.000000	0.000000	-0.015810	0.040975	-0.158146	0.000000	0.000000	4.000000	48.000000	0.000000
2605.814998	0.022901	0.528540	-0.132550	75.694069	34.808578	85.147377	-3.652068	0.000000	-3.415025	0.000000	0.000000	0.000000	-0.006195	0.050253	-0.153784	0.000000	0.000000	4.000000	48.000000	0.000000
2605.818332	0.022901	0.528540	-0.132550	75.694069	34.808578	85.147377	-3.652068	0.000000	-3.415025	0.000000	0.000000	0.000000	-0.006195	0.050253	-0.153784	0.000000	0.000000	4.000000	48.000000	0.000000
2605.821665	0.022901	0.528540	-0.132550	75.655075	35.132839	85.640503	-3.666464	0.000000	-3.399564	0.000000	0.000000	0.000000	-0.006195	0.050253	-0.153784	0.000000	0.000000	4.000000	48.000000	0.000000
2605.824998	0.022901	0.528540	-0.132550	75.655075	35.132839	85.640503	-3.666464	0.000000	-3.399564	0.000000	0.000000	0.000000	-0.006195	0.050253	-0.153784	0.000000	0.000000	4.000000	48.000000	0.000000
2605.828332	0.022880	0.528724	-0.133067	75.655075	35.132839	85.640503	-3.666464	0.000000	-3.399564	0.000000	0.000000	0.000000	-0.006295	0.055341	-0.155003	0.000000	0.000000	4.000000	48.000000	0.000000
2605.831665	0.022880	0.528724	-0.133067	75.594391	35.327499	85.992584	-3.666464	0.000000	-3.399564	0.000000	0.000000	0.000000	-0.006295	0.055341	-0.155003	0.000000	0.000000	4.000000	48.000000	0.000000
2605.834998	0.022862	0.528918	-0.133538	75.594391	35.327499	85.992584	-3.666464	0.000000	-3.399564	0.000000	0.000000	0.000000	-0.005353	0.058079	-0.141447	0.000000	0.000000	4.000000	48.000000	0.000000
2605.838332	0.022862	0.528918	-0.133538	75.594391	35.327499	85.992584	-3.666464	0.000000	-3.399564	0.000000	0.000000	0.000000	-0.005353	0.058079	-0.141447	0.000000	0.000000	4.000000	48.000000	0.000000
2605.841665	0.022862	0.528918	-0.133538	75.536041	35.443481	86.234245	-3.679558	0.000000	-3.385388	0.000000	0.000000	0.000000	-0.005353	0.058079	-0.141447	0.000000	0.000000	4.000000	48.000000	0.000000
2605.844998	0.022862	0.528918	-0.133538	75.536041	35.443481	86.234245	-3.679558	0.000000	-3.385388	0.000000	0.000000	0.000000	-0.005353	0.058079	-0.141447	0.000000	0.000000	4.000000	48.000000	0.000000
2605.848332	0.022827	0.529132	-0.134037	75.536041	35.443481	86.234245	-3.679558	0.000000	-3.385388	0.000000	0.000000	0.000000	-0.010577	0.064307	-0.149740	0.000000	0.000000	4.000000	48.000000	0.000000
2605.851665	0.022827	0.529132	-0.134037	75.516563	35.580441	86.444107	-3.679558	0.000000	-3.385388	0.000000	0.000000	0.000000	-0.010577	0.064307	-0.149740	0.000000	0.000000	4.000000	48.000000	0.000000
2605.854998	0.022759	0.529332	-0.134555	75.516563	35.580441	86.444107	-3.679558	0.000000	-3.385388	0.000000	0.000000	0.000000	-0.020209	0.059862	-0.155361	0.000000	0.000000	4.000000	48.000000	0.000000
2605.858332	0.022759	0.529332	-0.134555	75.516563	35.580441	86.444107	-3.679558	0.000000	-3.385388	0.000000	0.000000	0.000000	-0.020209	0.059862	-0.155361	0.000000	0.000000	4.000000	48.000000	0.000000
2605.861665	0.022759	0.529332	-0.134555	75.565613	35.884464	86.755852	-3.693728	0.000000	-3.369922	0.000000	0.000000	0.000000	-0.020209	0.059862	-0.155361	0.000000	0.000000	4.000000	48.000000	0.000000
2605.864998	0.022759	0.529332	-0.134555	75.565613	35.884464	86.755852	-3.693728	0.000000	-3.369922	0.000000	0.000000	0.000000	-0.020209	0.059862	-0.155361	0.000000	0.000000	4.000000	48.000000	0.000000
2605.868332	0.022690	0.529534	-0.135098	75.565613	35.884464	86.755852	-3.693728	0.000000	-3.369922	0.000000	0.000000	0.000000	-0.020704	0.060695	-0.162812	0.000000	0.000000	4.000000	48.000000	0.000000
2605.871665	0.022690	0.529534	-0.135098	75.660011	36.385376	87.239975	-3.693728	0.000000	-3.369922	0.000000	0.000000	0.000000	-0.020704	0.060695	-0.162812	0.000000	0.000000	4.000000	48.000000	0.000000
2605.874998	0.022640	0.529763	-0.135600	75.660011	36.385376	87.239975	-3.693728	0.000000	-3.369922	0.000000	0.000000	0.000000	-0.015224	0.068743	-0.150784	0.000000	0.000000	4.000000	48.000000	0.000000
2605.878332	0.022640	0.529763	-0.135600	75.660011	36.385376	87.239975	-3.693728	0.000000	-3.369922	0.000000	0.000000	0.000000	-0.015224	0.068743	-0.150784	0.000000	0.000000	4.000000	48.000000	0.000000
2605.881665	0.022640	0.529763	-0.135600	75.788963	37.072525	87.907005	-3.708310	0.000000	-3.353870	0.000000	0.000000	0.000000	-0.015224	0.068743	-0.150784	0.000000	0.000000	4.000000	48.000000	0.000000
2605.884998	0.022640	0.529763	-0.135600	75.788963	37.072525	87.907005	-3.708310	0.000000	-3.353870	0.000000	0.000000	0.000000	-0.015224	0.068743	-0.150784	0.000000	0.000000	4.000000	48.000000	0.000000
2605.888332	0.022558	0.530009	-0.136105	75.788963	37.072525	87.907005	-3.708310	0.000000	-3.353870	0.000000	0.000000	0.000000	-0.024444	0.073744	-0.151391	0.000000	0.000000	4.000000	48.000000	0.000000
2605.891665	0.022558	0.530009	-0.136105	75.933853	37.874344	88.687393	-3.708310	0.000000	-3.353870	0.000000	0.000000	0.000000	-0.024444	0.073744	-0.151391	0.000000	0.000000	4.000000	48.000000	0.000000
2605.894998	0.022480	0.530282	-0.136569	75.933853	37.874344	88.687393	-3.708310	0.000000	-3.353870	0.000000	0.000000	0.000000	-0.023536	0.081794	-0.139071	0.000000	0.000000	4.000000	48.000000	0.000000
2605.898332	0.022480	0.530282	-0.136569	75.933853	37.874344	88.687393	-3.708310	0.000000	-3.353870	0.000000	0.000000	0.000000	-0.023536	0.081794	-0.139071	0.000000	0.000000	4.000000	48.000000	0.000000
2605.901665	0.022480	0.530282	-0.136569	76.090477	38.771206	89.565323	-3.722320	0.000000	-3.338314	0.000000	0.000000	0.000000	-0.023536	0.081794	-0.139071	0.000000	0.000000	4.000000	48.000000	0.000000
2605.904998	0.022480	0.530282	-0.136569	76.090477	38.771206	89.565323	-3.722320	0.000000	-3.338314	0.000000	0.000000	0.000000	-0.023536	0.081794	-0.139071	0.000000	0.000000	4.000000	48.000000	0.000000
2605.908332	0.022372	0.530567	-0.137010	76.090477	38.771206	89.565323	-3.722320	0.000000	-3.338314	0.000000	0.000000	0.000000	-0.032188	0.085698	-0.132320	0.000000	0.000000	4.000000	48.000000	0.000000
2605.911665	0.022372	0.530567	-0.137010	76.245064	39.690361	90.470688	-3.722320	0.000000	-3.338314	0.000000	0.000000	0.000000	-0.032188	0.085698	-0.132320	0.000000	0.000000	4.000000	48.000000	0.000000
2605.914998	0.022233	0.530856	-0.137474	76.245064	39.690361	90.470688	-3.722320	0.000000	-3.338314	0.000000	0.000000	0.000000	-0.041752	0.086455	-0.139181	0.000000	0.000000	4.000000	48.000000	0.000000
2605.918332	0.022233	0.530856	-0.137474	76.245064	39.690361	90.470688	-3.722320	0.000000	-3.338314	0.000000	0.000000	0.000000	-0.041752	0.086455	-0.139181	0.000000	0.000000	4.000000	48.000000	0.000000
2605.921665	0.022233	0.530856	-0.137474	76.387932	40.579441	91.349998	-3.736580	0.000000	-3.322344	0.000000	0.000000	0.000000	-0.041752	0.086455	-0.139181	0.000000	0.000000	4.000000	48.000000	0.000000
2605.924998	0.022233	0.530856	-0.137474	76.387932	40.579441	91.349998	-3.736580	0.000000	-3.322344	0.000000	0.000000	0.000000	-0.041752	0.086455	-0.139181	0.000000	0.000000	4.000000	48.000000	0.000000
2605.928332	0.022078	0.531146	-0.137962	76.387932	40.579441	91.349998	-3.736580	0.000000	-3.322344	0.000000	0.000000	0.000000	-0.046724	0.087212	-0.146385	0.000000	0.000000	4.000000	48.000000	0.000000
2605.931665	0.022078	0.531146	-0.137962	76.507492	41.359760	92.129288	-3.736580	0.000000	-3.322344	0.000000	0.000000	0.000000	-0.046724	0.087212	-0.146385	0.000000	0.000000	4.000000	48.000000	0.000000
2605.934998	0.021890	0.531457	-0.138476	76.507492	41.359760	92.129288	-3.736580	0.000000	-3.322344	0.000000	0.000000	0.000000	-0.056289	0.093150	-0.154485	0.000000	0.000000	4.000000	48.000000	0.000000
2605.938332	0.021890	0.531457	-0.138476	76.507492	41.359760	92.129288	-3.736580	0.000000	-3.322344	0.000000	0.000000	0.000000	-0.056289	0.093150	-0.154485	0.000000	0.000000	4.000000	48.000000	0.000000
2605.941665	0.021890	0.531457	-0.138476	76.605179	42.038670	92.817307	-3.753156	0.000000	-3.303607	0.000000	0.000000	0.000000	-0.056289	0.093150	-0.154485	0.000000	0.000000	4.000000	48.000000	0.000000
2605.944998	0.021890	0.531457	-0.138476	76.605179	42.038670	92.817307	-3.753156	0.000000	-3.303607	0.000000	0.000000	0.000000	-0.056289	0.093150	-0.154485	0.000000	0.000000	4.000000	48.000000	0.000000
2605.948332	0.021654	0.531773	-0.139038	76.605179	42.038670	92.817307	-3.753156	0.000000	-3.303607	0.000000	0.000000	0.000000	-0.070751	0.094818	-0.168515	0.000000	0.000000	4.000000	48.000000	0.000000
2605.951665	0.021654	0.531773	-0.139038	76.683952	42.605118	93.401817	-3.753156	0.000000	-3.303607	0.000000	0.000000	0.000000	-0.070751	0.094818	-0.168515	0.000000	0.000000	4.000000	48.000000	0.000000
2605.954998	0.021375	0.532101	-0.139577	76.683952	42.605118	93.401817	-3.753156	0.000000	-3.303607	0.000000	0.000000	0.000000	-0.083700	0.098577	-0.161582	0.000000	0.000000	4.000000	48.000000	0.000000
2605.958332	0.021375	0.532101	-0.139577	76.683952	42.605118	93.401817	-3.753156	0.000000	-3.303607	0.000000	0.000000	0.000000	-0.083700	0.098577	-0.161582	0.000000	0.000000	4.000000	48.000000	0.000000
2605.961665	0.021375	0.532101	-0.139577	76.747452	43.088573	93.910553	-3.772975	0.000000	-3.280954	0.000000	0.000000	0.000000	-0.083700	0.098577	-0.161582	0.000000	0.000000	4.000000	48.000000	0.000000
2605.964998	0.021375	0.532101	-0.139577	76.747452	43.088573	93.910553	-3.772975	0.000000	-3.280954	0.000000	0.000000	0.000000	-0.083700	0.098577	-0.161582	0.000000	0.000000	4.000000	48.000000	0.000000
2605.968332	0.021079	0.532435	-0.140164	76.747452	43.088573	93.910553	-3.772975	0.000000	-3.280954	0.000000	0.000000	0.000000	-0.088960	0.100155	-0.176291	0.000000	0.000000	4.000000	48.000000	0.000000
2605.971665	0.021079	0.532435	-0.140164	76.791008	43.440983	94.299721	-3.772975	0.000000	-3.280954	0.000000	0.000000	0.000000	-0.088960	0.100155	-0.176291	0.000000	0.000000	4.000000	48.000000	0.000000
2605.974998	0.020736	0.532771	-0.140775	76.791008	43.440983	94.299721	-3.772975	0.000000	-3.280954	0.000000	0.000000	0.000000	-0.102685	0.100655	-0.183026	0.000000	0.000000	4.000000	48.000000	0.000000
2605.978332	0.020736	0.532771	-0.140775	76.791008	43.440983	94.299721	-3.772975	0.000000	-3.280954	0.000000	0.000000	0.000000	-0.102685	0.100655	-0.183026	0.000000	0.000000	4.000000	48.000000	0.000000
2605.981665	0.020736	0.532771	-0.140775	76.822731	43.716209	94.616432	-3.795319	0.000000	-3.255082	0.000000	0.000000	0.000000	-0.102685	0.100655	-0.183026	0.000000	0.000000	4.000000	48.000000	0.000000
2605.984998	0.020736	0.532771	-0.140775	76.822731	43.716209	94.616432	-3.795319	0.000000	-3.255082	0.000000	0.000000	0.000000	-0.102685	0.100655	-0.183026	0.000000	0.000000	4.000000	48.000000	0.000000
2605.988332	0.020379	0.533108	-0.141409	76.822731	43.716209	94.616432	-3.795319	0.000000	-3.255082	0.000000	0.000000	0.000000	-0.107316	0.101111	-0.190389	0.000000	0.000000	4.000000	48.000000	0.000000
2605.991665	0.020379	0.533108	-0.141409	76.853958	43.981667	94.926743	-3.795319	0.000000	-3.255082	0.000000	0.000000	0.000000	-0.107316	0.101111	-0.190389	0.000000	0.000000	4.000000	48.000000	0.000000
2605.994998	0.020004	0.533415	-0.142085	76.853958	43.981667	94.926743	-3.795319	0.000000	-3.255082	0.000000	0.000000	0.000000	-0.112210	0.092075	-0.202704	0.000000	0.000000	4.000000	48.000000	0.000000
2605.998332	0.020004	0.533415	-0.142085	76.853958	43.981667	94.926743	-3.795319	0.000000	-3.255082	0.000000	0.000000	0.000000	-0.112210	0.092075	-0.202704	0.000000	0.000000	4.000000	48.000000	0.000000
2606.001665	0.020004	0.533415	-0.142085	76.878365	44.182388	95.172752	-3.819861	0.000000	-3.226246	0.000000	0.000000	0.000000	-0.112210	0.092075	-0.202704	0.000000	0.000000	4.000000	48.000000	0.000000
2606.004998	0.020004	0.533415	-0.142085	76.878365	44.182388	95.172752	-3.819861	0.000000	-3.226246	0.000000	0.000000	0.000000	-0.112210	0.092075	-0.202704	0.000000	0.000000	4.000000	48.000000	0.000000
2606.008332	0.019644	0.533709	-0.142808	76.878365	44.182388	95.172752	-3.819861	0.000000	-3.226246	0.000000	0.000000	0.000000	-0.108159	0.088243	-0.216816	0.000000	0.000000	4.000000	48.000000	0.000000
2606.011665	0.019644	0.533709	-0.142808	76.890221	44.294140	95.327293	-3.819861	0.000000	-3.226246	0.000000	0.000000	0.000000	-0.108159	0.088243	-0.216816	0.000000	0.000000	4.000000	48.000000	0.000000
2606.014998	0.019309	0.533962	-0.143619	76.890221	44.294140	95.327293	-3.819861	0.000000	-3.226246	0.000000	0.000000	0.000000	-0.100390	0.075822	-0.243530	0.000000	0.000000	4.000000	48.000000	0.000000
2606.018332	0.019309	0.533962	-0.143619	76.890221	44.294140	95.327293	-3.819861	0.000000	-3.226246	0.000000	0.000000	0.000000	-0.100390	0.075822	-0.243530	0.000000	0.000000	4.000000	48.000000	0.000000
2606.021665	0.019309	0.533962	-0.143619	76.888382	44.299038	95.373375	-3.846020	0.000000	-3.195016	0.000000	0.000000	0.000000	-0.100390	0.075822	-0.243530	0.000000	0.000000	4.000000	48.000000	0.000000
2606.024998	0.019309	0.533962	-0.143619	76.888382	44.299038	95.373375	-3.846020	0.000000	-3.195016	0.000000	0.000000	0.000000	-0.100390	0.075822	-0.243530	0.000000	0.000000	4.000000	48.000000	0.000000
2606.028332	0.019005	0.534198	-0.144454	76.888382	44.299038	95.373375	-3.846020	0.000000	-3.195016	0.000000	0.000000	0.000000	-0.091419	0.070922	-0.250441	0.000000	0.000000	4.000000	48.000000	0.000000
2606.031665	0.019005	0.534198	-0.144454	76.879013	44.226242	95.345184	-3.846020	0.000000	-3.195016	0.000000	0.000000	0.000000	-0.091419	0.070922	-0.250441	0.000000	0.000000	4.000000	48.000000	0.000000
2606.034998	0.018699	0.534387	-0.145326	76.879013	44.226242	95.345184	-3.846020	0.000000	-3.195016	0.000000	0.000000	0.000000	-0.091680	0.056675	-0.261693	0.000000	0.000000	4.000000	48.000000	0.000000
2606.038332	0.018699	0.534387	-0.145326	76.879013	44.226242	95.345184	-3.846020	0.000000	-3.195016	0.000000	0.000000	0.000000	-0.091680	0.056675	-0.261693	0.000000	0.000000	4.000000	48.000000	0.000000
2606.041665	0.018699	0.534387	-0.145326	76.871895	44.150997	95.318199	-3.872455	0.000000	-3.162924	0.000000	0.000000	0.000000	-0.091680	0.056675	-0.261693	0.000000	0.000000	4.000000	48.000000	0.000000
2606.044998	0.018699	0.534387	-0.145326	76.871895	44.150997	95.318199	-3.872455	0.000000	-3.162924	0.000000	0.000000	0.000000	-0.091680	0.056675	-0.261693	0.000000	0.000000	4.000000	48.000000	0.000000
2606.048332	0.018393	0.534528	-0.146236	76.871895	44.150997	95.318199	-3.872455	0.000000	-3.162924	0.000000	0.000000	0.000000	-0.091913	0.042417	-0.272922	0.000000	0.000000	4.000000	48.000000	0.000000
2606.051665	0.018393	0.534528	-0.146236	76.872757	44.096958	95.313812	-3.872455	0.000000	-3.162924	0.000000	0.000000	0.000000	-0.091913	0.042417	-0.272922	0.000000	0.000000	4.000000	48.000000	0.000000
2606.054998	0.018047	0.534628	-0.147086	76.872757	44.096958	95.313812	-3.872455	0.000000	-3.162924	0.000000	0.000000	0.000000	-0.103708	0.029921	-0.254913	0.000000	0.000000	4.000000	48.000000	0.000000
2606.058332	0.018047	0.534628	-0.147086	76.872757	44.096958	95.313812	-3.872455	0.000000	-3.162924	0.000000	0.000000	0.000000	-0.103708	0.029921	-0.254913	0.000000	0.000000	4.000000	48.000000	0.000000
2606.061665	0.018047	0.534628	-0.147086	76.879868	44.060703	95.340820	-3.899448	0.000000	-3.129586	0.000000	0.000000	0.000000	-0.103708	0.029921	-0.254913	0.000000	0.000000	4.000000	48.000000	0.000000
2606.064998	0.018047	0.534628	-0.147086	76.879868	44.060703	95.340820	-3.899448	0.000000	-3.129586	0.000000	0.000000	0.000000	-0.103708	0.029921	-0.254913	0.000000	0.000000	4.000000	48.000000	0.000000
2606.068332	0.017657	0.534681	-0.147971	76.879868	44.060703	95.340820	-3.899448	0.000000	-3.129586	0.000000	0.000000	0.000000	-0.117066	0.015881	-0.265394	0.000000	0.000000	4.000000	48.000000	0.000000
2606.071665	0.017657	0.534681	-0.147971	76.891693	44.036617	95.385902	-3.899448	0.000000	-3.129586	0.000000	0.000000	0.000000	-0.117066	0.015881	-0.265394	0.000000	0.000000	4.000000	48.000000	0.000000
2606.074998	0.017226	0.534696	-0.148820	76.891693	44.036617	95.385902	-3.899448	0.000000	-3.129586	0.000000	0.000000	0.000000	-0.129099	0.004452	-0.254881	0.000000	0.000000	4.000000	48.000000	0.000000
2606.078332	0.017226	0.534696	-0.148820	76.891693	44.036617	95.385902	-3.899448	0.000000	-3.129586	0.000000	0.000000	0.000000	-0.129099	0.004452	-0.254881	0.000000	0.000000	4.000000	48.000000	0.000000
2606.081665	0.017226	0.534696	-0.148820	76.905907	44.015968	95.440102	-3.927790	0.000000	-3.093940	0.000000	0.000000	0.000000	-0.129099	0.004452	-0.254881	0.000000	0.000000	4.000000	48.000000	0.000000
2606.084998	0.017226	0.534696	-0.148820	76.905907	44.015968	95.440102	-3.927790	0.000000	-3.093940	0.000000	0.000000	0.000000	-0.129099	0.004452	-0.254881	0.000000	0.000000	4.000000	48.000000	0.000000
2606.088332	0.016784	0.534693	-0.149665	76.905907	44.015968	95.440102	-3.927790	0.000000	-3.093940	0.000000	0.000000	0.000000	-0.132775	-0.000971	-0.253600	0.000000	0.000000	4.000000	48.000000	0.000000
2606.091665	0.016784	0.534693	-0.149665	76.920128	43.992729	95.494431	-3.927790	0.000000	-3.093940	0.000000	0.000000	0.000000	-0.132775	-0.000971	-0.253600	0.000000	0.000000	4.000000	48.000000	0.000000
2606.094998	0.016329	0.534688	-0.150511	76.920128	43.992729	95.494431	-3.927790	0.000000	-3.093940	0.000000	0.000000	0.000000	-0.136486	-0.001324	-0.253608	0.000000	0.000000	4.000000	48.000000	0.000000
2606.098332	0.016329	0.534688	-0.150511	76.920128	43.992729	95.494431	-3.927790	0.000000	-3.093940	0.000000	0.000000	0.000000	-0.136486	-0.001324	-0.253608	0.000000	0.000000	4.000000	48.000000	0.000000
2606.101665	0.016329	0.534688	-0.150511	76.931061	43.963085	95.544128	-3.956107	0.000000	-3.057649	0.000000	0.000000	0.000000	-0.136486	-0.001324	-0.253608	0.000000	0.000000	4.000000	48.000000	0.000000
2606.104998	0.016329	0.534688	-0.150511	76.931061	43.963085	95.544128	-3.956107	0.000000	-3.057649	0.000000	0.000000	0.000000	-0.136486	-0.001324	-0.253608	0.000000	0.000000	4.000000	48.000000	0.000000
2606.108332	0.015877	0.534680	-0.151332	76.931061	43.963085	95.544128	-3.956107	0.000000	-3.057649	0.000000	0.000000	0.000000	-0.135419	-0.002472	-0.246410	0.000000	0.000000	4.000000	48.000000	0.000000
2606.111665	0.015877	0.534680	-0.151332	76.942871	43.933910	95.589569	-3.956107	0.000000	-3.057649	0.000000	0.000000	0.000000	-0.135419	-0.002472	-0.246410	0.000000	0.000000	4.000000	48.000000	0.000000
2606.114998	0.015444	0.534685	-0.152135	76.942871	43.933910	95.589569	-3.956107	0.000000	-3.057649	0.000000	0.000000	0.000000	-0.130101	0.001423	-0.240692	0.000000	0.000000	4.000000	48.000000	0.000000
2606.118332	0.015444	0.534685	-0.152135	76.942871	43.933910	95.589569	-3.956107	0.000000	-3.057649	0.000000	0.000000	0.000000	-0.130101	0.001423	-0.240692	0.000000	0.000000	4.000000	48.000000	0.000000
2606.121665	0.015444	0.534685	-0.152135	76.954697	43.907555	95.635109	-3.983060	0.000000	-3.022454	0.000000	0.000000	0.000000	-0.130101	0.001423	-0.240692	0.000000	0.000000	4.000000	48.000000	0.000000
2606.124998	0.015444	0.534685	-0.152135	76.954697	43.907555	95.635109	-3.983060	0.000000	-3.022454	0.000000	0.000000	0.000000	-0.130101	0.001423	-0.240692	0.000000	0.000000	4.000000	48.000000	0.000000
2606.128332	0.015027	0.534688	-0.152938	76.954697	43.907555	95.635109	-3.983060	0.000000	-3.022454	0.000000	0.000000	0.000000	-0.125145	0.001110	-0.241131	0.000000	0.000000	4.000000	48.000000	0.000000
2606.131665	0.015027	0.534688	-0.152938	76.966476	43.875778	95.680656	-3.983060	0.000000	-3.022454	0.000000	0.000000	0.000000	-0.125145	0.001110	-0.241131	0.000000	0.000000	4.000000	48.000000	0.000000
2606.134998	0.014597	0.534691	-0.153742	76.966476	43.875778	95.680656	-3.983060	0.000000	-3.022454	0.000000	0.000000	0.000000	-0.128866	0.000770	-0.241137	0.000000	0.000000	4.000000	48.000000	0.000000
2606.138332	0.014597	0.534691	-0.153742	76.966476	43.875778	95.680656	-3.983060	0.000000	-3.022454	0.000000	0.000000	0.000000	-0.128866	0.000770	-0.241137	0.000000	0.000000	4.000000	48.000000	0.000000
2606.141665	0.014597	0.534691	-0.153742	76.975883	43.835224	95.717201	-4.008862	0.000000	-2.988147	0.000000	0.000000	0.000000	-0.128866	0.000770	-0.241137	0.000000	0.000000	4.000000	48.000000	0.000000
2606.144998	0.014597	0.534691	-0.153742	76.975883	43.835224	95.717201	-4.008862	0.000000	-2.988147	0.000000	0.000000	0.000000	-0.128866	0.000770	-0.241137	0.000000	0.000000	4.000000	48.000000	0.000000
2606.148332	0.014127	0.534723	-0.154528	76.975883	43.835224	95.717201	-4.008862	0.000000	-2.988147	0.000000	0.000000	0.000000	-0.140944	0.009614	-0.235837	0.000000	0.000000	4.000000	48.000000	0.000000
2606.151665	0.014127	0.534723	-0.154528	76.982964	43.777649	95.744644	-4.008862	0.000000	-2.988147	0.000000	0.000000	0.000000	-0.140944	0.009614	-0.235837	0.000000	0.000000	4.000000	48.000000	0.000000
2606.154998	0.013657	0.534759	-0.155365	76.982964	43.777649	95.744644	-4.008862	0.000000	-2.988147	0.000000	0.000000	0.000000	-0.140939	0.010724	-0.250996	0.000000	0.000000	4.000000	48.000000	0.000000
2606.158332	0.013657	0.534759	-0.155365	76.982964	43.777649	95.744644	-4.008862	0.000000	-2.988147	0.000000	0.000000	0.000000	-0.140939	0.010724	-0.250996	0.000000	0.000000	4.000000	48.000000	0.000000
2606.161665	0.013657	0.534759	-0.155365	76.985329	43.702274	95.753822	-4.035450	0.000000	-2.952142	0.000000	0.000000	0.000000	-0.140939	0.010724	-0.250996	0.000000	0.000000	4.000000	48.000000	0.000000
2606.164998	0.013657	0.534759	-0.155365	76.985329	43.702274	95.753822	-4.035450	0.000000	-2.952142	0.000000	0.000000	0.000000	-0.140939	0.010724	-0.250996	0.000000	0.000000	4.000000	48.000000	0.000000
2606.168332	0.013178	0.534821	-0.156161	76.985329	43.702274	95.753822	-4.035450	0.000000	-2.952142	0.000000	0.000000	0.000000	-0.143963	0.018745	-0.238700	0.000000	0.000000	4.000000	48.000000	0.000000
2606.171665	0.013178	0.534821	-0.156161	76.982994	43.609058	95.744682	-4.035450	0.000000	-2.952142	0.000000	0.000000	0.000000	-0.143963	0.018745	-0.238700	0.000000	0.000000	4.000000	48.000000	0.000000
2606.174998	0.012700	0.534915	-0.156966	76.982994	43.609058	95.744682	-4.035450	0.000000	-2.952142	0.000000	0.000000	0.000000	-0.143361	0.028186	-0.241517	0.000000	0.000000	4.000000	48.000000	0.000000
2606.178332	0.012700	0.534915	-0.156966	76.982994	43.609058	95.744682	-4.035450	0.000000	-2.952142	0.000000	0.000000	0.000000	-0.143361	0.028186	-0.241517	0.000000	0.000000	4.000000	48.000000	0.000000
2606.181665	0.012700	0.534915	-0.156966	76.980621	43.513107	95.735535	-4.061539	0.000000	-2.916145	0.000000	0.000000	0.000000	-0.143361	0.028186	-0.241517	0.000000	0.000000	4.000000	48.000000	0.000000
2606.184998	0.012700	0.534915	-0.156966	76.980621	43.513107	95.735535	-4.061539	0.000000	-2.916145	0.000000	0.000000	0.000000	-0.143361	0.028186	-0.241517	0.000000	0.000000	4.000000	48.000000	0.000000
2606.188332	0.012212	0.535019	-0.157725	76.980621	43.513107	95.735535	-4.061539	0.000000	-2.916145	0.000000	0.000000	0.000000	-0.146351	0.031261	-0.227973	0.000000	0.000000	4.000000	48.000000	0.000000
2606.191665	0.012212	0.535019	-0.157725	76.971184	43.384995	95.698959	-4.061539	0.000000	-2.916145	0.000000	0.000000	0.000000	-0.146351	0.031261	-0.227973	0.000000	0.000000	4.000000	48.000000	0.000000
2606.194998	0.011698	0.535139	-0.158489	76.971184	43.384995	95.698959	-4.061539	0.000000	-2.916145	0.000000	0.000000	0.000000	-0.154209	0.035728	-0.229196	0.000000	0.000000	4.000000	48.000000	0.000000
2606.198332	0.011698	0.535139	-0.158489	76.971184	43.384995	95.698959	-4.061539	0.000000	-2.916145	0.000000	0.000000	0.000000	-0.154209	0.035728	-0.229196	0.000000	0.000000	4.000000	48.000000	0.000000
2606.201665	0.011698	0.535139	-0.158489	76.961754	43.251499	95.662422	-4.086989	0.000000	-2.880368	0.000000	0.000000	0.000000	-0.154209	0.035728	-0.229196	0.000000	0.000000	4.000000	48.000000	0.000000
2606.204998	0.011698	0.535139	-0.158489	76.961754	43.251499	95.662422	-4.086989	0.000000	-2.880368	0.000000	0.000000	0.000000	-0.154209	0.035728	-0.229196	0.000000	0.000000	4.000000	48.000000	0.000000
2606.208332	0.011145	0.535270	-0.159232	76.961754	43.251499	95.662422	-4.086989	0.000000	-2.880368	0.000000	0.000000	0.000000	-0.165960	0.039478	-0.222846	0.000000	0.000000	4.000000	48.000000	0.000000
2606.211665	0.011145	0.535270	-0.159232	76.952339	43.112648	95.625992	-4.086989	0.000000	-2.880368	0.000000	0.000000	0.000000	-0.165960	0.039478	-0.222846	0.000000	0.000000	4.000000	48.000000	0.000000
2606.214998	0.010580	0.535400	-0.159976	76.952339	43.112648	95.625992	-4.086989	0.000000	-2.880368	0.000000	0.000000	0.000000	-0.169400	0.039016	-0.223039	0.000000	0.000000	4.000000	48.000000	0.000000
2606.218332	0.010580	0.535400	-0.159976	76.952339	43.112648	95.625992	-4.086989	0.000000	-2.880368	0.000000	0.000000	0.000000	-0.169400	0.039016	-0.223039	0.000000	0.000000	4.000000	48.000000	0.000000
2606.221665	0.010580	0.535400	-0.159976	76.942871	42.968380	95.589569	-4.113035	0.000000	-2.843052	0.000000	0.000000	0.000000	-0.169400	0.039016	-0.223039	0.000000	0.000000	4.000000	48.000000	0.000000
2606.224998	0.010580	0.535400	-0.159976	76.942871	42.968380	95.589569	-4.113035	0.000000	-2.843052	0.000000	0.000000	0.000000	-0.169400	0.039016	-0.223039	0.000000	0.000000	4.000000	48.000000	0.000000
2606.228332	0.009990	0.535529	-0.160719	76.942871	42.968380	95.589569	-4.113035	0.000000	-2.843052	0.000000	0.000000	0.000000	-0.177030	0.038542	-0.223124	0.000000	0.000000	4.000000	48.000000	0.000000
2606.231665	0.009990	0.535529	-0.160719	76.937302	42.844212	95.575745	-4.113035	0.000000	-2.843052	0.000000	0.000000	0.000000	-0.177030	0.038542	-0.223124	0.000000	0.000000	4.000000	48.000000	0.000000
2606.234998	0.009404	0.535637	-0.161435	76.937302	42.844212	95.575745	-4.113035	0.000000	-2.843052	0.000000	0.000000	0.000000	-0.175895	0.032619	-0.214768	0.000000	0.000000	4.000000	48.000000	0.000000
2606.238332	0.009404	0.535637	-0.161435	76.937302	42.844212	95.575745	-4.113035	0.000000	-2.843052	0.000000	0.000000	0.000000	-0.175895	0.032619	-0.214768	0.000000	0.000000	4.000000	48.000000	0.000000
2606.241665	0.009404	0.535637	-0.161435	76.929352	42.708519	95.552887	-4.139068	0.000000	-2.805016	0.000000	0.000000	0.000000	-0.175895	0.032619	-0.214768	0.000000	0.000000	4.000000	48.000000	0.000000
2606.244998	0.009404	0.535637	-0.161435	76.929352	42.708519	95.552887	-4.139068	0.000000	-2.805016	0.000000	0.000000	0.000000	-0.175895	0.032619	-0.214768	0.000000	0.000000	4.000000	48.000000	0.000000
2606.248332	0.008791	0.535747	-0.162177	76.929352	42.708519	95.552887	-4.139068	0.000000	-2.805016	0.000000	0.000000	0.000000	-0.183695	0.032816	-0.222363	0.000000	0.000000	4.000000	48.000000	0.000000
2606.251665	0.008791	0.535747	-0.162177	76.919693	42.572075	95.538757	-4.139068	0.000000	-2.805016	0.000000	0.000000	0.000000	-0.183695	0.032816	-0.222363	0.000000	0.000000	4.000000	48.000000	0.000000
2606.254998	0.008183	0.535837	-0.162890	76.919693	42.572075	95.538757	-4.139068	0.000000	-2.805016	0.000000	0.000000	0.000000	-0.182555	0.026938	-0.214026	0.000000	0.000000	4.000000	48.000000	0.000000
2606.258332	0.008183	0.535837	-0.162890	76.919693	42.572075	95.538757	-4.139068	0.000000	-2.805016	0.000000	0.000000	0.000000	-0.182555	0.026938	-0.214026	0.000000	0.000000	4.000000	48.000000	0.000000
2606.261665	0.008183	0.535837	-0.162890	76.908508	42.421787	95.511246	-4.165091	0.000000	-2.766228	0.000000	0.000000	0.000000	-0.182555	0.026938	-0.214026	0.000000	0.000000	4.000000	48.000000	0.000000
2606.264998	0.008183	0.535837	-0.162890	76.908508	42.421787	95.511246	-4.165091	0.000000	-2.766228	0.000000	0.000000	0.000000	-0.182555	0.026938	-0.214026	0.000000	0.000000	4.000000	48.000000	0.000000
2606.268332	0.007551	0.535967	-0.163542	76.908508	42.421787	95.511246	-4.165091	0.000000	-2.766228	0.000000	0.000000	0.000000	-0.189577	0.039267	-0.195680	0.000000	0.000000	4.000000	48.000000	0.000000
2606.271665	0.007551	0.535967	-0.163542	76.890709	42.277195	95.496613	-4.165091	0.000000	-2.766228	0.000000	0.000000	0.000000	-0.189577	0.039267	-0.195680	0.000000	0.000000	4.000000	48.000000	0.000000
2606.274998	0.006922	0.536079	-0.164167	76.890709	42.277195	95.496613	-4.165091	0.000000	-2.766228	0.000000	0.000000	0.000000	-0.188543	0.033508	-0.187362	0.000000	0.000000	4.000000	48.000000	0.000000
2606.278332	0.006922	0.536079	-0.164167	76.890709	42.277195	95.496613	-4.165091	0.000000	-2.766228	0.000000	0.000000	0.000000	-0.188543	0.033508	-0.187362	0.000000	0.000000	4.000000	48.000000	0.000000
2606.281665	0.006922	0.536079	-0.164167	76.865326	42.135204	95.499176	-4.189722	0.000000	-2.728778	0.000000	0.000000	0.000000	-0.188543	0.033508	-0.187362	0.000000	0.000000	4.000000	48.000000	0.000000
2606.284998	0.006299	0.536228	-0.164681	76.865326	42.135204	95.499176	-4.189722	0.000000	-2.728778	0.000000	0.000000	0.000000	-0.187030	0.044786	-0.154322	0.000000	0.000000	4.000000	48.000000	0.000000
2606.288332	0.006299	0.536228	-0.164681	76.865326	42.135204	95.499176	-4.189722	0.000000	-2.728778	0.000000	0.000000	0.000000	-0.187030	0.044786	-0.154322	0.000000	0.000000	4.000000	48.000000	0.000000
2606.291665	0.006299	0.536228	-0.164681	76.839111	41.992859	95.506134	-4.200868	0.000000	-2.711588	0.000000	0.000000	0.000000	-0.187030	0.044786	-0.154322	0.000000	0.000000	4.000000	48.000000	0.000000
2606.294998	0.005678	0.536345	-0.165188	76.839111	41.992859	95.506134	-4.200868	0.000000	-2.711588	0.000000	0.000000	0.000000	-0.186327	0.034930	-0.152161	0.000000	0.000000	4.000000	48.000000	0.000000
2606.298332	0.005678	0.536345	-0.165188	76.839111	41.992859	95.506134	-4.200868	0.000000	-2.711588	0.000000	0.000000	0.000000	-0.186327	0.034930	-0.152161	0.000000	0.000000	4.000000	48.000000	0.000000
2606.301665	0.005678	0.536345	-0.165188	76.812019	41.852924	95.517525	-4.211853	0.000000	-2.694495	0.000000	0.000000	0.000000	-0.186327	0.034930	-0.152161	0.000000	0.000000	4.000000	48.000000	0.000000
2606.304998	0.005678	0.536345	-0.165188	76.812019	41.852924	95.517525	-4.211853	0.000000	-2.694495	0.000000	0.000000	0.000000	-0.186327	0.034930	-0.152161	0.000000	0.000000	4.000000	48.000000	0.000000
2606.308332	0.005047	0.536485	-0.165606	76.812019	41.852924	95.517525	-4.211853	0.000000	-2.694495	0.000000	0.000000	0.000000	-0.189362	0.042121	-0.125212	0.000000	0.000000	4.000000	48.000000	0.000000
2606.311665	0.005047	0.536485	-0.165606	76.788185	41.716724	95.533577	-4.211853	0.000000	-2.694495	0.000000	0.000000	0.000000	-0.189362	0.042121	-0.125212	0.000000	0.000000	4.000000	48.000000	0.000000
2606.314998	0.004404	0.536593	-0.166016	76.788185	41.716724	95.533577	-4.211853	0.000000	-2.694495	0.000000	0.000000	0.000000	-0.192927	0.032366	-0.122980	0.000000	0.000000	4.000000	48.000000	0.000000
2606.318332	0.004404	0.536593	-0.166016	76.788185	41.716724	95.533577	-4.211853	0.000000	-2.694495	0.000000	0.000000	0.000000	-0.192927	0.032366	-0.122980	0.000000	0.000000	4.000000	48.000000	0.000000
2606.321665	0.004404	0.536593	-0.166016	76.763657	41.567184	95.531998	-4.232599	0.000000	-2.661786	0.000000	0.000000	0.000000	-0.192927	0.032366	-0.122980	0.000000	0.000000	4.000000	48.000000	0.000000
2606.324998	0.004404	0.536593	-0.166016	76.763657	41.567184	95.531998	-4.232599	0.000000	-2.661786	0.000000	0.000000	0.000000	-0.192927	0.032366	-0.122980	0.000000	0.000000	4.000000	48.000000	0.000000
2606.328332	0.003749	0.536699	-0.166402	76.763657	41.567184	95.531998	-4.232599	0.000000	-2.661786	0.000000	0.000000	0.000000	-0.196428	0.031678	-0.115897	0.000000	0.000000	4.000000	48.000000	0.000000
2606.331665	0.003749	0.536699	-0.166402	76.742371	41.421391	95.535110	-4.232599	0.000000	-2.661786	0.000000	0.000000	0.000000	-0.196428	0.031678	-0.115897	0.000000	0.000000	4.000000	48.000000	0.000000
2606.334998	0.003110	0.536804	-0.166790	76.742371	41.421391	95.535110	-4.232599	0.000000	-2.661786	0.000000	0.000000	0.000000	-0.191768	0.031523	-0.116399	0.000000	0.000000	4.000000	48.000000	0.000000
2606.338332	0.003110	0.536804	-0.166790	76.742371	41.421391	95.535110	-4.232599	0.000000	-2.661786	0.000000	0.000000	0.000000	-0.191768	0.031523	-0.116399	0.000000	0.000000	4.000000	48.000000	0.000000
2606.341665	0.003110	0.536804	-0.166790	76.731163	41.268917	95.500145	-4.252939	0.000000	-2.629165	0.000000	0.000000	0.000000	-0.191768	0.031523	-0.116399	0.000000	0.000000	4.000000	48.000000	0.000000
2606.344998	0.003110	0.536804	-0.166790	76.731163	41.268917	95.500145	-4.252939	0.000000	-2.629165	0.000000	0.000000	0.000000	-0.191768	0.031523	-0.116399	0.000000	0.000000	4.000000	48.000000	0.000000
2606.348332	0.002472	0.536907	-0.167155	76.731163	41.268917	95.500145	-4.252939	0.000000	-2.629165	0.000000	0.000000	0.000000	-0.191191	0.030851	-0.109360	0.000000	0.000000	4.000000	48.000000	0.000000
2606.351665	0.002472	0.536907	-0.167155	76.719307	41.103237	95.455666	-4.252939	0.000000	-2.629165	0.000000	0.000000	0.000000	-0.191191	0.030851	-0.109360	0.000000	0.000000	4.000000	48.000000	0.000000
2606.354998	0.001864	0.536993	-0.167516	76.719307	41.103237	95.455666	-4.252939	0.000000	-2.629165	0.000000	0.000000	0.000000	-0.182450	0.025988	-0.108547	0.000000	0.000000	4.000000	48.000000	0.000000
2606.358332	0.001864	0.536993	-0.167516	76.719307	41.103237	95.455666	-4.252939	0.000000	-2.629165	0.000000	0.000000	0.000000	-0.182450	0.025988	-0.108547	0.000000	0.000000	4.000000	48.000000	0.000000
2606.361665	0.001864	0.536993	-0.167516	76.709831	40.954411	95.420120	-4.272153	0.000000	-2.597828	0.000000	0.000000	0.000000	-0.182450	0.025988	-0.108547	0.000000	0.000000	4.000000	48.000000	0.000000
2606.364998	0.001864	0.536993	-0.167516	76.709831	40.954411	95.420120	-4.272153	0.000000	-2.597828	0.000000	0.000000	0.000000	-0.182450	0.025988	-0.108547	0.000000	0.000000	4.000000	48.000000	0.000000
2606.368332	0.001285	0.537075	-0.167805	76.709831	40.954411	95.420120	-4.272153	0.000000	-2.597828	0.000000	0.000000	0.000000	-0.173654	0.024396	-0.086534	0.000000	0.000000	4.000000	48.000000	0.000000
2606.371665	0.001285	0.537075	-0.167805	76.702698	40.819748	95.393547	-4.272153	0.000000	-2.597828	0.000000	0.000000	0.000000	-0.173654	0.024396	-0.086534	0.000000	0.000000	4.000000	48.000000	0.000000
2606.374998	0.000735	0.537135	-0.168015	76.702698	40.819748	95.393547	-4.272153	0.000000	-2.597828	0.000000	0.000000	0.000000	-0.165012	0.018115	-0.063177	0.000000	0.000000	4.000000	48.000000	0.000000
2606.378332	0.000735	0.537135	-0.168015	76.702698	40.819748	95.393547	-4.272153	0.000000	-2.597828	0.000000	0.000000	0.000000	-0.165012	0.018115	-0.063177	0.000000	0.000000	4.000000	48.000000	0.000000
2606.381665	0.000735	0.537135	-0.168015	76.697968	40.696400	95.367805	-4.288299	0.000000	-2.571088	0.000000	0.000000	0.000000	-0.165012	0.018115	-0.063177	0.000000	0.000000	4.000000	48.000000	0.000000
2606.384998	0.000735	0.537135	-0.168015	76.697968	40.696400	95.367805	-4.288299	0.000000	-2.571088	0.000000	0.000000	0.000000	-0.165012	0.018115	-0.063177	0.000000	0.000000	4.000000	48.000000	0.000000
2606.388332	0.000200	0.537173	-0.168123	76.697968	40.696400	95.367805	-4.288299	0.000000	-2.571088	0.000000	0.000000	0.000000	-0.160634	0.011409	-0.032274	0.000000	0.000000	4.000000	48.000000	0.000000
2606.391665	0.000200	0.537173	-0.168123	76.697952	40.593060	95.367821	-4.288299	0.000000	-2.571088	0.000000	0.000000	0.000000	-0.160634	0.011409	-0.032274	0.000000	0.000000	4.000000	48.000000	0.000000
2606.394998	-0.000308	0.537176	-0.168173	76.697952	40.593060	95.367821	-4.288299	0.000000	-2.571088	0.000000	0.000000	0.000000	-0.152302	0.000971	-0.014981	0.000000	0.000000	4.000000	48.000000	0.000000
2606.398332	-0.000308	0.537176	-0.168173	76.697952	40.593060	95.367821	-4.288299	0.000000	-2.571088	0.000000	0.000000	0.000000	-0.152302	0.000971	-0.014981	0.000000	0.000000	4.000000	48.000000	0.000000
2606.401665	-0.000308	0.537176	-0.168173	76.700340	40.501038	95.376671	-4.301076	0.000000	-2.549655	0.000000	0.000000	0.000000	-0.152302	0.000971	-0.014981	0.000000	0.000000	4.000000	48.000000	0.000000
2606.404998	-0.000308	0.537176	-0.168173	76.700340	40.501038	95.376671	-4.301076	0.000000	-2.549655	0.000000	0.000000	0.000000	-0.152302	0.000971	-0.014981	0.000000	0.000000	4.000000	48.000000	0.000000
2606.408332	-0.000816	0.537157	-0.168120	76.700340	40.501038	95.376671	-4.301076	0.000000	-2.549655	0.000000	0.000000	0.000000	-0.152337	-0.005707	0.015971	0.000000	0.000000	4.000000	48.000000	0.000000
2606.411665	-0.000816	0.537157	-0.168120	76.700325	40.403126	95.376671	-4.301076	0.000000	-2.549655	0.000000	0.000000	0.000000	-0.152337	-0.005707	0.015971	0.000000	0.000000	4.000000	48.000000	0.000000
2606.414998	-0.001324	0.537144	-0.167922	76.700325	40.403126	95.376671	-4.301076	0.000000	-2.549655	0.000000	0.000000	0.000000	-0.152593	-0.003867	0.059255	0.000000	0.000000	4.000000	48.000000	0.000000
2606.418332	-0.001324	0.537144	-0.167922	76.700325	40.403126	95.376671	-4.301076	0.000000	-2.549655	0.000000	0.000000	0.000000	-0.152593	-0.003867	0.059255	0.000000	0.000000	4.000000	48.000000	0.000000
2606.421665	-0.001324	0.537144	-0.167922	76.702721	40.313843	95.377571	-4.310817	0.000000	-2.533152	0.000000	0.000000	0.000000	-0.152593	-0.003867	0.059255	0.000000	0.000000	4.000000	48.000000	0.000000
2606.424998	-0.001324	0.537144	-0.167922	76.702721	40.313843	95.377571	-4.310817	0.000000	-2.533152	0.000000	0.000000	0.000000	-0.152593	-0.003867	0.059255	0.000000	0.000000	4.000000	48.000000	0.000000
2606.428332	-0.001806	0.537114	-0.167696	76.702721	40.313843	95.377571	-4.310817	0.000000	-2.533152	0.000000	0.000000	0.000000	-0.144612	-0.009123	0.067823	0.000000	0.000000	4.000000	48.000000	0.000000
2606.431665	-0.001806	0.537114	-0.167696	76.705086	40.232738	95.386444	-4.310817	0.000000	-2.533152	0.000000	0.000000	0.000000	-0.144612	-0.009123	0.067823	0.000000	0.000000	4.000000	48.000000	0.000000
2606.434998	-0.002262	0.537077	-0.167371	76.705086	40.232738	95.386444	-4.310817	0.000000	-2.533152	0.000000	0.000000	0.000000	-0.136820	-0.011155	0.097553	0.000000	0.000000	4.000000	48.000000	0.000000
2606.438332	-0.002262	0.537077	-0.167371	76.705086	40.232738	95.386444	-4.310817	0.000000	-2.533152	0.000000	0.000000	0.000000	-0.136820	-0.011155	0.097553	0.000000	0.000000	4.000000	48.000000	0.000000
2606.441665	-0.002262	0.537077	-0.167371	76.707451	40.162502	95.387337	-4.317721	0.000000	-2.521365	0.000000	0.000000	0.000000	-0.136820	-0.011155	0.097553	0.000000	0.000000	4.000000	48.000000	0.000000
2606.444998	-0.002262	0.537077	-0.167371	76.707451	40.162502	95.387337	-4.317721	0.000000	-2.521365	0.000000	0.000000	0.000000	-0.136820	-0.011155	0.097553	0.000000	0.000000	4.000000	48.000000	0.000000
2606.448332	-0.002665	0.537038	-0.167021	76.707451	40.162502	95.387337	-4.317721	0.000000	-2.521365	0.000000	0.000000	0.000000	-0.120667	-0.011715	0.104962	0.000000	0.000000	4.000000	48.000000	0.000000
2606.451665	-0.002665	0.537038	-0.167021	76.709831	40.100384	95.388206	-4.317721	0.000000	-2.521365	0.000000	0.000000	0.000000	-0.120667	-0.011715	0.104962	0.000000	0.000000	4.000000	48.000000	0.000000
2606.454998	-0.003013	0.536997	-0.166646	76.709831	40.100384	95.388206	-4.317721	0.000000	-2.521365	0.000000	0.000000	0.000000	-0.104486	-0.012326	0.112439	0.000000	0.000000	4.000000	48.000000	0.000000
2606.458332	-0.003013	0.536997	-0.166646	76.709831	40.100384	95.388206	-4.317721	0.000000	-2.521365	0.000000	0.000000	0.000000	-0.104486	-0.012326	0.112439	0.000000	0.000000	4.000000	48.000000	0.000000
2606.461665	-0.003013	0.536997	-0.166646	76.712204	40.054649	95.389130	-4.321413	0.000000	-2.515033	0.000000	0.000000	0.000000	-0.104486	-0.012326	0.112439	0.000000	0.000000	4.000000	48.000000	0.000000
2606.464998	-0.003013	0.536997	-0.166646	76.712204	40.054649	95.389130	-4.321413	0.000000	-2.515033	0.000000	0.000000	0.000000	-0.104486	-0.012326	0.112439	0.000000	0.000000	4.000000	48.000000	0.000000
2606.468332	-0.003293	0.536954	-0.166246	76.712204	40.054649	95.389130	-4.321413	0.000000	-2.515033	0.000000	0.000000	0.000000	-0.084123	-0.012951	0.120012	0.000000	0.000000	4.000000	48.000000	0.000000
2606.471665	-0.003293	0.536954	-0.166246	76.714584	40.019794	95.382072	-4.321413	0.000000	-2.515033	0.000000	0.000000	0.000000	-0.084123	-0.012951	0.120012	0.000000	0.000000	4.000000	48.000000	0.000000
2606.474998	-0.003293	0.536954	-0.166246	76.714584	40.019794	95.382072	-4.321413	0.000000	-2.515033	0.000000	0.000000	0.000000	-0.084123	-0.012951	0.120012	0.000000	0.000000	4.000000	48.000000	0.000000
2606.478332	-0.003293	0.536954	-0.166246	76.714584	40.019794	95.382072	-4.321413	0.000000	-2.515033	0.000000	0.000000	0.000000	-0.084123	-0.012951	0.120012	0.000000	0.000000	4.000000	48.000000	0.000000
2606.481665	-0.003719	0.536877	-0.165375	76.714554	39.978977	95.350128	-4.321951	0.000000	-2.514108	0.000000	0.000000	0.000000	-0.127652	-0.023058	0.261421	0.000000	0.000000	4.000000	48.000000	0.000000
2606.484998	-0.003719	0.536877	-0.165375	76.714554	39.978977	95.350128	-4.321951	0.000000	-2.514108	0.000000	0.000000	0.000000	-0.000000	0.000009	-0.000001	0.000000	0.000000	4.000000	48.000000	0.000000
2606.488332	-0.003719	0.536877	-0.165375	76.714554	39.978977	95.350128	-4.321951	0.000000	-2.514108	0.000000	0.000000	0.000000	-0.000000	0.000009	-0.000001	0.000000	0.000000	4.000000	48.000000	0.000000
2606.491665	-0.003719	0.536877	-0.165375	76.714584	39.946365	95.310280	-4.321026	0.000000	-2.515697	0.000000	0.000000	0.000000	-0.000000	0.000009	-0.000001	0.000000	0.000000	4.000000	48.000000	0.000000
2606.494998	-0.003719	0.536877	-0.165375	76.714584	39.946365	95.310280	-4.321026	0.000000	-2.515697	0.000000	0.000000	0.000000	-0.000000	0.000009	-0.000001	0.000000	0.000000	4.000000	48.000000	0.000000
2606.498332	-0.003905	0.536845	-0.164929	76.714584	39.946365	95.310280	-4.321026	0.000000	-2.515697	0.000000	0.000000	0.000000	-0.055823	-0.009586	0.133818	0.000000	0.000000	4.000000	48.000000	0.000000
2606.501665	-0.003905	0.536845	-0.164929	76.712204	39.905045	95.245514	-4.321026	0.000000	-2.515697	0.000000	0.000000	0.000000	-0.055823	-0.009586	0.133818	0.000000	0.000000	4.000000	48.000000	0.000000
2606.504998	-0.003905	0.536845	-0.164929	76.712204	39.905045	95.245514	-4.321026	0.000000	-2.515697	0.000000	0.000000	0.000000	-0.055823	-0.009586	0.133818	0.000000	0.000000	4.000000	48.000000	0.000000
2606.508332	-0.003905	0.536845	-0.164929	76.712204	39.905045	95.245514	-4.321026	0.000000	-2.515697	0.000000	0.000000	0.000000	-0.055823	-0.009586	0.133818	0.000000	0.000000	4.000000	48.000000	0.000000
2606.511665	-0.004210	0.536824	-0.163999	76.707451	39.860611	95.171951	-4.320187	0.000000	-2.517137	0.000000	0.000000	0.000000	-0.091426	-0.006264	0.278840	0.000000	0.000000	4.000000	48.000000	0.000000
2606.514998	-0.004210	0.536824	-0.163999	76.707451	39.860611	95.171951	-4.320187	0.000000	-2.517137	0.000000	0.000000	0.000000	0.000000	-0.000005	0.000002	0.000000	0.000000	4.000000	48.000000	0.000000
2606.518332	-0.004210	0.536824	-0.163999	76.707451	39.860611	95.171951	-4.320187	0.000000	-2.517137	0.000000	0.000000	0.000000	0.000000	-0.000005	0.000002	0.000000	0.000000	4.000000	48.000000	0.000000
2606.521665	-0.004210	0.536824	-0.163999	76.702728	39.824276	95.114296	-4.317473	0.000000	-2.521790	0.000000	0.000000	0.000000	0.000000	-0.000005	0.000002	0.000000	0.000000	4.000000	48.000000	0.000000
2606.524998	-0.004210	0.536824	-0.163999	76.702728	39.824276	95.114296	-4.317473	0.000000	-2.521790	0.000000	0.000000	0.000000	0.000000	-0.000005	0.000002	0.000000	0.000000	4.000000	48.000000	0.000000
2606.528332	-0.004301	0.536833	-0.163491	76.702728	39.824276	95.114296	-4.317473	0.000000	-2.521790	0.000000	0.000000	0.000000	-0.027293	0.002778	0.152638	0.000000	0.000000	4.000000	48.000000	0.000000
2606.531665	-0.004301	0.536833	-0.163491	76.695610	39.795704	95.039871	-4.317473	0.000000	-2.521790	0.000000	0.000000	0.000000	-0.027293	0.002778	0.152638	0.000000	0.000000	4.000000	48.000000	0.000000
2606.534998	-0.004322	0.536828	-0.163001	76.695610	39.795704	95.039871	-4.317473	0.000000	-2.521790	0.000000	0.000000	0.000000	-0.006339	-0.001605	0.146753	0.000000	0.000000	4.000000	48.000000	0.000000
2606.538332	-0.004322	0.536828	-0.163001	76.695610	39.795704	95.039871	-4.317473	0.000000	-2.521790	0.000000	0.000000	0.000000	-0.006339	-0.001605	0.146753	0.000000	0.000000	4.000000	48.000000	0.000000
2606.541665	-0.004322	0.536828	-0.163001	76.686081	39.769382	94.980492	-4.312039	0.000000	-2.531070	0.000000	0.000000	0.000000	-0.006339	-0.001605	0.146753	0.000000	0.000000	4.000000	48.000000	0.000000
2606.544998	-0.004322	0.536828	-0.163001	76.686081	39.769382	94.980492	-4.312039	0.000000	-2.531070	0.000000	0.000000	0.000000	-0.006339	-0.001605	0.146753	0.000000	0.000000	4.000000	48.000000	0.000000
2606.548332	-0.004288	0.536863	-0.162425	76.686081	39.769382	94.980492	-4.312039	0.000000	-2.531070	0.000000	0.000000	0.000000	0.010055	0.010478	0.172957	0.000000	0.000000	4.000000	48.000000	0.000000
2606.551665	-0.004288	0.536863	-0.162425	76.676590	39.748573	94.937157	-4.312039	0.000000	-2.531070	0.000000	0.000000	0.000000	0.010055	0.010478	0.172957	0.000000	0.000000	4.000000	48.000000	0.000000
2606.554998	-0.004213	0.536881	-0.161843	76.676590	39.748573	94.937157	-4.312039	0.000000	-2.531070	0.000000	0.000000	0.000000	0.022704	0.005493	0.174426	0.000000	0.000000	4.000000	48.000000	0.000000
2606.558332	-0.004213	0.536881	-0.161843	76.676590	39.748573	94.937157	-4.312039	0.000000	-2.531070	0.000000	0.000000	0.000000	0.022704	0.005493	0.174426	0.000000	0.000000	4.000000	48.000000	0.000000
2606.561665	-0.004213	0.536881	-0.161843	76.669434	39.741844	94.910675	-4.302855	0.000000	-2.546653	0.000000	0.000000	0.000000	0.022704	0.005493	0.174426	0.000000	0.000000	4.000000	48.000000	0.000000
2606.564998	-0.004213	0.536881	-0.161843	76.669434	39.741844	94.910675	-4.302855	0.000000	-2.546653	0.000000	0.000000	0.000000	0.022704	0.005493	0.174426	0.000000	0.000000	4.000000	48.000000	0.000000
2606.568332	-0.004122	0.536868	-0.161278	76.669434	39.741844	94.910675	-4.302855	0.000000	-2.546653	0.000000	0.000000	0.000000	0.027086	-0.003787	0.169608	0.000000	0.000000	4.000000	48.000000	0.000000
2606.571665	-0.004122	0.536868	-0.161278	76.667068	39.752285	94.893852	-4.302855	0.000000	-2.546653	0.000000	0.000000	0.000000	0.027086	-0.003787	0.169608	0.000000	0.000000	4.000000	48.000000	0.000000
2606.574998	-0.004046	0.536839	-0.160709	76.667068	39.752285	94.893852	-4.302855	0.000000	-2.546653	0.000000	0.000000	0.000000	0.022959	-0.008804	0.170826	0.000000	0.000000	4.000000	48.000000	0.000000
2606.578332	-0.004046	0.536839	-0.160709	76.667068	39.752285	94.893852	-4.302855	0.000000	-2.546653	0.000000	0.000000	0.000000	0.022959	-0.008804	0.170826	0.000000	0.000000	4.000000	48.000000	0.000000
2606.581665	-0.004046	0.536839	-0.160709	76.669456	39.771759	94.902702	-4.293005	0.000000	-2.563221	0.000000	0.000000	0.000000	0.022959	-0.008804	0.170826	0.000000	0.000000	4.000000	48.000000	0.000000
2606.584998	-0.004046	0.536839	-0.160709	76.669456	39.771759	94.902702	-4.293005	0.000000	-2.563221	0.000000	0.000000	0.000000	0.022959	-0.008804	0.170826	0.000000	0.000000	4.000000	48.000000	0.000000
2606.588332	-0.003997	0.536778	-0.160156	76.669456	39.771759	94.902702	-4.293005	0.000000	-2.563221	0.000000	0.000000	0.000000	0.014661	-0.018170	0.165835	0.000000	0.000000	4.000000	48.000000	0.000000
2606.591665	-0.003997	0.536778	-0.160156	76.669418	39.777195	94.894707	-4.293005	0.000000	-2.563221	0.000000	0.000000	0.000000	0.014661	-0.018170	0.165835	0.000000	0.000000	4.000000	48.000000	0.000000
2606.594998	-0.003977	0.536729	-0.159558	76.669418	39.777195	94.894707	-4.293005	0.000000	-2.563221	0.000000	0.000000	0.000000	0.006066	-0.014724	0.179332	0.000000	0.000000	4.000000	48.000000	0.000000
2606.598332	-0.003977	0.536729	-0.159558	76.669418	39.777195	94.894707	-4.293005	0.000000	-2.563221	0.000000	0.000000	0.000000	0.006066	-0.014724	0.179332	0.000000	0.000000	4.000000	48.000000	0.000000
2606.601665	-0.003977	0.536729	-0.159558	76.669418	39.782639	94.870773	-4.284044	0.000000	-2.578170	0.000000	0.000000	0.000000	0.006066	-0.014724	0.179332	0.000000	0.000000	4.000000	48.000000	0.000000
2606.604998	-0.003977	0.536729	-0.159558	76.669418	39.782639	94.870773	-4.284044	0.000000	-2.578170	0.000000	0.000000	0.000000	0.006066	-0.014724	0.179332	0.000000	0.000000	4.000000	48.000000	0.000000
2606.608332	-0.003957	0.536677	-0.158935	76.669418	39.782639	94.870773	-4.284044	0.000000	-2.578170	0.000000	0.000000	0.000000	0.006001	-0.015590	0.186776	0.000000	0.000000	4.000000	48.000000	0.000000
2606.611665	-0.003957	0.536677	-0.158935	76.667053	39.776772	94.806122	-4.284044	0.000000	-2.578170	0.000000	0.000000	0.000000	0.006001	-0.015590	0.186776	0.000000	0.000000	4.000000	48.000000	0.000000
2606.614998	-0.003952	0.536635	-0.158243	76.667053	39.776772	94.806122	-4.284044	0.000000	-2.578170	0.000000	0.000000	0.000000	0.001501	-0.012852	0.207798	0.000000	0.000000	4.000000	48.000000	0.000000
2606.618332	-0.003952	0.536635	-0.158243	76.667053	39.776772	94.806122	-4.284044	0.000000	-2.578170	0.000000	0.000000	0.000000	0.001501	-0.012852	0.207798	0.000000	0.000000	4.000000	48.000000	0.000000
2606.621665	-0.003952	0.536635	-0.158243	76.659920	39.751041	94.604156	-4.274270	0.000000	-2.594343	0.000000	0.000000	0.000000	0.001501	-0.012852	0.207798	0.000000	0.000000	4.000000	48.000000	0.000000
2606.624998	-0.003952	0.536635	-0.158243	76.659920	39.751041	94.604156	-4.274270	0.000000	-2.594343	0.000000	0.000000	0.000000	0.001501	-0.012852	0.207798	0.000000	0.000000	4.000000	48.000000	0.000000
2606.628332	-0.003962	0.536617	-0.157484	76.659920	39.751041	94.604156	-4.274270	0.000000	-2.594343	0.000000	0.000000	0.000000	-0.003007	-0.005268	0.227502	0.000000	0.000000	4.000000	48.000000	0.000000
2606.631665	-0.003962	0.536617	-0.157484	76.649544	39.719086	94.078644	-4.274270	0.000000	-2.594343	0.000000	0.000000	0.000000	-0.003007	-0.005268	0.227502	0.000000	0.000000	4.000000	48.000000	0.000000
2606.634998	-0.003973	0.536622	-0.156635	76.649544	39.719086	94.078644	-4.274270	0.000000	-2.594343	0.000000	0.000000	0.000000	-0.003367	0.001600	0.254724	0.000000	0.000000	4.000000	48.000000	0.000000
2606.638332	-0.003973	0.536622	-0.156635	76.649544	39.719086	94.078644	-4.274270	0.000000	-2.594343	0.000000	0.000000	0.000000	-0.003367	0.001600	0.254724	0.000000	0.000000	4.000000	48.000000	0.000000
2606.641665	-0.003973	0.536622	-0.156635	76.628281	39.710239	93.212585	-4.262707	0.000000	-2.613298	0.000000	0.000000	0.000000	-0.003367	0.001600	0.254724	0.000000	0.000000	4.000000	48.000000	0.000000
2606.644998	-0.003973	0.536622	-0.156635	76.628281	39.710239	93.212585	-4.262707	0.000000	-2.613298	0.000000	0.000000	0.000000	-0.003367	0.001600	0.254724	0.000000	0.000000	4.000000	48.000000	0.000000
2606.648332	-0.003985	0.536638	-0.155741	76.628281	39.710239	93.212585	-4.262707	0.000000	-2.613298	0.000000	0.000000	0.000000	-0.003547	0.004842	0.268308	0.000000	0.000000	4.000000	48.000000	0.000000
2606.651665	-0.003985	0.536638	-0.155741	76.598396	39.918957	92.589256	-4.262707	0.000000	-2.613298	0.000000	0.000000	0.000000	-0.003547	0.004842	0.268308	0.000000	0.000000	4.000000	48.000000	0.000000
2606.654998	-0.004011	0.536667	-0.154826	76.598396	39.918957	92.589256	-4.262707	0.000000	-2.613298	0.000000	0.000000	0.000000	-0.007933	0.008730	0.274363	0.000000	0.000000	4.000000	48.000000	0.000000
2606.658332	-0.004011	0.536667	-0.154826	76.598396	39.918957	92.589256	-4.262707	0.000000	-2.613298	0.000000	0.000000	0.000000	-0.007933	0.008730	0.274363	0.000000	0.000000	4.000000	48.000000	0.000000
2606.661665	-0.004011	0.536667	-0.154826	76.585213	40.549324	92.894913	-4.249559	0.000000	-2.634625	0.000000	0.000000	0.000000	-0.007933	0.008730	0.274363	0.000000	0.000000	4.000000	48.000000	0.000000
2606.664998	-0.004011	0.536667	-0.154826	76.585213	40.549324	92.894913	-4.249559	0.000000	-2.634625	0.000000	0.000000	0.000000	-0.007933	0.008730	0.274363	0.000000	0.000000	4.000000	48.000000	0.000000
2606.668332	-0.004052	0.536679	-0.153908	76.585213	40.549324	92.894913	-4.249559	0.000000	-2.634625	0.000000	0.000000	0.000000	-0.012295	0.003373	0.275565	0.000000	0.000000	4.000000	48.000000	0.000000
2606.671665	-0.004052	0.536679	-0.153908	76.600754	41.499165	93.981430	-4.249559	0.000000	-2.634625	0.000000	0.000000	0.000000	-0.012295	0.003373	0.275565	0.000000	0.000000	4.000000	48.000000	0.000000
2606.674998	-0.004094	0.536717	-0.152949	76.600754	41.499165	93.981430	-4.249559	0.000000	-2.634625	0.000000	0.000000	0.000000	-0.012513	0.011511	0.287822	0.000000	0.000000	4.000000	48.000000	0.000000
2606.678332	-0.004094	0.536717	-0.152949	76.600754	41.499165	93.981430	-4.249559	0.000000	-2.634625	0.000000	0.000000	0.000000	-0.012513	0.011511	0.287822	0.000000	0.000000	4.000000	48.000000	0.000000
2606.681665	-0.004094	0.536717	-0.152949	76.643112	42.554253	95.147629	-4.236088	0.000000	-2.656230	0.000000	0.000000	0.000000	-0.012513	0.011511	0.287822	0.000000	0.000000	4.000000	48.000000	0.000000
2606.684998	-0.004136	0.536783	-0.151948	76.643112	42.554253	95.147629	-4.236088	0.000000	-2.656230	0.000000	0.000000	0.000000	-0.012733	0.019661	0.300077	0.000000	0.000000	4.000000	48.000000	0.000000
2606.688332	-0.004136	0.536783	-0.151948	76.643112	42.554253	95.147629	-4.236088	0.000000	-2.656230	0.000000	0.000000	0.000000	-0.012733	0.019661	0.300077	0.000000	0.000000	4.000000	48.000000	0.000000
2606.691665	-0.004136	0.536783	-0.151948	76.704529	43.558601	96.197807	-4.228747	0.000000	-2.667901	0.000000	0.000000	0.000000	-0.012733	0.019661	0.300077	0.000000	0.000000	4.000000	48.000000	0.000000
2606.694998	-0.004194	0.536875	-0.150907	76.704529	43.558601	96.197807	-4.228747	0.000000	-2.667901	0.000000	0.000000	0.000000	-0.017319	0.027842	0.312250	0.000000	0.000000	4.000000	48.000000	0.000000
2606.698332	-0.004194	0.536875	-0.150907	76.704529	43.558601	96.197807	-4.228747	0.000000	-2.667901	0.000000	0.000000	0.000000	-0.017319	0.027842	0.312250	0.000000	0.000000	4.000000	48.000000	0.000000
2606.701665	-0.004194	0.536875	-0.150907	76.778038	44.377312	96.930244	-4.221170	0.000000	-2.679874	0.000000	0.000000	0.000000	-0.017319	0.027842	0.312250	0.000000	0.000000	4.000000	48.000000	0.000000
2606.704998	-0.004238	0.536993	-0.149801	76.778038	44.377312	96.930244	-4.221170	0.000000	-2.679874	0.000000	0.000000	0.000000	-0.013303	0.035285	0.331980	0.000000	0.000000	4.000000	48.000000	0.000000
2606.708332	-0.004238	0.536993	-0.149801	76.778038	44.377312	96.930244	-4.221170	0.000000	-2.679874	0.000000	0.000000	0.000000	-0.013303	0.035285	0.331980	0.000000	0.000000	4.000000	48.000000	0.000000
2606.711665	-0.004238	0.536993	-0.149801	76.837898	45.055355	97.316292	-4.212774	0.000000	-2.693053	0.000000	0.000000	0.000000	-0.013303	0.035285	0.331980	0.000000	0.000000	4.000000	48.000000	0.000000
2606.714998	-0.004298	0.537121	-0.148649	76.837898	45.055355	97.316292	-4.212774	0.000000	-2.693053	0.000000	0.000000	0.000000	-0.017947	0.038439	0.345427	0.000000	0.000000	4.000000	48.000000	0.000000
2606.718332	-0.004298	0.537121	-0.148649	76.837898	45.055355	97.316292	-4.212774	0.000000	-2.693053	0.000000	0.000000	0.000000	-0.017947	0.038439	0.345427	0.000000	0.000000	4.000000	48.000000	0.000000
2606.721665	-0.004298	0.537121	-0.148649	76.885033	45.635269	97.426025	-4.204073	0.000000	-2.706616	0.000000	0.000000	0.000000	-0.017947	0.038439	0.345427	0.000000	0.000000	4.000000	48.000000	0.000000
2606.724998	-0.004345	0.537257	-0.147428	76.885033	45.635269	97.426025	-4.204073	0.000000	-2.706616	0.000000	0.000000	0.000000	-0.013929	0.040771	0.366420	0.000000	0.000000	4.000000	48.000000	0.000000
2606.728332	-0.004345	0.537257	-0.147428	76.885033	45.635269	97.426025	-4.204073	0.000000	-2.706616	0.000000	0.000000	0.000000	-0.013929	0.040771	0.366420	0.000000	0.000000	4.000000	48.000000	0.000000
2606.731665	-0.004345	0.537257	-0.147428	76.925919	46.172798	97.462608	-4.194465	0.000000	-2.721482	0.000000	0.000000	0.000000	-0.013929	0.040771	0.366420	0.000000	0.000000	4.000000	48.000000	0.000000
2606.734998	-0.004422	0.537403	-0.146162	76.925919	46.172798	97.462608	-4.194465	0.000000	-2.721482	0.000000	0.000000	0.000000	-0.023048	0.043837	0.379769	0.000000	0.000000	4.000000	48.000000	0.000000
2606.738332	-0.004422	0.537403	-0.146162	76.925919	46.172798	97.462608	-4.194465	0.000000	-2.721482	0.000000	0.000000	0.000000	-0.023048	0.043837	0.379769	0.000000	0.000000	4.000000	48.000000	0.000000
2606.741665	-0.004422	0.537403	-0.146162	76.959572	46.672272	97.695129	-4.184705	0.000000	-2.736466	0.000000	0.000000	0.000000	-0.023048	0.043837	0.379769	0.000000	0.000000	4.000000	48.000000	0.000000
2606.744998	-0.004499	0.537548	-0.144897	76.959572	46.672272	97.695129	-4.184705	0.000000	-2.736466	0.000000	0.000000	0.000000	-0.023190	0.043352	0.379637	0.000000	0.000000	4.000000	48.000000	0.000000
2606.748332	-0.004499	0.537548	-0.144897	76.959572	46.672272	97.695129	-4.184705	0.000000	-2.736466	0.000000	0.000000	0.000000	-0.023190	0.043352	0.379637	0.000000	0.000000	4.000000	48.000000	0.000000
2606.751665	-0.004499	0.537548	-0.144897	76.998878	47.237255	98.241463	-4.174777	0.000000	-2.751589	0.000000	0.000000	0.000000	-0.023190	0.043352	0.379637	0.000000	0.000000	4.000000	48.000000	0.000000
2606.754998	-0.004577	0.537720	-0.143591	76.998878	47.237255	98.241463	-4.174777	0.000000	-2.751589	0.000000	0.000000	0.000000	-0.023511	0.051551	0.391755	0.000000	0.000000	4.000000	48.000000	0.000000
2606.758332	-0.004577	0.537720	-0.143591	76.998878	47.237255	98.241463	-4.174777	0.000000	-2.751589	0.000000	0.000000	0.000000	-0.023511	0.051551	0.391755	0.000000	0.000000	4.000000	48.000000	0.000000
2606.761665	-0.004577	0.537720	-0.143591	77.049355	47.961269	98.936440	-4.164321	0.000000	-2.767385	0.000000	0.000000	0.000000	-0.023511	0.051551	0.391755	0.000000	0.000000	4.000000	48.000000	0.000000
2606.764998	-0.004642	0.537901	-0.142240	77.049355	47.961269	98.936440	-4.164321	0.000000	-2.767385	0.000000	0.000000	0.000000	-0.019373	0.054565	0.405236	0.000000	0.000000	4.000000	48.000000	0.000000
2606.768332	-0.004642	0.537901	-0.142240	77.049355	47.961269	98.936440	-4.164321	0.000000	-2.767385	0.000000	0.000000	0.000000	-0.019373	0.054565	0.405236	0.000000	0.000000	4.000000	48.000000	0.000000
2606.771665	-0.004642	0.537901	-0.142240	77.111031	48.839939	99.755768	-4.153075	0.000000	-2.784236	0.000000	0.000000	0.000000	-0.019373	0.054565	0.405236	0.000000	0.000000	4.000000	48.000000	0.000000
2606.774998	-0.004662	0.538099	-0.140894	77.111031	48.839939	99.755768	-4.153075	0.000000	-2.784236	0.000000	0.000000	0.000000	-0.005953	0.059316	0.403948	0.000000	0.000000	4.000000	48.000000	0.000000
2606.778332	-0.004662	0.538099	-0.140894	77.111031	48.839939	99.755768	-4.153075	0.000000	-2.784236	0.000000	0.000000	0.000000	-0.005953	0.059316	0.403948	0.000000	0.000000	4.000000	48.000000	0.000000
2606.781665	-0.004662	0.538099	-0.140894	77.176361	49.812897	100.610748	-4.141035	0.000000	-2.802112	0.000000	0.000000	0.000000	-0.005953	0.059316	0.403948	0.000000	0.000000	4.000000	48.000000	0.000000
2606.784998	-0.004682	0.538324	-0.139507	77.176361	49.812897	100.610748	-4.141035	0.000000	-2.802112	0.000000	0.000000	0.000000	-0.006131	0.067570	0.416000	0.000000	0.000000	4.000000	48.000000	0.000000
2606.788332	-0.004682	0.538324	-0.139507	77.176361	49.812897	100.610748	-4.141035	0.000000	-2.802112	0.000000	0.000000	0.000000	-0.006131	0.067570	0.416000	0.000000	0.000000	4.000000	48.000000	0.000000
2606.791665	-0.004682	0.538324	-0.139507	77.235947	50.795914	101.400139	-4.128385	0.000000	-2.820715	0.000000	0.000000	0.000000	-0.006131	0.067570	0.416000	0.000000	0.000000	4.000000	48.000000	0.000000
2606.794998	-0.004688	0.538560	-0.138075	77.235947	50.795914	101.400139	-4.128385	0.000000	-2.820715	0.000000	0.000000	0.000000	-0.001783	0.070638	0.429422	0.000000	0.000000	4.000000	48.000000	0.000000
2606.798332	-0.004688	0.538560	-0.138075	77.235947	50.795914	101.400139	-4.128385	0.000000	-2.820715	0.000000	0.000000	0.000000	-0.001783	0.070638	0.429422	0.000000	0.000000	4.000000	48.000000	0.000000
2606.801665	-0.004688	0.538560	-0.138075	77.284531	51.671307	102.016159	-4.114844	0.000000	-2.840432	0.000000	0.000000	0.000000	-0.001783	0.070638	0.429422	0.000000	0.000000	4.000000	48.000000	0.000000
2606.804998	-0.004724	0.538794	-0.136645	77.284531	51.671307	102.016159	-4.114844	0.000000	-2.840432	0.000000	0.000000	0.000000	-0.010869	0.070264	0.429085	0.000000	0.000000	4.000000	48.000000	0.000000
2606.808332	-0.004724	0.538794	-0.136645	77.284531	51.671307	102.016159	-4.114844	0.000000	-2.840432	0.000000	0.000000	0.000000	-0.010869	0.070264	0.429085	0.000000	0.000000	4.000000	48.000000	0.000000
2606.811665	-0.004724	0.538794	-0.136645	77.317963	52.429703	102.409950	-4.101453	0.000000	-2.859735	0.000000	0.000000	0.000000	-0.010869	0.070264	0.429085	0.000000	0.000000	4.000000	48.000000	0.000000
2606.814998	-0.004777	0.539035	-0.135146	77.317963	52.429703	102.409950	-4.101453	0.000000	-2.859735	0.000000	0.000000	0.000000	-0.015803	0.072371	0.449775	0.000000	0.000000	4.000000	48.000000	0.000000
2606.818332	-0.004777	0.539035	-0.135146	77.317963	52.429703	102.409950	-4.101453	0.000000	-2.859735	0.000000	0.000000	0.000000	-0.015803	0.072371	0.449775	0.000000	0.000000	4.000000	48.000000	0.000000
2606.821665	-0.004777	0.539035	-0.135146	77.342079	53.061131	102.651711	-4.087317	0.000000	-2.879902	0.000000	0.000000	0.000000	-0.015803	0.072371	0.449775	0.000000	0.000000	4.000000	48.000000	0.000000
2606.824998	-0.004846	0.539269	-0.133598	77.342079	53.061131	102.651711	-4.087317	0.000000	-2.879902	0.000000	0.000000	0.000000	-0.020716	0.070061	0.464341	0.000000	0.000000	4.000000	48.000000	0.000000
2606.828332	-0.004846	0.539269	-0.133598	77.342079	53.061131	102.651711	-4.087317	0.000000	-2.879902	0.000000	0.000000	0.000000	-0.020716	0.070061	0.464341	0.000000	0.000000	4.000000	48.000000	0.000000
2606.831665	-0.004846	0.539269	-0.133598	77.355461	53.591614	102.822990	-4.072602	0.000000	-2.900673	0.000000	0.000000	0.000000	-0.020716	0.070061	0.464341	0.000000	0.000000	4.000000	48.000000	0.000000
2606.834998	-0.004932	0.539476	-0.131997	77.355461	53.591614	102.822990	-4.072602	0.000000	-2.900673	0.000000	0.000000	0.000000	-0.025720	0.062295	0.480237	0.000000	0.000000	4.000000	48.000000	0.000000
2606.838332	-0.004932	0.539476	-0.131997	77.355461	53.591614	102.822990	-4.072602	0.000000	-2.900673	0.000000	0.000000	0.000000	-0.025720	0.062295	0.480237	0.000000	0.000000	4.000000	48.000000	0.000000
2606.841665	-0.004932	0.539476	-0.131997	77.362663	54.033482	102.996040	-4.057231	0.000000	-2.922135	0.000000	0.000000	0.000000	-0.025720	0.062295	0.480237	0.000000	0.000000	4.000000	48.000000	0.000000
2606.844998	-0.005034	0.539693	-0.130353	77.362663	54.033482	102.996040	-4.057231	0.000000	-2.922135	0.000000	0.000000	0.000000	-0.030761	0.065090	0.493424	0.000000	0.000000	4.000000	48.000000	0.000000
2606.848332	-0.005034	0.539693	-0.130353	77.362663	54.033482	102.996040	-4.057231	0.000000	-2.922135	0.000000	0.000000	0.000000	-0.030761	0.065090	0.493424	0.000000	0.000000	4.000000	48.000000	0.000000
2606.851665	-0.005034	0.539693	-0.130353	77.365379	54.431187	103.287621	-4.041262	0.000000	-2.944180	0.000000	0.000000	0.000000	-0.030761	0.065090	0.493424	0.000000	0.000000	4.000000	48.000000	0.000000
2606.854998	-0.005138	0.539884	-0.128655	77.365379	54.431187	103.287621	-4.041262	0.000000	-2.944180	0.000000	0.000000	0.000000	-0.031245	0.057057	0.509364	0.000000	0.000000	4.000000	48.000000	0.000000
2606.858332	-0.005138	0.539884	-0.128655	77.365379	54.431187	103.287621	-4.041262	0.000000	-2.944180	0.000000	0.000000	0.000000	-0.031245	0.057057	0.509364	0.000000	0.000000	4.000000	48.000000	0.000000
2606.861665	-0.005138	0.539884	-0.128655	77.373466	54.920380	103.740196	-4.024332	0.000000	-2.967280	0.000000	0.000000	0.000000	-0.031245	0.057057	0.509364	0.000000	0.000000	4.000000	48.000000	0.000000
2606.864998	-0.005229	0.540097	-0.126892	77.373466	54.920380	103.740196	-4.024332	0.000000	-2.967280	0.000000	0.000000	0.000000	-0.027089	0.064048	0.528706	0.000000	0.000000	4.000000	48.000000	0.000000
2606.868332	-0.005229	0.540097	-0.126892	77.373466	54.920380	103.740196	-4.024332	0.000000	-2.967280	0.000000	0.000000	0.000000	-0.027089	0.064048	0.528706	0.000000	0.000000	4.000000	48.000000	0.000000
2606.871665	-0.005229	0.540097	-0.126892	77.383926	55.460739	104.221458	-4.006022	0.000000	-2.991953	0.000000	0.000000	0.000000	-0.027089	0.064048	0.528706	0.000000	0.000000	4.000000	48.000000	0.000000
2606.874998	-0.005320	0.540290	-0.125126	77.383926	55.460739	104.221458	-4.006022	0.000000	-2.991953	0.000000	0.000000	0.000000	-0.027307	0.057822	0.529761	0.000000	0.000000	4.000000	48.000000	0.000000
2606.878332	-0.005320	0.540290	-0.125126	77.383926	55.460739	104.221458	-4.006022	0.000000	-2.991953	0.000000	0.000000	0.000000	-0.027307	0.057822	0.529761	0.000000	0.000000	4.000000	48.000000	0.000000
2606.881665	-0.005320	0.540290	-0.125126	77.408348	56.153858	104.809822	-3.987185	0.000000	-3.017010	0.000000	0.000000	0.000000	-0.027307	0.057822	0.529761	0.000000	0.000000	4.000000	48.000000	0.000000
2606.884998	-0.005396	0.540495	-0.123341	77.408348	56.153858	104.809822	-3.987185	0.000000	-3.017010	0.000000	0.000000	0.000000	-0.022847	0.061388	0.535589	0.000000	0.000000	4.000000	48.000000	0.000000
2606.888332	-0.005396	0.540495	-0.123341	77.408348	56.153858	104.809822	-3.987185	0.000000	-3.017010	0.000000	0.000000	0.000000	-0.022847	0.061388	0.535589	0.000000	0.000000	4.000000	48.000000	0.000000
2606.891665	-0.005396	0.540495	-0.123341	77.446167	56.921825	105.450722	-3.967371	0.000000	-3.043020	0.000000	0.000000	0.000000	-0.022847	0.061388	0.535589	0.000000	0.000000	4.000000	48.000000	0.000000
2606.894998	-0.005457	0.540674	-0.121527	77.446167	56.921825	105.450722	-3.967371	0.000000	-3.043020	0.000000	0.000000	0.000000	-0.018357	0.053981	0.544133	0.000000	0.000000	4.000000	48.000000	0.000000
2606.898332	-0.005457	0.540674	-0.121527	77.446167	56.921825	105.450722	-3.967371	0.000000	-3.043020	0.000000	0.000000	0.000000	-0.018357	0.053981	0.544133	0.000000	0.000000	4.000000	48.000000	0.000000
2606.901665	-0.005531	0.540814	-0.119944	77.498283	57.573776	105.969711	-3.946421	0.000000	-3.070141	0.000000	0.000000	0.000000	-0.022136	0.041910	0.475101	0.000000	0.000000	4.000000	48.000000	0.000000
2606.904998	-0.005531	0.540814	-0.119944	77.498283	57.573776	105.969711	-3.946421	0.000000	-3.070141	0.000000	0.000000	0.000000	-0.022136	0.041910	0.475101	0.000000	0.000000	4.000000	48.000000	0.000000
2606.908332	-0.005531	0.540814	-0.119944	77.498283	57.573776	105.969711	-3.946421	0.000000	-3.070141	0.000000	0.000000	0.000000	-0.022136	0.041910	0.475101	0.000000	0.000000	4.000000	48.000000	0.000000
2606.911665	-0.005531	0.540814	-0.119944	77.588356	58.216564	106.400490	-3.927967	0.000000	-3.093715	0.000000	0.000000	0.000000	-0.022136	0.041910	0.475101	0.000000	0.000000	4.000000	48.000000	0.000000
2606.914998	-0.005643	0.540936	-0.118025	77.588356	58.216564	106.400490	-3.927967	0.000000	-3.093715	0.000000	0.000000	0.000000	-0.033598	0.036617	0.575669	0.000000	0.000000	4.000000	48.000000	0.000000
2606.918332	-0.005643	0.540936	-0.118025	77.588356	58.216564	106.400490	-3.927967	0.000000	-3.093715	0.000000	0.000000	0.000000	-0.033598	0.036617	0.575669	0.000000	0.000000	4.000000	48.000000	0.000000
2606.921665	-0.005643	0.540936	-0.118025	77.681419	58.657249	106.642166	-3.905356	0.000000	-3.122210	0.000000	0.000000	0.000000	-0.033598	0.036617	0.575669	0.000000	0.000000	4.000000	48.000000	0.000000
2606.924998	-0.005801	0.541029	-0.116292	77.681419	58.657249	106.642166	-3.905356	0.000000	-3.122210	0.000000	0.000000	0.000000	-0.047500	0.027773	0.519958	0.000000	0.000000	4.000000	48.000000	0.000000
2606.928332	-0.005801	0.541029	-0.116292	77.681419	58.657249	106.642166	-3.905356	0.000000	-3.122210	0.000000	0.000000	0.000000	-0.047500	0.027773	0.519958	0.000000	0.000000	4.000000	48.000000	0.000000
2606.931665	-0.005801	0.541029	-0.116292	77.755386	59.000813	106.781532	-3.885277	0.000000	-3.147161	0.000000	0.000000	0.000000	-0.047500	0.027773	0.519958	0.000000	0.000000	4.000000	48.000000	0.000000
2606.934998	-0.005976	0.541088	-0.114600	77.755386	59.000813	106.781532	-3.885277	0.000000	-3.147161	0.000000	0.000000	0.000000	-0.052560	0.017819	0.507521	0.000000	0.000000	4.000000	48.000000	0.000000
2606.938332	-0.005976	0.541088	-0.114600	77.755386	59.000813	106.781532	-3.885277	0.000000	-3.147161	0.000000	0.000000	0.000000	-0.052560	0.017819	0.507521	0.000000	0.000000	4.000000	48.000000	0.000000
2606.941665	-0.005976	0.541088	-0.114600	77.778679	59.151905	106.635788	-3.865483	0.000000	-3.171441	0.000000	0.000000	0.000000	-0.052560	0.017819	0.507521	0.000000	0.000000	4.000000	48.000000	0.000000
2606.944998	-0.006153	0.541159	-0.112889	77.778679	59.151905	106.635788	-3.865483	0.000000	-3.171441	0.000000	0.000000	0.000000	-0.053097	0.021177	0.513254	0.000000	0.000000	4.000000	48.000000	0.000000
2606.948332	-0.006153	0.541159	-0.112889	77.778679	59.151905	106.635788	-3.865483	0.000000	-3.171441	0.000000	0.000000	0.000000	-0.053097	0.021177	0.513254	0.000000	0.000000	4.000000	48.000000	0.000000
2606.951665	-0.006153	0.541159	-0.112889	77.757980	59.112133	105.983818	-3.844916	0.000000	-3.196346	0.000000	0.000000	0.000000	-0.053097	0.021177	0.513254	0.000000	0.000000	4.000000	48.000000	0.000000
2606.954998	-0.006316	0.541256	-0.111139	77.757980	59.112133	105.983818	-3.844916	0.000000	-3.196346	0.000000	0.000000	0.000000	-0.048822	0.029083	0.525071	0.000000	0.000000	4.000000	48.000000	0.000000
2606.958332	-0.006316	0.541256	-0.111139	77.757980	59.112133	105.983818	-3.844916	0.000000	-3.196346	0.000000	0.000000	0.000000	-0.048822	0.029083	0.525071	0.000000	0.000000	4.000000	48.000000	0.000000
2606.961665	-0.006316	0.541256	-0.111139	77.727287	58.892815	105.105309	-3.822974	0.000000	-3.222556	0.000000	0.000000	0.000000	-0.048822	0.029083	0.525071	0.000000	0.000000	4.000000	48.000000	0.000000
2606.964998	-0.006464	0.541364	-0.109369	77.727287	58.892815	105.105309	-3.822974	0.000000	-3.222556	0.000000	0.000000	0.000000	-0.044374	0.032509	0.530854	0.000000	0.000000	4.000000	48.000000	0.000000
2606.968332	-0.006464	0.541364	-0.109369	77.727287	58.892815	105.105309	-3.822974	0.000000	-3.222556	0.000000	0.000000	0.000000	-0.044374	0.032509	0.530854	0.000000	0.000000	4.000000	48.000000	0.000000
2606.971665	-0.006464	0.541364	-0.109369	77.687927	58.560696	104.476532	-3.799871	0.000000	-3.249767	0.000000	0.000000	0.000000	-0.044374	0.032509	0.530854	0.000000	0.000000	4.000000	48.000000	0.000000
2606.974998	-0.006631	0.541510	-0.107517	77.687927	58.560696	104.476532	-3.799871	0.000000	-3.249767	0.000000	0.000000	0.000000	-0.050182	0.043689	0.555830	0.000000	0.000000	4.000000	48.000000	0.000000
2606.978332	-0.006631	0.541510	-0.107517	77.687927	58.560696	104.476532	-3.799871	0.000000	-3.249767	0.000000	0.000000	0.000000	-0.050182	0.043689	0.555830	0.000000	0.000000	4.000000	48.000000	0.000000
2606.981665	-0.006631	0.541510	-0.107517	77.645012	58.208683	104.103767	-3.775182	0.000000	-3.278415	0.000000	0.000000	0.000000	-0.050182	0.043689	0.555830	0.000000	0.000000	4.000000	48.000000	0.000000
2606.984998	-0.006784	0.541682	-0.105625	77.645012	58.208683	104.103767	-3.775182	0.000000	-3.278415	0.000000	0.000000	0.000000	-0.045823	0.051641	0.567541	0.000000	0.000000	4.000000	48.000000	0.000000
2606.988332	-0.006784	0.541682	-0.105625	77.645012	58.208683	104.103767	-3.775182	0.000000	-3.278415	0.000000	0.000000	0.000000	-0.045823	0.051641	0.567541	0.000000	0.000000	4.000000	48.000000	0.000000
2606.991665	-0.006784	0.541682	-0.105625	77.604805	57.841156	103.715477	-3.748878	0.000000	-3.308461	0.000000	0.000000	0.000000	-0.045823	0.051641	0.567541	0.000000	0.000000	4.000000	48.000000	0.000000
2606.994998	-0.006923	0.541872	-0.103645	77.604805	57.841156	103.715477	-3.748878	0.000000	-3.308461	0.000000	0.000000	0.000000	-0.041682	0.057055	0.593974	0.000000	0.000000	4.000000	48.000000	0.000000
2606.998332	-0.006923	0.541872	-0.103645	77.604805	57.841156	103.715477	-3.748878	0.000000	-3.308461	0.000000	0.000000	0.000000	-0.041682	0.057055	0.593974	0.000000	0.000000	4.000000	48.000000	0.000000
2607.001665	-0.006923	0.541872	-0.103645	77.574730	57.423519	103.208504	-3.720097	0.000000	-3.340790	0.000000	0.000000	0.000000	-0.041682	0.057055	0.593974	0.000000	0.000000	4.000000	48.000000	0.000000
2607.004998	-0.007081	0.542084	-0.101602	77.574730	57.423519	103.208504	-3.720097	0.000000	-3.340790	0.000000	0.000000	0.000000	-0.047460	0.063716	0.612762	0.000000	0.000000	4.000000	48.000000	0.000000
2607.008332	-0.007081	0.542084	-0.101602	77.574730	57.423519	103.208504	-3.720097	0.000000	-3.340790	0.000000	0.000000	0.000000	-0.047460	0.063716	0.612762	0.000000	0.000000	4.000000	48.000000	0.000000
2607.011665	-0.007081	0.542084	-0.101602	77.567650	57.020172	102.544479	-3.689686	0.000000	-3.374347	0.000000	0.000000	0.000000	-0.047460	0.063716	0.612762	0.000000	0.000000	4.000000	48.000000	0.000000
2607.014998	-0.007259	0.542280	-0.099488	77.567650	57.020172	102.544479	-3.689686	0.000000	-3.374347	0.000000	0.000000	0.000000	-0.053400	0.058672	0.634270	0.000000	0.000000	4.000000	48.000000	0.000000
2607.018332	-0.007259	0.542280	-0.099488	77.567650	57.020172	102.544479	-3.689686	0.000000	-3.374347	0.000000	0.000000	0.000000	-0.053400	0.058672	0.634270	0.000000	0.000000	4.000000	48.000000	0.000000
2607.021665	-0.007259	0.542280	-0.099488	77.582504	56.755169	101.909073	-3.657378	0.000000	-3.409338	0.000000	0.000000	0.000000	-0.053400	0.058672	0.634270	0.000000	0.000000	4.000000	48.000000	0.000000
2607.024998	-0.007422	0.542452	-0.097371	77.582504	56.755169	101.909073	-3.657378	0.000000	-3.409338	0.000000	0.000000	0.000000	-0.048776	0.051565	0.635238	0.000000	0.000000	4.000000	48.000000	0.000000
2607.028332	-0.007422	0.542452	-0.097371	77.582504	56.755169	101.909073	-3.657378	0.000000	-3.409338	0.000000	0.000000	0.000000	-0.048776	0.051565	0.635238	0.000000	0.000000	4.000000	48.000000	0.000000
2607.031665	-0.007422	0.542452	-0.097371	77.625656	56.996094	101.846733	-3.623581	0.000000	-3.445238	0.000000	0.000000	0.000000	-0.048776	0.051565	0.635238	0.000000	0.000000	4.000000	48.000000	0.000000
2607.034998	-0.007569	0.542595	-0.095225	77.625656	56.996094	101.846733	-3.623581	0.000000	-3.445238	0.000000	0.000000	0.000000	-0.044216	0.042970	0.643574	0.000000	0.000000	4.000000	48.000000	0.000000
2607.038332	-0.007569	0.542595	-0.095225	77.625656	56.996094	101.846733	-3.623581	0.000000	-3.445238	0.000000	0.000000	0.000000	-0.044216	0.042970	0.643574	0.000000	0.000000	4.000000	48.000000	0.000000
2607.041665	-0.007569	0.542595	-0.095225	77.686569	57.917500	102.579063	-3.587785	0.000000	-3.482498	0.000000	0.000000	0.000000	-0.044216	0.042970	0.643574	0.000000	0.000000	4.000000	48.000000	0.000000
2607.044998	-0.007700	0.542739	-0.093106	77.686569	57.917500	102.579063	-3.587785	0.000000	-3.482498	0.000000	0.000000	0.000000	-0.039231	0.043049	0.635793	0.000000	0.000000	4.000000	48.000000	0.000000
2607.048332	-0.007700	0.542739	-0.093106	77.686569	57.917500	102.579063	-3.587785	0.000000	-3.482498	0.000000	0.000000	0.000000	-0.039231	0.043049	0.635793	0.000000	0.000000	4.000000	48.000000	0.000000
2607.051665	-0.007810	0.542896	-0.091179	77.738876	59.198685	103.735359	-3.550869	0.000000	-3.520132	0.000000	0.000000	0.000000	-0.033082	0.047268	0.577970	0.000000	0.000000	4.000000	48.000000	0.000000
2607.054998	-0.007810	0.542896	-0.091179	77.738876	59.198685	103.735359	-3.550869	0.000000	-3.520132	0.000000	0.000000	0.000000	-0.033082	0.047268	0.577970	0.000000	0.000000	4.000000	48.000000	0.000000
2607.058332	-0.007810	0.542896	-0.091179	77.738876	59.198685	103.735359	-3.550869	0.000000	-3.520132	0.000000	0.000000	0.000000	-0.033082	0.047268	0.577970	0.000000	0.000000	4.000000	48.000000	0.000000
2607.061665	-0.007810	0.542896	-0.091179	77.793640	61.016743	105.415512	-3.516000	0.000000	-3.554960	0.000000	0.000000	0.000000	-0.033082	0.047268	0.577970	0.000000	0.000000	4.000000	48.000000	0.000000
2607.064998	-0.007896	0.543108	-0.088777	77.793640	61.016743	105.415512	-3.516000	0.000000	-3.554960	0.000000	0.000000	0.000000	-0.025878	0.063710	0.720759	0.000000	0.000000	4.000000	48.000000	0.000000
2607.068332	-0.007896	0.543108	-0.088777	77.793640	61.016743	105.415512	-3.516000	0.000000	-3.554960	0.000000	0.000000	0.000000	-0.025878	0.063710	0.720759	0.000000	0.000000	4.000000	48.000000	0.000000
2607.071665	-0.007896	0.543108	-0.088777	77.841576	62.644127	106.948463	-3.469924	0.000000	-3.599948	0.000000	0.000000	0.000000	-0.025878	0.063710	0.720759	0.000000	0.000000	4.000000	48.000000	0.000000
2607.074998	-0.007945	0.543326	-0.086518	77.841576	62.644127	106.948463	-3.469924	0.000000	-3.599948	0.000000	0.000000	0.000000	-0.014524	0.065129	0.677646	0.000000	0.000000	4.000000	48.000000	0.000000
2607.078332	-0.007945	0.543326	-0.086518	77.841576	62.644127	106.948463	-3.469924	0.000000	-3.599948	0.000000	0.000000	0.000000	-0.014524	0.065129	0.677646	0.000000	0.000000	4.000000	48.000000	0.000000
2607.081665	-0.007945	0.543326	-0.086518	77.906693	64.095886	108.258774	-3.424262	0.000000	-3.643410	0.000000	0.000000	0.000000	-0.014524	0.065129	0.677646	0.000000	0.000000	4.000000	48.000000	0.000000
2607.084998	-0.007976	0.543574	-0.084246	77.906693	64.095886	108.258774	-3.424262	0.000000	-3.643410	0.000000	0.000000	0.000000	-0.009296	0.074603	0.681621	0.000000	0.000000	4.000000	48.000000	0.000000
2607.088332	-0.007976	0.543574	-0.084246	77.906693	64.095886	108.258774	-3.424262	0.000000	-3.643410	0.000000	0.000000	0.000000	-0.009296	0.074603	0.681621	0.000000	0.000000	4.000000	48.000000	0.000000
2607.091665	-0.007976	0.543574	-0.084246	78.004433	65.368027	109.325867	-3.376239	0.000000	-3.687954	0.000000	0.000000	0.000000	-0.009296	0.074603	0.681621	0.000000	0.000000	4.000000	48.000000	0.000000
2607.094998	-0.007989	0.543819	-0.081976	78.004433	65.368027	109.325867	-3.376239	0.000000	-3.687954	0.000000	0.000000	0.000000	-0.003873	0.073445	0.681063	0.000000	0.000000	4.000000	48.000000	0.000000
2607.098332	-0.007989	0.543819	-0.081976	78.004433	65.368027	109.325867	-3.376239	0.000000	-3.687954	0.000000	0.000000	0.000000	-0.003873	0.073445	0.681063	0.000000	0.000000	4.000000	48.000000	0.000000
2607.101665	-0.007996	0.544050	-0.079938	78.114571	66.329803	110.077690	-3.326080	0.000000	-3.733255	0.000000	0.000000	0.000000	-0.002267	0.069440	0.611406	0.000000	0.000000	4.000000	48.000000	0.000000
2607.104998	-0.007996	0.544050	-0.079938	78.114571	66.329803	110.077690	-3.326080	0.000000	-3.733255	0.000000	0.000000	0.000000	-0.002267	0.069440	0.611406	0.000000	0.000000	4.000000	48.000000	0.000000
2607.108332	-0.007996	0.544050	-0.079938	78.114571	66.329803	110.077690	-3.326080	0.000000	-3.733255	0.000000	0.000000	0.000000	-0.002267	0.069440	0.611406	0.000000	0.000000	4.000000	48.000000	0.000000
2607.111665	-0.007996	0.544050	-0.079938	78.254929	67.393105	110.869209	-3.279366	0.000000	-3.774356	0.000000	0.000000	0.000000	-0.002267	0.069440	0.611406	0.000000	0.000000	4.000000	48.000000	0.000000
2607.114998	-0.007958	0.544308	-0.077490	78.254929	67.393105	110.869209	-3.279366	0.000000	-3.774356	0.000000	0.000000	0.000000	0.011483	0.077204	0.734387	0.000000	0.000000	4.000000	48.000000	0.000000
2607.118332	-0.007958	0.544308	-0.077490	78.254929	67.393105	110.869209	-3.279366	0.000000	-3.774356	0.000000	0.000000	0.000000	0.011483	0.077204	0.734387	0.000000	0.000000	4.000000	48.000000	0.000000
2607.121665	-0.007958	0.544308	-0.077490	78.348221	68.207298	111.480309	-3.220213	0.000000	-3.824948	0.000000	0.000000	0.000000	0.011483	0.077204	0.734387	0.000000	0.000000	4.000000	48.000000	0.000000
2607.124998	-0.007895	0.544537	-0.075293	78.348221	68.207298	111.480309	-3.220213	0.000000	-3.824948	0.000000	0.000000	0.000000	0.018835	0.068638	0.658965	0.000000	0.000000	4.000000	48.000000	0.000000
2607.128332	-0.007895	0.544537	-0.075293	78.348221	68.207298	111.480309	-3.220213	0.000000	-3.824948	0.000000	0.000000	0.000000	0.018835	0.068638	0.658965	0.000000	0.000000	4.000000	48.000000	0.000000
2607.131665	-0.007895	0.544537	-0.075293	78.387733	68.932938	112.079895	-3.164549	0.000000	-3.871128	0.000000	0.000000	0.000000	0.018835	0.068638	0.658965	0.000000	0.000000	4.000000	48.000000	0.000000
2607.134998	-0.007849	0.544767	-0.073124	78.387733	68.932938	112.079895	-3.164549	0.000000	-3.871128	0.000000	0.000000	0.000000	0.013904	0.069223	0.650882	0.000000	0.000000	4.000000	48.000000	0.000000
2607.138332	-0.007849	0.544767	-0.073124	78.387733	68.932938	112.079895	-3.164549	0.000000	-3.871128	0.000000	0.000000	0.000000	0.013904	0.069223	0.650882	0.000000	0.000000	4.000000	48.000000	0.000000
2607.141665	-0.007849	0.544767	-0.073124	78.379372	69.543800	112.626480	-3.107974	0.000000	-3.916695	0.000000	0.000000	0.000000	0.013904	0.069223	0.650882	0.000000	0.000000	4.000000	48.000000	0.000000
2607.144998	-0.007782	0.544985	-0.071000	78.379372	69.543800	112.626480	-3.107974	0.000000	-3.916695	0.000000	0.000000	0.000000	0.019991	0.065208	0.637172	0.000000	0.000000	4.000000	48.000000	0.000000
2607.148332	-0.007782	0.544985	-0.071000	78.379372	69.543800	112.626480	-3.107974	0.000000	-3.916695	0.000000	0.000000	0.000000	0.019991	0.065208	0.637172	0.000000	0.000000	4.000000	48.000000	0.000000
2607.151665	-0.007782	0.544985	-0.071000	78.355949	69.982452	113.010689	-3.050256	0.000000	-3.961810	0.000000	0.000000	0.000000	0.019991	0.065208	0.637172	0.000000	0.000000	4.000000	48.000000	0.000000
2607.154998	-0.007713	0.545210	-0.068927	78.355949	69.982452	113.010689	-3.050256	0.000000	-3.961810	0.000000	0.000000	0.000000	0.020657	0.067598	0.621945	0.000000	0.000000	4.000000	48.000000	0.000000
2607.158332	-0.007713	0.545210	-0.068927	78.355949	69.982452	113.010689	-3.050256	0.000000	-3.961810	0.000000	0.000000	0.000000	0.020657	0.067598	0.621945	0.000000	0.000000	4.000000	48.000000	0.000000
2607.161665	-0.007713	0.545210	-0.068927	78.335854	70.261299	113.244507	-2.991984	0.000000	-4.005999	0.000000	0.000000	0.000000	0.020657	0.067598	0.621945	0.000000	0.000000	4.000000	48.000000	0.000000
2607.164998	-0.007661	0.545438	-0.066880	78.335854	70.261299	113.244507	-2.991984	0.000000	-4.005999	0.000000	0.000000	0.000000	0.015607	0.068414	0.613927	0.000000	0.000000	4.000000	48.000000	0.000000
2607.168332	-0.007661	0.545438	-0.066880	78.335854	70.261299	113.244507	-2.991984	0.000000	-4.005999	0.000000	0.000000	0.000000	0.015607	0.068414	0.613927	0.000000	0.000000	4.000000	48.000000	0.000000
2607.171665	-0.007661	0.545438	-0.066880	78.325851	70.364174	113.289185	-2.932961	0.000000	-4.049413	0.000000	0.000000	0.000000	0.015607	0.068414	0.613927	0.000000	0.000000	4.000000	48.000000	0.000000
2607.174998	-0.007626	0.545638	-0.064899	78.325851	70.364174	113.289185	-2.932961	0.000000	-4.049413	0.000000	0.000000	0.000000	0.010691	0.059912	0.594246	0.000000	0.000000	4.000000	48.000000	0.000000
2607.178332	-0.007626	0.545638	-0.064899	78.325851	70.364174	113.289185	-2.932961	0.000000	-4.049413	0.000000	0.000000	0.000000	0.010691	0.059912	0.594246	0.000000	0.000000	4.000000	48.000000	0.000000
2607.181665	-0.007626	0.545638	-0.064899	78.341240	70.256042	113.095757	-2.874365	0.000000	-4.091214	0.000000	0.000000	0.000000	0.010691	0.059912	0.594246	0.000000	0.000000	4.000000	48.000000	0.000000
2607.184998	-0.007589	0.545819	-0.062940	78.341240	70.256042	113.095757	-2.874365	0.000000	-4.091214	0.000000	0.000000	0.000000	0.011040	0.054319	0.587849	0.000000	0.000000	4.000000	48.000000	0.000000
2607.188332	-0.007589	0.545819	-0.062940	78.341240	70.256042	113.095757	-2.874365	0.000000	-4.091214	0.000000	0.000000	0.000000	0.011040	0.054319	0.587849	0.000000	0.000000	4.000000	48.000000	0.000000
2607.191665	-0.007589	0.545819	-0.062940	78.388329	69.904198	112.626007	-2.814619	0.000000	-4.132544	0.000000	0.000000	0.000000	0.011040	0.054319	0.587849	0.000000	0.000000	4.000000	48.000000	0.000000
2607.194998	-0.007568	0.545919	-0.061080	78.388329	69.904198	112.626007	-2.814619	0.000000	-4.132544	0.000000	0.000000	0.000000	0.006187	0.029878	0.558073	0.000000	0.000000	4.000000	48.000000	0.000000
2607.198332	-0.007568	0.545919	-0.061080	78.388329	69.904198	112.626007	-2.814619	0.000000	-4.132544	0.000000	0.000000	0.000000	0.006187	0.029878	0.558073	0.000000	0.000000	4.000000	48.000000	0.000000
2607.201665	-0.007568	0.545919	-0.061080	78.458649	69.523277	112.107635	-2.756560	0.000000	-4.171495	0.000000	0.000000	0.000000	0.006187	0.029878	0.558073	0.000000	0.000000	4.000000	48.000000	0.000000
2607.204998	-0.007584	0.545968	-0.059280	78.458649	69.523277	112.107635	-2.756560	0.000000	-4.171495	0.000000	0.000000	0.000000	-0.004647	0.014756	0.539923	0.000000	0.000000	4.000000	48.000000	0.000000
2607.208332	-0.007584	0.545968	-0.059280	78.458649	69.523277	112.107635	-2.756560	0.000000	-4.171495	0.000000	0.000000	0.000000	-0.004647	0.014756	0.539923	0.000000	0.000000	4.000000	48.000000	0.000000
2607.211665	-0.007584	0.545968	-0.059280	78.541954	69.205238	111.642700	-2.699581	0.000000	-4.208593	0.000000	0.000000	0.000000	-0.004647	0.014756	0.539923	0.000000	0.000000	4.000000	48.000000	0.000000
2607.214998	-0.007597	0.545913	-0.057574	78.541954	69.205238	111.642700	-2.699581	0.000000	-4.208593	0.000000	0.000000	0.000000	-0.004062	-0.016475	0.511873	0.000000	0.000000	4.000000	48.000000	0.000000
2607.218332	-0.007597	0.545913	-0.057574	78.541954	69.205238	111.642700	-2.699581	0.000000	-4.208593	0.000000	0.000000	0.000000	-0.004062	-0.016475	0.511873	0.000000	0.000000	4.000000	48.000000	0.000000
2607.221665	-0.007597	0.545913	-0.057574	78.610970	68.961128	111.281845	-2.644114	0.000000	-4.243661	0.000000	0.000000	0.000000	-0.004062	-0.016475	0.511873	0.000000	0.000000	4.000000	48.000000	0.000000
2607.224998	-0.007629	0.545779	-0.055898	78.610970	68.961128	111.281845	-2.644114	0.000000	-4.243661	0.000000	0.000000	0.000000	-0.009556	-0.040235	0.502654	0.000000	0.000000	4.000000	48.000000	0.000000
2607.228332	-0.007629	0.545779	-0.055898	78.610970	68.961128	111.281845	-2.644114	0.000000	-4.243661	0.000000	0.000000	0.000000	-0.009556	-0.040235	0.502654	0.000000	0.000000	4.000000	48.000000	0.000000
2607.231665	-0.007629	0.545779	-0.055898	78.624229	68.778130	111.054810	-2.588658	0.000000	-4.277715	0.000000	0.000000	0.000000	-0.009556	-0.040235	0.502654	0.000000	0.000000	4.000000	48.000000	0.000000
2607.234998	-0.007624	0.545584	-0.054165	78.624229	68.778130	111.054810	-2.588658	0.000000	-4.277715	0.000000	0.000000	0.000000	0.001600	-0.058449	0.519889	0.000000	0.000000	4.000000	48.000000	0.000000
2607.238332	-0.007624	0.545584	-0.054165	78.624229	68.778130	111.054810	-2.588658	0.000000	-4.277715	0.000000	0.000000	0.000000	0.001600	-0.058449	0.519889	0.000000	0.000000	4.000000	48.000000	0.000000
2607.241665	-0.007624	0.545584	-0.054165	78.613113	68.661102	110.923409	-2.529073	0.000000	-4.313211	0.000000	0.000000	0.000000	0.001600	-0.058449	0.519889	0.000000	0.000000	4.000000	48.000000	0.000000
2607.244998	-0.007542	0.545311	-0.052394	78.613113	68.661102	110.923409	-2.529073	0.000000	-4.313211	0.000000	0.000000	0.000000	0.024547	-0.081733	0.531473	0.000000	0.000000	4.000000	48.000000	0.000000
2607.248332	-0.007542	0.545311	-0.052394	78.613113	68.661102	110.923409	-2.529073	0.000000	-4.313211	0.000000	0.000000	0.000000	0.024547	-0.081733	0.531473	0.000000	0.000000	4.000000	48.000000	0.000000
2607.251665	-0.007542	0.545311	-0.052394	78.604408	68.574448	110.796501	-2.465091	0.000000	-4.350096	0.000000	0.000000	0.000000	0.024547	-0.081733	0.531473	0.000000	0.000000	4.000000	48.000000	0.000000
2607.254998	-0.007344	0.545005	-0.050593	78.604408	68.574448	110.796501	-2.465091	0.000000	-4.350096	0.000000	0.000000	0.000000	0.059442	-0.092007	0.540309	0.000000	0.000000	4.000000	48.000000	0.000000
2607.258332	-0.007344	0.545005	-0.050593	78.604408	68.574448	110.796501	-2.465091	0.000000	-4.350096	0.000000	0.000000	0.000000	0.059442	-0.092007	0.540309	0.000000	0.000000	4.000000	48.000000	0.000000
2607.261665	-0.007344	0.545005	-0.050593	78.599518	68.517372	110.679482	-2.396192	0.000000	-4.388424	0.000000	0.000000	0.000000	0.059442	-0.092007	0.540309	0.000000	0.000000	4.000000	48.000000	0.000000
2607.264998	-0.007048	0.544657	-0.048739	78.599518	68.517372	110.679482	-2.396192	0.000000	-4.388424	0.000000	0.000000	0.000000	0.088872	-0.104451	0.556184	0.000000	0.000000	4.000000	48.000000	0.000000
2607.268332	-0.007048	0.544657	-0.048739	78.599518	68.517372	110.679482	-2.396192	0.000000	-4.388424	0.000000	0.000000	0.000000	0.088872	-0.104451	0.556184	0.000000	0.000000	4.000000	48.000000	0.000000
2607.271665	-0.007048	0.544657	-0.048739	78.609940	68.447464	110.524300	-2.321878	0.000000	-4.428191	0.000000	0.000000	0.000000	0.088872	-0.104451	0.556184	0.000000	0.000000	4.000000	48.000000	0.000000
2607.274998	-0.006652	0.544289	-0.046837	78.609940	68.447464	110.524300	-2.321878	0.000000	-4.428191	0.000000	0.000000	0.000000	0.118758	-0.110364	0.570497	0.000000	0.000000	4.000000	48.000000	0.000000
2607.278332	-0.006652	0.544289	-0.046837	78.609940	68.447464	110.524300	-2.321878	0.000000	-4.428191	0.000000	0.000000	0.000000	0.118758	-0.110364	0.570497	0.000000	0.000000	4.000000	48.000000	0.000000
2607.281665	-0.006249	0.543961	-0.045106	78.662331	68.388817	110.322060	-2.242304	0.000000	-4.469012	0.000000	0.000000	0.000000	0.120723	-0.098400	0.519266	0.000000	0.000000	4.000000	48.000000	0.000000
2607.284998	-0.006249	0.543961	-0.045106	78.662331	68.388817	110.322060	-2.242304	0.000000	-4.469012	0.000000	0.000000	0.000000	0.120723	-0.098400	0.519266	0.000000	0.000000	4.000000	48.000000	0.000000
2607.288332	-0.006249	0.543961	-0.045106	78.662331	68.388817	110.322060	-2.242304	0.000000	-4.469012	0.000000	0.000000	0.000000	0.120723	-0.098400	0.519266	0.000000	0.000000	4.000000	48.000000	0.000000
2607.291665	-0.006249	0.543961	-0.045106	78.788994	68.281311	109.947746	-2.167787	0.000000	-4.505629	0.000000	0.000000	0.000000	0.120723	-0.098400	0.519266	0.000000	0.000000	4.000000	48.000000	0.000000
2607.294998	-0.005711	0.543503	-0.043010	78.788994	68.281311	109.947746	-2.167787	0.000000	-4.505629	0.000000	0.000000	0.000000	0.161554	-0.137438	0.628806	0.000000	0.000000	4.000000	48.000000	0.000000
2607.298332	-0.005711	0.543503	-0.043010	78.788994	68.281311	109.947746	-2.167787	0.000000	-4.505629	0.000000	0.000000	0.000000	0.161554	-0.137438	0.628806	0.000000	0.000000	4.000000	48.000000	0.000000
2607.301665	-0.005280	0.543101	-0.041293	78.950134	68.196144	109.575325	-2.075066	0.000000	-4.549077	0.000000	0.000000	0.000000	0.129149	-0.120613	0.514983	0.000000	0.000000	4.000000	48.000000	0.000000
2607.304998	-0.005280	0.543101	-0.041293	78.950134	68.196144	109.575325	-2.075066	0.000000	-4.549077	0.000000	0.000000	0.000000	0.129149	-0.120613	0.514983	0.000000	0.000000	4.000000	48.000000	0.000000
2607.308332	-0.005280	0.543101	-0.041293	78.950134	68.196144	109.575325	-2.075066	0.000000	-4.549077	0.000000	0.000000	0.000000	0.129149	-0.120613	0.514983	0.000000	0.000000	4.000000	48.000000	0.000000
2607.311665	-0.005280	0.543101	-0.041293	79.188843	68.071281	109.052277	-1.998148	0.000000	-4.583384	0.000000	0.000000	0.000000	0.129149	-0.120613	0.514983	0.000000	0.000000	4.000000	48.000000	0.000000
2607.314998	-0.004751	0.542533	-0.039252	79.188843	68.071281	109.052277	-1.998148	0.000000	-4.583384	0.000000	0.000000	0.000000	0.158903	-0.170200	0.612379	0.000000	0.000000	4.000000	48.000000	0.000000
2607.318332	-0.004751	0.542533	-0.039252	79.188843	68.071281	109.052277	-1.998148	0.000000	-4.583384	0.000000	0.000000	0.000000	0.158903	-0.170200	0.612379	0.000000	0.000000	4.000000	48.000000	0.000000
2607.321665	-0.004751	0.542533	-0.039252	79.402237	67.974739	108.603218	-1.905073	0.000000	-4.622845	0.000000	0.000000	0.000000	0.158903	-0.170200	0.612379	0.000000	0.000000	4.000000	48.000000	0.000000
2607.324998	-0.004314	0.541983	-0.037378	79.402237	67.974739	108.603218	-1.905073	0.000000	-4.622845	0.000000	0.000000	0.000000	0.131134	-0.164964	0.562168	0.000000	0.000000	4.000000	48.000000	0.000000
2607.328332	-0.004314	0.541983	-0.037378	79.402237	67.974739	108.603218	-1.905073	0.000000	-4.622845	0.000000	0.000000	0.000000	0.131134	-0.164964	0.562168	0.000000	0.000000	4.000000	48.000000	0.000000
2607.331665	-0.004314	0.541983	-0.037378	79.568741	67.919006	108.262466	-1.819287	0.000000	-4.657273	0.000000	0.000000	0.000000	0.131134	-0.164964	0.562168	0.000000	0.000000	4.000000	48.000000	0.000000
2607.334998	-0.003873	0.541395	-0.035479	79.568741	67.919006	108.262466	-1.819287	0.000000	-4.657273	0.000000	0.000000	0.000000	0.132288	-0.176412	0.569878	0.000000	0.000000	4.000000	48.000000	0.000000
2607.338332	-0.003873	0.541395	-0.035479	79.568741	67.919006	108.262466	-1.819287	0.000000	-4.657273	0.000000	0.000000	0.000000	0.132288	-0.176412	0.569878	0.000000	0.000000	4.000000	48.000000	0.000000
2607.341665	-0.003873	0.541395	-0.035479	79.655502	67.956223	108.128387	-1.731249	0.000000	-4.690711	0.000000	0.000000	0.000000	0.132288	-0.176412	0.569878	0.000000	0.000000	4.000000	48.000000	0.000000
2607.344998	-0.003448	0.540745	-0.033549	79.655502	67.956223	108.128387	-1.731249	0.000000	-4.690711	0.000000	0.000000	0.000000	0.127424	-0.195002	0.578838	0.000000	0.000000	4.000000	48.000000	0.000000
2607.348332	-0.003448	0.540745	-0.033549	79.655502	67.956223	108.128387	-1.731249	0.000000	-4.690711	0.000000	0.000000	0.000000	0.127424	-0.195002	0.578838	0.000000	0.000000	4.000000	48.000000	0.000000
2607.351665	-0.003448	0.540745	-0.033549	79.655067	68.047531	108.166779	-1.641116	0.000000	-4.723001	0.000000	0.000000	0.000000	0.127424	-0.195002	0.578838	0.000000	0.000000	4.000000	48.000000	0.000000
2607.354998	-0.003039	0.540102	-0.031604	79.655067	68.047531	108.166779	-1.641116	0.000000	-4.723001	0.000000	0.000000	0.000000	0.122535	-0.192944	0.583634	0.000000	0.000000	4.000000	48.000000	0.000000
2607.358332	-0.003039	0.540102	-0.031604	79.655067	68.047531	108.166779	-1.641116	0.000000	-4.723001	0.000000	0.000000	0.000000	0.122535	-0.192944	0.583634	0.000000	0.000000	4.000000	48.000000	0.000000
2607.361665	-0.003039	0.540102	-0.031604	79.654816	68.116310	108.185982	-1.549493	0.000000	-4.753848	0.000000	0.000000	0.000000	0.122535	-0.192944	0.583634	0.000000	0.000000	4.000000	48.000000	0.000000
2607.364998	-0.002688	0.539473	-0.029666	79.654816	68.116310	108.185982	-1.549493	0.000000	-4.753848	0.000000	0.000000	0.000000	0.105446	-0.188639	0.581214	0.000000	0.000000	4.000000	48.000000	0.000000
2607.368332	-0.002688	0.539473	-0.029666	79.654816	68.116310	108.185982	-1.549493	0.000000	-4.753848	0.000000	0.000000	0.000000	0.105446	-0.188639	0.581214	0.000000	0.000000	4.000000	48.000000	0.000000
2607.371665	-0.002688	0.539473	-0.029666	79.651199	68.134575	108.156609	-1.458044	0.000000	-4.782689	0.000000	0.000000	0.000000	0.105446	-0.188639	0.581214	0.000000	0.000000	4.000000	48.000000	0.000000
2607.374998	-0.002313	0.538899	-0.027722	79.651199	68.134575	108.156609	-1.458044	0.000000	-4.782689	0.000000	0.000000	0.000000	0.112542	-0.172420	0.583450	0.000000	0.000000	4.000000	48.000000	0.000000
2607.378332	-0.002313	0.538899	-0.027722	79.651199	68.134575	108.156609	-1.458044	0.000000	-4.782689	0.000000	0.000000	0.000000	0.112542	-0.172420	0.583450	0.000000	0.000000	4.000000	48.000000	0.000000
2607.381665	-0.002313	0.538899	-0.027722	79.637360	68.148811	108.125343	-1.364998	0.000000	-4.810071	0.000000	0.000000	0.000000	0.112542	-0.172420	0.583450	0.000000	0.000000	4.000000	48.000000	0.000000
2607.384998	-0.001872	0.538394	-0.025883	79.637360	68.148811	108.125343	-1.364998	0.000000	-4.810071	0.000000	0.000000	0.000000	0.132164	-0.151509	0.551470	0.000000	0.000000	4.000000	48.000000	0.000000
2607.388332	-0.001872	0.538394	-0.025883	79.637360	68.148811	108.125343	-1.364998	0.000000	-4.810071	0.000000	0.000000	0.000000	0.132164	-0.151509	0.551470	0.000000	0.000000	4.000000	48.000000	0.000000
2607.391665	-0.001872	0.538394	-0.025883	79.607246	68.195938	108.132462	-1.275244	0.000000	-4.834641	0.000000	0.000000	0.000000	0.132164	-0.151509	0.551470	0.000000	0.000000	4.000000	48.000000	0.000000
2607.394998	-0.001345	0.537952	-0.024128	79.607246	68.195938	108.132462	-1.275244	0.000000	-4.834641	0.000000	0.000000	0.000000	0.158066	-0.132403	0.526719	0.000000	0.000000	4.000000	48.000000	0.000000
2607.398332	-0.001345	0.537952	-0.024128	79.607246	68.195938	108.132462	-1.275244	0.000000	-4.834641	0.000000	0.000000	0.000000	0.158066	-0.132403	0.526719	0.000000	0.000000	4.000000	48.000000	0.000000
2607.401665	-0.000814	0.537631	-0.022554	79.569756	68.228790	108.131912	-1.187825	0.000000	-4.856858	0.000000	0.000000	0.000000	0.159467	-0.096250	0.472195	0.000000	0.000000	4.000000	48.000000	0.000000
2607.404998	-0.000814	0.537631	-0.022554	79.569756	68.228790	108.131912	-1.187825	0.000000	-4.856858	0.000000	0.000000	0.000000	0.159467	-0.096250	0.472195	0.000000	0.000000	4.000000	48.000000	0.000000
2607.408332	-0.000814	0.537631	-0.022554	79.569756	68.228790	108.131912	-1.187825	0.000000	-4.856858	0.000000	0.000000	0.000000	0.159467	-0.096250	0.472195	0.000000	0.000000	4.000000	48.000000	0.000000
2607.411665	-0.000814	0.537631	-0.022554	79.551849	68.244202	108.053741	-1.108635	0.000000	-4.875544	0.000000	0.000000	0.000000	0.159467	-0.096250	0.472195	0.000000	0.000000	4.000000	48.000000	0.000000
2607.414998	-0.000071	0.537282	-0.020711	79.551849	68.244202	108.053741	-1.108635	0.000000	-4.875544	0.000000	0.000000	0.000000	0.222740	-0.104841	0.552825	0.000000	0.000000	4.000000	48.000000	0.000000
2607.418332	-0.000071	0.537282	-0.020711	79.551849	68.244202	108.053741	-1.108635	0.000000	-4.875544	0.000000	0.000000	0.000000	0.222740	-0.104841	0.552825	0.000000	0.000000	4.000000	48.000000	0.000000
2607.421665	-0.000071	0.537282	-0.020711	79.537994	68.152863	107.863747	-1.014719	0.000000	-4.895952	0.000000	0.000000	0.000000	0.222740	-0.104841	0.552825	0.000000	0.000000	4.000000	48.000000	0.000000
2607.424998	0.000656	0.537039	-0.019069	79.537994	68.152863	107.863747	-1.014719	0.000000	-4.895952	0.000000	0.000000	0.000000	0.218297	-0.072878	0.492458	0.000000	0.000000	4.000000	48.000000	0.000000
2607.428332	0.000656	0.537039	-0.019069	79.537994	68.152863	107.863747	-1.014719	0.000000	-4.895952	0.000000	0.000000	0.000000	0.218297	-0.072878	0.492458	0.000000	0.000000	4.000000	48.000000	0.000000
2607.431665	0.000656	0.537039	-0.019069	79.521935	67.999886	107.602203	-0.930697	0.000000	-4.912617	0.000000	0.000000	0.000000	0.218297	-0.072878	0.492458	0.000000	0.000000	4.000000	48.000000	0.000000
2607.434998	0.001410	0.536832	-0.017416	79.521935	67.999886	107.602203	-0.930697	0.000000	-4.912617	0.000000	0.000000	0.000000	0.226209	-0.062140	0.496053	0.000000	0.000000	4.000000	48.000000	0.000000
2607.438332	0.001410	0.536832	-0.017416	79.521935	67.999886	107.602203	-0.930697	0.000000	-4.912617	0.000000	0.000000	0.000000	0.226209	-0.062140	0.496053	0.000000	0.000000	4.000000	48.000000	0.000000
2607.441665	0.001410	0.536832	-0.017416	79.512634	67.827293	107.307045	-0.846293	0.000000	-4.927858	0.000000	0.000000	0.000000	0.226209	-0.062140	0.496053	0.000000	0.000000	4.000000	48.000000	0.000000
2607.444998	0.002254	0.536677	-0.015798	79.512634	67.827293	107.307045	-0.846293	0.000000	-4.927858	0.000000	0.000000	0.000000	0.252998	-0.046401	0.485355	0.000000	0.000000	4.000000	48.000000	0.000000
2607.448332	0.002254	0.536677	-0.015798	79.512634	67.827293	107.307045	-0.846293	0.000000	-4.927858	0.000000	0.000000	0.000000	0.252998	-0.046401	0.485355	0.000000	0.000000	4.000000	48.000000	0.000000
2607.451665	0.002997	0.536561	-0.014367	79.531700	67.622299	106.946373	-0.763433	0.000000	-4.941373	0.000000	0.000000	0.000000	0.222921	-0.034844	0.429342	0.000000	0.000000	4.000000	48.000000	0.000000
2607.454998	0.002997	0.536561	-0.014367	79.531700	67.622299	106.946373	-0.763433	0.000000	-4.941373	0.000000	0.000000	0.000000	0.222921	-0.034844	0.429342	0.000000	0.000000	4.000000	48.000000	0.000000
2607.458332	0.002997	0.536561	-0.014367	79.531700	67.622299	106.946373	-0.763433	0.000000	-4.941373	0.000000	0.000000	0.000000	0.222921	-0.034844	0.429342	0.000000	0.000000	4.000000	48.000000	0.000000
2607.461665	0.002997	0.536561	-0.014367	79.607025	67.281822	106.337929	-0.690755	0.000000	-4.952056	0.000000	0.000000	0.000000	0.222921	-0.034844	0.429342	0.000000	0.000000	4.000000	48.000000	0.000000
2607.464998	0.003958	0.536496	-0.012641	79.607025	67.281822	106.337929	-0.690755	0.000000	-4.952056	0.000000	0.000000	0.000000	0.288412	-0.019567	0.517851	0.000000	0.000000	4.000000	48.000000	0.000000
2607.468332	0.003958	0.536496	-0.012641	79.607025	67.281822	106.337929	-0.690755	0.000000	-4.952056	0.000000	0.000000	0.000000	0.288412	-0.019567	0.517851	0.000000	0.000000	4.000000	48.000000	0.000000
2607.471665	0.003958	0.536496	-0.012641	79.733292	66.850533	105.575211	-0.603525	0.000000	-4.963442	0.000000	0.000000	0.000000	0.288412	-0.019567	0.517851	0.000000	0.000000	4.000000	48.000000	0.000000
2607.474998	0.004861	0.536470	-0.011102	79.733292	66.850533	105.575211	-0.603525	0.000000	-4.963442	0.000000	0.000000	0.000000	0.270955	-0.007695	0.461726	0.000000	0.000000	4.000000	48.000000	0.000000
2607.478332	0.004861	0.536470	-0.011102	79.733292	66.850533	105.575211	-0.603525	0.000000	-4.963442	0.000000	0.000000	0.000000	0.270955	-0.007695	0.461726	0.000000	0.000000	4.000000	48.000000	0.000000
2607.481665	0.004861	0.536470	-0.011102	79.893684	66.329445	104.665688	-0.526405	0.000000	-4.972212	0.000000	0.000000	0.000000	0.270955	-0.007695	0.461726	0.000000	0.000000	4.000000	48.000000	0.000000
2607.484998	0.005835	0.536499	-0.009533	79.893684	66.329445	104.665688	-0.526405	0.000000	-4.972212	0.000000	0.000000	0.000000	0.292053	0.008545	0.470688	0.000000	0.000000	4.000000	48.000000	0.000000
2607.488332	0.005835	0.536499	-0.009533	79.893684	66.329445	104.665688	-0.526405	0.000000	-4.972212	0.000000	0.000000	0.000000	0.292053	0.008545	0.470688	0.000000	0.000000	4.000000	48.000000	0.000000
2607.491665	0.005835	0.536499	-0.009533	80.062057	65.747276	103.664886	-0.448539	0.000000	-4.979841	0.000000	0.000000	0.000000	0.292053	0.008545	0.470688	0.000000	0.000000	4.000000	48.000000	0.000000
2607.494998	0.006901	0.536573	-0.007911	80.062057	65.747276	103.664886	-0.448539	0.000000	-4.979841	0.000000	0.000000	0.000000	0.319917	0.022392	0.486420	0.000000	0.000000	4.000000	48.000000	0.000000
2607.498332	0.006901	0.536573	-0.007911	80.062057	65.747276	103.664886	-0.448539	0.000000	-4.979841	0.000000	0.000000	0.000000	0.319917	0.022392	0.486420	0.000000	0.000000	4.000000	48.000000	0.000000
2607.501665	0.007931	0.536705	-0.006392	80.216423	65.107460	102.627312	-0.369017	0.000000	-4.986364	0.000000	0.000000	0.000000	0.308820	0.039518	0.455912	0.000000	0.000000	4.000000	48.000000	0.000000
2607.504998	0.007931	0.536705	-0.006392	80.216423	65.107460	102.627312	-0.369017	0.000000	-4.986364	0.000000	0.000000	0.000000	0.308820	0.039518	0.455912	0.000000	0.000000	4.000000	48.000000	0.000000
2607.508332	0.007931	0.536705	-0.006392	80.216423	65.107460	102.627312	-0.369017	0.000000	-4.986364	0.000000	0.000000	0.000000	0.308820	0.039518	0.455912	0.000000	0.000000	4.000000	48.000000	0.000000
2607.511665	0.007931	0.536705	-0.006392	80.434616	64.174835	101.149994	-0.295577	0.000000	-4.991256	0.000000	0.000000	0.000000	0.308820	0.039518	0.455912	0.000000	0.000000	4.000000	48.000000	0.000000
2607.514998	0.009212	0.536927	-0.004436	80.434616	64.174835	101.149994	-0.295577	0.000000	-4.991256	0.000000	0.000000	0.000000	0.384423	0.066449	0.586604	0.000000	0.000000	4.000000	48.000000	0.000000
2607.518332	0.009212	0.536927	-0.004436	80.434616	64.174835	101.149994	-0.295577	0.000000	-4.991256	0.000000	0.000000	0.000000	0.384423	0.066449	0.586604	0.000000	0.000000	4.000000	48.000000	0.000000
2607.521665	0.009212	0.536927	-0.004436	80.660278	63.118969	99.558754	-0.202932	0.000000	-4.995880	0.000000	0.000000	0.000000	0.384423	0.066449	0.586604	0.000000	0.000000	4.000000	48.000000	0.000000
2607.524998	0.010372	0.537190	-0.002601	80.660278	63.118969	99.558754	-0.202932	0.000000	-4.995880	0.000000	0.000000	0.000000	0.347998	0.078994	0.550471	0.000000	0.000000	4.000000	48.000000	0.000000
2607.528332	0.010372	0.537190	-0.002601	80.660278	63.118969	99.558754	-0.202932	0.000000	-4.995880	0.000000	0.000000	0.000000	0.347998	0.078994	0.550471	0.000000	0.000000	4.000000	48.000000	0.000000
2607.531665	0.010372	0.537190	-0.002601	80.886154	62.006672	97.996094	-0.117809	0.000000	-4.998612	0.000000	0.000000	0.000000	0.347998	0.078994	0.550471	0.000000	0.000000	4.000000	48.000000	0.000000
2607.534998	0.011500	0.537508	-0.000671	80.886154	62.006672	97.996094	-0.117809	0.000000	-4.998612	0.000000	0.000000	0.000000	0.338465	0.095538	0.578982	0.000000	0.000000	4.000000	48.000000	0.000000
2607.538332	0.011500	0.537508	-0.000671	80.886154	62.006672	97.996094	-0.117809	0.000000	-4.998612	0.000000	0.000000	0.000000	0.338465	0.095538	0.578982	0.000000	0.000000	4.000000	48.000000	0.000000
2607.541665	0.011500	0.537508	-0.000671	81.098679	61.112011	96.935005	-0.030104	0.000000	-4.999909	0.000000	0.000000	0.000000	0.338465	0.095538	0.578982	0.000000	0.000000	4.000000	48.000000	0.000000
2607.544998	0.012572	0.537826	0.001255	81.098679	61.112011	96.935005	-0.030104	0.000000	-4.999909	0.000000	0.000000	0.000000	0.321621	0.095304	0.577825	0.000000	0.000000	4.000000	48.000000	0.000000
2607.548332	0.012572	0.537826	0.001255	81.098679	61.112011	96.935005	-0.030104	0.000000	-4.999909	0.000000	0.000000	0.000000	0.321621	0.095304	0.577825	0.000000	0.000000	4.000000	48.000000	0.000000
2607.551665	0.013494	0.538147	0.002983	81.265404	60.741093	96.645065	0.055727	0.000000	-4.999690	0.000000	0.000000	0.000000	0.276566	0.096383	0.518517	0.000000	0.000000	4.000000	48.000000	0.000000
2607.554998	0.013494	0.538147	0.002983	81.265404	60.741093	96.645065	0.055727	0.000000	-4.999690	0.000000	0.000000	0.000000	0.276566	0.096383	0.518517	0.000000	0.000000	4.000000	48.000000	0.000000
2607.558332	0.013494	0.538147	0.002983	81.265404	60.741093	96.645065	0.055727	0.000000	-4.999690	0.000000	0.000000	0.000000	0.276566	0.096383	0.518517	0.000000	0.000000	4.000000	48.000000	0.000000
2607.561665	0.013494	0.538147	0.002983	81.449806	61.422367	97.275604	0.131377	0.000000	-4.998273	0.000000	0.000000	0.000000	0.276566	0.096383	0.518517	0.000000	0.000000	4.000000	48.000000	0.000000
2607.564998	0.014652	0.538562	0.005010	81.449806	61.422367	97.275604	0.131377	0.000000	-4.998273	0.000000	0.000000	0.000000	0.347252	0.124368	0.608133	0.000000	0.000000	4.000000	48.000000	0.000000
2607.568332	0.014652	0.538562	0.005010	81.449806	61.422367	97.275604	0.131377	0.000000	-4.998273	0.000000	0.000000	0.000000	0.347252	0.124368	0.608133	0.000000	0.000000	4.000000	48.000000	0.000000
2607.571665	0.014652	0.538562	0.005010	81.570137	63.183220	98.917099	0.218290	0.000000	-4.995233	0.000000	0.000000	0.000000	0.347252	0.124368	0.608133	0.000000	0.000000	4.000000	48.000000	0.000000
2607.574998	0.015702	0.538956	0.006843	81.570137	63.183220	98.917099	0.218290	0.000000	-4.995233	0.000000	0.000000	0.000000	0.315125	0.118124	0.549819	0.000000	0.000000	4.000000	48.000000	0.000000
2607.578332	0.015702	0.538956	0.006843	81.570137	63.183220	98.917099	0.218290	0.000000	-4.995233	0.000000	0.000000	0.000000	0.315125	0.118124	0.549819	0.000000	0.000000	4.000000	48.000000	0.000000
2607.581665	0.015702	0.538956	0.006843	81.645554	65.560265	101.209595	0.295199	0.000000	-4.991278	0.000000	0.000000	0.000000	0.315125	0.118124	0.549819	0.000000	0.000000	4.000000	48.000000	0.000000
2607.584998	0.016739	0.539391	0.008686	81.645554	65.560265	101.209595	0.295199	0.000000	-4.991278	0.000000	0.000000	0.000000	0.310983	0.130700	0.552781	0.000000	0.000000	4.000000	48.000000	0.000000
2607.588332	0.016739	0.539391	0.008686	81.645554	65.560265	101.209595	0.295199	0.000000	-4.991278	0.000000	0.000000	0.000000	0.310983	0.130700	0.552781	0.000000	0.000000	4.000000	48.000000	0.000000
2607.591665	0.016739	0.539391	0.008686	81.717079	68.074142	103.656487	0.370984	0.000000	-4.986218	0.000000	0.000000	0.000000	0.310983	0.130700	0.552781	0.000000	0.000000	4.000000	48.000000	0.000000
2607.594998	0.017806	0.539844	0.010541	81.717079	68.074142	103.656487	0.370984	0.000000	-4.986218	0.000000	0.000000	0.000000	0.320153	0.135741	0.556560	0.000000	0.000000	4.000000	48.000000	0.000000
2607.598332	0.017806	0.539844	0.010541	81.717079	68.074142	103.656487	0.370984	0.000000	-4.986218	0.000000	0.000000	0.000000	0.320153	0.135741	0.556560	0.000000	0.000000	4.000000	48.000000	0.000000
2607.601665	0.018831	0.540258	0.012248	81.766098	70.283562	105.742828	0.445599	0.000000	-4.980105	0.000000	0.000000	0.000000	0.307403	0.124222	0.512095	0.000000	0.000000	4.000000	48.000000	0.000000
2607.604998	0.018831	0.540258	0.012248	81.766098	70.283562	105.742828	0.445599	0.000000	-4.980105	0.000000	0.000000	0.000000	0.307403	0.124222	0.512095	0.000000	0.000000	4.000000	48.000000	0.000000
2607.608332	0.018831	0.540258	0.012248	81.766098	70.283562	105.742828	0.445599	0.000000	-4.980105	0.000000	0.000000	0.000000	0.307403	0.124222	0.512095	0.000000	0.000000	4.000000	48.000000	0.000000
2607.611665	0.018831	0.540258	0.012248	81.809357	72.890526	108.181404	0.512630	0.000000	-4.973651	0.000000	0.000000	0.000000	0.307403	0.124222	0.512095	0.000000	0.000000	4.000000	48.000000	0.000000
2607.614998	0.020081	0.540772	0.014355	81.809357	72.890526	108.181404	0.512630	0.000000	-4.973651	0.000000	0.000000	0.000000	0.375157	0.154322	0.632285	0.000000	0.000000	4.000000	48.000000	0.000000
2607.618332	0.020081	0.540772	0.014355	81.809357	72.890526	108.181404	0.512630	0.000000	-4.973651	0.000000	0.000000	0.000000	0.375157	0.154322	0.632285	0.000000	0.000000	4.000000	48.000000	0.000000
2607.621665	0.020081	0.540772	0.014355	81.835403	75.220673	110.367340	0.593511	0.000000	-4.964649	0.000000	0.000000	0.000000	0.375157	0.154322	0.632285	0.000000	0.000000	4.000000	48.000000	0.000000
2607.624998	0.021175	0.541224	0.016258	81.835403	75.220673	110.367340	0.593511	0.000000	-4.964649	0.000000	0.000000	0.000000	0.328300	0.135576	0.570903	0.000000	0.000000	4.000000	48.000000	0.000000
2607.628332	0.021175	0.541224	0.016258	81.835403	75.220673	110.367340	0.593511	0.000000	-4.964649	0.000000	0.000000	0.000000	0.328300	0.135576	0.570903	0.000000	0.000000	4.000000	48.000000	0.000000
2607.631665	0.021175	0.541224	0.016258	81.848930	77.463417	112.464500	0.664904	0.000000	-4.955593	0.000000	0.000000	0.000000	0.328300	0.135576	0.570903	0.000000	0.000000	4.000000	48.000000	0.000000
2607.634998	0.022208	0.541669	0.018117	81.848930	77.463417	112.464500	0.664904	0.000000	-4.955593	0.000000	0.000000	0.000000	0.309827	0.133429	0.557592	0.000000	0.000000	4.000000	48.000000	0.000000
2607.638332	0.022208	0.541669	0.018117	81.848930	77.463417	112.464500	0.664904	0.000000	-4.955593	0.000000	0.000000	0.000000	0.309827	0.133429	0.557592	0.000000	0.000000	4.000000	48.000000	0.000000
2607.641665	0.022208	0.541669	0.018117	81.850258	79.612213	114.473923	0.733223	0.000000	-4.945946	0.000000	0.000000	0.000000	0.309827	0.133429	0.557592	0.000000	0.000000	4.000000	48.000000	0.000000
2607.644998	0.023177	0.542090	0.019913	81.850258	79.612213	114.473923	0.733223	0.000000	-4.945946	0.000000	0.000000	0.000000	0.290767	0.126286	0.538915	0.000000	0.000000	4.000000	48.000000	0.000000
2607.648332	0.023177	0.542090	0.019913	81.850258	79.612213	114.473923	0.733223	0.000000	-4.945946	0.000000	0.000000	0.000000	0.290767	0.126286	0.538915	0.000000	0.000000	4.000000	48.000000	0.000000
2607.651665	0.024028	0.542457	0.021484	81.842934	81.433624	116.175140	0.797963	0.000000	-4.935915	0.000000	0.000000	0.000000	0.255231	0.110200	0.471248	0.000000	0.000000	4.000000	48.000000	0.000000
2607.654998	0.024028	0.542457	0.021484	81.842934	81.433624	116.175140	0.797963	0.000000	-4.935915	0.000000	0.000000	0.000000	0.255231	0.110200	0.471248	0.000000	0.000000	4.000000	48.000000	0.000000
2607.658332	0.024028	0.542457	0.021484	81.842934	81.433624	116.175140	0.797963	0.000000	-4.935915	0.000000	0.000000	0.000000	0.255231	0.110200	0.471248	0.000000	0.000000	4.000000	48.000000	0.000000
2607.661665	0.024028	0.542457	0.021484	81.822739	83.431877	118.032852	0.853395	0.000000	-4.926633	0.000000	0.000000	0.000000	0.255231	0.110200	0.471248	0.000000	0.000000	4.000000	48.000000	0.000000
2607.664998	0.025013	0.542903	0.023331	81.822739	83.431877	118.032852	0.853395	0.000000	-4.926633	0.000000	0.000000	0.000000	0.295395	0.133664	0.554116	0.000000	0.000000	4.000000	48.000000	0.000000
2607.668332	0.025013	0.542903	0.023331	81.822739	83.431877	118.032852	0.853395	0.000000	-4.926633	0.000000	0.000000	0.000000	0.295395	0.133664	0.554116	0.000000	0.000000	4.000000	48.000000	0.000000
2607.671665	0.025013	0.542903	0.023331	81.800133	85.039528	119.507835	0.917317	0.000000	-4.915133	0.000000	0.000000	0.000000	0.295395	0.133664	0.554116	0.000000	0.000000	4.000000	48.000000	0.000000
2607.674998	0.025947	0.543285	0.024973	81.800133	85.039528	119.507835	0.917317	0.000000	-4.915133	0.000000	0.000000	0.000000	0.280412	0.114734	0.492536	0.000000	0.000000	4.000000	48.000000	0.000000
2607.678332	0.025947	0.543285	0.024973	81.800133	85.039528	119.507835	0.917317	0.000000	-4.915133	0.000000	0.000000	0.000000	0.280412	0.114734	0.492536	0.000000	0.000000	4.000000	48.000000	0.000000
2607.681665	0.025947	0.543285	0.024973	81.773834	86.349625	120.693352	0.972476	0.000000	-4.904518	0.000000	0.000000	0.000000	0.280412	0.114734	0.492536	0.000000	0.000000	4.000000	48.000000	0.000000
2607.684998	0.026886	0.543704	0.026583	81.773834	86.349625	120.693352	0.972476	0.000000	-4.904518	0.000000	0.000000	0.000000	0.281660	0.125599	0.482905	0.000000	0.000000	4.000000	48.000000	0.000000
2607.688332	0.026886	0.543704	0.026583	81.773834	86.349625	120.693352	0.972476	0.000000	-4.904518	0.000000	0.000000	0.000000	0.281660	0.125599	0.482905	0.000000	0.000000	4.000000	48.000000	0.000000
2607.691665	0.026886	0.543704	0.026583	81.744766	87.310188	121.523369	1.025245	0.000000	-4.893759	0.000000	0.000000	0.000000	0.281660	0.125599	0.482905	0.000000	0.000000	4.000000	48.000000	0.000000
2607.694998	0.027854	0.544123	0.028187	81.744766	87.310188	121.523369	1.025245	0.000000	-4.893759	0.000000	0.000000	0.000000	0.290249	0.125684	0.481200	0.000000	0.000000	4.000000	48.000000	0.000000
2607.698332	0.027854	0.544123	0.028187	81.744766	87.310188	121.523369	1.025245	0.000000	-4.893759	0.000000	0.000000	0.000000	0.290249	0.125684	0.481200	0.000000	0.000000	4.000000	48.000000	0.000000
2607.701665	0.028771	0.544513	0.029624	81.720421	87.944489	122.043785	1.076455	0.000000	-4.882750	0.000000	0.000000	0.000000	0.275169	0.116945	0.431172	0.000000	0.000000	4.000000	48.000000	0.000000
2607.704998	0.028771	0.544513	0.029624	81.720421	87.944489	122.043785	1.076455	0.000000	-4.882750	0.000000	0.000000	0.000000	0.275169	0.116945	0.431172	0.000000	0.000000	4.000000	48.000000	0.000000
2607.708332	0.028771	0.544513	0.029624	81.720421	87.944489	122.043785	1.076455	0.000000	-4.882750	0.000000	0.000000	0.000000	0.275169	0.116945	0.431172	0.000000	0.000000	4.000000	48.000000	0.000000
2607.711665	0.028771	0.544513	0.029624	81.694756	88.333809	122.288689	1.120978	0.000000	-4.872721	0.000000	0.000000	0.000000	0.275169	0.116945	0.431172	0.000000	0.000000	4.000000	48.000000	0.000000
2607.714998	0.029876	0.545006	0.031390	81.694756	88.333809	122.288689	1.120978	0.000000	-4.872721	0.000000	0.000000	0.000000	0.331592	0.147950	0.529945	0.000000	0.000000	4.000000	48.000000	0.000000
2607.718332	0.029876	0.545006	0.031390	81.694756	88.333809	122.288689	1.120978	0.000000	-4.872721	0.000000	0.000000	0.000000	0.331592	0.147950	0.529945	0.000000	0.000000	4.000000	48.000000	0.000000
2607.721665	0.030737	0.545404	0.032865	81.673294	88.499886	122.358086	1.174653	0.000000	-4.860061	0.000000	0.000000	0.000000	0.258232	0.119421	0.442274	0.000000	0.000000	4.000000	48.000000	0.000000
2607.724998	0.030737	0.545404	0.032865	81.673294	88.499886	122.358086	1.174653	0.000000	-4.860061	0.000000	0.000000	0.000000	0.258232	0.119421	0.442274	0.000000	0.000000	4.000000	48.000000	0.000000
2607.728332	0.030737	0.545404	0.032865	81.673294	88.499886	122.358086	1.174653	0.000000	-4.860061	0.000000	0.000000	0.000000	0.258232	0.119421	0.442274	0.000000	0.000000	4.000000	48.000000	0.000000
2607.731665	0.030737	0.545404	0.032865	81.647766	88.694832	122.436302	1.218976	0.000000	-4.849133	0.000000	0.000000	0.000000	0.258232	0.119421	0.442274	0.000000	0.000000	4.000000	48.000000	0.000000
2607.734998	0.031743	0.545896	0.034692	81.647766	88.694832	122.436302	1.218976	0.000000	-4.849133	0.000000	0.000000	0.000000	0.301656	0.147592	0.548305	0.000000	0.000000	4.000000	48.000000	0.000000
2607.738332	0.031743	0.545896	0.034692	81.647766	88.694832	122.436302	1.218976	0.000000	-4.849133	0.000000	0.000000	0.000000	0.301656	0.147592	0.548305	0.000000	0.000000	4.000000	48.000000	0.000000
2607.741665	0.031743	0.545896	0.034692	81.622551	89.039688	122.678040	1.273266	0.000000	-4.835163	0.000000	0.000000	0.000000	0.301656	0.147592	0.548305	0.000000	0.000000	4.000000	48.000000	0.000000
2607.744998	0.032580	0.546305	0.036371	81.622551	89.039688	122.678040	1.273266	0.000000	-4.835163	0.000000	0.000000	0.000000	0.251326	0.122680	0.503663	0.000000	0.000000	4.000000	48.000000	0.000000
2607.748332	0.032580	0.546305	0.036371	81.622551	89.039688	122.678040	1.273266	0.000000	-4.835163	0.000000	0.000000	0.000000	0.251326	0.122680	0.503663	0.000000	0.000000	4.000000	48.000000	0.000000
2607.751665	0.033318	0.546657	0.037894	81.594986	89.849174	123.388000	1.322796	0.000000	-4.821848	0.000000	0.000000	0.000000	0.221355	0.105721	0.456668	0.000000	0.000000	4.000000	48.000000	0.000000
2607.754998	0.033318	0.546657	0.037894	81.594986	89.849174	123.388000	1.322796	0.000000	-4.821848	0.000000	0.000000	0.000000	0.221355	0.105721	0.456668	0.000000	0.000000	4.000000	48.000000	0.000000
2607.758332	0.033318	0.546657	0.037894	81.594986	89.849174	123.388000	1.322796	0.000000	-4.821848	0.000000	0.000000	0.000000	0.221355	0.105721	0.456668	0.000000	0.000000	4.000000	48.000000	0.000000
2607.761665	0.033318	0.546657	0.037894	81.552055	91.291565	124.703140	1.367020	0.000000	-4.809496	0.000000	0.000000	0.000000	0.221355	0.105721	0.456668	0.000000	0.000000	4.000000	48.000000	0.000000
2607.764998	0.034222	0.547106	0.039702	81.552055	91.291565	124.703140	1.367020	0.000000	-4.809496	0.000000	0.000000	0.000000	0.271106	0.134607	0.542457	0.000000	0.000000	4.000000	48.000000	0.000000
2607.768332	0.034222	0.547106	0.039702	81.552055	91.291565	124.703140	1.367020	0.000000	-4.809496	0.000000	0.000000	0.000000	0.271106	0.134607	0.542457	0.000000	0.000000	4.000000	48.000000	0.000000
2607.771665	0.034990	0.547468	0.041192	81.509232	92.669052	125.973618	1.418216	0.000000	-4.794650	0.000000	0.000000	0.000000	0.230482	0.108760	0.447082	0.000000	0.000000	4.000000	48.000000	0.000000
2607.774998	0.034990	0.547468	0.041192	81.509232	92.669052	125.973618	1.418216	0.000000	-4.794650	0.000000	0.000000	0.000000	0.230482	0.108760	0.447082	0.000000	0.000000	4.000000	48.000000	0.000000
2607.778332	0.034990	0.547468	0.041192	81.509232	92.669052	125.973618	1.418216	0.000000	-4.794650	0.000000	0.000000	0.000000	0.230482	0.108760	0.447082	0.000000	0.000000	4.000000	48.000000	0.000000
2607.781665	0.034990	0.547468	0.041192	81.451508	94.387413	127.561104	1.459309	0.000000	-4.782302	0.000000	0.000000	0.000000	0.230482	0.108760	0.447082	0.000000	0.000000	4.000000	48.000000	0.000000
2607.784998	0.035927	0.547972	0.042980	81.451508	94.387413	127.561104	1.459309	0.000000	-4.782302	0.000000	0.000000	0.000000	0.281053	0.151178	0.536264	0.000000	0.000000	4.000000	48.000000	0.000000
2607.788332	0.035927	0.547972	0.042980	81.451508	94.387413	127.561104	1.459309	0.000000	-4.782302	0.000000	0.000000	0.000000	0.281053	0.151178	0.536264	0.000000	0.000000	4.000000	48.000000	0.000000
2607.791665	0.035927	0.547972	0.042980	81.400719	95.775833	128.826019	1.507417	0.000000	-4.767357	0.000000	0.000000	0.000000	0.281053	0.151178	0.536264	0.000000	0.000000	4.000000	48.000000	0.000000
2607.794998	0.036765	0.548455	0.044647	81.400719	95.775833	128.826019	1.507417	0.000000	-4.767357	0.000000	0.000000	0.000000	0.251462	0.144717	0.500239	0.000000	0.000000	4.000000	48.000000	0.000000
2607.798332	0.036765	0.548455	0.044647	81.400719	95.775833	128.826019	1.507417	0.000000	-4.767357	0.000000	0.000000	0.000000	0.251462	0.144717	0.500239	0.000000	0.000000	4.000000	48.000000	0.000000
2607.801665	0.037475	0.548891	0.046139	81.381668	96.904442	129.823120	1.551662	0.000000	-4.753140	0.000000	0.000000	0.000000	0.212966	0.130795	0.447569	0.000000	0.000000	4.000000	48.000000	0.000000
2607.804998	0.037475	0.548891	0.046139	81.381668	96.904442	129.823120	1.551662	0.000000	-4.753140	0.000000	0.000000	0.000000	0.212966	0.130795	0.447569	0.000000	0.000000	4.000000	48.000000	0.000000
2607.808332	0.037475	0.548891	0.046139	81.381668	96.904442	129.823120	1.551662	0.000000	-4.753140	0.000000	0.000000	0.000000	0.212966	0.130795	0.447569	0.000000	0.000000	4.000000	48.000000	0.000000
2607.811665	0.037475	0.548891	0.046139	81.431198	98.117409	130.825180	1.590875	0.000000	-4.740160	0.000000	0.000000	0.000000	0.212966	0.130795	0.447569	0.000000	0.000000	4.000000	48.000000	0.000000
2607.814998	0.038189	0.549386	0.047953	81.431198	98.117409	130.825180	1.590875	0.000000	-4.740160	0.000000	0.000000	0.000000	0.214148	0.148674	0.544298	0.000000	0.000000	4.000000	48.000000	0.000000
2607.818332	0.038189	0.549386	0.047953	81.431198	98.117409	130.825180	1.590875	0.000000	-4.740160	0.000000	0.000000	0.000000	0.214148	0.148674	0.544298	0.000000	0.000000	4.000000	48.000000	0.000000
2607.821665	0.038189	0.549386	0.047953	81.521896	99.010323	131.506348	1.639172	0.000000	-4.723676	0.000000	0.000000	0.000000	0.214148	0.148674	0.544298	0.000000	0.000000	4.000000	48.000000	0.000000
2607.824998	0.038752	0.549815	0.049640	81.521896	99.010323	131.506348	1.639172	0.000000	-4.723676	0.000000	0.000000	0.000000	0.168932	0.128603	0.506093	0.000000	0.000000	4.000000	48.000000	0.000000
2607.828332	0.038752	0.549815	0.049640	81.521896	99.010323	131.506348	1.639172	0.000000	-4.723676	0.000000	0.000000	0.000000	0.168932	0.128603	0.506093	0.000000	0.000000	4.000000	48.000000	0.000000
2607.831665	0.039184	0.550169	0.051159	81.605087	99.579208	131.910919	1.684266	0.000000	-4.707786	0.000000	0.000000	0.000000	0.129503	0.106165	0.455610	0.000000	0.000000	4.000000	48.000000	0.000000
2607.834998	0.039184	0.550169	0.051159	81.605087	99.579208	131.910919	1.684266	0.000000	-4.707786	0.000000	0.000000	0.000000	0.129503	0.106165	0.455610	0.000000	0.000000	4.000000	48.000000	0.000000
2607.838332	0.039184	0.550169	0.051159	81.605087	99.579208	131.910919	1.684266	0.000000	-4.707786	0.000000	0.000000	0.000000	0.129503	0.106165	0.455610	0.000000	0.000000	4.000000	48.000000	0.000000
2607.841665	0.039583	0.550514	0.052868	81.655899	99.849220	132.051727	1.724983	0.000000	-4.693020	0.000000	0.000000	0.000000	0.119893	0.103531	0.512632	0.000000	0.000000	4.000000	48.000000	0.000000
2607.844998	0.039583	0.550514	0.052868	81.655899	99.849220	132.051727	1.724983	0.000000	-4.693020	0.000000	0.000000	0.000000	0.119893	0.103531	0.512632	0.000000	0.000000	4.000000	48.000000	0.000000
2607.848332	0.039583	0.550514	0.052868	81.655899	99.849220	132.051727	1.724983	0.000000	-4.693020	0.000000	0.000000	0.000000	0.119893	0.103531	0.512632	0.000000	0.000000	4.000000	48.000000	0.000000
2607.851665	0.039917	0.550828	0.054647	81.640594	99.863136	132.021301	1.770994	0.000000	-4.675851	0.000000	0.000000	0.000000	0.100091	0.094150	0.533800	0.000000	0.000000	4.000000	48.000000	0.000000
2607.854998	0.039917	0.550828	0.054647	81.640594	99.863136	132.021301	1.770994	0.000000	-4.675851	0.000000	0.000000	0.000000	0.100091	0.094150	0.533800	0.000000	0.000000	4.000000	48.000000	0.000000
2607.858332	0.039917	0.550828	0.054647	81.640594	99.863136	132.021301	1.770994	0.000000	-4.675851	0.000000	0.000000	0.000000	0.100091	0.094150	0.533800	0.000000	0.000000	4.000000	48.000000	0.000000
2607.861665	0.040202	0.551095	0.056415	81.620422	99.863678	131.987778	1.819019	0.000000	-4.657378	0.000000	0.000000	0.000000	0.085508	0.080168	0.530268	0.000000	0.000000	4.000000	48.000000	0.000000
2607.864998	0.040202	0.551095	0.056415	81.620422	99.863678	131.987778	1.819019	0.000000	-4.657378	0.000000	0.000000	0.000000	0.085508	0.080168	0.530268	0.000000	0.000000	4.000000	48.000000	0.000000
2607.868332	0.040202	0.551095	0.056415	81.620422	99.863678	131.987778	1.819019	0.000000	-4.657378	0.000000	0.000000	0.000000	0.085508	0.080168	0.530268	0.000000	0.000000	4.000000	48.000000	0.000000
2607.871665	0.040439	0.551361	0.058183	81.592438	100.144768	132.235992	1.866468	0.000000	-4.638566	0.000000	0.000000	0.000000	0.071062	0.079913	0.530511	0.000000	0.000000	4.000000	48.000000	0.000000
2607.874998	0.040439	0.551361	0.058183	81.592438	100.144768	132.235992	1.866468	0.000000	-4.638566	0.000000	0.000000	0.000000	0.071062	0.079913	0.530511	0.000000	0.000000	4.000000	48.000000	0.000000
2607.878332	0.040439	0.551361	0.058183	81.592438	100.144768	132.235992	1.866468	0.000000	-4.638566	0.000000	0.000000	0.000000	0.071062	0.079913	0.530511	0.000000	0.000000	4.000000	48.000000	0.000000
2607.881665	0.040439	0.551361	0.058183	81.541275	101.000481	133.055984	1.913732	0.000000	-4.619267	0.000000	0.000000	0.000000	0.071062	0.079913	0.530511	0.000000	0.000000	4.000000	48.000000	0.000000
2607.884998	0.040685	0.551677	0.060063	81.541275	101.000481	133.055984	1.913732	0.000000	-4.619267	0.000000	0.000000	0.000000	0.073908	0.094703	0.564099	0.000000	0.000000	4.000000	48.000000	0.000000
2607.888332	0.040685	0.551677	0.060063	81.541275	101.000481	133.055984	1.913732	0.000000	-4.619267	0.000000	0.000000	0.000000	0.073908	0.094703	0.564099	0.000000	0.000000	4.000000	48.000000	0.000000
2607.891665	0.040685	0.551677	0.060063	81.476128	102.225479	134.241348	1.963231	0.000000	-4.598448	0.000000	0.000000	0.000000	0.073908	0.094703	0.564099	0.000000	0.000000	4.000000	48.000000	0.000000
2607.894998	0.040867	0.551984	0.061739	81.476128	102.225479	134.241348	1.963231	0.000000	-4.598448	0.000000	0.000000	0.000000	0.054415	0.092032	0.502746	0.000000	0.000000	4.000000	48.000000	0.000000
2607.898332	0.040867	0.551984	0.061739	81.476128	102.225479	134.241348	1.963231	0.000000	-4.598448	0.000000	0.000000	0.000000	0.054415	0.092032	0.502746	0.000000	0.000000	4.000000	48.000000	0.000000
2607.901665	0.041008	0.552254	0.063215	81.405319	103.483719	135.465836	2.007093	0.000000	-4.579474	0.000000	0.000000	0.000000	0.042317	0.080948	0.442653	0.000000	0.000000	4.000000	48.000000	0.000000
2607.904998	0.041008	0.552254	0.063215	81.405319	103.483719	135.465836	2.007093	0.000000	-4.579474	0.000000	0.000000	0.000000	0.042317	0.080948	0.442653	0.000000	0.000000	4.000000	48.000000	0.000000
2607.908332	0.041008	0.552254	0.063215	81.405319	103.483719	135.465836	2.007093	0.000000	-4.579474	0.000000	0.000000	0.000000	0.042317	0.080948	0.442653	0.000000	0.000000	4.000000	48.000000	0.000000
2607.911665	0.041008	0.552254	0.063215	81.320923	104.881828	136.825668	2.045393	0.000000	-4.562496	0.000000	0.000000	0.000000	0.042317	0.080948	0.442653	0.000000	0.000000	4.000000	48.000000	0.000000
2607.914998	0.041147	0.552592	0.064986	81.320923	104.881828	136.825668	2.045393	0.000000	-4.562496	0.000000	0.000000	0.000000	0.041878	0.101512	0.531457	0.000000	0.000000	4.000000	48.000000	0.000000
2607.918332	0.041147	0.552592	0.064986	81.320923	104.881828	136.825668	2.045393	0.000000	-4.562496	0.000000	0.000000	0.000000	0.041878	0.101512	0.531457	0.000000	0.000000	4.000000	48.000000	0.000000
2607.921665	0.041147	0.552592	0.064986	81.257126	105.848419	137.764786	2.091077	0.000000	-4.541739	0.000000	0.000000	0.000000	0.041878	0.101512	0.531457	0.000000	0.000000	4.000000	48.000000	0.000000
2607.924998	0.041225	0.552843	0.066610	81.257126	105.848419	137.764786	2.091077	0.000000	-4.541739	0.000000	0.000000	0.000000	0.023371	0.075421	0.487108	0.000000	0.000000	4.000000	48.000000	0.000000
2607.928332	0.041225	0.552843	0.066610	81.257126	105.848419	137.764786	2.091077	0.000000	-4.541739	0.000000	0.000000	0.000000	0.023371	0.075421	0.487108	0.000000	0.000000	4.000000	48.000000	0.000000
2607.931665	0.041225	0.552843	0.066610	81.205582	106.553474	138.448837	2.132940	0.000000	-4.522230	0.000000	0.000000	0.000000	0.023371	0.075421	0.487108	0.000000	0.000000	4.000000	48.000000	0.000000
2607.934998	0.041251	0.553076	0.068218	81.205582	106.553474	138.448837	2.132940	0.000000	-4.522230	0.000000	0.000000	0.000000	0.007849	0.069797	0.482358	0.000000	0.000000	4.000000	48.000000	0.000000
2607.938332	0.041251	0.553076	0.068218	81.205582	106.553474	138.448837	2.132940	0.000000	-4.522230	0.000000	0.000000	0.000000	0.007849	0.069797	0.482358	0.000000	0.000000	4.000000	48.000000	0.000000
2607.941665	0.041268	0.553257	0.069709	81.173630	106.919296	138.805252	2.174452	0.000000	-4.502417	0.000000	0.000000	0.000000	0.004936	0.054388	0.447517	0.000000	0.000000	4.000000	48.000000	0.000000
2607.944998	0.041268	0.553257	0.069709	81.173630	106.919296	138.805252	2.174452	0.000000	-4.502417	0.000000	0.000000	0.000000	0.004936	0.054388	0.447517	0.000000	0.000000	4.000000	48.000000	0.000000
2607.948332	0.041268	0.553257	0.069709	81.173630	106.919296	138.805252	2.174452	0.000000	-4.502417	0.000000	0.000000	0.000000	0.004936	0.054388	0.447517	0.000000	0.000000	4.000000	48.000000	0.000000
2607.951665	0.041245	0.553419	0.071349	81.146606	107.103058	138.983383	2.212562	0.000000	-4.483812	0.000000	0.000000	0.000000	-0.006904	0.048662	0.492008	0.000000	0.000000	4.000000	48.000000	0.000000
2607.954998	0.041245	0.553419	0.071349	81.146606	107.103058	138.983383	2.212562	0.000000	-4.483812	0.000000	0.000000	0.000000	-0.006904	0.048662	0.492008	0.000000	0.000000	4.000000	48.000000	0.000000
2607.958332	0.041245	0.553419	0.071349	81.146606	107.103058	138.983383	2.212562	0.000000	-4.483812	0.000000	0.000000	0.000000	-0.006904	0.048662	0.492008	0.000000	0.000000	4.000000	48.000000	0.000000
2607.961665	0.041245	0.553419	0.071349	81.140175	106.962090	138.835663	2.254426	0.000000	-4.462910	0.000000	0.000000	0.000000	-0.006904	0.048662	0.492008	0.000000	0.000000	4.000000	48.000000	0.000000
2607.964998	0.041259	0.553580	0.073148	81.140175	106.962090	138.835663	2.254426	0.000000	-4.462910	0.000000	0.000000	0.000000	0.004122	0.048182	0.539694	0.000000	0.000000	4.000000	48.000000	0.000000
2607.968332	0.041259	0.553580	0.073148	81.140175	106.962090	138.835663	2.254426	0.000000	-4.462910	0.000000	0.000000	0.000000	0.004122	0.048182	0.539694	0.000000	0.000000	4.000000	48.000000	0.000000
2607.971665	0.041270	0.553722	0.074599	81.156555	106.743729	138.600418	2.299188	0.000000	-4.440015	0.000000	0.000000	0.000000	0.003382	0.042546	0.435223	0.000000	0.000000	4.000000	48.000000	0.000000
2607.974998	0.041270	0.553722	0.074599	81.156555	106.743729	138.600418	2.299188	0.000000	-4.440015	0.000000	0.000000	0.000000	0.003382	0.042546	0.435223	0.000000	0.000000	4.000000	48.000000	0.000000
2607.978332	0.041270	0.553722	0.074599	81.156555	106.743729	138.600418	2.299188	0.000000	-4.440015	0.000000	0.000000	0.000000	0.003382	0.042546	0.435223	0.000000	0.000000	4.000000	48.000000	0.000000
2607.981665	0.041270	0.553722	0.074599	81.228043	106.555763	138.346619	2.334773	0.000000	-4.421406	0.000000	0.000000	0.000000	0.003382	0.042546	0.435223	0.000000	0.000000	4.000000	48.000000	0.000000
2607.984998	0.041304	0.553873	0.076351	81.228043	106.555763	138.346619	2.334773	0.000000	-4.421406	0.000000	0.000000	0.000000	0.010219	0.045178	0.525677	0.000000	0.000000	4.000000	48.000000	0.000000
2607.988332	0.041304	0.553873	0.076351	81.228043	106.555763	138.346619	2.334773	0.000000	-4.421406	0.000000	0.000000	0.000000	0.010219	0.045178	0.525677	0.000000	0.000000	4.000000	48.000000	0.000000
2607.991665	0.041304	0.553873	0.076351	81.352486	106.600136	138.270874	2.376884	0.000000	-4.398911	0.000000	0.000000	0.000000	0.010219	0.045178	0.525677	0.000000	0.000000	4.000000	48.000000	0.000000
2607.994998	0.041297	0.553986	0.077906	81.352486	106.600136	138.270874	2.376884	0.000000	-4.398911	0.000000	0.000000	0.000000	-0.002224	0.033994	0.466403	0.000000	0.000000	4.000000	48.000000	0.000000
2607.998332	0.041297	0.553986	0.077906	81.352486	106.600136	138.270874	2.376884	0.000000	-4.398911	0.000000	0.000000	0.000000	-0.002224	0.033994	0.466403	0.000000	0.000000	4.000000	48.000000	0.000000
2608.001665	0.041276	0.554099	0.079296	81.503708	106.871735	138.394043	2.414184	0.000000	-4.378552	0.000000	0.000000	0.000000	-0.006246	0.033931	0.417005	0.000000	0.000000	4.000000	48.000000	0.000000
2608.004998	0.041276	0.554099	0.079296	81.503708	106.871735	138.394043	2.414184	0.000000	-4.378552	0.000000	0.000000	0.000000	-0.006246	0.033931	0.417005	0.000000	0.000000	4.000000	48.000000	0.000000
2608.008332	0.041276	0.554099	0.079296	81.503708	106.871735	138.394043	2.414184	0.000000	-4.378552	0.000000	0.000000	0.000000	-0.006246	0.033931	0.417005	0.000000	0.000000	4.000000	48.000000	0.000000
2608.011665	0.041276	0.554099	0.079296	81.729271	107.375458	138.677139	2.447285	0.000000	-4.360137	0.000000	0.000000	0.000000	-0.006246	0.033931	0.417005	0.000000	0.000000	4.000000	48.000000	0.000000
2608.014998	0.041276	0.554202	0.080970	81.729271	107.375458	138.677139	2.447285	0.000000	-4.360137	0.000000	0.000000	0.000000	0.000078	0.030772	0.502027	0.000000	0.000000	4.000000	48.000000	0.000000
2608.018332	0.041276	0.554202	0.080970	81.729271	107.375458	138.677139	2.447285	0.000000	-4.360137	0.000000	0.000000	0.000000	0.000078	0.030772	0.502027	0.000000	0.000000	4.000000	48.000000	0.000000
2608.021665	0.041256	0.554242	0.082388	81.925903	107.730400	138.844818	2.486257	0.000000	-4.338032	0.000000	0.000000	0.000000	-0.005999	0.012102	0.425661	0.000000	0.000000	4.000000	48.000000	0.000000
2608.024998	0.041256	0.554242	0.082388	81.925903	107.730400	138.844818	2.486257	0.000000	-4.338032	0.000000	0.000000	0.000000	-0.005999	0.012102	0.425661	0.000000	0.000000	4.000000	48.000000	0.000000
2608.028332	0.041256	0.554242	0.082388	81.925903	107.730400	138.844818	2.486257	0.000000	-4.338032	0.000000	0.000000	0.000000	-0.005999	0.012102	0.425661	0.000000	0.000000	4.000000	48.000000	0.000000
2608.031665	0.041247	0.554279	0.083967	82.125854	107.978691	138.910538	2.519106	0.000000	-4.319040	0.000000	0.000000	0.000000	-0.002545	0.011202	0.473638	0.000000	0.000000	4.000000	48.000000	0.000000
2608.034998	0.041247	0.554279	0.083967	82.125854	107.978691	138.910538	2.519106	0.000000	-4.319040	0.000000	0.000000	0.000000	-0.002545	0.011202	0.473638	0.000000	0.000000	4.000000	48.000000	0.000000
2608.038332	0.041247	0.554279	0.083967	82.125854	107.978691	138.910538	2.519106	0.000000	-4.319040	0.000000	0.000000	0.000000	-0.002545	0.011202	0.473638	0.000000	0.000000	4.000000	48.000000	0.000000
2608.041665	0.041247	0.554279	0.083967	82.307800	108.123497	138.890793	2.554977	0.000000	-4.297917	0.000000	0.000000	0.000000	-0.002545	0.011202	0.473638	0.000000	0.000000	4.000000	48.000000	0.000000
2608.044998	0.041279	0.554320	0.085742	82.307800	108.123497	138.890793	2.554977	0.000000	-4.297917	0.000000	0.000000	0.000000	0.009482	0.012240	0.532528	0.000000	0.000000	4.000000	48.000000	0.000000
2608.048332	0.041279	0.554320	0.085742	82.307800	108.123497	138.890793	2.554977	0.000000	-4.297917	0.000000	0.000000	0.000000	0.009482	0.012240	0.532528	0.000000	0.000000	4.000000	48.000000	0.000000
2608.051665	0.041285	0.554362	0.087192	82.435272	108.258041	138.908066	2.594132	0.000000	-4.274398	0.000000	0.000000	0.000000	0.001875	0.012753	0.434898	0.000000	0.000000	4.000000	48.000000	0.000000
2608.054998	0.041285	0.554362	0.087192	82.435272	108.258041	138.908066	2.594132	0.000000	-4.274398	0.000000	0.000000	0.000000	0.001875	0.012753	0.434898	0.000000	0.000000	4.000000	48.000000	0.000000
2608.058332	0.041285	0.554362	0.087192	82.435272	108.258041	138.908066	2.594132	0.000000	-4.274398	0.000000	0.000000	0.000000	0.001875	0.012753	0.434898	0.000000	0.000000	4.000000	48.000000	0.000000
2608.061665	0.041285	0.554362	0.087192	82.576935	108.620697	139.125549	2.625883	0.000000	-4.254966	0.000000	0.000000	0.000000	0.001875	0.012753	0.434898	0.000000	0.000000	4.000000	48.000000	0.000000
2608.064998	0.041313	0.554470	0.088929	82.576935	108.620697	139.125549	2.625883	0.000000	-4.254966	0.000000	0.000000	0.000000	0.008232	0.032395	0.521112	0.000000	0.000000	4.000000	48.000000	0.000000
2608.068332	0.041313	0.554470	0.088929	82.576935	108.620697	139.125549	2.625883	0.000000	-4.254966	0.000000	0.000000	0.000000	0.008232	0.032395	0.521112	0.000000	0.000000	4.000000	48.000000	0.000000
2608.071665	0.041313	0.554470	0.088929	82.700882	109.400078	139.755966	2.663085	0.000000	-4.231781	0.000000	0.000000	0.000000	0.008232	0.032395	0.521112	0.000000	0.000000	4.000000	48.000000	0.000000
2608.074998	0.041354	0.554598	0.090517	82.700882	109.400078	139.755966	2.663085	0.000000	-4.231781	0.000000	0.000000	0.000000	0.012509	0.038116	0.476460	0.000000	0.000000	4.000000	48.000000	0.000000
2608.078332	0.041354	0.554598	0.090517	82.700882	109.400078	139.755966	2.663085	0.000000	-4.231781	0.000000	0.000000	0.000000	0.012509	0.038116	0.476460	0.000000	0.000000	4.000000	48.000000	0.000000
2608.081665	0.041381	0.554719	0.091904	82.834015	110.330002	140.525528	2.696332	0.000000	-4.210677	0.000000	0.000000	0.000000	0.007809	0.036413	0.415916	0.000000	0.000000	4.000000	48.000000	0.000000
2608.084998	0.041381	0.554719	0.091904	82.834015	110.330002	140.525528	2.696332	0.000000	-4.210677	0.000000	0.000000	0.000000	0.007809	0.036413	0.415916	0.000000	0.000000	4.000000	48.000000	0.000000
2608.088332	0.041381	0.554719	0.091904	82.834015	110.330002	140.525528	2.696332	0.000000	-4.210677	0.000000	0.000000	0.000000	0.007809	0.036413	0.415916	0.000000	0.000000	4.000000	48.000000	0.000000
2608.091665	0.041421	0.554843	0.093487	83.002098	111.671776	141.661209	2.725072	0.000000	-4.192134	0.000000	0.000000	0.000000	0.012141	0.037378	0.475059	0.000000	0.000000	4.000000	48.000000	0.000000
2608.094998	0.041421	0.554843	0.093487	83.002098	111.671776	141.661209	2.725072	0.000000	-4.192134	0.000000	0.000000	0.000000	0.012141	0.037378	0.475059	0.000000	0.000000	4.000000	48.000000	0.000000
2608.098332	0.041421	0.554843	0.093487	83.002098	111.671776	141.661209	2.725072	0.000000	-4.192134	0.000000	0.000000	0.000000	0.012141	0.037378	0.475059	0.000000	0.000000	4.000000	48.000000	0.000000
2608.101665	0.041460	0.554948	0.095051	83.183670	113.066048	142.838516	2.757276	0.000000	-4.171022	0.000000	0.000000	0.000000	0.011573	0.031427	0.469306	0.000000	0.000000	4.000000	48.000000	0.000000
2608.104998	0.041460	0.554948	0.095051	83.183670	113.066048	142.838516	2.757276	0.000000	-4.171022	0.000000	0.000000	0.000000	0.011573	0.031427	0.469306	0.000000	0.000000	4.000000	48.000000	0.000000
2608.108332	0.041460	0.554948	0.095051	83.183670	113.066048	142.838516	2.757276	0.000000	-4.171022	0.000000	0.000000	0.000000	0.011573	0.031427	0.469306	0.000000	0.000000	4.000000	48.000000	0.000000
2608.111665	0.041460	0.554948	0.095051	83.375938	114.459381	144.011307	2.788615	0.000000	-4.150135	0.000000	0.000000	0.000000	0.011573	0.031427	0.469306	0.000000	0.000000	4.000000	48.000000	0.000000
2608.114998	0.041459	0.555037	0.096799	83.375938	114.459381	144.011307	2.788615	0.000000	-4.150135	0.000000	0.000000	0.000000	-0.000308	0.026560	0.524286	0.000000	0.000000	4.000000	48.000000	0.000000
2608.118332	0.041459	0.555037	0.096799	83.375938	114.459381	144.011307	2.788615	0.000000	-4.150135	0.000000	0.000000	0.000000	-0.000308	0.026560	0.524286	0.000000	0.000000	4.000000	48.000000	0.000000
2608.121665	0.041433	0.555069	0.098235	83.496391	115.456017	144.868820	2.823651	0.000000	-4.126378	0.000000	0.000000	0.000000	-0.007526	0.009693	0.430860	0.000000	0.000000	4.000000	48.000000	0.000000
2608.124998	0.041433	0.555069	0.098235	83.496391	115.456017	144.868820	2.823651	0.000000	-4.126378	0.000000	0.000000	0.000000	-0.007526	0.009693	0.430860	0.000000	0.000000	4.000000	48.000000	0.000000
2608.128332	0.041433	0.555069	0.098235	83.496391	115.456017	144.868820	2.823651	0.000000	-4.126378	0.000000	0.000000	0.000000	-0.007526	0.009693	0.430860	0.000000	0.000000	4.000000	48.000000	0.000000
2608.131665	0.041365	0.555108	0.099811	83.581917	116.352165	145.660965	2.852324	0.000000	-4.106611	0.000000	0.000000	0.000000	-0.020576	0.011775	0.472656	0.000000	0.000000	4.000000	48.000000	0.000000
2608.134998	0.041365	0.555108	0.099811	83.581917	116.352165	145.660965	2.852324	0.000000	-4.106611	0.000000	0.000000	0.000000	-0.020576	0.011775	0.472656	0.000000	0.000000	4.000000	48.000000	0.000000
2608.138332	0.041365	0.555108	0.099811	83.581917	116.352165	145.660965	2.852324	0.000000	-4.106611	0.000000	0.000000	0.000000	-0.020576	0.011775	0.472656	0.000000	0.000000	4.000000	48.000000	0.000000
2608.141665	0.041267	0.555127	0.101369	83.599632	117.195969	146.455780	2.883876	0.000000	-4.084515	0.000000	0.000000	0.000000	-0.029265	0.005685	0.467541	0.000000	0.000000	4.000000	48.000000	0.000000
2608.144998	0.041267	0.555127	0.101369	83.599632	117.195969	146.455780	2.883876	0.000000	-4.084515	0.000000	0.000000	0.000000	-0.029265	0.005685	0.467541	0.000000	0.000000	4.000000	48.000000	0.000000
2608.148332	0.041267	0.555127	0.101369	83.599632	117.195969	146.455780	2.883876	0.000000	-4.084515	0.000000	0.000000	0.000000	-0.029265	0.005685	0.467541	0.000000	0.000000	4.000000	48.000000	0.000000
2608.151665	0.041162	0.555162	0.102843	83.549828	118.055916	147.316284	2.915020	0.000000	-4.062346	0.000000	0.000000	0.000000	-0.031480	0.010307	0.442195	0.000000	0.000000	4.000000	48.000000	0.000000
2608.154998	0.041162	0.555162	0.102843	83.549828	118.055916	147.316284	2.915020	0.000000	-4.062346	0.000000	0.000000	0.000000	-0.031480	0.010307	0.442195	0.000000	0.000000	4.000000	48.000000	0.000000
2608.158332	0.041162	0.555162	0.102843	83.549828	118.055916	147.316284	2.915020	0.000000	-4.062346	0.000000	0.000000	0.000000	-0.031480	0.010307	0.442195	0.000000	0.000000	4.000000	48.000000	0.000000
2608.161665	0.041027	0.555188	0.104279	83.474533	119.121246	148.385620	2.944222	0.000000	-4.041232	0.000000	0.000000	0.000000	-0.040700	0.007863	0.430627	0.000000	0.000000	4.000000	48.000000	0.000000
2608.164998	0.041027	0.555188	0.104279	83.474533	119.121246	148.385620	2.944222	0.000000	-4.041232	0.000000	0.000000	0.000000	-0.040700	0.007863	0.430627	0.000000	0.000000	4.000000	48.000000	0.000000
2608.168332	0.041027	0.555188	0.104279	83.474533	119.121246	148.385620	2.944222	0.000000	-4.041232	0.000000	0.000000	0.000000	-0.040700	0.007863	0.430627	0.000000	0.000000	4.000000	48.000000	0.000000
2608.171665	0.040858	0.555249	0.105649	83.385445	120.447762	149.713882	2.972721	0.000000	-4.020315	0.000000	0.000000	0.000000	-0.050551	0.018287	0.410965	0.000000	0.000000	4.000000	48.000000	0.000000
2608.174998	0.040858	0.555249	0.105649	83.385445	120.447762	149.713882	2.972721	0.000000	-4.020315	0.000000	0.000000	0.000000	-0.050551	0.018287	0.410965	0.000000	0.000000	4.000000	48.000000	0.000000
2608.178332	0.040858	0.555249	0.105649	83.385445	120.447762	149.713882	2.972721	0.000000	-4.020315	0.000000	0.000000	0.000000	-0.050551	0.018287	0.410965	0.000000	0.000000	4.000000	48.000000	0.000000
2608.181665	0.040686	0.555302	0.106978	83.301392	122.005173	151.253098	3.000089	0.000000	-3.999933	0.000000	0.000000	0.000000	-0.051807	0.015943	0.398915	0.000000	0.000000	4.000000	48.000000	0.000000
2608.184998	0.040686	0.555302	0.106978	83.301392	122.005173	151.253098	3.000089	0.000000	-3.999933	0.000000	0.000000	0.000000	-0.051807	0.015943	0.398915	0.000000	0.000000	4.000000	48.000000	0.000000
2608.188332	0.040686	0.555302	0.106978	83.301392	122.005173	151.253098	3.000089	0.000000	-3.999933	0.000000	0.000000	0.000000	-0.051807	0.015943	0.398915	0.000000	0.000000	4.000000	48.000000	0.000000
2608.191665	0.040509	0.555347	0.108268	83.242996	123.730751	152.929825	3.026443	0.000000	-3.980031	0.000000	0.000000	0.000000	-0.053041	0.013634	0.386917	0.000000	0.000000	4.000000	48.000000	0.000000
2608.194998	0.040509	0.555347	0.108268	83.242996	123.730751	152.929825	3.026443	0.000000	-3.980031	0.000000	0.000000	0.000000	-0.053041	0.013634	0.386917	0.000000	0.000000	4.000000	48.000000	0.000000
2608.198332	0.040509	0.555347	0.108268	83.242996	123.730751	152.929825	3.026443	0.000000	-3.980031	0.000000	0.000000	0.000000	-0.053041	0.013634	0.386917	0.000000	0.000000	4.000000	48.000000	0.000000
2608.201665	0.040331	0.555392	0.109556	83.218575	125.524620	154.645050	3.051818	0.000000	-3.960608	0.000000	0.000000	0.000000	-0.053442	0.013320	0.386391	0.000000	0.000000	4.000000	48.000000	0.000000
2608.204998	0.040331	0.555392	0.109556	83.218575	125.524620	154.645050	3.051818	0.000000	-3.960608	0.000000	0.000000	0.000000	-0.053442	0.013320	0.386391	0.000000	0.000000	4.000000	48.000000	0.000000
2608.208332	0.040331	0.555392	0.109556	83.218575	125.524620	154.645050	3.051818	0.000000	-3.960608	0.000000	0.000000	0.000000	-0.053442	0.013320	0.386391	0.000000	0.000000	4.000000	48.000000	0.000000
2608.211665	0.040148	0.555429	0.110804	83.226570	127.170395	156.198761	3.076872	0.000000	-3.941175	0.000000	0.000000	0.000000	-0.054650	0.011022	0.374449	0.000000	0.000000	4.000000	48.000000	0.000000
2608.214998	0.040148	0.555429	0.110804	83.226570	127.170395	156.198761	3.076872	0.000000	-3.941175	0.000000	0.000000	0.000000	-0.054650	0.011022	0.374449	0.000000	0.000000	4.000000	48.000000	0.000000
2608.218332	0.040148	0.555429	0.110804	83.226570	127.170395	156.198761	3.076872	0.000000	-3.941175	0.000000	0.000000	0.000000	-0.054650	0.011022	0.374449	0.000000	0.000000	4.000000	48.000000	0.000000
2608.221665	0.039963	0.555477	0.112029	83.244431	128.542938	157.488785	3.100990	0.000000	-3.922226	0.000000	0.000000	0.000000	-0.055493	0.014417	0.367448	0.000000	0.000000	4.000000	48.000000	0.000000
2608.224998	0.039963	0.555477	0.112029	83.244431	128.542938	157.488785	3.100990	0.000000	-3.922226	0.000000	0.000000	0.000000	-0.055493	0.014417	0.367448	0.000000	0.000000	4.000000	48.000000	0.000000
2608.228332	0.039963	0.555477	0.112029	83.244431	128.542938	157.488785	3.100990	0.000000	-3.922226	0.000000	0.000000	0.000000	-0.055493	0.014417	0.367448	0.000000	0.000000	4.000000	48.000000	0.000000
2608.231665	0.039801	0.555548	0.113207	83.276985	129.669662	158.536774	3.124465	0.000000	-3.903552	0.000000	0.000000	0.000000	-0.048654	0.021538	0.353399	0.000000	0.000000	4.000000	48.000000	0.000000
2608.234998	0.039801	0.555548	0.113207	83.276985	129.669662	158.536774	3.124465	0.000000	-3.903552	0.000000	0.000000	0.000000	-0.048654	0.021538	0.353399	0.000000	0.000000	4.000000	48.000000	0.000000
2608.238332	0.039801	0.555548	0.113207	83.276985	129.669662	158.536774	3.124465	0.000000	-3.903552	0.000000	0.000000	0.000000	-0.048654	0.021538	0.353399	0.000000	0.000000	4.000000	48.000000	0.000000
2608.241665	0.039637	0.555682	0.114373	83.335350	130.524933	159.315125	3.146570	0.000000	-3.885755	0.000000	0.000000	0.000000	-0.049209	0.040091	0.349732	0.000000	0.000000	4.000000	48.000000	0.000000
2608.244998	0.039637	0.555682	0.114373	83.335350	130.524933	159.315125	3.146570	0.000000	-3.885755	0.000000	0.000000	0.000000	-0.049209	0.040091	0.349732	0.000000	0.000000	4.000000	48.000000	0.000000
2608.248332	0.039637	0.555682	0.114373	83.335350	130.524933	159.315125	3.146570	0.000000	-3.885755	0.000000	0.000000	0.000000	-0.049209	0.040091	0.349732	0.000000	0.000000	4.000000	48.000000	0.000000
2608.251665	0.039497	0.555859	0.115508	83.429382	131.377045	160.068558	3.168247	0.000000	-3.868101	0.000000	0.000000	0.000000	-0.041939	0.053065	0.340609	0.000000	0.000000	4.000000	48.000000	0.000000
2608.254998	0.039497	0.555859	0.115508	83.429382	131.377045	160.068558	3.168247	0.000000	-3.868101	0.000000	0.000000	0.000000	-0.041939	0.053065	0.340609	0.000000	0.000000	4.000000	48.000000	0.000000
2608.258332	0.039497	0.555859	0.115508	83.429382	131.377045	160.068558	3.168247	0.000000	-3.868101	0.000000	0.000000	0.000000	-0.041939	0.053065	0.340609	0.000000	0.000000	4.000000	48.000000	0.000000
2608.261665	0.039409	0.556079	0.116611	83.555389	132.375504	160.940353	3.188853	0.000000	-3.851132	0.000000	0.000000	0.000000	-0.026437	0.066130	0.330940	0.000000	0.000000	4.000000	48.000000	0.000000
2608.264998	0.039409	0.556079	0.116611	83.555389	132.375504	160.940353	3.188853	0.000000	-3.851132	0.000000	0.000000	0.000000	-0.026437	0.066130	0.330940	0.000000	0.000000	4.000000	48.000000	0.000000
2608.268332	0.039409	0.556079	0.116611	83.555389	132.375504	160.940353	3.188853	0.000000	-3.851132	0.000000	0.000000	0.000000	-0.026437	0.066130	0.330940	0.000000	0.000000	4.000000	48.000000	0.000000
2608.271665	0.039374	0.556312	0.117688	83.706650	133.535416	161.944717	3.208008	0.000000	-3.835190	0.000000	0.000000	0.000000	-0.010726	0.069841	0.322904	0.000000	0.000000	4.000000	48.000000	0.000000
2608.274998	0.039374	0.556312	0.117688	83.706650	133.535416	161.944717	3.208008	0.000000	-3.835190	0.000000	0.000000	0.000000	-0.010726	0.069841	0.322904	0.000000	0.000000	4.000000	48.000000	0.000000
2608.278332	0.039374	0.556312	0.117688	83.706650	133.535416	161.944717	3.208008	0.000000	-3.835190	0.000000	0.000000	0.000000	-0.010726	0.069841	0.322904	0.000000	0.000000	4.000000	48.000000	0.000000
2608.281665	0.039390	0.556589	0.118732	83.896675	134.939438	163.155655	3.225813	0.000000	-3.820226	0.000000	0.000000	0.000000	0.004975	0.083035	0.313261	0.000000	0.000000	4.000000	48.000000	0.000000
2608.284998	0.039390	0.556589	0.118732	83.896675	134.939438	163.155655	3.225813	0.000000	-3.820226	0.000000	0.000000	0.000000	0.004975	0.083035	0.313261	0.000000	0.000000	4.000000	48.000000	0.000000
2608.288332	0.039390	0.556589	0.118732	83.896675	134.939438	163.155655	3.225813	0.000000	-3.820226	0.000000	0.000000	0.000000	0.004975	0.083035	0.313261	0.000000	0.000000	4.000000	48.000000	0.000000
2608.291665	0.039487	0.556878	0.119747	84.109604	136.828339	164.807739	3.242206	0.000000	-3.806324	0.000000	0.000000	0.000000	0.029095	0.086822	0.304687	0.000000	0.000000	4.000000	48.000000	0.000000
2608.294998	0.039487	0.556878	0.119747	84.109604	136.828339	164.807739	3.242206	0.000000	-3.806324	0.000000	0.000000	0.000000	0.029095	0.086822	0.304687	0.000000	0.000000	4.000000	48.000000	0.000000
2608.298332	0.039487	0.556878	0.119747	84.109604	136.828339	164.807739	3.242206	0.000000	-3.806324	0.000000	0.000000	0.000000	0.029095	0.086822	0.304687	0.000000	0.000000	4.000000	48.000000	0.000000
2608.301665	0.039639	0.557168	0.120758	84.325905	139.310196	167.017471	3.256888	0.000000	-3.793769	0.000000	0.000000	0.000000	0.045555	0.086892	0.303140	0.000000	0.000000	4.000000	48.000000	0.000000
2608.304998	0.039639	0.557168	0.120758	84.325905	139.310196	167.017471	3.256888	0.000000	-3.793769	0.000000	0.000000	0.000000	0.045555	0.086892	0.303140	0.000000	0.000000	4.000000	48.000000	0.000000
2608.308332	0.039639	0.557168	0.120758	84.325905	139.310196	167.017471	3.256888	0.000000	-3.793769	0.000000	0.000000	0.000000	0.045555	0.086892	0.303140	0.000000	0.000000	4.000000	48.000000	0.000000
2608.311665	0.039816	0.557451	0.121727	84.504272	142.476913	169.894867	3.270590	0.000000	-3.781963	0.000000	0.000000	0.000000	0.053083	0.085004	0.290878	0.000000	0.000000	4.000000	48.000000	0.000000
2608.314998	0.039816	0.557451	0.121727	84.504272	142.476913	169.894867	3.270590	0.000000	-3.781963	0.000000	0.000000	0.000000	0.053083	0.085004	0.290878	0.000000	0.000000	4.000000	48.000000	0.000000
2608.318332	0.039816	0.557451	0.121727	84.504272	142.476913	169.894867	3.270590	0.000000	-3.781963	0.000000	0.000000	0.000000	0.053083	0.085004	0.290878	0.000000	0.000000	4.000000	48.000000	0.000000
2608.321665	0.040021	0.557735	0.122694	84.616608	145.987366	173.127747	3.283172	0.000000	-3.771045	0.000000	0.000000	0.000000	0.061425	0.085030	0.289903	0.000000	0.000000	4.000000	48.000000	0.000000
2608.324998	0.040021	0.557735	0.122694	84.616608	145.987366	173.127747	3.283172	0.000000	-3.771045	0.000000	0.000000	0.000000	0.061425	0.085030	0.289903	0.000000	0.000000	4.000000	48.000000	0.000000
2608.328332	0.040021	0.557735	0.122694	84.616608	145.987366	173.127747	3.283172	0.000000	-3.771045	0.000000	0.000000	0.000000	0.061425	0.085030	0.289903	0.000000	0.000000	4.000000	48.000000	0.000000
2608.331665	0.040021	0.557735	0.122694	84.640213	149.514938	176.413589	3.295195	0.000000	-3.760544	0.000000	0.000000	0.000000	0.061425	0.085030	0.289903	0.000000	0.000000	4.000000	48.000000	0.000000
2608.334998	0.040223	0.558044	0.123616	84.640213	149.514938	176.413589	3.295195	0.000000	-3.760544	0.000000	0.000000	0.000000	0.060644	0.092673	0.276600	0.000000	0.000000	4.000000	48.000000	0.000000
2608.338332	0.040223	0.558044	0.123616	84.640213	149.514938	176.413589	3.295195	0.000000	-3.760544	0.000000	0.000000	0.000000	0.060644	0.092673	0.276600	0.000000	0.000000	4.000000	48.000000	0.000000
2608.341665	0.040425	0.558353	0.124536	84.572739	152.741638	179.453751	3.306450	0.000000	-3.750651	0.000000	0.000000	0.000000	0.060749	0.092755	0.276207	0.000000	0.000000	4.000000	48.000000	0.000000
2608.344998	0.040425	0.558353	0.124536	84.572739	152.741638	179.453751	3.306450	0.000000	-3.750651	0.000000	0.000000	0.000000	0.060749	0.092755	0.276207	0.000000	0.000000	4.000000	48.000000	0.000000
2608.348332	0.040425	0.558353	0.124536	84.572739	152.741638	179.453751	3.306450	0.000000	-3.750651	0.000000	0.000000	0.000000	0.060749	0.092755	0.276207	0.000000	0.000000	4.000000	48.000000	0.000000
2608.351665	0.040425	0.558353	0.124536	84.439857	155.491592	-177.947754	3.317561	0.000000	-3.740828	0.000000	0.000000	0.000000	0.060749	0.092755	0.276207	0.000000	0.000000	4.000000	48.000000	0.000000
2608.354998	0.040654	0.558675	0.125432	84.439857	155.491592	-177.947754	3.317561	0.000000	-3.740828	0.000000	0.000000	0.000000	0.068703	0.096648	0.268801	0.000000	0.000000	4.000000	48.000000	0.000000
2608.358332	0.040654	0.558675	0.125432	84.439857	155.491592	-177.947754	3.317561	0.000000	-3.740828	0.000000	0.000000	0.000000	0.068703	0.096648	0.268801	0.000000	0.000000	4.000000	48.000000	0.000000
2608.361665	0.040798	0.558991	0.126296	84.284271	157.876648	-175.690536	3.327838	0.000000	-3.731687	0.000000	0.000000	0.000000	0.043119	0.094774	0.258951	0.000000	0.000000	4.000000	48.000000	0.000000
2608.364998	0.040798	0.558991	0.126296	84.284271	157.876648	-175.690536	3.327838	0.000000	-3.731687	0.000000	0.000000	0.000000	0.043119	0.094774	0.258951	0.000000	0.000000	4.000000	48.000000	0.000000
2608.368332	0.040798	0.558991	0.126296	84.284271	157.876648	-175.690536	3.327838	0.000000	-3.731687	0.000000	0.000000	0.000000	0.043119	0.094774	0.258951	0.000000	0.000000	4.000000	48.000000	0.000000
2608.371665	0.040798	0.558991	0.126296	84.129478	160.144257	-173.549545	3.338647	0.000000	-3.722021	0.000000	0.000000	0.000000	0.043119	0.094774	0.258951	0.000000	0.000000	4.000000	48.000000	0.000000
2608.374998	0.040939	0.559301	0.127120	84.129478	160.144257	-173.549545	3.338647	0.000000	-3.722021	0.000000	0.000000	0.000000	0.042385	0.092929	0.247416	0.000000	0.000000	4.000000	48.000000	0.000000
2608.378332	0.040939	0.559301	0.127120	84.129478	160.144257	-173.549545	3.338647	0.000000	-3.722021	0.000000	0.000000	0.000000	0.042385	0.092929	0.247416	0.000000	0.000000	4.000000	48.000000	0.000000
2608.381665	0.041052	0.559591	0.127930	83.989960	162.219650	-171.596436	3.348824	0.000000	-3.712866	0.000000	0.000000	0.000000	0.033767	0.087230	0.242926	0.000000	0.000000	4.000000	48.000000	0.000000
2608.384998	0.041052	0.559591	0.127930	83.989960	162.219650	-171.596436	3.348824	0.000000	-3.712866	0.000000	0.000000	0.000000	0.033767	0.087230	0.242926	0.000000	0.000000	4.000000	48.000000	0.000000
2608.388332	0.041052	0.559591	0.127930	83.989960	162.219650	-171.596436	3.348824	0.000000	-3.712866	0.000000	0.000000	0.000000	0.033767	0.087230	0.242926	0.000000	0.000000	4.000000	48.000000	0.000000
2608.391665	0.041052	0.559591	0.127930	83.870941	163.965775	-169.954514	3.359065	0.000000	-3.703604	0.000000	0.000000	0.000000	0.033767	0.087230	0.242926	0.000000	0.000000	4.000000	48.000000	0.000000
2608.394998	0.041104	0.559869	0.128668	83.870941	163.965775	-169.954514	3.359065	0.000000	-3.703604	0.000000	0.000000	0.000000	0.015538	0.083391	0.221465	0.000000	0.000000	4.000000	48.000000	0.000000
2608.398332	0.041104	0.559869	0.128668	83.870941	163.965775	-169.954514	3.359065	0.000000	-3.703604	0.000000	0.000000	0.000000	0.015538	0.083391	0.221465	0.000000	0.000000	4.000000	48.000000	0.000000
2608.401665	0.041155	0.560148	0.129406	83.763382	165.251999	-168.744919	3.368984	0.000000	-3.694583	0.000000	0.000000	0.000000	0.015520	0.083470	0.221213	0.000000	0.000000	4.000000	48.000000	0.000000
2608.404998	0.041155	0.560148	0.129406	83.763382	165.251999	-168.744919	3.368984	0.000000	-3.694583	0.000000	0.000000	0.000000	0.015520	0.083470	0.221213	0.000000	0.000000	4.000000	48.000000	0.000000
2608.408332	0.041155	0.560148	0.129406	83.763382	165.251999	-168.744919	3.368984	0.000000	-3.694583	0.000000	0.000000	0.000000	0.015520	0.083470	0.221213	0.000000	0.000000	4.000000	48.000000	0.000000
2608.411665	0.041155	0.560148	0.129406	83.682732	165.998016	-168.042831	3.378811	0.000000	-3.685598	0.000000	0.000000	0.000000	0.015520	0.083470	0.221213	0.000000	0.000000	4.000000	48.000000	0.000000
2608.414998	0.041204	0.560419	0.130105	83.682732	165.998016	-168.042831	3.378811	0.000000	-3.685598	0.000000	0.000000	0.000000	0.014721	0.081573	0.209819	0.000000	0.000000	4.000000	48.000000	0.000000
2608.418332	0.041204	0.560419	0.130105	83.682732	165.998016	-168.042831	3.378811	0.000000	-3.685598	0.000000	0.000000	0.000000	0.014721	0.081573	0.209819	0.000000	0.000000	4.000000	48.000000	0.000000
2608.421665	0.041223	0.560685	0.130769	83.617607	166.263794	-167.786133	3.388060	0.000000	-3.677098	0.000000	0.000000	0.000000	0.005550	0.079686	0.199043	0.000000	0.000000	4.000000	48.000000	0.000000
2608.424998	0.041223	0.560685	0.130769	83.617607	166.263794	-167.786133	3.388060	0.000000	-3.677098	0.000000	0.000000	0.000000	0.005550	0.079686	0.199043	0.000000	0.000000	4.000000	48.000000	0.000000
2608.428332	0.041223	0.560685	0.130769	83.617607	166.263794	-167.786133	3.388060	0.000000	-3.677098	0.000000	0.000000	0.000000	0.005550	0.079686	0.199043	0.000000	0.000000	4.000000	48.000000	0.000000
2608.431665	0.041223	0.560685	0.130769	83.575592	166.372025	-167.676895	3.397132	0.000000	-3.668718	0.000000	0.000000	0.000000	0.005550	0.079686	0.199043	0.000000	0.000000	4.000000	48.000000	0.000000
2608.434998	0.041213	0.560951	0.131433	83.575592	166.372025	-167.676895	3.397132	0.000000	-3.668718	0.000000	0.000000	0.000000	-0.002865	0.079767	0.199426	0.000000	0.000000	4.000000	48.000000	0.000000
2608.438332	0.041213	0.560951	0.131433	83.575592	166.372025	-167.676895	3.397132	0.000000	-3.668718	0.000000	0.000000	0.000000	-0.002865	0.079767	0.199426	0.000000	0.000000	4.000000	48.000000	0.000000
2608.441665	0.041201	0.561211	0.132060	83.552292	166.415863	-167.632950	3.406520	0.000000	-3.660002	0.000000	0.000000	0.000000	-0.003695	0.077855	0.188103	0.000000	0.000000	4.000000	48.000000	0.000000
2608.444998	0.041201	0.561211	0.132060	83.552292	166.415863	-167.632950	3.406520	0.000000	-3.660002	0.000000	0.000000	0.000000	-0.003695	0.077855	0.188103	0.000000	0.000000	4.000000	48.000000	0.000000
2608.448332	0.041201	0.561211	0.132060	83.552292	166.415863	-167.632950	3.406520	0.000000	-3.660002	0.000000	0.000000	0.000000	-0.003695	0.077855	0.188103	0.000000	0.000000	4.000000	48.000000	0.000000
2608.451665	0.041201	0.561211	0.132060	83.534889	166.442093	-167.603714	3.415358	0.000000	-3.651757	0.000000	0.000000	0.000000	-0.003695	0.077855	0.188103	0.000000	0.000000	4.000000	48.000000	0.000000
2608.454998	0.041216	0.561451	0.132669	83.534889	166.442093	-167.603714	3.415358	0.000000	-3.651757	0.000000	0.000000	0.000000	0.004328	0.072088	0.182625	0.000000	0.000000	4.000000	48.000000	0.000000
2608.458332	0.041216	0.561451	0.132669	83.534889	166.442093	-167.603714	3.415358	0.000000	-3.651757	0.000000	0.000000	0.000000	0.004328	0.072088	0.182625	0.000000	0.000000	4.000000	48.000000	0.000000
2608.461665	0.041200	0.561652	0.133248	83.516472	166.492645	-167.554062	3.423543	0.000000	-3.644085	0.000000	0.000000	0.000000	-0.004766	0.060506	0.173659	0.000000	0.000000	4.000000	48.000000	0.000000
2608.464998	0.041200	0.561652	0.133248	83.516472	166.492645	-167.554062	3.423543	0.000000	-3.644085	0.000000	0.000000	0.000000	-0.004766	0.060506	0.173659	0.000000	0.000000	4.000000	48.000000	0.000000
2608.468332	0.041200	0.561652	0.133248	83.516472	166.492645	-167.554062	3.423543	0.000000	-3.644085	0.000000	0.000000	0.000000	-0.004766	0.060506	0.173659	0.000000	0.000000	4.000000	48.000000	0.000000
2608.471665	0.041200	0.561652	0.133248	83.495132	166.551208	-167.496338	3.431657	0.000000	-3.636444	0.000000	0.000000	0.000000	-0.004766	0.060506	0.173659	0.000000	0.000000	4.000000	48.000000	0.000000
2608.474998	0.041239	0.561835	0.133807	83.495132	166.551208	-167.496338	3.431657	0.000000	-3.636444	0.000000	0.000000	0.000000	0.011698	0.054689	0.167642	0.000000	0.000000	4.000000	48.000000	0.000000
2608.478332	0.041239	0.561835	0.133807	83.495132	166.551208	-167.496338	3.431657	0.000000	-3.636444	0.000000	0.000000	0.000000	0.011698	0.054689	0.167642	0.000000	0.000000	4.000000	48.000000	0.000000
2608.481665	0.041250	0.562017	0.134367	83.500076	166.577850	-167.472931	3.438747	0.000000	-3.629741	0.000000	0.000000	0.000000	0.003263	0.054719	0.168090	0.000000	0.000000	4.000000	48.000000	0.000000
2608.484998	0.041250	0.562017	0.134367	83.500076	166.577850	-167.472931	3.438747	0.000000	-3.629741	0.000000	0.000000	0.000000	0.003263	0.054719	0.168090	0.000000	0.000000	4.000000	48.000000	0.000000
2608.488332	0.041250	0.562017	0.134367	83.500076	166.577850	-167.472931	3.438747	0.000000	-3.629741	0.000000	0.000000	0.000000	0.003263	0.054719	0.168090	0.000000	0.000000	4.000000	48.000000	0.000000
2608.491665	0.041250	0.562017	0.134367	83.545815	166.705124	-167.368515	3.446174	0.000000	-3.622691	0.000000	0.000000	0.000000	0.003263	0.054719	0.168090	0.000000	0.000000	4.000000	48.000000	0.000000
2608.494998	0.041318	0.562219	0.134939	83.545815	166.705124	-167.368515	3.446174	0.000000	-3.622691	0.000000	0.000000	0.000000	0.020429	0.060574	0.171451	0.000000	0.000000	4.000000	48.000000	0.000000
2608.498332	0.041318	0.562219	0.134939	83.545815	166.705124	-167.368515	3.446174	0.000000	-3.622691	0.000000	0.000000	0.000000	0.020429	0.060574	0.171451	0.000000	0.000000	4.000000	48.000000	0.000000
2608.501665	0.041390	0.562415	0.135568	83.625816	167.183792	-166.944931	3.452975	0.000000	-3.616209	0.000000	0.000000	0.000000	0.021653	0.058695	0.188754	0.000000	0.000000	4.000000	48.000000	0.000000
2608.504998	0.041390	0.562415	0.135568	83.625816	167.183792	-166.944931	3.452975	0.000000	-3.616209	0.000000	0.000000	0.000000	0.021653	0.058695	0.188754	0.000000	0.000000	4.000000	48.000000	0.000000
2608.508332	0.041390	0.562415	0.135568	83.625816	167.183792	-166.944931	3.452975	0.000000	-3.616209	0.000000	0.000000	0.000000	0.021653	0.058695	0.188754	0.000000	0.000000	4.000000	48.000000	0.000000
2608.511665	0.041390	0.562415	0.135568	83.723961	168.089371	-166.128204	3.460448	0.000000	-3.609058	0.000000	0.000000	0.000000	0.021653	0.058695	0.188754	0.000000	0.000000	4.000000	48.000000	0.000000
2608.514998	0.041466	0.562636	0.136249	83.723961	168.089371	-166.128204	3.460448	0.000000	-3.609058	0.000000	0.000000	0.000000	0.022757	0.066531	0.204285	0.000000	0.000000	4.000000	48.000000	0.000000
2608.518332	0.041466	0.562636	0.136249	83.723961	168.089371	-166.128204	3.460448	0.000000	-3.609058	0.000000	0.000000	0.000000	0.022757	0.066531	0.204285	0.000000	0.000000	4.000000	48.000000	0.000000
2608.521665	0.041603	0.562871	0.136999	83.832832	169.240005	-165.086624	3.468506	0.000000	-3.601315	0.000000	0.000000	0.000000	0.041230	0.070490	0.224971	0.000000	0.000000	4.000000	48.000000	0.000000
2608.524998	0.041603	0.562871	0.136999	83.832832	169.240005	-165.086624	3.468506	0.000000	-3.601315	0.000000	0.000000	0.000000	0.041230	0.070490	0.224971	0.000000	0.000000	4.000000	48.000000	0.000000
2608.528332	0.041603	0.562871	0.136999	83.832832	169.240005	-165.086624	3.468506	0.000000	-3.601315	0.000000	0.000000	0.000000	0.041230	0.070490	0.224971	0.000000	0.000000	4.000000	48.000000	0.000000
2608.531665	0.041603	0.562871	0.136999	83.939774	170.415848	-164.023819	3.476627	0.000000	-3.593475	0.000000	0.000000	0.000000	0.041230	0.070490	0.224971	0.000000	0.000000	4.000000	48.000000	0.000000
2608.534998	0.041747	0.563107	0.137842	83.939774	170.415848	-164.023819	3.476627	0.000000	-3.593475	0.000000	0.000000	0.000000	0.043270	0.070552	0.253144	0.000000	0.000000	4.000000	48.000000	0.000000
2608.538332	0.041747	0.563107	0.137842	83.939774	170.415848	-164.023819	3.476627	0.000000	-3.593475	0.000000	0.000000	0.000000	0.043270	0.070552	0.253144	0.000000	0.000000	4.000000	48.000000	0.000000
2608.541665	0.041923	0.563316	0.138726	84.038063	171.298859	-163.229431	3.485815	0.000000	-3.584563	0.000000	0.000000	0.000000	0.052704	0.062724	0.264974	0.000000	0.000000	4.000000	48.000000	0.000000
2608.544998	0.041923	0.563316	0.138726	84.038063	171.298859	-163.229431	3.485815	0.000000	-3.584563	0.000000	0.000000	0.000000	0.052704	0.062724	0.264974	0.000000	0.000000	4.000000	48.000000	0.000000
2608.548332	0.041923	0.563316	0.138726	84.038063	171.298859	-163.229431	3.485815	0.000000	-3.584563	0.000000	0.000000	0.000000	0.052704	0.062724	0.264974	0.000000	0.000000	4.000000	48.000000	0.000000
2608.551665	0.041923	0.563316	0.138726	84.096840	171.801102	-162.785095	3.495028	0.000000	-3.575581	0.000000	0.000000	0.000000	0.052704	0.062724	0.264974	0.000000	0.000000	4.000000	48.000000	0.000000
2608.554998	0.042160	0.563518	0.139662	84.096840	171.801102	-162.785095	3.495028	0.000000	-3.575581	0.000000	0.000000	0.000000	0.071006	0.060750	0.280795	0.000000	0.000000	4.000000	48.000000	0.000000
2608.558332	0.042160	0.563518	0.139662	84.096840	171.801102	-162.785095	3.495028	0.000000	-3.575581	0.000000	0.000000	0.000000	0.071006	0.060750	0.280795	0.000000	0.000000	4.000000	48.000000	0.000000
2608.561665	0.042342	0.563708	0.140622	84.099236	171.992310	-162.622711	3.504058	0.000000	-3.566732	0.000000	0.000000	0.000000	0.054565	0.056806	0.287969	0.000000	0.000000	4.000000	48.000000	0.000000
2608.564998	0.042342	0.563708	0.140622	84.099236	171.992310	-162.622711	3.504058	0.000000	-3.566732	0.000000	0.000000	0.000000	0.054565	0.056806	0.287969	0.000000	0.000000	4.000000	48.000000	0.000000
2608.568332	0.042342	0.563708	0.140622	84.099236	171.992310	-162.622711	3.504058	0.000000	-3.566732	0.000000	0.000000	0.000000	0.054565	0.056806	0.287969	0.000000	0.000000	4.000000	48.000000	0.000000
2608.571665	0.042525	0.563884	0.141601	84.028175	172.165787	-162.465302	3.513978	0.000000	-3.556959	0.000000	0.000000	0.000000	0.055100	0.052786	0.293933	0.000000	0.000000	4.000000	48.000000	0.000000
2608.574998	0.042525	0.563884	0.141601	84.028175	172.165787	-162.465302	3.513978	0.000000	-3.556959	0.000000	0.000000	0.000000	0.055100	0.052786	0.293933	0.000000	0.000000	4.000000	48.000000	0.000000
2608.578332	0.042525	0.563884	0.141601	84.028175	172.165787	-162.465302	3.513978	0.000000	-3.556959	0.000000	0.000000	0.000000	0.055100	0.052786	0.293933	0.000000	0.000000	4.000000	48.000000	0.000000
2608.581665	0.042712	0.564033	0.142622	83.897484	172.424683	-162.221680	3.524019	0.000000	-3.547011	0.000000	0.000000	0.000000	0.056088	0.044825	0.306229	0.000000	0.000000	4.000000	48.000000	0.000000
2608.584998	0.042712	0.564033	0.142622	83.897484	172.424683	-162.221680	3.524019	0.000000	-3.547011	0.000000	0.000000	0.000000	0.056088	0.044825	0.306229	0.000000	0.000000	4.000000	48.000000	0.000000
2608.588332	0.042712	0.564033	0.142622	83.897484	172.424683	-162.221680	3.524019	0.000000	-3.547011	0.000000	0.000000	0.000000	0.056088	0.044825	0.306229	0.000000	0.000000	4.000000	48.000000	0.000000
2608.591665	0.042873	0.564136	0.143670	83.738602	172.719223	-161.939957	3.534418	0.000000	-3.536650	0.000000	0.000000	0.000000	0.048195	0.030886	0.314503	0.000000	0.000000	4.000000	48.000000	0.000000
2608.594998	0.042873	0.564136	0.143670	83.738602	172.719223	-161.939957	3.534418	0.000000	-3.536650	0.000000	0.000000	0.000000	0.048195	0.030886	0.314503	0.000000	0.000000	4.000000	48.000000	0.000000
2608.598332	0.042873	0.564136	0.143670	83.738602	172.719223	-161.939957	3.534418	0.000000	-3.536650	0.000000	0.000000	0.000000	0.048195	0.030886	0.314503	0.000000	0.000000	4.000000	48.000000	0.000000
2608.601665	0.043035	0.564225	0.144738	83.568947	173.016571	-161.655533	3.545362	0.000000	-3.525679	0.000000	0.000000	0.000000	0.048709	0.026738	0.320408	0.000000	0.000000	4.000000	48.000000	0.000000
2608.604998	0.043035	0.564225	0.144738	83.568947	173.016571	-161.655533	3.545362	0.000000	-3.525679	0.000000	0.000000	0.000000	0.048709	0.026738	0.320408	0.000000	0.000000	4.000000	48.000000	0.000000
2608.608332	0.043035	0.564225	0.144738	83.568947	173.016571	-161.655533	3.545362	0.000000	-3.525679	0.000000	0.000000	0.000000	0.048709	0.026738	0.320408	0.000000	0.000000	4.000000	48.000000	0.000000
2608.611665	0.043201	0.564287	0.145847	83.410934	173.264557	-161.418976	3.556398	0.000000	-3.514546	0.000000	0.000000	0.000000	0.049675	0.018591	0.332611	0.000000	0.000000	4.000000	48.000000	0.000000
2608.614998	0.043201	0.564287	0.145847	83.410934	173.264557	-161.418976	3.556398	0.000000	-3.514546	0.000000	0.000000	0.000000	0.049675	0.018591	0.332611	0.000000	0.000000	4.000000	48.000000	0.000000
2608.618332	0.043201	0.564287	0.145847	83.410934	173.264557	-161.418976	3.556398	0.000000	-3.514546	0.000000	0.000000	0.000000	0.049675	0.018591	0.332611	0.000000	0.000000	4.000000	48.000000	0.000000
2608.621665	0.043365	0.564328	0.146939	83.271828	173.473007	-161.221771	3.567754	0.000000	-3.503017	0.000000	0.000000	0.000000	0.049409	0.012427	0.327561	0.000000	0.000000	4.000000	48.000000	0.000000
2608.624998	0.043365	0.564328	0.146939	83.271828	173.473007	-161.221771	3.567754	0.000000	-3.503017	0.000000	0.000000	0.000000	0.049409	0.012427	0.327561	0.000000	0.000000	4.000000	48.000000	0.000000
2608.628332	0.043365	0.564328	0.146939	83.271828	173.473007	-161.221771	3.567754	0.000000	-3.503017	0.000000	0.000000	0.000000	0.049409	0.012427	0.327561	0.000000	0.000000	4.000000	48.000000	0.000000
2608.631665	0.043532	0.564356	0.148050	83.154724	173.642471	-161.063324	3.578784	0.000000	-3.491748	0.000000	0.000000	0.000000	0.049924	0.008166	0.333413	0.000000	0.000000	4.000000	48.000000	0.000000
2608.634998	0.043532	0.564356	0.148050	83.154724	173.642471	-161.063324	3.578784	0.000000	-3.491748	0.000000	0.000000	0.000000	0.049924	0.008166	0.333413	0.000000	0.000000	4.000000	48.000000	0.000000
2608.638332	0.043532	0.564356	0.148050	83.154724	173.642471	-161.063324	3.578784	0.000000	-3.491748	0.000000	0.000000	0.000000	0.049924	0.008166	0.333413	0.000000	0.000000	4.000000	48.000000	0.000000
2608.641665	0.043697	0.564362	0.149145	83.052734	173.783188	-160.930603	3.589892	0.000000	-3.480327	0.000000	0.000000	0.000000	0.049657	0.001953	0.328378	0.000000	0.000000	4.000000	48.000000	0.000000
2608.644998	0.043697	0.564362	0.149145	83.052734	173.783188	-160.930603	3.589892	0.000000	-3.480327	0.000000	0.000000	0.000000	0.049657	0.001953	0.328378	0.000000	0.000000	4.000000	48.000000	0.000000
2608.648332	0.043697	0.564362	0.149145	83.052734	173.783188	-160.930603	3.589892	0.000000	-3.480327	0.000000	0.000000	0.000000	0.049657	0.001953	0.328378	0.000000	0.000000	4.000000	48.000000	0.000000
2608.651665	0.043834	0.564368	0.150240	82.964470	173.904282	-160.820160	3.600681	0.000000	-3.469164	0.000000	0.000000	0.000000	0.041069	0.001689	0.328536	0.000000	0.000000	4.000000	48.000000	0.000000
2608.654998	0.043834	0.564368	0.150240	82.964470	173.904282	-160.820160	3.600681	0.000000	-3.469164	0.000000	0.000000	0.000000	0.041069	0.001689	0.328536	0.000000	0.000000	4.000000	48.000000	0.000000
2608.658332	0.043834	0.564368	0.150240	82.964470	173.904282	-160.820160	3.600681	0.000000	-3.469164	0.000000	0.000000	0.000000	0.041069	0.001689	0.328536	0.000000	0.000000	4.000000	48.000000	0.000000
2608.661665	0.044001	0.564392	0.151347	82.902061	173.985199	-160.746964	3.611691	0.000000	-3.457699	0.000000	0.000000	0.000000	0.050090	0.007369	0.331990	0.000000	0.000000	4.000000	48.000000	0.000000
2608.664998	0.044001	0.564392	0.151347	82.902061	173.985199	-160.746964	3.611691	0.000000	-3.457699	0.000000	0.000000	0.000000	0.050090	0.007369	0.331990	0.000000	0.000000	4.000000	48.000000	0.000000
2608.668332	0.044001	0.564392	0.151347	82.902061	173.985199	-160.746964	3.611691	0.000000	-3.457699	0.000000	0.000000	0.000000	0.050090	0.007369	0.331990	0.000000	0.000000	4.000000	48.000000	0.000000
2608.671665	0.044138	0.564430	0.152433	82.855728	174.046585	-160.695877	3.622345	0.000000	-3.446537	0.000000	0.000000	0.000000	0.041015	0.011153	0.325849	0.000000	0.000000	4.000000	48.000000	0.000000
2608.674998	0.044138	0.564430	0.152433	82.855728	174.046585	-160.695877	3.622345	0.000000	-3.446537	0.000000	0.000000	0.000000	0.041015	0.011153	0.325849	0.000000	0.000000	4.000000	48.000000	0.000000
2608.678332	0.044138	0.564430	0.152433	82.855728	174.046585	-160.695877	3.622345	0.000000	-3.446537	0.000000	0.000000	0.000000	0.041015	0.011153	0.325849	0.000000	0.000000	4.000000	48.000000	0.000000
2608.681665	0.044305	0.564452	0.153536	82.824249	174.152740	-160.604980	3.633001	0.000000	-3.435304	0.000000	0.000000	0.000000	0.050196	0.006825	0.331028	0.000000	0.000000	4.000000	48.000000	0.000000
2608.684998	0.044305	0.564452	0.153536	82.824249	174.152740	-160.604980	3.633001	0.000000	-3.435304	0.000000	0.000000	0.000000	0.050196	0.006825	0.331028	0.000000	0.000000	4.000000	48.000000	0.000000
2608.688332	0.044305	0.564452	0.153536	82.824249	174.152740	-160.604980	3.633001	0.000000	-3.435304	0.000000	0.000000	0.000000	0.050196	0.006825	0.331028	0.000000	0.000000	4.000000	48.000000	0.000000
2608.691665	0.044470	0.564501	0.154596	82.819931	174.480865	-160.309662	3.643362	0.000000	-3.424312	0.000000	0.000000	0.000000	0.049346	0.014734	0.318008	0.000000	0.000000	4.000000	48.000000	0.000000
2608.694998	0.044470	0.564501	0.154596	82.819931	174.480865	-160.309662	3.643362	0.000000	-3.424312	0.000000	0.000000	0.000000	0.049346	0.014734	0.318008	0.000000	0.000000	4.000000	48.000000	0.000000
2608.698332	0.044470	0.564501	0.154596	82.819931	174.480865	-160.309662	3.643362	0.000000	-3.424312	0.000000	0.000000	0.000000	0.049346	0.014734	0.318008	0.000000	0.000000	4.000000	48.000000	0.000000
2608.701665	0.044576	0.564496	0.155650	82.844589	175.245819	-159.614471	3.653156	0.000000	-3.413862	0.000000	0.000000	0.000000	0.031747	-0.001538	0.316073	0.000000	0.000000	4.000000	48.000000	0.000000
2608.704998	0.044576	0.564496	0.155650	82.844589	175.245819	-159.614471	3.653156	0.000000	-3.413862	0.000000	0.000000	0.000000	0.031747	-0.001538	0.316073	0.000000	0.000000	4.000000	48.000000	0.000000
2608.708332	0.044576	0.564496	0.155650	82.844589	175.245819	-159.614471	3.653156	0.000000	-3.413862	0.000000	0.000000	0.000000	0.031747	-0.001538	0.316073	0.000000	0.000000	4.000000	48.000000	0.000000
2608.711665	0.044678	0.564464	0.156651	82.881508	176.424988	-158.535141	3.663457	0.000000	-3.402806	0.000000	0.000000	0.000000	0.030637	-0.009669	0.300390	0.000000	0.000000	4.000000	48.000000	0.000000
2608.714998	0.044678	0.564464	0.156651	82.881508	176.424988	-158.535141	3.663457	0.000000	-3.402806	0.000000	0.000000	0.000000	0.030637	-0.009669	0.300390	0.000000	0.000000	4.000000	48.000000	0.000000
2608.718332	0.044678	0.564464	0.156651	82.881508	176.424988	-158.535141	3.663457	0.000000	-3.402806	0.000000	0.000000	0.000000	0.030637	-0.009669	0.300390	0.000000	0.000000	4.000000	48.000000	0.000000
2608.721665	0.044678	0.564464	0.156651	82.926155	177.657410	-157.405930	3.673122	0.000000	-3.392370	0.000000	0.000000	0.000000	0.030637	-0.009669	0.300390	0.000000	0.000000	4.000000	48.000000	0.000000
2608.724998	0.044805	0.564405	0.157598	82.926155	177.657410	-157.405930	3.673122	0.000000	-3.392370	0.000000	0.000000	0.000000	0.038284	-0.017774	0.284130	0.000000	0.000000	4.000000	48.000000	0.000000
2608.728332	0.044805	0.564405	0.157598	82.926155	177.657410	-157.405930	3.673122	0.000000	-3.392370	0.000000	0.000000	0.000000	0.038284	-0.017774	0.284130	0.000000	0.000000	4.000000	48.000000	0.000000
2608.731665	0.044902	0.564305	0.158516	82.973007	178.591812	-156.552902	3.681809	0.000000	-3.382940	0.000000	0.000000	0.000000	0.028888	-0.030029	0.275440	0.000000	0.000000	4.000000	48.000000	0.000000
2608.734998	0.044902	0.564305	0.158516	82.973007	178.591812	-156.552902	3.681809	0.000000	-3.382940	0.000000	0.000000	0.000000	0.028888	-0.030029	0.275440	0.000000	0.000000	4.000000	48.000000	0.000000
2608.738332	0.044902	0.564305	0.158516	82.973007	178.591812	-156.552902	3.681809	0.000000	-3.382940	0.000000	0.000000	0.000000	0.028888	-0.030029	0.275440	0.000000	0.000000	4.000000	48.000000	0.000000
2608.741665	0.044902	0.564305	0.158516	83.008408	179.032028	-156.154236	3.690465	0.000000	-3.373494	0.000000	0.000000	0.000000	0.028888	-0.030029	0.275440	0.000000	0.000000	4.000000	48.000000	0.000000
2608.744998	0.045022	0.564191	0.159360	83.008408	179.032028	-156.154236	3.690465	0.000000	-3.373494	0.000000	0.000000	0.000000	0.036107	-0.034046	0.253047	0.000000	0.000000	4.000000	48.000000	0.000000
2608.748332	0.045022	0.564191	0.159360	83.008408	179.032028	-156.154236	3.690465	0.000000	-3.373494	0.000000	0.000000	0.000000	0.036107	-0.034046	0.253047	0.000000	0.000000	4.000000	48.000000	0.000000
2608.751665	0.045168	0.564051	0.160150	83.026695	179.105850	-156.092560	3.697976	0.000000	-3.365260	0.000000	0.000000	0.000000	0.043817	-0.042132	0.236937	0.000000	0.000000	4.000000	48.000000	0.000000
2608.754998	0.045168	0.564051	0.160150	83.026695	179.105850	-156.092560	3.697976	0.000000	-3.365260	0.000000	0.000000	0.000000	0.043817	-0.042132	0.236937	0.000000	0.000000	4.000000	48.000000	0.000000
2608.758332	0.045168	0.564051	0.160150	83.026695	179.105850	-156.092560	3.697976	0.000000	-3.365260	0.000000	0.000000	0.000000	0.043817	-0.042132	0.236937	0.000000	0.000000	4.000000	48.000000	0.000000
[truncated: 15,254 more rows]
