# Supplementary material for: Haptic Guidance Needs to Be Intuitive Not Just Informative to Improve Human Motor Accuracy
Source: PLoS One. 2016 Mar 16;11(3):e0150912. doi: 10.1371/journal.pone.0150912 (PMC4794196; doi:10.1371/journal.pone.0150912)
Supplement: S2 Data — (ZIP) [file pone.0150912.s002.zip › Subject10/exp2_0049.txt]

Time	PosX	PosY	PosZ	RotX	RotY	RotZ	ForceX	ForceY	ForceZ	MomentX	MomentY	MomentZ	VelocityX	VelocityY	VelocityZ	CalibratedWeight	ButtonDown	Condition	Trial	Visual
2871.901637	-0.001519	0.560374	0.262768	82.931862	53.111984	84.425545	1.801918	0.000000	-4.664021	0.000000	0.000000	0.000000	0.000088	-0.060206	-0.041821	0.000000	1.000000	2.000000	49.000000	0.000000
2871.904971	-0.001450	0.560300	0.262672	82.931862	53.111984	84.425545	1.801918	0.000000	-4.664021	0.000000	0.000000	0.000000	0.020564	-0.022210	-0.028891	0.000000	1.000000	2.000000	49.000000	0.000000
2871.908304	-0.001450	0.560300	0.262672	82.931862	53.111984	84.425545	1.801918	0.000000	-4.664021	0.000000	0.000000	0.000000	0.020564	-0.022210	-0.028891	0.000000	1.000000	2.000000	49.000000	0.000000
2871.911637	-0.001450	0.560300	0.262672	82.988739	53.848915	85.107574	1.801433	0.000000	-4.664207	0.000000	0.000000	0.000000	0.020564	-0.022210	-0.028891	0.000000	1.000000	2.000000	49.000000	0.000000
2871.914971	-0.000766	0.559926	0.262022	82.988739	53.848915	85.107574	1.801433	0.000000	-4.664207	0.000000	0.000000	0.000000	0.205240	-0.112154	-0.194910	0.000000	1.000000	2.000000	49.000000	0.000000
2871.918304	-0.000766	0.559926	0.262022	82.988739	53.848915	85.107574	1.801433	0.000000	-4.664207	0.000000	0.000000	0.000000	0.205240	-0.112154	-0.194910	0.000000	1.000000	2.000000	49.000000	0.000000
2871.921637	-0.000766	0.559926	0.262022	82.976891	54.144867	85.373703	1.794717	0.000000	-4.666797	0.000000	0.000000	0.000000	0.205240	-0.112154	-0.194910	0.000000	1.000000	2.000000	49.000000	0.000000
2871.924971	-0.000766	0.559926	0.262022	82.976891	54.144867	85.373703	1.794717	0.000000	-4.666797	0.000000	0.000000	0.000000	0.205240	-0.112154	-0.194910	0.000000	1.000000	2.000000	49.000000	0.000000
2871.928304	-0.000049	0.559875	0.261386	82.976891	54.144867	85.373703	1.794717	0.000000	-4.666797	0.000000	0.000000	0.000000	0.215102	-0.015272	-0.190881	0.000000	1.000000	2.000000	49.000000	0.000000
2871.931637	-0.000049	0.559875	0.261386	82.913963	53.471584	84.696297	1.794717	0.000000	-4.666797	0.000000	0.000000	0.000000	0.215102	-0.015272	-0.190881	0.000000	1.000000	2.000000	49.000000	0.000000
2871.934971	0.000360	0.559846	0.260622	82.913963	53.471584	84.696297	1.794717	0.000000	-4.666797	0.000000	0.000000	0.000000	0.122684	-0.008718	-0.229144	0.000000	1.000000	2.000000	49.000000	0.000000
2871.938304	0.000360	0.559846	0.260622	82.913963	53.471584	84.696297	1.794717	0.000000	-4.666797	0.000000	0.000000	0.000000	0.122684	-0.008718	-0.229144	0.000000	1.000000	2.000000	49.000000	0.000000
2871.941637	0.000360	0.559846	0.260622	82.716515	51.056881	82.237572	1.785542	0.000000	-4.670315	0.000000	0.000000	0.000000	0.122684	-0.008718	-0.229144	0.000000	1.000000	2.000000	49.000000	0.000000
2871.944971	0.001176	0.559786	0.259784	82.716515	51.056881	82.237572	1.785542	0.000000	-4.670315	0.000000	0.000000	0.000000	0.244925	-0.017954	-0.251581	0.000000	0.000000	2.000000	49.000000	0.000000
2871.948304	0.001176	0.559786	0.259784	82.716515	51.056881	82.237572	1.785542	0.000000	-4.670315	0.000000	0.000000	0.000000	0.244925	-0.017954	-0.251581	0.000000	0.000000	2.000000	49.000000	0.000000
2871.951637	0.001176	0.559786	0.259784	82.360542	47.338352	78.475281	1.777758	0.000000	-4.673284	0.000000	0.000000	0.000000	0.244925	-0.017954	-0.251581	0.000000	0.000000	2.000000	49.000000	0.000000
2871.954971	0.002092	0.559718	0.258743	82.360542	47.338352	78.475281	1.777758	0.000000	-4.673284	0.000000	0.000000	0.000000	0.274771	-0.020637	-0.312249	0.000000	0.000000	2.000000	49.000000	0.000000
2871.958304	0.002092	0.559718	0.258743	82.360542	47.338352	78.475281	1.777758	0.000000	-4.673284	0.000000	0.000000	0.000000	0.274771	-0.020637	-0.312249	0.000000	0.000000	2.000000	49.000000	0.000000
2871.961637	0.002092	0.559718	0.258743	81.936806	42.971153	74.039001	1.769546	0.000000	-4.676399	0.000000	0.000000	0.000000	0.274771	-0.020637	-0.312249	0.000000	0.000000	2.000000	49.000000	0.000000
2871.964971	0.003039	0.559561	0.257649	81.936806	42.971153	74.039001	1.769546	0.000000	-4.676399	0.000000	0.000000	0.000000	0.284086	-0.046859	-0.328220	0.000000	0.000000	2.000000	49.000000	0.000000
2871.968304	0.003039	0.559561	0.257649	81.936806	42.971153	74.039001	1.769546	0.000000	-4.676399	0.000000	0.000000	0.000000	0.284086	-0.046859	-0.328220	0.000000	0.000000	2.000000	49.000000	0.000000
2871.971637	0.003039	0.559561	0.257649	81.527336	38.465897	69.376495	1.761075	0.000000	-4.679595	0.000000	0.000000	0.000000	0.284086	-0.046859	-0.328220	0.000000	0.000000	2.000000	49.000000	0.000000
2871.974971	0.004084	0.559413	0.256471	81.527336	38.465897	69.376495	1.761075	0.000000	-4.679595	0.000000	0.000000	0.000000	0.313568	-0.044376	-0.353245	0.000000	0.000000	2.000000	49.000000	0.000000
2871.978304	0.004084	0.559413	0.256471	81.527336	38.465897	69.376495	1.761075	0.000000	-4.679595	0.000000	0.000000	0.000000	0.313568	-0.044376	-0.353245	0.000000	0.000000	2.000000	49.000000	0.000000
2871.981637	0.004084	0.559413	0.256471	81.125107	34.288456	64.996521	1.751441	0.000000	-4.683210	0.000000	0.000000	0.000000	0.313568	-0.044376	-0.353245	0.000000	0.000000	2.000000	49.000000	0.000000
2871.984971	0.005159	0.559235	0.255215	81.125107	34.288456	64.996521	1.751441	0.000000	-4.683210	0.000000	0.000000	0.000000	0.322510	-0.053645	-0.376756	0.000000	0.000000	2.000000	49.000000	0.000000
2871.988304	0.005159	0.559235	0.255215	81.125107	34.288456	64.996521	1.751441	0.000000	-4.683210	0.000000	0.000000	0.000000	0.322510	-0.053645	-0.376756	0.000000	0.000000	2.000000	49.000000	0.000000
2871.991637	0.005159	0.559235	0.255215	80.736137	30.462223	60.923622	1.741684	0.000000	-4.686847	0.000000	0.000000	0.000000	0.322510	-0.053645	-0.376756	0.000000	0.000000	2.000000	49.000000	0.000000
2871.994971	0.006398	0.559059	0.253843	80.736137	30.462223	60.923622	1.741684	0.000000	-4.686847	0.000000	0.000000	0.000000	0.371700	-0.052588	-0.411726	0.000000	0.000000	2.000000	49.000000	0.000000
2871.998304	0.006398	0.559059	0.253843	80.736137	30.462223	60.923622	1.741684	0.000000	-4.686847	0.000000	0.000000	0.000000	0.371700	-0.052588	-0.411726	0.000000	0.000000	2.000000	49.000000	0.000000
2872.001637	0.006398	0.559059	0.253843	80.354103	26.925968	57.096310	1.729841	0.000000	-4.691232	0.000000	0.000000	0.000000	0.371700	-0.052588	-0.411726	0.000000	0.000000	2.000000	49.000000	0.000000
2872.004971	0.007768	0.558931	0.252519	80.354103	26.925968	57.096310	1.729841	0.000000	-4.691232	0.000000	0.000000	0.000000	0.410853	-0.038525	-0.397319	0.000000	0.000000	2.000000	49.000000	0.000000
2872.008304	0.007768	0.558931	0.252519	80.354103	26.925968	57.096310	1.729841	0.000000	-4.691232	0.000000	0.000000	0.000000	0.410853	-0.038525	-0.397319	0.000000	0.000000	2.000000	49.000000	0.000000
2872.011637	0.007768	0.558931	0.252519	79.980286	23.721849	53.603207	1.715406	0.000000	-4.696528	0.000000	0.000000	0.000000	0.410853	-0.038525	-0.397319	0.000000	0.000000	2.000000	49.000000	0.000000
2872.014971	0.009201	0.558836	0.251292	79.980286	23.721849	53.603207	1.715406	0.000000	-4.696528	0.000000	0.000000	0.000000	0.429883	-0.028316	-0.368036	0.000000	0.000000	2.000000	49.000000	0.000000
2872.018304	0.009201	0.558836	0.251292	79.980286	23.721849	53.603207	1.715406	0.000000	-4.696528	0.000000	0.000000	0.000000	0.429883	-0.028316	-0.368036	0.000000	0.000000	2.000000	49.000000	0.000000
2872.021637	0.009201	0.558836	0.251292	79.604767	20.729183	50.334026	1.699135	0.000000	-4.702440	0.000000	0.000000	0.000000	0.429883	-0.028316	-0.368036	0.000000	0.000000	2.000000	49.000000	0.000000
2872.024971	0.010797	0.558750	0.250118	79.604767	20.729183	50.334026	1.699135	0.000000	-4.702440	0.000000	0.000000	0.000000	0.479019	-0.025846	-0.352108	0.000000	0.000000	2.000000	49.000000	0.000000
2872.028304	0.010797	0.558750	0.250118	79.604767	20.729183	50.334026	1.699135	0.000000	-4.702440	0.000000	0.000000	0.000000	0.479019	-0.025846	-0.352108	0.000000	0.000000	2.000000	49.000000	0.000000
2872.031637	0.010797	0.558750	0.250118	79.228882	17.958384	47.223324	1.679590	0.000000	-4.709456	0.000000	0.000000	0.000000	0.479019	-0.025846	-0.352108	0.000000	0.000000	2.000000	49.000000	0.000000
2872.034971	0.012492	0.558707	0.249103	79.228882	17.958384	47.223324	1.679590	0.000000	-4.709456	0.000000	0.000000	0.000000	0.508469	-0.012972	-0.304396	0.000000	0.000000	2.000000	49.000000	0.000000
2872.038304	0.012492	0.558707	0.249103	79.228882	17.958384	47.223324	1.679590	0.000000	-4.709456	0.000000	0.000000	0.000000	0.508469	-0.012972	-0.304396	0.000000	0.000000	2.000000	49.000000	0.000000
2872.041637	0.012492	0.558707	0.249103	78.871918	15.338427	44.294121	1.657176	0.000000	-4.717390	0.000000	0.000000	0.000000	0.508469	-0.012972	-0.304396	0.000000	0.000000	2.000000	49.000000	0.000000
2872.044971	0.014186	0.558712	0.248281	78.871918	15.338427	44.294121	1.657176	0.000000	-4.717390	0.000000	0.000000	0.000000	0.508199	0.001347	-0.246685	0.000000	0.000000	2.000000	49.000000	0.000000
2872.048304	0.014186	0.558712	0.248281	78.871918	15.338427	44.294121	1.657176	0.000000	-4.717390	0.000000	0.000000	0.000000	0.508199	0.001347	-0.246685	0.000000	0.000000	2.000000	49.000000	0.000000
2872.051637	0.014186	0.558712	0.248281	78.583435	12.948290	41.781948	1.633348	0.000000	-4.725693	0.000000	0.000000	0.000000	0.508199	0.001347	-0.246685	0.000000	0.000000	2.000000	49.000000	0.000000
2872.054971	0.015946	0.558695	0.247582	78.583435	12.948290	41.781948	1.633348	0.000000	-4.725693	0.000000	0.000000	0.000000	0.527967	-0.004974	-0.209873	0.000000	0.000000	2.000000	49.000000	0.000000
2872.058304	0.015946	0.558695	0.247582	78.583435	12.948290	41.781948	1.633348	0.000000	-4.725693	0.000000	0.000000	0.000000	0.527967	-0.004974	-0.209873	0.000000	0.000000	2.000000	49.000000	0.000000
2872.061637	0.015946	0.558695	0.247582	78.456070	10.811662	39.701973	1.607390	0.000000	-4.734585	0.000000	0.000000	0.000000	0.527967	-0.004974	-0.209873	0.000000	0.000000	2.000000	49.000000	0.000000
2872.064971	0.017706	0.558718	0.247014	78.456070	10.811662	39.701973	1.607390	0.000000	-4.734585	0.000000	0.000000	0.000000	0.527963	0.006753	-0.170393	0.000000	0.000000	2.000000	49.000000	0.000000
2872.068304	0.017706	0.558718	0.247014	78.456070	10.811662	39.701973	1.607390	0.000000	-4.734585	0.000000	0.000000	0.000000	0.527963	0.006753	-0.170393	0.000000	0.000000	2.000000	49.000000	0.000000
2872.071637	0.017706	0.558718	0.247014	78.571007	9.060456	38.028057	1.580381	0.000000	-4.743670	0.000000	0.000000	0.000000	0.527963	0.006753	-0.170393	0.000000	0.000000	2.000000	49.000000	0.000000
2872.074971	0.019465	0.558732	0.246521	78.571007	9.060456	38.028057	1.580381	0.000000	-4.743670	0.000000	0.000000	0.000000	0.527799	0.004279	-0.147753	0.000000	0.000000	2.000000	49.000000	0.000000
2872.078304	0.019465	0.558732	0.246521	78.571007	9.060456	38.028057	1.580381	0.000000	-4.743670	0.000000	0.000000	0.000000	0.527799	0.004279	-0.147753	0.000000	0.000000	2.000000	49.000000	0.000000
2872.081637	0.019465	0.558732	0.246521	78.782982	7.645806	36.979481	1.552671	0.000000	-4.752811	0.000000	0.000000	0.000000	0.527799	0.004279	-0.147753	0.000000	0.000000	2.000000	49.000000	0.000000
2872.084971	0.021225	0.558776	0.246099	78.782982	7.645806	36.979481	1.552671	0.000000	-4.752811	0.000000	0.000000	0.000000	0.527764	0.013372	-0.126708	0.000000	0.000000	2.000000	49.000000	0.000000
2872.088304	0.021225	0.558776	0.246099	78.782982	7.645806	36.979481	1.552671	0.000000	-4.752811	0.000000	0.000000	0.000000	0.527764	0.013372	-0.126708	0.000000	0.000000	2.000000	49.000000	0.000000
2872.091637	0.021225	0.558776	0.246099	79.050995	6.518710	36.239925	1.524297	0.000000	-4.761986	0.000000	0.000000	0.000000	0.527764	0.013372	-0.126708	0.000000	0.000000	2.000000	49.000000	0.000000
2872.094971	0.022948	0.558821	0.245673	79.050995	6.518710	36.239925	1.524297	0.000000	-4.761986	0.000000	0.000000	0.000000	0.517151	0.013308	-0.127786	0.000000	0.000000	2.000000	49.000000	0.000000
2872.098304	0.022948	0.558821	0.245673	79.050995	6.518710	36.239925	1.524297	0.000000	-4.761986	0.000000	0.000000	0.000000	0.517151	0.013308	-0.127786	0.000000	0.000000	2.000000	49.000000	0.000000
2872.101637	0.022948	0.558821	0.245673	79.351677	5.521582	35.171944	1.496308	0.000000	-4.770855	0.000000	0.000000	0.000000	0.517151	0.013308	-0.127786	0.000000	0.000000	2.000000	49.000000	0.000000
2872.104971	0.024706	0.558874	0.245303	79.351677	5.521582	35.171944	1.496308	0.000000	-4.770855	0.000000	0.000000	0.000000	0.527216	0.015990	-0.110816	0.000000	0.000000	2.000000	49.000000	0.000000
2872.108304	0.024706	0.558874	0.245303	79.351677	5.521582	35.171944	1.496308	0.000000	-4.770855	0.000000	0.000000	0.000000	0.527216	0.015990	-0.110816	0.000000	0.000000	2.000000	49.000000	0.000000
2872.111637	0.024706	0.558874	0.245303	79.644417	4.675734	34.174927	1.467158	0.000000	-4.779900	0.000000	0.000000	0.000000	0.527216	0.015990	-0.110816	0.000000	0.000000	2.000000	49.000000	0.000000
2872.114971	0.026395	0.558889	0.244937	79.644417	4.675734	34.174927	1.467158	0.000000	-4.779900	0.000000	0.000000	0.000000	0.506765	0.004435	-0.109768	0.000000	0.000000	2.000000	49.000000	0.000000
2872.118304	0.026395	0.558889	0.244937	79.644417	4.675734	34.174927	1.467158	0.000000	-4.779900	0.000000	0.000000	0.000000	0.506765	0.004435	-0.109768	0.000000	0.000000	2.000000	49.000000	0.000000
2872.121637	0.026395	0.558889	0.244937	79.920128	3.949480	33.630310	1.438959	0.000000	-4.788465	0.000000	0.000000	0.000000	0.506765	0.004435	-0.109768	0.000000	0.000000	2.000000	49.000000	0.000000
2872.124971	0.028049	0.558882	0.244556	79.920128	3.949480	33.630310	1.438959	0.000000	-4.788465	0.000000	0.000000	0.000000	0.496128	-0.002014	-0.114485	0.000000	0.000000	2.000000	49.000000	0.000000
2872.128304	0.028049	0.558882	0.244556	79.920128	3.949480	33.630310	1.438959	0.000000	-4.788465	0.000000	0.000000	0.000000	0.496128	-0.002014	-0.114485	0.000000	0.000000	2.000000	49.000000	0.000000
2872.131637	0.028049	0.558882	0.244556	80.156876	3.149464	32.897106	1.411248	0.000000	-4.796705	0.000000	0.000000	0.000000	0.496128	-0.002014	-0.114485	0.000000	0.000000	2.000000	49.000000	0.000000
2872.134971	0.029634	0.558837	0.244179	80.156876	3.149464	32.897106	1.411248	0.000000	-4.796705	0.000000	0.000000	0.000000	0.475720	-0.013543	-0.113204	0.000000	0.000000	2.000000	49.000000	0.000000
2872.138304	0.029634	0.558837	0.244179	80.156876	3.149464	32.897106	1.411248	0.000000	-4.796705	0.000000	0.000000	0.000000	0.475720	-0.013543	-0.113204	0.000000	0.000000	2.000000	49.000000	0.000000
2872.141637	0.029634	0.558837	0.244179	80.355110	2.312155	31.810934	1.384521	0.000000	-4.804488	0.000000	0.000000	0.000000	0.475720	-0.013543	-0.113204	0.000000	0.000000	2.000000	49.000000	0.000000
2872.144971	0.031116	0.558744	0.243745	80.355110	2.312155	31.810934	1.384521	0.000000	-4.804488	0.000000	0.000000	0.000000	0.444540	-0.027784	-0.130062	0.000000	0.000000	2.000000	49.000000	0.000000
2872.148304	0.031116	0.558744	0.243745	80.355110	2.312155	31.810934	1.384521	0.000000	-4.804488	0.000000	0.000000	0.000000	0.444540	-0.027784	-0.130062	0.000000	0.000000	2.000000	49.000000	0.000000
2872.151637	0.031116	0.558744	0.243745	80.503944	1.656252	30.956377	1.359771	0.000000	-4.811551	0.000000	0.000000	0.000000	0.444540	-0.027784	-0.130062	0.000000	0.000000	2.000000	49.000000	0.000000
2872.154971	0.032494	0.558664	0.243263	80.503944	1.656252	30.956377	1.359771	0.000000	-4.811551	0.000000	0.000000	0.000000	0.413403	-0.024038	-0.144586	0.000000	0.000000	2.000000	49.000000	0.000000
2872.158304	0.032494	0.558664	0.243263	80.503944	1.656252	30.956377	1.359771	0.000000	-4.811551	0.000000	0.000000	0.000000	0.413403	-0.024038	-0.144586	0.000000	0.000000	2.000000	49.000000	0.000000
2872.161637	0.032494	0.558664	0.243263	80.617348	1.354540	30.564804	1.336981	0.000000	-4.817934	0.000000	0.000000	0.000000	0.413403	-0.024038	-0.144586	0.000000	0.000000	2.000000	49.000000	0.000000
2872.164971	0.033838	0.558546	0.242785	80.617348	1.354540	30.564804	1.336981	0.000000	-4.817934	0.000000	0.000000	0.000000	0.402970	-0.035565	-0.143369	0.000000	0.000000	2.000000	49.000000	0.000000
2872.168304	0.033838	0.558546	0.242785	80.617348	1.354540	30.564804	1.336981	0.000000	-4.817934	0.000000	0.000000	0.000000	0.402970	-0.035565	-0.143369	0.000000	0.000000	2.000000	49.000000	0.000000
2872.171637	0.033838	0.558546	0.242785	80.688354	1.468675	30.833530	1.314632	0.000000	-4.824080	0.000000	0.000000	0.000000	0.402970	-0.035565	-0.143369	0.000000	0.000000	2.000000	49.000000	0.000000
2872.174971	0.035044	0.558401	0.242267	80.688354	1.468675	30.833530	1.314632	0.000000	-4.824080	0.000000	0.000000	0.000000	0.361933	-0.043321	-0.155502	0.000000	0.000000	2.000000	49.000000	0.000000
2872.178304	0.035044	0.558401	0.242267	80.688354	1.468675	30.833530	1.314632	0.000000	-4.824080	0.000000	0.000000	0.000000	0.361933	-0.043321	-0.155502	0.000000	0.000000	2.000000	49.000000	0.000000
2872.181637	0.035044	0.558401	0.242267	80.744690	1.555474	31.367521	1.294855	0.000000	-4.829425	0.000000	0.000000	0.000000	0.361933	-0.043321	-0.155502	0.000000	0.000000	2.000000	49.000000	0.000000
2872.184971	0.036216	0.558219	0.241753	80.744690	1.555474	31.367521	1.294855	0.000000	-4.829425	0.000000	0.000000	0.000000	0.351541	-0.054780	-0.154107	0.000000	0.000000	2.000000	49.000000	0.000000
2872.188304	0.036216	0.558219	0.241753	80.744690	1.555474	31.367521	1.294855	0.000000	-4.829425	0.000000	0.000000	0.000000	0.351541	-0.054780	-0.154107	0.000000	0.000000	2.000000	49.000000	0.000000
2872.191637	0.036216	0.558219	0.241753	80.800995	1.642179	31.869499	1.275552	0.000000	-4.834560	0.000000	0.000000	0.000000	0.351541	-0.054780	-0.154107	0.000000	0.000000	2.000000	49.000000	0.000000
2872.194971	0.037354	0.558019	0.241257	80.800995	1.642179	31.869499	1.275552	0.000000	-4.834560	0.000000	0.000000	0.000000	0.341388	-0.059812	-0.148788	0.000000	0.000000	2.000000	49.000000	0.000000
2872.198304	0.037354	0.558019	0.241257	80.800995	1.642179	31.869499	1.275552	0.000000	-4.834560	0.000000	0.000000	0.000000	0.341388	-0.059812	-0.148788	0.000000	0.000000	2.000000	49.000000	0.000000
2872.201637	0.037354	0.558019	0.241257	80.863884	1.794449	32.030350	1.256655	0.000000	-4.839507	0.000000	0.000000	0.000000	0.341388	-0.059812	-0.148788	0.000000	0.000000	2.000000	49.000000	0.000000
2872.204971	0.038457	0.557760	0.240753	80.863884	1.794449	32.030350	1.256655	0.000000	-4.839507	0.000000	0.000000	0.000000	0.330851	-0.077635	-0.151182	0.000000	0.000000	2.000000	49.000000	0.000000
2872.208304	0.038457	0.557760	0.240753	80.863884	1.794449	32.030350	1.256655	0.000000	-4.839507	0.000000	0.000000	0.000000	0.330851	-0.077635	-0.151182	0.000000	0.000000	2.000000	49.000000	0.000000
2872.211637	0.038457	0.557760	0.240753	80.927521	2.160048	32.342632	1.238324	0.000000	-4.844229	0.000000	0.000000	0.000000	0.330851	-0.077635	-0.151182	0.000000	0.000000	2.000000	49.000000	0.000000
2872.214971	0.039626	0.557468	0.240280	80.927521	2.160048	32.342632	1.238324	0.000000	-4.844229	0.000000	0.000000	0.000000	0.350877	-0.087683	-0.141934	0.000000	0.000000	2.000000	49.000000	0.000000
2872.218304	0.039626	0.557468	0.240280	80.927521	2.160048	32.342632	1.238324	0.000000	-4.844229	0.000000	0.000000	0.000000	0.350877	-0.087683	-0.141934	0.000000	0.000000	2.000000	49.000000	0.000000
2872.221637	0.039626	0.557468	0.240280	80.991173	2.647564	32.793011	1.218448	0.000000	-4.849267	0.000000	0.000000	0.000000	0.350877	-0.087683	-0.141934	0.000000	0.000000	2.000000	49.000000	0.000000
2872.224971	0.040795	0.557159	0.239823	80.991173	2.647564	32.793011	1.218448	0.000000	-4.849267	0.000000	0.000000	0.000000	0.350740	-0.092644	-0.137151	0.000000	0.000000	2.000000	49.000000	0.000000
2872.228304	0.040795	0.557159	0.239823	80.991173	2.647564	32.793011	1.218448	0.000000	-4.849267	0.000000	0.000000	0.000000	0.350740	-0.092644	-0.137151	0.000000	0.000000	2.000000	49.000000	0.000000
2872.231637	0.040795	0.557159	0.239823	81.057365	2.992852	33.123444	1.198365	0.000000	-4.854269	0.000000	0.000000	0.000000	0.350740	-0.092644	-0.137151	0.000000	0.000000	2.000000	49.000000	0.000000
2872.234971	0.041996	0.556791	0.239354	81.057365	2.992852	33.123444	1.198365	0.000000	-4.854269	0.000000	0.000000	0.000000	0.360078	-0.110432	-0.140763	0.000000	0.000000	2.000000	49.000000	0.000000
2872.238304	0.041996	0.556791	0.239354	81.057365	2.992852	33.123444	1.198365	0.000000	-4.854269	0.000000	0.000000	0.000000	0.360078	-0.110432	-0.140763	0.000000	0.000000	2.000000	49.000000	0.000000
2872.241637	0.041996	0.556791	0.239354	81.126259	3.110172	33.281162	1.177603	0.000000	-4.859347	0.000000	0.000000	0.000000	0.360078	-0.110432	-0.140763	0.000000	0.000000	2.000000	49.000000	0.000000
2872.244971	0.043195	0.556445	0.238895	81.126259	3.110172	33.281162	1.177603	0.000000	-4.859347	0.000000	0.000000	0.000000	0.359854	-0.103945	-0.137650	0.000000	0.000000	2.000000	49.000000	0.000000
2872.248304	0.043195	0.556445	0.238895	81.126259	3.110172	33.281162	1.177603	0.000000	-4.859347	0.000000	0.000000	0.000000	0.359854	-0.103945	-0.137650	0.000000	0.000000	2.000000	49.000000	0.000000
2872.251637	0.043195	0.556445	0.238895	81.191971	3.210343	33.333775	1.156661	0.000000	-4.864374	0.000000	0.000000	0.000000	0.359854	-0.103945	-0.137650	0.000000	0.000000	2.000000	49.000000	0.000000
2872.254971	0.044428	0.556065	0.238468	81.191971	3.210343	33.333775	1.156661	0.000000	-4.864374	0.000000	0.000000	0.000000	0.370013	-0.113929	-0.127999	0.000000	0.000000	2.000000	49.000000	0.000000
2872.258304	0.044428	0.556065	0.238468	81.191971	3.210343	33.333775	1.156661	0.000000	-4.864374	0.000000	0.000000	0.000000	0.370013	-0.113929	-0.127999	0.000000	0.000000	2.000000	49.000000	0.000000
2872.261637	0.044428	0.556065	0.238468	81.254593	3.307906	33.330681	1.134773	0.000000	-4.869527	0.000000	0.000000	0.000000	0.370013	-0.113929	-0.127999	0.000000	0.000000	2.000000	49.000000	0.000000
2872.264971	0.045629	0.555690	0.238073	81.254593	3.307906	33.330681	1.134773	0.000000	-4.869527	0.000000	0.000000	0.000000	0.360301	-0.112525	-0.118702	0.000000	0.000000	2.000000	49.000000	0.000000
2872.268304	0.045629	0.555690	0.238073	81.254593	3.307906	33.330681	1.134773	0.000000	-4.869527	0.000000	0.000000	0.000000	0.360301	-0.112525	-0.118702	0.000000	0.000000	2.000000	49.000000	0.000000
2872.271637	0.045629	0.555690	0.238073	81.317146	3.405414	33.327507	1.113228	0.000000	-4.874497	0.000000	0.000000	0.000000	0.360301	-0.112525	-0.118702	0.000000	0.000000	2.000000	49.000000	0.000000
2872.274971	0.046833	0.555303	0.237724	81.317146	3.405414	33.327507	1.113228	0.000000	-4.874497	0.000000	0.000000	0.000000	0.360927	-0.116141	-0.104477	0.000000	0.000000	2.000000	49.000000	0.000000
2872.278304	0.046833	0.555303	0.237724	81.317146	3.405414	33.327507	1.113228	0.000000	-4.874497	0.000000	0.000000	0.000000	0.360927	-0.116141	-0.104477	0.000000	0.000000	2.000000	49.000000	0.000000
2872.281637	0.046833	0.555303	0.237724	81.370422	3.538642	33.364178	1.091298	0.000000	-4.879454	0.000000	0.000000	0.000000	0.360927	-0.116141	-0.104477	0.000000	0.000000	2.000000	49.000000	0.000000
2872.284971	0.048039	0.554887	0.237442	81.370422	3.538642	33.364178	1.091298	0.000000	-4.879454	0.000000	0.000000	0.000000	0.362012	-0.124788	-0.084695	0.000000	0.000000	2.000000	49.000000	0.000000
2872.288304	0.048039	0.554887	0.237442	81.370422	3.538642	33.364178	1.091298	0.000000	-4.879454	0.000000	0.000000	0.000000	0.362012	-0.124788	-0.084695	0.000000	0.000000	2.000000	49.000000	0.000000
2872.291637	0.048039	0.554887	0.237442	81.423798	3.799704	33.546463	1.068883	0.000000	-4.884413	0.000000	0.000000	0.000000	0.362012	-0.124788	-0.084695	0.000000	0.000000	2.000000	49.000000	0.000000
2872.294971	0.049218	0.554463	0.237241	81.423798	3.799704	33.546463	1.068883	0.000000	-4.884413	0.000000	0.000000	0.000000	0.353597	-0.127124	-0.060265	0.000000	0.000000	2.000000	49.000000	0.000000
2872.298304	0.049218	0.554463	0.237241	81.423798	3.799704	33.546463	1.068883	0.000000	-4.884413	0.000000	0.000000	0.000000	0.353597	-0.127124	-0.060265	0.000000	0.000000	2.000000	49.000000	0.000000
2872.301637	0.049218	0.554463	0.237241	81.473961	4.265139	33.956394	1.046556	0.000000	-4.889246	0.000000	0.000000	0.000000	0.353597	-0.127124	-0.060265	0.000000	0.000000	2.000000	49.000000	0.000000
2872.304971	0.050399	0.554006	0.237075	81.473961	4.265139	33.956394	1.046556	0.000000	-4.889246	0.000000	0.000000	0.000000	0.354228	-0.137169	-0.049910	0.000000	0.000000	2.000000	49.000000	0.000000
2872.308304	0.050399	0.554006	0.237075	81.473961	4.265139	33.956394	1.046556	0.000000	-4.889246	0.000000	0.000000	0.000000	0.354228	-0.137169	-0.049910	0.000000	0.000000	2.000000	49.000000	0.000000
2872.311637	0.050399	0.554006	0.237075	81.520218	4.926133	34.583866	1.023941	0.000000	-4.894032	0.000000	0.000000	0.000000	0.354228	-0.137169	-0.049910	0.000000	0.000000	2.000000	49.000000	0.000000
2872.314971	0.051547	0.553532	0.236927	81.520218	4.926133	34.583866	1.023941	0.000000	-4.894032	0.000000	0.000000	0.000000	0.344619	-0.142164	-0.044351	0.000000	0.000000	2.000000	49.000000	0.000000
2872.318304	0.051547	0.553532	0.236927	81.520218	4.926133	34.583866	1.023941	0.000000	-4.894032	0.000000	0.000000	0.000000	0.344619	-0.142164	-0.044351	0.000000	0.000000	2.000000	49.000000	0.000000
2872.321637	0.051547	0.553532	0.236927	81.567688	5.852861	35.520714	1.001788	0.000000	-4.898614	0.000000	0.000000	0.000000	0.344619	-0.142164	-0.044351	0.000000	0.000000	2.000000	49.000000	0.000000
2872.324971	0.052695	0.553096	0.236772	81.567688	5.852861	35.520714	1.001788	0.000000	-4.898614	0.000000	0.000000	0.000000	0.344386	-0.130744	-0.046601	0.000000	0.000000	2.000000	49.000000	0.000000
2872.328304	0.052695	0.553096	0.236772	81.567688	5.852861	35.520714	1.001788	0.000000	-4.898614	0.000000	0.000000	0.000000	0.344386	-0.130744	-0.046601	0.000000	0.000000	2.000000	49.000000	0.000000
2872.331637	0.052695	0.553096	0.236772	81.612686	6.861256	36.539585	0.979592	0.000000	-4.903101	0.000000	0.000000	0.000000	0.344386	-0.130744	-0.046601	0.000000	0.000000	2.000000	49.000000	0.000000
2872.334971	0.053810	0.552622	0.236622	81.612686	6.861256	36.539585	0.979592	0.000000	-4.903101	0.000000	0.000000	0.000000	0.334508	-0.142085	-0.044927	0.000000	0.000000	2.000000	49.000000	0.000000
2872.338304	0.053810	0.552622	0.236622	81.612686	6.861256	36.539585	0.979592	0.000000	-4.903101	0.000000	0.000000	0.000000	0.334508	-0.142085	-0.044927	0.000000	0.000000	2.000000	49.000000	0.000000
2872.341637	0.053810	0.552622	0.236622	81.655930	7.803552	37.486942	0.957942	0.000000	-4.907377	0.000000	0.000000	0.000000	0.334508	-0.142085	-0.044927	0.000000	0.000000	2.000000	49.000000	0.000000
2872.344971	0.054887	0.552178	0.236404	81.655930	7.803552	37.486942	0.957942	0.000000	-4.907377	0.000000	0.000000	0.000000	0.322893	-0.133264	-0.065305	0.000000	0.000000	2.000000	49.000000	0.000000
2872.348304	0.054887	0.552178	0.236404	81.655930	7.803552	37.486942	0.957942	0.000000	-4.907377	0.000000	0.000000	0.000000	0.322893	-0.133264	-0.065305	0.000000	0.000000	2.000000	49.000000	0.000000
2872.351637	0.054887	0.552178	0.236404	81.704788	8.632864	38.310474	0.937244	0.000000	-4.911372	0.000000	0.000000	0.000000	0.322893	-0.133264	-0.065305	0.000000	0.000000	2.000000	49.000000	0.000000
2872.354971	0.055895	0.551751	0.236171	81.704788	8.632864	38.310474	0.937244	0.000000	-4.911372	0.000000	0.000000	0.000000	0.302527	-0.128131	-0.069839	0.000000	0.000000	2.000000	49.000000	0.000000
2872.358304	0.055895	0.551751	0.236171	81.704788	8.632864	38.310474	0.937244	0.000000	-4.911372	0.000000	0.000000	0.000000	0.302527	-0.128131	-0.069839	0.000000	0.000000	2.000000	49.000000	0.000000
2872.361637	0.055895	0.551751	0.236171	81.752716	9.416219	39.088074	0.917879	0.000000	-4.915028	0.000000	0.000000	0.000000	0.302527	-0.128131	-0.069839	0.000000	0.000000	2.000000	49.000000	0.000000
2872.364971	0.056866	0.551299	0.235895	81.752716	9.416219	39.088074	0.917879	0.000000	-4.915028	0.000000	0.000000	0.000000	0.291372	-0.135711	-0.083032	0.000000	0.000000	2.000000	49.000000	0.000000
2872.368304	0.056866	0.551299	0.235895	81.752716	9.416219	39.088074	0.917879	0.000000	-4.915028	0.000000	0.000000	0.000000	0.291372	-0.135711	-0.083032	0.000000	0.000000	2.000000	49.000000	0.000000
2872.371637	0.056866	0.551299	0.235895	81.796608	10.377003	40.065178	0.899346	0.000000	-4.918452	0.000000	0.000000	0.000000	0.291372	-0.135711	-0.083032	0.000000	0.000000	2.000000	49.000000	0.000000
2872.374971	0.057802	0.550901	0.235595	81.796608	10.377003	40.065178	0.899346	0.000000	-4.918452	0.000000	0.000000	0.000000	0.280705	-0.119193	-0.089786	0.000000	0.000000	2.000000	49.000000	0.000000
2872.378304	0.057802	0.550901	0.235595	81.796608	10.377003	40.065178	0.899346	0.000000	-4.918452	0.000000	0.000000	0.000000	0.280705	-0.119193	-0.089786	0.000000	0.000000	2.000000	49.000000	0.000000
2872.381637	0.057802	0.550901	0.235595	81.832901	11.639777	41.380127	0.881532	0.000000	-4.921677	0.000000	0.000000	0.000000	0.280705	-0.119193	-0.089786	0.000000	0.000000	2.000000	49.000000	0.000000
2872.384971	0.058703	0.550521	0.235279	81.832901	11.639777	41.380127	0.881532	0.000000	-4.921677	0.000000	0.000000	0.000000	0.270153	-0.114052	-0.094953	0.000000	0.000000	2.000000	49.000000	0.000000
2872.388304	0.058703	0.550521	0.235279	81.832901	11.639777	41.380127	0.881532	0.000000	-4.921677	0.000000	0.000000	0.000000	0.270153	-0.114052	-0.094953	0.000000	0.000000	2.000000	49.000000	0.000000
2872.391637	0.058703	0.550521	0.235279	81.855293	13.214005	43.043808	0.864413	0.000000	-4.924712	0.000000	0.000000	0.000000	0.270153	-0.114052	-0.094953	0.000000	0.000000	2.000000	49.000000	0.000000
2872.394971	0.058703	0.550521	0.235279	81.855293	13.214005	43.043808	0.864413	0.000000	-4.924712	0.000000	0.000000	0.000000	0.270153	-0.114052	-0.094953	0.000000	0.000000	2.000000	49.000000	0.000000
2872.398304	0.059569	0.550179	0.234958	81.855293	13.214005	43.043808	0.864413	0.000000	-4.924712	0.000000	0.000000	0.000000	0.259934	-0.102617	-0.096082	0.000000	0.000000	2.000000	49.000000	0.000000
2872.401637	0.059569	0.550179	0.234958	81.864426	14.937823	44.881748	0.864413	0.000000	-4.924712	0.000000	0.000000	0.000000	0.259934	-0.102617	-0.096082	0.000000	0.000000	2.000000	49.000000	0.000000
2872.404971	0.060436	0.549858	0.234650	81.864426	14.937823	44.881748	0.864413	0.000000	-4.924712	0.000000	0.000000	0.000000	0.260056	-0.096217	-0.092515	0.000000	0.000000	2.000000	49.000000	0.000000
2872.408304	0.060436	0.549858	0.234650	81.864426	14.937823	44.881748	0.864413	0.000000	-4.924712	0.000000	0.000000	0.000000	0.260056	-0.096217	-0.092515	0.000000	0.000000	2.000000	49.000000	0.000000
2872.411637	0.060436	0.549858	0.234650	81.867226	16.623505	46.672348	0.831312	0.000000	-4.930408	0.000000	0.000000	0.000000	0.260056	-0.096217	-0.092515	0.000000	0.000000	2.000000	49.000000	0.000000
2872.414971	0.060436	0.549858	0.234650	81.867226	16.623505	46.672348	0.831312	0.000000	-4.930408	0.000000	0.000000	0.000000	0.260056	-0.096217	-0.092515	0.000000	0.000000	2.000000	49.000000	0.000000
2872.418304	0.061269	0.549538	0.234343	81.867226	16.623505	46.672348	0.831312	0.000000	-4.930408	0.000000	0.000000	0.000000	0.249993	-0.096164	-0.092053	0.000000	0.000000	2.000000	49.000000	0.000000
2872.421637	0.061269	0.549538	0.234343	81.867401	18.097544	48.236004	0.831312	0.000000	-4.930408	0.000000	0.000000	0.000000	0.249993	-0.096164	-0.092053	0.000000	0.000000	2.000000	49.000000	0.000000
2872.424971	0.062067	0.549272	0.234015	81.867401	18.097544	48.236004	0.831312	0.000000	-4.930408	0.000000	0.000000	0.000000	0.239311	-0.079686	-0.098570	0.000000	0.000000	2.000000	49.000000	0.000000
2872.428304	0.062067	0.549272	0.234015	81.867401	18.097544	48.236004	0.831312	0.000000	-4.930408	0.000000	0.000000	0.000000	0.239311	-0.079686	-0.098570	0.000000	0.000000	2.000000	49.000000	0.000000
2872.431637	0.062067	0.549272	0.234015	81.880348	19.107754	49.289021	0.800044	0.000000	-4.935578	0.000000	0.000000	0.000000	0.239311	-0.079686	-0.098570	0.000000	0.000000	2.000000	49.000000	0.000000
2872.434971	0.062834	0.548973	0.233725	81.880348	19.107754	49.289021	0.800044	0.000000	-4.935578	0.000000	0.000000	0.000000	0.230261	-0.089746	-0.087011	0.000000	0.000000	2.000000	49.000000	0.000000
2872.438304	0.062834	0.548973	0.233725	81.880348	19.107754	49.289021	0.800044	0.000000	-4.935578	0.000000	0.000000	0.000000	0.230261	-0.089746	-0.087011	0.000000	0.000000	2.000000	49.000000	0.000000
2872.441637	0.062834	0.548973	0.233725	81.913063	19.576202	49.740963	0.785207	0.000000	-4.937961	0.000000	0.000000	0.000000	0.230261	-0.089746	-0.087011	0.000000	0.000000	2.000000	49.000000	0.000000
2872.444971	0.063568	0.548712	0.233432	81.913063	19.576202	49.740963	0.785207	0.000000	-4.937961	0.000000	0.000000	0.000000	0.220105	-0.078314	-0.087927	0.000000	0.000000	2.000000	49.000000	0.000000
2872.448304	0.063568	0.548712	0.233432	81.913063	19.576202	49.740963	0.785207	0.000000	-4.937961	0.000000	0.000000	0.000000	0.220105	-0.078314	-0.087927	0.000000	0.000000	2.000000	49.000000	0.000000
2872.451637	0.063568	0.548712	0.233432	81.952454	19.704508	49.828812	0.771022	0.000000	-4.940196	0.000000	0.000000	0.000000	0.220105	-0.078314	-0.087927	0.000000	0.000000	2.000000	49.000000	0.000000
2872.454971	0.063568	0.548712	0.233432	81.952454	19.704508	49.828812	0.771022	0.000000	-4.940196	0.000000	0.000000	0.000000	0.220105	-0.078314	-0.087927	0.000000	0.000000	2.000000	49.000000	0.000000
2872.458304	0.064237	0.548434	0.233162	81.952454	19.704508	49.828812	0.771022	0.000000	-4.940196	0.000000	0.000000	0.000000	0.200782	-0.083325	-0.080891	0.000000	0.000000	2.000000	49.000000	0.000000
2872.461637	0.064237	0.548434	0.233162	81.991875	19.828100	49.917412	0.771022	0.000000	-4.940196	0.000000	0.000000	0.000000	0.200782	-0.083325	-0.080891	0.000000	0.000000	2.000000	49.000000	0.000000
2872.464971	0.064843	0.548199	0.232924	81.991875	19.828100	49.917412	0.771022	0.000000	-4.940196	0.000000	0.000000	0.000000	0.181735	-0.070676	-0.071256	0.000000	0.000000	2.000000	49.000000	0.000000
2872.468304	0.064843	0.548199	0.232924	81.991875	19.828100	49.917412	0.771022	0.000000	-4.940196	0.000000	0.000000	0.000000	0.181735	-0.070676	-0.071256	0.000000	0.000000	2.000000	49.000000	0.000000
2872.471637	0.064843	0.548199	0.232924	82.026779	19.980734	50.121628	0.746232	0.000000	-4.944000	0.000000	0.000000	0.000000	0.181735	-0.070676	-0.071256	0.000000	0.000000	2.000000	49.000000	0.000000
2872.474971	0.064843	0.548199	0.232924	82.026779	19.980734	50.121628	0.746232	0.000000	-4.944000	0.000000	0.000000	0.000000	0.181735	-0.070676	-0.071256	0.000000	0.000000	2.000000	49.000000	0.000000
2872.478304	0.065385	0.547946	0.232711	82.026779	19.980734	50.121628	0.746232	0.000000	-4.944000	0.000000	0.000000	0.000000	0.162487	-0.075686	-0.064090	0.000000	0.000000	2.000000	49.000000	0.000000
2872.481637	0.065385	0.547946	0.232711	82.054611	20.139242	50.853119	0.746232	0.000000	-4.944000	0.000000	0.000000	0.000000	0.162487	-0.075686	-0.064090	0.000000	0.000000	2.000000	49.000000	0.000000
2872.484971	0.065863	0.547736	0.232530	82.054611	20.139242	50.853119	0.746232	0.000000	-4.944000	0.000000	0.000000	0.000000	0.143520	-0.063056	-0.054321	0.000000	0.000000	2.000000	49.000000	0.000000
2872.488304	0.065863	0.547736	0.232530	82.054611	20.139242	50.853119	0.746232	0.000000	-4.944000	0.000000	0.000000	0.000000	0.143520	-0.063056	-0.054321	0.000000	0.000000	2.000000	49.000000	0.000000
2872.491637	0.065863	0.547736	0.232530	82.081337	20.240976	51.660587	0.726248	0.000000	-4.946975	0.000000	0.000000	0.000000	0.143520	-0.063056	-0.054321	0.000000	0.000000	2.000000	49.000000	0.000000
2872.494971	0.066308	0.547564	0.232346	82.081337	20.240976	51.660587	0.726248	0.000000	-4.946975	0.000000	0.000000	0.000000	0.133485	-0.051678	-0.054993	0.000000	0.000000	2.000000	49.000000	0.000000
2872.498304	0.066308	0.547564	0.232346	82.081337	20.240976	51.660587	0.726248	0.000000	-4.946975	0.000000	0.000000	0.000000	0.133485	-0.051678	-0.054993	0.000000	0.000000	2.000000	49.000000	0.000000
2872.501637	0.066308	0.547564	0.232346	82.108597	20.333513	51.864395	0.717531	0.000000	-4.948247	0.000000	0.000000	0.000000	0.133485	-0.051678	-0.054993	0.000000	0.000000	2.000000	49.000000	0.000000
2872.504971	0.066784	0.547409	0.232141	82.108597	20.333513	51.864395	0.717531	0.000000	-4.948247	0.000000	0.000000	0.000000	0.142706	-0.046620	-0.061559	0.000000	0.000000	2.000000	49.000000	0.000000
2872.508304	0.066784	0.547409	0.232141	82.108597	20.333513	51.864395	0.717531	0.000000	-4.948247	0.000000	0.000000	0.000000	0.142706	-0.046620	-0.061559	0.000000	0.000000	2.000000	49.000000	0.000000
2872.511637	0.066784	0.547409	0.232141	82.134285	20.463509	51.958225	0.708218	0.000000	-4.949589	0.000000	0.000000	0.000000	0.142706	-0.046620	-0.061559	0.000000	0.000000	2.000000	49.000000	0.000000
2872.514971	0.066784	0.547409	0.232141	82.134285	20.463509	51.958225	0.708218	0.000000	-4.949589	0.000000	0.000000	0.000000	0.142706	-0.046620	-0.061559	0.000000	0.000000	2.000000	49.000000	0.000000
2872.518304	0.067259	0.547253	0.231936	82.134285	20.463509	51.958225	0.708218	0.000000	-4.949589	0.000000	0.000000	0.000000	0.142622	-0.046585	-0.061686	0.000000	0.000000	2.000000	49.000000	0.000000
2872.521637	0.067259	0.547253	0.231936	82.164589	20.560040	52.017262	0.708218	0.000000	-4.949589	0.000000	0.000000	0.000000	0.142622	-0.046585	-0.061686	0.000000	0.000000	2.000000	49.000000	0.000000
2872.524971	0.067699	0.547094	0.231701	82.164589	20.560040	52.017262	0.708218	0.000000	-4.949589	0.000000	0.000000	0.000000	0.131793	-0.047831	-0.070408	0.000000	0.000000	2.000000	49.000000	0.000000
2872.528304	0.067699	0.547094	0.231701	82.164589	20.560040	52.017262	0.708218	0.000000	-4.949589	0.000000	0.000000	0.000000	0.131793	-0.047831	-0.070408	0.000000	0.000000	2.000000	49.000000	0.000000
2872.531637	0.067699	0.547094	0.231701	82.194801	20.651590	52.084702	0.690375	0.000000	-4.952109	0.000000	0.000000	0.000000	0.131793	-0.047831	-0.070408	0.000000	0.000000	2.000000	49.000000	0.000000
2872.534971	0.067699	0.547094	0.231701	82.194801	20.651590	52.084702	0.690375	0.000000	-4.952109	0.000000	0.000000	0.000000	0.131793	-0.047831	-0.070408	0.000000	0.000000	2.000000	49.000000	0.000000
2872.538304	0.068069	0.546968	0.231435	82.194801	20.651590	52.084702	0.690375	0.000000	-4.952109	0.000000	0.000000	0.000000	0.111001	-0.037700	-0.079610	0.000000	0.000000	2.000000	49.000000	0.000000
2872.541637	0.068069	0.546968	0.231435	82.228096	20.741423	52.166637	0.690375	0.000000	-4.952109	0.000000	0.000000	0.000000	0.111001	-0.037700	-0.079610	0.000000	0.000000	2.000000	49.000000	0.000000
2872.544971	0.068069	0.546968	0.231435	82.228096	20.741423	52.166637	0.690375	0.000000	-4.952109	0.000000	0.000000	0.000000	0.111001	-0.037700	-0.079610	0.000000	0.000000	2.000000	49.000000	0.000000
2872.548304	0.068069	0.546968	0.231435	82.228096	20.741423	52.166637	0.690375	0.000000	-4.952109	0.000000	0.000000	0.000000	0.111001	-0.037700	-0.079610	0.000000	0.000000	2.000000	49.000000	0.000000
2872.551637	0.068506	0.546650	0.230861	82.267365	20.835653	52.253227	0.683383	0.000000	-4.953078	0.000000	0.000000	0.000000	0.131381	-0.095477	-0.172451	0.000000	0.000000	2.000000	49.000000	0.000000
2872.554971	0.068506	0.546650	0.230861	82.267365	20.835653	52.253227	0.683383	0.000000	-4.953078	0.000000	0.000000	0.000000	-0.000001	-0.000008	0.000002	0.000000	0.000000	2.000000	49.000000	0.000000
2872.558304	0.068506	0.546650	0.230861	82.267365	20.835653	52.253227	0.683383	0.000000	-4.953078	0.000000	0.000000	0.000000	-0.000001	-0.000008	0.000002	0.000000	0.000000	2.000000	49.000000	0.000000
2872.561637	0.068506	0.546650	0.230861	82.306648	20.919849	52.340691	0.675830	0.000000	-4.954115	0.000000	0.000000	0.000000	-0.000001	-0.000008	0.000002	0.000000	0.000000	2.000000	49.000000	0.000000
2872.564971	0.068506	0.546650	0.230861	82.306648	20.919849	52.340691	0.675830	0.000000	-4.954115	0.000000	0.000000	0.000000	-0.000001	-0.000008	0.000002	0.000000	0.000000	2.000000	49.000000	0.000000
2872.568304	0.068509	0.546495	0.230553	82.306648	20.919849	52.340691	0.675830	0.000000	-4.954115	0.000000	0.000000	0.000000	0.000697	-0.046444	-0.092320	0.000000	0.000000	2.000000	49.000000	0.000000
2872.571637	0.068509	0.546495	0.230553	82.344833	21.024721	52.449032	0.675830	0.000000	-4.954115	0.000000	0.000000	0.000000	0.000697	-0.046444	-0.092320	0.000000	0.000000	2.000000	49.000000	0.000000
2872.574971	0.068509	0.546495	0.230553	82.344833	21.024721	52.449032	0.675830	0.000000	-4.954115	0.000000	0.000000	0.000000	0.000697	-0.046444	-0.092320	0.000000	0.000000	2.000000	49.000000	0.000000
2872.578304	0.068509	0.546495	0.230553	82.344833	21.024721	52.449032	0.675830	0.000000	-4.954115	0.000000	0.000000	0.000000	0.000697	-0.046444	-0.092320	0.000000	0.000000	2.000000	49.000000	0.000000
2872.581637	0.068380	0.546240	0.229926	82.374298	21.258833	52.707306	0.676667	0.000000	-4.954000	0.000000	0.000000	0.000000	-0.038484	-0.076434	-0.187929	0.000000	0.000000	2.000000	49.000000	0.000000
2872.584971	0.068380	0.546240	0.229926	82.374298	21.258833	52.707306	0.676667	0.000000	-4.954000	0.000000	0.000000	0.000000	0.000001	0.000009	0.000000	0.000000	0.000000	2.000000	49.000000	0.000000
2872.588304	0.068380	0.546240	0.229926	82.374298	21.258833	52.707306	0.676667	0.000000	-4.954000	0.000000	0.000000	0.000000	0.000001	0.000009	0.000000	0.000000	0.000000	2.000000	49.000000	0.000000
2872.591637	0.068380	0.546240	0.229926	82.388130	21.857861	53.376213	0.681189	0.000000	-4.953381	0.000000	0.000000	0.000000	0.000001	0.000009	0.000000	0.000000	0.000000	2.000000	49.000000	0.000000
2872.594971	0.068380	0.546240	0.229926	82.388130	21.857861	53.376213	0.681189	0.000000	-4.953381	0.000000	0.000000	0.000000	0.000001	0.000009	0.000000	0.000000	0.000000	2.000000	49.000000	0.000000
2872.598304	0.068221	0.546107	0.229648	82.388130	21.857861	53.376213	0.681189	0.000000	-4.953381	0.000000	0.000000	0.000000	-0.047831	-0.040073	-0.083596	0.000000	0.000000	2.000000	49.000000	0.000000
2872.601637	0.068221	0.546107	0.229648	82.376457	22.805443	54.433960	0.681189	0.000000	-4.953381	0.000000	0.000000	0.000000	-0.047831	-0.040073	-0.083596	0.000000	0.000000	2.000000	49.000000	0.000000
2872.604971	0.068221	0.546107	0.229648	82.376457	22.805443	54.433960	0.681189	0.000000	-4.953381	0.000000	0.000000	0.000000	-0.047831	-0.040073	-0.083596	0.000000	0.000000	2.000000	49.000000	0.000000
2872.608304	0.068221	0.546107	0.229648	82.376457	22.805443	54.433960	0.681189	0.000000	-4.953381	0.000000	0.000000	0.000000	-0.047831	-0.040073	-0.083596	0.000000	0.000000	2.000000	49.000000	0.000000
2872.611637	0.067842	0.545961	0.229146	82.349113	23.950951	55.715981	0.685375	0.000000	-4.952804	0.000000	0.000000	0.000000	-0.113661	-0.043745	-0.150614	0.000000	0.000000	2.000000	49.000000	0.000000
2872.614971	0.067842	0.545961	0.229146	82.349113	23.950951	55.715981	0.685375	0.000000	-4.952804	0.000000	0.000000	0.000000	-0.113661	-0.043745	-0.150614	0.000000	0.000000	2.000000	49.000000	0.000000
2872.618304	0.067842	0.545961	0.229146	82.349113	23.950951	55.715981	0.685375	0.000000	-4.952804	0.000000	0.000000	0.000000	-0.113661	-0.043745	-0.150614	0.000000	0.000000	2.000000	49.000000	0.000000
2872.621637	0.067842	0.545961	0.229146	82.328033	25.006552	56.906624	0.694880	0.000000	-4.951478	0.000000	0.000000	0.000000	-0.113661	-0.043745	-0.150614	0.000000	0.000000	2.000000	49.000000	0.000000
2872.624971	0.067554	0.545886	0.228888	82.328033	25.006552	56.906624	0.694880	0.000000	-4.951478	0.000000	0.000000	0.000000	-0.086565	-0.022474	-0.077311	0.000000	0.000000	2.000000	49.000000	0.000000
2872.628304	0.067554	0.545886	0.228888	82.328033	25.006552	56.906624	0.694880	0.000000	-4.951478	0.000000	0.000000	0.000000	-0.086565	-0.022474	-0.077311	0.000000	0.000000	2.000000	49.000000	0.000000
2872.631637	0.067554	0.545886	0.228888	82.310349	25.830563	57.844818	0.701767	0.000000	-4.950508	0.000000	0.000000	0.000000	-0.086565	-0.022474	-0.077311	0.000000	0.000000	2.000000	49.000000	0.000000
2872.634971	0.067554	0.545886	0.228888	82.310349	25.830563	57.844818	0.701767	0.000000	-4.950508	0.000000	0.000000	0.000000	-0.086565	-0.022474	-0.077311	0.000000	0.000000	2.000000	49.000000	0.000000
2872.638304	0.067234	0.545832	0.228647	82.310349	25.830563	57.844818	0.701767	0.000000	-4.950508	0.000000	0.000000	0.000000	-0.095878	-0.016220	-0.072364	0.000000	0.000000	2.000000	49.000000	0.000000
2872.641637	0.067234	0.545832	0.228647	82.307724	26.456474	58.564064	0.701767	0.000000	-4.950508	0.000000	0.000000	0.000000	-0.095878	-0.016220	-0.072364	0.000000	0.000000	2.000000	49.000000	0.000000
2872.644971	0.066878	0.545753	0.228363	82.307724	26.456474	58.564064	0.701767	0.000000	-4.950508	0.000000	0.000000	0.000000	-0.106915	-0.023714	-0.085206	0.000000	0.000000	2.000000	49.000000	0.000000
2872.648304	0.066878	0.545753	0.228363	82.307724	26.456474	58.564064	0.701767	0.000000	-4.950508	0.000000	0.000000	0.000000	-0.106915	-0.023714	-0.085206	0.000000	0.000000	2.000000	49.000000	0.000000
2872.651637	0.066878	0.545753	0.228363	82.328140	26.781309	58.948944	0.717703	0.000000	-4.948222	0.000000	0.000000	0.000000	-0.106915	-0.023714	-0.085206	0.000000	0.000000	2.000000	49.000000	0.000000
2872.654971	0.066489	0.545674	0.228082	82.328140	26.781309	58.948944	0.717703	0.000000	-4.948222	0.000000	0.000000	0.000000	-0.116597	-0.023733	-0.084381	0.000000	0.000000	2.000000	49.000000	0.000000
2872.658304	0.066489	0.545674	0.228082	82.328140	26.781309	58.948944	0.717703	0.000000	-4.948222	0.000000	0.000000	0.000000	-0.116597	-0.023733	-0.084381	0.000000	0.000000	2.000000	49.000000	0.000000
2872.661637	0.066489	0.545674	0.228082	82.360413	26.961422	59.168392	0.726824	0.000000	-4.946890	0.000000	0.000000	0.000000	-0.116597	-0.023733	-0.084381	0.000000	0.000000	2.000000	49.000000	0.000000
2872.664971	0.066489	0.545674	0.228082	82.360413	26.961422	59.168392	0.726824	0.000000	-4.946890	0.000000	0.000000	0.000000	-0.116597	-0.023733	-0.084381	0.000000	0.000000	2.000000	49.000000	0.000000
2872.668304	0.066125	0.545603	0.227714	82.360413	26.961422	59.168392	0.726824	0.000000	-4.946890	0.000000	0.000000	0.000000	-0.109148	-0.021190	-0.110265	0.000000	0.000000	2.000000	49.000000	0.000000
2872.671637	0.066125	0.545603	0.227714	82.399841	27.136162	59.379856	0.726824	0.000000	-4.946890	0.000000	0.000000	0.000000	-0.109148	-0.021190	-0.110265	0.000000	0.000000	2.000000	49.000000	0.000000
2872.674971	0.065757	0.545508	0.227300	82.399841	27.136162	59.379856	0.726824	0.000000	-4.946890	0.000000	0.000000	0.000000	-0.110372	-0.028693	-0.124168	0.000000	0.000000	2.000000	49.000000	0.000000
2872.678304	0.065757	0.545508	0.227300	82.399841	27.136162	59.379856	0.726824	0.000000	-4.946890	0.000000	0.000000	0.000000	-0.110372	-0.028693	-0.124168	0.000000	0.000000	2.000000	49.000000	0.000000
2872.681637	0.065757	0.545508	0.227300	82.435585	27.390755	59.676922	0.744845	0.000000	-4.944209	0.000000	0.000000	0.000000	-0.110372	-0.028693	-0.124168	0.000000	0.000000	2.000000	49.000000	0.000000
2872.684971	0.065757	0.545508	0.227300	82.435585	27.390755	59.676922	0.744845	0.000000	-4.944209	0.000000	0.000000	0.000000	-0.110372	-0.028693	-0.124168	0.000000	0.000000	2.000000	49.000000	0.000000
2872.688304	0.065416	0.545404	0.226818	82.435585	27.390755	59.676922	0.744845	0.000000	-4.944209	0.000000	0.000000	0.000000	-0.102364	-0.031177	-0.144598	0.000000	0.000000	2.000000	49.000000	0.000000
2872.691637	0.065416	0.545404	0.226818	82.462608	27.792425	60.138332	0.744845	0.000000	-4.944209	0.000000	0.000000	0.000000	-0.102364	-0.031177	-0.144598	0.000000	0.000000	2.000000	49.000000	0.000000
2872.694971	0.065067	0.545308	0.226252	82.462608	27.792425	60.138332	0.744845	0.000000	-4.944209	0.000000	0.000000	0.000000	-0.104622	-0.028666	-0.169697	0.000000	0.000000	2.000000	49.000000	0.000000
2872.698304	0.065067	0.545308	0.226252	82.462608	27.792425	60.138332	0.744845	0.000000	-4.944209	0.000000	0.000000	0.000000	-0.104622	-0.028666	-0.169697	0.000000	0.000000	2.000000	49.000000	0.000000
2872.701637	0.065067	0.545308	0.226252	82.453506	28.324127	60.751617	0.762945	0.000000	-4.941449	0.000000	0.000000	0.000000	-0.104622	-0.028666	-0.169697	0.000000	0.000000	2.000000	49.000000	0.000000
2872.704971	0.065067	0.545308	0.226252	82.453506	28.324127	60.751617	0.762945	0.000000	-4.941449	0.000000	0.000000	0.000000	-0.104622	-0.028666	-0.169697	0.000000	0.000000	2.000000	49.000000	0.000000
2872.708304	0.064780	0.545246	0.225643	82.453506	28.324127	60.751617	0.762945	0.000000	-4.941449	0.000000	0.000000	0.000000	-0.086101	-0.018715	-0.182921	0.000000	0.000000	2.000000	49.000000	0.000000
2872.711637	0.064780	0.545246	0.225643	82.390579	28.842520	61.364422	0.762945	0.000000	-4.941449	0.000000	0.000000	0.000000	-0.086101	-0.018715	-0.182921	0.000000	0.000000	2.000000	49.000000	0.000000
2872.714971	0.064491	0.545179	0.225000	82.390579	28.842520	61.364422	0.762945	0.000000	-4.941449	0.000000	0.000000	0.000000	-0.086913	-0.019970	-0.192882	0.000000	0.000000	2.000000	49.000000	0.000000
2872.718304	0.064491	0.545179	0.225000	82.390579	28.842520	61.364422	0.762945	0.000000	-4.941449	0.000000	0.000000	0.000000	-0.086913	-0.019970	-0.192882	0.000000	0.000000	2.000000	49.000000	0.000000
2872.721637	0.064491	0.545179	0.225000	82.274345	29.186075	61.812611	0.779451	0.000000	-4.938872	0.000000	0.000000	0.000000	-0.086913	-0.019970	-0.192882	0.000000	0.000000	2.000000	49.000000	0.000000
2872.724971	0.064491	0.545179	0.225000	82.274345	29.186075	61.812611	0.779451	0.000000	-4.938872	0.000000	0.000000	0.000000	-0.086913	-0.019970	-0.192882	0.000000	0.000000	2.000000	49.000000	0.000000
2872.728304	0.064296	0.545166	0.224323	82.274345	29.186075	61.812611	0.779451	0.000000	-4.938872	0.000000	0.000000	0.000000	-0.058351	-0.003842	-0.202922	0.000000	0.000000	2.000000	49.000000	0.000000
2872.731637	0.064296	0.545166	0.224323	82.147369	29.069706	61.761387	0.779451	0.000000	-4.938872	0.000000	0.000000	0.000000	-0.058351	-0.003842	-0.202922	0.000000	0.000000	2.000000	49.000000	0.000000
2872.734971	0.064162	0.545128	0.223594	82.147369	29.069706	61.761387	0.779451	0.000000	-4.938872	0.000000	0.000000	0.000000	-0.040215	-0.011387	-0.218893	0.000000	0.000000	2.000000	49.000000	0.000000
2872.738304	0.064162	0.545128	0.223594	82.147369	29.069706	61.761387	0.779451	0.000000	-4.938872	0.000000	0.000000	0.000000	-0.040215	-0.011387	-0.218893	0.000000	0.000000	2.000000	49.000000	0.000000
2872.741637	0.064162	0.545128	0.223594	82.033020	28.622852	61.353123	0.791308	0.000000	-4.936986	0.000000	0.000000	0.000000	-0.040215	-0.011387	-0.218893	0.000000	0.000000	2.000000	49.000000	0.000000
2872.744971	0.064162	0.545128	0.223594	82.033020	28.622852	61.353123	0.791308	0.000000	-4.936986	0.000000	0.000000	0.000000	-0.040215	-0.011387	-0.218893	0.000000	0.000000	2.000000	49.000000	0.000000
2872.748304	0.064091	0.545069	0.222843	82.033020	28.622852	61.353123	0.791308	0.000000	-4.936986	0.000000	0.000000	0.000000	-0.021221	-0.017702	-0.225185	0.000000	0.000000	2.000000	49.000000	0.000000
2872.751637	0.064091	0.545069	0.222843	81.912735	28.171543	60.914085	0.791308	0.000000	-4.936986	0.000000	0.000000	0.000000	-0.021221	-0.017702	-0.225185	0.000000	0.000000	2.000000	49.000000	0.000000
2872.754971	0.064045	0.544981	0.222010	81.912735	28.171543	60.914085	0.791308	0.000000	-4.936986	0.000000	0.000000	0.000000	-0.013809	-0.026514	-0.250067	0.000000	0.000000	2.000000	49.000000	0.000000
2872.758304	0.064045	0.544981	0.222010	81.912735	28.171543	60.914085	0.791308	0.000000	-4.936986	0.000000	0.000000	0.000000	-0.013809	-0.026514	-0.250067	0.000000	0.000000	2.000000	49.000000	0.000000
2872.761637	0.064045	0.544981	0.222010	81.807770	27.782913	60.535202	0.799341	0.000000	-4.935692	0.000000	0.000000	0.000000	-0.013809	-0.026514	-0.250067	0.000000	0.000000	2.000000	49.000000	0.000000
2872.764971	0.064045	0.544981	0.222010	81.807770	27.782913	60.535202	0.799341	0.000000	-4.935692	0.000000	0.000000	0.000000	-0.013809	-0.026514	-0.250067	0.000000	0.000000	2.000000	49.000000	0.000000
2872.768304	0.064026	0.544847	0.221111	81.807770	27.782913	60.535202	0.799341	0.000000	-4.935692	0.000000	0.000000	0.000000	-0.005919	-0.040260	-0.269477	0.000000	0.000000	2.000000	49.000000	0.000000
2872.771637	0.064026	0.544847	0.221111	81.715988	27.418362	60.169506	0.799341	0.000000	-4.935692	0.000000	0.000000	0.000000	-0.005919	-0.040260	-0.269477	0.000000	0.000000	2.000000	49.000000	0.000000
2872.774971	0.063999	0.544704	0.220146	81.715988	27.418362	60.169506	0.799341	0.000000	-4.935692	0.000000	0.000000	0.000000	-0.007862	-0.042838	-0.289508	0.000000	0.000000	2.000000	49.000000	0.000000
2872.778304	0.063999	0.544704	0.220146	81.715988	27.418362	60.169506	0.799341	0.000000	-4.935692	0.000000	0.000000	0.000000	-0.007862	-0.042838	-0.289508	0.000000	0.000000	2.000000	49.000000	0.000000
2872.781637	0.063999	0.544704	0.220146	81.640457	27.134672	59.895603	0.806935	0.000000	-4.934456	0.000000	0.000000	0.000000	-0.007862	-0.042838	-0.289508	0.000000	0.000000	2.000000	49.000000	0.000000
2872.784971	0.063964	0.544511	0.219086	81.640457	27.134672	59.895603	0.806935	0.000000	-4.934456	0.000000	0.000000	0.000000	-0.010616	-0.057819	-0.318012	0.000000	0.000000	2.000000	49.000000	0.000000
2872.788304	0.063964	0.544511	0.219086	81.640457	27.134672	59.895603	0.806935	0.000000	-4.934456	0.000000	0.000000	0.000000	-0.010616	-0.057819	-0.318012	0.000000	0.000000	2.000000	49.000000	0.000000
2872.791637	0.063964	0.544511	0.219086	81.580399	26.911644	59.678322	0.811512	0.000000	-4.933706	0.000000	0.000000	0.000000	-0.010616	-0.057819	-0.318012	0.000000	0.000000	2.000000	49.000000	0.000000
2872.794971	0.063890	0.544273	0.217966	81.580399	26.911644	59.678322	0.811512	0.000000	-4.933706	0.000000	0.000000	0.000000	-0.022077	-0.071511	-0.335981	0.000000	0.000000	2.000000	49.000000	0.000000
2872.798304	0.063890	0.544273	0.217966	81.580399	26.911644	59.678322	0.811512	0.000000	-4.933706	0.000000	0.000000	0.000000	-0.022077	-0.071511	-0.335981	0.000000	0.000000	2.000000	49.000000	0.000000
2872.801637	0.063890	0.544273	0.217966	81.541672	26.750061	59.525032	0.817192	0.000000	-4.932768	0.000000	0.000000	0.000000	-0.022077	-0.071511	-0.335981	0.000000	0.000000	2.000000	49.000000	0.000000
2872.804971	0.063778	0.544026	0.216781	81.541672	26.750061	59.525032	0.817192	0.000000	-4.932768	0.000000	0.000000	0.000000	-0.033641	-0.074051	-0.355498	0.000000	0.000000	2.000000	49.000000	0.000000
2872.808304	0.063778	0.544026	0.216781	81.541672	26.750061	59.525032	0.817192	0.000000	-4.932768	0.000000	0.000000	0.000000	-0.033641	-0.074051	-0.355498	0.000000	0.000000	2.000000	49.000000	0.000000
2872.811637	0.063778	0.544026	0.216781	81.517838	26.648678	59.438301	0.824021	0.000000	-4.931632	0.000000	0.000000	0.000000	-0.033641	-0.074051	-0.355498	0.000000	0.000000	2.000000	49.000000	0.000000
2872.814971	0.063695	0.543775	0.215558	81.517838	26.648678	59.438301	0.824021	0.000000	-4.931632	0.000000	0.000000	0.000000	-0.025071	-0.075316	-0.367101	0.000000	0.000000	2.000000	49.000000	0.000000
2872.818304	0.063695	0.543775	0.215558	81.517838	26.648678	59.438301	0.824021	0.000000	-4.931632	0.000000	0.000000	0.000000	-0.025071	-0.075316	-0.367101	0.000000	0.000000	2.000000	49.000000	0.000000
2872.821637	0.063695	0.543775	0.215558	81.489914	26.520725	59.316074	0.830430	0.000000	-4.930556	0.000000	0.000000	0.000000	-0.025071	-0.075316	-0.367101	0.000000	0.000000	2.000000	49.000000	0.000000
2872.824971	0.063603	0.543495	0.214251	81.489914	26.520725	59.316074	0.830430	0.000000	-4.930556	0.000000	0.000000	0.000000	-0.027466	-0.084026	-0.391988	0.000000	0.000000	2.000000	49.000000	0.000000
2872.828304	0.063603	0.543495	0.214251	81.489914	26.520725	59.316074	0.830430	0.000000	-4.930556	0.000000	0.000000	0.000000	-0.027466	-0.084026	-0.391988	0.000000	0.000000	2.000000	49.000000	0.000000
2872.831637	0.063603	0.543495	0.214251	81.433830	26.311562	59.111183	0.837401	0.000000	-4.929378	0.000000	0.000000	0.000000	-0.027466	-0.084026	-0.391988	0.000000	0.000000	2.000000	49.000000	0.000000
2872.834971	0.063540	0.543211	0.212905	81.433830	26.311562	59.111183	0.837401	0.000000	-4.929378	0.000000	0.000000	0.000000	-0.018991	-0.085311	-0.403795	0.000000	0.000000	2.000000	49.000000	0.000000
2872.838304	0.063540	0.543211	0.212905	81.433830	26.311562	59.111183	0.837401	0.000000	-4.929378	0.000000	0.000000	0.000000	-0.018991	-0.085311	-0.403795	0.000000	0.000000	2.000000	49.000000	0.000000
2872.841637	0.063540	0.543211	0.212905	81.338821	25.991730	58.797218	0.843969	0.000000	-4.928257	0.000000	0.000000	0.000000	-0.018991	-0.085311	-0.403795	0.000000	0.000000	2.000000	49.000000	0.000000
2872.844971	0.063501	0.542918	0.211486	81.338821	25.991730	58.797218	0.843969	0.000000	-4.928257	0.000000	0.000000	0.000000	-0.011531	-0.087852	-0.425612	0.000000	0.000000	2.000000	49.000000	0.000000
2872.848304	0.063501	0.542918	0.211486	81.338821	25.991730	58.797218	0.843969	0.000000	-4.928257	0.000000	0.000000	0.000000	-0.011531	-0.087852	-0.425612	0.000000	0.000000	2.000000	49.000000	0.000000
2872.851637	0.063501	0.542918	0.211486	81.189003	25.540863	58.353031	0.850337	0.000000	-4.927162	0.000000	0.000000	0.000000	-0.011531	-0.087852	-0.425612	0.000000	0.000000	2.000000	49.000000	0.000000
2872.854971	0.063428	0.542584	0.210038	81.189003	25.540863	58.353031	0.850337	0.000000	-4.927162	0.000000	0.000000	0.000000	-0.022078	-0.100105	-0.434412	0.000000	0.000000	2.000000	49.000000	0.000000
2872.858304	0.063428	0.542584	0.210038	81.189003	25.540863	58.353031	0.850337	0.000000	-4.927162	0.000000	0.000000	0.000000	-0.022078	-0.100105	-0.434412	0.000000	0.000000	2.000000	49.000000	0.000000
2872.861637	0.063428	0.542584	0.210038	81.022392	25.041765	57.865631	0.857703	0.000000	-4.925885	0.000000	0.000000	0.000000	-0.022078	-0.100105	-0.434412	0.000000	0.000000	2.000000	49.000000	0.000000
2872.864971	0.063313	0.542201	0.208494	81.022392	25.041765	57.865631	0.857703	0.000000	-4.925885	0.000000	0.000000	0.000000	-0.034478	-0.114867	-0.463304	0.000000	0.000000	2.000000	49.000000	0.000000
2872.868304	0.063313	0.542201	0.208494	81.022392	25.041765	57.865631	0.857703	0.000000	-4.925885	0.000000	0.000000	0.000000	-0.034478	-0.114867	-0.463304	0.000000	0.000000	2.000000	49.000000	0.000000
2872.871637	0.063313	0.542201	0.208494	80.859978	24.579433	57.416977	0.866501	0.000000	-4.924345	0.000000	0.000000	0.000000	-0.034478	-0.114867	-0.463304	0.000000	0.000000	2.000000	49.000000	0.000000
2872.874971	0.063191	0.541810	0.206878	80.859978	24.579433	57.416977	0.866501	0.000000	-4.924345	0.000000	0.000000	0.000000	-0.036558	-0.117313	-0.484728	0.000000	0.000000	2.000000	49.000000	0.000000
2872.878304	0.063191	0.541810	0.206878	80.859978	24.579433	57.416977	0.866501	0.000000	-4.924345	0.000000	0.000000	0.000000	-0.036558	-0.117313	-0.484728	0.000000	0.000000	2.000000	49.000000	0.000000
2872.881637	0.063191	0.541810	0.206878	80.718414	24.202477	57.056633	0.875874	0.000000	-4.922687	0.000000	0.000000	0.000000	-0.036558	-0.117313	-0.484728	0.000000	0.000000	2.000000	49.000000	0.000000
2872.884971	0.063053	0.541362	0.205094	80.718414	24.202477	57.056633	0.875874	0.000000	-4.922687	0.000000	0.000000	0.000000	-0.041403	-0.134539	-0.535124	0.000000	0.000000	2.000000	49.000000	0.000000
2872.888304	0.063053	0.541362	0.205094	80.718414	24.202477	57.056633	0.875874	0.000000	-4.922687	0.000000	0.000000	0.000000	-0.041403	-0.134539	-0.535124	0.000000	0.000000	2.000000	49.000000	0.000000
2872.891637	0.063053	0.541362	0.205094	80.608154	24.002441	56.888794	0.886462	0.000000	-4.920791	0.000000	0.000000	0.000000	-0.041403	-0.134539	-0.535124	0.000000	0.000000	2.000000	49.000000	0.000000
2872.894971	0.062875	0.540885	0.203226	80.608154	24.002441	56.888794	0.886462	0.000000	-4.920791	0.000000	0.000000	0.000000	-0.053369	-0.143023	-0.560579	0.000000	0.000000	2.000000	49.000000	0.000000
2872.898304	0.062875	0.540885	0.203226	80.608154	24.002441	56.888794	0.886462	0.000000	-4.920791	0.000000	0.000000	0.000000	-0.053369	-0.143023	-0.560579	0.000000	0.000000	2.000000	49.000000	0.000000
2872.901637	0.062875	0.540885	0.203226	80.542122	24.012945	56.951435	0.898521	0.000000	-4.918603	0.000000	0.000000	0.000000	-0.053369	-0.143023	-0.560579	0.000000	0.000000	2.000000	49.000000	0.000000
2872.904971	0.062714	0.540371	0.201198	80.542122	24.012945	56.951435	0.898521	0.000000	-4.918603	0.000000	0.000000	0.000000	-0.048457	-0.154072	-0.608347	0.000000	0.000000	2.000000	49.000000	0.000000
2872.908304	0.062714	0.540371	0.201198	80.542122	24.012945	56.951435	0.898521	0.000000	-4.918603	0.000000	0.000000	0.000000	-0.048457	-0.154072	-0.608347	0.000000	0.000000	2.000000	49.000000	0.000000
2872.911637	0.062714	0.540371	0.201198	80.494255	24.298805	57.309338	0.911097	0.000000	-4.916290	0.000000	0.000000	0.000000	-0.048457	-0.154072	-0.608347	0.000000	0.000000	2.000000	49.000000	0.000000
2872.914971	0.062602	0.539825	0.199040	80.494255	24.298805	57.309338	0.911097	0.000000	-4.916290	0.000000	0.000000	0.000000	-0.033368	-0.163757	-0.647327	0.000000	0.000000	2.000000	49.000000	0.000000
2872.918304	0.062602	0.539825	0.199040	80.494255	24.298805	57.309338	0.911097	0.000000	-4.916290	0.000000	0.000000	0.000000	-0.033368	-0.163757	-0.647327	0.000000	0.000000	2.000000	49.000000	0.000000
2872.921637	0.062602	0.539825	0.199040	80.453072	24.813139	57.928234	0.923294	0.000000	-4.914013	0.000000	0.000000	0.000000	-0.033368	-0.163757	-0.647327	0.000000	0.000000	2.000000	49.000000	0.000000
2872.924971	0.062508	0.539263	0.196735	80.453072	24.813139	57.928234	0.923294	0.000000	-4.914013	0.000000	0.000000	0.000000	-0.028384	-0.168640	-0.691588	0.000000	0.000000	2.000000	49.000000	0.000000
2872.928304	0.062508	0.539263	0.196735	80.453072	24.813139	57.928234	0.923294	0.000000	-4.914013	0.000000	0.000000	0.000000	-0.028384	-0.168640	-0.691588	0.000000	0.000000	2.000000	49.000000	0.000000
2872.931637	0.062508	0.539263	0.196735	80.398148	25.357187	58.584297	0.936017	0.000000	-4.911606	0.000000	0.000000	0.000000	-0.028384	-0.168640	-0.691588	0.000000	0.000000	2.000000	49.000000	0.000000
2872.934971	0.062403	0.538673	0.194337	80.398148	25.357187	58.584297	0.936017	0.000000	-4.911606	0.000000	0.000000	0.000000	-0.031310	-0.176972	-0.719388	0.000000	0.000000	2.000000	49.000000	0.000000
2872.938304	0.062403	0.538673	0.194337	80.398148	25.357187	58.584297	0.936017	0.000000	-4.911606	0.000000	0.000000	0.000000	-0.031310	-0.176972	-0.719388	0.000000	0.000000	2.000000	49.000000	0.000000
2872.941637	0.062403	0.538673	0.194337	80.295120	25.662142	58.988747	0.949696	0.000000	-4.908979	0.000000	0.000000	0.000000	-0.031310	-0.176972	-0.719388	0.000000	0.000000	2.000000	49.000000	0.000000
2872.944971	0.062325	0.538080	0.191892	80.295120	25.662142	58.988747	0.949696	0.000000	-4.908979	0.000000	0.000000	0.000000	-0.023621	-0.177996	-0.733613	0.000000	0.000000	2.000000	49.000000	0.000000
2872.948304	0.062325	0.538080	0.191892	80.295120	25.662142	58.988747	0.949696	0.000000	-4.908979	0.000000	0.000000	0.000000	-0.023621	-0.177996	-0.733613	0.000000	0.000000	2.000000	49.000000	0.000000
2872.951637	0.062325	0.538080	0.191892	80.149460	25.794527	59.213078	0.963293	0.000000	-4.906330	0.000000	0.000000	0.000000	-0.023621	-0.177996	-0.733613	0.000000	0.000000	2.000000	49.000000	0.000000
2872.954971	0.062274	0.537523	0.189429	80.149460	25.794527	59.213078	0.963293	0.000000	-4.906330	0.000000	0.000000	0.000000	-0.015188	-0.167089	-0.738915	0.000000	0.000000	2.000000	49.000000	0.000000
2872.958304	0.062274	0.537523	0.189429	80.149460	25.794527	59.213078	0.963293	0.000000	-4.906330	0.000000	0.000000	0.000000	-0.015188	-0.167089	-0.738915	0.000000	0.000000	2.000000	49.000000	0.000000
2872.961637	0.062274	0.537523	0.189429	79.975166	25.877476	59.391567	0.976605	0.000000	-4.903697	0.000000	0.000000	0.000000	-0.015188	-0.167089	-0.738915	0.000000	0.000000	2.000000	49.000000	0.000000
2872.964971	0.062284	0.536951	0.186969	79.975166	25.877476	59.391567	0.976605	0.000000	-4.903697	0.000000	0.000000	0.000000	0.003005	-0.171557	-0.737922	0.000000	0.000000	2.000000	49.000000	0.000000
2872.968304	0.062284	0.536951	0.186969	79.975166	25.877476	59.391567	0.976605	0.000000	-4.903697	0.000000	0.000000	0.000000	0.003005	-0.171557	-0.737922	0.000000	0.000000	2.000000	49.000000	0.000000
2872.971637	0.062284	0.536951	0.186969	79.804527	25.911825	59.511993	0.988701	0.000000	-4.901272	0.000000	0.000000	0.000000	0.003005	-0.171557	-0.737922	0.000000	0.000000	2.000000	49.000000	0.000000
2872.974971	0.062294	0.536420	0.184529	79.804527	25.911825	59.511993	0.988701	0.000000	-4.901272	0.000000	0.000000	0.000000	0.003036	-0.159451	-0.731829	0.000000	0.000000	2.000000	49.000000	0.000000
2872.978304	0.062294	0.536420	0.184529	79.804527	25.911825	59.511993	0.988701	0.000000	-4.901272	0.000000	0.000000	0.000000	0.003036	-0.159451	-0.731829	0.000000	0.000000	2.000000	49.000000	0.000000
2872.981637	0.062294	0.536420	0.184529	79.647690	25.832329	59.495045	1.000993	0.000000	-4.898777	0.000000	0.000000	0.000000	0.003036	-0.159451	-0.731829	0.000000	0.000000	2.000000	49.000000	0.000000
2872.984971	0.062303	0.535944	0.182091	79.647690	25.832329	59.495045	1.000993	0.000000	-4.898777	0.000000	0.000000	0.000000	0.002519	-0.142861	-0.731444	0.000000	0.000000	2.000000	49.000000	0.000000
2872.988304	0.062303	0.535944	0.182091	79.647690	25.832329	59.495045	1.000993	0.000000	-4.898777	0.000000	0.000000	0.000000	0.002519	-0.142861	-0.731444	0.000000	0.000000	2.000000	49.000000	0.000000
2872.991637	0.062303	0.535944	0.182091	79.529770	25.670849	59.362568	1.013632	0.000000	-4.896177	0.000000	0.000000	0.000000	0.002519	-0.142861	-0.731444	0.000000	0.000000	2.000000	49.000000	0.000000
2872.994971	0.062340	0.535452	0.179660	79.529770	25.670849	59.362568	1.013632	0.000000	-4.896177	0.000000	0.000000	0.000000	0.011330	-0.147407	-0.729282	0.000000	0.000000	2.000000	49.000000	0.000000
2872.998304	0.062340	0.535452	0.179660	79.529770	25.670849	59.362568	1.013632	0.000000	-4.896177	0.000000	0.000000	0.000000	0.011330	-0.147407	-0.729282	0.000000	0.000000	2.000000	49.000000	0.000000
2873.001637	0.062340	0.535452	0.179660	79.465523	25.475506	59.163345	1.025787	0.000000	-4.893645	0.000000	0.000000	0.000000	0.011330	-0.147407	-0.729282	0.000000	0.000000	2.000000	49.000000	0.000000
2873.004971	0.062436	0.535016	0.177225	79.465523	25.475506	59.163345	1.025787	0.000000	-4.893645	0.000000	0.000000	0.000000	0.028835	-0.130968	-0.730493	0.000000	0.000000	2.000000	49.000000	0.000000
2873.008304	0.062436	0.535016	0.177225	79.465523	25.475506	59.163345	1.025787	0.000000	-4.893645	0.000000	0.000000	0.000000	0.028835	-0.130968	-0.730493	0.000000	0.000000	2.000000	49.000000	0.000000
2873.011637	0.062436	0.535016	0.177225	79.426552	25.329021	58.997959	1.036738	0.000000	-4.891336	0.000000	0.000000	0.000000	0.028835	-0.130968	-0.730493	0.000000	0.000000	2.000000	49.000000	0.000000
2873.014971	0.062563	0.534672	0.174821	79.426552	25.329021	58.997959	1.036738	0.000000	-4.891336	0.000000	0.000000	0.000000	0.038061	-0.103020	-0.721402	0.000000	0.000000	2.000000	49.000000	0.000000
2873.018304	0.062563	0.534672	0.174821	79.426552	25.329021	58.997959	1.036738	0.000000	-4.891336	0.000000	0.000000	0.000000	0.038061	-0.103020	-0.721402	0.000000	0.000000	2.000000	49.000000	0.000000
2873.021637	0.062563	0.534672	0.174821	79.422516	25.270550	58.918270	1.046981	0.000000	-4.889154	0.000000	0.000000	0.000000	0.038061	-0.103020	-0.721402	0.000000	0.000000	2.000000	49.000000	0.000000
2873.024971	0.062756	0.534410	0.172499	79.422516	25.270550	58.918270	1.046981	0.000000	-4.889154	0.000000	0.000000	0.000000	0.057843	-0.078575	-0.696446	0.000000	0.000000	2.000000	49.000000	0.000000
2873.028304	0.062756	0.534410	0.172499	79.422516	25.270550	58.918270	1.046981	0.000000	-4.889154	0.000000	0.000000	0.000000	0.057843	-0.078575	-0.696446	0.000000	0.000000	2.000000	49.000000	0.000000
2873.031637	0.062756	0.534410	0.172499	79.430595	25.256187	58.872726	1.055224	0.000000	-4.887383	0.000000	0.000000	0.000000	0.057843	-0.078575	-0.696446	0.000000	0.000000	2.000000	49.000000	0.000000
2873.034971	0.062984	0.534264	0.170261	79.430595	25.256187	58.872726	1.055224	0.000000	-4.887383	0.000000	0.000000	0.000000	0.068451	-0.043987	-0.671508	0.000000	0.000000	2.000000	49.000000	0.000000
2873.038304	0.062984	0.534264	0.170261	79.430595	25.256187	58.872726	1.055224	0.000000	-4.887383	0.000000	0.000000	0.000000	0.068451	-0.043987	-0.671508	0.000000	0.000000	2.000000	49.000000	0.000000
2873.041637	0.062984	0.534264	0.170261	79.464790	25.312107	58.894878	1.062217	0.000000	-4.885867	0.000000	0.000000	0.000000	0.068451	-0.043987	-0.671508	0.000000	0.000000	2.000000	49.000000	0.000000
2873.044971	0.063256	0.534172	0.168186	79.464790	25.312107	58.894878	1.062217	0.000000	-4.885867	0.000000	0.000000	0.000000	0.081470	-0.027629	-0.622370	0.000000	0.000000	2.000000	49.000000	0.000000
2873.048304	0.063256	0.534172	0.168186	79.464790	25.312107	58.894878	1.062217	0.000000	-4.885867	0.000000	0.000000	0.000000	0.081470	-0.027629	-0.622370	0.000000	0.000000	2.000000	49.000000	0.000000
2873.051637	0.063256	0.534172	0.168186	79.526833	25.437763	58.987305	1.067194	0.000000	-4.884782	0.000000	0.000000	0.000000	0.081470	-0.027629	-0.622370	0.000000	0.000000	2.000000	49.000000	0.000000
2873.054971	0.063506	0.534145	0.166227	79.526833	25.437763	58.987305	1.067194	0.000000	-4.884782	0.000000	0.000000	0.000000	0.075104	-0.008114	-0.587658	0.000000	0.000000	2.000000	49.000000	0.000000
2873.058304	0.063506	0.534145	0.166227	79.526833	25.437763	58.987305	1.067194	0.000000	-4.884782	0.000000	0.000000	0.000000	0.075104	-0.008114	-0.587658	0.000000	0.000000	2.000000	49.000000	0.000000
2873.061637	0.063506	0.534145	0.166227	79.618744	25.637613	59.157108	1.072173	0.000000	-4.883691	0.000000	0.000000	0.000000	0.075104	-0.008114	-0.587658	0.000000	0.000000	2.000000	49.000000	0.000000
2873.064971	0.063710	0.534187	0.164424	79.618744	25.637613	59.157108	1.072173	0.000000	-4.883691	0.000000	0.000000	0.000000	0.061176	0.012657	-0.540985	0.000000	0.000000	2.000000	49.000000	0.000000
2873.068304	0.063710	0.534187	0.164424	79.618744	25.637613	59.157108	1.072173	0.000000	-4.883691	0.000000	0.000000	0.000000	0.061176	0.012657	-0.540985	0.000000	0.000000	2.000000	49.000000	0.000000
2873.071637	0.063710	0.534187	0.164424	79.731163	25.884680	59.373566	1.077611	0.000000	-4.882495	0.000000	0.000000	0.000000	0.061176	0.012657	-0.540985	0.000000	0.000000	2.000000	49.000000	0.000000
2873.074971	0.063891	0.534289	0.162703	79.731163	25.884680	59.373566	1.077611	0.000000	-4.882495	0.000000	0.000000	0.000000	0.054131	0.030722	-0.516368	0.000000	0.000000	2.000000	49.000000	0.000000
2873.078304	0.063891	0.534289	0.162703	79.731163	25.884680	59.373566	1.077611	0.000000	-4.882495	0.000000	0.000000	0.000000	0.054131	0.030722	-0.516368	0.000000	0.000000	2.000000	49.000000	0.000000
2873.081637	0.063891	0.534289	0.162703	79.831131	26.114803	59.579746	1.083316	0.000000	-4.881232	0.000000	0.000000	0.000000	0.054131	0.030722	-0.516368	0.000000	0.000000	2.000000	49.000000	0.000000
2873.084971	0.064017	0.534432	0.161052	79.831131	26.114803	59.579746	1.083316	0.000000	-4.881232	0.000000	0.000000	0.000000	0.037924	0.042958	-0.495403	0.000000	0.000000	2.000000	49.000000	0.000000
2873.088304	0.064017	0.534432	0.161052	79.831131	26.114803	59.579746	1.083316	0.000000	-4.881232	0.000000	0.000000	0.000000	0.037924	0.042958	-0.495403	0.000000	0.000000	2.000000	49.000000	0.000000
2873.091637	0.064017	0.534432	0.161052	79.928032	26.340134	59.783798	1.090248	0.000000	-4.879689	0.000000	0.000000	0.000000	0.037924	0.042958	-0.495403	0.000000	0.000000	2.000000	49.000000	0.000000
2873.094971	0.064114	0.534593	0.159416	79.928032	26.340134	59.783798	1.090248	0.000000	-4.879689	0.000000	0.000000	0.000000	0.029063	0.048072	-0.490777	0.000000	0.000000	2.000000	49.000000	0.000000
2873.098304	0.064114	0.534593	0.159416	79.928032	26.340134	59.783798	1.090248	0.000000	-4.879689	0.000000	0.000000	0.000000	0.029063	0.048072	-0.490777	0.000000	0.000000	2.000000	49.000000	0.000000
2873.101637	0.064114	0.534593	0.159416	80.022438	26.557829	59.975719	1.098075	0.000000	-4.877934	0.000000	0.000000	0.000000	0.029063	0.048072	-0.490777	0.000000	0.000000	2.000000	49.000000	0.000000
2873.104971	0.064238	0.534784	0.157769	80.022438	26.557829	59.975719	1.098075	0.000000	-4.877934	0.000000	0.000000	0.000000	0.037165	0.057521	-0.493981	0.000000	0.000000	2.000000	49.000000	0.000000
2873.108304	0.064238	0.534784	0.157769	80.022438	26.557829	59.975719	1.098075	0.000000	-4.877934	0.000000	0.000000	0.000000	0.037165	0.057521	-0.493981	0.000000	0.000000	2.000000	49.000000	0.000000
2873.111637	0.064238	0.534784	0.157769	80.123291	26.802155	60.198578	1.105334	0.000000	-4.876293	0.000000	0.000000	0.000000	0.037165	0.057521	-0.493981	0.000000	0.000000	2.000000	49.000000	0.000000
2873.114971	0.064298	0.534935	0.156093	80.123291	26.802155	60.198578	1.105334	0.000000	-4.876293	0.000000	0.000000	0.000000	0.018119	0.045278	-0.502765	0.000000	0.000000	2.000000	49.000000	0.000000
2873.118304	0.064298	0.534935	0.156093	80.123291	26.802155	60.198578	1.105334	0.000000	-4.876293	0.000000	0.000000	0.000000	0.018119	0.045278	-0.502765	0.000000	0.000000	2.000000	49.000000	0.000000
2873.121637	0.064298	0.534935	0.156093	80.234009	27.070059	60.450481	1.114820	0.000000	-4.874133	0.000000	0.000000	0.000000	0.018119	0.045278	-0.502765	0.000000	0.000000	2.000000	49.000000	0.000000
2873.124971	0.064353	0.535113	0.154373	80.234009	27.070059	60.450481	1.114820	0.000000	-4.874133	0.000000	0.000000	0.000000	0.016350	0.053286	-0.515967	0.000000	0.000000	2.000000	49.000000	0.000000
2873.128304	0.064353	0.535113	0.154373	80.234009	27.070059	60.450481	1.114820	0.000000	-4.874133	0.000000	0.000000	0.000000	0.016350	0.053286	-0.515967	0.000000	0.000000	2.000000	49.000000	0.000000
2873.131637	0.064353	0.535113	0.154373	80.340843	27.338938	60.700363	1.124981	0.000000	-4.871798	0.000000	0.000000	0.000000	0.016350	0.053286	-0.515967	0.000000	0.000000	2.000000	49.000000	0.000000
2873.134971	0.064376	0.535288	0.152653	80.340843	27.338938	60.700363	1.124981	0.000000	-4.871798	0.000000	0.000000	0.000000	0.007154	0.052514	-0.516165	0.000000	0.000000	2.000000	49.000000	0.000000
2873.138304	0.064376	0.535288	0.152653	80.340843	27.338938	60.700363	1.124981	0.000000	-4.871798	0.000000	0.000000	0.000000	0.007154	0.052514	-0.516165	0.000000	0.000000	2.000000	49.000000	0.000000
2873.141637	0.064376	0.535288	0.152653	80.457458	27.636269	60.981434	1.136287	0.000000	-4.869174	0.000000	0.000000	0.000000	0.007154	0.052514	-0.516165	0.000000	0.000000	2.000000	49.000000	0.000000
2873.144971	0.064399	0.535460	0.150928	80.457458	27.636269	60.981434	1.136287	0.000000	-4.869174	0.000000	0.000000	0.000000	0.006697	0.051724	-0.517278	0.000000	0.000000	2.000000	49.000000	0.000000
2873.148304	0.064399	0.535460	0.150928	80.457458	27.636269	60.981434	1.136287	0.000000	-4.869174	0.000000	0.000000	0.000000	0.006697	0.051724	-0.517278	0.000000	0.000000	2.000000	49.000000	0.000000
2873.151637	0.064399	0.535460	0.150928	80.579193	27.948725	61.275391	1.147905	0.000000	-4.866448	0.000000	0.000000	0.000000	0.006697	0.051724	-0.517278	0.000000	0.000000	2.000000	49.000000	0.000000
2873.154971	0.064451	0.535616	0.149218	80.579193	27.948725	61.275391	1.147905	0.000000	-4.866448	0.000000	0.000000	0.000000	0.015521	0.046630	-0.513186	0.000000	0.000000	2.000000	49.000000	0.000000
2873.158304	0.064451	0.535616	0.149218	80.579193	27.948725	61.275391	1.147905	0.000000	-4.866448	0.000000	0.000000	0.000000	0.015521	0.046630	-0.513186	0.000000	0.000000	2.000000	49.000000	0.000000
2873.161637	0.064451	0.535616	0.149218	80.707581	28.256969	61.560249	1.158764	0.000000	-4.863873	0.000000	0.000000	0.000000	0.015521	0.046630	-0.513186	0.000000	0.000000	2.000000	49.000000	0.000000
2873.164971	0.064447	0.535774	0.147546	80.707581	28.256969	61.560249	1.158764	0.000000	-4.863873	0.000000	0.000000	0.000000	-0.001040	0.047328	-0.501456	0.000000	0.000000	2.000000	49.000000	0.000000
2873.168304	0.064447	0.535774	0.147546	80.707581	28.256969	61.560249	1.158764	0.000000	-4.863873	0.000000	0.000000	0.000000	-0.001040	0.047328	-0.501456	0.000000	0.000000	2.000000	49.000000	0.000000
2873.171637	0.064447	0.535774	0.147546	80.837746	28.544909	61.822598	1.171283	0.000000	-4.860874	0.000000	0.000000	0.000000	-0.001040	0.047328	-0.501456	0.000000	0.000000	2.000000	49.000000	0.000000
2873.174971	0.064467	0.535924	0.145832	80.837746	28.544909	61.822598	1.171283	0.000000	-4.860874	0.000000	0.000000	0.000000	0.005980	0.045168	-0.514388	0.000000	0.000000	2.000000	49.000000	0.000000
2873.178304	0.064467	0.535924	0.145832	80.837746	28.544909	61.822598	1.171283	0.000000	-4.860874	0.000000	0.000000	0.000000	0.005980	0.045168	-0.514388	0.000000	0.000000	2.000000	49.000000	0.000000
2873.181637	0.064467	0.535924	0.145832	80.963562	28.739426	61.978981	1.183659	0.000000	-4.857875	0.000000	0.000000	0.000000	0.005980	0.045168	-0.514388	0.000000	0.000000	2.000000	49.000000	0.000000
2873.184971	0.064429	0.536039	0.144124	80.963562	28.739426	61.978981	1.183659	0.000000	-4.857875	0.000000	0.000000	0.000000	-0.011463	0.034515	-0.512327	0.000000	0.000000	2.000000	49.000000	0.000000
2873.188304	0.064429	0.536039	0.144124	80.963562	28.739426	61.978981	1.183659	0.000000	-4.857875	0.000000	0.000000	0.000000	-0.011463	0.034515	-0.512327	0.000000	0.000000	2.000000	49.000000	0.000000
2873.191637	0.064429	0.536039	0.144124	81.076653	28.823174	62.013557	1.198099	0.000000	-4.854334	0.000000	0.000000	0.000000	-0.011463	0.034515	-0.512327	0.000000	0.000000	2.000000	49.000000	0.000000
2873.194971	0.064416	0.536166	0.142389	81.076653	28.823174	62.013557	1.198099	0.000000	-4.854334	0.000000	0.000000	0.000000	-0.003943	0.038035	-0.520467	0.000000	0.000000	2.000000	49.000000	0.000000
2873.198304	0.064416	0.536166	0.142389	81.076653	28.823174	62.013557	1.198099	0.000000	-4.854334	0.000000	0.000000	0.000000	-0.003943	0.038035	-0.520467	0.000000	0.000000	2.000000	49.000000	0.000000
2873.201637	0.064416	0.536166	0.142389	81.189186	28.960884	62.110313	1.212265	0.000000	-4.850816	0.000000	0.000000	0.000000	-0.003943	0.038035	-0.520467	0.000000	0.000000	2.000000	49.000000	0.000000
2873.204971	0.064431	0.536309	0.140664	81.189186	28.960884	62.110313	1.212265	0.000000	-4.850816	0.000000	0.000000	0.000000	0.004683	0.042958	-0.517582	0.000000	0.000000	2.000000	49.000000	0.000000
2873.208304	0.064431	0.536309	0.140664	81.189186	28.960884	62.110313	1.212265	0.000000	-4.850816	0.000000	0.000000	0.000000	0.004683	0.042958	-0.517582	0.000000	0.000000	2.000000	49.000000	0.000000
2873.211637	0.064431	0.536309	0.140664	81.294731	29.189674	62.304577	1.225739	0.000000	-4.847429	0.000000	0.000000	0.000000	0.004683	0.042958	-0.517582	0.000000	0.000000	2.000000	49.000000	0.000000
2873.214971	0.064476	0.536436	0.138953	81.294731	29.189674	62.304577	1.225739	0.000000	-4.847429	0.000000	0.000000	0.000000	0.013385	0.038038	-0.513364	0.000000	0.000000	2.000000	49.000000	0.000000
2873.218304	0.064476	0.536436	0.138953	81.294731	29.189674	62.304577	1.225739	0.000000	-4.847429	0.000000	0.000000	0.000000	0.013385	0.038038	-0.513364	0.000000	0.000000	2.000000	49.000000	0.000000
2873.221637	0.064476	0.536436	0.138953	81.391090	29.460051	62.552979	1.238451	0.000000	-4.844196	0.000000	0.000000	0.000000	0.013385	0.038038	-0.513364	0.000000	0.000000	2.000000	49.000000	0.000000
2873.224971	0.064556	0.536538	0.137313	81.391090	29.460051	62.552979	1.238451	0.000000	-4.844196	0.000000	0.000000	0.000000	0.023901	0.030473	-0.491815	0.000000	0.000000	2.000000	49.000000	0.000000
2873.228304	0.064556	0.536538	0.137313	81.391090	29.460051	62.552979	1.238451	0.000000	-4.844196	0.000000	0.000000	0.000000	0.023901	0.030473	-0.491815	0.000000	0.000000	2.000000	49.000000	0.000000
2873.231637	0.064556	0.536538	0.137313	81.482140	29.668074	62.727802	1.249682	0.000000	-4.841311	0.000000	0.000000	0.000000	0.023901	0.030473	-0.491815	0.000000	0.000000	2.000000	49.000000	0.000000
2873.234971	0.064641	0.536680	0.135740	81.482140	29.668074	62.727802	1.249682	0.000000	-4.841311	0.000000	0.000000	0.000000	0.025665	0.042593	-0.471804	0.000000	0.000000	2.000000	49.000000	0.000000
2873.238304	0.064641	0.536680	0.135740	81.482140	29.668074	62.727802	1.249682	0.000000	-4.841311	0.000000	0.000000	0.000000	0.025665	0.042593	-0.471804	0.000000	0.000000	2.000000	49.000000	0.000000
2873.241637	0.064641	0.536680	0.135740	81.584221	29.732285	62.732433	1.260387	0.000000	-4.838535	0.000000	0.000000	0.000000	0.025665	0.042593	-0.471804	0.000000	0.000000	2.000000	49.000000	0.000000
2873.244971	0.064732	0.536778	0.134227	81.584221	29.732285	62.732433	1.260387	0.000000	-4.838535	0.000000	0.000000	0.000000	0.027212	0.029590	-0.454000	0.000000	0.000000	2.000000	49.000000	0.000000
2873.248304	0.064732	0.536778	0.134227	81.584221	29.732285	62.732433	1.260387	0.000000	-4.838535	0.000000	0.000000	0.000000	0.027212	0.029590	-0.454000	0.000000	0.000000	2.000000	49.000000	0.000000
2873.251637	0.064732	0.536778	0.134227	81.695839	29.620195	62.530937	1.270623	0.000000	-4.835857	0.000000	0.000000	0.000000	0.027212	0.029590	-0.454000	0.000000	0.000000	2.000000	49.000000	0.000000
2873.254971	0.064827	0.536866	0.132769	81.695839	29.620195	62.530937	1.270623	0.000000	-4.835857	0.000000	0.000000	0.000000	0.028650	0.026418	-0.437393	0.000000	0.000000	2.000000	49.000000	0.000000
2873.258304	0.064827	0.536866	0.132769	81.695839	29.620195	62.530937	1.270623	0.000000	-4.835857	0.000000	0.000000	0.000000	0.028650	0.026418	-0.437393	0.000000	0.000000	2.000000	49.000000	0.000000
2873.261637	0.064827	0.536866	0.132769	81.823029	29.289930	62.067780	1.280413	0.000000	-4.833274	0.000000	0.000000	0.000000	0.028650	0.026418	-0.437393	0.000000	0.000000	2.000000	49.000000	0.000000
2873.264971	0.064982	0.536925	0.131344	81.823029	29.289930	62.067780	1.280413	0.000000	-4.833274	0.000000	0.000000	0.000000	0.046339	0.017750	-0.427493	0.000000	0.000000	2.000000	49.000000	0.000000
2873.268304	0.064982	0.536925	0.131344	81.823029	29.289930	62.067780	1.280413	0.000000	-4.833274	0.000000	0.000000	0.000000	0.046339	0.017750	-0.427493	0.000000	0.000000	2.000000	49.000000	0.000000
2873.271637	0.064982	0.536925	0.131344	81.953651	28.889273	61.524181	1.288078	0.000000	-4.831237	0.000000	0.000000	0.000000	0.046339	0.017750	-0.427493	0.000000	0.000000	2.000000	49.000000	0.000000
2873.274971	0.065162	0.536983	0.129914	81.953651	28.889273	61.524181	1.288078	0.000000	-4.831237	0.000000	0.000000	0.000000	0.054185	0.017316	-0.429105	0.000000	0.000000	2.000000	49.000000	0.000000
2873.278304	0.065162	0.536983	0.129914	81.953651	28.889273	61.524181	1.288078	0.000000	-4.831237	0.000000	0.000000	0.000000	0.054185	0.017316	-0.429105	0.000000	0.000000	2.000000	49.000000	0.000000
2873.281637	0.065162	0.536983	0.129914	82.087509	28.526270	61.017742	1.295043	0.000000	-4.829375	0.000000	0.000000	0.000000	0.054185	0.017316	-0.429105	0.000000	0.000000	2.000000	49.000000	0.000000
2873.284971	0.065337	0.537002	0.128448	82.087509	28.526270	61.017742	1.295043	0.000000	-4.829375	0.000000	0.000000	0.000000	0.052517	0.005683	-0.439706	0.000000	0.000000	2.000000	49.000000	0.000000
2873.288304	0.065337	0.537002	0.128448	82.087509	28.526270	61.017742	1.295043	0.000000	-4.829375	0.000000	0.000000	0.000000	0.052517	0.005683	-0.439706	0.000000	0.000000	2.000000	49.000000	0.000000
2873.291637	0.065337	0.537002	0.128448	82.218224	28.187164	60.544403	1.302684	0.000000	-4.827319	0.000000	0.000000	0.000000	0.052517	0.005683	-0.439706	0.000000	0.000000	2.000000	49.000000	0.000000
2873.294971	0.065506	0.537015	0.126943	82.218224	28.187164	60.544403	1.302684	0.000000	-4.827319	0.000000	0.000000	0.000000	0.050685	0.003750	-0.451655	0.000000	0.000000	2.000000	49.000000	0.000000
2873.298304	0.065506	0.537015	0.126943	82.218224	28.187164	60.544403	1.302684	0.000000	-4.827319	0.000000	0.000000	0.000000	0.050685	0.003750	-0.451655	0.000000	0.000000	2.000000	49.000000	0.000000
2873.301637	0.065506	0.537015	0.126943	82.345474	27.997549	60.243683	1.311091	0.000000	-4.825043	0.000000	0.000000	0.000000	0.050685	0.003750	-0.451655	0.000000	0.000000	2.000000	49.000000	0.000000
2873.304971	0.065673	0.537026	0.125435	82.345474	27.997549	60.243683	1.311091	0.000000	-4.825043	0.000000	0.000000	0.000000	0.050091	0.003328	-0.452413	0.000000	0.000000	2.000000	49.000000	0.000000
2873.308304	0.065673	0.537026	0.125435	82.345474	27.997549	60.243683	1.311091	0.000000	-4.825043	0.000000	0.000000	0.000000	0.050091	0.003328	-0.452413	0.000000	0.000000	2.000000	49.000000	0.000000
2873.311637	0.065673	0.537026	0.125435	82.456940	28.002754	60.170681	1.319782	0.000000	-4.822673	0.000000	0.000000	0.000000	0.050091	0.003328	-0.452413	0.000000	0.000000	2.000000	49.000000	0.000000
2873.314971	0.065838	0.537035	0.123924	82.456940	28.002754	60.170681	1.319782	0.000000	-4.822673	0.000000	0.000000	0.000000	0.049497	0.002913	-0.453165	0.000000	0.000000	2.000000	49.000000	0.000000
2873.318304	0.065838	0.537035	0.123924	82.456940	28.002754	60.170681	1.319782	0.000000	-4.822673	0.000000	0.000000	0.000000	0.049497	0.002913	-0.453165	0.000000	0.000000	2.000000	49.000000	0.000000
2873.321637	0.065838	0.537035	0.123924	82.549652	28.265106	60.396126	1.328768	0.000000	-4.820205	0.000000	0.000000	0.000000	0.049497	0.002913	-0.453165	0.000000	0.000000	2.000000	49.000000	0.000000
2873.324971	0.066006	0.537049	0.122449	82.549652	28.265106	60.396126	1.328768	0.000000	-4.820205	0.000000	0.000000	0.000000	0.050188	0.004045	-0.442629	0.000000	0.000000	2.000000	49.000000	0.000000
2873.328304	0.066006	0.537049	0.122449	82.549652	28.265106	60.396126	1.328768	0.000000	-4.820205	0.000000	0.000000	0.000000	0.050188	0.004045	-0.442629	0.000000	0.000000	2.000000	49.000000	0.000000
2873.331637	0.066006	0.537049	0.122449	82.639717	28.573633	60.677078	1.337521	0.000000	-4.817784	0.000000	0.000000	0.000000	0.050188	0.004045	-0.442629	0.000000	0.000000	2.000000	49.000000	0.000000
2873.334971	0.066144	0.537061	0.120974	82.639717	28.573633	60.677078	1.337521	0.000000	-4.817784	0.000000	0.000000	0.000000	0.041372	0.003648	-0.442401	0.000000	0.000000	2.000000	49.000000	0.000000
2873.338304	0.066144	0.537061	0.120974	82.639717	28.573633	60.677078	1.337521	0.000000	-4.817784	0.000000	0.000000	0.000000	0.041372	0.003648	-0.442401	0.000000	0.000000	2.000000	49.000000	0.000000
2873.341637	0.066144	0.537061	0.120974	82.732452	28.898384	60.974335	1.347551	0.000000	-4.814988	0.000000	0.000000	0.000000	0.041372	0.003648	-0.442401	0.000000	0.000000	2.000000	49.000000	0.000000
2873.344971	0.066280	0.537040	0.119501	82.732452	28.898384	60.974335	1.347551	0.000000	-4.814988	0.000000	0.000000	0.000000	0.040985	-0.006281	-0.441804	0.000000	0.000000	2.000000	49.000000	0.000000
2873.348304	0.066280	0.537040	0.119501	82.732452	28.898384	60.974335	1.347551	0.000000	-4.814988	0.000000	0.000000	0.000000	0.040985	-0.006281	-0.441804	0.000000	0.000000	2.000000	49.000000	0.000000
2873.351637	0.066280	0.537040	0.119501	82.822090	29.221226	61.269592	1.357837	0.000000	-4.812097	0.000000	0.000000	0.000000	0.040985	-0.006281	-0.441804	0.000000	0.000000	2.000000	49.000000	0.000000
2873.354971	0.066413	0.537031	0.118005	82.822090	29.221226	61.269592	1.357837	0.000000	-4.812097	0.000000	0.000000	0.000000	0.039719	-0.002678	-0.448825	0.000000	0.000000	2.000000	49.000000	0.000000
2873.358304	0.066413	0.537031	0.118005	82.822090	29.221226	61.269592	1.357837	0.000000	-4.812097	0.000000	0.000000	0.000000	0.039719	-0.002678	-0.448825	0.000000	0.000000	2.000000	49.000000	0.000000
2873.361637	0.066413	0.537031	0.118005	82.920242	29.580935	61.601955	1.368771	0.000000	-4.808999	0.000000	0.000000	0.000000	0.039719	-0.002678	-0.448825	0.000000	0.000000	2.000000	49.000000	0.000000
2873.364971	0.066541	0.537003	0.116490	82.920242	29.580935	61.601955	1.368771	0.000000	-4.808999	0.000000	0.000000	0.000000	0.038587	-0.008601	-0.454573	0.000000	0.000000	2.000000	49.000000	0.000000
2873.368304	0.066541	0.537003	0.116490	82.920242	29.580935	61.601955	1.368771	0.000000	-4.808999	0.000000	0.000000	0.000000	0.038587	-0.008601	-0.454573	0.000000	0.000000	2.000000	49.000000	0.000000
2873.371637	0.066541	0.537003	0.116490	83.018066	29.949896	61.943581	1.380317	0.000000	-4.805697	0.000000	0.000000	0.000000	0.038587	-0.008601	-0.454573	0.000000	0.000000	2.000000	49.000000	0.000000
2873.374971	0.066659	0.536962	0.114896	83.018066	29.949896	61.943581	1.380317	0.000000	-4.805697	0.000000	0.000000	0.000000	0.035379	-0.012140	-0.478069	0.000000	0.000000	2.000000	49.000000	0.000000
2873.378304	0.066659	0.536962	0.114896	83.018066	29.949896	61.943581	1.380317	0.000000	-4.805697	0.000000	0.000000	0.000000	0.035379	-0.012140	-0.478069	0.000000	0.000000	2.000000	49.000000	0.000000
2873.381637	0.066659	0.536962	0.114896	83.121429	30.349369	62.315838	1.393431	0.000000	-4.801911	0.000000	0.000000	0.000000	0.035379	-0.012140	-0.478069	0.000000	0.000000	2.000000	49.000000	0.000000
2873.384971	0.066768	0.536928	0.113241	83.121429	30.349369	62.315838	1.393431	0.000000	-4.801911	0.000000	0.000000	0.000000	0.032715	-0.010216	-0.496622	0.000000	0.000000	2.000000	49.000000	0.000000
2873.388304	0.066768	0.536928	0.113241	83.121429	30.349369	62.315838	1.393431	0.000000	-4.801911	0.000000	0.000000	0.000000	0.032715	-0.010216	-0.496622	0.000000	0.000000	2.000000	49.000000	0.000000
2873.391637	0.066768	0.536928	0.113241	83.230186	30.781610	62.721035	1.407934	0.000000	-4.797679	0.000000	0.000000	0.000000	0.032715	-0.010216	-0.496622	0.000000	0.000000	2.000000	49.000000	0.000000
2873.394971	0.066871	0.536856	0.111549	83.230186	30.781610	62.721035	1.407934	0.000000	-4.797679	0.000000	0.000000	0.000000	0.030907	-0.021649	-0.507609	0.000000	0.000000	2.000000	49.000000	0.000000
2873.398304	0.066871	0.536856	0.111549	83.230186	30.781610	62.721035	1.407934	0.000000	-4.797679	0.000000	0.000000	0.000000	0.030907	-0.021649	-0.507609	0.000000	0.000000	2.000000	49.000000	0.000000
2873.401637	0.066871	0.536856	0.111549	83.338615	31.227003	63.139381	1.423495	0.000000	-4.793085	0.000000	0.000000	0.000000	0.030907	-0.021649	-0.507609	0.000000	0.000000	2.000000	49.000000	0.000000
2873.404971	0.066970	0.536795	0.109833	83.338615	31.227003	63.139381	1.423495	0.000000	-4.793085	0.000000	0.000000	0.000000	0.029522	-0.018177	-0.514882	0.000000	0.000000	2.000000	49.000000	0.000000
2873.408304	0.066970	0.536795	0.109833	83.338615	31.227003	63.139381	1.423495	0.000000	-4.793085	0.000000	0.000000	0.000000	0.029522	-0.018177	-0.514882	0.000000	0.000000	2.000000	49.000000	0.000000
2873.411637	0.066970	0.536795	0.109833	83.449493	31.694923	63.583046	1.439965	0.000000	-4.788163	0.000000	0.000000	0.000000	0.029522	-0.018177	-0.514882	0.000000	0.000000	2.000000	49.000000	0.000000
2873.414971	0.067066	0.536733	0.108113	83.449493	31.694923	63.583046	1.439965	0.000000	-4.788163	0.000000	0.000000	0.000000	0.028878	-0.018613	-0.515797	0.000000	0.000000	2.000000	49.000000	0.000000
2873.418304	0.067066	0.536733	0.108113	83.449493	31.694923	63.583046	1.439965	0.000000	-4.788163	0.000000	0.000000	0.000000	0.028878	-0.018613	-0.515797	0.000000	0.000000	2.000000	49.000000	0.000000
2873.421637	0.067066	0.536733	0.108113	83.554329	32.159698	64.017975	1.457028	0.000000	-4.782998	0.000000	0.000000	0.000000	0.028878	-0.018613	-0.515797	0.000000	0.000000	2.000000	49.000000	0.000000
2873.424971	0.067162	0.536657	0.106412	83.554329	32.159698	64.017975	1.457028	0.000000	-4.782998	0.000000	0.000000	0.000000	0.028994	-0.022887	-0.510326	0.000000	0.000000	2.000000	49.000000	0.000000
2873.428304	0.067162	0.536657	0.106412	83.554329	32.159698	64.017975	1.457028	0.000000	-4.782998	0.000000	0.000000	0.000000	0.028994	-0.022887	-0.510326	0.000000	0.000000	2.000000	49.000000	0.000000
2873.431637	0.067162	0.536657	0.106412	83.664474	32.663403	64.492004	1.474338	0.000000	-4.777691	0.000000	0.000000	0.000000	0.028994	-0.022887	-0.510326	0.000000	0.000000	2.000000	49.000000	0.000000
2873.434971	0.067284	0.536579	0.104705	83.664474	32.663403	64.492004	1.474338	0.000000	-4.777691	0.000000	0.000000	0.000000	0.036362	-0.023308	-0.512174	0.000000	0.000000	2.000000	49.000000	0.000000
2873.438304	0.067284	0.536579	0.104705	83.664474	32.663403	64.492004	1.474338	0.000000	-4.777691	0.000000	0.000000	0.000000	0.036362	-0.023308	-0.512174	0.000000	0.000000	2.000000	49.000000	0.000000
2873.441637	0.067284	0.536579	0.104705	83.766396	33.147736	64.946518	1.491210	0.000000	-4.772452	0.000000	0.000000	0.000000	0.036362	-0.023308	-0.512174	0.000000	0.000000	2.000000	49.000000	0.000000
2873.444971	0.067432	0.536487	0.103013	83.766396	33.147736	64.946518	1.491210	0.000000	-4.772452	0.000000	0.000000	0.000000	0.044424	-0.027511	-0.507620	0.000000	0.000000	2.000000	49.000000	0.000000
2873.448304	0.067432	0.536487	0.103013	83.766396	33.147736	64.946518	1.491210	0.000000	-4.772452	0.000000	0.000000	0.000000	0.044424	-0.027511	-0.507620	0.000000	0.000000	2.000000	49.000000	0.000000
2873.451637	0.067432	0.536487	0.103013	83.868057	33.649910	65.416206	1.507249	0.000000	-4.767410	0.000000	0.000000	0.000000	0.044424	-0.027511	-0.507620	0.000000	0.000000	2.000000	49.000000	0.000000
2873.454971	0.067558	0.536387	0.101381	83.868057	33.649910	65.416206	1.507249	0.000000	-4.767410	0.000000	0.000000	0.000000	0.037916	-0.030039	-0.489570	0.000000	0.000000	2.000000	49.000000	0.000000
2873.458304	0.067558	0.536387	0.101381	83.868057	33.649910	65.416206	1.507249	0.000000	-4.767410	0.000000	0.000000	0.000000	0.037916	-0.030039	-0.489570	0.000000	0.000000	2.000000	49.000000	0.000000
2873.461637	0.067558	0.536387	0.101381	83.963234	34.131763	65.868462	1.523875	0.000000	-4.762121	0.000000	0.000000	0.000000	0.037916	-0.030039	-0.489570	0.000000	0.000000	2.000000	49.000000	0.000000
2873.464971	0.067680	0.536299	0.099725	83.963234	34.131763	65.868462	1.523875	0.000000	-4.762121	0.000000	0.000000	0.000000	0.036485	-0.026604	-0.496801	0.000000	0.000000	2.000000	49.000000	0.000000
2873.468304	0.067680	0.536299	0.099725	83.963234	34.131763	65.868462	1.523875	0.000000	-4.762121	0.000000	0.000000	0.000000	0.036485	-0.026604	-0.496801	0.000000	0.000000	2.000000	49.000000	0.000000
2873.471637	0.067680	0.536299	0.099725	84.020142	34.412277	66.120529	1.541530	0.000000	-4.756436	0.000000	0.000000	0.000000	0.036485	-0.026604	-0.496801	0.000000	0.000000	2.000000	49.000000	0.000000
2873.474971	0.067801	0.536227	0.098083	84.020142	34.412277	66.120529	1.541530	0.000000	-4.756436	0.000000	0.000000	0.000000	0.036452	-0.021529	-0.492479	0.000000	0.000000	2.000000	49.000000	0.000000
2873.478304	0.067801	0.536227	0.098083	84.020142	34.412277	66.120529	1.541530	0.000000	-4.756436	0.000000	0.000000	0.000000	0.036452	-0.021529	-0.492479	0.000000	0.000000	2.000000	49.000000	0.000000
2873.481637	0.067801	0.536227	0.098083	84.019615	34.374161	66.055443	1.559513	0.000000	-4.750570	0.000000	0.000000	0.000000	0.036452	-0.021529	-0.492479	0.000000	0.000000	2.000000	49.000000	0.000000
2873.484971	0.067923	0.536141	0.096461	84.019615	34.374161	66.055443	1.559513	0.000000	-4.750570	0.000000	0.000000	0.000000	0.036590	-0.025690	-0.486834	0.000000	0.000000	2.000000	49.000000	0.000000
2873.488304	0.067923	0.536141	0.096461	84.019615	34.374161	66.055443	1.559513	0.000000	-4.750570	0.000000	0.000000	0.000000	0.036590	-0.025690	-0.486834	0.000000	0.000000	2.000000	49.000000	0.000000
2873.491637	0.067923	0.536141	0.096461	83.972992	34.079422	65.735077	1.577739	0.000000	-4.744548	0.000000	0.000000	0.000000	0.036590	-0.025690	-0.486834	0.000000	0.000000	2.000000	49.000000	0.000000
2873.494971	0.068045	0.536103	0.094848	83.972992	34.079422	65.735077	1.577739	0.000000	-4.744548	0.000000	0.000000	0.000000	0.036424	-0.011512	-0.483726	0.000000	0.000000	2.000000	49.000000	0.000000
2873.498304	0.068045	0.536103	0.094848	83.972992	34.079422	65.735077	1.577739	0.000000	-4.744548	0.000000	0.000000	0.000000	0.036424	-0.011512	-0.483726	0.000000	0.000000	2.000000	49.000000	0.000000
2873.501637	0.068045	0.536103	0.094848	83.885666	33.594490	65.224411	1.596385	0.000000	-4.738307	0.000000	0.000000	0.000000	0.036424	-0.011512	-0.483726	0.000000	0.000000	2.000000	49.000000	0.000000
2873.504971	0.068195	0.536069	0.093269	83.885666	33.594490	65.224411	1.596385	0.000000	-4.738307	0.000000	0.000000	0.000000	0.045062	-0.010268	-0.473811	0.000000	0.000000	2.000000	49.000000	0.000000
2873.508304	0.068195	0.536069	0.093269	83.885666	33.594490	65.224411	1.596385	0.000000	-4.738307	0.000000	0.000000	0.000000	0.045062	-0.010268	-0.473811	0.000000	0.000000	2.000000	49.000000	0.000000
2873.511637	0.068195	0.536069	0.093269	83.772697	32.982765	64.585670	1.590257	0.000000	-4.663443	0.000000	0.000000	0.000000	0.045062	-0.010268	-0.473811	0.000000	0.000000	2.000000	49.000000	0.000000
2873.514971	0.068376	0.536056	0.091740	83.772697	32.982765	64.585670	1.590257	0.000000	-4.663443	0.000000	0.000000	0.000000	0.054312	-0.003648	-0.458662	0.000000	0.000000	2.000000	49.000000	0.000000
2873.518304	0.068376	0.536056	0.091740	83.772697	32.982765	64.585670	1.590257	0.000000	-4.663443	0.000000	0.000000	0.000000	0.054312	-0.003648	-0.458662	0.000000	0.000000	2.000000	49.000000	0.000000
2873.521637	0.068376	0.536056	0.091740	83.662315	32.414448	63.987366	1.581205	0.000000	-4.586999	0.000000	0.000000	0.000000	0.054312	-0.003648	-0.458662	0.000000	0.000000	2.000000	49.000000	0.000000
2873.524971	0.068560	0.536049	0.090248	83.662315	32.414448	63.987366	1.581205	0.000000	-4.586999	0.000000	0.000000	0.000000	0.055087	-0.002381	-0.447658	0.000000	0.000000	2.000000	49.000000	0.000000
2873.528304	0.068560	0.536049	0.090248	83.662315	32.414448	63.987366	1.581205	0.000000	-4.586999	0.000000	0.000000	0.000000	0.055087	-0.002381	-0.447658	0.000000	0.000000	2.000000	49.000000	0.000000
2873.531637	0.068560	0.536049	0.090248	83.560692	31.912867	63.455326	1.572024	0.000000	-4.512389	0.000000	0.000000	0.000000	0.055087	-0.002381	-0.447658	0.000000	0.000000	2.000000	49.000000	0.000000
2873.534971	0.068723	0.536033	0.088817	83.560692	31.912867	63.455326	1.572024	0.000000	-4.512389	0.000000	0.000000	0.000000	0.048934	-0.004745	-0.429140	0.000000	0.000000	2.000000	49.000000	0.000000
2873.538304	0.068723	0.536033	0.088817	83.560692	31.912867	63.455326	1.572024	0.000000	-4.512389	0.000000	0.000000	0.000000	0.048934	-0.004745	-0.429140	0.000000	0.000000	2.000000	49.000000	0.000000
2873.541637	0.068723	0.536033	0.088817	83.476227	31.507454	63.021473	1.563868	0.000000	-4.440866	0.000000	0.000000	0.000000	0.048934	-0.004745	-0.429140	0.000000	0.000000	2.000000	49.000000	0.000000
2873.544971	0.068886	0.536033	0.087402	83.476227	31.507454	63.021473	1.563868	0.000000	-4.440866	0.000000	0.000000	0.000000	0.048998	0.000213	-0.424505	0.000000	0.000000	2.000000	49.000000	0.000000
2873.548304	0.068886	0.536033	0.087402	83.476227	31.507454	63.021473	1.563868	0.000000	-4.440866	0.000000	0.000000	0.000000	0.048998	0.000213	-0.424505	0.000000	0.000000	2.000000	49.000000	0.000000
2873.551637	0.068886	0.536033	0.087402	83.423149	31.249817	62.745308	1.555702	0.000000	-4.370115	0.000000	0.000000	0.000000	0.048998	0.000213	-0.424505	0.000000	0.000000	2.000000	49.000000	0.000000
2873.554971	0.069022	0.536003	0.085993	83.423149	31.249817	62.745308	1.555702	0.000000	-4.370115	0.000000	0.000000	0.000000	0.040838	-0.009120	-0.422800	0.000000	0.000000	2.000000	49.000000	0.000000
2873.558304	0.069022	0.536003	0.085993	83.423149	31.249817	62.745308	1.555702	0.000000	-4.370115	0.000000	0.000000	0.000000	0.040838	-0.009120	-0.422800	0.000000	0.000000	2.000000	49.000000	0.000000
2873.561637	0.069022	0.536003	0.085993	83.389328	31.077507	62.548798	1.548895	0.000000	-4.299649	0.000000	0.000000	0.000000	0.040838	-0.009120	-0.422800	0.000000	0.000000	2.000000	49.000000	0.000000
2873.564971	0.069157	0.535942	0.084586	83.389328	31.077507	62.548798	1.548895	0.000000	-4.299649	0.000000	0.000000	0.000000	0.040454	-0.018403	-0.422071	0.000000	0.000000	2.000000	49.000000	0.000000
2873.568304	0.069157	0.535942	0.084586	83.389328	31.077507	62.548798	1.548895	0.000000	-4.299649	0.000000	0.000000	0.000000	0.040454	-0.018403	-0.422071	0.000000	0.000000	2.000000	49.000000	0.000000
2873.571637	0.069157	0.535942	0.084586	83.383545	31.032013	62.478092	1.542153	0.000000	-4.229304	0.000000	0.000000	0.000000	0.040454	-0.018403	-0.422071	0.000000	0.000000	2.000000	49.000000	0.000000
2873.574971	0.069241	0.535897	0.083201	83.383545	31.032013	62.478092	1.542153	0.000000	-4.229304	0.000000	0.000000	0.000000	0.025191	-0.013369	-0.415416	0.000000	0.000000	2.000000	49.000000	0.000000
2873.578304	0.069241	0.535897	0.083201	83.383545	31.032013	62.478092	1.542153	0.000000	-4.229304	0.000000	0.000000	0.000000	0.025191	-0.013369	-0.415416	0.000000	0.000000	2.000000	49.000000	0.000000
2873.581637	0.069241	0.535897	0.083201	83.402603	31.095522	62.515682	1.537954	0.000000	-4.160068	0.000000	0.000000	0.000000	0.025191	-0.013369	-0.415416	0.000000	0.000000	2.000000	49.000000	0.000000
2873.584971	0.069380	0.535857	0.081848	83.402603	31.095522	62.515682	1.537954	0.000000	-4.160068	0.000000	0.000000	0.000000	0.041597	-0.011951	-0.406153	0.000000	0.000000	2.000000	49.000000	0.000000
2873.588304	0.069380	0.535857	0.081848	83.402603	31.095522	62.515682	1.537954	0.000000	-4.160068	0.000000	0.000000	0.000000	0.041597	-0.011951	-0.406153	0.000000	0.000000	2.000000	49.000000	0.000000
2873.591637	0.069380	0.535857	0.081848	83.420013	31.158295	62.549515	1.531022	0.000000	-4.092376	0.000000	0.000000	0.000000	0.041597	-0.011951	-0.406153	0.000000	0.000000	2.000000	49.000000	0.000000
2873.594971	0.069496	0.535822	0.080535	83.420013	31.158295	62.549515	1.531022	0.000000	-4.092376	0.000000	0.000000	0.000000	0.034942	-0.010535	-0.393892	0.000000	0.000000	2.000000	49.000000	0.000000
2873.598304	0.069496	0.535822	0.080535	83.420013	31.158295	62.549515	1.531022	0.000000	-4.092376	0.000000	0.000000	0.000000	0.034942	-0.010535	-0.393892	0.000000	0.000000	2.000000	49.000000	0.000000
2873.601637	0.069496	0.535822	0.080535	83.430458	31.191904	62.554253	1.525198	0.000000	-4.026727	0.000000	0.000000	0.000000	0.034942	-0.010535	-0.393892	0.000000	0.000000	2.000000	49.000000	0.000000
2873.604971	0.069667	0.535792	0.079253	83.430458	31.191904	62.554253	1.525198	0.000000	-4.026727	0.000000	0.000000	0.000000	0.051280	-0.009084	-0.384549	0.000000	0.000000	2.000000	49.000000	0.000000
2873.608304	0.069667	0.535792	0.079253	83.430458	31.191904	62.554253	1.525198	0.000000	-4.026727	0.000000	0.000000	0.000000	0.051280	-0.009084	-0.384549	0.000000	0.000000	2.000000	49.000000	0.000000
2873.611637	0.069667	0.535792	0.079253	83.431023	31.187891	62.518581	1.516651	0.000000	-3.962635	0.000000	0.000000	0.000000	0.051280	-0.009084	-0.384549	0.000000	0.000000	2.000000	49.000000	0.000000
2873.614971	0.069819	0.535755	0.078034	83.431023	31.187891	62.518581	1.516651	0.000000	-3.962635	0.000000	0.000000	0.000000	0.045530	-0.011170	-0.365658	0.000000	0.000000	2.000000	49.000000	0.000000
2873.618304	0.069819	0.535755	0.078034	83.431023	31.187891	62.518581	1.516651	0.000000	-3.962635	0.000000	0.000000	0.000000	0.045530	-0.011170	-0.365658	0.000000	0.000000	2.000000	49.000000	0.000000
2873.621637	0.069819	0.535755	0.078034	83.426247	31.152821	62.457634	1.509063	0.000000	-3.901692	0.000000	0.000000	0.000000	0.045530	-0.011170	-0.365658	0.000000	0.000000	2.000000	49.000000	0.000000
2873.624971	0.069977	0.535711	0.076875	83.426247	31.152821	62.457634	1.509063	0.000000	-3.901692	0.000000	0.000000	0.000000	0.047472	-0.013214	-0.347698	0.000000	0.000000	2.000000	49.000000	0.000000
2873.628304	0.069977	0.535711	0.076875	83.426247	31.152821	62.457634	1.509063	0.000000	-3.901692	0.000000	0.000000	0.000000	0.047472	-0.013214	-0.347698	0.000000	0.000000	2.000000	49.000000	0.000000
2873.631637	0.069977	0.535711	0.076875	83.424759	31.134218	62.412903	1.501151	0.000000	-3.843742	0.000000	0.000000	0.000000	0.047472	-0.013214	-0.347698	0.000000	0.000000	2.000000	49.000000	0.000000
2873.634971	0.070083	0.535666	0.075721	83.424759	31.134218	62.412903	1.501151	0.000000	-3.843742	0.000000	0.000000	0.000000	0.031857	-0.013422	-0.346066	0.000000	0.000000	2.000000	49.000000	0.000000
2873.638304	0.070083	0.535666	0.075721	83.424759	31.134218	62.412903	1.501151	0.000000	-3.843742	0.000000	0.000000	0.000000	0.031857	-0.013422	-0.346066	0.000000	0.000000	2.000000	49.000000	0.000000
2873.641637	0.070083	0.535666	0.075721	83.440613	31.184906	62.442520	1.495841	0.000000	-3.786065	0.000000	0.000000	0.000000	0.031857	-0.013422	-0.346066	0.000000	0.000000	2.000000	49.000000	0.000000
2873.644971	0.070161	0.535574	0.074557	83.440613	31.184906	62.442520	1.495841	0.000000	-3.786065	0.000000	0.000000	0.000000	0.023382	-0.027660	-0.349430	0.000000	0.000000	2.000000	49.000000	0.000000
2873.648304	0.070161	0.535574	0.074557	83.440613	31.184906	62.442520	1.495841	0.000000	-3.786065	0.000000	0.000000	0.000000	0.023382	-0.027660	-0.349430	0.000000	0.000000	2.000000	49.000000	0.000000
2873.651637	0.070161	0.535574	0.074557	83.463455	31.262394	62.501621	1.491944	0.000000	-3.727827	0.000000	0.000000	0.000000	0.023382	-0.027660	-0.349430	0.000000	0.000000	2.000000	49.000000	0.000000
2873.654971	0.070185	0.535493	0.073375	83.463455	31.262394	62.501621	1.491944	0.000000	-3.727827	0.000000	0.000000	0.000000	0.007058	-0.024332	-0.354363	0.000000	0.000000	2.000000	49.000000	0.000000
2873.658304	0.070185	0.535493	0.073375	83.463455	31.262394	62.501621	1.491944	0.000000	-3.727827	0.000000	0.000000	0.000000	0.007058	-0.024332	-0.354363	0.000000	0.000000	2.000000	49.000000	0.000000
2873.661637	0.070185	0.535493	0.073375	83.479652	31.301430	62.528191	1.490768	0.000000	-3.668766	0.000000	0.000000	0.000000	0.007058	-0.024332	-0.354363	0.000000	0.000000	2.000000	49.000000	0.000000
2873.664971	0.070175	0.535388	0.072139	83.479652	31.301430	62.528191	1.490768	0.000000	-3.668766	0.000000	0.000000	0.000000	-0.003040	-0.031490	-0.370899	0.000000	0.000000	2.000000	49.000000	0.000000
2873.668304	0.070175	0.535388	0.072139	83.479652	31.301430	62.528191	1.490768	0.000000	-3.668766	0.000000	0.000000	0.000000	-0.003040	-0.031490	-0.370899	0.000000	0.000000	2.000000	49.000000	0.000000
2873.671637	0.070175	0.535388	0.072139	83.468834	31.232157	62.454098	1.491274	0.000000	-3.606950	0.000000	0.000000	0.000000	-0.003040	-0.031490	-0.370899	0.000000	0.000000	2.000000	49.000000	0.000000
2873.674971	0.070143	0.535317	0.070940	83.468834	31.232157	62.454098	1.491274	0.000000	-3.606950	0.000000	0.000000	0.000000	-0.009419	-0.021168	-0.359705	0.000000	0.000000	2.000000	49.000000	0.000000
2873.678304	0.070143	0.535317	0.070940	83.468834	31.232157	62.454098	1.491274	0.000000	-3.606950	0.000000	0.000000	0.000000	-0.009419	-0.021168	-0.359705	0.000000	0.000000	2.000000	49.000000	0.000000
2873.681637	0.070143	0.535317	0.070940	83.430061	31.032511	62.245674	1.492844	0.000000	-3.546999	0.000000	0.000000	0.000000	-0.009419	-0.021168	-0.359705	0.000000	0.000000	2.000000	49.000000	0.000000
2873.684971	0.070093	0.535298	0.069796	83.430061	31.032511	62.245674	1.492844	0.000000	-3.546999	0.000000	0.000000	0.000000	-0.015023	-0.005672	-0.343151	0.000000	0.000000	2.000000	49.000000	0.000000
2873.688304	0.070093	0.535298	0.069796	83.430061	31.032511	62.245674	1.492844	0.000000	-3.546999	0.000000	0.000000	0.000000	-0.015023	-0.005672	-0.343151	0.000000	0.000000	2.000000	49.000000	0.000000
2873.691637	0.070093	0.535298	0.069796	83.370338	30.762735	61.969124	1.495348	0.000000	-3.489807	0.000000	0.000000	0.000000	-0.015023	-0.005672	-0.343151	0.000000	0.000000	2.000000	49.000000	0.000000
2873.694971	0.070076	0.535273	0.068709	83.370338	30.762735	61.969124	1.495348	0.000000	-3.489807	0.000000	0.000000	0.000000	-0.005251	-0.007603	-0.326004	0.000000	0.000000	2.000000	49.000000	0.000000
2873.698304	0.070076	0.535273	0.068709	83.370338	30.762735	61.969124	1.495348	0.000000	-3.489807	0.000000	0.000000	0.000000	-0.005251	-0.007603	-0.326004	0.000000	0.000000	2.000000	49.000000	0.000000
2873.701637	0.070076	0.535273	0.068709	83.300339	30.446993	61.644707	1.496223	0.000000	-3.435473	0.000000	0.000000	0.000000	-0.005251	-0.007603	-0.326004	0.000000	0.000000	2.000000	49.000000	0.000000
2873.704971	0.070076	0.535273	0.068709	83.300339	30.446993	61.644707	1.496223	0.000000	-3.435473	0.000000	0.000000	0.000000	-0.005251	-0.007603	-0.326004	0.000000	0.000000	2.000000	49.000000	0.000000
2873.708304	0.070070	0.535276	0.067719	83.300339	30.446993	61.644707	1.496223	0.000000	-3.435473	0.000000	0.000000	0.000000	-0.001555	0.000967	-0.297154	0.000000	0.000000	2.000000	49.000000	0.000000
2873.711637	0.070070	0.535276	0.067719	83.225983	30.118242	61.310108	1.496223	0.000000	-3.435473	0.000000	0.000000	0.000000	-0.001555	0.000967	-0.297154	0.000000	0.000000	2.000000	49.000000	0.000000
2873.714971	0.070068	0.535267	0.066750	83.225983	30.118242	61.310108	1.496223	0.000000	-3.435473	0.000000	0.000000	0.000000	-0.000844	-0.002672	-0.290807	0.000000	0.000000	2.000000	49.000000	0.000000
2873.718304	0.070068	0.535267	0.066750	83.225983	30.118242	61.310108	1.496223	0.000000	-3.435473	0.000000	0.000000	0.000000	-0.000844	-0.002672	-0.290807	0.000000	0.000000	2.000000	49.000000	0.000000
2873.721637	0.070068	0.535267	0.066750	83.152664	29.803490	60.989300	1.496623	0.000000	-3.337479	0.000000	0.000000	0.000000	-0.000844	-0.002672	-0.290807	0.000000	0.000000	2.000000	49.000000	0.000000
2873.724971	0.070068	0.535267	0.066750	83.152664	29.803490	60.989300	1.496623	0.000000	-3.337479	0.000000	0.000000	0.000000	-0.000844	-0.002672	-0.290807	0.000000	0.000000	2.000000	49.000000	0.000000
2873.728304	0.070023	0.535252	0.065848	83.152664	29.803490	60.989300	1.496623	0.000000	-3.337479	0.000000	0.000000	0.000000	-0.013430	-0.004512	-0.270518	0.000000	0.000000	2.000000	49.000000	0.000000
2873.731637	0.070023	0.535252	0.065848	83.109467	29.584681	60.781170	1.496623	0.000000	-3.337479	0.000000	0.000000	0.000000	-0.013430	-0.004512	-0.270518	0.000000	0.000000	2.000000	49.000000	0.000000
2873.734971	0.069902	0.535162	0.064946	83.109467	29.584681	60.781170	1.496623	0.000000	-3.337479	0.000000	0.000000	0.000000	-0.036219	-0.027142	-0.270542	0.000000	0.000000	2.000000	49.000000	0.000000
2873.738304	0.069902	0.535162	0.064946	83.109467	29.584681	60.781170	1.496623	0.000000	-3.337479	0.000000	0.000000	0.000000	-0.036219	-0.027142	-0.270542	0.000000	0.000000	2.000000	49.000000	0.000000
2873.741637	0.069902	0.535162	0.064946	83.085281	29.445522	60.654217	1.504898	0.000000	-3.247303	0.000000	0.000000	0.000000	-0.036219	-0.027142	-0.270542	0.000000	0.000000	2.000000	49.000000	0.000000
2873.744971	0.069902	0.535162	0.064946	83.085281	29.445522	60.654217	1.504898	0.000000	-3.247303	0.000000	0.000000	0.000000	-0.036219	-0.027142	-0.270542	0.000000	0.000000	2.000000	49.000000	0.000000
2873.748304	0.069705	0.535054	0.064036	83.085281	29.445522	60.654217	1.504898	0.000000	-3.247303	0.000000	0.000000	0.000000	-0.059235	-0.032426	-0.273139	0.000000	0.000000	2.000000	49.000000	0.000000
2873.751637	0.069705	0.535054	0.064036	83.070213	29.335546	60.561752	1.504898	0.000000	-3.247303	0.000000	0.000000	0.000000	-0.059235	-0.032426	-0.273139	0.000000	0.000000	2.000000	49.000000	0.000000
2873.754971	0.069434	0.534917	0.063138	83.070213	29.335546	60.561752	1.504898	0.000000	-3.247303	0.000000	0.000000	0.000000	-0.081249	-0.041096	-0.269167	0.000000	0.000000	2.000000	49.000000	0.000000
2873.758304	0.069434	0.534917	0.063138	83.070213	29.335546	60.561752	1.504898	0.000000	-3.247303	0.000000	0.000000	0.000000	-0.081249	-0.041096	-0.269167	0.000000	0.000000	2.000000	49.000000	0.000000
2873.761637	0.069434	0.534917	0.063138	83.055984	29.221882	60.471191	1.528311	0.000000	-3.156919	0.000000	0.000000	0.000000	-0.081249	-0.041096	-0.269167	0.000000	0.000000	2.000000	49.000000	0.000000
2873.764971	0.069434	0.534917	0.063138	83.055984	29.221882	60.471191	1.528311	0.000000	-3.156919	0.000000	0.000000	0.000000	-0.081249	-0.041096	-0.269167	0.000000	0.000000	2.000000	49.000000	0.000000
2873.768304	0.069134	0.534745	0.062208	83.055984	29.221882	60.471191	1.528311	0.000000	-3.156919	0.000000	0.000000	0.000000	-0.089951	-0.051512	-0.279181	0.000000	0.000000	2.000000	49.000000	0.000000
2873.771637	0.069134	0.534745	0.062208	83.036690	29.088488	60.363567	1.528311	0.000000	-3.156919	0.000000	0.000000	0.000000	-0.089951	-0.051512	-0.279181	0.000000	0.000000	2.000000	49.000000	0.000000
2873.774971	0.068842	0.534625	0.061330	83.036690	29.088488	60.363567	1.528311	0.000000	-3.156919	0.000000	0.000000	0.000000	-0.087663	-0.035958	-0.263396	0.000000	0.000000	2.000000	49.000000	0.000000
2873.778304	0.068842	0.534625	0.061330	83.036690	29.088488	60.363567	1.528311	0.000000	-3.156919	0.000000	0.000000	0.000000	-0.087663	-0.035958	-0.263396	0.000000	0.000000	2.000000	49.000000	0.000000
2873.781637	0.068842	0.534625	0.061330	82.993858	28.875076	60.173401	1.557914	0.000000	-3.066489	0.000000	0.000000	0.000000	-0.087663	-0.035958	-0.263396	0.000000	0.000000	2.000000	49.000000	0.000000
2873.784971	0.068842	0.534625	0.061330	82.993858	28.875076	60.173401	1.557914	0.000000	-3.066489	0.000000	0.000000	0.000000	-0.087663	-0.035958	-0.263396	0.000000	0.000000	2.000000	49.000000	0.000000
2873.788304	0.068527	0.534551	0.060468	82.993858	28.875076	60.173401	1.557914	0.000000	-3.066489	0.000000	0.000000	0.000000	-0.094342	-0.022282	-0.258579	0.000000	0.000000	2.000000	49.000000	0.000000
2873.791637	0.068527	0.534551	0.060468	82.921417	28.573610	59.894764	1.557914	0.000000	-3.066489	0.000000	0.000000	0.000000	-0.094342	-0.022282	-0.258579	0.000000	0.000000	2.000000	49.000000	0.000000
2873.794971	0.068295	0.534499	0.059653	82.921417	28.573610	59.894764	1.557914	0.000000	-3.066489	0.000000	0.000000	0.000000	-0.069795	-0.015419	-0.244374	0.000000	0.000000	2.000000	49.000000	0.000000
2873.798304	0.068295	0.534499	0.059653	82.921417	28.573610	59.894764	1.557914	0.000000	-3.066489	0.000000	0.000000	0.000000	-0.069795	-0.015419	-0.244374	0.000000	0.000000	2.000000	49.000000	0.000000
2873.801637	0.068295	0.534499	0.059653	82.816185	28.169003	59.508289	1.585270	0.000000	-2.982664	0.000000	0.000000	0.000000	-0.069795	-0.015419	-0.244374	0.000000	0.000000	2.000000	49.000000	0.000000
2873.804971	0.068295	0.534499	0.059653	82.816185	28.169003	59.508289	1.585270	0.000000	-2.982664	0.000000	0.000000	0.000000	-0.069795	-0.015419	-0.244374	0.000000	0.000000	2.000000	49.000000	0.000000
2873.808304	0.068067	0.534482	0.058874	82.816185	28.169003	59.508289	1.585270	0.000000	-2.982664	0.000000	0.000000	0.000000	-0.068282	-0.005187	-0.233822	0.000000	0.000000	2.000000	49.000000	0.000000
2873.811637	0.068067	0.534482	0.058874	82.714066	27.788857	59.153988	1.585270	0.000000	-2.982664	0.000000	0.000000	0.000000	-0.068282	-0.005187	-0.233822	0.000000	0.000000	2.000000	49.000000	0.000000
2873.814971	0.067865	0.534436	0.058095	82.714066	27.788857	59.153988	1.585270	0.000000	-2.982664	0.000000	0.000000	0.000000	-0.060690	-0.013808	-0.233723	0.000000	0.000000	2.000000	49.000000	0.000000
2873.818304	0.067865	0.534436	0.058095	82.714066	27.788857	59.153988	1.585270	0.000000	-2.982664	0.000000	0.000000	0.000000	-0.060690	-0.013808	-0.233723	0.000000	0.000000	2.000000	49.000000	0.000000
2873.821637	0.067865	0.534436	0.058095	82.629219	27.462914	58.862354	1.606765	0.000000	-2.904740	0.000000	0.000000	0.000000	-0.060690	-0.013808	-0.233723	0.000000	0.000000	2.000000	49.000000	0.000000
2873.824971	0.067865	0.534436	0.058095	82.629219	27.462914	58.862354	1.606765	0.000000	-2.904740	0.000000	0.000000	0.000000	-0.060690	-0.013808	-0.233723	0.000000	0.000000	2.000000	49.000000	0.000000
2873.828304	0.067673	0.534402	0.057395	82.629219	27.462914	58.862354	1.606765	0.000000	-2.904740	0.000000	0.000000	0.000000	-0.057457	-0.010294	-0.209838	0.000000	0.000000	2.000000	49.000000	0.000000
2873.831637	0.067673	0.534402	0.057395	82.559669	27.200241	58.630543	1.606765	0.000000	-2.904740	0.000000	0.000000	0.000000	-0.057457	-0.010294	-0.209838	0.000000	0.000000	2.000000	49.000000	0.000000
2873.834971	0.067463	0.534345	0.056743	82.559669	27.200241	58.630543	1.606765	0.000000	-2.904740	0.000000	0.000000	0.000000	-0.062967	-0.017060	-0.195730	0.000000	0.000000	2.000000	49.000000	0.000000
2873.838304	0.067463	0.534345	0.056743	82.559669	27.200241	58.630543	1.606765	0.000000	-2.904740	0.000000	0.000000	0.000000	-0.062967	-0.017060	-0.195730	0.000000	0.000000	2.000000	49.000000	0.000000
2873.841637	0.067463	0.534345	0.056743	82.504883	26.981928	58.450806	1.626836	0.000000	-2.837145	0.000000	0.000000	0.000000	-0.062967	-0.017060	-0.195730	0.000000	0.000000	2.000000	49.000000	0.000000
2873.844971	0.067463	0.534345	0.056743	82.504883	26.981928	58.450806	1.626836	0.000000	-2.837145	0.000000	0.000000	0.000000	-0.062967	-0.017060	-0.195730	0.000000	0.000000	2.000000	49.000000	0.000000
2873.848304	0.067215	0.534300	0.056177	82.504883	26.981928	58.450806	1.626836	0.000000	-2.837145	0.000000	0.000000	0.000000	-0.074352	-0.013496	-0.169855	0.000000	0.000000	2.000000	49.000000	0.000000
2873.851637	0.067215	0.534300	0.056177	82.485580	26.878235	58.379333	1.626836	0.000000	-2.837145	0.000000	0.000000	0.000000	-0.074352	-0.013496	-0.169855	0.000000	0.000000	2.000000	49.000000	0.000000
2873.854971	0.066944	0.534226	0.055617	82.485580	26.878235	58.379333	1.626836	0.000000	-2.837145	0.000000	0.000000	0.000000	-0.081387	-0.022005	-0.167776	0.000000	0.000000	2.000000	49.000000	0.000000
2873.858304	0.066944	0.534226	0.055617	82.485580	26.878235	58.379333	1.626836	0.000000	-2.837145	0.000000	0.000000	0.000000	-0.081387	-0.022005	-0.167776	0.000000	0.000000	2.000000	49.000000	0.000000
2873.861637	0.066944	0.534226	0.055617	82.499123	26.878334	58.402920	1.652793	0.000000	-2.780873	0.000000	0.000000	0.000000	-0.081387	-0.022005	-0.167776	0.000000	0.000000	2.000000	49.000000	0.000000
2873.864971	0.066944	0.534226	0.055617	82.499123	26.878334	58.402920	1.652793	0.000000	-2.780873	0.000000	0.000000	0.000000	-0.081387	-0.022005	-0.167776	0.000000	0.000000	2.000000	49.000000	0.000000
2873.868304	0.066678	0.534159	0.055098	82.499123	26.878334	58.402920	1.652793	0.000000	-2.780873	0.000000	0.000000	0.000000	-0.079701	-0.020208	-0.155845	0.000000	0.000000	2.000000	49.000000	0.000000
2873.871637	0.066678	0.534159	0.055098	82.533730	26.985037	58.534946	1.652793	0.000000	-2.780873	0.000000	0.000000	0.000000	-0.079701	-0.020208	-0.155845	0.000000	0.000000	2.000000	49.000000	0.000000
2873.874971	0.066440	0.534081	0.054597	82.533730	26.985037	58.534946	1.652793	0.000000	-2.780873	0.000000	0.000000	0.000000	-0.071436	-0.023586	-0.150251	0.000000	0.000000	2.000000	49.000000	0.000000
2873.878304	0.066440	0.534081	0.054597	82.533730	26.985037	58.534946	1.652793	0.000000	-2.780873	0.000000	0.000000	0.000000	-0.071436	-0.023586	-0.150251	0.000000	0.000000	2.000000	49.000000	0.000000
2873.881637	0.066440	0.534081	0.054597	82.557343	27.104967	58.697861	1.677982	0.000000	-2.729857	0.000000	0.000000	0.000000	-0.071436	-0.023586	-0.150251	0.000000	0.000000	2.000000	49.000000	0.000000
2873.884971	0.066440	0.534081	0.054597	82.557343	27.104967	58.697861	1.677982	0.000000	-2.729857	0.000000	0.000000	0.000000	-0.071436	-0.023586	-0.150251	0.000000	0.000000	2.000000	49.000000	0.000000
2873.888304	0.066212	0.534042	0.054172	82.557343	27.104967	58.697861	1.677982	0.000000	-2.729857	0.000000	0.000000	0.000000	-0.068378	-0.011499	-0.127452	0.000000	0.000000	2.000000	49.000000	0.000000
2873.891637	0.066212	0.534042	0.054172	82.571281	27.234386	58.864826	1.677982	0.000000	-2.729857	0.000000	0.000000	0.000000	-0.068378	-0.011499	-0.127452	0.000000	0.000000	2.000000	49.000000	0.000000
2873.894971	0.066212	0.534042	0.054172	82.571281	27.234386	58.864826	1.677982	0.000000	-2.729857	0.000000	0.000000	0.000000	-0.068378	-0.011499	-0.127452	0.000000	0.000000	2.000000	49.000000	0.000000
2873.898304	0.066212	0.534042	0.054172	82.571281	27.234386	58.864826	1.677982	0.000000	-2.729857	0.000000	0.000000	0.000000	-0.068378	-0.011499	-0.127452	0.000000	0.000000	2.000000	49.000000	0.000000
2873.901637	0.065805	0.534108	0.053503	82.561111	27.281996	58.945583	1.689379	0.000000	-2.708615	0.000000	0.000000	0.000000	-0.122106	0.019774	-0.200654	0.000000	0.000000	2.000000	49.000000	0.000000
2873.904971	0.065805	0.534108	0.053503	82.561111	27.281996	58.945583	1.689379	0.000000	-2.708615	0.000000	0.000000	0.000000	-0.000000	-0.000003	-0.000000	0.000000	0.000000	2.000000	49.000000	0.000000
2873.908304	0.065805	0.534108	0.053503	82.561111	27.281996	58.945583	1.689379	0.000000	-2.708615	0.000000	0.000000	0.000000	-0.000000	-0.000003	-0.000000	0.000000	0.000000	2.000000	49.000000	0.000000
2873.911637	0.065805	0.534108	0.053503	82.531052	27.193165	58.872154	1.709730	0.000000	-2.675173	0.000000	0.000000	0.000000	-0.000000	-0.000003	-0.000000	0.000000	0.000000	2.000000	49.000000	0.000000
2873.914971	0.065805	0.534108	0.053503	82.531052	27.193165	58.872154	1.709730	0.000000	-2.675173	0.000000	0.000000	0.000000	-0.000000	-0.000003	-0.000000	0.000000	0.000000	2.000000	49.000000	0.000000
2873.918304	0.065661	0.534196	0.053341	82.531052	27.193165	58.872154	1.709730	0.000000	-2.675173	0.000000	0.000000	0.000000	-0.043225	0.026474	-0.048668	0.000000	0.000000	2.000000	49.000000	0.000000
2873.921637	0.065661	0.534196	0.053341	82.479630	27.016148	58.709717	1.709730	0.000000	-2.675173	0.000000	0.000000	0.000000	-0.043225	0.026474	-0.048668	0.000000	0.000000	2.000000	49.000000	0.000000
2873.924971	0.065661	0.534196	0.053341	82.479630	27.016148	58.709717	1.709730	0.000000	-2.675173	0.000000	0.000000	0.000000	-0.043225	0.026474	-0.048668	0.000000	0.000000	2.000000	49.000000	0.000000
2873.928304	0.065661	0.534196	0.053341	82.479630	27.016148	58.709717	1.709730	0.000000	-2.675173	0.000000	0.000000	0.000000	-0.043225	0.026474	-0.048668	0.000000	0.000000	2.000000	49.000000	0.000000
2873.931637	0.065407	0.534426	0.053276	82.432884	26.857048	58.567493	1.716934	0.000000	-2.667061	0.000000	0.000000	0.000000	-0.076397	0.068950	-0.019453	0.000000	0.000000	2.000000	49.000000	0.000000
2873.934971	0.065407	0.534426	0.053276	82.432884	26.857048	58.567493	1.716934	0.000000	-2.667061	0.000000	0.000000	0.000000	-0.076397	0.068950	-0.019453	0.000000	0.000000	2.000000	49.000000	0.000000
2873.938304	0.065407	0.534426	0.053276	82.432884	26.857048	58.567493	1.716934	0.000000	-2.667061	0.000000	0.000000	0.000000	-0.076397	0.068950	-0.019453	0.000000	0.000000	2.000000	49.000000	0.000000
2873.941637	0.065407	0.534426	0.053276	82.396431	26.739832	58.471630	1.729666	0.000000	-2.663819	0.000000	0.000000	0.000000	-0.076397	0.068950	-0.019453	0.000000	0.000000	2.000000	49.000000	0.000000
2873.944971	0.065301	0.534574	0.053414	82.396431	26.739832	58.471630	1.729666	0.000000	-2.663819	0.000000	0.000000	0.000000	-0.031664	0.044365	0.041302	0.000000	0.000000	2.000000	49.000000	0.000000
2873.948304	0.065301	0.534574	0.053414	82.396431	26.739832	58.471630	1.729666	0.000000	-2.663819	0.000000	0.000000	0.000000	-0.031664	0.044365	0.041302	0.000000	0.000000	2.000000	49.000000	0.000000
2873.951637	0.065301	0.534574	0.053414	82.372856	26.661266	58.408855	1.734944	0.000000	-2.670703	0.000000	0.000000	0.000000	-0.031664	0.044365	0.041302	0.000000	0.000000	2.000000	49.000000	0.000000
2873.954971	0.065301	0.534574	0.053414	82.372856	26.661266	58.408855	1.734944	0.000000	-2.670703	0.000000	0.000000	0.000000	-0.031664	0.044365	0.041302	0.000000	0.000000	2.000000	49.000000	0.000000
2873.958304	0.065176	0.534728	0.053595	82.372856	26.661266	58.408855	1.734944	0.000000	-2.670703	0.000000	0.000000	0.000000	-0.037414	0.046217	0.054289	0.000000	0.000000	2.000000	49.000000	0.000000
2873.961637	0.065176	0.534728	0.053595	82.343834	26.558157	58.319572	1.734944	0.000000	-2.670703	0.000000	0.000000	0.000000	-0.037414	0.046217	0.054289	0.000000	0.000000	2.000000	49.000000	0.000000
2873.964971	0.065032	0.534888	0.053819	82.343834	26.558157	58.319572	1.734944	0.000000	-2.670703	0.000000	0.000000	0.000000	-0.043185	0.048077	0.067266	0.000000	0.000000	2.000000	49.000000	0.000000
2873.968304	0.065032	0.534888	0.053819	82.343834	26.558157	58.319572	1.734944	0.000000	-2.670703	0.000000	0.000000	0.000000	-0.043185	0.048077	0.067266	0.000000	0.000000	2.000000	49.000000	0.000000
2873.971637	0.065032	0.534888	0.053819	82.314842	26.453016	58.230995	1.748377	0.000000	-2.690962	0.000000	0.000000	0.000000	-0.043185	0.048077	0.067266	0.000000	0.000000	2.000000	49.000000	0.000000
2873.974971	0.065032	0.534888	0.053819	82.314842	26.453016	58.230995	1.748377	0.000000	-2.690962	0.000000	0.000000	0.000000	-0.043185	0.048077	0.067266	0.000000	0.000000	2.000000	49.000000	0.000000
2873.978304	0.064891	0.535038	0.054066	82.314842	26.453016	58.230995	1.748377	0.000000	-2.690962	0.000000	0.000000	0.000000	-0.042383	0.044800	0.073898	0.000000	0.000000	2.000000	49.000000	0.000000
2873.981637	0.064891	0.535038	0.054066	82.291664	26.352785	58.166317	1.748377	0.000000	-2.690962	0.000000	0.000000	0.000000	-0.042383	0.044800	0.073898	0.000000	0.000000	2.000000	49.000000	0.000000
2873.984971	0.064891	0.535038	0.054066	82.291664	26.352785	58.166317	1.748377	0.000000	-2.690962	0.000000	0.000000	0.000000	-0.042383	0.044800	0.073898	0.000000	0.000000	2.000000	49.000000	0.000000
2873.988304	0.064891	0.535038	0.054066	82.291664	26.352785	58.166317	1.748377	0.000000	-2.690962	0.000000	0.000000	0.000000	-0.042383	0.044800	0.073898	0.000000	0.000000	2.000000	49.000000	0.000000
2873.991637	0.064338	0.535218	0.054568	82.268051	26.256939	58.105286	1.755441	0.000000	-2.703278	0.000000	0.000000	0.000000	-0.165971	0.054042	0.150781	0.000000	0.000000	2.000000	49.000000	0.000000
2873.994971	0.064338	0.535218	0.054568	82.268051	26.256939	58.105286	1.755441	0.000000	-2.703278	0.000000	0.000000	0.000000	-0.000001	0.000004	0.000000	0.000000	0.000000	2.000000	49.000000	0.000000
2873.998304	0.064338	0.535218	0.054568	82.268051	26.256939	58.105286	1.755441	0.000000	-2.703278	0.000000	0.000000	0.000000	-0.000001	0.000004	0.000000	0.000000	0.000000	2.000000	49.000000	0.000000
2874.001637	0.064338	0.535218	0.054568	82.253235	26.175783	58.067291	1.783103	0.000000	-2.728408	0.000000	0.000000	0.000000	-0.000001	0.000004	0.000000	0.000000	0.000000	2.000000	49.000000	0.000000
2874.004971	0.064338	0.535218	0.054568	82.253235	26.175783	58.067291	1.783103	0.000000	-2.728408	0.000000	0.000000	0.000000	-0.000001	0.000004	0.000000	0.000000	0.000000	2.000000	49.000000	0.000000
2874.008304	0.063971	0.535288	0.054792	82.253235	26.175783	58.067291	1.783103	0.000000	-2.728408	0.000000	0.000000	0.000000	-0.110063	0.020988	0.067049	0.000000	0.000000	2.000000	49.000000	0.000000
2874.011637	0.063971	0.535288	0.054792	82.238457	26.086657	58.029507	1.783103	0.000000	-2.728408	0.000000	0.000000	0.000000	-0.110063	0.020988	0.067049	0.000000	0.000000	2.000000	49.000000	0.000000
2874.014971	0.063971	0.535288	0.054792	82.238457	26.086657	58.029507	1.783103	0.000000	-2.728408	0.000000	0.000000	0.000000	-0.110063	0.020988	0.067049	0.000000	0.000000	2.000000	49.000000	0.000000
2874.018304	0.063971	0.535288	0.054792	82.238457	26.086657	58.029507	1.783103	0.000000	-2.728408	0.000000	0.000000	0.000000	-0.110063	0.020988	0.067049	0.000000	0.000000	2.000000	49.000000	0.000000
2874.021637	0.063075	0.535338	0.055334	82.219360	25.981941	57.978954	1.801446	0.000000	-2.739583	0.000000	0.000000	0.000000	-0.268709	0.015083	0.162682	0.000000	0.000000	2.000000	49.000000	0.000000
2874.024971	0.063075	0.535338	0.055334	82.219360	25.981941	57.978954	1.801446	0.000000	-2.739583	0.000000	0.000000	0.000000	0.000001	-0.000009	-0.000000	0.000000	0.000000	2.000000	49.000000	0.000000
2874.028304	0.063075	0.535338	0.055334	82.219360	25.981941	57.978954	1.801446	0.000000	-2.739583	0.000000	0.000000	0.000000	0.000001	-0.000009	-0.000000	0.000000	0.000000	2.000000	49.000000	0.000000
2874.031637	0.063075	0.535338	0.055334	82.187088	25.828573	57.878204	1.846231	0.000000	-2.766696	0.000000	0.000000	0.000000	0.000001	-0.000009	-0.000000	0.000000	0.000000	2.000000	49.000000	0.000000
2874.034971	0.063075	0.535338	0.055334	82.187088	25.828573	57.878204	1.846231	0.000000	-2.766696	0.000000	0.000000	0.000000	0.000001	-0.000009	-0.000000	0.000000	0.000000	2.000000	49.000000	0.000000
2874.038304	0.062626	0.535342	0.055702	82.187088	25.828573	57.878204	1.846231	0.000000	-2.766696	0.000000	0.000000	0.000000	-0.134698	0.001090	0.110339	0.000000	0.000000	2.000000	49.000000	0.000000
2874.041637	0.062626	0.535342	0.055702	82.131264	25.546215	57.635601	1.846231	0.000000	-2.766696	0.000000	0.000000	0.000000	-0.134698	0.001090	0.110339	0.000000	0.000000	2.000000	49.000000	0.000000
2874.044971	0.062206	0.535323	0.056111	82.131264	25.546215	57.635601	1.846231	0.000000	-2.766696	0.000000	0.000000	0.000000	-0.125968	-0.005549	0.122652	0.000000	0.000000	2.000000	49.000000	0.000000
2874.048304	0.062206	0.535323	0.056111	82.131264	25.546215	57.635601	1.846231	0.000000	-2.766696	0.000000	0.000000	0.000000	-0.125968	-0.005549	0.122652	0.000000	0.000000	2.000000	49.000000	0.000000
2874.051637	0.062206	0.535323	0.056111	82.046875	24.988430	57.094498	1.889676	0.000000	-2.805528	0.000000	0.000000	0.000000	-0.125968	-0.005549	0.122652	0.000000	0.000000	2.000000	49.000000	0.000000
2874.054971	0.062206	0.535323	0.056111	82.046875	24.988430	57.094498	1.889676	0.000000	-2.805528	0.000000	0.000000	0.000000	-0.125968	-0.005549	0.122652	0.000000	0.000000	2.000000	49.000000	0.000000
2874.058304	0.061727	0.535323	0.056648	82.046875	24.988430	57.094498	1.889676	0.000000	-2.805528	0.000000	0.000000	0.000000	-0.143777	-0.000097	0.161350	0.000000	0.000000	2.000000	49.000000	0.000000
2874.061637	0.061727	0.535323	0.056648	81.946526	24.064705	56.138775	1.889676	0.000000	-2.805528	0.000000	0.000000	0.000000	-0.143777	-0.000097	0.161350	0.000000	0.000000	2.000000	49.000000	0.000000
2874.064971	0.061159	0.535335	0.057278	81.946526	24.064705	56.138775	1.889676	0.000000	-2.805528	0.000000	0.000000	0.000000	-0.170536	0.003508	0.188767	0.000000	0.000000	2.000000	49.000000	0.000000
2874.068304	0.061159	0.535335	0.057278	81.946526	24.064705	56.138775	1.889676	0.000000	-2.805528	0.000000	0.000000	0.000000	-0.170536	0.003508	0.188767	0.000000	0.000000	2.000000	49.000000	0.000000
2874.071637	0.061159	0.535335	0.057278	81.858093	22.857635	54.848648	1.942062	0.000000	-2.863881	0.000000	0.000000	0.000000	-0.170536	0.003508	0.188767	0.000000	0.000000	2.000000	49.000000	0.000000
2874.074971	0.061159	0.535335	0.057278	81.858093	22.857635	54.848648	1.942062	0.000000	-2.863881	0.000000	0.000000	0.000000	-0.170536	0.003508	0.188767	0.000000	0.000000	2.000000	49.000000	0.000000
2874.078304	0.060550	0.535330	0.057996	81.858093	22.857635	54.848648	1.942062	0.000000	-2.863881	0.000000	0.000000	0.000000	-0.182671	-0.001370	0.215607	0.000000	0.000000	2.000000	49.000000	0.000000
2874.081637	0.060550	0.535330	0.057996	81.777390	21.638720	53.541042	1.942062	0.000000	-2.863881	0.000000	0.000000	0.000000	-0.182671	-0.001370	0.215607	0.000000	0.000000	2.000000	49.000000	0.000000
2874.084971	0.059900	0.535309	0.058804	81.777390	21.638720	53.541042	1.942062	0.000000	-2.863881	0.000000	0.000000	0.000000	-0.194973	-0.006310	0.242368	0.000000	0.000000	2.000000	49.000000	0.000000
2874.088304	0.059900	0.535309	0.058804	81.777390	21.638720	53.541042	1.942062	0.000000	-2.863881	0.000000	0.000000	0.000000	-0.194973	-0.006310	0.242368	0.000000	0.000000	2.000000	49.000000	0.000000
2874.091637	0.059900	0.535309	0.058804	81.704788	20.500292	52.328796	2.005002	0.000000	-2.940211	0.000000	0.000000	0.000000	-0.194973	-0.006310	0.242368	0.000000	0.000000	2.000000	49.000000	0.000000
2874.094971	0.059175	0.535231	0.059628	81.704788	20.500292	52.328796	2.005002	0.000000	-2.940211	0.000000	0.000000	0.000000	-0.217430	-0.023509	0.247061	0.000000	0.000000	2.000000	49.000000	0.000000
2874.098304	0.059175	0.535231	0.059628	81.704788	20.500292	52.328796	2.005002	0.000000	-2.940211	0.000000	0.000000	0.000000	-0.217430	-0.023509	0.247061	0.000000	0.000000	2.000000	49.000000	0.000000
2874.101637	0.059175	0.535231	0.059628	81.640503	19.648184	51.454426	2.041240	0.000000	-2.981387	0.000000	0.000000	0.000000	-0.217430	-0.023509	0.247061	0.000000	0.000000	2.000000	49.000000	0.000000
2874.104971	0.058406	0.535147	0.060518	81.640503	19.648184	51.454426	2.041240	0.000000	-2.981387	0.000000	0.000000	0.000000	-0.230811	-0.025227	0.266977	0.000000	0.000000	2.000000	49.000000	0.000000
2874.108304	0.058406	0.535147	0.060518	81.640503	19.648184	51.454426	2.041240	0.000000	-2.981387	0.000000	0.000000	0.000000	-0.230811	-0.025227	0.266977	0.000000	0.000000	2.000000	49.000000	0.000000
2874.111637	0.058406	0.535147	0.060518	81.581841	19.283808	51.160320	2.079709	0.000000	-3.025883	0.000000	0.000000	0.000000	-0.230811	-0.025227	0.266977	0.000000	0.000000	2.000000	49.000000	0.000000
2874.114971	0.057585	0.535005	0.061420	81.581841	19.283808	51.160320	2.079709	0.000000	-3.025883	0.000000	0.000000	0.000000	-0.246157	-0.042550	0.270651	0.000000	0.000000	2.000000	49.000000	0.000000
2874.118304	0.057585	0.535005	0.061420	81.581841	19.283808	51.160320	2.079709	0.000000	-3.025883	0.000000	0.000000	0.000000	-0.246157	-0.042550	0.270651	0.000000	0.000000	2.000000	49.000000	0.000000
2874.121637	0.057585	0.535005	0.061420	81.536430	19.125343	51.108440	2.120735	0.000000	-3.070992	0.000000	0.000000	0.000000	-0.246157	-0.042550	0.270651	0.000000	0.000000	2.000000	49.000000	0.000000
2874.124971	0.056717	0.534868	0.062366	81.536430	19.125343	51.108440	2.120735	0.000000	-3.070992	0.000000	0.000000	0.000000	-0.260556	-0.040990	0.283735	0.000000	0.000000	2.000000	49.000000	0.000000
2874.128304	0.056717	0.534868	0.062366	81.536430	19.125343	51.108440	2.120735	0.000000	-3.070992	0.000000	0.000000	0.000000	-0.260556	-0.040990	0.283735	0.000000	0.000000	2.000000	49.000000	0.000000
2874.131637	0.056717	0.534868	0.062366	81.491669	18.939001	51.035995	2.164161	0.000000	-3.118281	0.000000	0.000000	0.000000	-0.260556	-0.040990	0.283735	0.000000	0.000000	2.000000	49.000000	0.000000
2874.134971	0.055778	0.534697	0.063384	81.491669	18.939001	51.035995	2.164161	0.000000	-3.118281	0.000000	0.000000	0.000000	-0.281670	-0.051458	0.305424	0.000000	0.000000	2.000000	49.000000	0.000000
2874.138304	0.055778	0.534697	0.063384	81.491669	18.939001	51.035995	2.164161	0.000000	-3.118281	0.000000	0.000000	0.000000	-0.281670	-0.051458	0.305424	0.000000	0.000000	2.000000	49.000000	0.000000
2874.141637	0.055778	0.534697	0.063384	81.433510	18.731653	50.940083	2.211106	0.000000	-3.169185	0.000000	0.000000	0.000000	-0.281670	-0.051458	0.305424	0.000000	0.000000	2.000000	49.000000	0.000000
2874.144971	0.054864	0.534501	0.064441	81.433510	18.731653	50.940083	2.211106	0.000000	-3.169185	0.000000	0.000000	0.000000	-0.274021	-0.058607	0.317191	0.000000	0.000000	2.000000	49.000000	0.000000
2874.148304	0.054864	0.534501	0.064441	81.433510	18.731653	50.940083	2.211106	0.000000	-3.169185	0.000000	0.000000	0.000000	-0.274021	-0.058607	0.317191	0.000000	0.000000	2.000000	49.000000	0.000000
2874.151637	0.054864	0.534501	0.064441	81.366394	18.512203	50.829548	2.256777	0.000000	-3.222050	0.000000	0.000000	0.000000	-0.274021	-0.058607	0.317191	0.000000	0.000000	2.000000	49.000000	0.000000
2874.154971	0.053976	0.534282	0.065538	81.366394	18.512203	50.829548	2.256777	0.000000	-3.222050	0.000000	0.000000	0.000000	-0.266403	-0.065837	0.328958	0.000000	0.000000	2.000000	49.000000	0.000000
2874.158304	0.053976	0.534282	0.065538	81.366394	18.512203	50.829548	2.256777	0.000000	-3.222050	0.000000	0.000000	0.000000	-0.266403	-0.065837	0.328958	0.000000	0.000000	2.000000	49.000000	0.000000
2874.161637	0.053976	0.534282	0.065538	81.304054	18.293789	50.710194	2.301177	0.000000	-3.276876	0.000000	0.000000	0.000000	-0.266403	-0.065837	0.328958	0.000000	0.000000	2.000000	49.000000	0.000000
2874.164971	0.053087	0.534049	0.066654	81.304054	18.293789	50.710194	2.301177	0.000000	-3.276876	0.000000	0.000000	0.000000	-0.266951	-0.069706	0.334864	0.000000	0.000000	2.000000	49.000000	0.000000
2874.168304	0.053087	0.534049	0.066654	81.304054	18.293789	50.710194	2.301177	0.000000	-3.276876	0.000000	0.000000	0.000000	-0.266951	-0.069706	0.334864	0.000000	0.000000	2.000000	49.000000	0.000000
2874.171637	0.053087	0.534049	0.066654	81.262924	18.124216	50.609001	2.345669	0.000000	-3.332687	0.000000	0.000000	0.000000	-0.266951	-0.069706	0.334864	0.000000	0.000000	2.000000	49.000000	0.000000
2874.174971	0.052201	0.533798	0.067852	81.262924	18.124216	50.609001	2.345669	0.000000	-3.332687	0.000000	0.000000	0.000000	-0.265685	-0.075334	0.359350	0.000000	0.000000	2.000000	49.000000	0.000000
2874.178304	0.052201	0.533798	0.067852	81.262924	18.124216	50.609001	2.345669	0.000000	-3.332687	0.000000	0.000000	0.000000	-0.265685	-0.075334	0.359350	0.000000	0.000000	2.000000	49.000000	0.000000
2874.181637	0.052201	0.533798	0.067852	81.223488	17.947439	50.517338	2.389950	0.000000	-3.392579	0.000000	0.000000	0.000000	-0.265685	-0.075334	0.359350	0.000000	0.000000	2.000000	49.000000	0.000000
2874.184971	0.051288	0.533563	0.069067	81.223488	17.947439	50.517338	2.389950	0.000000	-3.392579	0.000000	0.000000	0.000000	-0.273995	-0.070642	0.364665	0.000000	0.000000	2.000000	49.000000	0.000000
2874.188304	0.051288	0.533563	0.069067	81.223488	17.947439	50.517338	2.389950	0.000000	-3.392579	0.000000	0.000000	0.000000	-0.273995	-0.070642	0.364665	0.000000	0.000000	2.000000	49.000000	0.000000
2874.191637	0.051288	0.533563	0.069067	81.183746	17.782450	50.428551	2.435616	0.000000	-3.453357	0.000000	0.000000	0.000000	-0.273995	-0.070642	0.364665	0.000000	0.000000	2.000000	49.000000	0.000000
2874.194971	0.050401	0.533320	0.070339	81.183746	17.782450	50.428551	2.435616	0.000000	-3.453357	0.000000	0.000000	0.000000	-0.266103	-0.072941	0.381709	0.000000	0.000000	2.000000	49.000000	0.000000
2874.198304	0.050401	0.533320	0.070339	81.183746	17.782450	50.428551	2.435616	0.000000	-3.453357	0.000000	0.000000	0.000000	-0.266103	-0.072941	0.381709	0.000000	0.000000	2.000000	49.000000	0.000000
2874.201637	0.050401	0.533320	0.070339	81.140930	17.616405	50.272129	2.479966	0.000000	-3.516975	0.000000	0.000000	0.000000	-0.266103	-0.072941	0.381709	0.000000	0.000000	2.000000	49.000000	0.000000
2874.204971	0.049534	0.533046	0.071611	81.140930	17.616405	50.272129	2.479966	0.000000	-3.516975	0.000000	0.000000	0.000000	-0.259888	-0.082236	0.381406	0.000000	0.000000	2.000000	49.000000	0.000000
2874.208304	0.049534	0.533046	0.071611	81.140930	17.616405	50.272129	2.479966	0.000000	-3.516975	0.000000	0.000000	0.000000	-0.259888	-0.082236	0.381406	0.000000	0.000000	2.000000	49.000000	0.000000
2874.211637	0.049534	0.533046	0.071611	81.101166	17.457899	49.937084	2.523281	0.000000	-3.580542	0.000000	0.000000	0.000000	-0.259888	-0.082236	0.381406	0.000000	0.000000	2.000000	49.000000	0.000000
2874.214971	0.048718	0.532746	0.072919	81.101166	17.457899	49.937084	2.523281	0.000000	-3.580542	0.000000	0.000000	0.000000	-0.244974	-0.089849	0.392386	0.000000	0.000000	2.000000	49.000000	0.000000
2874.218304	0.048718	0.532746	0.072919	81.101166	17.457899	49.937084	2.523281	0.000000	-3.580542	0.000000	0.000000	0.000000	-0.244974	-0.089849	0.392386	0.000000	0.000000	2.000000	49.000000	0.000000
2874.221637	0.048718	0.532746	0.072919	81.061386	17.308012	49.363163	2.564110	0.000000	-3.645940	0.000000	0.000000	0.000000	-0.244974	-0.089849	0.392386	0.000000	0.000000	2.000000	49.000000	0.000000
2874.224971	0.047949	0.532462	0.074237	81.061386	17.308012	49.363163	2.564110	0.000000	-3.645940	0.000000	0.000000	0.000000	-0.230728	-0.085341	0.395569	0.000000	0.000000	2.000000	49.000000	0.000000
2874.228304	0.047949	0.532462	0.074237	81.061386	17.308012	49.363163	2.564110	0.000000	-3.645940	0.000000	0.000000	0.000000	-0.230728	-0.085341	0.395569	0.000000	0.000000	2.000000	49.000000	0.000000
2874.231637	0.047949	0.532462	0.074237	81.021606	17.164095	48.630211	2.602565	0.000000	-3.711869	0.000000	0.000000	0.000000	-0.230728	-0.085341	0.395569	0.000000	0.000000	2.000000	49.000000	0.000000
2874.234971	0.047227	0.532116	0.075557	81.021606	17.164095	48.630211	2.602565	0.000000	-3.711869	0.000000	0.000000	0.000000	-0.216650	-0.103521	0.395898	0.000000	0.000000	2.000000	49.000000	0.000000
2874.238304	0.047227	0.532116	0.075557	81.021606	17.164095	48.630211	2.602565	0.000000	-3.711869	0.000000	0.000000	0.000000	-0.216650	-0.103521	0.395898	0.000000	0.000000	2.000000	49.000000	0.000000
2874.241637	0.047227	0.532116	0.075557	80.984871	17.030190	48.197075	2.638673	0.000000	-3.777852	0.000000	0.000000	0.000000	-0.216650	-0.103521	0.395898	0.000000	0.000000	2.000000	49.000000	0.000000
2874.244971	0.046529	0.531745	0.076916	80.984871	17.030190	48.197075	2.638673	0.000000	-3.777852	0.000000	0.000000	0.000000	-0.209148	-0.111425	0.407615	0.000000	0.000000	2.000000	49.000000	0.000000
2874.248304	0.046529	0.531745	0.076916	80.984871	17.030190	48.197075	2.638673	0.000000	-3.777852	0.000000	0.000000	0.000000	-0.209148	-0.111425	0.407615	0.000000	0.000000	2.000000	49.000000	0.000000
2874.251637	0.046529	0.531745	0.076916	80.951195	16.903494	48.079590	2.673531	0.000000	-3.845788	0.000000	0.000000	0.000000	-0.209148	-0.111425	0.407615	0.000000	0.000000	2.000000	49.000000	0.000000
2874.254971	0.045903	0.531354	0.078248	80.951195	16.903494	48.079590	2.673531	0.000000	-3.845788	0.000000	0.000000	0.000000	-0.187978	-0.117468	0.399536	0.000000	0.000000	2.000000	49.000000	0.000000
2874.258304	0.045903	0.531354	0.078248	80.951195	16.903494	48.079590	2.673531	0.000000	-3.845788	0.000000	0.000000	0.000000	-0.187978	-0.117468	0.399536	0.000000	0.000000	2.000000	49.000000	0.000000
2874.261637	0.045903	0.531354	0.078248	80.922577	16.731720	47.954266	2.704860	0.000000	-3.912377	0.000000	0.000000	0.000000	-0.187978	-0.117468	0.399536	0.000000	0.000000	2.000000	49.000000	0.000000
2874.264971	0.045247	0.530930	0.079583	80.922577	16.731720	47.954266	2.704860	0.000000	-3.912377	0.000000	0.000000	0.000000	-0.196635	-0.127135	0.400668	0.000000	0.000000	2.000000	49.000000	0.000000
2874.268304	0.045247	0.530930	0.079583	80.922577	16.731720	47.954266	2.704860	0.000000	-3.912377	0.000000	0.000000	0.000000	-0.196635	-0.127135	0.400668	0.000000	0.000000	2.000000	49.000000	0.000000
2874.271637	0.045247	0.530930	0.079583	80.897568	16.467333	47.647621	2.737633	0.000000	-3.979155	0.000000	0.000000	0.000000	-0.196635	-0.127135	0.400668	0.000000	0.000000	2.000000	49.000000	0.000000
2874.274971	0.044562	0.530503	0.080918	80.897568	16.467333	47.647621	2.737633	0.000000	-3.979155	0.000000	0.000000	0.000000	-0.205456	-0.127989	0.400550	0.000000	0.000000	2.000000	49.000000	0.000000
2874.278304	0.044562	0.530503	0.080918	80.897568	16.467333	47.647621	2.737633	0.000000	-3.979155	0.000000	0.000000	0.000000	-0.205456	-0.127989	0.400550	0.000000	0.000000	2.000000	49.000000	0.000000
2874.281637	0.044562	0.530503	0.080918	80.875664	16.121681	47.082340	2.771876	0.000000	-4.045913	0.000000	0.000000	0.000000	-0.205456	-0.127989	0.400550	0.000000	0.000000	2.000000	49.000000	0.000000
2874.284971	0.043877	0.530049	0.082294	80.875664	16.121681	47.082340	2.771876	0.000000	-4.045913	0.000000	0.000000	0.000000	-0.205585	-0.136115	0.412834	0.000000	0.000000	2.000000	49.000000	0.000000
2874.288304	0.043877	0.530049	0.082294	80.875664	16.121681	47.082340	2.771876	0.000000	-4.045913	0.000000	0.000000	0.000000	-0.205585	-0.136115	0.412834	0.000000	0.000000	2.000000	49.000000	0.000000
2874.291637	0.043877	0.530049	0.082294	80.847046	15.866480	46.552570	2.806140	0.000000	-4.114719	0.000000	0.000000	0.000000	-0.205585	-0.136115	0.412834	0.000000	0.000000	2.000000	49.000000	0.000000
2874.294971	0.043217	0.529598	0.083705	80.847046	15.866480	46.552570	2.806140	0.000000	-4.114719	0.000000	0.000000	0.000000	-0.198166	-0.135482	0.423261	0.000000	0.000000	2.000000	49.000000	0.000000
2874.298304	0.043217	0.529598	0.083705	80.847046	15.866480	46.552570	2.806140	0.000000	-4.114719	0.000000	0.000000	0.000000	-0.198166	-0.135482	0.423261	0.000000	0.000000	2.000000	49.000000	0.000000
2874.301637	0.043217	0.529598	0.083705	80.813271	15.748649	46.167309	2.806944	0.000000	-4.137761	0.000000	0.000000	0.000000	-0.198166	-0.135482	0.423261	0.000000	0.000000	2.000000	49.000000	0.000000
2874.304971	0.042607	0.529118	0.085153	80.813271	15.748649	46.167309	2.806944	0.000000	-4.137761	0.000000	0.000000	0.000000	-0.182924	-0.143787	0.434241	0.000000	0.000000	2.000000	49.000000	0.000000
2874.308304	0.042607	0.529118	0.085153	80.813271	15.748649	46.167309	2.806944	0.000000	-4.137761	0.000000	0.000000	0.000000	-0.182924	-0.143787	0.434241	0.000000	0.000000	2.000000	49.000000	0.000000
2874.311637	0.042607	0.529118	0.085153	80.773033	15.634491	45.904335	2.794521	0.000000	-4.146162	0.000000	0.000000	0.000000	-0.182924	-0.143787	0.434241	0.000000	0.000000	2.000000	49.000000	0.000000
2874.314971	0.042051	0.528646	0.086672	80.773033	15.634491	45.904335	2.794521	0.000000	-4.146162	0.000000	0.000000	0.000000	-0.166785	-0.141726	0.455874	0.000000	0.000000	2.000000	49.000000	0.000000
2874.318304	0.042051	0.528646	0.086672	80.773033	15.634491	45.904335	2.794521	0.000000	-4.146162	0.000000	0.000000	0.000000	-0.166785	-0.141726	0.455874	0.000000	0.000000	2.000000	49.000000	0.000000
2874.321637	0.042051	0.528646	0.086672	80.730042	15.517033	45.771706	2.779060	0.000000	-4.156540	0.000000	0.000000	0.000000	-0.166785	-0.141726	0.455874	0.000000	0.000000	2.000000	49.000000	0.000000
2874.324971	0.041520	0.528205	0.088223	80.730042	15.517033	45.771706	2.779060	0.000000	-4.156540	0.000000	0.000000	0.000000	-0.159366	-0.132329	0.465075	0.000000	0.000000	2.000000	49.000000	0.000000
2874.328304	0.041520	0.528205	0.088223	80.730042	15.517033	45.771706	2.779060	0.000000	-4.156540	0.000000	0.000000	0.000000	-0.159366	-0.132329	0.465075	0.000000	0.000000	2.000000	49.000000	0.000000
2874.331637	0.041520	0.528205	0.088223	80.680931	15.398128	45.624100	2.762543	0.000000	-4.167536	0.000000	0.000000	0.000000	-0.159366	-0.132329	0.465075	0.000000	0.000000	2.000000	49.000000	0.000000
2874.334971	0.041093	0.527753	0.089823	80.680931	15.398128	45.624100	2.762543	0.000000	-4.167536	0.000000	0.000000	0.000000	-0.127977	-0.135633	0.480149	0.000000	0.000000	2.000000	49.000000	0.000000
2874.338304	0.041093	0.527753	0.089823	80.680931	15.398128	45.624100	2.762543	0.000000	-4.167536	0.000000	0.000000	0.000000	-0.127977	-0.135633	0.480149	0.000000	0.000000	2.000000	49.000000	0.000000
2874.341637	0.041093	0.527753	0.089823	80.625641	15.283498	45.366077	2.741996	0.000000	-4.181083	0.000000	0.000000	0.000000	-0.127977	-0.135633	0.480149	0.000000	0.000000	2.000000	49.000000	0.000000
2874.344971	0.040741	0.527327	0.091411	80.625641	15.283498	45.366077	2.741996	0.000000	-4.181083	0.000000	0.000000	0.000000	-0.105626	-0.127773	0.476390	0.000000	0.000000	2.000000	49.000000	0.000000
2874.348304	0.040741	0.527327	0.091411	80.625641	15.283498	45.366077	2.741996	0.000000	-4.181083	0.000000	0.000000	0.000000	-0.105626	-0.127773	0.476390	0.000000	0.000000	2.000000	49.000000	0.000000
2874.351637	0.040741	0.527327	0.091411	80.567223	15.168736	45.073215	2.719835	0.000000	-4.195533	0.000000	0.000000	0.000000	-0.105626	-0.127773	0.476390	0.000000	0.000000	2.000000	49.000000	0.000000
2874.354971	0.040441	0.526932	0.093028	80.567223	15.168736	45.073215	2.719835	0.000000	-4.195533	0.000000	0.000000	0.000000	-0.090036	-0.118352	0.485040	0.000000	0.000000	2.000000	49.000000	0.000000
2874.358304	0.040441	0.526932	0.093028	80.567223	15.168736	45.073215	2.719835	0.000000	-4.195533	0.000000	0.000000	0.000000	-0.090036	-0.118352	0.485040	0.000000	0.000000	2.000000	49.000000	0.000000
2874.361637	0.040441	0.526932	0.093028	80.505760	15.054041	44.785667	2.695951	0.000000	-4.210920	0.000000	0.000000	0.000000	-0.090036	-0.118352	0.485040	0.000000	0.000000	2.000000	49.000000	0.000000
2874.364971	0.040116	0.526587	0.094697	80.505760	15.054041	44.785667	2.695951	0.000000	-4.210920	0.000000	0.000000	0.000000	-0.097524	-0.103596	0.500702	0.000000	0.000000	2.000000	49.000000	0.000000
2874.368304	0.040116	0.526587	0.094697	80.505760	15.054041	44.785667	2.695951	0.000000	-4.210920	0.000000	0.000000	0.000000	-0.097524	-0.103596	0.500702	0.000000	0.000000	2.000000	49.000000	0.000000
2874.371637	0.040116	0.526587	0.094697	80.431984	14.923592	44.548683	2.672377	0.000000	-4.225920	0.000000	0.000000	0.000000	-0.097524	-0.103596	0.500702	0.000000	0.000000	2.000000	49.000000	0.000000
2874.374971	0.039792	0.526261	0.096420	80.431984	14.923592	44.548683	2.672377	0.000000	-4.225920	0.000000	0.000000	0.000000	-0.097159	-0.097916	0.516857	0.000000	0.000000	2.000000	49.000000	0.000000
2874.378304	0.039792	0.526261	0.096420	80.431984	14.923592	44.548683	2.672377	0.000000	-4.225920	0.000000	0.000000	0.000000	-0.097159	-0.097916	0.516857	0.000000	0.000000	2.000000	49.000000	0.000000
2874.381637	0.039792	0.526261	0.096420	80.352028	14.782138	44.401798	2.648277	0.000000	-4.241065	0.000000	0.000000	0.000000	-0.097159	-0.097916	0.516857	0.000000	0.000000	2.000000	49.000000	0.000000
2874.384971	0.039415	0.525936	0.098182	80.352028	14.782138	44.401798	2.648277	0.000000	-4.241065	0.000000	0.000000	0.000000	-0.113035	-0.097520	0.528756	0.000000	0.000000	2.000000	49.000000	0.000000
2874.388304	0.039415	0.525936	0.098182	80.352028	14.782138	44.401798	2.648277	0.000000	-4.241065	0.000000	0.000000	0.000000	-0.113035	-0.097520	0.528756	0.000000	0.000000	2.000000	49.000000	0.000000
2874.391637	0.039415	0.525936	0.098182	80.271263	14.636436	44.287907	2.625671	0.000000	-4.255097	0.000000	0.000000	0.000000	-0.113035	-0.097520	0.528756	0.000000	0.000000	2.000000	49.000000	0.000000
2874.394971	0.038987	0.525647	0.100019	80.271263	14.636436	44.287907	2.625671	0.000000	-4.255097	0.000000	0.000000	0.000000	-0.128355	-0.086585	0.551139	0.000000	0.000000	2.000000	49.000000	0.000000
2874.398304	0.038987	0.525647	0.100019	80.271263	14.636436	44.287907	2.625671	0.000000	-4.255097	0.000000	0.000000	0.000000	-0.128355	-0.086585	0.551139	0.000000	0.000000	2.000000	49.000000	0.000000
2874.401637	0.038987	0.525647	0.100019	80.202301	14.509891	44.120907	2.603822	0.000000	-4.268502	0.000000	0.000000	0.000000	-0.128355	-0.086585	0.551139	0.000000	0.000000	2.000000	49.000000	0.000000
2874.404971	0.038557	0.525372	0.101870	80.202301	14.509891	44.120907	2.603822	0.000000	-4.268502	0.000000	0.000000	0.000000	-0.129146	-0.082364	0.555317	0.000000	0.000000	2.000000	49.000000	0.000000
2874.408304	0.038557	0.525372	0.101870	80.202301	14.509891	44.120907	2.603822	0.000000	-4.268502	0.000000	0.000000	0.000000	-0.129146	-0.082364	0.555317	0.000000	0.000000	2.000000	49.000000	0.000000
2874.411637	0.038557	0.525372	0.101870	80.217751	14.511995	43.871655	2.582389	0.000000	-4.281503	0.000000	0.000000	0.000000	-0.129146	-0.082364	0.555317	0.000000	0.000000	2.000000	49.000000	0.000000
2874.414971	0.038070	0.525112	0.103739	80.217751	14.511995	43.871655	2.582389	0.000000	-4.281503	0.000000	0.000000	0.000000	-0.145931	-0.078097	0.560556	0.000000	0.000000	2.000000	49.000000	0.000000
2874.418304	0.038070	0.525112	0.103739	80.217751	14.511995	43.871655	2.582389	0.000000	-4.281503	0.000000	0.000000	0.000000	-0.145931	-0.078097	0.560556	0.000000	0.000000	2.000000	49.000000	0.000000
2874.421637	0.038070	0.525112	0.103739	80.383415	14.739575	43.722706	2.562924	0.000000	-4.293183	0.000000	0.000000	0.000000	-0.145931	-0.078097	0.560556	0.000000	0.000000	2.000000	49.000000	0.000000
2874.424971	0.037552	0.524861	0.105584	80.383415	14.739575	43.722706	2.562924	0.000000	-4.293183	0.000000	0.000000	0.000000	-0.155652	-0.075211	0.553549	0.000000	0.000000	2.000000	49.000000	0.000000
2874.428304	0.037552	0.524861	0.105584	80.383415	14.739575	43.722706	2.562924	0.000000	-4.293183	0.000000	0.000000	0.000000	-0.155652	-0.075211	0.553549	0.000000	0.000000	2.000000	49.000000	0.000000
2874.431637	0.037552	0.524861	0.105584	80.650940	15.379665	44.141308	2.545393	0.000000	-4.303600	0.000000	0.000000	0.000000	-0.155652	-0.075211	0.553549	0.000000	0.000000	2.000000	49.000000	0.000000
2874.434971	0.036974	0.524669	0.107421	80.650940	15.379665	44.141308	2.545393	0.000000	-4.303600	0.000000	0.000000	0.000000	-0.173190	-0.057680	0.551229	0.000000	0.000000	2.000000	49.000000	0.000000
2874.438304	0.036974	0.524669	0.107421	80.650940	15.379665	44.141308	2.545393	0.000000	-4.303600	0.000000	0.000000	0.000000	-0.173190	-0.057680	0.551229	0.000000	0.000000	2.000000	49.000000	0.000000
2874.441637	0.036974	0.524669	0.107421	80.928558	16.550209	45.436184	2.530225	0.000000	-4.312535	0.000000	0.000000	0.000000	-0.173190	-0.057680	0.551229	0.000000	0.000000	2.000000	49.000000	0.000000
2874.444971	0.036342	0.524496	0.109315	80.928558	16.550209	45.436184	2.530225	0.000000	-4.312535	0.000000	0.000000	0.000000	-0.189654	-0.051832	0.567908	0.000000	0.000000	2.000000	49.000000	0.000000
2874.448304	0.036342	0.524496	0.109315	80.928558	16.550209	45.436184	2.530225	0.000000	-4.312535	0.000000	0.000000	0.000000	-0.189654	-0.051832	0.567908	0.000000	0.000000	2.000000	49.000000	0.000000
2874.451637	0.036342	0.524496	0.109315	81.161667	18.324503	47.380535	2.516142	0.000000	-4.320767	0.000000	0.000000	0.000000	-0.189654	-0.051832	0.567908	0.000000	0.000000	2.000000	49.000000	0.000000
2874.454971	0.035712	0.524397	0.111312	81.161667	18.324503	47.380535	2.516142	0.000000	-4.320767	0.000000	0.000000	0.000000	-0.189170	-0.029931	0.599125	0.000000	0.000000	2.000000	49.000000	0.000000
2874.458304	0.035712	0.524397	0.111312	81.161667	18.324503	47.380535	2.516142	0.000000	-4.320767	0.000000	0.000000	0.000000	-0.189170	-0.029931	0.599125	0.000000	0.000000	2.000000	49.000000	0.000000
2874.461637	0.035712	0.524397	0.111312	81.340477	20.589270	49.519913	2.500661	0.000000	-4.329745	0.000000	0.000000	0.000000	-0.189170	-0.029931	0.599125	0.000000	0.000000	2.000000	49.000000	0.000000
2874.464971	0.035080	0.524303	0.113381	81.340477	20.589270	49.519913	2.500661	0.000000	-4.329745	0.000000	0.000000	0.000000	-0.189399	-0.028031	0.620785	0.000000	0.000000	2.000000	49.000000	0.000000
2874.468304	0.035080	0.524303	0.113381	81.340477	20.589270	49.519913	2.500661	0.000000	-4.329745	0.000000	0.000000	0.000000	-0.189399	-0.028031	0.620785	0.000000	0.000000	2.000000	49.000000	0.000000
2874.471637	0.035080	0.524303	0.113381	81.497787	23.286421	51.844051	2.484464	0.000000	-4.339059	0.000000	0.000000	0.000000	-0.189399	-0.028031	0.620785	0.000000	0.000000	2.000000	49.000000	0.000000
2874.474971	0.034365	0.524229	0.115506	81.497787	23.286421	51.844051	2.484464	0.000000	-4.339059	0.000000	0.000000	0.000000	-0.214572	-0.022149	0.637451	0.000000	0.000000	2.000000	49.000000	0.000000
2874.478304	0.034365	0.524229	0.115506	81.497787	23.286421	51.844051	2.484464	0.000000	-4.339059	0.000000	0.000000	0.000000	-0.214572	-0.022149	0.637451	0.000000	0.000000	2.000000	49.000000	0.000000
2874.481637	0.034365	0.524229	0.115506	81.640251	26.550718	55.129276	2.470239	0.000000	-4.347174	0.000000	0.000000	0.000000	-0.214572	-0.022149	0.637451	0.000000	0.000000	2.000000	49.000000	0.000000
2874.484971	0.033617	0.524139	0.117648	81.640251	26.550718	55.129276	2.470239	0.000000	-4.347174	0.000000	0.000000	0.000000	-0.224326	-0.027057	0.642546	0.000000	0.000000	2.000000	49.000000	0.000000
2874.488304	0.033617	0.524139	0.117648	81.640251	26.550718	55.129276	2.470239	0.000000	-4.347174	0.000000	0.000000	0.000000	-0.224326	-0.027057	0.642546	0.000000	0.000000	2.000000	49.000000	0.000000
2874.491637	0.033617	0.524139	0.117648	81.773308	30.225121	59.097790	2.457097	0.000000	-4.354616	0.000000	0.000000	0.000000	-0.224326	-0.027057	0.642546	0.000000	0.000000	2.000000	49.000000	0.000000
2874.494971	0.032726	0.524046	0.119791	81.773308	30.225121	59.097790	2.457097	0.000000	-4.354616	0.000000	0.000000	0.000000	-0.267419	-0.027926	0.643147	0.000000	0.000000	2.000000	49.000000	0.000000
2874.498304	0.032726	0.524046	0.119791	81.773308	30.225121	59.097790	2.457097	0.000000	-4.354616	0.000000	0.000000	0.000000	-0.267419	-0.027926	0.643147	0.000000	0.000000	2.000000	49.000000	0.000000
2874.501637	0.032726	0.524046	0.119791	81.913078	34.021626	63.002663	2.448307	0.000000	-4.359563	0.000000	0.000000	0.000000	-0.267419	-0.027926	0.643147	0.000000	0.000000	2.000000	49.000000	0.000000
2874.504971	0.031772	0.523950	0.121932	81.913078	34.021626	63.002663	2.448307	0.000000	-4.359563	0.000000	0.000000	0.000000	-0.286223	-0.028816	0.642190	0.000000	0.000000	2.000000	49.000000	0.000000
2874.508304	0.031772	0.523950	0.121932	81.913078	34.021626	63.002663	2.448307	0.000000	-4.359563	0.000000	0.000000	0.000000	-0.286223	-0.028816	0.642190	0.000000	0.000000	2.000000	49.000000	0.000000
2874.511637	0.031772	0.523950	0.121932	82.038536	37.892811	66.630287	2.441555	0.000000	-4.363349	0.000000	0.000000	0.000000	-0.286223	-0.028816	0.642190	0.000000	0.000000	2.000000	49.000000	0.000000
2874.514971	0.030729	0.523855	0.124109	82.038536	37.892811	66.630287	2.441555	0.000000	-4.363349	0.000000	0.000000	0.000000	-0.312875	-0.028391	0.652988	0.000000	0.000000	2.000000	49.000000	0.000000
2874.518304	0.030729	0.523855	0.124109	82.038536	37.892811	66.630287	2.441555	0.000000	-4.363349	0.000000	0.000000	0.000000	-0.312875	-0.028391	0.652988	0.000000	0.000000	2.000000	49.000000	0.000000
2874.521637	0.030729	0.523855	0.124109	82.108223	41.886333	70.369438	2.436864	0.000000	-4.365970	0.000000	0.000000	0.000000	-0.312875	-0.028391	0.652988	0.000000	0.000000	2.000000	49.000000	0.000000
2874.524971	0.029624	0.523762	0.126319	82.108223	41.886333	70.369438	2.436864	0.000000	-4.365970	0.000000	0.000000	0.000000	-0.331558	-0.027992	0.663141	0.000000	0.000000	2.000000	49.000000	0.000000
2874.528304	0.029624	0.523762	0.126319	82.108223	41.886333	70.369438	2.436864	0.000000	-4.365970	0.000000	0.000000	0.000000	-0.331558	-0.027992	0.663141	0.000000	0.000000	2.000000	49.000000	0.000000
2874.531637	0.029624	0.523762	0.126319	82.084999	45.968678	74.397423	2.433473	0.000000	-4.367861	0.000000	0.000000	0.000000	-0.331558	-0.027992	0.663141	0.000000	0.000000	2.000000	49.000000	0.000000
2874.534971	0.028456	0.523688	0.128580	82.084999	45.968678	74.397423	2.433473	0.000000	-4.367861	0.000000	0.000000	0.000000	-0.350247	-0.022164	0.678235	0.000000	0.000000	2.000000	49.000000	0.000000
2874.538304	0.028456	0.523688	0.128580	82.084999	45.968678	74.397423	2.433473	0.000000	-4.367861	0.000000	0.000000	0.000000	-0.350247	-0.022164	0.678235	0.000000	0.000000	2.000000	49.000000	0.000000
2874.541637	0.028456	0.523688	0.128580	81.948112	49.988235	78.432060	2.431085	0.000000	-4.369190	0.000000	0.000000	0.000000	-0.350247	-0.022164	0.678235	0.000000	0.000000	2.000000	49.000000	0.000000
2874.544971	0.027255	0.523606	0.130930	81.948112	49.988235	78.432060	2.431085	0.000000	-4.369190	0.000000	0.000000	0.000000	-0.360280	-0.024710	0.705124	0.000000	0.000000	2.000000	49.000000	0.000000
2874.548304	0.027255	0.523606	0.130930	81.948112	49.988235	78.432060	2.431085	0.000000	-4.369190	0.000000	0.000000	0.000000	-0.360280	-0.024710	0.705124	0.000000	0.000000	2.000000	49.000000	0.000000
2874.551637	0.027255	0.523606	0.130930	81.712311	53.852928	82.262505	2.428361	0.000000	-4.370706	0.000000	0.000000	0.000000	-0.360280	-0.024710	0.705124	0.000000	0.000000	2.000000	49.000000	0.000000
2874.554971	0.026047	0.523529	0.133347	81.712311	53.852928	82.262505	2.428361	0.000000	-4.370706	0.000000	0.000000	0.000000	-0.362468	-0.023160	0.725150	0.000000	0.000000	2.000000	49.000000	0.000000
2874.558304	0.026047	0.523529	0.133347	81.712311	53.852928	82.262505	2.428361	0.000000	-4.370706	0.000000	0.000000	0.000000	-0.362468	-0.023160	0.725150	0.000000	0.000000	2.000000	49.000000	0.000000
2874.561637	0.026047	0.523529	0.133347	81.422241	57.487400	85.898186	2.424984	0.000000	-4.372580	0.000000	0.000000	0.000000	-0.362468	-0.023160	0.725150	0.000000	0.000000	2.000000	49.000000	0.000000
2874.564971	0.024801	0.523420	0.135798	81.422241	57.487400	85.898186	2.424984	0.000000	-4.372580	0.000000	0.000000	0.000000	-0.373674	-0.032652	0.735152	0.000000	0.000000	2.000000	49.000000	0.000000
2874.568304	0.024801	0.523420	0.135798	81.422241	57.487400	85.898186	2.424984	0.000000	-4.372580	0.000000	0.000000	0.000000	-0.373674	-0.032652	0.735152	0.000000	0.000000	2.000000	49.000000	0.000000
2874.571637	0.024801	0.523420	0.135798	81.120110	61.026581	89.575264	2.422188	0.000000	-4.374128	0.000000	0.000000	0.000000	-0.373674	-0.032652	0.735152	0.000000	0.000000	2.000000	49.000000	0.000000
2874.574971	0.023488	0.523340	0.138238	81.120110	61.026581	89.575264	2.422188	0.000000	-4.374128	0.000000	0.000000	0.000000	-0.394066	-0.024024	0.731899	0.000000	0.000000	2.000000	49.000000	0.000000
2874.578304	0.023488	0.523340	0.138238	81.120110	61.026581	89.575264	2.422188	0.000000	-4.374128	0.000000	0.000000	0.000000	-0.394066	-0.024024	0.731899	0.000000	0.000000	2.000000	49.000000	0.000000
2874.581637	0.023488	0.523340	0.138238	80.838783	64.545135	93.265503	2.421282	0.000000	-4.374631	0.000000	0.000000	0.000000	-0.394066	-0.024024	0.731899	0.000000	0.000000	2.000000	49.000000	0.000000
2874.584971	0.022104	0.523234	0.140615	80.838783	64.545135	93.265503	2.421282	0.000000	-4.374631	0.000000	0.000000	0.000000	-0.415204	-0.031814	0.713342	0.000000	0.000000	2.000000	49.000000	0.000000
2874.588304	0.022104	0.523234	0.140615	80.838783	64.545135	93.265503	2.421282	0.000000	-4.374631	0.000000	0.000000	0.000000	-0.415204	-0.031814	0.713342	0.000000	0.000000	2.000000	49.000000	0.000000
2874.591637	0.022104	0.523234	0.140615	80.599625	67.835335	96.645226	2.422900	0.000000	-4.373735	0.000000	0.000000	0.000000	-0.415204	-0.031814	0.713342	0.000000	0.000000	2.000000	49.000000	0.000000
2874.594971	0.020679	0.523138	0.142964	80.599625	67.835335	96.645226	2.422900	0.000000	-4.373735	0.000000	0.000000	0.000000	-0.427509	-0.028568	0.704576	0.000000	0.000000	2.000000	49.000000	0.000000
2874.598304	0.020679	0.523138	0.142964	80.599625	67.835335	96.645226	2.422900	0.000000	-4.373735	0.000000	0.000000	0.000000	-0.427509	-0.028568	0.704576	0.000000	0.000000	2.000000	49.000000	0.000000
2874.601637	0.020679	0.523138	0.142964	80.375015	70.854630	99.715698	2.425801	0.000000	-4.372127	0.000000	0.000000	0.000000	-0.427509	-0.028568	0.704576	0.000000	0.000000	2.000000	49.000000	0.000000
2874.604971	0.019241	0.523069	0.145262	80.375015	70.854630	99.715698	2.425801	0.000000	-4.372127	0.000000	0.000000	0.000000	-0.431465	-0.020886	0.689387	0.000000	0.000000	2.000000	49.000000	0.000000
2874.608304	0.019241	0.523069	0.145262	80.375015	70.854630	99.715698	2.425801	0.000000	-4.372127	0.000000	0.000000	0.000000	-0.431465	-0.020886	0.689387	0.000000	0.000000	2.000000	49.000000	0.000000
2874.611637	0.019241	0.523069	0.145262	80.139709	73.588768	102.520378	2.429555	0.000000	-4.370041	0.000000	0.000000	0.000000	-0.431465	-0.020886	0.689387	0.000000	0.000000	2.000000	49.000000	0.000000
2874.614971	0.017761	0.523011	0.147531	80.139709	73.588768	102.520378	2.429555	0.000000	-4.370041	0.000000	0.000000	0.000000	-0.443742	-0.017432	0.680627	0.000000	0.000000	2.000000	49.000000	0.000000
2874.618304	0.017761	0.523011	0.147531	80.139709	73.588768	102.520378	2.429555	0.000000	-4.370041	0.000000	0.000000	0.000000	-0.443742	-0.017432	0.680627	0.000000	0.000000	2.000000	49.000000	0.000000
2874.621637	0.017761	0.523011	0.147531	79.879211	75.941711	104.988625	2.434478	0.000000	-4.367301	0.000000	0.000000	0.000000	-0.443742	-0.017432	0.680627	0.000000	0.000000	2.000000	49.000000	0.000000
2874.624971	0.016298	0.522993	0.149728	79.879211	75.941711	104.988625	2.434478	0.000000	-4.367301	0.000000	0.000000	0.000000	-0.439089	-0.005179	0.659202	0.000000	0.000000	2.000000	49.000000	0.000000
2874.628304	0.016298	0.522993	0.149728	79.879211	75.941711	104.988625	2.434478	0.000000	-4.367301	0.000000	0.000000	0.000000	-0.439089	-0.005179	0.659202	0.000000	0.000000	2.000000	49.000000	0.000000
2874.631637	0.016298	0.522993	0.149728	79.585976	77.943367	107.230881	2.439786	0.000000	-4.364338	0.000000	0.000000	0.000000	-0.439089	-0.005179	0.659202	0.000000	0.000000	2.000000	49.000000	0.000000
2874.634971	0.014824	0.522992	0.151933	79.585976	77.943367	107.230881	2.439786	0.000000	-4.364338	0.000000	0.000000	0.000000	-0.442293	-0.000305	0.661354	0.000000	0.000000	2.000000	49.000000	0.000000
2874.638304	0.014824	0.522992	0.151933	79.585976	77.943367	107.230881	2.439786	0.000000	-4.364338	0.000000	0.000000	0.000000	-0.442293	-0.000305	0.661354	0.000000	0.000000	2.000000	49.000000	0.000000
2874.641637	0.014824	0.522992	0.151933	79.279381	79.513824	109.024002	2.445076	0.000000	-4.361376	0.000000	0.000000	0.000000	-0.442293	-0.000305	0.661354	0.000000	0.000000	2.000000	49.000000	0.000000
2874.644971	0.013395	0.523033	0.154066	79.279381	79.513824	109.024002	2.445076	0.000000	-4.361376	0.000000	0.000000	0.000000	-0.428616	0.012267	0.639937	0.000000	0.000000	2.000000	49.000000	0.000000
2874.648304	0.013395	0.523033	0.154066	79.279381	79.513824	109.024002	2.445076	0.000000	-4.361376	0.000000	0.000000	0.000000	-0.428616	0.012267	0.639937	0.000000	0.000000	2.000000	49.000000	0.000000
2874.651637	0.013395	0.523033	0.154066	78.984673	80.659981	109.964561	2.450087	0.000000	-4.358564	0.000000	0.000000	0.000000	-0.428616	0.012267	0.639937	0.000000	0.000000	2.000000	49.000000	0.000000
2874.654971	0.012071	0.523135	0.156144	78.984673	80.659981	109.964561	2.450087	0.000000	-4.358564	0.000000	0.000000	0.000000	-0.397041	0.030616	0.623361	0.000000	0.000000	2.000000	49.000000	0.000000
2874.658304	0.012071	0.523135	0.156144	78.984673	80.659981	109.964561	2.450087	0.000000	-4.358564	0.000000	0.000000	0.000000	-0.397041	0.030616	0.623361	0.000000	0.000000	2.000000	49.000000	0.000000
2874.661637	0.012071	0.523135	0.156144	78.723679	81.450157	110.331108	2.453381	0.000000	-4.356710	0.000000	0.000000	0.000000	-0.397041	0.030616	0.623361	0.000000	0.000000	2.000000	49.000000	0.000000
2874.664971	0.010796	0.523299	0.158168	78.723679	81.450157	110.331108	2.453381	0.000000	-4.356710	0.000000	0.000000	0.000000	-0.382534	0.049203	0.607387	0.000000	0.000000	2.000000	49.000000	0.000000
2874.668304	0.010796	0.523299	0.158168	78.723679	81.450157	110.331108	2.453381	0.000000	-4.356710	0.000000	0.000000	0.000000	-0.382534	0.049203	0.607387	0.000000	0.000000	2.000000	49.000000	0.000000
2874.671637	0.010796	0.523299	0.158168	78.544945	81.920647	110.670425	2.456202	0.000000	-4.355120	0.000000	0.000000	0.000000	-0.382534	0.049203	0.607387	0.000000	0.000000	2.000000	49.000000	0.000000
2874.674971	0.009599	0.523488	0.160107	78.544945	81.920647	110.670425	2.456202	0.000000	-4.355120	0.000000	0.000000	0.000000	-0.359118	0.056683	0.581598	0.000000	0.000000	2.000000	49.000000	0.000000
2874.678304	0.009599	0.523488	0.160107	78.544945	81.920647	110.670425	2.456202	0.000000	-4.355120	0.000000	0.000000	0.000000	-0.359118	0.056683	0.581598	0.000000	0.000000	2.000000	49.000000	0.000000
2874.681637	0.009599	0.523488	0.160107	78.494225	82.113884	110.942276	2.458342	0.000000	-4.353913	0.000000	0.000000	0.000000	-0.359118	0.056683	0.581598	0.000000	0.000000	2.000000	49.000000	0.000000
2874.684971	0.008481	0.523736	0.161957	78.494225	82.113884	110.942276	2.458342	0.000000	-4.353913	0.000000	0.000000	0.000000	-0.335318	0.074468	0.555022	0.000000	0.000000	2.000000	49.000000	0.000000
2874.688304	0.008481	0.523736	0.161957	78.494225	82.113884	110.942276	2.458342	0.000000	-4.353913	0.000000	0.000000	0.000000	-0.335318	0.074468	0.555022	0.000000	0.000000	2.000000	49.000000	0.000000
2874.691637	0.008481	0.523736	0.161957	78.471153	82.062775	110.954689	2.459832	0.000000	-4.353071	0.000000	0.000000	0.000000	-0.335318	0.074468	0.555022	0.000000	0.000000	2.000000	49.000000	0.000000
2874.694971	0.007445	0.523996	0.163743	78.471153	82.062775	110.954689	2.459832	0.000000	-4.353071	0.000000	0.000000	0.000000	-0.311052	0.077720	0.535800	0.000000	0.000000	2.000000	49.000000	0.000000
2874.698304	0.007445	0.523996	0.163743	78.471153	82.062775	110.954689	2.459832	0.000000	-4.353071	0.000000	0.000000	0.000000	-0.311052	0.077720	0.535800	0.000000	0.000000	2.000000	49.000000	0.000000
2874.701637	0.007445	0.523996	0.163743	78.455269	81.760620	110.690475	2.460388	0.000000	-4.352757	0.000000	0.000000	0.000000	-0.311052	0.077720	0.535800	0.000000	0.000000	2.000000	49.000000	0.000000
2874.704971	0.006460	0.524281	0.165446	78.455269	81.760620	110.690475	2.460388	0.000000	-4.352757	0.000000	0.000000	0.000000	-0.295390	0.085573	0.510930	0.000000	0.000000	2.000000	49.000000	0.000000
2874.708304	0.006460	0.524281	0.165446	78.455269	81.760620	110.690475	2.460388	0.000000	-4.352757	0.000000	0.000000	0.000000	-0.295390	0.085573	0.510930	0.000000	0.000000	2.000000	49.000000	0.000000
2874.711637	0.006460	0.524281	0.165446	78.463455	81.280006	110.179604	2.460826	0.000000	-4.352509	0.000000	0.000000	0.000000	-0.295390	0.085573	0.510930	0.000000	0.000000	2.000000	49.000000	0.000000
2874.714971	0.005469	0.524558	0.167071	78.463455	81.280006	110.179604	2.460826	0.000000	-4.352509	0.000000	0.000000	0.000000	-0.297234	0.083269	0.487551	0.000000	0.000000	2.000000	49.000000	0.000000
2874.718304	0.005469	0.524558	0.167071	78.463455	81.280006	110.179604	2.460826	0.000000	-4.352509	0.000000	0.000000	0.000000	-0.297234	0.083269	0.487551	0.000000	0.000000	2.000000	49.000000	0.000000
2874.721637	0.005469	0.524558	0.167071	78.521164	80.690849	109.417183	2.462246	0.000000	-4.351706	0.000000	0.000000	0.000000	-0.297234	0.083269	0.487551	0.000000	0.000000	2.000000	49.000000	0.000000
2874.724971	0.004473	0.524813	0.168639	78.521164	80.690849	109.417183	2.462246	0.000000	-4.351706	0.000000	0.000000	0.000000	-0.298923	0.076405	0.470262	0.000000	0.000000	2.000000	49.000000	0.000000
2874.728304	0.004473	0.524813	0.168639	78.521164	80.690849	109.417183	2.462246	0.000000	-4.351706	0.000000	0.000000	0.000000	-0.298923	0.076405	0.470262	0.000000	0.000000	2.000000	49.000000	0.000000
2874.731637	0.004473	0.524813	0.168639	78.619194	80.089859	108.577446	2.464385	0.000000	-4.350495	0.000000	0.000000	0.000000	-0.298923	0.076405	0.470262	0.000000	0.000000	2.000000	49.000000	0.000000
2874.734971	0.003471	0.525045	0.170149	78.619194	80.089859	108.577446	2.464385	0.000000	-4.350495	0.000000	0.000000	0.000000	-0.300529	0.069541	0.453089	0.000000	0.000000	2.000000	49.000000	0.000000
2874.738304	0.003471	0.525045	0.170149	78.619194	80.089859	108.577446	2.464385	0.000000	-4.350495	0.000000	0.000000	0.000000	-0.300529	0.069541	0.453089	0.000000	0.000000	2.000000	49.000000	0.000000
2874.741637	0.003471	0.525045	0.170149	78.700142	79.499138	107.900070	2.467214	0.000000	-4.348891	0.000000	0.000000	0.000000	-0.300529	0.069541	0.453089	0.000000	0.000000	2.000000	49.000000	0.000000
2874.744971	0.002494	0.525219	0.171606	78.700142	79.499138	107.900070	2.467214	0.000000	-4.348891	0.000000	0.000000	0.000000	-0.293094	0.052332	0.437106	0.000000	0.000000	2.000000	49.000000	0.000000
2874.748304	0.002494	0.525219	0.171606	78.700142	79.499138	107.900070	2.467214	0.000000	-4.348891	0.000000	0.000000	0.000000	-0.293094	0.052332	0.437106	0.000000	0.000000	2.000000	49.000000	0.000000
2874.751637	0.002494	0.525219	0.171606	78.731018	79.061256	107.409561	2.470096	0.000000	-4.347255	0.000000	0.000000	0.000000	-0.293094	0.052332	0.437106	0.000000	0.000000	2.000000	49.000000	0.000000
2874.754971	0.001572	0.525378	0.173078	78.731018	79.061256	107.409561	2.470096	0.000000	-4.347255	0.000000	0.000000	0.000000	-0.276498	0.047674	0.441600	0.000000	0.000000	2.000000	49.000000	0.000000
2874.758304	0.001572	0.525378	0.173078	78.731018	79.061256	107.409561	2.470096	0.000000	-4.347255	0.000000	0.000000	0.000000	-0.276498	0.047674	0.441600	0.000000	0.000000	2.000000	49.000000	0.000000
2874.761637	0.001572	0.525378	0.173078	78.723991	78.874367	107.039337	2.471714	0.000000	-4.346335	0.000000	0.000000	0.000000	-0.276498	0.047674	0.441600	0.000000	0.000000	2.000000	49.000000	0.000000
2874.764971	0.000676	0.525514	0.174494	78.723991	78.874367	107.039337	2.471714	0.000000	-4.346335	0.000000	0.000000	0.000000	-0.268817	0.040652	0.424728	0.000000	0.000000	2.000000	49.000000	0.000000
2874.768304	0.000676	0.525514	0.174494	78.723991	78.874367	107.039337	2.471714	0.000000	-4.346335	0.000000	0.000000	0.000000	-0.268817	0.040652	0.424728	0.000000	0.000000	2.000000	49.000000	0.000000
2874.771637	0.000676	0.525514	0.174494	78.705368	78.935936	106.843697	2.473425	0.000000	-4.345362	0.000000	0.000000	0.000000	-0.268817	0.040652	0.424728	0.000000	0.000000	2.000000	49.000000	0.000000
2874.774971	-0.000224	0.525610	0.175873	78.705368	78.935936	106.843697	2.473425	0.000000	-4.345362	0.000000	0.000000	0.000000	-0.270022	0.029011	0.413887	0.000000	0.000000	2.000000	49.000000	0.000000
2874.778304	-0.000224	0.525610	0.175873	78.705368	78.935936	106.843697	2.473425	0.000000	-4.345362	0.000000	0.000000	0.000000	-0.270022	0.029011	0.413887	0.000000	0.000000	2.000000	49.000000	0.000000
2874.781637	-0.000224	0.525610	0.175873	78.688293	79.234001	107.058678	2.475566	0.000000	-4.344142	0.000000	0.000000	0.000000	-0.270022	0.029011	0.413887	0.000000	0.000000	2.000000	49.000000	0.000000
2874.784971	-0.001098	0.525668	0.177217	78.688293	79.234001	107.058678	2.475566	0.000000	-4.344142	0.000000	0.000000	0.000000	-0.262147	0.017311	0.403139	0.000000	0.000000	2.000000	49.000000	0.000000
2874.788304	-0.001098	0.525668	0.177217	78.688293	79.234001	107.058678	2.475566	0.000000	-4.344142	0.000000	0.000000	0.000000	-0.262147	0.017311	0.403139	0.000000	0.000000	2.000000	49.000000	0.000000
2874.791637	-0.001098	0.525668	0.177217	78.672295	79.705917	107.538307	2.477565	0.000000	-4.343003	0.000000	0.000000	0.000000	-0.262147	0.017311	0.403139	0.000000	0.000000	2.000000	49.000000	0.000000
2874.794971	-0.001975	0.525659	0.178600	78.672295	79.705917	107.538307	2.477565	0.000000	-4.343003	0.000000	0.000000	0.000000	-0.263295	-0.002598	0.414878	0.000000	0.000000	2.000000	49.000000	0.000000
2874.798304	-0.001975	0.525659	0.178600	78.672295	79.705917	107.538307	2.477565	0.000000	-4.343003	0.000000	0.000000	0.000000	-0.263295	-0.002598	0.414878	0.000000	0.000000	2.000000	49.000000	0.000000
2874.801637	-0.001975	0.525659	0.178600	78.655388	80.138298	107.878044	2.479192	0.000000	-4.342074	0.000000	0.000000	0.000000	-0.263295	-0.002598	0.414878	0.000000	0.000000	2.000000	49.000000	0.000000
2874.804971	-0.002887	0.525619	0.180018	78.655388	80.138298	107.878044	2.479192	0.000000	-4.342074	0.000000	0.000000	0.000000	-0.273561	-0.012200	0.425389	0.000000	0.000000	2.000000	49.000000	0.000000
2874.808304	-0.002887	0.525619	0.180018	78.655388	80.138298	107.878044	2.479192	0.000000	-4.342074	0.000000	0.000000	0.000000	-0.273561	-0.012200	0.425389	0.000000	0.000000	2.000000	49.000000	0.000000
2874.811637	-0.002887	0.525619	0.180018	78.638123	80.625214	108.258453	2.481051	0.000000	-4.341012	0.000000	0.000000	0.000000	-0.273561	-0.012200	0.425389	0.000000	0.000000	2.000000	49.000000	0.000000
2874.814971	-0.003743	0.525527	0.181455	78.638123	80.625214	108.258453	2.481051	0.000000	-4.341012	0.000000	0.000000	0.000000	-0.256620	-0.027672	0.431204	0.000000	0.000000	2.000000	49.000000	0.000000
2874.818304	-0.003743	0.525527	0.181455	78.638123	80.625214	108.258453	2.481051	0.000000	-4.341012	0.000000	0.000000	0.000000	-0.256620	-0.027672	0.431204	0.000000	0.000000	2.000000	49.000000	0.000000
2874.821637	-0.003743	0.525527	0.181455	78.619743	81.162788	108.826706	2.481663	0.000000	-4.340662	0.000000	0.000000	0.000000	-0.256620	-0.027672	0.431204	0.000000	0.000000	2.000000	49.000000	0.000000
2874.824971	-0.004541	0.525421	0.182944	78.619743	81.162788	108.826706	2.481663	0.000000	-4.340662	0.000000	0.000000	0.000000	-0.239647	-0.031633	0.446520	0.000000	0.000000	2.000000	49.000000	0.000000
2874.828304	-0.004541	0.525421	0.182944	78.619743	81.162788	108.826706	2.481663	0.000000	-4.340662	0.000000	0.000000	0.000000	-0.239647	-0.031633	0.446520	0.000000	0.000000	2.000000	49.000000	0.000000
2874.831637	-0.004541	0.525421	0.182944	78.599686	81.809326	109.496315	2.480730	0.000000	-4.341196	0.000000	0.000000	0.000000	-0.239647	-0.031633	0.446520	0.000000	0.000000	2.000000	49.000000	0.000000
2874.834971	-0.005283	0.525263	0.184452	78.599686	81.809326	109.496315	2.480730	0.000000	-4.341196	0.000000	0.000000	0.000000	-0.222526	-0.047352	0.452338	0.000000	0.000000	2.000000	49.000000	0.000000
2874.838304	-0.005283	0.525263	0.184452	78.599686	81.809326	109.496315	2.480730	0.000000	-4.341196	0.000000	0.000000	0.000000	-0.222526	-0.047352	0.452338	0.000000	0.000000	2.000000	49.000000	0.000000
2874.841637	-0.005283	0.525263	0.184452	78.577492	82.528915	110.144333	2.478603	0.000000	-4.342411	0.000000	0.000000	0.000000	-0.222526	-0.047352	0.452338	0.000000	0.000000	2.000000	49.000000	0.000000
2874.844971	-0.005937	0.525084	0.185940	78.577492	82.528915	110.144333	2.478603	0.000000	-4.342411	0.000000	0.000000	0.000000	-0.196028	-0.053706	0.446614	0.000000	0.000000	2.000000	49.000000	0.000000
2874.848304	-0.005937	0.525084	0.185940	78.577492	82.528915	110.144333	2.478603	0.000000	-4.342411	0.000000	0.000000	0.000000	-0.196028	-0.053706	0.446614	0.000000	0.000000	2.000000	49.000000	0.000000
2874.851637	-0.005937	0.525084	0.185940	78.553894	83.293259	110.584671	2.475142	0.000000	-4.344384	0.000000	0.000000	0.000000	-0.196028	-0.053706	0.446614	0.000000	0.000000	2.000000	49.000000	0.000000
2874.854971	-0.006562	0.524900	0.187390	78.553894	83.293259	110.584671	2.475142	0.000000	-4.344384	0.000000	0.000000	0.000000	-0.187623	-0.055380	0.434999	0.000000	0.000000	2.000000	49.000000	0.000000
2874.858304	-0.006562	0.524900	0.187390	78.553894	83.293259	110.584671	2.475142	0.000000	-4.344384	0.000000	0.000000	0.000000	-0.187623	-0.055380	0.434999	0.000000	0.000000	2.000000	49.000000	0.000000
2874.861637	-0.006562	0.524900	0.187390	78.529892	84.009026	110.957207	2.471627	0.000000	-4.346385	0.000000	0.000000	0.000000	-0.187623	-0.055380	0.434999	0.000000	0.000000	2.000000	49.000000	0.000000
2874.864971	-0.007128	0.524674	0.188806	78.529892	84.009026	110.957207	2.471627	0.000000	-4.346385	0.000000	0.000000	0.000000	-0.169936	-0.067622	0.424679	0.000000	0.000000	2.000000	49.000000	0.000000
2874.868304	-0.007128	0.524674	0.188806	78.529892	84.009026	110.957207	2.471627	0.000000	-4.346385	0.000000	0.000000	0.000000	-0.169936	-0.067622	0.424679	0.000000	0.000000	2.000000	49.000000	0.000000
2874.871637	-0.007128	0.524674	0.188806	78.506149	84.623787	111.555687	2.467474	0.000000	-4.348743	0.000000	0.000000	0.000000	-0.169936	-0.067622	0.424679	0.000000	0.000000	2.000000	49.000000	0.000000
2874.874971	-0.007666	0.524443	0.190184	78.506149	84.623787	111.555687	2.467474	0.000000	-4.348743	0.000000	0.000000	0.000000	-0.161308	-0.069263	0.413260	0.000000	0.000000	2.000000	49.000000	0.000000
2874.878304	-0.007666	0.524443	0.190184	78.506149	84.623787	111.555687	2.467474	0.000000	-4.348743	0.000000	0.000000	0.000000	-0.161308	-0.069263	0.413260	0.000000	0.000000	2.000000	49.000000	0.000000
2874.881637	-0.007666	0.524443	0.190184	78.485138	85.034309	111.983795	2.463251	0.000000	-4.351137	0.000000	0.000000	0.000000	-0.161308	-0.069263	0.413260	0.000000	0.000000	2.000000	49.000000	0.000000
2874.884971	-0.008144	0.524191	0.191543	78.485138	85.034309	111.983795	2.463251	0.000000	-4.351137	0.000000	0.000000	0.000000	-0.143429	-0.075686	0.407807	0.000000	0.000000	2.000000	49.000000	0.000000
2874.888304	-0.008144	0.524191	0.191543	78.485138	85.034309	111.983795	2.463251	0.000000	-4.351137	0.000000	0.000000	0.000000	-0.143429	-0.075686	0.407807	0.000000	0.000000	2.000000	49.000000	0.000000
2874.891637	-0.008144	0.524191	0.191543	78.468521	85.249672	112.205246	2.458233	0.000000	-4.353974	0.000000	0.000000	0.000000	-0.143429	-0.075686	0.407807	0.000000	0.000000	2.000000	49.000000	0.000000
2874.894971	-0.008594	0.523921	0.192919	78.468521	85.249672	112.205246	2.458233	0.000000	-4.353974	0.000000	0.000000	0.000000	-0.134818	-0.081055	0.412724	0.000000	0.000000	2.000000	49.000000	0.000000
2874.898304	-0.008594	0.523921	0.192919	78.468521	85.249672	112.205246	2.458233	0.000000	-4.353974	0.000000	0.000000	0.000000	-0.134818	-0.081055	0.412724	0.000000	0.000000	2.000000	49.000000	0.000000
2874.901637	-0.008594	0.523921	0.192919	78.456543	85.360207	112.329079	2.452624	0.000000	-4.357136	0.000000	0.000000	0.000000	-0.134818	-0.081055	0.412724	0.000000	0.000000	2.000000	49.000000	0.000000
2874.904971	-0.009014	0.523649	0.194292	78.456543	85.360207	112.329079	2.452624	0.000000	-4.357136	0.000000	0.000000	0.000000	-0.126078	-0.081645	0.411872	0.000000	0.000000	2.000000	49.000000	0.000000
2874.908304	-0.009014	0.523649	0.194292	78.456543	85.360207	112.329079	2.452624	0.000000	-4.357136	0.000000	0.000000	0.000000	-0.126078	-0.081645	0.411872	0.000000	0.000000	2.000000	49.000000	0.000000
2874.911637	-0.009014	0.523649	0.194292	78.452095	85.270348	112.240387	2.446614	0.000000	-4.360514	0.000000	0.000000	0.000000	-0.126078	-0.081645	0.411872	0.000000	0.000000	2.000000	49.000000	0.000000
2874.914971	-0.009374	0.523319	0.195650	78.452095	85.270348	112.240387	2.446614	0.000000	-4.360514	0.000000	0.000000	0.000000	-0.107928	-0.098839	0.407603	0.000000	0.000000	2.000000	49.000000	0.000000
2874.918304	-0.009374	0.523319	0.195650	78.452095	85.270348	112.240387	2.446614	0.000000	-4.360514	0.000000	0.000000	0.000000	-0.107928	-0.098839	0.407603	0.000000	0.000000	2.000000	49.000000	0.000000
2874.921637	-0.009374	0.523319	0.195650	78.459671	84.975014	111.943230	2.439781	0.000000	-4.364341	0.000000	0.000000	0.000000	-0.107928	-0.098839	0.407603	0.000000	0.000000	2.000000	49.000000	0.000000
2874.924971	-0.009734	0.522984	0.196971	78.459671	84.975014	111.943230	2.439781	0.000000	-4.364341	0.000000	0.000000	0.000000	-0.108187	-0.100534	0.396296	0.000000	0.000000	2.000000	49.000000	0.000000
2874.928304	-0.009734	0.522984	0.196971	78.459671	84.975014	111.943230	2.439781	0.000000	-4.364341	0.000000	0.000000	0.000000	-0.108187	-0.100534	0.396296	0.000000	0.000000	2.000000	49.000000	0.000000
2874.931637	-0.009734	0.522984	0.196971	78.470512	84.602852	111.562035	2.433394	0.000000	-4.367905	0.000000	0.000000	0.000000	-0.108187	-0.100534	0.396296	0.000000	0.000000	2.000000	49.000000	0.000000
2874.934971	-0.010034	0.522627	0.198275	78.470512	84.602852	111.562035	2.433394	0.000000	-4.367905	0.000000	0.000000	0.000000	-0.089848	-0.107048	0.391039	0.000000	0.000000	2.000000	49.000000	0.000000
2874.938304	-0.010034	0.522627	0.198275	78.470512	84.602852	111.562035	2.433394	0.000000	-4.367905	0.000000	0.000000	0.000000	-0.089848	-0.107048	0.391039	0.000000	0.000000	2.000000	49.000000	0.000000
2874.941637	-0.010034	0.522627	0.198275	78.479424	84.250153	111.156754	2.426211	0.000000	-4.371899	0.000000	0.000000	0.000000	-0.089848	-0.107048	0.391039	0.000000	0.000000	2.000000	49.000000	0.000000
2874.944971	-0.010303	0.522249	0.199560	78.479424	84.250153	111.156754	2.426211	0.000000	-4.371899	0.000000	0.000000	0.000000	-0.080744	-0.113591	0.385689	0.000000	0.000000	2.000000	49.000000	0.000000
2874.948304	-0.010303	0.522249	0.199560	78.479424	84.250153	111.156754	2.426211	0.000000	-4.371899	0.000000	0.000000	0.000000	-0.080744	-0.113591	0.385689	0.000000	0.000000	2.000000	49.000000	0.000000
2874.951637	-0.010303	0.522249	0.199560	78.488213	83.914886	110.598976	2.418759	0.000000	-4.376026	0.000000	0.000000	0.000000	-0.080744	-0.113591	0.385689	0.000000	0.000000	2.000000	49.000000	0.000000
2874.954971	-0.010510	0.521881	0.200791	78.488213	83.914886	110.598976	2.418759	0.000000	-4.376026	0.000000	0.000000	0.000000	-0.062027	-0.110366	0.369155	0.000000	0.000000	2.000000	49.000000	0.000000
2874.958304	-0.010510	0.521881	0.200791	78.488213	83.914886	110.598976	2.418759	0.000000	-4.376026	0.000000	0.000000	0.000000	-0.062027	-0.110366	0.369155	0.000000	0.000000	2.000000	49.000000	0.000000
2874.961637	-0.010510	0.521881	0.200791	78.491158	83.582863	109.875816	2.410844	0.000000	-4.380391	0.000000	0.000000	0.000000	-0.062027	-0.110366	0.369155	0.000000	0.000000	2.000000	49.000000	0.000000
2874.964971	-0.010717	0.521527	0.202000	78.491158	83.582863	109.875816	2.410844	0.000000	-4.380391	0.000000	0.000000	0.000000	-0.062133	-0.106075	0.362712	0.000000	0.000000	2.000000	49.000000	0.000000
2874.968304	-0.010717	0.521527	0.202000	78.491158	83.582863	109.875816	2.410844	0.000000	-4.380391	0.000000	0.000000	0.000000	-0.062133	-0.106075	0.362712	0.000000	0.000000	2.000000	49.000000	0.000000
2874.971637	-0.010717	0.521527	0.202000	78.484718	83.248100	109.236923	2.403205	0.000000	-4.384587	0.000000	0.000000	0.000000	-0.062133	-0.106075	0.362712	0.000000	0.000000	2.000000	49.000000	0.000000
2874.974971	-0.010861	0.521188	0.203189	78.484718	83.248100	109.236923	2.403205	0.000000	-4.384587	0.000000	0.000000	0.000000	-0.043425	-0.101736	0.356613	0.000000	0.000000	2.000000	49.000000	0.000000
2874.978304	-0.010861	0.521188	0.203189	78.484718	83.248100	109.236923	2.403205	0.000000	-4.384587	0.000000	0.000000	0.000000	-0.043425	-0.101736	0.356613	0.000000	0.000000	2.000000	49.000000	0.000000
2874.981637	-0.010861	0.521188	0.203189	78.486618	82.903442	108.873070	2.394783	0.000000	-4.389194	0.000000	0.000000	0.000000	-0.043425	-0.101736	0.356613	0.000000	0.000000	2.000000	49.000000	0.000000
2874.984971	-0.011007	0.520883	0.204371	78.486618	82.903442	108.873070	2.394783	0.000000	-4.389194	0.000000	0.000000	0.000000	-0.043532	-0.091433	0.354854	0.000000	0.000000	2.000000	49.000000	0.000000
2874.988304	-0.011007	0.520883	0.204371	78.486618	82.903442	108.873070	2.394783	0.000000	-4.389194	0.000000	0.000000	0.000000	-0.043532	-0.091433	0.354854	0.000000	0.000000	2.000000	49.000000	0.000000
2874.991637	-0.011007	0.520883	0.204371	78.515404	82.564766	108.509567	2.386491	0.000000	-4.393707	0.000000	0.000000	0.000000	-0.043532	-0.091433	0.354854	0.000000	0.000000	2.000000	49.000000	0.000000
2874.994971	-0.011152	0.520613	0.205548	78.515404	82.564766	108.509567	2.386491	0.000000	-4.393707	0.000000	0.000000	0.000000	-0.043638	-0.081085	0.353102	0.000000	0.000000	2.000000	49.000000	0.000000
2874.998304	-0.011152	0.520613	0.205548	78.515404	82.564766	108.509567	2.386491	0.000000	-4.393707	0.000000	0.000000	0.000000	-0.043638	-0.081085	0.353102	0.000000	0.000000	2.000000	49.000000	0.000000
2875.001637	-0.011152	0.520613	0.205548	78.577660	82.202866	108.092171	2.378327	0.000000	-4.398131	0.000000	0.000000	0.000000	-0.043638	-0.081085	0.353102	0.000000	0.000000	2.000000	49.000000	0.000000
2875.004971	-0.011298	0.520345	0.206757	78.577660	82.202866	108.092171	2.378327	0.000000	-4.398131	0.000000	0.000000	0.000000	-0.043934	-0.080541	0.362598	0.000000	0.000000	2.000000	49.000000	0.000000
2875.008304	-0.011298	0.520345	0.206757	78.577660	82.202866	108.092171	2.378327	0.000000	-4.398131	0.000000	0.000000	0.000000	-0.043934	-0.080541	0.362598	0.000000	0.000000	2.000000	49.000000	0.000000
2875.011637	-0.011298	0.520345	0.206757	78.656845	81.808334	107.627258	2.369967	0.000000	-4.402642	0.000000	0.000000	0.000000	-0.043934	-0.080541	0.362598	0.000000	0.000000	2.000000	49.000000	0.000000
2875.014971	-0.011415	0.520097	0.208013	78.656845	81.808334	107.627258	2.369967	0.000000	-4.402642	0.000000	0.000000	0.000000	-0.034840	-0.074160	0.376775	0.000000	0.000000	2.000000	49.000000	0.000000
2875.018304	-0.011415	0.520097	0.208013	78.656845	81.808334	107.627258	2.369967	0.000000	-4.402642	0.000000	0.000000	0.000000	-0.034840	-0.074160	0.376775	0.000000	0.000000	2.000000	49.000000	0.000000
2875.021637	-0.011415	0.520097	0.208013	78.715012	81.401871	107.157845	2.360763	0.000000	-4.407584	0.000000	0.000000	0.000000	-0.034840	-0.074160	0.376775	0.000000	0.000000	2.000000	49.000000	0.000000
2875.024971	-0.011500	0.519869	0.209282	78.715012	81.401871	107.157845	2.360763	0.000000	-4.407584	0.000000	0.000000	0.000000	-0.025521	-0.068689	0.380713	0.000000	0.000000	2.000000	49.000000	0.000000
2875.028304	-0.011500	0.519869	0.209282	78.715012	81.401871	107.157845	2.360763	0.000000	-4.407584	0.000000	0.000000	0.000000	-0.025521	-0.068689	0.380713	0.000000	0.000000	2.000000	49.000000	0.000000
2875.031637	-0.011500	0.519869	0.209282	78.735596	81.058548	106.783722	2.351014	0.000000	-4.412792	0.000000	0.000000	0.000000	-0.025521	-0.068689	0.380713	0.000000	0.000000	2.000000	49.000000	0.000000
2875.034971	-0.011586	0.519641	0.210582	78.735596	81.058548	106.783722	2.351014	0.000000	-4.412792	0.000000	0.000000	0.000000	-0.025755	-0.068195	0.390034	0.000000	0.000000	2.000000	49.000000	0.000000
2875.038304	-0.011586	0.519641	0.210582	78.735596	81.058548	106.783722	2.351014	0.000000	-4.412792	0.000000	0.000000	0.000000	-0.025755	-0.068195	0.390034	0.000000	0.000000	2.000000	49.000000	0.000000
2875.041637	-0.011586	0.519641	0.210582	78.727974	80.956161	106.672737	2.341091	0.000000	-4.418064	0.000000	0.000000	0.000000	-0.025755	-0.068195	0.390034	0.000000	0.000000	2.000000	49.000000	0.000000
2875.044971	-0.011734	0.519462	0.211823	78.727974	80.956161	106.672737	2.341091	0.000000	-4.418064	0.000000	0.000000	0.000000	-0.044578	-0.053627	0.372130	0.000000	0.000000	2.000000	49.000000	0.000000
2875.048304	-0.011734	0.519462	0.211823	78.727974	80.956161	106.672737	2.341091	0.000000	-4.418064	0.000000	0.000000	0.000000	-0.044578	-0.053627	0.372130	0.000000	0.000000	2.000000	49.000000	0.000000
2875.051637	-0.011734	0.519462	0.211823	78.714615	81.287064	106.984161	2.332795	0.000000	-4.422451	0.000000	0.000000	0.000000	-0.044578	-0.053627	0.372130	0.000000	0.000000	2.000000	49.000000	0.000000
2875.054971	-0.011882	0.519276	0.212993	78.714615	81.287064	106.984161	2.332795	0.000000	-4.422451	0.000000	0.000000	0.000000	-0.044347	-0.055903	0.351146	0.000000	0.000000	2.000000	49.000000	0.000000
2875.058304	-0.011882	0.519276	0.212993	78.714615	81.287064	106.984161	2.332795	0.000000	-4.422451	0.000000	0.000000	0.000000	-0.044347	-0.055903	0.351146	0.000000	0.000000	2.000000	49.000000	0.000000
2875.061637	-0.011882	0.519276	0.212993	78.699867	82.005524	107.682129	2.325157	0.000000	-4.426471	0.000000	0.000000	0.000000	-0.044347	-0.055903	0.351146	0.000000	0.000000	2.000000	49.000000	0.000000
2875.064971	-0.012028	0.519113	0.214023	78.699867	82.005524	107.682129	2.325157	0.000000	-4.426471	0.000000	0.000000	0.000000	-0.043727	-0.049005	0.309101	0.000000	0.000000	2.000000	49.000000	0.000000
2875.068304	-0.012028	0.519113	0.214023	78.699867	82.005524	107.682129	2.325157	0.000000	-4.426471	0.000000	0.000000	0.000000	-0.043727	-0.049005	0.309101	0.000000	0.000000	2.000000	49.000000	0.000000
2875.071637	-0.012028	0.519113	0.214023	78.684296	82.894112	108.549889	2.318739	0.000000	-4.429836	0.000000	0.000000	0.000000	-0.043727	-0.049005	0.309101	0.000000	0.000000	2.000000	49.000000	0.000000
2875.074971	-0.012028	0.519113	0.214023	78.684296	82.894112	108.549889	2.318739	0.000000	-4.429836	0.000000	0.000000	0.000000	-0.043727	-0.049005	0.309101	0.000000	0.000000	2.000000	49.000000	0.000000
2875.078304	-0.012107	0.518953	0.214900	78.684296	82.894112	108.549889	2.318739	0.000000	-4.429836	0.000000	0.000000	0.000000	-0.023863	-0.047911	0.263094	0.000000	0.000000	2.000000	49.000000	0.000000
2875.081637	-0.012107	0.518953	0.214900	78.667786	83.803406	109.424316	2.318739	0.000000	-4.429836	0.000000	0.000000	0.000000	-0.023863	-0.047911	0.263094	0.000000	0.000000	2.000000	49.000000	0.000000
2875.084971	-0.012120	0.518794	0.215591	78.667786	83.803406	109.424316	2.318739	0.000000	-4.429836	0.000000	0.000000	0.000000	-0.003733	-0.047687	0.207248	0.000000	0.000000	2.000000	49.000000	0.000000
2875.088304	-0.012120	0.518794	0.215591	78.667786	83.803406	109.424316	2.318739	0.000000	-4.429836	0.000000	0.000000	0.000000	-0.003733	-0.047687	0.207248	0.000000	0.000000	2.000000	49.000000	0.000000
2875.091637	-0.012120	0.518794	0.215591	78.653214	84.621979	110.219345	2.306962	0.000000	-4.435981	0.000000	0.000000	0.000000	-0.003733	-0.047687	0.207248	0.000000	0.000000	2.000000	49.000000	0.000000
2875.094971	-0.012120	0.518794	0.215591	78.653214	84.621979	110.219345	2.306962	0.000000	-4.435981	0.000000	0.000000	0.000000	-0.003733	-0.047687	0.207248	0.000000	0.000000	2.000000	49.000000	0.000000
2875.098304	-0.012096	0.518633	0.216062	78.653214	84.621979	110.219345	2.306962	0.000000	-4.435981	0.000000	0.000000	0.000000	0.007044	-0.048282	0.141383	0.000000	0.000000	2.000000	49.000000	0.000000
2875.101637	-0.012096	0.518633	0.216062	78.641800	85.288322	110.866081	2.306962	0.000000	-4.435981	0.000000	0.000000	0.000000	0.007044	-0.048282	0.141383	0.000000	0.000000	2.000000	49.000000	0.000000
2875.104971	-0.012096	0.518633	0.216062	78.641800	85.288322	110.866081	2.306962	0.000000	-4.435981	0.000000	0.000000	0.000000	0.007044	-0.048282	0.141383	0.000000	0.000000	2.000000	49.000000	0.000000
2875.108304	-0.012096	0.518633	0.216062	78.641800	85.288322	110.866081	2.306962	0.000000	-4.435981	0.000000	0.000000	0.000000	0.007044	-0.048282	0.141383	0.000000	0.000000	2.000000	49.000000	0.000000
2875.111637	-0.011875	0.518331	0.216212	78.633911	85.868736	111.427528	2.302619	0.000000	-4.438237	0.000000	0.000000	0.000000	0.066344	-0.090621	0.044883	0.000000	0.000000	2.000000	49.000000	0.000000
2875.114971	-0.011875	0.518331	0.216212	78.633911	85.868736	111.427528	2.302619	0.000000	-4.438237	0.000000	0.000000	0.000000	0.066344	-0.090621	0.044883	0.000000	0.000000	2.000000	49.000000	0.000000
2875.118304	-0.011875	0.518331	0.216212	78.633911	85.868736	111.427528	2.302619	0.000000	-4.438237	0.000000	0.000000	0.000000	0.066344	-0.090621	0.044883	0.000000	0.000000	2.000000	49.000000	0.000000
2875.121637	-0.011875	0.518331	0.216212	78.631554	86.263863	111.808357	2.297782	0.000000	-4.440742	0.000000	0.000000	0.000000	0.066344	-0.090621	0.044883	0.000000	0.000000	2.000000	49.000000	0.000000
2875.124971	-0.011710	0.518177	0.215942	78.631554	86.263863	111.808357	2.297782	0.000000	-4.440742	0.000000	0.000000	0.000000	0.049375	-0.046361	-0.081051	0.000000	0.000000	2.000000	49.000000	0.000000
2875.128304	-0.011710	0.518177	0.215942	78.631554	86.263863	111.808357	2.297782	0.000000	-4.440742	0.000000	0.000000	0.000000	0.049375	-0.046361	-0.081051	0.000000	0.000000	2.000000	49.000000	0.000000
2875.131637	-0.011710	0.518177	0.215942	78.633858	86.577293	112.105408	2.297380	0.000000	-4.440950	0.000000	0.000000	0.000000	0.049375	-0.046361	-0.081051	0.000000	0.000000	2.000000	49.000000	0.000000
2875.134971	-0.011446	0.518038	0.215435	78.633858	86.577293	112.105408	2.297380	0.000000	-4.440950	0.000000	0.000000	0.000000	0.079298	-0.041669	-0.152022	0.000000	0.000000	2.000000	49.000000	0.000000
2875.138304	-0.011446	0.518038	0.215435	78.633858	86.577293	112.105408	2.297380	0.000000	-4.440950	0.000000	0.000000	0.000000	0.079298	-0.041669	-0.152022	0.000000	0.000000	2.000000	49.000000	0.000000
2875.141637	-0.011446	0.518038	0.215435	78.638817	86.954521	112.458687	2.297345	0.000000	-4.440969	0.000000	0.000000	0.000000	0.079298	-0.041669	-0.152022	0.000000	0.000000	2.000000	49.000000	0.000000
2875.144971	-0.011446	0.518038	0.215435	78.638817	86.954521	112.458687	2.297345	0.000000	-4.440969	0.000000	0.000000	0.000000	0.079298	-0.041669	-0.152022	0.000000	0.000000	2.000000	49.000000	0.000000
2875.148304	-0.011083	0.517864	0.214746	78.638817	86.954521	112.458687	2.297345	0.000000	-4.440969	0.000000	0.000000	0.000000	0.108806	-0.052172	-0.206620	0.000000	0.000000	2.000000	49.000000	0.000000
2875.151637	-0.011083	0.517864	0.214746	78.654747	87.470505	112.933327	2.297345	0.000000	-4.440969	0.000000	0.000000	0.000000	0.108806	-0.052172	-0.206620	0.000000	0.000000	2.000000	49.000000	0.000000
2875.154971	-0.010591	0.517672	0.213857	78.654747	87.470505	112.933327	2.297345	0.000000	-4.440969	0.000000	0.000000	0.000000	0.147785	-0.057563	-0.266863	0.000000	0.000000	2.000000	49.000000	0.000000
2875.158304	-0.010591	0.517672	0.213857	78.654747	87.470505	112.933327	2.297345	0.000000	-4.440969	0.000000	0.000000	0.000000	0.147785	-0.057563	-0.266863	0.000000	0.000000	2.000000	49.000000	0.000000
2875.161637	-0.010591	0.517672	0.213857	78.694397	88.075745	113.475182	2.296709	0.000000	-4.441298	0.000000	0.000000	0.000000	0.147785	-0.057563	-0.266863	0.000000	0.000000	2.000000	49.000000	0.000000
2875.164971	-0.010002	0.517412	0.212820	78.694397	88.075745	113.475182	2.296709	0.000000	-4.441298	0.000000	0.000000	0.000000	0.176698	-0.078079	-0.310992	0.000000	0.000000	2.000000	49.000000	0.000000
2875.168304	-0.010002	0.517412	0.212820	78.694397	88.075745	113.475182	2.296709	0.000000	-4.441298	0.000000	0.000000	0.000000	0.176698	-0.078079	-0.310992	0.000000	0.000000	2.000000	49.000000	0.000000
2875.171637	-0.010002	0.517412	0.212820	78.770401	88.772278	114.076523	2.295837	0.000000	-4.441749	0.000000	0.000000	0.000000	0.176698	-0.078079	-0.310992	0.000000	0.000000	2.000000	49.000000	0.000000
2875.174971	-0.009381	0.517120	0.211631	78.770401	88.772278	114.076523	2.295837	0.000000	-4.441749	0.000000	0.000000	0.000000	0.186332	-0.087569	-0.356716	0.000000	0.000000	2.000000	49.000000	0.000000
2875.178304	-0.009381	0.517120	0.211631	78.770401	88.772278	114.076523	2.295837	0.000000	-4.441749	0.000000	0.000000	0.000000	0.186332	-0.087569	-0.356716	0.000000	0.000000	2.000000	49.000000	0.000000
2875.181637	-0.009381	0.517120	0.211631	78.870384	89.458473	114.651390	2.295729	0.000000	-4.441805	0.000000	0.000000	0.000000	0.186332	-0.087569	-0.356716	0.000000	0.000000	2.000000	49.000000	0.000000
2875.184971	-0.008697	0.516800	0.210323	78.870384	89.458473	114.651390	2.295729	0.000000	-4.441805	0.000000	0.000000	0.000000	0.205169	-0.096061	-0.392495	0.000000	0.000000	2.000000	49.000000	0.000000
2875.188304	-0.008697	0.516800	0.210323	78.870384	89.458473	114.651390	2.295729	0.000000	-4.441805	0.000000	0.000000	0.000000	0.205169	-0.096061	-0.392495	0.000000	0.000000	2.000000	49.000000	0.000000
2875.191637	-0.008697	0.516800	0.210323	78.956497	90.005493	115.097282	2.295601	0.000000	-4.441871	0.000000	0.000000	0.000000	0.205169	-0.096061	-0.392495	0.000000	0.000000	2.000000	49.000000	0.000000
2875.194971	-0.007982	0.516487	0.208891	78.956497	90.005493	115.097282	2.295601	0.000000	-4.441871	0.000000	0.000000	0.000000	0.214316	-0.093624	-0.429669	0.000000	0.000000	2.000000	49.000000	0.000000
2875.198304	-0.007982	0.516487	0.208891	78.956497	90.005493	115.097282	2.295601	0.000000	-4.441871	0.000000	0.000000	0.000000	0.214316	-0.093624	-0.429669	0.000000	0.000000	2.000000	49.000000	0.000000
2875.201637	-0.007982	0.516487	0.208891	78.975128	90.515099	115.556984	2.296034	0.000000	-4.441647	0.000000	0.000000	0.000000	0.214316	-0.093624	-0.429669	0.000000	0.000000	2.000000	49.000000	0.000000
2875.204971	-0.007207	0.516167	0.207352	78.975128	90.515099	115.556984	2.296034	0.000000	-4.441647	0.000000	0.000000	0.000000	0.232691	-0.096183	-0.461460	0.000000	0.000000	2.000000	49.000000	0.000000
2875.208304	-0.007207	0.516167	0.207352	78.975128	90.515099	115.556984	2.296034	0.000000	-4.441647	0.000000	0.000000	0.000000	0.232691	-0.096183	-0.461460	0.000000	0.000000	2.000000	49.000000	0.000000
2875.211637	-0.007207	0.516167	0.207352	78.986969	90.978691	115.972244	2.296364	0.000000	-4.441477	0.000000	0.000000	0.000000	0.232691	-0.096183	-0.461460	0.000000	0.000000	2.000000	49.000000	0.000000
2875.214971	-0.006307	0.515887	0.205652	78.986969	90.978691	115.972244	2.296364	0.000000	-4.441477	0.000000	0.000000	0.000000	0.269868	-0.083843	-0.510158	0.000000	0.000000	2.000000	49.000000	0.000000
2875.218304	-0.006307	0.515887	0.205652	78.986969	90.978691	115.972244	2.296364	0.000000	-4.441477	0.000000	0.000000	0.000000	0.269868	-0.083843	-0.510158	0.000000	0.000000	2.000000	49.000000	0.000000
2875.221637	-0.006307	0.515887	0.205652	79.004417	91.301704	116.245338	2.296017	0.000000	-4.441656	0.000000	0.000000	0.000000	0.269868	-0.083843	-0.510158	0.000000	0.000000	2.000000	49.000000	0.000000
2875.224971	-0.005380	0.515616	0.203824	79.004417	91.301704	116.245338	2.296017	0.000000	-4.441656	0.000000	0.000000	0.000000	0.278232	-0.081515	-0.548408	0.000000	0.000000	2.000000	49.000000	0.000000
2875.228304	-0.005380	0.515616	0.203824	79.004417	91.301704	116.245338	2.296017	0.000000	-4.441656	0.000000	0.000000	0.000000	0.278232	-0.081515	-0.548408	0.000000	0.000000	2.000000	49.000000	0.000000
2875.231637	-0.005380	0.515616	0.203824	79.033081	91.347000	116.239525	2.296318	0.000000	-4.441500	0.000000	0.000000	0.000000	0.278232	-0.081515	-0.548408	0.000000	0.000000	2.000000	49.000000	0.000000
2875.234971	-0.004363	0.515404	0.201846	79.033081	91.347000	116.239525	2.296318	0.000000	-4.441500	0.000000	0.000000	0.000000	0.305178	-0.063513	-0.593476	0.000000	0.000000	2.000000	49.000000	0.000000
2875.238304	-0.004363	0.515404	0.201846	79.033081	91.347000	116.239525	2.296318	0.000000	-4.441500	0.000000	0.000000	0.000000	0.305178	-0.063513	-0.593476	0.000000	0.000000	2.000000	49.000000	0.000000
2875.241637	-0.004363	0.515404	0.201846	79.080200	90.919746	115.766151	2.296414	0.000000	-4.441451	0.000000	0.000000	0.000000	0.305178	-0.063513	-0.593476	0.000000	0.000000	2.000000	49.000000	0.000000
2875.244971	-0.003320	0.515254	0.199750	79.080200	90.919746	115.766151	2.296414	0.000000	-4.441451	0.000000	0.000000	0.000000	0.312905	-0.044841	-0.628808	0.000000	0.000000	2.000000	49.000000	0.000000
2875.248304	-0.003320	0.515254	0.199750	79.080200	90.919746	115.766151	2.296414	0.000000	-4.441451	0.000000	0.000000	0.000000	0.312905	-0.044841	-0.628808	0.000000	0.000000	2.000000	49.000000	0.000000
2875.251637	-0.003320	0.515254	0.199750	79.145599	89.919495	114.728386	2.297128	0.000000	-4.441081	0.000000	0.000000	0.000000	0.312905	-0.044841	-0.628808	0.000000	0.000000	2.000000	49.000000	0.000000
2875.254971	-0.002283	0.515150	0.197553	79.145599	89.919495	114.728386	2.297128	0.000000	-4.441081	0.000000	0.000000	0.000000	0.311035	-0.031306	-0.658850	0.000000	0.000000	2.000000	49.000000	0.000000
2875.258304	-0.002283	0.515150	0.197553	79.145599	89.919495	114.728386	2.297128	0.000000	-4.441081	0.000000	0.000000	0.000000	0.311035	-0.031306	-0.658850	0.000000	0.000000	2.000000	49.000000	0.000000
2875.261637	-0.002283	0.515150	0.197553	79.216522	88.525558	113.306633	2.298887	0.000000	-4.440171	0.000000	0.000000	0.000000	0.311035	-0.031306	-0.658850	0.000000	0.000000	2.000000	49.000000	0.000000
2875.264971	-0.001222	0.515074	0.195275	79.216522	88.525558	113.306633	2.298887	0.000000	-4.440171	0.000000	0.000000	0.000000	0.318306	-0.022829	-0.683452	0.000000	0.000000	2.000000	49.000000	0.000000
2875.268304	-0.001222	0.515074	0.195275	79.216522	88.525558	113.306633	2.298887	0.000000	-4.440171	0.000000	0.000000	0.000000	0.318306	-0.022829	-0.683452	0.000000	0.000000	2.000000	49.000000	0.000000
2875.271637	-0.001222	0.515074	0.195275	79.283127	86.921249	111.676964	2.301011	0.000000	-4.439071	0.000000	0.000000	0.000000	0.318306	-0.022829	-0.683452	0.000000	0.000000	2.000000	49.000000	0.000000
2875.274971	-0.000199	0.515022	0.192879	79.283127	86.921249	111.676964	2.301011	0.000000	-4.439071	0.000000	0.000000	0.000000	0.306850	-0.015467	-0.718769	0.000000	0.000000	2.000000	49.000000	0.000000
2875.278304	-0.000199	0.515022	0.192879	79.283127	86.921249	111.676964	2.301011	0.000000	-4.439071	0.000000	0.000000	0.000000	0.306850	-0.015467	-0.718769	0.000000	0.000000	2.000000	49.000000	0.000000
2875.281637	-0.000199	0.515022	0.192879	79.341927	85.222725	109.954086	2.304983	0.000000	-4.437010	0.000000	0.000000	0.000000	0.306850	-0.015467	-0.718769	0.000000	0.000000	2.000000	49.000000	0.000000
2875.284971	0.000878	0.515014	0.190381	79.341927	85.222725	109.954086	2.304983	0.000000	-4.437010	0.000000	0.000000	0.000000	0.323003	-0.002471	-0.749643	0.000000	0.000000	2.000000	49.000000	0.000000
2875.288304	0.000878	0.515014	0.190381	79.341927	85.222725	109.954086	2.304983	0.000000	-4.437010	0.000000	0.000000	0.000000	0.323003	-0.002471	-0.749643	0.000000	0.000000	2.000000	49.000000	0.000000
2875.291637	0.000878	0.515014	0.190381	79.391823	83.532661	108.242706	2.309044	0.000000	-4.434897	0.000000	0.000000	0.000000	0.323003	-0.002471	-0.749643	0.000000	0.000000	2.000000	49.000000	0.000000
2875.294971	0.001946	0.515048	0.187778	79.391823	83.532661	108.242706	2.309044	0.000000	-4.434897	0.000000	0.000000	0.000000	0.320419	0.010269	-0.780845	0.000000	0.000000	2.000000	49.000000	0.000000
2875.298304	0.001946	0.515048	0.187778	79.391823	83.532661	108.242706	2.309044	0.000000	-4.434897	0.000000	0.000000	0.000000	0.320419	0.010269	-0.780845	0.000000	0.000000	2.000000	49.000000	0.000000
2875.301637	0.001946	0.515048	0.187778	79.437836	81.841827	106.528740	2.314373	0.000000	-4.432119	0.000000	0.000000	0.000000	0.320419	0.010269	-0.780845	0.000000	0.000000	2.000000	49.000000	0.000000
2875.304971	0.003035	0.515124	0.185070	79.437836	81.841827	106.528740	2.314373	0.000000	-4.432119	0.000000	0.000000	0.000000	0.326827	0.022765	-0.812389	0.000000	0.000000	2.000000	49.000000	0.000000
2875.308304	0.003035	0.515124	0.185070	79.437836	81.841827	106.528740	2.314373	0.000000	-4.432119	0.000000	0.000000	0.000000	0.326827	0.022765	-0.812389	0.000000	0.000000	2.000000	49.000000	0.000000
2875.311637	0.003035	0.515124	0.185070	79.499023	80.118584	104.756119	2.320475	0.000000	-4.428927	0.000000	0.000000	0.000000	0.326827	0.022765	-0.812389	0.000000	0.000000	2.000000	49.000000	0.000000
2875.314971	0.004145	0.515225	0.182275	79.499023	80.118584	104.756119	2.320475	0.000000	-4.428927	0.000000	0.000000	0.000000	0.332994	0.030214	-0.838492	0.000000	0.000000	2.000000	49.000000	0.000000
2875.318304	0.004145	0.515225	0.182275	79.499023	80.118584	104.756119	2.320475	0.000000	-4.428927	0.000000	0.000000	0.000000	0.332994	0.030214	-0.838492	0.000000	0.000000	2.000000	49.000000	0.000000
2875.321637	0.004145	0.515225	0.182275	79.587807	78.270500	102.858765	2.327224	0.000000	-4.425385	0.000000	0.000000	0.000000	0.332994	0.030214	-0.838492	0.000000	0.000000	2.000000	49.000000	0.000000
2875.324971	0.005245	0.515331	0.179376	79.587807	78.270500	102.858765	2.327224	0.000000	-4.425385	0.000000	0.000000	0.000000	0.329800	0.031764	-0.869676	0.000000	0.000000	2.000000	49.000000	0.000000
2875.328304	0.005245	0.515331	0.179376	79.587807	78.270500	102.858765	2.327224	0.000000	-4.425385	0.000000	0.000000	0.000000	0.329800	0.031764	-0.869676	0.000000	0.000000	2.000000	49.000000	0.000000
2875.331637	0.005245	0.515331	0.179376	79.677185	76.321877	101.146652	2.335428	0.000000	-4.421061	0.000000	0.000000	0.000000	0.329800	0.031764	-0.869676	0.000000	0.000000	2.000000	49.000000	0.000000
2875.334971	0.006303	0.515413	0.176447	79.677185	76.321877	101.146652	2.335428	0.000000	-4.421061	0.000000	0.000000	0.000000	0.317639	0.024762	-0.878696	0.000000	0.000000	2.000000	49.000000	0.000000
2875.338304	0.006303	0.515413	0.176447	79.677185	76.321877	101.146652	2.335428	0.000000	-4.421061	0.000000	0.000000	0.000000	0.317639	0.024762	-0.878696	0.000000	0.000000	2.000000	49.000000	0.000000
2875.341637	0.006303	0.515413	0.176447	79.766075	74.328880	99.626251	2.344980	0.000000	-4.416001	0.000000	0.000000	0.000000	0.317639	0.024762	-0.878696	0.000000	0.000000	2.000000	49.000000	0.000000
2875.344971	0.007322	0.515476	0.173524	79.766075	74.328880	99.626251	2.344980	0.000000	-4.416001	0.000000	0.000000	0.000000	0.305684	0.018783	-0.876952	0.000000	0.000000	2.000000	49.000000	0.000000
2875.348304	0.007322	0.515476	0.173524	79.766075	74.328880	99.626251	2.344980	0.000000	-4.416001	0.000000	0.000000	0.000000	0.305684	0.018783	-0.876952	0.000000	0.000000	2.000000	49.000000	0.000000
2875.351637	0.007322	0.515476	0.173524	79.834473	72.411308	97.810417	2.355547	0.000000	-4.410374	0.000000	0.000000	0.000000	0.305684	0.018783	-0.876952	0.000000	0.000000	2.000000	49.000000	0.000000
2875.354971	0.008302	0.515553	0.170604	79.834473	72.411308	97.810417	2.355547	0.000000	-4.410374	0.000000	0.000000	0.000000	0.293852	0.023207	-0.876021	0.000000	0.000000	2.000000	49.000000	0.000000
2875.358304	0.008302	0.515553	0.170604	79.834473	72.411308	97.810417	2.355547	0.000000	-4.410374	0.000000	0.000000	0.000000	0.293852	0.023207	-0.876021	0.000000	0.000000	2.000000	49.000000	0.000000
2875.361637	0.008302	0.515553	0.170604	79.829384	70.708252	96.148132	2.367190	0.000000	-4.404136	0.000000	0.000000	0.000000	0.293852	0.023207	-0.876021	0.000000	0.000000	2.000000	49.000000	0.000000
2875.364971	0.009332	0.515630	0.167705	79.829384	70.708252	96.148132	2.367190	0.000000	-4.404136	0.000000	0.000000	0.000000	0.308937	0.022922	-0.869461	0.000000	0.000000	2.000000	49.000000	0.000000
2875.368304	0.009332	0.515630	0.167705	79.829384	70.708252	96.148132	2.367190	0.000000	-4.404136	0.000000	0.000000	0.000000	0.308937	0.022922	-0.869461	0.000000	0.000000	2.000000	49.000000	0.000000
2875.371637	0.009332	0.515630	0.167705	79.806015	69.270454	94.787735	2.377926	0.000000	-4.398348	0.000000	0.000000	0.000000	0.308937	0.022922	-0.869461	0.000000	0.000000	2.000000	49.000000	0.000000
2875.374971	0.010292	0.515736	0.164792	79.806015	69.270454	94.787735	2.377926	0.000000	-4.398348	0.000000	0.000000	0.000000	0.288183	0.031840	-0.874087	0.000000	0.000000	2.000000	49.000000	0.000000
2875.378304	0.010292	0.515736	0.164792	79.806015	69.270454	94.787735	2.377926	0.000000	-4.398348	0.000000	0.000000	0.000000	0.288183	0.031840	-0.874087	0.000000	0.000000	2.000000	49.000000	0.000000
2875.381637	0.010292	0.515736	0.164792	79.783417	68.005348	93.546120	2.390590	0.000000	-4.391478	0.000000	0.000000	0.000000	0.288183	0.031840	-0.874087	0.000000	0.000000	2.000000	49.000000	0.000000
2875.384971	0.011273	0.515927	0.161911	79.783417	68.005348	93.546120	2.390590	0.000000	-4.391478	0.000000	0.000000	0.000000	0.294378	0.057415	-0.864134	0.000000	0.000000	2.000000	49.000000	0.000000
2875.388304	0.011273	0.515927	0.161911	79.783417	68.005348	93.546120	2.390590	0.000000	-4.391478	0.000000	0.000000	0.000000	0.294378	0.057415	-0.864134	0.000000	0.000000	2.000000	49.000000	0.000000
2875.391637	0.011273	0.515927	0.161911	79.765610	66.979103	92.514465	2.402839	0.000000	-4.384788	0.000000	0.000000	0.000000	0.294378	0.057415	-0.864134	0.000000	0.000000	2.000000	49.000000	0.000000
2875.394971	0.012274	0.516128	0.158998	79.765610	66.979103	92.514465	2.402839	0.000000	-4.384788	0.000000	0.000000	0.000000	0.300105	0.060349	-0.874056	0.000000	0.000000	2.000000	49.000000	0.000000
2875.398304	0.012274	0.516128	0.158998	79.765610	66.979103	92.514465	2.402839	0.000000	-4.384788	0.000000	0.000000	0.000000	0.300105	0.060349	-0.874056	0.000000	0.000000	2.000000	49.000000	0.000000
2875.401637	0.012274	0.516128	0.158998	79.756310	66.209419	91.737251	2.415455	0.000000	-4.377851	0.000000	0.000000	0.000000	0.300105	0.060349	-0.874056	0.000000	0.000000	2.000000	49.000000	0.000000
2875.404971	0.013265	0.516395	0.156102	79.756310	66.209419	91.737251	2.415455	0.000000	-4.377851	0.000000	0.000000	0.000000	0.297252	0.079888	-0.868794	0.000000	0.000000	2.000000	49.000000	0.000000
2875.408304	0.013265	0.516395	0.156102	79.756310	66.209419	91.737251	2.415455	0.000000	-4.377851	0.000000	0.000000	0.000000	0.297252	0.079888	-0.868794	0.000000	0.000000	2.000000	49.000000	0.000000
2875.411637	0.013265	0.516395	0.156102	79.760399	65.689339	91.219780	2.428473	0.000000	-4.370643	0.000000	0.000000	0.000000	0.297252	0.079888	-0.868794	0.000000	0.000000	2.000000	49.000000	0.000000
2875.414971	0.014275	0.516674	0.153210	79.760399	65.689339	91.219780	2.428473	0.000000	-4.370643	0.000000	0.000000	0.000000	0.303028	0.083619	-0.867686	0.000000	0.000000	2.000000	49.000000	0.000000
2875.418304	0.014275	0.516674	0.153210	79.760399	65.689339	91.219780	2.428473	0.000000	-4.370643	0.000000	0.000000	0.000000	0.303028	0.083619	-0.867686	0.000000	0.000000	2.000000	49.000000	0.000000
2875.421637	0.014275	0.516674	0.153210	79.779091	65.523613	91.070145	2.441453	0.000000	-4.363406	0.000000	0.000000	0.000000	0.303028	0.083619	-0.867686	0.000000	0.000000	2.000000	49.000000	0.000000
2875.424971	0.015245	0.516961	0.150286	79.779091	65.523613	91.070145	2.441453	0.000000	-4.363406	0.000000	0.000000	0.000000	0.291109	0.086211	-0.877195	0.000000	0.000000	2.000000	49.000000	0.000000
2875.428304	0.015245	0.516961	0.150286	79.779091	65.523613	91.070145	2.441453	0.000000	-4.363406	0.000000	0.000000	0.000000	0.291109	0.086211	-0.877195	0.000000	0.000000	2.000000	49.000000	0.000000
2875.431637	0.015245	0.516961	0.150286	79.809502	65.617462	91.296211	2.456131	0.000000	-4.355160	0.000000	0.000000	0.000000	0.291109	0.086211	-0.877195	0.000000	0.000000	2.000000	49.000000	0.000000
2875.434971	0.016150	0.517301	0.147439	79.809502	65.617462	91.296211	2.456131	0.000000	-4.355160	0.000000	0.000000	0.000000	0.271523	0.101922	-0.854050	0.000000	0.000000	2.000000	49.000000	0.000000
2875.438304	0.016150	0.517301	0.147439	79.809502	65.617462	91.296211	2.456131	0.000000	-4.355160	0.000000	0.000000	0.000000	0.271523	0.101922	-0.854050	0.000000	0.000000	2.000000	49.000000	0.000000
2875.441637	0.016150	0.517301	0.147439	79.853691	65.967804	92.030014	2.471780	0.000000	-4.346298	0.000000	0.000000	0.000000	0.271523	0.101922	-0.854050	0.000000	0.000000	2.000000	49.000000	0.000000
2875.444971	0.016990	0.517637	0.144619	79.853691	65.967804	92.030014	2.471780	0.000000	-4.346298	0.000000	0.000000	0.000000	0.251868	0.101035	-0.845814	0.000000	0.000000	2.000000	49.000000	0.000000
2875.448304	0.016990	0.517637	0.144619	79.853691	65.967804	92.030014	2.471780	0.000000	-4.346298	0.000000	0.000000	0.000000	0.251868	0.101035	-0.845814	0.000000	0.000000	2.000000	49.000000	0.000000
2875.451637	0.016990	0.517637	0.144619	79.908775	66.587402	93.202393	2.489067	0.000000	-4.336421	0.000000	0.000000	0.000000	0.251868	0.101035	-0.845814	0.000000	0.000000	2.000000	49.000000	0.000000
2875.454971	0.017823	0.518008	0.141861	79.908775	66.587402	93.202393	2.489067	0.000000	-4.336421	0.000000	0.000000	0.000000	0.249860	0.111169	-0.827661	0.000000	0.000000	2.000000	49.000000	0.000000
2875.458304	0.017823	0.518008	0.141861	79.908775	66.587402	93.202393	2.489067	0.000000	-4.336421	0.000000	0.000000	0.000000	0.249860	0.111169	-0.827661	0.000000	0.000000	2.000000	49.000000	0.000000
2875.461637	0.017823	0.518008	0.141861	79.970520	67.411156	94.388222	2.506268	0.000000	-4.326502	0.000000	0.000000	0.000000	0.249860	0.111169	-0.827661	0.000000	0.000000	2.000000	49.000000	0.000000
2875.464971	0.018676	0.518441	0.139121	79.970520	67.411156	94.388222	2.506268	0.000000	-4.326502	0.000000	0.000000	0.000000	0.256052	0.129877	-0.821790	0.000000	0.000000	2.000000	49.000000	0.000000
2875.468304	0.018676	0.518441	0.139121	79.970520	67.411156	94.388222	2.506268	0.000000	-4.326502	0.000000	0.000000	0.000000	0.256052	0.129877	-0.821790	0.000000	0.000000	2.000000	49.000000	0.000000
2875.471637	0.018676	0.518441	0.139121	80.029770	68.258369	95.165436	2.523285	0.000000	-4.316600	0.000000	0.000000	0.000000	0.256052	0.129877	-0.821790	0.000000	0.000000	2.000000	49.000000	0.000000
2875.474971	0.019606	0.518903	0.136403	80.029770	68.258369	95.165436	2.523285	0.000000	-4.316600	0.000000	0.000000	0.000000	0.279100	0.138633	-0.815425	0.000000	0.000000	2.000000	49.000000	0.000000
2875.478304	0.019606	0.518903	0.136403	80.029770	68.258369	95.165436	2.523285	0.000000	-4.316600	0.000000	0.000000	0.000000	0.279100	0.138633	-0.815425	0.000000	0.000000	2.000000	49.000000	0.000000
2875.481637	0.019606	0.518903	0.136403	80.085373	69.007523	95.836960	2.538769	0.000000	-4.307511	0.000000	0.000000	0.000000	0.279100	0.138633	-0.815425	0.000000	0.000000	2.000000	49.000000	0.000000
2875.484971	0.020613	0.519394	0.133706	80.085373	69.007523	95.836960	2.538769	0.000000	-4.307511	0.000000	0.000000	0.000000	0.301840	0.147271	-0.809072	0.000000	0.000000	2.000000	49.000000	0.000000
2875.488304	0.020613	0.519394	0.133706	80.085373	69.007523	95.836960	2.538769	0.000000	-4.307511	0.000000	0.000000	0.000000	0.301840	0.147271	-0.809072	0.000000	0.000000	2.000000	49.000000	0.000000
2875.491637	0.020613	0.519394	0.133706	80.141724	69.448112	96.228767	2.552677	0.000000	-4.299284	0.000000	0.000000	0.000000	0.301840	0.147271	-0.809072	0.000000	0.000000	2.000000	49.000000	0.000000
2875.494971	0.021636	0.519909	0.130995	80.141724	69.448112	96.228767	2.552677	0.000000	-4.299284	0.000000	0.000000	0.000000	0.307109	0.154632	-0.813475	0.000000	0.000000	2.000000	49.000000	0.000000
2875.498304	0.021636	0.519909	0.130995	80.141724	69.448112	96.228767	2.552677	0.000000	-4.299284	0.000000	0.000000	0.000000	0.307109	0.154632	-0.813475	0.000000	0.000000	2.000000	49.000000	0.000000
2875.501637	0.021636	0.519909	0.130995	80.226196	69.422432	96.149368	2.566862	0.000000	-4.290830	0.000000	0.000000	0.000000	0.307109	0.154632	-0.813475	0.000000	0.000000	2.000000	49.000000	0.000000
2875.504971	0.022679	0.520453	0.128306	80.226196	69.422432	96.149368	2.566862	0.000000	-4.290830	0.000000	0.000000	0.000000	0.312682	0.163086	-0.806539	0.000000	0.000000	2.000000	49.000000	0.000000
2875.508304	0.022679	0.520453	0.128306	80.226196	69.422432	96.149368	2.566862	0.000000	-4.290830	0.000000	0.000000	0.000000	0.312682	0.163086	-0.806539	0.000000	0.000000	2.000000	49.000000	0.000000
2875.511637	0.022679	0.520453	0.128306	80.346222	68.730797	95.323166	2.580762	0.000000	-4.282484	0.000000	0.000000	0.000000	0.312682	0.163086	-0.806539	0.000000	0.000000	2.000000	49.000000	0.000000
2875.514971	0.023736	0.520952	0.125572	80.346222	68.730797	95.323166	2.580762	0.000000	-4.282484	0.000000	0.000000	0.000000	0.317343	0.149861	-0.820293	0.000000	0.000000	2.000000	49.000000	0.000000
2875.518304	0.023736	0.520952	0.125572	80.346222	68.730797	95.323166	2.580762	0.000000	-4.282484	0.000000	0.000000	0.000000	0.317343	0.149861	-0.820293	0.000000	0.000000	2.000000	49.000000	0.000000
2875.521637	0.023736	0.520952	0.125572	80.487930	67.547417	93.987610	2.595476	0.000000	-4.273582	0.000000	0.000000	0.000000	0.317343	0.149861	-0.820293	0.000000	0.000000	2.000000	49.000000	0.000000
2875.524971	0.024730	0.521448	0.122868	80.487930	67.547417	93.987610	2.595476	0.000000	-4.273582	0.000000	0.000000	0.000000	0.297958	0.148697	-0.811235	0.000000	0.000000	2.000000	49.000000	0.000000
2875.528304	0.024730	0.521448	0.122868	80.487930	67.547417	93.987610	2.595476	0.000000	-4.273582	0.000000	0.000000	0.000000	0.297958	0.148697	-0.811235	0.000000	0.000000	2.000000	49.000000	0.000000
2875.531637	0.024730	0.521448	0.122868	80.617699	66.135689	93.211723	2.611911	0.000000	-4.263557	0.000000	0.000000	0.000000	0.297958	0.148697	-0.811235	0.000000	0.000000	2.000000	49.000000	0.000000
2875.534971	0.025711	0.521932	0.120116	80.617699	66.135689	93.211723	2.611911	0.000000	-4.263557	0.000000	0.000000	0.000000	0.294284	0.145070	-0.825665	0.000000	0.000000	2.000000	49.000000	0.000000
2875.538304	0.025711	0.521932	0.120116	80.617699	66.135689	93.211723	2.611911	0.000000	-4.263557	0.000000	0.000000	0.000000	0.294284	0.145070	-0.825665	0.000000	0.000000	2.000000	49.000000	0.000000
2875.541637	0.025711	0.521932	0.120116	80.746147	64.696068	93.383308	2.630038	0.000000	-4.252399	0.000000	0.000000	0.000000	0.294284	0.145070	-0.825665	0.000000	0.000000	2.000000	49.000000	0.000000
2875.544971	0.026655	0.522443	0.117390	80.746147	64.696068	93.383308	2.630038	0.000000	-4.252399	0.000000	0.000000	0.000000	0.283361	0.153367	-0.817822	0.000000	0.000000	2.000000	49.000000	0.000000
2875.548304	0.026655	0.522443	0.117390	80.746147	64.696068	93.383308	2.630038	0.000000	-4.252399	0.000000	0.000000	0.000000	0.283361	0.153367	-0.817822	0.000000	0.000000	2.000000	49.000000	0.000000
2875.551637	0.026655	0.522443	0.117390	80.920807	63.366364	93.001282	2.649384	0.000000	-4.240373	0.000000	0.000000	0.000000	0.283361	0.153367	-0.817822	0.000000	0.000000	2.000000	49.000000	0.000000
2875.554971	0.027724	0.522991	0.114623	80.920807	63.366364	93.001282	2.649384	0.000000	-4.240373	0.000000	0.000000	0.000000	0.320602	0.164317	-0.830066	0.000000	0.000000	2.000000	49.000000	0.000000
2875.558304	0.027724	0.522991	0.114623	80.920807	63.366364	93.001282	2.649384	0.000000	-4.240373	0.000000	0.000000	0.000000	0.320602	0.164317	-0.830066	0.000000	0.000000	2.000000	49.000000	0.000000
2875.561637	0.027724	0.522991	0.114623	81.124268	62.248096	92.039505	2.666879	0.000000	-4.229392	0.000000	0.000000	0.000000	0.320602	0.164317	-0.830066	0.000000	0.000000	2.000000	49.000000	0.000000
2875.564971	0.028886	0.523556	0.111798	81.124268	62.248096	92.039505	2.666879	0.000000	-4.229392	0.000000	0.000000	0.000000	0.348816	0.169689	-0.847431	0.000000	0.000000	2.000000	49.000000	0.000000
2875.568304	0.028886	0.523556	0.111798	81.124268	62.248096	92.039505	2.666879	0.000000	-4.229392	0.000000	0.000000	0.000000	0.348816	0.169689	-0.847431	0.000000	0.000000	2.000000	49.000000	0.000000
2875.571637	0.028886	0.523556	0.111798	81.336327	61.496613	91.287880	2.683557	0.000000	-4.218829	0.000000	0.000000	0.000000	0.348816	0.169689	-0.847431	0.000000	0.000000	2.000000	49.000000	0.000000
2875.574971	0.030089	0.524126	0.108938	81.336327	61.496613	91.287880	2.683557	0.000000	-4.218829	0.000000	0.000000	0.000000	0.360651	0.170850	-0.857875	0.000000	0.000000	2.000000	49.000000	0.000000
2875.578304	0.030089	0.524126	0.108938	81.336327	61.496613	91.287880	2.683557	0.000000	-4.218829	0.000000	0.000000	0.000000	0.360651	0.170850	-0.857875	0.000000	0.000000	2.000000	49.000000	0.000000
2875.581637	0.030089	0.524126	0.108938	81.567719	60.936039	91.012337	2.700498	0.000000	-4.208006	0.000000	0.000000	0.000000	0.360651	0.170850	-0.857875	0.000000	0.000000	2.000000	49.000000	0.000000
2875.584971	0.031410	0.524668	0.106043	81.567719	60.936039	91.012337	2.700498	0.000000	-4.208006	0.000000	0.000000	0.000000	0.396298	0.162665	-0.868684	0.000000	0.000000	2.000000	49.000000	0.000000
2875.588304	0.031410	0.524668	0.106043	81.567719	60.936039	91.012337	2.700498	0.000000	-4.208006	0.000000	0.000000	0.000000	0.396298	0.162665	-0.868684	0.000000	0.000000	2.000000	49.000000	0.000000
2875.591637	0.031410	0.524668	0.106043	81.831192	60.468540	91.027946	2.715547	0.000000	-4.198310	0.000000	0.000000	0.000000	0.396298	0.162665	-0.868684	0.000000	0.000000	2.000000	49.000000	0.000000
2875.594971	0.032789	0.525204	0.103032	81.831192	60.468540	91.027946	2.715547	0.000000	-4.198310	0.000000	0.000000	0.000000	0.413872	0.160892	-0.903295	0.000000	0.000000	2.000000	49.000000	0.000000
2875.598304	0.032789	0.525204	0.103032	81.831192	60.468540	91.027946	2.715547	0.000000	-4.198310	0.000000	0.000000	0.000000	0.413872	0.160892	-0.903295	0.000000	0.000000	2.000000	49.000000	0.000000
2875.601637	0.032789	0.525204	0.103032	82.136406	59.644608	90.583153	2.731802	0.000000	-4.187751	0.000000	0.000000	0.000000	0.413872	0.160892	-0.903295	0.000000	0.000000	2.000000	49.000000	0.000000
2875.604971	0.034177	0.525744	0.099985	82.136406	59.644608	90.583153	2.731802	0.000000	-4.187751	0.000000	0.000000	0.000000	0.416344	0.161751	-0.913915	0.000000	0.000000	2.000000	49.000000	0.000000
2875.608304	0.034177	0.525744	0.099985	82.136406	59.644608	90.583153	2.731802	0.000000	-4.187751	0.000000	0.000000	0.000000	0.416344	0.161751	-0.913915	0.000000	0.000000	2.000000	49.000000	0.000000
2875.611637	0.034177	0.525744	0.099985	82.455818	58.152458	89.293068	2.749342	0.000000	-4.176257	0.000000	0.000000	0.000000	0.416344	0.161751	-0.913915	0.000000	0.000000	2.000000	49.000000	0.000000
2875.614971	0.035630	0.526265	0.096982	82.455818	58.152458	89.293068	2.749342	0.000000	-4.176257	0.000000	0.000000	0.000000	0.435970	0.156295	-0.901015	0.000000	0.000000	2.000000	49.000000	0.000000
2875.618304	0.035630	0.526265	0.096982	82.455818	58.152458	89.293068	2.749342	0.000000	-4.176257	0.000000	0.000000	0.000000	0.435970	0.156295	-0.901015	0.000000	0.000000	2.000000	49.000000	0.000000
2875.621637	0.035630	0.526265	0.096982	82.740715	55.718857	87.017845	2.765025	0.000000	-4.165890	0.000000	0.000000	0.000000	0.435970	0.156295	-0.901015	0.000000	0.000000	2.000000	49.000000	0.000000
2875.624971	0.037092	0.526776	0.093964	82.740715	55.718857	87.017845	2.765025	0.000000	-4.165890	0.000000	0.000000	0.000000	0.438428	0.153289	-0.905267	0.000000	0.000000	2.000000	49.000000	0.000000
2875.628304	0.037092	0.526776	0.093964	82.740715	55.718857	87.017845	2.765025	0.000000	-4.165890	0.000000	0.000000	0.000000	0.438428	0.153289	-0.905267	0.000000	0.000000	2.000000	49.000000	0.000000
2875.631637	0.037092	0.526776	0.093964	82.934837	52.668663	84.245369	2.781621	0.000000	-4.154827	0.000000	0.000000	0.000000	0.438428	0.153289	-0.905267	0.000000	0.000000	2.000000	49.000000	0.000000
2875.634971	0.038643	0.527269	0.090988	82.934837	52.668663	84.245369	2.781621	0.000000	-4.154827	0.000000	0.000000	0.000000	0.465439	0.148070	-0.892915	0.000000	0.000000	2.000000	49.000000	0.000000
2875.638304	0.038643	0.527269	0.090988	82.934837	52.668663	84.245369	2.781621	0.000000	-4.154827	0.000000	0.000000	0.000000	0.465439	0.148070	-0.892915	0.000000	0.000000	2.000000	49.000000	0.000000
2875.641637	0.038643	0.527269	0.090988	83.021721	49.643696	81.869545	2.795486	0.000000	-4.145511	0.000000	0.000000	0.000000	0.465439	0.148070	-0.892915	0.000000	0.000000	2.000000	49.000000	0.000000
2875.644971	0.040229	0.527741	0.088017	83.021721	49.643696	81.869545	2.795486	0.000000	-4.145511	0.000000	0.000000	0.000000	0.475696	0.141461	-0.891315	0.000000	0.000000	2.000000	49.000000	0.000000
2875.648304	0.040229	0.527741	0.088017	83.021721	49.643696	81.869545	2.795486	0.000000	-4.145511	0.000000	0.000000	0.000000	0.475696	0.141461	-0.891315	0.000000	0.000000	2.000000	49.000000	0.000000
2875.651637	0.040229	0.527741	0.088017	83.050819	46.773651	79.570206	2.808970	0.000000	-4.136386	0.000000	0.000000	0.000000	0.475696	0.141461	-0.891315	0.000000	0.000000	2.000000	49.000000	0.000000
2875.654971	0.041846	0.528203	0.085029	83.050819	46.773651	79.570206	2.808970	0.000000	-4.136386	0.000000	0.000000	0.000000	0.485242	0.138649	-0.896259	0.000000	0.000000	2.000000	49.000000	0.000000
2875.658304	0.041846	0.528203	0.085029	83.050819	46.773651	79.570206	2.808970	0.000000	-4.136386	0.000000	0.000000	0.000000	0.485242	0.138649	-0.896259	0.000000	0.000000	2.000000	49.000000	0.000000
2875.661637	0.041846	0.528203	0.085029	83.068169	43.986557	76.878372	2.822618	0.000000	-4.127085	0.000000	0.000000	0.000000	0.485242	0.138649	-0.896259	0.000000	0.000000	2.000000	49.000000	0.000000
2875.664971	0.043491	0.528650	0.081985	83.068169	43.986557	76.878372	2.822618	0.000000	-4.127085	0.000000	0.000000	0.000000	0.493545	0.134231	-0.913172	0.000000	0.000000	2.000000	49.000000	0.000000
2875.668304	0.043491	0.528650	0.081985	83.068169	43.986557	76.878372	2.822618	0.000000	-4.127085	0.000000	0.000000	0.000000	0.493545	0.134231	-0.913172	0.000000	0.000000	2.000000	49.000000	0.000000
2875.671637	0.043491	0.528650	0.081985	83.065849	41.516933	74.385818	2.825430	0.000000	-4.099273	0.000000	0.000000	0.000000	0.493545	0.134231	-0.913172	0.000000	0.000000	2.000000	49.000000	0.000000
2875.674971	0.045140	0.529041	0.078912	83.065849	41.516933	74.385818	2.825430	0.000000	-4.099273	0.000000	0.000000	0.000000	0.494446	0.117293	-0.921899	0.000000	0.000000	2.000000	49.000000	0.000000
2875.678304	0.045140	0.529041	0.078912	83.065849	41.516933	74.385818	2.825430	0.000000	-4.099273	0.000000	0.000000	0.000000	0.494446	0.117293	-0.921899	0.000000	0.000000	2.000000	49.000000	0.000000
2875.681637	0.045140	0.529041	0.078912	83.037476	39.412048	72.856636	2.743022	0.000000	-3.945623	0.000000	0.000000	0.000000	0.494446	0.117293	-0.921899	0.000000	0.000000	2.000000	49.000000	0.000000
2875.684971	0.046766	0.529423	0.075827	83.037476	39.412048	72.856636	2.743022	0.000000	-3.945623	0.000000	0.000000	0.000000	0.487917	0.114541	-0.925788	0.000000	0.000000	2.000000	49.000000	0.000000
2875.688304	0.046766	0.529423	0.075827	83.037476	39.412048	72.856636	2.743022	0.000000	-3.945623	0.000000	0.000000	0.000000	0.487917	0.114541	-0.925788	0.000000	0.000000	2.000000	49.000000	0.000000
2875.691637	0.046766	0.529423	0.075827	83.001793	37.426292	71.577194	2.661703	0.000000	-3.791326	0.000000	0.000000	0.000000	0.487917	0.114541	-0.925788	0.000000	0.000000	2.000000	49.000000	0.000000
2875.694971	0.048401	0.529789	0.072787	83.001793	37.426292	71.577194	2.661703	0.000000	-3.791326	0.000000	0.000000	0.000000	0.490601	0.109838	-0.911768	0.000000	0.000000	2.000000	49.000000	0.000000
2875.698304	0.048401	0.529789	0.072787	83.001793	37.426292	71.577194	2.661703	0.000000	-3.791326	0.000000	0.000000	0.000000	0.490601	0.109838	-0.911768	0.000000	0.000000	2.000000	49.000000	0.000000
2875.701637	0.048401	0.529789	0.072787	82.964020	35.369213	69.320412	2.579936	0.000000	-3.639364	0.000000	0.000000	0.000000	0.490601	0.109838	-0.911768	0.000000	0.000000	2.000000	49.000000	0.000000
2875.704971	0.050001	0.530163	0.069858	82.964020	35.369213	69.320412	2.579936	0.000000	-3.639364	0.000000	0.000000	0.000000	0.479982	0.112126	-0.878817	0.000000	0.000000	2.000000	49.000000	0.000000
2875.708304	0.050001	0.530163	0.069858	82.964020	35.369213	69.320412	2.579936	0.000000	-3.639364	0.000000	0.000000	0.000000	0.479982	0.112126	-0.878817	0.000000	0.000000	2.000000	49.000000	0.000000
2875.711637	0.050001	0.530163	0.069858	82.898529	33.519329	67.210358	2.499939	0.000000	-3.492895	0.000000	0.000000	0.000000	0.479982	0.112126	-0.878817	0.000000	0.000000	2.000000	49.000000	0.000000
2875.714971	0.051546	0.530476	0.067072	82.898529	33.519329	67.210358	2.499939	0.000000	-3.492895	0.000000	0.000000	0.000000	0.463283	0.093870	-0.835785	0.000000	0.000000	2.000000	49.000000	0.000000
2875.718304	0.051546	0.530476	0.067072	82.898529	33.519329	67.210358	2.499939	0.000000	-3.492895	0.000000	0.000000	0.000000	0.463283	0.093870	-0.835785	0.000000	0.000000	2.000000	49.000000	0.000000
2875.721637	0.051546	0.530476	0.067072	82.786484	32.352764	66.298347	2.422725	0.000000	-3.353597	0.000000	0.000000	0.000000	0.463283	0.093870	-0.835785	0.000000	0.000000	2.000000	49.000000	0.000000
2875.724971	0.052992	0.530781	0.064490	82.786484	32.352764	66.298347	2.422725	0.000000	-3.353597	0.000000	0.000000	0.000000	0.434090	0.091564	-0.774527	0.000000	0.000000	2.000000	49.000000	0.000000
2875.728304	0.052992	0.530781	0.064490	82.786484	32.352764	66.298347	2.422725	0.000000	-3.353597	0.000000	0.000000	0.000000	0.434090	0.091564	-0.774527	0.000000	0.000000	2.000000	49.000000	0.000000
2875.731637	0.052992	0.530781	0.064490	82.644539	31.868040	66.197174	2.350377	0.000000	-3.224509	0.000000	0.000000	0.000000	0.434090	0.091564	-0.774527	0.000000	0.000000	2.000000	49.000000	0.000000
2875.734971	0.054393	0.531034	0.062095	82.644539	31.868040	66.197174	2.350377	0.000000	-3.224509	0.000000	0.000000	0.000000	0.420301	0.075964	-0.718428	0.000000	0.000000	2.000000	49.000000	0.000000
2875.738304	0.054393	0.531034	0.062095	82.644539	31.868040	66.197174	2.350377	0.000000	-3.224509	0.000000	0.000000	0.000000	0.420301	0.075964	-0.718428	0.000000	0.000000	2.000000	49.000000	0.000000
2875.741637	0.054393	0.531034	0.062095	82.533813	31.604433	66.146523	2.280326	0.000000	-3.104772	0.000000	0.000000	0.000000	0.420301	0.075964	-0.718428	0.000000	0.000000	2.000000	49.000000	0.000000
2875.744971	0.055769	0.531243	0.059824	82.533813	31.604433	66.146523	2.280326	0.000000	-3.104772	0.000000	0.000000	0.000000	0.412623	0.062498	-0.681398	0.000000	0.000000	2.000000	49.000000	0.000000
2875.748304	0.055769	0.531243	0.059824	82.533813	31.604433	66.146523	2.280326	0.000000	-3.104772	0.000000	0.000000	0.000000	0.412623	0.062498	-0.681398	0.000000	0.000000	2.000000	49.000000	0.000000
2875.751637	0.055769	0.531243	0.059824	82.442749	31.673817	66.572357	2.211556	0.000000	-2.991205	0.000000	0.000000	0.000000	0.412623	0.062498	-0.681398	0.000000	0.000000	2.000000	49.000000	0.000000
2875.754971	0.057044	0.531419	0.057663	82.442749	31.673817	66.572357	2.211556	0.000000	-2.991205	0.000000	0.000000	0.000000	0.382674	0.052773	-0.648315	0.000000	0.000000	2.000000	49.000000	0.000000
2875.758304	0.057044	0.531419	0.057663	82.442749	31.673817	66.572357	2.211556	0.000000	-2.991205	0.000000	0.000000	0.000000	0.382674	0.052773	-0.648315	0.000000	0.000000	2.000000	49.000000	0.000000
2875.761637	0.057044	0.531419	0.057663	82.367584	32.085144	67.651360	2.147777	0.000000	-2.883153	0.000000	0.000000	0.000000	0.382674	0.052773	-0.648315	0.000000	0.000000	2.000000	49.000000	0.000000
2875.764971	0.058371	0.531552	0.055619	82.367584	32.085144	67.651360	2.147777	0.000000	-2.883153	0.000000	0.000000	0.000000	0.397953	0.039940	-0.613176	0.000000	0.000000	2.000000	49.000000	0.000000
2875.768304	0.058371	0.531552	0.055619	82.367584	32.085144	67.651360	2.147777	0.000000	-2.883153	0.000000	0.000000	0.000000	0.397953	0.039940	-0.613176	0.000000	0.000000	2.000000	49.000000	0.000000
2875.771637	0.058371	0.531552	0.055619	82.316048	32.776711	68.605484	2.081452	0.000000	-2.780957	0.000000	0.000000	0.000000	0.397953	0.039940	-0.613176	0.000000	0.000000	2.000000	49.000000	0.000000
2875.774971	0.059737	0.531670	0.053585	82.316048	32.776711	68.605484	2.081452	0.000000	-2.780957	0.000000	0.000000	0.000000	0.409662	0.035607	-0.610104	0.000000	0.000000	2.000000	49.000000	0.000000
2875.778304	0.059737	0.531670	0.053585	82.316048	32.776711	68.605484	2.081452	0.000000	-2.780957	0.000000	0.000000	0.000000	0.409662	0.035607	-0.610104	0.000000	0.000000	2.000000	49.000000	0.000000
2875.781637	0.059737	0.531670	0.053585	82.284492	33.661964	69.566345	2.013175	0.000000	-2.679273	0.000000	0.000000	0.000000	0.409662	0.035607	-0.610104	0.000000	0.000000	2.000000	49.000000	0.000000
2875.784971	0.061100	0.531770	0.051630	82.284492	33.661964	69.566345	2.013175	0.000000	-2.679273	0.000000	0.000000	0.000000	0.409019	0.029833	-0.586550	0.000000	0.000000	2.000000	49.000000	0.000000
2875.788304	0.061100	0.531770	0.051630	82.284492	33.661964	69.566345	2.013175	0.000000	-2.679273	0.000000	0.000000	0.000000	0.409019	0.029833	-0.586550	0.000000	0.000000	2.000000	49.000000	0.000000
2875.791637	0.061100	0.531770	0.051630	82.278488	34.711075	70.606544	1.945005	0.000000	-2.581515	0.000000	0.000000	0.000000	0.409019	0.029833	-0.586550	0.000000	0.000000	2.000000	49.000000	0.000000
2875.794971	0.062435	0.531889	0.049731	82.278488	34.711075	70.606544	1.945005	0.000000	-2.581515	0.000000	0.000000	0.000000	0.400426	0.035859	-0.569897	0.000000	0.000000	2.000000	49.000000	0.000000
2875.798304	0.062435	0.531889	0.049731	82.278488	34.711075	70.606544	1.945005	0.000000	-2.581515	0.000000	0.000000	0.000000	0.400426	0.035859	-0.569897	0.000000	0.000000	2.000000	49.000000	0.000000
2875.801637	0.062435	0.531889	0.049731	82.290291	35.923954	71.833641	1.878267	0.000000	-2.486532	0.000000	0.000000	0.000000	0.400426	0.035859	-0.569897	0.000000	0.000000	2.000000	49.000000	0.000000
2875.804971	0.063723	0.532007	0.047935	82.290291	35.923954	71.833641	1.878267	0.000000	-2.486532	0.000000	0.000000	0.000000	0.386568	0.035365	-0.538827	0.000000	0.000000	2.000000	49.000000	0.000000
2875.808304	0.063723	0.532007	0.047935	82.290291	35.923954	71.833641	1.878267	0.000000	-2.486532	0.000000	0.000000	0.000000	0.386568	0.035365	-0.538827	0.000000	0.000000	2.000000	49.000000	0.000000
2875.811637	0.063723	0.532007	0.047935	82.282227	37.163464	73.116936	1.813839	0.000000	-2.396728	0.000000	0.000000	0.000000	0.386568	0.035365	-0.538827	0.000000	0.000000	2.000000	49.000000	0.000000
2875.814971	0.064941	0.532107	0.046228	82.282227	37.163464	73.116936	1.813839	0.000000	-2.396728	0.000000	0.000000	0.000000	0.365268	0.029897	-0.512091	0.000000	0.000000	2.000000	49.000000	0.000000
2875.818304	0.064941	0.532107	0.046228	82.282227	37.163464	73.116936	1.813839	0.000000	-2.396728	0.000000	0.000000	0.000000	0.365268	0.029897	-0.512091	0.000000	0.000000	2.000000	49.000000	0.000000
2875.821637	0.064941	0.532107	0.046228	82.260361	38.457424	74.491631	1.752961	0.000000	-2.311379	0.000000	0.000000	0.000000	0.365268	0.029897	-0.512091	0.000000	0.000000	2.000000	49.000000	0.000000
2875.824971	0.066114	0.532233	0.044622	82.260361	38.457424	74.491631	1.752961	0.000000	-2.311379	0.000000	0.000000	0.000000	0.352116	0.037938	-0.481797	0.000000	0.000000	2.000000	49.000000	0.000000
2875.828304	0.066114	0.532233	0.044622	82.260361	38.457424	74.491631	1.752961	0.000000	-2.311379	0.000000	0.000000	0.000000	0.352116	0.037938	-0.481797	0.000000	0.000000	2.000000	49.000000	0.000000
2875.831637	0.066114	0.532233	0.044622	82.216660	39.878849	76.030792	1.694275	0.000000	-2.231080	0.000000	0.000000	0.000000	0.352116	0.037938	-0.481797	0.000000	0.000000	2.000000	49.000000	0.000000
2875.834971	0.067238	0.532336	0.043062	82.216660	39.878849	76.030792	1.694275	0.000000	-2.231080	0.000000	0.000000	0.000000	0.337141	0.030866	-0.467768	0.000000	0.000000	2.000000	49.000000	0.000000
2875.838304	0.067238	0.532336	0.043062	82.216660	39.878849	76.030792	1.694275	0.000000	-2.231080	0.000000	0.000000	0.000000	0.337141	0.030866	-0.467768	0.000000	0.000000	2.000000	49.000000	0.000000
2875.841637	0.067238	0.532336	0.043062	82.149620	41.446659	77.737686	1.638085	0.000000	-2.153118	0.000000	0.000000	0.000000	0.337141	0.030866	-0.467768	0.000000	0.000000	2.000000	49.000000	0.000000
2875.844971	0.068310	0.532427	0.041528	82.149620	41.446659	77.737686	1.638085	0.000000	-2.153118	0.000000	0.000000	0.000000	0.321484	0.027084	-0.460313	0.000000	0.000000	2.000000	49.000000	0.000000
2875.848304	0.068310	0.532427	0.041528	82.149620	41.446659	77.737686	1.638085	0.000000	-2.153118	0.000000	0.000000	0.000000	0.321484	0.027084	-0.460313	0.000000	0.000000	2.000000	49.000000	0.000000
2875.851637	0.068310	0.532427	0.041528	82.055573	43.186367	79.658295	1.584505	0.000000	-2.076400	0.000000	0.000000	0.000000	0.321484	0.027084	-0.460313	0.000000	0.000000	2.000000	49.000000	0.000000
2875.854971	0.069334	0.532466	0.040045	82.055573	43.186367	79.658295	1.584505	0.000000	-2.076400	0.000000	0.000000	0.000000	0.307117	0.011950	-0.444803	0.000000	0.000000	2.000000	49.000000	0.000000
2875.858304	0.069334	0.532466	0.040045	82.055573	43.186367	79.658295	1.584505	0.000000	-2.076400	0.000000	0.000000	0.000000	0.307117	0.011950	-0.444803	0.000000	0.000000	2.000000	49.000000	0.000000
2875.861637	0.069334	0.532466	0.040045	81.939468	44.995358	81.687576	1.533319	0.000000	-2.002266	0.000000	0.000000	0.000000	0.307117	0.011950	-0.444803	0.000000	0.000000	2.000000	49.000000	0.000000
2875.864971	0.070303	0.532505	0.038566	81.939468	44.995358	81.687576	1.533319	0.000000	-2.002266	0.000000	0.000000	0.000000	0.290901	0.011504	-0.443828	0.000000	0.000000	2.000000	49.000000	0.000000
2875.868304	0.070303	0.532505	0.038566	81.939468	44.995358	81.687576	1.533319	0.000000	-2.002266	0.000000	0.000000	0.000000	0.290901	0.011504	-0.443828	0.000000	0.000000	2.000000	49.000000	0.000000
2875.871637	0.070303	0.532505	0.038566	81.805901	46.809288	83.745682	1.484835	0.000000	-1.928294	0.000000	0.000000	0.000000	0.290901	0.011504	-0.443828	0.000000	0.000000	2.000000	49.000000	0.000000
2875.874971	0.071222	0.532558	0.037108	81.805901	46.809288	83.745682	1.484835	0.000000	-1.928294	0.000000	0.000000	0.000000	0.275604	0.016120	-0.437259	0.000000	0.000000	2.000000	49.000000	0.000000
2875.878304	0.071222	0.532558	0.037108	81.805901	46.809288	83.745682	1.484835	0.000000	-1.928294	0.000000	0.000000	0.000000	0.275604	0.016120	-0.437259	0.000000	0.000000	2.000000	49.000000	0.000000
2875.881637	0.071222	0.532558	0.037108	81.657860	48.565071	85.750618	1.438901	0.000000	-1.855418	0.000000	0.000000	0.000000	0.275604	0.016120	-0.437259	0.000000	0.000000	2.000000	49.000000	0.000000
2875.884971	0.072071	0.532590	0.035703	81.657860	48.565071	85.750618	1.438901	0.000000	-1.855418	0.000000	0.000000	0.000000	0.254610	0.009365	-0.421613	0.000000	0.000000	2.000000	49.000000	0.000000
2875.888304	0.072071	0.532590	0.035703	81.657860	48.565071	85.750618	1.438901	0.000000	-1.855418	0.000000	0.000000	0.000000	0.254610	0.009365	-0.421613	0.000000	0.000000	2.000000	49.000000	0.000000
2875.891637	0.072071	0.532590	0.035703	81.501373	50.164532	87.607201	1.396466	0.000000	-1.785149	0.000000	0.000000	0.000000	0.254610	0.009365	-0.421613	0.000000	0.000000	2.000000	49.000000	0.000000
2875.894971	0.072855	0.532659	0.034383	81.501373	50.164532	87.607201	1.396466	0.000000	-1.785149	0.000000	0.000000	0.000000	0.235338	0.020888	-0.396025	0.000000	0.000000	2.000000	49.000000	0.000000
2875.898304	0.072855	0.532659	0.034383	81.501373	50.164532	87.607201	1.396466	0.000000	-1.785149	0.000000	0.000000	0.000000	0.235338	0.020888	-0.396025	0.000000	0.000000	2.000000	49.000000	0.000000
2875.901637	0.072855	0.532659	0.034383	81.360435	51.575283	89.234924	1.357243	0.000000	-1.719145	0.000000	0.000000	0.000000	0.235338	0.020888	-0.396025	0.000000	0.000000	2.000000	49.000000	0.000000
2875.904971	0.073594	0.532734	0.033108	81.360435	51.575283	89.234924	1.357243	0.000000	-1.719145	0.000000	0.000000	0.000000	0.221705	0.022360	-0.382361	0.000000	0.000000	2.000000	49.000000	0.000000
2875.908304	0.073594	0.532734	0.033108	81.360435	51.575283	89.234924	1.357243	0.000000	-1.719145	0.000000	0.000000	0.000000	0.221705	0.022360	-0.382361	0.000000	0.000000	2.000000	49.000000	0.000000
2875.911637	0.073594	0.532734	0.033108	81.230278	52.771313	90.617905	1.320292	0.000000	-1.655418	0.000000	0.000000	0.000000	0.221705	0.022360	-0.382361	0.000000	0.000000	2.000000	49.000000	0.000000
2875.914971	0.074249	0.532793	0.031932	81.230278	52.771313	90.617905	1.320292	0.000000	-1.655418	0.000000	0.000000	0.000000	0.196367	0.017678	-0.353009	0.000000	0.000000	2.000000	49.000000	0.000000
2875.918304	0.074249	0.532793	0.031932	81.230278	52.771313	90.617905	1.320292	0.000000	-1.655418	0.000000	0.000000	0.000000	0.196367	0.017678	-0.353009	0.000000	0.000000	2.000000	49.000000	0.000000
2875.921637	0.074249	0.532793	0.031932	81.118248	53.794476	91.793701	1.287565	0.000000	-1.596583	0.000000	0.000000	0.000000	0.196367	0.017678	-0.353009	0.000000	0.000000	2.000000	49.000000	0.000000
2875.924971	0.074912	0.532863	0.030835	81.118248	53.794476	91.793701	1.287565	0.000000	-1.596583	0.000000	0.000000	0.000000	0.198979	0.021142	-0.328985	0.000000	0.000000	2.000000	49.000000	0.000000
2875.928304	0.074912	0.532863	0.030835	81.118248	53.794476	91.793701	1.287565	0.000000	-1.596583	0.000000	0.000000	0.000000	0.198979	0.021142	-0.328985	0.000000	0.000000	2.000000	49.000000	0.000000
2875.931637	0.074912	0.532863	0.030835	81.026794	54.656696	92.769630	1.254401	0.000000	-1.541753	0.000000	0.000000	0.000000	0.198979	0.021142	-0.328985	0.000000	0.000000	2.000000	49.000000	0.000000
2875.934971	0.075539	0.532919	0.029830	81.026794	54.656696	92.769630	1.254401	0.000000	-1.541753	0.000000	0.000000	0.000000	0.188042	0.016613	-0.301543	0.000000	0.000000	2.000000	49.000000	0.000000
2875.938304	0.075539	0.532919	0.029830	81.026794	54.656696	92.769630	1.254401	0.000000	-1.541753	0.000000	0.000000	0.000000	0.188042	0.016613	-0.301543	0.000000	0.000000	2.000000	49.000000	0.000000
2875.941637	0.075539	0.532919	0.029830	80.961449	55.377117	93.558609	1.223061	0.000000	-1.491495	0.000000	0.000000	0.000000	0.188042	0.016613	-0.301543	0.000000	0.000000	2.000000	49.000000	0.000000
2875.944971	0.076143	0.532963	0.028850	80.961449	55.377117	93.558609	1.223061	0.000000	-1.491495	0.000000	0.000000	0.000000	0.181262	0.013295	-0.294120	0.000000	0.000000	2.000000	49.000000	0.000000
2875.948304	0.076143	0.532963	0.028850	80.961449	55.377117	93.558609	1.223061	0.000000	-1.491495	0.000000	0.000000	0.000000	0.181262	0.013295	-0.294120	0.000000	0.000000	2.000000	49.000000	0.000000
2875.951637	0.076143	0.532963	0.028850	80.929764	55.936745	94.130692	1.192851	0.000000	-1.442475	0.000000	0.000000	0.000000	0.181262	0.013295	-0.294120	0.000000	0.000000	2.000000	49.000000	0.000000
2875.954971	0.076771	0.532996	0.027887	80.929764	55.936745	94.130692	1.192851	0.000000	-1.442475	0.000000	0.000000	0.000000	0.188368	0.010007	-0.288847	0.000000	0.000000	2.000000	49.000000	0.000000
2875.958304	0.076771	0.532996	0.027887	80.929764	55.936745	94.130692	1.192851	0.000000	-1.442475	0.000000	0.000000	0.000000	0.188368	0.010007	-0.288847	0.000000	0.000000	2.000000	49.000000	0.000000
2875.961637	0.076771	0.532996	0.027887	80.941414	56.326515	94.476768	1.161456	0.000000	-1.394334	0.000000	0.000000	0.000000	0.188368	0.010007	-0.288847	0.000000	0.000000	2.000000	49.000000	0.000000
2875.964971	0.077384	0.532998	0.026994	80.941414	56.326515	94.476768	1.161456	0.000000	-1.394334	0.000000	0.000000	0.000000	0.183839	0.000634	-0.267872	0.000000	0.000000	2.000000	49.000000	0.000000
2875.968304	0.077384	0.532998	0.026994	80.941414	56.326515	94.476768	1.161456	0.000000	-1.394334	0.000000	0.000000	0.000000	0.183839	0.000634	-0.267872	0.000000	0.000000	2.000000	49.000000	0.000000
2875.971637	0.077384	0.532998	0.026994	80.968994	56.596096	94.691055	1.130817	0.000000	-1.349689	0.000000	0.000000	0.000000	0.183839	0.000634	-0.267872	0.000000	0.000000	2.000000	49.000000	0.000000
2875.974971	0.077955	0.533007	0.026148	80.968994	56.596096	94.691055	1.130817	0.000000	-1.349689	0.000000	0.000000	0.000000	0.171270	0.002462	-0.253724	0.000000	0.000000	2.000000	49.000000	0.000000
2875.978304	0.077955	0.533007	0.026148	80.968994	56.596096	94.691055	1.130817	0.000000	-1.349689	0.000000	0.000000	0.000000	0.171270	0.002462	-0.253724	0.000000	0.000000	2.000000	49.000000	0.000000
2875.981637	0.077955	0.533007	0.026148	80.992218	56.834942	94.972702	1.102272	0.000000	-1.307402	0.000000	0.000000	0.000000	0.171270	0.002462	-0.253724	0.000000	0.000000	2.000000	49.000000	0.000000
2875.984971	0.077955	0.533007	0.026148	80.992218	56.834942	94.972702	1.102272	0.000000	-1.307402	0.000000	0.000000	0.000000	0.171270	0.002462	-0.253724	0.000000	0.000000	2.000000	49.000000	0.000000
2875.988304	0.078484	0.533021	0.025350	80.992218	56.834942	94.972702	1.102272	0.000000	-1.307402	0.000000	0.000000	0.000000	0.158832	0.004243	-0.239513	0.000000	0.000000	2.000000	49.000000	0.000000
2875.991637	0.078484	0.533021	0.025350	81.013313	57.051865	95.647255	1.102272	0.000000	-1.307402	0.000000	0.000000	0.000000	0.158832	0.004243	-0.239513	0.000000	0.000000	2.000000	49.000000	0.000000
2875.994971	0.078978	0.533074	0.024636	81.013313	57.051865	95.647255	1.102272	0.000000	-1.307402	0.000000	0.000000	0.000000	0.148330	0.016008	-0.214173	0.000000	0.000000	2.000000	49.000000	0.000000
2875.998304	0.078978	0.533074	0.024636	81.013313	57.051865	95.647255	1.102272	0.000000	-1.307402	0.000000	0.000000	0.000000	0.148330	0.016008	-0.214173	0.000000	0.000000	2.000000	49.000000	0.000000
2876.001637	0.078978	0.533074	0.024636	81.031235	57.227005	96.844467	1.051078	0.000000	-1.231787	0.000000	0.000000	0.000000	0.148330	0.016008	-0.214173	0.000000	0.000000	2.000000	49.000000	0.000000
2876.004971	0.079417	0.533113	0.024018	81.031235	57.227005	96.844467	1.051078	0.000000	-1.231787	0.000000	0.000000	0.000000	0.131526	0.011760	-0.185185	0.000000	0.000000	2.000000	49.000000	0.000000
2876.008304	0.079417	0.533113	0.024018	81.031235	57.227005	96.844467	1.051078	0.000000	-1.231787	0.000000	0.000000	0.000000	0.131526	0.011760	-0.185185	0.000000	0.000000	2.000000	49.000000	0.000000
2876.011637	0.079417	0.533113	0.024018	81.046104	57.368343	97.901993	1.029157	0.000000	-1.200923	0.000000	0.000000	0.000000	0.131526	0.011760	-0.185185	0.000000	0.000000	2.000000	49.000000	0.000000
2876.014971	0.079868	0.533165	0.023483	81.046104	57.368343	97.901993	1.029157	0.000000	-1.200923	0.000000	0.000000	0.000000	0.135228	0.015558	-0.160761	0.000000	0.000000	2.000000	49.000000	0.000000
2876.018304	0.079868	0.533165	0.023483	81.046104	57.368343	97.901993	1.029157	0.000000	-1.200923	0.000000	0.000000	0.000000	0.135228	0.015558	-0.160761	0.000000	0.000000	2.000000	49.000000	0.000000
2876.021637	0.079868	0.533165	0.023483	81.065559	57.490818	98.287178	1.006619	0.000000	-1.174130	0.000000	0.000000	0.000000	0.135228	0.015558	-0.160761	0.000000	0.000000	2.000000	49.000000	0.000000
2876.024971	0.080324	0.533223	0.022987	81.065559	57.490818	98.287178	1.006619	0.000000	-1.174130	0.000000	0.000000	0.000000	0.136956	0.017432	-0.148628	0.000000	0.000000	2.000000	49.000000	0.000000
2876.028304	0.080324	0.533223	0.022987	81.065559	57.490818	98.287178	1.006619	0.000000	-1.174130	0.000000	0.000000	0.000000	0.136956	0.017432	-0.148628	0.000000	0.000000	2.000000	49.000000	0.000000
2876.031637	0.080324	0.533223	0.022987	81.086082	57.603249	98.330879	0.983793	0.000000	-1.149358	0.000000	0.000000	0.000000	0.136956	0.017432	-0.148628	0.000000	0.000000	2.000000	49.000000	0.000000
2876.034971	0.080735	0.533255	0.022503	81.086082	57.603249	98.330879	0.983793	0.000000	-1.149358	0.000000	0.000000	0.000000	0.123200	0.009410	-0.145265	0.000000	0.000000	2.000000	49.000000	0.000000
2876.038304	0.080735	0.533255	0.022503	81.086082	57.603249	98.330879	0.983793	0.000000	-1.149358	0.000000	0.000000	0.000000	0.123200	0.009410	-0.145265	0.000000	0.000000	2.000000	49.000000	0.000000
2876.041637	0.080735	0.533255	0.022503	81.112122	57.710953	98.377991	0.963259	0.000000	-1.125148	0.000000	0.000000	0.000000	0.123200	0.009410	-0.145265	0.000000	0.000000	2.000000	49.000000	0.000000
2876.044971	0.080735	0.533255	0.022503	81.112122	57.710953	98.377991	0.963259	0.000000	-1.125148	0.000000	0.000000	0.000000	0.123200	0.009410	-0.145265	0.000000	0.000000	2.000000	49.000000	0.000000
2876.048304	0.081100	0.533259	0.022030	81.112122	57.710953	98.377991	0.963259	0.000000	-1.125148	0.000000	0.000000	0.000000	0.109485	0.001377	-0.141863	0.000000	0.000000	2.000000	49.000000	0.000000
2876.051637	0.081100	0.533259	0.022030	81.153778	57.792595	98.397369	0.963259	0.000000	-1.125148	0.000000	0.000000	0.000000	0.109485	0.001377	-0.141863	0.000000	0.000000	2.000000	49.000000	0.000000
2876.054971	0.081367	0.533204	0.021539	81.153778	57.792595	98.397369	0.963259	0.000000	-1.125148	0.000000	0.000000	0.000000	0.080296	-0.016534	-0.147194	0.000000	0.000000	2.000000	49.000000	0.000000
2876.058304	0.081367	0.533204	0.021539	81.153778	57.792595	98.397369	0.963259	0.000000	-1.125148	0.000000	0.000000	0.000000	0.080296	-0.016534	-0.147194	0.000000	0.000000	2.000000	49.000000	0.000000
2876.061637	0.081367	0.533204	0.021539	81.217613	57.840698	98.369202	0.931629	0.000000	-1.076971	0.000000	0.000000	0.000000	0.080296	-0.016534	-0.147194	0.000000	0.000000	2.000000	49.000000	0.000000
2876.064971	0.081367	0.533204	0.021539	81.217613	57.840698	98.369202	0.931629	0.000000	-1.076971	0.000000	0.000000	0.000000	0.080296	-0.016534	-0.147194	0.000000	0.000000	2.000000	49.000000	0.000000
2876.068304	0.081568	0.533096	0.021068	81.217613	57.840698	98.369202	0.931629	0.000000	-1.076971	0.000000	0.000000	0.000000	0.060076	-0.032440	-0.141343	0.000000	0.000000	2.000000	49.000000	0.000000
2876.071637	0.081568	0.533096	0.021068	81.296043	57.836308	98.274323	0.931629	0.000000	-1.076971	0.000000	0.000000	0.000000	0.060076	-0.032440	-0.141343	0.000000	0.000000	2.000000	49.000000	0.000000
2876.074971	0.081647	0.532981	0.020575	81.296043	57.836308	98.274323	0.931629	0.000000	-1.076971	0.000000	0.000000	0.000000	0.023789	-0.034390	-0.147914	0.000000	0.000000	2.000000	49.000000	0.000000
2876.078304	0.081647	0.532981	0.020575	81.296043	57.836308	98.274323	0.931629	0.000000	-1.076971	0.000000	0.000000	0.000000	0.023789	-0.034390	-0.147914	0.000000	0.000000	2.000000	49.000000	0.000000
2876.081637	0.081647	0.532981	0.020575	81.364967	57.913380	98.299149	0.917651	0.000000	-1.028762	0.000000	0.000000	0.000000	0.023789	-0.034390	-0.147914	0.000000	0.000000	2.000000	49.000000	0.000000
2876.084971	0.081647	0.532981	0.020575	81.364967	57.913380	98.299149	0.917651	0.000000	-1.028762	0.000000	0.000000	0.000000	0.023789	-0.034390	-0.147914	0.000000	0.000000	2.000000	49.000000	0.000000
2876.088304	0.081637	0.532814	0.020106	81.364967	57.913380	98.299149	0.917651	0.000000	-1.028762	0.000000	0.000000	0.000000	-0.003087	-0.050248	-0.140878	0.000000	0.000000	2.000000	49.000000	0.000000
2876.091637	0.081637	0.532814	0.020106	81.404167	58.112759	98.517647	0.917651	0.000000	-1.028762	0.000000	0.000000	0.000000	-0.003087	-0.050248	-0.140878	0.000000	0.000000	2.000000	49.000000	0.000000
2876.094971	0.081637	0.532814	0.020106	81.404167	58.112759	98.517647	0.917651	0.000000	-1.028762	0.000000	0.000000	0.000000	-0.003087	-0.050248	-0.140878	0.000000	0.000000	2.000000	49.000000	0.000000
2876.098304	0.081637	0.532814	0.020106	81.404167	58.112759	98.517647	0.917651	0.000000	-1.028762	0.000000	0.000000	0.000000	-0.003087	-0.050248	-0.140878	0.000000	0.000000	2.000000	49.000000	0.000000
2876.101637	0.081507	0.532443	0.019212	81.435303	58.345928	98.761429	0.918166	0.000000	-1.005282	0.000000	0.000000	0.000000	-0.038883	-0.111275	-0.268159	0.000000	0.000000	2.000000	49.000000	0.000000
2876.104971	0.081507	0.532443	0.019212	81.435303	58.345928	98.761429	0.918166	0.000000	-1.005282	0.000000	0.000000	0.000000	0.000000	0.000001	0.000000	0.000000	0.000000	2.000000	49.000000	0.000000
2876.108304	0.081507	0.532443	0.019212	81.435303	58.345928	98.761429	0.918166	0.000000	-1.005282	0.000000	0.000000	0.000000	0.000000	0.000001	0.000000	0.000000	0.000000	2.000000	49.000000	0.000000
2876.111637	0.081507	0.532443	0.019212	81.466270	58.575314	98.998894	0.924646	0.000000	-0.960589	0.000000	0.000000	0.000000	0.000000	0.000001	0.000000	0.000000	0.000000	2.000000	49.000000	0.000000
2876.114971	0.081507	0.532443	0.019212	81.466270	58.575314	98.998894	0.924646	0.000000	-0.960589	0.000000	0.000000	0.000000	0.000000	0.000001	0.000000	0.000000	0.000000	2.000000	49.000000	0.000000
2876.118304	0.081390	0.532282	0.018802	81.466270	58.575314	98.998894	0.924646	0.000000	-0.960589	0.000000	0.000000	0.000000	-0.034987	-0.048156	-0.122943	0.000000	0.000000	2.000000	49.000000	0.000000
2876.121637	0.081390	0.532282	0.018802	81.497070	58.803696	99.238083	0.924646	0.000000	-0.960589	0.000000	0.000000	0.000000	-0.034987	-0.048156	-0.122943	0.000000	0.000000	2.000000	49.000000	0.000000
2876.124971	0.081390	0.532282	0.018802	81.497070	58.803696	99.238083	0.924646	0.000000	-0.960589	0.000000	0.000000	0.000000	-0.034987	-0.048156	-0.122943	0.000000	0.000000	2.000000	49.000000	0.000000
2876.128304	0.081390	0.532282	0.018802	81.497070	58.803696	99.238083	0.924646	0.000000	-0.960589	0.000000	0.000000	0.000000	-0.034987	-0.048156	-0.122943	0.000000	0.000000	2.000000	49.000000	0.000000
2876.131637	0.081049	0.531925	0.018028	81.523628	58.996506	99.470695	0.930478	0.000000	-0.940099	0.000000	0.000000	0.000000	-0.102408	-0.107063	-0.232323	0.000000	0.000000	2.000000	49.000000	0.000000
2876.134971	0.081049	0.531925	0.018028	81.523628	58.996506	99.470695	0.930478	0.000000	-0.940099	0.000000	0.000000	0.000000	0.000001	-0.000007	0.000000	0.000000	0.000000	2.000000	49.000000	0.000000
2876.138304	0.081049	0.531925	0.018028	81.523628	58.996506	99.470695	0.930478	0.000000	-0.940099	0.000000	0.000000	0.000000	0.000001	-0.000007	0.000000	0.000000	0.000000	2.000000	49.000000	0.000000
2876.141637	0.081049	0.531925	0.018028	81.552155	59.203930	99.752754	0.947546	0.000000	-0.901378	0.000000	0.000000	0.000000	0.000001	-0.000007	0.000000	0.000000	0.000000	2.000000	49.000000	0.000000
2876.144971	0.081049	0.531925	0.018028	81.552155	59.203930	99.752754	0.947546	0.000000	-0.901378	0.000000	0.000000	0.000000	0.000001	-0.000007	0.000000	0.000000	0.000000	2.000000	49.000000	0.000000
2876.148304	0.080872	0.531772	0.017670	81.552155	59.203930	99.752754	0.947546	0.000000	-0.901378	0.000000	0.000000	0.000000	-0.053102	-0.046095	-0.107340	0.000000	0.000000	2.000000	49.000000	0.000000
2876.151637	0.080872	0.531772	0.017670	81.579674	59.391857	100.125000	0.947546	0.000000	-0.901378	0.000000	0.000000	0.000000	-0.053102	-0.046095	-0.107340	0.000000	0.000000	2.000000	49.000000	0.000000
2876.154971	0.080872	0.531772	0.017670	81.579674	59.391857	100.125000	0.947546	0.000000	-0.901378	0.000000	0.000000	0.000000	-0.053102	-0.046095	-0.107340	0.000000	0.000000	2.000000	49.000000	0.000000
2876.158304	0.080872	0.531772	0.017670	81.579674	59.391857	100.125000	0.947546	0.000000	-0.901378	0.000000	0.000000	0.000000	-0.053102	-0.046095	-0.107340	0.000000	0.000000	2.000000	49.000000	0.000000
2876.161637	0.080401	0.531501	0.016946	81.612030	59.530190	100.585587	0.956396	0.000000	-0.883488	0.000000	0.000000	0.000000	-0.141189	-0.081185	-0.217135	0.000000	0.000000	2.000000	49.000000	0.000000
2876.164971	0.080401	0.531501	0.016946	81.612030	59.530190	100.585587	0.956396	0.000000	-0.883488	0.000000	0.000000	0.000000	0.000000	-0.000004	-0.000000	0.000000	0.000000	2.000000	49.000000	0.000000
2876.168304	0.080401	0.531501	0.016946	81.612030	59.530190	100.585587	0.956396	0.000000	-0.883488	0.000000	0.000000	0.000000	0.000000	-0.000004	-0.000000	0.000000	0.000000	2.000000	49.000000	0.000000
2876.171637	0.080401	0.531501	0.016946	81.654236	59.575657	101.093361	0.979927	0.000000	-0.847299	0.000000	0.000000	0.000000	0.000000	-0.000004	-0.000000	0.000000	0.000000	2.000000	49.000000	0.000000
2876.174971	0.080401	0.531501	0.016946	81.654236	59.575657	101.093361	0.979927	0.000000	-0.847299	0.000000	0.000000	0.000000	0.000000	-0.000004	-0.000000	0.000000	0.000000	2.000000	49.000000	0.000000
2876.178304	0.080133	0.531427	0.016591	81.654236	59.575657	101.093361	0.979927	0.000000	-0.847299	0.000000	0.000000	0.000000	-0.080539	-0.022343	-0.106584	0.000000	0.000000	2.000000	49.000000	0.000000
2876.181637	0.080133	0.531427	0.016591	81.727203	59.440609	101.349655	0.979927	0.000000	-0.847299	0.000000	0.000000	0.000000	-0.080539	-0.022343	-0.106584	0.000000	0.000000	2.000000	49.000000	0.000000
2876.184971	0.079871	0.531385	0.016272	81.727203	59.440609	101.349655	0.979927	0.000000	-0.847299	0.000000	0.000000	0.000000	-0.078567	-0.012552	-0.095492	0.000000	0.000000	2.000000	49.000000	0.000000
2876.188304	0.079871	0.531385	0.016272	81.727203	59.440609	101.349655	0.979927	0.000000	-0.847299	0.000000	0.000000	0.000000	-0.078567	-0.012552	-0.095492	0.000000	0.000000	2.000000	49.000000	0.000000
2876.191637	0.079871	0.531385	0.016272	81.842209	59.064007	101.046555	1.006445	0.000000	-0.813620	0.000000	0.000000	0.000000	-0.078567	-0.012552	-0.095492	0.000000	0.000000	2.000000	49.000000	0.000000
2876.194971	0.079593	0.531402	0.015991	81.842209	59.064007	101.046555	1.006445	0.000000	-0.813620	0.000000	0.000000	0.000000	-0.083545	0.005128	-0.084450	0.000000	0.000000	2.000000	49.000000	0.000000
2876.198304	0.079593	0.531402	0.015991	81.842209	59.064007	101.046555	1.006445	0.000000	-0.813620	0.000000	0.000000	0.000000	-0.083545	0.005128	-0.084450	0.000000	0.000000	2.000000	49.000000	0.000000
2876.201637	0.079593	0.531402	0.015991	81.981712	58.455032	100.274086	1.020369	0.000000	-0.799545	0.000000	0.000000	0.000000	-0.083545	0.005128	-0.084450	0.000000	0.000000	2.000000	49.000000	0.000000
2876.204971	0.079593	0.531402	0.015991	81.981712	58.455032	100.274086	1.020369	0.000000	-0.799545	0.000000	0.000000	0.000000	-0.083545	0.005128	-0.084450	0.000000	0.000000	2.000000	49.000000	0.000000
2876.208304	0.079324	0.531468	0.015765	81.981712	58.455032	100.274086	1.020369	0.000000	-0.799545	0.000000	0.000000	0.000000	-0.080652	0.019790	-0.067751	0.000000	0.000000	2.000000	49.000000	0.000000
2876.211637	0.079324	0.531468	0.015765	82.154243	57.593727	99.168549	1.020369	0.000000	-0.799545	0.000000	0.000000	0.000000	-0.080652	0.019790	-0.067751	0.000000	0.000000	2.000000	49.000000	0.000000
2876.214971	0.079324	0.531468	0.015765	82.154243	57.593727	99.168549	1.020369	0.000000	-0.799545	0.000000	0.000000	0.000000	-0.080652	0.019790	-0.067751	0.000000	0.000000	2.000000	49.000000	0.000000
2876.218304	0.079324	0.531468	0.015765	82.154243	57.593727	99.168549	1.020369	0.000000	-0.799545	0.000000	0.000000	0.000000	-0.080652	0.019790	-0.067751	0.000000	0.000000	2.000000	49.000000	0.000000
2876.221637	0.078766	0.531757	0.015465	82.343758	56.478786	97.821686	1.033811	0.000000	-0.788253	0.000000	0.000000	0.000000	-0.167306	0.086549	-0.089924	0.000000	0.000000	2.000000	49.000000	0.000000
2876.224971	0.078766	0.531757	0.015465	82.343758	56.478786	97.821686	1.033811	0.000000	-0.788253	0.000000	0.000000	0.000000	-0.000001	0.000003	0.000000	0.000000	0.000000	2.000000	49.000000	0.000000
2876.228304	0.078766	0.531757	0.015465	82.343758	56.478786	97.821686	1.033811	0.000000	-0.788253	0.000000	0.000000	0.000000	-0.000001	0.000003	0.000000	0.000000	0.000000	2.000000	49.000000	0.000000
2876.231637	0.078766	0.531757	0.015465	82.542595	55.135597	96.484749	1.061695	0.000000	-0.773266	0.000000	0.000000	0.000000	-0.000001	0.000003	0.000000	0.000000	0.000000	2.000000	49.000000	0.000000
2876.234971	0.078518	0.531989	0.015361	82.542595	55.135597	96.484749	1.061695	0.000000	-0.773266	0.000000	0.000000	0.000000	-0.074364	0.069711	-0.031229	0.000000	0.000000	2.000000	49.000000	0.000000
2876.238304	0.078518	0.531989	0.015361	82.542595	55.135597	96.484749	1.061695	0.000000	-0.773266	0.000000	0.000000	0.000000	-0.074364	0.069711	-0.031229	0.000000	0.000000	2.000000	49.000000	0.000000
2876.241637	0.078518	0.531989	0.015361	82.742340	53.614330	95.289055	1.074089	0.000000	-0.768061	0.000000	0.000000	0.000000	-0.074364	0.069711	-0.031229	0.000000	0.000000	2.000000	49.000000	0.000000
2876.244971	0.078518	0.531989	0.015361	82.742340	53.614330	95.289055	1.074089	0.000000	-0.768061	0.000000	0.000000	0.000000	-0.074364	0.069711	-0.031229	0.000000	0.000000	2.000000	49.000000	0.000000
2876.248304	0.078318	0.532264	0.015264	82.742340	53.614330	95.289055	1.074089	0.000000	-0.768061	0.000000	0.000000	0.000000	-0.060155	0.082408	-0.029162	0.000000	0.000000	2.000000	49.000000	0.000000
2876.251637	0.078318	0.532264	0.015264	82.953888	51.840591	93.831085	1.074089	0.000000	-0.768061	0.000000	0.000000	0.000000	-0.060155	0.082408	-0.029162	0.000000	0.000000	2.000000	49.000000	0.000000
2876.254971	0.078165	0.532581	0.015174	82.953888	51.840591	93.831085	1.074089	0.000000	-0.768061	0.000000	0.000000	0.000000	-0.045959	0.095134	-0.027095	0.000000	0.000000	2.000000	49.000000	0.000000
2876.258304	0.078165	0.532581	0.015174	82.953888	51.840591	93.831085	1.074089	0.000000	-0.768061	0.000000	0.000000	0.000000	-0.045959	0.095134	-0.027095	0.000000	0.000000	2.000000	49.000000	0.000000
2876.261637	0.078165	0.532581	0.015174	83.180252	49.653225	91.581230	1.091775	0.000000	-0.758685	0.000000	0.000000	0.000000	-0.045959	0.095134	-0.027095	0.000000	0.000000	2.000000	49.000000	0.000000
2876.264971	0.078165	0.532581	0.015174	83.180252	49.653225	91.581230	1.091775	0.000000	-0.758685	0.000000	0.000000	0.000000	-0.045959	0.095134	-0.027095	0.000000	0.000000	2.000000	49.000000	0.000000
2876.268304	0.078048	0.532943	0.015026	83.180252	49.653225	91.581230	1.091775	0.000000	-0.758685	0.000000	0.000000	0.000000	-0.034954	0.108824	-0.044230	0.000000	0.000000	2.000000	49.000000	0.000000
2876.271637	0.077935	0.533296	0.014901	83.401360	47.279476	89.013985	1.091775	0.000000	-0.758685	0.000000	0.000000	0.000000	-0.033827	0.105815	-0.037514	0.000000	0.000000	2.000000	49.000000	0.000000
2876.274971	0.077935	0.533296	0.014901	83.401360	47.279476	89.013985	1.091775	0.000000	-0.758685	0.000000	0.000000	0.000000	-0.033827	0.105815	-0.037514	0.000000	0.000000	2.000000	49.000000	0.000000
2876.278304	0.077935	0.533296	0.014901	83.401360	47.279476	89.013985	1.091775	0.000000	-0.758685	0.000000	0.000000	0.000000	-0.033827	0.105815	-0.037514	0.000000	0.000000	2.000000	49.000000	0.000000
2876.281637	0.077935	0.533296	0.014901	83.674507	43.872334	85.384186	1.103238	0.000000	-0.745061	0.000000	0.000000	0.000000	-0.033827	0.105815	-0.037514	0.000000	0.000000	2.000000	49.000000	0.000000
2876.284971	0.077746	0.533747	0.014729	83.674507	43.872334	85.384186	1.103238	0.000000	-0.745061	0.000000	0.000000	0.000000	-0.056843	0.135125	-0.051609	0.000000	0.000000	2.000000	49.000000	0.000000
2876.288304	0.077746	0.533747	0.014729	83.674507	43.872334	85.384186	1.103238	0.000000	-0.745061	0.000000	0.000000	0.000000	-0.056843	0.135125	-0.051609	0.000000	0.000000	2.000000	49.000000	0.000000
2876.291637	0.077746	0.533747	0.014729	83.901016	40.435371	81.822273	1.112712	0.000000	-0.736459	0.000000	0.000000	0.000000	-0.056843	0.135125	-0.051609	0.000000	0.000000	2.000000	49.000000	0.000000
2876.294971	0.077746	0.533747	0.014729	83.901016	40.435371	81.822273	1.112712	0.000000	-0.736459	0.000000	0.000000	0.000000	-0.056843	0.135125	-0.051609	0.000000	0.000000	2.000000	49.000000	0.000000
2876.298304	0.077512	0.534197	0.014564	83.901016	40.435371	81.822273	1.112712	0.000000	-0.736459	0.000000	0.000000	0.000000	-0.070264	0.135017	-0.049552	0.000000	0.000000	2.000000	49.000000	0.000000
2876.301637	0.077512	0.534197	0.014564	84.085869	36.781654	77.906052	1.112712	0.000000	-0.736459	0.000000	0.000000	0.000000	-0.070264	0.135017	-0.049552	0.000000	0.000000	2.000000	49.000000	0.000000
2876.304971	0.077210	0.534673	0.014405	84.085869	36.781654	77.906052	1.112712	0.000000	-0.736459	0.000000	0.000000	0.000000	-0.090593	0.142762	-0.047668	0.000000	0.000000	2.000000	49.000000	0.000000
2876.308304	0.077210	0.534673	0.014405	84.085869	36.781654	77.906052	1.112712	0.000000	-0.736459	0.000000	0.000000	0.000000	-0.090593	0.142762	-0.047668	0.000000	0.000000	2.000000	49.000000	0.000000
2876.311637	0.077210	0.534673	0.014405	84.214027	33.301170	73.997307	1.139522	0.000000	-0.720256	0.000000	0.000000	0.000000	-0.090593	0.142762	-0.047668	0.000000	0.000000	2.000000	49.000000	0.000000
2876.314971	0.077210	0.534673	0.014405	84.214027	33.301170	73.997307	1.139522	0.000000	-0.720256	0.000000	0.000000	0.000000	-0.090593	0.142762	-0.047668	0.000000	0.000000	2.000000	49.000000	0.000000
2876.318304	0.076965	0.535214	0.014312	84.214027	33.301170	73.997307	1.139522	0.000000	-0.720256	0.000000	0.000000	0.000000	-0.073493	0.162393	-0.027814	0.000000	0.000000	2.000000	49.000000	0.000000
2876.321637	0.076965	0.535214	0.014312	84.272614	30.517265	70.890999	1.139522	0.000000	-0.720256	0.000000	0.000000	0.000000	-0.073493	0.162393	-0.027814	0.000000	0.000000	2.000000	49.000000	0.000000
2876.324971	0.076681	0.535788	0.014263	84.272614	30.517265	70.890999	1.139522	0.000000	-0.720256	0.000000	0.000000	0.000000	-0.085115	0.172242	-0.014737	0.000000	0.000000	2.000000	49.000000	0.000000
2876.328304	0.076681	0.535788	0.014263	84.272614	30.517265	70.890999	1.139522	0.000000	-0.720256	0.000000	0.000000	0.000000	-0.085115	0.172242	-0.014737	0.000000	0.000000	2.000000	49.000000	0.000000
2876.331637	0.076681	0.535788	0.014263	84.270195	28.720652	68.946304	1.165956	0.000000	-0.713164	0.000000	0.000000	0.000000	-0.085115	0.172242	-0.014737	0.000000	0.000000	2.000000	49.000000	0.000000
2876.334971	0.076390	0.536419	0.014314	84.270195	28.720652	68.946304	1.165956	0.000000	-0.713164	0.000000	0.000000	0.000000	-0.087130	0.189174	0.015126	0.000000	0.000000	2.000000	49.000000	0.000000
2876.338304	0.076390	0.536419	0.014314	84.270195	28.720652	68.946304	1.165956	0.000000	-0.713164	0.000000	0.000000	0.000000	-0.087130	0.189174	0.015126	0.000000	0.000000	2.000000	49.000000	0.000000
2876.341637	0.076390	0.536419	0.014314	84.230003	27.779856	67.975822	1.180478	0.000000	-0.715685	0.000000	0.000000	0.000000	-0.087130	0.189174	0.015126	0.000000	0.000000	2.000000	49.000000	0.000000
2876.344971	0.076086	0.537125	0.014418	84.230003	27.779856	67.975822	1.180478	0.000000	-0.715685	0.000000	0.000000	0.000000	-0.091426	0.211915	0.031242	0.000000	0.000000	2.000000	49.000000	0.000000
2876.348304	0.076086	0.537125	0.014418	84.230003	27.779856	67.975822	1.180478	0.000000	-0.715685	0.000000	0.000000	0.000000	-0.091426	0.211915	0.031242	0.000000	0.000000	2.000000	49.000000	0.000000
2876.351637	0.076086	0.537125	0.014418	84.208374	27.291386	67.482849	1.195716	0.000000	-0.720892	0.000000	0.000000	0.000000	-0.091426	0.211915	0.031242	0.000000	0.000000	2.000000	49.000000	0.000000
2876.354971	0.076086	0.537125	0.014418	84.208374	27.291386	67.482849	1.195716	0.000000	-0.720892	0.000000	0.000000	0.000000	-0.091426	0.211915	0.031242	0.000000	0.000000	2.000000	49.000000	0.000000
2876.358304	0.075703	0.537898	0.014609	84.208374	27.291386	67.482849	1.195716	0.000000	-0.720892	0.000000	0.000000	0.000000	-0.114823	0.231906	0.057318	0.000000	0.000000	2.000000	49.000000	0.000000
2876.361637	0.075703	0.537898	0.014609	84.222870	26.845512	67.031593	1.195716	0.000000	-0.720892	0.000000	0.000000	0.000000	-0.114823	0.231906	0.057318	0.000000	0.000000	2.000000	49.000000	0.000000
2876.364971	0.075216	0.538721	0.014871	84.222870	26.845512	67.031593	1.195716	0.000000	-0.720892	0.000000	0.000000	0.000000	-0.145938	0.247011	0.078774	0.000000	0.000000	2.000000	49.000000	0.000000
2876.368304	0.075216	0.538721	0.014871	84.222870	26.845512	67.031593	1.195716	0.000000	-0.720892	0.000000	0.000000	0.000000	-0.145938	0.247011	0.078774	0.000000	0.000000	2.000000	49.000000	0.000000
2876.371637	0.075216	0.538721	0.014871	84.277443	26.308727	66.483383	1.239176	0.000000	-0.743574	0.000000	0.000000	0.000000	-0.145938	0.247011	0.078774	0.000000	0.000000	2.000000	49.000000	0.000000
2876.374971	0.074671	0.539569	0.015202	84.277443	26.308727	66.483383	1.239176	0.000000	-0.743574	0.000000	0.000000	0.000000	-0.163503	0.254404	0.099252	0.000000	0.000000	2.000000	49.000000	0.000000
2876.378304	0.074671	0.539569	0.015202	84.277443	26.308727	66.483383	1.239176	0.000000	-0.743574	0.000000	0.000000	0.000000	-0.163503	0.254404	0.099252	0.000000	0.000000	2.000000	49.000000	0.000000
2876.381637	0.074671	0.539569	0.015202	84.353920	25.744743	65.894440	1.266426	0.000000	-0.760116	0.000000	0.000000	0.000000	-0.163503	0.254404	0.099252	0.000000	0.000000	2.000000	49.000000	0.000000
2876.384971	0.074048	0.540459	0.015623	84.353920	25.744743	65.894440	1.266426	0.000000	-0.760116	0.000000	0.000000	0.000000	-0.187058	0.266919	0.126176	0.000000	0.000000	2.000000	49.000000	0.000000
2876.388304	0.074048	0.540459	0.015623	84.353920	25.744743	65.894440	1.266426	0.000000	-0.760116	0.000000	0.000000	0.000000	-0.187058	0.266919	0.126176	0.000000	0.000000	2.000000	49.000000	0.000000
2876.391637	0.074048	0.540459	0.015623	84.411240	25.306231	65.459160	1.297602	0.000000	-0.781145	0.000000	0.000000	0.000000	-0.187058	0.266919	0.126176	0.000000	0.000000	2.000000	49.000000	0.000000
2876.394971	0.073442	0.541372	0.016164	84.411240	25.306231	65.459160	1.297602	0.000000	-0.781145	0.000000	0.000000	0.000000	-0.181708	0.273874	0.162449	0.000000	0.000000	2.000000	49.000000	0.000000
2876.398304	0.073442	0.541372	0.016164	84.411240	25.306231	65.459160	1.297602	0.000000	-0.781145	0.000000	0.000000	0.000000	-0.181708	0.273874	0.162449	0.000000	0.000000	2.000000	49.000000	0.000000
2876.401637	0.073442	0.541372	0.016164	84.430916	25.219687	65.428169	1.327887	0.000000	-0.808220	0.000000	0.000000	0.000000	-0.181708	0.273874	0.162449	0.000000	0.000000	2.000000	49.000000	0.000000
2876.404971	0.072913	0.542258	0.016761	84.430916	25.219687	65.428169	1.327887	0.000000	-0.808220	0.000000	0.000000	0.000000	-0.158802	0.265927	0.179095	0.000000	0.000000	2.000000	49.000000	0.000000
2876.408304	0.072913	0.542258	0.016761	84.430916	25.219687	65.428169	1.327887	0.000000	-0.808220	0.000000	0.000000	0.000000	-0.158802	0.265927	0.179095	0.000000	0.000000	2.000000	49.000000	0.000000
2876.411637	0.072913	0.542258	0.016761	84.451012	25.281279	65.550484	1.354354	0.000000	-0.838069	0.000000	0.000000	0.000000	-0.158802	0.265927	0.179095	0.000000	0.000000	2.000000	49.000000	0.000000
2876.414971	0.072459	0.543171	0.017405	84.451012	25.281279	65.550484	1.354354	0.000000	-0.838069	0.000000	0.000000	0.000000	-0.136322	0.273737	0.193053	0.000000	0.000000	2.000000	49.000000	0.000000
2876.418304	0.072459	0.543171	0.017405	84.451012	25.281279	65.550484	1.354354	0.000000	-0.838069	0.000000	0.000000	0.000000	-0.136322	0.273737	0.193053	0.000000	0.000000	2.000000	49.000000	0.000000
2876.421637	0.072459	0.543171	0.017405	84.516632	25.534725	65.852043	1.377074	0.000000	-0.870245	0.000000	0.000000	0.000000	-0.136322	0.273737	0.193053	0.000000	0.000000	2.000000	49.000000	0.000000
2876.424971	0.072113	0.544042	0.018015	84.516632	25.534725	65.852043	1.377074	0.000000	-0.870245	0.000000	0.000000	0.000000	-0.103604	0.261410	0.183116	0.000000	0.000000	2.000000	49.000000	0.000000
2876.428304	0.072113	0.544042	0.018015	84.516632	25.534725	65.852043	1.377074	0.000000	-0.870245	0.000000	0.000000	0.000000	-0.103604	0.261410	0.183116	0.000000	0.000000	2.000000	49.000000	0.000000
2876.431637	0.072113	0.544042	0.018015	84.659256	26.078510	66.427559	1.394342	0.000000	-0.900764	0.000000	0.000000	0.000000	-0.103604	0.261410	0.183116	0.000000	0.000000	2.000000	49.000000	0.000000
2876.434971	0.071900	0.544872	0.018590	84.659256	26.078510	66.427559	1.394342	0.000000	-0.900764	0.000000	0.000000	0.000000	-0.063956	0.248989	0.172304	0.000000	0.000000	2.000000	49.000000	0.000000
2876.438304	0.071900	0.544872	0.018590	84.659256	26.078510	66.427559	1.394342	0.000000	-0.900764	0.000000	0.000000	0.000000	-0.063956	0.248989	0.172304	0.000000	0.000000	2.000000	49.000000	0.000000
2876.441637	0.071900	0.544872	0.018590	84.858139	26.900690	67.261757	1.405001	0.000000	-0.929481	0.000000	0.000000	0.000000	-0.063956	0.248989	0.172304	0.000000	0.000000	2.000000	49.000000	0.000000
2876.444971	0.071900	0.544872	0.018590	84.858139	26.900690	67.261757	1.405001	0.000000	-0.929481	0.000000	0.000000	0.000000	-0.063956	0.248989	0.172304	0.000000	0.000000	2.000000	49.000000	0.000000
2876.448304	0.071810	0.545662	0.019064	84.858139	26.900690	67.261757	1.405001	0.000000	-0.929481	0.000000	0.000000	0.000000	-0.027034	0.237057	0.142440	0.000000	0.000000	2.000000	49.000000	0.000000
2876.451637	0.071810	0.545662	0.019064	85.066444	27.833853	68.188828	1.405001	0.000000	-0.929481	0.000000	0.000000	0.000000	-0.027034	0.237057	0.142440	0.000000	0.000000	2.000000	49.000000	0.000000
2876.454971	0.071876	0.546411	0.019501	85.066444	27.833853	68.188828	1.405001	0.000000	-0.929481	0.000000	0.000000	0.000000	0.019728	0.224454	0.130837	0.000000	0.000000	2.000000	49.000000	0.000000
2876.458304	0.071876	0.546411	0.019501	85.066444	27.833853	68.188828	1.405001	0.000000	-0.929481	0.000000	0.000000	0.000000	0.019728	0.224454	0.130837	0.000000	0.000000	2.000000	49.000000	0.000000
2876.461637	0.071876	0.546411	0.019501	85.260582	28.757273	69.086945	1.406219	0.000000	-0.975028	0.000000	0.000000	0.000000	0.019728	0.224454	0.130837	0.000000	0.000000	2.000000	49.000000	0.000000
2876.464971	0.071876	0.546411	0.019501	85.260582	28.757273	69.086945	1.406219	0.000000	-0.975028	0.000000	0.000000	0.000000	0.019728	0.224454	0.130837	0.000000	0.000000	2.000000	49.000000	0.000000
2876.468304	0.072037	0.547084	0.019805	85.260582	28.757273	69.086945	1.406219	0.000000	-0.975028	0.000000	0.000000	0.000000	0.048510	0.202100	0.091335	0.000000	0.000000	2.000000	49.000000	0.000000
2876.471637	0.072037	0.547084	0.019805	85.423073	29.411526	69.680275	1.406219	0.000000	-0.975028	0.000000	0.000000	0.000000	0.048510	0.202100	0.091335	0.000000	0.000000	2.000000	49.000000	0.000000
2876.474971	0.072388	0.547726	0.019978	85.423073	29.411526	69.680275	1.406219	0.000000	-0.975028	0.000000	0.000000	0.000000	0.105130	0.192576	0.051753	0.000000	0.000000	2.000000	49.000000	0.000000
2876.478304	0.072388	0.547726	0.019978	85.423073	29.411526	69.680275	1.406219	0.000000	-0.975028	0.000000	0.000000	0.000000	0.105130	0.192576	0.051753	0.000000	0.000000	2.000000	49.000000	0.000000
2876.481637	0.072388	0.547726	0.019978	85.574684	29.602259	69.759071	1.380612	0.000000	-0.998875	0.000000	0.000000	0.000000	0.105130	0.192576	0.051753	0.000000	0.000000	2.000000	49.000000	0.000000
2876.484971	0.072388	0.547726	0.019978	85.574684	29.602259	69.759071	1.380612	0.000000	-0.998875	0.000000	0.000000	0.000000	0.105130	0.192576	0.051753	0.000000	0.000000	2.000000	49.000000	0.000000
2876.488304	0.072792	0.548310	0.020044	85.574684	29.602259	69.759071	1.380612	0.000000	-0.998875	0.000000	0.000000	0.000000	0.121216	0.175024	0.019809	0.000000	0.000000	2.000000	49.000000	0.000000
2876.491637	0.072792	0.548310	0.020044	85.706184	29.205460	69.195122	1.380612	0.000000	-0.998875	0.000000	0.000000	0.000000	0.121216	0.175024	0.019809	0.000000	0.000000	2.000000	49.000000	0.000000
2876.494971	0.073312	0.548800	0.019957	85.706184	29.205460	69.195122	1.380612	0.000000	-0.998875	0.000000	0.000000	0.000000	0.155983	0.147127	-0.026015	0.000000	0.000000	2.000000	49.000000	0.000000
2876.498304	0.073312	0.548800	0.019957	85.706184	29.205460	69.195122	1.380612	0.000000	-0.998875	0.000000	0.000000	0.000000	0.155983	0.147127	-0.026015	0.000000	0.000000	2.000000	49.000000	0.000000
2876.501637	0.073312	0.548800	0.019957	85.820320	28.316027	68.096474	1.334412	0.000000	-0.997841	0.000000	0.000000	0.000000	0.155983	0.147127	-0.026015	0.000000	0.000000	2.000000	49.000000	0.000000
2876.504971	0.073312	0.548800	0.019957	85.820320	28.316027	68.096474	1.334412	0.000000	-0.997841	0.000000	0.000000	0.000000	0.155983	0.147127	-0.026015	0.000000	0.000000	2.000000	49.000000	0.000000
2876.508304	0.073949	0.549240	0.019730	85.820320	28.316027	68.096474	1.334412	0.000000	-0.997841	0.000000	0.000000	0.000000	0.191214	0.132127	-0.067963	0.000000	0.000000	2.000000	49.000000	0.000000
2876.511637	0.073949	0.549240	0.019730	85.900169	27.359972	66.928131	1.334412	0.000000	-0.997841	0.000000	0.000000	0.000000	0.191214	0.132127	-0.067963	0.000000	0.000000	2.000000	49.000000	0.000000
2876.514971	0.074701	0.549587	0.019351	85.900169	27.359972	66.928131	1.334412	0.000000	-0.997841	0.000000	0.000000	0.000000	0.225641	0.103987	-0.113902	0.000000	0.000000	2.000000	49.000000	0.000000
2876.518304	0.074701	0.549587	0.019351	85.900169	27.359972	66.928131	1.334412	0.000000	-0.997841	0.000000	0.000000	0.000000	0.225641	0.103987	-0.113902	0.000000	0.000000	2.000000	49.000000	0.000000
2876.521637	0.074701	0.549587	0.019351	85.929466	26.858671	66.253807	1.264936	0.000000	-0.967530	0.000000	0.000000	0.000000	0.225641	0.103987	-0.113902	0.000000	0.000000	2.000000	49.000000	0.000000
2876.524971	0.075606	0.549873	0.018914	85.929466	26.858671	66.253807	1.264936	0.000000	-0.967530	0.000000	0.000000	0.000000	0.271303	0.085682	-0.131129	0.000000	0.000000	2.000000	49.000000	0.000000
2876.528304	0.075606	0.549873	0.018914	85.929466	26.858671	66.253807	1.264936	0.000000	-0.967530	0.000000	0.000000	0.000000	0.271303	0.085682	-0.131129	0.000000	0.000000	2.000000	49.000000	0.000000
2876.531637	0.075606	0.549873	0.018914	85.921478	26.909782	66.170799	1.219719	0.000000	-0.945675	0.000000	0.000000	0.000000	0.271303	0.085682	-0.131129	0.000000	0.000000	2.000000	49.000000	0.000000
2876.534971	0.076636	0.550080	0.018404	85.921478	26.909782	66.170799	1.219719	0.000000	-0.945675	0.000000	0.000000	0.000000	0.309148	0.062250	-0.152878	0.000000	0.000000	2.000000	49.000000	0.000000
2876.538304	0.076636	0.550080	0.018404	85.921478	26.909782	66.170799	1.219719	0.000000	-0.945675	0.000000	0.000000	0.000000	0.309148	0.062250	-0.152878	0.000000	0.000000	2.000000	49.000000	0.000000
2876.541637	0.076636	0.550080	0.018404	85.921478	27.053875	66.170731	1.168195	0.000000	-0.920196	0.000000	0.000000	0.000000	0.309148	0.062250	-0.152878	0.000000	0.000000	2.000000	49.000000	0.000000
2876.544971	0.077780	0.550208	0.017889	85.921478	27.053875	66.170731	1.168195	0.000000	-0.920196	0.000000	0.000000	0.000000	0.343127	0.038476	-0.154609	0.000000	0.000000	2.000000	49.000000	0.000000
2876.548304	0.077780	0.550208	0.017889	85.921478	27.053875	66.170731	1.168195	0.000000	-0.920196	0.000000	0.000000	0.000000	0.343127	0.038476	-0.154609	0.000000	0.000000	2.000000	49.000000	0.000000
2876.551637	0.077780	0.550208	0.017889	85.928207	27.238449	66.200401	1.111007	0.000000	-0.894428	0.000000	0.000000	0.000000	0.343127	0.038476	-0.154609	0.000000	0.000000	2.000000	49.000000	0.000000
2876.554971	0.079040	0.550248	0.017390	85.928207	27.238449	66.200401	1.111007	0.000000	-0.894428	0.000000	0.000000	0.000000	0.378180	0.012007	-0.149690	0.000000	0.000000	2.000000	49.000000	0.000000
2876.558304	0.079040	0.550248	0.017390	85.928207	27.238449	66.200401	1.111007	0.000000	-0.894428	0.000000	0.000000	0.000000	0.378180	0.012007	-0.149690	0.000000	0.000000	2.000000	49.000000	0.000000
2876.561637	0.079040	0.550248	0.017390	85.943100	27.471775	66.267982	1.047977	0.000000	-0.869479	0.000000	0.000000	0.000000	0.378180	0.012007	-0.149690	0.000000	0.000000	2.000000	49.000000	0.000000
2876.564971	0.080372	0.550227	0.016909	85.943100	27.471775	66.267982	1.047977	0.000000	-0.869479	0.000000	0.000000	0.000000	0.399458	-0.006529	-0.144256	0.000000	0.000000	2.000000	49.000000	0.000000
2876.568304	0.080372	0.550227	0.016909	85.943100	27.471775	66.267982	1.047977	0.000000	-0.869479	0.000000	0.000000	0.000000	0.399458	-0.006529	-0.144256	0.000000	0.000000	2.000000	49.000000	0.000000
2876.571637	0.080372	0.550227	0.016909	85.955185	27.694744	66.319939	0.981401	0.000000	-0.845437	0.000000	0.000000	0.000000	0.399458	-0.006529	-0.144256	0.000000	0.000000	2.000000	49.000000	0.000000
2876.574971	0.081778	0.550134	0.016468	85.955185	27.694744	66.319939	0.981401	0.000000	-0.845437	0.000000	0.000000	0.000000	0.421947	-0.027779	-0.132131	0.000000	0.000000	2.000000	49.000000	0.000000
2876.578304	0.081778	0.550134	0.016468	85.955185	27.694744	66.319939	0.981401	0.000000	-0.845437	0.000000	0.000000	0.000000	0.421947	-0.027779	-0.132131	0.000000	0.000000	2.000000	49.000000	0.000000
2876.581637	0.081778	0.550134	0.016468	85.937943	27.823858	66.281715	0.911076	0.000000	-0.823415	0.000000	0.000000	0.000000	0.421947	-0.027779	-0.132131	0.000000	0.000000	2.000000	49.000000	0.000000
2876.584971	0.083245	0.549979	0.016112	85.937943	27.823858	66.281715	0.911076	0.000000	-0.823415	0.000000	0.000000	0.000000	0.439936	-0.046592	-0.106788	0.000000	0.000000	2.000000	49.000000	0.000000
2876.588304	0.083245	0.549979	0.016112	85.937943	27.823858	66.281715	0.911076	0.000000	-0.823415	0.000000	0.000000	0.000000	0.439936	-0.046592	-0.106788	0.000000	0.000000	2.000000	49.000000	0.000000
2876.591637	0.083245	0.549979	0.016112	85.891106	27.897177	66.192345	0.837754	0.000000	-0.805617	0.000000	0.000000	0.000000	0.439936	-0.046592	-0.106788	0.000000	0.000000	2.000000	49.000000	0.000000
2876.594971	0.084745	0.549796	0.015816	85.891106	27.897177	66.192345	0.837754	0.000000	-0.805617	0.000000	0.000000	0.000000	0.449931	-0.054778	-0.088778	0.000000	0.000000	2.000000	49.000000	0.000000
2876.598304	0.084745	0.549796	0.015816	85.891106	27.897177	66.192345	0.837754	0.000000	-0.805617	0.000000	0.000000	0.000000	0.449931	-0.054778	-0.088778	0.000000	0.000000	2.000000	49.000000	0.000000
2876.601637	0.084745	0.549796	0.015816	85.839996	28.402706	66.625008	0.762765	0.000000	-0.790821	0.000000	0.000000	0.000000	0.449931	-0.054778	-0.088778	0.000000	0.000000	2.000000	49.000000	0.000000
2876.604971	0.086249	0.549552	0.015548	85.839996	28.402706	66.625008	0.762765	0.000000	-0.790821	0.000000	0.000000	0.000000	0.451409	-0.073286	-0.080386	0.000000	0.000000	2.000000	49.000000	0.000000
2876.608304	0.086249	0.549552	0.015548	85.839996	28.402706	66.625008	0.762765	0.000000	-0.790821	0.000000	0.000000	0.000000	0.451409	-0.073286	-0.080386	0.000000	0.000000	2.000000	49.000000	0.000000
2876.611637	0.086249	0.549552	0.015548	85.795280	30.128599	68.803368	0.687530	0.000000	-0.777423	0.000000	0.000000	0.000000	0.451409	-0.073286	-0.080386	0.000000	0.000000	2.000000	49.000000	0.000000
2876.614971	0.087826	0.549272	0.015291	85.795280	30.128599	68.803368	0.687530	0.000000	-0.777423	0.000000	0.000000	0.000000	0.472884	-0.083907	-0.077272	0.000000	0.000000	2.000000	49.000000	0.000000
2876.618304	0.087826	0.549272	0.015291	85.795280	30.128599	68.803368	0.687530	0.000000	-0.777423	0.000000	0.000000	0.000000	0.472884	-0.083907	-0.077272	0.000000	0.000000	2.000000	49.000000	0.000000
2876.621637	0.087826	0.549272	0.015291	85.758316	32.872772	72.196968	0.608716	0.000000	-0.764544	0.000000	0.000000	0.000000	0.472884	-0.083907	-0.077272	0.000000	0.000000	2.000000	49.000000	0.000000
2876.624971	0.089395	0.548932	0.014997	85.758316	32.872772	72.196968	0.608716	0.000000	-0.764544	0.000000	0.000000	0.000000	0.470892	-0.102016	-0.088160	0.000000	0.000000	2.000000	49.000000	0.000000
2876.628304	0.089395	0.548932	0.014997	85.758316	32.872772	72.196968	0.608716	0.000000	-0.764544	0.000000	0.000000	0.000000	0.470892	-0.102016	-0.088160	0.000000	0.000000	2.000000	49.000000	0.000000
2876.631637	0.089395	0.548932	0.014997	85.704811	36.108803	75.874260	0.530234	0.000000	-0.749851	0.000000	0.000000	0.000000	0.470892	-0.102016	-0.088160	0.000000	0.000000	2.000000	49.000000	0.000000
2876.634971	0.091024	0.548558	0.014649	85.704811	36.108803	75.874260	0.530234	0.000000	-0.749851	0.000000	0.000000	0.000000	0.488673	-0.112264	-0.104427	0.000000	0.000000	2.000000	49.000000	0.000000
2876.638304	0.091024	0.548558	0.014649	85.704811	36.108803	75.874260	0.530234	0.000000	-0.749851	0.000000	0.000000	0.000000	0.488673	-0.112264	-0.104427	0.000000	0.000000	2.000000	49.000000	0.000000
2876.641637	0.091024	0.548558	0.014649	85.634483	39.511791	79.371864	0.448789	0.000000	-0.732446	0.000000	0.000000	0.000000	0.488673	-0.112264	-0.104427	0.000000	0.000000	2.000000	49.000000	0.000000
2876.644971	0.092676	0.548177	0.014182	85.634483	39.511791	79.371864	0.448789	0.000000	-0.732446	0.000000	0.000000	0.000000	0.495539	-0.114171	-0.140094	0.000000	0.000000	2.000000	49.000000	0.000000
2876.648304	0.092676	0.548177	0.014182	85.634483	39.511791	79.371864	0.448789	0.000000	-0.732446	0.000000	0.000000	0.000000	0.495539	-0.114171	-0.140094	0.000000	0.000000	2.000000	49.000000	0.000000
2876.651637	0.092676	0.548177	0.014182	85.552521	42.835510	82.792404	0.366199	0.000000	-0.709098	0.000000	0.000000	0.000000	0.495539	-0.114171	-0.140094	0.000000	0.000000	2.000000	49.000000	0.000000
2876.654971	0.094261	0.547764	0.013619	85.552521	42.835510	82.792404	0.366199	0.000000	-0.709098	0.000000	0.000000	0.000000	0.475490	-0.123906	-0.169025	0.000000	0.000000	2.000000	49.000000	0.000000
2876.658304	0.094261	0.547764	0.013619	85.552521	42.835510	82.792404	0.366199	0.000000	-0.709098	0.000000	0.000000	0.000000	0.475490	-0.123906	-0.169025	0.000000	0.000000	2.000000	49.000000	0.000000
2876.661637	0.094261	0.547764	0.013619	85.460411	45.672997	85.715942	0.286951	0.000000	-0.680927	0.000000	0.000000	0.000000	0.475490	-0.123906	-0.169025	0.000000	0.000000	2.000000	49.000000	0.000000
2876.664971	0.095781	0.547362	0.012972	85.460411	45.672997	85.715942	0.286951	0.000000	-0.680927	0.000000	0.000000	0.000000	0.455968	-0.120617	-0.193871	0.000000	0.000000	2.000000	49.000000	0.000000
2876.668304	0.095781	0.547362	0.012972	85.460411	45.672997	85.715942	0.286951	0.000000	-0.680927	0.000000	0.000000	0.000000	0.455968	-0.120617	-0.193871	0.000000	0.000000	2.000000	49.000000	0.000000
2876.671637	0.095781	0.547362	0.012972	85.347855	47.570118	87.661942	0.210956	0.000000	-0.648615	0.000000	0.000000	0.000000	0.455968	-0.120617	-0.193871	0.000000	0.000000	2.000000	49.000000	0.000000
2876.674971	0.097210	0.546928	0.012235	85.347855	47.570118	87.661942	0.210956	0.000000	-0.648615	0.000000	0.000000	0.000000	0.428727	-0.130232	-0.221099	0.000000	0.000000	2.000000	49.000000	0.000000
2876.678304	0.097210	0.546928	0.012235	85.347855	47.570118	87.661942	0.210956	0.000000	-0.648615	0.000000	0.000000	0.000000	0.428727	-0.130232	-0.221099	0.000000	0.000000	2.000000	49.000000	0.000000
2876.681637	0.097210	0.546928	0.012235	85.199142	48.494087	88.640022	0.139502	0.000000	-0.611765	0.000000	0.000000	0.000000	0.428727	-0.130232	-0.221099	0.000000	0.000000	2.000000	49.000000	0.000000
2876.684971	0.098492	0.546513	0.011476	85.199142	48.494087	88.640022	0.139502	0.000000	-0.611765	0.000000	0.000000	0.000000	0.384650	-0.124513	-0.227778	0.000000	0.000000	2.000000	49.000000	0.000000
2876.688304	0.098492	0.546513	0.011476	85.199142	48.494087	88.640022	0.139502	0.000000	-0.611765	0.000000	0.000000	0.000000	0.384650	-0.124513	-0.227778	0.000000	0.000000	2.000000	49.000000	0.000000
2876.691637	0.098492	0.546513	0.011476	85.015671	48.695518	88.873703	0.075393	0.000000	-0.573802	0.000000	0.000000	0.000000	0.384650	-0.124513	-0.227778	0.000000	0.000000	2.000000	49.000000	0.000000
2876.694971	0.099604	0.546143	0.010696	85.015671	48.695518	88.873703	0.075393	0.000000	-0.573802	0.000000	0.000000	0.000000	0.333679	-0.110967	-0.234105	0.000000	0.000000	2.000000	49.000000	0.000000
2876.698304	0.099604	0.546143	0.010696	85.015671	48.695518	88.873703	0.075393	0.000000	-0.573802	0.000000	0.000000	0.000000	0.333679	-0.110967	-0.234105	0.000000	0.000000	2.000000	49.000000	0.000000
2876.701637	0.099604	0.546143	0.010696	84.781250	48.640156	88.871284	0.019780	0.000000	-0.534785	0.000000	0.000000	0.000000	0.333679	-0.110967	-0.234105	0.000000	0.000000	2.000000	49.000000	0.000000
2876.704971	0.100619	0.545809	0.009904	84.781250	48.640156	88.871284	0.019780	0.000000	-0.534785	0.000000	0.000000	0.000000	0.304240	-0.100191	-0.237542	0.000000	0.000000	2.000000	49.000000	0.000000
2876.708304	0.100619	0.545809	0.009904	84.781250	48.640156	88.871284	0.019780	0.000000	-0.534785	0.000000	0.000000	0.000000	0.304240	-0.100191	-0.237542	0.000000	0.000000	2.000000	49.000000	0.000000
2876.711637	0.100619	0.545809	0.009904	84.486053	48.760361	89.127518	-0.030926	0.000000	-0.495194	0.000000	0.000000	0.000000	0.304240	-0.100191	-0.237542	0.000000	0.000000	2.000000	49.000000	0.000000
2876.714971	0.101491	0.545517	0.009220	84.486053	48.760361	89.127518	-0.030926	0.000000	-0.495194	0.000000	0.000000	0.000000	0.261748	-0.087617	-0.205224	0.000000	0.000000	2.000000	49.000000	0.000000
2876.718304	0.101491	0.545517	0.009220	84.486053	48.760361	89.127518	-0.030926	0.000000	-0.495194	0.000000	0.000000	0.000000	0.261748	-0.087617	-0.205224	0.000000	0.000000	2.000000	49.000000	0.000000
2876.721637	0.101491	0.545517	0.009220	84.141411	49.210857	89.802612	-0.074551	0.000000	-0.460990	0.000000	0.000000	0.000000	0.261748	-0.087617	-0.205224	0.000000	0.000000	2.000000	49.000000	0.000000
2876.724971	0.101491	0.545517	0.009220	84.141411	49.210857	89.802612	-0.074551	0.000000	-0.460990	0.000000	0.000000	0.000000	0.261748	-0.087617	-0.205224	0.000000	0.000000	2.000000	49.000000	0.000000
2876.728304	0.102218	0.545276	0.008622	84.141411	49.210857	89.802612	-0.074551	0.000000	-0.460990	0.000000	0.000000	0.000000	0.218122	-0.072307	-0.179430	0.000000	0.000000	2.000000	49.000000	0.000000
2876.731637	0.102218	0.545276	0.008622	83.780197	49.751343	90.619804	-0.074551	0.000000	-0.460990	0.000000	0.000000	0.000000	0.218122	-0.072307	-0.179430	0.000000	0.000000	2.000000	49.000000	0.000000
2876.734971	0.102793	0.545052	0.008074	83.780197	49.751343	90.619804	-0.074551	0.000000	-0.460990	0.000000	0.000000	0.000000	0.172385	-0.067176	-0.164192	0.000000	0.000000	2.000000	49.000000	0.000000
2876.738304	0.102793	0.545052	0.008074	83.780197	49.751343	90.619804	-0.074551	0.000000	-0.460990	0.000000	0.000000	0.000000	0.172385	-0.067176	-0.164192	0.000000	0.000000	2.000000	49.000000	0.000000
2876.741637	0.102793	0.545052	0.008074	83.436371	50.398331	91.569862	-0.139636	0.000000	-0.403720	0.000000	0.000000	0.000000	0.172385	-0.067176	-0.164192	0.000000	0.000000	2.000000	49.000000	0.000000
2876.744971	0.102793	0.545052	0.008074	83.436371	50.398331	91.569862	-0.139636	0.000000	-0.403720	0.000000	0.000000	0.000000	0.172385	-0.067176	-0.164192	0.000000	0.000000	2.000000	49.000000	0.000000
2876.748304	0.103250	0.544896	0.007628	83.436371	50.398331	91.569862	-0.139636	0.000000	-0.403720	0.000000	0.000000	0.000000	0.137052	-0.046907	-0.134038	0.000000	0.000000	2.000000	49.000000	0.000000
2876.751637	0.103250	0.544896	0.007628	83.122711	51.220547	92.714325	-0.139636	0.000000	-0.403720	0.000000	0.000000	0.000000	0.137052	-0.046907	-0.134038	0.000000	0.000000	2.000000	49.000000	0.000000
2876.754971	0.103577	0.544756	0.007228	83.122711	51.220547	92.714325	-0.139636	0.000000	-0.403720	0.000000	0.000000	0.000000	0.098302	-0.041825	-0.119953	0.000000	0.000000	2.000000	49.000000	0.000000
2876.758304	0.103577	0.544756	0.007228	83.122711	51.220547	92.714325	-0.139636	0.000000	-0.403720	0.000000	0.000000	0.000000	0.098302	-0.041825	-0.119953	0.000000	0.000000	2.000000	49.000000	0.000000
2876.761637	0.103577	0.544756	0.007228	82.844864	52.255520	94.085320	-0.178861	0.000000	-0.361388	0.000000	0.000000	0.000000	0.098302	-0.041825	-0.119953	0.000000	0.000000	2.000000	49.000000	0.000000
2876.764971	0.103784	0.544668	0.006911	82.844864	52.255520	94.085320	-0.178861	0.000000	-0.361388	0.000000	0.000000	0.000000	0.062086	-0.026643	-0.094968	0.000000	0.000000	2.000000	49.000000	0.000000
2876.768304	0.103784	0.544668	0.006911	82.844864	52.255520	94.085320	-0.178861	0.000000	-0.361388	0.000000	0.000000	0.000000	0.062086	-0.026643	-0.094968	0.000000	0.000000	2.000000	49.000000	0.000000
2876.771637	0.103784	0.544668	0.006911	82.599380	53.348156	95.514267	-0.189209	0.000000	-0.345560	0.000000	0.000000	0.000000	0.062086	-0.026643	-0.094968	0.000000	0.000000	2.000000	49.000000	0.000000
2876.774971	0.103784	0.544668	0.006911	82.599380	53.348156	95.514267	-0.189209	0.000000	-0.345560	0.000000	0.000000	0.000000	0.062086	-0.026643	-0.094968	0.000000	0.000000	2.000000	49.000000	0.000000
2876.778304	0.103885	0.544596	0.006637	82.599380	53.348156	95.514267	-0.189209	0.000000	-0.345560	0.000000	0.000000	0.000000	0.030171	-0.021606	-0.082207	0.000000	0.000000	2.000000	49.000000	0.000000
2876.781637	0.103885	0.544596	0.006637	82.390991	54.516472	97.013100	-0.189209	0.000000	-0.345560	0.000000	0.000000	0.000000	0.030171	-0.021606	-0.082207	0.000000	0.000000	2.000000	49.000000	0.000000
2876.784971	0.103885	0.544596	0.006637	82.390991	54.516472	97.013100	-0.189209	0.000000	-0.345560	0.000000	0.000000	0.000000	0.030171	-0.021606	-0.082207	0.000000	0.000000	2.000000	49.000000	0.000000
2876.788304	0.103885	0.544596	0.006637	82.390991	54.516472	97.013100	-0.189209	0.000000	-0.345560	0.000000	0.000000	0.000000	0.030171	-0.021606	-0.082207	0.000000	0.000000	2.000000	49.000000	0.000000
2876.791637	0.103706	0.544672	0.006354	82.210258	55.694000	98.511063	-0.194237	0.000000	-0.331859	0.000000	0.000000	0.000000	-0.053716	0.022810	-0.085082	0.000000	0.000000	2.000000	49.000000	0.000000
2876.794971	0.103706	0.544672	0.006354	82.210258	55.694000	98.511063	-0.194237	0.000000	-0.331859	0.000000	0.000000	0.000000	-0.000000	-0.000007	-0.000000	0.000000	0.000000	2.000000	49.000000	0.000000
2876.798304	0.103706	0.544672	0.006354	82.210258	55.694000	98.511063	-0.194237	0.000000	-0.331859	0.000000	0.000000	0.000000	-0.000000	-0.000007	-0.000000	0.000000	0.000000	2.000000	49.000000	0.000000
2876.801637	0.103706	0.544672	0.006354	82.026024	56.689251	99.823029	-0.185285	0.000000	-0.317679	0.000000	0.000000	0.000000	-0.000000	-0.000007	-0.000000	0.000000	0.000000	2.000000	49.000000	0.000000
2876.804971	0.103706	0.544672	0.006354	82.026024	56.689251	99.823029	-0.185285	0.000000	-0.317679	0.000000	0.000000	0.000000	-0.000000	-0.000007	-0.000000	0.000000	0.000000	2.000000	49.000000	0.000000
2876.808304	0.103515	0.544794	0.006329	82.026024	56.689251	99.823029	-0.185285	0.000000	-0.317679	0.000000	0.000000	0.000000	-0.057104	0.036614	-0.007410	0.000000	0.000000	2.000000	49.000000	0.000000
2876.811637	0.103515	0.544794	0.006329	81.848587	57.512291	100.950111	-0.185285	0.000000	-0.317679	0.000000	0.000000	0.000000	-0.057104	0.036614	-0.007410	0.000000	0.000000	2.000000	49.000000	0.000000
2876.814971	0.103515	0.544794	0.006329	81.848587	57.512291	100.950111	-0.185285	0.000000	-0.317679	0.000000	0.000000	0.000000	-0.057104	0.036614	-0.007410	0.000000	0.000000	2.000000	49.000000	0.000000
2876.818304	0.103515	0.544794	0.006329	81.848587	57.512291	100.950111	-0.185285	0.000000	-0.317679	0.000000	0.000000	0.000000	-0.057104	0.036614	-0.007410	0.000000	0.000000	2.000000	49.000000	0.000000
2876.821637	0.102920	0.545061	0.006455	81.696838	58.090424	101.785446	-0.175767	0.000000	-0.316444	0.000000	0.000000	0.000000	-0.178658	0.080157	0.037868	0.000000	0.000000	2.000000	49.000000	0.000000
2876.824971	0.102920	0.545061	0.006455	81.696838	58.090424	101.785446	-0.175767	0.000000	-0.316444	0.000000	0.000000	0.000000	-0.000001	-0.000005	-0.000000	0.000000	0.000000	2.000000	49.000000	0.000000
2876.828304	0.102920	0.545061	0.006455	81.696838	58.090424	101.785446	-0.175767	0.000000	-0.316444	0.000000	0.000000	0.000000	-0.000001	-0.000005	-0.000000	0.000000	0.000000	2.000000	49.000000	0.000000
2876.831637	0.102920	0.545061	0.006455	81.578529	58.487862	102.396469	-0.145991	0.000000	-0.322755	0.000000	0.000000	0.000000	-0.000001	-0.000005	-0.000000	0.000000	0.000000	2.000000	49.000000	0.000000
2876.834971	0.102558	0.545206	0.006596	81.578529	58.487862	102.396469	-0.145991	0.000000	-0.322755	0.000000	0.000000	0.000000	-0.108410	0.043537	0.042269	0.000000	0.000000	2.000000	49.000000	0.000000
2876.838304	0.102558	0.545206	0.006596	81.578529	58.487862	102.396469	-0.145991	0.000000	-0.322755	0.000000	0.000000	0.000000	-0.108410	0.043537	0.042269	0.000000	0.000000	2.000000	49.000000	0.000000
2876.841637	0.102558	0.545206	0.006596	81.499016	58.702389	102.768349	-0.127923	0.000000	-0.329800	0.000000	0.000000	0.000000	-0.108410	0.043537	0.042269	0.000000	0.000000	2.000000	49.000000	0.000000
2876.844971	0.102558	0.545206	0.006596	81.499016	58.702389	102.768349	-0.127923	0.000000	-0.329800	0.000000	0.000000	0.000000	-0.108410	0.043537	0.042269	0.000000	0.000000	2.000000	49.000000	0.000000
2876.848304	0.102167	0.545318	0.006705	81.499016	58.702389	102.768349	-0.127923	0.000000	-0.329800	0.000000	0.000000	0.000000	-0.117451	0.033468	0.032819	0.000000	0.000000	2.000000	49.000000	0.000000
2876.851637	0.102167	0.545318	0.006705	81.470139	58.657681	102.808578	-0.127923	0.000000	-0.329800	0.000000	0.000000	0.000000	-0.117451	0.033468	0.032819	0.000000	0.000000	2.000000	49.000000	0.000000
2876.854971	0.101683	0.545412	0.006816	81.470139	58.657681	102.808578	-0.127923	0.000000	-0.329800	0.000000	0.000000	0.000000	-0.145099	0.028393	0.033103	0.000000	0.000000	2.000000	49.000000	0.000000
2876.858304	0.101683	0.545412	0.006816	81.470139	58.657681	102.808578	-0.127923	0.000000	-0.329800	0.000000	0.000000	0.000000	-0.145099	0.028393	0.033103	0.000000	0.000000	2.000000	49.000000	0.000000
2876.861637	0.101683	0.545412	0.006816	81.466919	58.556755	102.770782	-0.084164	0.000000	-0.340787	0.000000	0.000000	0.000000	-0.145099	0.028393	0.033103	0.000000	0.000000	2.000000	49.000000	0.000000
2876.864971	0.101683	0.545412	0.006816	81.466919	58.556755	102.770782	-0.084164	0.000000	-0.340787	0.000000	0.000000	0.000000	-0.145099	0.028393	0.033103	0.000000	0.000000	2.000000	49.000000	0.000000
2876.868304	0.101156	0.545481	0.006940	81.466919	58.556755	102.770782	-0.084164	0.000000	-0.340787	0.000000	0.000000	0.000000	-0.158050	0.020634	0.037242	0.000000	0.000000	2.000000	49.000000	0.000000
2876.871637	0.101156	0.545481	0.006940	81.464752	58.465511	102.755531	-0.084164	0.000000	-0.340787	0.000000	0.000000	0.000000	-0.158050	0.020634	0.037242	0.000000	0.000000	2.000000	49.000000	0.000000
2876.874971	0.100530	0.545499	0.007028	81.464752	58.465511	102.755531	-0.084164	0.000000	-0.340787	0.000000	0.000000	0.000000	-0.188055	0.005455	0.026572	0.000000	0.000000	2.000000	49.000000	0.000000
2876.878304	0.100530	0.545499	0.007028	81.464752	58.465511	102.755531	-0.084164	0.000000	-0.340787	0.000000	0.000000	0.000000	-0.188055	0.005455	0.026572	0.000000	0.000000	2.000000	49.000000	0.000000
2876.881637	0.100530	0.545499	0.007028	81.461441	58.368919	102.747589	-0.026481	0.000000	-0.351422	0.000000	0.000000	0.000000	-0.188055	0.005455	0.026572	0.000000	0.000000	2.000000	49.000000	0.000000
2876.884971	0.100530	0.545499	0.007028	81.461441	58.368919	102.747589	-0.026481	0.000000	-0.351422	0.000000	0.000000	0.000000	-0.188055	0.005455	0.026572	0.000000	0.000000	2.000000	49.000000	0.000000
2876.888304	0.099823	0.545525	0.007176	81.461441	58.368919	102.747589	-0.026481	0.000000	-0.351422	0.000000	0.000000	0.000000	-0.211890	0.007783	0.044236	0.000000	0.000000	2.000000	49.000000	0.000000
2876.891637	0.099823	0.545525	0.007176	81.453804	58.225910	102.709213	-0.026481	0.000000	-0.351422	0.000000	0.000000	0.000000	-0.211890	0.007783	0.044236	0.000000	0.000000	2.000000	49.000000	0.000000
2876.894971	0.098974	0.545602	0.007409	81.453804	58.225910	102.709213	-0.026481	0.000000	-0.351422	0.000000	0.000000	0.000000	-0.254807	0.022966	0.070013	0.000000	0.000000	2.000000	49.000000	0.000000
2876.898304	0.098974	0.545602	0.007409	81.453804	58.225910	102.709213	-0.026481	0.000000	-0.351422	0.000000	0.000000	0.000000	-0.254807	0.022966	0.070013	0.000000	0.000000	2.000000	49.000000	0.000000
2876.901637	0.098974	0.545602	0.007409	81.438515	58.053207	102.662514	0.051302	0.000000	-0.370464	0.000000	0.000000	0.000000	-0.254807	0.022966	0.070013	0.000000	0.000000	2.000000	49.000000	0.000000
2876.904971	0.098000	0.545686	0.007710	81.438515	58.053207	102.662514	0.051302	0.000000	-0.370464	0.000000	0.000000	0.000000	-0.292106	0.025293	0.090160	0.000000	0.000000	2.000000	49.000000	0.000000
2876.908304	0.098000	0.545686	0.007710	81.438515	58.053207	102.662514	0.051302	0.000000	-0.370464	0.000000	0.000000	0.000000	-0.292106	0.025293	0.090160	0.000000	0.000000	2.000000	49.000000	0.000000
2876.911637	0.098000	0.545686	0.007710	81.415489	57.830345	102.577789	0.099987	0.000000	-0.385490	0.000000	0.000000	0.000000	-0.292106	0.025293	0.090160	0.000000	0.000000	2.000000	49.000000	0.000000
2876.914971	0.096985	0.545794	0.008145	81.415489	57.830345	102.577789	0.099987	0.000000	-0.385490	0.000000	0.000000	0.000000	-0.304575	0.032273	0.130411	0.000000	0.000000	2.000000	49.000000	0.000000
2876.918304	0.096985	0.545794	0.008145	81.415489	57.830345	102.577789	0.099987	0.000000	-0.385490	0.000000	0.000000	0.000000	-0.304575	0.032273	0.130411	0.000000	0.000000	2.000000	49.000000	0.000000
2876.921637	0.096985	0.545794	0.008145	81.391479	57.553764	102.441811	0.150749	0.000000	-0.407225	0.000000	0.000000	0.000000	-0.304575	0.032273	0.130411	0.000000	0.000000	2.000000	49.000000	0.000000
2876.924971	0.095914	0.545926	0.008649	81.391479	57.553764	102.441811	0.150749	0.000000	-0.407225	0.000000	0.000000	0.000000	-0.321285	0.039694	0.151482	0.000000	0.000000	2.000000	49.000000	0.000000
2876.928304	0.095914	0.545926	0.008649	81.391479	57.553764	102.441811	0.150749	0.000000	-0.407225	0.000000	0.000000	0.000000	-0.321285	0.039694	0.151482	0.000000	0.000000	2.000000	49.000000	0.000000
2876.931637	0.095914	0.545926	0.008649	81.365326	57.234718	102.262154	0.204297	0.000000	-0.432472	0.000000	0.000000	0.000000	-0.321285	0.039694	0.151482	0.000000	0.000000	2.000000	49.000000	0.000000
2876.934971	0.094818	0.546065	0.009265	81.365326	57.234718	102.262154	0.204297	0.000000	-0.432472	0.000000	0.000000	0.000000	-0.328771	0.041654	0.184746	0.000000	0.000000	2.000000	49.000000	0.000000
2876.938304	0.094818	0.546065	0.009265	81.365326	57.234718	102.262154	0.204297	0.000000	-0.432472	0.000000	0.000000	0.000000	-0.328771	0.041654	0.184746	0.000000	0.000000	2.000000	49.000000	0.000000
2876.941637	0.094818	0.546065	0.009265	81.336845	56.893875	102.068710	0.259092	0.000000	-0.463263	0.000000	0.000000	0.000000	-0.328771	0.041654	0.184746	0.000000	0.000000	2.000000	49.000000	0.000000
2876.944971	0.093688	0.546202	0.009951	81.336845	56.893875	102.068710	0.259092	0.000000	-0.463263	0.000000	0.000000	0.000000	-0.339001	0.041280	0.205685	0.000000	0.000000	2.000000	49.000000	0.000000
2876.948304	0.093688	0.546202	0.009951	81.336845	56.893875	102.068710	0.259092	0.000000	-0.463263	0.000000	0.000000	0.000000	-0.339001	0.041280	0.205685	0.000000	0.000000	2.000000	49.000000	0.000000
2876.951637	0.093688	0.546202	0.009951	81.306068	56.531525	101.861732	0.315592	0.000000	-0.497544	0.000000	0.000000	0.000000	-0.339001	0.041280	0.205685	0.000000	0.000000	2.000000	49.000000	0.000000
2876.954971	0.092496	0.546374	0.010683	81.306068	56.531525	101.861732	0.315592	0.000000	-0.497544	0.000000	0.000000	0.000000	-0.357741	0.051444	0.219579	0.000000	0.000000	2.000000	49.000000	0.000000
2876.958304	0.092496	0.546374	0.010683	81.306068	56.531525	101.861732	0.315592	0.000000	-0.497544	0.000000	0.000000	0.000000	-0.357741	0.051444	0.219579	0.000000	0.000000	2.000000	49.000000	0.000000
2876.961637	0.092496	0.546374	0.010683	81.270805	56.136341	101.627037	0.375216	0.000000	-0.534141	0.000000	0.000000	0.000000	-0.357741	0.051444	0.219579	0.000000	0.000000	2.000000	49.000000	0.000000
2876.964971	0.091242	0.546527	0.011470	81.270805	56.136341	101.627037	0.375216	0.000000	-0.534141	0.000000	0.000000	0.000000	-0.376107	0.045996	0.236184	0.000000	0.000000	2.000000	49.000000	0.000000
2876.968304	0.091242	0.546527	0.011470	81.270805	56.136341	101.627037	0.375216	0.000000	-0.534141	0.000000	0.000000	0.000000	-0.376107	0.045996	0.236184	0.000000	0.000000	2.000000	49.000000	0.000000
2876.971637	0.091242	0.546527	0.011470	81.237625	55.749237	101.408745	0.437901	0.000000	-0.573505	0.000000	0.000000	0.000000	-0.376107	0.045996	0.236184	0.000000	0.000000	2.000000	49.000000	0.000000
2876.974971	0.089943	0.546698	0.012280	81.237625	55.749237	101.408745	0.437901	0.000000	-0.573505	0.000000	0.000000	0.000000	-0.389595	0.051091	0.243070	0.000000	0.000000	2.000000	49.000000	0.000000
2876.978304	0.089943	0.546698	0.012280	81.237625	55.749237	101.408745	0.437901	0.000000	-0.573505	0.000000	0.000000	0.000000	-0.389595	0.051091	0.243070	0.000000	0.000000	2.000000	49.000000	0.000000
2876.981637	0.089943	0.546698	0.012280	81.204262	55.358288	101.192032	0.502833	0.000000	-0.614016	0.000000	0.000000	0.000000	-0.389595	0.051091	0.243070	0.000000	0.000000	2.000000	49.000000	0.000000
2876.984971	0.088616	0.546825	0.013078	81.204262	55.358288	101.192032	0.502833	0.000000	-0.614016	0.000000	0.000000	0.000000	-0.398263	0.038218	0.239210	0.000000	0.000000	2.000000	49.000000	0.000000
2876.988304	0.088616	0.546825	0.013078	81.204262	55.358288	101.192032	0.502833	0.000000	-0.614016	0.000000	0.000000	0.000000	-0.398263	0.038218	0.239210	0.000000	0.000000	2.000000	49.000000	0.000000
2876.991637	0.088616	0.546825	0.013078	81.170799	54.971699	100.976974	0.569211	0.000000	-0.653885	0.000000	0.000000	0.000000	-0.398263	0.038218	0.239210	0.000000	0.000000	2.000000	49.000000	0.000000
2876.994971	0.087261	0.546978	0.013870	81.170799	54.971699	100.976974	0.569211	0.000000	-0.653885	0.000000	0.000000	0.000000	-0.406459	0.046057	0.237810	0.000000	0.000000	2.000000	49.000000	0.000000
2876.998304	0.087261	0.546978	0.013870	81.170799	54.971699	100.976974	0.569211	0.000000	-0.653885	0.000000	0.000000	0.000000	-0.406459	0.046057	0.237810	0.000000	0.000000	2.000000	49.000000	0.000000
2877.001637	0.087261	0.546978	0.013870	81.139511	54.600742	100.777718	0.636954	0.000000	-0.693520	0.000000	0.000000	0.000000	-0.406459	0.046057	0.237810	0.000000	0.000000	2.000000	49.000000	0.000000
2877.004971	0.085933	0.547114	0.014701	81.139511	54.600742	100.777718	0.636954	0.000000	-0.693520	0.000000	0.000000	0.000000	-0.398472	0.040534	0.249045	0.000000	0.000000	2.000000	49.000000	0.000000
2877.008304	0.085933	0.547114	0.014701	81.139511	54.600742	100.777718	0.636954	0.000000	-0.693520	0.000000	0.000000	0.000000	-0.398472	0.040534	0.249045	0.000000	0.000000	2.000000	49.000000	0.000000
2877.011637	0.085933	0.547114	0.014701	81.105804	54.219963	100.565750	0.703366	0.000000	-0.735027	0.000000	0.000000	0.000000	-0.398472	0.040534	0.249045	0.000000	0.000000	2.000000	49.000000	0.000000
2877.014971	0.084623	0.547223	0.015528	81.105804	54.219963	100.565750	0.703366	0.000000	-0.735027	0.000000	0.000000	0.000000	-0.392768	0.032681	0.248088	0.000000	0.000000	2.000000	49.000000	0.000000
2877.018304	0.084623	0.547223	0.015528	81.105804	54.219963	100.565750	0.703366	0.000000	-0.735027	0.000000	0.000000	0.000000	-0.392768	0.032681	0.248088	0.000000	0.000000	2.000000	49.000000	0.000000
2877.021637	0.084623	0.547223	0.015528	81.078728	53.862801	100.265015	0.768827	0.000000	-0.776375	0.000000	0.000000	0.000000	-0.392768	0.032681	0.248088	0.000000	0.000000	2.000000	49.000000	0.000000
2877.024971	0.083385	0.547313	0.016384	81.078728	53.862801	100.265015	0.768827	0.000000	-0.776375	0.000000	0.000000	0.000000	-0.371392	0.027112	0.257070	0.000000	0.000000	2.000000	49.000000	0.000000
2877.028304	0.083385	0.547313	0.016384	81.078728	53.862801	100.265015	0.768827	0.000000	-0.776375	0.000000	0.000000	0.000000	-0.371392	0.027112	0.257070	0.000000	0.000000	2.000000	49.000000	0.000000
2877.031637	0.083385	0.547313	0.016384	81.051590	53.539722	99.539200	0.830726	0.000000	-0.819220	0.000000	0.000000	0.000000	-0.371392	0.027112	0.257070	0.000000	0.000000	2.000000	49.000000	0.000000
2877.034971	0.082184	0.547317	0.017204	81.051590	53.539722	99.539200	0.830726	0.000000	-0.819220	0.000000	0.000000	0.000000	-0.360519	0.001084	0.245784	0.000000	0.000000	2.000000	49.000000	0.000000
2877.038304	0.082184	0.547317	0.017204	81.051590	53.539722	99.539200	0.830726	0.000000	-0.819220	0.000000	0.000000	0.000000	-0.360519	0.001084	0.245784	0.000000	0.000000	2.000000	49.000000	0.000000
2877.041637	0.082184	0.547317	0.017204	81.036850	53.283199	99.075745	0.890812	0.000000	-0.860184	0.000000	0.000000	0.000000	-0.360519	0.001084	0.245784	0.000000	0.000000	2.000000	49.000000	0.000000
2877.044971	0.080998	0.547276	0.018003	81.036850	53.283199	99.075745	0.890812	0.000000	-0.860184	0.000000	0.000000	0.000000	-0.355603	-0.012037	0.239700	0.000000	0.000000	2.000000	49.000000	0.000000
2877.048304	0.080998	0.547276	0.018003	81.036850	53.283199	99.075745	0.890812	0.000000	-0.860184	0.000000	0.000000	0.000000	-0.355603	-0.012037	0.239700	0.000000	0.000000	2.000000	49.000000	0.000000
2877.051637	0.080998	0.547276	0.018003	81.026489	53.034916	98.619652	0.950079	0.000000	-0.900134	0.000000	0.000000	0.000000	-0.355603	-0.012037	0.239700	0.000000	0.000000	2.000000	49.000000	0.000000
2877.054971	0.079853	0.547166	0.018783	81.026489	53.034916	98.619652	0.950079	0.000000	-0.900134	0.000000	0.000000	0.000000	-0.343591	-0.033072	0.233979	0.000000	0.000000	2.000000	49.000000	0.000000
2877.058304	0.079853	0.547166	0.018783	81.026489	53.034916	98.619652	0.950079	0.000000	-0.900134	0.000000	0.000000	0.000000	-0.343591	-0.033072	0.233979	0.000000	0.000000	2.000000	49.000000	0.000000
2877.061637	0.079853	0.547166	0.018783	81.024452	52.866764	98.045639	1.007344	0.000000	-0.939130	0.000000	0.000000	0.000000	-0.343591	-0.033072	0.233979	0.000000	0.000000	2.000000	49.000000	0.000000
2877.064971	0.078737	0.547014	0.019475	81.024452	52.866764	98.045639	1.007344	0.000000	-0.939130	0.000000	0.000000	0.000000	-0.334893	-0.045804	0.207774	0.000000	0.000000	2.000000	49.000000	0.000000
2877.068304	0.078737	0.547014	0.019475	81.024452	52.866764	98.045639	1.007344	0.000000	-0.939130	0.000000	0.000000	0.000000	-0.334893	-0.045804	0.207774	0.000000	0.000000	2.000000	49.000000	0.000000
2877.071637	0.078737	0.547014	0.019475	81.023636	52.720589	97.333267	1.063160	0.000000	-0.973759	0.000000	0.000000	0.000000	-0.334893	-0.045804	0.207774	0.000000	0.000000	2.000000	49.000000	0.000000
2877.074971	0.077615	0.546817	0.020152	81.023636	52.720589	97.333267	1.063160	0.000000	-0.973759	0.000000	0.000000	0.000000	-0.336439	-0.058951	0.202974	0.000000	0.000000	2.000000	49.000000	0.000000
2877.078304	0.077615	0.546817	0.020152	81.023636	52.720589	97.333267	1.063160	0.000000	-0.973759	0.000000	0.000000	0.000000	-0.336439	-0.058951	0.202974	0.000000	0.000000	2.000000	49.000000	0.000000
2877.081637	0.077615	0.546817	0.020152	81.027733	52.627068	96.619522	1.119233	0.000000	-1.007588	0.000000	0.000000	0.000000	-0.336439	-0.058951	0.202974	0.000000	0.000000	2.000000	49.000000	0.000000
2877.084971	0.076555	0.546629	0.020792	81.027733	52.627068	96.619522	1.119233	0.000000	-1.007588	0.000000	0.000000	0.000000	-0.317995	-0.056320	0.191995	0.000000	0.000000	2.000000	49.000000	0.000000
2877.088304	0.076555	0.546629	0.020792	81.027733	52.627068	96.619522	1.119233	0.000000	-1.007588	0.000000	0.000000	0.000000	-0.317995	-0.056320	0.191995	0.000000	0.000000	2.000000	49.000000	0.000000
2877.091637	0.076555	0.546629	0.020792	81.036583	52.566841	96.091225	1.172232	0.000000	-1.039587	0.000000	0.000000	0.000000	-0.317995	-0.056320	0.191995	0.000000	0.000000	2.000000	49.000000	0.000000
2877.094971	0.075597	0.546416	0.021352	81.036583	52.566841	96.091225	1.172232	0.000000	-1.039587	0.000000	0.000000	0.000000	-0.287500	-0.063860	0.168177	0.000000	0.000000	2.000000	49.000000	0.000000
2877.098304	0.075597	0.546416	0.021352	81.036583	52.566841	96.091225	1.172232	0.000000	-1.039587	0.000000	0.000000	0.000000	-0.287500	-0.063860	0.168177	0.000000	0.000000	2.000000	49.000000	0.000000
2877.101637	0.075597	0.546416	0.021352	81.045418	52.517654	95.722656	1.220149	0.000000	-1.067617	0.000000	0.000000	0.000000	-0.287500	-0.063860	0.168177	0.000000	0.000000	2.000000	49.000000	0.000000
2877.104971	0.074777	0.546194	0.021912	81.045418	52.517654	95.722656	1.220149	0.000000	-1.067617	0.000000	0.000000	0.000000	-0.246115	-0.066858	0.168016	0.000000	0.000000	2.000000	49.000000	0.000000
2877.108304	0.074777	0.546194	0.021912	81.045418	52.517654	95.722656	1.220149	0.000000	-1.067617	0.000000	0.000000	0.000000	-0.246115	-0.066858	0.168016	0.000000	0.000000	2.000000	49.000000	0.000000
2877.111637	0.074777	0.546194	0.021912	81.049980	52.455341	95.319641	1.261168	0.000000	-1.095620	0.000000	0.000000	0.000000	-0.246115	-0.066858	0.168016	0.000000	0.000000	2.000000	49.000000	0.000000
2877.114971	0.074777	0.546194	0.021912	81.049980	52.455341	95.319641	1.261168	0.000000	-1.095620	0.000000	0.000000	0.000000	-0.246115	-0.066858	0.168016	0.000000	0.000000	2.000000	49.000000	0.000000
2877.118304	0.074095	0.545961	0.022473	81.049980	52.455341	95.319641	1.261168	0.000000	-1.095620	0.000000	0.000000	0.000000	-0.204625	-0.069836	0.168061	0.000000	0.000000	2.000000	49.000000	0.000000
2877.121637	0.074095	0.545961	0.022473	81.056702	52.395512	94.830139	1.261168	0.000000	-1.095620	0.000000	0.000000	0.000000	-0.204625	-0.069836	0.168061	0.000000	0.000000	2.000000	49.000000	0.000000
2877.124971	0.073545	0.545710	0.022993	81.056702	52.395512	94.830139	1.261168	0.000000	-1.095620	0.000000	0.000000	0.000000	-0.164904	-0.075119	0.156009	0.000000	0.000000	2.000000	49.000000	0.000000
2877.128304	0.073545	0.545710	0.022993	81.056702	52.395512	94.830139	1.261168	0.000000	-1.095620	0.000000	0.000000	0.000000	-0.164904	-0.075119	0.156009	0.000000	0.000000	2.000000	49.000000	0.000000
2877.131637	0.073545	0.545710	0.022993	81.077667	52.301682	94.369324	1.322756	0.000000	-1.149631	0.000000	0.000000	0.000000	-0.164904	-0.075119	0.156009	0.000000	0.000000	2.000000	49.000000	0.000000
2877.134971	0.073545	0.545710	0.022993	81.077667	52.301682	94.369324	1.322756	0.000000	-1.149631	0.000000	0.000000	0.000000	-0.164904	-0.075119	0.156009	0.000000	0.000000	2.000000	49.000000	0.000000
2877.138304	0.073091	0.545467	0.023539	81.077667	52.301682	94.369324	1.322756	0.000000	-1.149631	0.000000	0.000000	0.000000	-0.136031	-0.073021	0.163858	0.000000	0.000000	2.000000	49.000000	0.000000
2877.141637	0.073091	0.545467	0.023539	81.133217	51.982681	93.772919	1.322756	0.000000	-1.149631	0.000000	0.000000	0.000000	-0.136031	-0.073021	0.163858	0.000000	0.000000	2.000000	49.000000	0.000000
2877.144971	0.072682	0.545250	0.024073	81.133217	51.982681	93.772919	1.322756	0.000000	-1.149631	0.000000	0.000000	0.000000	-0.122885	-0.065216	0.160160	0.000000	0.000000	2.000000	49.000000	0.000000
2877.148304	0.072682	0.545250	0.024073	81.133217	51.982681	93.772919	1.322756	0.000000	-1.149631	0.000000	0.000000	0.000000	-0.122885	-0.065216	0.160160	0.000000	0.000000	2.000000	49.000000	0.000000
2877.151637	0.072682	0.545250	0.024073	81.217651	51.509594	93.112450	1.365909	0.000000	-1.203634	0.000000	0.000000	0.000000	-0.122885	-0.065216	0.160160	0.000000	0.000000	2.000000	49.000000	0.000000
2877.154971	0.072682	0.545250	0.024073	81.217651	51.509594	93.112450	1.365909	0.000000	-1.203634	0.000000	0.000000	0.000000	-0.122885	-0.065216	0.160160	0.000000	0.000000	2.000000	49.000000	0.000000
2877.158304	0.072340	0.545032	0.024596	81.217651	51.509594	93.112450	1.365909	0.000000	-1.203634	0.000000	0.000000	0.000000	-0.102605	-0.065408	0.156900	0.000000	0.000000	2.000000	49.000000	0.000000
2877.161637	0.072340	0.545032	0.024596	81.314972	50.912331	92.355408	1.365909	0.000000	-1.203634	0.000000	0.000000	0.000000	-0.102605	-0.065408	0.156900	0.000000	0.000000	2.000000	49.000000	0.000000
2877.164971	0.072090	0.544857	0.025118	81.314972	50.912331	92.355408	1.365909	0.000000	-1.203634	0.000000	0.000000	0.000000	-0.074796	-0.052457	0.156658	0.000000	0.000000	2.000000	49.000000	0.000000
2877.168304	0.072090	0.544857	0.025118	81.314972	50.912331	92.355408	1.365909	0.000000	-1.203634	0.000000	0.000000	0.000000	-0.074796	-0.052457	0.156658	0.000000	0.000000	2.000000	49.000000	0.000000
2877.171637	0.072090	0.544857	0.025118	81.412041	50.282024	91.522316	1.395476	0.000000	-1.255894	0.000000	0.000000	0.000000	-0.074796	-0.052457	0.156658	0.000000	0.000000	2.000000	49.000000	0.000000
2877.174971	0.071954	0.544708	0.025618	81.412041	50.282024	91.522316	1.395476	0.000000	-1.255894	0.000000	0.000000	0.000000	-0.040837	-0.044598	0.150022	0.000000	0.000000	2.000000	49.000000	0.000000
2877.178304	0.071954	0.544708	0.025618	81.412041	50.282024	91.522316	1.395476	0.000000	-1.255894	0.000000	0.000000	0.000000	-0.040837	-0.044598	0.150022	0.000000	0.000000	2.000000	49.000000	0.000000
2877.181637	0.071954	0.544708	0.025618	81.493729	49.683727	90.709969	1.402282	0.000000	-1.280898	0.000000	0.000000	0.000000	-0.040837	-0.044598	0.150022	0.000000	0.000000	2.000000	49.000000	0.000000
2877.184971	0.071954	0.544708	0.025618	81.493729	49.683727	90.709969	1.402282	0.000000	-1.280898	0.000000	0.000000	0.000000	-0.040837	-0.044598	0.150022	0.000000	0.000000	2.000000	49.000000	0.000000
2877.188304	0.072000	0.544612	0.026081	81.493729	49.683727	90.709969	1.402282	0.000000	-1.280898	0.000000	0.000000	0.000000	0.013668	-0.028731	0.138930	0.000000	0.000000	2.000000	49.000000	0.000000
2877.191637	0.072000	0.544612	0.026081	81.569901	49.090439	89.910995	1.402282	0.000000	-1.280898	0.000000	0.000000	0.000000	0.013668	-0.028731	0.138930	0.000000	0.000000	2.000000	49.000000	0.000000
2877.194971	0.072205	0.544543	0.026515	81.569901	49.090439	89.910995	1.402282	0.000000	-1.280898	0.000000	0.000000	0.000000	0.061659	-0.020815	0.130276	0.000000	0.000000	2.000000	49.000000	0.000000
2877.198304	0.072205	0.544543	0.026515	81.569901	49.090439	89.910995	1.402282	0.000000	-1.280898	0.000000	0.000000	0.000000	0.061659	-0.020815	0.130276	0.000000	0.000000	2.000000	49.000000	0.000000
2877.201637	0.072205	0.544543	0.026515	81.658447	48.439663	89.061424	1.389727	0.000000	-1.325765	0.000000	0.000000	0.000000	0.061659	-0.020815	0.130276	0.000000	0.000000	2.000000	49.000000	0.000000
2877.204971	0.072205	0.544543	0.026515	81.658447	48.439663	89.061424	1.389727	0.000000	-1.325765	0.000000	0.000000	0.000000	0.061659	-0.020815	0.130276	0.000000	0.000000	2.000000	49.000000	0.000000
2877.208304	0.072497	0.544466	0.026895	81.658447	48.439663	89.061424	1.389727	0.000000	-1.325765	0.000000	0.000000	0.000000	0.087473	-0.023109	0.113833	0.000000	0.000000	2.000000	49.000000	0.000000
2877.211637	0.072497	0.544466	0.026895	81.772446	47.597572	87.964348	1.389727	0.000000	-1.325765	0.000000	0.000000	0.000000	0.087473	-0.023109	0.113833	0.000000	0.000000	2.000000	49.000000	0.000000
2877.214971	0.072497	0.544466	0.026895	81.772446	47.597572	87.964348	1.389727	0.000000	-1.325765	0.000000	0.000000	0.000000	0.087473	-0.023109	0.113833	0.000000	0.000000	2.000000	49.000000	0.000000
2877.218304	0.072497	0.544466	0.026895	81.772446	47.597572	87.964348	1.389727	0.000000	-1.325765	0.000000	0.000000	0.000000	0.087473	-0.023109	0.113833	0.000000	0.000000	2.000000	49.000000	0.000000
2877.221637	0.073330	0.544389	0.027429	81.908424	46.565010	86.618767	1.375148	0.000000	-1.344738	0.000000	0.000000	0.000000	0.249856	-0.023132	0.160289	0.000000	0.000000	2.000000	49.000000	0.000000
2877.224971	0.073330	0.544389	0.027429	81.908424	46.565010	86.618767	1.375148	0.000000	-1.344738	0.000000	0.000000	0.000000	-0.000000	0.000006	0.000000	0.000000	0.000000	2.000000	49.000000	0.000000
2877.228304	0.073330	0.544389	0.027429	81.908424	46.565010	86.618767	1.375148	0.000000	-1.344738	0.000000	0.000000	0.000000	-0.000000	0.000006	0.000000	0.000000	0.000000	2.000000	49.000000	0.000000
2877.231637	0.073330	0.544389	0.027429	82.052383	45.474640	85.195114	1.333506	0.000000	-1.371452	0.000000	0.000000	0.000000	-0.000000	0.000006	0.000000	0.000000	0.000000	2.000000	49.000000	0.000000
2877.234971	0.073330	0.544389	0.027429	82.052383	45.474640	85.195114	1.333506	0.000000	-1.371452	0.000000	0.000000	0.000000	-0.000000	0.000006	0.000000	0.000000	0.000000	2.000000	49.000000	0.000000
2877.238304	0.073869	0.544345	0.027570	82.052383	45.474640	85.195114	1.333506	0.000000	-1.371452	0.000000	0.000000	0.000000	0.161789	-0.013104	0.042355	0.000000	0.000000	2.000000	49.000000	0.000000
2877.241637	0.073869	0.544345	0.027570	82.183922	44.422771	83.809738	1.333506	0.000000	-1.371452	0.000000	0.000000	0.000000	0.161789	-0.013104	0.042355	0.000000	0.000000	2.000000	49.000000	0.000000
2877.244971	0.074513	0.544330	0.027625	82.183922	44.422771	83.809738	1.333506	0.000000	-1.371452	0.000000	0.000000	0.000000	0.193282	-0.004355	0.016400	0.000000	0.000000	2.000000	49.000000	0.000000
2877.248304	0.074513	0.544330	0.027625	82.183922	44.422771	83.809738	1.333506	0.000000	-1.371452	0.000000	0.000000	0.000000	0.193282	-0.004355	0.016400	0.000000	0.000000	2.000000	49.000000	0.000000
2877.251637	0.074513	0.544330	0.027625	82.312218	43.445213	82.499733	1.274327	0.000000	-1.381245	0.000000	0.000000	0.000000	0.193282	-0.004355	0.016400	0.000000	0.000000	2.000000	49.000000	0.000000
2877.254971	0.075251	0.544304	0.027516	82.312218	43.445213	82.499733	1.274327	0.000000	-1.381245	0.000000	0.000000	0.000000	0.221130	-0.008030	-0.032713	0.000000	0.000000	2.000000	49.000000	0.000000
2877.258304	0.075251	0.544304	0.027516	82.312218	43.445213	82.499733	1.274327	0.000000	-1.381245	0.000000	0.000000	0.000000	0.221130	-0.008030	-0.032713	0.000000	0.000000	2.000000	49.000000	0.000000
2877.261637	0.075251	0.544304	0.027516	82.431023	42.456059	81.176971	1.237472	0.000000	-1.375793	0.000000	0.000000	0.000000	0.221130	-0.008030	-0.032713	0.000000	0.000000	2.000000	49.000000	0.000000
2877.264971	0.076049	0.544323	0.027345	82.431023	42.456059	81.176971	1.237472	0.000000	-1.375793	0.000000	0.000000	0.000000	0.239426	0.005840	-0.051342	0.000000	0.000000	2.000000	49.000000	0.000000
2877.268304	0.076049	0.544323	0.027345	82.431023	42.456059	81.176971	1.237472	0.000000	-1.375793	0.000000	0.000000	0.000000	0.239426	0.005840	-0.051342	0.000000	0.000000	2.000000	49.000000	0.000000
2877.271637	0.076049	0.544323	0.027345	82.537285	41.596634	80.017166	1.237472	0.000000	-1.375793	0.000000	0.000000	0.000000	0.239426	0.005840	-0.051342	0.000000	0.000000	2.000000	49.000000	0.000000
2877.274971	0.076049	0.544323	0.027345	82.537285	41.596634	80.017166	1.237472	0.000000	-1.375793	0.000000	0.000000	0.000000	0.239426	0.005840	-0.051342	0.000000	0.000000	2.000000	49.000000	0.000000
2877.278304	0.076826	0.544347	0.027045	82.537285	41.596634	80.017166	1.237472	0.000000	-1.375793	0.000000	0.000000	0.000000	0.233277	0.007262	-0.089813	0.000000	0.000000	2.000000	49.000000	0.000000
2877.281637	0.076826	0.544347	0.027045	82.663506	40.545010	78.611176	1.197568	0.000000	-1.367236	0.000000	0.000000	0.000000	0.233277	0.007262	-0.089813	0.000000	0.000000	2.000000	49.000000	0.000000
2877.284971	0.077851	0.544396	0.026528	82.663506	40.545010	78.611176	1.197568	0.000000	-1.367236	0.000000	0.000000	0.000000	0.307417	0.014522	-0.155180	0.000000	0.000000	2.000000	49.000000	0.000000
2877.288304	0.077851	0.544396	0.026528	82.663506	40.545010	78.611176	1.197568	0.000000	-1.367236	0.000000	0.000000	0.000000	0.307417	0.014522	-0.155180	0.000000	0.000000	2.000000	49.000000	0.000000
2877.291637	0.077851	0.544396	0.026528	82.758087	39.805679	77.952141	1.107452	0.000000	-1.326404	0.000000	0.000000	0.000000	0.307417	0.014522	-0.155180	0.000000	0.000000	2.000000	49.000000	0.000000
2877.294971	0.078866	0.544490	0.025958	82.758087	39.805679	77.952141	1.107452	0.000000	-1.326404	0.000000	0.000000	0.000000	0.304378	0.028329	-0.170898	0.000000	0.000000	2.000000	49.000000	0.000000
2877.298304	0.078866	0.544490	0.025958	82.758087	39.805679	77.952141	1.107452	0.000000	-1.326404	0.000000	0.000000	0.000000	0.304378	0.028329	-0.170898	0.000000	0.000000	2.000000	49.000000	0.000000
2877.301637	0.078866	0.544490	0.025958	82.839981	39.216579	77.978775	1.056723	0.000000	-1.297921	0.000000	0.000000	0.000000	0.304378	0.028329	-0.170898	0.000000	0.000000	2.000000	49.000000	0.000000
2877.304971	0.079933	0.544570	0.025294	82.839981	39.216579	77.978775	1.056723	0.000000	-1.297921	0.000000	0.000000	0.000000	0.320296	0.023809	-0.199422	0.000000	0.000000	2.000000	49.000000	0.000000
2877.308304	0.079933	0.544570	0.025294	82.839981	39.216579	77.978775	1.056723	0.000000	-1.297921	0.000000	0.000000	0.000000	0.320296	0.023809	-0.199422	0.000000	0.000000	2.000000	49.000000	0.000000
2877.311637	0.079933	0.544570	0.025294	82.929504	38.408264	77.924995	1.003340	0.000000	-1.264683	0.000000	0.000000	0.000000	0.320296	0.023809	-0.199422	0.000000	0.000000	2.000000	49.000000	0.000000
2877.314971	0.080997	0.544675	0.024622	82.929504	38.408264	77.924995	1.003340	0.000000	-1.264683	0.000000	0.000000	0.000000	0.319236	0.031722	-0.201591	0.000000	0.000000	2.000000	49.000000	0.000000
2877.318304	0.080997	0.544675	0.024622	82.929504	38.408264	77.924995	1.003340	0.000000	-1.264683	0.000000	0.000000	0.000000	0.319236	0.031722	-0.201591	0.000000	0.000000	2.000000	49.000000	0.000000
2877.321637	0.080997	0.544675	0.024622	83.053246	37.145008	77.142891	0.950134	0.000000	-1.231085	0.000000	0.000000	0.000000	0.319236	0.031722	-0.201591	0.000000	0.000000	2.000000	49.000000	0.000000
2877.324971	0.082126	0.544807	0.023931	83.053246	37.145008	77.142891	0.950134	0.000000	-1.231085	0.000000	0.000000	0.000000	0.338717	0.039588	-0.207268	0.000000	0.000000	2.000000	49.000000	0.000000
2877.328304	0.082126	0.544807	0.023931	83.053246	37.145008	77.142891	0.950134	0.000000	-1.231085	0.000000	0.000000	0.000000	0.338717	0.039588	-0.207268	0.000000	0.000000	2.000000	49.000000	0.000000
2877.331637	0.082126	0.544807	0.023931	83.197182	35.397678	75.620209	0.893681	0.000000	-1.196540	0.000000	0.000000	0.000000	0.338717	0.039588	-0.207268	0.000000	0.000000	2.000000	49.000000	0.000000
2877.334971	0.083253	0.544912	0.023242	83.197182	35.397678	75.620209	0.893681	0.000000	-1.196540	0.000000	0.000000	0.000000	0.338066	0.031475	-0.206698	0.000000	0.000000	2.000000	49.000000	0.000000
2877.338304	0.083253	0.544912	0.023242	83.197182	35.397678	75.620209	0.893681	0.000000	-1.196540	0.000000	0.000000	0.000000	0.338066	0.031475	-0.206698	0.000000	0.000000	2.000000	49.000000	0.000000
2877.341637	0.083253	0.544912	0.023242	83.348991	33.398685	73.880341	0.837337	0.000000	-1.162091	0.000000	0.000000	0.000000	0.338066	0.031475	-0.206698	0.000000	0.000000	2.000000	49.000000	0.000000
2877.344971	0.084427	0.545007	0.022565	83.348991	33.398685	73.880341	0.837337	0.000000	-1.162091	0.000000	0.000000	0.000000	0.352034	0.028476	-0.203128	0.000000	0.000000	2.000000	49.000000	0.000000
2877.348304	0.084427	0.545007	0.022565	83.348991	33.398685	73.880341	0.837337	0.000000	-1.162091	0.000000	0.000000	0.000000	0.352034	0.028476	-0.203128	0.000000	0.000000	2.000000	49.000000	0.000000
2877.351637	0.084427	0.545007	0.022565	83.478477	31.447954	72.248016	0.778665	0.000000	-1.128236	0.000000	0.000000	0.000000	0.352034	0.028476	-0.203128	0.000000	0.000000	2.000000	49.000000	0.000000
2877.354971	0.085666	0.545075	0.021877	83.478477	31.447954	72.248016	0.778665	0.000000	-1.128236	0.000000	0.000000	0.000000	0.371859	0.020389	-0.206272	0.000000	0.000000	2.000000	49.000000	0.000000
2877.358304	0.085666	0.545075	0.021877	83.478477	31.447954	72.248016	0.778665	0.000000	-1.128236	0.000000	0.000000	0.000000	0.371859	0.020389	-0.206272	0.000000	0.000000	2.000000	49.000000	0.000000
2877.361637	0.085666	0.545075	0.021877	83.577675	29.923807	71.174454	0.716688	0.000000	-1.093857	0.000000	0.000000	0.000000	0.371859	0.020389	-0.206272	0.000000	0.000000	2.000000	49.000000	0.000000
2877.364971	0.086955	0.545150	0.021219	83.577675	29.923807	71.174454	0.716688	0.000000	-1.093857	0.000000	0.000000	0.000000	0.386748	0.022545	-0.197541	0.000000	0.000000	2.000000	49.000000	0.000000
2877.368304	0.086955	0.545150	0.021219	83.577675	29.923807	71.174454	0.716688	0.000000	-1.093857	0.000000	0.000000	0.000000	0.386748	0.022545	-0.197541	0.000000	0.000000	2.000000	49.000000	0.000000
2877.371637	0.086955	0.545150	0.021219	83.637581	29.043194	71.162125	0.652230	0.000000	-1.060934	0.000000	0.000000	0.000000	0.386748	0.022545	-0.197541	0.000000	0.000000	2.000000	49.000000	0.000000
2877.374971	0.088238	0.545208	0.020539	83.637581	29.043194	71.162125	0.652230	0.000000	-1.060934	0.000000	0.000000	0.000000	0.384828	0.017373	-0.204010	0.000000	0.000000	2.000000	49.000000	0.000000
2877.378304	0.088238	0.545208	0.020539	83.637581	29.043194	71.162125	0.652230	0.000000	-1.060934	0.000000	0.000000	0.000000	0.384828	0.017373	-0.204010	0.000000	0.000000	2.000000	49.000000	0.000000
2877.381637	0.088238	0.545208	0.020539	83.672348	28.774473	71.917328	0.588092	0.000000	-1.026932	0.000000	0.000000	0.000000	0.384828	0.017373	-0.204010	0.000000	0.000000	2.000000	49.000000	0.000000
2877.384971	0.089437	0.545294	0.019800	83.672348	28.774473	71.917328	0.588092	0.000000	-1.026932	0.000000	0.000000	0.000000	0.359659	0.025828	-0.221688	0.000000	0.000000	2.000000	49.000000	0.000000
2877.388304	0.089437	0.545294	0.019800	83.672348	28.774473	71.917328	0.588092	0.000000	-1.026932	0.000000	0.000000	0.000000	0.359659	0.025828	-0.221688	0.000000	0.000000	2.000000	49.000000	0.000000
2877.391637	0.089437	0.545294	0.019800	83.697556	28.801744	72.938652	0.528149	0.000000	-0.989984	0.000000	0.000000	0.000000	0.359659	0.025828	-0.221688	0.000000	0.000000	2.000000	49.000000	0.000000
2877.394971	0.090606	0.545363	0.019044	83.697556	28.801744	72.938652	0.528149	0.000000	-0.989984	0.000000	0.000000	0.000000	0.350834	0.020625	-0.226741	0.000000	0.000000	2.000000	49.000000	0.000000
2877.398304	0.090606	0.545363	0.019044	83.697556	28.801744	72.938652	0.528149	0.000000	-0.989984	0.000000	0.000000	0.000000	0.350834	0.020625	-0.226741	0.000000	0.000000	2.000000	49.000000	0.000000
2877.401637	0.090606	0.545363	0.019044	83.729210	28.900419	73.902481	0.469677	0.000000	-0.952194	0.000000	0.000000	0.000000	0.350834	0.020625	-0.226741	0.000000	0.000000	2.000000	49.000000	0.000000
2877.404971	0.091614	0.545409	0.018189	83.729210	28.900419	73.902481	0.469677	0.000000	-0.952194	0.000000	0.000000	0.000000	0.302122	0.013741	-0.256422	0.000000	0.000000	2.000000	49.000000	0.000000
2877.408304	0.091614	0.545409	0.018189	83.729210	28.900419	73.902481	0.469677	0.000000	-0.952194	0.000000	0.000000	0.000000	0.302122	0.013741	-0.256422	0.000000	0.000000	2.000000	49.000000	0.000000
2877.411637	0.091614	0.545409	0.018189	83.767723	28.889614	74.517052	0.419323	0.000000	-0.909457	0.000000	0.000000	0.000000	0.302122	0.013741	-0.256422	0.000000	0.000000	2.000000	49.000000	0.000000
2877.414971	0.092456	0.545437	0.017345	83.767723	28.889614	74.517052	0.419323	0.000000	-0.909457	0.000000	0.000000	0.000000	0.252688	0.008486	-0.253306	0.000000	0.000000	2.000000	49.000000	0.000000
2877.418304	0.092456	0.545437	0.017345	83.767723	28.889614	74.517052	0.419323	0.000000	-0.909457	0.000000	0.000000	0.000000	0.252688	0.008486	-0.253306	0.000000	0.000000	2.000000	49.000000	0.000000
2877.421637	0.092456	0.545437	0.017345	83.808502	28.828583	74.651001	0.377208	0.000000	-0.867239	0.000000	0.000000	0.000000	0.252688	0.008486	-0.253306	0.000000	0.000000	2.000000	49.000000	0.000000
2877.424971	0.093157	0.545448	0.016507	83.808502	28.828583	74.651001	0.377208	0.000000	-0.867239	0.000000	0.000000	0.000000	0.210209	0.003233	-0.251264	0.000000	0.000000	2.000000	49.000000	0.000000
2877.428304	0.093157	0.545448	0.016507	83.808502	28.828583	74.651001	0.377208	0.000000	-0.867239	0.000000	0.000000	0.000000	0.210209	0.003233	-0.251264	0.000000	0.000000	2.000000	49.000000	0.000000
2877.431637	0.093157	0.545448	0.016507	83.831436	28.905884	75.242317	0.342173	0.000000	-0.825362	0.000000	0.000000	0.000000	0.210209	0.003233	-0.251264	0.000000	0.000000	2.000000	49.000000	0.000000
2877.434971	0.093712	0.545451	0.015654	83.831436	28.905884	75.242317	0.342173	0.000000	-0.825362	0.000000	0.000000	0.000000	0.166571	0.000839	-0.255857	0.000000	0.000000	2.000000	49.000000	0.000000
2877.438304	0.093712	0.545451	0.015654	83.831436	28.905884	75.242317	0.342173	0.000000	-0.825362	0.000000	0.000000	0.000000	0.166571	0.000839	-0.255857	0.000000	0.000000	2.000000	49.000000	0.000000
2877.441637	0.093712	0.545451	0.015654	83.803246	28.866531	76.242912	0.314411	0.000000	-0.782719	0.000000	0.000000	0.000000	0.166571	0.000839	-0.255857	0.000000	0.000000	2.000000	49.000000	0.000000
2877.444971	0.093712	0.545451	0.015654	83.803246	28.866531	76.242912	0.314411	0.000000	-0.782719	0.000000	0.000000	0.000000	0.166571	0.000839	-0.255857	0.000000	0.000000	2.000000	49.000000	0.000000
2877.448304	0.094143	0.545451	0.014891	83.803246	28.866531	76.242912	0.314411	0.000000	-0.782719	0.000000	0.000000	0.000000	0.129315	0.000182	-0.229076	0.000000	0.000000	2.000000	49.000000	0.000000
2877.451637	0.094143	0.545451	0.014891	83.712509	28.613205	77.001572	0.314411	0.000000	-0.782719	0.000000	0.000000	0.000000	0.129315	0.000182	-0.229076	0.000000	0.000000	2.000000	49.000000	0.000000
2877.454971	0.094512	0.545485	0.014176	83.712509	28.613205	77.001572	0.314411	0.000000	-0.782719	0.000000	0.000000	0.000000	0.110824	0.010220	-0.214440	0.000000	0.000000	2.000000	49.000000	0.000000
2877.458304	0.094512	0.545485	0.014176	83.712509	28.613205	77.001572	0.314411	0.000000	-0.782719	0.000000	0.000000	0.000000	0.110824	0.010220	-0.214440	0.000000	0.000000	2.000000	49.000000	0.000000
2877.461637	0.094512	0.545485	0.014176	83.586594	28.253178	77.492096	0.274388	0.000000	-0.708800	0.000000	0.000000	0.000000	0.110824	0.010220	-0.214440	0.000000	0.000000	2.000000	49.000000	0.000000
2877.464971	0.094512	0.545485	0.014176	83.586594	28.253178	77.492096	0.274388	0.000000	-0.708800	0.000000	0.000000	0.000000	0.110824	0.010220	-0.214440	0.000000	0.000000	2.000000	49.000000	0.000000
2877.468304	0.094840	0.545510	0.013492	83.586594	28.253178	77.492096	0.274388	0.000000	-0.708800	0.000000	0.000000	0.000000	0.098357	0.007316	-0.205080	0.000000	0.000000	2.000000	49.000000	0.000000
2877.471637	0.094840	0.545510	0.013492	83.432396	27.819962	77.646690	0.274388	0.000000	-0.708800	0.000000	0.000000	0.000000	0.098357	0.007316	-0.205080	0.000000	0.000000	2.000000	49.000000	0.000000
2877.474971	0.095112	0.545558	0.012881	83.432396	27.819962	77.646690	0.274388	0.000000	-0.708800	0.000000	0.000000	0.000000	0.081464	0.014578	-0.183529	0.000000	0.000000	2.000000	49.000000	0.000000
2877.478304	0.095112	0.545558	0.012881	83.432396	27.819962	77.646690	0.274388	0.000000	-0.708800	0.000000	0.000000	0.000000	0.081464	0.014578	-0.183529	0.000000	0.000000	2.000000	49.000000	0.000000
2877.481637	0.095112	0.545558	0.012881	83.282242	27.412968	77.620148	0.244418	0.000000	-0.644032	0.000000	0.000000	0.000000	0.081464	0.014578	-0.183529	0.000000	0.000000	2.000000	49.000000	0.000000
2877.484971	0.095112	0.545558	0.012881	83.282242	27.412968	77.620148	0.244418	0.000000	-0.644032	0.000000	0.000000	0.000000	0.081464	0.014578	-0.183529	0.000000	0.000000	2.000000	49.000000	0.000000
2877.488304	0.095301	0.545614	0.012327	83.282242	27.412968	77.620148	0.244418	0.000000	-0.644032	0.000000	0.000000	0.000000	0.056912	0.016777	-0.165977	0.000000	0.000000	2.000000	49.000000	0.000000
2877.491637	0.095301	0.545614	0.012327	83.118950	26.982693	77.357864	0.244418	0.000000	-0.644032	0.000000	0.000000	0.000000	0.056912	0.016777	-0.165977	0.000000	0.000000	2.000000	49.000000	0.000000
2877.494971	0.095441	0.545659	0.011874	83.118950	26.982693	77.357864	0.244418	0.000000	-0.644032	0.000000	0.000000	0.000000	0.041936	0.013426	-0.136098	0.000000	0.000000	2.000000	49.000000	0.000000
2877.498304	0.095441	0.545659	0.011874	83.118950	26.982693	77.357864	0.244418	0.000000	-0.644032	0.000000	0.000000	0.000000	0.041936	0.013426	-0.136098	0.000000	0.000000	2.000000	49.000000	0.000000
2877.501637	0.095441	0.545659	0.011874	82.949257	26.546762	76.911964	0.227943	0.000000	-0.593686	0.000000	0.000000	0.000000	0.041936	0.013426	-0.136098	0.000000	0.000000	2.000000	49.000000	0.000000
2877.504971	0.095441	0.545659	0.011874	82.949257	26.546762	76.911964	0.227943	0.000000	-0.593686	0.000000	0.000000	0.000000	0.041936	0.013426	-0.136098	0.000000	0.000000	2.000000	49.000000	0.000000
2877.508304	0.095468	0.545710	0.011551	82.949257	26.546762	76.911964	0.227943	0.000000	-0.593686	0.000000	0.000000	0.000000	0.008132	0.015231	-0.096701	0.000000	0.000000	2.000000	49.000000	0.000000
2877.511637	0.095468	0.545710	0.011551	82.784904	26.085468	76.452087	0.227943	0.000000	-0.593686	0.000000	0.000000	0.000000	0.008132	0.015231	-0.096701	0.000000	0.000000	2.000000	49.000000	0.000000
2877.514971	0.095468	0.545710	0.011551	82.784904	26.085468	76.452087	0.227943	0.000000	-0.593686	0.000000	0.000000	0.000000	0.008132	0.015231	-0.096701	0.000000	0.000000	2.000000	49.000000	0.000000
2877.518304	0.095468	0.545710	0.011551	82.784904	26.085468	76.452087	0.227943	0.000000	-0.593686	0.000000	0.000000	0.000000	0.008132	0.015231	-0.096701	0.000000	0.000000	2.000000	49.000000	0.000000
2877.521637	0.095215	0.545863	0.011332	82.648277	25.634409	76.001945	0.226588	0.000000	-0.577569	0.000000	0.000000	0.000000	-0.075918	0.046066	-0.065704	0.000000	0.000000	2.000000	49.000000	0.000000
2877.524971	0.095215	0.545863	0.011332	82.648277	25.634409	76.001945	0.226588	0.000000	-0.577569	0.000000	0.000000	0.000000	-0.075918	0.046066	-0.065704	0.000000	0.000000	2.000000	49.000000	0.000000
2877.528304	0.095215	0.545863	0.011332	82.648277	25.634409	76.001945	0.226588	0.000000	-0.577569	0.000000	0.000000	0.000000	-0.075918	0.046066	-0.065704	0.000000	0.000000	2.000000	49.000000	0.000000
2877.531637	0.095215	0.545863	0.011332	82.563438	25.179646	75.546227	0.239241	0.000000	-0.566618	0.000000	0.000000	0.000000	-0.075918	0.046066	-0.065704	0.000000	0.000000	2.000000	49.000000	0.000000
2877.534971	0.094906	0.545906	0.011409	82.563438	25.179646	75.546227	0.239241	0.000000	-0.566618	0.000000	0.000000	0.000000	-0.092612	0.012912	0.022931	0.000000	0.000000	2.000000	49.000000	0.000000
2877.538304	0.094906	0.545906	0.011409	82.563438	25.179646	75.546227	0.239241	0.000000	-0.566618	0.000000	0.000000	0.000000	-0.092612	0.012912	0.022931	0.000000	0.000000	2.000000	49.000000	0.000000
2877.541637	0.094906	0.545906	0.011409	82.539391	24.868221	75.245247	0.254676	0.000000	-0.570440	0.000000	0.000000	0.000000	-0.092612	0.012912	0.022931	0.000000	0.000000	2.000000	49.000000	0.000000
2877.544971	0.094536	0.545940	0.011521	82.539391	24.868221	75.245247	0.254676	0.000000	-0.570440	0.000000	0.000000	0.000000	-0.111278	0.010146	0.033737	0.000000	0.000000	2.000000	49.000000	0.000000
2877.548304	0.094536	0.545940	0.011521	82.539391	24.868221	75.245247	0.254676	0.000000	-0.570440	0.000000	0.000000	0.000000	-0.111278	0.010146	0.033737	0.000000	0.000000	2.000000	49.000000	0.000000
2877.551637	0.094536	0.545940	0.011521	82.538094	24.740662	75.156609	0.273223	0.000000	-0.576063	0.000000	0.000000	0.000000	-0.111278	0.010146	0.033737	0.000000	0.000000	2.000000	49.000000	0.000000
2877.554971	0.094536	0.545940	0.011521	82.538094	24.740662	75.156609	0.273223	0.000000	-0.576063	0.000000	0.000000	0.000000	-0.111278	0.010146	0.033737	0.000000	0.000000	2.000000	49.000000	0.000000
2877.558304	0.094107	0.545956	0.011692	82.538094	24.740662	75.156609	0.273223	0.000000	-0.576063	0.000000	0.000000	0.000000	-0.128602	0.004640	0.051329	0.000000	0.000000	2.000000	49.000000	0.000000
2877.561637	0.094107	0.545956	0.011692	82.535027	24.672539	75.150970	0.273223	0.000000	-0.576063	0.000000	0.000000	0.000000	-0.128602	0.004640	0.051329	0.000000	0.000000	2.000000	49.000000	0.000000
2877.564971	0.093617	0.545936	0.011904	82.535027	24.672539	75.150970	0.273223	0.000000	-0.576063	0.000000	0.000000	0.000000	-0.147067	-0.005961	0.063468	0.000000	0.000000	2.000000	49.000000	0.000000
2877.568304	0.093617	0.545936	0.011904	82.535027	24.672539	75.150970	0.273223	0.000000	-0.576063	0.000000	0.000000	0.000000	-0.147067	-0.005961	0.063468	0.000000	0.000000	2.000000	49.000000	0.000000
2877.571637	0.093617	0.545936	0.011904	82.537704	24.620028	75.168320	0.319167	0.000000	-0.595196	0.000000	0.000000	0.000000	-0.147067	-0.005961	0.063468	0.000000	0.000000	2.000000	49.000000	0.000000
2877.574971	0.093074	0.545882	0.012088	82.537704	24.620028	75.168320	0.319167	0.000000	-0.595196	0.000000	0.000000	0.000000	-0.162683	-0.016138	0.055152	0.000000	0.000000	2.000000	49.000000	0.000000
2877.578304	0.093074	0.545882	0.012088	82.537704	24.620028	75.168320	0.319167	0.000000	-0.595196	0.000000	0.000000	0.000000	-0.162683	-0.016138	0.055152	0.000000	0.000000	2.000000	49.000000	0.000000
2877.581637	0.093074	0.545882	0.012088	82.543068	24.577599	75.203011	0.346281	0.000000	-0.604388	0.000000	0.000000	0.000000	-0.162683	-0.016138	0.055152	0.000000	0.000000	2.000000	49.000000	0.000000
2877.584971	0.093074	0.545882	0.012088	82.543068	24.577599	75.203011	0.346281	0.000000	-0.604388	0.000000	0.000000	0.000000	-0.162683	-0.016138	0.055152	0.000000	0.000000	2.000000	49.000000	0.000000
2877.588304	0.092511	0.545776	0.012285	82.543068	24.577599	75.203011	0.346281	0.000000	-0.604388	0.000000	0.000000	0.000000	-0.168899	-0.031815	0.059129	0.000000	0.000000	2.000000	49.000000	0.000000
2877.591637	0.092511	0.545776	0.012285	82.556816	24.571882	75.278175	0.346281	0.000000	-0.604388	0.000000	0.000000	0.000000	-0.168899	-0.031815	0.059129	0.000000	0.000000	2.000000	49.000000	0.000000
2877.594971	0.091900	0.545653	0.012472	82.556816	24.571882	75.278175	0.346281	0.000000	-0.604388	0.000000	0.000000	0.000000	-0.183440	-0.036900	0.056127	0.000000	0.000000	2.000000	49.000000	0.000000
2877.598304	0.091900	0.545653	0.012472	82.556816	24.571882	75.278175	0.346281	0.000000	-0.604388	0.000000	0.000000	0.000000	-0.183440	-0.036900	0.056127	0.000000	0.000000	2.000000	49.000000	0.000000
2877.601637	0.091900	0.545653	0.012472	82.568474	24.711811	75.524307	0.405004	0.000000	-0.623597	0.000000	0.000000	0.000000	-0.183440	-0.036900	0.056127	0.000000	0.000000	2.000000	49.000000	0.000000
2877.604971	0.091900	0.545653	0.012472	82.568474	24.711811	75.524307	0.405004	0.000000	-0.623597	0.000000	0.000000	0.000000	-0.183440	-0.036900	0.056127	0.000000	0.000000	2.000000	49.000000	0.000000
2877.608304	0.091309	0.545461	0.012645	82.568474	24.711811	75.524307	0.405004	0.000000	-0.623597	0.000000	0.000000	0.000000	-0.177351	-0.057671	0.052005	0.000000	0.000000	2.000000	49.000000	0.000000
2877.611637	0.091309	0.545461	0.012645	82.586029	24.957758	75.866913	0.405004	0.000000	-0.623597	0.000000	0.000000	0.000000	-0.177351	-0.057671	0.052005	0.000000	0.000000	2.000000	49.000000	0.000000
2877.614971	0.090804	0.545225	0.012787	82.586029	24.957758	75.866913	0.405004	0.000000	-0.623597	0.000000	0.000000	0.000000	-0.151441	-0.070609	0.042589	0.000000	0.000000	2.000000	49.000000	0.000000
2877.618304	0.090804	0.545225	0.012787	82.586029	24.957758	75.866913	0.405004	0.000000	-0.623597	0.000000	0.000000	0.000000	-0.151441	-0.070609	0.042589	0.000000	0.000000	2.000000	49.000000	0.000000
2877.621637	0.090804	0.545225	0.012787	82.612602	25.062006	76.020164	0.459803	0.000000	-0.639363	0.000000	0.000000	0.000000	-0.151441	-0.070609	0.042589	0.000000	0.000000	2.000000	49.000000	0.000000
2877.624971	0.090804	0.545225	0.012787	82.612602	25.062006	76.020164	0.459803	0.000000	-0.639363	0.000000	0.000000	0.000000	-0.151441	-0.070609	0.042589	0.000000	0.000000	2.000000	49.000000	0.000000
2877.628304	0.090363	0.544947	0.012902	82.612602	25.062006	76.020164	0.459803	0.000000	-0.639363	0.000000	0.000000	0.000000	-0.132194	-0.083528	0.034524	0.000000	0.000000	2.000000	49.000000	0.000000
2877.631637	0.090363	0.544947	0.012902	82.652039	25.090290	76.042206	0.459803	0.000000	-0.639363	0.000000	0.000000	0.000000	-0.132194	-0.083528	0.034524	0.000000	0.000000	2.000000	49.000000	0.000000
2877.634971	0.089996	0.544607	0.013036	82.652039	25.090290	76.042206	0.459803	0.000000	-0.639363	0.000000	0.000000	0.000000	-0.110311	-0.101993	0.040157	0.000000	0.000000	2.000000	49.000000	0.000000
2877.638304	0.089996	0.544607	0.013036	82.652039	25.090290	76.042206	0.459803	0.000000	-0.639363	0.000000	0.000000	0.000000	-0.110311	-0.101993	0.040157	0.000000	0.000000	2.000000	49.000000	0.000000
2877.641637	0.089996	0.544607	0.013036	82.692657	25.121021	75.942390	0.481836	0.000000	-0.645117	0.000000	0.000000	0.000000	-0.110311	-0.101993	0.040157	0.000000	0.000000	2.000000	49.000000	0.000000
2877.644971	0.089996	0.544607	0.013036	82.692657	25.121021	75.942390	0.481836	0.000000	-0.645117	0.000000	0.000000	0.000000	-0.110311	-0.101993	0.040157	0.000000	0.000000	2.000000	49.000000	0.000000
2877.648304	0.089672	0.544267	0.013161	82.692657	25.121021	75.942390	0.481836	0.000000	-0.645117	0.000000	0.000000	0.000000	-0.096973	-0.102024	0.037447	0.000000	0.000000	2.000000	49.000000	0.000000
2877.651637	0.089672	0.544267	0.013161	82.736610	25.150326	75.663521	0.500221	0.000000	-0.651810	0.000000	0.000000	0.000000	-0.096973	-0.102024	0.037447	0.000000	0.000000	2.000000	49.000000	0.000000
2877.654971	0.089336	0.543760	0.013340	82.736610	25.150326	75.663521	0.500221	0.000000	-0.651810	0.000000	0.000000	0.000000	-0.100844	-0.151916	0.053782	0.000000	0.000000	2.000000	49.000000	0.000000
2877.658304	0.089336	0.543760	0.013340	82.736610	25.150326	75.663521	0.500221	0.000000	-0.651810	0.000000	0.000000	0.000000	-0.100844	-0.151916	0.053782	0.000000	0.000000	2.000000	49.000000	0.000000
2877.661637	0.089336	0.543760	0.013340	82.751244	25.121313	75.312683	0.533190	0.000000	-0.667014	0.000000	0.000000	0.000000	-0.100844	-0.151916	0.053782	0.000000	0.000000	2.000000	49.000000	0.000000
2877.664971	0.089336	0.543760	0.013340	82.751244	25.121313	75.312683	0.533190	0.000000	-0.667014	0.000000	0.000000	0.000000	-0.100844	-0.151916	0.053782	0.000000	0.000000	2.000000	49.000000	0.000000
2877.668304	0.089030	0.543261	0.013555	82.751244	25.121313	75.312683	0.533190	0.000000	-0.667014	0.000000	0.000000	0.000000	-0.091914	-0.149702	0.064554	0.000000	0.000000	2.000000	49.000000	0.000000
2877.671637	0.089030	0.543261	0.013555	82.747589	25.048815	74.876320	0.533190	0.000000	-0.667014	0.000000	0.000000	0.000000	-0.091914	-0.149702	0.064554	0.000000	0.000000	2.000000	49.000000	0.000000
2877.674971	0.088707	0.542700	0.013806	82.747589	25.048815	74.876320	0.533190	0.000000	-0.667014	0.000000	0.000000	0.000000	-0.096923	-0.168310	0.075184	0.000000	0.000000	2.000000	49.000000	0.000000
2877.678304	0.088707	0.542700	0.013806	82.747589	25.048815	74.876320	0.533190	0.000000	-0.667014	0.000000	0.000000	0.000000	-0.096923	-0.168310	0.075184	0.000000	0.000000	2.000000	49.000000	0.000000
2877.681637	0.088707	0.542700	0.013806	82.744339	24.987247	74.373039	0.564663	0.000000	-0.690304	0.000000	0.000000	0.000000	-0.096923	-0.168310	0.075184	0.000000	0.000000	2.000000	49.000000	0.000000
2877.684971	0.088707	0.542700	0.013806	82.744339	24.987247	74.373039	0.564663	0.000000	-0.690304	0.000000	0.000000	0.000000	-0.096923	-0.168310	0.075184	0.000000	0.000000	2.000000	49.000000	0.000000
2877.688304	0.088433	0.542103	0.014075	82.744339	24.987247	74.373039	0.564663	0.000000	-0.690304	0.000000	0.000000	0.000000	-0.082102	-0.179088	0.080595	0.000000	0.000000	2.000000	49.000000	0.000000
2877.691637	0.088433	0.542103	0.014075	82.747391	24.957102	73.945267	0.564663	0.000000	-0.690304	0.000000	0.000000	0.000000	-0.082102	-0.179088	0.080595	0.000000	0.000000	2.000000	49.000000	0.000000
2877.694971	0.088186	0.541496	0.014361	82.747391	24.957102	73.945267	0.564663	0.000000	-0.690304	0.000000	0.000000	0.000000	-0.074246	-0.182049	0.085890	0.000000	0.000000	2.000000	49.000000	0.000000
2877.698304	0.088186	0.541496	0.014361	82.747391	24.957102	73.945267	0.564663	0.000000	-0.690304	0.000000	0.000000	0.000000	-0.074246	-0.182049	0.085890	0.000000	0.000000	2.000000	49.000000	0.000000
2877.701637	0.088186	0.541496	0.014361	82.746178	25.048841	73.863846	0.590721	0.000000	-0.718052	0.000000	0.000000	0.000000	-0.074246	-0.182049	0.085890	0.000000	0.000000	2.000000	49.000000	0.000000
2877.704971	0.088186	0.541496	0.014361	82.746178	25.048841	73.863846	0.590721	0.000000	-0.718052	0.000000	0.000000	0.000000	-0.074246	-0.182049	0.085890	0.000000	0.000000	2.000000	49.000000	0.000000
2877.708304	0.088027	0.540889	0.014630	82.746178	25.048841	73.863846	0.590721	0.000000	-0.718052	0.000000	0.000000	0.000000	-0.047507	-0.182189	0.080610	0.000000	0.000000	2.000000	49.000000	0.000000
2877.711637	0.088027	0.540889	0.014630	82.742851	25.370384	74.242210	0.590721	0.000000	-0.718052	0.000000	0.000000	0.000000	-0.047507	-0.182189	0.080610	0.000000	0.000000	2.000000	49.000000	0.000000
2877.714971	0.088006	0.540298	0.014891	82.742851	25.370384	74.242210	0.590721	0.000000	-0.718052	0.000000	0.000000	0.000000	-0.006258	-0.177314	0.078324	0.000000	0.000000	2.000000	49.000000	0.000000
2877.718304	0.088006	0.540298	0.014891	82.742851	25.370384	74.242210	0.590721	0.000000	-0.718052	0.000000	0.000000	0.000000	-0.006258	-0.177314	0.078324	0.000000	0.000000	2.000000	49.000000	0.000000
2877.721637	0.088006	0.540298	0.014891	82.763779	25.848022	74.777962	0.599682	0.000000	-0.744541	0.000000	0.000000	0.000000	-0.006258	-0.177314	0.078324	0.000000	0.000000	2.000000	49.000000	0.000000
2877.724971	0.088006	0.540298	0.014891	82.763779	25.848022	74.777962	0.599682	0.000000	-0.744541	0.000000	0.000000	0.000000	-0.006258	-0.177314	0.078324	0.000000	0.000000	2.000000	49.000000	0.000000
2877.728304	0.088143	0.539680	0.015126	82.763779	25.848022	74.777962	0.599682	0.000000	-0.744541	0.000000	0.000000	0.000000	0.041011	-0.185342	0.070656	0.000000	0.000000	2.000000	49.000000	0.000000
2877.731637	0.088143	0.539680	0.015126	82.806717	26.282742	75.244278	0.599682	0.000000	-0.744541	0.000000	0.000000	0.000000	0.041011	-0.185342	0.070656	0.000000	0.000000	2.000000	49.000000	0.000000
2877.734971	0.088318	0.539029	0.015316	82.806717	26.282742	75.244278	0.599682	0.000000	-0.744541	0.000000	0.000000	0.000000	0.052407	-0.195521	0.056924	0.000000	0.000000	2.000000	49.000000	0.000000
2877.738304	0.088318	0.539029	0.015316	82.806717	26.282742	75.244278	0.599682	0.000000	-0.744541	0.000000	0.000000	0.000000	0.052407	-0.195521	0.056924	0.000000	0.000000	2.000000	49.000000	0.000000
2877.741637	0.088318	0.539029	0.015316	82.856773	26.453592	75.394295	0.584112	0.000000	-0.765804	0.000000	0.000000	0.000000	0.052407	-0.195521	0.056924	0.000000	0.000000	2.000000	49.000000	0.000000
2877.744971	0.088318	0.539029	0.015316	82.856773	26.453592	75.394295	0.584112	0.000000	-0.765804	0.000000	0.000000	0.000000	0.052407	-0.195521	0.056924	0.000000	0.000000	2.000000	49.000000	0.000000
2877.748304	0.088542	0.538367	0.015519	82.856773	26.453592	75.394295	0.584112	0.000000	-0.765804	0.000000	0.000000	0.000000	0.067126	-0.198547	0.060919	0.000000	0.000000	2.000000	49.000000	0.000000
2877.751637	0.088542	0.538367	0.015519	82.898254	26.559395	75.477524	0.584112	0.000000	-0.765804	0.000000	0.000000	0.000000	0.067126	-0.198547	0.060919	0.000000	0.000000	2.000000	49.000000	0.000000
2877.754971	0.088784	0.537688	0.015699	82.898254	26.559395	75.477524	0.584112	0.000000	-0.765804	0.000000	0.000000	0.000000	0.072827	-0.203661	0.053856	0.000000	0.000000	2.000000	49.000000	0.000000
2877.758304	0.088784	0.537688	0.015699	82.898254	26.559395	75.477524	0.584112	0.000000	-0.765804	0.000000	0.000000	0.000000	0.072827	-0.203661	0.053856	0.000000	0.000000	2.000000	49.000000	0.000000
2877.761637	0.088784	0.537688	0.015699	82.934593	26.658661	75.548805	0.560786	0.000000	-0.784933	0.000000	0.000000	0.000000	0.072827	-0.203661	0.053856	0.000000	0.000000	2.000000	49.000000	0.000000
2877.764971	0.088784	0.537688	0.015699	82.934593	26.658661	75.548805	0.560786	0.000000	-0.784933	0.000000	0.000000	0.000000	0.072827	-0.203661	0.053856	0.000000	0.000000	2.000000	49.000000	0.000000
2877.768304	0.089075	0.537025	0.015887	82.934593	26.658661	75.548805	0.560786	0.000000	-0.784933	0.000000	0.000000	0.000000	0.087337	-0.198826	0.056500	0.000000	0.000000	2.000000	49.000000	0.000000
2877.771637	0.089075	0.537025	0.015887	82.979652	26.785669	75.644897	0.560786	0.000000	-0.784933	0.000000	0.000000	0.000000	0.087337	-0.198826	0.056500	0.000000	0.000000	2.000000	49.000000	0.000000
2877.774971	0.089415	0.536378	0.016084	82.979652	26.785669	75.644897	0.560786	0.000000	-0.784933	0.000000	0.000000	0.000000	0.101871	-0.194039	0.059135	0.000000	0.000000	2.000000	49.000000	0.000000
2877.778304	0.089415	0.536378	0.016084	82.979652	26.785669	75.644897	0.560786	0.000000	-0.784933	0.000000	0.000000	0.000000	0.101871	-0.194039	0.059135	0.000000	0.000000	2.000000	49.000000	0.000000
2877.781637	0.089415	0.536378	0.016084	83.033981	26.956467	75.770752	0.529252	0.000000	-0.804206	0.000000	0.000000	0.000000	0.101871	-0.194039	0.059135	0.000000	0.000000	2.000000	49.000000	0.000000
2877.784971	0.089415	0.536378	0.016084	83.033981	26.956467	75.770752	0.529252	0.000000	-0.804206	0.000000	0.000000	0.000000	0.101871	-0.194039	0.059135	0.000000	0.000000	2.000000	49.000000	0.000000
2877.788304	0.089821	0.535757	0.016263	83.033981	26.956467	75.770752	0.529252	0.000000	-0.804206	0.000000	0.000000	0.000000	0.121894	-0.186300	0.053702	0.000000	0.000000	2.000000	49.000000	0.000000
2877.791637	0.089821	0.535757	0.016263	83.094872	27.153481	75.917229	0.529252	0.000000	-0.804206	0.000000	0.000000	0.000000	0.121894	-0.186300	0.053702	0.000000	0.000000	2.000000	49.000000	0.000000
2877.794971	0.090313	0.535146	0.016401	83.094872	27.153481	75.917229	0.529252	0.000000	-0.804206	0.000000	0.000000	0.000000	0.147632	-0.183502	0.041444	0.000000	0.000000	2.000000	49.000000	0.000000
2877.798304	0.090313	0.535146	0.016401	83.094872	27.153481	75.917229	0.529252	0.000000	-0.804206	0.000000	0.000000	0.000000	0.147632	-0.183502	0.041444	0.000000	0.000000	2.000000	49.000000	0.000000
2877.801637	0.090313	0.535146	0.016401	83.154930	27.360260	76.065247	0.484331	0.000000	-0.820063	0.000000	0.000000	0.000000	0.147632	-0.183502	0.041444	0.000000	0.000000	2.000000	49.000000	0.000000
2877.804971	0.090313	0.535146	0.016401	83.154930	27.360260	76.065247	0.484331	0.000000	-0.820063	0.000000	0.000000	0.000000	0.147632	-0.183502	0.041444	0.000000	0.000000	2.000000	49.000000	0.000000
2877.808304	0.090850	0.534560	0.016525	83.154930	27.360260	76.065247	0.484331	0.000000	-0.820063	0.000000	0.000000	0.000000	0.160946	-0.175748	0.037228	0.000000	0.000000	2.000000	49.000000	0.000000
2877.811637	0.090850	0.534560	0.016525	83.214935	27.572315	76.215820	0.484331	0.000000	-0.820063	0.000000	0.000000	0.000000	0.160946	-0.175748	0.037228	0.000000	0.000000	2.000000	49.000000	0.000000
2877.814971	0.091405	0.533983	0.016621	83.214935	27.572315	76.215820	0.484331	0.000000	-0.820063	0.000000	0.000000	0.000000	0.166454	-0.172898	0.028772	0.000000	0.000000	2.000000	49.000000	0.000000
2877.818304	0.091405	0.533983	0.016621	83.214935	27.572315	76.215820	0.484331	0.000000	-0.820063	0.000000	0.000000	0.000000	0.166454	-0.172898	0.028772	0.000000	0.000000	2.000000	49.000000	0.000000
2877.821637	0.091405	0.533983	0.016621	83.271881	27.782078	76.361305	0.429765	0.000000	-0.831063	0.000000	0.000000	0.000000	0.166454	-0.172898	0.028772	0.000000	0.000000	2.000000	49.000000	0.000000
2877.824971	0.091405	0.533983	0.016621	83.271881	27.782078	76.361305	0.429765	0.000000	-0.831063	0.000000	0.000000	0.000000	0.166454	-0.172898	0.028772	0.000000	0.000000	2.000000	49.000000	0.000000
2877.828304	0.091981	0.533433	0.016707	83.271881	27.782078	76.361305	0.429765	0.000000	-0.831063	0.000000	0.000000	0.000000	0.173022	-0.165127	0.025837	0.000000	0.000000	2.000000	49.000000	0.000000
2877.831637	0.091981	0.533433	0.016707	83.323265	27.965302	76.481056	0.429765	0.000000	-0.831063	0.000000	0.000000	0.000000	0.173022	-0.165127	0.025837	0.000000	0.000000	2.000000	49.000000	0.000000
2877.834971	0.092539	0.532925	0.016811	83.323265	27.965302	76.481056	0.429765	0.000000	-0.831063	0.000000	0.000000	0.000000	0.167170	-0.152355	0.031071	0.000000	0.000000	2.000000	49.000000	0.000000
2877.838304	0.092539	0.532925	0.016811	83.323265	27.965302	76.481056	0.429765	0.000000	-0.831063	0.000000	0.000000	0.000000	0.167170	-0.152355	0.031071	0.000000	0.000000	2.000000	49.000000	0.000000
2877.841637	0.092539	0.532925	0.016811	83.371582	28.145222	76.594711	0.373066	0.000000	-0.840548	0.000000	0.000000	0.000000	0.167170	-0.152355	0.031071	0.000000	0.000000	2.000000	49.000000	0.000000
2877.844971	0.092539	0.532925	0.016811	83.371582	28.145222	76.594711	0.373066	0.000000	-0.840548	0.000000	0.000000	0.000000	0.167170	-0.152355	0.031071	0.000000	0.000000	2.000000	49.000000	0.000000
2877.848304	0.093118	0.532443	0.016905	83.371582	28.145222	76.594711	0.373066	0.000000	-0.840548	0.000000	0.000000	0.000000	0.173752	-0.144567	0.028179	0.000000	0.000000	2.000000	49.000000	0.000000
2877.851637	0.093118	0.532443	0.016905	83.413940	28.308115	76.693985	0.373066	0.000000	-0.840548	0.000000	0.000000	0.000000	0.173752	-0.144567	0.028179	0.000000	0.000000	2.000000	49.000000	0.000000
2877.854971	0.093699	0.532030	0.017008	83.413940	28.308115	76.693985	0.373066	0.000000	-0.840548	0.000000	0.000000	0.000000	0.174446	-0.123885	0.030953	0.000000	0.000000	2.000000	49.000000	0.000000
2877.858304	0.093699	0.532030	0.017008	83.413940	28.308115	76.693985	0.373066	0.000000	-0.840548	0.000000	0.000000	0.000000	0.174446	-0.123885	0.030953	0.000000	0.000000	2.000000	49.000000	0.000000
2877.861637	0.093699	0.532030	0.017008	83.448654	28.418036	76.731895	0.315033	0.000000	-0.850403	0.000000	0.000000	0.000000	0.174446	-0.123885	0.030953	0.000000	0.000000	2.000000	49.000000	0.000000
2877.864971	0.093699	0.532030	0.017008	83.448654	28.418036	76.731895	0.315033	0.000000	-0.850403	0.000000	0.000000	0.000000	0.174446	-0.123885	0.030953	0.000000	0.000000	2.000000	49.000000	0.000000
2877.868304	0.094253	0.531680	0.017084	83.448654	28.418036	76.731895	0.315033	0.000000	-0.850403	0.000000	0.000000	0.000000	0.165959	-0.105142	0.022846	0.000000	0.000000	2.000000	49.000000	0.000000
2877.871637	0.094253	0.531680	0.017084	83.481819	28.394289	76.625900	0.315033	0.000000	-0.850403	0.000000	0.000000	0.000000	0.165959	-0.105142	0.022846	0.000000	0.000000	2.000000	49.000000	0.000000
2877.874971	0.094782	0.531382	0.017156	83.481819	28.394289	76.625900	0.315033	0.000000	-0.850403	0.000000	0.000000	0.000000	0.158798	-0.089355	0.021541	0.000000	0.000000	2.000000	49.000000	0.000000
2877.878304	0.094782	0.531382	0.017156	83.481819	28.394289	76.625900	0.315033	0.000000	-0.850403	0.000000	0.000000	0.000000	0.158798	-0.089355	0.021541	0.000000	0.000000	2.000000	49.000000	0.000000
2877.881637	0.094782	0.531382	0.017156	83.513542	28.154966	76.275810	0.260907	0.000000	-0.857801	0.000000	0.000000	0.000000	0.158798	-0.089355	0.021541	0.000000	0.000000	2.000000	49.000000	0.000000
2877.884971	0.095241	0.531163	0.017229	83.513542	28.154966	76.275810	0.260907	0.000000	-0.857801	0.000000	0.000000	0.000000	0.137876	-0.065608	0.021813	0.000000	0.000000	2.000000	49.000000	0.000000
2877.888304	0.095241	0.531163	0.017229	83.513542	28.154966	76.275810	0.260907	0.000000	-0.857801	0.000000	0.000000	0.000000	0.137876	-0.065608	0.021813	0.000000	0.000000	2.000000	49.000000	0.000000
2877.891637	0.095241	0.531163	0.017229	83.541237	27.747318	75.743416	0.237927	0.000000	-0.861437	0.000000	0.000000	0.000000	0.137876	-0.065608	0.021813	0.000000	0.000000	2.000000	49.000000	0.000000
2877.894971	0.095241	0.531163	0.017229	83.541237	27.747318	75.743416	0.237927	0.000000	-0.861437	0.000000	0.000000	0.000000	0.137876	-0.065608	0.021813	0.000000	0.000000	2.000000	49.000000	0.000000
2877.898304	0.095654	0.531024	0.017298	83.541237	27.747318	75.743416	0.237927	0.000000	-0.861437	0.000000	0.000000	0.000000	0.123701	-0.041859	0.020817	0.000000	0.000000	2.000000	49.000000	0.000000
2877.901637	0.095654	0.531024	0.017298	83.563492	27.195080	75.053429	0.237927	0.000000	-0.861437	0.000000	0.000000	0.000000	0.123701	-0.041859	0.020817	0.000000	0.000000	2.000000	49.000000	0.000000
2877.904971	0.095991	0.531000	0.017343	83.563492	27.195080	75.053429	0.237927	0.000000	-0.861437	0.000000	0.000000	0.000000	0.101156	-0.007140	0.013335	0.000000	0.000000	2.000000	49.000000	0.000000
2877.908304	0.095991	0.531000	0.017343	83.563492	27.195080	75.053429	0.237927	0.000000	-0.861437	0.000000	0.000000	0.000000	0.101156	-0.007140	0.013335	0.000000	0.000000	2.000000	49.000000	0.000000
2877.911637	0.095991	0.531000	0.017343	83.579140	26.515421	74.232155	0.200451	0.000000	-0.867129	0.000000	0.000000	0.000000	0.101156	-0.007140	0.013335	0.000000	0.000000	2.000000	49.000000	0.000000
2877.914971	0.095991	0.531000	0.017343	83.579140	26.515421	74.232155	0.200451	0.000000	-0.867129	0.000000	0.000000	0.000000	0.101156	-0.007140	0.013335	0.000000	0.000000	2.000000	49.000000	0.000000
2877.918304	0.096258	0.531056	0.017389	83.579140	26.515421	74.232155	0.200451	0.000000	-0.867129	0.000000	0.000000	0.000000	0.080188	0.016675	0.013817	0.000000	0.000000	2.000000	49.000000	0.000000
2877.921637	0.096258	0.531056	0.017389	83.582588	25.759413	73.339737	0.200451	0.000000	-0.867129	0.000000	0.000000	0.000000	0.080188	0.016675	0.013817	0.000000	0.000000	2.000000	49.000000	0.000000
2877.924971	0.096258	0.531056	0.017389	83.582588	25.759413	73.339737	0.200451	0.000000	-0.867129	0.000000	0.000000	0.000000	0.080188	0.016675	0.013817	0.000000	0.000000	2.000000	49.000000	0.000000
2877.928304	0.096258	0.531056	0.017389	83.582588	25.759413	73.339737	0.200451	0.000000	-0.867129	0.000000	0.000000	0.000000	0.080188	0.016675	0.013817	0.000000	0.000000	2.000000	49.000000	0.000000
2877.931637	0.096523	0.531462	0.017424	83.571114	25.013792	72.473068	0.187086	0.000000	-0.869432	0.000000	0.000000	0.000000	0.079558	0.121776	0.010556	0.000000	0.000000	2.000000	49.000000	0.000000
2877.934971	0.096523	0.531462	0.017424	83.571114	25.013792	72.473068	0.187086	0.000000	-0.869432	0.000000	0.000000	0.000000	0.079558	0.121776	0.010556	0.000000	0.000000	2.000000	49.000000	0.000000
2877.938304	0.096523	0.531462	0.017424	83.571114	25.013792	72.473068	0.187086	0.000000	-0.869432	0.000000	0.000000	0.000000	0.079558	0.121776	0.010556	0.000000	0.000000	2.000000	49.000000	0.000000
2877.941637	0.096523	0.531462	0.017424	83.551559	24.273029	71.623062	0.173826	0.000000	-0.871191	0.000000	0.000000	0.000000	0.079558	0.121776	0.010556	0.000000	0.000000	2.000000	49.000000	0.000000
2877.944971	0.096522	0.531785	0.017417	83.551559	24.273029	71.623062	0.173826	0.000000	-0.871191	0.000000	0.000000	0.000000	-0.000424	0.097177	-0.002088	0.000000	0.000000	2.000000	49.000000	0.000000
2877.948304	0.096522	0.531785	0.017417	83.551559	24.273029	71.623062	0.173826	0.000000	-0.871191	0.000000	0.000000	0.000000	-0.000424	0.097177	-0.002088	0.000000	0.000000	2.000000	49.000000	0.000000
2877.951637	0.096522	0.531785	0.017417	83.511429	23.647652	70.920235	0.173897	0.000000	-0.870843	0.000000	0.000000	0.000000	-0.000424	0.097177	-0.002088	0.000000	0.000000	2.000000	49.000000	0.000000
2877.954971	0.096480	0.532248	0.017440	83.511429	23.647652	70.920235	0.173897	0.000000	-0.870843	0.000000	0.000000	0.000000	-0.012689	0.138804	0.006827	0.000000	0.000000	2.000000	49.000000	0.000000
2877.958304	0.096480	0.532248	0.017440	83.511429	23.647652	70.920235	0.173897	0.000000	-0.870843	0.000000	0.000000	0.000000	-0.012689	0.138804	0.006827	0.000000	0.000000	2.000000	49.000000	0.000000
2877.961637	0.096480	0.532248	0.017440	83.453178	23.188824	70.413033	0.176012	0.000000	-0.871981	0.000000	0.000000	0.000000	-0.012689	0.138804	0.006827	0.000000	0.000000	2.000000	49.000000	0.000000
2877.964971	0.096480	0.532248	0.017440	83.453178	23.188824	70.413033	0.176012	0.000000	-0.871981	0.000000	0.000000	0.000000	-0.012689	0.138804	0.006827	0.000000	0.000000	2.000000	49.000000	0.000000
2877.968304	0.096416	0.532807	0.017473	83.453178	23.188824	70.413033	0.176012	0.000000	-0.871981	0.000000	0.000000	0.000000	-0.019095	0.167605	0.009945	0.000000	0.000000	2.000000	49.000000	0.000000
2877.971637	0.096416	0.532807	0.017473	83.369720	22.930248	70.155151	0.176012	0.000000	-0.871981	0.000000	0.000000	0.000000	-0.019095	0.167605	0.009945	0.000000	0.000000	2.000000	49.000000	0.000000
2877.974971	0.096308	0.533462	0.017521	83.369720	22.930248	70.155151	0.176012	0.000000	-0.871981	0.000000	0.000000	0.000000	-0.032284	0.196402	0.014333	0.000000	0.000000	2.000000	49.000000	0.000000
2877.978304	0.096308	0.533462	0.017521	83.369720	22.930248	70.155151	0.176012	0.000000	-0.871981	0.000000	0.000000	0.000000	-0.032284	0.196402	0.014333	0.000000	0.000000	2.000000	49.000000	0.000000
2877.981637	0.096308	0.533462	0.017521	83.271538	22.742510	69.985298	0.184575	0.000000	-0.876027	0.000000	0.000000	0.000000	-0.032284	0.196402	0.014333	0.000000	0.000000	2.000000	49.000000	0.000000
2877.984971	0.096308	0.533462	0.017521	83.271538	22.742510	69.985298	0.184575	0.000000	-0.876027	0.000000	0.000000	0.000000	-0.032284	0.196402	0.014333	0.000000	0.000000	2.000000	49.000000	0.000000
2877.988304	0.096146	0.534235	0.017646	83.271538	22.742510	69.985298	0.184575	0.000000	-0.876027	0.000000	0.000000	0.000000	-0.048669	0.232189	0.037710	0.000000	0.000000	2.000000	49.000000	0.000000
2877.991637	0.096146	0.534235	0.017646	83.160973	22.533995	69.799965	0.184575	0.000000	-0.876027	0.000000	0.000000	0.000000	-0.048669	0.232189	0.037710	0.000000	0.000000	2.000000	49.000000	0.000000
2877.994971	0.095940	0.535106	0.017786	83.160973	22.533995	69.799965	0.184575	0.000000	-0.876027	0.000000	0.000000	0.000000	-0.061947	0.261126	0.041793	0.000000	0.000000	2.000000	49.000000	0.000000
2877.998304	0.095940	0.535106	0.017786	83.160973	22.533995	69.799965	0.184575	0.000000	-0.876027	0.000000	0.000000	0.000000	-0.061947	0.261126	0.041793	0.000000	0.000000	2.000000	49.000000	0.000000
2878.001637	0.095940	0.535106	0.017786	83.038132	22.303772	69.600929	0.203011	0.000000	-0.889278	0.000000	0.000000	0.000000	-0.061947	0.261126	0.041793	0.000000	0.000000	2.000000	49.000000	0.000000
2878.004971	0.095940	0.535106	0.017786	83.038132	22.303772	69.600929	0.203011	0.000000	-0.889278	0.000000	0.000000	0.000000	-0.061947	0.261126	0.041793	0.000000	0.000000	2.000000	49.000000	0.000000
2878.008304	0.095690	0.536046	0.017942	83.038132	22.303772	69.600929	0.203011	0.000000	-0.889278	0.000000	0.000000	0.000000	-0.075010	0.282169	0.046971	0.000000	0.000000	2.000000	49.000000	0.000000
2878.011637	0.095690	0.536046	0.017942	82.905884	22.063623	69.394577	0.203011	0.000000	-0.889278	0.000000	0.000000	0.000000	-0.075010	0.282169	0.046971	0.000000	0.000000	2.000000	49.000000	0.000000
2878.014971	0.095414	0.537067	0.018088	82.905884	22.063623	69.394577	0.203011	0.000000	-0.889278	0.000000	0.000000	0.000000	-0.082709	0.306208	0.043891	0.000000	0.000000	2.000000	49.000000	0.000000
2878.018304	0.095414	0.537067	0.018088	82.905884	22.063623	69.394577	0.203011	0.000000	-0.889278	0.000000	0.000000	0.000000	-0.082709	0.306208	0.043891	0.000000	0.000000	2.000000	49.000000	0.000000
2878.021637	0.095414	0.537067	0.018088	82.767471	21.819342	69.186775	0.229298	0.000000	-0.904421	0.000000	0.000000	0.000000	-0.082709	0.306208	0.043891	0.000000	0.000000	2.000000	49.000000	0.000000
2878.024971	0.095144	0.538148	0.018264	82.767471	21.819342	69.186775	0.229298	0.000000	-0.904421	0.000000	0.000000	0.000000	-0.080956	0.324378	0.052818	0.000000	0.000000	2.000000	49.000000	0.000000
2878.028304	0.095144	0.538148	0.018264	82.767471	21.819342	69.186775	0.229298	0.000000	-0.904421	0.000000	0.000000	0.000000	-0.080956	0.324378	0.052818	0.000000	0.000000	2.000000	49.000000	0.000000
2878.031637	0.095144	0.538148	0.018264	82.622749	21.574144	68.977959	0.242791	0.000000	-0.913224	0.000000	0.000000	0.000000	-0.080956	0.324378	0.052818	0.000000	0.000000	2.000000	49.000000	0.000000
2878.034971	0.094841	0.539276	0.018393	82.622749	21.574144	68.977959	0.242791	0.000000	-0.913224	0.000000	0.000000	0.000000	-0.090892	0.338408	0.038540	0.000000	0.000000	2.000000	49.000000	0.000000
2878.038304	0.094841	0.539276	0.018393	82.622749	21.574144	68.977959	0.242791	0.000000	-0.913224	0.000000	0.000000	0.000000	-0.090892	0.338408	0.038540	0.000000	0.000000	2.000000	49.000000	0.000000
2878.041637	0.094841	0.539276	0.018393	82.471809	21.334076	68.768768	0.257939	0.000000	-0.919648	0.000000	0.000000	0.000000	-0.090892	0.338408	0.038540	0.000000	0.000000	2.000000	49.000000	0.000000
2878.044971	0.094558	0.540458	0.018505	82.471809	21.334076	68.768768	0.257939	0.000000	-0.919648	0.000000	0.000000	0.000000	-0.084845	0.354531	0.033672	0.000000	0.000000	2.000000	49.000000	0.000000
2878.048304	0.094558	0.540458	0.018505	82.471809	21.334076	68.768768	0.257939	0.000000	-0.919648	0.000000	0.000000	0.000000	-0.084845	0.354531	0.033672	0.000000	0.000000	2.000000	49.000000	0.000000
2878.051637	0.094558	0.540458	0.018505	82.314613	21.094210	68.559708	0.272080	0.000000	-0.925260	0.000000	0.000000	0.000000	-0.084845	0.354531	0.033672	0.000000	0.000000	2.000000	49.000000	0.000000
2878.054971	0.094323	0.541684	0.018619	82.314613	21.094210	68.559708	0.272080	0.000000	-0.925260	0.000000	0.000000	0.000000	-0.070688	0.367746	0.034140	0.000000	0.000000	2.000000	49.000000	0.000000
2878.058304	0.094323	0.541684	0.018619	82.314613	21.094210	68.559708	0.272080	0.000000	-0.925260	0.000000	0.000000	0.000000	-0.070688	0.367746	0.034140	0.000000	0.000000	2.000000	49.000000	0.000000
2878.061637	0.094323	0.541684	0.018619	82.154198	20.864336	68.355148	0.283861	0.000000	-0.930950	0.000000	0.000000	0.000000	-0.070688	0.367746	0.034140	0.000000	0.000000	2.000000	49.000000	0.000000
2878.064971	0.094103	0.542973	0.018693	82.154198	20.864336	68.355148	0.283861	0.000000	-0.930950	0.000000	0.000000	0.000000	-0.066010	0.386771	0.022291	0.000000	0.000000	2.000000	49.000000	0.000000
2878.068304	0.094103	0.542973	0.018693	82.154198	20.864336	68.355148	0.283861	0.000000	-0.930950	0.000000	0.000000	0.000000	-0.066010	0.386771	0.022291	0.000000	0.000000	2.000000	49.000000	0.000000
2878.071637	0.094103	0.542973	0.018693	81.984398	20.637039	68.147629	0.294863	0.000000	-0.934665	0.000000	0.000000	0.000000	-0.066010	0.386771	0.022291	0.000000	0.000000	2.000000	49.000000	0.000000
2878.074971	0.093930	0.544307	0.018768	81.984398	20.637039	68.147629	0.294863	0.000000	-0.934665	0.000000	0.000000	0.000000	-0.051881	0.400008	0.022557	0.000000	0.000000	2.000000	49.000000	0.000000
2878.078304	0.093930	0.544307	0.018768	81.984398	20.637039	68.147629	0.294863	0.000000	-0.934665	0.000000	0.000000	0.000000	-0.051881	0.400008	0.022557	0.000000	0.000000	2.000000	49.000000	0.000000
2878.081637	0.093930	0.544307	0.018768	81.808372	20.414001	67.941566	0.303509	0.000000	-0.938424	0.000000	0.000000	0.000000	-0.051881	0.400008	0.022557	0.000000	0.000000	2.000000	49.000000	0.000000
2878.084971	0.093799	0.545694	0.018822	81.808372	20.414001	67.941566	0.303509	0.000000	-0.938424	0.000000	0.000000	0.000000	-0.039112	0.416164	0.015926	0.000000	0.000000	2.000000	49.000000	0.000000
2878.088304	0.093799	0.545694	0.018822	81.808372	20.414001	67.941566	0.303509	0.000000	-0.938424	0.000000	0.000000	0.000000	-0.039112	0.416164	0.015926	0.000000	0.000000	2.000000	49.000000	0.000000
2878.091637	0.093799	0.545694	0.018822	81.629143	20.198977	67.740768	0.310028	0.000000	-0.941079	0.000000	0.000000	0.000000	-0.039112	0.416164	0.015926	0.000000	0.000000	2.000000	49.000000	0.000000
2878.094971	0.093672	0.547099	0.018889	81.629143	20.198977	67.740768	0.310028	0.000000	-0.941079	0.000000	0.000000	0.000000	-0.038300	0.421519	0.020094	0.000000	0.000000	2.000000	49.000000	0.000000
2878.098304	0.093672	0.547099	0.018889	81.629143	20.198977	67.740768	0.310028	0.000000	-0.941079	0.000000	0.000000	0.000000	-0.038300	0.421519	0.020094	0.000000	0.000000	2.000000	49.000000	0.000000
2878.101637	0.093672	0.547099	0.018889	81.452492	19.956451	67.497910	0.316411	0.000000	-0.944428	0.000000	0.000000	0.000000	-0.038300	0.421519	0.020094	0.000000	0.000000	2.000000	49.000000	0.000000
2878.104971	0.093565	0.548531	0.018942	81.452492	19.956451	67.497910	0.316411	0.000000	-0.944428	0.000000	0.000000	0.000000	-0.032053	0.429750	0.016065	0.000000	0.000000	2.000000	49.000000	0.000000
2878.108304	0.093565	0.548531	0.018942	81.452492	19.956451	67.497910	0.316411	0.000000	-0.944428	0.000000	0.000000	0.000000	-0.032053	0.429750	0.016065	0.000000	0.000000	2.000000	49.000000	0.000000
2878.111637	0.093565	0.548531	0.018942	81.302498	19.665321	67.188301	0.321753	0.000000	-0.947105	0.000000	0.000000	0.000000	-0.032053	0.429750	0.016065	0.000000	0.000000	2.000000	49.000000	0.000000
2878.114971	0.093468	0.549940	0.018929	81.302498	19.665321	67.188301	0.321753	0.000000	-0.947105	0.000000	0.000000	0.000000	-0.028959	0.422504	-0.004024	0.000000	0.000000	2.000000	49.000000	0.000000
2878.118304	0.093468	0.549940	0.018929	81.302498	19.665321	67.188301	0.321753	0.000000	-0.947105	0.000000	0.000000	0.000000	-0.028959	0.422504	-0.004024	0.000000	0.000000	2.000000	49.000000	0.000000
2878.121637	0.093468	0.549940	0.018929	81.233032	19.296425	66.766792	0.326580	0.000000	-0.946435	0.000000	0.000000	0.000000	-0.028959	0.422504	-0.004024	0.000000	0.000000	2.000000	49.000000	0.000000
2878.124971	0.093337	0.551323	0.018857	81.233032	19.296425	66.766792	0.326580	0.000000	-0.946435	0.000000	0.000000	0.000000	-0.039399	0.415084	-0.021380	0.000000	0.000000	2.000000	49.000000	0.000000
2878.128304	0.093337	0.551323	0.018857	81.233032	19.296425	66.766792	0.326580	0.000000	-0.946435	0.000000	0.000000	0.000000	-0.039399	0.415084	-0.021380	0.000000	0.000000	2.000000	49.000000	0.000000
2878.131637	0.093337	0.551323	0.018857	81.299568	18.930552	66.313896	0.333146	0.000000	-0.942871	0.000000	0.000000	0.000000	-0.039399	0.415084	-0.021380	0.000000	0.000000	2.000000	49.000000	0.000000
2878.134971	0.093234	0.552691	0.018692	81.299568	18.930552	66.313896	0.333146	0.000000	-0.942871	0.000000	0.000000	0.000000	-0.030817	0.410251	-0.049493	0.000000	0.000000	2.000000	49.000000	0.000000
2878.138304	0.093234	0.552691	0.018692	81.299568	18.930552	66.313896	0.333146	0.000000	-0.942871	0.000000	0.000000	0.000000	-0.030817	0.410251	-0.049493	0.000000	0.000000	2.000000	49.000000	0.000000
2878.141637	0.093234	0.552691	0.018692	81.452911	18.652876	65.940720	0.338282	0.000000	-0.934622	0.000000	0.000000	0.000000	-0.030817	0.410251	-0.049493	0.000000	0.000000	2.000000	49.000000	0.000000
2878.144971	0.093166	0.554006	0.018462	81.452911	18.652876	65.940720	0.338282	0.000000	-0.934622	0.000000	0.000000	0.000000	-0.020581	0.394554	-0.069153	0.000000	0.000000	2.000000	49.000000	0.000000
2878.148304	0.093166	0.554006	0.018462	81.452911	18.652876	65.940720	0.338282	0.000000	-0.934622	0.000000	0.000000	0.000000	-0.020581	0.394554	-0.069153	0.000000	0.000000	2.000000	49.000000	0.000000
2878.151637	0.093166	0.554006	0.018462	81.640411	18.439384	65.630951	0.341713	0.000000	-0.923097	0.000000	0.000000	0.000000	-0.020581	0.394554	-0.069153	0.000000	0.000000	2.000000	49.000000	0.000000
2878.154971	0.093156	0.555312	0.018174	81.640411	18.439384	65.630951	0.341713	0.000000	-0.923097	0.000000	0.000000	0.000000	-0.002847	0.391865	-0.086310	0.000000	0.000000	2.000000	49.000000	0.000000
2878.158304	0.093156	0.555312	0.018174	81.640411	18.439384	65.630951	0.341713	0.000000	-0.923097	0.000000	0.000000	0.000000	-0.002847	0.391865	-0.086310	0.000000	0.000000	2.000000	49.000000	0.000000
2878.161637	0.093156	0.555312	0.018174	81.820343	18.270754	65.384453	0.342187	0.000000	-0.908712	0.000000	0.000000	0.000000	-0.002847	0.391865	-0.086310	0.000000	0.000000	2.000000	49.000000	0.000000
2878.164971	0.093166	0.556574	0.017866	81.820343	18.270754	65.384453	0.342187	0.000000	-0.908712	0.000000	0.000000	0.000000	0.002983	0.378455	-0.092334	0.000000	0.000000	2.000000	49.000000	0.000000
2878.168304	0.093166	0.556574	0.017866	81.820343	18.270754	65.384453	0.342187	0.000000	-0.908712	0.000000	0.000000	0.000000	0.002983	0.378455	-0.092334	0.000000	0.000000	2.000000	49.000000	0.000000
2878.171637	0.093166	0.556574	0.017866	81.979187	18.097128	65.136421	0.341690	0.000000	-0.893323	0.000000	0.000000	0.000000	0.002983	0.378455	-0.092334	0.000000	0.000000	2.000000	49.000000	0.000000
2878.174971	0.093200	0.557782	0.017562	81.979187	18.097128	65.136421	0.341690	0.000000	-0.893323	0.000000	0.000000	0.000000	0.010161	0.362306	-0.091390	0.000000	0.000000	2.000000	49.000000	0.000000
2878.178304	0.093200	0.557782	0.017562	81.979187	18.097128	65.136421	0.341690	0.000000	-0.893323	0.000000	0.000000	0.000000	0.010161	0.362306	-0.091390	0.000000	0.000000	2.000000	49.000000	0.000000
2878.181637	0.093200	0.557782	0.017562	82.113297	17.903814	64.865143	0.339996	0.000000	-0.878091	0.000000	0.000000	0.000000	0.010161	0.362306	-0.091390	0.000000	0.000000	2.000000	49.000000	0.000000
2878.184971	0.093251	0.558901	0.017226	82.113297	17.903814	64.865143	0.339996	0.000000	-0.878091	0.000000	0.000000	0.000000	0.015296	0.335699	-0.100804	0.000000	0.000000	2.000000	49.000000	0.000000
2878.188304	0.093251	0.558901	0.017226	82.113297	17.903814	64.865143	0.339996	0.000000	-0.878091	0.000000	0.000000	0.000000	0.015296	0.335699	-0.100804	0.000000	0.000000	2.000000	49.000000	0.000000
2878.191637	0.093251	0.558901	0.017226	82.215508	17.834045	64.751602	0.337447	0.000000	-0.861291	0.000000	0.000000	0.000000	0.015296	0.335699	-0.100804	0.000000	0.000000	2.000000	49.000000	0.000000
2878.194971	0.093280	0.559895	0.016896	82.215508	17.834045	64.751602	0.337447	0.000000	-0.861291	0.000000	0.000000	0.000000	0.008623	0.298455	-0.098854	0.000000	0.000000	2.000000	49.000000	0.000000
2878.198304	0.093280	0.559895	0.016896	82.215508	17.834045	64.751602	0.337447	0.000000	-0.861291	0.000000	0.000000	0.000000	0.008623	0.298455	-0.098854	0.000000	0.000000	2.000000	49.000000	0.000000
2878.201637	0.093280	0.559895	0.016896	82.286400	17.896505	64.800995	0.336010	0.000000	-0.844815	0.000000	0.000000	0.000000	0.008623	0.298455	-0.098854	0.000000	0.000000	2.000000	49.000000	0.000000
2878.204971	0.093280	0.559895	0.016896	82.286400	17.896505	64.800995	0.336010	0.000000	-0.844815	0.000000	0.000000	0.000000	0.008623	0.298455	-0.098854	0.000000	0.000000	2.000000	49.000000	0.000000
2878.208304	0.093259	0.560775	0.016556	82.286400	17.896505	64.800995	0.336010	0.000000	-0.844815	0.000000	0.000000	0.000000	-0.006100	0.263907	-0.102233	0.000000	0.000000	2.000000	49.000000	0.000000
2878.211637	0.093259	0.560775	0.016556	82.329445	17.959507	64.864716	0.336010	0.000000	-0.844815	0.000000	0.000000	0.000000	-0.006100	0.263907	-0.102233	0.000000	0.000000	2.000000	49.000000	0.000000
2878.214971	0.093244	0.561522	0.016241	82.329445	17.959507	64.864716	0.336010	0.000000	-0.844815	0.000000	0.000000	0.000000	-0.004560	0.224080	-0.094313	0.000000	0.000000	2.000000	49.000000	0.000000
2878.218304	0.093244	0.561522	0.016241	82.329445	17.959507	64.864716	0.336010	0.000000	-0.844815	0.000000	0.000000	0.000000	-0.004560	0.224080	-0.094313	0.000000	0.000000	2.000000	49.000000	0.000000
2878.221637	0.093244	0.561522	0.016241	82.359070	18.003229	64.904373	0.337787	0.000000	-0.812057	0.000000	0.000000	0.000000	-0.004560	0.224080	-0.094313	0.000000	0.000000	2.000000	49.000000	0.000000
2878.224971	0.093244	0.561522	0.016241	82.359070	18.003229	64.904373	0.337787	0.000000	-0.812057	0.000000	0.000000	0.000000	-0.004560	0.224080	-0.094313	0.000000	0.000000	2.000000	49.000000	0.000000
2878.228304	0.093196	0.562119	0.015878	82.359070	18.003229	64.904373	0.337787	0.000000	-0.812057	0.000000	0.000000	0.000000	-0.014483	0.178975	-0.109077	0.000000	0.000000	2.000000	49.000000	0.000000
2878.231637	0.093196	0.562119	0.015878	82.387482	18.042496	64.939926	0.337787	0.000000	-0.812057	0.000000	0.000000	0.000000	-0.014483	0.178975	-0.109077	0.000000	0.000000	2.000000	49.000000	0.000000
2878.234971	0.093145	0.562574	0.015501	82.387482	18.042496	64.939926	0.337787	0.000000	-0.812057	0.000000	0.000000	0.000000	-0.015252	0.136560	-0.112921	0.000000	0.000000	2.000000	49.000000	0.000000
2878.238304	0.093145	0.562574	0.015501	82.387482	18.042496	64.939926	0.337787	0.000000	-0.812057	0.000000	0.000000	0.000000	-0.015252	0.136560	-0.112921	0.000000	0.000000	2.000000	49.000000	0.000000
2878.241637	0.093145	0.562574	0.015501	82.417656	18.084181	64.975479	0.342743	0.000000	-0.775058	0.000000	0.000000	0.000000	-0.015252	0.136560	-0.112921	0.000000	0.000000	2.000000	49.000000	0.000000
2878.244971	0.093145	0.562574	0.015501	82.417656	18.084181	64.975479	0.342743	0.000000	-0.775058	0.000000	0.000000	0.000000	-0.015252	0.136560	-0.112921	0.000000	0.000000	2.000000	49.000000	0.000000
2878.248304	0.093114	0.562888	0.015108	82.417656	18.084181	64.975479	0.342743	0.000000	-0.775058	0.000000	0.000000	0.000000	-0.009271	0.094190	-0.117981	0.000000	0.000000	2.000000	49.000000	0.000000
2878.251637	0.093114	0.562888	0.015108	82.425812	18.106979	64.997154	0.342743	0.000000	-0.775058	0.000000	0.000000	0.000000	-0.009271	0.094190	-0.117981	0.000000	0.000000	2.000000	49.000000	0.000000
2878.254971	0.093114	0.562888	0.015108	82.425812	18.106979	64.997154	0.342743	0.000000	-0.775058	0.000000	0.000000	0.000000	-0.009271	0.094190	-0.117981	0.000000	0.000000	2.000000	49.000000	0.000000
2878.258304	0.093114	0.562888	0.015108	82.425812	18.106979	64.997154	0.342743	0.000000	-0.775058	0.000000	0.000000	0.000000	-0.009271	0.094190	-0.117981	0.000000	0.000000	2.000000	49.000000	0.000000
2878.261637	0.092960	0.563084	0.014326	82.438232	18.115675	65.008659	0.344288	0.000000	-0.755394	0.000000	0.000000	0.000000	-0.046273	0.058968	-0.234705	0.000000	0.000000	2.000000	49.000000	0.000000
2878.264971	0.092960	0.563084	0.014326	82.438232	18.115675	65.008659	0.344288	0.000000	-0.755394	0.000000	0.000000	0.000000	-0.000000	-0.000004	-0.000000	0.000000	0.000000	2.000000	49.000000	0.000000
2878.268304	0.092960	0.563084	0.014326	82.438232	18.115675	65.008659	0.344288	0.000000	-0.755394	0.000000	0.000000	0.000000	-0.000000	-0.000004	-0.000000	0.000000	0.000000	2.000000	49.000000	0.000000
2878.271637	0.092960	0.563084	0.014326	82.469101	18.155018	65.050011	0.352000	0.000000	-0.716277	0.000000	0.000000	0.000000	-0.000000	-0.000004	-0.000000	0.000000	0.000000	2.000000	49.000000	0.000000
2878.274971	0.092960	0.563084	0.014326	82.469101	18.155018	65.050011	0.352000	0.000000	-0.716277	0.000000	0.000000	0.000000	-0.000000	-0.000004	-0.000000	0.000000	0.000000	2.000000	49.000000	0.000000
2878.278304	0.092894	0.562968	0.013991	82.469101	18.155018	65.050011	0.352000	0.000000	-0.716277	0.000000	0.000000	0.000000	-0.019780	-0.034923	-0.100332	0.000000	0.000000	2.000000	49.000000	0.000000
2878.281637	0.092894	0.562968	0.013991	82.524651	18.228811	65.127762	0.352000	0.000000	-0.716277	0.000000	0.000000	0.000000	-0.019780	-0.034923	-0.100332	0.000000	0.000000	2.000000	49.000000	0.000000
2878.284971	0.092894	0.562968	0.013991	82.524651	18.228811	65.127762	0.352000	0.000000	-0.716277	0.000000	0.000000	0.000000	-0.019780	-0.034923	-0.100332	0.000000	0.000000	2.000000	49.000000	0.000000
2878.288304	0.092894	0.562968	0.013991	82.524651	18.228811	65.127762	0.352000	0.000000	-0.716277	0.000000	0.000000	0.000000	-0.019780	-0.034923	-0.100332	0.000000	0.000000	2.000000	49.000000	0.000000
2878.291637	0.092733	0.562219	0.013289	82.595032	18.348501	65.259491	0.355297	0.000000	-0.699555	0.000000	0.000000	0.000000	-0.048465	-0.224671	-0.210536	0.000000	0.000000	2.000000	49.000000	0.000000
2878.294971	0.092733	0.562219	0.013289	82.595032	18.348501	65.259491	0.355297	0.000000	-0.699555	0.000000	0.000000	0.000000	0.000001	-0.000009	0.000000	0.000000	0.000000	2.000000	49.000000	0.000000
2878.298304	0.092733	0.562219	0.013289	82.595032	18.348501	65.259491	0.355297	0.000000	-0.699555	0.000000	0.000000	0.000000	0.000001	-0.000009	0.000000	0.000000	0.000000	2.000000	49.000000	0.000000
2878.301637	0.092733	0.562219	0.013289	82.678658	18.609053	65.548721	0.363374	0.000000	-0.664465	0.000000	0.000000	0.000000	0.000001	-0.000009	0.000000	0.000000	0.000000	2.000000	49.000000	0.000000
2878.304971	0.092733	0.562219	0.013289	82.678658	18.609053	65.548721	0.363374	0.000000	-0.664465	0.000000	0.000000	0.000000	0.000001	-0.000009	0.000000	0.000000	0.000000	2.000000	49.000000	0.000000
2878.308304	0.092683	0.561614	0.013038	82.678658	18.609053	65.548721	0.363374	0.000000	-0.664465	0.000000	0.000000	0.000000	-0.014865	-0.181448	-0.075414	0.000000	0.000000	2.000000	49.000000	0.000000
2878.311637	0.092683	0.561614	0.013038	82.779800	19.101048	66.098412	0.363374	0.000000	-0.664465	0.000000	0.000000	0.000000	-0.014865	-0.181448	-0.075414	0.000000	0.000000	2.000000	49.000000	0.000000
2878.314971	0.092658	0.560862	0.012792	82.779800	19.101048	66.098412	0.363374	0.000000	-0.664465	0.000000	0.000000	0.000000	-0.007607	-0.225756	-0.073879	0.000000	0.000000	2.000000	49.000000	0.000000
2878.318304	0.092658	0.560862	0.012792	82.779800	19.101048	66.098412	0.363374	0.000000	-0.664465	0.000000	0.000000	0.000000	-0.007607	-0.225756	-0.073879	0.000000	0.000000	2.000000	49.000000	0.000000
2878.321637	0.092658	0.560862	0.012792	82.892235	19.644035	66.702782	0.367120	0.000000	-0.639583	0.000000	0.000000	0.000000	-0.007607	-0.225756	-0.073879	0.000000	0.000000	2.000000	49.000000	0.000000
2878.324971	0.092658	0.560862	0.012792	82.892235	19.644035	66.702782	0.367120	0.000000	-0.639583	0.000000	0.000000	0.000000	-0.007607	-0.225756	-0.073879	0.000000	0.000000	2.000000	49.000000	0.000000
2878.328304	0.092656	0.559962	0.012550	82.892235	19.644035	66.702782	0.367120	0.000000	-0.639583	0.000000	0.000000	0.000000	-0.000404	-0.269993	-0.072554	0.000000	0.000000	2.000000	49.000000	0.000000
2878.331637	0.092656	0.559962	0.012550	83.027039	20.025417	67.111557	0.367120	0.000000	-0.639583	0.000000	0.000000	0.000000	-0.000404	-0.269993	-0.072554	0.000000	0.000000	2.000000	49.000000	0.000000
2878.334971	0.092659	0.558958	0.012328	83.027039	20.025417	67.111557	0.367120	0.000000	-0.639583	0.000000	0.000000	0.000000	0.000770	-0.301045	-0.066539	0.000000	0.000000	2.000000	49.000000	0.000000
2878.338304	0.092659	0.558958	0.012328	83.027039	20.025417	67.111557	0.367120	0.000000	-0.639583	0.000000	0.000000	0.000000	0.000770	-0.301045	-0.066539	0.000000	0.000000	2.000000	49.000000	0.000000
2878.341637	0.092659	0.558958	0.012328	83.181427	20.249649	67.328171	0.367059	0.000000	-0.616401	0.000000	0.000000	0.000000	0.000770	-0.301045	-0.066539	0.000000	0.000000	2.000000	49.000000	0.000000
2878.344971	0.092684	0.557834	0.012104	83.181427	20.249649	67.328171	0.367059	0.000000	-0.616401	0.000000	0.000000	0.000000	0.007550	-0.337256	-0.067307	0.000000	0.000000	2.000000	49.000000	0.000000
2878.348304	0.092684	0.557834	0.012104	83.181427	20.249649	67.328171	0.367059	0.000000	-0.616401	0.000000	0.000000	0.000000	0.007550	-0.337256	-0.067307	0.000000	0.000000	2.000000	49.000000	0.000000
2878.351637	0.092684	0.557834	0.012104	83.345215	20.479387	67.554039	0.365801	0.000000	-0.605183	0.000000	0.000000	0.000000	0.007550	-0.337256	-0.067307	0.000000	0.000000	2.000000	49.000000	0.000000
2878.354971	0.092686	0.556615	0.011879	83.345215	20.479387	67.554039	0.365801	0.000000	-0.605183	0.000000	0.000000	0.000000	0.000590	-0.365584	-0.067291	0.000000	0.000000	2.000000	49.000000	0.000000
2878.358304	0.092686	0.556615	0.011879	83.345215	20.479387	67.554039	0.365801	0.000000	-0.605183	0.000000	0.000000	0.000000	0.000590	-0.365584	-0.067291	0.000000	0.000000	2.000000	49.000000	0.000000
2878.361637	0.092686	0.556615	0.011879	83.521225	20.738766	67.809647	0.365702	0.000000	-0.593968	0.000000	0.000000	0.000000	0.000590	-0.365584	-0.067291	0.000000	0.000000	2.000000	49.000000	0.000000
2878.364971	0.092717	0.555311	0.011686	83.521225	20.738766	67.809647	0.365702	0.000000	-0.593968	0.000000	0.000000	0.000000	0.009363	-0.391240	-0.057955	0.000000	0.000000	2.000000	49.000000	0.000000
2878.368304	0.092717	0.555311	0.011686	83.521225	20.738766	67.809647	0.365702	0.000000	-0.593968	0.000000	0.000000	0.000000	0.009363	-0.391240	-0.057955	0.000000	0.000000	2.000000	49.000000	0.000000
2878.371637	0.092717	0.555311	0.011686	83.708862	21.056946	68.127701	0.364142	0.000000	-0.584309	0.000000	0.000000	0.000000	0.009363	-0.391240	-0.057955	0.000000	0.000000	2.000000	49.000000	0.000000
2878.374971	0.092717	0.553905	0.011451	83.708862	21.056946	68.127701	0.364142	0.000000	-0.584309	0.000000	0.000000	0.000000	-0.000082	-0.421980	-0.070563	0.000000	0.000000	2.000000	49.000000	0.000000
2878.378304	0.092717	0.553905	0.011451	83.708862	21.056946	68.127701	0.364142	0.000000	-0.584309	0.000000	0.000000	0.000000	-0.000082	-0.421980	-0.070563	0.000000	0.000000	2.000000	49.000000	0.000000
2878.381637	0.092717	0.553905	0.011451	83.903297	21.511278	68.598831	0.364156	0.000000	-0.572549	0.000000	0.000000	0.000000	-0.000082	-0.421980	-0.070563	0.000000	0.000000	2.000000	49.000000	0.000000
2878.384971	0.092682	0.552430	0.011276	83.903297	21.511278	68.598831	0.364156	0.000000	-0.572549	0.000000	0.000000	0.000000	-0.010366	-0.442380	-0.052395	0.000000	0.000000	2.000000	49.000000	0.000000
2878.388304	0.092682	0.552430	0.011276	83.903297	21.511278	68.598831	0.364156	0.000000	-0.572549	0.000000	0.000000	0.000000	-0.010366	-0.442380	-0.052395	0.000000	0.000000	2.000000	49.000000	0.000000
2878.391637	0.092682	0.552430	0.011276	84.105583	22.091047	69.208946	0.365883	0.000000	-0.563816	0.000000	0.000000	0.000000	-0.010366	-0.442380	-0.052395	0.000000	0.000000	2.000000	49.000000	0.000000
2878.394971	0.092651	0.550853	0.011117	84.105583	22.091047	69.208946	0.365883	0.000000	-0.563816	0.000000	0.000000	0.000000	-0.009445	-0.473120	-0.047752	0.000000	0.000000	2.000000	49.000000	0.000000
2878.398304	0.092651	0.550853	0.011117	84.105583	22.091047	69.208946	0.365883	0.000000	-0.563816	0.000000	0.000000	0.000000	-0.009445	-0.473120	-0.047752	0.000000	0.000000	2.000000	49.000000	0.000000
2878.401637	0.092651	0.550853	0.011117	84.304298	22.737158	69.886284	0.367458	0.000000	-0.555857	0.000000	0.000000	0.000000	-0.009445	-0.473120	-0.047752	0.000000	0.000000	2.000000	49.000000	0.000000
2878.404971	0.092659	0.549242	0.011040	84.304298	22.737158	69.886284	0.367458	0.000000	-0.555857	0.000000	0.000000	0.000000	0.002333	-0.483413	-0.023235	0.000000	0.000000	2.000000	49.000000	0.000000
2878.408304	0.092659	0.549242	0.011040	84.304298	22.737158	69.886284	0.367458	0.000000	-0.555857	0.000000	0.000000	0.000000	0.002333	-0.483413	-0.023235	0.000000	0.000000	2.000000	49.000000	0.000000
2878.411637	0.092659	0.549242	0.011040	84.454369	23.231163	70.406097	0.367069	0.000000	-0.551985	0.000000	0.000000	0.000000	0.002333	-0.483413	-0.023235	0.000000	0.000000	2.000000	49.000000	0.000000
2878.414971	0.092657	0.547604	0.011030	84.454369	23.231163	70.406097	0.367069	0.000000	-0.551985	0.000000	0.000000	0.000000	-0.000595	-0.491170	-0.003008	0.000000	0.000000	2.000000	49.000000	0.000000
2878.418304	0.092657	0.547604	0.011030	84.454369	23.231163	70.406097	0.367069	0.000000	-0.551985	0.000000	0.000000	0.000000	-0.000595	-0.491170	-0.003008	0.000000	0.000000	2.000000	49.000000	0.000000
2878.421637	0.092657	0.547604	0.011030	84.507385	23.318052	70.501282	0.367168	0.000000	-0.551484	0.000000	0.000000	0.000000	-0.000595	-0.491170	-0.003008	0.000000	0.000000	2.000000	49.000000	0.000000
2878.424971	0.092660	0.545982	0.011164	84.507385	23.318052	70.501282	0.367168	0.000000	-0.551484	0.000000	0.000000	0.000000	0.001027	-0.486625	0.040219	0.000000	0.000000	2.000000	49.000000	0.000000
2878.428304	0.092660	0.545982	0.011164	84.507385	23.318052	70.501282	0.367168	0.000000	-0.551484	0.000000	0.000000	0.000000	0.001027	-0.486625	0.040219	0.000000	0.000000	2.000000	49.000000	0.000000
2878.431637	0.092660	0.545982	0.011164	84.441277	23.097612	70.285812	0.366997	0.000000	-0.558187	0.000000	0.000000	0.000000	0.001027	-0.486625	0.040219	0.000000	0.000000	2.000000	49.000000	0.000000
2878.434971	0.092701	0.544375	0.011370	84.441277	23.097612	70.285812	0.366997	0.000000	-0.558187	0.000000	0.000000	0.000000	0.012223	-0.482044	0.061783	0.000000	0.000000	2.000000	49.000000	0.000000
2878.438304	0.092701	0.544375	0.011370	84.441277	23.097612	70.285812	0.366997	0.000000	-0.558187	0.000000	0.000000	0.000000	0.012223	-0.482044	0.061783	0.000000	0.000000	2.000000	49.000000	0.000000
2878.441637	0.092701	0.544375	0.011370	84.312523	22.736385	69.930161	0.364960	0.000000	-0.568484	0.000000	0.000000	0.000000	0.012223	-0.482044	0.061783	0.000000	0.000000	2.000000	49.000000	0.000000
2878.444971	0.092739	0.542774	0.011679	84.312523	22.736385	69.930161	0.364960	0.000000	-0.568484	0.000000	0.000000	0.000000	0.011432	-0.480466	0.092857	0.000000	0.000000	2.000000	49.000000	0.000000
2878.448304	0.092739	0.542774	0.011679	84.312523	22.736385	69.930161	0.364960	0.000000	-0.568484	0.000000	0.000000	0.000000	0.011432	-0.480466	0.092857	0.000000	0.000000	2.000000	49.000000	0.000000
2878.451637	0.092739	0.542774	0.011679	84.182632	22.384380	69.589012	0.363054	0.000000	-0.583960	0.000000	0.000000	0.000000	0.011432	-0.480466	0.092857	0.000000	0.000000	2.000000	49.000000	0.000000
2878.454971	0.092780	0.541188	0.012002	84.182632	22.384380	69.589012	0.363054	0.000000	-0.583960	0.000000	0.000000	0.000000	0.012191	-0.475793	0.096737	0.000000	0.000000	2.000000	49.000000	0.000000
2878.458304	0.092780	0.541188	0.012002	84.182632	22.384380	69.589012	0.363054	0.000000	-0.583960	0.000000	0.000000	0.000000	0.012191	-0.475793	0.096737	0.000000	0.000000	2.000000	49.000000	0.000000
2878.461637	0.092777	0.539765	0.012342	84.090012	22.132355	69.347000	0.363054	0.000000	-0.583960	0.000000	0.000000	0.000000	-0.000645	-0.426933	0.102151	0.000000	0.000000	2.000000	49.000000	0.000000
2878.464971	0.092777	0.539765	0.012342	84.090012	22.132355	69.347000	0.363054	0.000000	-0.583960	0.000000	0.000000	0.000000	-0.000645	-0.426933	0.102151	0.000000	0.000000	2.000000	49.000000	0.000000
2878.468304	0.092777	0.539765	0.012342	84.090012	22.132355	69.347000	0.363054	0.000000	-0.583960	0.000000	0.000000	0.000000	-0.000645	-0.426933	0.102151	0.000000	0.000000	2.000000	49.000000	0.000000
2878.471637	0.092777	0.539765	0.012342	84.026535	21.934111	69.164528	0.361130	0.000000	-0.617108	0.000000	0.000000	0.000000	-0.000645	-0.426933	0.102151	0.000000	0.000000	2.000000	49.000000	0.000000
2878.474971	0.092779	0.538062	0.012704	84.026535	21.934111	69.164528	0.361130	0.000000	-0.617108	0.000000	0.000000	0.000000	0.000571	-0.510788	0.108440	0.000000	0.000000	2.000000	49.000000	0.000000
2878.478304	0.092779	0.538062	0.012704	84.026535	21.934111	69.164528	0.361130	0.000000	-0.617108	0.000000	0.000000	0.000000	0.000571	-0.510788	0.108440	0.000000	0.000000	2.000000	49.000000	0.000000
2878.481637	0.092779	0.538062	0.012704	84.025253	21.873314	69.118332	0.361035	0.000000	-0.635182	0.000000	0.000000	0.000000	0.000571	-0.510788	0.108440	0.000000	0.000000	2.000000	49.000000	0.000000
2878.484971	0.092751	0.536568	0.013030	84.025253	21.873314	69.118332	0.361035	0.000000	-0.635182	0.000000	0.000000	0.000000	-0.008523	-0.448395	0.097785	0.000000	0.000000	2.000000	49.000000	0.000000
2878.488304	0.092751	0.536568	0.013030	84.025253	21.873314	69.118332	0.361035	0.000000	-0.635182	0.000000	0.000000	0.000000	-0.008523	-0.448395	0.097785	0.000000	0.000000	2.000000	49.000000	0.000000
2878.491637	0.092751	0.536568	0.013030	84.064552	21.902227	69.158485	0.362456	0.000000	-0.651479	0.000000	0.000000	0.000000	-0.008523	-0.448395	0.097785	0.000000	0.000000	2.000000	49.000000	0.000000
2878.494971	0.092738	0.535134	0.013316	84.064552	21.902227	69.158485	0.362456	0.000000	-0.651479	0.000000	0.000000	0.000000	-0.003957	-0.430116	0.085813	0.000000	0.000000	2.000000	49.000000	0.000000
2878.498304	0.092738	0.535134	0.013316	84.064552	21.902227	69.158485	0.362456	0.000000	-0.651479	0.000000	0.000000	0.000000	-0.003957	-0.430116	0.085813	0.000000	0.000000	2.000000	49.000000	0.000000
2878.501637	0.092740	0.533883	0.013564	84.143448	22.024712	69.288567	0.362456	0.000000	-0.651479	0.000000	0.000000	0.000000	0.000777	-0.375344	0.074610	0.000000	0.000000	2.000000	49.000000	0.000000
2878.504971	0.092740	0.533883	0.013564	84.143448	22.024712	69.288567	0.362456	0.000000	-0.651479	0.000000	0.000000	0.000000	0.000777	-0.375344	0.074610	0.000000	0.000000	2.000000	49.000000	0.000000
2878.508304	0.092740	0.533883	0.013564	84.143448	22.024712	69.288567	0.362456	0.000000	-0.651479	0.000000	0.000000	0.000000	0.000777	-0.375344	0.074610	0.000000	0.000000	2.000000	49.000000	0.000000
2878.511637	0.092740	0.533883	0.013564	84.265640	22.244375	69.513016	0.362985	0.000000	-0.678216	0.000000	0.000000	0.000000	0.000777	-0.375344	0.074610	0.000000	0.000000	2.000000	49.000000	0.000000
2878.514971	0.092751	0.532464	0.013857	84.265640	22.244375	69.513016	0.362985	0.000000	-0.678216	0.000000	0.000000	0.000000	0.003334	-0.425735	0.087678	0.000000	0.000000	2.000000	49.000000	0.000000
2878.518304	0.092751	0.532464	0.013857	84.265640	22.244375	69.513016	0.362985	0.000000	-0.678216	0.000000	0.000000	0.000000	0.003334	-0.425735	0.087678	0.000000	0.000000	2.000000	49.000000	0.000000
2878.521637	0.092751	0.532464	0.013857	84.367653	22.428829	69.707382	0.362430	0.000000	-0.692829	0.000000	0.000000	0.000000	0.003334	-0.425735	0.087678	0.000000	0.000000	2.000000	49.000000	0.000000
2878.524971	0.092759	0.531270	0.014132	84.367653	22.428829	69.707382	0.362430	0.000000	-0.692829	0.000000	0.000000	0.000000	0.002297	-0.358151	0.082489	0.000000	0.000000	2.000000	49.000000	0.000000
2878.528304	0.092759	0.531270	0.014132	84.367653	22.428829	69.707382	0.362430	0.000000	-0.692829	0.000000	0.000000	0.000000	0.002297	-0.358151	0.082489	0.000000	0.000000	2.000000	49.000000	0.000000
[truncated: 518 more rows]
