# Supplementary material for: Haptic Guidance Needs to Be Intuitive Not Just Informative to Improve Human Motor Accuracy
Source: PLoS One. 2016 Mar 16;11(3):e0150912. doi: 10.1371/journal.pone.0150912 (PMC4794196; doi:10.1371/journal.pone.0150912)
Supplement: S2 Data — (ZIP) [file pone.0150912.s002.zip › Subject10/exp2_0050.txt]

Time	PosX	PosY	PosZ	RotX	RotY	RotZ	ForceX	ForceY	ForceZ	MomentX	MomentY	MomentZ	VelocityX	VelocityY	VelocityZ	CalibratedWeight	ButtonDown	Condition	Trial	Visual
2882.058304	0.000221	0.551452	0.252183	79.077187	94.558029	129.462112	0.000000	0.000000	0.000000	0.000000	0.000000	0.000000	0.020207	-0.010377	0.010788	0.000000	1.000000	2.000000	50.000000	0.000000
2882.061637	0.000221	0.551452	0.252183	79.080887	94.698746	129.437347	-1.845738	0.000000	-4.646854	0.000000	0.000000	0.000000	0.020207	-0.010377	0.010788	0.000000	1.000000	2.000000	50.000000	0.000000
2882.064971	0.000221	0.551452	0.252183	79.080887	94.698746	129.437347	-1.845738	0.000000	-4.646854	0.000000	0.000000	0.000000	0.020207	-0.010377	0.010788	0.000000	1.000000	2.000000	50.000000	0.000000
2882.068304	0.000052	0.551300	0.251780	79.080887	94.698746	129.437347	-1.845738	0.000000	-4.646854	0.000000	0.000000	0.000000	-0.050520	-0.045654	-0.121046	0.000000	1.000000	2.000000	50.000000	0.000000
2882.071637	-0.000385	0.551143	0.251487	79.077263	94.999451	129.528641	-1.846582	0.000000	-4.646519	0.000000	0.000000	0.000000	-0.131206	-0.047134	-0.088003	0.000000	0.000000	2.000000	50.000000	0.000000
2882.074971	-0.000385	0.551143	0.251487	79.077263	94.999451	129.528641	-1.846582	0.000000	-4.646519	0.000000	0.000000	0.000000	-0.131206	-0.047134	-0.088003	0.000000	0.000000	2.000000	50.000000	0.000000
2882.078304	-0.000385	0.551143	0.251487	79.077263	94.999451	129.528641	-1.846582	0.000000	-4.646519	0.000000	0.000000	0.000000	-0.131206	-0.047134	-0.088003	0.000000	0.000000	2.000000	50.000000	0.000000
2882.081637	-0.000385	0.551143	0.251487	79.065987	95.264496	129.527115	-1.841332	0.000000	-4.648602	0.000000	0.000000	0.000000	-0.131206	-0.047134	-0.088003	0.000000	0.000000	2.000000	50.000000	0.000000
2882.084971	-0.000922	0.550958	0.250834	79.065987	95.264496	129.527115	-1.841332	0.000000	-4.648602	0.000000	0.000000	0.000000	-0.161222	-0.055443	-0.195616	0.000000	0.000000	2.000000	50.000000	0.000000
2882.088304	-0.000922	0.550958	0.250834	79.065987	95.264496	129.527115	-1.841332	0.000000	-4.648602	0.000000	0.000000	0.000000	-0.161222	-0.055443	-0.195616	0.000000	0.000000	2.000000	50.000000	0.000000
2882.091637	-0.001324	0.550896	0.249771	79.015663	95.694366	129.764648	-1.841332	0.000000	-4.648602	0.000000	0.000000	0.000000	-0.120399	-0.018633	-0.319054	0.000000	0.000000	2.000000	50.000000	0.000000
2882.094971	-0.001324	0.550896	0.249771	79.015663	95.694366	129.764648	-1.841332	0.000000	-4.648602	0.000000	0.000000	0.000000	-0.120399	-0.018633	-0.319054	0.000000	0.000000	2.000000	50.000000	0.000000
2882.098304	-0.001324	0.550896	0.249771	79.015663	95.694366	129.764648	-1.841332	0.000000	-4.648602	0.000000	0.000000	0.000000	-0.120399	-0.018633	-0.319054	0.000000	0.000000	2.000000	50.000000	0.000000
2882.101637	-0.001824	0.550534	0.248523	78.872681	95.424049	129.648987	-1.837160	0.000000	-4.650251	0.000000	0.000000	0.000000	-0.150051	-0.108435	-0.374452	0.000000	0.000000	2.000000	50.000000	0.000000
2882.104971	-0.001824	0.550534	0.248523	78.872681	95.424049	129.648987	-1.837160	0.000000	-4.650251	0.000000	0.000000	0.000000	-0.150051	-0.108435	-0.374452	0.000000	0.000000	2.000000	50.000000	0.000000
2882.108304	-0.001824	0.550534	0.248523	78.872681	95.424049	129.648987	-1.837160	0.000000	-4.650251	0.000000	0.000000	0.000000	-0.150051	-0.108435	-0.374452	0.000000	0.000000	2.000000	50.000000	0.000000
2882.111637	-0.001988	0.550416	0.247335	78.700768	93.068184	127.532379	-1.837046	0.000000	-4.650297	0.000000	0.000000	0.000000	-0.049245	-0.035379	-0.356462	0.000000	0.000000	2.000000	50.000000	0.000000
2882.114971	-0.001988	0.550416	0.247335	78.700768	93.068184	127.532379	-1.837046	0.000000	-4.650297	0.000000	0.000000	0.000000	-0.049245	-0.035379	-0.356462	0.000000	0.000000	2.000000	50.000000	0.000000
2882.118304	-0.001988	0.550416	0.247335	78.700768	93.068184	127.532379	-1.837046	0.000000	-4.650297	0.000000	0.000000	0.000000	-0.049245	-0.035379	-0.356462	0.000000	0.000000	2.000000	50.000000	0.000000
2882.121637	-0.002085	0.550187	0.246190	78.510994	88.785004	123.554298	-1.842007	0.000000	-4.648334	0.000000	0.000000	0.000000	-0.029082	-0.068857	-0.343374	0.000000	0.000000	2.000000	50.000000	0.000000
2882.124971	-0.002085	0.550187	0.246190	78.510994	88.785004	123.554298	-1.842007	0.000000	-4.648334	0.000000	0.000000	0.000000	-0.029082	-0.068857	-0.343374	0.000000	0.000000	2.000000	50.000000	0.000000
2882.128304	-0.002085	0.550187	0.246190	78.510994	88.785004	123.554298	-1.842007	0.000000	-4.648334	0.000000	0.000000	0.000000	-0.029082	-0.068857	-0.343374	0.000000	0.000000	2.000000	50.000000	0.000000
2882.131637	-0.002082	0.550017	0.245051	78.278992	83.674004	118.764290	-1.847822	0.000000	-4.646026	0.000000	0.000000	0.000000	0.001013	-0.051028	-0.341742	0.000000	0.000000	2.000000	50.000000	0.000000
2882.134971	-0.002082	0.550017	0.245051	78.278992	83.674004	118.764290	-1.847822	0.000000	-4.646026	0.000000	0.000000	0.000000	0.001013	-0.051028	-0.341742	0.000000	0.000000	2.000000	50.000000	0.000000
2882.138304	-0.002082	0.550017	0.245051	78.278992	83.674004	118.764290	-1.847822	0.000000	-4.646026	0.000000	0.000000	0.000000	0.001013	-0.051028	-0.341742	0.000000	0.000000	2.000000	50.000000	0.000000
2882.141637	-0.001978	0.549804	0.243883	78.012581	78.678940	114.060387	-1.855287	0.000000	-4.643050	0.000000	0.000000	0.000000	0.030991	-0.063861	-0.350396	0.000000	0.000000	2.000000	50.000000	0.000000
2882.144971	-0.001978	0.549804	0.243883	78.012581	78.678940	114.060387	-1.855287	0.000000	-4.643050	0.000000	0.000000	0.000000	0.030991	-0.063861	-0.350396	0.000000	0.000000	2.000000	50.000000	0.000000
2882.148304	-0.001978	0.549804	0.243883	78.012581	78.678940	114.060387	-1.855287	0.000000	-4.643050	0.000000	0.000000	0.000000	0.030991	-0.063861	-0.350396	0.000000	0.000000	2.000000	50.000000	0.000000
2882.151637	-0.001876	0.549616	0.242757	77.770180	74.030151	109.635757	-1.864633	0.000000	-4.639304	0.000000	0.000000	0.000000	0.030858	-0.056312	-0.337891	0.000000	0.000000	2.000000	50.000000	0.000000
2882.154971	-0.001876	0.549616	0.242757	77.770180	74.030151	109.635757	-1.864633	0.000000	-4.639304	0.000000	0.000000	0.000000	0.030858	-0.056312	-0.337891	0.000000	0.000000	2.000000	50.000000	0.000000
2882.158304	-0.001876	0.549616	0.242757	77.770180	74.030151	109.635757	-1.864633	0.000000	-4.639304	0.000000	0.000000	0.000000	0.030858	-0.056312	-0.337891	0.000000	0.000000	2.000000	50.000000	0.000000
2882.161637	-0.001773	0.549458	0.241704	77.591911	69.604347	105.342621	-1.873763	0.000000	-4.635624	0.000000	0.000000	0.000000	0.030705	-0.047537	-0.315806	0.000000	0.000000	2.000000	50.000000	0.000000
2882.164971	-0.001773	0.549458	0.241704	77.591911	69.604347	105.342621	-1.873763	0.000000	-4.635624	0.000000	0.000000	0.000000	0.030705	-0.047537	-0.315806	0.000000	0.000000	2.000000	50.000000	0.000000
2882.168304	-0.001773	0.549458	0.241704	77.591911	69.604347	105.342621	-1.873763	0.000000	-4.635624	0.000000	0.000000	0.000000	0.030705	-0.047537	-0.315806	0.000000	0.000000	2.000000	50.000000	0.000000
2882.171637	-0.001773	0.549458	0.241704	77.381744	65.476379	101.315430	-1.882455	0.000000	-4.632102	0.000000	0.000000	0.000000	0.030705	-0.047537	-0.315806	0.000000	0.000000	2.000000	50.000000	0.000000
2882.174971	-0.001572	0.549316	0.240776	77.381744	65.476379	101.315430	-1.882455	0.000000	-4.632102	0.000000	0.000000	0.000000	0.060345	-0.042617	-0.278520	0.000000	0.000000	2.000000	50.000000	0.000000
2882.178304	-0.001572	0.549316	0.240776	77.381744	65.476379	101.315430	-1.882455	0.000000	-4.632102	0.000000	0.000000	0.000000	0.060345	-0.042617	-0.278520	0.000000	0.000000	2.000000	50.000000	0.000000
2882.181637	-0.001405	0.549207	0.239953	77.132652	61.870628	97.802650	-1.882455	0.000000	-4.632102	0.000000	0.000000	0.000000	0.050196	-0.032562	-0.246610	0.000000	0.000000	2.000000	50.000000	0.000000
2882.184971	-0.001405	0.549207	0.239953	77.132652	61.870628	97.802650	-1.882455	0.000000	-4.632102	0.000000	0.000000	0.000000	0.050196	-0.032562	-0.246610	0.000000	0.000000	2.000000	50.000000	0.000000
2882.188304	-0.001405	0.549207	0.239953	77.132652	61.870628	97.802650	-1.882455	0.000000	-4.632102	0.000000	0.000000	0.000000	0.050196	-0.032562	-0.246610	0.000000	0.000000	2.000000	50.000000	0.000000
2882.191637	-0.001405	0.549207	0.239953	76.936966	59.437992	95.427971	-1.900303	0.000000	-4.624808	0.000000	0.000000	0.000000	0.050196	-0.032562	-0.246610	0.000000	0.000000	2.000000	50.000000	0.000000
2882.194971	-0.001172	0.549064	0.239167	76.936966	59.437992	95.427971	-1.900303	0.000000	-4.624808	0.000000	0.000000	0.000000	0.069894	-0.042774	-0.235990	0.000000	0.000000	2.000000	50.000000	0.000000
2882.198304	-0.001172	0.549064	0.239167	76.936966	59.437992	95.427971	-1.900303	0.000000	-4.624808	0.000000	0.000000	0.000000	0.069894	-0.042774	-0.235990	0.000000	0.000000	2.000000	50.000000	0.000000
2882.201637	-0.001005	0.548913	0.238315	76.915588	59.068596	95.069305	-1.900303	0.000000	-4.624808	0.000000	0.000000	0.000000	0.049954	-0.045320	-0.255497	0.000000	0.000000	2.000000	50.000000	0.000000
2882.204971	-0.001005	0.548913	0.238315	76.915588	59.068596	95.069305	-1.900303	0.000000	-4.624808	0.000000	0.000000	0.000000	0.049954	-0.045320	-0.255497	0.000000	0.000000	2.000000	50.000000	0.000000
2882.208304	-0.001005	0.548913	0.238315	76.915588	59.068596	95.069305	-1.900303	0.000000	-4.624808	0.000000	0.000000	0.000000	0.049954	-0.045320	-0.255497	0.000000	0.000000	2.000000	50.000000	0.000000
2882.211637	-0.001005	0.548913	0.238315	76.985123	59.661163	95.652184	-1.918070	0.000000	-4.617467	0.000000	0.000000	0.000000	0.049954	-0.045320	-0.255497	0.000000	0.000000	2.000000	50.000000	0.000000
2882.214971	-0.000806	0.548695	0.237390	76.985123	59.661163	95.652184	-1.918070	0.000000	-4.617467	0.000000	0.000000	0.000000	0.059751	-0.065579	-0.277568	0.000000	0.000000	2.000000	50.000000	0.000000
2882.218304	-0.000806	0.548695	0.237390	76.985123	59.661163	95.652184	-1.918070	0.000000	-4.617467	0.000000	0.000000	0.000000	0.059751	-0.065579	-0.277568	0.000000	0.000000	2.000000	50.000000	0.000000
2882.221637	-0.000541	0.548510	0.236426	77.047043	60.188496	96.162277	-1.918070	0.000000	-4.617467	0.000000	0.000000	0.000000	0.079358	-0.055452	-0.289192	0.000000	0.000000	2.000000	50.000000	0.000000
2882.224971	-0.000541	0.548510	0.236426	77.047043	60.188496	96.162277	-1.918070	0.000000	-4.617467	0.000000	0.000000	0.000000	0.079358	-0.055452	-0.289192	0.000000	0.000000	2.000000	50.000000	0.000000
2882.228304	-0.000541	0.548510	0.236426	77.047043	60.188496	96.162277	-1.918070	0.000000	-4.617467	0.000000	0.000000	0.000000	0.079358	-0.055452	-0.289192	0.000000	0.000000	2.000000	50.000000	0.000000
2882.231637	-0.000376	0.548334	0.235378	77.098007	60.590744	96.563828	-1.938807	0.000000	-4.608799	0.000000	0.000000	0.000000	0.049560	-0.052956	-0.314539	0.000000	0.000000	2.000000	50.000000	0.000000
2882.234971	-0.000376	0.548334	0.235378	77.098007	60.590744	96.563828	-1.938807	0.000000	-4.608799	0.000000	0.000000	0.000000	0.049560	-0.052956	-0.314539	0.000000	0.000000	2.000000	50.000000	0.000000
2882.238304	-0.000376	0.548334	0.235378	77.098007	60.590744	96.563828	-1.938807	0.000000	-4.608799	0.000000	0.000000	0.000000	0.049560	-0.052956	-0.314539	0.000000	0.000000	2.000000	50.000000	0.000000
2882.241637	-0.000310	0.548136	0.234313	77.151421	61.017426	96.993141	-1.948879	0.000000	-4.604549	0.000000	0.000000	0.000000	0.019869	-0.059335	-0.319296	0.000000	0.000000	2.000000	50.000000	0.000000
2882.244971	-0.000310	0.548136	0.234313	77.151421	61.017426	96.993141	-1.948879	0.000000	-4.604549	0.000000	0.000000	0.000000	0.019869	-0.059335	-0.319296	0.000000	0.000000	2.000000	50.000000	0.000000
2882.248304	-0.000310	0.548136	0.234313	77.151421	61.017426	96.993141	-1.948879	0.000000	-4.604549	0.000000	0.000000	0.000000	0.019869	-0.059335	-0.319296	0.000000	0.000000	2.000000	50.000000	0.000000
2882.251637	-0.000211	0.547908	0.233169	77.208557	61.481232	97.463219	-1.957480	0.000000	-4.600899	0.000000	0.000000	0.000000	0.029648	-0.068175	-0.343337	0.000000	0.000000	2.000000	50.000000	0.000000
2882.254971	-0.000211	0.547908	0.233169	77.208557	61.481232	97.463219	-1.957480	0.000000	-4.600899	0.000000	0.000000	0.000000	0.029648	-0.068175	-0.343337	0.000000	0.000000	2.000000	50.000000	0.000000
2882.258304	-0.000211	0.547908	0.233169	77.208557	61.481232	97.463219	-1.957480	0.000000	-4.600899	0.000000	0.000000	0.000000	0.029648	-0.068175	-0.343337	0.000000	0.000000	2.000000	50.000000	0.000000
2882.261637	-0.000145	0.547644	0.232027	77.266403	61.964153	97.950012	-1.967253	0.000000	-4.596729	0.000000	0.000000	0.000000	0.019735	-0.079479	-0.342669	0.000000	0.000000	2.000000	50.000000	0.000000
2882.264971	-0.000145	0.547644	0.232027	77.266403	61.964153	97.950012	-1.967253	0.000000	-4.596729	0.000000	0.000000	0.000000	0.019735	-0.079479	-0.342669	0.000000	0.000000	2.000000	50.000000	0.000000
2882.268304	-0.000145	0.547644	0.232027	77.266403	61.964153	97.950012	-1.967253	0.000000	-4.596729	0.000000	0.000000	0.000000	0.019735	-0.079479	-0.342669	0.000000	0.000000	2.000000	50.000000	0.000000
2882.271637	-0.000113	0.547320	0.230873	77.326195	62.470570	98.466354	-1.976527	0.000000	-4.592748	0.000000	0.000000	0.000000	0.009872	-0.097042	-0.346114	0.000000	0.000000	2.000000	50.000000	0.000000
2882.274971	-0.000113	0.547320	0.230873	77.326195	62.470570	98.466354	-1.976527	0.000000	-4.592748	0.000000	0.000000	0.000000	0.009872	-0.097042	-0.346114	0.000000	0.000000	2.000000	50.000000	0.000000
2882.278304	-0.000113	0.547320	0.230873	77.326195	62.470570	98.466354	-1.976527	0.000000	-4.592748	0.000000	0.000000	0.000000	0.009872	-0.097042	-0.346114	0.000000	0.000000	2.000000	50.000000	0.000000
2882.281637	-0.000112	0.546959	0.229721	77.386414	62.991535	99.000259	-1.985402	0.000000	-4.588919	0.000000	0.000000	0.000000	0.000057	-0.108233	-0.345504	0.000000	0.000000	2.000000	50.000000	0.000000
2882.284971	-0.000112	0.546959	0.229721	77.386414	62.991535	99.000259	-1.985402	0.000000	-4.588919	0.000000	0.000000	0.000000	0.000057	-0.108233	-0.345504	0.000000	0.000000	2.000000	50.000000	0.000000
2882.288304	-0.000112	0.546959	0.229721	77.386414	62.991535	99.000259	-1.985402	0.000000	-4.588919	0.000000	0.000000	0.000000	0.000057	-0.108233	-0.345504	0.000000	0.000000	2.000000	50.000000	0.000000
2882.291637	-0.000145	0.546603	0.228599	77.444145	63.502174	99.518280	-1.993780	0.000000	-4.585285	0.000000	0.000000	0.000000	-0.009711	-0.106858	-0.336648	0.000000	0.000000	2.000000	50.000000	0.000000
2882.294971	-0.000145	0.546603	0.228599	77.444145	63.502174	99.518280	-1.993780	0.000000	-4.585285	0.000000	0.000000	0.000000	-0.009711	-0.106858	-0.336648	0.000000	0.000000	2.000000	50.000000	0.000000
2882.298304	-0.000145	0.546603	0.228599	77.444145	63.502174	99.518280	-1.993780	0.000000	-4.585285	0.000000	0.000000	0.000000	-0.009711	-0.106858	-0.336648	0.000000	0.000000	2.000000	50.000000	0.000000
2882.301637	-0.000209	0.546206	0.227446	77.503601	64.042992	100.043152	-2.001456	0.000000	-4.581940	0.000000	0.000000	0.000000	-0.019427	-0.119237	-0.345753	0.000000	0.000000	2.000000	50.000000	0.000000
2882.304971	-0.000209	0.546206	0.227446	77.503601	64.042992	100.043152	-2.001456	0.000000	-4.581940	0.000000	0.000000	0.000000	-0.019427	-0.119237	-0.345753	0.000000	0.000000	2.000000	50.000000	0.000000
2882.308304	-0.000209	0.546206	0.227446	77.503601	64.042992	100.043152	-2.001456	0.000000	-4.581940	0.000000	0.000000	0.000000	-0.019427	-0.119237	-0.345753	0.000000	0.000000	2.000000	50.000000	0.000000
2882.311637	-0.000306	0.545800	0.226226	77.563225	64.596321	100.450661	-2.008869	0.000000	-4.578694	0.000000	0.000000	0.000000	-0.029086	-0.121641	-0.366173	0.000000	0.000000	2.000000	50.000000	0.000000
2882.314971	-0.000306	0.545800	0.226226	77.563225	64.596321	100.450661	-2.008869	0.000000	-4.578694	0.000000	0.000000	0.000000	-0.029086	-0.121641	-0.366173	0.000000	0.000000	2.000000	50.000000	0.000000
2882.318304	-0.000306	0.545800	0.226226	77.563225	64.596321	100.450661	-2.008869	0.000000	-4.578694	0.000000	0.000000	0.000000	-0.029086	-0.121641	-0.366173	0.000000	0.000000	2.000000	50.000000	0.000000
2882.321637	-0.000468	0.545420	0.224899	77.625618	65.188545	100.624214	-2.016305	0.000000	-4.575425	0.000000	0.000000	0.000000	-0.048390	-0.114105	-0.397982	0.000000	0.000000	2.000000	50.000000	0.000000
2882.324971	-0.000468	0.545420	0.224899	77.625618	65.188545	100.624214	-2.016305	0.000000	-4.575425	0.000000	0.000000	0.000000	-0.048390	-0.114105	-0.397982	0.000000	0.000000	2.000000	50.000000	0.000000
2882.328304	-0.000468	0.545420	0.224899	77.625618	65.188545	100.624214	-2.016305	0.000000	-4.575425	0.000000	0.000000	0.000000	-0.048390	-0.114105	-0.397982	0.000000	0.000000	2.000000	50.000000	0.000000
2882.331637	-0.000725	0.545060	0.223433	77.688629	65.820229	100.807785	-2.023509	0.000000	-4.572243	0.000000	0.000000	0.000000	-0.077241	-0.107926	-0.439851	0.000000	0.000000	2.000000	50.000000	0.000000
2882.334971	-0.000725	0.545060	0.223433	77.688629	65.820229	100.807785	-2.023509	0.000000	-4.572243	0.000000	0.000000	0.000000	-0.077241	-0.107926	-0.439851	0.000000	0.000000	2.000000	50.000000	0.000000
2882.338304	-0.000725	0.545060	0.223433	77.688629	65.820229	100.807785	-2.023509	0.000000	-4.572243	0.000000	0.000000	0.000000	-0.077241	-0.107926	-0.439851	0.000000	0.000000	2.000000	50.000000	0.000000
2882.341637	-0.001078	0.544762	0.221854	77.753021	66.464188	101.207466	-2.030200	0.000000	-4.569277	0.000000	0.000000	0.000000	-0.105869	-0.089404	-0.473644	0.000000	0.000000	2.000000	50.000000	0.000000
2882.344971	-0.001078	0.544762	0.221854	77.753021	66.464188	101.207466	-2.030200	0.000000	-4.569277	0.000000	0.000000	0.000000	-0.105869	-0.089404	-0.473644	0.000000	0.000000	2.000000	50.000000	0.000000
2882.348304	-0.001078	0.544762	0.221854	77.753021	66.464188	101.207466	-2.030200	0.000000	-4.569277	0.000000	0.000000	0.000000	-0.105869	-0.089404	-0.473644	0.000000	0.000000	2.000000	50.000000	0.000000
2882.351637	-0.001493	0.544472	0.220186	77.816338	67.135880	101.900314	-2.036191	0.000000	-4.566610	0.000000	0.000000	0.000000	-0.124611	-0.087082	-0.500617	0.000000	0.000000	2.000000	50.000000	0.000000
2882.354971	-0.001493	0.544472	0.220186	77.816338	67.135880	101.900314	-2.036191	0.000000	-4.566610	0.000000	0.000000	0.000000	-0.124611	-0.087082	-0.500617	0.000000	0.000000	2.000000	50.000000	0.000000
2882.358304	-0.001493	0.544472	0.220186	77.816338	67.135880	101.900314	-2.036191	0.000000	-4.566610	0.000000	0.000000	0.000000	-0.124611	-0.087082	-0.500617	0.000000	0.000000	2.000000	50.000000	0.000000
2882.361637	-0.002003	0.544230	0.218454	77.879486	67.804710	102.621002	-2.041873	0.000000	-4.564072	0.000000	0.000000	0.000000	-0.152806	-0.072491	-0.519379	0.000000	0.000000	2.000000	50.000000	0.000000
2882.364971	-0.002003	0.544230	0.218454	77.879486	67.804710	102.621002	-2.041873	0.000000	-4.564072	0.000000	0.000000	0.000000	-0.152806	-0.072491	-0.519379	0.000000	0.000000	2.000000	50.000000	0.000000
2882.368304	-0.002003	0.544230	0.218454	77.879486	67.804710	102.621002	-2.041873	0.000000	-4.564072	0.000000	0.000000	0.000000	-0.152806	-0.072491	-0.519379	0.000000	0.000000	2.000000	50.000000	0.000000
2882.371637	-0.002573	0.544061	0.216707	77.938515	68.448273	103.289352	-2.046485	0.000000	-4.562006	0.000000	0.000000	0.000000	-0.171195	-0.050592	-0.524085	0.000000	0.000000	2.000000	50.000000	0.000000
2882.374971	-0.002573	0.544061	0.216707	77.938515	68.448273	103.289352	-2.046485	0.000000	-4.562006	0.000000	0.000000	0.000000	-0.171195	-0.050592	-0.524085	0.000000	0.000000	2.000000	50.000000	0.000000
2882.378304	-0.002573	0.544061	0.216707	77.938515	68.448273	103.289352	-2.046485	0.000000	-4.562006	0.000000	0.000000	0.000000	-0.171195	-0.050592	-0.524085	0.000000	0.000000	2.000000	50.000000	0.000000
2882.381637	-0.003173	0.543965	0.214945	77.993484	69.068291	103.856461	-2.050217	0.000000	-4.560330	0.000000	0.000000	0.000000	-0.179850	-0.028863	-0.528766	0.000000	0.000000	2.000000	50.000000	0.000000
2882.384971	-0.003173	0.543965	0.214945	77.993484	69.068291	103.856461	-2.050217	0.000000	-4.560330	0.000000	0.000000	0.000000	-0.179850	-0.028863	-0.528766	0.000000	0.000000	2.000000	50.000000	0.000000
2882.388304	-0.003173	0.543965	0.214945	77.993484	69.068291	103.856461	-2.050217	0.000000	-4.560330	0.000000	0.000000	0.000000	-0.179850	-0.028863	-0.528766	0.000000	0.000000	2.000000	50.000000	0.000000
2882.391637	-0.003769	0.543920	0.213152	78.045235	69.669594	104.237267	-2.053620	0.000000	-4.558799	0.000000	0.000000	0.000000	-0.178848	-0.013443	-0.537703	0.000000	0.000000	2.000000	50.000000	0.000000
2882.394971	-0.003769	0.543920	0.213152	78.045235	69.669594	104.237267	-2.053620	0.000000	-4.558799	0.000000	0.000000	0.000000	-0.178848	-0.013443	-0.537703	0.000000	0.000000	2.000000	50.000000	0.000000
2882.398304	-0.003769	0.543920	0.213152	78.045235	69.669594	104.237267	-2.053620	0.000000	-4.558799	0.000000	0.000000	0.000000	-0.178848	-0.013443	-0.537703	0.000000	0.000000	2.000000	50.000000	0.000000
2882.401637	-0.004393	0.543902	0.211282	78.101791	70.282845	104.517151	-2.057374	0.000000	-4.557106	0.000000	0.000000	0.000000	-0.187247	-0.005581	-0.561091	0.000000	0.000000	2.000000	50.000000	0.000000
2882.404971	-0.004393	0.543902	0.211282	78.101791	70.282845	104.517151	-2.057374	0.000000	-4.557106	0.000000	0.000000	0.000000	-0.187247	-0.005581	-0.561091	0.000000	0.000000	2.000000	50.000000	0.000000
2882.408304	-0.004393	0.543902	0.211282	78.101791	70.282845	104.517151	-2.057374	0.000000	-4.557106	0.000000	0.000000	0.000000	-0.187247	-0.005581	-0.561091	0.000000	0.000000	2.000000	50.000000	0.000000
2882.411637	-0.005076	0.543889	0.209319	78.179001	70.873306	104.843987	-2.061317	0.000000	-4.555324	0.000000	0.000000	0.000000	-0.204958	-0.004012	-0.589091	0.000000	0.000000	2.000000	50.000000	0.000000
2882.414971	-0.005076	0.543889	0.209319	78.179001	70.873306	104.843987	-2.061317	0.000000	-4.555324	0.000000	0.000000	0.000000	-0.204958	-0.004012	-0.589091	0.000000	0.000000	2.000000	50.000000	0.000000
2882.418304	-0.005076	0.543889	0.209319	78.179001	70.873306	104.843987	-2.061317	0.000000	-4.555324	0.000000	0.000000	0.000000	-0.204958	-0.004012	-0.589091	0.000000	0.000000	2.000000	50.000000	0.000000
2882.421637	-0.005849	0.543803	0.207236	78.353004	71.213600	105.019463	-2.065025	0.000000	-4.553644	0.000000	0.000000	0.000000	-0.231811	-0.025641	-0.624749	0.000000	0.000000	2.000000	50.000000	0.000000
2882.424971	-0.005849	0.543803	0.207236	78.353004	71.213600	105.019463	-2.065025	0.000000	-4.553644	0.000000	0.000000	0.000000	-0.231811	-0.025641	-0.624749	0.000000	0.000000	2.000000	50.000000	0.000000
2882.428304	-0.005849	0.543803	0.207236	78.353004	71.213600	105.019463	-2.065025	0.000000	-4.553644	0.000000	0.000000	0.000000	-0.231811	-0.025641	-0.624749	0.000000	0.000000	2.000000	50.000000	0.000000
2882.431637	-0.006741	0.543678	0.204994	78.657394	71.112686	104.777969	-2.068152	0.000000	-4.552225	0.000000	0.000000	0.000000	-0.267580	-0.037645	-0.672541	0.000000	0.000000	2.000000	50.000000	0.000000
2882.434971	-0.006741	0.543678	0.204994	78.657394	71.112686	104.777969	-2.068152	0.000000	-4.552225	0.000000	0.000000	0.000000	-0.267580	-0.037645	-0.672541	0.000000	0.000000	2.000000	50.000000	0.000000
2882.438304	-0.006741	0.543678	0.204994	78.657394	71.112686	104.777969	-2.068152	0.000000	-4.552225	0.000000	0.000000	0.000000	-0.267580	-0.037645	-0.672541	0.000000	0.000000	2.000000	50.000000	0.000000
2882.441637	-0.007814	0.543505	0.202677	79.013443	70.712883	104.241379	-2.070481	0.000000	-4.551166	0.000000	0.000000	0.000000	-0.321867	-0.051806	-0.695036	0.000000	0.000000	2.000000	50.000000	0.000000
2882.444971	-0.007814	0.543505	0.202677	79.013443	70.712883	104.241379	-2.070481	0.000000	-4.551166	0.000000	0.000000	0.000000	-0.321867	-0.051806	-0.695036	0.000000	0.000000	2.000000	50.000000	0.000000
2882.448304	-0.007814	0.543505	0.202677	79.013443	70.712883	104.241379	-2.070481	0.000000	-4.551166	0.000000	0.000000	0.000000	-0.321867	-0.051806	-0.695036	0.000000	0.000000	2.000000	50.000000	0.000000
2882.451637	-0.008972	0.543301	0.200266	79.328751	70.139458	103.579369	-2.070129	0.000000	-4.551326	0.000000	0.000000	0.000000	-0.347280	-0.061142	-0.723468	0.000000	0.000000	2.000000	50.000000	0.000000
2882.454971	-0.008972	0.543301	0.200266	79.328751	70.139458	103.579369	-2.070129	0.000000	-4.551326	0.000000	0.000000	0.000000	-0.347280	-0.061142	-0.723468	0.000000	0.000000	2.000000	50.000000	0.000000
2882.458304	-0.008972	0.543301	0.200266	79.328751	70.139458	103.579369	-2.070129	0.000000	-4.551326	0.000000	0.000000	0.000000	-0.347280	-0.061142	-0.723468	0.000000	0.000000	2.000000	50.000000	0.000000
2882.461637	-0.010214	0.543131	0.197837	79.524040	69.592888	102.995453	-2.068985	0.000000	-4.551846	0.000000	0.000000	0.000000	-0.372596	-0.051019	-0.728773	0.000000	0.000000	2.000000	50.000000	0.000000
2882.464971	-0.010214	0.543131	0.197837	79.524040	69.592888	102.995453	-2.068985	0.000000	-4.551846	0.000000	0.000000	0.000000	-0.372596	-0.051019	-0.728773	0.000000	0.000000	2.000000	50.000000	0.000000
2882.468304	-0.010214	0.543131	0.197837	79.524040	69.592888	102.995453	-2.068985	0.000000	-4.551846	0.000000	0.000000	0.000000	-0.372596	-0.051019	-0.728773	0.000000	0.000000	2.000000	50.000000	0.000000
2882.471637	-0.011571	0.543055	0.195433	79.555336	69.124634	102.378021	-2.066357	0.000000	-4.553040	0.000000	0.000000	0.000000	-0.407106	-0.022946	-0.721023	0.000000	0.000000	2.000000	50.000000	0.000000
2882.474971	-0.011571	0.543055	0.195433	79.555336	69.124634	102.378021	-2.066357	0.000000	-4.553040	0.000000	0.000000	0.000000	-0.407106	-0.022946	-0.721023	0.000000	0.000000	2.000000	50.000000	0.000000
2882.478304	-0.011571	0.543055	0.195433	79.555336	69.124634	102.378021	-2.066357	0.000000	-4.553040	0.000000	0.000000	0.000000	-0.407106	-0.022946	-0.721023	0.000000	0.000000	2.000000	50.000000	0.000000
2882.481637	-0.013011	0.543091	0.193071	79.565720	68.595253	101.474205	-2.061209	0.000000	-4.555372	0.000000	0.000000	0.000000	-0.432095	0.010909	-0.708637	0.000000	0.000000	2.000000	50.000000	0.000000
2882.484971	-0.013011	0.543091	0.193071	79.565720	68.595253	101.474205	-2.061209	0.000000	-4.555372	0.000000	0.000000	0.000000	-0.432095	0.010909	-0.708637	0.000000	0.000000	2.000000	50.000000	0.000000
2882.488304	-0.013011	0.543091	0.193071	79.565720	68.595253	101.474205	-2.061209	0.000000	-4.555372	0.000000	0.000000	0.000000	-0.432095	0.010909	-0.708637	0.000000	0.000000	2.000000	50.000000	0.000000
2882.491637	-0.014534	0.543184	0.190740	79.571442	67.962616	100.472588	-2.053925	0.000000	-4.558661	0.000000	0.000000	0.000000	-0.456808	0.027833	-0.699282	0.000000	0.000000	2.000000	50.000000	0.000000
2882.494971	-0.014534	0.543184	0.190740	79.571442	67.962616	100.472588	-2.053925	0.000000	-4.558661	0.000000	0.000000	0.000000	-0.456808	0.027833	-0.699282	0.000000	0.000000	2.000000	50.000000	0.000000
2882.498304	-0.014534	0.543184	0.190740	79.571442	67.962616	100.472588	-2.053925	0.000000	-4.558661	0.000000	0.000000	0.000000	-0.456808	0.027833	-0.699282	0.000000	0.000000	2.000000	50.000000	0.000000
2882.501637	-0.016077	0.543368	0.188437	79.573738	67.282463	99.673058	-2.044526	0.000000	-4.562884	0.000000	0.000000	0.000000	-0.462881	0.055253	-0.690878	0.000000	0.000000	2.000000	50.000000	0.000000
2882.504971	-0.016077	0.543368	0.188437	79.573738	67.282463	99.673058	-2.044526	0.000000	-4.562884	0.000000	0.000000	0.000000	-0.462881	0.055253	-0.690878	0.000000	0.000000	2.000000	50.000000	0.000000
2882.508304	-0.016077	0.543368	0.188437	79.573738	67.282463	99.673058	-2.044526	0.000000	-4.562884	0.000000	0.000000	0.000000	-0.462881	0.055253	-0.690878	0.000000	0.000000	2.000000	50.000000	0.000000
2882.511637	-0.017608	0.543548	0.186123	79.587845	66.567444	98.818634	-2.034204	0.000000	-4.567495	0.000000	0.000000	0.000000	-0.459433	0.053942	-0.694280	0.000000	0.000000	2.000000	50.000000	0.000000
2882.514971	-0.017608	0.543548	0.186123	79.587845	66.567444	98.818634	-2.034204	0.000000	-4.567495	0.000000	0.000000	0.000000	-0.459433	0.053942	-0.694280	0.000000	0.000000	2.000000	50.000000	0.000000
2882.518304	-0.017608	0.543548	0.186123	79.587845	66.567444	98.818634	-2.034204	0.000000	-4.567495	0.000000	0.000000	0.000000	-0.459433	0.053942	-0.694280	0.000000	0.000000	2.000000	50.000000	0.000000
2882.521637	-0.019128	0.543688	0.183802	79.654449	65.858170	97.886581	-2.023934	0.000000	-4.572055	0.000000	0.000000	0.000000	-0.456010	0.042108	-0.696244	0.000000	0.000000	2.000000	50.000000	0.000000
2882.524971	-0.019128	0.543688	0.183802	79.654449	65.858170	97.886581	-2.023934	0.000000	-4.572055	0.000000	0.000000	0.000000	-0.456010	0.042108	-0.696244	0.000000	0.000000	2.000000	50.000000	0.000000
2882.528304	-0.019128	0.543688	0.183802	79.654449	65.858170	97.886581	-2.023934	0.000000	-4.572055	0.000000	0.000000	0.000000	-0.456010	0.042108	-0.696244	0.000000	0.000000	2.000000	50.000000	0.000000
2882.531637	-0.020757	0.543785	0.181436	79.806610	65.154808	96.992867	-2.013672	0.000000	-4.576585	0.000000	0.000000	0.000000	-0.488616	0.029001	-0.709882	0.000000	0.000000	2.000000	50.000000	0.000000
2882.534971	-0.020757	0.543785	0.181436	79.806610	65.154808	96.992867	-2.013672	0.000000	-4.576585	0.000000	0.000000	0.000000	-0.488616	0.029001	-0.709882	0.000000	0.000000	2.000000	50.000000	0.000000
2882.538304	-0.020757	0.543785	0.181436	79.806610	65.154808	96.992867	-2.013672	0.000000	-4.576585	0.000000	0.000000	0.000000	-0.488616	0.029001	-0.709882	0.000000	0.000000	2.000000	50.000000	0.000000
2882.541637	-0.022463	0.543892	0.179035	80.057701	64.542030	96.183098	-2.001233	0.000000	-4.582037	0.000000	0.000000	0.000000	-0.511770	0.032298	-0.720406	0.000000	0.000000	2.000000	50.000000	0.000000
2882.544971	-0.022463	0.543892	0.179035	80.057701	64.542030	96.183098	-2.001233	0.000000	-4.582037	0.000000	0.000000	0.000000	-0.511770	0.032298	-0.720406	0.000000	0.000000	2.000000	50.000000	0.000000
2882.548304	-0.022463	0.543892	0.179035	80.057701	64.542030	96.183098	-2.001233	0.000000	-4.582037	0.000000	0.000000	0.000000	-0.511770	0.032298	-0.720406	0.000000	0.000000	2.000000	50.000000	0.000000
2882.551637	-0.024215	0.544031	0.176614	80.387917	64.030212	95.390099	-1.987082	0.000000	-4.588192	0.000000	0.000000	0.000000	-0.525692	0.041477	-0.726238	0.000000	0.000000	2.000000	50.000000	0.000000
2882.554971	-0.024215	0.544031	0.176614	80.387917	64.030212	95.390099	-1.987082	0.000000	-4.588192	0.000000	0.000000	0.000000	-0.525692	0.041477	-0.726238	0.000000	0.000000	2.000000	50.000000	0.000000
2882.558304	-0.024215	0.544031	0.176614	80.387917	64.030212	95.390099	-1.987082	0.000000	-4.588192	0.000000	0.000000	0.000000	-0.525692	0.041477	-0.726238	0.000000	0.000000	2.000000	50.000000	0.000000
2882.561637	-0.026012	0.544248	0.174148	80.741989	63.588673	94.623581	-1.971650	0.000000	-4.594845	0.000000	0.000000	0.000000	-0.539064	0.065288	-0.739648	0.000000	0.000000	2.000000	50.000000	0.000000
2882.564971	-0.026012	0.544248	0.174148	80.741989	63.588673	94.623581	-1.971650	0.000000	-4.594845	0.000000	0.000000	0.000000	-0.539064	0.065288	-0.739648	0.000000	0.000000	2.000000	50.000000	0.000000
2882.568304	-0.026012	0.544248	0.174148	80.741989	63.588673	94.623581	-1.971650	0.000000	-4.594845	0.000000	0.000000	0.000000	-0.539064	0.065288	-0.739648	0.000000	0.000000	2.000000	50.000000	0.000000
2882.571637	-0.027762	0.544559	0.171621	81.092987	63.328205	94.124977	-1.955147	0.000000	-4.601891	0.000000	0.000000	0.000000	-0.524983	0.093240	-0.758119	0.000000	0.000000	2.000000	50.000000	0.000000
2882.574971	-0.027762	0.544559	0.171621	81.092987	63.328205	94.124977	-1.955147	0.000000	-4.601891	0.000000	0.000000	0.000000	-0.524983	0.093240	-0.758119	0.000000	0.000000	2.000000	50.000000	0.000000
2882.578304	-0.027762	0.544559	0.171621	81.092987	63.328205	94.124977	-1.955147	0.000000	-4.601891	0.000000	0.000000	0.000000	-0.524983	0.093240	-0.758119	0.000000	0.000000	2.000000	50.000000	0.000000
2882.581637	-0.029497	0.544952	0.169087	81.413910	63.272270	93.877159	-1.939753	0.000000	-4.608401	0.000000	0.000000	0.000000	-0.520554	0.117872	-0.760292	0.000000	0.000000	2.000000	50.000000	0.000000
2882.584971	-0.029497	0.544952	0.169087	81.413910	63.272270	93.877159	-1.939753	0.000000	-4.608401	0.000000	0.000000	0.000000	-0.520554	0.117872	-0.760292	0.000000	0.000000	2.000000	50.000000	0.000000
2882.588304	-0.029497	0.544952	0.169087	81.413910	63.272270	93.877159	-1.939753	0.000000	-4.608401	0.000000	0.000000	0.000000	-0.520554	0.117872	-0.760292	0.000000	0.000000	2.000000	50.000000	0.000000
2882.591637	-0.031156	0.545401	0.166497	81.726089	63.056335	93.573120	-1.924243	0.000000	-4.614898	0.000000	0.000000	0.000000	-0.497583	0.134818	-0.776909	0.000000	0.000000	2.000000	50.000000	0.000000
2882.594971	-0.031156	0.545401	0.166497	81.726089	63.056335	93.573120	-1.924243	0.000000	-4.614898	0.000000	0.000000	0.000000	-0.497583	0.134818	-0.776909	0.000000	0.000000	2.000000	50.000000	0.000000
2882.598304	-0.031156	0.545401	0.166497	81.726089	63.056335	93.573120	-1.924243	0.000000	-4.614898	0.000000	0.000000	0.000000	-0.497583	0.134818	-0.776909	0.000000	0.000000	2.000000	50.000000	0.000000
2882.601637	-0.032860	0.545883	0.163923	82.051620	62.115017	92.453262	-1.910552	0.000000	-4.620584	0.000000	0.000000	0.000000	-0.511277	0.144334	-0.772378	0.000000	0.000000	2.000000	50.000000	0.000000
2882.604971	-0.032860	0.545883	0.163923	82.051620	62.115017	92.453262	-1.910552	0.000000	-4.620584	0.000000	0.000000	0.000000	-0.511277	0.144334	-0.772378	0.000000	0.000000	2.000000	50.000000	0.000000
2882.608304	-0.032860	0.545883	0.163923	82.051620	62.115017	92.453262	-1.910552	0.000000	-4.620584	0.000000	0.000000	0.000000	-0.511277	0.144334	-0.772378	0.000000	0.000000	2.000000	50.000000	0.000000
2882.611637	-0.034578	0.546356	0.161333	82.400230	60.049427	90.024788	-1.895121	0.000000	-4.626934	0.000000	0.000000	0.000000	-0.515482	0.142086	-0.776729	0.000000	0.000000	2.000000	50.000000	0.000000
2882.614971	-0.034578	0.546356	0.161333	82.400230	60.049427	90.024788	-1.895121	0.000000	-4.626934	0.000000	0.000000	0.000000	-0.515482	0.142086	-0.776729	0.000000	0.000000	2.000000	50.000000	0.000000
2882.618304	-0.034578	0.546356	0.161333	82.400230	60.049427	90.024788	-1.895121	0.000000	-4.626934	0.000000	0.000000	0.000000	-0.515482	0.142086	-0.776729	0.000000	0.000000	2.000000	50.000000	0.000000
2882.621637	-0.036339	0.546789	0.158733	82.727943	57.204720	86.706123	-1.878930	0.000000	-4.633532	0.000000	0.000000	0.000000	-0.528409	0.129712	-0.780173	0.000000	0.000000	2.000000	50.000000	0.000000
2882.624971	-0.036339	0.546789	0.158733	82.727943	57.204720	86.706123	-1.878930	0.000000	-4.633532	0.000000	0.000000	0.000000	-0.528409	0.129712	-0.780173	0.000000	0.000000	2.000000	50.000000	0.000000
2882.628304	-0.036339	0.546789	0.158733	82.727943	57.204720	86.706123	-1.878930	0.000000	-4.633532	0.000000	0.000000	0.000000	-0.528409	0.129712	-0.780173	0.000000	0.000000	2.000000	50.000000	0.000000
2882.631637	-0.038141	0.547261	0.156090	82.979317	54.215607	83.286598	-1.861171	0.000000	-4.640694	0.000000	0.000000	0.000000	-0.540537	0.141834	-0.792818	0.000000	0.000000	2.000000	50.000000	0.000000
2882.634971	-0.038141	0.547261	0.156090	82.979317	54.215607	83.286598	-1.861171	0.000000	-4.640694	0.000000	0.000000	0.000000	-0.540537	0.141834	-0.792818	0.000000	0.000000	2.000000	50.000000	0.000000
2882.638304	-0.038141	0.547261	0.156090	82.979317	54.215607	83.286598	-1.861171	0.000000	-4.640694	0.000000	0.000000	0.000000	-0.540537	0.141834	-0.792818	0.000000	0.000000	2.000000	50.000000	0.000000
2882.641637	-0.039954	0.547740	0.153411	83.121918	51.575966	80.268288	-1.842122	0.000000	-4.648288	0.000000	0.000000	0.000000	-0.543733	0.143700	-0.803610	0.000000	0.000000	2.000000	50.000000	0.000000
2882.644971	-0.039954	0.547740	0.153411	83.121918	51.575966	80.268288	-1.842122	0.000000	-4.648288	0.000000	0.000000	0.000000	-0.543733	0.143700	-0.803610	0.000000	0.000000	2.000000	50.000000	0.000000
2882.648304	-0.039954	0.547740	0.153411	83.121918	51.575966	80.268288	-1.842122	0.000000	-4.648288	0.000000	0.000000	0.000000	-0.543733	0.143700	-0.803610	0.000000	0.000000	2.000000	50.000000	0.000000
2882.651637	-0.041803	0.548272	0.150669	83.178146	49.478199	77.846382	-1.822410	0.000000	-4.656052	0.000000	0.000000	0.000000	-0.554851	0.159618	-0.822783	0.000000	0.000000	2.000000	50.000000	0.000000
2882.654971	-0.041803	0.548272	0.150669	83.178146	49.478199	77.846382	-1.822410	0.000000	-4.656052	0.000000	0.000000	0.000000	-0.554851	0.159618	-0.822783	0.000000	0.000000	2.000000	50.000000	0.000000
2882.658304	-0.041803	0.548272	0.150669	83.178146	49.478199	77.846382	-1.822410	0.000000	-4.656052	0.000000	0.000000	0.000000	-0.554851	0.159618	-0.822783	0.000000	0.000000	2.000000	50.000000	0.000000
2882.661637	-0.043720	0.548862	0.147896	83.185143	47.744602	75.967422	-1.801560	0.000000	-4.664159	0.000000	0.000000	0.000000	-0.574966	0.176888	-0.831896	0.000000	0.000000	2.000000	50.000000	0.000000
2882.664971	-0.043720	0.548862	0.147896	83.185143	47.744602	75.967422	-1.801560	0.000000	-4.664159	0.000000	0.000000	0.000000	-0.574966	0.176888	-0.831896	0.000000	0.000000	2.000000	50.000000	0.000000
2882.668304	-0.043720	0.548862	0.147896	83.185143	47.744602	75.967422	-1.801560	0.000000	-4.664159	0.000000	0.000000	0.000000	-0.574966	0.176888	-0.831896	0.000000	0.000000	2.000000	50.000000	0.000000
2882.671637	-0.045640	0.549516	0.145039	83.216904	46.183899	74.294281	-1.778292	0.000000	-4.673080	0.000000	0.000000	0.000000	-0.576196	0.196276	-0.857185	0.000000	0.000000	2.000000	50.000000	0.000000
2882.674971	-0.045640	0.549516	0.145039	83.216904	46.183899	74.294281	-1.778292	0.000000	-4.673080	0.000000	0.000000	0.000000	-0.576196	0.196276	-0.857185	0.000000	0.000000	2.000000	50.000000	0.000000
2882.678304	-0.045640	0.549516	0.145039	83.216904	46.183899	74.294281	-1.778292	0.000000	-4.673080	0.000000	0.000000	0.000000	-0.576196	0.196276	-0.857185	0.000000	0.000000	2.000000	50.000000	0.000000
2882.681637	-0.047597	0.550193	0.142157	83.280083	44.617798	72.611595	-1.754771	0.000000	-4.681963	0.000000	0.000000	0.000000	-0.587069	0.203001	-0.864592	0.000000	0.000000	2.000000	50.000000	0.000000
2882.684971	-0.047597	0.550193	0.142157	83.280083	44.617798	72.611595	-1.754771	0.000000	-4.681963	0.000000	0.000000	0.000000	-0.587069	0.203001	-0.864592	0.000000	0.000000	2.000000	50.000000	0.000000
2882.688304	-0.047597	0.550193	0.142157	83.280083	44.617798	72.611595	-1.754771	0.000000	-4.681963	0.000000	0.000000	0.000000	-0.587069	0.203001	-0.864592	0.000000	0.000000	2.000000	50.000000	0.000000
2882.691637	-0.049533	0.550892	0.139254	83.365784	43.072548	70.973572	-1.729375	0.000000	-4.691403	0.000000	0.000000	0.000000	-0.580657	0.209613	-0.870735	0.000000	0.000000	2.000000	50.000000	0.000000
2882.694971	-0.049533	0.550892	0.139254	83.365784	43.072548	70.973572	-1.729375	0.000000	-4.691403	0.000000	0.000000	0.000000	-0.580657	0.209613	-0.870735	0.000000	0.000000	2.000000	50.000000	0.000000
2882.698304	-0.049533	0.550892	0.139254	83.365784	43.072548	70.973572	-1.729375	0.000000	-4.691403	0.000000	0.000000	0.000000	-0.580657	0.209613	-0.870735	0.000000	0.000000	2.000000	50.000000	0.000000
2882.701637	-0.051390	0.551560	0.136325	83.451981	41.538235	69.367302	-1.703624	0.000000	-4.700815	0.000000	0.000000	0.000000	-0.557004	0.200526	-0.878623	0.000000	0.000000	2.000000	50.000000	0.000000
2882.704971	-0.051390	0.551560	0.136325	83.451981	41.538235	69.367302	-1.703624	0.000000	-4.700815	0.000000	0.000000	0.000000	-0.557004	0.200526	-0.878623	0.000000	0.000000	2.000000	50.000000	0.000000
2882.708304	-0.051390	0.551560	0.136325	83.451981	41.538235	69.367302	-1.703624	0.000000	-4.700815	0.000000	0.000000	0.000000	-0.557004	0.200526	-0.878623	0.000000	0.000000	2.000000	50.000000	0.000000
2882.711637	-0.053229	0.552191	0.133424	83.550926	40.012177	67.766747	-1.679317	0.000000	-4.709554	0.000000	0.000000	0.000000	-0.551911	0.189280	-0.870386	0.000000	0.000000	2.000000	50.000000	0.000000
2882.714971	-0.053229	0.552191	0.133424	83.550926	40.012177	67.766747	-1.679317	0.000000	-4.709554	0.000000	0.000000	0.000000	-0.551911	0.189280	-0.870386	0.000000	0.000000	2.000000	50.000000	0.000000
2882.718304	-0.053229	0.552191	0.133424	83.550926	40.012177	67.766747	-1.679317	0.000000	-4.709554	0.000000	0.000000	0.000000	-0.551911	0.189280	-0.870386	0.000000	0.000000	2.000000	50.000000	0.000000
2882.721637	-0.054995	0.552766	0.130540	83.673332	38.461750	66.060448	-1.654031	0.000000	-4.718494	0.000000	0.000000	0.000000	-0.529743	0.172491	-0.865210	0.000000	0.000000	2.000000	50.000000	0.000000
2882.724971	-0.054995	0.552766	0.130540	83.673332	38.461750	66.060448	-1.654031	0.000000	-4.718494	0.000000	0.000000	0.000000	-0.529743	0.172491	-0.865210	0.000000	0.000000	2.000000	50.000000	0.000000
2882.728304	-0.054995	0.552766	0.130540	83.673332	38.461750	66.060448	-1.654031	0.000000	-4.718494	0.000000	0.000000	0.000000	-0.529743	0.172491	-0.865210	0.000000	0.000000	2.000000	50.000000	0.000000
2882.731637	-0.056712	0.553280	0.127634	83.822769	36.722073	64.130096	-1.629667	0.000000	-4.726964	0.000000	0.000000	0.000000	-0.515126	0.154091	-0.871725	0.000000	0.000000	2.000000	50.000000	0.000000
2882.734971	-0.056712	0.553280	0.127634	83.822769	36.722073	64.130096	-1.629667	0.000000	-4.726964	0.000000	0.000000	0.000000	-0.515126	0.154091	-0.871725	0.000000	0.000000	2.000000	50.000000	0.000000
2882.738304	-0.056712	0.553280	0.127634	83.822769	36.722073	64.130096	-1.629667	0.000000	-4.726964	0.000000	0.000000	0.000000	-0.515126	0.154091	-0.871725	0.000000	0.000000	2.000000	50.000000	0.000000
2882.741637	-0.058438	0.553719	0.124723	84.009102	34.794411	62.120640	-1.605928	0.000000	-4.735082	0.000000	0.000000	0.000000	-0.517788	0.131989	-0.873404	0.000000	0.000000	2.000000	50.000000	0.000000
2882.744971	-0.058438	0.553719	0.124723	84.009102	34.794411	62.120640	-1.605928	0.000000	-4.735082	0.000000	0.000000	0.000000	-0.517788	0.131989	-0.873404	0.000000	0.000000	2.000000	50.000000	0.000000
2882.748304	-0.058438	0.553719	0.124723	84.009102	34.794411	62.120640	-1.605928	0.000000	-4.735082	0.000000	0.000000	0.000000	-0.517788	0.131989	-0.873404	0.000000	0.000000	2.000000	50.000000	0.000000
2882.751637	-0.060139	0.554093	0.121750	84.228340	32.718475	59.972866	-1.580714	0.000000	-4.743558	0.000000	0.000000	0.000000	-0.510254	0.112085	-0.891843	0.000000	0.000000	2.000000	50.000000	0.000000
2882.754971	-0.060139	0.554093	0.121750	84.228340	32.718475	59.972866	-1.580714	0.000000	-4.743558	0.000000	0.000000	0.000000	-0.510254	0.112085	-0.891843	0.000000	0.000000	2.000000	50.000000	0.000000
2882.758304	-0.060139	0.554093	0.121750	84.228340	32.718475	59.972866	-1.580714	0.000000	-4.743558	0.000000	0.000000	0.000000	-0.510254	0.112085	-0.891843	0.000000	0.000000	2.000000	50.000000	0.000000
2882.761637	-0.061818	0.554407	0.118753	84.468025	30.515835	57.689281	-1.555743	0.000000	-4.751806	0.000000	0.000000	0.000000	-0.503742	0.094194	-0.899082	0.000000	0.000000	2.000000	50.000000	0.000000
2882.764971	-0.061818	0.554407	0.118753	84.468025	30.515835	57.689281	-1.555743	0.000000	-4.751806	0.000000	0.000000	0.000000	-0.503742	0.094194	-0.899082	0.000000	0.000000	2.000000	50.000000	0.000000
2882.768304	-0.061818	0.554407	0.118753	84.468025	30.515835	57.689281	-1.555743	0.000000	-4.751806	0.000000	0.000000	0.000000	-0.503742	0.094194	-0.899082	0.000000	0.000000	2.000000	50.000000	0.000000
2882.771637	-0.063444	0.554655	0.115698	84.691154	28.448313	55.563774	-1.530454	0.000000	-4.760012	0.000000	0.000000	0.000000	-0.487755	0.074519	-0.916684	0.000000	0.000000	2.000000	50.000000	0.000000
2882.774971	-0.063444	0.554655	0.115698	84.691154	28.448313	55.563774	-1.530454	0.000000	-4.760012	0.000000	0.000000	0.000000	-0.487755	0.074519	-0.916684	0.000000	0.000000	2.000000	50.000000	0.000000
2882.778304	-0.063444	0.554655	0.115698	84.691154	28.448313	55.563774	-1.530454	0.000000	-4.760012	0.000000	0.000000	0.000000	-0.487755	0.074519	-0.916684	0.000000	0.000000	2.000000	50.000000	0.000000
2882.781637	-0.064994	0.554814	0.112630	84.881355	26.667431	53.767227	-1.506405	0.000000	-4.767677	0.000000	0.000000	0.000000	-0.465066	0.047541	-0.920450	0.000000	0.000000	2.000000	50.000000	0.000000
2882.784971	-0.064994	0.554814	0.112630	84.881355	26.667431	53.767227	-1.506405	0.000000	-4.767677	0.000000	0.000000	0.000000	-0.465066	0.047541	-0.920450	0.000000	0.000000	2.000000	50.000000	0.000000
2882.788304	-0.064994	0.554814	0.112630	84.881355	26.667431	53.767227	-1.506405	0.000000	-4.767677	0.000000	0.000000	0.000000	-0.465066	0.047541	-0.920450	0.000000	0.000000	2.000000	50.000000	0.000000
2882.791637	-0.066543	0.554889	0.109480	85.039154	25.329752	52.464279	-1.484002	0.000000	-4.774698	0.000000	0.000000	0.000000	-0.464712	0.022590	-0.944735	0.000000	0.000000	2.000000	50.000000	0.000000
2882.794971	-0.066543	0.554889	0.109480	85.039154	25.329752	52.464279	-1.484002	0.000000	-4.774698	0.000000	0.000000	0.000000	-0.464712	0.022590	-0.944735	0.000000	0.000000	2.000000	50.000000	0.000000
2882.798304	-0.066543	0.554889	0.109480	85.039154	25.329752	52.464279	-1.484002	0.000000	-4.774698	0.000000	0.000000	0.000000	-0.464712	0.022590	-0.944735	0.000000	0.000000	2.000000	50.000000	0.000000
2882.801637	-0.068048	0.554883	0.106354	85.169449	24.465673	51.685215	-1.461272	0.000000	-4.781703	0.000000	0.000000	0.000000	-0.451464	-0.001862	-0.938018	0.000000	0.000000	2.000000	50.000000	0.000000
2882.804971	-0.068048	0.554883	0.106354	85.169449	24.465673	51.685215	-1.461272	0.000000	-4.781703	0.000000	0.000000	0.000000	-0.451464	-0.001862	-0.938018	0.000000	0.000000	2.000000	50.000000	0.000000
2882.808304	-0.068048	0.554883	0.106354	85.169449	24.465673	51.685215	-1.461272	0.000000	-4.781703	0.000000	0.000000	0.000000	-0.451464	-0.001862	-0.938018	0.000000	0.000000	2.000000	50.000000	0.000000
2882.811637	-0.069562	0.554827	0.103238	85.285156	23.785990	51.115150	-1.438633	0.000000	-4.788563	0.000000	0.000000	0.000000	-0.454186	-0.016738	-0.934715	0.000000	0.000000	2.000000	50.000000	0.000000
2882.814971	-0.069562	0.554827	0.103238	85.285156	23.785990	51.115150	-1.438633	0.000000	-4.788563	0.000000	0.000000	0.000000	-0.454186	-0.016738	-0.934715	0.000000	0.000000	2.000000	50.000000	0.000000
2882.818304	-0.069562	0.554827	0.103238	85.285156	23.785990	51.115150	-1.438633	0.000000	-4.788563	0.000000	0.000000	0.000000	-0.454186	-0.016738	-0.934715	0.000000	0.000000	2.000000	50.000000	0.000000
2882.821637	-0.071052	0.554667	0.100087	85.395164	23.448750	50.914265	-1.413990	0.000000	-4.795897	0.000000	0.000000	0.000000	-0.447016	-0.048140	-0.945173	0.000000	0.000000	2.000000	50.000000	0.000000
2882.824971	-0.071052	0.554667	0.100087	85.395164	23.448750	50.914265	-1.413990	0.000000	-4.795897	0.000000	0.000000	0.000000	-0.447016	-0.048140	-0.945173	0.000000	0.000000	2.000000	50.000000	0.000000
2882.828304	-0.071052	0.554667	0.100087	85.395164	23.448750	50.914265	-1.413990	0.000000	-4.795897	0.000000	0.000000	0.000000	-0.447016	-0.048140	-0.945173	0.000000	0.000000	2.000000	50.000000	0.000000
2882.831637	-0.072488	0.554445	0.096878	85.534676	23.471743	51.078220	-1.389196	0.000000	-4.803138	0.000000	0.000000	0.000000	-0.430780	-0.066452	-0.962785	0.000000	0.000000	2.000000	50.000000	0.000000
2882.834971	-0.072488	0.554445	0.096878	85.534676	23.471743	51.078220	-1.389196	0.000000	-4.803138	0.000000	0.000000	0.000000	-0.430780	-0.066452	-0.962785	0.000000	0.000000	2.000000	50.000000	0.000000
2882.838304	-0.072488	0.554445	0.096878	85.534676	23.471743	51.078220	-1.389196	0.000000	-4.803138	0.000000	0.000000	0.000000	-0.430780	-0.066452	-0.962785	0.000000	0.000000	2.000000	50.000000	0.000000
2882.841637	-0.073867	0.554145	0.093593	85.696663	23.783834	51.532810	-1.365918	0.000000	-4.809809	0.000000	0.000000	0.000000	-0.413817	-0.090166	-0.985418	0.000000	0.000000	2.000000	50.000000	0.000000
2882.844971	-0.073867	0.554145	0.093593	85.696663	23.783834	51.532810	-1.365918	0.000000	-4.809809	0.000000	0.000000	0.000000	-0.413817	-0.090166	-0.985418	0.000000	0.000000	2.000000	50.000000	0.000000
2882.848304	-0.073867	0.554145	0.093593	85.696663	23.783834	51.532810	-1.365918	0.000000	-4.809809	0.000000	0.000000	0.000000	-0.413817	-0.090166	-0.985418	0.000000	0.000000	2.000000	50.000000	0.000000
2882.851637	-0.075168	0.553803	0.090270	85.869858	24.159372	52.040695	-1.306631	0.000000	-4.679667	0.000000	0.000000	0.000000	-0.390314	-0.102565	-0.997126	0.000000	0.000000	2.000000	50.000000	0.000000
2882.854971	-0.075168	0.553803	0.090270	85.869858	24.159372	52.040695	-1.306631	0.000000	-4.679667	0.000000	0.000000	0.000000	-0.390314	-0.102565	-0.997126	0.000000	0.000000	2.000000	50.000000	0.000000
2882.858304	-0.075168	0.553803	0.090270	85.869858	24.159372	52.040695	-1.306631	0.000000	-4.679667	0.000000	0.000000	0.000000	-0.390314	-0.102565	-0.997126	0.000000	0.000000	2.000000	50.000000	0.000000
2882.861637	-0.076392	0.553390	0.086912	86.012474	23.758492	51.736927	-1.241578	0.000000	-4.513480	0.000000	0.000000	0.000000	-0.367180	-0.123813	-1.007225	0.000000	0.000000	2.000000	50.000000	0.000000
2882.864971	-0.076392	0.553390	0.086912	86.012474	23.758492	51.736927	-1.241578	0.000000	-4.513480	0.000000	0.000000	0.000000	-0.367180	-0.123813	-1.007225	0.000000	0.000000	2.000000	50.000000	0.000000
2882.868304	-0.076392	0.553390	0.086912	86.012474	23.758492	51.736927	-1.241578	0.000000	-4.513480	0.000000	0.000000	0.000000	-0.367180	-0.123813	-1.007225	0.000000	0.000000	2.000000	50.000000	0.000000
2882.871637	-0.077501	0.552969	0.083618	86.092194	22.156614	50.191330	-1.180382	0.000000	-4.345609	0.000000	0.000000	0.000000	-0.332631	-0.126217	-0.988399	0.000000	0.000000	2.000000	50.000000	0.000000
2882.874971	-0.077501	0.552969	0.083618	86.092194	22.156614	50.191330	-1.180382	0.000000	-4.345609	0.000000	0.000000	0.000000	-0.332631	-0.126217	-0.988399	0.000000	0.000000	2.000000	50.000000	0.000000
2882.878304	-0.077501	0.552969	0.083618	86.092194	22.156614	50.191330	-1.180382	0.000000	-4.345609	0.000000	0.000000	0.000000	-0.332631	-0.126217	-0.988399	0.000000	0.000000	2.000000	50.000000	0.000000
2882.881637	-0.078570	0.552475	0.080347	86.112839	20.023476	48.109150	-1.124943	0.000000	-4.180876	0.000000	0.000000	0.000000	-0.320518	-0.148381	-0.981111	0.000000	0.000000	2.000000	50.000000	0.000000
2882.884971	-0.078570	0.552475	0.080347	86.112839	20.023476	48.109150	-1.124943	0.000000	-4.180876	0.000000	0.000000	0.000000	-0.320518	-0.148381	-0.981111	0.000000	0.000000	2.000000	50.000000	0.000000
2882.888304	-0.078570	0.552475	0.080347	86.112839	20.023476	48.109150	-1.124943	0.000000	-4.180876	0.000000	0.000000	0.000000	-0.320518	-0.148381	-0.981111	0.000000	0.000000	2.000000	50.000000	0.000000
2882.891637	-0.079539	0.551958	0.077224	86.097862	18.001438	46.150394	-1.071524	0.000000	-4.017357	0.000000	0.000000	0.000000	-0.290761	-0.155110	-0.936842	0.000000	0.000000	2.000000	50.000000	0.000000
2882.894971	-0.079539	0.551958	0.077224	86.097862	18.001438	46.150394	-1.071524	0.000000	-4.017357	0.000000	0.000000	0.000000	-0.290761	-0.155110	-0.936842	0.000000	0.000000	2.000000	50.000000	0.000000
2882.898304	-0.079539	0.551958	0.077224	86.097862	18.001438	46.150394	-1.071524	0.000000	-4.017357	0.000000	0.000000	0.000000	-0.290761	-0.155110	-0.936842	0.000000	0.000000	2.000000	50.000000	0.000000
2882.901637	-0.080431	0.551412	0.074208	86.064430	16.491667	44.727879	-1.023064	0.000000	-3.861217	0.000000	0.000000	0.000000	-0.267703	-0.163611	-0.904938	0.000000	0.000000	2.000000	50.000000	0.000000
2882.904971	-0.080431	0.551412	0.074208	86.064430	16.491667	44.727879	-1.023064	0.000000	-3.861217	0.000000	0.000000	0.000000	-0.267703	-0.163611	-0.904938	0.000000	0.000000	2.000000	50.000000	0.000000
2882.908304	-0.080431	0.551412	0.074208	86.064430	16.491667	44.727879	-1.023064	0.000000	-3.861217	0.000000	0.000000	0.000000	-0.267703	-0.163611	-0.904938	0.000000	0.000000	2.000000	50.000000	0.000000
2882.911637	-0.081273	0.550869	0.071290	86.036568	15.781668	44.144901	-0.978447	0.000000	-3.710394	0.000000	0.000000	0.000000	-0.252576	-0.163070	-0.875375	0.000000	0.000000	2.000000	50.000000	0.000000
2882.914971	-0.081273	0.550869	0.071290	86.036568	15.781668	44.144901	-0.978447	0.000000	-3.710394	0.000000	0.000000	0.000000	-0.252576	-0.163070	-0.875375	0.000000	0.000000	2.000000	50.000000	0.000000
2882.918304	-0.081273	0.550869	0.071290	86.036568	15.781668	44.144901	-0.978447	0.000000	-3.710394	0.000000	0.000000	0.000000	-0.252576	-0.163070	-0.875375	0.000000	0.000000	2.000000	50.000000	0.000000
2882.921637	-0.082019	0.550345	0.068496	86.029411	15.498197	43.993088	-0.936351	0.000000	-3.564499	0.000000	0.000000	0.000000	-0.223757	-0.157042	-0.838042	0.000000	0.000000	2.000000	50.000000	0.000000
2882.924971	-0.082019	0.550345	0.068496	86.029411	15.498197	43.993088	-0.936351	0.000000	-3.564499	0.000000	0.000000	0.000000	-0.223757	-0.157042	-0.838042	0.000000	0.000000	2.000000	50.000000	0.000000
2882.928304	-0.082019	0.550345	0.068496	86.029411	15.498197	43.993088	-0.936351	0.000000	-3.564499	0.000000	0.000000	0.000000	-0.223757	-0.157042	-0.838042	0.000000	0.000000	2.000000	50.000000	0.000000
2882.931637	-0.082661	0.549846	0.065767	86.070053	15.538675	44.154530	-0.899058	0.000000	-3.424825	0.000000	0.000000	0.000000	-0.192769	-0.149788	-0.818744	0.000000	0.000000	2.000000	50.000000	0.000000
2882.934971	-0.082661	0.549846	0.065767	86.070053	15.538675	44.154530	-0.899058	0.000000	-3.424825	0.000000	0.000000	0.000000	-0.192769	-0.149788	-0.818744	0.000000	0.000000	2.000000	50.000000	0.000000
2882.938304	-0.082661	0.549846	0.065767	86.070053	15.538675	44.154530	-0.899058	0.000000	-3.424825	0.000000	0.000000	0.000000	-0.192769	-0.149788	-0.818744	0.000000	0.000000	2.000000	50.000000	0.000000
2882.941637	-0.083201	0.549324	0.063091	86.152740	15.701828	44.410919	-0.866930	0.000000	-3.288367	0.000000	0.000000	0.000000	-0.161772	-0.156550	-0.802860	0.000000	0.000000	2.000000	50.000000	0.000000
2882.944971	-0.083201	0.549324	0.063091	86.152740	15.701828	44.410919	-0.866930	0.000000	-3.288367	0.000000	0.000000	0.000000	-0.161772	-0.156550	-0.802860	0.000000	0.000000	2.000000	50.000000	0.000000
2882.948304	-0.083201	0.549324	0.063091	86.152740	15.701828	44.410919	-0.866930	0.000000	-3.288367	0.000000	0.000000	0.000000	-0.161772	-0.156550	-0.802860	0.000000	0.000000	2.000000	50.000000	0.000000
2882.951637	-0.083638	0.548780	0.060468	86.283791	15.674673	44.428699	-0.839968	0.000000	-3.154557	0.000000	0.000000	0.000000	-0.131306	-0.163164	-0.786810	0.000000	0.000000	2.000000	50.000000	0.000000
2882.954971	-0.083638	0.548780	0.060468	86.283791	15.674673	44.428699	-0.839968	0.000000	-3.154557	0.000000	0.000000	0.000000	-0.131306	-0.163164	-0.786810	0.000000	0.000000	2.000000	50.000000	0.000000
2882.958304	-0.083638	0.548780	0.060468	86.283791	15.674673	44.428699	-0.839968	0.000000	-3.154557	0.000000	0.000000	0.000000	-0.131306	-0.163164	-0.786810	0.000000	0.000000	2.000000	50.000000	0.000000
2882.961637	-0.084028	0.548232	0.057909	86.485870	15.331744	44.073299	-0.818083	0.000000	-3.023423	0.000000	0.000000	0.000000	-0.116873	-0.164352	-0.767805	0.000000	0.000000	2.000000	50.000000	0.000000
2882.964971	-0.084028	0.548232	0.057909	86.485870	15.331744	44.073299	-0.818083	0.000000	-3.023423	0.000000	0.000000	0.000000	-0.116873	-0.164352	-0.767805	0.000000	0.000000	2.000000	50.000000	0.000000
2882.968304	-0.084028	0.548232	0.057909	86.485870	15.331744	44.073299	-0.818083	0.000000	-3.023423	0.000000	0.000000	0.000000	-0.116873	-0.164352	-0.767805	0.000000	0.000000	2.000000	50.000000	0.000000
2882.971637	-0.084425	0.547716	0.055440	86.731758	14.373096	43.044804	-0.798605	0.000000	-2.895455	0.000000	0.000000	0.000000	-0.119078	-0.154820	-0.740613	0.000000	0.000000	2.000000	50.000000	0.000000
2882.974971	-0.084425	0.547716	0.055440	86.731758	14.373096	43.044804	-0.798605	0.000000	-2.895455	0.000000	0.000000	0.000000	-0.119078	-0.154820	-0.740613	0.000000	0.000000	2.000000	50.000000	0.000000
2882.978304	-0.084425	0.547716	0.055440	86.731758	14.373096	43.044804	-0.798605	0.000000	-2.895455	0.000000	0.000000	0.000000	-0.119078	-0.154820	-0.740613	0.000000	0.000000	2.000000	50.000000	0.000000
2882.981637	-0.084758	0.547204	0.053080	86.986046	12.457868	41.004086	-0.778758	0.000000	-2.772020	0.000000	0.000000	0.000000	-0.099881	-0.153829	-0.708132	0.000000	0.000000	2.000000	50.000000	0.000000
2882.984971	-0.084758	0.547204	0.053080	86.986046	12.457868	41.004086	-0.778758	0.000000	-2.772020	0.000000	0.000000	0.000000	-0.099881	-0.153829	-0.708132	0.000000	0.000000	2.000000	50.000000	0.000000
2882.988304	-0.084758	0.547204	0.053080	86.986046	12.457868	41.004086	-0.778758	0.000000	-2.772020	0.000000	0.000000	0.000000	-0.099881	-0.153829	-0.708132	0.000000	0.000000	2.000000	50.000000	0.000000
2882.991637	-0.085059	0.546702	0.050864	87.233032	9.811299	38.207348	-0.762111	0.000000	-2.653998	0.000000	0.000000	0.000000	-0.090378	-0.150637	-0.664692	0.000000	0.000000	2.000000	50.000000	0.000000
2882.994971	-0.085059	0.546702	0.050864	87.233032	9.811299	38.207348	-0.762111	0.000000	-2.653998	0.000000	0.000000	0.000000	-0.090378	-0.150637	-0.664692	0.000000	0.000000	2.000000	50.000000	0.000000
2882.998304	-0.085059	0.546702	0.050864	87.233032	9.811299	38.207348	-0.762111	0.000000	-2.653998	0.000000	0.000000	0.000000	-0.090378	-0.150637	-0.664692	0.000000	0.000000	2.000000	50.000000	0.000000
2883.001637	-0.085260	0.546256	0.048819	87.456932	6.863232	35.110954	-0.747048	0.000000	-2.543216	0.000000	0.000000	0.000000	-0.060291	-0.133707	-0.613528	0.000000	0.000000	2.000000	50.000000	0.000000
2883.004971	-0.085260	0.546256	0.048819	87.456932	6.863232	35.110954	-0.747048	0.000000	-2.543216	0.000000	0.000000	0.000000	-0.060291	-0.133707	-0.613528	0.000000	0.000000	2.000000	50.000000	0.000000
2883.008304	-0.085260	0.546256	0.048819	87.456932	6.863232	35.110954	-0.747048	0.000000	-2.543216	0.000000	0.000000	0.000000	-0.060291	-0.133707	-0.613528	0.000000	0.000000	2.000000	50.000000	0.000000
2883.011637	-0.085378	0.545814	0.046889	87.657074	3.955228	32.069092	-0.736999	0.000000	-2.440961	0.000000	0.000000	0.000000	-0.035332	-0.132613	-0.579089	0.000000	0.000000	2.000000	50.000000	0.000000
2883.014971	-0.085378	0.545814	0.046889	87.657074	3.955228	32.069092	-0.736999	0.000000	-2.440961	0.000000	0.000000	0.000000	-0.035332	-0.132613	-0.579089	0.000000	0.000000	2.000000	50.000000	0.000000
2883.018304	-0.085378	0.545814	0.046889	87.657074	3.955228	32.069092	-0.736999	0.000000	-2.440961	0.000000	0.000000	0.000000	-0.035332	-0.132613	-0.579089	0.000000	0.000000	2.000000	50.000000	0.000000
2883.021637	-0.085434	0.545386	0.045048	87.838074	1.229378	29.231096	-0.731111	0.000000	-2.344446	0.000000	0.000000	0.000000	-0.016814	-0.128307	-0.552419	0.000000	0.000000	2.000000	50.000000	0.000000
2883.024971	-0.085434	0.545386	0.045048	87.838074	1.229378	29.231096	-0.731111	0.000000	-2.344446	0.000000	0.000000	0.000000	-0.016814	-0.128307	-0.552419	0.000000	0.000000	2.000000	50.000000	0.000000
2883.028304	-0.085434	0.545386	0.045048	87.838074	1.229378	29.231096	-0.731111	0.000000	-2.344446	0.000000	0.000000	0.000000	-0.016814	-0.128307	-0.552419	0.000000	0.000000	2.000000	50.000000	0.000000
2883.031637	-0.085458	0.544935	0.043319	88.010719	-1.487034	26.415281	-0.728308	0.000000	-2.252377	0.000000	0.000000	0.000000	-0.007120	-0.135451	-0.518699	0.000000	0.000000	2.000000	50.000000	0.000000
2883.034971	-0.085458	0.544935	0.043319	88.010719	-1.487034	26.415281	-0.728308	0.000000	-2.252377	0.000000	0.000000	0.000000	-0.007120	-0.135451	-0.518699	0.000000	0.000000	2.000000	50.000000	0.000000
2883.038304	-0.085458	0.544935	0.043319	88.010719	-1.487034	26.415281	-0.728308	0.000000	-2.252377	0.000000	0.000000	0.000000	-0.007120	-0.135451	-0.518699	0.000000	0.000000	2.000000	50.000000	0.000000
2883.041637	-0.085456	0.544456	0.041596	88.178230	-4.753989	23.047005	-0.727122	0.000000	-2.165927	0.000000	0.000000	0.000000	0.000521	-0.143572	-0.516900	0.000000	0.000000	2.000000	50.000000	0.000000
2883.044971	-0.085456	0.544456	0.041596	88.178230	-4.753989	23.047005	-0.727122	0.000000	-2.165927	0.000000	0.000000	0.000000	0.000521	-0.143572	-0.516900	0.000000	0.000000	2.000000	50.000000	0.000000
2883.048304	-0.085456	0.544456	0.041596	88.178230	-4.753989	23.047005	-0.727122	0.000000	-2.165927	0.000000	0.000000	0.000000	0.000521	-0.143572	-0.516900	0.000000	0.000000	2.000000	50.000000	0.000000
2883.051637	-0.085507	0.543958	0.039907	88.335518	-9.303490	18.375456	-0.727209	0.000000	-2.079777	0.000000	0.000000	0.000000	-0.015218	-0.149508	-0.506707	0.000000	0.000000	2.000000	50.000000	0.000000
2883.054971	-0.085507	0.543958	0.039907	88.335518	-9.303490	18.375456	-0.727209	0.000000	-2.079777	0.000000	0.000000	0.000000	-0.015218	-0.149508	-0.506707	0.000000	0.000000	2.000000	50.000000	0.000000
2883.058304	-0.085507	0.543958	0.039907	88.335518	-9.303490	18.375456	-0.727209	0.000000	-2.079777	0.000000	0.000000	0.000000	-0.015218	-0.149508	-0.506707	0.000000	0.000000	2.000000	50.000000	0.000000
2883.061637	-0.085605	0.543450	0.038229	88.485344	-15.072786	12.483373	-0.724672	0.000000	-1.995325	0.000000	0.000000	0.000000	-0.029682	-0.152291	-0.503226	0.000000	0.000000	2.000000	50.000000	0.000000
2883.064971	-0.085605	0.543450	0.038229	88.485344	-15.072786	12.483373	-0.724672	0.000000	-1.995325	0.000000	0.000000	0.000000	-0.029682	-0.152291	-0.503226	0.000000	0.000000	2.000000	50.000000	0.000000
2883.068304	-0.085605	0.543450	0.038229	88.485344	-15.072786	12.483373	-0.724672	0.000000	-1.995325	0.000000	0.000000	0.000000	-0.029682	-0.152291	-0.503226	0.000000	0.000000	2.000000	50.000000	0.000000
2883.071637	-0.085755	0.542951	0.036581	88.610542	-21.960131	5.478283	-0.719725	0.000000	-1.911454	0.000000	0.000000	0.000000	-0.044947	-0.149885	-0.494377	0.000000	0.000000	2.000000	50.000000	0.000000
2883.074971	-0.085755	0.542951	0.036581	88.610542	-21.960131	5.478283	-0.719725	0.000000	-1.911454	0.000000	0.000000	0.000000	-0.044947	-0.149885	-0.494377	0.000000	0.000000	2.000000	50.000000	0.000000
2883.078304	-0.085755	0.542951	0.036581	88.610542	-21.960131	5.478283	-0.719725	0.000000	-1.911454	0.000000	0.000000	0.000000	-0.044947	-0.149885	-0.494377	0.000000	0.000000	2.000000	50.000000	0.000000
2883.081637	-0.085962	0.542493	0.034999	88.713966	-28.548800	-1.190057	-0.712234	0.000000	-1.829058	0.000000	0.000000	0.000000	-0.061988	-0.137204	-0.474753	0.000000	0.000000	2.000000	50.000000	0.000000
2883.084971	-0.085962	0.542493	0.034999	88.713966	-28.548800	-1.190057	-0.712234	0.000000	-1.829058	0.000000	0.000000	0.000000	-0.061988	-0.137204	-0.474753	0.000000	0.000000	2.000000	50.000000	0.000000
2883.088304	-0.085962	0.542493	0.034999	88.713966	-28.548800	-1.190057	-0.712234	0.000000	-1.829058	0.000000	0.000000	0.000000	-0.061988	-0.137204	-0.474753	0.000000	0.000000	2.000000	50.000000	0.000000
2883.091637	-0.086129	0.542061	0.033480	88.816673	-33.535049	-6.193143	-0.701903	0.000000	-1.749933	0.000000	0.000000	0.000000	-0.050081	-0.129730	-0.455494	0.000000	0.000000	2.000000	50.000000	0.000000
2883.094971	-0.086129	0.542061	0.033480	88.816673	-33.535049	-6.193143	-0.701903	0.000000	-1.749933	0.000000	0.000000	0.000000	-0.050081	-0.129730	-0.455494	0.000000	0.000000	2.000000	50.000000	0.000000
2883.098304	-0.086129	0.542061	0.033480	88.816673	-33.535049	-6.193143	-0.701903	0.000000	-1.749933	0.000000	0.000000	0.000000	-0.050081	-0.129730	-0.455494	0.000000	0.000000	2.000000	50.000000	0.000000
2883.101637	-0.086333	0.541687	0.032050	88.927719	-36.196747	-8.803624	-0.693556	0.000000	-1.674017	0.000000	0.000000	0.000000	-0.061169	-0.112080	-0.429049	0.000000	0.000000	2.000000	50.000000	0.000000
2883.104971	-0.086333	0.541687	0.032050	88.927719	-36.196747	-8.803624	-0.693556	0.000000	-1.674017	0.000000	0.000000	0.000000	-0.061169	-0.112080	-0.429049	0.000000	0.000000	2.000000	50.000000	0.000000
2883.108304	-0.086333	0.541687	0.032050	88.927719	-36.196747	-8.803624	-0.693556	0.000000	-1.674017	0.000000	0.000000	0.000000	-0.061169	-0.112080	-0.429049	0.000000	0.000000	2.000000	50.000000	0.000000
2883.111637	-0.086512	0.541352	0.030766	89.027634	-39.176796	-11.735229	-0.683361	0.000000	-1.602509	0.000000	0.000000	0.000000	-0.053845	-0.100524	-0.385273	0.000000	0.000000	2.000000	50.000000	0.000000
2883.114971	-0.086512	0.541352	0.030766	89.027634	-39.176796	-11.735229	-0.683361	0.000000	-1.602509	0.000000	0.000000	0.000000	-0.053845	-0.100524	-0.385273	0.000000	0.000000	2.000000	50.000000	0.000000
2883.118304	-0.086512	0.541352	0.030766	89.027634	-39.176796	-11.735229	-0.683361	0.000000	-1.602509	0.000000	0.000000	0.000000	-0.053845	-0.100524	-0.385273	0.000000	0.000000	2.000000	50.000000	0.000000
2883.121637	-0.086659	0.541004	0.029574	89.118851	-42.587387	-15.105434	-0.674387	0.000000	-1.538296	0.000000	0.000000	0.000000	-0.043872	-0.104310	-0.357560	0.000000	0.000000	2.000000	50.000000	0.000000
2883.124971	-0.086659	0.541004	0.029574	89.118851	-42.587387	-15.105434	-0.674387	0.000000	-1.538296	0.000000	0.000000	0.000000	-0.043872	-0.104310	-0.357560	0.000000	0.000000	2.000000	50.000000	0.000000
2883.128304	-0.086659	0.541004	0.029574	89.118851	-42.587387	-15.105434	-0.674387	0.000000	-1.538296	0.000000	0.000000	0.000000	-0.043872	-0.104310	-0.357560	0.000000	0.000000	2.000000	50.000000	0.000000
2883.131637	-0.086774	0.540688	0.028488	89.198624	-46.353222	-18.836569	-0.667075	0.000000	-1.478703	0.000000	0.000000	0.000000	-0.034790	-0.094930	-0.325714	0.000000	0.000000	2.000000	50.000000	0.000000
2883.134971	-0.086774	0.540688	0.028488	89.198624	-46.353222	-18.836569	-0.667075	0.000000	-1.478703	0.000000	0.000000	0.000000	-0.034790	-0.094930	-0.325714	0.000000	0.000000	2.000000	50.000000	0.000000
2883.138304	-0.086774	0.540688	0.028488	89.198624	-46.353222	-18.836569	-0.667075	0.000000	-1.478703	0.000000	0.000000	0.000000	-0.034790	-0.094930	-0.325714	0.000000	0.000000	2.000000	50.000000	0.000000
2883.141637	-0.086881	0.540359	0.027491	89.271530	-50.853722	-23.306194	-0.661277	0.000000	-1.424417	0.000000	0.000000	0.000000	-0.032045	-0.098655	-0.299086	0.000000	0.000000	2.000000	50.000000	0.000000
2883.144971	-0.086881	0.540359	0.027491	89.271530	-50.853722	-23.306194	-0.661277	0.000000	-1.424417	0.000000	0.000000	0.000000	-0.032045	-0.098655	-0.299086	0.000000	0.000000	2.000000	50.000000	0.000000
2883.148304	-0.086881	0.540359	0.027491	89.271530	-50.853722	-23.306194	-0.661277	0.000000	-1.424417	0.000000	0.000000	0.000000	-0.032045	-0.098655	-0.299086	0.000000	0.000000	2.000000	50.000000	0.000000
2883.151637	-0.086881	0.540359	0.027491	89.333237	-55.627319	-28.047676	-0.655936	0.000000	-1.374570	0.000000	0.000000	0.000000	-0.032045	-0.098655	-0.299086	0.000000	0.000000	2.000000	50.000000	0.000000
2883.154971	-0.087012	0.540068	0.026634	89.333237	-55.627319	-28.047676	-0.655936	0.000000	-1.374570	0.000000	0.000000	0.000000	-0.039214	-0.087198	-0.257363	0.000000	0.000000	2.000000	50.000000	0.000000
2883.158304	-0.087012	0.540068	0.026634	89.333237	-55.627319	-28.047676	-0.655936	0.000000	-1.374570	0.000000	0.000000	0.000000	-0.039214	-0.087198	-0.257363	0.000000	0.000000	2.000000	50.000000	0.000000
2883.161637	-0.087164	0.539799	0.025897	89.381348	-60.418331	-32.798458	-0.655936	0.000000	-1.374570	0.000000	0.000000	0.000000	-0.045495	-0.080813	-0.220980	0.000000	0.000000	2.000000	50.000000	0.000000
2883.164971	-0.087164	0.539799	0.025897	89.381348	-60.418331	-32.798458	-0.655936	0.000000	-1.374570	0.000000	0.000000	0.000000	-0.045495	-0.080813	-0.220980	0.000000	0.000000	2.000000	50.000000	0.000000
2883.168304	-0.087164	0.539799	0.025897	89.381348	-60.418331	-32.798458	-0.655936	0.000000	-1.374570	0.000000	0.000000	0.000000	-0.045495	-0.080813	-0.220980	0.000000	0.000000	2.000000	50.000000	0.000000
2883.171637	-0.087164	0.539799	0.025897	89.416504	-64.700645	-37.050934	-0.641818	0.000000	-1.294846	0.000000	0.000000	0.000000	-0.045495	-0.080813	-0.220980	0.000000	0.000000	2.000000	50.000000	0.000000
2883.174971	-0.087320	0.539585	0.025322	89.416504	-64.700645	-37.050934	-0.641818	0.000000	-1.294846	0.000000	0.000000	0.000000	-0.046946	-0.064332	-0.172413	0.000000	0.000000	2.000000	50.000000	0.000000
2883.178304	-0.087320	0.539585	0.025322	89.416504	-64.700645	-37.050934	-0.641818	0.000000	-1.294846	0.000000	0.000000	0.000000	-0.046946	-0.064332	-0.172413	0.000000	0.000000	2.000000	50.000000	0.000000
2883.181637	-0.087437	0.539398	0.024922	89.430763	-67.298096	-39.625080	-0.641818	0.000000	-1.294846	0.000000	0.000000	0.000000	-0.035024	-0.055933	-0.119948	0.000000	0.000000	2.000000	50.000000	0.000000
2883.184971	-0.087437	0.539398	0.024922	89.430763	-67.298096	-39.625080	-0.641818	0.000000	-1.294846	0.000000	0.000000	0.000000	-0.035024	-0.055933	-0.119948	0.000000	0.000000	2.000000	50.000000	0.000000
2883.188304	-0.087437	0.539398	0.024922	89.430763	-67.298096	-39.625080	-0.641818	0.000000	-1.294846	0.000000	0.000000	0.000000	-0.035024	-0.055933	-0.119948	0.000000	0.000000	2.000000	50.000000	0.000000
2883.191637	-0.087437	0.539398	0.024922	89.434555	-68.937042	-41.242664	-0.628156	0.000000	-1.246119	0.000000	0.000000	0.000000	-0.035024	-0.055933	-0.119948	0.000000	0.000000	2.000000	50.000000	0.000000
2883.194971	-0.087491	0.539266	0.024697	89.434555	-68.937042	-41.242664	-0.628156	0.000000	-1.246119	0.000000	0.000000	0.000000	-0.016112	-0.039551	-0.067502	0.000000	0.000000	2.000000	50.000000	0.000000
2883.198304	-0.087491	0.539266	0.024697	89.434555	-68.937042	-41.242664	-0.628156	0.000000	-1.246119	0.000000	0.000000	0.000000	-0.016112	-0.039551	-0.067502	0.000000	0.000000	2.000000	50.000000	0.000000
2883.201637	-0.087491	0.539266	0.024697	89.438728	-70.162460	-42.465424	-0.628156	0.000000	-1.246119	0.000000	0.000000	0.000000	-0.016112	-0.039551	-0.067502	0.000000	0.000000	2.000000	50.000000	0.000000
2883.204971	-0.087491	0.539266	0.024697	89.438728	-70.162460	-42.465424	-0.628156	0.000000	-1.246119	0.000000	0.000000	0.000000	-0.016112	-0.039551	-0.067502	0.000000	0.000000	2.000000	50.000000	0.000000
2883.208304	-0.087502	0.539146	0.024629	89.438728	-70.162460	-42.465424	-0.628156	0.000000	-1.246119	0.000000	0.000000	0.000000	-0.003387	-0.036252	-0.020380	0.000000	0.000000	2.000000	50.000000	0.000000
2883.211637	-0.087502	0.539146	0.024629	89.440117	-70.706001	-43.014530	-0.625470	0.000000	-1.234869	0.000000	0.000000	0.000000	-0.003387	-0.036252	-0.020380	0.000000	0.000000	2.000000	50.000000	0.000000
2883.214971	-0.087502	0.539146	0.024629	89.440117	-70.706001	-43.014530	-0.625470	0.000000	-1.234869	0.000000	0.000000	0.000000	-0.003387	-0.036252	-0.020380	0.000000	0.000000	2.000000	50.000000	0.000000
2883.218304	-0.087502	0.539146	0.024629	89.440117	-70.706001	-43.014530	-0.625470	0.000000	-1.234869	0.000000	0.000000	0.000000	-0.003387	-0.036252	-0.020380	0.000000	0.000000	2.000000	50.000000	0.000000
2883.221637	-0.087423	0.538959	0.024848	89.440826	-70.898201	-43.214909	-0.624906	0.000000	-1.231472	0.000000	0.000000	0.000000	0.023536	-0.055927	0.065636	0.000000	0.000000	2.000000	50.000000	0.000000
2883.224971	-0.087423	0.538959	0.024848	89.440826	-70.898201	-43.214909	-0.624906	0.000000	-1.231472	0.000000	0.000000	0.000000	0.023536	-0.055927	0.065636	0.000000	0.000000	2.000000	50.000000	0.000000
2883.228304	-0.087423	0.538959	0.024848	89.440826	-70.898201	-43.214909	-0.624906	0.000000	-1.231472	0.000000	0.000000	0.000000	0.023536	-0.055927	0.065636	0.000000	0.000000	2.000000	50.000000	0.000000
2883.231637	-0.087423	0.538959	0.024848	89.440468	-71.074265	-43.398201	-0.628829	0.000000	-1.242411	0.000000	0.000000	0.000000	0.023536	-0.055927	0.065636	0.000000	0.000000	2.000000	50.000000	0.000000
2883.234971	-0.087383	0.538890	0.025019	89.440468	-71.074265	-43.398201	-0.628829	0.000000	-1.242411	0.000000	0.000000	0.000000	0.012011	-0.020868	0.051088	0.000000	0.000000	2.000000	50.000000	0.000000
2883.238304	-0.087383	0.538890	0.025019	89.440468	-71.074265	-43.398201	-0.628829	0.000000	-1.242411	0.000000	0.000000	0.000000	0.012011	-0.020868	0.051088	0.000000	0.000000	2.000000	50.000000	0.000000
2883.241637	-0.087383	0.538890	0.025019	89.440468	-71.069313	-43.398643	-0.628829	0.000000	-1.242411	0.000000	0.000000	0.000000	0.012011	-0.020868	0.051088	0.000000	0.000000	2.000000	50.000000	0.000000
2883.244971	-0.087383	0.538890	0.025019	89.440468	-71.069313	-43.398643	-0.628829	0.000000	-1.242411	0.000000	0.000000	0.000000	0.012011	-0.020868	0.051088	0.000000	0.000000	2.000000	50.000000	0.000000
2883.248304	-0.087393	0.538810	0.025203	89.440468	-71.069313	-43.398643	-0.628829	0.000000	-1.242411	0.000000	0.000000	0.000000	-0.002935	-0.023859	0.055354	0.000000	0.000000	2.000000	50.000000	0.000000
2883.251637	-0.087393	0.538810	0.025203	89.440117	-71.225609	-43.553856	-0.630831	0.000000	-1.250926	0.000000	0.000000	0.000000	-0.002935	-0.023859	0.055354	0.000000	0.000000	2.000000	50.000000	0.000000
2883.254971	-0.087393	0.538810	0.025203	89.440117	-71.225609	-43.553856	-0.630831	0.000000	-1.250926	0.000000	0.000000	0.000000	-0.002935	-0.023859	0.055354	0.000000	0.000000	2.000000	50.000000	0.000000
2883.258304	-0.087393	0.538810	0.025203	89.440117	-71.225609	-43.553856	-0.630831	0.000000	-1.250926	0.000000	0.000000	0.000000	-0.002935	-0.023859	0.055354	0.000000	0.000000	2.000000	50.000000	0.000000
2883.261637	-0.087546	0.538661	0.025525	89.440117	-71.205490	-43.528267	-0.630341	0.000000	-1.260152	0.000000	0.000000	0.000000	-0.045873	-0.044829	0.096444	0.000000	0.000000	2.000000	50.000000	0.000000
2883.264971	-0.087546	0.538661	0.025525	89.440117	-71.205490	-43.528267	-0.630341	0.000000	-1.260152	0.000000	0.000000	0.000000	-0.045873	-0.044829	0.096444	0.000000	0.000000	2.000000	50.000000	0.000000
2883.268304	-0.087546	0.538661	0.025525	89.440117	-71.205490	-43.528267	-0.630341	0.000000	-1.260152	0.000000	0.000000	0.000000	-0.045873	-0.044829	0.096444	0.000000	0.000000	2.000000	50.000000	0.000000
2883.271637	-0.087647	0.538608	0.025688	89.439423	-71.038322	-43.352909	-0.622696	0.000000	-1.276226	0.000000	0.000000	0.000000	-0.030201	-0.015876	0.049023	0.000000	0.000000	2.000000	50.000000	0.000000
2883.274971	-0.087647	0.538608	0.025688	89.439423	-71.038322	-43.352909	-0.622696	0.000000	-1.276226	0.000000	0.000000	0.000000	-0.030201	-0.015876	0.049023	0.000000	0.000000	2.000000	50.000000	0.000000
2883.278304	-0.087647	0.538608	0.025688	89.439423	-71.038322	-43.352909	-0.622696	0.000000	-1.276226	0.000000	0.000000	0.000000	-0.030201	-0.015876	0.049023	0.000000	0.000000	2.000000	50.000000	0.000000
2883.281637	-0.087647	0.538608	0.025688	89.439423	-71.048958	-43.352741	-0.617662	0.000000	-1.284396	0.000000	0.000000	0.000000	-0.030201	-0.015876	0.049023	0.000000	0.000000	2.000000	50.000000	0.000000
2883.284971	-0.087744	0.538538	0.025833	89.439423	-71.048958	-43.352741	-0.617662	0.000000	-1.284396	0.000000	0.000000	0.000000	-0.029223	-0.020963	0.043563	0.000000	0.000000	2.000000	50.000000	0.000000
2883.288304	-0.087744	0.538538	0.025833	89.439423	-71.048958	-43.352741	-0.617662	0.000000	-1.284396	0.000000	0.000000	0.000000	-0.029223	-0.020963	0.043563	0.000000	0.000000	2.000000	50.000000	0.000000
2883.291637	-0.087744	0.538538	0.025833	89.439774	-71.077812	-43.378853	-0.617662	0.000000	-1.284396	0.000000	0.000000	0.000000	-0.029223	-0.020963	0.043563	0.000000	0.000000	2.000000	50.000000	0.000000
2883.294971	-0.087744	0.538538	0.025833	89.439774	-71.077812	-43.378853	-0.617662	0.000000	-1.284396	0.000000	0.000000	0.000000	-0.029223	-0.020963	0.043563	0.000000	0.000000	2.000000	50.000000	0.000000
2883.298304	-0.087819	0.538441	0.025987	89.439774	-71.077812	-43.378853	-0.617662	0.000000	-1.284396	0.000000	0.000000	0.000000	-0.022594	-0.029028	0.046111	0.000000	0.000000	2.000000	50.000000	0.000000
2883.301637	-0.087819	0.538441	0.025987	89.440117	-71.258881	-43.554508	-0.612792	0.000000	-1.291657	0.000000	0.000000	0.000000	-0.022594	-0.029028	0.046111	0.000000	0.000000	2.000000	50.000000	0.000000
2883.304971	-0.087819	0.538441	0.025987	89.440117	-71.258881	-43.554508	-0.612792	0.000000	-1.291657	0.000000	0.000000	0.000000	-0.022594	-0.029028	0.046111	0.000000	0.000000	2.000000	50.000000	0.000000
2883.308304	-0.087819	0.538441	0.025987	89.440117	-71.258881	-43.554508	-0.612792	0.000000	-1.291657	0.000000	0.000000	0.000000	-0.022594	-0.029028	0.046111	0.000000	0.000000	2.000000	50.000000	0.000000
2883.311637	-0.087948	0.538220	0.026303	89.442223	-71.817696	-44.107876	-0.609026	0.000000	-1.299342	0.000000	0.000000	0.000000	-0.038558	-0.066199	0.094740	0.000000	0.000000	2.000000	50.000000	0.000000
2883.314971	-0.087948	0.538220	0.026303	89.442223	-71.817696	-44.107876	-0.609026	0.000000	-1.299342	0.000000	0.000000	0.000000	-0.038558	-0.066199	0.094740	0.000000	0.000000	2.000000	50.000000	0.000000
2883.318304	-0.087948	0.538220	0.026303	89.442223	-71.817696	-44.107876	-0.609026	0.000000	-1.299342	0.000000	0.000000	0.000000	-0.038558	-0.066199	0.094740	0.000000	0.000000	2.000000	50.000000	0.000000
2883.321637	-0.087948	0.538220	0.026303	89.443626	-72.603783	-44.891541	-0.602600	0.000000	-1.315132	0.000000	0.000000	0.000000	-0.038558	-0.066199	0.094740	0.000000	0.000000	2.000000	50.000000	0.000000
2883.324971	-0.087991	0.538073	0.026406	89.443626	-72.603783	-44.891541	-0.602600	0.000000	-1.315132	0.000000	0.000000	0.000000	-0.012752	-0.044241	0.030980	0.000000	0.000000	2.000000	50.000000	0.000000
2883.328304	-0.087991	0.538073	0.026406	89.443626	-72.603783	-44.891541	-0.602600	0.000000	-1.315132	0.000000	0.000000	0.000000	-0.012752	-0.044241	0.030980	0.000000	0.000000	2.000000	50.000000	0.000000
2883.331637	-0.088030	0.537909	0.026491	89.445389	-73.549706	-45.836430	-0.602600	0.000000	-1.315132	0.000000	0.000000	0.000000	-0.011758	-0.049312	0.025515	0.000000	0.000000	2.000000	50.000000	0.000000
2883.334971	-0.088030	0.537909	0.026491	89.445389	-73.549706	-45.836430	-0.602600	0.000000	-1.315132	0.000000	0.000000	0.000000	-0.011758	-0.049312	0.025515	0.000000	0.000000	2.000000	50.000000	0.000000
2883.338304	-0.088030	0.537909	0.026491	89.445389	-73.549706	-45.836430	-0.602600	0.000000	-1.315132	0.000000	0.000000	0.000000	-0.011758	-0.049312	0.025515	0.000000	0.000000	2.000000	50.000000	0.000000
2883.341637	-0.088030	0.537909	0.026491	89.446800	-75.344421	-47.632679	-0.598516	0.000000	-1.324548	0.000000	0.000000	0.000000	-0.011758	-0.049312	0.025515	0.000000	0.000000	2.000000	50.000000	0.000000
2883.344971	-0.088092	0.537744	0.026572	89.446800	-75.344421	-47.632679	-0.598516	0.000000	-1.324548	0.000000	0.000000	0.000000	-0.018648	-0.049324	0.024243	0.000000	0.000000	2.000000	50.000000	0.000000
2883.348304	-0.088092	0.537744	0.026572	89.446800	-75.344421	-47.632679	-0.598516	0.000000	-1.324548	0.000000	0.000000	0.000000	-0.018648	-0.049324	0.024243	0.000000	0.000000	2.000000	50.000000	0.000000
2883.351637	-0.088092	0.537744	0.026572	89.444679	-78.317871	-50.616722	-0.598516	0.000000	-1.324548	0.000000	0.000000	0.000000	-0.018648	-0.049324	0.024243	0.000000	0.000000	2.000000	50.000000	0.000000
2883.354971	-0.088092	0.537744	0.026572	89.444679	-78.317871	-50.616722	-0.598516	0.000000	-1.324548	0.000000	0.000000	0.000000	-0.018648	-0.049324	0.024243	0.000000	0.000000	2.000000	50.000000	0.000000
2883.358304	-0.088176	0.537606	0.026644	89.444679	-78.317871	-50.616722	-0.598516	0.000000	-1.324548	0.000000	0.000000	0.000000	-0.025303	-0.041297	0.021672	0.000000	0.000000	2.000000	50.000000	0.000000
2883.361637	-0.088176	0.537606	0.026644	89.439072	-81.685860	-53.995243	-0.595407	0.000000	-1.328588	0.000000	0.000000	0.000000	-0.025303	-0.041297	0.021672	0.000000	0.000000	2.000000	50.000000	0.000000
2883.364971	-0.088176	0.537606	0.026644	89.439072	-81.685860	-53.995243	-0.595407	0.000000	-1.328588	0.000000	0.000000	0.000000	-0.025303	-0.041297	0.021672	0.000000	0.000000	2.000000	50.000000	0.000000
2883.368304	-0.088176	0.537606	0.026644	89.439072	-81.685860	-53.995243	-0.595407	0.000000	-1.328588	0.000000	0.000000	0.000000	-0.025303	-0.041297	0.021672	0.000000	0.000000	2.000000	50.000000	0.000000
2883.371637	-0.088483	0.537331	0.026763	89.439072	-83.376328	-55.676205	-0.591190	0.000000	-1.332200	0.000000	0.000000	0.000000	-0.091975	-0.082609	0.035739	0.000000	0.000000	2.000000	50.000000	0.000000
2883.374971	-0.088483	0.537331	0.026763	89.439072	-83.376328	-55.676205	-0.591190	0.000000	-1.332200	0.000000	0.000000	0.000000	-0.091975	-0.082609	0.035739	0.000000	0.000000	2.000000	50.000000	0.000000
2883.378304	-0.088483	0.537331	0.026763	89.439072	-83.376328	-55.676205	-0.591190	0.000000	-1.332200	0.000000	0.000000	0.000000	-0.091975	-0.082609	0.035739	0.000000	0.000000	2.000000	50.000000	0.000000
2883.381637	-0.088651	0.537207	0.026904	89.439774	-83.856651	-56.137516	-0.575861	0.000000	-1.338156	0.000000	0.000000	0.000000	-0.050468	-0.037295	0.042224	0.000000	0.000000	2.000000	50.000000	0.000000
2883.384971	-0.088651	0.537207	0.026904	89.439774	-83.856651	-56.137516	-0.575861	0.000000	-1.338156	0.000000	0.000000	0.000000	-0.050468	-0.037295	0.042224	0.000000	0.000000	2.000000	50.000000	0.000000
2883.388304	-0.088651	0.537207	0.026904	89.439774	-83.856651	-56.137516	-0.575861	0.000000	-1.338156	0.000000	0.000000	0.000000	-0.050468	-0.037295	0.042224	0.000000	0.000000	2.000000	50.000000	0.000000
2883.391637	-0.088651	0.537207	0.026904	89.439774	-84.364555	-56.629288	-0.567450	0.000000	-1.345194	0.000000	0.000000	0.000000	-0.050468	-0.037295	0.042224	0.000000	0.000000	2.000000	50.000000	0.000000
2883.394971	-0.088828	0.537062	0.027089	89.439774	-84.364555	-56.629288	-0.567450	0.000000	-1.345194	0.000000	0.000000	0.000000	-0.052965	-0.043372	0.055675	0.000000	0.000000	2.000000	50.000000	0.000000
2883.398304	-0.088828	0.537062	0.027089	89.439774	-84.364555	-56.629288	-0.567450	0.000000	-1.345194	0.000000	0.000000	0.000000	-0.052965	-0.043372	0.055675	0.000000	0.000000	2.000000	50.000000	0.000000
2883.401637	-0.088828	0.537062	0.027089	89.440826	-84.868294	-57.122211	-0.567450	0.000000	-1.345194	0.000000	0.000000	0.000000	-0.052965	-0.043372	0.055675	0.000000	0.000000	2.000000	50.000000	0.000000
2883.404971	-0.088828	0.537062	0.027089	89.440826	-84.868294	-57.122211	-0.567450	0.000000	-1.345194	0.000000	0.000000	0.000000	-0.052965	-0.043372	0.055675	0.000000	0.000000	2.000000	50.000000	0.000000
2883.408304	-0.088981	0.536918	0.027279	89.440826	-84.868294	-57.122211	-0.567450	0.000000	-1.345194	0.000000	0.000000	0.000000	-0.046098	-0.043406	0.056904	0.000000	0.000000	2.000000	50.000000	0.000000
2883.411637	-0.088981	0.536918	0.027279	89.441864	-85.371239	-57.616955	-0.558622	0.000000	-1.354473	0.000000	0.000000	0.000000	-0.046098	-0.043406	0.056904	0.000000	0.000000	2.000000	50.000000	0.000000
2883.414971	-0.088981	0.536918	0.027279	89.441864	-85.371239	-57.616955	-0.558622	0.000000	-1.354473	0.000000	0.000000	0.000000	-0.046098	-0.043406	0.056904	0.000000	0.000000	2.000000	50.000000	0.000000
2883.418304	-0.088981	0.536918	0.027279	89.441864	-85.371239	-57.616955	-0.558622	0.000000	-1.354473	0.000000	0.000000	0.000000	-0.046098	-0.043406	0.056904	0.000000	0.000000	2.000000	50.000000	0.000000
2883.421637	-0.089129	0.536594	0.027822	89.442917	-85.651657	-57.897350	-0.550939	0.000000	-1.363957	0.000000	0.000000	0.000000	-0.044217	-0.097164	0.162995	0.000000	0.000000	2.000000	50.000000	0.000000
2883.424971	-0.089129	0.536594	0.027822	89.442917	-85.651657	-57.897350	-0.550939	0.000000	-1.363957	0.000000	0.000000	0.000000	-0.044217	-0.097164	0.162995	0.000000	0.000000	2.000000	50.000000	0.000000
2883.428304	-0.089129	0.536594	0.027822	89.442917	-85.651657	-57.897350	-0.550939	0.000000	-1.363957	0.000000	0.000000	0.000000	-0.044217	-0.097164	0.162995	0.000000	0.000000	2.000000	50.000000	0.000000
2883.431637	-0.089129	0.536594	0.027822	89.442574	-85.930878	-58.176662	-0.543570	0.000000	-1.391123	0.000000	0.000000	0.000000	-0.044217	-0.097164	0.162995	0.000000	0.000000	2.000000	50.000000	0.000000
2883.434971	-0.089179	0.536445	0.028096	89.442574	-85.930878	-58.176662	-0.543570	0.000000	-1.391123	0.000000	0.000000	0.000000	-0.015084	-0.044638	0.082081	0.000000	0.000000	2.000000	50.000000	0.000000
2883.438304	-0.089179	0.536445	0.028096	89.442574	-85.930878	-58.176662	-0.543570	0.000000	-1.391123	0.000000	0.000000	0.000000	-0.015084	-0.044638	0.082081	0.000000	0.000000	2.000000	50.000000	0.000000
2883.441637	-0.089179	0.536445	0.028096	89.442917	-85.651657	-57.897350	-0.543570	0.000000	-1.391123	0.000000	0.000000	0.000000	-0.015084	-0.044638	0.082081	0.000000	0.000000	2.000000	50.000000	0.000000
2883.444971	-0.089179	0.536445	0.028096	89.442917	-85.651657	-57.897350	-0.543570	0.000000	-1.391123	0.000000	0.000000	0.000000	-0.015084	-0.044638	0.082081	0.000000	0.000000	2.000000	50.000000	0.000000
2883.448304	-0.089236	0.536329	0.028406	89.442917	-85.651657	-57.897350	-0.543570	0.000000	-1.391123	0.000000	0.000000	0.000000	-0.017083	-0.034631	0.092963	0.000000	0.000000	2.000000	50.000000	0.000000
2883.451637	-0.089236	0.536329	0.028406	89.441864	-85.371239	-57.616955	-0.541056	0.000000	-1.404803	0.000000	0.000000	0.000000	-0.017083	-0.034631	0.092963	0.000000	0.000000	2.000000	50.000000	0.000000
2883.454971	-0.089236	0.536329	0.028406	89.441864	-85.371239	-57.616955	-0.541056	0.000000	-1.404803	0.000000	0.000000	0.000000	-0.017083	-0.034631	0.092963	0.000000	0.000000	2.000000	50.000000	0.000000
2883.458304	-0.089236	0.536329	0.028406	89.441864	-85.371239	-57.616955	-0.541056	0.000000	-1.404803	0.000000	0.000000	0.000000	-0.017083	-0.034631	0.092963	0.000000	0.000000	2.000000	50.000000	0.000000
2883.461637	-0.089345	0.536135	0.028999	89.441170	-84.877037	-57.122784	-0.538209	0.000000	-1.420297	0.000000	0.000000	0.000000	-0.032681	-0.058259	0.177843	0.000000	0.000000	2.000000	50.000000	0.000000
2883.464971	-0.089345	0.536135	0.028999	89.441170	-84.877037	-57.122784	-0.538209	0.000000	-1.420297	0.000000	0.000000	0.000000	-0.032681	-0.058259	0.177843	0.000000	0.000000	2.000000	50.000000	0.000000
2883.468304	-0.089345	0.536135	0.028999	89.441170	-84.877037	-57.122784	-0.538209	0.000000	-1.420297	0.000000	0.000000	0.000000	-0.032681	-0.058259	0.177843	0.000000	0.000000	2.000000	50.000000	0.000000
2883.471637	-0.089345	0.536135	0.028999	89.439423	-84.139503	-56.382473	-0.532762	0.000000	-1.449937	0.000000	0.000000	0.000000	-0.032681	-0.058259	0.177843	0.000000	0.000000	2.000000	50.000000	0.000000
2883.474971	-0.089427	0.536063	0.029318	89.439423	-84.139503	-56.382473	-0.532762	0.000000	-1.449937	0.000000	0.000000	0.000000	-0.024766	-0.021663	0.095792	0.000000	0.000000	2.000000	50.000000	0.000000
2883.478304	-0.089427	0.536063	0.029318	89.439423	-84.139503	-56.382473	-0.532762	0.000000	-1.449937	0.000000	0.000000	0.000000	-0.024766	-0.021663	0.095792	0.000000	0.000000	2.000000	50.000000	0.000000
2883.481637	-0.089427	0.536063	0.029318	89.439072	-83.709625	-55.952469	-0.532762	0.000000	-1.449937	0.000000	0.000000	0.000000	-0.024766	-0.021663	0.095792	0.000000	0.000000	2.000000	50.000000	0.000000
2883.484971	-0.089427	0.536063	0.029318	89.439072	-83.709625	-55.952469	-0.532762	0.000000	-1.449937	0.000000	0.000000	0.000000	-0.024766	-0.021663	0.095792	0.000000	0.000000	2.000000	50.000000	0.000000
2883.488304	-0.089464	0.535964	0.029650	89.439072	-83.709625	-55.952469	-0.532762	0.000000	-1.449937	0.000000	0.000000	0.000000	-0.011137	-0.029818	0.099583	0.000000	0.000000	2.000000	50.000000	0.000000
2883.491637	-0.089464	0.535964	0.029650	89.438377	-83.428070	-55.676338	-0.528635	0.000000	-1.465902	0.000000	0.000000	0.000000	-0.011137	-0.029818	0.099583	0.000000	0.000000	2.000000	50.000000	0.000000
2883.494971	-0.089464	0.535964	0.029650	89.438377	-83.428070	-55.676338	-0.528635	0.000000	-1.465902	0.000000	0.000000	0.000000	-0.011137	-0.029818	0.099583	0.000000	0.000000	2.000000	50.000000	0.000000
2883.498304	-0.089464	0.535964	0.029650	89.438377	-83.428070	-55.676338	-0.528635	0.000000	-1.465902	0.000000	0.000000	0.000000	-0.011137	-0.029818	0.099583	0.000000	0.000000	2.000000	50.000000	0.000000
2883.501637	-0.089474	0.535734	0.030223	89.438728	-83.175552	-55.431828	-0.526778	0.000000	-1.482499	0.000000	0.000000	0.000000	-0.002874	-0.068784	0.171838	0.000000	0.000000	2.000000	50.000000	0.000000
2883.504971	-0.089474	0.535734	0.030223	89.438728	-83.175552	-55.431828	-0.526778	0.000000	-1.482499	0.000000	0.000000	0.000000	-0.002874	-0.068784	0.171838	0.000000	0.000000	2.000000	50.000000	0.000000
2883.508304	-0.089474	0.535734	0.030223	89.438728	-83.175552	-55.431828	-0.526778	0.000000	-1.482499	0.000000	0.000000	0.000000	-0.002874	-0.068784	0.171838	0.000000	0.000000	2.000000	50.000000	0.000000
2883.511637	-0.089474	0.535734	0.030223	89.439423	-83.656769	-55.921326	-0.526299	0.000000	-1.511139	0.000000	0.000000	0.000000	-0.002874	-0.068784	0.171838	0.000000	0.000000	2.000000	50.000000	0.000000
2883.514971	-0.089442	0.535615	0.030441	89.439423	-83.656769	-55.921326	-0.526299	0.000000	-1.511139	0.000000	0.000000	0.000000	0.009503	-0.035847	0.065547	0.000000	0.000000	2.000000	50.000000	0.000000
2883.518304	-0.089442	0.535615	0.030441	89.439423	-83.656769	-55.921326	-0.526299	0.000000	-1.511139	0.000000	0.000000	0.000000	0.009503	-0.035847	0.065547	0.000000	0.000000	2.000000	50.000000	0.000000
2883.521637	-0.089442	0.535615	0.030441	89.440468	-84.389122	-56.659264	-0.526299	0.000000	-1.511139	0.000000	0.000000	0.000000	0.009503	-0.035847	0.065547	0.000000	0.000000	2.000000	50.000000	0.000000
2883.524971	-0.089442	0.535615	0.030441	89.440468	-84.389122	-56.659264	-0.526299	0.000000	-1.511139	0.000000	0.000000	0.000000	0.009503	-0.035847	0.065547	0.000000	0.000000	2.000000	50.000000	0.000000
2883.528304	-0.089419	0.535482	0.030574	89.440468	-84.389122	-56.659264	-0.526299	0.000000	-1.511139	0.000000	0.000000	0.000000	0.007038	-0.039820	0.039918	0.000000	0.000000	2.000000	50.000000	0.000000
2883.531637	-0.089419	0.535482	0.030574	89.441864	-85.131523	-57.401745	-0.527883	0.000000	-1.522064	0.000000	0.000000	0.000000	0.007038	-0.039820	0.039918	0.000000	0.000000	2.000000	50.000000	0.000000
2883.534971	-0.089419	0.535482	0.030574	89.441864	-85.131523	-57.401745	-0.527883	0.000000	-1.522064	0.000000	0.000000	0.000000	0.007038	-0.039820	0.039918	0.000000	0.000000	2.000000	50.000000	0.000000
2883.538304	-0.089419	0.535482	0.030574	89.441864	-85.131523	-57.401745	-0.527883	0.000000	-1.522064	0.000000	0.000000	0.000000	0.007038	-0.039820	0.039918	0.000000	0.000000	2.000000	50.000000	0.000000
2883.541637	-0.089417	0.535286	0.030563	89.443275	-86.155098	-58.425446	-0.529056	0.000000	-1.528717	0.000000	0.000000	0.000000	0.000612	-0.058830	-0.003347	0.000000	0.000000	2.000000	50.000000	0.000000
2883.544971	-0.089417	0.535286	0.030563	89.443275	-86.155098	-58.425446	-0.529056	0.000000	-1.528717	0.000000	0.000000	0.000000	0.000612	-0.058830	-0.003347	0.000000	0.000000	2.000000	50.000000	0.000000
2883.548304	-0.089417	0.535286	0.030563	89.443275	-86.155098	-58.425446	-0.529056	0.000000	-1.528717	0.000000	0.000000	0.000000	0.000612	-0.058830	-0.003347	0.000000	0.000000	2.000000	50.000000	0.000000
2883.551637	-0.089417	0.535286	0.030563	89.445740	-87.755821	-60.020794	-0.529158	0.000000	-1.528159	0.000000	0.000000	0.000000	0.000612	-0.058830	-0.003347	0.000000	0.000000	2.000000	50.000000	0.000000
2883.554971	-0.089466	0.535212	0.030437	89.445740	-87.755821	-60.020794	-0.529158	0.000000	-1.528159	0.000000	0.000000	0.000000	-0.014603	-0.022101	-0.037819	0.000000	0.000000	2.000000	50.000000	0.000000
2883.558304	-0.089466	0.535212	0.030437	89.445740	-87.755821	-60.020794	-0.529158	0.000000	-1.528159	0.000000	0.000000	0.000000	-0.014603	-0.022101	-0.037819	0.000000	0.000000	2.000000	50.000000	0.000000
2883.561637	-0.089466	0.535212	0.030437	89.449280	-89.241631	-61.496784	-0.529158	0.000000	-1.528159	0.000000	0.000000	0.000000	-0.014603	-0.022101	-0.037819	0.000000	0.000000	2.000000	50.000000	0.000000
2883.564971	-0.089466	0.535212	0.030437	89.449280	-89.241631	-61.496784	-0.529158	0.000000	-1.528159	0.000000	0.000000	0.000000	-0.014603	-0.022101	-0.037819	0.000000	0.000000	2.000000	50.000000	0.000000
2883.568304	-0.089507	0.535132	0.030270	89.449280	-89.241631	-61.496784	-0.529158	0.000000	-1.528159	0.000000	0.000000	0.000000	-0.012353	-0.024041	-0.050001	0.000000	0.000000	2.000000	50.000000	0.000000
2883.571637	-0.089507	0.535132	0.030270	89.452843	-90.943481	-63.187748	-0.526725	0.000000	-1.521856	0.000000	0.000000	0.000000	-0.012353	-0.024041	-0.050001	0.000000	0.000000	2.000000	50.000000	0.000000
2883.574971	-0.089507	0.535132	0.030270	89.452843	-90.943481	-63.187748	-0.526725	0.000000	-1.521856	0.000000	0.000000	0.000000	-0.012353	-0.024041	-0.050001	0.000000	0.000000	2.000000	50.000000	0.000000
2883.578304	-0.089507	0.535132	0.030270	89.452843	-90.943481	-63.187748	-0.526725	0.000000	-1.521856	0.000000	0.000000	0.000000	-0.012353	-0.024041	-0.050001	0.000000	0.000000	2.000000	50.000000	0.000000
2883.581637	-0.089541	0.535034	0.029807	89.453926	-92.498001	-64.736954	-0.524666	0.000000	-1.513522	0.000000	0.000000	0.000000	-0.010315	-0.029525	-0.139054	0.000000	0.000000	2.000000	50.000000	0.000000
2883.584971	-0.089541	0.535034	0.029807	89.453926	-92.498001	-64.736954	-0.524666	0.000000	-1.513522	0.000000	0.000000	0.000000	-0.010315	-0.029525	-0.139054	0.000000	0.000000	2.000000	50.000000	0.000000
2883.588304	-0.089541	0.535034	0.029807	89.453926	-92.498001	-64.736954	-0.524666	0.000000	-1.513522	0.000000	0.000000	0.000000	-0.010315	-0.029525	-0.139054	0.000000	0.000000	2.000000	50.000000	0.000000
2883.591637	-0.089541	0.535034	0.029807	89.456795	-93.609894	-65.844467	-0.522946	0.000000	-1.490347	0.000000	0.000000	0.000000	-0.010315	-0.029525	-0.139054	0.000000	0.000000	2.000000	50.000000	0.000000
2883.594971	-0.089534	0.535035	0.029636	89.456795	-93.609894	-65.844467	-0.522946	0.000000	-1.490347	0.000000	0.000000	0.000000	0.002255	0.000327	-0.051245	0.000000	0.000000	2.000000	50.000000	0.000000
2883.598304	-0.089534	0.535035	0.029636	89.456795	-93.609894	-65.844467	-0.522946	0.000000	-1.490347	0.000000	0.000000	0.000000	0.002255	0.000327	-0.051245	0.000000	0.000000	2.000000	50.000000	0.000000
2883.601637	-0.089498	0.535073	0.029443	89.457153	-94.193680	-66.428268	-0.522946	0.000000	-1.490347	0.000000	0.000000	0.000000	0.010656	0.011504	-0.057949	0.000000	0.000000	2.000000	50.000000	0.000000
2883.604971	-0.089498	0.535073	0.029443	89.457153	-94.193680	-66.428268	-0.522946	0.000000	-1.490347	0.000000	0.000000	0.000000	0.010656	0.011504	-0.057949	0.000000	0.000000	2.000000	50.000000	0.000000
2883.608304	-0.089498	0.535073	0.029443	89.457153	-94.193680	-66.428268	-0.522946	0.000000	-1.490347	0.000000	0.000000	0.000000	0.010656	0.011504	-0.057949	0.000000	0.000000	2.000000	50.000000	0.000000
2883.611637	-0.089498	0.535073	0.029443	89.457520	-94.119629	-66.356934	-0.525099	0.000000	-1.472148	0.000000	0.000000	0.000000	0.010656	0.011504	-0.057949	0.000000	0.000000	2.000000	50.000000	0.000000
2883.614971	-0.089427	0.535135	0.029317	89.457520	-94.119629	-66.356934	-0.525099	0.000000	-1.472148	0.000000	0.000000	0.000000	0.021271	0.018481	-0.037765	0.000000	0.000000	2.000000	50.000000	0.000000
2883.618304	-0.089427	0.535135	0.029317	89.457520	-94.119629	-66.356934	-0.525099	0.000000	-1.472148	0.000000	0.000000	0.000000	0.021271	0.018481	-0.037765	0.000000	0.000000	2.000000	50.000000	0.000000
2883.621637	-0.089427	0.535135	0.029317	89.456078	-93.236794	-65.482254	-0.525099	0.000000	-1.472148	0.000000	0.000000	0.000000	0.021271	0.018481	-0.037765	0.000000	0.000000	2.000000	50.000000	0.000000
2883.624971	-0.089427	0.535135	0.029317	89.456078	-93.236794	-65.482254	-0.525099	0.000000	-1.472148	0.000000	0.000000	0.000000	0.021271	0.018481	-0.037765	0.000000	0.000000	2.000000	50.000000	0.000000
2883.628304	-0.089366	0.535247	0.029246	89.456078	-93.236794	-65.482254	-0.525099	0.000000	-1.472148	0.000000	0.000000	0.000000	0.018252	0.033555	-0.021386	0.000000	0.000000	2.000000	50.000000	0.000000
2883.631637	-0.089366	0.535247	0.029246	89.454277	-91.997566	-64.248398	-0.528644	0.000000	-1.465853	0.000000	0.000000	0.000000	0.018252	0.033555	-0.021386	0.000000	0.000000	2.000000	50.000000	0.000000
2883.634971	-0.089366	0.535247	0.029246	89.454277	-91.997566	-64.248398	-0.528644	0.000000	-1.465853	0.000000	0.000000	0.000000	0.018252	0.033555	-0.021386	0.000000	0.000000	2.000000	50.000000	0.000000
2883.638304	-0.089366	0.535247	0.029246	89.454277	-91.997566	-64.248398	-0.528644	0.000000	-1.465853	0.000000	0.000000	0.000000	0.018252	0.033555	-0.021386	0.000000	0.000000	2.000000	50.000000	0.000000
2883.641637	-0.089237	0.535608	0.029190	89.451416	-89.612007	-61.870899	-0.531686	0.000000	-1.462289	0.000000	0.000000	0.000000	0.038878	0.108427	-0.016756	0.000000	0.000000	2.000000	50.000000	0.000000
2883.644971	-0.089237	0.535608	0.029190	89.451416	-89.612007	-61.870899	-0.531686	0.000000	-1.462289	0.000000	0.000000	0.000000	0.038878	0.108427	-0.016756	0.000000	0.000000	2.000000	50.000000	0.000000
2883.648304	-0.089237	0.535608	0.029190	89.451416	-89.612007	-61.870899	-0.531686	0.000000	-1.462289	0.000000	0.000000	0.000000	0.038878	0.108427	-0.016756	0.000000	0.000000	2.000000	50.000000	0.000000
2883.651637	-0.089237	0.535608	0.029190	89.447510	-87.419754	-59.686749	-0.538166	0.000000	-1.459496	0.000000	0.000000	0.000000	0.038878	0.108427	-0.016756	0.000000	0.000000	2.000000	50.000000	0.000000
2883.654971	-0.089166	0.535787	0.029196	89.447510	-87.419754	-59.686749	-0.538166	0.000000	-1.459496	0.000000	0.000000	0.000000	0.021171	0.053662	0.001677	0.000000	0.000000	2.000000	50.000000	0.000000
2883.658304	-0.089166	0.535787	0.029196	89.447510	-87.419754	-59.686749	-0.538166	0.000000	-1.459496	0.000000	0.000000	0.000000	0.021171	0.053662	0.001677	0.000000	0.000000	2.000000	50.000000	0.000000
2883.661637	-0.089095	0.535993	0.029197	89.445038	-85.535126	-57.810047	-0.538166	0.000000	-1.459496	0.000000	0.000000	0.000000	0.021407	0.061762	0.000384	0.000000	0.000000	2.000000	50.000000	0.000000
2883.664971	-0.089095	0.535993	0.029197	89.445038	-85.535126	-57.810047	-0.538166	0.000000	-1.459496	0.000000	0.000000	0.000000	0.021407	0.061762	0.000384	0.000000	0.000000	2.000000	50.000000	0.000000
2883.668304	-0.089095	0.535993	0.029197	89.445038	-85.535126	-57.810047	-0.538166	0.000000	-1.459496	0.000000	0.000000	0.000000	0.021407	0.061762	0.000384	0.000000	0.000000	2.000000	50.000000	0.000000
2883.671637	-0.089095	0.535993	0.029197	89.441170	-83.764305	-56.047279	-0.545262	0.000000	-1.459840	0.000000	0.000000	0.000000	0.021407	0.061762	0.000384	0.000000	0.000000	2.000000	50.000000	0.000000
2883.674971	-0.089028	0.536162	0.029225	89.441170	-83.764305	-56.047279	-0.545262	0.000000	-1.459840	0.000000	0.000000	0.000000	0.019947	0.050610	0.008355	0.000000	0.000000	2.000000	50.000000	0.000000
2883.678304	-0.089028	0.536162	0.029225	89.441170	-83.764305	-56.047279	-0.545262	0.000000	-1.459840	0.000000	0.000000	0.000000	0.019947	0.050610	0.008355	0.000000	0.000000	2.000000	50.000000	0.000000
2883.681637	-0.089028	0.536162	0.029225	89.439072	-82.319275	-54.607433	-0.545262	0.000000	-1.459840	0.000000	0.000000	0.000000	0.019947	0.050610	0.008355	0.000000	0.000000	2.000000	50.000000	0.000000
2883.684971	-0.089028	0.536162	0.029225	89.439072	-82.319275	-54.607433	-0.545262	0.000000	-1.459840	0.000000	0.000000	0.000000	0.019947	0.050610	0.008355	0.000000	0.000000	2.000000	50.000000	0.000000
2883.688304	-0.088990	0.536293	0.029275	89.439072	-82.319275	-54.607433	-0.545262	0.000000	-1.459840	0.000000	0.000000	0.000000	0.011561	0.039446	0.015072	0.000000	0.000000	2.000000	50.000000	0.000000
2883.691637	-0.088990	0.536293	0.029275	89.436638	-80.777267	-53.069107	-0.548587	0.000000	-1.461232	0.000000	0.000000	0.000000	0.011561	0.039446	0.015072	0.000000	0.000000	2.000000	50.000000	0.000000
2883.694971	-0.088990	0.536293	0.029275	89.436638	-80.777267	-53.069107	-0.548587	0.000000	-1.461232	0.000000	0.000000	0.000000	0.011561	0.039446	0.015072	0.000000	0.000000	2.000000	50.000000	0.000000
2883.698304	-0.088990	0.536293	0.029275	89.436638	-80.777267	-53.069107	-0.548587	0.000000	-1.461232	0.000000	0.000000	0.000000	0.011561	0.039446	0.015072	0.000000	0.000000	2.000000	50.000000	0.000000
2883.701637	-0.088925	0.536525	0.029443	89.434212	-79.090973	-51.386395	-0.550514	0.000000	-1.463744	0.000000	0.000000	0.000000	0.019447	0.069708	0.050291	0.000000	0.000000	2.000000	50.000000	0.000000
2883.704971	-0.088925	0.536525	0.029443	89.434212	-79.090973	-51.386395	-0.550514	0.000000	-1.463744	0.000000	0.000000	0.000000	0.019447	0.069708	0.050291	0.000000	0.000000	2.000000	50.000000	0.000000
2883.708304	-0.088925	0.536525	0.029443	89.434212	-79.090973	-51.386395	-0.550514	0.000000	-1.463744	0.000000	0.000000	0.000000	0.019447	0.069708	0.050291	0.000000	0.000000	2.000000	50.000000	0.000000
2883.711637	-0.088925	0.536525	0.029443	89.432480	-76.966339	-49.263054	-0.553755	0.000000	-1.472126	0.000000	0.000000	0.000000	0.019447	0.069708	0.050291	0.000000	0.000000	2.000000	50.000000	0.000000
2883.714971	-0.088863	0.536650	0.029627	89.432480	-76.966339	-49.263054	-0.553755	0.000000	-1.472126	0.000000	0.000000	0.000000	0.018538	0.037342	0.055376	0.000000	0.000000	2.000000	50.000000	0.000000
2883.718304	-0.088863	0.536650	0.029627	89.432480	-76.966339	-49.263054	-0.553755	0.000000	-1.472126	0.000000	0.000000	0.000000	0.018538	0.037342	0.055376	0.000000	0.000000	2.000000	50.000000	0.000000
2883.721637	-0.088788	0.536825	0.029870	89.431793	-73.337326	-45.630322	-0.553755	0.000000	-1.472126	0.000000	0.000000	0.000000	0.022519	0.052483	0.072955	0.000000	0.000000	2.000000	50.000000	0.000000
2883.724971	-0.088788	0.536825	0.029870	89.431793	-73.337326	-45.630322	-0.553755	0.000000	-1.472126	0.000000	0.000000	0.000000	0.022519	0.052483	0.072955	0.000000	0.000000	2.000000	50.000000	0.000000
2883.728304	-0.088788	0.536825	0.029870	89.431793	-73.337326	-45.630322	-0.553755	0.000000	-1.472126	0.000000	0.000000	0.000000	0.022519	0.052483	0.072955	0.000000	0.000000	2.000000	50.000000	0.000000
2883.731637	-0.088788	0.536825	0.029870	89.429390	-69.528587	-41.822361	-0.560598	0.000000	-1.493515	0.000000	0.000000	0.000000	0.022519	0.052483	0.072955	0.000000	0.000000	2.000000	50.000000	0.000000
2883.734971	-0.088701	0.536996	0.030181	89.429390	-69.528587	-41.822361	-0.560598	0.000000	-1.493515	0.000000	0.000000	0.000000	0.026058	0.051473	0.093081	0.000000	0.000000	2.000000	50.000000	0.000000
2883.738304	-0.088701	0.536996	0.030181	89.429390	-69.528587	-41.822361	-0.560598	0.000000	-1.493515	0.000000	0.000000	0.000000	0.026058	0.051473	0.093081	0.000000	0.000000	2.000000	50.000000	0.000000
2883.741637	-0.088701	0.536996	0.030181	89.414490	-66.349480	-38.662861	-0.560598	0.000000	-1.493515	0.000000	0.000000	0.000000	0.026058	0.051473	0.093081	0.000000	0.000000	2.000000	50.000000	0.000000
2883.744971	-0.088701	0.536996	0.030181	89.414490	-66.349480	-38.662861	-0.560598	0.000000	-1.493515	0.000000	0.000000	0.000000	0.026058	0.051473	0.093081	0.000000	0.000000	2.000000	50.000000	0.000000
2883.748304	-0.088578	0.537219	0.030553	89.414490	-66.349480	-38.662861	-0.560598	0.000000	-1.493515	0.000000	0.000000	0.000000	0.037045	0.066661	0.111874	0.000000	0.000000	2.000000	50.000000	0.000000
2883.751637	-0.088431	0.537441	0.030930	89.388023	-62.594246	-34.930405	-0.564941	0.000000	-1.509028	0.000000	0.000000	0.000000	0.044086	0.066741	0.113063	0.000000	0.000000	2.000000	50.000000	0.000000
2883.754971	-0.088431	0.537441	0.030930	89.388023	-62.594246	-34.930405	-0.564941	0.000000	-1.509028	0.000000	0.000000	0.000000	0.044086	0.066741	0.113063	0.000000	0.000000	2.000000	50.000000	0.000000
2883.758304	-0.088431	0.537441	0.030930	89.388023	-62.594246	-34.930405	-0.564941	0.000000	-1.509028	0.000000	0.000000	0.000000	0.044086	0.066741	0.113063	0.000000	0.000000	2.000000	50.000000	0.000000
2883.761637	-0.088431	0.537441	0.030930	89.358978	-58.856102	-31.215771	-0.578463	0.000000	-1.546518	0.000000	0.000000	0.000000	0.044086	0.066741	0.113063	0.000000	0.000000	2.000000	50.000000	0.000000
2883.764971	-0.088264	0.537654	0.031334	89.358978	-58.856102	-31.215771	-0.578463	0.000000	-1.546518	0.000000	0.000000	0.000000	0.049933	0.063746	0.120975	0.000000	0.000000	2.000000	50.000000	0.000000
2883.768304	-0.088264	0.537654	0.031334	89.358978	-58.856102	-31.215771	-0.578463	0.000000	-1.546518	0.000000	0.000000	0.000000	0.049933	0.063746	0.120975	0.000000	0.000000	2.000000	50.000000	0.000000
2883.771637	-0.088264	0.537654	0.031334	89.326813	-55.830173	-28.216784	-0.578463	0.000000	-1.546518	0.000000	0.000000	0.000000	0.049933	0.063746	0.120975	0.000000	0.000000	2.000000	50.000000	0.000000
2883.774971	-0.088264	0.537654	0.031334	89.326813	-55.830173	-28.216784	-0.578463	0.000000	-1.546518	0.000000	0.000000	0.000000	0.049933	0.063746	0.120975	0.000000	0.000000	2.000000	50.000000	0.000000
2883.778304	-0.088093	0.537876	0.031714	89.326813	-55.830173	-28.216784	-0.578463	0.000000	-1.546518	0.000000	0.000000	0.000000	0.051264	0.066888	0.114169	0.000000	0.000000	2.000000	50.000000	0.000000
2883.781637	-0.087870	0.538038	0.032071	89.300026	-53.599953	-26.019178	-0.586785	0.000000	-1.566680	0.000000	0.000000	0.000000	0.067028	0.048608	0.107051	0.000000	0.000000	2.000000	50.000000	0.000000
2883.784971	-0.087870	0.538038	0.032071	89.300026	-53.599953	-26.019178	-0.586785	0.000000	-1.566680	0.000000	0.000000	0.000000	0.067028	0.048608	0.107051	0.000000	0.000000	2.000000	50.000000	0.000000
2883.788304	-0.087870	0.538038	0.032071	89.300026	-53.599953	-26.019178	-0.586785	0.000000	-1.566680	0.000000	0.000000	0.000000	0.067028	0.048608	0.107051	0.000000	0.000000	2.000000	50.000000	0.000000
2883.791637	-0.087870	0.538038	0.032071	89.274490	-51.703732	-24.149935	-0.606500	0.000000	-1.603550	0.000000	0.000000	0.000000	0.067028	0.048608	0.107051	0.000000	0.000000	2.000000	50.000000	0.000000
2883.794971	-0.087713	0.538184	0.032397	89.274490	-51.703732	-24.149935	-0.606500	0.000000	-1.603550	0.000000	0.000000	0.000000	0.047202	0.043604	0.097814	0.000000	0.000000	2.000000	50.000000	0.000000
2883.798304	-0.087713	0.538184	0.032397	89.274490	-51.703732	-24.149935	-0.606500	0.000000	-1.603550	0.000000	0.000000	0.000000	0.047202	0.043604	0.097814	0.000000	0.000000	2.000000	50.000000	0.000000
2883.801637	-0.087713	0.538184	0.032397	89.255852	-50.409103	-22.871540	-0.606500	0.000000	-1.603550	0.000000	0.000000	0.000000	0.047202	0.043604	0.097814	0.000000	0.000000	2.000000	50.000000	0.000000
2883.804971	-0.087713	0.538184	0.032397	89.255852	-50.409103	-22.871540	-0.606500	0.000000	-1.603550	0.000000	0.000000	0.000000	0.047202	0.043604	0.097814	0.000000	0.000000	2.000000	50.000000	0.000000
2883.808304	-0.087581	0.538282	0.032598	89.255852	-50.409103	-22.871540	-0.606500	0.000000	-1.603550	0.000000	0.000000	0.000000	0.039617	0.029434	0.060136	0.000000	0.000000	2.000000	50.000000	0.000000
2883.811637	-0.087581	0.538282	0.032598	89.243851	-49.634796	-22.105288	-0.614367	0.000000	-1.619853	0.000000	0.000000	0.000000	0.039617	0.029434	0.060136	0.000000	0.000000	2.000000	50.000000	0.000000
2883.814971	-0.087581	0.538282	0.032598	89.243851	-49.634796	-22.105288	-0.614367	0.000000	-1.619853	0.000000	0.000000	0.000000	0.039617	0.029434	0.060136	0.000000	0.000000	2.000000	50.000000	0.000000
2883.818304	-0.087581	0.538282	0.032598	89.243851	-49.634796	-22.105288	-0.614367	0.000000	-1.619853	0.000000	0.000000	0.000000	0.039617	0.029434	0.060136	0.000000	0.000000	2.000000	50.000000	0.000000
2883.821637	-0.087571	0.538414	0.032813	89.233826	-49.038731	-21.509346	-0.620970	0.000000	-1.629875	0.000000	0.000000	0.000000	0.002830	0.039625	0.064717	0.000000	0.000000	2.000000	50.000000	0.000000
2883.824971	-0.087571	0.538414	0.032813	89.233826	-49.038731	-21.509346	-0.620970	0.000000	-1.629875	0.000000	0.000000	0.000000	0.002830	0.039625	0.064717	0.000000	0.000000	2.000000	50.000000	0.000000
2883.828304	-0.087571	0.538414	0.032813	89.233826	-49.038731	-21.509346	-0.620970	0.000000	-1.629875	0.000000	0.000000	0.000000	0.002830	0.039625	0.064717	0.000000	0.000000	2.000000	50.000000	0.000000
2883.831637	-0.087571	0.538414	0.032813	89.230766	-48.572830	-21.034416	-0.621442	0.000000	-1.640661	0.000000	0.000000	0.000000	0.002830	0.039625	0.064717	0.000000	0.000000	2.000000	50.000000	0.000000
2883.834971	-0.087628	0.538438	0.032863	89.230766	-48.572830	-21.034416	-0.621442	0.000000	-1.640661	0.000000	0.000000	0.000000	-0.017095	0.007086	0.015067	0.000000	0.000000	2.000000	50.000000	0.000000
2883.838304	-0.087628	0.538438	0.032863	89.230766	-48.572830	-21.034416	-0.621442	0.000000	-1.640661	0.000000	0.000000	0.000000	-0.017095	0.007086	0.015067	0.000000	0.000000	2.000000	50.000000	0.000000
2883.841637	-0.087628	0.538438	0.032863	89.242043	-47.149250	-19.584194	-0.621442	0.000000	-1.640661	0.000000	0.000000	0.000000	-0.017095	0.007086	0.015067	0.000000	0.000000	2.000000	50.000000	0.000000
2883.844971	-0.087628	0.538438	0.032863	89.242043	-47.149250	-19.584194	-0.621442	0.000000	-1.640661	0.000000	0.000000	0.000000	-0.017095	0.007086	0.015067	0.000000	0.000000	2.000000	50.000000	0.000000
2883.848304	-0.087655	0.538455	0.032877	89.242043	-47.149250	-19.584194	-0.621442	0.000000	-1.640661	0.000000	0.000000	0.000000	-0.007950	0.005095	0.004168	0.000000	0.000000	2.000000	50.000000	0.000000
2883.851637	-0.087655	0.538455	0.032877	89.268585	-44.784645	-17.175154	-0.618593	0.000000	-1.643173	0.000000	0.000000	0.000000	-0.007950	0.005095	0.004168	0.000000	0.000000	2.000000	50.000000	0.000000
2883.854971	-0.087655	0.538455	0.032877	89.268585	-44.784645	-17.175154	-0.618593	0.000000	-1.643173	0.000000	0.000000	0.000000	-0.007950	0.005095	0.004168	0.000000	0.000000	2.000000	50.000000	0.000000
2883.858304	-0.087655	0.538455	0.032877	89.268585	-44.784645	-17.175154	-0.618593	0.000000	-1.643173	0.000000	0.000000	0.000000	-0.007950	0.005095	0.004168	0.000000	0.000000	2.000000	50.000000	0.000000
2883.861637	-0.087598	0.538404	0.032831	89.302826	-41.518318	-13.853423	-0.617267	0.000000	-1.643867	0.000000	0.000000	0.000000	0.016865	-0.015253	-0.013754	0.000000	0.000000	2.000000	50.000000	0.000000
2883.864971	-0.087598	0.538404	0.032831	89.302826	-41.518318	-13.853423	-0.617267	0.000000	-1.643867	0.000000	0.000000	0.000000	0.016865	-0.015253	-0.013754	0.000000	0.000000	2.000000	50.000000	0.000000
2883.868304	-0.087598	0.538404	0.032831	89.302826	-41.518318	-13.853423	-0.617267	0.000000	-1.643867	0.000000	0.000000	0.000000	0.016865	-0.015253	-0.013754	0.000000	0.000000	2.000000	50.000000	0.000000
2883.871637	-0.087598	0.538404	0.032831	89.336769	-38.165676	-10.450030	-0.620078	0.000000	-1.641575	0.000000	0.000000	0.000000	0.016865	-0.015253	-0.013754	0.000000	0.000000	2.000000	50.000000	0.000000
2883.874971	-0.087569	0.538343	0.032804	89.336769	-38.165676	-10.450030	-0.620078	0.000000	-1.641575	0.000000	0.000000	0.000000	0.008682	-0.018329	-0.008279	0.000000	0.000000	2.000000	50.000000	0.000000
2883.878304	-0.087569	0.538343	0.032804	89.336769	-38.165676	-10.450030	-0.620078	0.000000	-1.641575	0.000000	0.000000	0.000000	0.008682	-0.018329	-0.008279	0.000000	0.000000	2.000000	50.000000	0.000000
2883.881637	-0.087569	0.538343	0.032804	89.366348	-36.109676	-8.356239	-0.620078	0.000000	-1.641575	0.000000	0.000000	0.000000	0.008682	-0.018329	-0.008279	0.000000	0.000000	2.000000	50.000000	0.000000
2883.884971	-0.087569	0.538343	0.032804	89.366348	-36.109676	-8.356239	-0.620078	0.000000	-1.641575	0.000000	0.000000	0.000000	0.008682	-0.018329	-0.008279	0.000000	0.000000	2.000000	50.000000	0.000000
2883.888304	-0.087561	0.538237	0.032758	89.366348	-36.109676	-8.356239	-0.620078	0.000000	-1.641575	0.000000	0.000000	0.000000	0.002438	-0.031568	-0.013640	0.000000	0.000000	2.000000	50.000000	0.000000
2883.891637	-0.087561	0.538237	0.032758	89.385796	-35.708614	-7.941704	-0.621525	0.000000	-1.640195	0.000000	0.000000	0.000000	0.002438	-0.031568	-0.013640	0.000000	0.000000	2.000000	50.000000	0.000000
2883.894971	-0.087561	0.538237	0.032758	89.385796	-35.708614	-7.941704	-0.621525	0.000000	-1.640195	0.000000	0.000000	0.000000	0.002438	-0.031568	-0.013640	0.000000	0.000000	2.000000	50.000000	0.000000
2883.898304	-0.087561	0.538237	0.032758	89.385796	-35.708614	-7.941704	-0.621525	0.000000	-1.640195	0.000000	0.000000	0.000000	0.002438	-0.031568	-0.013640	0.000000	0.000000	2.000000	50.000000	0.000000
2883.901637	-0.087539	0.537993	0.032631	89.406525	-35.816624	-8.040919	-0.621932	0.000000	-1.637922	0.000000	0.000000	0.000000	0.006818	-0.073287	-0.038147	0.000000	0.000000	2.000000	50.000000	0.000000
2883.904971	-0.087539	0.537993	0.032631	89.406525	-35.816624	-8.040919	-0.621932	0.000000	-1.637922	0.000000	0.000000	0.000000	0.006818	-0.073287	-0.038147	0.000000	0.000000	2.000000	50.000000	0.000000
2883.908304	-0.087539	0.537993	0.032631	89.406525	-35.816624	-8.040919	-0.621932	0.000000	-1.637922	0.000000	0.000000	0.000000	0.006818	-0.073287	-0.038147	0.000000	0.000000	2.000000	50.000000	0.000000
2883.911637	-0.087539	0.537993	0.032631	89.426994	-34.900360	-7.104507	-0.623068	0.000000	-1.631564	0.000000	0.000000	0.000000	0.006818	-0.073287	-0.038147	0.000000	0.000000	2.000000	50.000000	0.000000
2883.914971	-0.087531	0.537888	0.032586	89.426994	-34.900360	-7.104507	-0.623068	0.000000	-1.631564	0.000000	0.000000	0.000000	0.002443	-0.031558	-0.013665	0.000000	0.000000	2.000000	50.000000	0.000000
2883.918304	-0.087531	0.537888	0.032586	89.426994	-34.900360	-7.104507	-0.623068	0.000000	-1.631564	0.000000	0.000000	0.000000	0.002443	-0.031558	-0.013665	0.000000	0.000000	2.000000	50.000000	0.000000
2883.921637	-0.087531	0.537888	0.032586	89.426994	-31.734644	-3.897613	-0.623068	0.000000	-1.631564	0.000000	0.000000	0.000000	0.002443	-0.031558	-0.013665	0.000000	0.000000	2.000000	50.000000	0.000000
2883.924971	-0.087531	0.537888	0.032586	89.426994	-31.734644	-3.897613	-0.623068	0.000000	-1.631564	0.000000	0.000000	0.000000	0.002443	-0.031558	-0.013665	0.000000	0.000000	2.000000	50.000000	0.000000
2883.928304	-0.087523	0.537756	0.032544	89.426994	-31.734644	-3.897613	-0.623068	0.000000	-1.631564	0.000000	0.000000	0.000000	0.002211	-0.039694	-0.012374	0.000000	0.000000	2.000000	50.000000	0.000000
2883.931637	-0.087523	0.537756	0.032544	89.426308	-26.152588	1.754411	-0.623475	0.000000	-1.629286	0.000000	0.000000	0.000000	0.002211	-0.039694	-0.012374	0.000000	0.000000	2.000000	50.000000	0.000000
2883.934971	-0.087523	0.537756	0.032544	89.426308	-26.152588	1.754411	-0.623475	0.000000	-1.629286	0.000000	0.000000	0.000000	0.002211	-0.039694	-0.012374	0.000000	0.000000	2.000000	50.000000	0.000000
2883.938304	-0.087523	0.537756	0.032544	89.426308	-26.152588	1.754411	-0.623475	0.000000	-1.629286	0.000000	0.000000	0.000000	0.002211	-0.039694	-0.012374	0.000000	0.000000	2.000000	50.000000	0.000000
2883.941637	-0.087506	0.537538	0.032583	89.427673	-20.152895	7.827762	-0.623843	0.000000	-1.627224	0.000000	0.000000	0.000000	0.005118	-0.065220	0.011630	0.000000	0.000000	2.000000	50.000000	0.000000
2883.944971	-0.087506	0.537538	0.032583	89.427673	-20.152895	7.827762	-0.623843	0.000000	-1.627224	0.000000	0.000000	0.000000	0.005118	-0.065220	0.011630	0.000000	0.000000	2.000000	50.000000	0.000000
2883.948304	-0.087506	0.537538	0.032583	89.427673	-20.152895	7.827762	-0.623843	0.000000	-1.627224	0.000000	0.000000	0.000000	0.005118	-0.065220	0.011630	0.000000	0.000000	2.000000	50.000000	0.000000
2883.951637	-0.087506	0.537538	0.032583	89.430420	-14.762189	13.280864	-0.624696	0.000000	-1.629162	0.000000	0.000000	0.000000	0.005118	-0.065220	0.011630	0.000000	0.000000	2.000000	50.000000	0.000000
2883.954971	-0.087510	0.537402	0.032605	89.430420	-14.762189	13.280864	-0.624696	0.000000	-1.629162	0.000000	0.000000	0.000000	-0.001157	-0.040784	0.006476	0.000000	0.000000	2.000000	50.000000	0.000000
2883.958304	-0.087510	0.537402	0.032605	89.430420	-14.762189	13.280864	-0.624696	0.000000	-1.629162	0.000000	0.000000	0.000000	-0.001157	-0.040784	0.006476	0.000000	0.000000	2.000000	50.000000	0.000000
2883.961637	-0.087517	0.537283	0.032644	89.434555	-10.204296	17.893585	-0.624696	0.000000	-1.629162	0.000000	0.000000	0.000000	-0.002127	-0.035702	0.011895	0.000000	0.000000	2.000000	50.000000	0.000000
2883.964971	-0.087517	0.537283	0.032644	89.434555	-10.204296	17.893585	-0.624696	0.000000	-1.629162	0.000000	0.000000	0.000000	-0.002127	-0.035702	0.011895	0.000000	0.000000	2.000000	50.000000	0.000000
2883.968304	-0.087517	0.537283	0.032644	89.434555	-10.204296	17.893585	-0.624696	0.000000	-1.629162	0.000000	0.000000	0.000000	-0.002127	-0.035702	0.011895	0.000000	0.000000	2.000000	50.000000	0.000000
2883.971637	-0.087517	0.537283	0.032644	89.438377	-7.418217	20.714081	-0.624149	0.000000	-1.632224	0.000000	0.000000	0.000000	-0.002127	-0.035702	0.011895	0.000000	0.000000	2.000000	50.000000	0.000000
2883.974971	-0.087514	0.537141	0.032625	89.438377	-7.418217	20.714081	-0.624149	0.000000	-1.632224	0.000000	0.000000	0.000000	0.001019	-0.042748	-0.005699	0.000000	0.000000	2.000000	50.000000	0.000000
2883.978304	-0.087514	0.537141	0.032625	89.438377	-7.418217	20.714081	-0.624149	0.000000	-1.632224	0.000000	0.000000	0.000000	0.001019	-0.042748	-0.005699	0.000000	0.000000	2.000000	50.000000	0.000000
2883.981637	-0.087514	0.537141	0.032625	89.441170	-7.077004	21.065472	-0.624149	0.000000	-1.632224	0.000000	0.000000	0.000000	0.001019	-0.042748	-0.005699	0.000000	0.000000	2.000000	50.000000	0.000000
2883.984971	-0.087514	0.537141	0.032625	89.441170	-7.077004	21.065472	-0.624149	0.000000	-1.632224	0.000000	0.000000	0.000000	0.001019	-0.042748	-0.005699	0.000000	0.000000	2.000000	50.000000	0.000000
2883.988304	-0.087510	0.536998	0.032606	89.441170	-7.077004	21.065472	-0.624149	0.000000	-1.632224	0.000000	0.000000	0.000000	0.001021	-0.042749	-0.005712	0.000000	0.000000	2.000000	50.000000	0.000000
2883.991637	-0.087510	0.536998	0.032606	89.443275	-7.764222	20.381491	-0.624319	0.000000	-1.631274	0.000000	0.000000	0.000000	0.001021	-0.042749	-0.005712	0.000000	0.000000	2.000000	50.000000	0.000000
2883.994971	-0.087510	0.536998	0.032606	89.443275	-7.764222	20.381491	-0.624319	0.000000	-1.631274	0.000000	0.000000	0.000000	0.001021	-0.042749	-0.005712	0.000000	0.000000	2.000000	50.000000	0.000000
2883.998304	-0.087510	0.536998	0.032606	89.443275	-7.764222	20.381491	-0.624319	0.000000	-1.631274	0.000000	0.000000	0.000000	0.001021	-0.042749	-0.005712	0.000000	0.000000	2.000000	50.000000	0.000000
2884.001637	-0.087524	0.536704	0.032416	89.444679	-8.425691	19.722250	-0.624489	0.000000	-1.630322	0.000000	0.000000	0.000000	-0.004182	-0.088324	-0.057147	0.000000	0.000000	2.000000	50.000000	0.000000
2884.004971	-0.087524	0.536704	0.032416	89.444679	-8.425691	19.722250	-0.624489	0.000000	-1.630322	0.000000	0.000000	0.000000	-0.004182	-0.088324	-0.057147	0.000000	0.000000	2.000000	50.000000	0.000000
2884.008304	-0.087524	0.536704	0.032416	89.444679	-8.425691	19.722250	-0.624489	0.000000	-1.630322	0.000000	0.000000	0.000000	-0.004182	-0.088324	-0.057147	0.000000	0.000000	2.000000	50.000000	0.000000
2884.011637	-0.087524	0.536704	0.032416	89.446800	-9.121388	19.035089	-0.623792	0.000000	-1.620798	0.000000	0.000000	0.000000	-0.004182	-0.088324	-0.057147	0.000000	0.000000	2.000000	50.000000	0.000000
2884.014971	-0.087578	0.536592	0.032317	89.446800	-9.121388	19.035089	-0.623792	0.000000	-1.620798	0.000000	0.000000	0.000000	-0.016281	-0.033480	-0.029652	0.000000	0.000000	2.000000	50.000000	0.000000
2884.018304	-0.087578	0.536592	0.032317	89.446800	-9.121388	19.035089	-0.623792	0.000000	-1.620798	0.000000	0.000000	0.000000	-0.016281	-0.033480	-0.029652	0.000000	0.000000	2.000000	50.000000	0.000000
2884.021637	-0.087578	0.536592	0.032317	89.447510	-9.620533	18.543972	-0.623792	0.000000	-1.620798	0.000000	0.000000	0.000000	-0.016281	-0.033480	-0.029652	0.000000	0.000000	2.000000	50.000000	0.000000
2884.024971	-0.087578	0.536592	0.032317	89.447510	-9.620533	18.543972	-0.623792	0.000000	-1.620798	0.000000	0.000000	0.000000	-0.016281	-0.033480	-0.029652	0.000000	0.000000	2.000000	50.000000	0.000000
2884.028304	-0.087651	0.536518	0.032187	89.447510	-9.620533	18.543972	-0.623792	0.000000	-1.620798	0.000000	0.000000	0.000000	-0.021810	-0.022217	-0.038910	0.000000	0.000000	2.000000	50.000000	0.000000
2884.031637	-0.087651	0.536518	0.032187	89.447868	-9.838617	18.336832	-0.621079	0.000000	-1.615856	0.000000	0.000000	0.000000	-0.021810	-0.022217	-0.038910	0.000000	0.000000	2.000000	50.000000	0.000000
2884.034971	-0.087651	0.536518	0.032187	89.447868	-9.838617	18.336832	-0.621079	0.000000	-1.615856	0.000000	0.000000	0.000000	-0.021810	-0.022217	-0.038910	0.000000	0.000000	2.000000	50.000000	0.000000
2884.038304	-0.087651	0.536518	0.032187	89.447868	-9.838617	18.336832	-0.621079	0.000000	-1.615856	0.000000	0.000000	0.000000	-0.021810	-0.022217	-0.038910	0.000000	0.000000	2.000000	50.000000	0.000000
2884.041637	-0.087799	0.536505	0.032077	89.447151	-9.830220	18.355629	-0.617444	0.000000	-1.609371	0.000000	0.000000	0.000000	-0.044418	-0.003945	-0.033067	0.000000	0.000000	2.000000	50.000000	0.000000
2884.044971	-0.087799	0.536505	0.032077	89.447151	-9.830220	18.355629	-0.617444	0.000000	-1.609371	0.000000	0.000000	0.000000	-0.044418	-0.003945	-0.033067	0.000000	0.000000	2.000000	50.000000	0.000000
2884.048304	-0.087799	0.536505	0.032077	89.447151	-9.830220	18.355629	-0.617444	0.000000	-1.609371	0.000000	0.000000	0.000000	-0.044418	-0.003945	-0.033067	0.000000	0.000000	2.000000	50.000000	0.000000
2884.051637	-0.087799	0.536505	0.032077	89.447151	-9.669769	18.524757	-0.610041	0.000000	-1.603860	0.000000	0.000000	0.000000	-0.044418	-0.003945	-0.033067	0.000000	0.000000	2.000000	50.000000	0.000000
2884.054971	-0.087867	0.536559	0.032056	89.447151	-9.669769	18.524757	-0.610041	0.000000	-1.603860	0.000000	0.000000	0.000000	-0.020442	0.016304	-0.006312	0.000000	0.000000	2.000000	50.000000	0.000000
2884.058304	-0.087867	0.536559	0.032056	89.447151	-9.669769	18.524757	-0.610041	0.000000	-1.603860	0.000000	0.000000	0.000000	-0.020442	0.016304	-0.006312	0.000000	0.000000	2.000000	50.000000	0.000000
2884.061637	-0.087867	0.536559	0.032056	89.447151	-9.234680	18.964901	-0.610041	0.000000	-1.603860	0.000000	0.000000	0.000000	-0.020442	0.016304	-0.006312	0.000000	0.000000	2.000000	50.000000	0.000000
2884.064971	-0.087867	0.536559	0.032056	89.447151	-9.234680	18.964901	-0.610041	0.000000	-1.603860	0.000000	0.000000	0.000000	-0.020442	0.016304	-0.006312	0.000000	0.000000	2.000000	50.000000	0.000000
2884.068304	-0.087926	0.536654	0.032116	89.447151	-9.234680	18.964901	-0.610041	0.000000	-1.603860	0.000000	0.000000	0.000000	-0.017614	0.028377	0.017973	0.000000	0.000000	2.000000	50.000000	0.000000
2884.071637	-0.087926	0.536654	0.032116	89.445038	-8.862809	19.340693	-0.606634	0.000000	-1.602808	0.000000	0.000000	0.000000	-0.017614	0.028377	0.017973	0.000000	0.000000	2.000000	50.000000	0.000000
2884.074971	-0.087926	0.536654	0.032116	89.445038	-8.862809	19.340693	-0.606634	0.000000	-1.602808	0.000000	0.000000	0.000000	-0.017614	0.028377	0.017973	0.000000	0.000000	2.000000	50.000000	0.000000
2884.078304	-0.087926	0.536654	0.032116	89.445038	-8.862809	19.340693	-0.606634	0.000000	-1.602808	0.000000	0.000000	0.000000	-0.017614	0.028377	0.017973	0.000000	0.000000	2.000000	50.000000	0.000000
2884.081637	-0.088073	0.536877	0.032268	89.443275	-8.293688	19.917866	-0.603698	0.000000	-1.605803	0.000000	0.000000	0.000000	-0.044164	0.066924	0.045536	0.000000	0.000000	2.000000	50.000000	0.000000
2884.084971	-0.088073	0.536877	0.032268	89.443275	-8.293688	19.917866	-0.603698	0.000000	-1.605803	0.000000	0.000000	0.000000	-0.044164	0.066924	0.045536	0.000000	0.000000	2.000000	50.000000	0.000000
2884.088304	-0.088073	0.536877	0.032268	89.443275	-8.293688	19.917866	-0.603698	0.000000	-1.605803	0.000000	0.000000	0.000000	-0.044164	0.066924	0.045536	0.000000	0.000000	2.000000	50.000000	0.000000
2884.091637	-0.088073	0.536877	0.032268	89.442574	-7.816661	20.405914	-0.596338	0.000000	-1.613392	0.000000	0.000000	0.000000	-0.044164	0.066924	0.045536	0.000000	0.000000	2.000000	50.000000	0.000000
2884.094971	-0.088178	0.536972	0.032319	89.442574	-7.816661	20.405914	-0.596338	0.000000	-1.613392	0.000000	0.000000	0.000000	-0.031566	0.028412	0.015431	0.000000	0.000000	2.000000	50.000000	0.000000
2884.098304	-0.088178	0.536972	0.032319	89.442574	-7.816661	20.405914	-0.596338	0.000000	-1.613392	0.000000	0.000000	0.000000	-0.031566	0.028412	0.015431	0.000000	0.000000	2.000000	50.000000	0.000000
2884.101637	-0.088178	0.536972	0.032319	89.441521	-7.594528	20.639837	-0.596338	0.000000	-1.613392	0.000000	0.000000	0.000000	-0.031566	0.028412	0.015431	0.000000	0.000000	2.000000	50.000000	0.000000
2884.104971	-0.088178	0.536972	0.032319	89.441521	-7.594528	20.639837	-0.596338	0.000000	-1.613392	0.000000	0.000000	0.000000	-0.031566	0.028412	0.015431	0.000000	0.000000	2.000000	50.000000	0.000000
2884.108304	-0.088324	0.537033	0.032326	89.441521	-7.594528	20.639837	-0.596338	0.000000	-1.613392	0.000000	0.000000	0.000000	-0.043555	0.018291	0.002039	0.000000	0.000000	2.000000	50.000000	0.000000
2884.111637	-0.088324	0.537033	0.032326	89.439774	-7.338303	20.917631	-0.591077	0.000000	-1.615964	0.000000	0.000000	0.000000	-0.043555	0.018291	0.002039	0.000000	0.000000	2.000000	50.000000	0.000000
2884.114971	-0.088324	0.537033	0.032326	89.439774	-7.338303	20.917631	-0.591077	0.000000	-1.615964	0.000000	0.000000	0.000000	-0.043555	0.018291	0.002039	0.000000	0.000000	2.000000	50.000000	0.000000
2884.118304	-0.088324	0.537033	0.032326	89.439774	-7.338303	20.917631	-0.591077	0.000000	-1.615964	0.000000	0.000000	0.000000	-0.043555	0.018291	0.002039	0.000000	0.000000	2.000000	50.000000	0.000000
2884.121637	-0.088704	0.537111	0.032309	89.440468	-7.258180	21.019793	-0.583818	0.000000	-1.616304	0.000000	0.000000	0.000000	-0.114251	0.023344	-0.005161	0.000000	0.000000	2.000000	50.000000	0.000000
2884.124971	-0.088704	0.537111	0.032309	89.440468	-7.258180	21.019793	-0.583818	0.000000	-1.616304	0.000000	0.000000	0.000000	-0.114251	0.023344	-0.005161	0.000000	0.000000	2.000000	50.000000	0.000000
2884.128304	-0.088704	0.537111	0.032309	89.440468	-7.258180	21.019793	-0.583818	0.000000	-1.616304	0.000000	0.000000	0.000000	-0.114251	0.023344	-0.005161	0.000000	0.000000	2.000000	50.000000	0.000000
2884.131637	-0.088704	0.537111	0.032309	89.440468	-7.262896	21.036703	-0.564776	0.000000	-1.615444	0.000000	0.000000	0.000000	-0.114251	0.023344	-0.005161	0.000000	0.000000	2.000000	50.000000	0.000000
2884.134971	-0.088886	0.537121	0.032253	89.440468	-7.262896	21.036703	-0.564776	0.000000	-1.615444	0.000000	0.000000	0.000000	-0.054548	0.003086	-0.016836	0.000000	0.000000	2.000000	50.000000	0.000000
2884.138304	-0.088886	0.537121	0.032253	89.440468	-7.262896	21.036703	-0.564776	0.000000	-1.615444	0.000000	0.000000	0.000000	-0.054548	0.003086	-0.016836	0.000000	0.000000	2.000000	50.000000	0.000000
2884.141637	-0.088886	0.537121	0.032253	89.439072	-7.217218	21.103905	-0.564776	0.000000	-1.615444	0.000000	0.000000	0.000000	-0.054548	0.003086	-0.016836	0.000000	0.000000	2.000000	50.000000	0.000000
2884.144971	-0.088886	0.537121	0.032253	89.439072	-7.217218	21.103905	-0.564776	0.000000	-1.615444	0.000000	0.000000	0.000000	-0.054548	0.003086	-0.016836	0.000000	0.000000	2.000000	50.000000	0.000000
2884.148304	-0.089071	0.537148	0.032215	89.439072	-7.217218	21.103905	-0.564776	0.000000	-1.615444	0.000000	0.000000	0.000000	-0.055525	0.008140	-0.011426	0.000000	0.000000	2.000000	50.000000	0.000000
2884.151637	-0.089071	0.537148	0.032215	89.440117	-7.135777	21.204891	-0.555685	0.000000	-1.612638	0.000000	0.000000	0.000000	-0.055525	0.008140	-0.011426	0.000000	0.000000	2.000000	50.000000	0.000000
2884.154971	-0.089071	0.537148	0.032215	89.440117	-7.135777	21.204891	-0.555685	0.000000	-1.612638	0.000000	0.000000	0.000000	-0.055525	0.008140	-0.011426	0.000000	0.000000	2.000000	50.000000	0.000000
2884.158304	-0.089071	0.537148	0.032215	89.440117	-7.135777	21.204891	-0.555685	0.000000	-1.612638	0.000000	0.000000	0.000000	-0.055525	0.008140	-0.011426	0.000000	0.000000	2.000000	50.000000	0.000000
2884.161637	-0.089352	0.537219	0.032173	89.439072	-6.968551	21.385414	-0.546431	0.000000	-1.610734	0.000000	0.000000	0.000000	-0.084154	0.021373	-0.012396	0.000000	0.000000	2.000000	50.000000	0.000000
2884.164971	-0.089352	0.537219	0.032173	89.439072	-6.968551	21.385414	-0.546431	0.000000	-1.610734	0.000000	0.000000	0.000000	-0.084154	0.021373	-0.012396	0.000000	0.000000	2.000000	50.000000	0.000000
2884.168304	-0.089352	0.537219	0.032173	89.439072	-6.968551	21.385414	-0.546431	0.000000	-1.610734	0.000000	0.000000	0.000000	-0.084154	0.021373	-0.012396	0.000000	0.000000	2.000000	50.000000	0.000000
2884.171637	-0.089432	0.537270	0.032215	89.438377	-6.688905	21.675938	-0.532405	0.000000	-1.608667	0.000000	0.000000	0.000000	-0.023881	0.015220	0.012464	0.000000	0.000000	2.000000	50.000000	0.000000
2884.174971	-0.089432	0.537270	0.032215	89.438377	-6.688905	21.675938	-0.532405	0.000000	-1.608667	0.000000	0.000000	0.000000	-0.023881	0.015220	0.012464	0.000000	0.000000	2.000000	50.000000	0.000000
2884.178304	-0.089432	0.537270	0.032215	89.438377	-6.688905	21.675938	-0.532405	0.000000	-1.608667	0.000000	0.000000	0.000000	-0.023881	0.015220	0.012464	0.000000	0.000000	2.000000	50.000000	0.000000
2884.181637	-0.089432	0.537270	0.032215	89.438377	-6.508303	21.865116	-0.528425	0.000000	-1.610745	0.000000	0.000000	0.000000	-0.023881	0.015220	0.012464	0.000000	0.000000	2.000000	50.000000	0.000000
2884.184971	-0.089519	0.537300	0.032301	89.438377	-6.508303	21.865116	-0.528425	0.000000	-1.610745	0.000000	0.000000	0.000000	-0.026342	0.009049	0.025894	0.000000	0.000000	2.000000	50.000000	0.000000
2884.188304	-0.089519	0.537300	0.032301	89.438377	-6.508303	21.865116	-0.528425	0.000000	-1.610745	0.000000	0.000000	0.000000	-0.026342	0.009049	0.025894	0.000000	0.000000	2.000000	50.000000	0.000000
2884.191637	-0.089519	0.537300	0.032301	89.436981	-6.219953	22.158546	-0.528425	0.000000	-1.610745	0.000000	0.000000	0.000000	-0.026342	0.009049	0.025894	0.000000	0.000000	2.000000	50.000000	0.000000
2884.194971	-0.089519	0.537300	0.032301	89.436981	-6.219953	22.158546	-0.528425	0.000000	-1.610745	0.000000	0.000000	0.000000	-0.026342	0.009049	0.025894	0.000000	0.000000	2.000000	50.000000	0.000000
2884.198304	-0.089581	0.537313	0.032374	89.436981	-6.219953	22.158546	-0.528425	0.000000	-1.610745	0.000000	0.000000	0.000000	-0.018387	0.003974	0.021735	0.000000	0.000000	2.000000	50.000000	0.000000
2884.201637	-0.089581	0.537313	0.032374	89.437332	-6.116237	22.265162	-0.524035	0.000000	-1.615061	0.000000	0.000000	0.000000	-0.018387	0.003974	0.021735	0.000000	0.000000	2.000000	50.000000	0.000000
2884.204971	-0.089581	0.537313	0.032374	89.437332	-6.116237	22.265162	-0.524035	0.000000	-1.615061	0.000000	0.000000	0.000000	-0.018387	0.003974	0.021735	0.000000	0.000000	2.000000	50.000000	0.000000
2884.208304	-0.089581	0.537313	0.032374	89.437332	-6.116237	22.265162	-0.524035	0.000000	-1.615061	0.000000	0.000000	0.000000	-0.018387	0.003974	0.021735	0.000000	0.000000	2.000000	50.000000	0.000000
2884.211637	-0.089651	0.537279	0.032495	89.436981	-6.102625	22.281164	-0.520970	0.000000	-1.618683	0.000000	0.000000	0.000000	-0.021085	-0.010359	0.036458	0.000000	0.000000	2.000000	50.000000	0.000000
2884.214971	-0.089651	0.537279	0.032495	89.436981	-6.102625	22.281164	-0.520970	0.000000	-1.618683	0.000000	0.000000	0.000000	-0.021085	-0.010359	0.036458	0.000000	0.000000	2.000000	50.000000	0.000000
2884.218304	-0.089651	0.537279	0.032495	89.436981	-6.102625	22.281164	-0.520970	0.000000	-1.618683	0.000000	0.000000	0.000000	-0.021085	-0.010359	0.036458	0.000000	0.000000	2.000000	50.000000	0.000000
2884.221637	-0.089682	0.537258	0.032536	89.437683	-6.105445	22.281214	-0.517456	0.000000	-1.624759	0.000000	0.000000	0.000000	-0.009435	-0.006177	0.012155	0.000000	0.000000	2.000000	50.000000	0.000000
2884.224971	-0.089682	0.537258	0.032536	89.437683	-6.105445	22.281214	-0.517456	0.000000	-1.624759	0.000000	0.000000	0.000000	-0.009435	-0.006177	0.012155	0.000000	0.000000	2.000000	50.000000	0.000000
2884.228304	-0.089682	0.537258	0.032536	89.437683	-6.105445	22.281214	-0.517456	0.000000	-1.624759	0.000000	0.000000	0.000000	-0.009435	-0.006177	0.012155	0.000000	0.000000	2.000000	50.000000	0.000000
2884.231637	-0.089682	0.537258	0.032536	89.437683	-6.105445	22.281214	-0.515884	0.000000	-1.626785	0.000000	0.000000	0.000000	-0.009435	-0.006177	0.012155	0.000000	0.000000	2.000000	50.000000	0.000000
2884.234971	-0.089686	0.537248	0.032558	89.437683	-6.105445	22.281214	-0.515884	0.000000	-1.626785	0.000000	0.000000	0.000000	-0.001230	-0.003084	0.006715	0.000000	0.000000	2.000000	50.000000	0.000000
2884.238304	-0.089686	0.537248	0.032558	89.437683	-6.105445	22.281214	-0.515884	0.000000	-1.626785	0.000000	0.000000	0.000000	-0.001230	-0.003084	0.006715	0.000000	0.000000	2.000000	50.000000	0.000000
2884.241637	-0.089686	0.537248	0.032558	89.436638	-6.015333	22.371027	-0.515884	0.000000	-1.626785	0.000000	0.000000	0.000000	-0.001230	-0.003084	0.006715	0.000000	0.000000	2.000000	50.000000	0.000000
2884.244971	-0.089686	0.537248	0.032558	89.436638	-6.015333	22.371027	-0.515884	0.000000	-1.626785	0.000000	0.000000	0.000000	-0.001230	-0.003084	0.006715	0.000000	0.000000	2.000000	50.000000	0.000000
2884.248304	-0.089686	0.537275	0.032554	89.436638	-6.015333	22.371027	-0.515884	0.000000	-1.626785	0.000000	0.000000	0.000000	0.000236	0.008140	-0.001291	0.000000	0.000000	2.000000	50.000000	0.000000
2884.251637	-0.089686	0.537275	0.032554	89.436981	-5.855595	22.529993	-0.515679	0.000000	-1.627905	0.000000	0.000000	0.000000	0.000236	0.008140	-0.001291	0.000000	0.000000	2.000000	50.000000	0.000000
2884.254971	-0.089686	0.537275	0.032554	89.436981	-5.855595	22.529993	-0.515679	0.000000	-1.627905	0.000000	0.000000	0.000000	0.000236	0.008140	-0.001291	0.000000	0.000000	2.000000	50.000000	0.000000
2884.258304	-0.089686	0.537275	0.032554	89.436981	-5.855595	22.529993	-0.515679	0.000000	-1.627905	0.000000	0.000000	0.000000	0.000236	0.008140	-0.001291	0.000000	0.000000	2.000000	50.000000	0.000000
2884.261637	-0.089630	0.537323	0.032513	89.435600	-5.764216	22.618301	-0.515718	0.000000	-1.627689	0.000000	0.000000	0.000000	0.016645	0.014341	-0.012170	0.000000	0.000000	2.000000	50.000000	0.000000
2884.264971	-0.089630	0.537323	0.032513	89.435600	-5.764216	22.618301	-0.515718	0.000000	-1.627689	0.000000	0.000000	0.000000	0.016645	0.014341	-0.012170	0.000000	0.000000	2.000000	50.000000	0.000000
2884.268304	-0.089630	0.537323	0.032513	89.435600	-5.764216	22.618301	-0.515718	0.000000	-1.627689	0.000000	0.000000	0.000000	0.016645	0.014341	-0.012170	0.000000	0.000000	2.000000	50.000000	0.000000
2884.271637	-0.089630	0.537323	0.032513	89.436287	-5.671391	22.706236	-0.518492	0.000000	-1.625661	0.000000	0.000000	0.000000	0.016645	0.014341	-0.012170	0.000000	0.000000	2.000000	50.000000	0.000000
2884.274971	-0.089575	0.537371	0.032473	89.436287	-5.671391	22.706236	-0.518492	0.000000	-1.625661	0.000000	0.000000	0.000000	0.016642	0.014338	-0.012174	0.000000	0.000000	2.000000	50.000000	0.000000
2884.278304	-0.089575	0.537371	0.032473	89.436287	-5.671391	22.706236	-0.518492	0.000000	-1.625661	0.000000	0.000000	0.000000	0.016642	0.014338	-0.012174	0.000000	0.000000	2.000000	50.000000	0.000000
2884.281637	-0.089575	0.537371	0.032473	89.436287	-5.662954	22.706301	-0.518492	0.000000	-1.625661	0.000000	0.000000	0.000000	0.016642	0.014338	-0.012174	0.000000	0.000000	2.000000	50.000000	0.000000
2884.284971	-0.089575	0.537371	0.032473	89.436287	-5.662954	22.706301	-0.518492	0.000000	-1.625661	0.000000	0.000000	0.000000	0.016642	0.014338	-0.012174	0.000000	0.000000	2.000000	50.000000	0.000000
2884.288304	-0.089474	0.537391	0.032445	89.436287	-5.662954	22.706301	-0.518492	0.000000	-1.625661	0.000000	0.000000	0.000000	0.030348	0.006167	-0.008336	0.000000	0.000000	2.000000	50.000000	0.000000
2884.291637	-0.089474	0.537391	0.032445	89.435600	-5.548931	22.809141	-0.521266	0.000000	-1.623632	0.000000	0.000000	0.000000	0.030348	0.006167	-0.008336	0.000000	0.000000	2.000000	50.000000	0.000000
2884.294971	-0.089474	0.537391	0.032445	89.435600	-5.548931	22.809141	-0.521266	0.000000	-1.623632	0.000000	0.000000	0.000000	0.030348	0.006167	-0.008336	0.000000	0.000000	2.000000	50.000000	0.000000
2884.298304	-0.089474	0.537391	0.032445	89.435600	-5.548931	22.809141	-0.521266	0.000000	-1.623632	0.000000	0.000000	0.000000	0.030348	0.006167	-0.008336	0.000000	0.000000	2.000000	50.000000	0.000000
2884.301637	-0.089279	0.537439	0.032430	89.435600	-5.535110	22.809532	-0.526324	0.000000	-1.622243	0.000000	0.000000	0.000000	0.058472	0.014317	-0.004546	0.000000	0.000000	2.000000	50.000000	0.000000
2884.304971	-0.089279	0.537439	0.032430	89.435600	-5.535110	22.809532	-0.526324	0.000000	-1.622243	0.000000	0.000000	0.000000	0.058472	0.014317	-0.004546	0.000000	0.000000	2.000000	50.000000	0.000000
2884.308304	-0.089279	0.537439	0.032430	89.435600	-5.535110	22.809532	-0.526324	0.000000	-1.622243	0.000000	0.000000	0.000000	0.058472	0.014317	-0.004546	0.000000	0.000000	2.000000	50.000000	0.000000
2884.311637	-0.089279	0.537439	0.032430	89.435936	-5.406308	22.927498	-0.536069	0.000000	-1.621485	0.000000	0.000000	0.000000	0.058472	0.014317	-0.004546	0.000000	0.000000	2.000000	50.000000	0.000000
2884.314971	-0.089185	0.537466	0.032442	89.435936	-5.406308	22.927498	-0.536069	0.000000	-1.621485	0.000000	0.000000	0.000000	0.028127	0.008161	0.003788	0.000000	0.000000	2.000000	50.000000	0.000000
2884.318304	-0.089185	0.537466	0.032442	89.435936	-5.406308	22.927498	-0.536069	0.000000	-1.621485	0.000000	0.000000	0.000000	0.028127	0.008161	0.003788	0.000000	0.000000	2.000000	50.000000	0.000000
2884.321637	-0.089185	0.537466	0.032442	89.435249	-5.345091	22.980753	-0.536069	0.000000	-1.621485	0.000000	0.000000	0.000000	0.028127	0.008161	0.003788	0.000000	0.000000	2.000000	50.000000	0.000000
2884.324971	-0.089185	0.537466	0.032442	89.435249	-5.345091	22.980753	-0.536069	0.000000	-1.621485	0.000000	0.000000	0.000000	0.028127	0.008161	0.003788	0.000000	0.000000	2.000000	50.000000	0.000000
2884.328304	-0.089118	0.537483	0.032473	89.435249	-5.345091	22.980753	-0.536069	0.000000	-1.621485	0.000000	0.000000	0.000000	0.019930	0.005079	0.009235	0.000000	0.000000	2.000000	50.000000	0.000000
2884.331637	-0.089118	0.537483	0.032473	89.434898	-5.047393	23.271395	-0.540757	0.000000	-1.622116	0.000000	0.000000	0.000000	0.019930	0.005079	0.009235	0.000000	0.000000	2.000000	50.000000	0.000000
2884.334971	-0.089118	0.537483	0.032473	89.434898	-5.047393	23.271395	-0.540757	0.000000	-1.622116	0.000000	0.000000	0.000000	0.019930	0.005079	0.009235	0.000000	0.000000	2.000000	50.000000	0.000000
2884.338304	-0.089118	0.537483	0.032473	89.434898	-5.047393	23.271395	-0.540757	0.000000	-1.622116	0.000000	0.000000	0.000000	0.019930	0.005079	0.009235	0.000000	0.000000	2.000000	50.000000	0.000000
2884.341637	-0.088994	0.537497	0.032579	89.435249	-4.783140	23.529722	-0.544079	0.000000	-1.623655	0.000000	0.000000	0.000000	0.037428	0.003974	0.031897	0.000000	0.000000	2.000000	50.000000	0.000000
2884.344971	-0.088994	0.537497	0.032579	89.435249	-4.783140	23.529722	-0.544079	0.000000	-1.623655	0.000000	0.000000	0.000000	0.037428	0.003974	0.031897	0.000000	0.000000	2.000000	50.000000	0.000000
2884.348304	-0.088994	0.537497	0.032579	89.435249	-4.783140	23.529722	-0.544079	0.000000	-1.623655	0.000000	0.000000	0.000000	0.037428	0.003974	0.031897	0.000000	0.000000	2.000000	50.000000	0.000000
2884.351637	-0.088994	0.537497	0.032579	89.435249	-4.289074	24.020554	-0.550317	0.000000	-1.628972	0.000000	0.000000	0.000000	0.037428	0.003974	0.031897	0.000000	0.000000	2.000000	50.000000	0.000000
2884.354971	-0.088928	0.537486	0.032614	89.435249	-4.289074	24.020554	-0.550317	0.000000	-1.628972	0.000000	0.000000	0.000000	0.019705	-0.003072	0.010519	0.000000	0.000000	2.000000	50.000000	0.000000
2884.358304	-0.088928	0.537486	0.032614	89.435249	-4.289074	24.020554	-0.550317	0.000000	-1.628972	0.000000	0.000000	0.000000	0.019705	-0.003072	0.010519	0.000000	0.000000	2.000000	50.000000	0.000000
2884.361637	-0.088928	0.537486	0.032614	89.435936	-2.060486	26.263182	-0.550317	0.000000	-1.628972	0.000000	0.000000	0.000000	0.019705	-0.003072	0.010519	0.000000	0.000000	2.000000	50.000000	0.000000
2884.364971	-0.088928	0.537486	0.032614	89.435936	-2.060486	26.263182	-0.550317	0.000000	-1.628972	0.000000	0.000000	0.000000	0.019705	-0.003072	0.010519	0.000000	0.000000	2.000000	50.000000	0.000000
2884.368304	-0.088866	0.537466	0.032672	89.435936	-2.060486	26.263182	-0.550317	0.000000	-1.628972	0.000000	0.000000	0.000000	0.018489	-0.006167	0.017236	0.000000	0.000000	2.000000	50.000000	0.000000
2884.371637	-0.088866	0.537466	0.032672	89.437332	2.830342	31.193710	-0.553601	0.000000	-1.630725	0.000000	0.000000	0.000000	0.018489	-0.006167	0.017236	0.000000	0.000000	2.000000	50.000000	0.000000
2884.374971	-0.088866	0.537466	0.032672	89.437332	2.830342	31.193710	-0.553601	0.000000	-1.630725	0.000000	0.000000	0.000000	0.018489	-0.006167	0.017236	0.000000	0.000000	2.000000	50.000000	0.000000
2884.378304	-0.088866	0.537466	0.032672	89.437332	2.830342	31.193710	-0.553601	0.000000	-1.630725	0.000000	0.000000	0.000000	0.018489	-0.006167	0.017236	0.000000	0.000000	2.000000	50.000000	0.000000
2884.381637	-0.088708	0.537455	0.032724	89.438026	7.581504	35.978516	-0.556683	0.000000	-1.633597	0.000000	0.000000	0.000000	0.047616	-0.003092	0.015571	0.000000	0.000000	2.000000	50.000000	0.000000
2884.384971	-0.088708	0.537455	0.032724	89.438026	7.581504	35.978516	-0.556683	0.000000	-1.633597	0.000000	0.000000	0.000000	0.047616	-0.003092	0.015571	0.000000	0.000000	2.000000	50.000000	0.000000
2884.388304	-0.088708	0.537455	0.032724	89.438026	7.581504	35.978516	-0.556683	0.000000	-1.633597	0.000000	0.000000	0.000000	0.047616	-0.003092	0.015571	0.000000	0.000000	2.000000	50.000000	0.000000
2884.391637	-0.088708	0.537455	0.032724	89.437332	9.509779	37.915947	-0.564619	0.000000	-1.636193	0.000000	0.000000	0.000000	0.047616	-0.003092	0.015571	0.000000	0.000000	2.000000	50.000000	0.000000
2884.394971	-0.088637	0.537483	0.032732	89.437332	9.509779	37.915947	-0.564619	0.000000	-1.636193	0.000000	0.000000	0.000000	0.021167	0.008168	0.002493	0.000000	0.000000	2.000000	50.000000	0.000000
2884.398304	-0.088637	0.537483	0.032732	89.437332	9.509779	37.915947	-0.564619	0.000000	-1.636193	0.000000	0.000000	0.000000	0.021167	0.008168	0.002493	0.000000	0.000000	2.000000	50.000000	0.000000
2884.401637	-0.088637	0.537483	0.032732	89.436981	9.517974	37.915688	-0.564619	0.000000	-1.636193	0.000000	0.000000	0.000000	0.021167	0.008168	0.002493	0.000000	0.000000	2.000000	50.000000	0.000000
2884.404971	-0.088637	0.537483	0.032732	89.436981	9.517974	37.915688	-0.564619	0.000000	-1.636193	0.000000	0.000000	0.000000	0.021167	0.008168	0.002493	0.000000	0.000000	2.000000	50.000000	0.000000
2884.408304	-0.088563	0.537493	0.032722	89.436981	9.517974	37.915688	-0.564619	0.000000	-1.636193	0.000000	0.000000	0.000000	0.022144	0.003072	-0.002934	0.000000	0.000000	2.000000	50.000000	0.000000
2884.411637	-0.088563	0.537493	0.032722	89.437683	9.528873	37.916069	-0.568147	0.000000	-1.636608	0.000000	0.000000	0.000000	0.022144	0.003072	-0.002934	0.000000	0.000000	2.000000	50.000000	0.000000
2884.414971	-0.088563	0.537493	0.032722	89.437683	9.528873	37.916069	-0.568147	0.000000	-1.636608	0.000000	0.000000	0.000000	0.022144	0.003072	-0.002934	0.000000	0.000000	2.000000	50.000000	0.000000
2884.418304	-0.088563	0.537493	0.032722	89.437683	9.528873	37.916069	-0.568147	0.000000	-1.636608	0.000000	0.000000	0.000000	0.022144	0.003072	-0.002934	0.000000	0.000000	2.000000	50.000000	0.000000
2884.421637	-0.088346	0.537513	0.032715	89.437683	9.539600	37.915867	-0.571837	0.000000	-1.636119	0.000000	0.000000	0.000000	0.065220	0.006167	-0.002104	0.000000	0.000000	2.000000	50.000000	0.000000
2884.424971	-0.088346	0.537513	0.032715	89.437683	9.539600	37.915867	-0.571837	0.000000	-1.636119	0.000000	0.000000	0.000000	0.065220	0.006167	-0.002104	0.000000	0.000000	2.000000	50.000000	0.000000
2884.428304	-0.088346	0.537513	0.032715	89.437683	9.539600	37.915867	-0.571837	0.000000	-1.636119	0.000000	0.000000	0.000000	0.065220	0.006167	-0.002104	0.000000	0.000000	2.000000	50.000000	0.000000
2884.431637	-0.088346	0.537513	0.032715	89.438728	9.418533	37.781075	-0.582707	0.000000	-1.635768	0.000000	0.000000	0.000000	0.065220	0.006167	-0.002104	0.000000	0.000000	2.000000	50.000000	0.000000
2884.434971	-0.088242	0.537490	0.032674	89.438728	9.418533	37.781075	-0.582707	0.000000	-1.635768	0.000000	0.000000	0.000000	0.031073	-0.007070	-0.012542	0.000000	0.000000	2.000000	50.000000	0.000000
2884.438304	-0.088242	0.537490	0.032674	89.438728	9.418533	37.781075	-0.582707	0.000000	-1.635768	0.000000	0.000000	0.000000	0.031073	-0.007070	-0.012542	0.000000	0.000000	2.000000	50.000000	0.000000
2884.441637	-0.088242	0.537490	0.032674	89.439072	9.372263	37.723755	-0.582707	0.000000	-1.635768	0.000000	0.000000	0.000000	0.031073	-0.007070	-0.012542	0.000000	0.000000	2.000000	50.000000	0.000000
2884.444971	-0.088242	0.537490	0.032674	89.439072	9.372263	37.723755	-0.582707	0.000000	-1.635768	0.000000	0.000000	0.000000	0.031073	-0.007070	-0.012542	0.000000	0.000000	2.000000	50.000000	0.000000
2884.448304	-0.088142	0.537483	0.032650	89.439072	9.372263	37.723755	-0.582707	0.000000	-1.635768	0.000000	0.000000	0.000000	0.030091	-0.001984	-0.007124	0.000000	0.000000	2.000000	50.000000	0.000000
2884.451637	-0.088142	0.537483	0.032650	89.440826	9.215323	37.558971	-0.587886	0.000000	-1.633678	0.000000	0.000000	0.000000	0.030091	-0.001984	-0.007124	0.000000	0.000000	2.000000	50.000000	0.000000
2884.454971	-0.088142	0.537483	0.032650	89.440826	9.215323	37.558971	-0.587886	0.000000	-1.633678	0.000000	0.000000	0.000000	0.030091	-0.001984	-0.007124	0.000000	0.000000	2.000000	50.000000	0.000000
2884.458304	-0.088142	0.537483	0.032650	89.440826	9.215323	37.558971	-0.587886	0.000000	-1.633678	0.000000	0.000000	0.000000	0.030091	-0.001984	-0.007124	0.000000	0.000000	2.000000	50.000000	0.000000
2884.461637	-0.088035	0.537443	0.032590	89.441170	9.133713	37.474586	-0.592901	0.000000	-1.632491	0.000000	0.000000	0.000000	0.032040	-0.012139	-0.017986	0.000000	0.000000	2.000000	50.000000	0.000000
2884.464971	-0.088035	0.537443	0.032590	89.441170	9.133713	37.474586	-0.592901	0.000000	-1.632491	0.000000	0.000000	0.000000	0.032040	-0.012139	-0.017986	0.000000	0.000000	2.000000	50.000000	0.000000
2884.468304	-0.088035	0.537443	0.032590	89.441170	9.133713	37.474586	-0.592901	0.000000	-1.632491	0.000000	0.000000	0.000000	0.032040	-0.012139	-0.017986	0.000000	0.000000	2.000000	50.000000	0.000000
2884.471637	-0.088035	0.537443	0.032590	89.440468	9.088174	37.426193	-0.598241	0.000000	-1.629493	0.000000	0.000000	0.000000	0.032040	-0.012139	-0.017986	0.000000	0.000000	2.000000	50.000000	0.000000
2884.474971	-0.088005	0.537436	0.032554	89.440468	9.088174	37.426193	-0.598241	0.000000	-1.629493	0.000000	0.000000	0.000000	0.009158	-0.001994	-0.010897	0.000000	0.000000	2.000000	50.000000	0.000000
2884.478304	-0.088005	0.537436	0.032554	89.440468	9.088174	37.426193	-0.598241	0.000000	-1.629493	0.000000	0.000000	0.000000	0.009158	-0.001994	-0.010897	0.000000	0.000000	2.000000	50.000000	0.000000
2884.481637	-0.088005	0.537436	0.032554	89.442223	9.095594	37.436222	-0.598241	0.000000	-1.629493	0.000000	0.000000	0.000000	0.009158	-0.001994	-0.010897	0.000000	0.000000	2.000000	50.000000	0.000000
2884.484971	-0.088005	0.537436	0.032554	89.442223	9.095594	37.436222	-0.598241	0.000000	-1.629493	0.000000	0.000000	0.000000	0.009158	-0.001994	-0.010897	0.000000	0.000000	2.000000	50.000000	0.000000
2884.488304	-0.088028	0.537436	0.032549	89.442223	9.095594	37.436222	-0.598241	0.000000	-1.629493	0.000000	0.000000	0.000000	-0.006973	0.000009	-0.001253	0.000000	0.000000	2.000000	50.000000	0.000000
2884.491637	-0.088028	0.537436	0.032549	89.442574	8.810048	37.149277	-0.599767	0.000000	-1.627677	0.000000	0.000000	0.000000	-0.006973	0.000009	-0.001253	0.000000	0.000000	2.000000	50.000000	0.000000
2884.494971	-0.088028	0.537436	0.032549	89.442574	8.810048	37.149277	-0.599767	0.000000	-1.627677	0.000000	0.000000	0.000000	-0.006973	0.000009	-0.001253	0.000000	0.000000	2.000000	50.000000	0.000000
2884.498304	-0.088028	0.537436	0.032549	89.442574	8.810048	37.149277	-0.599767	0.000000	-1.627677	0.000000	0.000000	0.000000	-0.006973	0.000009	-0.001253	0.000000	0.000000	2.000000	50.000000	0.000000
2884.501637	-0.088099	0.537382	0.032545	89.442223	8.782497	37.126892	-0.598605	0.000000	-1.627468	0.000000	0.000000	0.000000	-0.021389	-0.016306	-0.001175	0.000000	0.000000	2.000000	50.000000	0.000000
2884.504971	-0.088099	0.537382	0.032545	89.442223	8.782497	37.126892	-0.598605	0.000000	-1.627468	0.000000	0.000000	0.000000	-0.021389	-0.016306	-0.001175	0.000000	0.000000	2.000000	50.000000	0.000000
2884.508304	-0.088099	0.537382	0.032545	89.442223	8.782497	37.126892	-0.598605	0.000000	-1.627468	0.000000	0.000000	0.000000	-0.021389	-0.016306	-0.001175	0.000000	0.000000	2.000000	50.000000	0.000000
2884.511637	-0.088099	0.537382	0.032545	89.443626	8.636259	36.992035	-0.595040	0.000000	-1.627272	0.000000	0.000000	0.000000	-0.021389	-0.016306	-0.001175	0.000000	0.000000	2.000000	50.000000	0.000000
2884.514971	-0.088194	0.537327	0.032537	89.443626	8.636259	36.992035	-0.595040	0.000000	-1.627272	0.000000	0.000000	0.000000	-0.028363	-0.016313	-0.002435	0.000000	0.000000	2.000000	50.000000	0.000000
2884.518304	-0.088194	0.537327	0.032537	89.443626	8.636259	36.992035	-0.595040	0.000000	-1.627272	0.000000	0.000000	0.000000	-0.028363	-0.016313	-0.002435	0.000000	0.000000	2.000000	50.000000	0.000000
2884.521637	-0.088194	0.537327	0.032537	89.444328	8.606965	36.975842	-0.595040	0.000000	-1.627272	0.000000	0.000000	0.000000	-0.028363	-0.016313	-0.002435	0.000000	0.000000	2.000000	50.000000	0.000000
2884.524971	-0.088194	0.537327	0.032537	89.444328	8.606965	36.975842	-0.595040	0.000000	-1.627272	0.000000	0.000000	0.000000	-0.028363	-0.016313	-0.002435	0.000000	0.000000	2.000000	50.000000	0.000000
2884.528304	-0.088312	0.537273	0.032525	89.444328	8.606965	36.975842	-0.595040	0.000000	-1.627272	0.000000	0.000000	0.000000	-0.035334	-0.016301	-0.003700	0.000000	0.000000	2.000000	50.000000	0.000000
2884.531637	-0.088312	0.537273	0.032525	89.445038	8.470930	36.859074	-0.590313	0.000000	-1.626866	0.000000	0.000000	0.000000	-0.035334	-0.016301	-0.003700	0.000000	0.000000	2.000000	50.000000	0.000000
2884.534971	-0.088312	0.537273	0.032525	89.445038	8.470930	36.859074	-0.590313	0.000000	-1.626866	0.000000	0.000000	0.000000	-0.035334	-0.016301	-0.003700	0.000000	0.000000	2.000000	50.000000	0.000000
2884.538304	-0.088312	0.537273	0.032525	89.445038	8.470930	36.859074	-0.590313	0.000000	-1.626866	0.000000	0.000000	0.000000	-0.035334	-0.016301	-0.003700	0.000000	0.000000	2.000000	50.000000	0.000000
2884.541637	-0.088650	0.537215	0.032538	89.445038	8.427605	36.834862	-0.584424	0.000000	-1.626250	0.000000	0.000000	0.000000	-0.101516	-0.017407	0.003809	0.000000	0.000000	2.000000	50.000000	0.000000
2884.544971	-0.088650	0.537215	0.032538	89.445038	8.427605	36.834862	-0.584424	0.000000	-1.626250	0.000000	0.000000	0.000000	-0.101516	-0.017407	0.003809	0.000000	0.000000	2.000000	50.000000	0.000000
2884.548304	-0.088650	0.537215	0.032538	89.445038	8.427605	36.834862	-0.584424	0.000000	-1.626250	0.000000	0.000000	0.000000	-0.101516	-0.017407	0.003809	0.000000	0.000000	2.000000	50.000000	0.000000
2884.551637	-0.088650	0.537215	0.032538	89.443626	8.591609	37.017838	-0.567504	0.000000	-1.626885	0.000000	0.000000	0.000000	-0.101516	-0.017407	0.003809	0.000000	0.000000	2.000000	50.000000	0.000000
2884.554971	-0.088827	0.537228	0.032589	89.443626	8.591609	37.017838	-0.567504	0.000000	-1.626885	0.000000	0.000000	0.000000	-0.053223	0.003947	0.015449	0.000000	0.000000	2.000000	50.000000	0.000000
2884.558304	-0.088827	0.537228	0.032589	89.443626	8.591609	37.017838	-0.567504	0.000000	-1.626885	0.000000	0.000000	0.000000	-0.053223	0.003947	0.015449	0.000000	0.000000	2.000000	50.000000	0.000000
2884.561637	-0.088827	0.537228	0.032589	89.442223	8.707767	37.147614	-0.567504	0.000000	-1.626885	0.000000	0.000000	0.000000	-0.053223	0.003947	0.015449	0.000000	0.000000	2.000000	50.000000	0.000000
2884.564971	-0.088827	0.537228	0.032589	89.442223	8.707767	37.147614	-0.567504	0.000000	-1.626885	0.000000	0.000000	0.000000	-0.053223	0.003947	0.015449	0.000000	0.000000	2.000000	50.000000	0.000000
2884.568304	-0.088957	0.537269	0.032645	89.442223	8.707767	37.147614	-0.567504	0.000000	-1.626885	0.000000	0.000000	0.000000	-0.039049	0.012135	0.016671	0.000000	0.000000	2.000000	50.000000	0.000000
2884.571637	-0.088957	0.537269	0.032645	89.440468	8.930737	37.381462	-0.558634	0.000000	-1.629459	0.000000	0.000000	0.000000	-0.039049	0.012135	0.016671	0.000000	0.000000	2.000000	50.000000	0.000000
2884.574971	-0.088957	0.537269	0.032645	89.440468	8.930737	37.381462	-0.558634	0.000000	-1.629459	0.000000	0.000000	0.000000	-0.039049	0.012135	0.016671	0.000000	0.000000	2.000000	50.000000	0.000000
2884.578304	-0.088957	0.537269	0.032645	89.440468	8.930737	37.381462	-0.558634	0.000000	-1.629459	0.000000	0.000000	0.000000	-0.039049	0.012135	0.016671	0.000000	0.000000	2.000000	50.000000	0.000000
2884.581637	-0.089098	0.537333	0.032759	89.438026	9.124496	37.580540	-0.552126	0.000000	-1.632238	0.000000	0.000000	0.000000	-0.042256	0.019183	0.034225	0.000000	0.000000	2.000000	50.000000	0.000000
2884.584971	-0.089098	0.537333	0.032759	89.438026	9.124496	37.580540	-0.552126	0.000000	-1.632238	0.000000	0.000000	0.000000	-0.042256	0.019183	0.034225	0.000000	0.000000	2.000000	50.000000	0.000000
2884.588304	-0.089098	0.537333	0.032759	89.438026	9.124496	37.580540	-0.552126	0.000000	-1.632238	0.000000	0.000000	0.000000	-0.042256	0.019183	0.034225	0.000000	0.000000	2.000000	50.000000	0.000000
2884.591637	-0.089098	0.537333	0.032759	89.436287	9.440797	37.896748	-0.545083	0.000000	-1.637942	0.000000	0.000000	0.000000	-0.042256	0.019183	0.034225	0.000000	0.000000	2.000000	50.000000	0.000000
2884.594971	-0.089111	0.537400	0.032831	89.436287	9.440797	37.896748	-0.545083	0.000000	-1.637942	0.000000	0.000000	0.000000	-0.003946	0.020284	0.021698	0.000000	0.000000	2.000000	50.000000	0.000000
2884.598304	-0.089111	0.537400	0.032831	89.436287	9.440797	37.896748	-0.545083	0.000000	-1.637942	0.000000	0.000000	0.000000	-0.003946	0.020284	0.021698	0.000000	0.000000	2.000000	50.000000	0.000000
2884.601637	-0.089111	0.537400	0.032831	89.433861	9.428367	37.880142	-0.545083	0.000000	-1.637942	0.000000	0.000000	0.000000	-0.003946	0.020284	0.021698	0.000000	0.000000	2.000000	50.000000	0.000000
2884.604971	-0.089111	0.537400	0.032831	89.433861	9.428367	37.880142	-0.545083	0.000000	-1.637942	0.000000	0.000000	0.000000	-0.003946	0.020284	0.021698	0.000000	0.000000	2.000000	50.000000	0.000000
2884.608304	-0.089102	0.537441	0.032912	89.433861	9.428367	37.880142	-0.545083	0.000000	-1.637942	0.000000	0.000000	0.000000	0.002800	0.012147	0.024258	0.000000	0.000000	2.000000	50.000000	0.000000
2884.611637	-0.089102	0.537441	0.032912	89.430069	9.853940	38.302757	-0.544425	0.000000	-1.641558	0.000000	0.000000	0.000000	0.002800	0.012147	0.024258	0.000000	0.000000	2.000000	50.000000	0.000000
2884.614971	-0.089102	0.537441	0.032912	89.430069	9.853940	38.302757	-0.544425	0.000000	-1.641558	0.000000	0.000000	0.000000	0.002800	0.012147	0.024258	0.000000	0.000000	2.000000	50.000000	0.000000
2884.618304	-0.089102	0.537441	0.032912	89.430069	9.853940	38.302757	-0.544425	0.000000	-1.641558	0.000000	0.000000	0.000000	0.002800	0.012147	0.024258	0.000000	0.000000	2.000000	50.000000	0.000000
2884.621637	-0.089104	0.537631	0.033052	89.422234	10.066306	38.514992	-0.544892	0.000000	-1.645601	0.000000	0.000000	0.000000	-0.000433	0.056969	0.042052	0.000000	0.000000	2.000000	50.000000	0.000000
2884.624971	-0.089104	0.537631	0.033052	89.422234	10.066306	38.514992	-0.544892	0.000000	-1.645601	0.000000	0.000000	0.000000	-0.000433	0.056969	0.042052	0.000000	0.000000	2.000000	50.000000	0.000000
2884.628304	-0.089104	0.537631	0.033052	89.422234	10.066306	38.514992	-0.544892	0.000000	-1.645601	0.000000	0.000000	0.000000	-0.000433	0.056969	0.042052	0.000000	0.000000	2.000000	50.000000	0.000000
2884.631637	-0.089104	0.537631	0.033052	89.404884	9.440193	37.886150	-0.544820	0.000000	-1.652610	0.000000	0.000000	0.000000	-0.000433	0.056969	0.042052	0.000000	0.000000	2.000000	50.000000	0.000000
2884.634971	-0.089095	0.537770	0.033138	89.404884	9.440193	37.886150	-0.544820	0.000000	-1.652610	0.000000	0.000000	0.000000	0.002530	0.041729	0.025771	0.000000	0.000000	2.000000	50.000000	0.000000
2884.638304	-0.089095	0.537770	0.033138	89.404884	9.440193	37.886150	-0.544820	0.000000	-1.652610	0.000000	0.000000	0.000000	0.002530	0.041729	0.025771	0.000000	0.000000	2.000000	50.000000	0.000000
2884.641637	-0.089095	0.537770	0.033138	89.381035	8.657349	37.103355	-0.544820	0.000000	-1.652610	0.000000	0.000000	0.000000	0.002530	0.041729	0.025771	0.000000	0.000000	2.000000	50.000000	0.000000
2884.644971	-0.089095	0.537770	0.033138	89.381035	8.657349	37.103355	-0.544820	0.000000	-1.652610	0.000000	0.000000	0.000000	0.002530	0.041729	0.025771	0.000000	0.000000	2.000000	50.000000	0.000000
2884.648304	-0.089113	0.537926	0.033238	89.381035	8.657349	37.103355	-0.544820	0.000000	-1.652610	0.000000	0.000000	0.000000	-0.005434	0.046832	0.029904	0.000000	0.000000	2.000000	50.000000	0.000000
2884.651637	-0.089113	0.537926	0.033238	89.354111	7.848297	36.291344	-0.545241	0.000000	-1.656905	0.000000	0.000000	0.000000	-0.005434	0.046832	0.029904	0.000000	0.000000	2.000000	50.000000	0.000000
2884.654971	-0.089113	0.537926	0.033238	89.354111	7.848297	36.291344	-0.545241	0.000000	-1.656905	0.000000	0.000000	0.000000	-0.005434	0.046832	0.029904	0.000000	0.000000	2.000000	50.000000	0.000000
2884.658304	-0.089113	0.537926	0.033238	89.354111	7.848297	36.291344	-0.545241	0.000000	-1.656905	0.000000	0.000000	0.000000	-0.005434	0.046832	0.029904	0.000000	0.000000	2.000000	50.000000	0.000000
2884.661637	-0.089059	0.538282	0.033468	89.327110	7.109305	35.544167	-0.544336	0.000000	-1.661889	0.000000	0.000000	0.000000	0.016346	0.106971	0.068936	0.000000	0.000000	2.000000	50.000000	0.000000
2884.664971	-0.089059	0.538282	0.033468	89.327110	7.109305	35.544167	-0.544336	0.000000	-1.661889	0.000000	0.000000	0.000000	0.016346	0.106971	0.068936	0.000000	0.000000	2.000000	50.000000	0.000000
2884.668304	-0.089059	0.538282	0.033468	89.327110	7.109305	35.544167	-0.544336	0.000000	-1.661889	0.000000	0.000000	0.000000	0.016346	0.106971	0.068936	0.000000	0.000000	2.000000	50.000000	0.000000
2884.671637	-0.089059	0.538282	0.033468	89.301422	6.445949	34.872768	-0.547060	0.000000	-1.673379	0.000000	0.000000	0.000000	0.016346	0.106971	0.068936	0.000000	0.000000	2.000000	50.000000	0.000000
2884.674971	-0.089004	0.538422	0.033562	89.301422	6.445949	34.872768	-0.547060	0.000000	-1.673379	0.000000	0.000000	0.000000	0.016533	0.041808	0.028240	0.000000	0.000000	2.000000	50.000000	0.000000
2884.678304	-0.089004	0.538422	0.033562	89.301422	6.445949	34.872768	-0.547060	0.000000	-1.673379	0.000000	0.000000	0.000000	0.016533	0.041808	0.028240	0.000000	0.000000	2.000000	50.000000	0.000000
2884.681637	-0.089004	0.538422	0.033562	89.283173	6.022104	34.440697	-0.547060	0.000000	-1.673379	0.000000	0.000000	0.000000	0.016533	0.041808	0.028240	0.000000	0.000000	2.000000	50.000000	0.000000
2884.684971	-0.089004	0.538422	0.033562	89.283173	6.022104	34.440697	-0.547060	0.000000	-1.673379	0.000000	0.000000	0.000000	0.016533	0.041808	0.028240	0.000000	0.000000	2.000000	50.000000	0.000000
2884.688304	-0.088929	0.538551	0.033682	89.283173	6.022104	34.440697	-0.547060	0.000000	-1.673379	0.000000	0.000000	0.000000	0.022313	0.038728	0.036211	0.000000	0.000000	2.000000	50.000000	0.000000
2884.691637	-0.088929	0.538551	0.033682	89.271530	5.756880	34.164516	-0.549816	0.000000	-1.678085	0.000000	0.000000	0.000000	0.022313	0.038728	0.036211	0.000000	0.000000	2.000000	50.000000	0.000000
2884.694971	-0.088929	0.538551	0.033682	89.271530	5.756880	34.164516	-0.549816	0.000000	-1.678085	0.000000	0.000000	0.000000	0.022313	0.038728	0.036211	0.000000	0.000000	2.000000	50.000000	0.000000
2884.698304	-0.088929	0.538551	0.033682	89.271530	5.756880	34.164516	-0.549816	0.000000	-1.678085	0.000000	0.000000	0.000000	0.022313	0.038728	0.036211	0.000000	0.000000	2.000000	50.000000	0.000000
2884.701637	-0.088835	0.538704	0.033695	89.261658	5.674376	34.080860	-0.553535	0.000000	-1.684121	0.000000	0.000000	0.000000	0.028170	0.045974	0.003905	0.000000	0.000000	2.000000	50.000000	0.000000
2884.704971	-0.088835	0.538704	0.033695	89.261658	5.674376	34.080860	-0.553535	0.000000	-1.684121	0.000000	0.000000	0.000000	0.028170	0.045974	0.003905	0.000000	0.000000	2.000000	50.000000	0.000000
2884.708304	-0.088835	0.538704	0.033695	89.261658	5.674376	34.080860	-0.553535	0.000000	-1.684121	0.000000	0.000000	0.000000	0.028170	0.045974	0.003905	0.000000	0.000000	2.000000	50.000000	0.000000
2884.711637	-0.088835	0.538704	0.033695	89.255585	5.542002	33.948421	-0.558229	0.000000	-1.684771	0.000000	0.000000	0.000000	0.028170	0.045974	0.003905	0.000000	0.000000	2.000000	50.000000	0.000000
2884.714971	-0.088829	0.538796	0.033660	89.255585	5.542002	33.948421	-0.558229	0.000000	-1.684771	0.000000	0.000000	0.000000	0.001932	0.027595	-0.010667	0.000000	0.000000	2.000000	50.000000	0.000000
2884.718304	-0.088829	0.538796	0.033660	89.255585	5.542002	33.948421	-0.558229	0.000000	-1.684771	0.000000	0.000000	0.000000	0.001932	0.027595	-0.010667	0.000000	0.000000	2.000000	50.000000	0.000000
2884.721637	-0.088829	0.538796	0.033660	89.246193	5.461200	33.869400	-0.558229	0.000000	-1.684771	0.000000	0.000000	0.000000	0.001932	0.027595	-0.010667	0.000000	0.000000	2.000000	50.000000	0.000000
2884.724971	-0.088829	0.538796	0.033660	89.246193	5.461200	33.869400	-0.558229	0.000000	-1.684771	0.000000	0.000000	0.000000	0.001932	0.027595	-0.010667	0.000000	0.000000	2.000000	50.000000	0.000000
2884.728304	-0.088819	0.538871	0.033606	89.246193	5.461200	33.869400	-0.558229	0.000000	-1.684771	0.000000	0.000000	0.000000	0.002910	0.022526	-0.016078	0.000000	0.000000	2.000000	50.000000	0.000000
2884.731637	-0.088819	0.538871	0.033606	89.238182	5.780528	34.198105	-0.558551	0.000000	-1.682994	0.000000	0.000000	0.000000	0.002910	0.022526	-0.016078	0.000000	0.000000	2.000000	50.000000	0.000000
2884.734971	-0.088819	0.538871	0.033606	89.238182	5.780528	34.198105	-0.558551	0.000000	-1.682994	0.000000	0.000000	0.000000	0.002910	0.022526	-0.016078	0.000000	0.000000	2.000000	50.000000	0.000000
2884.738304	-0.088819	0.538871	0.033606	89.238182	5.780528	34.198105	-0.558551	0.000000	-1.682994	0.000000	0.000000	0.000000	0.002910	0.022526	-0.016078	0.000000	0.000000	2.000000	50.000000	0.000000
2884.741637	-0.088810	0.539072	0.033553	89.217903	7.605781	36.053261	-0.559036	0.000000	-1.680314	0.000000	0.000000	0.000000	0.002886	0.060292	-0.015954	0.000000	0.000000	2.000000	50.000000	0.000000
2884.744971	-0.088810	0.539072	0.033553	89.217903	7.605781	36.053261	-0.559036	0.000000	-1.680314	0.000000	0.000000	0.000000	0.002886	0.060292	-0.015954	0.000000	0.000000	2.000000	50.000000	0.000000
2884.748304	-0.088810	0.539072	0.033553	89.217903	7.605781	36.053261	-0.559036	0.000000	-1.680314	0.000000	0.000000	0.000000	0.002886	0.060292	-0.015954	0.000000	0.000000	2.000000	50.000000	0.000000
2884.751637	-0.088810	0.539072	0.033553	89.185066	10.802291	39.305145	-0.559517	0.000000	-1.677655	0.000000	0.000000	0.000000	0.002886	0.060292	-0.015954	0.000000	0.000000	2.000000	50.000000	0.000000
2884.754971	-0.088790	0.539188	0.033580	89.185066	10.802291	39.305145	-0.559517	0.000000	-1.677655	0.000000	0.000000	0.000000	0.005752	0.034713	0.008106	0.000000	0.000000	2.000000	50.000000	0.000000
2884.758304	-0.088790	0.539188	0.033580	89.185066	10.802291	39.305145	-0.559517	0.000000	-1.677655	0.000000	0.000000	0.000000	0.005752	0.034713	0.008106	0.000000	0.000000	2.000000	50.000000	0.000000
2884.761637	-0.088731	0.539338	0.033652	89.144302	13.578079	42.130661	-0.559517	0.000000	-1.677655	0.000000	0.000000	0.000000	0.017780	0.044939	0.021427	0.000000	0.000000	2.000000	50.000000	0.000000
2884.764971	-0.088731	0.539338	0.033652	89.144302	13.578079	42.130661	-0.559517	0.000000	-1.677655	0.000000	0.000000	0.000000	0.017780	0.044939	0.021427	0.000000	0.000000	2.000000	50.000000	0.000000
2884.768304	-0.088731	0.539338	0.033652	89.144302	13.578079	42.130661	-0.559517	0.000000	-1.677655	0.000000	0.000000	0.000000	0.017780	0.044939	0.021427	0.000000	0.000000	2.000000	50.000000	0.000000
2884.771637	-0.088731	0.539338	0.033652	89.103653	15.496642	44.088730	-0.563439	0.000000	-1.682577	0.000000	0.000000	0.000000	0.017780	0.044939	0.021427	0.000000	0.000000	2.000000	50.000000	0.000000
2884.774971	-0.088657	0.539467	0.033772	89.103653	15.496642	44.088730	-0.563439	0.000000	-1.682577	0.000000	0.000000	0.000000	0.022350	0.038785	0.036125	0.000000	0.000000	2.000000	50.000000	0.000000
2884.778304	-0.088657	0.539467	0.033772	89.103653	15.496642	44.088730	-0.563439	0.000000	-1.682577	0.000000	0.000000	0.000000	0.022350	0.038785	0.036125	0.000000	0.000000	2.000000	50.000000	0.000000
2884.781637	-0.088657	0.539467	0.033772	89.063721	16.981327	45.599728	-0.563439	0.000000	-1.682577	0.000000	0.000000	0.000000	0.022350	0.038785	0.036125	0.000000	0.000000	2.000000	50.000000	0.000000
2884.784971	-0.088657	0.539467	0.033772	89.063721	16.981327	45.599728	-0.563439	0.000000	-1.682577	0.000000	0.000000	0.000000	0.022350	0.038785	0.036125	0.000000	0.000000	2.000000	50.000000	0.000000
2884.788304	-0.088559	0.539596	0.033897	89.063721	16.981327	45.599728	-0.563439	0.000000	-1.682577	0.000000	0.000000	0.000000	0.029359	0.038819	0.037367	0.000000	0.000000	2.000000	50.000000	0.000000
2884.791637	-0.088559	0.539596	0.033897	89.031464	17.870028	46.502846	-0.567164	0.000000	-1.688598	0.000000	0.000000	0.000000	0.029359	0.038819	0.037367	0.000000	0.000000	2.000000	50.000000	0.000000
2884.794971	-0.088559	0.539596	0.033897	89.031464	17.870028	46.502846	-0.567164	0.000000	-1.688598	0.000000	0.000000	0.000000	0.029359	0.038819	0.037367	0.000000	0.000000	2.000000	50.000000	0.000000
2884.798304	-0.088559	0.539596	0.033897	89.031464	17.870028	46.502846	-0.567164	0.000000	-1.688598	0.000000	0.000000	0.000000	0.029359	0.038819	0.037367	0.000000	0.000000	2.000000	50.000000	0.000000
2884.801637	-0.088343	0.539872	0.034168	89.009689	17.523680	46.147964	-0.572057	0.000000	-1.694826	0.000000	0.000000	0.000000	0.064803	0.082762	0.081331	0.000000	0.000000	2.000000	50.000000	0.000000
2884.804971	-0.088343	0.539872	0.034168	89.009689	17.523680	46.147964	-0.572057	0.000000	-1.694826	0.000000	0.000000	0.000000	0.064803	0.082762	0.081331	0.000000	0.000000	2.000000	50.000000	0.000000
2884.808304	-0.088343	0.539872	0.034168	89.009689	17.523680	46.147964	-0.572057	0.000000	-1.694826	0.000000	0.000000	0.000000	0.064803	0.082762	0.081331	0.000000	0.000000	2.000000	50.000000	0.000000
2884.811637	-0.088213	0.540022	0.034251	88.992447	17.020317	45.630856	-0.582858	0.000000	-1.708381	0.000000	0.000000	0.000000	0.038833	0.045014	0.025110	0.000000	0.000000	2.000000	50.000000	0.000000
2884.814971	-0.088213	0.540022	0.034251	88.992447	17.020317	45.630856	-0.582858	0.000000	-1.708381	0.000000	0.000000	0.000000	0.038833	0.045014	0.025110	0.000000	0.000000	2.000000	50.000000	0.000000
2884.818304	-0.088213	0.540022	0.034251	88.992447	17.020317	45.630856	-0.582858	0.000000	-1.708381	0.000000	0.000000	0.000000	0.038833	0.045014	0.025110	0.000000	0.000000	2.000000	50.000000	0.000000
2884.821637	-0.088213	0.540022	0.034251	88.969978	16.397310	44.994091	-0.589330	0.000000	-1.712566	0.000000	0.000000	0.000000	0.038833	0.045014	0.025110	0.000000	0.000000	2.000000	50.000000	0.000000
2884.824971	-0.088110	0.540189	0.034349	88.969978	16.397310	44.994091	-0.589330	0.000000	-1.712566	0.000000	0.000000	0.000000	0.030880	0.050123	0.029217	0.000000	0.000000	2.000000	50.000000	0.000000
2884.828304	-0.088110	0.540189	0.034349	88.969978	16.397310	44.994091	-0.589330	0.000000	-1.712566	0.000000	0.000000	0.000000	0.030880	0.050123	0.029217	0.000000	0.000000	2.000000	50.000000	0.000000
2884.831637	-0.088110	0.540189	0.034349	88.947609	15.798603	44.384487	-0.589330	0.000000	-1.712566	0.000000	0.000000	0.000000	0.030880	0.050123	0.029217	0.000000	0.000000	2.000000	50.000000	0.000000
2884.834971	-0.088110	0.540189	0.034349	88.947609	15.798603	44.384487	-0.589330	0.000000	-1.712566	0.000000	0.000000	0.000000	0.030880	0.050123	0.029217	0.000000	0.000000	2.000000	50.000000	0.000000
2884.838304	-0.088046	0.540377	0.034393	88.947609	15.798603	44.384487	-0.589330	0.000000	-1.712566	0.000000	0.000000	0.000000	0.019307	0.056269	0.013229	0.000000	0.000000	2.000000	50.000000	0.000000
2884.841637	-0.088046	0.540377	0.034393	88.922073	15.151578	43.729130	-0.594477	0.000000	-1.717435	0.000000	0.000000	0.000000	0.019307	0.056269	0.013229	0.000000	0.000000	2.000000	50.000000	0.000000
2884.844971	-0.088046	0.540377	0.034393	88.922073	15.151578	43.729130	-0.594477	0.000000	-1.717435	0.000000	0.000000	0.000000	0.019307	0.056269	0.013229	0.000000	0.000000	2.000000	50.000000	0.000000
2884.848304	-0.088046	0.540377	0.034393	88.922073	15.151578	43.729130	-0.594477	0.000000	-1.717435	0.000000	0.000000	0.000000	0.019307	0.056269	0.013229	0.000000	0.000000	2.000000	50.000000	0.000000
2884.851637	-0.087920	0.540796	0.034494	88.896599	14.531902	43.103878	-0.597694	0.000000	-1.719640	0.000000	0.000000	0.000000	0.037909	0.125882	0.030416	0.000000	0.000000	2.000000	50.000000	0.000000
2884.854971	-0.087920	0.540796	0.034494	88.896599	14.531902	43.103878	-0.597694	0.000000	-1.719640	0.000000	0.000000	0.000000	0.037909	0.125882	0.030416	0.000000	0.000000	2.000000	50.000000	0.000000
2884.858304	-0.087920	0.540796	0.034494	88.896599	14.531902	43.103878	-0.597694	0.000000	-1.719640	0.000000	0.000000	0.000000	0.037909	0.125882	0.030416	0.000000	0.000000	2.000000	50.000000	0.000000
2884.861637	-0.087901	0.541011	0.034525	88.871002	13.940689	42.507160	-0.604013	0.000000	-1.724709	0.000000	0.000000	0.000000	0.005565	0.064505	0.009295	0.000000	0.000000	2.000000	50.000000	0.000000
2884.864971	-0.087901	0.541011	0.034525	88.871002	13.940689	42.507160	-0.604013	0.000000	-1.724709	0.000000	0.000000	0.000000	0.005565	0.064505	0.009295	0.000000	0.000000	2.000000	50.000000	0.000000
2884.868304	-0.087901	0.541011	0.034525	88.871002	13.940689	42.507160	-0.604013	0.000000	-1.724709	0.000000	0.000000	0.000000	0.005565	0.064505	0.009295	0.000000	0.000000	2.000000	50.000000	0.000000
2884.871637	-0.087901	0.541011	0.034525	88.845131	13.373241	41.936916	-0.604940	0.000000	-1.726259	0.000000	0.000000	0.000000	0.005565	0.064505	0.009295	0.000000	0.000000	2.000000	50.000000	0.000000
2884.874971	-0.087883	0.541226	0.034556	88.845131	13.373241	41.936916	-0.604940	0.000000	-1.726259	0.000000	0.000000	0.000000	0.005570	0.064496	0.009266	0.000000	0.000000	2.000000	50.000000	0.000000
2884.878304	-0.087883	0.541226	0.034556	88.845131	13.373241	41.936916	-0.604940	0.000000	-1.726259	0.000000	0.000000	0.000000	0.005570	0.064496	0.009266	0.000000	0.000000	2.000000	50.000000	0.000000
2884.881637	-0.087883	0.541226	0.034556	88.822144	12.890072	41.450844	-0.604940	0.000000	-1.726259	0.000000	0.000000	0.000000	0.005570	0.064496	0.009266	0.000000	0.000000	2.000000	50.000000	0.000000
2884.884971	-0.087883	0.541226	0.034556	88.822144	12.890072	41.450844	-0.604940	0.000000	-1.726259	0.000000	0.000000	0.000000	0.005570	0.064496	0.009266	0.000000	0.000000	2.000000	50.000000	0.000000
2884.888304	-0.087861	0.541424	0.034569	88.822144	12.890072	41.450844	-0.604940	0.000000	-1.726259	0.000000	0.000000	0.000000	0.006537	0.059379	0.003862	0.000000	0.000000	2.000000	50.000000	0.000000
2884.891637	-0.087861	0.541424	0.034569	88.802040	12.480581	41.041405	-0.605868	0.000000	-1.727803	0.000000	0.000000	0.000000	0.006537	0.059379	0.003862	0.000000	0.000000	2.000000	50.000000	0.000000
2884.894971	-0.087861	0.541424	0.034569	88.802040	12.480581	41.041405	-0.605868	0.000000	-1.727803	0.000000	0.000000	0.000000	0.006537	0.059379	0.003862	0.000000	0.000000	2.000000	50.000000	0.000000
2884.898304	-0.087861	0.541424	0.034569	88.802040	12.480581	41.041405	-0.605868	0.000000	-1.727803	0.000000	0.000000	0.000000	0.006537	0.059379	0.003862	0.000000	0.000000	2.000000	50.000000	0.000000
2884.901637	-0.087862	0.541776	0.034573	88.781799	12.084352	40.644993	-0.606958	0.000000	-1.728447	0.000000	0.000000	0.000000	-0.000204	0.105464	0.001143	0.000000	0.000000	2.000000	50.000000	0.000000
2884.904971	-0.087862	0.541776	0.034573	88.781799	12.084352	40.644993	-0.606958	0.000000	-1.728447	0.000000	0.000000	0.000000	-0.000204	0.105464	0.001143	0.000000	0.000000	2.000000	50.000000	0.000000
2884.908304	-0.087862	0.541776	0.034573	88.781799	12.084352	40.644993	-0.606958	0.000000	-1.728447	0.000000	0.000000	0.000000	-0.000204	0.105464	0.001143	0.000000	0.000000	2.000000	50.000000	0.000000
2884.911637	-0.087862	0.541776	0.034573	88.761566	11.701173	40.261681	-0.606924	0.000000	-1.728637	0.000000	0.000000	0.000000	-0.000204	0.105464	0.001143	0.000000	0.000000	2.000000	50.000000	0.000000
2884.914971	-0.087860	0.541957	0.034563	88.761566	11.701173	40.261681	-0.606924	0.000000	-1.728637	0.000000	0.000000	0.000000	0.000503	0.054254	-0.002826	0.000000	0.000000	2.000000	50.000000	0.000000
2884.918304	-0.087860	0.541957	0.034563	88.761566	11.701173	40.261681	-0.606924	0.000000	-1.728637	0.000000	0.000000	0.000000	0.000503	0.054254	-0.002826	0.000000	0.000000	2.000000	50.000000	0.000000
2884.921637	-0.087909	0.542127	0.034568	88.737930	11.275673	39.838692	-0.606924	0.000000	-1.728637	0.000000	0.000000	0.000000	-0.014701	0.051216	0.001391	0.000000	0.000000	2.000000	50.000000	0.000000
2884.924971	-0.087909	0.542127	0.034568	88.737930	11.275673	39.838692	-0.606924	0.000000	-1.728637	0.000000	0.000000	0.000000	-0.014701	0.051216	0.001391	0.000000	0.000000	2.000000	50.000000	0.000000
2884.928304	-0.087909	0.542127	0.034568	88.737930	11.275673	39.838692	-0.606924	0.000000	-1.728637	0.000000	0.000000	0.000000	-0.014701	0.051216	0.001391	0.000000	0.000000	2.000000	50.000000	0.000000
2884.931637	-0.087909	0.542127	0.034568	88.717628	10.912890	39.481373	-0.604558	0.000000	-1.728398	0.000000	0.000000	0.000000	-0.014701	0.051216	0.001391	0.000000	0.000000	2.000000	50.000000	0.000000
2884.934971	-0.087930	0.542308	0.034554	88.717628	10.912890	39.481373	-0.604558	0.000000	-1.728398	0.000000	0.000000	0.000000	-0.006492	0.054276	-0.004116	0.000000	0.000000	2.000000	50.000000	0.000000
2884.938304	-0.087930	0.542308	0.034554	88.717628	10.912890	39.481373	-0.604558	0.000000	-1.728398	0.000000	0.000000	0.000000	-0.006492	0.054276	-0.004116	0.000000	0.000000	2.000000	50.000000	0.000000
2884.941637	-0.087930	0.542308	0.034554	88.700195	10.613039	39.184212	-0.604558	0.000000	-1.728398	0.000000	0.000000	0.000000	-0.006492	0.054276	-0.004116	0.000000	0.000000	2.000000	50.000000	0.000000
2884.944971	-0.087930	0.542308	0.034554	88.700195	10.613039	39.184212	-0.604558	0.000000	-1.728398	0.000000	0.000000	0.000000	-0.006492	0.054276	-0.004116	0.000000	0.000000	2.000000	50.000000	0.000000
2884.948304	-0.087956	0.542479	0.034563	88.700195	10.613039	39.184212	-0.604558	0.000000	-1.728398	0.000000	0.000000	0.000000	-0.007694	0.051221	0.002605	0.000000	0.000000	2.000000	50.000000	0.000000
2884.951637	-0.087956	0.542479	0.034563	88.682549	10.320852	38.894646	-0.603476	0.000000	-1.727712	0.000000	0.000000	0.000000	-0.007694	0.051221	0.002605	0.000000	0.000000	2.000000	50.000000	0.000000
2884.954971	-0.087956	0.542479	0.034563	88.682549	10.320852	38.894646	-0.603476	0.000000	-1.727712	0.000000	0.000000	0.000000	-0.007694	0.051221	0.002605	0.000000	0.000000	2.000000	50.000000	0.000000
2884.958304	-0.087956	0.542479	0.034563	88.682549	10.320852	38.894646	-0.603476	0.000000	-1.727712	0.000000	0.000000	0.000000	-0.007694	0.051221	0.002605	0.000000	0.000000	2.000000	50.000000	0.000000
2884.961637	-0.087982	0.542749	0.034576	88.667923	10.085542	38.659252	-0.602194	0.000000	-1.728147	0.000000	0.000000	0.000000	-0.007910	0.080959	0.003811	0.000000	0.000000	2.000000	50.000000	0.000000
2884.964971	-0.087982	0.542749	0.034576	88.667923	10.085542	38.659252	-0.602194	0.000000	-1.728147	0.000000	0.000000	0.000000	-0.007910	0.080959	0.003811	0.000000	0.000000	2.000000	50.000000	0.000000
2884.968304	-0.087982	0.542749	0.034576	88.667923	10.085542	38.659252	-0.602194	0.000000	-1.728147	0.000000	0.000000	0.000000	-0.007910	0.080959	0.003811	0.000000	0.000000	2.000000	50.000000	0.000000
2884.971637	-0.087982	0.542749	0.034576	88.655937	9.900874	38.474529	-0.600875	0.000000	-1.728782	0.000000	0.000000	0.000000	-0.007910	0.080959	0.003811	0.000000	0.000000	2.000000	50.000000	0.000000
2884.974971	-0.087980	0.542831	0.034562	88.655937	9.900874	38.474529	-0.600875	0.000000	-1.728782	0.000000	0.000000	0.000000	0.000742	0.024547	-0.004143	0.000000	0.000000	2.000000	50.000000	0.000000
2884.978304	-0.087980	0.542831	0.034562	88.655937	9.900874	38.474529	-0.600875	0.000000	-1.728782	0.000000	0.000000	0.000000	0.000742	0.024547	-0.004143	0.000000	0.000000	2.000000	50.000000	0.000000
2884.981637	-0.087980	0.542831	0.034562	88.647377	9.764755	38.338436	-0.600875	0.000000	-1.728782	0.000000	0.000000	0.000000	0.000742	0.024547	-0.004143	0.000000	0.000000	2.000000	50.000000	0.000000
2884.984971	-0.087980	0.542831	0.034562	88.647377	9.764755	38.338436	-0.600875	0.000000	-1.728782	0.000000	0.000000	0.000000	0.000742	0.024547	-0.004143	0.000000	0.000000	2.000000	50.000000	0.000000
2884.988304	-0.087986	0.542892	0.034593	88.647377	9.764755	38.338436	-0.600875	0.000000	-1.728782	0.000000	0.000000	0.000000	-0.001671	0.018489	0.009339	0.000000	0.000000	2.000000	50.000000	0.000000
2884.991637	-0.087986	0.542892	0.034593	88.644341	9.722334	38.293224	-0.600999	0.000000	-1.728091	0.000000	0.000000	0.000000	-0.001671	0.018489	0.009339	0.000000	0.000000	2.000000	50.000000	0.000000
2884.994971	-0.087986	0.542892	0.034593	88.644341	9.722334	38.293224	-0.600999	0.000000	-1.728091	0.000000	0.000000	0.000000	-0.001671	0.018489	0.009339	0.000000	0.000000	2.000000	50.000000	0.000000
2884.998304	-0.087986	0.542892	0.034593	88.644341	9.722334	38.293224	-0.600999	0.000000	-1.728091	0.000000	0.000000	0.000000	-0.001671	0.018489	0.009339	0.000000	0.000000	2.000000	50.000000	0.000000
2885.001637	-0.087961	0.542920	0.034593	88.644341	9.722334	38.293224	-0.600721	0.000000	-1.729648	0.000000	0.000000	0.000000	0.007252	0.008185	-0.000130	0.000000	0.000000	2.000000	50.000000	0.000000
2885.004971	-0.087961	0.542920	0.034593	88.644341	9.722334	38.293224	-0.600721	0.000000	-1.729648	0.000000	0.000000	0.000000	0.007252	0.008185	-0.000130	0.000000	0.000000	2.000000	50.000000	0.000000
2885.008304	-0.087961	0.542920	0.034593	88.644341	9.722334	38.293224	-0.600721	0.000000	-1.729648	0.000000	0.000000	0.000000	0.007252	0.008185	-0.000130	0.000000	0.000000	2.000000	50.000000	0.000000
2885.011637	-0.087961	0.542920	0.034593	88.644341	9.722334	38.293224	-0.601929	0.000000	-1.729626	0.000000	0.000000	0.000000	0.007252	0.008185	-0.000130	0.000000	0.000000	2.000000	50.000000	0.000000
2885.014971	-0.087961	0.542920	0.034593	88.644341	9.722334	38.293224	-0.601929	0.000000	-1.729626	0.000000	0.000000	0.000000	0.000001	-0.000005	0.000000	0.000000	0.000000	2.000000	50.000000	0.000000
2885.018304	-0.087961	0.542920	0.034593	88.644341	9.722334	38.293224	-0.601929	0.000000	-1.729626	0.000000	0.000000	0.000000	0.000001	-0.000005	0.000000	0.000000	0.000000	2.000000	50.000000	0.000000
2885.021637	-0.087961	0.542920	0.034593	88.647377	9.764755	38.338436	-0.601929	0.000000	-1.729626	0.000000	0.000000	0.000000	0.000001	-0.000005	0.000000	0.000000	0.000000	2.000000	50.000000	0.000000
2885.024971	-0.087961	0.542920	0.034593	88.647377	9.764755	38.338436	-0.601929	0.000000	-1.729626	0.000000	0.000000	0.000000	0.000001	-0.000005	0.000000	0.000000	0.000000	2.000000	50.000000	0.000000
2885.028304	-0.087982	0.542903	0.034570	88.647377	9.764755	38.338436	-0.601929	0.000000	-1.729626	0.000000	0.000000	0.000000	-0.006044	-0.005150	-0.006612	0.000000	0.000000	2.000000	50.000000	0.000000
2885.031637	-0.087982	0.542903	0.034570	88.650269	9.809929	38.383629	-0.601929	0.000000	-1.729626	0.000000	0.000000	0.000000	-0.006044	-0.005150	-0.006612	0.000000	0.000000	2.000000	50.000000	0.000000
2885.034971	-0.087982	0.542903	0.034570	88.650269	9.809929	38.383629	-0.601929	0.000000	-1.729626	0.000000	0.000000	0.000000	-0.006044	-0.005150	-0.006612	0.000000	0.000000	2.000000	50.000000	0.000000
2885.038304	-0.087982	0.542903	0.034570	88.650269	9.809929	38.383629	-0.601929	0.000000	-1.729626	0.000000	0.000000	0.000000	-0.006044	-0.005150	-0.006612	0.000000	0.000000	2.000000	50.000000	0.000000
2885.041637	-0.087995	0.542851	0.034513	88.656227	9.898259	38.474670	-0.600922	0.000000	-1.728524	0.000000	0.000000	0.000000	-0.004125	-0.015454	-0.017332	0.000000	0.000000	2.000000	50.000000	0.000000
2885.044971	-0.087995	0.542851	0.034513	88.656227	9.898259	38.474670	-0.600922	0.000000	-1.728524	0.000000	0.000000	0.000000	-0.004125	-0.015454	-0.017332	0.000000	0.000000	2.000000	50.000000	0.000000
2885.048304	-0.087995	0.542851	0.034513	88.656227	9.898259	38.474670	-0.600922	0.000000	-1.728524	0.000000	0.000000	0.000000	-0.004125	-0.015454	-0.017332	0.000000	0.000000	2.000000	50.000000	0.000000
2885.051637	-0.087995	0.542851	0.034513	88.658852	9.941329	38.520367	-0.600234	0.000000	-1.725635	0.000000	0.000000	0.000000	-0.004125	-0.015454	-0.017332	0.000000	0.000000	2.000000	50.000000	0.000000
2885.054971	-0.088015	0.542834	0.034491	88.658852	9.941329	38.520367	-0.600234	0.000000	-1.725635	0.000000	0.000000	0.000000	-0.006046	-0.005150	-0.006613	0.000000	0.000000	2.000000	50.000000	0.000000
2885.058304	-0.088015	0.542834	0.034491	88.658852	9.941329	38.520367	-0.600234	0.000000	-1.725635	0.000000	0.000000	0.000000	-0.006046	-0.005150	-0.006613	0.000000	0.000000	2.000000	50.000000	0.000000
2885.061637	-0.088015	0.542834	0.034491	88.662064	9.987504	38.566666	-0.600234	0.000000	-1.725635	0.000000	0.000000	0.000000	-0.006046	-0.005150	-0.006613	0.000000	0.000000	2.000000	50.000000	0.000000
2885.064971	-0.088015	0.542834	0.034491	88.662064	9.987504	38.566666	-0.600234	0.000000	-1.725635	0.000000	0.000000	0.000000	-0.006046	-0.005150	-0.006613	0.000000	0.000000	2.000000	50.000000	0.000000
2885.068304	-0.088012	0.542817	0.034473	88.662064	9.987504	38.566666	-0.600234	0.000000	-1.725635	0.000000	0.000000	0.000000	0.000962	-0.005146	-0.005360	0.000000	0.000000	2.000000	50.000000	0.000000
2885.071637	-0.088012	0.542817	0.034473	88.664848	10.030887	38.612766	-0.599227	0.000000	-1.724533	0.000000	0.000000	0.000000	0.000962	-0.005146	-0.005360	0.000000	0.000000	2.000000	50.000000	0.000000
2885.074971	-0.088012	0.542817	0.034473	88.664848	10.030887	38.612766	-0.599227	0.000000	-1.724533	0.000000	0.000000	0.000000	0.000962	-0.005146	-0.005360	0.000000	0.000000	2.000000	50.000000	0.000000
2885.078304	-0.088012	0.542817	0.034473	88.664848	10.030887	38.612766	-0.599227	0.000000	-1.724533	0.000000	0.000000	0.000000	0.000962	-0.005146	-0.005360	0.000000	0.000000	2.000000	50.000000	0.000000
2885.081637	-0.088037	0.542762	0.034478	88.667786	10.077316	38.659187	-0.599387	0.000000	-1.723639	0.000000	0.000000	0.000000	-0.007497	-0.016365	0.001508	0.000000	0.000000	2.000000	50.000000	0.000000
2885.084971	-0.088037	0.542762	0.034478	88.667786	10.077316	38.659187	-0.599387	0.000000	-1.723639	0.000000	0.000000	0.000000	-0.007497	-0.016365	0.001508	0.000000	0.000000	2.000000	50.000000	0.000000
2885.088304	-0.088037	0.542762	0.034478	88.667786	10.077316	38.659187	-0.599387	0.000000	-1.723639	0.000000	0.000000	0.000000	-0.007497	-0.016365	0.001508	0.000000	0.000000	2.000000	50.000000	0.000000
2885.091637	-0.088037	0.542762	0.034478	88.667923	10.074603	38.659164	-0.598137	0.000000	-1.723891	0.000000	0.000000	0.000000	-0.007497	-0.016365	0.001508	0.000000	0.000000	2.000000	50.000000	0.000000
2885.094971	-0.088069	0.542742	0.034519	88.667923	10.074603	38.659164	-0.598137	0.000000	-1.723891	0.000000	0.000000	0.000000	-0.009417	-0.006083	0.012228	0.000000	0.000000	2.000000	50.000000	0.000000
2885.098304	-0.088069	0.542742	0.034519	88.667923	10.074603	38.659164	-0.598137	0.000000	-1.723891	0.000000	0.000000	0.000000	-0.009417	-0.006083	0.012228	0.000000	0.000000	2.000000	50.000000	0.000000
2885.101637	-0.088069	0.542742	0.034519	88.670868	10.124036	38.705971	-0.598137	0.000000	-1.723891	0.000000	0.000000	0.000000	-0.009417	-0.006083	0.012228	0.000000	0.000000	2.000000	50.000000	0.000000
2885.104971	-0.088069	0.542742	0.034519	88.670868	10.124036	38.705971	-0.598137	0.000000	-1.723891	0.000000	0.000000	0.000000	-0.009417	-0.006083	0.012228	0.000000	0.000000	2.000000	50.000000	0.000000
2885.108304	-0.088046	0.542715	0.034527	88.670868	10.124036	38.705971	-0.598137	0.000000	-1.723891	0.000000	0.000000	0.000000	0.006757	-0.008188	0.002635	0.000000	0.000000	2.000000	50.000000	0.000000
2885.111637	-0.088046	0.542715	0.034527	88.673820	10.170838	38.752808	-0.596568	0.000000	-1.725929	0.000000	0.000000	0.000000	0.006757	-0.008188	0.002635	0.000000	0.000000	2.000000	50.000000	0.000000
2885.114971	-0.088046	0.542715	0.034527	88.673820	10.170838	38.752808	-0.596568	0.000000	-1.725929	0.000000	0.000000	0.000000	0.006757	-0.008188	0.002635	0.000000	0.000000	2.000000	50.000000	0.000000
2885.118304	-0.088046	0.542715	0.034527	88.673820	10.170838	38.752808	-0.596568	0.000000	-1.725929	0.000000	0.000000	0.000000	0.006757	-0.008188	0.002635	0.000000	0.000000	2.000000	50.000000	0.000000
2885.121637	-0.088024	0.542660	0.034541	88.676773	10.220626	38.799850	-0.597694	0.000000	-1.726368	0.000000	0.000000	0.000000	0.006507	-0.016386	0.004013	0.000000	0.000000	2.000000	50.000000	0.000000
2885.124971	-0.088024	0.542660	0.034541	88.676773	10.220626	38.799850	-0.597694	0.000000	-1.726368	0.000000	0.000000	0.000000	0.006507	-0.016386	0.004013	0.000000	0.000000	2.000000	50.000000	0.000000
2885.128304	-0.088024	0.542660	0.034541	88.676773	10.220626	38.799850	-0.597694	0.000000	-1.726368	0.000000	0.000000	0.000000	0.006507	-0.016386	0.004013	0.000000	0.000000	2.000000	50.000000	0.000000
2885.131637	-0.088024	0.542660	0.034541	88.682549	10.320852	38.894646	-0.598778	0.000000	-1.727037	0.000000	0.000000	0.000000	0.006507	-0.016386	0.004013	0.000000	0.000000	2.000000	50.000000	0.000000
2885.134971	-0.087963	0.542646	0.034468	88.682549	10.320852	38.894646	-0.598778	0.000000	-1.727037	0.000000	0.000000	0.000000	0.018338	-0.004200	-0.021702	0.000000	0.000000	2.000000	50.000000	0.000000
2885.138304	-0.087963	0.542646	0.034468	88.682549	10.320852	38.894646	-0.598778	0.000000	-1.727037	0.000000	0.000000	0.000000	0.018338	-0.004200	-0.021702	0.000000	0.000000	2.000000	50.000000	0.000000
2885.141637	-0.087963	0.542646	0.034468	88.688652	10.419200	38.990387	-0.598778	0.000000	-1.727037	0.000000	0.000000	0.000000	0.018338	-0.004200	-0.021702	0.000000	0.000000	2.000000	50.000000	0.000000
2885.144971	-0.087963	0.542646	0.034468	88.688652	10.419200	38.990387	-0.598778	0.000000	-1.727037	0.000000	0.000000	0.000000	0.018338	-0.004200	-0.021702	0.000000	0.000000	2.000000	50.000000	0.000000
2885.148304	-0.087922	0.542615	0.034374	88.688652	10.419200	38.990387	-0.598778	0.000000	-1.727037	0.000000	0.000000	0.000000	0.012292	-0.009355	-0.028319	0.000000	0.000000	2.000000	50.000000	0.000000
2885.151637	-0.087922	0.542615	0.034374	88.694489	10.518345	39.086807	-0.601835	0.000000	-1.723420	0.000000	0.000000	0.000000	0.012292	-0.009355	-0.028319	0.000000	0.000000	2.000000	50.000000	0.000000
2885.154971	-0.087922	0.542615	0.034374	88.694489	10.518345	39.086807	-0.601835	0.000000	-1.723420	0.000000	0.000000	0.000000	0.012292	-0.009355	-0.028319	0.000000	0.000000	2.000000	50.000000	0.000000
2885.158304	-0.087922	0.542615	0.034374	88.694489	10.518345	39.086807	-0.601835	0.000000	-1.723420	0.000000	0.000000	0.000000	0.012292	-0.009355	-0.028319	0.000000	0.000000	2.000000	50.000000	0.000000
2885.161637	-0.087889	0.542624	0.034186	88.700195	10.613039	39.184212	-0.603883	0.000000	-1.718700	0.000000	0.000000	0.000000	0.010115	0.002799	-0.056545	0.000000	0.000000	2.000000	50.000000	0.000000
2885.164971	-0.087889	0.542624	0.034186	88.700195	10.613039	39.184212	-0.603883	0.000000	-1.718700	0.000000	0.000000	0.000000	0.010115	0.002799	-0.056545	0.000000	0.000000	2.000000	50.000000	0.000000
2885.168304	-0.087889	0.542624	0.034186	88.700195	10.613039	39.184212	-0.603883	0.000000	-1.718700	0.000000	0.000000	0.000000	0.010115	0.002799	-0.056545	0.000000	0.000000	2.000000	50.000000	0.000000
2885.171637	-0.087889	0.542624	0.034186	88.703056	10.661873	39.233055	-0.605569	0.000000	-1.709276	0.000000	0.000000	0.000000	0.010115	0.002799	-0.056545	0.000000	0.000000	2.000000	50.000000	0.000000
2885.174971	-0.087877	0.542627	0.034123	88.703056	10.661873	39.233055	-0.605569	0.000000	-1.709276	0.000000	0.000000	0.000000	0.003372	0.000925	-0.018851	0.000000	0.000000	2.000000	50.000000	0.000000
2885.178304	-0.087877	0.542627	0.034123	88.703056	10.661873	39.233055	-0.605569	0.000000	-1.709276	0.000000	0.000000	0.000000	0.003372	0.000925	-0.018851	0.000000	0.000000	2.000000	50.000000	0.000000
2885.181637	-0.087877	0.542627	0.034123	88.706078	10.708428	39.282391	-0.605569	0.000000	-1.709276	0.000000	0.000000	0.000000	0.003372	0.000925	-0.018851	0.000000	0.000000	2.000000	50.000000	0.000000
2885.184971	-0.087877	0.542627	0.034123	88.706078	10.708428	39.282391	-0.605569	0.000000	-1.709276	0.000000	0.000000	0.000000	0.003372	0.000925	-0.018851	0.000000	0.000000	2.000000	50.000000	0.000000
2885.188304	-0.087889	0.542630	0.034056	88.706078	10.708428	39.282391	-0.605569	0.000000	-1.709276	0.000000	0.000000	0.000000	-0.003626	0.000929	-0.020102	0.000000	0.000000	2.000000	50.000000	0.000000
2885.191637	-0.087889	0.542630	0.034056	88.703819	10.665645	39.245007	-0.606131	0.000000	-1.706134	0.000000	0.000000	0.000000	-0.003626	0.000929	-0.020102	0.000000	0.000000	2.000000	50.000000	0.000000
2885.194971	-0.087889	0.542630	0.034056	88.703819	10.665645	39.245007	-0.606131	0.000000	-1.706134	0.000000	0.000000	0.000000	-0.003626	0.000929	-0.020102	0.000000	0.000000	2.000000	50.000000	0.000000
2885.198304	-0.087889	0.542630	0.034056	88.703819	10.665645	39.245007	-0.606131	0.000000	-1.706134	0.000000	0.000000	0.000000	-0.003626	0.000929	-0.020102	0.000000	0.000000	2.000000	50.000000	0.000000
2885.201637	-0.088032	0.542675	0.034044	88.697784	10.556898	39.146946	-0.605527	0.000000	-1.702783	0.000000	0.000000	0.000000	-0.042690	0.013311	-0.003530	0.000000	1.000000	2.000000	50.000000	0.000000
2885.204971	-0.088032	0.542675	0.034044	88.697784	10.556898	39.146946	-0.605527	0.000000	-1.702783	0.000000	0.000000	0.000000	-0.042690	0.013311	-0.003530	0.000000	1.000000	2.000000	50.000000	0.000000
