# Supplementary material for: Haptic Guidance Needs to Be Intuitive Not Just Informative to Improve Human Motor Accuracy
Source: PLoS One. 2016 Mar 16;11(3):e0150912. doi: 10.1371/journal.pone.0150912 (PMC4794196; doi:10.1371/journal.pone.0150912)
Supplement: S2 Data — (ZIP) [file pone.0150912.s002.zip › Subject10/exp2_0051.txt]

Time	PosX	PosY	PosZ	RotX	RotY	RotZ	ForceX	ForceY	ForceZ	MomentX	MomentY	MomentZ	VelocityX	VelocityY	VelocityZ	CalibratedWeight	ButtonDown	Condition	Trial	Visual
2887.228304	0.002677	0.557725	0.260610	82.536415	120.385544	144.220932	0.000000	0.000000	0.000000	0.000000	0.000000	0.000000	-0.020569	0.001438	-0.032410	0.000000	1.000000	2.000000	51.000000	0.000000
2887.231637	0.002677	0.557725	0.260610	82.519035	120.625824	144.449554	1.747510	0.000000	-4.684678	0.000000	0.000000	0.000000	-0.020569	0.001438	-0.032410	0.000000	1.000000	2.000000	51.000000	0.000000
2887.234971	0.002677	0.557725	0.260610	82.519035	120.625824	144.449554	1.747510	0.000000	-4.684678	0.000000	0.000000	0.000000	-0.020569	0.001438	-0.032410	0.000000	1.000000	2.000000	51.000000	0.000000
2887.238304	0.002913	0.557767	0.260049	82.519035	120.625824	144.449554	1.747510	0.000000	-4.684678	0.000000	0.000000	0.000000	0.070874	0.012441	-0.168191	0.000000	1.000000	2.000000	51.000000	0.000000
2887.241637	0.003421	0.557560	0.259568	82.482346	121.131767	144.932175	1.749227	0.000000	-4.684037	0.000000	0.000000	0.000000	0.152527	-0.062096	-0.144487	0.000000	1.000000	2.000000	51.000000	0.000000
2887.244971	0.003421	0.557560	0.259568	82.482346	121.131767	144.932175	1.749227	0.000000	-4.684037	0.000000	0.000000	0.000000	0.152527	-0.062096	-0.144487	0.000000	1.000000	2.000000	51.000000	0.000000
2887.248304	0.003421	0.557560	0.259568	82.482346	121.131767	144.932175	1.749227	0.000000	-4.684037	0.000000	0.000000	0.000000	0.152527	-0.062096	-0.144487	0.000000	1.000000	2.000000	51.000000	0.000000
2887.251637	0.003421	0.557560	0.259568	82.469040	121.467400	145.218414	1.743595	0.000000	-4.686137	0.000000	0.000000	0.000000	0.152527	-0.062096	-0.144487	0.000000	1.000000	2.000000	51.000000	0.000000
2887.254971	0.003928	0.557536	0.258828	82.469040	121.467400	145.218414	1.743595	0.000000	-4.686137	0.000000	0.000000	0.000000	0.151897	-0.007025	-0.221939	0.000000	1.000000	2.000000	51.000000	0.000000
2887.258304	0.003928	0.557536	0.258828	82.469040	121.467400	145.218414	1.743595	0.000000	-4.686137	0.000000	0.000000	0.000000	0.151897	-0.007025	-0.221939	0.000000	1.000000	2.000000	51.000000	0.000000
2887.261637	0.004465	0.557678	0.257707	82.660378	121.204483	144.866180	1.743595	0.000000	-4.686137	0.000000	0.000000	0.000000	0.161055	0.042629	-0.336231	0.000000	1.000000	2.000000	51.000000	0.000000
2887.264971	0.004465	0.557678	0.257707	82.660378	121.204483	144.866180	1.743595	0.000000	-4.686137	0.000000	0.000000	0.000000	0.161055	0.042629	-0.336231	0.000000	1.000000	2.000000	51.000000	0.000000
2887.268304	0.004465	0.557678	0.257707	82.660378	121.204483	144.866180	1.743595	0.000000	-4.686137	0.000000	0.000000	0.000000	0.161055	0.042629	-0.336231	0.000000	1.000000	2.000000	51.000000	0.000000
2887.271637	0.005270	0.557633	0.256530	83.209846	119.249298	142.719574	1.737986	0.000000	-4.688220	0.000000	0.000000	0.000000	0.241745	-0.013605	-0.353154	0.000000	1.000000	2.000000	51.000000	0.000000
2887.274971	0.005270	0.557633	0.256530	83.209846	119.249298	142.719574	1.737986	0.000000	-4.688220	0.000000	0.000000	0.000000	0.241745	-0.013605	-0.353154	0.000000	1.000000	2.000000	51.000000	0.000000
2887.278304	0.005270	0.557633	0.256530	83.209846	119.249298	142.719574	1.737986	0.000000	-4.688220	0.000000	0.000000	0.000000	0.241745	-0.013605	-0.353154	0.000000	1.000000	2.000000	51.000000	0.000000
2887.281637	0.006073	0.557716	0.255284	83.991951	114.594269	137.825470	1.732046	0.000000	-4.690418	0.000000	0.000000	0.000000	0.240768	0.025088	-0.373825	0.000000	1.000000	2.000000	51.000000	0.000000
2887.284971	0.006073	0.557716	0.255284	83.991951	114.594269	137.825470	1.732046	0.000000	-4.690418	0.000000	0.000000	0.000000	0.240768	0.025088	-0.373825	0.000000	1.000000	2.000000	51.000000	0.000000
2887.288304	0.006073	0.557716	0.255284	83.991951	114.594269	137.825470	1.732046	0.000000	-4.690418	0.000000	0.000000	0.000000	0.240768	0.025088	-0.373825	0.000000	1.000000	2.000000	51.000000	0.000000
2887.291637	0.007107	0.557699	0.253889	84.845695	106.606430	129.574936	1.726506	0.000000	-4.692460	0.000000	0.000000	0.000000	0.310382	-0.005126	-0.418402	0.000000	1.000000	2.000000	51.000000	0.000000
2887.294971	0.007107	0.557699	0.253889	84.845695	106.606430	129.574936	1.726506	0.000000	-4.692460	0.000000	0.000000	0.000000	0.310382	-0.005126	-0.418402	0.000000	1.000000	2.000000	51.000000	0.000000
2887.298304	0.007107	0.557699	0.253889	84.845695	106.606430	129.574936	1.726506	0.000000	-4.692460	0.000000	0.000000	0.000000	0.310382	-0.005126	-0.418402	0.000000	1.000000	2.000000	51.000000	0.000000
2887.301637	0.008372	0.557763	0.252365	85.591530	94.790329	117.509361	1.718009	0.000000	-4.695577	0.000000	0.000000	0.000000	0.379457	0.019012	-0.457291	0.000000	1.000000	2.000000	51.000000	0.000000
2887.304971	0.008372	0.557763	0.252365	85.591530	94.790329	117.509361	1.718009	0.000000	-4.695577	0.000000	0.000000	0.000000	0.379457	0.019012	-0.457291	0.000000	1.000000	2.000000	51.000000	0.000000
2887.308304	0.008372	0.557763	0.252365	85.591530	94.790329	117.509361	1.718009	0.000000	-4.695577	0.000000	0.000000	0.000000	0.379457	0.019012	-0.457291	0.000000	1.000000	2.000000	51.000000	0.000000
2887.311637	0.009665	0.557803	0.250820	86.067215	79.429855	102.070190	1.706389	0.000000	-4.699812	0.000000	0.000000	0.000000	0.387826	0.011998	-0.463341	0.000000	1.000000	2.000000	51.000000	0.000000
2887.314971	0.009665	0.557803	0.250820	86.067215	79.429855	102.070190	1.706389	0.000000	-4.699812	0.000000	0.000000	0.000000	0.387826	0.011998	-0.463341	0.000000	1.000000	2.000000	51.000000	0.000000
2887.318304	0.009665	0.557803	0.250820	86.067215	79.429855	102.070190	1.706389	0.000000	-4.699812	0.000000	0.000000	0.000000	0.387826	0.011998	-0.463341	0.000000	1.000000	2.000000	51.000000	0.000000
2887.321637	0.011120	0.557978	0.249262	86.194710	62.182514	84.529381	1.694254	0.000000	-4.704201	0.000000	0.000000	0.000000	0.436382	0.052642	-0.467443	0.000000	1.000000	2.000000	51.000000	0.000000
2887.324971	0.011120	0.557978	0.249262	86.194710	62.182514	84.529381	1.694254	0.000000	-4.704201	0.000000	0.000000	0.000000	0.436382	0.052642	-0.467443	0.000000	1.000000	2.000000	51.000000	0.000000
2887.328304	0.011120	0.557978	0.249262	86.194710	62.182514	84.529381	1.694254	0.000000	-4.704201	0.000000	0.000000	0.000000	0.436382	0.052642	-0.467443	0.000000	1.000000	2.000000	51.000000	0.000000
2887.331637	0.012768	0.558130	0.247680	85.994011	45.930119	67.888344	1.679303	0.000000	-4.709558	0.000000	0.000000	0.000000	0.494576	0.045501	-0.474698	0.000000	1.000000	2.000000	51.000000	0.000000
2887.334971	0.012768	0.558130	0.247680	85.994011	45.930119	67.888344	1.679303	0.000000	-4.709558	0.000000	0.000000	0.000000	0.494576	0.045501	-0.474698	0.000000	1.000000	2.000000	51.000000	0.000000
2887.338304	0.012768	0.558130	0.247680	85.994011	45.930119	67.888344	1.679303	0.000000	-4.709558	0.000000	0.000000	0.000000	0.494576	0.045501	-0.474698	0.000000	1.000000	2.000000	51.000000	0.000000
2887.341637	0.014477	0.558365	0.246139	85.547852	32.389736	53.937675	1.660972	0.000000	-4.716055	0.000000	0.000000	0.000000	0.512658	0.070562	-0.462388	0.000000	0.000000	2.000000	51.000000	0.000000
2887.344971	0.014477	0.558365	0.246139	85.547852	32.389736	53.937675	1.660972	0.000000	-4.716055	0.000000	0.000000	0.000000	0.512658	0.070562	-0.462388	0.000000	0.000000	2.000000	51.000000	0.000000
2887.348304	0.014477	0.558365	0.246139	85.547852	32.389736	53.937675	1.660972	0.000000	-4.716055	0.000000	0.000000	0.000000	0.512658	0.070562	-0.462388	0.000000	0.000000	2.000000	51.000000	0.000000
2887.351637	0.016246	0.558585	0.244637	84.985268	21.627901	42.800560	1.641052	0.000000	-4.723023	0.000000	0.000000	0.000000	0.530700	0.066084	-0.450583	0.000000	0.000000	2.000000	51.000000	0.000000
2887.354971	0.016246	0.558585	0.244637	84.985268	21.627901	42.800560	1.641052	0.000000	-4.723023	0.000000	0.000000	0.000000	0.530700	0.066084	-0.450583	0.000000	0.000000	2.000000	51.000000	0.000000
2887.358304	0.016246	0.558585	0.244637	84.985268	21.627901	42.800560	1.641052	0.000000	-4.723023	0.000000	0.000000	0.000000	0.530700	0.066084	-0.450583	0.000000	0.000000	2.000000	51.000000	0.000000
2887.361637	0.018106	0.558777	0.243079	84.440819	13.191683	34.187618	1.619517	0.000000	-4.730451	0.000000	0.000000	0.000000	0.557963	0.057582	-0.467206	0.000000	0.000000	2.000000	51.000000	0.000000
2887.364971	0.018106	0.558777	0.243079	84.440819	13.191683	34.187618	1.619517	0.000000	-4.730451	0.000000	0.000000	0.000000	0.557963	0.057582	-0.467206	0.000000	0.000000	2.000000	51.000000	0.000000
2887.368304	0.018106	0.558777	0.243079	84.440819	13.191683	34.187618	1.619517	0.000000	-4.730451	0.000000	0.000000	0.000000	0.557963	0.057582	-0.467206	0.000000	0.000000	2.000000	51.000000	0.000000
2887.371637	0.019988	0.558936	0.241436	84.002861	6.426831	28.061827	1.596350	0.000000	-4.738319	0.000000	0.000000	0.000000	0.564732	0.047739	-0.493026	0.000000	0.000000	2.000000	51.000000	0.000000
2887.374971	0.019988	0.558936	0.241436	84.002861	6.426831	28.061827	1.596350	0.000000	-4.738319	0.000000	0.000000	0.000000	0.564732	0.047739	-0.493026	0.000000	0.000000	2.000000	51.000000	0.000000
2887.378304	0.019988	0.558936	0.241436	84.002861	6.426831	28.061827	1.596350	0.000000	-4.738319	0.000000	0.000000	0.000000	0.564732	0.047739	-0.493026	0.000000	0.000000	2.000000	51.000000	0.000000
2887.381637	0.021894	0.559067	0.239737	83.679008	0.622905	23.336380	1.572872	0.000000	-4.746164	0.000000	0.000000	0.000000	0.571519	0.039217	-0.509670	0.000000	0.000000	2.000000	51.000000	0.000000
2887.384971	0.021894	0.559067	0.239737	83.679008	0.622905	23.336380	1.572872	0.000000	-4.746164	0.000000	0.000000	0.000000	0.571519	0.039217	-0.509670	0.000000	0.000000	2.000000	51.000000	0.000000
2887.388304	0.021894	0.559067	0.239737	83.679008	0.622905	23.336380	1.572872	0.000000	-4.746164	0.000000	0.000000	0.000000	0.571519	0.039217	-0.509670	0.000000	0.000000	2.000000	51.000000	0.000000
2887.391637	0.023819	0.559165	0.237950	83.407837	-4.616564	19.252827	1.548872	0.000000	-4.754051	0.000000	0.000000	0.000000	0.577775	0.029300	-0.535992	0.000000	0.000000	2.000000	51.000000	0.000000
2887.394971	0.023819	0.559165	0.237950	83.407837	-4.616564	19.252827	1.548872	0.000000	-4.754051	0.000000	0.000000	0.000000	0.577775	0.029300	-0.535992	0.000000	0.000000	2.000000	51.000000	0.000000
2887.398304	0.023819	0.559165	0.237950	83.407837	-4.616564	19.252827	1.548872	0.000000	-4.754051	0.000000	0.000000	0.000000	0.577775	0.029300	-0.535992	0.000000	0.000000	2.000000	51.000000	0.000000
2887.401637	0.025766	0.559234	0.236107	83.141045	-9.301812	15.033434	1.524540	0.000000	-4.761909	0.000000	0.000000	0.000000	0.584086	0.020756	-0.553108	0.000000	0.000000	2.000000	51.000000	0.000000
2887.404971	0.025766	0.559234	0.236107	83.141045	-9.301812	15.033434	1.524540	0.000000	-4.761909	0.000000	0.000000	0.000000	0.584086	0.020756	-0.553108	0.000000	0.000000	2.000000	51.000000	0.000000
2887.408304	0.025766	0.559234	0.236107	83.141045	-9.301812	15.033434	1.524540	0.000000	-4.761909	0.000000	0.000000	0.000000	0.584086	0.020756	-0.553108	0.000000	0.000000	2.000000	51.000000	0.000000
2887.411637	0.027832	0.559275	0.234201	82.899551	-13.136486	10.984748	1.499659	0.000000	-4.769803	0.000000	0.000000	0.000000	0.619714	0.012209	-0.571610	0.000000	0.000000	2.000000	51.000000	0.000000
2887.414971	0.027832	0.559275	0.234201	82.899551	-13.136486	10.984748	1.499659	0.000000	-4.769803	0.000000	0.000000	0.000000	0.619714	0.012209	-0.571610	0.000000	0.000000	2.000000	51.000000	0.000000
2887.418304	0.027832	0.559275	0.234201	82.899551	-13.136486	10.984748	1.499659	0.000000	-4.769803	0.000000	0.000000	0.000000	0.619714	0.012209	-0.571610	0.000000	0.000000	2.000000	51.000000	0.000000
2887.421637	0.029983	0.559212	0.232245	82.714577	-16.015078	7.773752	1.472403	0.000000	-4.778287	0.000000	0.000000	0.000000	0.645192	-0.018937	-0.586821	0.000000	0.000000	2.000000	51.000000	0.000000
2887.424971	0.029983	0.559212	0.232245	82.714577	-16.015078	7.773752	1.472403	0.000000	-4.778287	0.000000	0.000000	0.000000	0.645192	-0.018937	-0.586821	0.000000	0.000000	2.000000	51.000000	0.000000
2887.428304	0.029983	0.559212	0.232245	82.714577	-16.015078	7.773752	1.472403	0.000000	-4.778287	0.000000	0.000000	0.000000	0.645192	-0.018937	-0.586821	0.000000	0.000000	2.000000	51.000000	0.000000
2887.431637	0.032219	0.559109	0.230277	82.589684	-18.362009	5.545226	1.443237	0.000000	-4.787178	0.000000	0.000000	0.000000	0.670846	-0.030872	-0.590541	0.000000	0.000000	2.000000	51.000000	0.000000
2887.434971	0.032219	0.559109	0.230277	82.589684	-18.362009	5.545226	1.443237	0.000000	-4.787178	0.000000	0.000000	0.000000	0.670846	-0.030872	-0.590541	0.000000	0.000000	2.000000	51.000000	0.000000
2887.438304	0.032219	0.559109	0.230277	82.589684	-18.362009	5.545226	1.443237	0.000000	-4.787178	0.000000	0.000000	0.000000	0.670846	-0.030872	-0.590541	0.000000	0.000000	2.000000	51.000000	0.000000
2887.441637	0.034507	0.558929	0.228302	82.500168	-20.888639	3.496349	1.411840	0.000000	-4.796531	0.000000	0.000000	0.000000	0.686557	-0.053933	-0.592359	0.000000	0.000000	2.000000	51.000000	0.000000
2887.444971	0.034507	0.558929	0.228302	82.500168	-20.888639	3.496349	1.411840	0.000000	-4.796531	0.000000	0.000000	0.000000	0.686557	-0.053933	-0.592359	0.000000	0.000000	2.000000	51.000000	0.000000
2887.448304	0.034507	0.558929	0.228302	82.500168	-20.888639	3.496349	1.411840	0.000000	-4.796531	0.000000	0.000000	0.000000	0.686557	-0.053933	-0.592359	0.000000	0.000000	2.000000	51.000000	0.000000
2887.451637	0.036752	0.558678	0.226359	82.389648	-23.893705	1.016291	1.378730	0.000000	-4.806152	0.000000	0.000000	0.000000	0.673427	-0.075406	-0.583125	0.000000	0.000000	2.000000	51.000000	0.000000
2887.454971	0.036752	0.558678	0.226359	82.389648	-23.893705	1.016291	1.378730	0.000000	-4.806152	0.000000	0.000000	0.000000	0.673427	-0.075406	-0.583125	0.000000	0.000000	2.000000	51.000000	0.000000
2887.458304	0.036752	0.558678	0.226359	82.389648	-23.893705	1.016291	1.378730	0.000000	-4.806152	0.000000	0.000000	0.000000	0.673427	-0.075406	-0.583125	0.000000	0.000000	2.000000	51.000000	0.000000
2887.461637	0.038985	0.558334	0.224431	82.255829	-27.103065	-2.151553	1.345534	0.000000	-4.815551	0.000000	0.000000	0.000000	0.669964	-0.102960	-0.578274	0.000000	0.000000	2.000000	51.000000	0.000000
2887.464971	0.038985	0.558334	0.224431	82.255829	-27.103065	-2.151553	1.345534	0.000000	-4.815551	0.000000	0.000000	0.000000	0.669964	-0.102960	-0.578274	0.000000	0.000000	2.000000	51.000000	0.000000
2887.468304	0.038985	0.558334	0.224431	82.255829	-27.103065	-2.151553	1.345534	0.000000	-4.815551	0.000000	0.000000	0.000000	0.669964	-0.102960	-0.578274	0.000000	0.000000	2.000000	51.000000	0.000000
2887.471637	0.041268	0.557890	0.222451	82.170547	-29.921547	-5.255428	1.311708	0.000000	-4.824875	0.000000	0.000000	0.000000	0.684745	-0.133190	-0.594052	0.000000	0.000000	2.000000	51.000000	0.000000
2887.474971	0.041268	0.557890	0.222451	82.170547	-29.921547	-5.255428	1.311708	0.000000	-4.824875	0.000000	0.000000	0.000000	0.684745	-0.133190	-0.594052	0.000000	0.000000	2.000000	51.000000	0.000000
2887.478304	0.041268	0.557890	0.222451	82.170547	-29.921547	-5.255428	1.311708	0.000000	-4.824875	0.000000	0.000000	0.000000	0.684745	-0.133190	-0.594052	0.000000	0.000000	2.000000	51.000000	0.000000
2887.481637	0.043566	0.557384	0.220413	82.232689	-31.542839	-6.824733	1.276377	0.000000	-4.834342	0.000000	0.000000	0.000000	0.689449	-0.152061	-0.611225	0.000000	0.000000	2.000000	51.000000	0.000000
2887.484971	0.043566	0.557384	0.220413	82.232689	-31.542839	-6.824733	1.276377	0.000000	-4.834342	0.000000	0.000000	0.000000	0.689449	-0.152061	-0.611225	0.000000	0.000000	2.000000	51.000000	0.000000
2887.488304	0.043566	0.557384	0.220413	82.232689	-31.542839	-6.824733	1.276377	0.000000	-4.834342	0.000000	0.000000	0.000000	0.689449	-0.152061	-0.611225	0.000000	0.000000	2.000000	51.000000	0.000000
2887.491637	0.045877	0.556772	0.218291	82.433220	-32.038612	-7.106626	1.240179	0.000000	-4.843754	0.000000	0.000000	0.000000	0.693337	-0.183377	-0.636835	0.000000	0.000000	2.000000	51.000000	0.000000
2887.494971	0.045877	0.556772	0.218291	82.433220	-32.038612	-7.106626	1.240179	0.000000	-4.843754	0.000000	0.000000	0.000000	0.693337	-0.183377	-0.636835	0.000000	0.000000	2.000000	51.000000	0.000000
2887.498304	0.045877	0.556772	0.218291	82.433220	-32.038612	-7.106626	1.240179	0.000000	-4.843754	0.000000	0.000000	0.000000	0.693337	-0.183377	-0.636835	0.000000	0.000000	2.000000	51.000000	0.000000
2887.501637	0.048225	0.556138	0.215983	82.652039	-32.575165	-7.746033	1.203264	0.000000	-4.853056	0.000000	0.000000	0.000000	0.704391	-0.190397	-0.692210	0.000000	0.000000	2.000000	51.000000	0.000000
2887.504971	0.048225	0.556138	0.215983	82.652039	-32.575165	-7.746033	1.203264	0.000000	-4.853056	0.000000	0.000000	0.000000	0.704391	-0.190397	-0.692210	0.000000	0.000000	2.000000	51.000000	0.000000
2887.508304	0.048225	0.556138	0.215983	82.652039	-32.575165	-7.746033	1.203264	0.000000	-4.853056	0.000000	0.000000	0.000000	0.704391	-0.190397	-0.692210	0.000000	0.000000	2.000000	51.000000	0.000000
2887.511637	0.050513	0.555406	0.213507	82.882332	-33.348217	-8.492623	1.165564	0.000000	-4.862248	0.000000	0.000000	0.000000	0.686208	-0.219466	-0.742959	0.000000	0.000000	2.000000	51.000000	0.000000
2887.514971	0.050513	0.555406	0.213507	82.882332	-33.348217	-8.492623	1.165564	0.000000	-4.862248	0.000000	0.000000	0.000000	0.686208	-0.219466	-0.742959	0.000000	0.000000	2.000000	51.000000	0.000000
2887.518304	0.050513	0.555406	0.213507	82.882332	-33.348217	-8.492623	1.165564	0.000000	-4.862248	0.000000	0.000000	0.000000	0.686208	-0.219466	-0.742959	0.000000	0.000000	2.000000	51.000000	0.000000
2887.521637	0.052736	0.554631	0.210835	83.126106	-34.196007	-8.756852	1.128991	0.000000	-4.870870	0.000000	0.000000	0.000000	0.666947	-0.232606	-0.801604	0.000000	0.000000	2.000000	51.000000	0.000000
2887.524971	0.052736	0.554631	0.210835	83.126106	-34.196007	-8.756852	1.128991	0.000000	-4.870870	0.000000	0.000000	0.000000	0.666947	-0.232606	-0.801604	0.000000	0.000000	2.000000	51.000000	0.000000
2887.528304	0.052736	0.554631	0.210835	83.126106	-34.196007	-8.756852	1.128991	0.000000	-4.870870	0.000000	0.000000	0.000000	0.666947	-0.232606	-0.801604	0.000000	0.000000	2.000000	51.000000	0.000000
2887.531637	0.054959	0.553910	0.207997	83.402634	-34.993858	-8.719045	1.093740	0.000000	-4.878907	0.000000	0.000000	0.000000	0.666968	-0.216106	-0.851407	0.000000	0.000000	2.000000	51.000000	0.000000
2887.534971	0.054959	0.553910	0.207997	83.402634	-34.993858	-8.719045	1.093740	0.000000	-4.878907	0.000000	0.000000	0.000000	0.666968	-0.216106	-0.851407	0.000000	0.000000	2.000000	51.000000	0.000000
2887.538304	0.054959	0.553910	0.207997	83.402634	-34.993858	-8.719045	1.093740	0.000000	-4.878907	0.000000	0.000000	0.000000	0.666968	-0.216106	-0.851407	0.000000	0.000000	2.000000	51.000000	0.000000
2887.541637	0.057117	0.553208	0.205002	83.700722	-35.675007	-9.161749	1.058210	0.000000	-4.886736	0.000000	0.000000	0.000000	0.647578	-0.210801	-0.898524	0.000000	0.000000	2.000000	51.000000	0.000000
2887.544971	0.057117	0.553208	0.205002	83.700722	-35.675007	-9.161749	1.058210	0.000000	-4.886736	0.000000	0.000000	0.000000	0.647578	-0.210801	-0.898524	0.000000	0.000000	2.000000	51.000000	0.000000
2887.548304	0.057117	0.553208	0.205002	83.700722	-35.675007	-9.161749	1.058210	0.000000	-4.886736	0.000000	0.000000	0.000000	0.647578	-0.210801	-0.898524	0.000000	0.000000	2.000000	51.000000	0.000000
2887.551637	0.059214	0.552548	0.201896	84.029587	-35.688515	-9.179335	1.023749	0.000000	-4.894072	0.000000	0.000000	0.000000	0.629050	-0.198044	-0.931711	0.000000	0.000000	2.000000	51.000000	0.000000
2887.554971	0.059214	0.552548	0.201896	84.029587	-35.688515	-9.179335	1.023749	0.000000	-4.894072	0.000000	0.000000	0.000000	0.629050	-0.198044	-0.931711	0.000000	0.000000	2.000000	51.000000	0.000000
2887.558304	0.059214	0.552548	0.201896	84.029587	-35.688515	-9.179335	1.023749	0.000000	-4.894072	0.000000	0.000000	0.000000	0.629050	-0.198044	-0.931711	0.000000	0.000000	2.000000	51.000000	0.000000
2887.561637	0.061288	0.551923	0.198763	84.351494	-34.272137	-7.624075	0.990067	0.000000	-4.900996	0.000000	0.000000	0.000000	0.622059	-0.187306	-0.939836	0.000000	0.000000	2.000000	51.000000	0.000000
2887.564971	0.061288	0.551923	0.198763	84.351494	-34.272137	-7.624075	0.990067	0.000000	-4.900996	0.000000	0.000000	0.000000	0.622059	-0.187306	-0.939836	0.000000	0.000000	2.000000	51.000000	0.000000
2887.568304	0.061288	0.551923	0.198763	84.351494	-34.272137	-7.624075	0.990067	0.000000	-4.900996	0.000000	0.000000	0.000000	0.622059	-0.187306	-0.939836	0.000000	0.000000	2.000000	51.000000	0.000000
2887.571637	0.063313	0.551344	0.195674	84.618248	-30.944496	-4.110970	0.955866	0.000000	-4.907782	0.000000	0.000000	0.000000	0.607673	-0.173711	-0.926618	0.000000	0.000000	2.000000	51.000000	0.000000
2887.574971	0.063313	0.551344	0.195674	84.618248	-30.944496	-4.110970	0.955866	0.000000	-4.907782	0.000000	0.000000	0.000000	0.607673	-0.173711	-0.926618	0.000000	0.000000	2.000000	51.000000	0.000000
2887.578304	0.063313	0.551344	0.195674	84.618248	-30.944496	-4.110970	0.955866	0.000000	-4.907782	0.000000	0.000000	0.000000	0.607673	-0.173711	-0.926618	0.000000	0.000000	2.000000	51.000000	0.000000
2887.581637	0.065324	0.550830	0.192643	84.808578	-25.563578	1.499062	0.921385	0.000000	-4.914371	0.000000	0.000000	0.000000	0.603293	-0.154168	-0.909535	0.000000	0.000000	2.000000	51.000000	0.000000
2887.584971	0.065324	0.550830	0.192643	84.808578	-25.563578	1.499062	0.921385	0.000000	-4.914371	0.000000	0.000000	0.000000	0.603293	-0.154168	-0.909535	0.000000	0.000000	2.000000	51.000000	0.000000
2887.588304	0.065324	0.550830	0.192643	84.808578	-25.563578	1.499062	0.921385	0.000000	-4.914371	0.000000	0.000000	0.000000	0.603293	-0.154168	-0.909535	0.000000	0.000000	2.000000	51.000000	0.000000
2887.591637	0.067324	0.550366	0.189689	84.927429	-18.862181	8.454571	0.885763	0.000000	-4.920917	0.000000	0.000000	0.000000	0.599764	-0.139375	-0.886127	0.000000	0.000000	2.000000	51.000000	0.000000
2887.594971	0.067324	0.550366	0.189689	84.927429	-18.862181	8.454571	0.885763	0.000000	-4.920917	0.000000	0.000000	0.000000	0.599764	-0.139375	-0.886127	0.000000	0.000000	2.000000	51.000000	0.000000
2887.598304	0.067324	0.550366	0.189689	84.927429	-18.862181	8.454571	0.885763	0.000000	-4.920917	0.000000	0.000000	0.000000	0.599764	-0.139375	-0.886127	0.000000	0.000000	2.000000	51.000000	0.000000
2887.601637	0.069340	0.549910	0.186782	84.971184	-11.788290	15.804225	0.848814	0.000000	-4.927425	0.000000	0.000000	0.000000	0.604769	-0.136787	-0.872037	0.000000	0.000000	2.000000	51.000000	0.000000
2887.604971	0.069340	0.549910	0.186782	84.971184	-11.788290	15.804225	0.848814	0.000000	-4.927425	0.000000	0.000000	0.000000	0.604769	-0.136787	-0.872037	0.000000	0.000000	2.000000	51.000000	0.000000
2887.608304	0.069340	0.549910	0.186782	84.971184	-11.788290	15.804225	0.848814	0.000000	-4.927425	0.000000	0.000000	0.000000	0.604769	-0.136787	-0.872037	0.000000	0.000000	2.000000	51.000000	0.000000
2887.611637	0.071336	0.549438	0.183877	84.971527	-5.272030	22.575813	0.809916	0.000000	-4.933967	0.000000	0.000000	0.000000	0.599083	-0.141626	-0.871483	0.000000	0.000000	2.000000	51.000000	0.000000
2887.614971	0.071336	0.549438	0.183877	84.971527	-5.272030	22.575813	0.809916	0.000000	-4.933967	0.000000	0.000000	0.000000	0.599083	-0.141626	-0.871483	0.000000	0.000000	2.000000	51.000000	0.000000
2887.618304	0.071336	0.549438	0.183877	84.971527	-5.272030	22.575813	0.809916	0.000000	-4.933967	0.000000	0.000000	0.000000	0.599083	-0.141626	-0.871483	0.000000	0.000000	2.000000	51.000000	0.000000
2887.621637	0.073284	0.548950	0.180978	84.949760	0.036157	28.103249	0.770121	0.000000	-4.940335	0.000000	0.000000	0.000000	0.584336	-0.146435	-0.869789	0.000000	0.000000	2.000000	51.000000	0.000000
2887.624971	0.073284	0.548950	0.180978	84.949760	0.036157	28.103249	0.770121	0.000000	-4.940335	0.000000	0.000000	0.000000	0.584336	-0.146435	-0.869789	0.000000	0.000000	2.000000	51.000000	0.000000
2887.628304	0.073284	0.548950	0.180978	84.949760	0.036157	28.103249	0.770121	0.000000	-4.940335	0.000000	0.000000	0.000000	0.584336	-0.146435	-0.869789	0.000000	0.000000	2.000000	51.000000	0.000000
2887.631637	0.075093	0.548446	0.178095	84.937126	4.035567	32.460659	0.730182	0.000000	-4.946396	0.000000	0.000000	0.000000	0.542602	-0.151158	-0.864700	0.000000	0.000000	2.000000	51.000000	0.000000
2887.634971	0.075093	0.548446	0.178095	84.937126	4.035567	32.460659	0.730182	0.000000	-4.946396	0.000000	0.000000	0.000000	0.542602	-0.151158	-0.864700	0.000000	0.000000	2.000000	51.000000	0.000000
2887.638304	0.075093	0.548446	0.178095	84.937126	4.035567	32.460659	0.730182	0.000000	-4.946396	0.000000	0.000000	0.000000	0.542602	-0.151158	-0.864700	0.000000	0.000000	2.000000	51.000000	0.000000
2887.641637	0.076819	0.547956	0.175184	84.950226	7.266330	36.486225	0.692523	0.000000	-4.951809	0.000000	0.000000	0.000000	0.517950	-0.146857	-0.873349	0.000000	0.000000	2.000000	51.000000	0.000000
2887.644971	0.076819	0.547956	0.175184	84.950226	7.266330	36.486225	0.692523	0.000000	-4.951809	0.000000	0.000000	0.000000	0.517950	-0.146857	-0.873349	0.000000	0.000000	2.000000	51.000000	0.000000
2887.648304	0.076819	0.547956	0.175184	84.950226	7.266330	36.486225	0.692523	0.000000	-4.951809	0.000000	0.000000	0.000000	0.517950	-0.146857	-0.873349	0.000000	0.000000	2.000000	51.000000	0.000000
2887.651637	0.078473	0.547491	0.172315	84.998489	10.276012	40.208702	0.655889	0.000000	-4.956794	0.000000	0.000000	0.000000	0.496069	-0.139615	-0.860834	0.000000	0.000000	2.000000	51.000000	0.000000
2887.654971	0.078473	0.547491	0.172315	84.998489	10.276012	40.208702	0.655889	0.000000	-4.956794	0.000000	0.000000	0.000000	0.496069	-0.139615	-0.860834	0.000000	0.000000	2.000000	51.000000	0.000000
2887.658304	0.078473	0.547491	0.172315	84.998489	10.276012	40.208702	0.655889	0.000000	-4.956794	0.000000	0.000000	0.000000	0.496069	-0.139615	-0.860834	0.000000	0.000000	2.000000	51.000000	0.000000
2887.661637	0.080079	0.547079	0.169444	85.071327	13.803583	44.542126	0.619824	0.000000	-4.961433	0.000000	0.000000	0.000000	0.481956	-0.123557	-0.861105	0.000000	0.000000	2.000000	51.000000	0.000000
2887.664971	0.080079	0.547079	0.169444	85.071327	13.803583	44.542126	0.619824	0.000000	-4.961433	0.000000	0.000000	0.000000	0.481956	-0.123557	-0.861105	0.000000	0.000000	2.000000	51.000000	0.000000
2887.668304	0.080079	0.547079	0.169444	85.071327	13.803583	44.542126	0.619824	0.000000	-4.961433	0.000000	0.000000	0.000000	0.481956	-0.123557	-0.861105	0.000000	0.000000	2.000000	51.000000	0.000000
2887.671637	0.081735	0.546745	0.166613	85.153824	18.132246	49.247192	0.583797	0.000000	-4.965801	0.000000	0.000000	0.000000	0.496610	-0.100283	-0.849513	0.000000	0.000000	2.000000	51.000000	0.000000
2887.674971	0.081735	0.546745	0.166613	85.153824	18.132246	49.247192	0.583797	0.000000	-4.965801	0.000000	0.000000	0.000000	0.496610	-0.100283	-0.849513	0.000000	0.000000	2.000000	51.000000	0.000000
2887.678304	0.081735	0.546745	0.166613	85.153824	18.132246	49.247192	0.583797	0.000000	-4.965801	0.000000	0.000000	0.000000	0.496610	-0.100283	-0.849513	0.000000	0.000000	2.000000	51.000000	0.000000
2887.681637	0.083518	0.546477	0.163738	85.256615	23.277639	54.536068	0.544867	0.000000	-4.970223	0.000000	0.000000	0.000000	0.534878	-0.080241	-0.862572	0.000000	0.000000	2.000000	51.000000	0.000000
2887.684971	0.083518	0.546477	0.163738	85.256615	23.277639	54.536068	0.544867	0.000000	-4.970223	0.000000	0.000000	0.000000	0.534878	-0.080241	-0.862572	0.000000	0.000000	2.000000	51.000000	0.000000
2887.688304	0.083518	0.546477	0.163738	85.256615	23.277639	54.536068	0.544867	0.000000	-4.970223	0.000000	0.000000	0.000000	0.534878	-0.080241	-0.862572	0.000000	0.000000	2.000000	51.000000	0.000000
2887.691637	0.085224	0.546227	0.160871	85.338852	28.611050	60.012421	0.500781	0.000000	-4.974858	0.000000	0.000000	0.000000	0.511895	-0.075062	-0.859933	0.000000	0.000000	2.000000	51.000000	0.000000
2887.694971	0.085224	0.546227	0.160871	85.338852	28.611050	60.012421	0.500781	0.000000	-4.974858	0.000000	0.000000	0.000000	0.511895	-0.075062	-0.859933	0.000000	0.000000	2.000000	51.000000	0.000000
2887.698304	0.085224	0.546227	0.160871	85.338852	28.611050	60.012421	0.500781	0.000000	-4.974858	0.000000	0.000000	0.000000	0.511895	-0.075062	-0.859933	0.000000	0.000000	2.000000	51.000000	0.000000
2887.701637	0.086909	0.545955	0.157975	85.428131	32.940773	64.396172	0.457321	0.000000	-4.979042	0.000000	0.000000	0.000000	0.505401	-0.081643	-0.868761	0.000000	0.000000	2.000000	51.000000	0.000000
2887.704971	0.086909	0.545955	0.157975	85.428131	32.940773	64.396172	0.457321	0.000000	-4.979042	0.000000	0.000000	0.000000	0.505401	-0.081643	-0.868761	0.000000	0.000000	2.000000	51.000000	0.000000
2887.708304	0.086909	0.545955	0.157975	85.428131	32.940773	64.396172	0.457321	0.000000	-4.979042	0.000000	0.000000	0.000000	0.505401	-0.081643	-0.868761	0.000000	0.000000	2.000000	51.000000	0.000000
2887.711637	0.088448	0.545636	0.155015	85.601944	35.169521	66.514946	0.412929	0.000000	-4.982920	0.000000	0.000000	0.000000	0.461724	-0.095541	-0.887931	0.000000	0.000000	2.000000	51.000000	0.000000
2887.714971	0.088448	0.545636	0.155015	85.601944	35.169521	66.514946	0.412929	0.000000	-4.982920	0.000000	0.000000	0.000000	0.461724	-0.095541	-0.887931	0.000000	0.000000	2.000000	51.000000	0.000000
2887.718304	0.088448	0.545636	0.155015	85.601944	35.169521	66.514946	0.412929	0.000000	-4.982920	0.000000	0.000000	0.000000	0.461724	-0.095541	-0.887931	0.000000	0.000000	2.000000	51.000000	0.000000
2887.721637	0.089784	0.545305	0.151996	85.807121	36.765415	67.951698	0.371582	0.000000	-4.986174	0.000000	0.000000	0.000000	0.400735	-0.099299	-0.905895	0.000000	0.000000	2.000000	51.000000	0.000000
2887.724971	0.089784	0.545305	0.151996	85.807121	36.765415	67.951698	0.371582	0.000000	-4.986174	0.000000	0.000000	0.000000	0.400735	-0.099299	-0.905895	0.000000	0.000000	2.000000	51.000000	0.000000
2887.728304	0.089784	0.545305	0.151996	85.807121	36.765415	67.951698	0.371582	0.000000	-4.986174	0.000000	0.000000	0.000000	0.400735	-0.099299	-0.905895	0.000000	0.000000	2.000000	51.000000	0.000000
2887.731637	0.091042	0.545039	0.148962	86.003014	38.647751	69.698906	0.335317	0.000000	-4.988743	0.000000	0.000000	0.000000	0.377616	-0.079837	-0.910145	0.000000	0.000000	2.000000	51.000000	0.000000
2887.734971	0.091042	0.545039	0.148962	86.003014	38.647751	69.698906	0.335317	0.000000	-4.988743	0.000000	0.000000	0.000000	0.377616	-0.079837	-0.910145	0.000000	0.000000	2.000000	51.000000	0.000000
2887.738304	0.091042	0.545039	0.148962	86.003014	38.647751	69.698906	0.335317	0.000000	-4.988743	0.000000	0.000000	0.000000	0.377616	-0.079837	-0.910145	0.000000	0.000000	2.000000	51.000000	0.000000
2887.741637	0.092109	0.544870	0.145927	86.137047	41.711102	72.751648	0.300127	0.000000	-4.990984	0.000000	0.000000	0.000000	0.320143	-0.050680	-0.910382	0.000000	0.000000	2.000000	51.000000	0.000000
2887.744971	0.092109	0.544870	0.145927	86.137047	41.711102	72.751648	0.300127	0.000000	-4.990984	0.000000	0.000000	0.000000	0.320143	-0.050680	-0.910382	0.000000	0.000000	2.000000	51.000000	0.000000
2887.748304	0.092109	0.544870	0.145927	86.137047	41.711102	72.751648	0.300127	0.000000	-4.990984	0.000000	0.000000	0.000000	0.320143	-0.050680	-0.910382	0.000000	0.000000	2.000000	51.000000	0.000000
2887.751637	0.093052	0.544855	0.142932	86.152695	46.444801	77.847733	0.269963	0.000000	-4.992707	0.000000	0.000000	0.000000	0.282681	-0.004637	-0.898764	0.000000	0.000000	2.000000	51.000000	0.000000
2887.754971	0.093052	0.544855	0.142932	86.152695	46.444801	77.847733	0.269963	0.000000	-4.992707	0.000000	0.000000	0.000000	0.282681	-0.004637	-0.898764	0.000000	0.000000	2.000000	51.000000	0.000000
2887.758304	0.093052	0.544855	0.142932	86.152695	46.444801	77.847733	0.269963	0.000000	-4.992707	0.000000	0.000000	0.000000	0.282681	-0.004637	-0.898764	0.000000	0.000000	2.000000	51.000000	0.000000
2887.761637	0.093960	0.544944	0.139987	86.054939	52.199860	84.950584	0.242775	0.000000	-4.994102	0.000000	0.000000	0.000000	0.272517	0.026801	-0.883215	0.000000	0.000000	2.000000	51.000000	0.000000
2887.764971	0.093960	0.544944	0.139987	86.054939	52.199860	84.950584	0.242775	0.000000	-4.994102	0.000000	0.000000	0.000000	0.272517	0.026801	-0.883215	0.000000	0.000000	2.000000	51.000000	0.000000
2887.768304	0.093960	0.544944	0.139987	86.054939	52.199860	84.950584	0.242775	0.000000	-4.994102	0.000000	0.000000	0.000000	0.272517	0.026801	-0.883215	0.000000	0.000000	2.000000	51.000000	0.000000
2887.771637	0.094777	0.545118	0.137089	85.910934	57.422672	91.643028	0.215527	0.000000	-4.995353	0.000000	0.000000	0.000000	0.244929	0.052145	-0.869439	0.000000	0.000000	2.000000	51.000000	0.000000
2887.774971	0.094777	0.545118	0.137089	85.910934	57.422672	91.643028	0.215527	0.000000	-4.995353	0.000000	0.000000	0.000000	0.244929	0.052145	-0.869439	0.000000	0.000000	2.000000	51.000000	0.000000
2887.778304	0.094777	0.545118	0.137089	85.910934	57.422672	91.643028	0.215527	0.000000	-4.995353	0.000000	0.000000	0.000000	0.244929	0.052145	-0.869439	0.000000	0.000000	2.000000	51.000000	0.000000
2887.781637	0.095610	0.545337	0.134188	85.831718	61.243610	95.820465	0.190373	0.000000	-4.996374	0.000000	0.000000	0.000000	0.249947	0.065774	-0.870397	0.000000	0.000000	2.000000	51.000000	0.000000
2887.784971	0.095610	0.545337	0.134188	85.831718	61.243610	95.820465	0.190373	0.000000	-4.996374	0.000000	0.000000	0.000000	0.249947	0.065774	-0.870397	0.000000	0.000000	2.000000	51.000000	0.000000
2887.788304	0.095610	0.545337	0.134188	85.831718	61.243610	95.820465	0.190373	0.000000	-4.996374	0.000000	0.000000	0.000000	0.249947	0.065774	-0.870397	0.000000	0.000000	2.000000	51.000000	0.000000
2887.791637	0.096399	0.545531	0.131266	85.874313	63.723404	98.244064	0.163499	0.000000	-4.997326	0.000000	0.000000	0.000000	0.236758	0.058051	-0.876707	0.000000	0.000000	2.000000	51.000000	0.000000
2887.794971	0.096399	0.545531	0.131266	85.874313	63.723404	98.244064	0.163499	0.000000	-4.997326	0.000000	0.000000	0.000000	0.236758	0.058051	-0.876707	0.000000	0.000000	2.000000	51.000000	0.000000
2887.798304	0.096399	0.545531	0.131266	85.874313	63.723404	98.244064	0.163499	0.000000	-4.997326	0.000000	0.000000	0.000000	0.236758	0.058051	-0.876707	0.000000	0.000000	2.000000	51.000000	0.000000
2887.801637	0.097142	0.545680	0.128306	85.976685	65.841667	100.271362	0.137116	0.000000	-4.998120	0.000000	0.000000	0.000000	0.222848	0.044631	-0.887814	0.000000	0.000000	2.000000	51.000000	0.000000
2887.804971	0.097142	0.545680	0.128306	85.976685	65.841667	100.271362	0.137116	0.000000	-4.998120	0.000000	0.000000	0.000000	0.222848	0.044631	-0.887814	0.000000	0.000000	2.000000	51.000000	0.000000
2887.808304	0.097142	0.545680	0.128306	85.976685	65.841667	100.271362	0.137116	0.000000	-4.998120	0.000000	0.000000	0.000000	0.222848	0.044631	-0.887814	0.000000	0.000000	2.000000	51.000000	0.000000
2887.811637	0.097914	0.545811	0.125254	86.072052	68.106636	102.629539	0.111356	0.000000	-4.998760	0.000000	0.000000	0.000000	0.231756	0.039293	-0.915622	0.000000	0.000000	2.000000	51.000000	0.000000
2887.814971	0.097914	0.545811	0.125254	86.072052	68.106636	102.629539	0.111356	0.000000	-4.998760	0.000000	0.000000	0.000000	0.231756	0.039293	-0.915622	0.000000	0.000000	2.000000	51.000000	0.000000
2887.818304	0.097914	0.545811	0.125254	86.072052	68.106636	102.629539	0.111356	0.000000	-4.998760	0.000000	0.000000	0.000000	0.231756	0.039293	-0.915622	0.000000	0.000000	2.000000	51.000000	0.000000
2887.821637	0.098612	0.545897	0.122169	86.162476	70.494263	105.150581	0.083248	0.000000	-4.999307	0.000000	0.000000	0.000000	0.209346	0.025954	-0.925524	0.000000	0.000000	2.000000	51.000000	0.000000
2887.824971	0.098612	0.545897	0.122169	86.162476	70.494263	105.150581	0.083248	0.000000	-4.999307	0.000000	0.000000	0.000000	0.209346	0.025954	-0.925524	0.000000	0.000000	2.000000	51.000000	0.000000
2887.828304	0.098612	0.545897	0.122169	86.162476	70.494263	105.150581	0.083248	0.000000	-4.999307	0.000000	0.000000	0.000000	0.209346	0.025954	-0.925524	0.000000	0.000000	2.000000	51.000000	0.000000
2887.831637	0.099202	0.545933	0.119019	86.235733	72.652130	107.319748	0.056798	0.000000	-4.999678	0.000000	0.000000	0.000000	0.176980	0.010939	-0.945147	0.000000	0.000000	2.000000	51.000000	0.000000
2887.834971	0.099202	0.545933	0.119019	86.235733	72.652130	107.319748	0.056798	0.000000	-4.999678	0.000000	0.000000	0.000000	0.176980	0.010939	-0.945147	0.000000	0.000000	2.000000	51.000000	0.000000
2887.838304	0.099202	0.545933	0.119019	86.235733	72.652130	107.319748	0.056798	0.000000	-4.999678	0.000000	0.000000	0.000000	0.176980	0.010939	-0.945147	0.000000	0.000000	2.000000	51.000000	0.000000
2887.841637	0.099720	0.546008	0.115842	86.287170	74.306374	109.009659	0.033522	0.000000	-4.999888	0.000000	0.000000	0.000000	0.155302	0.022426	-0.953125	0.000000	0.000000	2.000000	51.000000	0.000000
2887.844971	0.099720	0.546008	0.115842	86.287170	74.306374	109.009659	0.033522	0.000000	-4.999888	0.000000	0.000000	0.000000	0.155302	0.022426	-0.953125	0.000000	0.000000	2.000000	51.000000	0.000000
2887.848304	0.099720	0.546008	0.115842	86.287170	74.306374	109.009659	0.033522	0.000000	-4.999888	0.000000	0.000000	0.000000	0.155302	0.022426	-0.953125	0.000000	0.000000	2.000000	51.000000	0.000000
2887.851637	0.100113	0.546089	0.112652	86.305725	75.310669	110.269455	0.012098	0.000000	-4.999985	0.000000	0.000000	0.000000	0.117854	0.024191	-0.956793	0.000000	0.000000	2.000000	51.000000	0.000000
2887.854971	0.100113	0.546089	0.112652	86.305725	75.310669	110.269455	0.012098	0.000000	-4.999985	0.000000	0.000000	0.000000	0.117854	0.024191	-0.956793	0.000000	0.000000	2.000000	51.000000	0.000000
2887.858304	0.100113	0.546089	0.112652	86.305725	75.310669	110.269455	0.012098	0.000000	-4.999985	0.000000	0.000000	0.000000	0.117854	0.024191	-0.956793	0.000000	0.000000	2.000000	51.000000	0.000000
2887.861637	0.100469	0.546212	0.109469	86.279007	75.632668	111.100655	-0.004996	0.000000	-4.999997	0.000000	0.000000	0.000000	0.106840	0.037022	-0.954904	0.000000	0.000000	2.000000	51.000000	0.000000
2887.864971	0.100469	0.546212	0.109469	86.279007	75.632668	111.100655	-0.004996	0.000000	-4.999997	0.000000	0.000000	0.000000	0.106840	0.037022	-0.954904	0.000000	0.000000	2.000000	51.000000	0.000000
2887.868304	0.100469	0.546212	0.109469	86.279007	75.632668	111.100655	-0.004996	0.000000	-4.999997	0.000000	0.000000	0.000000	0.106840	0.037022	-0.954904	0.000000	0.000000	2.000000	51.000000	0.000000
2887.871637	0.100864	0.546309	0.106250	86.245735	75.891235	111.886940	-0.021407	0.000000	-4.999954	0.000000	0.000000	0.000000	0.118550	0.029121	-0.965631	0.000000	0.000000	2.000000	51.000000	0.000000
2887.874971	0.100864	0.546309	0.106250	86.245735	75.891235	111.886940	-0.021407	0.000000	-4.999954	0.000000	0.000000	0.000000	0.118550	0.029121	-0.965631	0.000000	0.000000	2.000000	51.000000	0.000000
2887.878304	0.100864	0.546309	0.106250	86.245735	75.891235	111.886940	-0.021407	0.000000	-4.999954	0.000000	0.000000	0.000000	0.118550	0.029121	-0.965631	0.000000	0.000000	2.000000	51.000000	0.000000
2887.881637	0.101296	0.546411	0.102991	86.220474	76.032173	112.195389	-0.040651	0.000000	-4.999835	0.000000	0.000000	0.000000	0.129680	0.030571	-0.977854	0.000000	0.000000	2.000000	51.000000	0.000000
2887.884971	0.101296	0.546411	0.102991	86.220474	76.032173	112.195389	-0.040651	0.000000	-4.999835	0.000000	0.000000	0.000000	0.129680	0.030571	-0.977854	0.000000	0.000000	2.000000	51.000000	0.000000
2887.888304	0.101296	0.546411	0.102991	86.220474	76.032173	112.195389	-0.040651	0.000000	-4.999835	0.000000	0.000000	0.000000	0.129680	0.030571	-0.977854	0.000000	0.000000	2.000000	51.000000	0.000000
2887.891637	0.101788	0.546499	0.099669	86.219902	75.936714	112.049507	-0.062919	0.000000	-4.999604	0.000000	0.000000	0.000000	0.147498	0.026361	-0.996535	0.000000	0.000000	2.000000	51.000000	0.000000
2887.894971	0.101788	0.546499	0.099669	86.219902	75.936714	112.049507	-0.062919	0.000000	-4.999604	0.000000	0.000000	0.000000	0.147498	0.026361	-0.996535	0.000000	0.000000	2.000000	51.000000	0.000000
2887.898304	0.101788	0.546499	0.099669	86.219902	75.936714	112.049507	-0.062919	0.000000	-4.999604	0.000000	0.000000	0.000000	0.147498	0.026361	-0.996535	0.000000	0.000000	2.000000	51.000000	0.000000
2887.901637	0.102253	0.546505	0.096271	86.226227	75.802032	112.010216	-0.089390	0.000000	-4.983457	0.000000	0.000000	0.000000	0.139576	0.001835	-1.019479	0.000000	0.000000	2.000000	51.000000	0.000000
2887.904971	0.102253	0.546505	0.096271	86.226227	75.802032	112.010216	-0.089390	0.000000	-4.983457	0.000000	0.000000	0.000000	0.139576	0.001835	-1.019479	0.000000	0.000000	2.000000	51.000000	0.000000
2887.908304	0.102253	0.546505	0.096271	86.226227	75.802032	112.010216	-0.089390	0.000000	-4.983457	0.000000	0.000000	0.000000	0.139576	0.001835	-1.019479	0.000000	0.000000	2.000000	51.000000	0.000000
2887.911637	0.102660	0.546479	0.092915	86.229813	75.475853	112.023331	-0.112652	0.000000	-4.813544	0.000000	0.000000	0.000000	0.121944	-0.007789	-1.006860	0.000000	0.000000	2.000000	51.000000	0.000000
2887.914971	0.102660	0.546479	0.092915	86.229813	75.475853	112.023331	-0.112652	0.000000	-4.813544	0.000000	0.000000	0.000000	0.121944	-0.007789	-1.006860	0.000000	0.000000	2.000000	51.000000	0.000000
2887.918304	0.102660	0.546479	0.092915	86.229813	75.475853	112.023331	-0.112652	0.000000	-4.813544	0.000000	0.000000	0.000000	0.121944	-0.007789	-1.006860	0.000000	0.000000	2.000000	51.000000	0.000000
2887.921637	0.102965	0.546391	0.089513	86.233032	75.193001	112.145401	-0.132976	0.000000	-4.645733	0.000000	0.000000	0.000000	0.091630	-0.026415	-1.020517	0.000000	0.000000	2.000000	51.000000	0.000000
2887.924971	0.102965	0.546391	0.089513	86.233032	75.193001	112.145401	-0.132976	0.000000	-4.645733	0.000000	0.000000	0.000000	0.091630	-0.026415	-1.020517	0.000000	0.000000	2.000000	51.000000	0.000000
2887.928304	0.102965	0.546391	0.089513	86.233032	75.193001	112.145401	-0.132976	0.000000	-4.645733	0.000000	0.000000	0.000000	0.091630	-0.026415	-1.020517	0.000000	0.000000	2.000000	51.000000	0.000000
2887.931637	0.103142	0.546339	0.086197	86.239227	75.018440	112.186722	-0.148248	0.000000	-4.475647	0.000000	0.000000	0.000000	0.053114	-0.015623	-0.994706	0.000000	0.000000	2.000000	51.000000	0.000000
2887.934971	0.103142	0.546339	0.086197	86.239227	75.018440	112.186722	-0.148248	0.000000	-4.475647	0.000000	0.000000	0.000000	0.053114	-0.015623	-0.994706	0.000000	0.000000	2.000000	51.000000	0.000000
2887.938304	0.103142	0.546339	0.086197	86.239227	75.018440	112.186722	-0.148248	0.000000	-4.475647	0.000000	0.000000	0.000000	0.053114	-0.015623	-0.994706	0.000000	0.000000	2.000000	51.000000	0.000000
2887.941637	0.103193	0.546323	0.082969	86.240425	74.999763	112.221001	-0.157100	0.000000	-4.309863	0.000000	0.000000	0.000000	0.015433	-0.004902	-0.968616	0.000000	0.000000	2.000000	51.000000	0.000000
2887.944971	0.103193	0.546323	0.082969	86.240425	74.999763	112.221001	-0.157100	0.000000	-4.309863	0.000000	0.000000	0.000000	0.015433	-0.004902	-0.968616	0.000000	0.000000	2.000000	51.000000	0.000000
2887.948304	0.103193	0.546323	0.082969	86.240425	74.999763	112.221001	-0.157100	0.000000	-4.309863	0.000000	0.000000	0.000000	0.015433	-0.004902	-0.968616	0.000000	0.000000	2.000000	51.000000	0.000000
2887.951637	0.103172	0.546372	0.079813	86.206612	75.476265	112.708023	-0.159673	0.000000	-4.148427	0.000000	0.000000	0.000000	-0.006430	0.014701	-0.946654	0.000000	0.000000	2.000000	51.000000	0.000000
2887.954971	0.103172	0.546372	0.079813	86.206612	75.476265	112.708023	-0.159673	0.000000	-4.148427	0.000000	0.000000	0.000000	-0.006430	0.014701	-0.946654	0.000000	0.000000	2.000000	51.000000	0.000000
2887.958304	0.103172	0.546372	0.079813	86.206612	75.476265	112.708023	-0.159673	0.000000	-4.148427	0.000000	0.000000	0.000000	-0.006430	0.014701	-0.946654	0.000000	0.000000	2.000000	51.000000	0.000000
2887.961637	0.103123	0.546517	0.076821	86.080788	76.610558	113.957581	-0.158601	0.000000	-3.990651	0.000000	0.000000	0.000000	-0.014726	0.043435	-0.897695	0.000000	0.000000	2.000000	51.000000	0.000000
2887.964971	0.103123	0.546517	0.076821	86.080788	76.610558	113.957581	-0.158601	0.000000	-3.990651	0.000000	0.000000	0.000000	-0.014726	0.043435	-0.897695	0.000000	0.000000	2.000000	51.000000	0.000000
2887.968304	0.103123	0.546517	0.076821	86.080788	76.610558	113.957581	-0.158601	0.000000	-3.990651	0.000000	0.000000	0.000000	-0.014726	0.043435	-0.897695	0.000000	0.000000	2.000000	51.000000	0.000000
2887.971637	0.103062	0.546732	0.073932	85.873787	78.375763	115.922874	-0.156147	0.000000	-3.841035	0.000000	0.000000	0.000000	-0.018229	0.064674	-0.866494	0.000000	0.000000	2.000000	51.000000	0.000000
2887.974971	0.103062	0.546732	0.073932	85.873787	78.375763	115.922874	-0.156147	0.000000	-3.841035	0.000000	0.000000	0.000000	-0.018229	0.064674	-0.866494	0.000000	0.000000	2.000000	51.000000	0.000000
2887.978304	0.103062	0.546732	0.073932	85.873787	78.375763	115.922874	-0.156147	0.000000	-3.841035	0.000000	0.000000	0.000000	-0.018229	0.064674	-0.866494	0.000000	0.000000	2.000000	51.000000	0.000000
2887.981637	0.102992	0.546989	0.071154	85.638161	80.355629	118.137314	-0.153109	0.000000	-3.696619	0.000000	0.000000	0.000000	-0.021193	0.076975	-0.833587	0.000000	0.000000	2.000000	51.000000	0.000000
2887.984971	0.102992	0.546989	0.071154	85.638161	80.355629	118.137314	-0.153109	0.000000	-3.696619	0.000000	0.000000	0.000000	-0.021193	0.076975	-0.833587	0.000000	0.000000	2.000000	51.000000	0.000000
2887.988304	0.102992	0.546989	0.071154	85.638161	80.355629	118.137314	-0.153109	0.000000	-3.696619	0.000000	0.000000	0.000000	-0.021193	0.076975	-0.833587	0.000000	0.000000	2.000000	51.000000	0.000000
2887.991637	0.102839	0.547228	0.068510	85.442848	82.333153	120.317909	-0.149576	0.000000	-3.557688	0.000000	0.000000	0.000000	-0.045798	0.071754	-0.793141	0.000000	0.000000	2.000000	51.000000	0.000000
2887.994971	0.102839	0.547228	0.068510	85.442848	82.333153	120.317909	-0.149576	0.000000	-3.557688	0.000000	0.000000	0.000000	-0.045798	0.071754	-0.793141	0.000000	0.000000	2.000000	51.000000	0.000000
2887.998304	0.102839	0.547228	0.068510	85.442848	82.333153	120.317909	-0.149576	0.000000	-3.557688	0.000000	0.000000	0.000000	-0.045798	0.071754	-0.793141	0.000000	0.000000	2.000000	51.000000	0.000000
2888.001637	0.102622	0.547473	0.065953	85.313118	84.264038	122.394958	-0.141943	0.000000	-3.425498	0.000000	0.000000	0.000000	-0.064956	0.073586	-0.767071	0.000000	0.000000	2.000000	51.000000	0.000000
2888.004971	0.102622	0.547473	0.065953	85.313118	84.264038	122.394958	-0.141943	0.000000	-3.425498	0.000000	0.000000	0.000000	-0.064956	0.073586	-0.767071	0.000000	0.000000	2.000000	51.000000	0.000000
2888.008304	0.102622	0.547473	0.065953	85.313118	84.264038	122.394958	-0.141943	0.000000	-3.425498	0.000000	0.000000	0.000000	-0.064956	0.073586	-0.767071	0.000000	0.000000	2.000000	51.000000	0.000000
2888.011637	0.102350	0.547656	0.063515	85.243790	86.000732	124.218300	-0.131117	0.000000	-3.297653	0.000000	0.000000	0.000000	-0.081853	0.054771	-0.731360	0.000000	0.000000	2.000000	51.000000	0.000000
2888.014971	0.102350	0.547656	0.063515	85.243790	86.000732	124.218300	-0.131117	0.000000	-3.297653	0.000000	0.000000	0.000000	-0.081853	0.054771	-0.731360	0.000000	0.000000	2.000000	51.000000	0.000000
2888.018304	0.102350	0.547656	0.063515	85.243790	86.000732	124.218300	-0.131117	0.000000	-3.297653	0.000000	0.000000	0.000000	-0.081853	0.054771	-0.731360	0.000000	0.000000	2.000000	51.000000	0.000000
2888.021637	0.102054	0.547792	0.061104	85.213036	87.562225	125.827820	-0.117475	0.000000	-3.175759	0.000000	0.000000	0.000000	-0.088507	0.040980	-0.723317	0.000000	0.000000	2.000000	51.000000	0.000000
2888.024971	0.102054	0.547792	0.061104	85.213036	87.562225	125.827820	-0.117475	0.000000	-3.175759	0.000000	0.000000	0.000000	-0.088507	0.040980	-0.723317	0.000000	0.000000	2.000000	51.000000	0.000000
2888.028304	0.102054	0.547792	0.061104	85.213036	87.562225	125.827820	-0.117475	0.000000	-3.175759	0.000000	0.000000	0.000000	-0.088507	0.040980	-0.723317	0.000000	0.000000	2.000000	51.000000	0.000000
2888.031637	0.101748	0.547937	0.058772	85.183052	89.055504	127.374901	-0.102724	0.000000	-3.055207	0.000000	0.000000	0.000000	-0.091986	0.043373	-0.699770	0.000000	0.000000	2.000000	51.000000	0.000000
2888.034971	0.101748	0.547937	0.058772	85.183052	89.055504	127.374901	-0.102724	0.000000	-3.055207	0.000000	0.000000	0.000000	-0.091986	0.043373	-0.699770	0.000000	0.000000	2.000000	51.000000	0.000000
2888.038304	0.101748	0.547937	0.058772	85.183052	89.055504	127.374901	-0.102724	0.000000	-3.055207	0.000000	0.000000	0.000000	-0.091986	0.043373	-0.699770	0.000000	0.000000	2.000000	51.000000	0.000000
2888.041637	0.101469	0.548037	0.056457	85.121269	90.599800	128.994797	-0.087393	0.000000	-2.938578	0.000000	0.000000	0.000000	-0.083748	0.029894	-0.694464	0.000000	0.000000	2.000000	51.000000	0.000000
2888.044971	0.101469	0.548037	0.056457	85.121269	90.599800	128.994797	-0.087393	0.000000	-2.938578	0.000000	0.000000	0.000000	-0.083748	0.029894	-0.694464	0.000000	0.000000	2.000000	51.000000	0.000000
2888.048304	0.101469	0.548037	0.056457	85.121269	90.599800	128.994797	-0.087393	0.000000	-2.938578	0.000000	0.000000	0.000000	-0.083748	0.029894	-0.694464	0.000000	0.000000	2.000000	51.000000	0.000000
2888.051637	0.101158	0.548142	0.054120	85.020279	92.135582	130.639771	-0.073435	0.000000	-2.822834	0.000000	0.000000	0.000000	-0.093070	0.031582	-0.700951	0.000000	0.000000	2.000000	51.000000	0.000000
2888.054971	0.101158	0.548142	0.054120	85.020279	92.135582	130.639771	-0.073435	0.000000	-2.822834	0.000000	0.000000	0.000000	-0.093070	0.031582	-0.700951	0.000000	0.000000	2.000000	51.000000	0.000000
2888.058304	0.101158	0.548142	0.054120	85.020279	92.135582	130.639771	-0.073435	0.000000	-2.822834	0.000000	0.000000	0.000000	-0.093070	0.031582	-0.700951	0.000000	0.000000	2.000000	51.000000	0.000000
2888.061637	0.100850	0.548231	0.051801	84.917625	93.603340	132.218063	-0.057923	0.000000	-2.706009	0.000000	0.000000	0.000000	-0.092422	0.026828	-0.695615	0.000000	0.000000	2.000000	51.000000	0.000000
2888.064971	0.100850	0.548231	0.051801	84.917625	93.603340	132.218063	-0.057923	0.000000	-2.706009	0.000000	0.000000	0.000000	-0.092422	0.026828	-0.695615	0.000000	0.000000	2.000000	51.000000	0.000000
2888.068304	0.100850	0.548231	0.051801	84.917625	93.603340	132.218063	-0.057923	0.000000	-2.706009	0.000000	0.000000	0.000000	-0.092422	0.026828	-0.695615	0.000000	0.000000	2.000000	51.000000	0.000000
2888.071637	0.100471	0.548333	0.049510	84.826157	94.964386	133.683105	-0.042520	0.000000	-2.590073	0.000000	0.000000	0.000000	-0.113700	0.030585	-0.687405	0.000000	0.000000	2.000000	51.000000	0.000000
2888.074971	0.100471	0.548333	0.049510	84.826157	94.964386	133.683105	-0.042520	0.000000	-2.590073	0.000000	0.000000	0.000000	-0.113700	0.030585	-0.687405	0.000000	0.000000	2.000000	51.000000	0.000000
2888.078304	0.100471	0.548333	0.049510	84.826157	94.964386	133.683105	-0.042520	0.000000	-2.590073	0.000000	0.000000	0.000000	-0.113700	0.030585	-0.687405	0.000000	0.000000	2.000000	51.000000	0.000000
2888.081637	0.100069	0.548374	0.047229	84.774750	96.343346	135.126495	-0.023570	0.000000	-2.475506	0.000000	0.000000	0.000000	-0.120756	0.012166	-0.684325	0.000000	0.000000	2.000000	51.000000	0.000000
2888.084971	0.100069	0.548374	0.047229	84.774750	96.343346	135.126495	-0.023570	0.000000	-2.475506	0.000000	0.000000	0.000000	-0.120756	0.012166	-0.684325	0.000000	0.000000	2.000000	51.000000	0.000000
2888.088304	0.100069	0.548374	0.047229	84.774750	96.343346	135.126495	-0.023570	0.000000	-2.475506	0.000000	0.000000	0.000000	-0.120756	0.012166	-0.684325	0.000000	0.000000	2.000000	51.000000	0.000000
2888.091637	0.099625	0.548417	0.044993	84.772316	97.672043	136.472260	-0.003444	0.000000	-2.361452	0.000000	0.000000	0.000000	-0.133085	0.012916	-0.670860	0.000000	0.000000	2.000000	51.000000	0.000000
2888.094971	0.099625	0.548417	0.044993	84.772316	97.672043	136.472260	-0.003444	0.000000	-2.361452	0.000000	0.000000	0.000000	-0.133085	0.012916	-0.670860	0.000000	0.000000	2.000000	51.000000	0.000000
2888.098304	0.099625	0.548417	0.044993	84.772316	97.672043	136.472260	-0.003444	0.000000	-2.361452	0.000000	0.000000	0.000000	-0.133085	0.012916	-0.670860	0.000000	0.000000	2.000000	51.000000	0.000000
2888.101637	0.099174	0.548442	0.042842	84.778351	98.968445	137.800751	0.018737	0.000000	-2.249642	0.000000	0.000000	0.000000	-0.135432	0.007531	-0.645376	0.000000	0.000000	2.000000	51.000000	0.000000
2888.104971	0.099174	0.548442	0.042842	84.778351	98.968445	137.800751	0.018737	0.000000	-2.249642	0.000000	0.000000	0.000000	-0.135432	0.007531	-0.645376	0.000000	0.000000	2.000000	51.000000	0.000000
2888.108304	0.099174	0.548442	0.042842	84.778351	98.968445	137.800751	0.018737	0.000000	-2.249642	0.000000	0.000000	0.000000	-0.135432	0.007531	-0.645376	0.000000	0.000000	2.000000	51.000000	0.000000
2888.111637	0.098765	0.548495	0.040779	84.779892	100.200027	139.118927	0.041309	0.000000	-2.142079	0.000000	0.000000	0.000000	-0.122731	0.015915	-0.618812	0.000000	0.000000	2.000000	51.000000	0.000000
2888.114971	0.098765	0.548495	0.040779	84.779892	100.200027	139.118927	0.041309	0.000000	-2.142079	0.000000	0.000000	0.000000	-0.122731	0.015915	-0.618812	0.000000	0.000000	2.000000	51.000000	0.000000
2888.118304	0.098765	0.548495	0.040779	84.779892	100.200027	139.118927	0.041309	0.000000	-2.142079	0.000000	0.000000	0.000000	-0.122731	0.015915	-0.618812	0.000000	0.000000	2.000000	51.000000	0.000000
2888.121637	0.098358	0.548611	0.038850	84.780754	101.259529	140.345108	0.061764	0.000000	-2.038944	0.000000	0.000000	0.000000	-0.122129	0.034845	-0.578773	0.000000	0.000000	2.000000	51.000000	0.000000
2888.124971	0.098358	0.548611	0.038850	84.780754	101.259529	140.345108	0.061764	0.000000	-2.038944	0.000000	0.000000	0.000000	-0.122129	0.034845	-0.578773	0.000000	0.000000	2.000000	51.000000	0.000000
2888.128304	0.098358	0.548611	0.038850	84.780754	101.259529	140.345108	0.061764	0.000000	-2.038944	0.000000	0.000000	0.000000	-0.122129	0.034845	-0.578773	0.000000	0.000000	2.000000	51.000000	0.000000
2888.131637	0.097996	0.548773	0.037028	84.780045	102.150337	141.407150	0.082119	0.000000	-1.942482	0.000000	0.000000	0.000000	-0.108382	0.048536	-0.546602	0.000000	0.000000	2.000000	51.000000	0.000000
2888.134971	0.097996	0.548773	0.037028	84.780045	102.150337	141.407150	0.082119	0.000000	-1.942482	0.000000	0.000000	0.000000	-0.108382	0.048536	-0.546602	0.000000	0.000000	2.000000	51.000000	0.000000
2888.138304	0.097996	0.548773	0.037028	84.780045	102.150337	141.407150	0.082119	0.000000	-1.942482	0.000000	0.000000	0.000000	-0.108382	0.048536	-0.546602	0.000000	0.000000	2.000000	51.000000	0.000000
2888.141637	0.097626	0.548973	0.035283	84.778427	102.935379	142.413605	0.100183	0.000000	-1.851381	0.000000	0.000000	0.000000	-0.111086	0.060027	-0.523481	0.000000	0.000000	2.000000	51.000000	0.000000
2888.144971	0.097626	0.548973	0.035283	84.778427	102.935379	142.413605	0.100183	0.000000	-1.851381	0.000000	0.000000	0.000000	-0.111086	0.060027	-0.523481	0.000000	0.000000	2.000000	51.000000	0.000000
2888.148304	0.097626	0.548973	0.035283	84.778427	102.935379	142.413605	0.100183	0.000000	-1.851381	0.000000	0.000000	0.000000	-0.111086	0.060027	-0.523481	0.000000	0.000000	2.000000	51.000000	0.000000
2888.151637	0.097255	0.549219	0.033655	84.777718	103.616745	143.293076	0.118697	0.000000	-1.764134	0.000000	0.000000	0.000000	-0.111319	0.073809	-0.488267	0.000000	0.000000	2.000000	51.000000	0.000000
2888.154971	0.097255	0.549219	0.033655	84.777718	103.616745	143.293076	0.118697	0.000000	-1.764134	0.000000	0.000000	0.000000	-0.111319	0.073809	-0.488267	0.000000	0.000000	2.000000	51.000000	0.000000
2888.158304	0.097255	0.549219	0.033655	84.777718	103.616745	143.293076	0.118697	0.000000	-1.764134	0.000000	0.000000	0.000000	-0.111319	0.073809	-0.488267	0.000000	0.000000	2.000000	51.000000	0.000000
2888.161637	0.096904	0.549466	0.032128	84.777008	104.161179	143.939270	0.137250	0.000000	-1.682756	0.000000	0.000000	0.000000	-0.105252	0.074208	-0.458115	0.000000	0.000000	2.000000	51.000000	0.000000
2888.164971	0.096904	0.549466	0.032128	84.777008	104.161179	143.939270	0.137250	0.000000	-1.682756	0.000000	0.000000	0.000000	-0.105252	0.074208	-0.458115	0.000000	0.000000	2.000000	51.000000	0.000000
2888.168304	0.096904	0.549466	0.032128	84.777008	104.161179	143.939270	0.137250	0.000000	-1.682756	0.000000	0.000000	0.000000	-0.105252	0.074208	-0.458115	0.000000	0.000000	2.000000	51.000000	0.000000
2888.171637	0.096549	0.549743	0.030702	84.777756	104.636971	144.485748	0.154792	0.000000	-1.606404	0.000000	0.000000	0.000000	-0.106414	0.082947	-0.427960	0.000000	0.000000	2.000000	51.000000	0.000000
2888.174971	0.096549	0.549743	0.030702	84.777756	104.636971	144.485748	0.154792	0.000000	-1.606404	0.000000	0.000000	0.000000	-0.106414	0.082947	-0.427960	0.000000	0.000000	2.000000	51.000000	0.000000
2888.178304	0.096549	0.549743	0.030702	84.777756	104.636971	144.485748	0.154792	0.000000	-1.606404	0.000000	0.000000	0.000000	-0.106414	0.082947	-0.427960	0.000000	0.000000	2.000000	51.000000	0.000000
2888.181637	0.096155	0.550002	0.029435	84.780006	105.076134	144.983276	0.172528	0.000000	-1.535077	0.000000	0.000000	0.000000	-0.118393	0.077815	-0.379956	0.000000	0.000000	2.000000	51.000000	0.000000
2888.184971	0.096155	0.550002	0.029435	84.780006	105.076134	144.983276	0.172528	0.000000	-1.535077	0.000000	0.000000	0.000000	-0.118393	0.077815	-0.379956	0.000000	0.000000	2.000000	51.000000	0.000000
2888.188304	0.096155	0.550002	0.029435	84.780006	105.076134	144.983276	0.172528	0.000000	-1.535077	0.000000	0.000000	0.000000	-0.118393	0.077815	-0.379956	0.000000	0.000000	2.000000	51.000000	0.000000
2888.191637	0.095785	0.550255	0.028293	84.782600	105.407639	145.410049	0.192260	0.000000	-1.471751	0.000000	0.000000	0.000000	-0.110820	0.075801	-0.342728	0.000000	0.000000	2.000000	51.000000	0.000000
2888.194971	0.095785	0.550255	0.028293	84.782600	105.407639	145.410049	0.192260	0.000000	-1.471751	0.000000	0.000000	0.000000	-0.110820	0.075801	-0.342728	0.000000	0.000000	2.000000	51.000000	0.000000
2888.198304	0.095785	0.550255	0.028293	84.782600	105.407639	145.410049	0.192260	0.000000	-1.471751	0.000000	0.000000	0.000000	-0.110820	0.075801	-0.342728	0.000000	0.000000	2.000000	51.000000	0.000000
2888.201637	0.095408	0.550500	0.027347	84.782524	105.630852	145.731415	0.210730	0.000000	-1.414630	0.000000	0.000000	0.000000	-0.113345	0.073427	-0.283820	0.000000	0.000000	2.000000	51.000000	0.000000
2888.204971	0.095408	0.550500	0.027347	84.782524	105.630852	145.731415	0.210730	0.000000	-1.414630	0.000000	0.000000	0.000000	-0.113345	0.073427	-0.283820	0.000000	0.000000	2.000000	51.000000	0.000000
2888.208304	0.095408	0.550500	0.027347	84.782524	105.630852	145.731415	0.210730	0.000000	-1.414630	0.000000	0.000000	0.000000	-0.113345	0.073427	-0.283820	0.000000	0.000000	2.000000	51.000000	0.000000
2888.211637	0.095408	0.550500	0.027347	84.781509	105.745827	145.932541	0.229621	0.000000	-1.367326	0.000000	0.000000	0.000000	-0.113345	0.073427	-0.283820	0.000000	0.000000	2.000000	51.000000	0.000000
2888.214971	0.095082	0.550757	0.026538	84.781509	105.745827	145.932541	0.229621	0.000000	-1.367326	0.000000	0.000000	0.000000	-0.097826	0.077038	-0.242449	0.000000	0.000000	2.000000	51.000000	0.000000
2888.218304	0.095082	0.550757	0.026538	84.781509	105.745827	145.932541	0.229621	0.000000	-1.367326	0.000000	0.000000	0.000000	-0.097826	0.077038	-0.242449	0.000000	0.000000	2.000000	51.000000	0.000000
2888.221637	0.094815	0.551034	0.025909	84.781281	105.763634	146.006683	0.229621	0.000000	-1.367326	0.000000	0.000000	0.000000	-0.080002	0.083135	-0.188899	0.000000	0.000000	2.000000	51.000000	0.000000
2888.224971	0.094815	0.551034	0.025909	84.781281	105.763634	146.006683	0.229621	0.000000	-1.367326	0.000000	0.000000	0.000000	-0.080002	0.083135	-0.188899	0.000000	0.000000	2.000000	51.000000	0.000000
2888.228304	0.094815	0.551034	0.025909	84.781281	105.763634	146.006683	0.229621	0.000000	-1.367326	0.000000	0.000000	0.000000	-0.080002	0.083135	-0.188899	0.000000	0.000000	2.000000	51.000000	0.000000
2888.231637	0.094815	0.551034	0.025909	84.783424	105.684837	145.963470	0.259259	0.000000	-1.295435	0.000000	0.000000	0.000000	-0.080002	0.083135	-0.188899	0.000000	0.000000	2.000000	51.000000	0.000000
2888.234971	0.094581	0.551314	0.025445	84.783424	105.684837	145.963470	0.259259	0.000000	-1.295435	0.000000	0.000000	0.000000	-0.070146	0.084178	-0.139200	0.000000	0.000000	2.000000	51.000000	0.000000
2888.238304	0.094581	0.551314	0.025445	84.783424	105.684837	145.963470	0.259259	0.000000	-1.295435	0.000000	0.000000	0.000000	-0.070146	0.084178	-0.139200	0.000000	0.000000	2.000000	51.000000	0.000000
2888.241637	0.094427	0.551572	0.025143	84.789474	105.509415	145.819870	0.259259	0.000000	-1.295435	0.000000	0.000000	0.000000	-0.046286	0.077318	-0.090615	0.000000	0.000000	2.000000	51.000000	0.000000
2888.244971	0.094427	0.551572	0.025143	84.789474	105.509415	145.819870	0.259259	0.000000	-1.295435	0.000000	0.000000	0.000000	-0.046286	0.077318	-0.090615	0.000000	0.000000	2.000000	51.000000	0.000000
2888.248304	0.094427	0.551572	0.025143	84.789474	105.509415	145.819870	0.259259	0.000000	-1.295435	0.000000	0.000000	0.000000	-0.046286	0.077318	-0.090615	0.000000	0.000000	2.000000	51.000000	0.000000
2888.251637	0.094427	0.551572	0.025143	84.812233	105.265778	145.585632	0.278664	0.000000	-1.257133	0.000000	0.000000	0.000000	-0.046286	0.077318	-0.090615	0.000000	0.000000	2.000000	51.000000	0.000000
2888.254971	0.094328	0.551834	0.025002	84.812233	105.265778	145.585632	0.278664	0.000000	-1.257133	0.000000	0.000000	0.000000	-0.029641	0.078642	-0.042149	0.000000	0.000000	2.000000	51.000000	0.000000
2888.258304	0.094328	0.551834	0.025002	84.812233	105.265778	145.585632	0.278664	0.000000	-1.257133	0.000000	0.000000	0.000000	-0.029641	0.078642	-0.042149	0.000000	0.000000	2.000000	51.000000	0.000000
2888.261637	0.094328	0.551834	0.025002	84.868668	105.081032	145.375504	0.278664	0.000000	-1.257133	0.000000	0.000000	0.000000	-0.029641	0.078642	-0.042149	0.000000	0.000000	2.000000	51.000000	0.000000
2888.264971	0.094328	0.551834	0.025002	84.868668	105.081032	145.375504	0.278664	0.000000	-1.257133	0.000000	0.000000	0.000000	-0.029641	0.078642	-0.042149	0.000000	0.000000	2.000000	51.000000	0.000000
2888.268304	0.094256	0.552039	0.024998	84.868668	105.081032	145.375504	0.278664	0.000000	-1.257133	0.000000	0.000000	0.000000	-0.021655	0.061597	-0.001356	0.000000	0.000000	2.000000	51.000000	0.000000
2888.271637	0.094256	0.552039	0.024998	84.944328	104.926323	145.215393	0.283604	0.000000	-1.250108	0.000000	0.000000	0.000000	-0.021655	0.061597	-0.001356	0.000000	0.000000	2.000000	51.000000	0.000000
2888.274971	0.094256	0.552039	0.024998	84.944328	104.926323	145.215393	0.283604	0.000000	-1.250108	0.000000	0.000000	0.000000	-0.021655	0.061597	-0.001356	0.000000	0.000000	2.000000	51.000000	0.000000
2888.278304	0.094256	0.552039	0.024998	84.944328	104.926323	145.215393	0.283604	0.000000	-1.250108	0.000000	0.000000	0.000000	-0.021655	0.061597	-0.001356	0.000000	0.000000	2.000000	51.000000	0.000000
2888.281637	0.094231	0.552292	0.025235	85.013199	104.834396	145.164688	0.287213	0.000000	-1.249882	0.000000	0.000000	0.000000	-0.007494	0.075856	0.071126	0.000000	0.000000	2.000000	51.000000	0.000000
2888.284971	0.094231	0.552292	0.025235	85.013199	104.834396	145.164688	0.287213	0.000000	-1.249882	0.000000	0.000000	0.000000	-0.007494	0.075856	0.071126	0.000000	0.000000	2.000000	51.000000	0.000000
2888.288304	0.094231	0.552292	0.025235	85.013199	104.834396	145.164688	0.287213	0.000000	-1.249882	0.000000	0.000000	0.000000	-0.007494	0.075856	0.071126	0.000000	0.000000	2.000000	51.000000	0.000000
2888.291637	0.094231	0.552292	0.025235	85.064140	104.743538	145.133469	0.288462	0.000000	-1.261736	0.000000	0.000000	0.000000	-0.007494	0.075856	0.071126	0.000000	0.000000	2.000000	51.000000	0.000000
2888.294971	0.094267	0.552315	0.025419	85.064140	104.743538	145.133469	0.288462	0.000000	-1.261736	0.000000	0.000000	0.000000	0.010770	0.006705	0.055138	0.000000	0.000000	2.000000	51.000000	0.000000
2888.298304	0.094267	0.552315	0.025419	85.064140	104.743538	145.133469	0.288462	0.000000	-1.261736	0.000000	0.000000	0.000000	0.010770	0.006705	0.055138	0.000000	0.000000	2.000000	51.000000	0.000000
2888.301637	0.094267	0.552315	0.025419	85.088730	104.716614	145.174423	0.288462	0.000000	-1.261736	0.000000	0.000000	0.000000	0.010770	0.006705	0.055138	0.000000	0.000000	2.000000	51.000000	0.000000
2888.304971	0.094267	0.552315	0.025419	85.088730	104.716614	145.174423	0.288462	0.000000	-1.261736	0.000000	0.000000	0.000000	0.010770	0.006705	0.055138	0.000000	0.000000	2.000000	51.000000	0.000000
2888.308304	0.094327	0.552283	0.025608	85.088730	104.716614	145.174423	0.288462	0.000000	-1.261736	0.000000	0.000000	0.000000	0.018242	-0.009449	0.056847	0.000000	0.000000	2.000000	51.000000	0.000000
2888.311637	0.094327	0.552283	0.025608	85.088684	104.719345	145.198395	0.286667	0.000000	-1.270926	0.000000	0.000000	0.000000	0.018242	-0.009449	0.056847	0.000000	0.000000	2.000000	51.000000	0.000000
2888.314971	0.094327	0.552283	0.025608	85.088684	104.719345	145.198395	0.286667	0.000000	-1.270926	0.000000	0.000000	0.000000	0.018242	-0.009449	0.056847	0.000000	0.000000	2.000000	51.000000	0.000000
2888.318304	0.094327	0.552283	0.025608	85.088684	104.719345	145.198395	0.286667	0.000000	-1.270926	0.000000	0.000000	0.000000	0.018242	-0.009449	0.056847	0.000000	0.000000	2.000000	51.000000	0.000000
2888.321637	0.094431	0.552086	0.026017	85.088493	104.755722	145.234894	0.283627	0.000000	-1.280400	0.000000	0.000000	0.000000	0.031104	-0.059297	0.122645	0.000000	0.000000	2.000000	51.000000	0.000000
2888.324971	0.094431	0.552086	0.026017	85.088493	104.755722	145.234894	0.283627	0.000000	-1.280400	0.000000	0.000000	0.000000	0.031104	-0.059297	0.122645	0.000000	0.000000	2.000000	51.000000	0.000000
2888.328304	0.094431	0.552086	0.026017	85.088493	104.755722	145.234894	0.283627	0.000000	-1.280400	0.000000	0.000000	0.000000	0.031104	-0.059297	0.122645	0.000000	0.000000	2.000000	51.000000	0.000000
2888.331637	0.094431	0.552086	0.026017	85.087891	104.867569	145.344406	0.278443	0.000000	-1.300841	0.000000	0.000000	0.000000	0.031104	-0.059297	0.122645	0.000000	0.000000	2.000000	51.000000	0.000000
2888.334971	0.094494	0.551902	0.026214	85.087891	104.867569	145.344406	0.278443	0.000000	-1.300841	0.000000	0.000000	0.000000	0.018708	-0.055099	0.059162	0.000000	0.000000	2.000000	51.000000	0.000000
2888.338304	0.094494	0.551902	0.026214	85.087891	104.867569	145.344406	0.278443	0.000000	-1.300841	0.000000	0.000000	0.000000	0.018708	-0.055099	0.059162	0.000000	0.000000	2.000000	51.000000	0.000000
2888.341637	0.094494	0.551902	0.026214	85.086861	105.051941	145.526733	0.278443	0.000000	-1.300841	0.000000	0.000000	0.000000	0.018708	-0.055099	0.059162	0.000000	0.000000	2.000000	51.000000	0.000000
2888.344971	0.094494	0.551902	0.026214	85.086861	105.051941	145.526733	0.278443	0.000000	-1.300841	0.000000	0.000000	0.000000	0.018708	-0.055099	0.059162	0.000000	0.000000	2.000000	51.000000	0.000000
2888.348304	0.094569	0.551689	0.026479	85.086861	105.051941	145.526733	0.278443	0.000000	-1.300841	0.000000	0.000000	0.000000	0.022696	-0.063727	0.079527	0.000000	0.000000	2.000000	51.000000	0.000000
2888.351637	0.094656	0.551404	0.026799	85.085693	105.236168	145.708923	0.275325	0.000000	-1.310701	0.000000	0.000000	0.000000	0.025948	-0.085691	0.096108	0.000000	0.000000	2.000000	51.000000	0.000000
2888.354971	0.094656	0.551404	0.026799	85.085693	105.236168	145.708923	0.275325	0.000000	-1.310701	0.000000	0.000000	0.000000	0.025948	-0.085691	0.096108	0.000000	0.000000	2.000000	51.000000	0.000000
2888.358304	0.094656	0.551404	0.026799	85.085693	105.236168	145.708923	0.275325	0.000000	-1.310701	0.000000	0.000000	0.000000	0.025948	-0.085691	0.096108	0.000000	0.000000	2.000000	51.000000	0.000000
2888.361637	0.094656	0.551404	0.026799	85.082474	105.489876	145.962494	0.267217	0.000000	-1.339974	0.000000	0.000000	0.000000	0.025948	-0.085691	0.096108	0.000000	0.000000	2.000000	51.000000	0.000000
2888.364971	0.094748	0.551081	0.027147	85.082474	105.489876	145.962494	0.267217	0.000000	-1.339974	0.000000	0.000000	0.000000	0.027566	-0.096775	0.104342	0.000000	0.000000	2.000000	51.000000	0.000000
2888.368304	0.094748	0.551081	0.027147	85.082474	105.489876	145.962494	0.267217	0.000000	-1.339974	0.000000	0.000000	0.000000	0.027566	-0.096775	0.104342	0.000000	0.000000	2.000000	51.000000	0.000000
2888.371637	0.094884	0.550737	0.027598	85.079124	105.746025	146.215790	0.267217	0.000000	-1.339974	0.000000	0.000000	0.000000	0.040812	-0.103272	0.135341	0.000000	0.000000	2.000000	51.000000	0.000000
2888.374971	0.094884	0.550737	0.027598	85.079124	105.746025	146.215790	0.267217	0.000000	-1.339974	0.000000	0.000000	0.000000	0.040812	-0.103272	0.135341	0.000000	0.000000	2.000000	51.000000	0.000000
2888.378304	0.094884	0.550737	0.027598	85.079124	105.746025	146.215790	0.267217	0.000000	-1.339974	0.000000	0.000000	0.000000	0.040812	-0.103272	0.135341	0.000000	0.000000	2.000000	51.000000	0.000000
2888.381637	0.094884	0.550737	0.027598	85.077576	105.968742	146.433899	0.255821	0.000000	-1.379921	0.000000	0.000000	0.000000	0.040812	-0.103272	0.135341	0.000000	0.000000	2.000000	51.000000	0.000000
2888.384971	0.095028	0.550373	0.028094	85.077576	105.968742	146.433899	0.255821	0.000000	-1.379921	0.000000	0.000000	0.000000	0.043474	-0.109266	0.148794	0.000000	0.000000	2.000000	51.000000	0.000000
2888.388304	0.095028	0.550373	0.028094	85.077576	105.968742	146.433899	0.255821	0.000000	-1.379921	0.000000	0.000000	0.000000	0.043474	-0.109266	0.148794	0.000000	0.000000	2.000000	51.000000	0.000000
2888.391637	0.095209	0.550006	0.028648	85.074867	106.118393	146.577576	0.255821	0.000000	-1.379921	0.000000	0.000000	0.000000	0.054087	-0.110131	0.166152	0.000000	0.000000	2.000000	51.000000	0.000000
2888.394971	0.095209	0.550006	0.028648	85.074867	106.118393	146.577576	0.255821	0.000000	-1.379921	0.000000	0.000000	0.000000	0.054087	-0.110131	0.166152	0.000000	0.000000	2.000000	51.000000	0.000000
2888.398304	0.095209	0.550006	0.028648	85.074867	106.118393	146.577576	0.255821	0.000000	-1.379921	0.000000	0.000000	0.000000	0.054087	-0.110131	0.166152	0.000000	0.000000	2.000000	51.000000	0.000000
2888.401637	0.095209	0.550006	0.028648	85.069458	106.188950	146.645233	0.239561	0.000000	-1.432412	0.000000	0.000000	0.000000	0.054087	-0.110131	0.166152	0.000000	0.000000	2.000000	51.000000	0.000000
2888.404971	0.095435	0.549688	0.029313	85.069458	106.188950	146.645233	0.239561	0.000000	-1.432412	0.000000	0.000000	0.000000	0.067843	-0.095434	0.199335	0.000000	0.000000	2.000000	51.000000	0.000000
2888.408304	0.095435	0.549688	0.029313	85.069458	106.188950	146.645233	0.239561	0.000000	-1.432412	0.000000	0.000000	0.000000	0.067843	-0.095434	0.199335	0.000000	0.000000	2.000000	51.000000	0.000000
2888.411637	0.095642	0.549386	0.029999	85.059853	106.177231	146.635284	0.239561	0.000000	-1.432412	0.000000	0.000000	0.000000	0.061989	-0.090602	0.205812	0.000000	0.000000	2.000000	51.000000	0.000000
2888.414971	0.095642	0.549386	0.029999	85.059853	106.177231	146.635284	0.239561	0.000000	-1.432412	0.000000	0.000000	0.000000	0.061989	-0.090602	0.205812	0.000000	0.000000	2.000000	51.000000	0.000000
2888.418304	0.095642	0.549386	0.029999	85.059853	106.177231	146.635284	0.239561	0.000000	-1.432412	0.000000	0.000000	0.000000	0.061989	-0.090602	0.205812	0.000000	0.000000	2.000000	51.000000	0.000000
2888.421637	0.095642	0.549386	0.029999	85.039551	106.073273	146.541779	0.217922	0.000000	-1.499937	0.000000	0.000000	0.000000	0.061989	-0.090602	0.205812	0.000000	0.000000	2.000000	51.000000	0.000000
2888.424971	0.095860	0.549107	0.030742	85.039551	106.073273	146.541779	0.217922	0.000000	-1.499937	0.000000	0.000000	0.000000	0.065424	-0.083474	0.222980	0.000000	0.000000	2.000000	51.000000	0.000000
2888.428304	0.095860	0.549107	0.030742	85.039551	106.073273	146.541779	0.217922	0.000000	-1.499937	0.000000	0.000000	0.000000	0.065424	-0.083474	0.222980	0.000000	0.000000	2.000000	51.000000	0.000000
2888.431637	0.096104	0.548845	0.031498	85.003502	105.899757	146.397812	0.217922	0.000000	-1.499937	0.000000	0.000000	0.000000	0.073454	-0.078666	0.226718	0.000000	0.000000	2.000000	51.000000	0.000000
2888.434971	0.096104	0.548845	0.031498	85.003502	105.899757	146.397812	0.217922	0.000000	-1.499937	0.000000	0.000000	0.000000	0.073454	-0.078666	0.226718	0.000000	0.000000	2.000000	51.000000	0.000000
2888.438304	0.096104	0.548845	0.031498	85.003502	105.899757	146.397812	0.217922	0.000000	-1.499937	0.000000	0.000000	0.000000	0.073454	-0.078666	0.226718	0.000000	0.000000	2.000000	51.000000	0.000000
2888.441637	0.096104	0.548845	0.031498	84.961098	105.680511	146.214661	0.194776	0.000000	-1.574886	0.000000	0.000000	0.000000	0.073454	-0.078666	0.226718	0.000000	0.000000	2.000000	51.000000	0.000000
2888.444971	0.096334	0.548589	0.032298	84.961098	105.680511	146.214661	0.194776	0.000000	-1.574886	0.000000	0.000000	0.000000	0.068906	-0.076782	0.239937	0.000000	0.000000	2.000000	51.000000	0.000000
2888.448304	0.096334	0.548589	0.032298	84.961098	105.680511	146.214661	0.194776	0.000000	-1.574886	0.000000	0.000000	0.000000	0.068906	-0.076782	0.239937	0.000000	0.000000	2.000000	51.000000	0.000000
2888.451637	0.096545	0.548322	0.033124	84.923256	105.508972	146.074356	0.194776	0.000000	-1.574886	0.000000	0.000000	0.000000	0.063286	-0.080181	0.247866	0.000000	0.000000	2.000000	51.000000	0.000000
2888.454971	0.096545	0.548322	0.033124	84.923256	105.508972	146.074356	0.194776	0.000000	-1.574886	0.000000	0.000000	0.000000	0.063286	-0.080181	0.247866	0.000000	0.000000	2.000000	51.000000	0.000000
2888.458304	0.096545	0.548322	0.033124	84.923256	105.508972	146.074356	0.194776	0.000000	-1.574886	0.000000	0.000000	0.000000	0.063286	-0.080181	0.247866	0.000000	0.000000	2.000000	51.000000	0.000000
2888.461637	0.096749	0.548019	0.033914	84.893242	105.384247	145.978134	0.172744	0.000000	-1.656187	0.000000	0.000000	0.000000	0.061216	-0.091023	0.237104	0.000000	0.000000	2.000000	51.000000	0.000000
2888.464971	0.096749	0.548019	0.033914	84.893242	105.384247	145.978134	0.172744	0.000000	-1.656187	0.000000	0.000000	0.000000	0.061216	-0.091023	0.237104	0.000000	0.000000	2.000000	51.000000	0.000000
2888.468304	0.096749	0.548019	0.033914	84.893242	105.384247	145.978134	0.172744	0.000000	-1.656187	0.000000	0.000000	0.000000	0.061216	-0.091023	0.237104	0.000000	0.000000	2.000000	51.000000	0.000000
2888.471637	0.096919	0.547689	0.034651	84.858139	105.289383	145.914169	0.162541	0.000000	-1.695704	0.000000	0.000000	0.000000	0.050811	-0.098902	0.220991	0.000000	0.000000	2.000000	51.000000	0.000000
2888.474971	0.096919	0.547689	0.034651	84.858139	105.289383	145.914169	0.162541	0.000000	-1.695704	0.000000	0.000000	0.000000	0.050811	-0.098902	0.220991	0.000000	0.000000	2.000000	51.000000	0.000000
2888.478304	0.096919	0.547689	0.034651	84.858139	105.289383	145.914169	0.162541	0.000000	-1.695704	0.000000	0.000000	0.000000	0.050811	-0.098902	0.220991	0.000000	0.000000	2.000000	51.000000	0.000000
2888.481637	0.096919	0.547689	0.034651	84.832214	105.282181	145.928223	0.154073	0.000000	-1.732536	0.000000	0.000000	0.000000	0.050811	-0.098902	0.220991	0.000000	0.000000	2.000000	51.000000	0.000000
2888.484971	0.097127	0.547351	0.035338	84.832214	105.282181	145.928223	0.154073	0.000000	-1.732536	0.000000	0.000000	0.000000	0.062460	-0.101495	0.206035	0.000000	0.000000	2.000000	51.000000	0.000000
2888.488304	0.097127	0.547351	0.035338	84.832214	105.282181	145.928223	0.154073	0.000000	-1.732536	0.000000	0.000000	0.000000	0.062460	-0.101495	0.206035	0.000000	0.000000	2.000000	51.000000	0.000000
2888.491637	0.097319	0.546996	0.035944	84.805779	105.349068	146.011200	0.154073	0.000000	-1.732536	0.000000	0.000000	0.000000	0.057745	-0.106238	0.181841	0.000000	0.000000	2.000000	51.000000	0.000000
2888.494971	0.097319	0.546996	0.035944	84.805779	105.349068	146.011200	0.154073	0.000000	-1.732536	0.000000	0.000000	0.000000	0.057745	-0.106238	0.181841	0.000000	0.000000	2.000000	51.000000	0.000000
2888.498304	0.097319	0.546996	0.035944	84.805779	105.349068	146.011200	0.154073	0.000000	-1.732536	0.000000	0.000000	0.000000	0.057745	-0.106238	0.181841	0.000000	0.000000	2.000000	51.000000	0.000000
2888.501637	0.097319	0.546996	0.035944	84.776176	105.406639	146.090897	0.134038	0.000000	-1.797182	0.000000	0.000000	0.000000	0.057745	-0.106238	0.181841	0.000000	0.000000	2.000000	51.000000	0.000000
2888.504971	0.097523	0.546644	0.036482	84.776176	105.406639	146.090897	0.134038	0.000000	-1.797182	0.000000	0.000000	0.000000	0.061104	-0.105730	0.161567	0.000000	0.000000	2.000000	51.000000	0.000000
2888.508304	0.097523	0.546644	0.036482	84.776176	105.406639	146.090897	0.134038	0.000000	-1.797182	0.000000	0.000000	0.000000	0.061104	-0.105730	0.161567	0.000000	0.000000	2.000000	51.000000	0.000000
2888.511637	0.097737	0.546321	0.036948	84.738243	105.487961	146.197357	0.134038	0.000000	-1.797182	0.000000	0.000000	0.000000	0.064189	-0.096860	0.139877	0.000000	0.000000	2.000000	51.000000	0.000000
2888.514971	0.097737	0.546321	0.036948	84.738243	105.487961	146.197357	0.134038	0.000000	-1.797182	0.000000	0.000000	0.000000	0.064189	-0.096860	0.139877	0.000000	0.000000	2.000000	51.000000	0.000000
2888.518304	0.097737	0.546321	0.036948	84.738243	105.487961	146.197357	0.134038	0.000000	-1.797182	0.000000	0.000000	0.000000	0.064189	-0.096860	0.139877	0.000000	0.000000	2.000000	51.000000	0.000000
2888.521637	0.097737	0.546321	0.036948	84.671265	105.550652	146.312485	0.113156	0.000000	-1.847423	0.000000	0.000000	0.000000	0.064189	-0.096860	0.139877	0.000000	0.000000	2.000000	51.000000	0.000000
2888.524971	0.097934	0.546011	0.037330	84.671265	105.550652	146.312485	0.113156	0.000000	-1.847423	0.000000	0.000000	0.000000	0.059204	-0.093142	0.114328	0.000000	0.000000	2.000000	51.000000	0.000000
2888.528304	0.097934	0.546011	0.037330	84.671265	105.550652	146.312485	0.113156	0.000000	-1.847423	0.000000	0.000000	0.000000	0.059204	-0.093142	0.114328	0.000000	0.000000	2.000000	51.000000	0.000000
2888.531637	0.098123	0.545720	0.037666	84.584999	105.573120	146.410019	0.113156	0.000000	-1.847423	0.000000	0.000000	0.000000	0.056585	-0.087193	0.100806	0.000000	0.000000	2.000000	51.000000	0.000000
2888.534971	0.098123	0.545720	0.037666	84.584999	105.573120	146.410019	0.113156	0.000000	-1.847423	0.000000	0.000000	0.000000	0.056585	-0.087193	0.100806	0.000000	0.000000	2.000000	51.000000	0.000000
2888.538304	0.098123	0.545720	0.037666	84.584999	105.573120	146.410019	0.113156	0.000000	-1.847423	0.000000	0.000000	0.000000	0.056585	-0.087193	0.100806	0.000000	0.000000	2.000000	51.000000	0.000000
2888.541637	0.098123	0.545720	0.037666	84.490524	105.611603	146.532059	0.093858	0.000000	-1.883278	0.000000	0.000000	0.000000	0.056585	-0.087193	0.100806	0.000000	0.000000	2.000000	51.000000	0.000000
2888.544971	0.098304	0.545422	0.037961	84.490524	105.611603	146.532059	0.093858	0.000000	-1.883278	0.000000	0.000000	0.000000	0.054238	-0.089468	0.088722	0.000000	0.000000	2.000000	51.000000	0.000000
2888.548304	0.098304	0.545422	0.037961	84.490524	105.611603	146.532059	0.093858	0.000000	-1.883278	0.000000	0.000000	0.000000	0.054238	-0.089468	0.088722	0.000000	0.000000	2.000000	51.000000	0.000000
2888.551637	0.098304	0.545422	0.037961	84.415276	105.679970	146.666870	0.093858	0.000000	-1.883278	0.000000	0.000000	0.000000	0.054238	-0.089468	0.088722	0.000000	0.000000	2.000000	51.000000	0.000000
2888.554971	0.098304	0.545422	0.037961	84.415276	105.679970	146.666870	0.093858	0.000000	-1.883278	0.000000	0.000000	0.000000	0.054238	-0.089468	0.088722	0.000000	0.000000	2.000000	51.000000	0.000000
2888.558304	0.098448	0.545154	0.038194	84.415276	105.679970	146.666870	0.093858	0.000000	-1.883278	0.000000	0.000000	0.000000	0.043216	-0.080391	0.069931	0.000000	0.000000	2.000000	51.000000	0.000000
2888.561637	0.098556	0.544889	0.038370	84.368652	105.827881	146.854156	0.084818	0.000000	-1.898065	0.000000	0.000000	0.000000	0.032457	-0.079483	0.052583	0.000000	0.000000	2.000000	51.000000	0.000000
2888.564971	0.098556	0.544889	0.038370	84.368652	105.827881	146.854156	0.084818	0.000000	-1.898065	0.000000	0.000000	0.000000	0.032457	-0.079483	0.052583	0.000000	0.000000	2.000000	51.000000	0.000000
2888.568304	0.098556	0.544889	0.038370	84.368652	105.827881	146.854156	0.084818	0.000000	-1.898065	0.000000	0.000000	0.000000	0.032457	-0.079483	0.052583	0.000000	0.000000	2.000000	51.000000	0.000000
2888.571637	0.098556	0.544889	0.038370	84.350906	106.027260	147.063080	0.072206	0.000000	-1.918484	0.000000	0.000000	0.000000	0.032457	-0.079483	0.052583	0.000000	0.000000	2.000000	51.000000	0.000000
2888.574971	0.098651	0.544654	0.038478	84.350906	106.027260	147.063080	0.072206	0.000000	-1.918484	0.000000	0.000000	0.000000	0.028466	-0.070312	0.032436	0.000000	0.000000	2.000000	51.000000	0.000000
2888.578304	0.098651	0.544654	0.038478	84.350906	106.027260	147.063080	0.072206	0.000000	-1.918484	0.000000	0.000000	0.000000	0.028466	-0.070312	0.032436	0.000000	0.000000	2.000000	51.000000	0.000000
2888.581637	0.098651	0.544654	0.038478	84.347435	106.255676	147.283340	0.072206	0.000000	-1.918484	0.000000	0.000000	0.000000	0.028466	-0.070312	0.032436	0.000000	0.000000	2.000000	51.000000	0.000000
2888.584971	0.098651	0.544654	0.038478	84.347435	106.255676	147.283340	0.072206	0.000000	-1.918484	0.000000	0.000000	0.000000	0.028466	-0.070312	0.032436	0.000000	0.000000	2.000000	51.000000	0.000000
2888.588304	0.098756	0.544451	0.038514	84.347435	106.255676	147.283340	0.072206	0.000000	-1.918484	0.000000	0.000000	0.000000	0.031527	-0.061068	0.010904	0.000000	0.000000	2.000000	51.000000	0.000000
2888.591637	0.098756	0.544451	0.038514	84.344139	106.452438	147.471802	0.067462	0.000000	-1.923890	0.000000	0.000000	0.000000	0.031527	-0.061068	0.010904	0.000000	0.000000	2.000000	51.000000	0.000000
2888.594971	0.098756	0.544451	0.038514	84.344139	106.452438	147.471802	0.067462	0.000000	-1.923890	0.000000	0.000000	0.000000	0.031527	-0.061068	0.010904	0.000000	0.000000	2.000000	51.000000	0.000000
2888.598304	0.098756	0.544451	0.038514	84.344139	106.452438	147.471802	0.067462	0.000000	-1.923890	0.000000	0.000000	0.000000	0.031527	-0.061068	0.010904	0.000000	0.000000	2.000000	51.000000	0.000000
2888.601637	0.098985	0.544161	0.038434	84.342377	106.657509	147.661499	0.062207	0.000000	-1.925707	0.000000	0.000000	0.000000	0.068598	-0.087070	-0.024061	0.000000	0.000000	2.000000	51.000000	0.000000
2888.604971	0.098985	0.544161	0.038434	84.342377	106.657509	147.661499	0.062207	0.000000	-1.925707	0.000000	0.000000	0.000000	0.068598	-0.087070	-0.024061	0.000000	0.000000	2.000000	51.000000	0.000000
2888.608304	0.098985	0.544161	0.038434	84.342377	106.657509	147.661499	0.062207	0.000000	-1.925707	0.000000	0.000000	0.000000	0.068598	-0.087070	-0.024061	0.000000	0.000000	2.000000	51.000000	0.000000
2888.611637	0.098985	0.544161	0.038434	84.340919	106.828362	147.819519	0.050775	0.000000	-1.921697	0.000000	0.000000	0.000000	0.068598	-0.087070	-0.024061	0.000000	0.000000	2.000000	51.000000	0.000000
2888.614971	0.099092	0.544081	0.038362	84.340919	106.828362	147.819519	0.050775	0.000000	-1.921697	0.000000	0.000000	0.000000	0.032392	-0.023864	-0.021546	0.000000	0.000000	2.000000	51.000000	0.000000
2888.618304	0.099092	0.544081	0.038362	84.340919	106.828362	147.819519	0.050775	0.000000	-1.921697	0.000000	0.000000	0.000000	0.032392	-0.023864	-0.021546	0.000000	0.000000	2.000000	51.000000	0.000000
2888.621637	0.099183	0.544015	0.038206	84.340164	106.944702	147.922974	0.050775	0.000000	-1.921697	0.000000	0.000000	0.000000	0.027301	-0.019768	-0.046937	0.000000	0.000000	2.000000	51.000000	0.000000
2888.624971	0.099183	0.544015	0.038206	84.340164	106.944702	147.922974	0.050775	0.000000	-1.921697	0.000000	0.000000	0.000000	0.027301	-0.019768	-0.046937	0.000000	0.000000	2.000000	51.000000	0.000000
2888.628304	0.099183	0.544015	0.038206	84.340164	106.944702	147.922974	0.050775	0.000000	-1.921697	0.000000	0.000000	0.000000	0.027301	-0.019768	-0.046937	0.000000	0.000000	2.000000	51.000000	0.000000
2888.631637	0.099183	0.544015	0.038206	84.339394	107.055519	148.026382	0.040826	0.000000	-1.910283	0.000000	0.000000	0.000000	0.027301	-0.019768	-0.046937	0.000000	0.000000	2.000000	51.000000	0.000000
2888.634971	0.099254	0.543994	0.038067	84.339394	107.055519	148.026382	0.040826	0.000000	-1.910283	0.000000	0.000000	0.000000	0.021010	-0.006308	-0.041631	0.000000	0.000000	2.000000	51.000000	0.000000
2888.638304	0.099254	0.543994	0.038067	84.339394	107.055519	148.026382	0.040826	0.000000	-1.910283	0.000000	0.000000	0.000000	0.021010	-0.006308	-0.041631	0.000000	0.000000	2.000000	51.000000	0.000000
2888.641637	0.099254	0.543994	0.038067	84.338600	107.163658	148.129807	0.040826	0.000000	-1.910283	0.000000	0.000000	0.000000	0.021010	-0.006308	-0.041631	0.000000	0.000000	2.000000	51.000000	0.000000
2888.644971	0.099254	0.543994	0.038067	84.338600	107.163658	148.129807	0.040826	0.000000	-1.910283	0.000000	0.000000	0.000000	0.021010	-0.006308	-0.041631	0.000000	0.000000	2.000000	51.000000	0.000000
2888.648304	0.099268	0.543966	0.037898	84.338600	107.163658	148.129807	0.040826	0.000000	-1.910283	0.000000	0.000000	0.000000	0.004487	-0.008400	-0.050804	0.000000	0.000000	2.000000	51.000000	0.000000
2888.651637	0.099268	0.543966	0.037898	84.338120	107.237587	148.201569	0.037324	0.000000	-1.903345	0.000000	0.000000	0.000000	0.004487	-0.008400	-0.050804	0.000000	0.000000	2.000000	51.000000	0.000000
2888.654971	0.099268	0.543966	0.037898	84.338120	107.237587	148.201569	0.037324	0.000000	-1.903345	0.000000	0.000000	0.000000	0.004487	-0.008400	-0.050804	0.000000	0.000000	2.000000	51.000000	0.000000
2888.658304	0.099268	0.543966	0.037898	84.338120	107.237587	148.201569	0.037324	0.000000	-1.903345	0.000000	0.000000	0.000000	0.004487	-0.008400	-0.050804	0.000000	0.000000	2.000000	51.000000	0.000000
2888.661637	0.099209	0.543979	0.037479	84.335526	107.331154	148.294556	0.036576	0.000000	-1.894877	0.000000	0.000000	0.000000	-0.017851	0.003776	-0.125567	0.000000	0.000000	2.000000	51.000000	0.000000
2888.664971	0.099209	0.543979	0.037479	84.335526	107.331154	148.294556	0.036576	0.000000	-1.894877	0.000000	0.000000	0.000000	-0.017851	0.003776	-0.125567	0.000000	0.000000	2.000000	51.000000	0.000000
2888.668304	0.099209	0.543979	0.037479	84.335526	107.331154	148.294556	0.036576	0.000000	-1.894877	0.000000	0.000000	0.000000	-0.017851	0.003776	-0.125567	0.000000	0.000000	2.000000	51.000000	0.000000
2888.671637	0.099209	0.543979	0.037479	84.332893	107.421906	148.387451	0.039551	0.000000	-1.873950	0.000000	0.000000	0.000000	-0.017851	0.003776	-0.125567	0.000000	0.000000	2.000000	51.000000	0.000000
2888.674971	0.099166	0.544026	0.037265	84.332893	107.421906	148.387451	0.039551	0.000000	-1.873950	0.000000	0.000000	0.000000	-0.012871	0.014267	-0.064184	0.000000	0.000000	2.000000	51.000000	0.000000
2888.678304	0.099166	0.544026	0.037265	84.332893	107.421906	148.387451	0.039551	0.000000	-1.873950	0.000000	0.000000	0.000000	-0.012871	0.014267	-0.064184	0.000000	0.000000	2.000000	51.000000	0.000000
2888.681637	0.099099	0.544101	0.037051	84.331024	107.447182	148.417252	0.039551	0.000000	-1.873950	0.000000	0.000000	0.000000	-0.020191	0.022520	-0.064181	0.000000	0.000000	2.000000	51.000000	0.000000
2888.684971	0.099099	0.544101	0.037051	84.331024	107.447182	148.417252	0.039551	0.000000	-1.873950	0.000000	0.000000	0.000000	-0.020191	0.022520	-0.064181	0.000000	0.000000	2.000000	51.000000	0.000000
2888.688304	0.099099	0.544101	0.037051	84.331024	107.447182	148.417252	0.039551	0.000000	-1.873950	0.000000	0.000000	0.000000	-0.020191	0.022520	-0.064181	0.000000	0.000000	2.000000	51.000000	0.000000
2888.691637	0.099099	0.544101	0.037051	84.331337	107.415833	148.385757	0.045062	0.000000	-1.852555	0.000000	0.000000	0.000000	-0.020191	0.022520	-0.064181	0.000000	0.000000	2.000000	51.000000	0.000000
2888.694971	0.099062	0.544211	0.036868	84.331337	107.415833	148.385757	0.045062	0.000000	-1.852555	0.000000	0.000000	0.000000	-0.011028	0.032856	-0.055000	0.000000	0.000000	2.000000	51.000000	0.000000
2888.698304	0.099062	0.544211	0.036868	84.331337	107.415833	148.385757	0.045062	0.000000	-1.852555	0.000000	0.000000	0.000000	-0.011028	0.032856	-0.055000	0.000000	0.000000	2.000000	51.000000	0.000000
2888.701637	0.099062	0.544211	0.036868	84.331718	107.384453	148.354202	0.045062	0.000000	-1.852555	0.000000	0.000000	0.000000	-0.011028	0.032856	-0.055000	0.000000	0.000000	2.000000	51.000000	0.000000
2888.704971	0.099062	0.544211	0.036868	84.331718	107.384453	148.354202	0.045062	0.000000	-1.852555	0.000000	0.000000	0.000000	-0.011028	0.032856	-0.055000	0.000000	0.000000	2.000000	51.000000	0.000000
2888.708304	0.099016	0.544341	0.036640	84.331718	107.384453	148.354202	0.045062	0.000000	-1.852555	0.000000	0.000000	0.000000	-0.013719	0.038973	-0.068419	0.000000	0.000000	2.000000	51.000000	0.000000
2888.711637	0.099016	0.544341	0.036640	84.332336	107.319016	148.291183	0.046900	0.000000	-1.843389	0.000000	0.000000	0.000000	-0.013719	0.038973	-0.068419	0.000000	0.000000	2.000000	51.000000	0.000000
2888.714971	0.099016	0.544341	0.036640	84.332336	107.319016	148.291183	0.046900	0.000000	-1.843389	0.000000	0.000000	0.000000	-0.013719	0.038973	-0.068419	0.000000	0.000000	2.000000	51.000000	0.000000
2888.718304	0.099016	0.544341	0.036640	84.332336	107.319016	148.291183	0.046900	0.000000	-1.843389	0.000000	0.000000	0.000000	-0.013719	0.038973	-0.068419	0.000000	0.000000	2.000000	51.000000	0.000000
2888.721637	0.098865	0.544652	0.036250	84.333267	107.219421	148.196564	0.049186	0.000000	-1.831985	0.000000	0.000000	0.000000	-0.045339	0.093339	-0.116770	0.000000	0.000000	2.000000	51.000000	0.000000
2888.724971	0.098865	0.544652	0.036250	84.333267	107.219421	148.196564	0.049186	0.000000	-1.831985	0.000000	0.000000	0.000000	-0.045339	0.093339	-0.116770	0.000000	0.000000	2.000000	51.000000	0.000000
2888.728304	0.098865	0.544652	0.036250	84.333267	107.219421	148.196564	0.049186	0.000000	-1.831985	0.000000	0.000000	0.000000	-0.045339	0.093339	-0.116770	0.000000	0.000000	2.000000	51.000000	0.000000
2888.731637	0.098756	0.544816	0.036072	84.333931	107.151199	148.133499	0.056743	0.000000	-1.812524	0.000000	0.000000	0.000000	-0.032671	0.049198	-0.053660	0.000000	0.000000	2.000000	51.000000	0.000000
2888.734971	0.098756	0.544816	0.036072	84.333931	107.151199	148.133499	0.056743	0.000000	-1.812524	0.000000	0.000000	0.000000	-0.032671	0.049198	-0.053660	0.000000	0.000000	2.000000	51.000000	0.000000
2888.738304	0.098756	0.544816	0.036072	84.333931	107.151199	148.133499	0.056743	0.000000	-1.812524	0.000000	0.000000	0.000000	-0.032671	0.049198	-0.053660	0.000000	0.000000	2.000000	51.000000	0.000000
2888.741637	0.098756	0.544816	0.036072	84.334618	107.077606	148.070450	0.062188	0.000000	-1.803581	0.000000	0.000000	0.000000	-0.032671	0.049198	-0.053660	0.000000	0.000000	2.000000	51.000000	0.000000
2888.744971	0.098640	0.544945	0.035857	84.334618	107.077606	148.070450	0.062188	0.000000	-1.803581	0.000000	0.000000	0.000000	-0.034780	0.038788	-0.064290	0.000000	0.000000	2.000000	51.000000	0.000000
2888.748304	0.098640	0.544945	0.035857	84.334618	107.077606	148.070450	0.062188	0.000000	-1.803581	0.000000	0.000000	0.000000	-0.034780	0.038788	-0.064290	0.000000	0.000000	2.000000	51.000000	0.000000
2888.751637	0.098640	0.544945	0.035857	84.334892	107.037994	148.038864	0.062188	0.000000	-1.803581	0.000000	0.000000	0.000000	-0.034780	0.038788	-0.064290	0.000000	0.000000	2.000000	51.000000	0.000000
2888.754971	0.098640	0.544945	0.035857	84.334892	107.037994	148.038864	0.062188	0.000000	-1.803581	0.000000	0.000000	0.000000	-0.034780	0.038788	-0.064290	0.000000	0.000000	2.000000	51.000000	0.000000
2888.758304	0.098497	0.545085	0.035625	84.334892	107.037994	148.038864	0.062188	0.000000	-1.803581	0.000000	0.000000	0.000000	-0.043125	0.041788	-0.069626	0.000000	0.000000	2.000000	51.000000	0.000000
2888.761637	0.098497	0.545085	0.035625	84.334892	107.027130	148.038879	0.067985	0.000000	-1.792866	0.000000	0.000000	0.000000	-0.043125	0.041788	-0.069626	0.000000	0.000000	2.000000	51.000000	0.000000
2888.764971	0.098497	0.545085	0.035625	84.334892	107.027130	148.038879	0.067985	0.000000	-1.792866	0.000000	0.000000	0.000000	-0.043125	0.041788	-0.069626	0.000000	0.000000	2.000000	51.000000	0.000000
2888.768304	0.098497	0.545085	0.035625	84.334892	107.027130	148.038879	0.067985	0.000000	-1.792866	0.000000	0.000000	0.000000	-0.043125	0.041788	-0.069626	0.000000	0.000000	2.000000	51.000000	0.000000
2888.771637	0.098209	0.545263	0.035157	84.334587	107.047691	148.070450	0.075172	0.000000	-1.781261	0.000000	0.000000	0.000000	-0.086391	0.053521	-0.140410	0.000000	0.000000	2.000000	51.000000	0.000000
2888.774971	0.098209	0.545263	0.035157	84.334587	107.047691	148.070450	0.075172	0.000000	-1.781261	0.000000	0.000000	0.000000	-0.086391	0.053521	-0.140410	0.000000	0.000000	2.000000	51.000000	0.000000
2888.778304	0.098209	0.545263	0.035157	84.334587	107.047691	148.070450	0.075172	0.000000	-1.781261	0.000000	0.000000	0.000000	-0.086391	0.053521	-0.140410	0.000000	0.000000	2.000000	51.000000	0.000000
2888.781637	0.098209	0.545263	0.035157	84.333969	107.096855	148.133514	0.089570	0.000000	-1.757860	0.000000	0.000000	0.000000	-0.086391	0.053521	-0.140410	0.000000	0.000000	2.000000	51.000000	0.000000
2888.784971	0.098062	0.545357	0.034912	84.333969	107.096855	148.133514	0.089570	0.000000	-1.757860	0.000000	0.000000	0.000000	-0.043830	0.028237	-0.073608	0.000000	0.000000	2.000000	51.000000	0.000000
2888.788304	0.098062	0.545357	0.034912	84.333969	107.096855	148.133514	0.089570	0.000000	-1.757860	0.000000	0.000000	0.000000	-0.043830	0.028237	-0.073608	0.000000	0.000000	2.000000	51.000000	0.000000
2888.791637	0.098062	0.545357	0.034912	84.333305	107.151413	148.196548	0.089570	0.000000	-1.757860	0.000000	0.000000	0.000000	-0.043830	0.028237	-0.073608	0.000000	0.000000	2.000000	51.000000	0.000000
2888.794971	0.098062	0.545357	0.034912	84.333305	107.151413	148.196548	0.089570	0.000000	-1.757860	0.000000	0.000000	0.000000	-0.043830	0.028237	-0.073608	0.000000	0.000000	2.000000	51.000000	0.000000
2888.798304	0.097941	0.545424	0.034666	84.333305	107.151413	148.196548	0.089570	0.000000	-1.757860	0.000000	0.000000	0.000000	-0.036518	0.019961	-0.073615	0.000000	0.000000	2.000000	51.000000	0.000000
2888.801637	0.097941	0.545424	0.034666	84.332993	107.174644	148.228088	0.096875	0.000000	-1.745592	0.000000	0.000000	0.000000	-0.036518	0.019961	-0.073615	0.000000	0.000000	2.000000	51.000000	0.000000
2888.804971	0.097941	0.545424	0.034666	84.332993	107.174644	148.228088	0.096875	0.000000	-1.745592	0.000000	0.000000	0.000000	-0.036518	0.019961	-0.073615	0.000000	0.000000	2.000000	51.000000	0.000000
2888.808304	0.097941	0.545424	0.034666	84.332993	107.174644	148.228088	0.096875	0.000000	-1.745592	0.000000	0.000000	0.000000	-0.036518	0.019961	-0.073615	0.000000	0.000000	2.000000	51.000000	0.000000
2888.811637	0.097728	0.545591	0.034206	84.332649	107.200607	148.259659	0.102962	0.000000	-1.733322	0.000000	0.000000	0.000000	-0.063872	0.050176	-0.138090	0.000000	0.000000	2.000000	51.000000	0.000000
2888.814971	0.097728	0.545591	0.034206	84.332649	107.200607	148.259659	0.102962	0.000000	-1.733322	0.000000	0.000000	0.000000	-0.063872	0.050176	-0.138090	0.000000	0.000000	2.000000	51.000000	0.000000
2888.818304	0.097728	0.545591	0.034206	84.332649	107.200607	148.259659	0.102962	0.000000	-1.733322	0.000000	0.000000	0.000000	-0.063872	0.050176	-0.138090	0.000000	0.000000	2.000000	51.000000	0.000000
2888.821637	0.097728	0.545591	0.034206	84.332611	107.197845	148.259628	0.113607	0.000000	-1.710307	0.000000	0.000000	0.000000	-0.063872	0.050176	-0.138090	0.000000	0.000000	2.000000	51.000000	0.000000
2888.824971	0.097669	0.545671	0.034031	84.332611	107.197845	148.259628	0.113607	0.000000	-1.710307	0.000000	0.000000	0.000000	-0.017694	0.024189	-0.052408	0.000000	0.000000	2.000000	51.000000	0.000000
2888.828304	0.097669	0.545671	0.034031	84.332611	107.197845	148.259628	0.113607	0.000000	-1.710307	0.000000	0.000000	0.000000	-0.017694	0.024189	-0.052408	0.000000	0.000000	2.000000	51.000000	0.000000
2888.831637	0.097669	0.545671	0.034031	84.332336	107.223793	148.291153	0.113607	0.000000	-1.710307	0.000000	0.000000	0.000000	-0.017694	0.024189	-0.052408	0.000000	0.000000	2.000000	51.000000	0.000000
2888.834971	0.097669	0.545671	0.034031	84.332336	107.223793	148.291153	0.113607	0.000000	-1.710307	0.000000	0.000000	0.000000	-0.017694	0.024189	-0.052408	0.000000	0.000000	2.000000	51.000000	0.000000
2888.838304	0.097588	0.545725	0.033866	84.332336	107.223793	148.291153	0.113607	0.000000	-1.710307	0.000000	0.000000	0.000000	-0.024402	0.015944	-0.049606	0.000000	0.000000	2.000000	51.000000	0.000000
2888.841637	0.097588	0.545725	0.033866	84.331993	107.252396	148.322647	0.116556	0.000000	-1.701573	0.000000	0.000000	0.000000	-0.024402	0.015944	-0.049606	0.000000	0.000000	2.000000	51.000000	0.000000
2888.844971	0.097588	0.545725	0.033866	84.331993	107.252396	148.322647	0.116556	0.000000	-1.701573	0.000000	0.000000	0.000000	-0.024402	0.015944	-0.049606	0.000000	0.000000	2.000000	51.000000	0.000000
2888.848304	0.097588	0.545725	0.033866	84.331993	107.252396	148.322647	0.116556	0.000000	-1.701573	0.000000	0.000000	0.000000	-0.024402	0.015944	-0.049606	0.000000	0.000000	2.000000	51.000000	0.000000
2888.851637	0.097434	0.545811	0.033580	84.331642	107.275612	148.354172	0.120623	0.000000	-1.693305	0.000000	0.000000	0.000000	-0.046109	0.025812	-0.085789	0.000000	0.000000	2.000000	51.000000	0.000000
2888.854971	0.097434	0.545811	0.033580	84.331642	107.275612	148.354172	0.120623	0.000000	-1.693305	0.000000	0.000000	0.000000	-0.046109	0.025812	-0.085789	0.000000	0.000000	2.000000	51.000000	0.000000
2888.858304	0.097434	0.545811	0.033580	84.331642	107.275612	148.354172	0.120623	0.000000	-1.693305	0.000000	0.000000	0.000000	-0.046109	0.025812	-0.085789	0.000000	0.000000	2.000000	51.000000	0.000000
2888.861637	0.097434	0.545811	0.033580	84.331337	107.298805	148.385696	0.128308	0.000000	-1.679007	0.000000	0.000000	0.000000	-0.046109	0.025812	-0.085789	0.000000	0.000000	2.000000	51.000000	0.000000
2888.864971	0.097338	0.545844	0.033464	84.331337	107.298805	148.385696	0.128308	0.000000	-1.679007	0.000000	0.000000	0.000000	-0.028694	0.009896	-0.034792	0.000000	0.000000	2.000000	51.000000	0.000000
2888.868304	0.097338	0.545844	0.033464	84.331337	107.298805	148.385696	0.128308	0.000000	-1.679007	0.000000	0.000000	0.000000	-0.028694	0.009896	-0.034792	0.000000	0.000000	2.000000	51.000000	0.000000
2888.871637	0.097246	0.545894	0.033366	84.331367	107.293411	148.385727	0.128308	0.000000	-1.679007	0.000000	0.000000	0.000000	-0.027634	0.015059	-0.029496	0.000000	0.000000	2.000000	51.000000	0.000000
2888.874971	0.097246	0.545894	0.033366	84.331367	107.293411	148.385727	0.128308	0.000000	-1.679007	0.000000	0.000000	0.000000	-0.027634	0.015059	-0.029496	0.000000	0.000000	2.000000	51.000000	0.000000
2888.878304	0.097246	0.545894	0.033366	84.331367	107.293411	148.385727	0.128308	0.000000	-1.679007	0.000000	0.000000	0.000000	-0.027634	0.015059	-0.029496	0.000000	0.000000	2.000000	51.000000	0.000000
2888.881637	0.097246	0.545894	0.033366	84.331642	107.256546	148.354156	0.137696	0.000000	-1.668292	0.000000	0.000000	0.000000	-0.027634	0.015059	-0.029496	0.000000	0.000000	2.000000	51.000000	0.000000
2888.884971	0.097209	0.545951	0.033298	84.331642	107.256546	148.354156	0.137696	0.000000	-1.668292	0.000000	0.000000	0.000000	-0.011271	0.017215	-0.020237	0.000000	0.000000	2.000000	51.000000	0.000000
2888.888304	0.097209	0.545951	0.033298	84.331642	107.256546	148.354156	0.137696	0.000000	-1.668292	0.000000	0.000000	0.000000	-0.011271	0.017215	-0.020237	0.000000	0.000000	2.000000	51.000000	0.000000
2888.891637	0.097209	0.545951	0.033298	84.332268	107.193855	148.291153	0.137696	0.000000	-1.668292	0.000000	0.000000	0.000000	-0.011271	0.017215	-0.020237	0.000000	0.000000	2.000000	51.000000	0.000000
2888.894971	0.097209	0.545951	0.033298	84.332268	107.193855	148.291153	0.137696	0.000000	-1.668292	0.000000	0.000000	0.000000	-0.011271	0.017215	-0.020237	0.000000	0.000000	2.000000	51.000000	0.000000
2888.898304	0.097198	0.546026	0.033244	84.332268	107.193855	148.291153	0.137696	0.000000	-1.668292	0.000000	0.000000	0.000000	-0.003235	0.022407	-0.016319	0.000000	0.000000	2.000000	51.000000	0.000000
2888.901637	0.097198	0.546026	0.033244	84.332993	107.133850	148.228104	0.139574	0.000000	-1.664919	0.000000	0.000000	0.000000	-0.003235	0.022407	-0.016319	0.000000	0.000000	2.000000	51.000000	0.000000
2888.904971	0.097198	0.546026	0.033244	84.332993	107.133850	148.228104	0.139574	0.000000	-1.664919	0.000000	0.000000	0.000000	-0.003235	0.022407	-0.016319	0.000000	0.000000	2.000000	51.000000	0.000000
2888.908304	0.097198	0.546026	0.033244	84.332993	107.133850	148.228104	0.139574	0.000000	-1.664919	0.000000	0.000000	0.000000	-0.003235	0.022407	-0.016319	0.000000	0.000000	2.000000	51.000000	0.000000
2888.911637	0.097248	0.546142	0.033256	84.333649	107.073853	148.165070	0.140113	0.000000	-1.662199	0.000000	0.000000	0.000000	0.015220	0.034957	0.003551	0.000000	0.000000	2.000000	51.000000	0.000000
2888.914971	0.097248	0.546142	0.033256	84.333649	107.073853	148.165070	0.140113	0.000000	-1.662199	0.000000	0.000000	0.000000	0.015220	0.034957	0.003551	0.000000	0.000000	2.000000	51.000000	0.000000
2888.918304	0.097248	0.546142	0.033256	84.333649	107.073853	148.165070	0.140113	0.000000	-1.662199	0.000000	0.000000	0.000000	0.015220	0.034957	0.003551	0.000000	0.000000	2.000000	51.000000	0.000000
2888.921637	0.097248	0.546142	0.033256	84.334274	107.013748	148.101944	0.137577	0.000000	-1.662791	0.000000	0.000000	0.000000	0.015220	0.034957	0.003551	0.000000	0.000000	2.000000	51.000000	0.000000
2888.924971	0.097275	0.546160	0.033269	84.334274	107.013748	148.101944	0.137577	0.000000	-1.662791	0.000000	0.000000	0.000000	0.008037	0.005199	0.003918	0.000000	0.000000	2.000000	51.000000	0.000000
2888.928304	0.097275	0.546160	0.033269	84.334274	107.013748	148.101944	0.137577	0.000000	-1.662791	0.000000	0.000000	0.000000	0.008037	0.005199	0.003918	0.000000	0.000000	2.000000	51.000000	0.000000
2888.931637	0.097275	0.546160	0.033269	84.334557	106.985107	148.070435	0.137577	0.000000	-1.662791	0.000000	0.000000	0.000000	0.008037	0.005199	0.003918	0.000000	0.000000	2.000000	51.000000	0.000000
2888.934971	0.097275	0.546160	0.033269	84.334557	106.985107	148.070435	0.137577	0.000000	-1.662791	0.000000	0.000000	0.000000	0.008037	0.005199	0.003918	0.000000	0.000000	2.000000	51.000000	0.000000
2888.938304	0.097306	0.546167	0.033304	84.334557	106.985107	148.070435	0.137577	0.000000	-1.662791	0.000000	0.000000	0.000000	0.009374	0.002174	0.010648	0.000000	0.000000	2.000000	51.000000	0.000000
2888.941637	0.097306	0.546167	0.033304	84.334587	106.987846	148.070450	0.136238	0.000000	-1.663444	0.000000	0.000000	0.000000	0.009374	0.002174	0.010648	0.000000	0.000000	2.000000	51.000000	0.000000
2888.944971	0.097306	0.546167	0.033304	84.334587	106.987846	148.070450	0.136238	0.000000	-1.663444	0.000000	0.000000	0.000000	0.009374	0.002174	0.010648	0.000000	0.000000	2.000000	51.000000	0.000000
2888.948304	0.097306	0.546167	0.033304	84.334587	106.987846	148.070450	0.136238	0.000000	-1.663444	0.000000	0.000000	0.000000	0.009374	0.002174	0.010648	0.000000	0.000000	2.000000	51.000000	0.000000
2888.951637	0.097358	0.546157	0.033318	84.332962	106.987244	148.068787	0.134675	0.000000	-1.665219	0.000000	0.000000	0.000000	0.015307	-0.003010	0.003961	0.000000	0.000000	2.000000	51.000000	0.000000
2888.954971	0.097358	0.546157	0.033318	84.332962	106.987244	148.068787	0.134675	0.000000	-1.665219	0.000000	0.000000	0.000000	0.015307	-0.003010	0.003961	0.000000	0.000000	2.000000	51.000000	0.000000
2888.958304	0.097358	0.546157	0.033318	84.332962	106.987244	148.068787	0.134675	0.000000	-1.665219	0.000000	0.000000	0.000000	0.015307	-0.003010	0.003961	0.000000	0.000000	2.000000	51.000000	0.000000
2888.961637	0.097358	0.546157	0.033318	84.331024	107.015297	148.098694	0.132124	0.000000	-1.665879	0.000000	0.000000	0.000000	0.015307	-0.003010	0.003961	0.000000	0.000000	2.000000	51.000000	0.000000
2888.964971	0.097382	0.546130	0.033318	84.331024	107.015297	148.098694	0.132124	0.000000	-1.665879	0.000000	0.000000	0.000000	0.007268	-0.008209	0.000044	0.000000	0.000000	2.000000	51.000000	0.000000
2888.968304	0.097382	0.546130	0.033318	84.331024	107.015297	148.098694	0.132124	0.000000	-1.665879	0.000000	0.000000	0.000000	0.007268	-0.008209	0.000044	0.000000	0.000000	2.000000	51.000000	0.000000
2888.971637	0.097382	0.546130	0.033318	84.326012	107.042244	148.125290	0.132124	0.000000	-1.665879	0.000000	0.000000	0.000000	0.007268	-0.008209	0.000044	0.000000	0.000000	2.000000	51.000000	0.000000
2888.974971	0.097382	0.546130	0.033318	84.326012	107.042244	148.125290	0.132124	0.000000	-1.665879	0.000000	0.000000	0.000000	0.007268	-0.008209	0.000044	0.000000	0.000000	2.000000	51.000000	0.000000
2888.978304	0.097406	0.546102	0.033318	84.326012	107.042244	148.125290	0.132124	0.000000	-1.665879	0.000000	0.000000	0.000000	0.007270	-0.008186	0.000042	0.000000	0.000000	2.000000	51.000000	0.000000
2888.981637	0.097406	0.546102	0.033318	84.325600	106.969810	148.046478	0.130913	0.000000	-1.665886	0.000000	0.000000	0.000000	0.007270	-0.008186	0.000042	0.000000	0.000000	2.000000	51.000000	0.000000
2888.984971	0.097406	0.546102	0.033318	84.325600	106.969810	148.046478	0.130913	0.000000	-1.665886	0.000000	0.000000	0.000000	0.007270	-0.008186	0.000042	0.000000	0.000000	2.000000	51.000000	0.000000
2888.988304	0.097406	0.546102	0.033318	84.325600	106.969810	148.046478	0.130913	0.000000	-1.665886	0.000000	0.000000	0.000000	0.007270	-0.008186	0.000042	0.000000	0.000000	2.000000	51.000000	0.000000
2888.991637	0.097579	0.546104	0.033455	84.328636	106.808762	147.877777	0.129701	0.000000	-1.665893	0.000000	0.000000	0.000000	0.051768	0.000516	0.041232	0.000000	0.000000	2.000000	51.000000	0.000000
2888.994971	0.097579	0.546104	0.033455	84.328636	106.808762	147.877777	0.129701	0.000000	-1.665893	0.000000	0.000000	0.000000	0.051768	0.000516	0.041232	0.000000	0.000000	2.000000	51.000000	0.000000
2888.998304	0.097579	0.546104	0.033455	84.328636	106.808762	147.877777	0.129701	0.000000	-1.665893	0.000000	0.000000	0.000000	0.051768	0.000516	0.041232	0.000000	0.000000	2.000000	51.000000	0.000000
2889.001637	0.097579	0.546104	0.033455	84.334488	106.466988	147.531311	0.121073	0.000000	-1.672765	0.000000	0.000000	0.000000	0.051768	0.000516	0.041232	0.000000	0.000000	2.000000	51.000000	0.000000
2889.004971	0.097673	0.546099	0.033566	84.334488	106.466988	147.531311	0.121073	0.000000	-1.672765	0.000000	0.000000	0.000000	0.028428	-0.001669	0.033351	0.000000	0.000000	2.000000	51.000000	0.000000
2889.008304	0.097673	0.546099	0.033566	84.334488	106.466988	147.531311	0.121073	0.000000	-1.672765	0.000000	0.000000	0.000000	0.028428	-0.001669	0.033351	0.000000	0.000000	2.000000	51.000000	0.000000
2889.011637	0.097673	0.546099	0.033566	84.339088	106.210449	147.270340	0.121073	0.000000	-1.672765	0.000000	0.000000	0.000000	0.028428	-0.001669	0.033351	0.000000	0.000000	2.000000	51.000000	0.000000
2889.014971	0.097673	0.546099	0.033566	84.339088	106.210449	147.270340	0.121073	0.000000	-1.672765	0.000000	0.000000	0.000000	0.028428	-0.001669	0.033351	0.000000	0.000000	2.000000	51.000000	0.000000
2889.018304	0.097726	0.546083	0.033709	84.339088	106.210449	147.270340	0.121073	0.000000	-1.672765	0.000000	0.000000	0.000000	0.015797	-0.004675	0.042856	0.000000	0.000000	2.000000	51.000000	0.000000
2889.021637	0.097726	0.546083	0.033709	84.341751	106.032066	147.092194	0.116335	0.000000	-1.678324	0.000000	0.000000	0.000000	0.015797	-0.004675	0.042856	0.000000	0.000000	2.000000	51.000000	0.000000
2889.024971	0.097726	0.546083	0.033709	84.341751	106.032066	147.092194	0.116335	0.000000	-1.678324	0.000000	0.000000	0.000000	0.015797	-0.004675	0.042856	0.000000	0.000000	2.000000	51.000000	0.000000
2889.028304	0.097726	0.546083	0.033709	84.341751	106.032066	147.092194	0.116335	0.000000	-1.678324	0.000000	0.000000	0.000000	0.015797	-0.004675	0.042856	0.000000	0.000000	2.000000	51.000000	0.000000
2889.031637	0.097774	0.546000	0.033951	84.341751	106.032066	147.092194	0.113702	0.000000	-1.685467	0.000000	0.000000	0.000000	0.014450	-0.024965	0.072580	0.000000	0.000000	2.000000	51.000000	0.000000
2889.034971	0.097774	0.546000	0.033951	84.341751	106.032066	147.092194	0.113702	0.000000	-1.685467	0.000000	0.000000	0.000000	0.014450	-0.024965	0.072580	0.000000	0.000000	2.000000	51.000000	0.000000
2889.038304	0.097774	0.546000	0.033951	84.341751	106.032066	147.092194	0.113702	0.000000	-1.685467	0.000000	0.000000	0.000000	0.014450	-0.024965	0.072580	0.000000	0.000000	2.000000	51.000000	0.000000
2889.041637	0.097774	0.546000	0.033951	84.339638	106.091988	147.154083	0.111294	0.000000	-1.697563	0.000000	0.000000	0.000000	0.014450	-0.024965	0.072580	0.000000	0.000000	2.000000	51.000000	0.000000
2889.044971	0.097785	0.545925	0.034006	84.339638	106.091988	147.154083	0.111294	0.000000	-1.697563	0.000000	0.000000	0.000000	0.003245	-0.022452	0.016308	0.000000	0.000000	2.000000	51.000000	0.000000
2889.048304	0.097785	0.545925	0.034006	84.339638	106.091988	147.154083	0.111294	0.000000	-1.697563	0.000000	0.000000	0.000000	0.003245	-0.022452	0.016308	0.000000	0.000000	2.000000	51.000000	0.000000
2889.051637	0.097785	0.545925	0.034006	84.336182	106.117317	147.182922	0.111294	0.000000	-1.697563	0.000000	0.000000	0.000000	0.003245	-0.022452	0.016308	0.000000	0.000000	2.000000	51.000000	0.000000
2889.054971	0.097785	0.545925	0.034006	84.336182	106.117317	147.182922	0.111294	0.000000	-1.697563	0.000000	0.000000	0.000000	0.003245	-0.022452	0.016308	0.000000	0.000000	2.000000	51.000000	0.000000
2889.058304	0.097799	0.545867	0.034078	84.336182	106.117317	147.182922	0.111294	0.000000	-1.697563	0.000000	0.000000	0.000000	0.004300	-0.017259	0.021604	0.000000	0.000000	2.000000	51.000000	0.000000
2889.061637	0.097799	0.545867	0.034078	84.330818	106.067520	147.140259	0.110753	0.000000	-1.700281	0.000000	0.000000	0.000000	0.004300	-0.017259	0.021604	0.000000	0.000000	2.000000	51.000000	0.000000
2889.064971	0.097799	0.545867	0.034078	84.330818	106.067520	147.140259	0.110753	0.000000	-1.700281	0.000000	0.000000	0.000000	0.004300	-0.017259	0.021604	0.000000	0.000000	2.000000	51.000000	0.000000
2889.068304	0.097799	0.545867	0.034078	84.330818	106.067520	147.140259	0.110753	0.000000	-1.700281	0.000000	0.000000	0.000000	0.004300	-0.017259	0.021604	0.000000	0.000000	2.000000	51.000000	0.000000
2889.071637	0.097823	0.545790	0.034194	84.328636	105.825043	146.905533	0.110036	0.000000	-1.703882	0.000000	0.000000	0.000000	0.006978	-0.023313	0.035052	0.000000	0.000000	2.000000	51.000000	0.000000
2889.074971	0.097823	0.545790	0.034194	84.328636	105.825043	146.905533	0.110036	0.000000	-1.703882	0.000000	0.000000	0.000000	0.006978	-0.023313	0.035052	0.000000	0.000000	2.000000	51.000000	0.000000
2889.078304	0.097823	0.545790	0.034194	84.328636	105.825043	146.905533	0.110036	0.000000	-1.703882	0.000000	0.000000	0.000000	0.006978	-0.023313	0.035052	0.000000	0.000000	2.000000	51.000000	0.000000
2889.081637	0.097823	0.545790	0.034194	84.326149	105.481873	146.569336	0.108873	0.000000	-1.709724	0.000000	0.000000	0.000000	0.006978	-0.023313	0.035052	0.000000	0.000000	2.000000	51.000000	0.000000
2889.084971	0.097858	0.545787	0.034252	84.326149	105.481873	146.569336	0.108873	0.000000	-1.709724	0.000000	0.000000	0.000000	0.010730	-0.000856	0.017357	0.000000	0.000000	2.000000	51.000000	0.000000
2889.088304	0.097858	0.545787	0.034252	84.326149	105.481873	146.569336	0.108873	0.000000	-1.709724	0.000000	0.000000	0.000000	0.010730	-0.000856	0.017357	0.000000	0.000000	2.000000	51.000000	0.000000
2889.091637	0.097858	0.545787	0.034252	84.328430	105.239944	146.329910	0.108873	0.000000	-1.709724	0.000000	0.000000	0.000000	0.010730	-0.000856	0.017357	0.000000	0.000000	2.000000	51.000000	0.000000
2889.094971	0.097858	0.545787	0.034252	84.328430	105.239944	146.329910	0.108873	0.000000	-1.709724	0.000000	0.000000	0.000000	0.010730	-0.000856	0.017357	0.000000	0.000000	2.000000	51.000000	0.000000
2889.098304	0.097879	0.545791	0.034355	84.328430	105.239944	146.329910	0.108873	0.000000	-1.709724	0.000000	0.000000	0.000000	0.006129	0.001320	0.030774	0.000000	0.000000	2.000000	51.000000	0.000000
2889.101637	0.097879	0.545791	0.034355	84.329643	105.130821	146.220703	0.107085	0.000000	-1.712617	0.000000	0.000000	0.000000	0.006129	0.001320	0.030774	0.000000	0.000000	2.000000	51.000000	0.000000
2889.104971	0.097879	0.545791	0.034355	84.329643	105.130821	146.220703	0.107085	0.000000	-1.712617	0.000000	0.000000	0.000000	0.006129	0.001320	0.030774	0.000000	0.000000	2.000000	51.000000	0.000000
2889.108304	0.097879	0.545791	0.034355	84.329643	105.130821	146.220703	0.107085	0.000000	-1.712617	0.000000	0.000000	0.000000	0.006129	0.001320	0.030774	0.000000	0.000000	2.000000	51.000000	0.000000
2889.111637	0.097896	0.545800	0.034565	84.330231	105.033684	146.125839	0.106063	0.000000	-1.717746	0.000000	0.000000	0.000000	0.005250	0.002615	0.062934	0.000000	0.000000	2.000000	51.000000	0.000000
2889.114971	0.097896	0.545800	0.034565	84.330231	105.033684	146.125839	0.106063	0.000000	-1.717746	0.000000	0.000000	0.000000	0.005250	0.002615	0.062934	0.000000	0.000000	2.000000	51.000000	0.000000
2889.118304	0.097896	0.545800	0.034565	84.330231	105.033684	146.125839	0.106063	0.000000	-1.717746	0.000000	0.000000	0.000000	0.005250	0.002615	0.062934	0.000000	0.000000	2.000000	51.000000	0.000000
2889.121637	0.097896	0.545800	0.034565	84.330681	104.970825	146.062637	0.105188	0.000000	-1.728235	0.000000	0.000000	0.000000	0.005250	0.002615	0.062934	0.000000	0.000000	2.000000	51.000000	0.000000
2889.124971	0.097917	0.545804	0.034667	84.330681	104.970825	146.062637	0.105188	0.000000	-1.728235	0.000000	0.000000	0.000000	0.006125	0.001305	0.030768	0.000000	0.000000	2.000000	51.000000	0.000000
2889.128304	0.097917	0.545804	0.034667	84.330681	104.970825	146.062637	0.105188	0.000000	-1.728235	0.000000	0.000000	0.000000	0.006125	0.001305	0.030768	0.000000	0.000000	2.000000	51.000000	0.000000
2889.131637	0.097917	0.545804	0.034667	84.330849	104.936615	146.031006	0.105188	0.000000	-1.728235	0.000000	0.000000	0.000000	0.006125	0.001305	0.030768	0.000000	0.000000	2.000000	51.000000	0.000000
2889.134971	0.097917	0.545804	0.034667	84.330849	104.936615	146.031006	0.105188	0.000000	-1.728235	0.000000	0.000000	0.000000	0.006125	0.001305	0.030768	0.000000	0.000000	2.000000	51.000000	0.000000
2889.138304	0.097910	0.545791	0.034757	84.330849	104.936615	146.031006	0.105188	0.000000	-1.728235	0.000000	0.000000	0.000000	-0.001936	-0.003901	0.026859	0.000000	0.000000	2.000000	51.000000	0.000000
2889.141637	0.097910	0.545791	0.034757	84.331093	104.902443	145.999405	0.104167	0.000000	-1.733363	0.000000	0.000000	0.000000	-0.001936	-0.003901	0.026859	0.000000	0.000000	2.000000	51.000000	0.000000
2889.144971	0.097910	0.545791	0.034757	84.331093	104.902443	145.999405	0.104167	0.000000	-1.733363	0.000000	0.000000	0.000000	-0.001936	-0.003901	0.026859	0.000000	0.000000	2.000000	51.000000	0.000000
2889.148304	0.097910	0.545791	0.034757	84.331093	104.902443	145.999405	0.104167	0.000000	-1.733363	0.000000	0.000000	0.000000	-0.001936	-0.003901	0.026859	0.000000	0.000000	2.000000	51.000000	0.000000
2889.151637	0.097904	0.545778	0.034846	84.331093	104.902443	145.999405	0.104490	0.000000	-1.737839	0.000000	0.000000	0.000000	-0.001941	-0.003884	0.026859	0.000000	0.000000	2.000000	51.000000	0.000000
2889.154971	0.097904	0.545778	0.034846	84.331093	104.902443	145.999405	0.104490	0.000000	-1.737839	0.000000	0.000000	0.000000	-0.001941	-0.003884	0.026859	0.000000	0.000000	2.000000	51.000000	0.000000
2889.158304	0.097904	0.545778	0.034846	84.331093	104.902443	145.999405	0.104490	0.000000	-1.737839	0.000000	0.000000	0.000000	-0.001941	-0.003884	0.026859	0.000000	0.000000	2.000000	51.000000	0.000000
2889.161637	0.097904	0.545778	0.034846	84.331093	104.902443	145.999405	0.104813	0.000000	-1.742316	0.000000	0.000000	0.000000	-0.001941	-0.003884	0.026859	0.000000	0.000000	2.000000	51.000000	0.000000
2889.164971	0.097904	0.545778	0.034846	84.331093	104.902443	145.999405	0.104813	0.000000	-1.742316	0.000000	0.000000	0.000000	-0.000001	-0.000004	0.000000	0.000000	0.000000	2.000000	51.000000	0.000000
2889.168304	0.097904	0.545778	0.034846	84.331093	104.902443	145.999405	0.104813	0.000000	-1.742316	0.000000	0.000000	0.000000	-0.000001	-0.000004	0.000000	0.000000	0.000000	2.000000	51.000000	0.000000
2889.171637	0.097904	0.545778	0.034846	84.330818	104.933891	146.031021	0.104813	0.000000	-1.742316	0.000000	0.000000	0.000000	-0.000001	-0.000004	0.000000	0.000000	0.000000	2.000000	51.000000	0.000000
2889.174971	0.097904	0.545778	0.034846	84.330818	104.933891	146.031021	0.104813	0.000000	-1.742316	0.000000	0.000000	0.000000	-0.000001	-0.000004	0.000000	0.000000	0.000000	2.000000	51.000000	0.000000
2889.178304	0.097896	0.545771	0.034806	84.330818	104.933891	146.031021	0.104813	0.000000	-1.742316	0.000000	0.000000	0.000000	-0.002391	-0.002165	-0.012020	0.000000	0.000000	2.000000	51.000000	0.000000
2889.181637	0.097896	0.545771	0.034806	84.330849	104.936615	146.031006	0.104813	0.000000	-1.742316	0.000000	0.000000	0.000000	-0.002391	-0.002165	-0.012020	0.000000	0.000000	2.000000	51.000000	0.000000
2889.184971	0.097896	0.545771	0.034806	84.330849	104.936615	146.031006	0.104813	0.000000	-1.742316	0.000000	0.000000	0.000000	-0.002391	-0.002165	-0.012020	0.000000	0.000000	2.000000	51.000000	0.000000
2889.188304	0.097896	0.545771	0.034806	84.330849	104.936615	146.031006	0.104813	0.000000	-1.742316	0.000000	0.000000	0.000000	-0.002391	-0.002165	-0.012020	0.000000	0.000000	2.000000	51.000000	0.000000
2889.191637	0.097911	0.545764	0.034762	84.331024	104.944946	146.039627	0.105212	0.000000	-1.740313	0.000000	0.000000	0.000000	0.004613	-0.002180	-0.013415	0.000000	0.000000	2.000000	51.000000	0.000000
2889.194971	0.097911	0.545764	0.034762	84.331024	104.944946	146.039627	0.105212	0.000000	-1.740313	0.000000	0.000000	0.000000	0.004613	-0.002180	-0.013415	0.000000	0.000000	2.000000	51.000000	0.000000
2889.198304	0.097911	0.545764	0.034762	84.331024	104.944946	146.039627	0.105212	0.000000	-1.740313	0.000000	0.000000	0.000000	0.004613	-0.002180	-0.013415	0.000000	0.000000	2.000000	51.000000	0.000000
2889.201637	0.097911	0.545764	0.034762	84.331367	104.924515	146.016571	0.104443	0.000000	-1.738077	0.000000	0.000000	0.000000	0.004613	-0.002180	-0.013415	0.000000	0.000000	2.000000	51.000000	0.000000
2889.204971	0.097934	0.545764	0.034757	84.331367	104.924515	146.016571	0.104443	0.000000	-1.738077	0.000000	0.000000	0.000000	0.007006	0.000001	-0.001395	0.000000	0.000000	2.000000	51.000000	0.000000
2889.208304	0.097934	0.545764	0.034757	84.331367	104.924515	146.016571	0.104443	0.000000	-1.738077	0.000000	0.000000	0.000000	0.007006	0.000001	-0.001395	0.000000	0.000000	2.000000	51.000000	0.000000
2889.211637	0.097934	0.545764	0.034757	84.331230	104.953293	146.048218	0.104443	0.000000	-1.738077	0.000000	0.000000	0.000000	0.007006	0.000001	-0.001395	0.000000	0.000000	2.000000	51.000000	0.000000
2889.214971	0.097934	0.545764	0.034757	84.331230	104.953293	146.048218	0.104443	0.000000	-1.738077	0.000000	0.000000	0.000000	0.007006	0.000001	-0.001395	0.000000	0.000000	2.000000	51.000000	0.000000
2889.218304	0.097908	0.545747	0.034744	84.331230	104.953293	146.048218	0.104443	0.000000	-1.738077	0.000000	0.000000	0.000000	-0.008058	-0.005180	-0.003904	0.000000	0.000000	2.000000	51.000000	0.000000
2889.221637	0.097908	0.545747	0.034744	84.331024	104.984802	146.079865	0.103275	0.000000	-1.737844	0.000000	0.000000	0.000000	-0.008058	-0.005180	-0.003904	0.000000	0.000000	2.000000	51.000000	0.000000
2889.224971	0.097908	0.545747	0.034744	84.331024	104.984802	146.079865	0.103275	0.000000	-1.737844	0.000000	0.000000	0.000000	-0.008058	-0.005180	-0.003904	0.000000	0.000000	2.000000	51.000000	0.000000
2889.228304	0.097908	0.545747	0.034744	84.331024	104.984802	146.079865	0.103275	0.000000	-1.737844	0.000000	0.000000	0.000000	-0.008058	-0.005180	-0.003904	0.000000	0.000000	2.000000	51.000000	0.000000
2889.231637	0.097901	0.545712	0.034709	84.330818	105.016228	146.111481	0.104618	0.000000	-1.737194	0.000000	0.000000	0.000000	-0.002111	-0.010377	-0.010598	0.000000	0.000000	2.000000	51.000000	0.000000
2889.234971	0.097901	0.545712	0.034709	84.330818	105.016228	146.111481	0.104618	0.000000	-1.737194	0.000000	0.000000	0.000000	-0.002111	-0.010377	-0.010598	0.000000	0.000000	2.000000	51.000000	0.000000
2889.238304	0.097901	0.545712	0.034709	84.330818	105.016228	146.111481	0.104618	0.000000	-1.737194	0.000000	0.000000	0.000000	-0.002111	-0.010377	-0.010598	0.000000	0.000000	2.000000	51.000000	0.000000
2889.241637	0.097901	0.545712	0.034709	84.331200	104.993080	146.088425	0.104970	0.000000	-1.735427	0.000000	0.000000	0.000000	-0.002111	-0.010377	-0.010598	0.000000	0.000000	2.000000	51.000000	0.000000
2889.244971	0.097896	0.545722	0.034686	84.331200	104.993080	146.088425	0.104970	0.000000	-1.735427	0.000000	0.000000	0.000000	-0.001337	0.003016	-0.006722	0.000000	0.000000	2.000000	51.000000	0.000000
2889.248304	0.097896	0.545722	0.034686	84.331200	104.993080	146.088425	0.104970	0.000000	-1.735427	0.000000	0.000000	0.000000	-0.001337	0.003016	-0.006722	0.000000	0.000000	2.000000	51.000000	0.000000
2889.251637	0.097896	0.545722	0.034686	84.330986	105.027290	146.120071	0.104970	0.000000	-1.735427	0.000000	0.000000	0.000000	-0.001337	0.003016	-0.006722	0.000000	0.000000	2.000000	51.000000	0.000000
2889.254971	0.097896	0.545722	0.034686	84.330986	105.027290	146.120071	0.104970	0.000000	-1.735427	0.000000	0.000000	0.000000	-0.001337	0.003016	-0.006722	0.000000	0.000000	2.000000	51.000000	0.000000
2889.258304	0.097912	0.545715	0.034641	84.330986	105.027290	146.120071	0.104970	0.000000	-1.735427	0.000000	0.000000	0.000000	0.004611	-0.002167	-0.013416	0.000000	0.000000	2.000000	51.000000	0.000000
2889.261637	0.097912	0.545715	0.034641	84.332092	105.003166	146.091278	0.105193	0.000000	-1.734307	0.000000	0.000000	0.000000	0.004611	-0.002167	-0.013416	0.000000	0.000000	2.000000	51.000000	0.000000
2889.264971	0.097912	0.545715	0.034641	84.332092	105.003166	146.091278	0.105193	0.000000	-1.734307	0.000000	0.000000	0.000000	0.004611	-0.002167	-0.013416	0.000000	0.000000	2.000000	51.000000	0.000000
2889.268304	0.097912	0.545715	0.034641	84.332092	105.003166	146.091278	0.105193	0.000000	-1.734307	0.000000	0.000000	0.000000	0.004611	-0.002167	-0.013416	0.000000	0.000000	2.000000	51.000000	0.000000
2889.271637	0.097924	0.545719	0.034337	84.336838	104.776329	145.863739	0.104424	0.000000	-1.732071	0.000000	0.000000	0.000000	0.003678	0.001278	-0.091192	0.000000	0.000000	2.000000	51.000000	0.000000
2889.274971	0.097924	0.545719	0.034337	84.336838	104.776329	145.863739	0.104424	0.000000	-1.732071	0.000000	0.000000	0.000000	0.003678	0.001278	-0.091192	0.000000	0.000000	2.000000	51.000000	0.000000
2889.278304	0.097924	0.545719	0.034337	84.336838	104.776329	145.863739	0.104424	0.000000	-1.732071	0.000000	0.000000	0.000000	0.003678	0.001278	-0.091192	0.000000	0.000000	2.000000	51.000000	0.000000
2889.281637	0.097924	0.545719	0.034337	84.350006	103.988838	145.081024	0.103811	0.000000	-1.716872	0.000000	0.000000	0.000000	0.003678	0.001278	-0.091192	0.000000	1.000000	2.000000	51.000000	0.000000
2889.284971	0.097891	0.545718	0.034172	84.350006	103.988838	145.081024	0.103811	0.000000	-1.716872	0.000000	0.000000	0.000000	-0.009868	-0.000449	-0.049525	0.000000	1.000000	2.000000	51.000000	0.000000
