# Supplementary material for: Haptic Guidance Needs to Be Intuitive Not Just Informative to Improve Human Motor Accuracy
Source: PLoS One. 2016 Mar 16;11(3):e0150912. doi: 10.1371/journal.pone.0150912 (PMC4794196; doi:10.1371/journal.pone.0150912)
Supplement: S2 Data — (ZIP) [file pone.0150912.s002.zip › Subject10/exp2_0052.txt]

Time	PosX	PosY	PosZ	RotX	RotY	RotZ	ForceX	ForceY	ForceZ	MomentX	MomentY	MomentZ	VelocityX	VelocityY	VelocityZ	CalibratedWeight	ButtonDown	Condition	Trial	Visual
2890.988304	-0.002225	0.535957	0.248162	79.243179	90.138275	120.487968	0.000000	0.000000	0.000000	0.000000	0.000000	0.000000	0.000055	-0.013643	-0.017490	0.000000	1.000000	2.000000	52.000000	0.000000
2890.991637	-0.002225	0.535957	0.248162	79.241043	90.288101	120.655594	-1.832478	0.000000	-4.652099	0.000000	0.000000	0.000000	0.000055	-0.013643	-0.017490	0.000000	1.000000	2.000000	52.000000	0.000000
2890.994971	-0.002225	0.535957	0.248162	79.241043	90.288101	120.655594	-1.832478	0.000000	-4.652099	0.000000	0.000000	0.000000	0.000055	-0.013643	-0.017490	0.000000	1.000000	2.000000	52.000000	0.000000
2890.998304	-0.002424	0.535866	0.247696	79.241043	90.288101	120.655594	-1.832478	0.000000	-4.652099	0.000000	0.000000	0.000000	-0.059790	-0.027300	-0.139839	0.000000	1.000000	2.000000	52.000000	0.000000
2891.001637	-0.002925	0.535772	0.247372	79.240288	90.590477	121.007675	-1.832854	0.000000	-4.651951	0.000000	0.000000	0.000000	-0.150173	-0.028340	-0.097378	0.000000	1.000000	2.000000	52.000000	0.000000
2891.004971	-0.002925	0.535772	0.247372	79.240288	90.590477	121.007675	-1.832854	0.000000	-4.651951	0.000000	0.000000	0.000000	-0.150173	-0.028340	-0.097378	0.000000	1.000000	2.000000	52.000000	0.000000
2891.008304	-0.002925	0.535772	0.247372	79.240288	90.590477	121.007675	-1.832854	0.000000	-4.651951	0.000000	0.000000	0.000000	-0.150173	-0.028340	-0.097378	0.000000	1.000000	2.000000	52.000000	0.000000
2891.011637	-0.002925	0.535772	0.247372	79.231537	90.848480	121.276733	-1.826527	0.000000	-4.654438	0.000000	0.000000	0.000000	-0.150173	-0.028340	-0.097378	0.000000	1.000000	2.000000	52.000000	0.000000
2891.014971	-0.003390	0.535601	0.246706	79.231537	90.848480	121.276733	-1.826527	0.000000	-4.654438	0.000000	0.000000	0.000000	-0.139512	-0.051396	-0.199805	0.000000	1.000000	2.000000	52.000000	0.000000
2891.018304	-0.003390	0.535601	0.246706	79.231537	90.848480	121.276733	-1.826527	0.000000	-4.654438	0.000000	0.000000	0.000000	-0.139512	-0.051396	-0.199805	0.000000	1.000000	2.000000	52.000000	0.000000
2891.021637	-0.003685	0.535688	0.245740	79.151764	91.217781	121.646652	-1.826527	0.000000	-4.654438	0.000000	0.000000	0.000000	-0.088701	0.026088	-0.289776	0.000000	1.000000	2.000000	52.000000	0.000000
2891.024971	-0.003685	0.535688	0.245740	79.151764	91.217781	121.646652	-1.826527	0.000000	-4.654438	0.000000	0.000000	0.000000	-0.088701	0.026088	-0.289776	0.000000	1.000000	2.000000	52.000000	0.000000
2891.028304	-0.003685	0.535688	0.245740	79.151764	91.217781	121.646652	-1.826527	0.000000	-4.654438	0.000000	0.000000	0.000000	-0.088701	0.026088	-0.289776	0.000000	1.000000	2.000000	52.000000	0.000000
2891.031637	-0.004113	0.535446	0.244616	78.943024	91.573425	122.146912	-1.824552	0.000000	-4.655213	0.000000	0.000000	0.000000	-0.128164	-0.072492	-0.337083	0.000000	0.000000	2.000000	52.000000	0.000000
2891.034971	-0.004113	0.535446	0.244616	78.943024	91.573425	122.146912	-1.824552	0.000000	-4.655213	0.000000	0.000000	0.000000	-0.128164	-0.072492	-0.337083	0.000000	0.000000	2.000000	52.000000	0.000000
2891.038304	-0.004113	0.535446	0.244616	78.943024	91.573425	122.146912	-1.824552	0.000000	-4.655213	0.000000	0.000000	0.000000	-0.128164	-0.072492	-0.337083	0.000000	0.000000	2.000000	52.000000	0.000000
2891.041637	-0.004139	0.535319	0.243479	78.718422	91.961014	122.687523	-1.824769	0.000000	-4.655128	0.000000	0.000000	0.000000	-0.007980	-0.038032	-0.341094	0.000000	0.000000	2.000000	52.000000	0.000000
2891.044971	-0.004139	0.535319	0.243479	78.718422	91.961014	122.687523	-1.824769	0.000000	-4.655128	0.000000	0.000000	0.000000	-0.007980	-0.038032	-0.341094	0.000000	0.000000	2.000000	52.000000	0.000000
2891.048304	-0.004139	0.535319	0.243479	78.718422	91.961014	122.687523	-1.824769	0.000000	-4.655128	0.000000	0.000000	0.000000	-0.007980	-0.038032	-0.341094	0.000000	0.000000	2.000000	52.000000	0.000000
2891.051637	-0.004132	0.535063	0.242226	78.548264	91.995323	122.850136	-1.831709	0.000000	-4.652402	0.000000	0.000000	0.000000	0.002221	-0.076738	-0.376050	0.000000	0.000000	2.000000	52.000000	0.000000
2891.054971	-0.004132	0.535063	0.242226	78.548264	91.995323	122.850136	-1.831709	0.000000	-4.652402	0.000000	0.000000	0.000000	0.002221	-0.076738	-0.376050	0.000000	0.000000	2.000000	52.000000	0.000000
2891.058304	-0.004132	0.535063	0.242226	78.548264	91.995323	122.850136	-1.831709	0.000000	-4.652402	0.000000	0.000000	0.000000	0.002221	-0.076738	-0.376050	0.000000	0.000000	2.000000	52.000000	0.000000
2891.061637	-0.004091	0.534908	0.241006	78.498917	90.490067	121.473740	-1.840030	0.000000	-4.649117	0.000000	0.000000	0.000000	0.012105	-0.046518	-0.365891	0.000000	0.000000	2.000000	52.000000	0.000000
2891.064971	-0.004091	0.534908	0.241006	78.498917	90.490067	121.473740	-1.840030	0.000000	-4.649117	0.000000	0.000000	0.000000	0.012105	-0.046518	-0.365891	0.000000	0.000000	2.000000	52.000000	0.000000
2891.068304	-0.004091	0.534908	0.241006	78.498917	90.490067	121.473740	-1.840030	0.000000	-4.649117	0.000000	0.000000	0.000000	0.012105	-0.046518	-0.365891	0.000000	0.000000	2.000000	52.000000	0.000000
2891.071637	-0.004084	0.534711	0.239755	78.563736	87.146927	118.238388	-1.848744	0.000000	-4.645659	0.000000	0.000000	0.000000	0.002198	-0.059115	-0.375166	0.000000	0.000000	2.000000	52.000000	0.000000
2891.074971	-0.004084	0.534711	0.239755	78.563736	87.146927	118.238388	-1.848744	0.000000	-4.645659	0.000000	0.000000	0.000000	0.002198	-0.059115	-0.375166	0.000000	0.000000	2.000000	52.000000	0.000000
2891.078304	-0.004084	0.534711	0.239755	78.563736	87.146927	118.238388	-1.848744	0.000000	-4.645659	0.000000	0.000000	0.000000	0.002198	-0.059115	-0.375166	0.000000	0.000000	2.000000	52.000000	0.000000
2891.081637	-0.004043	0.534528	0.238452	78.616028	82.853218	114.059776	-1.857182	0.000000	-4.642292	0.000000	0.000000	0.000000	0.012199	-0.055041	-0.391101	0.000000	0.000000	2.000000	52.000000	0.000000
2891.084971	-0.004043	0.534528	0.238452	78.616028	82.853218	114.059776	-1.857182	0.000000	-4.642292	0.000000	0.000000	0.000000	0.012199	-0.055041	-0.391101	0.000000	0.000000	2.000000	52.000000	0.000000
2891.088304	-0.004043	0.534528	0.238452	78.616028	82.853218	114.059776	-1.857182	0.000000	-4.642292	0.000000	0.000000	0.000000	0.012199	-0.055041	-0.391101	0.000000	0.000000	2.000000	52.000000	0.000000
2891.091637	-0.003904	0.534348	0.237177	78.580284	78.346474	109.680779	-1.866605	0.000000	-4.638511	0.000000	0.000000	0.000000	0.041778	-0.054055	-0.382374	0.000000	0.000000	2.000000	52.000000	0.000000
2891.094971	-0.003904	0.534348	0.237177	78.580284	78.346474	109.680779	-1.866605	0.000000	-4.638511	0.000000	0.000000	0.000000	0.041778	-0.054055	-0.382374	0.000000	0.000000	2.000000	52.000000	0.000000
2891.098304	-0.003904	0.534348	0.237177	78.580284	78.346474	109.680779	-1.866605	0.000000	-4.638511	0.000000	0.000000	0.000000	0.041778	-0.054055	-0.382374	0.000000	0.000000	2.000000	52.000000	0.000000
2891.101637	-0.003601	0.534233	0.235974	78.453102	74.090111	105.551308	-1.877567	0.000000	-4.634085	0.000000	0.000000	0.000000	0.090874	-0.034405	-0.360931	0.000000	0.000000	2.000000	52.000000	0.000000
2891.104971	-0.003601	0.534233	0.235974	78.453102	74.090111	105.551308	-1.877567	0.000000	-4.634085	0.000000	0.000000	0.000000	0.090874	-0.034405	-0.360931	0.000000	0.000000	2.000000	52.000000	0.000000
2891.108304	-0.003601	0.534233	0.235974	78.453102	74.090111	105.551308	-1.877567	0.000000	-4.634085	0.000000	0.000000	0.000000	0.090874	-0.034405	-0.360931	0.000000	0.000000	2.000000	52.000000	0.000000
2891.111637	-0.003267	0.534170	0.234893	78.281448	70.162720	101.736504	-1.890876	0.000000	-4.628670	0.000000	0.000000	0.000000	0.100248	-0.018879	-0.324435	0.000000	0.000000	2.000000	52.000000	0.000000
2891.114971	-0.003267	0.534170	0.234893	78.281448	70.162720	101.736504	-1.890876	0.000000	-4.628670	0.000000	0.000000	0.000000	0.100248	-0.018879	-0.324435	0.000000	0.000000	2.000000	52.000000	0.000000
2891.118304	-0.003267	0.534170	0.234893	78.281448	70.162720	101.736504	-1.890876	0.000000	-4.628670	0.000000	0.000000	0.000000	0.100248	-0.018879	-0.324435	0.000000	0.000000	2.000000	52.000000	0.000000
2891.121637	-0.002803	0.534055	0.233864	78.117958	66.594742	98.229927	-1.903957	0.000000	-4.623305	0.000000	0.000000	0.000000	0.139238	-0.034383	-0.308614	0.000000	0.000000	2.000000	52.000000	0.000000
2891.124971	-0.002803	0.534055	0.233864	78.117958	66.594742	98.229927	-1.903957	0.000000	-4.623305	0.000000	0.000000	0.000000	0.139238	-0.034383	-0.308614	0.000000	0.000000	2.000000	52.000000	0.000000
2891.128304	-0.002803	0.534055	0.233864	78.117958	66.594742	98.229927	-1.903957	0.000000	-4.623305	0.000000	0.000000	0.000000	0.139238	-0.034383	-0.308614	0.000000	0.000000	2.000000	52.000000	0.000000
2891.131637	-0.002242	0.533948	0.232898	77.936035	63.384792	95.061981	-1.918932	0.000000	-4.617110	0.000000	0.000000	0.000000	0.168247	-0.032316	-0.289855	0.000000	0.000000	2.000000	52.000000	0.000000
2891.134971	-0.002242	0.533948	0.232898	77.936035	63.384792	95.061981	-1.918932	0.000000	-4.617110	0.000000	0.000000	0.000000	0.168247	-0.032316	-0.289855	0.000000	0.000000	2.000000	52.000000	0.000000
2891.138304	-0.002242	0.533948	0.232898	77.936035	63.384792	95.061981	-1.918932	0.000000	-4.617110	0.000000	0.000000	0.000000	0.168247	-0.032316	-0.289855	0.000000	0.000000	2.000000	52.000000	0.000000
2891.141637	-0.001748	0.533761	0.231905	77.763214	60.753422	92.458336	-1.935166	0.000000	-4.610329	0.000000	0.000000	0.000000	0.148170	-0.056034	-0.297796	0.000000	0.000000	2.000000	52.000000	0.000000
2891.144971	-0.001748	0.533761	0.231905	77.763214	60.753422	92.458336	-1.935166	0.000000	-4.610329	0.000000	0.000000	0.000000	0.148170	-0.056034	-0.297796	0.000000	0.000000	2.000000	52.000000	0.000000
2891.148304	-0.001748	0.533761	0.231905	77.763214	60.753422	92.458336	-1.935166	0.000000	-4.610329	0.000000	0.000000	0.000000	0.148170	-0.056034	-0.297796	0.000000	0.000000	2.000000	52.000000	0.000000
2891.151637	-0.001256	0.533488	0.230821	77.729683	59.553719	91.229538	-1.950524	0.000000	-4.603852	0.000000	0.000000	0.000000	0.147796	-0.081824	-0.325199	0.000000	0.000000	2.000000	52.000000	0.000000
2891.154971	-0.001256	0.533488	0.230821	77.729683	59.553719	91.229538	-1.950524	0.000000	-4.603852	0.000000	0.000000	0.000000	0.147796	-0.081824	-0.325199	0.000000	0.000000	2.000000	52.000000	0.000000
2891.158304	-0.001256	0.533488	0.230821	77.729683	59.553719	91.229538	-1.950524	0.000000	-4.603852	0.000000	0.000000	0.000000	0.147796	-0.081824	-0.325199	0.000000	0.000000	2.000000	52.000000	0.000000
2891.161637	-0.000829	0.533057	0.229505	77.918037	60.523769	92.103905	-1.966585	0.000000	-4.597015	0.000000	0.000000	0.000000	0.127851	-0.129234	-0.394875	0.000000	0.000000	2.000000	52.000000	0.000000
2891.164971	-0.000829	0.533057	0.229505	77.918037	60.523769	92.103905	-1.966585	0.000000	-4.597015	0.000000	0.000000	0.000000	0.127851	-0.129234	-0.394875	0.000000	0.000000	2.000000	52.000000	0.000000
2891.168304	-0.000829	0.533057	0.229505	77.918037	60.523769	92.103905	-1.966585	0.000000	-4.597015	0.000000	0.000000	0.000000	0.127851	-0.129234	-0.394875	0.000000	0.000000	2.000000	52.000000	0.000000
2891.171637	-0.000437	0.532572	0.228026	78.122154	62.297974	93.804367	-1.983296	0.000000	-4.589830	0.000000	0.000000	0.000000	0.117634	-0.145666	-0.443784	0.000000	0.000000	2.000000	52.000000	0.000000
2891.174971	-0.000437	0.532572	0.228026	78.122154	62.297974	93.804367	-1.983296	0.000000	-4.589830	0.000000	0.000000	0.000000	0.117634	-0.145666	-0.443784	0.000000	0.000000	2.000000	52.000000	0.000000
2891.178304	-0.000437	0.532572	0.228026	78.122154	62.297974	93.804367	-1.983296	0.000000	-4.589830	0.000000	0.000000	0.000000	0.117634	-0.145666	-0.443784	0.000000	0.000000	2.000000	52.000000	0.000000
2891.181637	-0.000079	0.531954	0.226357	78.281242	64.262604	95.737175	-2.000745	0.000000	-4.582251	0.000000	0.000000	0.000000	0.107398	-0.185453	-0.500495	0.000000	0.000000	2.000000	52.000000	0.000000
2891.184971	-0.000079	0.531954	0.226357	78.281242	64.262604	95.737175	-2.000745	0.000000	-4.582251	0.000000	0.000000	0.000000	0.107398	-0.185453	-0.500495	0.000000	0.000000	2.000000	52.000000	0.000000
2891.188304	-0.000079	0.531954	0.226357	78.281242	64.262604	95.737175	-2.000745	0.000000	-4.582251	0.000000	0.000000	0.000000	0.107398	-0.185453	-0.500495	0.000000	0.000000	2.000000	52.000000	0.000000
2891.191637	0.000180	0.531245	0.224526	78.422043	66.197395	97.654167	-2.019168	0.000000	-4.574162	0.000000	0.000000	0.000000	0.077731	-0.212682	-0.549229	0.000000	0.000000	2.000000	52.000000	0.000000
2891.194971	0.000180	0.531245	0.224526	78.422043	66.197395	97.654167	-2.019168	0.000000	-4.574162	0.000000	0.000000	0.000000	0.077731	-0.212682	-0.549229	0.000000	0.000000	2.000000	52.000000	0.000000
2891.198304	0.000180	0.531245	0.224526	78.422043	66.197395	97.654167	-2.019168	0.000000	-4.574162	0.000000	0.000000	0.000000	0.077731	-0.212682	-0.549229	0.000000	0.000000	2.000000	52.000000	0.000000
2891.201637	0.000405	0.530486	0.222560	78.504311	68.057365	99.541122	-2.037317	0.000000	-4.566108	0.000000	0.000000	0.000000	0.067607	-0.227510	-0.589840	0.000000	0.000000	2.000000	52.000000	0.000000
2891.204971	0.000405	0.530486	0.222560	78.504311	68.057365	99.541122	-2.037317	0.000000	-4.566108	0.000000	0.000000	0.000000	0.067607	-0.227510	-0.589840	0.000000	0.000000	2.000000	52.000000	0.000000
2891.208304	0.000405	0.530486	0.222560	78.504311	68.057365	99.541122	-2.037317	0.000000	-4.566108	0.000000	0.000000	0.000000	0.067607	-0.227510	-0.589840	0.000000	0.000000	2.000000	52.000000	0.000000
2891.211637	0.000597	0.529700	0.220472	78.466263	69.861824	101.466270	-2.056130	0.000000	-4.557667	0.000000	0.000000	0.000000	0.057530	-0.236064	-0.626563	0.000000	0.000000	2.000000	52.000000	0.000000
2891.214971	0.000597	0.529700	0.220472	78.466263	69.861824	101.466270	-2.056130	0.000000	-4.557667	0.000000	0.000000	0.000000	0.057530	-0.236064	-0.626563	0.000000	0.000000	2.000000	52.000000	0.000000
2891.218304	0.000597	0.529700	0.220472	78.466263	69.861824	101.466270	-2.056130	0.000000	-4.557667	0.000000	0.000000	0.000000	0.057530	-0.236064	-0.626563	0.000000	0.000000	2.000000	52.000000	0.000000
2891.221637	0.000755	0.528941	0.218270	78.285416	71.598030	103.426292	-2.075552	0.000000	-4.548855	0.000000	0.000000	0.000000	0.047515	-0.227411	-0.660479	0.000000	0.000000	2.000000	52.000000	0.000000
2891.224971	0.000755	0.528941	0.218270	78.285416	71.598030	103.426292	-2.075552	0.000000	-4.548855	0.000000	0.000000	0.000000	0.047515	-0.227411	-0.660479	0.000000	0.000000	2.000000	52.000000	0.000000
2891.228304	0.000755	0.528941	0.218270	78.285416	71.598030	103.426292	-2.075552	0.000000	-4.548855	0.000000	0.000000	0.000000	0.047515	-0.227411	-0.660479	0.000000	0.000000	2.000000	52.000000	0.000000
2891.231637	0.000912	0.528232	0.215969	78.019997	73.117630	105.231987	-2.095551	0.000000	-4.539677	0.000000	0.000000	0.000000	0.047161	-0.212764	-0.690311	0.000000	0.000000	2.000000	52.000000	0.000000
2891.234971	0.000912	0.528232	0.215969	78.019997	73.117630	105.231987	-2.095551	0.000000	-4.539677	0.000000	0.000000	0.000000	0.047161	-0.212764	-0.690311	0.000000	0.000000	2.000000	52.000000	0.000000
2891.238304	0.000912	0.528232	0.215969	78.019997	73.117630	105.231987	-2.095551	0.000000	-4.539677	0.000000	0.000000	0.000000	0.047161	-0.212764	-0.690311	0.000000	0.000000	2.000000	52.000000	0.000000
2891.241637	0.001005	0.527595	0.213616	77.718323	74.507759	106.938820	-2.116612	0.000000	-4.529895	0.000000	0.000000	0.000000	0.027702	-0.191192	-0.705857	0.000000	0.000000	2.000000	52.000000	0.000000
2891.244971	0.001005	0.527595	0.213616	77.718323	74.507759	106.938820	-2.116612	0.000000	-4.529895	0.000000	0.000000	0.000000	0.027702	-0.191192	-0.705857	0.000000	0.000000	2.000000	52.000000	0.000000
2891.248304	0.001005	0.527595	0.213616	77.718323	74.507759	106.938820	-2.116612	0.000000	-4.529895	0.000000	0.000000	0.000000	0.027702	-0.191192	-0.705857	0.000000	0.000000	2.000000	52.000000	0.000000
2891.251637	0.001096	0.527009	0.211196	77.432213	75.797569	108.520271	-2.137288	0.000000	-4.520177	0.000000	0.000000	0.000000	0.027468	-0.175840	-0.725957	0.000000	0.000000	2.000000	52.000000	0.000000
2891.254971	0.001096	0.527009	0.211196	77.432213	75.797569	108.520271	-2.137288	0.000000	-4.520177	0.000000	0.000000	0.000000	0.027468	-0.175840	-0.725957	0.000000	0.000000	2.000000	52.000000	0.000000
2891.258304	0.001096	0.527009	0.211196	77.432213	75.797569	108.520271	-2.137288	0.000000	-4.520177	0.000000	0.000000	0.000000	0.027468	-0.175840	-0.725957	0.000000	0.000000	2.000000	52.000000	0.000000
2891.261637	0.001156	0.526460	0.208762	77.196762	76.979164	109.951836	-2.158830	0.000000	-4.509928	0.000000	0.000000	0.000000	0.017770	-0.164552	-0.730393	0.000000	0.000000	2.000000	52.000000	0.000000
2891.264971	0.001156	0.526460	0.208762	77.196762	76.979164	109.951836	-2.158830	0.000000	-4.509928	0.000000	0.000000	0.000000	0.017770	-0.164552	-0.730393	0.000000	0.000000	2.000000	52.000000	0.000000
2891.268304	0.001156	0.526460	0.208762	77.196762	76.979164	109.951836	-2.158830	0.000000	-4.509928	0.000000	0.000000	0.000000	0.017770	-0.164552	-0.730393	0.000000	0.000000	2.000000	52.000000	0.000000
2891.271637	0.001214	0.525985	0.206309	77.031204	78.096901	111.203865	-2.180281	0.000000	-4.499597	0.000000	0.000000	0.000000	0.017621	-0.142482	-0.735933	0.000000	0.000000	2.000000	52.000000	0.000000
2891.274971	0.001214	0.525985	0.206309	77.031204	78.096901	111.203865	-2.180281	0.000000	-4.499597	0.000000	0.000000	0.000000	0.017621	-0.142482	-0.735933	0.000000	0.000000	2.000000	52.000000	0.000000
2891.278304	0.001214	0.525985	0.206309	77.031204	78.096901	111.203865	-2.180281	0.000000	-4.499597	0.000000	0.000000	0.000000	0.017621	-0.142482	-0.735933	0.000000	0.000000	2.000000	52.000000	0.000000
2891.281637	0.001241	0.525495	0.203864	76.924568	79.139488	112.252113	-2.202235	0.000000	-4.488893	0.000000	0.000000	0.000000	0.008072	-0.147219	-0.733473	0.000000	0.000000	2.000000	52.000000	0.000000
2891.284971	0.001241	0.525495	0.203864	76.924568	79.139488	112.252113	-2.202235	0.000000	-4.488893	0.000000	0.000000	0.000000	0.008072	-0.147219	-0.733473	0.000000	0.000000	2.000000	52.000000	0.000000
2891.288304	0.001241	0.525495	0.203864	76.924568	79.139488	112.252113	-2.202235	0.000000	-4.488893	0.000000	0.000000	0.000000	0.008072	-0.147219	-0.733473	0.000000	0.000000	2.000000	52.000000	0.000000
2891.291637	0.001237	0.525100	0.201450	76.859543	80.094383	113.178665	-2.223923	0.000000	-4.478188	0.000000	0.000000	0.000000	-0.001359	-0.118434	-0.724004	0.000000	0.000000	2.000000	52.000000	0.000000
2891.294971	0.001237	0.525100	0.201450	76.859543	80.094383	113.178665	-2.223923	0.000000	-4.478188	0.000000	0.000000	0.000000	-0.001359	-0.118434	-0.724004	0.000000	0.000000	2.000000	52.000000	0.000000
2891.298304	0.001237	0.525100	0.201450	76.859543	80.094383	113.178665	-2.223923	0.000000	-4.478188	0.000000	0.000000	0.000000	-0.001359	-0.118434	-0.724004	0.000000	0.000000	2.000000	52.000000	0.000000
2891.301637	0.001201	0.524744	0.199058	76.813354	80.897079	114.034615	-2.245138	0.000000	-4.467589	0.000000	0.000000	0.000000	-0.010693	-0.106628	-0.717787	0.000000	0.000000	2.000000	52.000000	0.000000
2891.304971	0.001201	0.524744	0.199058	76.813354	80.897079	114.034615	-2.245138	0.000000	-4.467589	0.000000	0.000000	0.000000	-0.010693	-0.106628	-0.717787	0.000000	0.000000	2.000000	52.000000	0.000000
2891.308304	0.001201	0.524744	0.199058	76.813354	80.897079	114.034615	-2.245138	0.000000	-4.467589	0.000000	0.000000	0.000000	-0.010693	-0.106628	-0.717787	0.000000	0.000000	2.000000	52.000000	0.000000
2891.311637	0.001166	0.524451	0.196736	76.790916	81.515862	114.684425	-2.265970	0.000000	-4.457059	0.000000	0.000000	0.000000	-0.010587	-0.087929	-0.696442	0.000000	0.000000	2.000000	52.000000	0.000000
2891.314971	0.001166	0.524451	0.196736	76.790916	81.515862	114.684425	-2.265970	0.000000	-4.457059	0.000000	0.000000	0.000000	-0.010587	-0.087929	-0.696442	0.000000	0.000000	2.000000	52.000000	0.000000
2891.318304	0.001166	0.524451	0.196736	76.790916	81.515862	114.684425	-2.265970	0.000000	-4.457059	0.000000	0.000000	0.000000	-0.010587	-0.087929	-0.696442	0.000000	0.000000	2.000000	52.000000	0.000000
2891.321637	0.001100	0.524307	0.194461	76.805588	81.954353	115.083359	-2.286510	0.000000	-4.446558	0.000000	0.000000	0.000000	-0.019777	-0.043237	-0.682698	0.000000	0.000000	2.000000	52.000000	0.000000
2891.324971	0.001100	0.524307	0.194461	76.805588	81.954353	115.083359	-2.286510	0.000000	-4.446558	0.000000	0.000000	0.000000	-0.019777	-0.043237	-0.682698	0.000000	0.000000	2.000000	52.000000	0.000000
2891.328304	0.001100	0.524307	0.194461	76.805588	81.954353	115.083359	-2.286510	0.000000	-4.446558	0.000000	0.000000	0.000000	-0.019777	-0.043237	-0.682698	0.000000	0.000000	2.000000	52.000000	0.000000
2891.331637	0.001065	0.524240	0.192239	76.836143	82.265816	115.263435	-2.306410	0.000000	-4.436268	0.000000	0.000000	0.000000	-0.010374	-0.020233	-0.666526	0.000000	0.000000	2.000000	52.000000	0.000000
2891.334971	0.001065	0.524240	0.192239	76.836143	82.265816	115.263435	-2.306410	0.000000	-4.436268	0.000000	0.000000	0.000000	-0.010374	-0.020233	-0.666526	0.000000	0.000000	2.000000	52.000000	0.000000
2891.338304	0.001065	0.524240	0.192239	76.836143	82.265816	115.263435	-2.306410	0.000000	-4.436268	0.000000	0.000000	0.000000	-0.010374	-0.020233	-0.666526	0.000000	0.000000	2.000000	52.000000	0.000000
2891.341637	0.001000	0.524264	0.190053	76.866997	82.482628	115.357651	-2.326693	0.000000	-4.425664	0.000000	0.000000	0.000000	-0.019511	0.007369	-0.655872	0.000000	0.000000	2.000000	52.000000	0.000000
2891.344971	0.001000	0.524264	0.190053	76.866997	82.482628	115.357651	-2.326693	0.000000	-4.425664	0.000000	0.000000	0.000000	-0.019511	0.007369	-0.655872	0.000000	0.000000	2.000000	52.000000	0.000000
2891.348304	0.001000	0.524264	0.190053	76.866997	82.482628	115.357651	-2.326693	0.000000	-4.425664	0.000000	0.000000	0.000000	-0.019511	0.007369	-0.655872	0.000000	0.000000	2.000000	52.000000	0.000000
2891.351637	0.000936	0.524325	0.187890	76.900879	82.688148	115.516953	-2.346406	0.000000	-4.415245	0.000000	0.000000	0.000000	-0.019376	0.018276	-0.648669	0.000000	0.000000	2.000000	52.000000	0.000000
2891.354971	0.000936	0.524325	0.187890	76.900879	82.688148	115.516953	-2.346406	0.000000	-4.415245	0.000000	0.000000	0.000000	-0.019376	0.018276	-0.648669	0.000000	0.000000	2.000000	52.000000	0.000000
2891.358304	0.000936	0.524325	0.187890	76.900879	82.688148	115.516953	-2.346406	0.000000	-4.415245	0.000000	0.000000	0.000000	-0.019376	0.018276	-0.648669	0.000000	0.000000	2.000000	52.000000	0.000000
2891.361637	0.000780	0.524360	0.185670	76.951385	83.007416	115.812836	-2.366206	0.000000	-4.404664	0.000000	0.000000	0.000000	-0.046741	0.010567	-0.666023	0.000000	0.000000	2.000000	52.000000	0.000000
2891.364971	0.000780	0.524360	0.185670	76.951385	83.007416	115.812836	-2.366206	0.000000	-4.404664	0.000000	0.000000	0.000000	-0.046741	0.010567	-0.666023	0.000000	0.000000	2.000000	52.000000	0.000000
2891.368304	0.000780	0.524360	0.185670	76.951385	83.007416	115.812836	-2.366206	0.000000	-4.404664	0.000000	0.000000	0.000000	-0.046741	0.010567	-0.666023	0.000000	0.000000	2.000000	52.000000	0.000000
2891.371637	0.000503	0.524351	0.183376	77.058167	83.541946	116.255219	-2.385228	0.000000	-4.394392	0.000000	0.000000	0.000000	-0.082936	-0.002931	-0.688288	0.000000	0.000000	2.000000	52.000000	0.000000
2891.374971	0.000503	0.524351	0.183376	77.058167	83.541946	116.255219	-2.385228	0.000000	-4.394392	0.000000	0.000000	0.000000	-0.082936	-0.002931	-0.688288	0.000000	0.000000	2.000000	52.000000	0.000000
2891.378304	0.000503	0.524351	0.183376	77.058167	83.541946	116.255219	-2.385228	0.000000	-4.394392	0.000000	0.000000	0.000000	-0.082936	-0.002931	-0.688288	0.000000	0.000000	2.000000	52.000000	0.000000
2891.381637	0.000108	0.524281	0.181026	77.208061	84.313515	116.919617	-2.403102	0.000000	-4.384644	0.000000	0.000000	0.000000	-0.118709	-0.021019	-0.704953	0.000000	0.000000	2.000000	52.000000	0.000000
2891.384971	0.000108	0.524281	0.181026	77.208061	84.313515	116.919617	-2.403102	0.000000	-4.384644	0.000000	0.000000	0.000000	-0.118709	-0.021019	-0.704953	0.000000	0.000000	2.000000	52.000000	0.000000
2891.388304	0.000108	0.524281	0.181026	77.208061	84.313515	116.919617	-2.403102	0.000000	-4.384644	0.000000	0.000000	0.000000	-0.118709	-0.021019	-0.704953	0.000000	0.000000	2.000000	52.000000	0.000000
2891.391637	-0.000376	0.524216	0.178577	77.348885	85.191650	117.736290	-2.419669	0.000000	-4.375524	0.000000	0.000000	0.000000	-0.144988	-0.019271	-0.734685	0.000000	0.000000	2.000000	52.000000	0.000000
2891.394971	-0.000376	0.524216	0.178577	77.348885	85.191650	117.736290	-2.419669	0.000000	-4.375524	0.000000	0.000000	0.000000	-0.144988	-0.019271	-0.734685	0.000000	0.000000	2.000000	52.000000	0.000000
2891.398304	-0.000376	0.524216	0.178577	77.348885	85.191650	117.736290	-2.419669	0.000000	-4.375524	0.000000	0.000000	0.000000	-0.144988	-0.019271	-0.734685	0.000000	0.000000	2.000000	52.000000	0.000000
2891.401637	-0.000975	0.524200	0.176096	77.443764	86.031685	118.529243	-2.435961	0.000000	-4.366474	0.000000	0.000000	0.000000	-0.179934	-0.004994	-0.744485	0.000000	0.000000	2.000000	52.000000	0.000000
2891.404971	-0.000975	0.524200	0.176096	77.443764	86.031685	118.529243	-2.435961	0.000000	-4.366474	0.000000	0.000000	0.000000	-0.179934	-0.004994	-0.744485	0.000000	0.000000	2.000000	52.000000	0.000000
2891.408304	-0.000975	0.524200	0.176096	77.443764	86.031685	118.529243	-2.435961	0.000000	-4.366474	0.000000	0.000000	0.000000	-0.179934	-0.004994	-0.744485	0.000000	0.000000	2.000000	52.000000	0.000000
2891.411637	-0.001660	0.524261	0.173542	77.473289	86.825348	119.319885	-2.450757	0.000000	-4.358186	0.000000	0.000000	0.000000	-0.205413	0.018288	-0.766239	0.000000	0.000000	2.000000	52.000000	0.000000
2891.414971	-0.001660	0.524261	0.173542	77.473289	86.825348	119.319885	-2.450757	0.000000	-4.358186	0.000000	0.000000	0.000000	-0.205413	0.018288	-0.766239	0.000000	0.000000	2.000000	52.000000	0.000000
2891.418304	-0.001660	0.524261	0.173542	77.473289	86.825348	119.319885	-2.450757	0.000000	-4.358186	0.000000	0.000000	0.000000	-0.205413	0.018288	-0.766239	0.000000	0.000000	2.000000	52.000000	0.000000
2891.421637	-0.002399	0.524372	0.170990	77.484375	87.506073	119.976440	-2.465057	0.000000	-4.350114	0.000000	0.000000	0.000000	-0.221636	0.033228	-0.765563	0.000000	0.000000	2.000000	52.000000	0.000000
2891.424971	-0.002399	0.524372	0.170990	77.484375	87.506073	119.976440	-2.465057	0.000000	-4.350114	0.000000	0.000000	0.000000	-0.221636	0.033228	-0.765563	0.000000	0.000000	2.000000	52.000000	0.000000
2891.428304	-0.002399	0.524372	0.170990	77.484375	87.506073	119.976440	-2.465057	0.000000	-4.350114	0.000000	0.000000	0.000000	-0.221636	0.033228	-0.765563	0.000000	0.000000	2.000000	52.000000	0.000000
2891.431637	-0.003191	0.524478	0.168428	77.512756	87.977226	120.513809	-2.478641	0.000000	-4.342389	0.000000	0.000000	0.000000	-0.237625	0.032012	-0.768638	0.000000	0.000000	2.000000	52.000000	0.000000
2891.434971	-0.003191	0.524478	0.168428	77.512756	87.977226	120.513809	-2.478641	0.000000	-4.342389	0.000000	0.000000	0.000000	-0.237625	0.032012	-0.768638	0.000000	0.000000	2.000000	52.000000	0.000000
2891.438304	-0.003191	0.524478	0.168428	77.512756	87.977226	120.513809	-2.478641	0.000000	-4.342389	0.000000	0.000000	0.000000	-0.237625	0.032012	-0.768638	0.000000	0.000000	2.000000	52.000000	0.000000
2891.441637	-0.004066	0.524570	0.165911	77.589371	88.149658	120.750153	-2.491644	0.000000	-4.334940	0.000000	0.000000	0.000000	-0.262367	0.027452	-0.755001	0.000000	0.000000	2.000000	52.000000	0.000000
2891.444971	-0.004066	0.524570	0.165911	77.589371	88.149658	120.750153	-2.491644	0.000000	-4.334940	0.000000	0.000000	0.000000	-0.262367	0.027452	-0.755001	0.000000	0.000000	2.000000	52.000000	0.000000
2891.448304	-0.004066	0.524570	0.165911	77.589371	88.149658	120.750153	-2.491644	0.000000	-4.334940	0.000000	0.000000	0.000000	-0.262367	0.027452	-0.755001	0.000000	0.000000	2.000000	52.000000	0.000000
2891.451637	-0.004992	0.524624	0.163388	77.715530	88.143578	120.771492	-2.502852	0.000000	-4.328479	0.000000	0.000000	0.000000	-0.277882	0.016153	-0.756989	0.000000	0.000000	2.000000	52.000000	0.000000
2891.454971	-0.004992	0.524624	0.163388	77.715530	88.143578	120.771492	-2.502852	0.000000	-4.328479	0.000000	0.000000	0.000000	-0.277882	0.016153	-0.756989	0.000000	0.000000	2.000000	52.000000	0.000000
2891.458304	-0.004992	0.524624	0.163388	77.715530	88.143578	120.771492	-2.502852	0.000000	-4.328479	0.000000	0.000000	0.000000	-0.277882	0.016153	-0.756989	0.000000	0.000000	2.000000	52.000000	0.000000
2891.461637	-0.005940	0.524655	0.160838	77.866577	88.144806	120.744553	-2.513407	0.000000	-4.322359	0.000000	0.000000	0.000000	-0.284315	0.009418	-0.764962	0.000000	0.000000	2.000000	52.000000	0.000000
2891.464971	-0.005940	0.524655	0.160838	77.866577	88.144806	120.744553	-2.513407	0.000000	-4.322359	0.000000	0.000000	0.000000	-0.284315	0.009418	-0.764962	0.000000	0.000000	2.000000	52.000000	0.000000
2891.468304	-0.005940	0.524655	0.160838	77.866577	88.144806	120.744553	-2.513407	0.000000	-4.322359	0.000000	0.000000	0.000000	-0.284315	0.009418	-0.764962	0.000000	0.000000	2.000000	52.000000	0.000000
2891.471637	-0.006879	0.524649	0.158281	78.028641	88.191376	120.634285	-2.524129	0.000000	-4.316106	0.000000	0.000000	0.000000	-0.281905	-0.001708	-0.766888	0.000000	0.000000	2.000000	52.000000	0.000000
2891.474971	-0.006879	0.524649	0.158281	78.028641	88.191376	120.634285	-2.524129	0.000000	-4.316106	0.000000	0.000000	0.000000	-0.281905	-0.001708	-0.766888	0.000000	0.000000	2.000000	52.000000	0.000000
2891.478304	-0.006879	0.524649	0.158281	78.028641	88.191376	120.634285	-2.524129	0.000000	-4.316106	0.000000	0.000000	0.000000	-0.281905	-0.001708	-0.766888	0.000000	0.000000	2.000000	52.000000	0.000000
2891.481637	-0.007868	0.524670	0.155674	78.183990	88.313698	120.666809	-2.535386	0.000000	-4.309503	0.000000	0.000000	0.000000	-0.296776	0.006197	-0.782231	0.000000	0.000000	2.000000	52.000000	0.000000
2891.484971	-0.007868	0.524670	0.155674	78.183990	88.313698	120.666809	-2.535386	0.000000	-4.309503	0.000000	0.000000	0.000000	-0.296776	0.006197	-0.782231	0.000000	0.000000	2.000000	52.000000	0.000000
2891.488304	-0.007868	0.524670	0.155674	78.183990	88.313698	120.666809	-2.535386	0.000000	-4.309503	0.000000	0.000000	0.000000	-0.296776	0.006197	-0.782231	0.000000	0.000000	2.000000	52.000000	0.000000
2891.491637	-0.008907	0.524720	0.153052	78.345581	88.426193	120.767403	-2.546563	0.000000	-4.302908	0.000000	0.000000	0.000000	-0.311509	0.015117	-0.786713	0.000000	0.000000	2.000000	52.000000	0.000000
2891.494971	-0.008907	0.524720	0.153052	78.345581	88.426193	120.767403	-2.546563	0.000000	-4.302908	0.000000	0.000000	0.000000	-0.311509	0.015117	-0.786713	0.000000	0.000000	2.000000	52.000000	0.000000
2891.498304	-0.008907	0.524720	0.153052	78.345581	88.426193	120.767403	-2.546563	0.000000	-4.302908	0.000000	0.000000	0.000000	-0.311509	0.015117	-0.786713	0.000000	0.000000	2.000000	52.000000	0.000000
2891.501637	-0.010023	0.524856	0.150463	78.524994	88.416100	120.734261	-2.557234	0.000000	-4.296575	0.000000	0.000000	0.000000	-0.334897	0.040730	-0.776462	0.000000	0.000000	2.000000	52.000000	0.000000
2891.504971	-0.010023	0.524856	0.150463	78.524994	88.416100	120.734261	-2.557234	0.000000	-4.296575	0.000000	0.000000	0.000000	-0.334897	0.040730	-0.776462	0.000000	0.000000	2.000000	52.000000	0.000000
2891.508304	-0.010023	0.524856	0.150463	78.524994	88.416100	120.734261	-2.557234	0.000000	-4.296575	0.000000	0.000000	0.000000	-0.334897	0.040730	-0.776462	0.000000	0.000000	2.000000	52.000000	0.000000
2891.511637	-0.011188	0.525029	0.147934	78.718735	88.190918	120.520264	-2.566160	0.000000	-4.291249	0.000000	0.000000	0.000000	-0.349534	0.051797	-0.758806	0.000000	0.000000	2.000000	52.000000	0.000000
2891.514971	-0.011188	0.525029	0.147934	78.718735	88.190918	120.520264	-2.566160	0.000000	-4.291249	0.000000	0.000000	0.000000	-0.349534	0.051797	-0.758806	0.000000	0.000000	2.000000	52.000000	0.000000
2891.518304	-0.011188	0.525029	0.147934	78.718735	88.190918	120.520264	-2.566160	0.000000	-4.291249	0.000000	0.000000	0.000000	-0.349534	0.051797	-0.758806	0.000000	0.000000	2.000000	52.000000	0.000000
2891.521637	-0.012374	0.525228	0.145522	78.925629	87.829300	120.163399	-2.573572	0.000000	-4.286808	0.000000	0.000000	0.000000	-0.355843	0.059778	-0.723587	0.000000	0.000000	2.000000	52.000000	0.000000
2891.524971	-0.012374	0.525228	0.145522	78.925629	87.829300	120.163399	-2.573572	0.000000	-4.286808	0.000000	0.000000	0.000000	-0.355843	0.059778	-0.723587	0.000000	0.000000	2.000000	52.000000	0.000000
2891.528304	-0.012374	0.525228	0.145522	78.925629	87.829300	120.163399	-2.573572	0.000000	-4.286808	0.000000	0.000000	0.000000	-0.355843	0.059778	-0.723587	0.000000	0.000000	2.000000	52.000000	0.000000
2891.531637	-0.013582	0.525403	0.143215	79.128838	87.511574	119.844414	-2.579236	0.000000	-4.283403	0.000000	0.000000	0.000000	-0.362187	0.052405	-0.691968	0.000000	0.000000	2.000000	52.000000	0.000000
2891.534971	-0.013582	0.525403	0.143215	79.128838	87.511574	119.844414	-2.579236	0.000000	-4.283403	0.000000	0.000000	0.000000	-0.362187	0.052405	-0.691968	0.000000	0.000000	2.000000	52.000000	0.000000
2891.538304	-0.013582	0.525403	0.143215	79.128838	87.511574	119.844414	-2.579236	0.000000	-4.283403	0.000000	0.000000	0.000000	-0.362187	0.052405	-0.691968	0.000000	0.000000	2.000000	52.000000	0.000000
2891.541637	-0.014809	0.525564	0.140957	79.330719	87.314827	119.639999	-2.583219	0.000000	-4.281002	0.000000	0.000000	0.000000	-0.368213	0.048262	-0.677451	0.000000	0.000000	2.000000	52.000000	0.000000
2891.544971	-0.014809	0.525564	0.140957	79.330719	87.314827	119.639999	-2.583219	0.000000	-4.281002	0.000000	0.000000	0.000000	-0.368213	0.048262	-0.677451	0.000000	0.000000	2.000000	52.000000	0.000000
2891.548304	-0.014809	0.525564	0.140957	79.330719	87.314827	119.639999	-2.583219	0.000000	-4.281002	0.000000	0.000000	0.000000	-0.368213	0.048262	-0.677451	0.000000	0.000000	2.000000	52.000000	0.000000
2891.551637	-0.016057	0.525678	0.138752	79.541122	87.335617	119.641899	-2.586228	0.000000	-4.279185	0.000000	0.000000	0.000000	-0.374274	0.034405	-0.661722	0.000000	0.000000	2.000000	52.000000	0.000000
2891.554971	-0.016057	0.525678	0.138752	79.541122	87.335617	119.641899	-2.586228	0.000000	-4.279185	0.000000	0.000000	0.000000	-0.374274	0.034405	-0.661722	0.000000	0.000000	2.000000	52.000000	0.000000
2891.558304	-0.016057	0.525678	0.138752	79.541122	87.335617	119.641899	-2.586228	0.000000	-4.279185	0.000000	0.000000	0.000000	-0.374274	0.034405	-0.661722	0.000000	0.000000	2.000000	52.000000	0.000000
2891.561637	-0.017322	0.525771	0.136520	79.768150	87.704987	119.958000	-2.588159	0.000000	-4.278018	0.000000	0.000000	0.000000	-0.379663	0.027925	-0.669514	0.000000	0.000000	2.000000	52.000000	0.000000
2891.564971	-0.017322	0.525771	0.136520	79.768150	87.704987	119.958000	-2.588159	0.000000	-4.278018	0.000000	0.000000	0.000000	-0.379663	0.027925	-0.669514	0.000000	0.000000	2.000000	52.000000	0.000000
2891.568304	-0.017322	0.525771	0.136520	79.768150	87.704987	119.958000	-2.588159	0.000000	-4.278018	0.000000	0.000000	0.000000	-0.379663	0.027925	-0.669514	0.000000	0.000000	2.000000	52.000000	0.000000
2891.571637	-0.018631	0.525802	0.134189	80.012230	88.485207	120.649750	-2.590100	0.000000	-4.276843	0.000000	0.000000	0.000000	-0.392655	0.009150	-0.699114	0.000000	0.000000	2.000000	52.000000	0.000000
2891.574971	-0.018631	0.525802	0.134189	80.012230	88.485207	120.649750	-2.590100	0.000000	-4.276843	0.000000	0.000000	0.000000	-0.392655	0.009150	-0.699114	0.000000	0.000000	2.000000	52.000000	0.000000
2891.578304	-0.018631	0.525802	0.134189	80.012230	88.485207	120.649750	-2.590100	0.000000	-4.276843	0.000000	0.000000	0.000000	-0.392655	0.009150	-0.699114	0.000000	0.000000	2.000000	52.000000	0.000000
2891.581637	-0.019954	0.525788	0.131777	80.273087	89.571312	121.626572	-2.592487	0.000000	-4.275396	0.000000	0.000000	0.000000	-0.397027	-0.004052	-0.723648	0.000000	0.000000	2.000000	52.000000	0.000000
2891.584971	-0.019954	0.525788	0.131777	80.273087	89.571312	121.626572	-2.592487	0.000000	-4.275396	0.000000	0.000000	0.000000	-0.397027	-0.004052	-0.723648	0.000000	0.000000	2.000000	52.000000	0.000000
2891.588304	-0.019954	0.525788	0.131777	80.273087	89.571312	121.626572	-2.592487	0.000000	-4.275396	0.000000	0.000000	0.000000	-0.397027	-0.004052	-0.723648	0.000000	0.000000	2.000000	52.000000	0.000000
2891.591637	-0.021293	0.525768	0.129317	80.527252	90.769783	122.720169	-2.595788	0.000000	-4.273393	0.000000	0.000000	0.000000	-0.401493	-0.006219	-0.738168	0.000000	0.000000	2.000000	52.000000	0.000000
2891.594971	-0.021293	0.525768	0.129317	80.527252	90.769783	122.720169	-2.595788	0.000000	-4.273393	0.000000	0.000000	0.000000	-0.401493	-0.006219	-0.738168	0.000000	0.000000	2.000000	52.000000	0.000000
2891.598304	-0.021293	0.525768	0.129317	80.527252	90.769783	122.720169	-2.595788	0.000000	-4.273393	0.000000	0.000000	0.000000	-0.401493	-0.006219	-0.738168	0.000000	0.000000	2.000000	52.000000	0.000000
2891.601637	-0.022674	0.525758	0.126823	80.746643	91.957138	123.848915	-2.599558	0.000000	-4.271100	0.000000	0.000000	0.000000	-0.414266	-0.002962	-0.748022	0.000000	0.000000	2.000000	52.000000	0.000000
2891.604971	-0.022674	0.525758	0.126823	80.746643	91.957138	123.848915	-2.599558	0.000000	-4.271100	0.000000	0.000000	0.000000	-0.414266	-0.002962	-0.748022	0.000000	0.000000	2.000000	52.000000	0.000000
2891.608304	-0.022674	0.525758	0.126823	80.746643	91.957138	123.848915	-2.599558	0.000000	-4.271100	0.000000	0.000000	0.000000	-0.414266	-0.002962	-0.748022	0.000000	0.000000	2.000000	52.000000	0.000000
2891.611637	-0.024098	0.525781	0.124352	80.922432	93.062691	124.943848	-2.602915	0.000000	-4.269055	0.000000	0.000000	0.000000	-0.427447	0.006982	-0.741445	0.000000	0.000000	2.000000	52.000000	0.000000
2891.614971	-0.024098	0.525781	0.124352	80.922432	93.062691	124.943848	-2.602915	0.000000	-4.269055	0.000000	0.000000	0.000000	-0.427447	0.006982	-0.741445	0.000000	0.000000	2.000000	52.000000	0.000000
2891.618304	-0.024098	0.525781	0.124352	80.922432	93.062691	124.943848	-2.602915	0.000000	-4.269055	0.000000	0.000000	0.000000	-0.427447	0.006982	-0.741445	0.000000	0.000000	2.000000	52.000000	0.000000
2891.621637	-0.025597	0.525796	0.121964	81.048584	93.983360	125.906982	-2.604969	0.000000	-4.267802	0.000000	0.000000	0.000000	-0.449562	0.004641	-0.716388	0.000000	0.000000	2.000000	52.000000	0.000000
2891.624971	-0.025597	0.525796	0.121964	81.048584	93.983360	125.906982	-2.604969	0.000000	-4.267802	0.000000	0.000000	0.000000	-0.449562	0.004641	-0.716388	0.000000	0.000000	2.000000	52.000000	0.000000
2891.628304	-0.025597	0.525796	0.121964	81.048584	93.983360	125.906982	-2.604969	0.000000	-4.267802	0.000000	0.000000	0.000000	-0.449562	0.004641	-0.716388	0.000000	0.000000	2.000000	52.000000	0.000000
2891.631637	-0.027142	0.525854	0.119674	81.121590	94.632507	126.655167	-2.603923	0.000000	-4.268440	0.000000	0.000000	0.000000	-0.463581	0.017295	-0.686846	0.000000	0.000000	2.000000	52.000000	0.000000
2891.634971	-0.027142	0.525854	0.119674	81.121590	94.632507	126.655167	-2.603923	0.000000	-4.268440	0.000000	0.000000	0.000000	-0.463581	0.017295	-0.686846	0.000000	0.000000	2.000000	52.000000	0.000000
2891.638304	-0.027142	0.525854	0.119674	81.121590	94.632507	126.655167	-2.603923	0.000000	-4.268440	0.000000	0.000000	0.000000	-0.463581	0.017295	-0.686846	0.000000	0.000000	2.000000	52.000000	0.000000
2891.641637	-0.028677	0.525882	0.117417	81.142433	95.212624	127.368225	-2.600058	0.000000	-4.270796	0.000000	0.000000	0.000000	-0.460279	0.008317	-0.677094	0.000000	0.000000	2.000000	52.000000	0.000000
2891.644971	-0.028677	0.525882	0.117417	81.142433	95.212624	127.368225	-2.600058	0.000000	-4.270796	0.000000	0.000000	0.000000	-0.460279	0.008317	-0.677094	0.000000	0.000000	2.000000	52.000000	0.000000
2891.648304	-0.028677	0.525882	0.117417	81.142433	95.212624	127.368225	-2.600058	0.000000	-4.270796	0.000000	0.000000	0.000000	-0.460279	0.008317	-0.677094	0.000000	0.000000	2.000000	52.000000	0.000000
2891.651637	-0.030281	0.525911	0.115185	81.136848	95.815002	128.104294	-2.595803	0.000000	-4.273384	0.000000	0.000000	0.000000	-0.481466	0.008883	-0.669655	0.000000	0.000000	2.000000	52.000000	0.000000
2891.654971	-0.030281	0.525911	0.115185	81.136848	95.815002	128.104294	-2.595803	0.000000	-4.273384	0.000000	0.000000	0.000000	-0.481466	0.008883	-0.669655	0.000000	0.000000	2.000000	52.000000	0.000000
2891.658304	-0.030281	0.525911	0.115185	81.136848	95.815002	128.104294	-2.595803	0.000000	-4.273384	0.000000	0.000000	0.000000	-0.481466	0.008883	-0.669655	0.000000	0.000000	2.000000	52.000000	0.000000
2891.661637	-0.031871	0.525902	0.112909	81.130157	96.564072	128.913635	-2.589046	0.000000	-4.277482	0.000000	0.000000	0.000000	-0.476871	-0.002696	-0.682927	0.000000	0.000000	2.000000	52.000000	0.000000
2891.664971	-0.031871	0.525902	0.112909	81.130157	96.564072	128.913635	-2.589046	0.000000	-4.277482	0.000000	0.000000	0.000000	-0.476871	-0.002696	-0.682927	0.000000	0.000000	2.000000	52.000000	0.000000
2891.668304	-0.031871	0.525902	0.112909	81.130157	96.564072	128.913635	-2.589046	0.000000	-4.277482	0.000000	0.000000	0.000000	-0.476871	-0.002696	-0.682927	0.000000	0.000000	2.000000	52.000000	0.000000
2891.671637	-0.033474	0.525891	0.110621	81.134567	97.409790	129.587936	-2.583168	0.000000	-4.281033	0.000000	0.000000	0.000000	-0.480861	-0.003456	-0.686281	0.000000	0.000000	2.000000	52.000000	0.000000
2891.674971	-0.033474	0.525891	0.110621	81.134567	97.409790	129.587936	-2.583168	0.000000	-4.281033	0.000000	0.000000	0.000000	-0.480861	-0.003456	-0.686281	0.000000	0.000000	2.000000	52.000000	0.000000
2891.678304	-0.033474	0.525891	0.110621	81.134567	97.409790	129.587936	-2.583168	0.000000	-4.281033	0.000000	0.000000	0.000000	-0.480861	-0.003456	-0.686281	0.000000	0.000000	2.000000	52.000000	0.000000
2891.681637	-0.035113	0.525854	0.108264	81.158714	98.210175	130.147156	-2.576846	0.000000	-4.284841	0.000000	0.000000	0.000000	-0.491745	-0.010973	-0.707015	0.000000	0.000000	2.000000	52.000000	0.000000
2891.684971	-0.035113	0.525854	0.108264	81.158714	98.210175	130.147156	-2.576846	0.000000	-4.284841	0.000000	0.000000	0.000000	-0.491745	-0.010973	-0.707015	0.000000	0.000000	2.000000	52.000000	0.000000
2891.688304	-0.035113	0.525854	0.108264	81.158714	98.210175	130.147156	-2.576846	0.000000	-4.284841	0.000000	0.000000	0.000000	-0.491745	-0.010973	-0.707015	0.000000	0.000000	2.000000	52.000000	0.000000
2891.691637	-0.036767	0.525820	0.105935	81.200531	98.752914	130.619904	-2.570389	0.000000	-4.288718	0.000000	0.000000	0.000000	-0.496085	-0.010321	-0.698953	0.000000	0.000000	2.000000	52.000000	0.000000
2891.694971	-0.036767	0.525820	0.105935	81.200531	98.752914	130.619904	-2.570389	0.000000	-4.288718	0.000000	0.000000	0.000000	-0.496085	-0.010321	-0.698953	0.000000	0.000000	2.000000	52.000000	0.000000
2891.698304	-0.036767	0.525820	0.105935	81.200531	98.752914	130.619904	-2.570389	0.000000	-4.288718	0.000000	0.000000	0.000000	-0.496085	-0.010321	-0.698953	0.000000	0.000000	2.000000	52.000000	0.000000
2891.701637	-0.038409	0.525806	0.103651	81.240181	99.075264	131.078827	-2.562714	0.000000	-4.293308	0.000000	0.000000	0.000000	-0.492797	-0.004307	-0.685037	0.000000	0.000000	2.000000	52.000000	0.000000
2891.704971	-0.038409	0.525806	0.103651	81.240181	99.075264	131.078827	-2.562714	0.000000	-4.293308	0.000000	0.000000	0.000000	-0.492797	-0.004307	-0.685037	0.000000	0.000000	2.000000	52.000000	0.000000
2891.708304	-0.038409	0.525806	0.103651	81.240181	99.075264	131.078827	-2.562714	0.000000	-4.293308	0.000000	0.000000	0.000000	-0.492797	-0.004307	-0.685037	0.000000	0.000000	2.000000	52.000000	0.000000
2891.711637	-0.040095	0.525780	0.101415	81.241531	99.321548	131.514206	-2.554159	0.000000	-4.298404	0.000000	0.000000	0.000000	-0.505652	-0.007505	-0.671005	0.000000	0.000000	2.000000	52.000000	0.000000
2891.714971	-0.040095	0.525780	0.101415	81.241531	99.321548	131.514206	-2.554159	0.000000	-4.298404	0.000000	0.000000	0.000000	-0.505652	-0.007505	-0.671005	0.000000	0.000000	2.000000	52.000000	0.000000
2891.718304	-0.040095	0.525780	0.101415	81.241531	99.321548	131.514206	-2.554159	0.000000	-4.298404	0.000000	0.000000	0.000000	-0.505652	-0.007505	-0.671005	0.000000	0.000000	2.000000	52.000000	0.000000
2891.721637	-0.041746	0.525702	0.099256	81.238228	99.530090	131.828201	-2.542968	0.000000	-4.305033	0.000000	0.000000	0.000000	-0.495276	-0.023597	-0.647670	0.000000	0.000000	2.000000	52.000000	0.000000
2891.724971	-0.041746	0.525702	0.099256	81.238228	99.530090	131.828201	-2.542968	0.000000	-4.305033	0.000000	0.000000	0.000000	-0.495276	-0.023597	-0.647670	0.000000	0.000000	2.000000	52.000000	0.000000
2891.728304	-0.041746	0.525702	0.099256	81.238228	99.530090	131.828201	-2.542968	0.000000	-4.305033	0.000000	0.000000	0.000000	-0.495276	-0.023597	-0.647670	0.000000	0.000000	2.000000	52.000000	0.000000
2891.731637	-0.043334	0.525596	0.097134	81.230232	99.819740	131.970123	-2.530859	0.000000	-4.312163	0.000000	0.000000	0.000000	-0.476336	-0.031780	-0.636335	0.000000	0.000000	2.000000	52.000000	0.000000
2891.734971	-0.043334	0.525596	0.097134	81.230232	99.819740	131.970123	-2.530859	0.000000	-4.312163	0.000000	0.000000	0.000000	-0.476336	-0.031780	-0.636335	0.000000	0.000000	2.000000	52.000000	0.000000
2891.738304	-0.043334	0.525596	0.097134	81.230232	99.819740	131.970123	-2.530859	0.000000	-4.312163	0.000000	0.000000	0.000000	-0.476336	-0.031780	-0.636335	0.000000	0.000000	2.000000	52.000000	0.000000
2891.741637	-0.044858	0.525445	0.095034	81.215485	100.217491	132.126175	-2.519511	0.000000	-4.318804	0.000000	0.000000	0.000000	-0.457255	-0.045141	-0.630092	0.000000	0.000000	2.000000	52.000000	0.000000
2891.744971	-0.044858	0.525445	0.095034	81.215485	100.217491	132.126175	-2.519511	0.000000	-4.318804	0.000000	0.000000	0.000000	-0.457255	-0.045141	-0.630092	0.000000	0.000000	2.000000	52.000000	0.000000
2891.748304	-0.044858	0.525445	0.095034	81.215485	100.217491	132.126175	-2.519511	0.000000	-4.318804	0.000000	0.000000	0.000000	-0.457255	-0.045141	-0.630092	0.000000	0.000000	2.000000	52.000000	0.000000
2891.751637	-0.046317	0.525324	0.092926	81.198860	100.624359	132.455566	-2.509356	0.000000	-4.324712	0.000000	0.000000	0.000000	-0.437683	-0.036446	-0.632342	0.000000	0.000000	2.000000	52.000000	0.000000
2891.754971	-0.046317	0.525324	0.092926	81.198860	100.624359	132.455566	-2.509356	0.000000	-4.324712	0.000000	0.000000	0.000000	-0.437683	-0.036446	-0.632342	0.000000	0.000000	2.000000	52.000000	0.000000
2891.758304	-0.046317	0.525324	0.092926	81.198860	100.624359	132.455566	-2.509356	0.000000	-4.324712	0.000000	0.000000	0.000000	-0.437683	-0.036446	-0.632342	0.000000	0.000000	2.000000	52.000000	0.000000
2891.761637	-0.047740	0.525236	0.090849	81.180313	101.042610	132.910004	-2.501128	0.000000	-4.329475	0.000000	0.000000	0.000000	-0.427098	-0.026371	-0.623327	0.000000	0.000000	2.000000	52.000000	0.000000
2891.764971	-0.047740	0.525236	0.090849	81.180313	101.042610	132.910004	-2.501128	0.000000	-4.329475	0.000000	0.000000	0.000000	-0.427098	-0.026371	-0.623327	0.000000	0.000000	2.000000	52.000000	0.000000
2891.768304	-0.047740	0.525236	0.090849	81.180313	101.042610	132.910004	-2.501128	0.000000	-4.329475	0.000000	0.000000	0.000000	-0.427098	-0.026371	-0.623327	0.000000	0.000000	2.000000	52.000000	0.000000
2891.771637	-0.049124	0.525189	0.088741	81.172691	101.386147	133.272690	-2.493135	0.000000	-4.334084	0.000000	0.000000	0.000000	-0.415046	-0.014095	-0.632432	0.000000	0.000000	2.000000	52.000000	0.000000
2891.774971	-0.049124	0.525189	0.088741	81.172691	101.386147	133.272690	-2.493135	0.000000	-4.334084	0.000000	0.000000	0.000000	-0.415046	-0.014095	-0.632432	0.000000	0.000000	2.000000	52.000000	0.000000
2891.778304	-0.049124	0.525189	0.088741	81.172691	101.386147	133.272690	-2.493135	0.000000	-4.334084	0.000000	0.000000	0.000000	-0.415046	-0.014095	-0.632432	0.000000	0.000000	2.000000	52.000000	0.000000
2891.781637	-0.050469	0.525170	0.086624	81.194000	101.599548	133.454391	-2.486858	0.000000	-4.337688	0.000000	0.000000	0.000000	-0.403604	-0.005717	-0.635015	0.000000	0.000000	2.000000	52.000000	0.000000
2891.784971	-0.050469	0.525170	0.086624	81.194000	101.599548	133.454391	-2.486858	0.000000	-4.337688	0.000000	0.000000	0.000000	-0.403604	-0.005717	-0.635015	0.000000	0.000000	2.000000	52.000000	0.000000
2891.788304	-0.050469	0.525170	0.086624	81.194000	101.599548	133.454391	-2.486858	0.000000	-4.337688	0.000000	0.000000	0.000000	-0.403604	-0.005717	-0.635015	0.000000	0.000000	2.000000	52.000000	0.000000
2891.791637	-0.051782	0.525171	0.084560	81.273163	101.566086	133.449509	-2.476543	0.000000	-4.331190	0.000000	0.000000	0.000000	-0.393984	0.000353	-0.619196	0.000000	0.000000	2.000000	52.000000	0.000000
2891.794971	-0.051782	0.525171	0.084560	81.273163	101.566086	133.449509	-2.476543	0.000000	-4.331190	0.000000	0.000000	0.000000	-0.393984	0.000353	-0.619196	0.000000	0.000000	2.000000	52.000000	0.000000
2891.798304	-0.051782	0.525171	0.084560	81.273163	101.566086	133.449509	-2.476543	0.000000	-4.331190	0.000000	0.000000	0.000000	-0.393984	0.000353	-0.619196	0.000000	0.000000	2.000000	52.000000	0.000000
2891.801637	-0.053068	0.525198	0.082589	81.425659	101.188240	133.139999	-2.410879	0.000000	-4.227991	0.000000	0.000000	0.000000	-0.385757	0.007887	-0.591348	0.000000	0.000000	2.000000	52.000000	0.000000
2891.804971	-0.053068	0.525198	0.082589	81.425659	101.188240	133.139999	-2.410879	0.000000	-4.227991	0.000000	0.000000	0.000000	-0.385757	0.007887	-0.591348	0.000000	0.000000	2.000000	52.000000	0.000000
2891.808304	-0.053068	0.525198	0.082589	81.425659	101.188240	133.139999	-2.410879	0.000000	-4.227991	0.000000	0.000000	0.000000	-0.385757	0.007887	-0.591348	0.000000	0.000000	2.000000	52.000000	0.000000
2891.811637	-0.054297	0.525197	0.080660	81.622551	100.593758	132.579895	-2.346586	0.000000	-4.129433	0.000000	0.000000	0.000000	-0.368567	-0.000109	-0.578676	0.000000	0.000000	2.000000	52.000000	0.000000
2891.814971	-0.054297	0.525197	0.080660	81.622551	100.593758	132.579895	-2.346586	0.000000	-4.129433	0.000000	0.000000	0.000000	-0.368567	-0.000109	-0.578676	0.000000	0.000000	2.000000	52.000000	0.000000
2891.818304	-0.054297	0.525197	0.080660	81.622551	100.593758	132.579895	-2.346586	0.000000	-4.129433	0.000000	0.000000	0.000000	-0.368567	-0.000109	-0.578676	0.000000	0.000000	2.000000	52.000000	0.000000
2891.821637	-0.055475	0.525163	0.078835	81.829735	99.905136	131.902573	-2.285158	0.000000	-4.032987	0.000000	0.000000	0.000000	-0.353545	-0.010145	-0.547431	0.000000	0.000000	2.000000	52.000000	0.000000
2891.824971	-0.055475	0.525163	0.078835	81.829735	99.905136	131.902573	-2.285158	0.000000	-4.032987	0.000000	0.000000	0.000000	-0.353545	-0.010145	-0.547431	0.000000	0.000000	2.000000	52.000000	0.000000
2891.828304	-0.055475	0.525163	0.078835	81.829735	99.905136	131.902573	-2.285158	0.000000	-4.032987	0.000000	0.000000	0.000000	-0.353545	-0.010145	-0.547431	0.000000	0.000000	2.000000	52.000000	0.000000
2891.831637	-0.056571	0.525145	0.077031	82.022896	99.233459	131.221725	-2.226234	0.000000	-3.941748	0.000000	0.000000	0.000000	-0.328556	-0.005445	-0.541186	0.000000	0.000000	2.000000	52.000000	0.000000
2891.834971	-0.056571	0.525145	0.077031	82.022896	99.233459	131.221725	-2.226234	0.000000	-3.941748	0.000000	0.000000	0.000000	-0.328556	-0.005445	-0.541186	0.000000	0.000000	2.000000	52.000000	0.000000
2891.838304	-0.056571	0.525145	0.077031	82.022896	99.233459	131.221725	-2.226234	0.000000	-3.941748	0.000000	0.000000	0.000000	-0.328556	-0.005445	-0.541186	0.000000	0.000000	2.000000	52.000000	0.000000
2891.841637	-0.057609	0.525143	0.075246	82.206055	98.745064	130.616592	-2.171475	0.000000	-3.851550	0.000000	0.000000	0.000000	-0.311415	-0.000724	-0.535587	0.000000	0.000000	2.000000	52.000000	0.000000
2891.844971	-0.057609	0.525143	0.075246	82.206055	98.745064	130.616592	-2.171475	0.000000	-3.851550	0.000000	0.000000	0.000000	-0.311415	-0.000724	-0.535587	0.000000	0.000000	2.000000	52.000000	0.000000
2891.848304	-0.057609	0.525143	0.075246	82.206055	98.745064	130.616592	-2.171475	0.000000	-3.851550	0.000000	0.000000	0.000000	-0.311415	-0.000724	-0.535587	0.000000	0.000000	2.000000	52.000000	0.000000
2891.851637	-0.058642	0.525173	0.073492	82.377792	98.517426	130.249878	-2.119572	0.000000	-3.762286	0.000000	0.000000	0.000000	-0.310175	0.009055	-0.526106	0.000000	0.000000	2.000000	52.000000	0.000000
2891.854971	-0.058642	0.525173	0.073492	82.377792	98.517426	130.249878	-2.119572	0.000000	-3.762286	0.000000	0.000000	0.000000	-0.310175	0.009055	-0.526106	0.000000	0.000000	2.000000	52.000000	0.000000
2891.858304	-0.058642	0.525173	0.073492	82.377792	98.517426	130.249878	-2.119572	0.000000	-3.762286	0.000000	0.000000	0.000000	-0.310175	0.009055	-0.526106	0.000000	0.000000	2.000000	52.000000	0.000000
2891.861637	-0.059640	0.525243	0.071711	82.550415	98.681587	130.371841	-2.067876	0.000000	-3.674602	0.000000	0.000000	0.000000	-0.299390	0.020881	-0.534219	0.000000	0.000000	2.000000	52.000000	0.000000
2891.864971	-0.059640	0.525243	0.071711	82.550415	98.681587	130.371841	-2.067876	0.000000	-3.674602	0.000000	0.000000	0.000000	-0.299390	0.020881	-0.534219	0.000000	0.000000	2.000000	52.000000	0.000000
2891.868304	-0.059640	0.525243	0.071711	82.550415	98.681587	130.371841	-2.067876	0.000000	-3.674602	0.000000	0.000000	0.000000	-0.299390	0.020881	-0.534219	0.000000	0.000000	2.000000	52.000000	0.000000
2891.871637	-0.060637	0.525361	0.069981	82.724648	99.065971	130.716125	-2.017978	0.000000	-3.585565	0.000000	0.000000	0.000000	-0.298882	0.035610	-0.519213	0.000000	0.000000	2.000000	52.000000	0.000000
2891.874971	-0.060637	0.525361	0.069981	82.724648	99.065971	130.716125	-2.017978	0.000000	-3.585565	0.000000	0.000000	0.000000	-0.298882	0.035610	-0.519213	0.000000	0.000000	2.000000	52.000000	0.000000
2891.878304	-0.060637	0.525361	0.069981	82.724648	99.065971	130.716125	-2.017978	0.000000	-3.585565	0.000000	0.000000	0.000000	-0.298882	0.035610	-0.519213	0.000000	0.000000	2.000000	52.000000	0.000000
2891.881637	-0.061553	0.525495	0.068273	82.897949	99.669632	131.264801	-1.968164	0.000000	-3.499030	0.000000	0.000000	0.000000	-0.274761	0.040072	-0.512389	0.000000	0.000000	2.000000	52.000000	0.000000
2891.884971	-0.061553	0.525495	0.068273	82.897949	99.669632	131.264801	-1.968164	0.000000	-3.499030	0.000000	0.000000	0.000000	-0.274761	0.040072	-0.512389	0.000000	0.000000	2.000000	52.000000	0.000000
2891.888304	-0.061553	0.525495	0.068273	82.897949	99.669632	131.264801	-1.968164	0.000000	-3.499030	0.000000	0.000000	0.000000	-0.274761	0.040072	-0.512389	0.000000	0.000000	2.000000	52.000000	0.000000
2891.891637	-0.062469	0.525620	0.066623	83.058098	100.489815	132.024033	-1.922371	0.000000	-3.413631	0.000000	0.000000	0.000000	-0.274833	0.037408	-0.494966	0.000000	0.000000	2.000000	52.000000	0.000000
2891.894971	-0.062469	0.525620	0.066623	83.058098	100.489815	132.024033	-1.922371	0.000000	-3.413631	0.000000	0.000000	0.000000	-0.274833	0.037408	-0.494966	0.000000	0.000000	2.000000	52.000000	0.000000
2891.898304	-0.062469	0.525620	0.066623	83.058098	100.489815	132.024033	-1.922371	0.000000	-3.413631	0.000000	0.000000	0.000000	-0.274833	0.037408	-0.494966	0.000000	0.000000	2.000000	52.000000	0.000000
2891.901637	-0.063316	0.525712	0.065084	83.202026	101.446732	132.924408	-1.876566	0.000000	-3.331137	0.000000	0.000000	0.000000	-0.254305	0.027795	-0.461636	0.000000	0.000000	2.000000	52.000000	0.000000
2891.904971	-0.063316	0.525712	0.065084	83.202026	101.446732	132.924408	-1.876566	0.000000	-3.331137	0.000000	0.000000	0.000000	-0.254305	0.027795	-0.461636	0.000000	0.000000	2.000000	52.000000	0.000000
2891.908304	-0.063316	0.525712	0.065084	83.202026	101.446732	132.924408	-1.876566	0.000000	-3.331137	0.000000	0.000000	0.000000	-0.254305	0.027795	-0.461636	0.000000	0.000000	2.000000	52.000000	0.000000
2891.911637	-0.064139	0.525780	0.063589	83.334610	102.472488	133.893906	-1.834181	0.000000	-3.254198	0.000000	0.000000	0.000000	-0.246714	0.020259	-0.448512	0.000000	0.000000	2.000000	52.000000	0.000000
2891.914971	-0.064139	0.525780	0.063589	83.334610	102.472488	133.893906	-1.834181	0.000000	-3.254198	0.000000	0.000000	0.000000	-0.246714	0.020259	-0.448512	0.000000	0.000000	2.000000	52.000000	0.000000
2891.918304	-0.064139	0.525780	0.063589	83.334610	102.472488	133.893906	-1.834181	0.000000	-3.254198	0.000000	0.000000	0.000000	-0.246714	0.020259	-0.448512	0.000000	0.000000	2.000000	52.000000	0.000000
2891.921637	-0.064964	0.525811	0.062157	83.468208	103.669952	135.024261	-1.793062	0.000000	-3.179446	0.000000	0.000000	0.000000	-0.247486	0.009338	-0.429658	0.000000	0.000000	2.000000	52.000000	0.000000
2891.924971	-0.064964	0.525811	0.062157	83.468208	103.669952	135.024261	-1.793062	0.000000	-3.179446	0.000000	0.000000	0.000000	-0.247486	0.009338	-0.429658	0.000000	0.000000	2.000000	52.000000	0.000000
2891.928304	-0.064964	0.525811	0.062157	83.468208	103.669952	135.024261	-1.793062	0.000000	-3.179446	0.000000	0.000000	0.000000	-0.247486	0.009338	-0.429658	0.000000	0.000000	2.000000	52.000000	0.000000
2891.931637	-0.065756	0.525824	0.060707	83.609047	104.994034	136.264816	-1.751815	0.000000	-3.107836	0.000000	0.000000	0.000000	-0.237795	0.003904	-0.435024	0.000000	0.000000	2.000000	52.000000	0.000000
2891.934971	-0.065756	0.525824	0.060707	83.609047	104.994034	136.264816	-1.751815	0.000000	-3.107836	0.000000	0.000000	0.000000	-0.237795	0.003904	-0.435024	0.000000	0.000000	2.000000	52.000000	0.000000
2891.938304	-0.065756	0.525824	0.060707	83.609047	104.994034	136.264816	-1.751815	0.000000	-3.107836	0.000000	0.000000	0.000000	-0.237795	0.003904	-0.435024	0.000000	0.000000	2.000000	52.000000	0.000000
2891.941637	-0.066571	0.525853	0.059269	83.757477	106.433571	137.609970	-1.712182	0.000000	-3.035332	0.000000	0.000000	0.000000	-0.244250	0.008612	-0.431316	0.000000	0.000000	2.000000	52.000000	0.000000
2891.944971	-0.066571	0.525853	0.059269	83.757477	106.433571	137.609970	-1.712182	0.000000	-3.035332	0.000000	0.000000	0.000000	-0.244250	0.008612	-0.431316	0.000000	0.000000	2.000000	52.000000	0.000000
2891.948304	-0.066571	0.525853	0.059269	83.757477	106.433571	137.609970	-1.712182	0.000000	-3.035332	0.000000	0.000000	0.000000	-0.244250	0.008612	-0.431316	0.000000	0.000000	2.000000	52.000000	0.000000
2891.951637	-0.067350	0.525875	0.057791	83.895935	107.946915	139.031128	-1.671474	0.000000	-2.963446	0.000000	0.000000	0.000000	-0.233711	0.006640	-0.443255	0.000000	0.000000	2.000000	52.000000	0.000000
2891.954971	-0.067350	0.525875	0.057791	83.895935	107.946915	139.031128	-1.671474	0.000000	-2.963446	0.000000	0.000000	0.000000	-0.233711	0.006640	-0.443255	0.000000	0.000000	2.000000	52.000000	0.000000
2891.958304	-0.067350	0.525875	0.057791	83.895935	107.946915	139.031128	-1.671474	0.000000	-2.963446	0.000000	0.000000	0.000000	-0.233711	0.006640	-0.443255	0.000000	0.000000	2.000000	52.000000	0.000000
2891.961637	-0.068147	0.525924	0.056304	84.018593	109.422844	140.432220	-1.632522	0.000000	-2.889570	0.000000	0.000000	0.000000	-0.239240	0.014764	-0.446158	0.000000	0.000000	2.000000	52.000000	0.000000
2891.964971	-0.068147	0.525924	0.056304	84.018593	109.422844	140.432220	-1.632522	0.000000	-2.889570	0.000000	0.000000	0.000000	-0.239240	0.014764	-0.446158	0.000000	0.000000	2.000000	52.000000	0.000000
2891.968304	-0.068147	0.525924	0.056304	84.018593	109.422844	140.432220	-1.632522	0.000000	-2.889570	0.000000	0.000000	0.000000	-0.239240	0.014764	-0.446158	0.000000	0.000000	2.000000	52.000000	0.000000
2891.971637	-0.068949	0.526011	0.054891	84.121605	110.678116	141.641022	-1.592649	0.000000	-2.815210	0.000000	0.000000	0.000000	-0.240658	0.026050	-0.423916	0.000000	0.000000	2.000000	52.000000	0.000000
2891.974971	-0.068949	0.526011	0.054891	84.121605	110.678116	141.641022	-1.592649	0.000000	-2.815210	0.000000	0.000000	0.000000	-0.240658	0.026050	-0.423916	0.000000	0.000000	2.000000	52.000000	0.000000
2891.978304	-0.068949	0.526011	0.054891	84.121605	110.678116	141.641022	-1.592649	0.000000	-2.815210	0.000000	0.000000	0.000000	-0.240658	0.026050	-0.423916	0.000000	0.000000	2.000000	52.000000	0.000000
2891.981637	-0.069730	0.526118	0.053537	84.199913	111.497978	142.457047	-1.552539	0.000000	-2.744557	0.000000	0.000000	0.000000	-0.234195	0.032278	-0.406109	0.000000	0.000000	2.000000	52.000000	0.000000
2891.984971	-0.069730	0.526118	0.053537	84.199913	111.497978	142.457047	-1.552539	0.000000	-2.744557	0.000000	0.000000	0.000000	-0.234195	0.032278	-0.406109	0.000000	0.000000	2.000000	52.000000	0.000000
2891.988304	-0.069730	0.526118	0.053537	84.199913	111.497978	142.457047	-1.552539	0.000000	-2.744557	0.000000	0.000000	0.000000	-0.234195	0.032278	-0.406109	0.000000	0.000000	2.000000	52.000000	0.000000
2891.991637	-0.070541	0.526235	0.052259	84.250008	111.820030	142.830383	-1.513507	0.000000	-2.676872	0.000000	0.000000	0.000000	-0.243318	0.035140	-0.383615	0.000000	0.000000	2.000000	52.000000	0.000000
2891.994971	-0.070541	0.526235	0.052259	84.250008	111.820030	142.830383	-1.513507	0.000000	-2.676872	0.000000	0.000000	0.000000	-0.243318	0.035140	-0.383615	0.000000	0.000000	2.000000	52.000000	0.000000
2891.998304	-0.070541	0.526235	0.052259	84.250008	111.820030	142.830383	-1.513507	0.000000	-2.676872	0.000000	0.000000	0.000000	-0.243318	0.035140	-0.383615	0.000000	0.000000	2.000000	52.000000	0.000000
2892.001637	-0.071355	0.526401	0.051033	84.269165	111.857376	142.960571	-1.472954	0.000000	-2.612937	0.000000	0.000000	0.000000	-0.244204	0.049826	-0.367825	0.000000	0.000000	2.000000	52.000000	0.000000
2892.004971	-0.071355	0.526401	0.051033	84.269165	111.857376	142.960571	-1.472954	0.000000	-2.612937	0.000000	0.000000	0.000000	-0.244204	0.049826	-0.367825	0.000000	0.000000	2.000000	52.000000	0.000000
2892.008304	-0.071355	0.526401	0.051033	84.269165	111.857376	142.960571	-1.472954	0.000000	-2.612937	0.000000	0.000000	0.000000	-0.244204	0.049826	-0.367825	0.000000	0.000000	2.000000	52.000000	0.000000
2892.011637	-0.072170	0.526600	0.049841	84.268822	111.843437	143.056839	-1.432253	0.000000	-2.551633	0.000000	0.000000	0.000000	-0.244407	0.059463	-0.357508	0.000000	0.000000	2.000000	52.000000	0.000000
2892.014971	-0.072170	0.526600	0.049841	84.268822	111.843437	143.056839	-1.432253	0.000000	-2.551633	0.000000	0.000000	0.000000	-0.244407	0.059463	-0.357508	0.000000	0.000000	2.000000	52.000000	0.000000
2892.018304	-0.072170	0.526600	0.049841	84.268822	111.843437	143.056839	-1.432253	0.000000	-2.551633	0.000000	0.000000	0.000000	-0.244407	0.059463	-0.357508	0.000000	0.000000	2.000000	52.000000	0.000000
2892.021637	-0.073033	0.526830	0.048677	84.259598	112.028542	143.348434	-1.391518	0.000000	-2.492048	0.000000	0.000000	0.000000	-0.259078	0.069057	-0.349253	0.000000	0.000000	2.000000	52.000000	0.000000
2892.024971	-0.073033	0.526830	0.048677	84.259598	112.028542	143.348434	-1.391518	0.000000	-2.492048	0.000000	0.000000	0.000000	-0.259078	0.069057	-0.349253	0.000000	0.000000	2.000000	52.000000	0.000000
2892.028304	-0.073033	0.526830	0.048677	84.259598	112.028542	143.348434	-1.391518	0.000000	-2.492048	0.000000	0.000000	0.000000	-0.259078	0.069057	-0.349253	0.000000	0.000000	2.000000	52.000000	0.000000
2892.031637	-0.073897	0.527120	0.047543	84.261375	112.267723	143.685638	-1.348339	0.000000	-2.433839	0.000000	0.000000	0.000000	-0.259178	0.086974	-0.340087	0.000000	0.000000	2.000000	52.000000	0.000000
2892.034971	-0.073897	0.527120	0.047543	84.261375	112.267723	143.685638	-1.348339	0.000000	-2.433839	0.000000	0.000000	0.000000	-0.259178	0.086974	-0.340087	0.000000	0.000000	2.000000	52.000000	0.000000
2892.038304	-0.073897	0.527120	0.047543	84.261375	112.267723	143.685638	-1.348339	0.000000	-2.433839	0.000000	0.000000	0.000000	-0.259178	0.086974	-0.340087	0.000000	0.000000	2.000000	52.000000	0.000000
2892.041637	-0.074756	0.527464	0.046400	84.288040	112.538261	144.027405	-1.305142	0.000000	-2.377158	0.000000	0.000000	0.000000	-0.257529	0.103160	-0.343072	0.000000	0.000000	2.000000	52.000000	0.000000
2892.044971	-0.074756	0.527464	0.046400	84.288040	112.538261	144.027405	-1.305142	0.000000	-2.377158	0.000000	0.000000	0.000000	-0.257529	0.103160	-0.343072	0.000000	0.000000	2.000000	52.000000	0.000000
2892.048304	-0.074756	0.527464	0.046400	84.288040	112.538261	144.027405	-1.305142	0.000000	-2.377158	0.000000	0.000000	0.000000	-0.257529	0.103160	-0.343072	0.000000	0.000000	2.000000	52.000000	0.000000
2892.051637	-0.075621	0.527873	0.045327	84.330986	112.856873	144.400162	-1.262221	0.000000	-2.319979	0.000000	0.000000	0.000000	-0.259517	0.122665	-0.321782	0.000000	0.000000	2.000000	52.000000	0.000000
2892.054971	-0.075621	0.527873	0.045327	84.330986	112.856873	144.400162	-1.262221	0.000000	-2.319979	0.000000	0.000000	0.000000	-0.259517	0.122665	-0.321782	0.000000	0.000000	2.000000	52.000000	0.000000
2892.058304	-0.075621	0.527873	0.045327	84.330986	112.856873	144.400162	-1.262221	0.000000	-2.319979	0.000000	0.000000	0.000000	-0.259517	0.122665	-0.321782	0.000000	0.000000	2.000000	52.000000	0.000000
2892.061637	-0.076460	0.528324	0.044270	84.376038	113.054199	144.653656	-1.218968	0.000000	-2.266349	0.000000	0.000000	0.000000	-0.251802	0.135405	-0.317063	0.000000	0.000000	2.000000	52.000000	0.000000
2892.064971	-0.076460	0.528324	0.044270	84.376038	113.054199	144.653656	-1.218968	0.000000	-2.266349	0.000000	0.000000	0.000000	-0.251802	0.135405	-0.317063	0.000000	0.000000	2.000000	52.000000	0.000000
2892.068304	-0.076460	0.528324	0.044270	84.376038	113.054199	144.653656	-1.218968	0.000000	-2.266349	0.000000	0.000000	0.000000	-0.251802	0.135405	-0.317063	0.000000	0.000000	2.000000	52.000000	0.000000
2892.071637	-0.077266	0.528818	0.043336	84.418228	113.081795	144.743225	-1.177001	0.000000	-2.213505	0.000000	0.000000	0.000000	-0.241807	0.148304	-0.280258	0.000000	0.000000	2.000000	52.000000	0.000000
2892.074971	-0.077266	0.528818	0.043336	84.418228	113.081795	144.743225	-1.177001	0.000000	-2.213505	0.000000	0.000000	0.000000	-0.241807	0.148304	-0.280258	0.000000	0.000000	2.000000	52.000000	0.000000
2892.078304	-0.077266	0.528818	0.043336	84.418228	113.081795	144.743225	-1.177001	0.000000	-2.213505	0.000000	0.000000	0.000000	-0.241807	0.148304	-0.280258	0.000000	0.000000	2.000000	52.000000	0.000000
2892.081637	-0.078059	0.529394	0.042495	84.460411	112.982864	144.709656	-1.136700	0.000000	-2.166795	0.000000	0.000000	0.000000	-0.237980	0.172866	-0.252326	0.000000	0.000000	2.000000	52.000000	0.000000
2892.084971	-0.078059	0.529394	0.042495	84.460411	112.982864	144.709656	-1.136700	0.000000	-2.166795	0.000000	0.000000	0.000000	-0.237980	0.172866	-0.252326	0.000000	0.000000	2.000000	52.000000	0.000000
2892.088304	-0.078059	0.529394	0.042495	84.460411	112.982864	144.709656	-1.136700	0.000000	-2.166795	0.000000	0.000000	0.000000	-0.237980	0.172866	-0.252326	0.000000	0.000000	2.000000	52.000000	0.000000
2892.091637	-0.078808	0.530002	0.041696	84.510307	112.824028	144.609756	-1.097036	0.000000	-2.124741	0.000000	0.000000	0.000000	-0.224627	0.182379	-0.239760	0.000000	0.000000	2.000000	52.000000	0.000000
2892.094971	-0.078808	0.530002	0.041696	84.510307	112.824028	144.609756	-1.097036	0.000000	-2.124741	0.000000	0.000000	0.000000	-0.224627	0.182379	-0.239760	0.000000	0.000000	2.000000	52.000000	0.000000
2892.098304	-0.078808	0.530002	0.041696	84.510307	112.824028	144.609756	-1.097036	0.000000	-2.124741	0.000000	0.000000	0.000000	-0.224627	0.182379	-0.239760	0.000000	0.000000	2.000000	52.000000	0.000000
2892.101637	-0.079543	0.530648	0.040975	84.574371	112.660263	144.484650	-1.059598	0.000000	-2.084781	0.000000	0.000000	0.000000	-0.220426	0.193714	-0.216129	0.000000	0.000000	2.000000	52.000000	0.000000
2892.104971	-0.079543	0.530648	0.040975	84.574371	112.660263	144.484650	-1.059598	0.000000	-2.084781	0.000000	0.000000	0.000000	-0.220426	0.193714	-0.216129	0.000000	0.000000	2.000000	52.000000	0.000000
2892.108304	-0.079543	0.530648	0.040975	84.574371	112.660263	144.484650	-1.059598	0.000000	-2.084781	0.000000	0.000000	0.000000	-0.220426	0.193714	-0.216129	0.000000	0.000000	2.000000	52.000000	0.000000
2892.111637	-0.080260	0.531370	0.040307	84.656540	112.510544	144.351227	-1.022861	0.000000	-2.048759	0.000000	0.000000	0.000000	-0.215099	0.216582	-0.200375	0.000000	0.000000	2.000000	52.000000	0.000000
2892.114971	-0.080260	0.531370	0.040307	84.656540	112.510544	144.351227	-1.022861	0.000000	-2.048759	0.000000	0.000000	0.000000	-0.215099	0.216582	-0.200375	0.000000	0.000000	2.000000	52.000000	0.000000
2892.118304	-0.080260	0.531370	0.040307	84.656540	112.510544	144.351227	-1.022861	0.000000	-2.048759	0.000000	0.000000	0.000000	-0.215099	0.216582	-0.200375	0.000000	0.000000	2.000000	52.000000	0.000000
2892.121637	-0.080981	0.532124	0.039674	84.760971	112.414673	144.244125	-0.987011	0.000000	-2.015364	0.000000	0.000000	0.000000	-0.216242	0.226230	-0.190088	0.000000	0.000000	2.000000	52.000000	0.000000
2892.124971	-0.080981	0.532124	0.039674	84.760971	112.414673	144.244125	-0.987011	0.000000	-2.015364	0.000000	0.000000	0.000000	-0.216242	0.226230	-0.190088	0.000000	0.000000	2.000000	52.000000	0.000000
2892.128304	-0.080981	0.532124	0.039674	84.760971	112.414673	144.244125	-0.987011	0.000000	-2.015364	0.000000	0.000000	0.000000	-0.216242	0.226230	-0.190088	0.000000	0.000000	2.000000	52.000000	0.000000
2892.131637	-0.081661	0.532927	0.039100	84.874435	112.260590	144.073532	-0.950971	0.000000	-1.983682	0.000000	0.000000	0.000000	-0.204192	0.240906	-0.172050	0.000000	0.000000	2.000000	52.000000	0.000000
2892.134971	-0.081661	0.532927	0.039100	84.874435	112.260590	144.073532	-0.950971	0.000000	-1.983682	0.000000	0.000000	0.000000	-0.204192	0.240906	-0.172050	0.000000	0.000000	2.000000	52.000000	0.000000
2892.138304	-0.081661	0.532927	0.039100	84.874435	112.260590	144.073532	-0.950971	0.000000	-1.983682	0.000000	0.000000	0.000000	-0.204192	0.240906	-0.172050	0.000000	0.000000	2.000000	52.000000	0.000000
2892.141637	-0.082322	0.533790	0.038561	84.999191	112.112709	143.893570	-0.916939	0.000000	-1.955007	0.000000	0.000000	0.000000	-0.198205	0.258864	-0.161888	0.000000	0.000000	2.000000	52.000000	0.000000
2892.144971	-0.082322	0.533790	0.038561	84.999191	112.112709	143.893570	-0.916939	0.000000	-1.955007	0.000000	0.000000	0.000000	-0.198205	0.258864	-0.161888	0.000000	0.000000	2.000000	52.000000	0.000000
2892.148304	-0.082322	0.533790	0.038561	84.999191	112.112709	143.893570	-0.916939	0.000000	-1.955007	0.000000	0.000000	0.000000	-0.198205	0.258864	-0.161888	0.000000	0.000000	2.000000	52.000000	0.000000
2892.151637	-0.082934	0.534652	0.038026	85.132401	111.990234	143.725204	-0.883905	0.000000	-1.928026	0.000000	0.000000	0.000000	-0.183601	0.258467	-0.160243	0.000000	0.000000	2.000000	52.000000	0.000000
2892.154971	-0.082934	0.534652	0.038026	85.132401	111.990234	143.725204	-0.883905	0.000000	-1.928026	0.000000	0.000000	0.000000	-0.183601	0.258467	-0.160243	0.000000	0.000000	2.000000	52.000000	0.000000
2892.158304	-0.082934	0.534652	0.038026	85.132401	111.990234	143.725204	-0.883905	0.000000	-1.928026	0.000000	0.000000	0.000000	-0.183601	0.258467	-0.160243	0.000000	0.000000	2.000000	52.000000	0.000000
2892.161637	-0.083484	0.535535	0.037560	85.274368	111.850098	143.534973	-0.853305	0.000000	-1.901319	0.000000	0.000000	0.000000	-0.164959	0.265073	-0.139776	0.000000	0.000000	2.000000	52.000000	0.000000
2892.164971	-0.083484	0.535535	0.037560	85.274368	111.850098	143.534973	-0.853305	0.000000	-1.901319	0.000000	0.000000	0.000000	-0.164959	0.265073	-0.139776	0.000000	0.000000	2.000000	52.000000	0.000000
2892.168304	-0.083484	0.535535	0.037560	85.274368	111.850098	143.534973	-0.853305	0.000000	-1.901319	0.000000	0.000000	0.000000	-0.164959	0.265073	-0.139776	0.000000	0.000000	2.000000	52.000000	0.000000
2892.171637	-0.084013	0.536407	0.037119	85.420715	111.698883	143.325012	-0.825812	0.000000	-1.878023	0.000000	0.000000	0.000000	-0.158673	0.261621	-0.132523	0.000000	0.000000	2.000000	52.000000	0.000000
2892.174971	-0.084013	0.536407	0.037119	85.420715	111.698883	143.325012	-0.825812	0.000000	-1.878023	0.000000	0.000000	0.000000	-0.158673	0.261621	-0.132523	0.000000	0.000000	2.000000	52.000000	0.000000
2892.178304	-0.084013	0.536407	0.037119	85.420715	111.698883	143.325012	-0.825812	0.000000	-1.878023	0.000000	0.000000	0.000000	-0.158673	0.261621	-0.132523	0.000000	0.000000	2.000000	52.000000	0.000000
2892.181637	-0.084519	0.537323	0.036693	85.580795	111.667297	143.212692	-0.799366	0.000000	-1.855936	0.000000	0.000000	0.000000	-0.151989	0.274601	-0.127819	0.000000	0.000000	2.000000	52.000000	0.000000
2892.184971	-0.084519	0.537323	0.036693	85.580795	111.667297	143.212692	-0.799366	0.000000	-1.855936	0.000000	0.000000	0.000000	-0.151989	0.274601	-0.127819	0.000000	0.000000	2.000000	52.000000	0.000000
2892.188304	-0.084519	0.537323	0.036693	85.580795	111.667297	143.212692	-0.799366	0.000000	-1.855936	0.000000	0.000000	0.000000	-0.151989	0.274601	-0.127819	0.000000	0.000000	2.000000	52.000000	0.000000
2892.191637	-0.084981	0.538254	0.036291	85.745544	111.574768	143.037842	-0.774034	0.000000	-1.834632	0.000000	0.000000	0.000000	-0.138521	0.279416	-0.120642	0.000000	0.000000	2.000000	52.000000	0.000000
2892.194971	-0.084981	0.538254	0.036291	85.745544	111.574768	143.037842	-0.774034	0.000000	-1.834632	0.000000	0.000000	0.000000	-0.138521	0.279416	-0.120642	0.000000	0.000000	2.000000	52.000000	0.000000
2892.198304	-0.084981	0.538254	0.036291	85.745544	111.574768	143.037842	-0.774034	0.000000	-1.834632	0.000000	0.000000	0.000000	-0.138521	0.279416	-0.120642	0.000000	0.000000	2.000000	52.000000	0.000000
2892.201637	-0.085414	0.539222	0.035863	85.912224	111.443718	142.819168	-0.750948	0.000000	-1.814525	0.000000	0.000000	0.000000	-0.129790	0.290443	-0.128122	0.000000	0.000000	2.000000	52.000000	0.000000
2892.204971	-0.085414	0.539222	0.035863	85.912224	111.443718	142.819168	-0.750948	0.000000	-1.814525	0.000000	0.000000	0.000000	-0.129790	0.290443	-0.128122	0.000000	0.000000	2.000000	52.000000	0.000000
2892.208304	-0.085414	0.539222	0.035863	85.912224	111.443718	142.819168	-0.750948	0.000000	-1.814525	0.000000	0.000000	0.000000	-0.129790	0.290443	-0.128122	0.000000	0.000000	2.000000	52.000000	0.000000
2892.211637	-0.085828	0.540223	0.035474	86.070007	111.103935	142.404099	-0.729316	0.000000	-1.793172	0.000000	0.000000	0.000000	-0.124325	0.300343	-0.116790	0.000000	0.000000	2.000000	52.000000	0.000000
2892.214971	-0.085828	0.540223	0.035474	86.070007	111.103935	142.404099	-0.729316	0.000000	-1.793172	0.000000	0.000000	0.000000	-0.124325	0.300343	-0.116790	0.000000	0.000000	2.000000	52.000000	0.000000
2892.218304	-0.085828	0.540223	0.035474	86.070007	111.103935	142.404099	-0.729316	0.000000	-1.793172	0.000000	0.000000	0.000000	-0.124325	0.300343	-0.116790	0.000000	0.000000	2.000000	52.000000	0.000000
2892.221637	-0.086190	0.541261	0.035064	86.199394	110.396568	141.652740	-0.708595	0.000000	-1.773707	0.000000	0.000000	0.000000	-0.108583	0.311323	-0.123128	0.000000	0.000000	2.000000	52.000000	0.000000
2892.224971	-0.086190	0.541261	0.035064	86.199394	110.396568	141.652740	-0.708595	0.000000	-1.773707	0.000000	0.000000	0.000000	-0.108583	0.311323	-0.123128	0.000000	0.000000	2.000000	52.000000	0.000000
2892.228304	-0.086190	0.541261	0.035064	86.199394	110.396568	141.652740	-0.708595	0.000000	-1.773707	0.000000	0.000000	0.000000	-0.108583	0.311323	-0.123128	0.000000	0.000000	2.000000	52.000000	0.000000
2892.231637	-0.086514	0.542349	0.034713	86.301064	109.255363	140.501297	-0.690498	0.000000	-1.753185	0.000000	0.000000	0.000000	-0.097104	0.326430	-0.105277	0.000000	0.000000	2.000000	52.000000	0.000000
2892.234971	-0.086514	0.542349	0.034713	86.301064	109.255363	140.501297	-0.690498	0.000000	-1.753185	0.000000	0.000000	0.000000	-0.097104	0.326430	-0.105277	0.000000	0.000000	2.000000	52.000000	0.000000
2892.238304	-0.086514	0.542349	0.034713	86.301064	109.255363	140.501297	-0.690498	0.000000	-1.753185	0.000000	0.000000	0.000000	-0.097104	0.326430	-0.105277	0.000000	0.000000	2.000000	52.000000	0.000000
2892.241637	-0.086836	0.543464	0.034355	86.392883	107.861107	139.104584	-0.674314	0.000000	-1.735639	0.000000	0.000000	0.000000	-0.096587	0.334356	-0.107433	0.000000	0.000000	2.000000	52.000000	0.000000
2892.244971	-0.086836	0.543464	0.034355	86.392883	107.861107	139.104584	-0.674314	0.000000	-1.735639	0.000000	0.000000	0.000000	-0.096587	0.334356	-0.107433	0.000000	0.000000	2.000000	52.000000	0.000000
2892.248304	-0.086836	0.543464	0.034355	86.392883	107.861107	139.104584	-0.674314	0.000000	-1.735639	0.000000	0.000000	0.000000	-0.096587	0.334356	-0.107433	0.000000	0.000000	2.000000	52.000000	0.000000
2892.251637	-0.087124	0.544619	0.034078	86.486931	106.318405	137.557709	-0.658216	0.000000	-1.717734	0.000000	0.000000	0.000000	-0.086360	0.346537	-0.082957	0.000000	0.000000	2.000000	52.000000	0.000000
2892.254971	-0.087124	0.544619	0.034078	86.486931	106.318405	137.557709	-0.658216	0.000000	-1.717734	0.000000	0.000000	0.000000	-0.086360	0.346537	-0.082957	0.000000	0.000000	2.000000	52.000000	0.000000
2892.258304	-0.087124	0.544619	0.034078	86.486931	106.318405	137.557709	-0.658216	0.000000	-1.717734	0.000000	0.000000	0.000000	-0.086360	0.346537	-0.082957	0.000000	0.000000	2.000000	52.000000	0.000000
2892.261637	-0.087387	0.545773	0.033803	86.576691	104.565346	135.799896	-0.643823	0.000000	-1.703907	0.000000	0.000000	0.000000	-0.079129	0.346376	-0.082551	0.000000	0.000000	2.000000	52.000000	0.000000
2892.264971	-0.087387	0.545773	0.033803	86.576691	104.565346	135.799896	-0.643823	0.000000	-1.703907	0.000000	0.000000	0.000000	-0.079129	0.346376	-0.082551	0.000000	0.000000	2.000000	52.000000	0.000000
2892.268304	-0.087387	0.545773	0.033803	86.576691	104.565346	135.799896	-0.643823	0.000000	-1.703907	0.000000	0.000000	0.000000	-0.079129	0.346376	-0.082551	0.000000	0.000000	2.000000	52.000000	0.000000
2892.271637	-0.087611	0.546935	0.033574	86.654671	102.700790	133.933441	-0.630635	0.000000	-1.690149	0.000000	0.000000	0.000000	-0.067078	0.348409	-0.068798	0.000000	0.000000	2.000000	52.000000	0.000000
2892.274971	-0.087611	0.546935	0.033574	86.654671	102.700790	133.933441	-0.630635	0.000000	-1.690149	0.000000	0.000000	0.000000	-0.067078	0.348409	-0.068798	0.000000	0.000000	2.000000	52.000000	0.000000
2892.278304	-0.087611	0.546935	0.033574	86.654671	102.700790	133.933441	-0.630635	0.000000	-1.690149	0.000000	0.000000	0.000000	-0.067078	0.348409	-0.068798	0.000000	0.000000	2.000000	52.000000	0.000000
2892.281637	-0.087764	0.548096	0.033354	86.722481	100.883018	132.108719	-0.619455	0.000000	-1.678683	0.000000	0.000000	0.000000	-0.045912	0.348311	-0.065875	0.000000	0.000000	2.000000	52.000000	0.000000
2892.284971	-0.087764	0.548096	0.033354	86.722481	100.883018	132.108719	-0.619455	0.000000	-1.678683	0.000000	0.000000	0.000000	-0.045912	0.348311	-0.065875	0.000000	0.000000	2.000000	52.000000	0.000000
2892.288304	-0.087764	0.548096	0.033354	86.722481	100.883018	132.108719	-0.619455	0.000000	-1.678683	0.000000	0.000000	0.000000	-0.045912	0.348311	-0.065875	0.000000	0.000000	2.000000	52.000000	0.000000
2892.291637	-0.087863	0.549249	0.033100	86.767593	100.117416	131.325424	-0.611803	0.000000	-1.667704	0.000000	0.000000	0.000000	-0.029595	0.345922	-0.076260	0.000000	0.000000	2.000000	52.000000	0.000000
2892.294971	-0.087863	0.549249	0.033100	86.767593	100.117416	131.325424	-0.611803	0.000000	-1.667704	0.000000	0.000000	0.000000	-0.029595	0.345922	-0.076260	0.000000	0.000000	2.000000	52.000000	0.000000
2892.298304	-0.087863	0.549249	0.033100	86.767593	100.117416	131.325424	-0.611803	0.000000	-1.667704	0.000000	0.000000	0.000000	-0.029595	0.345922	-0.076260	0.000000	0.000000	2.000000	52.000000	0.000000
2892.301637	-0.087903	0.550403	0.032789	86.771355	101.609528	132.775360	-0.606871	0.000000	-1.654993	0.000000	0.000000	0.000000	-0.012068	0.346369	-0.093409	0.000000	0.000000	2.000000	52.000000	0.000000
2892.304971	-0.087903	0.550403	0.032789	86.771355	101.609528	132.775360	-0.606871	0.000000	-1.654993	0.000000	0.000000	0.000000	-0.012068	0.346369	-0.093409	0.000000	0.000000	2.000000	52.000000	0.000000
2892.308304	-0.087903	0.550403	0.032789	86.771355	101.609528	132.775360	-0.606871	0.000000	-1.654993	0.000000	0.000000	0.000000	-0.012068	0.346369	-0.093409	0.000000	0.000000	2.000000	52.000000	0.000000
2892.311637	-0.087888	0.551576	0.032438	86.757080	104.578850	135.672333	-0.604859	0.000000	-1.639425	0.000000	0.000000	0.000000	0.004492	0.351935	-0.105284	0.000000	0.000000	2.000000	52.000000	0.000000
2892.314971	-0.087888	0.551576	0.032438	86.757080	104.578850	135.672333	-0.604859	0.000000	-1.639425	0.000000	0.000000	0.000000	0.004492	0.351935	-0.105284	0.000000	0.000000	2.000000	52.000000	0.000000
2892.318304	-0.087888	0.551576	0.032438	86.757080	104.578850	135.672333	-0.604859	0.000000	-1.639425	0.000000	0.000000	0.000000	0.004492	0.351935	-0.105284	0.000000	0.000000	2.000000	52.000000	0.000000
2892.321637	-0.087850	0.552721	0.032093	86.755745	107.946037	138.935440	-0.605608	0.000000	-1.621878	0.000000	0.000000	0.000000	0.011350	0.343445	-0.103310	0.000000	0.000000	2.000000	52.000000	0.000000
2892.324971	-0.087850	0.552721	0.032093	86.755745	107.946037	138.935440	-0.605608	0.000000	-1.621878	0.000000	0.000000	0.000000	0.011350	0.343445	-0.103310	0.000000	0.000000	2.000000	52.000000	0.000000
2892.328304	-0.087850	0.552721	0.032093	86.755745	107.946037	138.935440	-0.605608	0.000000	-1.621878	0.000000	0.000000	0.000000	0.011350	0.343445	-0.103310	0.000000	0.000000	2.000000	52.000000	0.000000
2892.331637	-0.087765	0.553865	0.031755	86.774811	111.036079	141.901123	-0.607500	0.000000	-1.604659	0.000000	0.000000	0.000000	0.025428	0.343100	-0.101590	0.000000	0.000000	2.000000	52.000000	0.000000
2892.334971	-0.087765	0.553865	0.031755	86.774811	111.036079	141.901123	-0.607500	0.000000	-1.604659	0.000000	0.000000	0.000000	0.025428	0.343100	-0.101590	0.000000	0.000000	2.000000	52.000000	0.000000
2892.338304	-0.087765	0.553865	0.031755	86.774811	111.036079	141.901123	-0.607500	0.000000	-1.604659	0.000000	0.000000	0.000000	0.025428	0.343100	-0.101590	0.000000	0.000000	2.000000	52.000000	0.000000
2892.341637	-0.087634	0.555008	0.031422	86.798088	113.609627	144.357132	-0.611738	0.000000	-1.587728	0.000000	0.000000	0.000000	0.039474	0.342783	-0.099876	0.000000	0.000000	2.000000	52.000000	0.000000
2892.344971	-0.087634	0.555008	0.031422	86.798088	113.609627	144.357132	-0.611738	0.000000	-1.587728	0.000000	0.000000	0.000000	0.039474	0.342783	-0.099876	0.000000	0.000000	2.000000	52.000000	0.000000
2892.348304	-0.087634	0.555008	0.031422	86.798088	113.609627	144.357132	-0.611738	0.000000	-1.587728	0.000000	0.000000	0.000000	0.039474	0.342783	-0.099876	0.000000	0.000000	2.000000	52.000000	0.000000
2892.351637	-0.087480	0.556095	0.031101	86.827316	115.581268	146.217728	-0.618317	0.000000	-1.571082	0.000000	0.000000	0.000000	0.045969	0.326163	-0.096226	0.000000	0.000000	2.000000	52.000000	0.000000
2892.354971	-0.087480	0.556095	0.031101	86.827316	115.581268	146.217728	-0.618317	0.000000	-1.571082	0.000000	0.000000	0.000000	0.045969	0.326163	-0.096226	0.000000	0.000000	2.000000	52.000000	0.000000
2892.358304	-0.087480	0.556095	0.031101	86.827316	115.581268	146.217728	-0.618317	0.000000	-1.571082	0.000000	0.000000	0.000000	0.045969	0.326163	-0.096226	0.000000	0.000000	2.000000	52.000000	0.000000
2892.361637	-0.087301	0.557163	0.030764	86.867058	117.103416	147.636475	-0.625978	0.000000	-1.555044	0.000000	0.000000	0.000000	0.053939	0.320587	-0.100919	0.000000	0.000000	2.000000	52.000000	0.000000
2892.364971	-0.087301	0.557163	0.030764	86.867058	117.103416	147.636475	-0.625978	0.000000	-1.555044	0.000000	0.000000	0.000000	0.053939	0.320587	-0.100919	0.000000	0.000000	2.000000	52.000000	0.000000
2892.368304	-0.087301	0.557163	0.030764	86.867058	117.103416	147.636475	-0.625978	0.000000	-1.555044	0.000000	0.000000	0.000000	0.053939	0.320587	-0.100919	0.000000	0.000000	2.000000	52.000000	0.000000
2892.371637	-0.087126	0.558194	0.030454	86.911682	118.091965	148.537033	-0.634968	0.000000	-1.538224	0.000000	0.000000	0.000000	0.052498	0.309293	-0.093153	0.000000	0.000000	2.000000	52.000000	0.000000
2892.374971	-0.087126	0.558194	0.030454	86.911682	118.091965	148.537033	-0.634968	0.000000	-1.538224	0.000000	0.000000	0.000000	0.052498	0.309293	-0.093153	0.000000	0.000000	2.000000	52.000000	0.000000
2892.378304	-0.087126	0.558194	0.030454	86.911682	118.091965	148.537033	-0.634968	0.000000	-1.538224	0.000000	0.000000	0.000000	0.052498	0.309293	-0.093153	0.000000	0.000000	2.000000	52.000000	0.000000
2892.381637	-0.086959	0.559206	0.030187	86.964684	118.487198	148.859924	-0.643717	0.000000	-1.522699	0.000000	0.000000	0.000000	0.050124	0.303405	-0.080119	0.000000	0.000000	2.000000	52.000000	0.000000
2892.384971	-0.086959	0.559206	0.030187	86.964684	118.487198	148.859924	-0.643717	0.000000	-1.522699	0.000000	0.000000	0.000000	0.050124	0.303405	-0.080119	0.000000	0.000000	2.000000	52.000000	0.000000
2892.388304	-0.086959	0.559206	0.030187	86.964684	118.487198	148.859924	-0.643717	0.000000	-1.522699	0.000000	0.000000	0.000000	0.050124	0.303405	-0.080119	0.000000	0.000000	2.000000	52.000000	0.000000
2892.391637	-0.086792	0.560189	0.029923	87.007423	118.118477	148.454132	-0.652071	0.000000	-1.509346	0.000000	0.000000	0.000000	0.049898	0.295068	-0.079084	0.000000	0.000000	2.000000	52.000000	0.000000
2892.394971	-0.086792	0.560189	0.029923	87.007423	118.118477	148.454132	-0.652071	0.000000	-1.509346	0.000000	0.000000	0.000000	0.049898	0.295068	-0.079084	0.000000	0.000000	2.000000	52.000000	0.000000
2892.398304	-0.086792	0.560189	0.029923	87.007423	118.118477	148.454132	-0.652071	0.000000	-1.509346	0.000000	0.000000	0.000000	0.049898	0.295068	-0.079084	0.000000	0.000000	2.000000	52.000000	0.000000
2892.401637	-0.086792	0.560189	0.029923	87.024681	117.623619	147.942123	-0.660388	0.000000	-1.496165	0.000000	0.000000	0.000000	0.049898	0.295068	-0.079084	0.000000	0.000000	2.000000	52.000000	0.000000
2892.404971	-0.086647	0.561127	0.029642	87.024681	117.623619	147.942123	-0.660388	0.000000	-1.496165	0.000000	0.000000	0.000000	0.043653	0.281422	-0.084413	0.000000	0.000000	2.000000	52.000000	0.000000
2892.408304	-0.086647	0.561127	0.029642	87.024681	117.623619	147.942123	-0.660388	0.000000	-1.496165	0.000000	0.000000	0.000000	0.043653	0.281422	-0.084413	0.000000	0.000000	2.000000	52.000000	0.000000
2892.411637	-0.086487	0.562019	0.029414	87.025139	117.457848	147.763214	-0.660388	0.000000	-1.496165	0.000000	0.000000	0.000000	0.047903	0.267558	-0.068305	0.000000	0.000000	2.000000	52.000000	0.000000
2892.414971	-0.086487	0.562019	0.029414	87.025139	117.457848	147.763214	-0.660388	0.000000	-1.496165	0.000000	0.000000	0.000000	0.047903	0.267558	-0.068305	0.000000	0.000000	2.000000	52.000000	0.000000
2892.418304	-0.086487	0.562019	0.029414	87.025139	117.457848	147.763214	-0.660388	0.000000	-1.496165	0.000000	0.000000	0.000000	0.047903	0.267558	-0.068305	0.000000	0.000000	2.000000	52.000000	0.000000
2892.421637	-0.086487	0.562019	0.029414	86.998474	117.921646	148.210373	-0.675647	0.000000	-1.470712	0.000000	0.000000	0.000000	0.047903	0.267558	-0.068305	0.000000	0.000000	2.000000	52.000000	0.000000
2892.424971	-0.086348	0.562866	0.029169	86.998474	117.921646	148.210373	-0.675647	0.000000	-1.470712	0.000000	0.000000	0.000000	0.041639	0.253929	-0.073481	0.000000	0.000000	2.000000	52.000000	0.000000
2892.428304	-0.086348	0.562866	0.029169	86.998474	117.921646	148.210373	-0.675647	0.000000	-1.470712	0.000000	0.000000	0.000000	0.041639	0.253929	-0.073481	0.000000	0.000000	2.000000	52.000000	0.000000
2892.431637	-0.086163	0.563711	0.028931	86.940086	119.118858	149.385834	-0.675647	0.000000	-1.470712	0.000000	0.000000	0.000000	0.055533	0.253762	-0.071467	0.000000	0.000000	2.000000	52.000000	0.000000
2892.434971	-0.086163	0.563711	0.028931	86.940086	119.118858	149.385834	-0.675647	0.000000	-1.470712	0.000000	0.000000	0.000000	0.055533	0.253762	-0.071467	0.000000	0.000000	2.000000	52.000000	0.000000
2892.438304	-0.086163	0.563711	0.028931	86.940086	119.118858	149.385834	-0.675647	0.000000	-1.470712	0.000000	0.000000	0.000000	0.055533	0.253762	-0.071467	0.000000	0.000000	2.000000	52.000000	0.000000
2892.441637	-0.086163	0.563711	0.028931	86.855644	120.720047	150.963440	-0.691842	0.000000	-1.446554	0.000000	0.000000	0.000000	0.055533	0.253762	-0.071467	0.000000	0.000000	2.000000	52.000000	0.000000
2892.444971	-0.085938	0.564494	0.028734	86.855644	120.720047	150.963440	-0.691842	0.000000	-1.446554	0.000000	0.000000	0.000000	0.067575	0.234675	-0.059126	0.000000	0.000000	2.000000	52.000000	0.000000
2892.448304	-0.085938	0.564494	0.028734	86.855644	120.720047	150.963440	-0.691842	0.000000	-1.446554	0.000000	0.000000	0.000000	0.067575	0.234675	-0.059126	0.000000	0.000000	2.000000	52.000000	0.000000
2892.451637	-0.085696	0.565311	0.028574	86.760757	122.389343	152.603470	-0.691842	0.000000	-1.446554	0.000000	0.000000	0.000000	0.072697	0.245306	-0.048029	0.000000	0.000000	2.000000	52.000000	0.000000
2892.454971	-0.085696	0.565311	0.028574	86.760757	122.389343	152.603470	-0.691842	0.000000	-1.446554	0.000000	0.000000	0.000000	0.072697	0.245306	-0.048029	0.000000	0.000000	2.000000	52.000000	0.000000
2892.458304	-0.085696	0.565311	0.028574	86.760757	122.389343	152.603470	-0.691842	0.000000	-1.446554	0.000000	0.000000	0.000000	0.072697	0.245306	-0.048029	0.000000	0.000000	2.000000	52.000000	0.000000
2892.461637	-0.085696	0.565311	0.028574	86.672981	123.855499	154.030853	-0.715221	0.000000	-1.428695	0.000000	0.000000	0.000000	0.072697	0.245306	-0.048029	0.000000	0.000000	2.000000	52.000000	0.000000
2892.464971	-0.085393	0.566084	0.028476	86.672981	123.855499	154.030853	-0.715221	0.000000	-1.428695	0.000000	0.000000	0.000000	0.090738	0.231729	-0.029284	0.000000	0.000000	2.000000	52.000000	0.000000
2892.468304	-0.085393	0.566084	0.028476	86.672981	123.855499	154.030853	-0.715221	0.000000	-1.428695	0.000000	0.000000	0.000000	0.090738	0.231729	-0.029284	0.000000	0.000000	2.000000	52.000000	0.000000
2892.471637	-0.085054	0.566883	0.028442	86.592224	125.107590	155.241562	-0.715221	0.000000	-1.428695	0.000000	0.000000	0.000000	0.101588	0.239762	-0.010142	0.000000	0.000000	2.000000	52.000000	0.000000
2892.474971	-0.085054	0.566883	0.028442	86.592224	125.107590	155.241562	-0.715221	0.000000	-1.428695	0.000000	0.000000	0.000000	0.101588	0.239762	-0.010142	0.000000	0.000000	2.000000	52.000000	0.000000
2892.478304	-0.085054	0.566883	0.028442	86.592224	125.107590	155.241562	-0.715221	0.000000	-1.428695	0.000000	0.000000	0.000000	0.101588	0.239762	-0.010142	0.000000	0.000000	2.000000	52.000000	0.000000
2892.481637	-0.085054	0.566883	0.028442	86.527847	126.044380	156.131851	-0.747275	0.000000	-1.422124	0.000000	0.000000	0.000000	0.101588	0.239762	-0.010142	0.000000	0.000000	2.000000	52.000000	0.000000
2892.484971	-0.084721	0.567646	0.028436	86.527847	126.044380	156.131851	-0.747275	0.000000	-1.422124	0.000000	0.000000	0.000000	0.100115	0.229018	-0.001917	0.000000	0.000000	2.000000	52.000000	0.000000
2892.488304	-0.084721	0.567646	0.028436	86.527847	126.044380	156.131851	-0.747275	0.000000	-1.422124	0.000000	0.000000	0.000000	0.100115	0.229018	-0.001917	0.000000	0.000000	2.000000	52.000000	0.000000
2892.491637	-0.084372	0.568392	0.028478	86.460388	126.983177	157.024216	-0.747275	0.000000	-1.422124	0.000000	0.000000	0.000000	0.104685	0.223693	0.012664	0.000000	0.000000	2.000000	52.000000	0.000000
2892.494971	-0.084372	0.568392	0.028478	86.460388	126.983177	157.024216	-0.747275	0.000000	-1.422124	0.000000	0.000000	0.000000	0.104685	0.223693	0.012664	0.000000	0.000000	2.000000	52.000000	0.000000
2892.498304	-0.084372	0.568392	0.028478	86.460388	126.983177	157.024216	-0.747275	0.000000	-1.422124	0.000000	0.000000	0.000000	0.104685	0.223693	0.012664	0.000000	0.000000	2.000000	52.000000	0.000000
2892.501637	-0.084372	0.568392	0.028478	86.398094	127.848343	157.841599	-0.781408	0.000000	-1.423915	0.000000	0.000000	0.000000	0.104685	0.223693	0.012664	0.000000	0.000000	2.000000	52.000000	0.000000
2892.504971	-0.084024	0.569111	0.028525	86.398094	127.848343	157.841599	-0.781408	0.000000	-1.423915	0.000000	0.000000	0.000000	0.104432	0.215659	0.014057	0.000000	0.000000	2.000000	52.000000	0.000000
2892.508304	-0.084024	0.569111	0.028525	86.398094	127.848343	157.841599	-0.781408	0.000000	-1.423915	0.000000	0.000000	0.000000	0.104432	0.215659	0.014057	0.000000	0.000000	2.000000	52.000000	0.000000
2892.511637	-0.083727	0.569794	0.028592	86.320702	128.828537	158.780869	-0.781408	0.000000	-1.423915	0.000000	0.000000	0.000000	0.089155	0.204978	0.020011	0.000000	0.000000	2.000000	52.000000	0.000000
2892.514971	-0.083727	0.569794	0.028592	86.320702	128.828537	158.780869	-0.781408	0.000000	-1.423915	0.000000	0.000000	0.000000	0.089155	0.204978	0.020011	0.000000	0.000000	2.000000	52.000000	0.000000
2892.518304	-0.083727	0.569794	0.028592	86.320702	128.828537	158.780869	-0.781408	0.000000	-1.423915	0.000000	0.000000	0.000000	0.089155	0.204978	0.020011	0.000000	0.000000	2.000000	52.000000	0.000000
2892.521637	-0.083446	0.570441	0.028620	86.208420	130.209915	160.121597	-0.813673	0.000000	-1.429593	0.000000	0.000000	0.000000	0.084048	0.194187	0.008319	0.000000	0.000000	2.000000	52.000000	0.000000
2892.524971	-0.083446	0.570441	0.028620	86.208420	130.209915	160.121597	-0.813673	0.000000	-1.429593	0.000000	0.000000	0.000000	0.084048	0.194187	0.008319	0.000000	0.000000	2.000000	52.000000	0.000000
2892.528304	-0.083446	0.570441	0.028620	86.208420	130.209915	160.121597	-0.813673	0.000000	-1.429593	0.000000	0.000000	0.000000	0.084048	0.194187	0.008319	0.000000	0.000000	2.000000	52.000000	0.000000
2892.531637	-0.083232	0.571071	0.028618	86.069466	131.743210	161.623718	-0.827680	0.000000	-1.430980	0.000000	0.000000	0.000000	0.064204	0.188777	-0.000614	0.000000	0.000000	2.000000	52.000000	0.000000
2892.534971	-0.083232	0.571071	0.028618	86.069466	131.743210	161.623718	-0.827680	0.000000	-1.430980	0.000000	0.000000	0.000000	0.064204	0.188777	-0.000614	0.000000	0.000000	2.000000	52.000000	0.000000
2892.538304	-0.083232	0.571071	0.028618	86.069466	131.743210	161.623718	-0.827680	0.000000	-1.430980	0.000000	0.000000	0.000000	0.064204	0.188777	-0.000614	0.000000	0.000000	2.000000	52.000000	0.000000
2892.541637	-0.083232	0.571071	0.028618	85.911217	133.334824	163.194855	-0.838381	0.000000	-1.430877	0.000000	0.000000	0.000000	0.064204	0.188777	-0.000614	0.000000	0.000000	2.000000	52.000000	0.000000
2892.544971	-0.083105	0.571664	0.028565	85.911217	133.334824	163.194855	-0.838381	0.000000	-1.430877	0.000000	0.000000	0.000000	0.038298	0.177890	-0.015750	0.000000	0.000000	2.000000	52.000000	0.000000
2892.548304	-0.083105	0.571664	0.028565	85.911217	133.334824	163.194855	-0.838381	0.000000	-1.430877	0.000000	0.000000	0.000000	0.038298	0.177890	-0.015750	0.000000	0.000000	2.000000	52.000000	0.000000
2892.551637	-0.083063	0.572220	0.028462	85.755775	134.748276	164.596237	-0.838381	0.000000	-1.430877	0.000000	0.000000	0.000000	0.012394	0.166979	-0.030824	0.000000	0.000000	2.000000	52.000000	0.000000
2892.554971	-0.083063	0.572220	0.028462	85.755775	134.748276	164.596237	-0.838381	0.000000	-1.430877	0.000000	0.000000	0.000000	0.012394	0.166979	-0.030824	0.000000	0.000000	2.000000	52.000000	0.000000
2892.558304	-0.083063	0.572220	0.028462	85.755775	134.748276	164.596237	-0.838381	0.000000	-1.430877	0.000000	0.000000	0.000000	0.012394	0.166979	-0.030824	0.000000	0.000000	2.000000	52.000000	0.000000
2892.561637	-0.083063	0.572220	0.028462	85.615723	135.913345	165.758148	-0.846830	0.000000	-1.423115	0.000000	0.000000	0.000000	0.012394	0.166979	-0.030824	0.000000	0.000000	2.000000	52.000000	0.000000
2892.564971	-0.083058	0.572749	0.028294	85.615723	135.913345	165.758148	-0.846830	0.000000	-1.423115	0.000000	0.000000	0.000000	0.001506	0.158646	-0.050413	0.000000	0.000000	2.000000	52.000000	0.000000
2892.568304	-0.083058	0.572749	0.028294	85.615723	135.913345	165.758148	-0.846830	0.000000	-1.423115	0.000000	0.000000	0.000000	0.001506	0.158646	-0.050413	0.000000	0.000000	2.000000	52.000000	0.000000
2892.571637	-0.083094	0.573241	0.028084	85.502380	136.784317	166.632355	-0.846830	0.000000	-1.423115	0.000000	0.000000	0.000000	-0.010554	0.147640	-0.063048	0.000000	0.000000	2.000000	52.000000	0.000000
2892.574971	-0.083094	0.573241	0.028084	85.502380	136.784317	166.632355	-0.846830	0.000000	-1.423115	0.000000	0.000000	0.000000	-0.010554	0.147640	-0.063048	0.000000	0.000000	2.000000	52.000000	0.000000
2892.578304	-0.083094	0.573241	0.028084	85.502380	136.784317	166.632355	-0.846830	0.000000	-1.423115	0.000000	0.000000	0.000000	-0.010554	0.147640	-0.063048	0.000000	0.000000	2.000000	52.000000	0.000000
2892.581637	-0.083094	0.573241	0.028084	85.404747	137.489868	167.344482	-0.845322	0.000000	-1.404205	0.000000	0.000000	0.000000	-0.010554	0.147640	-0.063048	0.000000	0.000000	2.000000	52.000000	0.000000
2892.584971	-0.083169	0.573697	0.027832	85.404747	137.489868	167.344482	-0.845322	0.000000	-1.404205	0.000000	0.000000	0.000000	-0.022597	0.136590	-0.075656	0.000000	0.000000	2.000000	52.000000	0.000000
2892.588304	-0.083169	0.573697	0.027832	85.404747	137.489868	167.344482	-0.845322	0.000000	-1.404205	0.000000	0.000000	0.000000	-0.022597	0.136590	-0.075656	0.000000	0.000000	2.000000	52.000000	0.000000
2892.591637	-0.083235	0.574097	0.027529	85.337212	137.947418	167.812317	-0.845322	0.000000	-1.404205	0.000000	0.000000	0.000000	-0.019939	0.120074	-0.090914	0.000000	0.000000	2.000000	52.000000	0.000000
2892.594971	-0.083235	0.574097	0.027529	85.337212	137.947418	167.812317	-0.845322	0.000000	-1.404205	0.000000	0.000000	0.000000	-0.019939	0.120074	-0.090914	0.000000	0.000000	2.000000	52.000000	0.000000
2892.598304	-0.083235	0.574097	0.027529	85.337212	137.947418	167.812317	-0.845322	0.000000	-1.404205	0.000000	0.000000	0.000000	-0.019939	0.120074	-0.090914	0.000000	0.000000	2.000000	52.000000	0.000000
2892.601637	-0.083235	0.574097	0.027529	85.295555	138.210861	168.089752	-0.838232	0.000000	-1.376443	0.000000	0.000000	0.000000	-0.019939	0.120074	-0.090914	0.000000	0.000000	2.000000	52.000000	0.000000
2892.604971	-0.083293	0.574442	0.027175	85.295555	138.210861	168.089752	-0.838232	0.000000	-1.376443	0.000000	0.000000	0.000000	-0.017282	0.103510	-0.106139	0.000000	0.000000	2.000000	52.000000	0.000000
2892.608304	-0.083293	0.574442	0.027175	85.295555	138.210861	168.089752	-0.838232	0.000000	-1.376443	0.000000	0.000000	0.000000	-0.017282	0.103510	-0.106139	0.000000	0.000000	2.000000	52.000000	0.000000
2892.611637	-0.083389	0.574777	0.026773	85.278885	138.322723	168.217834	-0.838232	0.000000	-1.376443	0.000000	0.000000	0.000000	-0.028942	0.100447	-0.120572	0.000000	0.000000	2.000000	52.000000	0.000000
2892.614971	-0.083389	0.574777	0.026773	85.278885	138.322723	168.217834	-0.838232	0.000000	-1.376443	0.000000	0.000000	0.000000	-0.028942	0.100447	-0.120572	0.000000	0.000000	2.000000	52.000000	0.000000
2892.618304	-0.083389	0.574777	0.026773	85.278885	138.322723	168.217834	-0.838232	0.000000	-1.376443	0.000000	0.000000	0.000000	-0.028942	0.100447	-0.120572	0.000000	0.000000	2.000000	52.000000	0.000000
2892.621637	-0.083389	0.574777	0.026773	85.288773	138.222580	168.138901	-0.830528	0.000000	-1.338658	0.000000	0.000000	0.000000	-0.028942	0.100447	-0.120572	0.000000	0.000000	2.000000	52.000000	0.000000
2892.624971	-0.083526	0.575074	0.026329	85.288773	138.222580	168.138901	-0.830528	0.000000	-1.338658	0.000000	0.000000	0.000000	-0.040882	0.089326	-0.133110	0.000000	0.000000	2.000000	52.000000	0.000000
2892.628304	-0.083526	0.575074	0.026329	85.288773	138.222580	168.138901	-0.830528	0.000000	-1.338658	0.000000	0.000000	0.000000	-0.040882	0.089326	-0.133110	0.000000	0.000000	2.000000	52.000000	0.000000
2892.631637	-0.083679	0.575335	0.025848	85.300346	138.133789	168.075500	-0.830528	0.000000	-1.338658	0.000000	0.000000	0.000000	-0.045896	0.078194	-0.144454	0.000000	0.000000	2.000000	52.000000	0.000000
2892.634971	-0.083679	0.575335	0.025848	85.300346	138.133789	168.075500	-0.830528	0.000000	-1.338658	0.000000	0.000000	0.000000	-0.045896	0.078194	-0.144454	0.000000	0.000000	2.000000	52.000000	0.000000
2892.638304	-0.083679	0.575335	0.025848	85.300346	138.133789	168.075500	-0.830528	0.000000	-1.338658	0.000000	0.000000	0.000000	-0.045896	0.078194	-0.144454	0.000000	0.000000	2.000000	52.000000	0.000000
2892.641637	-0.083679	0.575335	0.025848	85.309151	138.056808	168.032150	-0.816066	0.000000	-1.292397	0.000000	0.000000	0.000000	-0.045896	0.078194	-0.144454	0.000000	0.000000	2.000000	52.000000	0.000000
2892.644971	-0.083894	0.575558	0.025321	85.309151	138.056808	168.032150	-0.816066	0.000000	-1.292397	0.000000	0.000000	0.000000	-0.064619	0.067034	-0.158184	0.000000	0.000000	2.000000	52.000000	0.000000
2892.648304	-0.083894	0.575558	0.025321	85.309151	138.056808	168.032150	-0.816066	0.000000	-1.292397	0.000000	0.000000	0.000000	-0.064619	0.067034	-0.158184	0.000000	0.000000	2.000000	52.000000	0.000000
2892.651637	-0.084179	0.575755	0.024787	85.313538	138.033829	168.046921	-0.816066	0.000000	-1.292397	0.000000	0.000000	0.000000	-0.085348	0.058847	-0.159957	0.000000	0.000000	2.000000	52.000000	0.000000
2892.654971	-0.084179	0.575755	0.024787	85.313538	138.033829	168.046921	-0.816066	0.000000	-1.292397	0.000000	0.000000	0.000000	-0.085348	0.058847	-0.159957	0.000000	0.000000	2.000000	52.000000	0.000000
2892.658304	-0.084179	0.575755	0.024787	85.313538	138.033829	168.046921	-0.816066	0.000000	-1.292397	0.000000	0.000000	0.000000	-0.085348	0.058847	-0.159957	0.000000	0.000000	2.000000	52.000000	0.000000
2892.661637	-0.084179	0.575755	0.024787	85.314545	138.006760	168.064529	-0.791071	0.000000	-1.239374	0.000000	0.000000	0.000000	-0.085348	0.058847	-0.159957	0.000000	0.000000	2.000000	52.000000	0.000000
2892.664971	-0.084467	0.575915	0.024283	85.314545	138.006760	168.064529	-0.791071	0.000000	-1.239374	0.000000	0.000000	0.000000	-0.086661	0.048119	-0.151199	0.000000	0.000000	2.000000	52.000000	0.000000
2892.668304	-0.084467	0.575915	0.024283	85.314545	138.006760	168.064529	-0.791071	0.000000	-1.239374	0.000000	0.000000	0.000000	-0.086661	0.048119	-0.151199	0.000000	0.000000	2.000000	52.000000	0.000000
2892.671637	-0.084818	0.576038	0.023734	85.309196	137.998322	168.105179	-0.791071	0.000000	-1.239374	0.000000	0.000000	0.000000	-0.105212	0.037024	-0.164980	0.000000	0.000000	2.000000	52.000000	0.000000
2892.674971	-0.084818	0.576038	0.023734	85.309196	137.998322	168.105179	-0.791071	0.000000	-1.239374	0.000000	0.000000	0.000000	-0.105212	0.037024	-0.164980	0.000000	0.000000	2.000000	52.000000	0.000000
2892.678304	-0.084818	0.576038	0.023734	85.309196	137.998322	168.105179	-0.791071	0.000000	-1.239374	0.000000	0.000000	0.000000	-0.105212	0.037024	-0.164980	0.000000	0.000000	2.000000	52.000000	0.000000
2892.681637	-0.084818	0.576038	0.023734	85.298553	138.024597	168.186096	-0.759092	0.000000	-1.186677	0.000000	0.000000	0.000000	-0.105212	0.037024	-0.164980	0.000000	0.000000	2.000000	52.000000	0.000000
2892.684971	-0.085194	0.576081	0.023198	85.298553	138.024597	168.186096	-0.759092	0.000000	-1.186677	0.000000	0.000000	0.000000	-0.112788	0.012882	-0.160558	0.000000	0.000000	2.000000	52.000000	0.000000
2892.688304	-0.085194	0.576081	0.023198	85.298553	138.024597	168.186096	-0.759092	0.000000	-1.186677	0.000000	0.000000	0.000000	-0.112788	0.012882	-0.160558	0.000000	0.000000	2.000000	52.000000	0.000000
2892.691637	-0.085620	0.576089	0.022684	85.280838	138.124130	168.344406	-0.759092	0.000000	-1.186677	0.000000	0.000000	0.000000	-0.127747	0.002297	-0.154252	0.000000	0.000000	2.000000	52.000000	0.000000
2892.694971	-0.085620	0.576089	0.022684	85.280838	138.124130	168.344406	-0.759092	0.000000	-1.186677	0.000000	0.000000	0.000000	-0.127747	0.002297	-0.154252	0.000000	0.000000	2.000000	52.000000	0.000000
2892.698304	-0.085620	0.576089	0.022684	85.280838	138.124130	168.344406	-0.759092	0.000000	-1.186677	0.000000	0.000000	0.000000	-0.127747	0.002297	-0.154252	0.000000	0.000000	2.000000	52.000000	0.000000
2892.701637	-0.086088	0.576052	0.022151	85.263145	138.216980	168.501526	-0.719003	0.000000	-1.134209	0.000000	0.000000	0.000000	-0.140543	-0.011198	-0.159966	0.000000	0.000000	2.000000	52.000000	0.000000
2892.704971	-0.086088	0.576052	0.022151	85.263145	138.216980	168.501526	-0.719003	0.000000	-1.134209	0.000000	0.000000	0.000000	-0.140543	-0.011198	-0.159966	0.000000	0.000000	2.000000	52.000000	0.000000
2892.708304	-0.086088	0.576052	0.022151	85.263145	138.216980	168.501526	-0.719003	0.000000	-1.134209	0.000000	0.000000	0.000000	-0.140543	-0.011198	-0.159966	0.000000	0.000000	2.000000	52.000000	0.000000
2892.711637	-0.086614	0.575989	0.021678	85.243546	138.344513	168.694534	-0.695579	0.000000	-1.107548	0.000000	0.000000	0.000000	-0.157612	-0.018791	-0.141754	0.000000	0.000000	2.000000	52.000000	0.000000
2892.714971	-0.086614	0.575989	0.021678	85.243546	138.344513	168.694534	-0.695579	0.000000	-1.107548	0.000000	0.000000	0.000000	-0.157612	-0.018791	-0.141754	0.000000	0.000000	2.000000	52.000000	0.000000
2892.718304	-0.086614	0.575989	0.021678	85.243546	138.344513	168.694534	-0.695579	0.000000	-1.107548	0.000000	0.000000	0.000000	-0.157612	-0.018791	-0.141754	0.000000	0.000000	2.000000	52.000000	0.000000
2892.721637	-0.086614	0.575989	0.021678	85.224800	138.486633	168.903336	-0.669311	0.000000	-1.083922	0.000000	0.000000	0.000000	-0.157612	-0.018791	-0.141754	0.000000	0.000000	2.000000	52.000000	0.000000
2892.724971	-0.087151	0.575902	0.021275	85.224800	138.486633	168.903336	-0.669311	0.000000	-1.083922	0.000000	0.000000	0.000000	-0.161093	-0.026273	-0.121106	0.000000	0.000000	2.000000	52.000000	0.000000
2892.728304	-0.087151	0.575902	0.021275	85.224800	138.486633	168.903336	-0.669311	0.000000	-1.083922	0.000000	0.000000	0.000000	-0.161093	-0.026273	-0.121106	0.000000	0.000000	2.000000	52.000000	0.000000
2892.731637	-0.087747	0.575834	0.020942	85.212143	138.602066	169.089264	-0.669311	0.000000	-1.083922	0.000000	0.000000	0.000000	-0.178845	-0.020349	-0.099835	0.000000	0.000000	2.000000	52.000000	0.000000
2892.734971	-0.087747	0.575834	0.020942	85.212143	138.602066	169.089264	-0.669311	0.000000	-1.083922	0.000000	0.000000	0.000000	-0.178845	-0.020349	-0.099835	0.000000	0.000000	2.000000	52.000000	0.000000
2892.738304	-0.087747	0.575834	0.020942	85.212143	138.602066	169.089264	-0.669311	0.000000	-1.083922	0.000000	0.000000	0.000000	-0.178845	-0.020349	-0.099835	0.000000	0.000000	2.000000	52.000000	0.000000
2892.741637	-0.087747	0.575834	0.020942	85.202202	138.694626	169.254959	-0.612654	0.000000	-1.047099	0.000000	0.000000	0.000000	-0.178845	-0.020349	-0.099835	0.000000	0.000000	2.000000	52.000000	0.000000
2892.744971	-0.088384	0.575777	0.020707	85.202202	138.694626	169.254959	-0.612654	0.000000	-1.047099	0.000000	0.000000	0.000000	-0.191144	-0.016882	-0.070413	0.000000	0.000000	2.000000	52.000000	0.000000
2892.748304	-0.088384	0.575777	0.020707	85.202202	138.694626	169.254959	-0.612654	0.000000	-1.047099	0.000000	0.000000	0.000000	-0.191144	-0.016882	-0.070413	0.000000	0.000000	2.000000	52.000000	0.000000
2892.751637	-0.089034	0.575696	0.020541	85.194214	138.673065	169.312424	-0.612654	0.000000	-1.047099	0.000000	0.000000	0.000000	-0.194884	-0.024373	-0.049835	0.000000	0.000000	2.000000	52.000000	0.000000
2892.754971	-0.089034	0.575696	0.020541	85.194214	138.673065	169.312424	-0.612654	0.000000	-1.047099	0.000000	0.000000	0.000000	-0.194884	-0.024373	-0.049835	0.000000	0.000000	2.000000	52.000000	0.000000
2892.758304	-0.089034	0.575696	0.020541	85.194214	138.673065	169.312424	-0.612654	0.000000	-1.047099	0.000000	0.000000	0.000000	-0.194884	-0.024373	-0.049835	0.000000	0.000000	2.000000	52.000000	0.000000
2892.761637	-0.089034	0.575696	0.020541	85.186066	138.656631	169.369644	-0.548316	0.000000	-1.027057	0.000000	0.000000	0.000000	-0.194884	-0.024373	-0.049835	0.000000	0.000000	2.000000	52.000000	0.000000
2892.764971	-0.089661	0.575618	0.020509	85.186066	138.656631	169.369644	-0.548316	0.000000	-1.027057	0.000000	0.000000	0.000000	-0.188296	-0.023439	-0.009704	0.000000	0.000000	2.000000	52.000000	0.000000
2892.768304	-0.089661	0.575618	0.020509	85.186066	138.656631	169.369644	-0.548316	0.000000	-1.027057	0.000000	0.000000	0.000000	-0.188296	-0.023439	-0.009704	0.000000	0.000000	2.000000	52.000000	0.000000
2892.771637	-0.090249	0.575505	0.020514	85.178017	138.642807	169.426727	-0.548316	0.000000	-1.027057	0.000000	0.000000	0.000000	-0.176384	-0.033889	0.001462	0.000000	0.000000	2.000000	52.000000	0.000000
2892.774971	-0.090249	0.575505	0.020514	85.178017	138.642807	169.426727	-0.548316	0.000000	-1.027057	0.000000	0.000000	0.000000	-0.176384	-0.033889	0.001462	0.000000	0.000000	2.000000	52.000000	0.000000
2892.778304	-0.090249	0.575505	0.020514	85.178017	138.642807	169.426727	-0.548316	0.000000	-1.027057	0.000000	0.000000	0.000000	-0.176384	-0.033889	0.001462	0.000000	0.000000	2.000000	52.000000	0.000000
2892.781637	-0.090249	0.575505	0.020514	85.169899	138.634201	169.483612	-0.487536	0.000000	-1.025684	0.000000	0.000000	0.000000	-0.176384	-0.033889	0.001462	0.000000	0.000000	2.000000	52.000000	0.000000
2892.784971	-0.090846	0.575375	0.020564	85.169899	138.634201	169.483612	-0.487536	0.000000	-1.025684	0.000000	0.000000	0.000000	-0.179058	-0.038932	0.015111	0.000000	0.000000	2.000000	52.000000	0.000000
2892.788304	-0.090846	0.575375	0.020564	85.169899	138.634201	169.483612	-0.487536	0.000000	-1.025684	0.000000	0.000000	0.000000	-0.179058	-0.038932	0.015111	0.000000	0.000000	2.000000	52.000000	0.000000
2892.791637	-0.091422	0.575219	0.020624	85.161835	138.625381	169.540314	-0.487536	0.000000	-1.025684	0.000000	0.000000	0.000000	-0.172690	-0.046916	0.018077	0.000000	0.000000	2.000000	52.000000	0.000000
2892.794971	-0.091422	0.575219	0.020624	85.161835	138.625381	169.540314	-0.487536	0.000000	-1.025684	0.000000	0.000000	0.000000	-0.172690	-0.046916	0.018077	0.000000	0.000000	2.000000	52.000000	0.000000
2892.798304	-0.091422	0.575219	0.020624	85.161835	138.625381	169.540314	-0.487536	0.000000	-1.025684	0.000000	0.000000	0.000000	-0.172690	-0.046916	0.018077	0.000000	0.000000	2.000000	52.000000	0.000000
2892.801637	-0.091422	0.575219	0.020624	85.154633	138.635132	169.613998	-0.428912	0.000000	-1.031215	0.000000	0.000000	0.000000	-0.172690	-0.046916	0.018077	0.000000	0.000000	2.000000	52.000000	0.000000
2892.804971	-0.092001	0.575081	0.020701	85.154633	138.635132	169.613998	-0.428912	0.000000	-1.031215	0.000000	0.000000	0.000000	-0.173733	-0.041505	0.022886	0.000000	0.000000	2.000000	52.000000	0.000000
2892.808304	-0.092001	0.575081	0.020701	85.154633	138.635132	169.613998	-0.428912	0.000000	-1.031215	0.000000	0.000000	0.000000	-0.173733	-0.041505	0.022886	0.000000	0.000000	2.000000	52.000000	0.000000
2892.811637	-0.092603	0.574942	0.020772	85.147240	138.714157	169.757904	-0.428912	0.000000	-1.031215	0.000000	0.000000	0.000000	-0.180622	-0.041530	0.021342	0.000000	0.000000	2.000000	52.000000	0.000000
2892.814971	-0.092603	0.574942	0.020772	85.147240	138.714157	169.757904	-0.428912	0.000000	-1.031215	0.000000	0.000000	0.000000	-0.180622	-0.041530	0.021342	0.000000	0.000000	2.000000	52.000000	0.000000
2892.818304	-0.092603	0.574942	0.020772	85.147240	138.714157	169.757904	-0.428912	0.000000	-1.031215	0.000000	0.000000	0.000000	-0.180622	-0.041530	0.021342	0.000000	0.000000	2.000000	52.000000	0.000000
2892.821637	-0.092603	0.574942	0.020772	85.148445	138.908386	170.003555	-0.369852	0.000000	-1.038586	0.000000	0.000000	0.000000	-0.180622	-0.041530	0.021342	0.000000	0.000000	2.000000	52.000000	0.000000
2892.824971	-0.093225	0.574785	0.020821	85.148445	138.908386	170.003555	-0.369852	0.000000	-1.038586	0.000000	0.000000	0.000000	-0.186536	-0.047032	0.014737	0.000000	0.000000	2.000000	52.000000	0.000000
2892.828304	-0.093225	0.574785	0.020821	85.148445	138.908386	170.003555	-0.369852	0.000000	-1.038586	0.000000	0.000000	0.000000	-0.186536	-0.047032	0.014737	0.000000	0.000000	2.000000	52.000000	0.000000
2892.831637	-0.093823	0.574655	0.020867	85.151077	139.212616	170.354370	-0.369852	0.000000	-1.038586	0.000000	0.000000	0.000000	-0.179431	-0.039078	0.013924	0.000000	0.000000	2.000000	52.000000	0.000000
2892.834971	-0.093823	0.574655	0.020867	85.151077	139.212616	170.354370	-0.369852	0.000000	-1.038586	0.000000	0.000000	0.000000	-0.179431	-0.039078	0.013924	0.000000	0.000000	2.000000	52.000000	0.000000
2892.838304	-0.093823	0.574655	0.020867	85.151077	139.212616	170.354370	-0.369852	0.000000	-1.038586	0.000000	0.000000	0.000000	-0.179431	-0.039078	0.013924	0.000000	0.000000	2.000000	52.000000	0.000000
2892.841637	-0.093823	0.574655	0.020867	85.165230	139.713272	170.879379	-0.308858	0.000000	-1.043363	0.000000	0.000000	0.000000	-0.179431	-0.039078	0.013924	0.000000	0.000000	2.000000	52.000000	0.000000
2892.844971	-0.094398	0.574525	0.020917	85.165230	139.713272	170.879379	-0.308858	0.000000	-1.043363	0.000000	0.000000	0.000000	-0.172692	-0.039119	0.015031	0.000000	0.000000	2.000000	52.000000	0.000000
2892.848304	-0.094398	0.574525	0.020917	85.165230	139.713272	170.879379	-0.308858	0.000000	-1.043363	0.000000	0.000000	0.000000	-0.172692	-0.039119	0.015031	0.000000	0.000000	2.000000	52.000000	0.000000
2892.851637	-0.094932	0.574412	0.020993	85.178505	140.128098	171.319138	-0.308858	0.000000	-1.043363	0.000000	0.000000	0.000000	-0.160142	-0.033668	0.022549	0.000000	0.000000	2.000000	52.000000	0.000000
2892.854971	-0.094932	0.574412	0.020993	85.178505	140.128098	171.319138	-0.308858	0.000000	-1.043363	0.000000	0.000000	0.000000	-0.160142	-0.033668	0.022549	0.000000	0.000000	2.000000	52.000000	0.000000
2892.858304	-0.094932	0.574412	0.020993	85.178505	140.128098	171.319138	-0.308858	0.000000	-1.043363	0.000000	0.000000	0.000000	-0.160142	-0.033668	0.022549	0.000000	0.000000	2.000000	52.000000	0.000000
2892.861637	-0.094932	0.574412	0.020993	85.184647	140.302414	171.531128	-0.253386	0.000000	-1.049626	0.000000	0.000000	0.000000	-0.160142	-0.033668	0.022549	0.000000	0.000000	2.000000	52.000000	0.000000
2892.864971	-0.095424	0.574318	0.021093	85.184647	140.302414	171.531128	-0.253386	0.000000	-1.049626	0.000000	0.000000	0.000000	-0.147599	-0.028250	0.030110	0.000000	0.000000	2.000000	52.000000	0.000000
2892.868304	-0.095424	0.574318	0.021093	85.184647	140.302414	171.531128	-0.253386	0.000000	-1.049626	0.000000	0.000000	0.000000	-0.147599	-0.028250	0.030110	0.000000	0.000000	2.000000	52.000000	0.000000
2892.871637	-0.095424	0.574318	0.021093	85.183502	140.312256	171.584213	-0.253386	0.000000	-1.049626	0.000000	0.000000	0.000000	-0.147599	-0.028250	0.030110	0.000000	0.000000	2.000000	52.000000	0.000000
2892.874971	-0.095424	0.574318	0.021093	85.183502	140.312256	171.584213	-0.253386	0.000000	-1.049626	0.000000	0.000000	0.000000	-0.147599	-0.028250	0.030110	0.000000	0.000000	2.000000	52.000000	0.000000
2892.878304	-0.095830	0.574216	0.021234	85.183502	140.312256	171.584213	-0.253386	0.000000	-1.049626	0.000000	0.000000	0.000000	-0.121813	-0.030814	0.042322	0.000000	0.000000	2.000000	52.000000	0.000000
2892.881637	-0.096205	0.574130	0.021333	85.184723	140.385162	171.690384	-0.228786	0.000000	-1.054645	0.000000	0.000000	0.000000	-0.112297	-0.025767	0.029754	0.000000	0.000000	2.000000	52.000000	0.000000
2892.884971	-0.096205	0.574130	0.021333	85.184723	140.385162	171.690384	-0.228786	0.000000	-1.054645	0.000000	0.000000	0.000000	-0.112297	-0.025767	0.029754	0.000000	0.000000	2.000000	52.000000	0.000000
2892.888304	-0.096205	0.574130	0.021333	85.184723	140.385162	171.690384	-0.228786	0.000000	-1.054645	0.000000	0.000000	0.000000	-0.112297	-0.025767	0.029754	0.000000	0.000000	2.000000	52.000000	0.000000
2892.891637	-0.096205	0.574130	0.021333	85.200981	140.827805	172.134598	-0.189767	0.000000	-1.066658	0.000000	0.000000	0.000000	-0.112297	-0.025767	0.029754	0.000000	0.000000	2.000000	52.000000	0.000000
2892.894971	-0.096579	0.574044	0.021432	85.200981	140.827805	172.134598	-0.189767	0.000000	-1.066658	0.000000	0.000000	0.000000	-0.112353	-0.025800	0.029658	0.000000	0.000000	2.000000	52.000000	0.000000
2892.898304	-0.096579	0.574044	0.021432	85.200981	140.827805	172.134598	-0.189767	0.000000	-1.066658	0.000000	0.000000	0.000000	-0.112353	-0.025800	0.029658	0.000000	0.000000	2.000000	52.000000	0.000000
2892.901637	-0.096579	0.574044	0.021432	85.240410	141.782822	173.052673	-0.189767	0.000000	-1.066658	0.000000	0.000000	0.000000	-0.112353	-0.025800	0.029658	0.000000	0.000000	2.000000	52.000000	0.000000
2892.904971	-0.096579	0.574044	0.021432	85.240410	141.782822	173.052673	-0.189767	0.000000	-1.066658	0.000000	0.000000	0.000000	-0.112353	-0.025800	0.029658	0.000000	0.000000	2.000000	52.000000	0.000000
2892.908304	-0.096925	0.573993	0.021506	85.240410	141.782822	173.052673	-0.189767	0.000000	-1.066658	0.000000	0.000000	0.000000	-0.103809	-0.015268	0.022159	0.000000	0.000000	2.000000	52.000000	0.000000
2892.911637	-0.097316	0.573969	0.021564	85.294472	143.095245	174.303375	-0.171042	0.000000	-1.071601	0.000000	0.000000	0.000000	-0.117108	-0.007267	0.017434	0.000000	0.000000	2.000000	52.000000	0.000000
2892.914971	-0.097316	0.573969	0.021564	85.294472	143.095245	174.303375	-0.171042	0.000000	-1.071601	0.000000	0.000000	0.000000	-0.117108	-0.007267	0.017434	0.000000	0.000000	2.000000	52.000000	0.000000
2892.918304	-0.097316	0.573969	0.021564	85.294472	143.095245	174.303375	-0.171042	0.000000	-1.071601	0.000000	0.000000	0.000000	-0.117108	-0.007267	0.017434	0.000000	0.000000	2.000000	52.000000	0.000000
2892.921637	-0.097316	0.573969	0.021564	85.351517	144.604324	175.735870	-0.134223	0.000000	-1.078199	0.000000	0.000000	0.000000	-0.117108	-0.007267	0.017434	0.000000	0.000000	2.000000	52.000000	0.000000
2892.924971	-0.097679	0.573953	0.021603	85.351517	144.604324	175.735870	-0.134223	0.000000	-1.078199	0.000000	0.000000	0.000000	-0.108923	-0.004749	0.011822	0.000000	0.000000	2.000000	52.000000	0.000000
2892.928304	-0.097679	0.573953	0.021603	85.351517	144.604324	175.735870	-0.134223	0.000000	-1.078199	0.000000	0.000000	0.000000	-0.108923	-0.004749	0.011822	0.000000	0.000000	2.000000	52.000000	0.000000
2892.931637	-0.097679	0.573953	0.021603	85.405983	145.954422	177.018738	-0.134223	0.000000	-1.078199	0.000000	0.000000	0.000000	-0.108923	-0.004749	0.011822	0.000000	0.000000	2.000000	52.000000	0.000000
2892.934971	-0.097679	0.573953	0.021603	85.405983	145.954422	177.018738	-0.134223	0.000000	-1.078199	0.000000	0.000000	0.000000	-0.108923	-0.004749	0.011822	0.000000	0.000000	2.000000	52.000000	0.000000
2892.938304	-0.098021	0.573982	0.021658	85.405983	145.954422	177.018738	-0.134223	0.000000	-1.078199	0.000000	0.000000	0.000000	-0.102783	0.008741	0.016286	0.000000	0.000000	2.000000	52.000000	0.000000
2892.941637	-0.098021	0.573982	0.021658	85.439407	146.704193	177.738831	-0.116069	0.000000	-1.080170	0.000000	0.000000	0.000000	-0.102783	0.008741	0.016286	0.000000	0.000000	2.000000	52.000000	0.000000
2892.944971	-0.098021	0.573982	0.021658	85.439407	146.704193	177.738831	-0.116069	0.000000	-1.080170	0.000000	0.000000	0.000000	-0.102783	0.008741	0.016286	0.000000	0.000000	2.000000	52.000000	0.000000
2892.948304	-0.098021	0.573982	0.021658	85.439407	146.704193	177.738831	-0.116069	0.000000	-1.080170	0.000000	0.000000	0.000000	-0.102783	0.008741	0.016286	0.000000	0.000000	2.000000	52.000000	0.000000
2892.951637	-0.098459	0.574085	0.021827	85.454803	146.754791	177.799194	-0.098938	0.000000	-1.082884	0.000000	0.000000	0.000000	-0.131273	0.030924	0.050932	0.000000	0.000000	2.000000	52.000000	0.000000
2892.954971	-0.098459	0.574085	0.021827	85.454803	146.754791	177.799194	-0.098938	0.000000	-1.082884	0.000000	0.000000	0.000000	-0.131273	0.030924	0.050932	0.000000	0.000000	2.000000	52.000000	0.000000
2892.958304	-0.098459	0.574085	0.021827	85.454803	146.754791	177.799194	-0.098938	0.000000	-1.082884	0.000000	0.000000	0.000000	-0.131273	0.030924	0.050932	0.000000	0.000000	2.000000	52.000000	0.000000
2892.961637	-0.098459	0.574085	0.021827	85.466377	146.688492	177.740814	-0.077059	0.000000	-1.091373	0.000000	0.000000	0.000000	-0.131273	0.030924	0.050932	0.000000	0.000000	2.000000	52.000000	0.000000
2892.964971	-0.098560	0.574124	0.021972	85.466377	146.688492	177.740814	-0.077059	0.000000	-1.091373	0.000000	0.000000	0.000000	-0.030276	0.011653	0.043488	0.000000	0.000000	2.000000	52.000000	0.000000
2892.968304	-0.098560	0.574124	0.021972	85.466377	146.688492	177.740814	-0.077059	0.000000	-1.091373	0.000000	0.000000	0.000000	-0.030276	0.011653	0.043488	0.000000	0.000000	2.000000	52.000000	0.000000
2892.971637	-0.098560	0.574124	0.021972	85.478096	146.627258	177.682129	-0.077059	0.000000	-1.091373	0.000000	0.000000	0.000000	-0.030276	0.011653	0.043488	0.000000	0.000000	2.000000	52.000000	0.000000
2892.974971	-0.098560	0.574124	0.021972	85.478096	146.627258	177.682129	-0.077059	0.000000	-1.091373	0.000000	0.000000	0.000000	-0.030276	0.011653	0.043488	0.000000	0.000000	2.000000	52.000000	0.000000
2892.978304	-0.098612	0.574144	0.022110	85.478096	146.627258	177.682129	-0.077059	0.000000	-1.091373	0.000000	0.000000	0.000000	-0.015603	0.006165	0.041263	0.000000	0.000000	2.000000	52.000000	0.000000
2892.981637	-0.098612	0.574144	0.022110	85.487381	146.610077	177.657867	-0.072014	0.000000	-1.098621	0.000000	0.000000	0.000000	-0.015603	0.006165	0.041263	0.000000	0.000000	2.000000	52.000000	0.000000
2892.984971	-0.098612	0.574144	0.022110	85.487381	146.610077	177.657867	-0.072014	0.000000	-1.098621	0.000000	0.000000	0.000000	-0.015603	0.006165	0.041263	0.000000	0.000000	2.000000	52.000000	0.000000
2892.988304	-0.098612	0.574144	0.022110	85.487381	146.610077	177.657867	-0.072014	0.000000	-1.098621	0.000000	0.000000	0.000000	-0.015603	0.006165	0.041263	0.000000	0.000000	2.000000	52.000000	0.000000
2892.991637	-0.098548	0.574160	0.022491	85.499893	146.703094	177.733444	-0.069413	0.000000	-1.105498	0.000000	0.000000	0.000000	0.019176	0.004646	0.114440	0.000000	0.000000	2.000000	52.000000	0.000000
2892.994971	-0.098548	0.574160	0.022491	85.499893	146.703094	177.733444	-0.069413	0.000000	-1.105498	0.000000	0.000000	0.000000	0.019176	0.004646	0.114440	0.000000	0.000000	2.000000	52.000000	0.000000
2892.998304	-0.098548	0.574160	0.022491	85.499893	146.703094	177.733444	-0.069413	0.000000	-1.105498	0.000000	0.000000	0.000000	0.019176	0.004646	0.114440	0.000000	0.000000	2.000000	52.000000	0.000000
2893.001637	-0.098548	0.574160	0.022491	85.513145	146.943634	177.944717	-0.072609	0.000000	-1.124571	0.000000	0.000000	0.000000	0.019176	0.004646	0.114440	0.000000	0.000000	2.000000	52.000000	0.000000
2893.004971	-0.098515	0.574145	0.022677	85.513145	146.943634	177.944717	-0.072609	0.000000	-1.124571	0.000000	0.000000	0.000000	0.009937	-0.004434	0.055638	0.000000	0.000000	2.000000	52.000000	0.000000
2893.008304	-0.098515	0.574145	0.022677	85.513145	146.943634	177.944717	-0.072609	0.000000	-1.124571	0.000000	0.000000	0.000000	0.009937	-0.004434	0.055638	0.000000	0.000000	2.000000	52.000000	0.000000
2893.011637	-0.098459	0.574130	0.022867	85.531258	147.359482	178.319183	-0.072609	0.000000	-1.124571	0.000000	0.000000	0.000000	0.016787	-0.004449	0.057035	0.000000	0.000000	2.000000	52.000000	0.000000
2893.014971	-0.098459	0.574130	0.022867	85.531258	147.359482	178.319183	-0.072609	0.000000	-1.124571	0.000000	0.000000	0.000000	0.016787	-0.004449	0.057035	0.000000	0.000000	2.000000	52.000000	0.000000
2893.018304	-0.098459	0.574130	0.022867	85.531258	147.359482	178.319183	-0.072609	0.000000	-1.124571	0.000000	0.000000	0.000000	0.016787	-0.004449	0.057035	0.000000	0.000000	2.000000	52.000000	0.000000
2893.021637	-0.098459	0.574130	0.022867	85.543236	147.806778	178.725159	-0.077063	0.000000	-1.143350	0.000000	0.000000	0.000000	0.016787	-0.004449	0.057035	0.000000	0.000000	2.000000	52.000000	0.000000
2893.024971	-0.098401	0.574070	0.023047	85.543236	147.806778	178.725159	-0.077063	0.000000	-1.143350	0.000000	0.000000	0.000000	0.017454	-0.017959	0.053884	0.000000	0.000000	2.000000	52.000000	0.000000
2893.028304	-0.098401	0.574070	0.023047	85.543236	147.806778	178.725159	-0.077063	0.000000	-1.143350	0.000000	0.000000	0.000000	0.017454	-0.017959	0.053884	0.000000	0.000000	2.000000	52.000000	0.000000
2893.031637	-0.098401	0.574070	0.023047	85.553314	148.187729	179.072037	-0.077063	0.000000	-1.143350	0.000000	0.000000	0.000000	0.017454	-0.017959	0.053884	0.000000	0.000000	2.000000	52.000000	0.000000
2893.034971	-0.098401	0.574070	0.023047	85.553314	148.187729	179.072037	-0.077063	0.000000	-1.143350	0.000000	0.000000	0.000000	0.017454	-0.017959	0.053884	0.000000	0.000000	2.000000	52.000000	0.000000
2893.038304	-0.098352	0.573993	0.023272	85.553314	148.187729	179.072037	-0.077063	0.000000	-1.143350	0.000000	0.000000	0.000000	0.014652	-0.023132	0.067668	0.000000	0.000000	2.000000	52.000000	0.000000
2893.041637	-0.098352	0.573993	0.023272	85.552124	148.281113	179.147293	-0.079972	0.000000	-1.152331	0.000000	0.000000	0.000000	0.014652	-0.023132	0.067668	0.000000	0.000000	2.000000	52.000000	0.000000
2893.044971	-0.098352	0.573993	0.023272	85.552124	148.281113	179.147293	-0.079972	0.000000	-1.152331	0.000000	0.000000	0.000000	0.014652	-0.023132	0.067668	0.000000	0.000000	2.000000	52.000000	0.000000
2893.048304	-0.098352	0.573993	0.023272	85.552124	148.281113	179.147293	-0.079972	0.000000	-1.152331	0.000000	0.000000	0.000000	0.014652	-0.023132	0.067668	0.000000	0.000000	2.000000	52.000000	0.000000
2893.051637	-0.098163	0.573740	0.023744	85.543236	148.341644	179.188995	-0.082414	0.000000	-1.163609	0.000000	0.000000	0.000000	0.056660	-0.075928	0.141491	0.000000	0.000000	2.000000	52.000000	0.000000
2893.054971	-0.098163	0.573740	0.023744	85.543236	148.341644	179.188995	-0.082414	0.000000	-1.163609	0.000000	0.000000	0.000000	0.056660	-0.075928	0.141491	0.000000	0.000000	2.000000	52.000000	0.000000
2893.058304	-0.098163	0.573740	0.023744	85.543236	148.341644	179.188995	-0.082414	0.000000	-1.163609	0.000000	0.000000	0.000000	0.056660	-0.075928	0.141491	0.000000	0.000000	2.000000	52.000000	0.000000
2893.061637	-0.098163	0.573740	0.023744	85.533707	148.408966	179.234711	-0.091857	0.000000	-1.187191	0.000000	0.000000	0.000000	0.056660	-0.075928	0.141491	0.000000	0.000000	2.000000	52.000000	0.000000
2893.064971	-0.098027	0.573555	0.024013	85.533707	148.408966	179.234711	-0.091857	0.000000	-1.187191	0.000000	0.000000	0.000000	0.040634	-0.055429	0.080691	0.000000	0.000000	2.000000	52.000000	0.000000
2893.068304	-0.098027	0.573555	0.024013	85.533707	148.408966	179.234711	-0.091857	0.000000	-1.187191	0.000000	0.000000	0.000000	0.040634	-0.055429	0.080691	0.000000	0.000000	2.000000	52.000000	0.000000
2893.071637	-0.098027	0.573555	0.024013	85.524117	148.478790	179.280258	-0.091857	0.000000	-1.187191	0.000000	0.000000	0.000000	0.040634	-0.055429	0.080691	0.000000	0.000000	2.000000	52.000000	0.000000
2893.074971	-0.098027	0.573555	0.024013	85.524117	148.478790	179.280258	-0.091857	0.000000	-1.187191	0.000000	0.000000	0.000000	0.040634	-0.055429	0.080691	0.000000	0.000000	2.000000	52.000000	0.000000
2893.078304	-0.097874	0.573362	0.024309	85.524117	148.478790	179.280258	-0.091857	0.000000	-1.187191	0.000000	0.000000	0.000000	0.046153	-0.058060	0.088938	0.000000	0.000000	2.000000	52.000000	0.000000
2893.081637	-0.097698	0.573141	0.024616	85.512405	148.560638	179.335052	-0.098630	0.000000	-1.200639	0.000000	0.000000	0.000000	0.052712	-0.066191	0.092147	0.000000	0.000000	2.000000	52.000000	0.000000
2893.084971	-0.097698	0.573141	0.024616	85.512405	148.560638	179.335052	-0.098630	0.000000	-1.200639	0.000000	0.000000	0.000000	0.052712	-0.066191	0.092147	0.000000	0.000000	2.000000	52.000000	0.000000
2893.088304	-0.097698	0.573141	0.024616	85.512405	148.560638	179.335052	-0.098630	0.000000	-1.200639	0.000000	0.000000	0.000000	0.052712	-0.066191	0.092147	0.000000	0.000000	2.000000	52.000000	0.000000
2893.091637	-0.097698	0.573141	0.024616	85.497116	148.631271	179.382919	-0.115107	0.000000	-1.230820	0.000000	0.000000	0.000000	0.052712	-0.066191	0.092147	0.000000	0.000000	2.000000	52.000000	0.000000
2893.094971	-0.097548	0.572939	0.024936	85.497116	148.631271	179.382919	-0.115107	0.000000	-1.230820	0.000000	0.000000	0.000000	0.044918	-0.060822	0.095730	0.000000	0.000000	2.000000	52.000000	0.000000
2893.098304	-0.097548	0.572939	0.024936	85.497116	148.631271	179.382919	-0.115107	0.000000	-1.230820	0.000000	0.000000	0.000000	0.044918	-0.060822	0.095730	0.000000	0.000000	2.000000	52.000000	0.000000
2893.101637	-0.097548	0.572939	0.024936	85.485336	148.712555	179.437149	-0.115107	0.000000	-1.230820	0.000000	0.000000	0.000000	0.044918	-0.060822	0.095730	0.000000	0.000000	2.000000	52.000000	0.000000
2893.104971	-0.097548	0.572939	0.024936	85.485336	148.712555	179.437149	-0.115107	0.000000	-1.230820	0.000000	0.000000	0.000000	0.044918	-0.060822	0.095730	0.000000	0.000000	2.000000	52.000000	0.000000
2893.108304	-0.097376	0.572709	0.025265	85.485336	148.712555	179.437149	-0.115107	0.000000	-1.230820	0.000000	0.000000	0.000000	0.051499	-0.068965	0.098925	0.000000	0.000000	2.000000	52.000000	0.000000
2893.111637	-0.097180	0.572505	0.025593	85.472946	148.774551	179.471008	-0.122593	0.000000	-1.246775	0.000000	0.000000	0.000000	0.058843	-0.060971	0.098398	0.000000	0.000000	2.000000	52.000000	0.000000
2893.114971	-0.097180	0.572505	0.025593	85.472946	148.774551	179.471008	-0.122593	0.000000	-1.246775	0.000000	0.000000	0.000000	0.058843	-0.060971	0.098398	0.000000	0.000000	2.000000	52.000000	0.000000
2893.118304	-0.097180	0.572505	0.025593	85.472946	148.774551	179.471008	-0.122593	0.000000	-1.246775	0.000000	0.000000	0.000000	0.058843	-0.060971	0.098398	0.000000	0.000000	2.000000	52.000000	0.000000
2893.121637	-0.097180	0.572505	0.025593	85.458305	148.871399	179.538055	-0.140984	0.000000	-1.279662	0.000000	0.000000	0.000000	0.058843	-0.060971	0.098398	0.000000	0.000000	2.000000	52.000000	0.000000
2893.124971	-0.096980	0.572284	0.025904	85.458305	148.871399	179.538055	-0.140984	0.000000	-1.279662	0.000000	0.000000	0.000000	0.059954	-0.066517	0.093305	0.000000	0.000000	2.000000	52.000000	0.000000
2893.128304	-0.096980	0.572284	0.025904	85.458305	148.871399	179.538055	-0.140984	0.000000	-1.279662	0.000000	0.000000	0.000000	0.059954	-0.066517	0.093305	0.000000	0.000000	2.000000	52.000000	0.000000
2893.131637	-0.096980	0.572284	0.025904	85.440567	148.983658	179.618011	-0.140984	0.000000	-1.279662	0.000000	0.000000	0.000000	0.059954	-0.066517	0.093305	0.000000	0.000000	2.000000	52.000000	0.000000
2893.134971	-0.096980	0.572284	0.025904	85.440567	148.983658	179.618011	-0.140984	0.000000	-1.279662	0.000000	0.000000	0.000000	0.059954	-0.066517	0.093305	0.000000	0.000000	2.000000	52.000000	0.000000
2893.138304	-0.096757	0.572062	0.026220	85.440567	148.983658	179.618011	-0.140984	0.000000	-1.279662	0.000000	0.000000	0.000000	0.066936	-0.066612	0.094621	0.000000	0.000000	2.000000	52.000000	0.000000
2893.141637	-0.096485	0.571821	0.026527	85.422943	149.100876	179.697327	-0.150976	0.000000	-1.295213	0.000000	0.000000	0.000000	0.081824	-0.072129	0.092263	0.000000	0.000000	2.000000	52.000000	0.000000
2893.144971	-0.096485	0.571821	0.026527	85.422943	149.100876	179.697327	-0.150976	0.000000	-1.295213	0.000000	0.000000	0.000000	0.081824	-0.072129	0.092263	0.000000	0.000000	2.000000	52.000000	0.000000
2893.148304	-0.096485	0.571821	0.026527	85.422943	149.100876	179.697327	-0.150976	0.000000	-1.295213	0.000000	0.000000	0.000000	0.081824	-0.072129	0.092263	0.000000	0.000000	2.000000	52.000000	0.000000
2893.151637	-0.096485	0.571821	0.026527	85.408165	149.201599	179.762939	-0.175770	0.000000	-1.326360	0.000000	0.000000	0.000000	0.081824	-0.072129	0.092263	0.000000	0.000000	2.000000	52.000000	0.000000
2893.154971	-0.096229	0.571616	0.026801	85.408165	149.201599	179.762939	-0.175770	0.000000	-1.326360	0.000000	0.000000	0.000000	0.076782	-0.061501	0.082087	0.000000	0.000000	2.000000	52.000000	0.000000
2893.158304	-0.096229	0.571616	0.026801	85.408165	149.201599	179.762939	-0.175770	0.000000	-1.326360	0.000000	0.000000	0.000000	0.076782	-0.061501	0.082087	0.000000	0.000000	2.000000	52.000000	0.000000
2893.161637	-0.096229	0.571616	0.026801	85.393379	149.302002	179.828171	-0.175770	0.000000	-1.326360	0.000000	0.000000	0.000000	0.076782	-0.061501	0.082087	0.000000	0.000000	2.000000	52.000000	0.000000
2893.164971	-0.096229	0.571616	0.026801	85.393379	149.302002	179.828171	-0.175770	0.000000	-1.326360	0.000000	0.000000	0.000000	0.076782	-0.061501	0.082087	0.000000	0.000000	2.000000	52.000000	0.000000
2893.168304	-0.095972	0.571411	0.027074	85.393379	149.302002	179.828171	-0.175770	0.000000	-1.326360	0.000000	0.000000	0.000000	0.076881	-0.061549	0.082016	0.000000	0.000000	2.000000	52.000000	0.000000
2893.171637	-0.095749	0.571205	0.027276	85.378647	149.396484	179.892944	-0.188567	0.000000	-1.340042	0.000000	0.000000	0.000000	0.066891	-0.061762	0.060417	0.000000	0.000000	2.000000	52.000000	0.000000
2893.174971	-0.095749	0.571205	0.027276	85.378647	149.396484	179.892944	-0.188567	0.000000	-1.340042	0.000000	0.000000	0.000000	0.066891	-0.061762	0.060417	0.000000	0.000000	2.000000	52.000000	0.000000
2893.178304	-0.095749	0.571205	0.027276	85.378647	149.396484	179.892944	-0.188567	0.000000	-1.340042	0.000000	0.000000	0.000000	0.066891	-0.061762	0.060417	0.000000	0.000000	2.000000	52.000000	0.000000
2893.181637	-0.095749	0.571205	0.027276	85.360886	149.500610	179.970184	-0.212528	0.000000	-1.363781	0.000000	0.000000	0.000000	0.066891	-0.061762	0.060417	0.000000	0.000000	2.000000	52.000000	0.000000
2893.184971	-0.095545	0.571008	0.027449	85.360886	149.500610	179.970184	-0.212528	0.000000	-1.363781	0.000000	0.000000	0.000000	0.061407	-0.059161	0.052121	0.000000	0.000000	2.000000	52.000000	0.000000
2893.188304	-0.095545	0.571008	0.027449	85.360886	149.500610	179.970184	-0.212528	0.000000	-1.363781	0.000000	0.000000	0.000000	0.061407	-0.059161	0.052121	0.000000	0.000000	2.000000	52.000000	0.000000
2893.191637	-0.095545	0.571008	0.027449	85.343140	149.596008	-179.953201	-0.212528	0.000000	-1.363781	0.000000	0.000000	0.000000	0.061407	-0.059161	0.052121	0.000000	0.000000	2.000000	52.000000	0.000000
2893.194971	-0.095545	0.571008	0.027449	85.343140	149.596008	-179.953201	-0.212528	0.000000	-1.363781	0.000000	0.000000	0.000000	0.061407	-0.059161	0.052121	0.000000	0.000000	2.000000	52.000000	0.000000
2893.198304	-0.095427	0.570819	0.027582	85.343140	149.596008	-179.953201	-0.212528	0.000000	-1.363781	0.000000	0.000000	0.000000	0.035191	-0.056517	0.039761	0.000000	0.000000	2.000000	52.000000	0.000000
2893.201637	-0.095427	0.570819	0.027582	85.321983	149.679733	-179.884033	-0.222763	0.000000	-1.372468	0.000000	0.000000	0.000000	0.035191	-0.056517	0.039761	0.000000	0.000000	2.000000	52.000000	0.000000
2893.204971	-0.095427	0.570819	0.027582	85.321983	149.679733	-179.884033	-0.222763	0.000000	-1.372468	0.000000	0.000000	0.000000	0.035191	-0.056517	0.039761	0.000000	0.000000	2.000000	52.000000	0.000000
2893.208304	-0.095427	0.570819	0.027582	85.321983	149.679733	-179.884033	-0.222763	0.000000	-1.372468	0.000000	0.000000	0.000000	0.035191	-0.056517	0.039761	0.000000	0.000000	2.000000	52.000000	0.000000
2893.211637	-0.095213	0.570469	0.027706	85.300140	149.736389	-179.834885	-0.228628	0.000000	-1.379094	0.000000	0.000000	0.000000	0.064385	-0.105279	0.037291	0.000000	0.000000	2.000000	52.000000	0.000000
2893.214971	-0.095213	0.570469	0.027706	85.300140	149.736389	-179.834885	-0.228628	0.000000	-1.379094	0.000000	0.000000	0.000000	0.064385	-0.105279	0.037291	0.000000	0.000000	2.000000	52.000000	0.000000
2893.218304	-0.095213	0.570469	0.027706	85.300140	149.736389	-179.834885	-0.228628	0.000000	-1.379094	0.000000	0.000000	0.000000	0.064385	-0.105279	0.037291	0.000000	0.000000	2.000000	52.000000	0.000000
2893.221637	-0.095213	0.570469	0.027706	85.275566	149.688583	-179.882584	-0.239359	0.000000	-1.385310	0.000000	0.000000	0.000000	0.064385	-0.105279	0.037291	0.000000	0.000000	2.000000	52.000000	0.000000
2893.224971	-0.095108	0.570297	0.027658	85.275566	149.688583	-179.882584	-0.239359	0.000000	-1.385310	0.000000	0.000000	0.000000	0.031509	-0.051483	-0.014394	0.000000	0.000000	2.000000	52.000000	0.000000
2893.228304	-0.095108	0.570297	0.027658	85.275566	149.688583	-179.882584	-0.239359	0.000000	-1.385310	0.000000	0.000000	0.000000	0.031509	-0.051483	-0.014394	0.000000	0.000000	2.000000	52.000000	0.000000
2893.231637	-0.095108	0.570297	0.027658	85.244652	149.435730	179.882767	-0.239359	0.000000	-1.385310	0.000000	0.000000	0.000000	0.031509	-0.051483	-0.014394	0.000000	0.000000	2.000000	52.000000	0.000000
2893.234971	-0.095108	0.570297	0.027658	85.244652	149.435730	179.882767	-0.239359	0.000000	-1.385310	0.000000	0.000000	0.000000	0.031509	-0.051483	-0.014394	0.000000	0.000000	2.000000	52.000000	0.000000
2893.238304	-0.095002	0.570152	0.027604	85.244652	149.435730	179.882767	-0.239359	0.000000	-1.385310	0.000000	0.000000	0.000000	0.031862	-0.043398	-0.016236	0.000000	0.000000	2.000000	52.000000	0.000000
2893.241637	-0.095002	0.570152	0.027604	85.209152	148.819672	179.308105	-0.244610	0.000000	-1.382911	0.000000	0.000000	0.000000	0.031862	-0.043398	-0.016236	0.000000	0.000000	2.000000	52.000000	0.000000
2893.244971	-0.095002	0.570152	0.027604	85.209152	148.819672	179.308105	-0.244610	0.000000	-1.382911	0.000000	0.000000	0.000000	0.031862	-0.043398	-0.016236	0.000000	0.000000	2.000000	52.000000	0.000000
2893.248304	-0.095002	0.570152	0.027604	85.209152	148.819672	179.308105	-0.244610	0.000000	-1.382911	0.000000	0.000000	0.000000	0.031862	-0.043398	-0.016236	0.000000	0.000000	2.000000	52.000000	0.000000
2893.251637	-0.094793	0.569926	0.027393	85.181671	148.061996	178.599655	-0.249921	0.000000	-1.380205	0.000000	0.000000	0.000000	0.062544	-0.068024	-0.063203	0.000000	0.000000	2.000000	52.000000	0.000000
2893.254971	-0.094793	0.569926	0.027393	85.181671	148.061996	178.599655	-0.249921	0.000000	-1.380205	0.000000	0.000000	0.000000	0.062544	-0.068024	-0.063203	0.000000	0.000000	2.000000	52.000000	0.000000
2893.258304	-0.094793	0.569926	0.027393	85.181671	148.061996	178.599655	-0.249921	0.000000	-1.380205	0.000000	0.000000	0.000000	0.062544	-0.068024	-0.063203	0.000000	0.000000	2.000000	52.000000	0.000000
2893.261637	-0.094793	0.569926	0.027393	85.173187	147.520081	178.089874	-0.260345	0.000000	-1.369671	0.000000	0.000000	0.000000	0.062544	-0.068024	-0.063203	0.000000	0.000000	2.000000	52.000000	0.000000
2893.264971	-0.094672	0.569835	0.027264	85.173187	147.520081	178.089874	-0.260345	0.000000	-1.369671	0.000000	0.000000	0.000000	0.036229	-0.027286	-0.038737	0.000000	0.000000	2.000000	52.000000	0.000000
2893.268304	-0.094672	0.569835	0.027264	85.173187	147.520081	178.089874	-0.260345	0.000000	-1.369671	0.000000	0.000000	0.000000	0.036229	-0.027286	-0.038737	0.000000	0.000000	2.000000	52.000000	0.000000
2893.271637	-0.094598	0.569744	0.027126	85.188751	147.398727	177.965729	-0.260345	0.000000	-1.369671	0.000000	0.000000	0.000000	0.022420	-0.027281	-0.041450	0.000000	0.000000	2.000000	52.000000	0.000000
2893.274971	-0.094598	0.569744	0.027126	85.188751	147.398727	177.965729	-0.260345	0.000000	-1.369671	0.000000	0.000000	0.000000	0.022420	-0.027281	-0.041450	0.000000	0.000000	2.000000	52.000000	0.000000
2893.278304	-0.094598	0.569744	0.027126	85.188751	147.398727	177.965729	-0.260345	0.000000	-1.369671	0.000000	0.000000	0.000000	0.022420	-0.027281	-0.041450	0.000000	0.000000	2.000000	52.000000	0.000000
2893.281637	-0.094598	0.569744	0.027126	85.214722	147.298859	177.858749	-0.270120	0.000000	-1.356306	0.000000	0.000000	0.000000	0.022420	-0.027281	-0.041450	0.000000	0.000000	2.000000	52.000000	0.000000
2893.284971	-0.094480	0.569671	0.027014	85.214722	147.298859	177.858749	-0.270120	0.000000	-1.356306	0.000000	0.000000	0.000000	0.035215	-0.021839	-0.033705	0.000000	0.000000	2.000000	52.000000	0.000000
2893.288304	-0.094480	0.569671	0.027014	85.214722	147.298859	177.858749	-0.270120	0.000000	-1.356306	0.000000	0.000000	0.000000	0.035215	-0.021839	-0.033705	0.000000	0.000000	2.000000	52.000000	0.000000
2893.291637	-0.094480	0.569671	0.027014	85.240738	147.200638	177.750565	-0.270120	0.000000	-1.356306	0.000000	0.000000	0.000000	0.035215	-0.021839	-0.033705	0.000000	0.000000	2.000000	52.000000	0.000000
2893.294971	-0.094480	0.569671	0.027014	85.240738	147.200638	177.750565	-0.270120	0.000000	-1.356306	0.000000	0.000000	0.000000	0.035215	-0.021839	-0.033705	0.000000	0.000000	2.000000	52.000000	0.000000
2893.298304	-0.094387	0.569571	0.026903	85.240738	147.200638	177.750565	-0.270120	0.000000	-1.356306	0.000000	0.000000	0.000000	0.027958	-0.029925	-0.033257	0.000000	0.000000	2.000000	52.000000	0.000000
2893.301637	-0.094387	0.569571	0.026903	85.263145	147.113708	177.656265	-0.275989	0.000000	-1.350689	0.000000	0.000000	0.000000	0.027958	-0.029925	-0.033257	0.000000	0.000000	2.000000	52.000000	0.000000
2893.304971	-0.094387	0.569571	0.026903	85.263145	147.113708	177.656265	-0.275989	0.000000	-1.350689	0.000000	0.000000	0.000000	0.027958	-0.029925	-0.033257	0.000000	0.000000	2.000000	52.000000	0.000000
2893.308304	-0.094387	0.569571	0.026903	85.263145	147.113708	177.656265	-0.275989	0.000000	-1.350689	0.000000	0.000000	0.000000	0.027958	-0.029925	-0.033257	0.000000	0.000000	2.000000	52.000000	0.000000
2893.311637	-0.094194	0.569434	0.026646	85.283371	147.035706	177.570862	-0.280649	0.000000	-1.345146	0.000000	0.000000	0.000000	0.057935	-0.040989	-0.077049	0.000000	0.000000	2.000000	52.000000	0.000000
2893.314971	-0.094194	0.569434	0.026646	85.283371	147.035706	177.570862	-0.280649	0.000000	-1.345146	0.000000	0.000000	0.000000	0.057935	-0.040989	-0.077049	0.000000	0.000000	2.000000	52.000000	0.000000
2893.318304	-0.094194	0.569434	0.026646	85.283371	147.035706	177.570862	-0.280649	0.000000	-1.345146	0.000000	0.000000	0.000000	0.057935	-0.040989	-0.077049	0.000000	0.000000	2.000000	52.000000	0.000000
2893.321637	-0.094194	0.569434	0.026646	85.302887	146.955383	177.485703	-0.290305	0.000000	-1.332304	0.000000	0.000000	0.000000	0.057935	-0.040989	-0.077049	0.000000	0.000000	2.000000	52.000000	0.000000
2893.324971	-0.094121	0.569389	0.026519	85.302887	146.955383	177.485703	-0.290305	0.000000	-1.332304	0.000000	0.000000	0.000000	0.021745	-0.013756	-0.038250	0.000000	0.000000	2.000000	52.000000	0.000000
2893.328304	-0.094121	0.569389	0.026519	85.302887	146.955383	177.485703	-0.290305	0.000000	-1.332304	0.000000	0.000000	0.000000	0.021745	-0.013756	-0.038250	0.000000	0.000000	2.000000	52.000000	0.000000
2893.331637	-0.094121	0.569389	0.026519	85.320229	146.881729	177.409882	-0.290305	0.000000	-1.332304	0.000000	0.000000	0.000000	0.021745	-0.013756	-0.038250	0.000000	0.000000	2.000000	52.000000	0.000000
2893.334971	-0.094121	0.569389	0.026519	85.320229	146.881729	177.409882	-0.290305	0.000000	-1.332304	0.000000	0.000000	0.000000	0.021745	-0.013756	-0.038250	0.000000	0.000000	2.000000	52.000000	0.000000
2893.338304	-0.094078	0.569379	0.026420	85.320229	146.881729	177.409882	-0.290305	0.000000	-1.332304	0.000000	0.000000	0.000000	0.012876	-0.002898	-0.029448	0.000000	0.000000	2.000000	52.000000	0.000000
2893.341637	-0.094036	0.569369	0.026322	85.323082	146.873215	177.398895	-0.293929	0.000000	-1.325929	0.000000	0.000000	0.000000	0.012874	-0.002894	-0.029451	0.000000	0.000000	2.000000	52.000000	0.000000
2893.344971	-0.094036	0.569369	0.026322	85.323082	146.873215	177.398895	-0.293929	0.000000	-1.325929	0.000000	0.000000	0.000000	0.012874	-0.002894	-0.029451	0.000000	0.000000	2.000000	52.000000	0.000000
2893.348304	-0.094036	0.569369	0.026322	85.323082	146.873215	177.398895	-0.293929	0.000000	-1.325929	0.000000	0.000000	0.000000	0.012874	-0.002894	-0.029451	0.000000	0.000000	2.000000	52.000000	0.000000
2893.351637	-0.094036	0.569369	0.026322	85.323082	146.873215	177.398895	-0.298221	0.000000	-1.316113	0.000000	0.000000	0.000000	0.012874	-0.002894	-0.029451	0.000000	0.000000	2.000000	52.000000	0.000000
2893.354971	-0.094027	0.569387	0.026276	85.323082	146.873215	177.398895	-0.298221	0.000000	-1.316113	0.000000	0.000000	0.000000	0.002677	0.005294	-0.013761	0.000000	0.000000	2.000000	52.000000	0.000000
2893.358304	-0.094027	0.569387	0.026276	85.323082	146.873215	177.398895	-0.298221	0.000000	-1.316113	0.000000	0.000000	0.000000	0.002677	0.005294	-0.013761	0.000000	0.000000	2.000000	52.000000	0.000000
2893.361637	-0.094027	0.569387	0.026276	85.323082	146.873215	177.398895	-0.298221	0.000000	-1.316113	0.000000	0.000000	0.000000	0.002677	0.005294	-0.013761	0.000000	0.000000	2.000000	52.000000	0.000000
2893.364971	-0.094027	0.569387	0.026276	85.323082	146.873215	177.398895	-0.298221	0.000000	-1.316113	0.000000	0.000000	0.000000	0.002677	0.005294	-0.013761	0.000000	0.000000	2.000000	52.000000	0.000000
2893.368304	-0.094022	0.569396	0.026253	85.323082	146.873215	177.398895	-0.298221	0.000000	-1.316113	0.000000	0.000000	0.000000	0.001336	0.002656	-0.006880	0.000000	0.000000	2.000000	52.000000	0.000000
2893.371637	-0.094022	0.569396	0.026253	85.325928	146.861496	177.384399	-0.298667	0.000000	-1.313819	0.000000	0.000000	0.000000	0.001336	0.002656	-0.006880	0.000000	0.000000	2.000000	52.000000	0.000000
2893.374971	-0.094022	0.569396	0.026253	85.325928	146.861496	177.384399	-0.298667	0.000000	-1.313819	0.000000	0.000000	0.000000	0.001336	0.002656	-0.006880	0.000000	0.000000	2.000000	52.000000	0.000000
2893.378304	-0.094022	0.569396	0.026253	85.325928	146.861496	177.384399	-0.298667	0.000000	-1.313819	0.000000	0.000000	0.000000	0.001336	0.002656	-0.006880	0.000000	0.000000	2.000000	52.000000	0.000000
2893.381637	-0.094021	0.569423	0.026247	85.325928	146.861496	177.384399	-0.298890	0.000000	-1.312673	0.000000	0.000000	0.000000	0.000352	0.008067	-0.001805	0.000000	0.000000	2.000000	52.000000	0.000000
2893.384971	-0.094021	0.569423	0.026247	85.325928	146.861496	177.384399	-0.298890	0.000000	-1.312673	0.000000	0.000000	0.000000	0.000352	0.008067	-0.001805	0.000000	0.000000	2.000000	52.000000	0.000000
2893.388304	-0.094021	0.569423	0.026247	85.325928	146.861496	177.384399	-0.298890	0.000000	-1.312673	0.000000	0.000000	0.000000	0.000352	0.008067	-0.001805	0.000000	0.000000	2.000000	52.000000	0.000000
2893.391637	-0.094021	0.569423	0.026247	85.328896	146.844421	177.369949	-0.298949	0.000000	-1.312372	0.000000	0.000000	0.000000	0.000352	0.008067	-0.001805	0.000000	0.000000	2.000000	52.000000	0.000000
2893.394971	-0.094024	0.569441	0.026264	85.328896	146.844421	177.369949	-0.298949	0.000000	-1.312372	0.000000	0.000000	0.000000	-0.000988	0.005422	0.005076	0.000000	0.000000	2.000000	52.000000	0.000000
2893.398304	-0.094024	0.569441	0.026264	85.328896	146.844421	177.369949	-0.298949	0.000000	-1.312372	0.000000	0.000000	0.000000	-0.000988	0.005422	0.005076	0.000000	0.000000	2.000000	52.000000	0.000000
2893.401637	-0.094024	0.569441	0.026264	85.334610	146.812729	177.340927	-0.298949	0.000000	-1.312372	0.000000	0.000000	0.000000	-0.000988	0.005422	0.005076	0.000000	0.000000	2.000000	52.000000	0.000000
2893.404971	-0.094024	0.569441	0.026264	85.334610	146.812729	177.340927	-0.298949	0.000000	-1.312372	0.000000	0.000000	0.000000	-0.000988	0.005422	0.005076	0.000000	0.000000	2.000000	52.000000	0.000000
2893.408304	-0.094072	0.569486	0.026266	85.334610	146.812729	177.340927	-0.298949	0.000000	-1.312372	0.000000	0.000000	0.000000	-0.014406	0.013499	0.000590	0.000000	0.000000	2.000000	52.000000	0.000000
2893.411637	-0.094072	0.569486	0.026266	85.340446	146.775574	177.311829	-0.298784	0.000000	-1.313218	0.000000	0.000000	0.000000	-0.014406	0.013499	0.000590	0.000000	0.000000	2.000000	52.000000	0.000000
2893.414971	-0.094072	0.569486	0.026266	85.340446	146.775574	177.311829	-0.298784	0.000000	-1.313218	0.000000	0.000000	0.000000	-0.014406	0.013499	0.000590	0.000000	0.000000	2.000000	52.000000	0.000000
2893.418304	-0.094072	0.569486	0.026266	85.340446	146.775574	177.311829	-0.298784	0.000000	-1.313218	0.000000	0.000000	0.000000	-0.014406	0.013499	0.000590	0.000000	0.000000	2.000000	52.000000	0.000000
2893.421637	-0.094218	0.569594	0.026278	85.346336	146.738419	177.282684	-0.296383	0.000000	-1.313316	0.000000	0.000000	0.000000	-0.043570	0.032427	0.003562	0.000000	0.000000	2.000000	52.000000	0.000000
2893.424971	-0.094218	0.569594	0.026278	85.346336	146.738419	177.282684	-0.296383	0.000000	-1.313316	0.000000	0.000000	0.000000	-0.043570	0.032427	0.003562	0.000000	0.000000	2.000000	52.000000	0.000000
2893.428304	-0.094218	0.569594	0.026278	85.346336	146.738419	177.282684	-0.296383	0.000000	-1.313316	0.000000	0.000000	0.000000	-0.043570	0.032427	0.003562	0.000000	0.000000	2.000000	52.000000	0.000000
2893.431637	-0.094218	0.569594	0.026278	85.357841	146.669144	177.224136	-0.289121	0.000000	-1.313910	0.000000	0.000000	0.000000	-0.043570	0.032427	0.003562	0.000000	0.000000	2.000000	52.000000	0.000000
2893.434971	-0.094315	0.569657	0.026288	85.357841	146.669144	177.224136	-0.289121	0.000000	-1.313910	0.000000	0.000000	0.000000	-0.029166	0.018922	0.002966	0.000000	0.000000	2.000000	52.000000	0.000000
2893.438304	-0.094315	0.569657	0.026288	85.357841	146.669144	177.224136	-0.289121	0.000000	-1.313910	0.000000	0.000000	0.000000	-0.029166	0.018922	0.002966	0.000000	0.000000	2.000000	52.000000	0.000000
2893.441637	-0.094315	0.569657	0.026288	85.366501	146.614273	177.180008	-0.289121	0.000000	-1.313910	0.000000	0.000000	0.000000	-0.029166	0.018922	0.002966	0.000000	0.000000	2.000000	52.000000	0.000000
2893.444971	-0.094315	0.569657	0.026288	85.366501	146.614273	177.180008	-0.289121	0.000000	-1.313910	0.000000	0.000000	0.000000	-0.029166	0.018922	0.002966	0.000000	0.000000	2.000000	52.000000	0.000000
2893.448304	-0.094412	0.569720	0.026298	85.366501	146.614273	177.180008	-0.289121	0.000000	-1.313910	0.000000	0.000000	0.000000	-0.029166	0.018937	0.002957	0.000000	0.000000	2.000000	52.000000	0.000000
2893.451637	-0.094412	0.569720	0.026298	85.375175	146.561996	177.135757	-0.284260	0.000000	-1.314404	0.000000	0.000000	0.000000	-0.029166	0.018937	0.002957	0.000000	0.000000	2.000000	52.000000	0.000000
2893.454971	-0.094412	0.569720	0.026298	85.375175	146.561996	177.135757	-0.284260	0.000000	-1.314404	0.000000	0.000000	0.000000	-0.029166	0.018937	0.002957	0.000000	0.000000	2.000000	52.000000	0.000000
2893.458304	-0.094412	0.569720	0.026298	85.375175	146.561996	177.135757	-0.284260	0.000000	-1.314404	0.000000	0.000000	0.000000	-0.029166	0.018937	0.002957	0.000000	0.000000	2.000000	52.000000	0.000000
2893.461637	-0.094539	0.569819	0.026337	85.380989	146.524368	177.106171	-0.279399	0.000000	-1.314897	0.000000	0.000000	0.000000	-0.038037	0.029792	0.011741	0.000000	0.000000	2.000000	52.000000	0.000000
2893.464971	-0.094539	0.569819	0.026337	85.380989	146.524368	177.106171	-0.279399	0.000000	-1.314897	0.000000	0.000000	0.000000	-0.038037	0.029792	0.011741	0.000000	0.000000	2.000000	52.000000	0.000000
2893.468304	-0.094539	0.569819	0.026337	85.380989	146.524368	177.106171	-0.279399	0.000000	-1.314897	0.000000	0.000000	0.000000	-0.038037	0.029792	0.011741	0.000000	0.000000	2.000000	52.000000	0.000000
2893.471637	-0.094539	0.569819	0.026337	85.386795	146.489319	177.076447	-0.273060	0.000000	-1.316854	0.000000	0.000000	0.000000	-0.038037	0.029792	0.011741	0.000000	0.000000	2.000000	52.000000	0.000000
2893.474971	-0.094591	0.569856	0.026362	85.386795	146.489319	177.076447	-0.273060	0.000000	-1.316854	0.000000	0.000000	0.000000	-0.015755	0.010860	0.007444	0.000000	0.000000	2.000000	52.000000	0.000000
2893.478304	-0.094591	0.569856	0.026362	85.386795	146.489319	177.076447	-0.273060	0.000000	-1.316854	0.000000	0.000000	0.000000	-0.015755	0.010860	0.007444	0.000000	0.000000	2.000000	52.000000	0.000000
2893.481637	-0.094591	0.569856	0.026362	85.389641	146.469040	177.061584	-0.273060	0.000000	-1.316854	0.000000	0.000000	0.000000	-0.015755	0.010860	0.007444	0.000000	0.000000	2.000000	52.000000	0.000000
2893.484971	-0.094591	0.569856	0.026362	85.389641	146.469040	177.061584	-0.273060	0.000000	-1.316854	0.000000	0.000000	0.000000	-0.015755	0.010860	0.007444	0.000000	0.000000	2.000000	52.000000	0.000000
2893.488304	-0.094641	0.569874	0.026370	85.389641	146.469040	177.061584	-0.273060	0.000000	-1.316854	0.000000	0.000000	0.000000	-0.014764	0.005426	0.002373	0.000000	0.000000	2.000000	52.000000	0.000000
2893.491637	-0.094641	0.569874	0.026370	85.389725	146.463684	177.061600	-0.270434	0.000000	-1.318094	0.000000	0.000000	0.000000	-0.014764	0.005426	0.002373	0.000000	0.000000	2.000000	52.000000	0.000000
2893.494971	-0.094641	0.569874	0.026370	85.389725	146.463684	177.061600	-0.270434	0.000000	-1.318094	0.000000	0.000000	0.000000	-0.014764	0.005426	0.002373	0.000000	0.000000	2.000000	52.000000	0.000000
2893.498304	-0.094641	0.569874	0.026370	85.389725	146.463684	177.061600	-0.270434	0.000000	-1.318094	0.000000	0.000000	0.000000	-0.014764	0.005426	0.002373	0.000000	0.000000	2.000000	52.000000	0.000000
2893.501637	-0.094755	0.569874	0.026347	85.389687	146.455460	177.061600	-0.267973	0.000000	-1.318490	0.000000	0.000000	0.000000	-0.034432	0.000007	-0.006743	0.000000	0.000000	2.000000	52.000000	0.000000
2893.504971	-0.094755	0.569874	0.026347	85.389687	146.455460	177.061600	-0.267973	0.000000	-1.318490	0.000000	0.000000	0.000000	-0.034432	0.000007	-0.006743	0.000000	0.000000	2.000000	52.000000	0.000000
2893.508304	-0.094755	0.569874	0.026347	85.389687	146.455460	177.061600	-0.267973	0.000000	-1.318490	0.000000	0.000000	0.000000	-0.034432	0.000007	-0.006743	0.000000	0.000000	2.000000	52.000000	0.000000
2893.511637	-0.094755	0.569874	0.026347	85.389687	146.450043	177.061615	-0.262235	0.000000	-1.317366	0.000000	0.000000	0.000000	-0.034432	0.000007	-0.006743	0.000000	0.000000	2.000000	52.000000	0.000000
2893.514971	-0.094797	0.569882	0.026315	85.389687	146.450043	177.061615	-0.262235	0.000000	-1.317366	0.000000	0.000000	0.000000	-0.012425	0.002662	-0.009579	0.000000	0.000000	2.000000	52.000000	0.000000
2893.518304	-0.094797	0.569882	0.026315	85.389687	146.450043	177.061615	-0.262235	0.000000	-1.317366	0.000000	0.000000	0.000000	-0.012425	0.002662	-0.009579	0.000000	0.000000	2.000000	52.000000	0.000000
2893.521637	-0.094797	0.569882	0.026315	85.389641	146.447342	177.061630	-0.262235	0.000000	-1.317366	0.000000	0.000000	0.000000	-0.012425	0.002662	-0.009579	0.000000	0.000000	2.000000	52.000000	0.000000
2893.524971	-0.094797	0.569882	0.026315	85.389641	146.447342	177.061630	-0.262235	0.000000	-1.317366	0.000000	0.000000	0.000000	-0.012425	0.002662	-0.009579	0.000000	0.000000	2.000000	52.000000	0.000000
2893.528304	-0.094843	0.569882	0.026306	85.389641	146.447342	177.061630	-0.262235	0.000000	-1.317366	0.000000	0.000000	0.000000	-0.013771	-0.000002	-0.002700	0.000000	0.000000	2.000000	52.000000	0.000000
2893.531637	-0.094843	0.569882	0.026306	85.389687	146.444565	177.061584	-0.260164	0.000000	-1.315769	0.000000	0.000000	0.000000	-0.013771	-0.000002	-0.002700	0.000000	0.000000	2.000000	52.000000	0.000000
2893.534971	-0.094843	0.569882	0.026306	85.389687	146.444565	177.061584	-0.260164	0.000000	-1.315769	0.000000	0.000000	0.000000	-0.013771	-0.000002	-0.002700	0.000000	0.000000	2.000000	52.000000	0.000000
2893.538304	-0.094843	0.569882	0.026306	85.389687	146.444565	177.061584	-0.260164	0.000000	-1.315769	0.000000	0.000000	0.000000	-0.013771	-0.000002	-0.002700	0.000000	0.000000	2.000000	52.000000	0.000000
2893.541637	-0.094820	0.569882	0.026311	85.389641	146.447342	177.061630	-0.257869	0.000000	-1.315319	0.000000	0.000000	0.000000	0.006887	-0.000002	0.001350	0.000000	0.000000	2.000000	52.000000	0.000000
2893.544971	-0.094820	0.569882	0.026311	85.389641	146.447342	177.061630	-0.257869	0.000000	-1.315319	0.000000	0.000000	0.000000	0.006887	-0.000002	0.001350	0.000000	0.000000	2.000000	52.000000	0.000000
2893.548304	-0.094820	0.569882	0.026311	85.389641	146.447342	177.061630	-0.257869	0.000000	-1.315319	0.000000	0.000000	0.000000	0.006887	-0.000002	0.001350	0.000000	0.000000	2.000000	52.000000	0.000000
2893.551637	-0.094820	0.569882	0.026311	85.389687	146.450043	177.061615	-0.259016	0.000000	-1.315544	0.000000	0.000000	0.000000	0.006887	-0.000002	0.001350	0.000000	0.000000	2.000000	52.000000	0.000000
2893.554971	-0.094798	0.569856	0.026321	85.389687	146.450043	177.061615	-0.259016	0.000000	-1.315544	0.000000	0.000000	0.000000	0.006530	-0.008077	0.003162	0.000000	0.000000	2.000000	52.000000	0.000000
2893.558304	-0.094798	0.569856	0.026321	85.389687	146.450043	177.061615	-0.259016	0.000000	-1.315544	0.000000	0.000000	0.000000	0.006530	-0.008077	0.003162	0.000000	0.000000	2.000000	52.000000	0.000000
2893.561637	-0.094798	0.569856	0.026321	85.386795	146.470276	177.076492	-0.259016	0.000000	-1.315544	0.000000	0.000000	0.000000	0.006530	-0.008077	0.003162	0.000000	0.000000	2.000000	52.000000	0.000000
2893.564971	-0.094798	0.569856	0.026321	85.386795	146.470276	177.076492	-0.259016	0.000000	-1.315544	0.000000	0.000000	0.000000	0.006530	-0.008077	0.003162	0.000000	0.000000	2.000000	52.000000	0.000000
2893.568304	-0.094761	0.569838	0.026376	85.386795	146.470276	177.076492	-0.259016	0.000000	-1.315544	0.000000	0.000000	0.000000	0.011075	-0.005286	0.016459	0.000000	0.000000	2.000000	52.000000	0.000000
2893.571637	-0.094761	0.569838	0.026376	85.383911	146.487808	177.091309	-0.260105	0.000000	-1.316071	0.000000	0.000000	0.000000	0.011075	-0.005286	0.016459	0.000000	0.000000	2.000000	52.000000	0.000000
2893.574971	-0.094761	0.569838	0.026376	85.383911	146.487808	177.091309	-0.260105	0.000000	-1.316071	0.000000	0.000000	0.000000	0.011075	-0.005286	0.016459	0.000000	0.000000	2.000000	52.000000	0.000000
2893.578304	-0.094761	0.569838	0.026376	85.383911	146.487808	177.091309	-0.260105	0.000000	-1.316071	0.000000	0.000000	0.000000	0.011075	-0.005286	0.016459	0.000000	0.000000	2.000000	52.000000	0.000000
2893.581637	-0.094700	0.569748	0.026431	85.378052	146.522736	177.120956	-0.261951	0.000000	-1.318815	0.000000	0.000000	0.000000	0.018248	-0.026873	0.016359	0.000000	0.000000	2.000000	52.000000	0.000000
2893.584971	-0.094700	0.569748	0.026431	85.378052	146.522736	177.120956	-0.261951	0.000000	-1.318815	0.000000	0.000000	0.000000	0.018248	-0.026873	0.016359	0.000000	0.000000	2.000000	52.000000	0.000000
2893.588304	-0.094700	0.569748	0.026431	85.378052	146.522736	177.120956	-0.261951	0.000000	-1.318815	0.000000	0.000000	0.000000	0.018248	-0.026873	0.016359	0.000000	0.000000	2.000000	52.000000	0.000000
2893.591637	-0.094700	0.569748	0.026431	85.375175	146.540237	177.135773	-0.264992	0.000000	-1.321541	0.000000	0.000000	0.000000	0.018248	-0.026873	0.016359	0.000000	0.000000	2.000000	52.000000	0.000000
2893.594971	-0.094678	0.569721	0.026441	85.375175	146.540237	177.135773	-0.264992	0.000000	-1.321541	0.000000	0.000000	0.000000	0.006532	-0.008072	0.003158	0.000000	0.000000	2.000000	52.000000	0.000000
2893.598304	-0.094678	0.569721	0.026441	85.375175	146.540237	177.135773	-0.264992	0.000000	-1.321541	0.000000	0.000000	0.000000	0.006532	-0.008072	0.003158	0.000000	0.000000	2.000000	52.000000	0.000000
2893.601637	-0.094678	0.569721	0.026441	85.369423	146.569672	177.165268	-0.264992	0.000000	-1.321541	0.000000	0.000000	0.000000	0.006532	-0.008072	0.003158	0.000000	0.000000	2.000000	52.000000	0.000000
2893.604971	-0.094678	0.569721	0.026441	85.369423	146.569672	177.165268	-0.264992	0.000000	-1.321541	0.000000	0.000000	0.000000	0.006532	-0.008072	0.003158	0.000000	0.000000	2.000000	52.000000	0.000000
2893.608304	-0.094672	0.569685	0.026408	85.369423	146.569672	177.165268	-0.264992	0.000000	-1.321541	0.000000	0.000000	0.000000	0.001983	-0.010866	-0.010139	0.000000	0.000000	2.000000	52.000000	0.000000
2893.611637	-0.094672	0.569685	0.026408	85.366547	146.584351	177.180008	-0.266081	0.000000	-1.322067	0.000000	0.000000	0.000000	0.001983	-0.010866	-0.010139	0.000000	0.000000	2.000000	52.000000	0.000000
2893.614971	-0.094672	0.569685	0.026408	85.366547	146.584351	177.180008	-0.266081	0.000000	-1.322067	0.000000	0.000000	0.000000	0.001983	-0.010866	-0.010139	0.000000	0.000000	2.000000	52.000000	0.000000
2893.618304	-0.094672	0.569685	0.026408	85.366547	146.584351	177.180008	-0.266081	0.000000	-1.322067	0.000000	0.000000	0.000000	0.001983	-0.010866	-0.010139	0.000000	0.000000	2.000000	52.000000	0.000000
2893.621637	-0.094633	0.569667	0.026332	85.363670	146.601761	177.194733	-0.266411	0.000000	-1.320378	0.000000	0.000000	0.000000	0.011566	-0.005561	-0.022551	0.000000	0.000000	2.000000	52.000000	0.000000
2893.624971	-0.094633	0.569667	0.026332	85.363670	146.601761	177.194733	-0.266411	0.000000	-1.320378	0.000000	0.000000	0.000000	0.011566	-0.005561	-0.022551	0.000000	0.000000	2.000000	52.000000	0.000000
2893.628304	-0.094633	0.569667	0.026332	85.363670	146.601761	177.194733	-0.266411	0.000000	-1.320378	0.000000	0.000000	0.000000	0.011566	-0.005561	-0.022551	0.000000	0.000000	2.000000	52.000000	0.000000
2893.631637	-0.094633	0.569667	0.026332	85.360756	146.619110	177.209396	-0.268339	0.000000	-1.316619	0.000000	0.000000	0.000000	0.011566	-0.005561	-0.022551	0.000000	0.000000	2.000000	52.000000	0.000000
2893.634971	-0.094607	0.569649	0.026320	85.360756	146.619110	177.209396	-0.268339	0.000000	-1.316619	0.000000	0.000000	0.000000	0.007877	-0.005419	-0.003723	0.000000	0.000000	2.000000	52.000000	0.000000
2893.638304	-0.094607	0.569649	0.026320	85.360756	146.619110	177.209396	-0.268339	0.000000	-1.316619	0.000000	0.000000	0.000000	0.007877	-0.005419	-0.003723	0.000000	0.000000	2.000000	52.000000	0.000000
2893.641637	-0.094607	0.569649	0.026320	85.357841	146.639221	177.224136	-0.268339	0.000000	-1.316619	0.000000	0.000000	0.000000	0.007877	-0.005419	-0.003723	0.000000	0.000000	2.000000	52.000000	0.000000
2893.644971	-0.094607	0.569649	0.026320	85.357841	146.639221	177.224136	-0.268339	0.000000	-1.316619	0.000000	0.000000	0.000000	0.007877	-0.005419	-0.003723	0.000000	0.000000	2.000000	52.000000	0.000000
2893.648304	-0.094553	0.569639	0.026289	85.357841	146.639221	177.224136	-0.268339	0.000000	-1.316619	0.000000	0.000000	0.000000	0.016109	-0.002784	-0.009257	0.000000	0.000000	2.000000	52.000000	0.000000
2893.651637	-0.094553	0.569639	0.026289	85.354256	146.635834	177.219620	-0.269652	0.000000	-1.315999	0.000000	0.000000	0.000000	0.016109	-0.002784	-0.009257	0.000000	0.000000	2.000000	52.000000	0.000000
2893.654971	-0.094553	0.569639	0.026289	85.354256	146.635834	177.219620	-0.269652	0.000000	-1.315999	0.000000	0.000000	0.000000	0.016109	-0.002784	-0.009257	0.000000	0.000000	2.000000	52.000000	0.000000
2893.658304	-0.094553	0.569639	0.026289	85.354256	146.635834	177.219620	-0.269652	0.000000	-1.315999	0.000000	0.000000	0.000000	0.016109	-0.002784	-0.009257	0.000000	0.000000	2.000000	52.000000	0.000000
2893.661637	-0.094482	0.569594	0.026292	85.351433	146.655899	177.234314	-0.272337	0.000000	-1.314456	0.000000	0.000000	0.000000	0.021293	-0.013490	0.000775	0.000000	0.000000	2.000000	52.000000	0.000000
2893.664971	-0.094482	0.569594	0.026292	85.351433	146.655899	177.234314	-0.272337	0.000000	-1.314456	0.000000	0.000000	0.000000	0.021293	-0.013490	0.000775	0.000000	0.000000	2.000000	52.000000	0.000000
2893.668304	-0.094482	0.569594	0.026292	85.351433	146.655899	177.234314	-0.272337	0.000000	-1.314456	0.000000	0.000000	0.000000	0.021293	-0.013490	0.000775	0.000000	0.000000	2.000000	52.000000	0.000000
2893.671637	-0.094482	0.569594	0.026292	85.351433	146.658630	177.234268	-0.275886	0.000000	-1.314585	0.000000	0.000000	0.000000	0.021293	-0.013490	0.000775	0.000000	0.000000	2.000000	52.000000	0.000000
2893.674971	-0.094464	0.569585	0.026319	85.351433	146.658630	177.234268	-0.275886	0.000000	-1.314585	0.000000	0.000000	0.000000	0.005542	-0.002662	0.008226	0.000000	0.000000	2.000000	52.000000	0.000000
2893.678304	-0.094464	0.569585	0.026319	85.351433	146.658630	177.234268	-0.275886	0.000000	-1.314585	0.000000	0.000000	0.000000	0.005542	-0.002662	0.008226	0.000000	0.000000	2.000000	52.000000	0.000000
2893.681637	-0.094464	0.569585	0.026319	85.347893	146.655273	177.229782	-0.275886	0.000000	-1.314585	0.000000	0.000000	0.000000	0.005542	-0.002662	0.008226	0.000000	0.000000	2.000000	52.000000	0.000000
2893.684971	-0.094464	0.569585	0.026319	85.347893	146.655273	177.229782	-0.275886	0.000000	-1.314585	0.000000	0.000000	0.000000	0.005542	-0.002662	0.008226	0.000000	0.000000	2.000000	52.000000	0.000000
2893.688304	-0.094442	0.569559	0.026330	85.347893	146.655273	177.229782	-0.275886	0.000000	-1.314585	0.000000	0.000000	0.000000	0.006534	-0.008073	0.003152	0.000000	0.000000	2.000000	52.000000	0.000000
2893.691637	-0.094442	0.569559	0.026330	85.347267	146.634567	177.210632	-0.276809	0.000000	-1.315956	0.000000	0.000000	0.000000	0.006534	-0.008073	0.003152	0.000000	0.000000	2.000000	52.000000	0.000000
2893.694971	-0.094442	0.569559	0.026330	85.347267	146.634567	177.210632	-0.276809	0.000000	-1.315956	0.000000	0.000000	0.000000	0.006534	-0.008073	0.003152	0.000000	0.000000	2.000000	52.000000	0.000000
2893.698304	-0.094442	0.569559	0.026330	85.347267	146.634567	177.210632	-0.276809	0.000000	-1.315956	0.000000	0.000000	0.000000	0.006534	-0.008073	0.003152	0.000000	0.000000	2.000000	52.000000	0.000000
2893.701637	-0.094451	0.569541	0.026375	85.346626	146.613922	177.191544	-0.277898	0.000000	-1.316481	0.000000	0.000000	0.000000	-0.002689	-0.005300	0.013759	0.000000	0.000000	2.000000	52.000000	0.000000
2893.704971	-0.094451	0.569541	0.026375	85.346626	146.613922	177.191544	-0.277898	0.000000	-1.316481	0.000000	0.000000	0.000000	-0.002689	-0.005300	0.013759	0.000000	0.000000	2.000000	52.000000	0.000000
2893.708304	-0.094451	0.569541	0.026375	85.346626	146.613922	177.191544	-0.277898	0.000000	-1.316481	0.000000	0.000000	0.000000	-0.002689	-0.005300	0.013759	0.000000	0.000000	2.000000	52.000000	0.000000
2893.711637	-0.094451	0.569541	0.026375	85.344017	146.531326	177.115067	-0.277450	0.000000	-1.318774	0.000000	0.000000	0.000000	-0.002689	-0.005300	0.013759	0.000000	0.000000	2.000000	52.000000	0.000000
2893.714971	-0.094455	0.569532	0.026398	85.344017	146.531326	177.115067	-0.277450	0.000000	-1.318774	0.000000	0.000000	0.000000	-0.001344	-0.002662	0.006879	0.000000	0.000000	2.000000	52.000000	0.000000
2893.718304	-0.094455	0.569532	0.026398	85.344017	146.531326	177.115067	-0.277450	0.000000	-1.318774	0.000000	0.000000	0.000000	-0.001344	-0.002662	0.006879	0.000000	0.000000	2.000000	52.000000	0.000000
2893.721637	-0.094455	0.569532	0.026398	85.341499	146.451569	177.038742	-0.277450	0.000000	-1.318774	0.000000	0.000000	0.000000	-0.001344	-0.002662	0.006879	0.000000	0.000000	2.000000	52.000000	0.000000
2893.724971	-0.094455	0.569532	0.026398	85.341499	146.451569	177.038742	-0.277450	0.000000	-1.318774	0.000000	0.000000	0.000000	-0.001344	-0.002662	0.006879	0.000000	0.000000	2.000000	52.000000	0.000000
2893.728304	-0.094437	0.569523	0.026426	85.341499	146.451569	177.038742	-0.277450	0.000000	-1.318774	0.000000	0.000000	0.000000	0.005543	-0.002653	0.008224	0.000000	0.000000	2.000000	52.000000	0.000000
2893.731637	-0.094437	0.569523	0.026426	85.341797	146.357132	176.947647	-0.277226	0.000000	-1.319921	0.000000	0.000000	0.000000	0.005543	-0.002653	0.008224	0.000000	0.000000	2.000000	52.000000	0.000000
2893.734971	-0.094437	0.569523	0.026426	85.341797	146.357132	176.947647	-0.277226	0.000000	-1.319921	0.000000	0.000000	0.000000	0.005543	-0.002653	0.008224	0.000000	0.000000	2.000000	52.000000	0.000000
2893.738304	-0.094437	0.569523	0.026426	85.341797	146.357132	176.947647	-0.277226	0.000000	-1.319921	0.000000	0.000000	0.000000	0.005543	-0.002653	0.008224	0.000000	0.000000	2.000000	52.000000	0.000000
2893.741637	-0.094366	0.569506	0.026552	85.339233	146.280228	176.871414	-0.278150	0.000000	-1.321292	0.000000	0.000000	0.000000	0.021194	-0.005170	0.037965	0.000000	0.000000	2.000000	52.000000	0.000000
2893.744971	-0.094366	0.569506	0.026552	85.339233	146.280228	176.871414	-0.278150	0.000000	-1.321292	0.000000	0.000000	0.000000	0.021194	-0.005170	0.037965	0.000000	0.000000	2.000000	52.000000	0.000000
2893.748304	-0.094366	0.569506	0.026552	85.339233	146.280228	176.871414	-0.278150	0.000000	-1.321292	0.000000	0.000000	0.000000	0.021194	-0.005170	0.037965	0.000000	0.000000	2.000000	52.000000	0.000000
2893.751637	-0.094366	0.569506	0.026552	85.341415	146.255646	176.837479	-0.281683	0.000000	-1.327619	0.000000	0.000000	0.000000	0.021194	-0.005170	0.037965	0.000000	0.000000	2.000000	52.000000	0.000000
2893.754971	-0.094310	0.569506	0.026629	85.341415	146.255646	176.837479	-0.281683	0.000000	-1.327619	0.000000	0.000000	0.000000	0.016997	0.000107	0.022860	0.000000	0.000000	2.000000	52.000000	0.000000
2893.758304	-0.094310	0.569506	0.026629	85.341415	146.255646	176.837479	-0.281683	0.000000	-1.327619	0.000000	0.000000	0.000000	0.016997	0.000107	0.022860	0.000000	0.000000	2.000000	52.000000	0.000000
2893.761637	-0.094310	0.569506	0.026629	85.344360	146.251709	176.822601	-0.281683	0.000000	-1.327619	0.000000	0.000000	0.000000	0.016997	0.000107	0.022860	0.000000	0.000000	2.000000	52.000000	0.000000
2893.764971	-0.094310	0.569506	0.026629	85.344360	146.251709	176.822601	-0.281683	0.000000	-1.327619	0.000000	0.000000	0.000000	0.016997	0.000107	0.022860	0.000000	0.000000	2.000000	52.000000	0.000000
2893.768304	-0.094212	0.569498	0.026737	85.344360	146.251709	176.822601	-0.281683	0.000000	-1.327619	0.000000	0.000000	0.000000	0.029446	-0.002527	0.032419	0.000000	0.000000	2.000000	52.000000	0.000000
2893.771637	-0.094212	0.569498	0.026737	85.344315	146.262589	176.822601	-0.284515	0.000000	-1.331429	0.000000	0.000000	0.000000	0.029446	-0.002527	0.032419	0.000000	0.000000	2.000000	52.000000	0.000000
2893.774971	-0.094212	0.569498	0.026737	85.344315	146.262589	176.822601	-0.284515	0.000000	-1.331429	0.000000	0.000000	0.000000	0.029446	-0.002527	0.032419	0.000000	0.000000	2.000000	52.000000	0.000000
2893.778304	-0.094212	0.569498	0.026737	85.344315	146.262589	176.822601	-0.284515	0.000000	-1.331429	0.000000	0.000000	0.000000	0.029446	-0.002527	0.032419	0.000000	0.000000	2.000000	52.000000	0.000000
2893.781637	-0.094093	0.569436	0.026861	85.341461	146.285583	176.837494	-0.289423	0.000000	-1.336832	0.000000	0.000000	0.000000	0.035653	-0.018701	0.037365	0.000000	0.000000	2.000000	52.000000	0.000000
2893.784971	-0.094093	0.569436	0.026861	85.341461	146.285583	176.837494	-0.289423	0.000000	-1.336832	0.000000	0.000000	0.000000	0.035653	-0.018701	0.037365	0.000000	0.000000	2.000000	52.000000	0.000000
2893.788304	-0.094093	0.569436	0.026861	85.341461	146.285583	176.837494	-0.289423	0.000000	-1.336832	0.000000	0.000000	0.000000	0.035653	-0.018701	0.037365	0.000000	0.000000	2.000000	52.000000	0.000000
2893.791637	-0.094093	0.569436	0.026861	85.341415	146.288315	176.837494	-0.295365	0.000000	-1.343060	0.000000	0.000000	0.000000	0.035653	-0.018701	0.037365	0.000000	0.000000	2.000000	52.000000	0.000000
2893.794971	-0.094083	0.569409	0.026934	85.341415	146.288315	176.837494	-0.295365	0.000000	-1.343060	0.000000	0.000000	0.000000	0.002882	-0.007962	0.021974	0.000000	0.000000	2.000000	52.000000	0.000000
2893.798304	-0.094083	0.569409	0.026934	85.341415	146.288315	176.837494	-0.295365	0.000000	-1.343060	0.000000	0.000000	0.000000	0.002882	-0.007962	0.021974	0.000000	0.000000	2.000000	52.000000	0.000000
2893.801637	-0.094083	0.569409	0.026934	85.338142	146.210510	176.765961	-0.295365	0.000000	-1.343060	0.000000	0.000000	0.000000	0.002882	-0.007962	0.021974	0.000000	0.000000	2.000000	52.000000	0.000000
2893.804971	-0.094083	0.569409	0.026934	85.338142	146.210510	176.765961	-0.295365	0.000000	-1.343060	0.000000	0.000000	0.000000	0.002882	-0.007962	0.021974	0.000000	0.000000	2.000000	52.000000	0.000000
2893.808304	-0.094089	0.569373	0.026963	85.338142	146.210510	176.765961	-0.295365	0.000000	-1.343060	0.000000	0.000000	0.000000	-0.001686	-0.010753	0.008682	0.000000	0.000000	2.000000	52.000000	0.000000
2893.811637	-0.094089	0.569373	0.026963	85.334564	145.684616	176.272675	-0.295845	0.000000	-1.346722	0.000000	0.000000	0.000000	-0.001686	-0.010753	0.008682	0.000000	0.000000	2.000000	52.000000	0.000000
2893.814971	-0.094089	0.569373	0.026963	85.334564	145.684616	176.272675	-0.295845	0.000000	-1.346722	0.000000	0.000000	0.000000	-0.001686	-0.010753	0.008682	0.000000	0.000000	2.000000	52.000000	0.000000
2893.818304	-0.094089	0.569373	0.026963	85.334564	145.684616	176.272675	-0.295845	0.000000	-1.346722	0.000000	0.000000	0.000000	-0.001686	-0.010753	0.008682	0.000000	0.000000	2.000000	52.000000	0.000000
2893.821637	-0.094001	0.569348	0.027247	85.322784	144.467743	175.128006	-0.295564	0.000000	-1.348169	0.000000	0.000000	0.000000	0.026409	-0.007660	0.085147	0.000000	1.000000	2.000000	52.000000	0.000000
2893.824971	-0.094001	0.569348	0.027247	85.322784	144.467743	175.128006	-0.295564	0.000000	-1.348169	0.000000	0.000000	0.000000	0.026409	-0.007660	0.085147	0.000000	1.000000	2.000000	52.000000	0.000000
