# Supplementary material for: Haptic Guidance Needs to Be Intuitive Not Just Informative to Improve Human Motor Accuracy
Source: PLoS One. 2016 Mar 16;11(3):e0150912. doi: 10.1371/journal.pone.0150912 (PMC4794196; doi:10.1371/journal.pone.0150912)
Supplement: S2 Data — (ZIP) [file pone.0150912.s002.zip › Subject10/exp2_0053.txt]

Time	PosX	PosY	PosZ	RotX	RotY	RotZ	ForceX	ForceY	ForceZ	MomentX	MomentY	MomentZ	VelocityX	VelocityY	VelocityZ	CalibratedWeight	ButtonDown	Condition	Trial	Visual
2896.118304	0.004601	0.560229	0.263143	83.239143	143.251114	162.930771	0.000000	0.000000	0.000000	0.000000	0.000000	0.000000	-0.010374	-0.002576	-0.017900	0.000000	1.000000	2.000000	53.000000	0.000000
2896.121637	0.004802	0.560082	0.262536	83.199081	143.523544	163.185959	1.704149	0.000000	-4.700625	0.000000	0.000000	0.000000	0.060337	-0.044057	-0.182172	0.000000	1.000000	2.000000	53.000000	0.000000
2896.124971	0.004802	0.560082	0.262536	83.199081	143.523544	163.185959	1.704149	0.000000	-4.700625	0.000000	0.000000	0.000000	0.060337	-0.044057	-0.182172	0.000000	1.000000	2.000000	53.000000	0.000000
2896.128304	0.004802	0.560082	0.262536	83.199081	143.523544	163.185959	1.704149	0.000000	-4.700625	0.000000	0.000000	0.000000	0.060337	-0.044057	-0.182172	0.000000	1.000000	2.000000	53.000000	0.000000
2896.131637	0.005448	0.559996	0.262069	83.149231	143.739792	163.372223	1.704450	0.000000	-4.700516	0.000000	0.000000	0.000000	0.193692	-0.025833	-0.140072	0.000000	1.000000	2.000000	53.000000	0.000000
2896.134971	0.005448	0.559996	0.262069	83.149231	143.739792	163.372223	1.704450	0.000000	-4.700516	0.000000	0.000000	0.000000	0.193692	-0.025833	-0.140072	0.000000	1.000000	2.000000	53.000000	0.000000
2896.138304	0.005448	0.559996	0.262069	83.149231	143.739792	163.372223	1.704450	0.000000	-4.700516	0.000000	0.000000	0.000000	0.193692	-0.025833	-0.140072	0.000000	1.000000	2.000000	53.000000	0.000000
2896.141637	0.005448	0.559996	0.262069	83.088120	143.947723	163.561798	1.696893	0.000000	-4.703249	0.000000	0.000000	0.000000	0.193692	-0.025833	-0.140072	0.000000	1.000000	2.000000	53.000000	0.000000
2896.144971	0.005716	0.559945	0.261430	83.088120	143.947723	163.561798	1.696893	0.000000	-4.703249	0.000000	0.000000	0.000000	0.080425	-0.015266	-0.191600	0.000000	1.000000	2.000000	53.000000	0.000000
2896.148304	0.005716	0.559945	0.261430	83.088120	143.947723	163.561798	1.696893	0.000000	-4.703249	0.000000	0.000000	0.000000	0.080425	-0.015266	-0.191600	0.000000	1.000000	2.000000	53.000000	0.000000
2896.151637	0.006083	0.560051	0.260490	83.032463	144.385651	163.964233	1.696893	0.000000	-4.703249	0.000000	0.000000	0.000000	0.110191	0.031847	-0.281919	0.000000	1.000000	2.000000	53.000000	0.000000
2896.154971	0.006083	0.560051	0.260490	83.032463	144.385651	163.964233	1.696893	0.000000	-4.703249	0.000000	0.000000	0.000000	0.110191	0.031847	-0.281919	0.000000	1.000000	2.000000	53.000000	0.000000
2896.158304	0.006083	0.560051	0.260490	83.032463	144.385651	163.964233	1.696893	0.000000	-4.703249	0.000000	0.000000	0.000000	0.110191	0.031847	-0.281919	0.000000	1.000000	2.000000	53.000000	0.000000
2896.161637	0.006889	0.560022	0.259302	83.033112	144.685883	164.201111	1.695840	0.000000	-4.703629	0.000000	0.000000	0.000000	0.241884	-0.008825	-0.356590	0.000000	1.000000	2.000000	53.000000	0.000000
2896.164971	0.006889	0.560022	0.259302	83.033112	144.685883	164.201111	1.695840	0.000000	-4.703629	0.000000	0.000000	0.000000	0.241884	-0.008825	-0.356590	0.000000	1.000000	2.000000	53.000000	0.000000
2896.168304	0.006889	0.560022	0.259302	83.033112	144.685883	164.201111	1.695840	0.000000	-4.703629	0.000000	0.000000	0.000000	0.241884	-0.008825	-0.356590	0.000000	1.000000	2.000000	53.000000	0.000000
2896.171637	0.007591	0.560030	0.258105	83.292435	144.154327	163.588974	1.689772	0.000000	-4.705812	0.000000	0.000000	0.000000	0.210486	0.002627	-0.359151	0.000000	1.000000	2.000000	53.000000	0.000000
2896.174971	0.007591	0.560030	0.258105	83.292435	144.154327	163.588974	1.689772	0.000000	-4.705812	0.000000	0.000000	0.000000	0.210486	0.002627	-0.359151	0.000000	1.000000	2.000000	53.000000	0.000000
2896.178304	0.007591	0.560030	0.258105	83.292435	144.154327	163.588974	1.689772	0.000000	-4.705812	0.000000	0.000000	0.000000	0.210486	0.002627	-0.359151	0.000000	1.000000	2.000000	53.000000	0.000000
2896.181637	0.008459	0.560034	0.256871	83.878235	143.311859	162.583893	1.685381	0.000000	-4.707387	0.000000	0.000000	0.000000	0.260500	0.000987	-0.370014	0.000000	0.000000	2.000000	53.000000	0.000000
2896.184971	0.008459	0.560034	0.256871	83.878235	143.311859	162.583893	1.685381	0.000000	-4.707387	0.000000	0.000000	0.000000	0.260500	0.000987	-0.370014	0.000000	0.000000	2.000000	53.000000	0.000000
2896.188304	0.008459	0.560034	0.256871	83.878235	143.311859	162.583893	1.685381	0.000000	-4.707387	0.000000	0.000000	0.000000	0.260500	0.000987	-0.370014	0.000000	0.000000	2.000000	53.000000	0.000000
2896.191637	0.009593	0.560070	0.255454	84.747482	142.307068	161.300873	1.678444	0.000000	-4.709865	0.000000	0.000000	0.000000	0.340077	0.010953	-0.425178	0.000000	0.000000	2.000000	53.000000	0.000000
2896.194971	0.009593	0.560070	0.255454	84.747482	142.307068	161.300873	1.678444	0.000000	-4.709865	0.000000	0.000000	0.000000	0.340077	0.010953	-0.425178	0.000000	0.000000	2.000000	53.000000	0.000000
2896.198304	0.009593	0.560070	0.255454	84.747482	142.307068	161.300873	1.678444	0.000000	-4.709865	0.000000	0.000000	0.000000	0.340077	0.010953	-0.425178	0.000000	0.000000	2.000000	53.000000	0.000000
2896.201637	0.010789	0.560135	0.253963	85.765945	140.490402	159.208481	1.668149	0.000000	-4.713521	0.000000	0.000000	0.000000	0.358645	0.019474	-0.447326	0.000000	0.000000	2.000000	53.000000	0.000000
2896.204971	0.010789	0.560135	0.253963	85.765945	140.490402	159.208481	1.668149	0.000000	-4.713521	0.000000	0.000000	0.000000	0.358645	0.019474	-0.447326	0.000000	0.000000	2.000000	53.000000	0.000000
2896.208304	0.010789	0.560135	0.253963	85.765945	140.490402	159.208481	1.668149	0.000000	-4.713521	0.000000	0.000000	0.000000	0.358645	0.019474	-0.447326	0.000000	0.000000	2.000000	53.000000	0.000000
2896.211637	0.012112	0.560228	0.252396	86.812302	137.146286	155.728699	1.657121	0.000000	-4.717409	0.000000	0.000000	0.000000	0.397183	0.027907	-0.470082	0.000000	0.000000	2.000000	53.000000	0.000000
2896.214971	0.012112	0.560228	0.252396	86.812302	137.146286	155.728699	1.657121	0.000000	-4.717409	0.000000	0.000000	0.000000	0.397183	0.027907	-0.470082	0.000000	0.000000	2.000000	53.000000	0.000000
2896.218304	0.012112	0.560228	0.252396	86.812302	137.146286	155.728699	1.657121	0.000000	-4.717409	0.000000	0.000000	0.000000	0.397183	0.027907	-0.470082	0.000000	0.000000	2.000000	53.000000	0.000000
2896.221637	0.013664	0.560383	0.250713	87.762352	130.026688	148.564758	1.644234	0.000000	-4.721917	0.000000	0.000000	0.000000	0.465361	0.046466	-0.504756	0.000000	0.000000	2.000000	53.000000	0.000000
2896.224971	0.013664	0.560383	0.250713	87.762352	130.026688	148.564758	1.644234	0.000000	-4.721917	0.000000	0.000000	0.000000	0.465361	0.046466	-0.504756	0.000000	0.000000	2.000000	53.000000	0.000000
2896.228304	0.013664	0.560383	0.250713	87.762352	130.026688	148.564758	1.644234	0.000000	-4.721917	0.000000	0.000000	0.000000	0.465361	0.046466	-0.504756	0.000000	0.000000	2.000000	53.000000	0.000000
2896.231637	0.015340	0.560543	0.248939	88.554359	114.124054	132.811234	1.627990	0.000000	-4.727542	0.000000	0.000000	0.000000	0.502797	0.048057	-0.532352	0.000000	0.000000	2.000000	53.000000	0.000000
2896.234971	0.015340	0.560543	0.248939	88.554359	114.124054	132.811234	1.627990	0.000000	-4.727542	0.000000	0.000000	0.000000	0.502797	0.048057	-0.532352	0.000000	0.000000	2.000000	53.000000	0.000000
2896.238304	0.015340	0.560543	0.248939	88.554359	114.124054	132.811234	1.627990	0.000000	-4.727542	0.000000	0.000000	0.000000	0.502797	0.048057	-0.532352	0.000000	0.000000	2.000000	53.000000	0.000000
2896.241637	0.016912	0.560711	0.247361	89.034698	81.695351	100.524094	1.609874	0.000000	-4.733741	0.000000	0.000000	0.000000	0.471578	0.050328	-0.473406	0.000000	0.000000	2.000000	53.000000	0.000000
2896.244971	0.016912	0.560711	0.247361	89.034698	81.695351	100.524094	1.609874	0.000000	-4.733741	0.000000	0.000000	0.000000	0.471578	0.050328	-0.473406	0.000000	0.000000	2.000000	53.000000	0.000000
2896.248304	0.016912	0.560711	0.247361	89.034698	81.695351	100.524094	1.609874	0.000000	-4.733741	0.000000	0.000000	0.000000	0.471578	0.050328	-0.473406	0.000000	0.000000	2.000000	53.000000	0.000000
2896.251637	0.018770	0.560900	0.245525	88.964668	29.423454	47.988075	1.592083	0.000000	-4.739755	0.000000	0.000000	0.000000	0.557568	0.056553	-0.550768	0.000000	0.000000	2.000000	53.000000	0.000000
2896.254971	0.018770	0.560900	0.245525	88.964668	29.423454	47.988075	1.592083	0.000000	-4.739755	0.000000	0.000000	0.000000	0.557568	0.056553	-0.550768	0.000000	0.000000	2.000000	53.000000	0.000000
2896.258304	0.018770	0.560900	0.245525	88.964668	29.423454	47.988075	1.592083	0.000000	-4.739755	0.000000	0.000000	0.000000	0.557568	0.056553	-0.550768	0.000000	0.000000	2.000000	53.000000	0.000000
2896.261637	0.020751	0.561004	0.243654	88.382263	0.808153	19.456755	1.570490	0.000000	-4.746953	0.000000	0.000000	0.000000	0.594316	0.031250	-0.561299	0.000000	0.000000	2.000000	53.000000	0.000000
2896.264971	0.020751	0.561004	0.243654	88.382263	0.808153	19.456755	1.570490	0.000000	-4.746953	0.000000	0.000000	0.000000	0.594316	0.031250	-0.561299	0.000000	0.000000	2.000000	53.000000	0.000000
2896.268304	0.020751	0.561004	0.243654	88.382263	0.808153	19.456755	1.570490	0.000000	-4.746953	0.000000	0.000000	0.000000	0.594316	0.031250	-0.561299	0.000000	0.000000	2.000000	53.000000	0.000000
2896.271637	0.022853	0.561079	0.241722	87.668457	-12.480158	6.577460	1.546512	0.000000	-4.754819	0.000000	0.000000	0.000000	0.630432	0.022570	-0.579486	0.000000	0.000000	2.000000	53.000000	0.000000
2896.274971	0.022853	0.561079	0.241722	87.668457	-12.480158	6.577460	1.546512	0.000000	-4.754819	0.000000	0.000000	0.000000	0.630432	0.022570	-0.579486	0.000000	0.000000	2.000000	53.000000	0.000000
2896.278304	0.022853	0.561079	0.241722	87.668457	-12.480158	6.577460	1.546512	0.000000	-4.754819	0.000000	0.000000	0.000000	0.630432	0.022570	-0.579486	0.000000	0.000000	2.000000	53.000000	0.000000
2896.281637	0.025105	0.561083	0.239701	86.976768	-20.591936	-1.485849	1.520236	0.000000	-4.763285	0.000000	0.000000	0.000000	0.675710	0.001066	-0.606256	0.000000	0.000000	2.000000	53.000000	0.000000
2896.284971	0.025105	0.561083	0.239701	86.976768	-20.591936	-1.485849	1.520236	0.000000	-4.763285	0.000000	0.000000	0.000000	0.675710	0.001066	-0.606256	0.000000	0.000000	2.000000	53.000000	0.000000
2896.288304	0.025105	0.561083	0.239701	86.976768	-20.591936	-1.485849	1.520236	0.000000	-4.763285	0.000000	0.000000	0.000000	0.675710	0.001066	-0.606256	0.000000	0.000000	2.000000	53.000000	0.000000
2896.291637	0.027502	0.560962	0.237500	86.405830	-26.631210	-7.965634	1.491163	0.000000	-4.772466	0.000000	0.000000	0.000000	0.719252	-0.036042	-0.660467	0.000000	0.000000	2.000000	53.000000	0.000000
2896.294971	0.027502	0.560962	0.237500	86.405830	-26.631210	-7.965634	1.491163	0.000000	-4.772466	0.000000	0.000000	0.000000	0.719252	-0.036042	-0.660467	0.000000	0.000000	2.000000	53.000000	0.000000
2896.298304	0.027502	0.560962	0.237500	86.405830	-26.631210	-7.965634	1.491163	0.000000	-4.772466	0.000000	0.000000	0.000000	0.719252	-0.036042	-0.660467	0.000000	0.000000	2.000000	53.000000	0.000000
2896.301637	0.030010	0.560703	0.235134	86.044678	-32.099712	-13.950665	1.459769	0.000000	-4.782163	0.000000	0.000000	0.000000	0.752135	-0.077959	-0.709786	0.000000	0.000000	2.000000	53.000000	0.000000
2896.304971	0.030010	0.560703	0.235134	86.044678	-32.099712	-13.950665	1.459769	0.000000	-4.782163	0.000000	0.000000	0.000000	0.752135	-0.077959	-0.709786	0.000000	0.000000	2.000000	53.000000	0.000000
2896.308304	0.030010	0.560703	0.235134	86.044678	-32.099712	-13.950665	1.459769	0.000000	-4.782163	0.000000	0.000000	0.000000	0.752135	-0.077959	-0.709786	0.000000	0.000000	2.000000	53.000000	0.000000
2896.311637	0.032526	0.560384	0.232625	85.893730	-37.512173	-19.653028	1.426456	0.000000	-4.792204	0.000000	0.000000	0.000000	0.754884	-0.095614	-0.752597	0.000000	0.000000	2.000000	53.000000	0.000000
2896.314971	0.032526	0.560384	0.232625	85.893730	-37.512173	-19.653028	1.426456	0.000000	-4.792204	0.000000	0.000000	0.000000	0.754884	-0.095614	-0.752597	0.000000	0.000000	2.000000	53.000000	0.000000
2896.318304	0.032526	0.560384	0.232625	85.893730	-37.512173	-19.653028	1.426456	0.000000	-4.792204	0.000000	0.000000	0.000000	0.754884	-0.095614	-0.752597	0.000000	0.000000	2.000000	53.000000	0.000000
2896.321637	0.035017	0.559931	0.229985	85.865067	-42.699169	-24.621317	1.392866	0.000000	-4.802075	0.000000	0.000000	0.000000	0.747421	-0.135812	-0.792161	0.000000	0.000000	2.000000	53.000000	0.000000
2896.324971	0.035017	0.559931	0.229985	85.865067	-42.699169	-24.621317	1.392866	0.000000	-4.802075	0.000000	0.000000	0.000000	0.747421	-0.135812	-0.792161	0.000000	0.000000	2.000000	53.000000	0.000000
2896.328304	0.035017	0.559931	0.229985	85.865067	-42.699169	-24.621317	1.392866	0.000000	-4.802075	0.000000	0.000000	0.000000	0.747421	-0.135812	-0.792161	0.000000	0.000000	2.000000	53.000000	0.000000
2896.331637	0.037416	0.559399	0.227189	85.891296	-47.064949	-27.419168	1.359534	0.000000	-4.811618	0.000000	0.000000	0.000000	0.719598	-0.159561	-0.838574	0.000000	0.000000	2.000000	53.000000	0.000000
2896.334971	0.037416	0.559399	0.227189	85.891296	-47.064949	-27.419168	1.359534	0.000000	-4.811618	0.000000	0.000000	0.000000	0.719598	-0.159561	-0.838574	0.000000	0.000000	2.000000	53.000000	0.000000
2896.338304	0.037416	0.559399	0.227189	85.891296	-47.064949	-27.419168	1.359534	0.000000	-4.811618	0.000000	0.000000	0.000000	0.719598	-0.159561	-0.838574	0.000000	0.000000	2.000000	53.000000	0.000000
2896.341637	0.039692	0.558798	0.224305	85.958771	-51.098770	-29.200552	1.327892	0.000000	-4.820446	0.000000	0.000000	0.000000	0.682895	-0.180291	-0.865470	0.000000	0.000000	2.000000	53.000000	0.000000
2896.344971	0.039692	0.558798	0.224305	85.958771	-51.098770	-29.200552	1.327892	0.000000	-4.820446	0.000000	0.000000	0.000000	0.682895	-0.180291	-0.865470	0.000000	0.000000	2.000000	53.000000	0.000000
2896.348304	0.039692	0.558798	0.224305	85.958771	-51.098770	-29.200552	1.327892	0.000000	-4.820446	0.000000	0.000000	0.000000	0.682895	-0.180291	-0.865470	0.000000	0.000000	2.000000	53.000000	0.000000
2896.351637	0.041941	0.558161	0.221286	86.069656	-54.918121	-31.355032	1.298222	0.000000	-4.828521	0.000000	0.000000	0.000000	0.674531	-0.191136	-0.905641	0.000000	0.000000	2.000000	53.000000	0.000000
2896.354971	0.041941	0.558161	0.221286	86.069656	-54.918121	-31.355032	1.298222	0.000000	-4.828521	0.000000	0.000000	0.000000	0.674531	-0.191136	-0.905641	0.000000	0.000000	2.000000	53.000000	0.000000
2896.358304	0.041941	0.558161	0.221286	86.069656	-54.918121	-31.355032	1.298222	0.000000	-4.828521	0.000000	0.000000	0.000000	0.674531	-0.191136	-0.905641	0.000000	0.000000	2.000000	53.000000	0.000000
2896.361637	0.044126	0.557504	0.218114	86.246994	-58.493256	-34.208775	1.268914	0.000000	-4.836306	0.000000	0.000000	0.000000	0.655726	-0.197207	-0.951428	0.000000	0.000000	2.000000	53.000000	0.000000
2896.364971	0.044126	0.557504	0.218114	86.246994	-58.493256	-34.208775	1.268914	0.000000	-4.836306	0.000000	0.000000	0.000000	0.655726	-0.197207	-0.951428	0.000000	0.000000	2.000000	53.000000	0.000000
2896.368304	0.044126	0.557504	0.218114	86.246994	-58.493256	-34.208775	1.268914	0.000000	-4.836306	0.000000	0.000000	0.000000	0.655726	-0.197207	-0.951428	0.000000	0.000000	2.000000	53.000000	0.000000
2896.371637	0.046222	0.556857	0.214870	86.455025	-62.223106	-38.069016	1.240768	0.000000	-4.843604	0.000000	0.000000	0.000000	0.628610	-0.194084	-0.973200	0.000000	0.000000	2.000000	53.000000	0.000000
2896.374971	0.046222	0.556857	0.214870	86.455025	-62.223106	-38.069016	1.240768	0.000000	-4.843604	0.000000	0.000000	0.000000	0.628610	-0.194084	-0.973200	0.000000	0.000000	2.000000	53.000000	0.000000
2896.378304	0.046222	0.556857	0.214870	86.455025	-62.223106	-38.069016	1.240768	0.000000	-4.843604	0.000000	0.000000	0.000000	0.628610	-0.194084	-0.973200	0.000000	0.000000	2.000000	53.000000	0.000000
2896.381637	0.048413	0.556267	0.211482	86.743156	-65.926125	-41.860989	1.213965	0.000000	-4.850390	0.000000	0.000000	0.000000	0.657419	-0.176825	-1.016415	0.000000	0.000000	2.000000	53.000000	0.000000
2896.384971	0.048413	0.556267	0.211482	86.743156	-65.926125	-41.860989	1.213965	0.000000	-4.850390	0.000000	0.000000	0.000000	0.657419	-0.176825	-1.016415	0.000000	0.000000	2.000000	53.000000	0.000000
2896.388304	0.048413	0.556267	0.211482	86.743156	-65.926125	-41.860989	1.213965	0.000000	-4.850390	0.000000	0.000000	0.000000	0.657419	-0.176825	-1.016415	0.000000	0.000000	2.000000	53.000000	0.000000
2896.391637	0.050606	0.555723	0.208008	87.129761	-69.796036	-45.741776	1.184905	0.000000	-4.857571	0.000000	0.000000	0.000000	0.657978	-0.163179	-1.042429	0.000000	0.000000	2.000000	53.000000	0.000000
2896.394971	0.050606	0.555723	0.208008	87.129761	-69.796036	-45.741776	1.184905	0.000000	-4.857571	0.000000	0.000000	0.000000	0.657978	-0.163179	-1.042429	0.000000	0.000000	2.000000	53.000000	0.000000
2896.398304	0.050606	0.555723	0.208008	87.129761	-69.796036	-45.741776	1.184905	0.000000	-4.857571	0.000000	0.000000	0.000000	0.657978	-0.163179	-1.042429	0.000000	0.000000	2.000000	53.000000	0.000000
2896.401637	0.052801	0.555245	0.204459	87.574158	-74.588097	-50.364231	1.155179	0.000000	-4.864727	0.000000	0.000000	0.000000	0.658447	-0.143603	-1.064467	0.000000	0.000000	2.000000	53.000000	0.000000
2896.404971	0.052801	0.555245	0.204459	87.574158	-74.588097	-50.364231	1.155179	0.000000	-4.864727	0.000000	0.000000	0.000000	0.658447	-0.143603	-1.064467	0.000000	0.000000	2.000000	53.000000	0.000000
2896.408304	0.052801	0.555245	0.204459	87.574158	-74.588097	-50.364231	1.155179	0.000000	-4.864727	0.000000	0.000000	0.000000	0.658447	-0.143603	-1.064467	0.000000	0.000000	2.000000	53.000000	0.000000
2896.411637	0.055004	0.554825	0.200924	88.016731	-80.762276	-55.936142	1.124654	0.000000	-4.871873	0.000000	0.000000	0.000000	0.660712	-0.126066	-1.060594	0.000000	0.000000	2.000000	53.000000	0.000000
2896.414971	0.055004	0.554825	0.200924	88.016731	-80.762276	-55.936142	1.124654	0.000000	-4.871873	0.000000	0.000000	0.000000	0.660712	-0.126066	-1.060594	0.000000	0.000000	2.000000	53.000000	0.000000
2896.418304	0.055004	0.554825	0.200924	88.016731	-80.762276	-55.936142	1.124654	0.000000	-4.871873	0.000000	0.000000	0.000000	0.660712	-0.126066	-1.060594	0.000000	0.000000	2.000000	53.000000	0.000000
2896.421637	0.057277	0.554483	0.197411	88.407135	-87.465378	-62.058205	1.092670	0.000000	-4.879146	0.000000	0.000000	0.000000	0.681942	-0.102596	-1.053803	0.000000	0.000000	2.000000	53.000000	0.000000
2896.424971	0.057277	0.554483	0.197411	88.407135	-87.465378	-62.058205	1.092670	0.000000	-4.879146	0.000000	0.000000	0.000000	0.681942	-0.102596	-1.053803	0.000000	0.000000	2.000000	53.000000	0.000000
2896.428304	0.057277	0.554483	0.197411	88.407135	-87.465378	-62.058205	1.092670	0.000000	-4.879146	0.000000	0.000000	0.000000	0.681942	-0.102596	-1.053803	0.000000	0.000000	2.000000	53.000000	0.000000
2896.431637	0.059654	0.554223	0.193953	88.717171	-91.212616	-65.536049	1.057601	0.000000	-4.886868	0.000000	0.000000	0.000000	0.713091	-0.077849	-1.037525	0.000000	0.000000	2.000000	53.000000	0.000000
2896.434971	0.059654	0.554223	0.193953	88.717171	-91.212616	-65.536049	1.057601	0.000000	-4.886868	0.000000	0.000000	0.000000	0.713091	-0.077849	-1.037525	0.000000	0.000000	2.000000	53.000000	0.000000
2896.438304	0.059654	0.554223	0.193953	88.717171	-91.212616	-65.536049	1.057601	0.000000	-4.886868	0.000000	0.000000	0.000000	0.713091	-0.077849	-1.037525	0.000000	0.000000	2.000000	53.000000	0.000000
2896.441637	0.062010	0.553989	0.190552	88.936691	-90.024971	-64.153717	1.018304	0.000000	-4.895208	0.000000	0.000000	0.000000	0.706799	-0.070105	-1.020302	0.000000	0.000000	2.000000	53.000000	0.000000
2896.444971	0.062010	0.553989	0.190552	88.936691	-90.024971	-64.153717	1.018304	0.000000	-4.895208	0.000000	0.000000	0.000000	0.706799	-0.070105	-1.020302	0.000000	0.000000	2.000000	53.000000	0.000000
2896.448304	0.062010	0.553989	0.190552	88.936691	-90.024971	-64.153717	1.018304	0.000000	-4.895208	0.000000	0.000000	0.000000	0.706799	-0.070105	-1.020302	0.000000	0.000000	2.000000	53.000000	0.000000
2896.451637	0.064372	0.553812	0.187167	89.064346	-84.965019	-58.819942	0.977607	0.000000	-4.903497	0.000000	0.000000	0.000000	0.708774	-0.053257	-1.015415	0.000000	0.000000	2.000000	53.000000	0.000000
2896.454971	0.064372	0.553812	0.187167	89.064346	-84.965019	-58.819942	0.977607	0.000000	-4.903497	0.000000	0.000000	0.000000	0.708774	-0.053257	-1.015415	0.000000	0.000000	2.000000	53.000000	0.000000
2896.458304	0.064372	0.553812	0.187167	89.064346	-84.965019	-58.819942	0.977607	0.000000	-4.903497	0.000000	0.000000	0.000000	0.708774	-0.053257	-1.015415	0.000000	0.000000	2.000000	53.000000	0.000000
2896.461637	0.066739	0.553614	0.183775	89.095833	-79.405609	-52.762108	0.934971	0.000000	-4.911805	0.000000	0.000000	0.000000	0.709975	-0.059296	-1.017519	0.000000	0.000000	2.000000	53.000000	0.000000
2896.464971	0.066739	0.553614	0.183775	89.095833	-79.405609	-52.762108	0.934971	0.000000	-4.911805	0.000000	0.000000	0.000000	0.709975	-0.059296	-1.017519	0.000000	0.000000	2.000000	53.000000	0.000000
2896.468304	0.066739	0.553614	0.183775	89.095833	-79.405609	-52.762108	0.934971	0.000000	-4.911805	0.000000	0.000000	0.000000	0.709975	-0.059296	-1.017519	0.000000	0.000000	2.000000	53.000000	0.000000
2896.471637	0.069044	0.553427	0.180344	89.096039	-76.332687	-49.162991	0.890470	0.000000	-4.920067	0.000000	0.000000	0.000000	0.691598	-0.056269	-1.029571	0.000000	0.000000	2.000000	53.000000	0.000000
2896.474971	0.069044	0.553427	0.180344	89.096039	-76.332687	-49.162991	0.890470	0.000000	-4.920067	0.000000	0.000000	0.000000	0.691598	-0.056269	-1.029571	0.000000	0.000000	2.000000	53.000000	0.000000
2896.478304	0.069044	0.553427	0.180344	89.096039	-76.332687	-49.162991	0.890470	0.000000	-4.920067	0.000000	0.000000	0.000000	0.691598	-0.056269	-1.029571	0.000000	0.000000	2.000000	53.000000	0.000000
2896.481637	0.071348	0.553284	0.176860	89.132042	-75.774559	-48.576099	0.845872	0.000000	-4.927931	0.000000	0.000000	0.000000	0.691105	-0.042898	-1.045102	0.000000	0.000000	2.000000	53.000000	0.000000
2896.484971	0.071348	0.553284	0.176860	89.132042	-75.774559	-48.576099	0.845872	0.000000	-4.927931	0.000000	0.000000	0.000000	0.691105	-0.042898	-1.045102	0.000000	0.000000	2.000000	53.000000	0.000000
2896.488304	0.071348	0.553284	0.176860	89.132042	-75.774559	-48.576099	0.845872	0.000000	-4.927931	0.000000	0.000000	0.000000	0.691105	-0.042898	-1.045102	0.000000	0.000000	2.000000	53.000000	0.000000
2896.491637	0.073626	0.553140	0.173388	89.266449	-77.318413	-50.107327	0.799596	0.000000	-4.935651	0.000000	0.000000	0.000000	0.683430	-0.043012	-1.041593	0.000000	0.000000	2.000000	53.000000	0.000000
2896.494971	0.073626	0.553140	0.173388	89.266449	-77.318413	-50.107327	0.799596	0.000000	-4.935651	0.000000	0.000000	0.000000	0.683430	-0.043012	-1.041593	0.000000	0.000000	2.000000	53.000000	0.000000
2896.498304	0.073626	0.553140	0.173388	89.266449	-77.318413	-50.107327	0.799596	0.000000	-4.935651	0.000000	0.000000	0.000000	0.683430	-0.043012	-1.041593	0.000000	0.000000	2.000000	53.000000	0.000000
2896.501637	0.075847	0.553100	0.169916	89.467346	-72.016785	-44.394897	0.751898	0.000000	-4.943142	0.000000	0.000000	0.000000	0.666345	-0.012019	-1.041469	0.000000	0.000000	2.000000	53.000000	0.000000
2896.504971	0.075847	0.553100	0.169916	89.467346	-72.016785	-44.394897	0.751898	0.000000	-4.943142	0.000000	0.000000	0.000000	0.666345	-0.012019	-1.041469	0.000000	0.000000	2.000000	53.000000	0.000000
2896.508304	0.075847	0.553100	0.169916	89.467346	-72.016785	-44.394897	0.751898	0.000000	-4.943142	0.000000	0.000000	0.000000	0.666345	-0.012019	-1.041469	0.000000	0.000000	2.000000	53.000000	0.000000
2896.511637	0.078054	0.553213	0.166543	89.533539	-45.463264	-17.806557	0.703652	0.000000	-4.950240	0.000000	0.000000	0.000000	0.662090	0.033707	-1.011999	0.000000	0.000000	2.000000	53.000000	0.000000
2896.514971	0.078054	0.553213	0.166543	89.533539	-45.463264	-17.806557	0.703652	0.000000	-4.950240	0.000000	0.000000	0.000000	0.662090	0.033707	-1.011999	0.000000	0.000000	2.000000	53.000000	0.000000
2896.518304	0.078054	0.553213	0.166543	89.533539	-45.463264	-17.806557	0.703652	0.000000	-4.950240	0.000000	0.000000	0.000000	0.662090	0.033707	-1.011999	0.000000	0.000000	2.000000	53.000000	0.000000
2896.521637	0.080187	0.553368	0.163258	89.867302	19.759541	47.508732	0.653216	0.000000	-4.957147	0.000000	0.000000	0.000000	0.639860	0.046656	-0.985608	0.000000	0.000000	2.000000	53.000000	0.000000
2896.524971	0.080187	0.553368	0.163258	89.867302	19.759541	47.508732	0.653216	0.000000	-4.957147	0.000000	0.000000	0.000000	0.639860	0.046656	-0.985608	0.000000	0.000000	2.000000	53.000000	0.000000
2896.528304	0.080187	0.553368	0.163258	89.867302	19.759541	47.508732	0.653216	0.000000	-4.957147	0.000000	0.000000	0.000000	0.639860	0.046656	-0.985608	0.000000	0.000000	2.000000	53.000000	0.000000
2896.531637	0.082200	0.553631	0.160151	89.486420	112.299072	140.250977	0.602380	0.000000	-4.963581	0.000000	0.000000	0.000000	0.603922	0.079031	-0.932029	0.000000	0.000000	2.000000	53.000000	0.000000
2896.534971	0.082200	0.553631	0.160151	89.486420	112.299072	140.250977	0.602380	0.000000	-4.963581	0.000000	0.000000	0.000000	0.603922	0.079031	-0.932029	0.000000	0.000000	2.000000	53.000000	0.000000
2896.538304	0.082200	0.553631	0.160151	89.486420	112.299072	140.250977	0.602380	0.000000	-4.963581	0.000000	0.000000	0.000000	0.603922	0.079031	-0.932029	0.000000	0.000000	2.000000	53.000000	0.000000
2896.541637	0.084177	0.553924	0.157153	89.221420	110.769417	139.395248	0.552321	0.000000	-4.969400	0.000000	0.000000	0.000000	0.592944	0.087666	-0.899292	0.000000	0.000000	2.000000	53.000000	0.000000
2896.544971	0.084177	0.553924	0.157153	89.221420	110.769417	139.395248	0.552321	0.000000	-4.969400	0.000000	0.000000	0.000000	0.592944	0.087666	-0.899292	0.000000	0.000000	2.000000	53.000000	0.000000
2896.548304	0.084177	0.553924	0.157153	89.221420	110.769417	139.395248	0.552321	0.000000	-4.969400	0.000000	0.000000	0.000000	0.592944	0.087666	-0.899292	0.000000	0.000000	2.000000	53.000000	0.000000
2896.551637	0.086047	0.554161	0.154178	89.049614	110.999466	140.319565	0.500905	0.000000	-4.974846	0.000000	0.000000	0.000000	0.561037	0.071094	-0.892572	0.000000	0.000000	2.000000	53.000000	0.000000
2896.554971	0.086047	0.554161	0.154178	89.049614	110.999466	140.319565	0.500905	0.000000	-4.974846	0.000000	0.000000	0.000000	0.561037	0.071094	-0.892572	0.000000	0.000000	2.000000	53.000000	0.000000
2896.558304	0.086047	0.554161	0.154178	89.049614	110.999466	140.319565	0.500905	0.000000	-4.974846	0.000000	0.000000	0.000000	0.561037	0.071094	-0.892572	0.000000	0.000000	2.000000	53.000000	0.000000
2896.561637	0.087872	0.554363	0.151233	88.932655	113.598412	143.664703	0.450663	0.000000	-4.979649	0.000000	0.000000	0.000000	0.547562	0.060642	-0.883419	0.000000	0.000000	2.000000	53.000000	0.000000
2896.564971	0.087872	0.554363	0.151233	88.932655	113.598412	143.664703	0.450663	0.000000	-4.979649	0.000000	0.000000	0.000000	0.547562	0.060642	-0.883419	0.000000	0.000000	2.000000	53.000000	0.000000
2896.568304	0.087872	0.554363	0.151233	88.932655	113.598412	143.664703	0.450663	0.000000	-4.979649	0.000000	0.000000	0.000000	0.547562	0.060642	-0.883419	0.000000	0.000000	2.000000	53.000000	0.000000
2896.571637	0.089612	0.554466	0.148242	88.845459	118.670403	149.090973	0.399689	0.000000	-4.984000	0.000000	0.000000	0.000000	0.522078	0.031006	-0.897306	0.000000	0.000000	2.000000	53.000000	0.000000
2896.574971	0.089612	0.554466	0.148242	88.845459	118.670403	149.090973	0.399689	0.000000	-4.984000	0.000000	0.000000	0.000000	0.522078	0.031006	-0.897306	0.000000	0.000000	2.000000	53.000000	0.000000
2896.578304	0.089612	0.554466	0.148242	88.845459	118.670403	149.090973	0.399689	0.000000	-4.984000	0.000000	0.000000	0.000000	0.522078	0.031006	-0.897306	0.000000	0.000000	2.000000	53.000000	0.000000
2896.581637	0.091262	0.554585	0.145169	88.710022	125.107262	155.557175	0.349508	0.000000	-4.987770	0.000000	0.000000	0.000000	0.495011	0.035669	-0.922060	0.000000	0.000000	2.000000	53.000000	0.000000
2896.584971	0.091262	0.554585	0.145169	88.710022	125.107262	155.557175	0.349508	0.000000	-4.987770	0.000000	0.000000	0.000000	0.495011	0.035669	-0.922060	0.000000	0.000000	2.000000	53.000000	0.000000
2896.588304	0.091262	0.554585	0.145169	88.710022	125.107262	155.557175	0.349508	0.000000	-4.987770	0.000000	0.000000	0.000000	0.495011	0.035669	-0.922060	0.000000	0.000000	2.000000	53.000000	0.000000
2896.591637	0.092828	0.554692	0.142054	88.479027	128.663055	159.348770	0.300408	0.000000	-4.990967	0.000000	0.000000	0.000000	0.469826	0.031929	-0.934407	0.000000	0.000000	2.000000	53.000000	0.000000
2896.594971	0.092828	0.554692	0.142054	88.479027	128.663055	159.348770	0.300408	0.000000	-4.990967	0.000000	0.000000	0.000000	0.469826	0.031929	-0.934407	0.000000	0.000000	2.000000	53.000000	0.000000
2896.598304	0.092828	0.554692	0.142054	88.479027	128.663055	159.348770	0.300408	0.000000	-4.990967	0.000000	0.000000	0.000000	0.469826	0.031929	-0.934407	0.000000	0.000000	2.000000	53.000000	0.000000
2896.601637	0.094309	0.554851	0.138888	88.153267	129.459045	160.806442	0.252106	0.000000	-4.993640	0.000000	0.000000	0.000000	0.444252	0.047930	-0.949829	0.000000	0.000000	2.000000	53.000000	0.000000
2896.604971	0.094309	0.554851	0.138888	88.153267	129.459045	160.806442	0.252106	0.000000	-4.993640	0.000000	0.000000	0.000000	0.444252	0.047930	-0.949829	0.000000	0.000000	2.000000	53.000000	0.000000
2896.608304	0.094309	0.554851	0.138888	88.153267	129.459045	160.806442	0.252106	0.000000	-4.993640	0.000000	0.000000	0.000000	0.444252	0.047930	-0.949829	0.000000	0.000000	2.000000	53.000000	0.000000
2896.611637	0.095737	0.555017	0.135692	87.775246	128.926056	161.276352	0.204699	0.000000	-4.995808	0.000000	0.000000	0.000000	0.428471	0.049702	-0.958722	0.000000	0.000000	2.000000	53.000000	0.000000
2896.614971	0.095737	0.555017	0.135692	87.775246	128.926056	161.276352	0.204699	0.000000	-4.995808	0.000000	0.000000	0.000000	0.428471	0.049702	-0.958722	0.000000	0.000000	2.000000	53.000000	0.000000
2896.618304	0.095737	0.555017	0.135692	87.775246	128.926056	161.276352	0.204699	0.000000	-4.995808	0.000000	0.000000	0.000000	0.428471	0.049702	-0.958722	0.000000	0.000000	2.000000	53.000000	0.000000
2896.621637	0.097149	0.555246	0.132509	87.395790	128.385544	161.443756	0.156991	0.000000	-4.997534	0.000000	0.000000	0.000000	0.423436	0.068803	-0.954921	0.000000	0.000000	2.000000	53.000000	0.000000
2896.624971	0.097149	0.555246	0.132509	87.395790	128.385544	161.443756	0.156991	0.000000	-4.997534	0.000000	0.000000	0.000000	0.423436	0.068803	-0.954921	0.000000	0.000000	2.000000	53.000000	0.000000
2896.628304	0.097149	0.555246	0.132509	87.395790	128.385544	161.443756	0.156991	0.000000	-4.997534	0.000000	0.000000	0.000000	0.423436	0.068803	-0.954921	0.000000	0.000000	2.000000	53.000000	0.000000
2896.631637	0.098543	0.555454	0.129334	87.072701	128.133759	161.509933	0.107558	0.000000	-4.998843	0.000000	0.000000	0.000000	0.418210	0.062361	-0.952501	0.000000	0.000000	2.000000	53.000000	0.000000
2896.634971	0.098543	0.555454	0.129334	87.072701	128.133759	161.509933	0.107558	0.000000	-4.998843	0.000000	0.000000	0.000000	0.418210	0.062361	-0.952501	0.000000	0.000000	2.000000	53.000000	0.000000
2896.638304	0.098543	0.555454	0.129334	87.072701	128.133759	161.509933	0.107558	0.000000	-4.998843	0.000000	0.000000	0.000000	0.418210	0.062361	-0.952501	0.000000	0.000000	2.000000	53.000000	0.000000
2896.641637	0.099899	0.555615	0.126214	86.854523	127.726189	161.353561	0.056327	0.000000	-4.999682	0.000000	0.000000	0.000000	0.406874	0.048184	-0.935969	0.000000	0.000000	2.000000	53.000000	0.000000
2896.644971	0.099899	0.555615	0.126214	86.854523	127.726189	161.353561	0.056327	0.000000	-4.999682	0.000000	0.000000	0.000000	0.406874	0.048184	-0.935969	0.000000	0.000000	2.000000	53.000000	0.000000
2896.648304	0.099899	0.555615	0.126214	86.854523	127.726189	161.353561	0.056327	0.000000	-4.999682	0.000000	0.000000	0.000000	0.406874	0.048184	-0.935969	0.000000	0.000000	2.000000	53.000000	0.000000
2896.651637	0.101136	0.555729	0.123165	86.756111	127.067513	160.894455	0.003995	0.000000	-4.999998	0.000000	0.000000	0.000000	0.371060	0.034271	-0.914855	0.000000	0.000000	2.000000	53.000000	0.000000
2896.654971	0.101136	0.555729	0.123165	86.756111	127.067513	160.894455	0.003995	0.000000	-4.999998	0.000000	0.000000	0.000000	0.371060	0.034271	-0.914855	0.000000	0.000000	2.000000	53.000000	0.000000
2896.658304	0.101136	0.555729	0.123165	86.756111	127.067513	160.894455	0.003995	0.000000	-4.999998	0.000000	0.000000	0.000000	0.371060	0.034271	-0.914855	0.000000	0.000000	2.000000	53.000000	0.000000
2896.661637	0.102338	0.555798	0.120172	86.737091	126.509560	160.358658	-0.046116	0.000000	-4.999787	0.000000	0.000000	0.000000	0.360613	0.020628	-0.897725	0.000000	0.000000	2.000000	53.000000	0.000000
2896.664971	0.102338	0.555798	0.120172	86.737091	126.509560	160.358658	-0.046116	0.000000	-4.999787	0.000000	0.000000	0.000000	0.360613	0.020628	-0.897725	0.000000	0.000000	2.000000	53.000000	0.000000
2896.668304	0.102338	0.555798	0.120172	86.737091	126.509560	160.358658	-0.046116	0.000000	-4.999787	0.000000	0.000000	0.000000	0.360613	0.020628	-0.897725	0.000000	0.000000	2.000000	53.000000	0.000000
2896.671637	0.103469	0.555829	0.117185	86.719444	125.971352	159.974442	-0.097261	0.000000	-4.999054	0.000000	0.000000	0.000000	0.339143	0.009222	-0.896314	0.000000	0.000000	2.000000	53.000000	0.000000
2896.674971	0.103469	0.555829	0.117185	86.719444	125.971352	159.974442	-0.097261	0.000000	-4.999054	0.000000	0.000000	0.000000	0.339143	0.009222	-0.896314	0.000000	0.000000	2.000000	53.000000	0.000000
2896.678304	0.103469	0.555829	0.117185	86.719444	125.971352	159.974442	-0.097261	0.000000	-4.999054	0.000000	0.000000	0.000000	0.339143	0.009222	-0.896314	0.000000	0.000000	2.000000	53.000000	0.000000
2896.681637	0.104510	0.555879	0.114255	86.640015	125.170952	159.630569	-0.147930	0.000000	-4.997811	0.000000	0.000000	0.000000	0.312403	0.015083	-0.878996	0.000000	0.000000	2.000000	53.000000	0.000000
2896.684971	0.104510	0.555879	0.114255	86.640015	125.170952	159.630569	-0.147930	0.000000	-4.997811	0.000000	0.000000	0.000000	0.312403	0.015083	-0.878996	0.000000	0.000000	2.000000	53.000000	0.000000
2896.688304	0.104510	0.555879	0.114255	86.640015	125.170952	159.630569	-0.147930	0.000000	-4.997811	0.000000	0.000000	0.000000	0.312403	0.015083	-0.878996	0.000000	0.000000	2.000000	53.000000	0.000000
2896.691637	0.105507	0.555955	0.111315	86.489380	124.153549	159.215149	-0.197207	0.000000	-4.996109	0.000000	0.000000	0.000000	0.299116	0.022805	-0.881891	0.000000	0.000000	2.000000	53.000000	0.000000
2896.694971	0.105507	0.555955	0.111315	86.489380	124.153549	159.215149	-0.197207	0.000000	-4.996109	0.000000	0.000000	0.000000	0.299116	0.022805	-0.881891	0.000000	0.000000	2.000000	53.000000	0.000000
2896.698304	0.105507	0.555955	0.111315	86.489380	124.153549	159.215149	-0.197207	0.000000	-4.996109	0.000000	0.000000	0.000000	0.299116	0.022805	-0.881891	0.000000	0.000000	2.000000	53.000000	0.000000
2896.701637	0.106415	0.556113	0.108424	86.311508	123.493950	158.830078	-0.247056	0.000000	-4.993893	0.000000	0.000000	0.000000	0.272523	0.047431	-0.867319	0.000000	0.000000	2.000000	53.000000	0.000000
2896.704971	0.106415	0.556113	0.108424	86.311508	123.493950	158.830078	-0.247056	0.000000	-4.993893	0.000000	0.000000	0.000000	0.272523	0.047431	-0.867319	0.000000	0.000000	2.000000	53.000000	0.000000
2896.708304	0.106415	0.556113	0.108424	86.311508	123.493950	158.830078	-0.247056	0.000000	-4.993893	0.000000	0.000000	0.000000	0.272523	0.047431	-0.867319	0.000000	0.000000	2.000000	53.000000	0.000000
2896.711637	0.107214	0.556340	0.105609	86.129555	122.886482	158.271667	-0.295329	0.000000	-4.991270	0.000000	0.000000	0.000000	0.239609	0.068088	-0.844558	0.000000	0.000000	2.000000	53.000000	0.000000
2896.714971	0.107214	0.556340	0.105609	86.129555	122.886482	158.271667	-0.295329	0.000000	-4.991270	0.000000	0.000000	0.000000	0.239609	0.068088	-0.844558	0.000000	0.000000	2.000000	53.000000	0.000000
2896.718304	0.107214	0.556340	0.105609	86.129555	122.886482	158.271667	-0.295329	0.000000	-4.991270	0.000000	0.000000	0.000000	0.239609	0.068088	-0.844558	0.000000	0.000000	2.000000	53.000000	0.000000
2896.721637	0.107948	0.556586	0.102951	85.970512	122.152008	157.672455	-0.340752	0.000000	-4.988375	0.000000	0.000000	0.000000	0.220244	0.073916	-0.797392	0.000000	0.000000	2.000000	53.000000	0.000000
2896.724971	0.107948	0.556586	0.102951	85.970512	122.152008	157.672455	-0.340752	0.000000	-4.988375	0.000000	0.000000	0.000000	0.220244	0.073916	-0.797392	0.000000	0.000000	2.000000	53.000000	0.000000
2896.728304	0.107948	0.556586	0.102951	85.970512	122.152008	157.672455	-0.340752	0.000000	-4.988375	0.000000	0.000000	0.000000	0.220244	0.073916	-0.797392	0.000000	0.000000	2.000000	53.000000	0.000000
2896.731637	0.108599	0.556802	0.100344	85.821434	121.276840	157.074402	-0.384874	0.000000	-4.985165	0.000000	0.000000	0.000000	0.195302	0.064594	-0.781943	0.000000	0.000000	2.000000	53.000000	0.000000
2896.734971	0.108599	0.556802	0.100344	85.821434	121.276840	157.074402	-0.384874	0.000000	-4.985165	0.000000	0.000000	0.000000	0.195302	0.064594	-0.781943	0.000000	0.000000	2.000000	53.000000	0.000000
2896.738304	0.108599	0.556802	0.100344	85.821434	121.276840	157.074402	-0.384874	0.000000	-4.985165	0.000000	0.000000	0.000000	0.195302	0.064594	-0.781943	0.000000	0.000000	2.000000	53.000000	0.000000
2896.741637	0.109157	0.557000	0.097870	85.674332	120.613441	156.692978	-0.426920	0.000000	-4.981741	0.000000	0.000000	0.000000	0.167312	0.059534	-0.742216	0.000000	0.000000	2.000000	53.000000	0.000000
2896.744971	0.109157	0.557000	0.097870	85.674332	120.613441	156.692978	-0.426920	0.000000	-4.981741	0.000000	0.000000	0.000000	0.167312	0.059534	-0.742216	0.000000	0.000000	2.000000	53.000000	0.000000
2896.748304	0.109157	0.557000	0.097870	85.674332	120.613441	156.692978	-0.426920	0.000000	-4.981741	0.000000	0.000000	0.000000	0.167312	0.059534	-0.742216	0.000000	0.000000	2.000000	53.000000	0.000000
2896.751637	0.109688	0.557138	0.095444	85.516464	120.334572	156.547119	-0.457845	0.000000	-4.893511	0.000000	0.000000	0.000000	0.159432	0.041388	-0.727819	0.000000	0.000000	2.000000	53.000000	0.000000
2896.754971	0.109688	0.557138	0.095444	85.516464	120.334572	156.547119	-0.457845	0.000000	-4.893511	0.000000	0.000000	0.000000	0.159432	0.041388	-0.727819	0.000000	0.000000	2.000000	53.000000	0.000000
2896.758304	0.109688	0.557138	0.095444	85.516464	120.334572	156.547119	-0.457845	0.000000	-4.893511	0.000000	0.000000	0.000000	0.159432	0.041388	-0.727819	0.000000	0.000000	2.000000	53.000000	0.000000
2896.761637	0.110167	0.557247	0.093066	85.360634	120.423050	156.675415	-0.484417	0.000000	-4.772208	0.000000	0.000000	0.000000	0.143584	0.032695	-0.713341	0.000000	0.000000	2.000000	53.000000	0.000000
2896.764971	0.110167	0.557247	0.093066	85.360634	120.423050	156.675415	-0.484417	0.000000	-4.772208	0.000000	0.000000	0.000000	0.143584	0.032695	-0.713341	0.000000	0.000000	2.000000	53.000000	0.000000
2896.768304	0.110167	0.557247	0.093066	85.360634	120.423050	156.675415	-0.484417	0.000000	-4.772208	0.000000	0.000000	0.000000	0.143584	0.032695	-0.713341	0.000000	0.000000	2.000000	53.000000	0.000000
2896.771637	0.110585	0.557351	0.090694	85.233917	120.955414	157.223114	-0.508348	0.000000	-4.653317	0.000000	0.000000	0.000000	0.125403	0.031283	-0.711682	0.000000	0.000000	2.000000	53.000000	0.000000
2896.774971	0.110585	0.557351	0.090694	85.233917	120.955414	157.223114	-0.508348	0.000000	-4.653317	0.000000	0.000000	0.000000	0.125403	0.031283	-0.711682	0.000000	0.000000	2.000000	53.000000	0.000000
2896.778304	0.110585	0.557351	0.090694	85.233917	120.955414	157.223114	-0.508348	0.000000	-4.653317	0.000000	0.000000	0.000000	0.125403	0.031283	-0.711682	0.000000	0.000000	2.000000	53.000000	0.000000
2896.781637	0.110966	0.557472	0.088441	85.144043	121.797630	158.040771	-0.529248	0.000000	-4.534704	0.000000	0.000000	0.000000	0.114348	0.036098	-0.675909	0.000000	0.000000	2.000000	53.000000	0.000000
2896.784971	0.110966	0.557472	0.088441	85.144043	121.797630	158.040771	-0.529248	0.000000	-4.534704	0.000000	0.000000	0.000000	0.114348	0.036098	-0.675909	0.000000	0.000000	2.000000	53.000000	0.000000
2896.788304	0.110966	0.557472	0.088441	85.144043	121.797630	158.040771	-0.529248	0.000000	-4.534704	0.000000	0.000000	0.000000	0.114348	0.036098	-0.675909	0.000000	0.000000	2.000000	53.000000	0.000000
2896.791637	0.111329	0.557632	0.086259	85.100555	122.994308	159.182373	-0.548306	0.000000	-4.422052	0.000000	0.000000	0.000000	0.108756	0.048043	-0.654471	0.000000	0.000000	2.000000	53.000000	0.000000
2896.794971	0.111329	0.557632	0.086259	85.100555	122.994308	159.182373	-0.548306	0.000000	-4.422052	0.000000	0.000000	0.000000	0.108756	0.048043	-0.654471	0.000000	0.000000	2.000000	53.000000	0.000000
2896.798304	0.111329	0.557632	0.086259	85.100555	122.994308	159.182373	-0.548306	0.000000	-4.422052	0.000000	0.000000	0.000000	0.108756	0.048043	-0.654471	0.000000	0.000000	2.000000	53.000000	0.000000
2896.801637	0.111664	0.557816	0.084236	85.062630	124.107368	160.256577	-0.566432	0.000000	-4.312974	0.000000	0.000000	0.000000	0.100689	0.055147	-0.606906	0.000000	0.000000	2.000000	53.000000	0.000000
2896.804971	0.111664	0.557816	0.084236	85.062630	124.107368	160.256577	-0.566432	0.000000	-4.312974	0.000000	0.000000	0.000000	0.100689	0.055147	-0.606906	0.000000	0.000000	2.000000	53.000000	0.000000
2896.808304	0.111664	0.557816	0.084236	85.062630	124.107368	160.256577	-0.566432	0.000000	-4.312974	0.000000	0.000000	0.000000	0.100689	0.055147	-0.606906	0.000000	0.000000	2.000000	53.000000	0.000000
2896.811637	0.111944	0.558035	0.082356	85.024643	125.005547	161.181122	-0.583214	0.000000	-4.211823	0.000000	0.000000	0.000000	0.083994	0.065882	-0.564008	0.000000	0.000000	2.000000	53.000000	0.000000
2896.814971	0.111944	0.558035	0.082356	85.024643	125.005547	161.181122	-0.583214	0.000000	-4.211823	0.000000	0.000000	0.000000	0.083994	0.065882	-0.564008	0.000000	0.000000	2.000000	53.000000	0.000000
2896.818304	0.111944	0.558035	0.082356	85.024643	125.005547	161.181122	-0.583214	0.000000	-4.211823	0.000000	0.000000	0.000000	0.083994	0.065882	-0.564008	0.000000	0.000000	2.000000	53.000000	0.000000
2896.821637	0.112189	0.558254	0.080582	84.986320	125.766037	161.970764	-0.597213	0.000000	-4.117822	0.000000	0.000000	0.000000	0.073330	0.065595	-0.532299	0.000000	0.000000	2.000000	53.000000	0.000000
2896.824971	0.112189	0.558254	0.080582	84.986320	125.766037	161.970764	-0.597213	0.000000	-4.117822	0.000000	0.000000	0.000000	0.073330	0.065595	-0.532299	0.000000	0.000000	2.000000	53.000000	0.000000
2896.828304	0.112189	0.558254	0.080582	84.986320	125.766037	161.970764	-0.597213	0.000000	-4.117822	0.000000	0.000000	0.000000	0.073330	0.065595	-0.532299	0.000000	0.000000	2.000000	53.000000	0.000000
2896.831637	0.112376	0.558491	0.078936	84.946968	126.465752	162.637482	-0.609434	0.000000	-4.029105	0.000000	0.000000	0.000000	0.056337	0.071014	-0.493938	0.000000	0.000000	2.000000	53.000000	0.000000
2896.834971	0.112376	0.558491	0.078936	84.946968	126.465752	162.637482	-0.609434	0.000000	-4.029105	0.000000	0.000000	0.000000	0.056337	0.071014	-0.493938	0.000000	0.000000	2.000000	53.000000	0.000000
2896.838304	0.112376	0.558491	0.078936	84.946968	126.465752	162.637482	-0.609434	0.000000	-4.029105	0.000000	0.000000	0.000000	0.056337	0.071014	-0.493938	0.000000	0.000000	2.000000	53.000000	0.000000
2896.841637	0.112519	0.558701	0.077341	84.913033	127.147636	163.279068	-0.618824	0.000000	-3.946782	0.000000	0.000000	0.000000	0.042812	0.063252	-0.478294	0.000000	0.000000	2.000000	53.000000	0.000000
2896.844971	0.112519	0.558701	0.077341	84.913033	127.147636	163.279068	-0.618824	0.000000	-3.946782	0.000000	0.000000	0.000000	0.042812	0.063252	-0.478294	0.000000	0.000000	2.000000	53.000000	0.000000
2896.848304	0.112519	0.558701	0.077341	84.913033	127.147636	163.279068	-0.618824	0.000000	-3.946782	0.000000	0.000000	0.000000	0.042812	0.063252	-0.478294	0.000000	0.000000	2.000000	53.000000	0.000000
2896.851637	0.112637	0.558928	0.075767	84.884422	127.816544	163.905777	-0.625959	0.000000	-3.867066	0.000000	0.000000	0.000000	0.035336	0.067901	-0.472371	0.000000	0.000000	2.000000	53.000000	0.000000
2896.854971	0.112637	0.558928	0.075767	84.884422	127.816544	163.905777	-0.625959	0.000000	-3.867066	0.000000	0.000000	0.000000	0.035336	0.067901	-0.472371	0.000000	0.000000	2.000000	53.000000	0.000000
2896.858304	0.112637	0.558928	0.075767	84.884422	127.816544	163.905777	-0.625959	0.000000	-3.867066	0.000000	0.000000	0.000000	0.035336	0.067901	-0.472371	0.000000	0.000000	2.000000	53.000000	0.000000
2896.861637	0.112714	0.559155	0.074135	84.855438	128.516907	164.565292	-0.631848	0.000000	-3.788338	0.000000	0.000000	0.000000	0.023070	0.068121	-0.489378	0.000000	0.000000	2.000000	53.000000	0.000000
2896.864971	0.112714	0.559155	0.074135	84.855438	128.516907	164.565292	-0.631848	0.000000	-3.788338	0.000000	0.000000	0.000000	0.023070	0.068121	-0.489378	0.000000	0.000000	2.000000	53.000000	0.000000
2896.868304	0.112714	0.559155	0.074135	84.855438	128.516907	164.565292	-0.631848	0.000000	-3.788338	0.000000	0.000000	0.000000	0.023070	0.068121	-0.489378	0.000000	0.000000	2.000000	53.000000	0.000000
2896.871637	0.112734	0.559360	0.072496	84.824265	129.237823	165.248184	-0.635693	0.000000	-3.706775	0.000000	0.000000	0.000000	0.006068	0.061589	-0.491709	0.000000	0.000000	2.000000	53.000000	0.000000
2896.874971	0.112734	0.559360	0.072496	84.824265	129.237823	165.248184	-0.635693	0.000000	-3.706775	0.000000	0.000000	0.000000	0.006068	0.061589	-0.491709	0.000000	0.000000	2.000000	53.000000	0.000000
2896.878304	0.112734	0.559360	0.072496	84.824265	129.237823	165.248184	-0.635693	0.000000	-3.706775	0.000000	0.000000	0.000000	0.006068	0.061589	-0.491709	0.000000	0.000000	2.000000	53.000000	0.000000
2896.881637	0.112667	0.559584	0.070828	84.792366	129.939667	165.930847	-0.636705	0.000000	-3.624823	0.000000	0.000000	0.000000	-0.020085	0.067242	-0.500663	0.000000	0.000000	2.000000	53.000000	0.000000
2896.884971	0.112667	0.559584	0.070828	84.792366	129.939667	165.930847	-0.636705	0.000000	-3.624823	0.000000	0.000000	0.000000	-0.020085	0.067242	-0.500663	0.000000	0.000000	2.000000	53.000000	0.000000
2896.888304	0.112667	0.559584	0.070828	84.792366	129.939667	165.930847	-0.636705	0.000000	-3.624823	0.000000	0.000000	0.000000	-0.020085	0.067242	-0.500663	0.000000	0.000000	2.000000	53.000000	0.000000
2896.891637	0.112492	0.559845	0.069150	84.761307	130.595047	166.567108	-0.633357	0.000000	-3.541379	0.000000	0.000000	0.000000	-0.052494	0.078286	-0.503134	0.000000	0.000000	2.000000	53.000000	0.000000
2896.894971	0.112492	0.559845	0.069150	84.761307	130.595047	166.567108	-0.633357	0.000000	-3.541379	0.000000	0.000000	0.000000	-0.052494	0.078286	-0.503134	0.000000	0.000000	2.000000	53.000000	0.000000
2896.898304	0.112492	0.559845	0.069150	84.761307	130.595047	166.567108	-0.633357	0.000000	-3.541379	0.000000	0.000000	0.000000	-0.052494	0.078286	-0.503134	0.000000	0.000000	2.000000	53.000000	0.000000
2896.901637	0.112207	0.560124	0.067448	84.729614	131.229248	167.195786	-0.624608	0.000000	-3.457524	0.000000	0.000000	0.000000	-0.085692	0.083662	-0.510620	0.000000	0.000000	2.000000	53.000000	0.000000
2896.904971	0.112207	0.560124	0.067448	84.729614	131.229248	167.195786	-0.624608	0.000000	-3.457524	0.000000	0.000000	0.000000	-0.085692	0.083662	-0.510620	0.000000	0.000000	2.000000	53.000000	0.000000
2896.908304	0.112207	0.560124	0.067448	84.729614	131.229248	167.195786	-0.624608	0.000000	-3.457524	0.000000	0.000000	0.000000	-0.085692	0.083662	-0.510620	0.000000	0.000000	2.000000	53.000000	0.000000
2896.911637	0.111852	0.560435	0.065793	84.698837	131.778442	167.748962	-0.610326	0.000000	-3.372420	0.000000	0.000000	0.000000	-0.106226	0.093452	-0.496687	0.000000	0.000000	2.000000	53.000000	0.000000
2896.914971	0.111852	0.560435	0.065793	84.698837	131.778442	167.748962	-0.610326	0.000000	-3.372420	0.000000	0.000000	0.000000	-0.106226	0.093452	-0.496687	0.000000	0.000000	2.000000	53.000000	0.000000
2896.918304	0.111852	0.560435	0.065793	84.698837	131.778442	167.748962	-0.610326	0.000000	-3.372420	0.000000	0.000000	0.000000	-0.106226	0.093452	-0.496687	0.000000	0.000000	2.000000	53.000000	0.000000
2896.921637	0.111455	0.560780	0.064178	84.662003	132.193466	168.182175	-0.592622	0.000000	-3.289639	0.000000	0.000000	0.000000	-0.119114	0.103220	-0.484348	0.000000	0.000000	2.000000	53.000000	0.000000
2896.924971	0.111455	0.560780	0.064178	84.662003	132.193466	168.182175	-0.592622	0.000000	-3.289639	0.000000	0.000000	0.000000	-0.119114	0.103220	-0.484348	0.000000	0.000000	2.000000	53.000000	0.000000
2896.928304	0.111455	0.560780	0.064178	84.662003	132.193466	168.182175	-0.592622	0.000000	-3.289639	0.000000	0.000000	0.000000	-0.119114	0.103220	-0.484348	0.000000	0.000000	2.000000	53.000000	0.000000
2896.931637	0.111017	0.561127	0.062610	84.610207	132.453049	168.479462	-0.572769	0.000000	-3.208914	0.000000	0.000000	0.000000	-0.131508	0.104232	-0.470343	0.000000	0.000000	2.000000	53.000000	0.000000
2896.934971	0.111017	0.561127	0.062610	84.610207	132.453049	168.479462	-0.572769	0.000000	-3.208914	0.000000	0.000000	0.000000	-0.131508	0.104232	-0.470343	0.000000	0.000000	2.000000	53.000000	0.000000
2896.938304	0.111017	0.561127	0.062610	84.610207	132.453049	168.479462	-0.572769	0.000000	-3.208914	0.000000	0.000000	0.000000	-0.131508	0.104232	-0.470343	0.000000	0.000000	2.000000	53.000000	0.000000
2896.941637	0.110612	0.561478	0.061074	84.552483	132.661957	168.734909	-0.550851	0.000000	-3.130524	0.000000	0.000000	0.000000	-0.121618	0.105324	-0.461049	0.000000	0.000000	2.000000	53.000000	0.000000
2896.944971	0.110612	0.561478	0.061074	84.552483	132.661957	168.734909	-0.550851	0.000000	-3.130524	0.000000	0.000000	0.000000	-0.121618	0.105324	-0.461049	0.000000	0.000000	2.000000	53.000000	0.000000
2896.948304	0.110612	0.561478	0.061074	84.552483	132.661957	168.734909	-0.550851	0.000000	-3.130524	0.000000	0.000000	0.000000	-0.121618	0.105324	-0.461049	0.000000	0.000000	2.000000	53.000000	0.000000
2896.951637	0.110210	0.561843	0.059551	84.502319	132.844742	168.956726	-0.530582	0.000000	-3.053682	0.000000	0.000000	0.000000	-0.120566	0.109591	-0.456766	0.000000	0.000000	2.000000	53.000000	0.000000
2896.954971	0.110210	0.561843	0.059551	84.502319	132.844742	168.956726	-0.530582	0.000000	-3.053682	0.000000	0.000000	0.000000	-0.120566	0.109591	-0.456766	0.000000	0.000000	2.000000	53.000000	0.000000
2896.958304	0.110210	0.561843	0.059551	84.502319	132.844742	168.956726	-0.530582	0.000000	-3.053682	0.000000	0.000000	0.000000	-0.120566	0.109591	-0.456766	0.000000	0.000000	2.000000	53.000000	0.000000
2896.961637	0.109794	0.562155	0.058081	84.472458	133.172684	169.302261	-0.510487	0.000000	-2.977555	0.000000	0.000000	0.000000	-0.124716	0.093435	-0.440880	0.000000	0.000000	2.000000	53.000000	0.000000
2896.964971	0.109794	0.562155	0.058081	84.472458	133.172684	169.302261	-0.510487	0.000000	-2.977555	0.000000	0.000000	0.000000	-0.124716	0.093435	-0.440880	0.000000	0.000000	2.000000	53.000000	0.000000
2896.968304	0.109794	0.562155	0.058081	84.472458	133.172684	169.302261	-0.510487	0.000000	-2.977555	0.000000	0.000000	0.000000	-0.124716	0.093435	-0.440880	0.000000	0.000000	2.000000	53.000000	0.000000
2896.971637	0.109415	0.562489	0.056660	84.449669	133.547852	169.690079	-0.489701	0.000000	-2.904075	0.000000	0.000000	0.000000	-0.113813	0.100237	-0.426444	0.000000	0.000000	2.000000	53.000000	0.000000
2896.974971	0.109415	0.562489	0.056660	84.449669	133.547852	169.690079	-0.489701	0.000000	-2.904075	0.000000	0.000000	0.000000	-0.113813	0.100237	-0.426444	0.000000	0.000000	2.000000	53.000000	0.000000
2896.978304	0.109415	0.562489	0.056660	84.449669	133.547852	169.690079	-0.489701	0.000000	-2.904075	0.000000	0.000000	0.000000	-0.113813	0.100237	-0.426444	0.000000	0.000000	2.000000	53.000000	0.000000
2896.981637	0.109044	0.562827	0.055275	84.429932	133.867950	170.019943	-0.470733	0.000000	-2.833001	0.000000	0.000000	0.000000	-0.111329	0.101562	-0.415368	0.000000	0.000000	2.000000	53.000000	0.000000
2896.984971	0.109044	0.562827	0.055275	84.429932	133.867950	170.019943	-0.470733	0.000000	-2.833001	0.000000	0.000000	0.000000	-0.111329	0.101562	-0.415368	0.000000	0.000000	2.000000	53.000000	0.000000
2896.988304	0.109044	0.562827	0.055275	84.429932	133.867950	170.019943	-0.470733	0.000000	-2.833001	0.000000	0.000000	0.000000	-0.111329	0.101562	-0.415368	0.000000	0.000000	2.000000	53.000000	0.000000
2896.991637	0.108678	0.563176	0.054033	84.413345	134.128891	170.293045	-0.452178	0.000000	-2.763772	0.000000	0.000000	0.000000	-0.109737	0.104677	-0.372674	0.000000	0.000000	2.000000	53.000000	0.000000
2896.994971	0.108678	0.563176	0.054033	84.413345	134.128891	170.293045	-0.452178	0.000000	-2.763772	0.000000	0.000000	0.000000	-0.109737	0.104677	-0.372674	0.000000	0.000000	2.000000	53.000000	0.000000
2896.998304	0.108678	0.563176	0.054033	84.413345	134.128891	170.293045	-0.452178	0.000000	-2.763772	0.000000	0.000000	0.000000	-0.109737	0.104677	-0.372674	0.000000	0.000000	2.000000	53.000000	0.000000
2897.001637	0.108309	0.563528	0.052895	84.403114	134.315445	170.492554	-0.433888	0.000000	-2.701660	0.000000	0.000000	0.000000	-0.110567	0.105596	-0.341548	0.000000	0.000000	2.000000	53.000000	0.000000
2897.004971	0.108309	0.563528	0.052895	84.403114	134.315445	170.492554	-0.433888	0.000000	-2.701660	0.000000	0.000000	0.000000	-0.110567	0.105596	-0.341548	0.000000	0.000000	2.000000	53.000000	0.000000
2897.008304	0.108309	0.563528	0.052895	84.403114	134.315445	170.492554	-0.433888	0.000000	-2.701660	0.000000	0.000000	0.000000	-0.110567	0.105596	-0.341548	0.000000	0.000000	2.000000	53.000000	0.000000
2897.011637	0.107942	0.563902	0.051877	84.396431	134.409698	170.600906	-0.415460	0.000000	-2.644736	0.000000	0.000000	0.000000	-0.110293	0.112159	-0.305360	0.000000	0.000000	2.000000	53.000000	0.000000
2897.014971	0.107942	0.563902	0.051877	84.396431	134.409698	170.600906	-0.415460	0.000000	-2.644736	0.000000	0.000000	0.000000	-0.110293	0.112159	-0.305360	0.000000	0.000000	2.000000	53.000000	0.000000
2897.018304	0.107942	0.563902	0.051877	84.396431	134.409698	170.600906	-0.415460	0.000000	-2.644736	0.000000	0.000000	0.000000	-0.110293	0.112159	-0.305360	0.000000	0.000000	2.000000	53.000000	0.000000
2897.021637	0.107593	0.564233	0.050947	84.391357	134.474045	170.681992	-0.397078	0.000000	-2.593842	0.000000	0.000000	0.000000	-0.104503	0.099323	-0.278898	0.000000	0.000000	2.000000	53.000000	0.000000
2897.024971	0.107593	0.564233	0.050947	84.391357	134.474045	170.681992	-0.397078	0.000000	-2.593842	0.000000	0.000000	0.000000	-0.104503	0.099323	-0.278898	0.000000	0.000000	2.000000	53.000000	0.000000
2897.028304	0.107593	0.564233	0.050947	84.386330	134.535599	170.770935	-0.379661	0.000000	-2.547359	0.000000	0.000000	0.000000	-0.104503	0.099323	-0.278898	0.000000	0.000000	2.000000	53.000000	0.000000
2897.031637	0.107593	0.564233	0.050947	84.386330	134.535599	170.770935	-0.379661	0.000000	-2.547359	0.000000	0.000000	0.000000	-0.104503	0.099323	-0.278898	0.000000	0.000000	2.000000	53.000000	0.000000
2897.034971	0.107247	0.564559	0.050144	84.386330	134.535599	170.770935	-0.379661	0.000000	-2.547359	0.000000	0.000000	0.000000	-0.103834	0.097642	-0.240843	0.000000	0.000000	2.000000	53.000000	0.000000
2897.038304	0.107247	0.564559	0.050144	84.386330	134.535599	170.770935	-0.379661	0.000000	-2.547359	0.000000	0.000000	0.000000	-0.103834	0.097642	-0.240843	0.000000	0.000000	2.000000	53.000000	0.000000
2897.041637	0.106904	0.564826	0.049352	84.379562	134.623688	170.910507	-0.379661	0.000000	-2.547359	0.000000	0.000000	0.000000	-0.102985	0.080210	-0.237652	0.000000	0.000000	2.000000	53.000000	0.000000
2897.044971	0.106904	0.564826	0.049352	84.379562	134.623688	170.910507	-0.379661	0.000000	-2.547359	0.000000	0.000000	0.000000	-0.102985	0.080210	-0.237652	0.000000	0.000000	2.000000	53.000000	0.000000
2897.048304	0.106904	0.564826	0.049352	84.379562	134.623688	170.910507	-0.379661	0.000000	-2.547359	0.000000	0.000000	0.000000	-0.102985	0.080210	-0.237652	0.000000	0.000000	2.000000	53.000000	0.000000
2897.051637	0.106904	0.564826	0.049352	84.372803	134.714355	171.049911	-0.345191	0.000000	-2.467610	0.000000	0.000000	0.000000	-0.102985	0.080210	-0.237652	0.000000	0.000000	2.000000	53.000000	0.000000
2897.054971	0.106594	0.565072	0.048599	84.372803	134.714355	171.049911	-0.345191	0.000000	-2.467610	0.000000	0.000000	0.000000	-0.092827	0.073804	-0.225961	0.000000	0.000000	2.000000	53.000000	0.000000
2897.058304	0.106594	0.565072	0.048599	84.372803	134.714355	171.049911	-0.345191	0.000000	-2.467610	0.000000	0.000000	0.000000	-0.092827	0.073804	-0.225961	0.000000	0.000000	2.000000	53.000000	0.000000
2897.061637	0.106331	0.565270	0.047824	84.362534	134.860641	171.306320	-0.345191	0.000000	-2.467610	0.000000	0.000000	0.000000	-0.079035	0.059480	-0.232460	0.000000	0.000000	2.000000	53.000000	0.000000
2897.064971	0.106331	0.565270	0.047824	84.362534	134.860641	171.306320	-0.345191	0.000000	-2.467610	0.000000	0.000000	0.000000	-0.079035	0.059480	-0.232460	0.000000	0.000000	2.000000	53.000000	0.000000
2897.068304	0.106331	0.565270	0.047824	84.362534	134.860641	171.306320	-0.345191	0.000000	-2.467610	0.000000	0.000000	0.000000	-0.079035	0.059480	-0.232460	0.000000	0.000000	2.000000	53.000000	0.000000
2897.071637	0.106331	0.565270	0.047824	84.352287	135.011795	171.625992	-0.316547	0.000000	-2.391206	0.000000	0.000000	0.000000	-0.079035	0.059480	-0.232460	0.000000	0.000000	2.000000	53.000000	0.000000
2897.074971	0.106088	0.565449	0.047027	84.352287	135.011795	171.625992	-0.316547	0.000000	-2.391206	0.000000	0.000000	0.000000	-0.072850	0.053657	-0.239158	0.000000	0.000000	2.000000	53.000000	0.000000
2897.078304	0.106088	0.565449	0.047027	84.352287	135.011795	171.625992	-0.316547	0.000000	-2.391206	0.000000	0.000000	0.000000	-0.072850	0.053657	-0.239158	0.000000	0.000000	2.000000	53.000000	0.000000
2897.081637	0.105850	0.565617	0.046252	84.340050	135.226212	172.007553	-0.316547	0.000000	-2.391206	0.000000	0.000000	0.000000	-0.071397	0.050349	-0.232602	0.000000	0.000000	2.000000	53.000000	0.000000
2897.084971	0.105850	0.565617	0.046252	84.340050	135.226212	172.007553	-0.316547	0.000000	-2.391206	0.000000	0.000000	0.000000	-0.071397	0.050349	-0.232602	0.000000	0.000000	2.000000	53.000000	0.000000
2897.088304	0.105850	0.565617	0.046252	84.340050	135.226212	172.007553	-0.316547	0.000000	-2.391206	0.000000	0.000000	0.000000	-0.071397	0.050349	-0.232602	0.000000	0.000000	2.000000	53.000000	0.000000
2897.091637	0.105850	0.565617	0.046252	84.327980	135.405014	172.264511	-0.292506	0.000000	-2.312580	0.000000	0.000000	0.000000	-0.071397	0.050349	-0.232602	0.000000	0.000000	2.000000	53.000000	0.000000
2897.094971	0.105642	0.565746	0.045499	84.327980	135.405014	172.264511	-0.292506	0.000000	-2.312580	0.000000	0.000000	0.000000	-0.062426	0.038667	-0.225794	0.000000	0.000000	2.000000	53.000000	0.000000
2897.098304	0.105642	0.565746	0.045499	84.327980	135.405014	172.264511	-0.292506	0.000000	-2.312580	0.000000	0.000000	0.000000	-0.062426	0.038667	-0.225794	0.000000	0.000000	2.000000	53.000000	0.000000
2897.101637	0.105416	0.565836	0.044779	84.310593	135.661484	172.551651	-0.292506	0.000000	-2.312580	0.000000	0.000000	0.000000	-0.067774	0.027052	-0.215954	0.000000	0.000000	2.000000	53.000000	0.000000
2897.104971	0.105416	0.565836	0.044779	84.310593	135.661484	172.551651	-0.292506	0.000000	-2.312580	0.000000	0.000000	0.000000	-0.067774	0.027052	-0.215954	0.000000	0.000000	2.000000	53.000000	0.000000
2897.108304	0.105416	0.565836	0.044779	84.310593	135.661484	172.551651	-0.292506	0.000000	-2.312580	0.000000	0.000000	0.000000	-0.067774	0.027052	-0.215954	0.000000	0.000000	2.000000	53.000000	0.000000
2897.111637	0.105416	0.565836	0.044779	84.293152	135.913574	172.837158	-0.270806	0.000000	-2.238955	0.000000	0.000000	0.000000	-0.067774	0.027052	-0.215954	0.000000	0.000000	2.000000	53.000000	0.000000
2897.114971	0.105221	0.565860	0.044088	84.293152	135.913574	172.837158	-0.270806	0.000000	-2.238955	0.000000	0.000000	0.000000	-0.058451	0.007102	-0.207358	0.000000	0.000000	2.000000	53.000000	0.000000
2897.118304	0.105221	0.565860	0.044088	84.293152	135.913574	172.837158	-0.270806	0.000000	-2.238955	0.000000	0.000000	0.000000	-0.058451	0.007102	-0.207358	0.000000	0.000000	2.000000	53.000000	0.000000
2897.121637	0.105034	0.565817	0.043430	84.272003	136.218369	173.148941	-0.270806	0.000000	-2.238955	0.000000	0.000000	0.000000	-0.056290	-0.012723	-0.197243	0.000000	0.000000	2.000000	53.000000	0.000000
2897.124971	0.105034	0.565817	0.043430	84.272003	136.218369	173.148941	-0.270806	0.000000	-2.238955	0.000000	0.000000	0.000000	-0.056290	-0.012723	-0.197243	0.000000	0.000000	2.000000	53.000000	0.000000
2897.128304	0.105034	0.565817	0.043430	84.272003	136.218369	173.148941	-0.270806	0.000000	-2.238955	0.000000	0.000000	0.000000	-0.056290	-0.012723	-0.197243	0.000000	0.000000	2.000000	53.000000	0.000000
2897.131637	0.105034	0.565817	0.043430	84.247147	136.572037	173.525787	-0.251683	0.000000	-2.171521	0.000000	0.000000	0.000000	-0.056290	-0.012723	-0.197243	0.000000	0.000000	2.000000	53.000000	0.000000
2897.134971	0.104847	0.565747	0.042778	84.247147	136.572037	173.525787	-0.251683	0.000000	-2.171521	0.000000	0.000000	0.000000	-0.055908	-0.021213	-0.195625	0.000000	0.000000	2.000000	53.000000	0.000000
2897.138304	0.104847	0.565747	0.042778	84.247147	136.572037	173.525787	-0.251683	0.000000	-2.171521	0.000000	0.000000	0.000000	-0.055908	-0.021213	-0.195625	0.000000	0.000000	2.000000	53.000000	0.000000
2897.141637	0.104684	0.565602	0.042116	84.216667	137.001068	173.967743	-0.251683	0.000000	-2.171521	0.000000	0.000000	0.000000	-0.049109	-0.043494	-0.198780	0.000000	0.000000	2.000000	53.000000	0.000000
2897.144971	0.104684	0.565602	0.042116	84.216667	137.001068	173.967743	-0.251683	0.000000	-2.171521	0.000000	0.000000	0.000000	-0.049109	-0.043494	-0.198780	0.000000	0.000000	2.000000	53.000000	0.000000
2897.148304	0.104684	0.565602	0.042116	84.216667	137.001068	173.967743	-0.251683	0.000000	-2.171521	0.000000	0.000000	0.000000	-0.049109	-0.043494	-0.198780	0.000000	0.000000	2.000000	53.000000	0.000000
2897.151637	0.104684	0.565602	0.042116	84.182236	137.478348	174.455414	-0.234180	0.000000	-2.105787	0.000000	0.000000	0.000000	-0.049109	-0.043494	-0.198780	0.000000	0.000000	2.000000	53.000000	0.000000
2897.154971	0.104541	0.565411	0.041437	84.182236	137.478348	174.455414	-0.234180	0.000000	-2.105787	0.000000	0.000000	0.000000	-0.042705	-0.057318	-0.203694	0.000000	0.000000	2.000000	53.000000	0.000000
2897.158304	0.104541	0.565411	0.041437	84.182236	137.478348	174.455414	-0.234180	0.000000	-2.105787	0.000000	0.000000	0.000000	-0.042705	-0.057318	-0.203694	0.000000	0.000000	2.000000	53.000000	0.000000
2897.161637	0.104384	0.565175	0.040684	84.143684	137.999207	174.994980	-0.234180	0.000000	-2.105787	0.000000	0.000000	0.000000	-0.047321	-0.070760	-0.225710	0.000000	0.000000	2.000000	53.000000	0.000000
2897.164971	0.104384	0.565175	0.040684	84.143684	137.999207	174.994980	-0.234180	0.000000	-2.105787	0.000000	0.000000	0.000000	-0.047321	-0.070760	-0.225710	0.000000	0.000000	2.000000	53.000000	0.000000
2897.168304	0.104384	0.565175	0.040684	84.143684	137.999207	174.994980	-0.234180	0.000000	-2.105787	0.000000	0.000000	0.000000	-0.047321	-0.070760	-0.225710	0.000000	0.000000	2.000000	53.000000	0.000000
2897.171637	0.104384	0.565175	0.040684	84.099037	138.591537	175.608887	-0.219175	0.000000	-2.034220	0.000000	0.000000	0.000000	-0.047321	-0.070760	-0.225710	0.000000	0.000000	2.000000	53.000000	0.000000
2897.174971	0.104279	0.564902	0.039950	84.099037	138.591537	175.608887	-0.219175	0.000000	-2.034220	0.000000	0.000000	0.000000	-0.031418	-0.081962	-0.220367	0.000000	0.000000	2.000000	53.000000	0.000000
2897.178304	0.104279	0.564902	0.039950	84.099037	138.591537	175.608887	-0.219175	0.000000	-2.034220	0.000000	0.000000	0.000000	-0.031418	-0.081962	-0.220367	0.000000	0.000000	2.000000	53.000000	0.000000
2897.181637	0.104143	0.564593	0.039186	84.054955	139.162567	176.212524	-0.219175	0.000000	-2.034220	0.000000	0.000000	0.000000	-0.040687	-0.092736	-0.229163	0.000000	0.000000	2.000000	53.000000	0.000000
2897.184971	0.104143	0.564593	0.039186	84.054955	139.162567	176.212524	-0.219175	0.000000	-2.034220	0.000000	0.000000	0.000000	-0.040687	-0.092736	-0.229163	0.000000	0.000000	2.000000	53.000000	0.000000
2897.188304	0.104143	0.564593	0.039186	84.054955	139.162567	176.212524	-0.219175	0.000000	-2.034220	0.000000	0.000000	0.000000	-0.040687	-0.092736	-0.229163	0.000000	0.000000	2.000000	53.000000	0.000000
2897.191637	0.104143	0.564593	0.039186	84.018074	139.639893	176.781464	-0.207158	0.000000	-1.959298	0.000000	0.000000	0.000000	-0.040687	-0.092736	-0.229163	0.000000	0.000000	2.000000	53.000000	0.000000
2897.194971	0.103998	0.564255	0.038494	84.018074	139.639893	176.781464	-0.207158	0.000000	-1.959298	0.000000	0.000000	0.000000	-0.043549	-0.101297	-0.207573	0.000000	0.000000	2.000000	53.000000	0.000000
2897.198304	0.103998	0.564255	0.038494	84.018074	139.639893	176.781464	-0.207158	0.000000	-1.959298	0.000000	0.000000	0.000000	-0.043549	-0.101297	-0.207573	0.000000	0.000000	2.000000	53.000000	0.000000
2897.201637	0.103862	0.563899	0.037847	83.996254	139.947601	177.245560	-0.207158	0.000000	-1.959298	0.000000	0.000000	0.000000	-0.040749	-0.106896	-0.194227	0.000000	0.000000	2.000000	53.000000	0.000000
2897.204971	0.103862	0.563899	0.037847	83.996254	139.947601	177.245560	-0.207158	0.000000	-1.959298	0.000000	0.000000	0.000000	-0.040749	-0.106896	-0.194227	0.000000	0.000000	2.000000	53.000000	0.000000
2897.208304	0.103862	0.563899	0.037847	83.996254	139.947601	177.245560	-0.207158	0.000000	-1.959298	0.000000	0.000000	0.000000	-0.040749	-0.106896	-0.194227	0.000000	0.000000	2.000000	53.000000	0.000000
2897.211637	0.103759	0.563524	0.037239	83.989990	140.092758	177.577118	-0.193108	0.000000	-1.892332	0.000000	0.000000	0.000000	-0.030906	-0.112483	-0.182349	0.000000	0.000000	2.000000	53.000000	0.000000
2897.214971	0.103759	0.563524	0.037239	83.989990	140.092758	177.577118	-0.193108	0.000000	-1.892332	0.000000	0.000000	0.000000	-0.030906	-0.112483	-0.182349	0.000000	0.000000	2.000000	53.000000	0.000000
2897.218304	0.103759	0.563524	0.037239	83.989990	140.092758	177.577118	-0.193108	0.000000	-1.892332	0.000000	0.000000	0.000000	-0.030906	-0.112483	-0.182349	0.000000	0.000000	2.000000	53.000000	0.000000
2897.221637	0.103665	0.563130	0.036676	83.998085	140.083664	177.842758	-0.187957	0.000000	-1.861940	0.000000	0.000000	0.000000	-0.028118	-0.118075	-0.168982	0.000000	0.000000	2.000000	53.000000	0.000000
2897.224971	0.103665	0.563130	0.036676	83.998085	140.083664	177.842758	-0.187957	0.000000	-1.861940	0.000000	0.000000	0.000000	-0.028118	-0.118075	-0.168982	0.000000	0.000000	2.000000	53.000000	0.000000
2897.228304	0.103665	0.563130	0.036676	83.998085	140.083664	177.842758	-0.187957	0.000000	-1.861940	0.000000	0.000000	0.000000	-0.028118	-0.118075	-0.168982	0.000000	0.000000	2.000000	53.000000	0.000000
2897.231637	0.103665	0.563130	0.036676	84.015190	139.985748	177.897995	-0.183271	0.000000	-1.833776	0.000000	0.000000	0.000000	-0.028118	-0.118075	-0.168982	0.000000	0.000000	2.000000	53.000000	0.000000
2897.234971	0.103623	0.562728	0.036124	84.015190	139.985748	177.897995	-0.183271	0.000000	-1.833776	0.000000	0.000000	0.000000	-0.012700	-0.120762	-0.165339	0.000000	0.000000	2.000000	53.000000	0.000000
2897.238304	0.103623	0.562728	0.036124	84.015190	139.985748	177.897995	-0.183271	0.000000	-1.833776	0.000000	0.000000	0.000000	-0.012700	-0.120762	-0.165339	0.000000	0.000000	2.000000	53.000000	0.000000
2897.241637	0.103585	0.562316	0.035595	84.030342	139.916382	177.840836	-0.183271	0.000000	-1.833776	0.000000	0.000000	0.000000	-0.011359	-0.123441	-0.158739	0.000000	0.000000	2.000000	53.000000	0.000000
2897.244971	0.103585	0.562316	0.035595	84.030342	139.916382	177.840836	-0.183271	0.000000	-1.833776	0.000000	0.000000	0.000000	-0.011359	-0.123441	-0.158739	0.000000	0.000000	2.000000	53.000000	0.000000
2897.248304	0.103585	0.562316	0.035595	84.030342	139.916382	177.840836	-0.183271	0.000000	-1.833776	0.000000	0.000000	0.000000	-0.011359	-0.123441	-0.158739	0.000000	0.000000	2.000000	53.000000	0.000000
2897.251637	0.103585	0.562316	0.035595	84.052094	139.773285	177.710022	-0.179261	0.000000	-1.779763	0.000000	0.000000	0.000000	-0.011359	-0.123441	-0.158739	0.000000	0.000000	2.000000	53.000000	0.000000
2897.254971	0.103570	0.561905	0.035061	84.052094	139.773285	177.710022	-0.179261	0.000000	-1.779763	0.000000	0.000000	0.000000	-0.004434	-0.123291	-0.160390	0.000000	0.000000	2.000000	53.000000	0.000000
2897.258304	0.103570	0.561905	0.035061	84.052094	139.773285	177.710022	-0.179261	0.000000	-1.779763	0.000000	0.000000	0.000000	-0.004434	-0.123291	-0.160390	0.000000	0.000000	2.000000	53.000000	0.000000
2897.261637	0.103532	0.561495	0.034530	84.073776	139.626450	177.578217	-0.179261	0.000000	-1.779763	0.000000	0.000000	0.000000	-0.011532	-0.123119	-0.159091	0.000000	0.000000	2.000000	53.000000	0.000000
2897.264971	0.103532	0.561495	0.034530	84.073776	139.626450	177.578217	-0.179261	0.000000	-1.779763	0.000000	0.000000	0.000000	-0.011532	-0.123119	-0.159091	0.000000	0.000000	2.000000	53.000000	0.000000
2897.268304	0.103532	0.561495	0.034530	84.073776	139.626450	177.578217	-0.179261	0.000000	-1.779763	0.000000	0.000000	0.000000	-0.011532	-0.123119	-0.159091	0.000000	0.000000	2.000000	53.000000	0.000000
2897.271637	0.103532	0.561495	0.034530	84.094215	139.482712	177.438675	-0.176599	0.000000	-1.726516	0.000000	0.000000	0.000000	-0.011532	-0.123119	-0.159091	0.000000	0.000000	2.000000	53.000000	0.000000
2897.274971	0.103442	0.561094	0.033987	84.094215	139.482712	177.438675	-0.176599	0.000000	-1.726516	0.000000	0.000000	0.000000	-0.027034	-0.120086	-0.163099	0.000000	0.000000	2.000000	53.000000	0.000000
2897.278304	0.103442	0.561094	0.033987	84.094215	139.482712	177.438675	-0.176599	0.000000	-1.726516	0.000000	0.000000	0.000000	-0.027034	-0.120086	-0.163099	0.000000	0.000000	2.000000	53.000000	0.000000
2897.281637	0.103333	0.560685	0.033470	84.122002	139.258011	177.229507	-0.176599	0.000000	-1.726516	0.000000	0.000000	0.000000	-0.032648	-0.122767	-0.155028	0.000000	0.000000	2.000000	53.000000	0.000000
2897.284971	0.103333	0.560685	0.033470	84.122002	139.258011	177.229507	-0.176599	0.000000	-1.726516	0.000000	0.000000	0.000000	-0.032648	-0.122767	-0.155028	0.000000	0.000000	2.000000	53.000000	0.000000
2897.288304	0.103333	0.560685	0.033470	84.122002	139.258011	177.229507	-0.176599	0.000000	-1.726516	0.000000	0.000000	0.000000	-0.032648	-0.122767	-0.155028	0.000000	0.000000	2.000000	53.000000	0.000000
2897.291637	0.103333	0.560685	0.033470	84.161919	138.894455	176.874207	-0.166652	0.000000	-1.673495	0.000000	0.000000	0.000000	-0.032648	-0.122767	-0.155028	0.000000	0.000000	2.000000	53.000000	0.000000
2897.294971	0.103232	0.560285	0.032992	84.161919	138.894455	176.874207	-0.166652	0.000000	-1.673495	0.000000	0.000000	0.000000	-0.030179	-0.120074	-0.143302	0.000000	0.000000	2.000000	53.000000	0.000000
2897.298304	0.103232	0.560285	0.032992	84.161919	138.894455	176.874207	-0.166652	0.000000	-1.673495	0.000000	0.000000	0.000000	-0.030179	-0.120074	-0.143302	0.000000	0.000000	2.000000	53.000000	0.000000
2897.301637	0.103108	0.559885	0.032519	84.223351	138.243240	176.236633	-0.166652	0.000000	-1.673495	0.000000	0.000000	0.000000	-0.037188	-0.119934	-0.141999	0.000000	0.000000	2.000000	53.000000	0.000000
2897.304971	0.103108	0.559885	0.032519	84.223351	138.243240	176.236633	-0.166652	0.000000	-1.673495	0.000000	0.000000	0.000000	-0.037188	-0.119934	-0.141999	0.000000	0.000000	2.000000	53.000000	0.000000
2897.308304	0.103108	0.559885	0.032519	84.223351	138.243240	176.236633	-0.166652	0.000000	-1.673495	0.000000	0.000000	0.000000	-0.037188	-0.119934	-0.141999	0.000000	0.000000	2.000000	53.000000	0.000000
2897.311637	0.103108	0.559885	0.032519	84.288414	137.527588	175.532166	-0.155424	0.000000	-1.625945	0.000000	0.000000	0.000000	-0.037188	-0.119934	-0.141999	0.000000	0.000000	2.000000	53.000000	0.000000
2897.314971	0.103012	0.559476	0.032063	84.288414	137.527588	175.532166	-0.155424	0.000000	-1.625945	0.000000	0.000000	0.000000	-0.028813	-0.122629	-0.136855	0.000000	0.000000	2.000000	53.000000	0.000000
2897.318304	0.103012	0.559476	0.032063	84.288414	137.527588	175.532166	-0.155424	0.000000	-1.625945	0.000000	0.000000	0.000000	-0.028813	-0.122629	-0.136855	0.000000	0.000000	2.000000	53.000000	0.000000
2897.321637	0.102936	0.559050	0.031584	84.356873	136.773132	174.784790	-0.155424	0.000000	-1.625945	0.000000	0.000000	0.000000	-0.022973	-0.127788	-0.143634	0.000000	0.000000	2.000000	53.000000	0.000000
2897.324971	0.102936	0.559050	0.031584	84.356873	136.773132	174.784790	-0.155424	0.000000	-1.625945	0.000000	0.000000	0.000000	-0.022973	-0.127788	-0.143634	0.000000	0.000000	2.000000	53.000000	0.000000
2897.328304	0.102936	0.559050	0.031584	84.356873	136.773132	174.784790	-0.155424	0.000000	-1.625945	0.000000	0.000000	0.000000	-0.022973	-0.127788	-0.143634	0.000000	0.000000	2.000000	53.000000	0.000000
2897.331637	0.102936	0.559050	0.031584	84.421181	136.048523	174.064545	-0.146793	0.000000	-1.579197	0.000000	0.000000	0.000000	-0.022973	-0.127788	-0.143634	0.000000	0.000000	2.000000	53.000000	0.000000
2897.334971	0.102886	0.558643	0.031117	84.421181	136.048523	174.064545	-0.146793	0.000000	-1.579197	0.000000	0.000000	0.000000	-0.014982	-0.122286	-0.140120	0.000000	0.000000	2.000000	53.000000	0.000000
2897.338304	0.102886	0.558643	0.031117	84.421181	136.048523	174.064545	-0.146793	0.000000	-1.579197	0.000000	0.000000	0.000000	-0.014982	-0.122286	-0.140120	0.000000	0.000000	2.000000	53.000000	0.000000
2897.341637	0.102855	0.558218	0.030627	84.478951	135.353348	173.375046	-0.146793	0.000000	-1.579197	0.000000	0.000000	0.000000	-0.009187	-0.127436	-0.146907	0.000000	0.000000	2.000000	53.000000	0.000000
2897.344971	0.102855	0.558218	0.030627	84.478951	135.353348	173.375046	-0.146793	0.000000	-1.579197	0.000000	0.000000	0.000000	-0.009187	-0.127436	-0.146907	0.000000	0.000000	2.000000	53.000000	0.000000
2897.348304	0.102855	0.558218	0.030627	84.478951	135.353348	173.375046	-0.146793	0.000000	-1.579197	0.000000	0.000000	0.000000	-0.009187	-0.127436	-0.146907	0.000000	0.000000	2.000000	53.000000	0.000000
2897.351637	0.102855	0.558218	0.030627	84.540451	134.613235	172.657440	-0.142765	0.000000	-1.531359	0.000000	0.000000	0.000000	-0.009187	-0.127436	-0.146907	0.000000	0.000000	2.000000	53.000000	0.000000
2897.354971	0.102824	0.557794	0.030137	84.540451	134.613235	172.657440	-0.142765	0.000000	-1.531359	0.000000	0.000000	0.000000	-0.009263	-0.127272	-0.147080	0.000000	0.000000	2.000000	53.000000	0.000000
2897.358304	0.102824	0.557794	0.030137	84.540451	134.613235	172.657440	-0.142765	0.000000	-1.531359	0.000000	0.000000	0.000000	-0.009263	-0.127272	-0.147080	0.000000	0.000000	2.000000	53.000000	0.000000
2897.361637	0.102774	0.557388	0.029668	84.593727	133.927673	172.041183	-0.142765	0.000000	-1.531359	0.000000	0.000000	0.000000	-0.015185	-0.121757	-0.140613	0.000000	0.000000	2.000000	53.000000	0.000000
2897.364971	0.102774	0.557388	0.029668	84.593727	133.927673	172.041183	-0.142765	0.000000	-1.531359	0.000000	0.000000	0.000000	-0.015185	-0.121757	-0.140613	0.000000	0.000000	2.000000	53.000000	0.000000
2897.368304	0.102774	0.557388	0.029668	84.593727	133.927673	172.041183	-0.142765	0.000000	-1.531359	0.000000	0.000000	0.000000	-0.015185	-0.121757	-0.140613	0.000000	0.000000	2.000000	53.000000	0.000000
2897.371637	0.102707	0.557018	0.029238	84.647202	133.200974	171.393829	-0.138690	0.000000	-1.483410	0.000000	0.000000	0.000000	-0.019983	-0.111020	-0.128947	0.000000	0.000000	2.000000	53.000000	0.000000
2897.374971	0.102707	0.557018	0.029238	84.647202	133.200974	171.393829	-0.138690	0.000000	-1.483410	0.000000	0.000000	0.000000	-0.019983	-0.111020	-0.128947	0.000000	0.000000	2.000000	53.000000	0.000000
2897.378304	0.102707	0.557018	0.029238	84.647202	133.200974	171.393829	-0.138690	0.000000	-1.483410	0.000000	0.000000	0.000000	-0.019983	-0.111020	-0.128947	0.000000	0.000000	2.000000	53.000000	0.000000
2897.381637	0.102650	0.556629	0.028853	84.694481	132.542221	170.782120	-0.135360	0.000000	-1.461919	0.000000	0.000000	0.000000	-0.017162	-0.116559	-0.115519	0.000000	0.000000	2.000000	53.000000	0.000000
2897.384971	0.102650	0.556629	0.028853	84.694481	132.542221	170.782120	-0.135360	0.000000	-1.461919	0.000000	0.000000	0.000000	-0.017162	-0.116559	-0.115519	0.000000	0.000000	2.000000	53.000000	0.000000
2897.388304	0.102650	0.556629	0.028853	84.694481	132.542221	170.782120	-0.135360	0.000000	-1.461919	0.000000	0.000000	0.000000	-0.017162	-0.116559	-0.115519	0.000000	0.000000	2.000000	53.000000	0.000000
2897.391637	0.102650	0.556629	0.028853	84.729424	131.985641	170.245789	-0.132500	0.000000	-1.442666	0.000000	0.000000	0.000000	-0.017162	-0.116559	-0.115519	0.000000	0.000000	2.000000	53.000000	0.000000
2897.394971	0.102573	0.556259	0.028490	84.729424	131.985641	170.245789	-0.132500	0.000000	-1.442666	0.000000	0.000000	0.000000	-0.023019	-0.111153	-0.108999	0.000000	0.000000	2.000000	53.000000	0.000000
2897.398304	0.102573	0.556259	0.028490	84.729424	131.985641	170.245789	-0.132500	0.000000	-1.442666	0.000000	0.000000	0.000000	-0.023019	-0.111153	-0.108999	0.000000	0.000000	2.000000	53.000000	0.000000
2897.401637	0.102573	0.556259	0.028490	84.757790	131.478622	169.751816	-0.132500	0.000000	-1.442666	0.000000	0.000000	0.000000	-0.023019	-0.111153	-0.108999	0.000000	0.000000	2.000000	53.000000	0.000000
2897.404971	0.102573	0.556259	0.028490	84.757790	131.478622	169.751816	-0.132500	0.000000	-1.442666	0.000000	0.000000	0.000000	-0.023019	-0.111153	-0.108999	0.000000	0.000000	2.000000	53.000000	0.000000
2897.408304	0.102507	0.555942	0.028178	84.757790	131.478622	169.751816	-0.132500	0.000000	-1.442666	0.000000	0.000000	0.000000	-0.019753	-0.095144	-0.093527	0.000000	0.000000	2.000000	53.000000	0.000000
2897.411637	0.102446	0.555615	0.027889	84.783989	131.054657	169.337021	-0.128663	0.000000	-1.424499	0.000000	0.000000	0.000000	-0.018337	-0.097922	-0.086837	0.000000	0.000000	2.000000	53.000000	0.000000
2897.414971	0.102446	0.555615	0.027889	84.783989	131.054657	169.337021	-0.128663	0.000000	-1.424499	0.000000	0.000000	0.000000	-0.018337	-0.097922	-0.086837	0.000000	0.000000	2.000000	53.000000	0.000000
2897.418304	0.102446	0.555615	0.027889	84.783989	131.054657	169.337021	-0.128663	0.000000	-1.424499	0.000000	0.000000	0.000000	-0.018337	-0.097922	-0.086837	0.000000	0.000000	2.000000	53.000000	0.000000
2897.421637	0.102446	0.555615	0.027889	84.809097	130.671082	168.960571	-0.122315	0.000000	-1.394439	0.000000	0.000000	0.000000	-0.018337	-0.097922	-0.086837	0.000000	0.000000	2.000000	53.000000	0.000000
2897.424971	0.102396	0.555342	0.027651	84.809097	130.671082	168.960571	-0.122315	0.000000	-1.394439	0.000000	0.000000	0.000000	-0.015060	-0.081998	-0.071304	0.000000	0.000000	2.000000	53.000000	0.000000
2897.428304	0.102396	0.555342	0.027651	84.809097	130.671082	168.960571	-0.122315	0.000000	-1.394439	0.000000	0.000000	0.000000	-0.015060	-0.081998	-0.071304	0.000000	0.000000	2.000000	53.000000	0.000000
2897.431637	0.102396	0.555342	0.027651	84.830963	130.322433	168.618134	-0.122315	0.000000	-1.394439	0.000000	0.000000	0.000000	-0.015060	-0.081998	-0.071304	0.000000	0.000000	2.000000	53.000000	0.000000
2897.434971	0.102396	0.555342	0.027651	84.830963	130.322433	168.618134	-0.122315	0.000000	-1.394439	0.000000	0.000000	0.000000	-0.015060	-0.081998	-0.071304	0.000000	0.000000	2.000000	53.000000	0.000000
2897.438304	0.102348	0.555113	0.027425	84.830963	130.322433	168.618134	-0.122315	0.000000	-1.394439	0.000000	0.000000	0.000000	-0.014302	-0.068531	-0.067725	0.000000	0.000000	2.000000	53.000000	0.000000
2897.441637	0.102348	0.555113	0.027425	84.844635	130.096756	168.413376	-0.119805	0.000000	-1.382555	0.000000	0.000000	0.000000	-0.014302	-0.068531	-0.067725	0.000000	0.000000	2.000000	53.000000	0.000000
2897.444971	0.102348	0.555113	0.027425	84.844635	130.096756	168.413376	-0.119805	0.000000	-1.382555	0.000000	0.000000	0.000000	-0.014302	-0.068531	-0.067725	0.000000	0.000000	2.000000	53.000000	0.000000
2897.448304	0.102348	0.555113	0.027425	84.844635	130.096756	168.413376	-0.119805	0.000000	-1.382555	0.000000	0.000000	0.000000	-0.014302	-0.068531	-0.067725	0.000000	0.000000	2.000000	53.000000	0.000000
2897.451637	0.102262	0.554842	0.027130	84.858177	129.885590	168.239166	-0.117421	0.000000	-1.371267	0.000000	0.000000	0.000000	-0.025945	-0.081436	-0.088745	0.000000	0.000000	2.000000	53.000000	0.000000
2897.454971	0.102262	0.554842	0.027130	84.858177	129.885590	168.239166	-0.117421	0.000000	-1.371267	0.000000	0.000000	0.000000	-0.025945	-0.081436	-0.088745	0.000000	0.000000	2.000000	53.000000	0.000000
2897.458304	0.102262	0.554842	0.027130	84.858177	129.885590	168.239166	-0.117421	0.000000	-1.371267	0.000000	0.000000	0.000000	-0.025945	-0.081436	-0.088745	0.000000	0.000000	2.000000	53.000000	0.000000
2897.461637	0.102262	0.554842	0.027130	84.872215	129.649307	168.084351	-0.113097	0.000000	-1.356476	0.000000	0.000000	0.000000	-0.025945	-0.081436	-0.088745	0.000000	0.000000	2.000000	53.000000	0.000000
2897.464971	0.102227	0.554816	0.027077	84.872215	129.649307	168.084351	-0.113097	0.000000	-1.356476	0.000000	0.000000	0.000000	-0.010530	-0.007677	-0.015758	0.000000	0.000000	2.000000	53.000000	0.000000
2897.468304	0.102227	0.554816	0.027077	84.872215	129.649307	168.084351	-0.113097	0.000000	-1.356476	0.000000	0.000000	0.000000	-0.010530	-0.007677	-0.015758	0.000000	0.000000	2.000000	53.000000	0.000000
2897.471637	0.102227	0.554816	0.027077	84.895470	129.224594	167.706619	-0.113097	0.000000	-1.356476	0.000000	0.000000	0.000000	-0.010530	-0.007677	-0.015758	0.000000	0.000000	2.000000	53.000000	0.000000
2897.474971	0.102227	0.554816	0.027077	84.895470	129.224594	167.706619	-0.113097	0.000000	-1.356476	0.000000	0.000000	0.000000	-0.010530	-0.007677	-0.015758	0.000000	0.000000	2.000000	53.000000	0.000000
2897.478304	0.102209	0.554807	0.027104	84.895470	129.224594	167.706619	-0.113097	0.000000	-1.356476	0.000000	0.000000	0.000000	-0.005466	-0.002862	0.008238	0.000000	0.000000	2.000000	53.000000	0.000000
2897.481637	0.102209	0.554807	0.027104	84.918625	128.789719	167.275940	-0.111342	0.000000	-1.353850	0.000000	0.000000	0.000000	-0.005466	-0.002862	0.008238	0.000000	0.000000	2.000000	53.000000	0.000000
2897.484971	0.102209	0.554807	0.027104	84.918625	128.789719	167.275940	-0.111342	0.000000	-1.353850	0.000000	0.000000	0.000000	-0.005466	-0.002862	0.008238	0.000000	0.000000	2.000000	53.000000	0.000000
2897.488304	0.102209	0.554807	0.027104	84.918625	128.789719	167.275940	-0.111342	0.000000	-1.353850	0.000000	0.000000	0.000000	-0.005466	-0.002862	0.008238	0.000000	0.000000	2.000000	53.000000	0.000000
2897.491637	0.102196	0.554839	0.027274	84.944260	128.287598	166.777725	-0.110430	0.000000	-1.355223	0.000000	0.000000	0.000000	-0.003670	0.009667	0.050903	0.000000	0.000000	2.000000	53.000000	0.000000
2897.494971	0.102196	0.554839	0.027274	84.944260	128.287598	166.777725	-0.110430	0.000000	-1.355223	0.000000	0.000000	0.000000	-0.003670	0.009667	0.050903	0.000000	0.000000	2.000000	53.000000	0.000000
2897.498304	0.102196	0.554839	0.027274	84.944260	128.287598	166.777725	-0.110430	0.000000	-1.355223	0.000000	0.000000	0.000000	-0.003670	0.009667	0.050903	0.000000	0.000000	2.000000	53.000000	0.000000
2897.501637	0.102196	0.554839	0.027274	84.959122	127.976326	166.469437	-0.109819	0.000000	-1.363706	0.000000	0.000000	0.000000	-0.003670	0.009667	0.050903	0.000000	0.000000	2.000000	53.000000	0.000000
2897.504971	0.102207	0.554871	0.027439	84.959122	127.976326	166.469437	-0.109819	0.000000	-1.363706	0.000000	0.000000	0.000000	0.003220	0.009661	0.049441	0.000000	0.000000	2.000000	53.000000	0.000000
2897.508304	0.102207	0.554871	0.027439	84.959122	127.976326	166.469437	-0.109819	0.000000	-1.363706	0.000000	0.000000	0.000000	0.003220	0.009661	0.049441	0.000000	0.000000	2.000000	53.000000	0.000000
2897.511637	0.102207	0.554871	0.027439	84.965775	127.823143	166.318558	-0.109819	0.000000	-1.363706	0.000000	0.000000	0.000000	0.003220	0.009661	0.049441	0.000000	0.000000	2.000000	53.000000	0.000000
2897.514971	0.102207	0.554871	0.027439	84.965775	127.823143	166.318558	-0.109819	0.000000	-1.363706	0.000000	0.000000	0.000000	0.003220	0.009661	0.049441	0.000000	0.000000	2.000000	53.000000	0.000000
2897.518304	0.102218	0.554904	0.027604	84.965775	127.823143	166.318558	-0.109819	0.000000	-1.363706	0.000000	0.000000	0.000000	0.003215	0.009691	0.049434	0.000000	0.000000	2.000000	53.000000	0.000000
2897.521637	0.102218	0.554904	0.027604	84.971252	127.692368	166.190048	-0.110355	0.000000	-1.371947	0.000000	0.000000	0.000000	0.003215	0.009691	0.049434	0.000000	0.000000	2.000000	53.000000	0.000000
2897.524971	0.102218	0.554904	0.027604	84.971252	127.692368	166.190048	-0.110355	0.000000	-1.371947	0.000000	0.000000	0.000000	0.003215	0.009691	0.049434	0.000000	0.000000	2.000000	53.000000	0.000000
2897.528304	0.102218	0.554904	0.027604	84.971252	127.692368	166.190048	-0.110355	0.000000	-1.371947	0.000000	0.000000	0.000000	0.003215	0.009691	0.049434	0.000000	0.000000	2.000000	53.000000	0.000000
2897.531637	0.102240	0.554989	0.027821	84.975357	127.593567	166.093536	-0.110891	0.000000	-1.380186	0.000000	0.000000	0.000000	0.006506	0.025470	0.065064	0.000000	0.000000	2.000000	53.000000	0.000000
2897.534971	0.102240	0.554989	0.027821	84.975357	127.593567	166.093536	-0.110891	0.000000	-1.380186	0.000000	0.000000	0.000000	0.006506	0.025470	0.065064	0.000000	0.000000	2.000000	53.000000	0.000000
2897.538304	0.102240	0.554989	0.027821	84.975357	127.593567	166.093536	-0.110891	0.000000	-1.380186	0.000000	0.000000	0.000000	0.006506	0.025470	0.065064	0.000000	0.000000	2.000000	53.000000	0.000000
2897.541637	0.102240	0.554989	0.027821	84.978004	127.532066	166.037079	-0.111976	0.000000	-1.391030	0.000000	0.000000	0.000000	0.006506	0.025470	0.065064	0.000000	0.000000	2.000000	53.000000	0.000000
2897.544971	0.102247	0.555024	0.027855	84.978004	127.532066	166.037079	-0.111976	0.000000	-1.391030	0.000000	0.000000	0.000000	0.002194	0.010553	0.010423	0.000000	0.000000	2.000000	53.000000	0.000000
2897.548304	0.102247	0.555024	0.027855	84.978004	127.532066	166.037079	-0.111976	0.000000	-1.391030	0.000000	0.000000	0.000000	0.002194	0.010553	0.010423	0.000000	0.000000	2.000000	53.000000	0.000000
2897.551637	0.102247	0.555024	0.027855	84.977921	127.490318	166.004761	-0.111976	0.000000	-1.391030	0.000000	0.000000	0.000000	0.002194	0.010553	0.010423	0.000000	0.000000	2.000000	53.000000	0.000000
2897.554971	0.102247	0.555024	0.027855	84.977921	127.490318	166.004761	-0.111976	0.000000	-1.391030	0.000000	0.000000	0.000000	0.002194	0.010553	0.010423	0.000000	0.000000	2.000000	53.000000	0.000000
2897.558304	0.102274	0.555041	0.027868	84.977921	127.490318	166.004761	-0.111976	0.000000	-1.391030	0.000000	0.000000	0.000000	0.008006	0.005277	0.003755	0.000000	0.000000	2.000000	53.000000	0.000000
2897.561637	0.102274	0.555041	0.027868	84.977921	127.495697	166.036652	-0.112341	0.000000	-1.392767	0.000000	0.000000	0.000000	0.008006	0.005277	0.003755	0.000000	0.000000	2.000000	53.000000	0.000000
2897.564971	0.102274	0.555041	0.027868	84.977921	127.495697	166.036652	-0.112341	0.000000	-1.392767	0.000000	0.000000	0.000000	0.008006	0.005277	0.003755	0.000000	0.000000	2.000000	53.000000	0.000000
2897.568304	0.102274	0.555041	0.027868	84.977921	127.495697	166.036652	-0.112341	0.000000	-1.392767	0.000000	0.000000	0.000000	0.008006	0.005277	0.003755	0.000000	0.000000	2.000000	53.000000	0.000000
2897.571637	0.102319	0.555089	0.027740	84.976479	127.491531	166.100449	-0.113676	0.000000	-1.393393	0.000000	0.000000	0.000000	0.013570	0.014266	-0.038271	0.000000	0.000000	2.000000	53.000000	0.000000
2897.574971	0.102319	0.555089	0.027740	84.976479	127.491531	166.100449	-0.113676	0.000000	-1.393393	0.000000	0.000000	0.000000	0.013570	0.014266	-0.038271	0.000000	0.000000	2.000000	53.000000	0.000000
2897.578304	0.102319	0.555089	0.027740	84.976479	127.491531	166.100449	-0.113676	0.000000	-1.393393	0.000000	0.000000	0.000000	0.013570	0.014266	-0.038271	0.000000	0.000000	2.000000	53.000000	0.000000
2897.581637	0.102319	0.555089	0.027740	84.976326	127.503502	166.149765	-0.115937	0.000000	-1.387014	0.000000	0.000000	0.000000	0.013570	0.014266	-0.038271	0.000000	0.000000	2.000000	53.000000	0.000000
2897.584971	0.102324	0.555100	0.027650	84.976326	127.503502	166.149765	-0.115937	0.000000	-1.387014	0.000000	0.000000	0.000000	0.001515	0.003274	-0.027009	0.000000	0.000000	2.000000	53.000000	0.000000
2897.588304	0.102324	0.555100	0.027650	84.976326	127.503502	166.149765	-0.115937	0.000000	-1.387014	0.000000	0.000000	0.000000	0.001515	0.003274	-0.027009	0.000000	0.000000	2.000000	53.000000	0.000000
2897.591637	0.102324	0.555100	0.027650	84.977226	127.495110	166.144257	-0.115937	0.000000	-1.387014	0.000000	0.000000	0.000000	0.001515	0.003274	-0.027009	0.000000	0.000000	2.000000	53.000000	0.000000
2897.594971	0.102324	0.555100	0.027650	84.977226	127.495110	166.144257	-0.115937	0.000000	-1.387014	0.000000	0.000000	0.000000	0.001515	0.003274	-0.027009	0.000000	0.000000	2.000000	53.000000	0.000000
2897.598304	0.102361	0.555092	0.027601	84.977226	127.495110	166.144257	-0.115937	0.000000	-1.387014	0.000000	0.000000	0.000000	0.011277	-0.002434	-0.014907	0.000000	0.000000	2.000000	53.000000	0.000000
2897.601637	0.102361	0.555092	0.027601	84.975471	127.455658	166.105347	-0.116190	0.000000	-1.382513	0.000000	0.000000	0.000000	0.011277	-0.002434	-0.014907	0.000000	0.000000	2.000000	53.000000	0.000000
2897.604971	0.102361	0.555092	0.027601	84.975471	127.455658	166.105347	-0.116190	0.000000	-1.382513	0.000000	0.000000	0.000000	0.011277	-0.002434	-0.014907	0.000000	0.000000	2.000000	53.000000	0.000000
2897.608304	0.102361	0.555092	0.027601	84.975471	127.455658	166.105347	-0.116190	0.000000	-1.382513	0.000000	0.000000	0.000000	0.011277	-0.002434	-0.014907	0.000000	0.000000	2.000000	53.000000	0.000000
2897.611637	0.102371	0.555093	0.027533	84.964951	127.397499	166.066727	-0.118069	0.000000	-1.380028	0.000000	0.000000	0.000000	0.002939	0.000438	-0.020230	0.000000	0.000000	2.000000	53.000000	0.000000
2897.614971	0.102371	0.555093	0.027533	84.964951	127.397499	166.066727	-0.118069	0.000000	-1.380028	0.000000	0.000000	0.000000	0.002939	0.000438	-0.020230	0.000000	0.000000	2.000000	53.000000	0.000000
2897.618304	0.102371	0.555093	0.027533	84.964951	127.397499	166.066727	-0.118069	0.000000	-1.380028	0.000000	0.000000	0.000000	0.002939	0.000438	-0.020230	0.000000	0.000000	2.000000	53.000000	0.000000
2897.621637	0.102371	0.555093	0.027533	84.929787	127.209938	165.916473	-0.118559	0.000000	-1.376656	0.000000	0.000000	0.000000	0.002939	0.000438	-0.020230	0.000000	0.000000	2.000000	53.000000	0.000000
2897.624971	0.102363	0.555085	0.027493	84.929787	127.209938	165.916473	-0.118559	0.000000	-1.376656	0.000000	0.000000	0.000000	-0.002534	-0.002408	-0.011992	0.000000	0.000000	2.000000	53.000000	0.000000
2897.628304	0.102363	0.555085	0.027493	84.929787	127.209938	165.916473	-0.118559	0.000000	-1.376656	0.000000	0.000000	0.000000	-0.002534	-0.002408	-0.011992	0.000000	0.000000	2.000000	53.000000	0.000000
2897.631637	0.102363	0.555085	0.027493	84.866455	126.847351	165.621887	-0.118559	0.000000	-1.376656	0.000000	0.000000	0.000000	-0.002534	-0.002408	-0.011992	0.000000	0.000000	2.000000	53.000000	0.000000
2897.634971	0.102363	0.555085	0.027493	84.866455	126.847351	165.621887	-0.118559	0.000000	-1.376656	0.000000	0.000000	0.000000	-0.002534	-0.002408	-0.011992	0.000000	0.000000	2.000000	53.000000	0.000000
2897.638304	0.102359	0.555067	0.027476	84.866455	126.847351	165.621887	-0.118559	0.000000	-1.376656	0.000000	0.000000	0.000000	-0.001098	-0.005268	-0.005212	0.000000	0.000000	2.000000	53.000000	0.000000
2897.641637	0.102359	0.555067	0.027476	84.798775	126.506035	165.351868	-0.118137	0.000000	-1.374658	0.000000	0.000000	0.000000	-0.001098	-0.005268	-0.005212	0.000000	0.000000	2.000000	53.000000	0.000000
2897.644971	0.102359	0.555067	0.027476	84.798775	126.506035	165.351868	-0.118137	0.000000	-1.374658	0.000000	0.000000	0.000000	-0.001098	-0.005268	-0.005212	0.000000	0.000000	2.000000	53.000000	0.000000
2897.648304	0.102359	0.555067	0.027476	84.798775	126.506035	165.351868	-0.118137	0.000000	-1.374658	0.000000	0.000000	0.000000	-0.001098	-0.005268	-0.005212	0.000000	0.000000	2.000000	53.000000	0.000000
2897.651637	0.102317	0.555007	0.027389	84.735374	126.196487	165.111572	-0.117954	0.000000	-1.373789	0.000000	0.000000	0.000000	-0.012738	-0.018230	-0.026173	0.000000	0.000000	2.000000	53.000000	0.000000
2897.654971	0.102317	0.555007	0.027389	84.735374	126.196487	165.111572	-0.117954	0.000000	-1.373789	0.000000	0.000000	0.000000	-0.012738	-0.018230	-0.026173	0.000000	0.000000	2.000000	53.000000	0.000000
2897.658304	0.102317	0.555007	0.027389	84.735374	126.196487	165.111572	-0.117954	0.000000	-1.373789	0.000000	0.000000	0.000000	-0.012738	-0.018230	-0.026173	0.000000	0.000000	2.000000	53.000000	0.000000
2897.661637	0.102317	0.555007	0.027389	84.670349	125.887383	164.870605	-0.115831	0.000000	-1.369427	0.000000	0.000000	0.000000	-0.012738	-0.018230	-0.026173	0.000000	0.000000	2.000000	53.000000	0.000000
2897.664971	0.102300	0.554991	0.027309	84.670349	125.887383	164.870605	-0.115831	0.000000	-1.369427	0.000000	0.000000	0.000000	-0.005065	-0.004825	-0.023990	0.000000	0.000000	2.000000	53.000000	0.000000
2897.668304	0.102300	0.554991	0.027309	84.670349	125.887383	164.870605	-0.115831	0.000000	-1.369427	0.000000	0.000000	0.000000	-0.005065	-0.004825	-0.023990	0.000000	0.000000	2.000000	53.000000	0.000000
2897.671637	0.102300	0.554991	0.027309	84.594627	125.536499	164.604736	-0.115831	0.000000	-1.369427	0.000000	0.000000	0.000000	-0.005065	-0.004825	-0.023990	0.000000	0.000000	2.000000	53.000000	0.000000
2897.674971	0.102300	0.554991	0.027309	84.594627	125.536499	164.604736	-0.115831	0.000000	-1.369427	0.000000	0.000000	0.000000	-0.005065	-0.004825	-0.023990	0.000000	0.000000	2.000000	53.000000	0.000000
2897.678304	0.102302	0.554957	0.027206	84.594627	125.536499	164.604736	-0.115831	0.000000	-1.369427	0.000000	0.000000	0.000000	0.000733	-0.010105	-0.030662	0.000000	0.000000	2.000000	53.000000	0.000000
2897.681637	0.102277	0.554933	0.027086	84.510132	125.060913	164.222031	-0.114987	0.000000	-1.365429	0.000000	0.000000	0.000000	-0.007602	-0.007271	-0.035990	0.000000	0.000000	2.000000	53.000000	0.000000
2897.684971	0.102277	0.554933	0.027086	84.510132	125.060913	164.222031	-0.114987	0.000000	-1.365429	0.000000	0.000000	0.000000	-0.007602	-0.007271	-0.035990	0.000000	0.000000	2.000000	53.000000	0.000000
2897.688304	0.102277	0.554933	0.027086	84.510132	125.060913	164.222031	-0.114987	0.000000	-1.365429	0.000000	0.000000	0.000000	-0.007602	-0.007271	-0.035990	0.000000	0.000000	2.000000	53.000000	0.000000
2897.691637	0.102277	0.554933	0.027086	84.431793	124.468781	163.726227	-0.113842	0.000000	-1.354320	0.000000	0.000000	0.000000	-0.007602	-0.007271	-0.035990	0.000000	0.000000	2.000000	53.000000	0.000000
2897.694971	0.102229	0.554908	0.026971	84.431793	124.468781	163.726227	-0.113842	0.000000	-1.354320	0.000000	0.000000	0.000000	-0.014497	-0.007262	-0.034538	0.000000	0.000000	2.000000	53.000000	0.000000
2897.698304	0.102229	0.554908	0.026971	84.431793	124.468781	163.726227	-0.113842	0.000000	-1.354320	0.000000	0.000000	0.000000	-0.014497	-0.007262	-0.034538	0.000000	0.000000	2.000000	53.000000	0.000000
2897.701637	0.102229	0.554908	0.026971	84.367859	123.786522	163.130234	-0.113842	0.000000	-1.354320	0.000000	0.000000	0.000000	-0.014497	-0.007262	-0.034538	0.000000	0.000000	2.000000	53.000000	0.000000
2897.704971	0.102229	0.554908	0.026971	84.367859	123.786522	163.130234	-0.113842	0.000000	-1.354320	0.000000	0.000000	0.000000	-0.014497	-0.007262	-0.034538	0.000000	0.000000	2.000000	53.000000	0.000000
2897.708304	0.102203	0.554884	0.026851	84.367859	123.786522	163.130234	-0.113842	0.000000	-1.354320	0.000000	0.000000	0.000000	-0.007601	-0.007272	-0.035999	0.000000	0.000000	2.000000	53.000000	0.000000
2897.711637	0.102203	0.554884	0.026851	84.310944	122.920059	162.355392	-0.111426	0.000000	-1.348563	0.000000	0.000000	0.000000	-0.007601	-0.007272	-0.035999	0.000000	0.000000	2.000000	53.000000	0.000000
2897.714971	0.102203	0.554884	0.026851	84.310944	122.920059	162.355392	-0.111426	0.000000	-1.348563	0.000000	0.000000	0.000000	-0.007601	-0.007272	-0.035999	0.000000	0.000000	2.000000	53.000000	0.000000
2897.718304	0.102203	0.554884	0.026851	84.310944	122.920059	162.355392	-0.111426	0.000000	-1.348563	0.000000	0.000000	0.000000	-0.007601	-0.007272	-0.035999	0.000000	0.000000	2.000000	53.000000	0.000000
2897.721637	0.102102	0.554845	0.026598	84.241455	122.194870	161.726089	-0.110159	0.000000	-1.342564	0.000000	0.000000	0.000000	-0.030415	-0.011676	-0.075885	0.000000	0.000000	2.000000	53.000000	0.000000
2897.724971	0.102102	0.554845	0.026598	84.241455	122.194870	161.726089	-0.110159	0.000000	-1.342564	0.000000	0.000000	0.000000	-0.030415	-0.011676	-0.075885	0.000000	0.000000	2.000000	53.000000	0.000000
2897.728304	0.102102	0.554845	0.026598	84.241455	122.194870	161.726089	-0.110159	0.000000	-1.342564	0.000000	0.000000	0.000000	-0.030415	-0.011676	-0.075885	0.000000	0.000000	2.000000	53.000000	0.000000
2897.731637	0.102102	0.554845	0.026598	84.175705	121.626221	161.240158	-0.105089	0.000000	-1.329916	0.000000	0.000000	0.000000	-0.030415	-0.011676	-0.075885	0.000000	0.000000	2.000000	53.000000	0.000000
2897.734971	0.102080	0.554838	0.026496	84.175705	121.626221	161.240158	-0.105089	0.000000	-1.329916	0.000000	0.000000	0.000000	-0.006497	-0.002014	-0.030792	0.000000	0.000000	2.000000	53.000000	0.000000
2897.738304	0.102080	0.554838	0.026496	84.175705	121.626221	161.240158	-0.105089	0.000000	-1.329916	0.000000	0.000000	0.000000	-0.006497	-0.002014	-0.030792	0.000000	0.000000	2.000000	53.000000	0.000000
2897.741637	0.102080	0.554838	0.026496	84.116737	121.068230	160.758255	-0.105089	0.000000	-1.329916	0.000000	0.000000	0.000000	-0.006497	-0.002014	-0.030792	0.000000	0.000000	2.000000	53.000000	0.000000
2897.744971	0.102080	0.554838	0.026496	84.116737	121.068230	160.758255	-0.105089	0.000000	-1.329916	0.000000	0.000000	0.000000	-0.006497	-0.002014	-0.030792	0.000000	0.000000	2.000000	53.000000	0.000000
2897.748304	0.102054	0.554841	0.026370	84.116737	121.068230	160.758255	-0.105089	0.000000	-1.329916	0.000000	0.000000	0.000000	-0.007930	0.000849	-0.037580	0.000000	0.000000	2.000000	53.000000	0.000000
2897.751637	0.102054	0.554841	0.026370	84.065651	120.458801	160.236542	-0.104006	0.000000	-1.324784	0.000000	0.000000	0.000000	-0.007930	0.000849	-0.037580	0.000000	0.000000	2.000000	53.000000	0.000000
2897.754971	0.102054	0.554841	0.026370	84.065651	120.458801	160.236542	-0.104006	0.000000	-1.324784	0.000000	0.000000	0.000000	-0.007930	0.000849	-0.037580	0.000000	0.000000	2.000000	53.000000	0.000000
2897.758304	0.102054	0.554841	0.026370	84.065651	120.458801	160.236542	-0.104006	0.000000	-1.324784	0.000000	0.000000	0.000000	-0.007930	0.000849	-0.037580	0.000000	0.000000	2.000000	53.000000	0.000000
2897.761637	0.102034	0.554906	0.026275	84.021584	119.801422	159.693756	-0.102685	0.000000	-1.318521	0.000000	0.000000	0.000000	-0.006058	0.019454	-0.028711	0.000000	0.000000	2.000000	53.000000	0.000000
2897.764971	0.102034	0.554906	0.026275	84.021584	119.801422	159.693756	-0.102685	0.000000	-1.318521	0.000000	0.000000	0.000000	-0.006058	0.019454	-0.028711	0.000000	0.000000	2.000000	53.000000	0.000000
2897.768304	0.102034	0.554906	0.026275	84.021584	119.801422	159.693756	-0.102685	0.000000	-1.318521	0.000000	0.000000	0.000000	-0.006058	0.019454	-0.028711	0.000000	0.000000	2.000000	53.000000	0.000000
2897.771637	0.102034	0.554906	0.026275	83.997040	119.234421	159.220322	-0.101675	0.000000	-1.313736	0.000000	0.000000	0.000000	-0.006058	0.019454	-0.028711	0.000000	0.000000	2.000000	53.000000	0.000000
2897.774971	0.102023	0.554952	0.026224	83.997040	119.234421	159.220322	-0.101675	0.000000	-1.313736	0.000000	0.000000	0.000000	-0.003196	0.013769	-0.015140	0.000000	0.000000	2.000000	53.000000	0.000000
2897.778304	0.102023	0.554952	0.026224	83.997040	119.234421	159.220322	-0.101675	0.000000	-1.313736	0.000000	0.000000	0.000000	-0.003196	0.013769	-0.015140	0.000000	0.000000	2.000000	53.000000	0.000000
2897.781637	0.101999	0.554979	0.026224	83.997726	118.746635	158.763046	-0.101675	0.000000	-1.313736	0.000000	0.000000	0.000000	-0.007214	0.008094	-0.000115	0.000000	0.000000	2.000000	53.000000	0.000000
2897.784971	0.101999	0.554979	0.026224	83.997726	118.746635	158.763046	-0.101675	0.000000	-1.313736	0.000000	0.000000	0.000000	-0.007214	0.008094	-0.000115	0.000000	0.000000	2.000000	53.000000	0.000000
2897.788304	0.101999	0.554979	0.026224	83.997726	118.746635	158.763046	-0.101675	0.000000	-1.313736	0.000000	0.000000	0.000000	-0.007214	0.008094	-0.000115	0.000000	0.000000	2.000000	53.000000	0.000000
2897.791637	0.101999	0.554979	0.026224	84.011917	118.365623	158.382690	-0.099940	0.000000	-1.311193	0.000000	0.000000	0.000000	-0.007214	0.008094	-0.000115	0.000000	0.000000	2.000000	53.000000	0.000000
2897.794971	0.102025	0.554997	0.026236	84.011917	118.365623	158.382690	-0.099940	0.000000	-1.311193	0.000000	0.000000	0.000000	0.007987	0.005248	0.003766	0.000000	0.000000	2.000000	53.000000	0.000000
2897.798304	0.102025	0.554997	0.026236	84.011917	118.365623	158.382690	-0.099940	0.000000	-1.311193	0.000000	0.000000	0.000000	0.007987	0.005248	0.003766	0.000000	0.000000	2.000000	53.000000	0.000000
2897.801637	0.102025	0.554997	0.026236	84.025879	117.972000	157.992188	-0.099940	0.000000	-1.311193	0.000000	0.000000	0.000000	0.007987	0.005248	0.003766	0.000000	0.000000	2.000000	53.000000	0.000000
2897.804971	0.102025	0.554997	0.026236	84.025879	117.972000	157.992188	-0.099940	0.000000	-1.311193	0.000000	0.000000	0.000000	0.007987	0.005248	0.003766	0.000000	0.000000	2.000000	53.000000	0.000000
2897.808304	0.102056	0.555032	0.026266	84.025879	117.972000	157.992188	-0.099940	0.000000	-1.311193	0.000000	0.000000	0.000000	0.009087	0.010520	0.008983	0.000000	0.000000	2.000000	53.000000	0.000000
2897.811637	0.102056	0.555032	0.026266	84.038589	117.650253	157.666168	-0.101271	0.000000	-1.311821	0.000000	0.000000	0.000000	0.009087	0.010520	0.008983	0.000000	0.000000	2.000000	53.000000	0.000000
2897.814971	0.102056	0.555032	0.026266	84.038589	117.650253	157.666168	-0.101271	0.000000	-1.311821	0.000000	0.000000	0.000000	0.009087	0.010520	0.008983	0.000000	0.000000	2.000000	53.000000	0.000000
2897.818304	0.102056	0.555032	0.026266	84.038589	117.650253	157.666168	-0.101271	0.000000	-1.311821	0.000000	0.000000	0.000000	0.009087	0.010520	0.008983	0.000000	0.000000	2.000000	53.000000	0.000000
2897.821637	0.102121	0.555092	0.026349	84.048660	117.395096	157.409348	-0.102786	0.000000	-1.313318	0.000000	0.000000	0.000000	0.019609	0.018243	0.024749	0.000000	0.000000	2.000000	53.000000	0.000000
2897.824971	0.102121	0.555092	0.026349	84.048660	117.395096	157.409348	-0.102786	0.000000	-1.313318	0.000000	0.000000	0.000000	0.019609	0.018243	0.024749	0.000000	0.000000	2.000000	53.000000	0.000000
2897.828304	0.102121	0.555092	0.026349	84.048660	117.395096	157.409348	-0.102786	0.000000	-1.313318	0.000000	0.000000	0.000000	0.019609	0.018243	0.024749	0.000000	0.000000	2.000000	53.000000	0.000000
2897.831637	0.102121	0.555092	0.026349	84.056137	117.191010	157.205719	-0.106054	0.000000	-1.317443	0.000000	0.000000	0.000000	0.019609	0.018243	0.024749	0.000000	0.000000	2.000000	53.000000	0.000000
2897.834971	0.102128	0.555128	0.026384	84.056137	117.191010	157.205719	-0.106054	0.000000	-1.317443	0.000000	0.000000	0.000000	0.002204	0.010532	0.010433	0.000000	0.000000	2.000000	53.000000	0.000000
2897.838304	0.102128	0.555128	0.026384	84.056137	117.191010	157.205719	-0.106054	0.000000	-1.317443	0.000000	0.000000	0.000000	0.002204	0.010532	0.010433	0.000000	0.000000	2.000000	53.000000	0.000000
2897.841637	0.102128	0.555128	0.026384	84.061058	117.049271	157.064117	-0.106054	0.000000	-1.317443	0.000000	0.000000	0.000000	0.002204	0.010532	0.010433	0.000000	0.000000	2.000000	53.000000	0.000000
2897.844971	0.102128	0.555128	0.026384	84.061058	117.049271	157.064117	-0.106054	0.000000	-1.317443	0.000000	0.000000	0.000000	0.002204	0.010532	0.010433	0.000000	0.000000	2.000000	53.000000	0.000000
2897.848304	0.102137	0.555136	0.026424	84.061058	117.049271	157.064117	-0.106054	0.000000	-1.317443	0.000000	0.000000	0.000000	0.002534	0.002417	0.012003	0.000000	0.000000	2.000000	53.000000	0.000000
2897.851637	0.102137	0.555136	0.026424	84.064323	116.946503	156.963989	-0.106421	0.000000	-1.319182	0.000000	0.000000	0.000000	0.002534	0.002417	0.012003	0.000000	0.000000	2.000000	53.000000	0.000000
2897.854971	0.102137	0.555136	0.026424	84.064323	116.946503	156.963989	-0.106421	0.000000	-1.319182	0.000000	0.000000	0.000000	0.002534	0.002417	0.012003	0.000000	0.000000	2.000000	53.000000	0.000000
2897.858304	0.102137	0.555136	0.026424	84.064323	116.946503	156.963989	-0.106421	0.000000	-1.319182	0.000000	0.000000	0.000000	0.002534	0.002417	0.012003	0.000000	0.000000	2.000000	53.000000	0.000000
2897.861637	0.102114	0.555214	0.026543	84.067535	116.843636	156.863754	-0.106844	0.000000	-1.321182	0.000000	0.000000	0.000000	-0.006837	0.023514	0.035772	0.000000	0.000000	2.000000	53.000000	0.000000
2897.864971	0.102114	0.555214	0.026543	84.067535	116.843636	156.863754	-0.106844	0.000000	-1.321182	0.000000	0.000000	0.000000	-0.006837	0.023514	0.035772	0.000000	0.000000	2.000000	53.000000	0.000000
2897.868304	0.102114	0.555214	0.026543	84.067535	116.843636	156.863754	-0.106844	0.000000	-1.321182	0.000000	0.000000	0.000000	-0.006837	0.023514	0.035772	0.000000	0.000000	2.000000	53.000000	0.000000
2897.871637	0.102114	0.555214	0.026543	84.071526	116.711472	156.734070	-0.105704	0.000000	-1.327144	0.000000	0.000000	0.000000	-0.006837	0.023514	0.035772	0.000000	0.000000	2.000000	53.000000	0.000000
2897.874971	0.102098	0.555249	0.026582	84.071526	116.711472	156.734070	-0.105704	0.000000	-1.327144	0.000000	0.000000	0.000000	-0.004687	0.010529	0.011883	0.000000	0.000000	2.000000	53.000000	0.000000
2897.878304	0.102098	0.555249	0.026582	84.071526	116.711472	156.734070	-0.105704	0.000000	-1.327144	0.000000	0.000000	0.000000	-0.004687	0.010529	0.011883	0.000000	0.000000	2.000000	53.000000	0.000000
2897.881637	0.102098	0.555249	0.026582	84.073090	116.650398	156.675446	-0.105704	0.000000	-1.327144	0.000000	0.000000	0.000000	-0.004687	0.010529	0.011883	0.000000	0.000000	2.000000	53.000000	0.000000
2897.884971	0.102098	0.555249	0.026582	84.073090	116.650398	156.675446	-0.105704	0.000000	-1.327144	0.000000	0.000000	0.000000	-0.004687	0.010529	0.011883	0.000000	0.000000	2.000000	53.000000	0.000000
2897.888304	0.102069	0.555265	0.026672	84.073090	116.650398	156.675446	-0.105704	0.000000	-1.327144	0.000000	0.000000	0.000000	-0.008718	0.004867	0.026908	0.000000	0.000000	2.000000	53.000000	0.000000
2897.891637	0.102069	0.555265	0.026672	84.073914	116.615875	156.646164	-0.104923	0.000000	-1.329125	0.000000	0.000000	0.000000	-0.008718	0.004867	0.026908	0.000000	0.000000	2.000000	53.000000	0.000000
2897.894971	0.102069	0.555265	0.026672	84.073914	116.615875	156.646164	-0.104923	0.000000	-1.329125	0.000000	0.000000	0.000000	-0.008718	0.004867	0.026908	0.000000	0.000000	2.000000	53.000000	0.000000
2897.898304	0.102069	0.555265	0.026672	84.073914	116.615875	156.646164	-0.104923	0.000000	-1.329125	0.000000	0.000000	0.000000	-0.008718	0.004867	0.026908	0.000000	0.000000	2.000000	53.000000	0.000000
2897.901637	0.102050	0.555263	0.026807	84.074707	116.583900	156.616776	-0.103470	0.000000	-1.333609	0.000000	0.000000	0.000000	-0.005860	-0.000821	0.040478	0.000000	0.000000	2.000000	53.000000	0.000000
2897.904971	0.102050	0.555263	0.026807	84.074707	116.583900	156.616776	-0.103470	0.000000	-1.333609	0.000000	0.000000	0.000000	-0.005860	-0.000821	0.040478	0.000000	0.000000	2.000000	53.000000	0.000000
2897.908304	0.102050	0.555263	0.026807	84.074707	116.583900	156.616776	-0.103470	0.000000	-1.333609	0.000000	0.000000	0.000000	-0.005860	-0.000821	0.040478	0.000000	0.000000	2.000000	53.000000	0.000000
2897.911637	0.102050	0.555263	0.026807	84.074707	116.583900	156.616776	-0.102493	0.000000	-1.340356	0.000000	0.000000	0.000000	-0.005860	-0.000821	0.040478	0.000000	0.000000	2.000000	53.000000	0.000000
2897.914971	0.102059	0.555244	0.026852	84.074707	116.583900	156.616776	-0.102493	0.000000	-1.340356	0.000000	0.000000	0.000000	0.002861	-0.005674	0.013571	0.000000	0.000000	2.000000	53.000000	0.000000
2897.918304	0.102059	0.555244	0.026852	84.074707	116.583900	156.616776	-0.102493	0.000000	-1.340356	0.000000	0.000000	0.000000	0.002861	-0.005674	0.013571	0.000000	0.000000	2.000000	53.000000	0.000000
2897.921637	0.102059	0.555244	0.026852	84.073875	116.610359	156.646118	-0.102493	0.000000	-1.340356	0.000000	0.000000	0.000000	0.002861	-0.005674	0.013571	0.000000	0.000000	2.000000	53.000000	0.000000
2897.924971	0.102059	0.555244	0.026852	84.073875	116.610359	156.646118	-0.102493	0.000000	-1.340356	0.000000	0.000000	0.000000	0.002861	-0.005674	0.013571	0.000000	0.000000	2.000000	53.000000	0.000000
2897.928304	0.102042	0.555207	0.026885	84.073875	116.610359	156.646118	-0.102493	0.000000	-1.340356	0.000000	0.000000	0.000000	-0.005131	-0.010937	0.009810	0.000000	0.000000	2.000000	53.000000	0.000000
2897.931637	0.102042	0.555207	0.026885	84.073151	116.639595	156.675491	-0.102970	0.000000	-1.342618	0.000000	0.000000	0.000000	-0.005131	-0.010937	0.009810	0.000000	0.000000	2.000000	53.000000	0.000000
2897.934971	0.102042	0.555207	0.026885	84.073151	116.639595	156.675491	-0.102970	0.000000	-1.342618	0.000000	0.000000	0.000000	-0.005131	-0.010937	0.009810	0.000000	0.000000	2.000000	53.000000	0.000000
2897.938304	0.102042	0.555207	0.026885	84.073151	116.639595	156.675491	-0.102970	0.000000	-1.342618	0.000000	0.000000	0.000000	-0.005131	-0.010937	0.009810	0.000000	0.000000	2.000000	53.000000	0.000000
2897.941637	0.102053	0.555161	0.026936	84.073944	116.618515	156.654526	-0.102115	0.000000	-1.344253	0.000000	0.000000	0.000000	0.003194	-0.013800	0.015142	0.000000	0.000000	2.000000	53.000000	0.000000
2897.944971	0.102053	0.555161	0.026936	84.073944	116.618515	156.654526	-0.102115	0.000000	-1.344253	0.000000	0.000000	0.000000	0.003194	-0.013800	0.015142	0.000000	0.000000	2.000000	53.000000	0.000000
2897.948304	0.102053	0.555161	0.026936	84.073944	116.618515	156.654526	-0.102115	0.000000	-1.344253	0.000000	0.000000	0.000000	0.003194	-0.013800	0.015142	0.000000	0.000000	2.000000	53.000000	0.000000
2897.951637	0.102053	0.555161	0.026936	84.075569	116.568336	156.604294	-0.102647	0.000000	-1.346776	0.000000	0.000000	0.000000	0.003194	-0.013800	0.015142	0.000000	0.000000	2.000000	53.000000	0.000000
2897.954971	0.102061	0.555169	0.026976	84.075569	116.568336	156.604294	-0.102647	0.000000	-1.346776	0.000000	0.000000	0.000000	0.002529	0.002440	0.011999	0.000000	0.000000	2.000000	53.000000	0.000000
2897.958304	0.102061	0.555169	0.026976	84.075569	116.568336	156.604294	-0.102647	0.000000	-1.346776	0.000000	0.000000	0.000000	0.002529	0.002440	0.011999	0.000000	0.000000	2.000000	53.000000	0.000000
2897.961637	0.102061	0.555169	0.026976	84.077126	116.520744	156.553940	-0.102647	0.000000	-1.346776	0.000000	0.000000	0.000000	0.002529	0.002440	0.011999	0.000000	0.000000	2.000000	53.000000	0.000000
2897.964971	0.102061	0.555169	0.026976	84.077126	116.520744	156.553940	-0.102647	0.000000	-1.346776	0.000000	0.000000	0.000000	0.002529	0.002440	0.011999	0.000000	0.000000	2.000000	53.000000	0.000000
2897.968304	0.102098	0.555168	0.027033	84.077126	116.520744	156.553940	-0.102647	0.000000	-1.346776	0.000000	0.000000	0.000000	0.010857	-0.000413	0.017328	0.000000	0.000000	2.000000	53.000000	0.000000
2897.971637	0.102098	0.555168	0.027033	84.077919	116.502426	156.533020	-0.103068	0.000000	-1.348776	0.000000	0.000000	0.000000	0.010857	-0.000413	0.017328	0.000000	0.000000	2.000000	53.000000	0.000000
2897.974971	0.102098	0.555168	0.027033	84.077919	116.502426	156.533020	-0.103068	0.000000	-1.348776	0.000000	0.000000	0.000000	0.010857	-0.000413	0.017328	0.000000	0.000000	2.000000	53.000000	0.000000
2897.978304	0.102098	0.555168	0.027033	84.077919	116.502426	156.533020	-0.103068	0.000000	-1.348776	0.000000	0.000000	0.000000	0.010857	-0.000413	0.017328	0.000000	0.000000	2.000000	53.000000	0.000000
2897.981637	0.102143	0.555148	0.027136	84.078705	116.473267	156.503662	-0.104878	0.000000	-1.351664	0.000000	0.000000	0.000000	0.013717	-0.006100	0.030895	0.000000	0.000000	2.000000	53.000000	0.000000
2897.984971	0.102143	0.555148	0.027136	84.078705	116.473267	156.503662	-0.104878	0.000000	-1.351664	0.000000	0.000000	0.000000	0.013717	-0.006100	0.030895	0.000000	0.000000	2.000000	53.000000	0.000000
2897.988304	0.102143	0.555148	0.027136	84.078705	116.473267	156.503662	-0.104878	0.000000	-1.351664	0.000000	0.000000	0.000000	0.013717	-0.006100	0.030895	0.000000	0.000000	2.000000	53.000000	0.000000
2897.991637	0.102143	0.555148	0.027136	84.078705	116.473267	156.503662	-0.107164	0.000000	-1.356813	0.000000	0.000000	0.000000	0.013717	-0.006100	0.030895	0.000000	0.000000	2.000000	53.000000	0.000000
2897.994971	0.102135	0.555119	0.027209	84.078705	116.473267	156.503662	-0.107164	0.000000	-1.356813	0.000000	0.000000	0.000000	-0.002607	-0.008535	0.021805	0.000000	0.000000	2.000000	53.000000	0.000000
2897.998304	0.102135	0.555119	0.027209	84.078705	116.473267	156.503662	-0.107164	0.000000	-1.356813	0.000000	0.000000	0.000000	-0.002607	-0.008535	0.021805	0.000000	0.000000	2.000000	53.000000	0.000000
2898.001637	0.102135	0.555119	0.027209	84.077881	116.499672	156.532974	-0.107164	0.000000	-1.356813	0.000000	0.000000	0.000000	-0.002607	-0.008535	0.021805	0.000000	0.000000	2.000000	53.000000	0.000000
2898.004971	0.102135	0.555119	0.027209	84.077881	116.499672	156.532974	-0.107164	0.000000	-1.356813	0.000000	0.000000	0.000000	-0.002607	-0.008535	0.021805	0.000000	0.000000	2.000000	53.000000	0.000000
2898.008304	0.102150	0.555064	0.027282	84.077881	116.499672	156.532974	-0.107164	0.000000	-1.356813	0.000000	0.000000	0.000000	0.004620	-0.016650	0.021919	0.000000	0.000000	2.000000	53.000000	0.000000
2898.011637	0.102150	0.555064	0.027282	84.077148	116.526199	156.562378	-0.106730	0.000000	-1.360448	0.000000	0.000000	0.000000	0.004620	-0.016650	0.021919	0.000000	0.000000	2.000000	53.000000	0.000000
2898.014971	0.102150	0.555064	0.027282	84.077148	116.526199	156.562378	-0.106730	0.000000	-1.360448	0.000000	0.000000	0.000000	0.004620	-0.016650	0.021919	0.000000	0.000000	2.000000	53.000000	0.000000
2898.018304	0.102150	0.555064	0.027282	84.077148	116.526199	156.562378	-0.106730	0.000000	-1.360448	0.000000	0.000000	0.000000	0.004620	-0.016650	0.021919	0.000000	0.000000	2.000000	53.000000	0.000000
2898.021637	0.102148	0.554972	0.027388	84.076324	116.555420	156.591736	-0.107500	0.000000	-1.364101	0.000000	0.000000	0.000000	-0.000519	-0.027614	0.031721	0.000000	0.000000	2.000000	53.000000	0.000000
2898.024971	0.102148	0.554972	0.027388	84.076324	116.555420	156.591736	-0.107500	0.000000	-1.364101	0.000000	0.000000	0.000000	-0.000519	-0.027614	0.031721	0.000000	0.000000	2.000000	53.000000	0.000000
2898.028304	0.102148	0.554972	0.027388	84.076324	116.555420	156.591736	-0.107500	0.000000	-1.364101	0.000000	0.000000	0.000000	-0.000519	-0.027614	0.031721	0.000000	0.000000	2.000000	53.000000	0.000000
2898.031637	0.102148	0.554972	0.027388	84.075531	116.581795	156.621033	-0.107413	0.000000	-1.369388	0.000000	0.000000	0.000000	-0.000519	-0.027614	0.031721	0.000000	0.000000	2.000000	53.000000	0.000000
2898.034971	0.102131	0.554935	0.027420	84.075531	116.581795	156.621033	-0.107413	0.000000	-1.369388	0.000000	0.000000	0.000000	-0.005141	-0.010973	0.009803	0.000000	0.000000	2.000000	53.000000	0.000000
2898.038304	0.102131	0.554935	0.027420	84.075531	116.581795	156.621033	-0.107413	0.000000	-1.369388	0.000000	0.000000	0.000000	-0.005141	-0.010973	0.009803	0.000000	0.000000	2.000000	53.000000	0.000000
2898.041637	0.102131	0.554935	0.027420	84.074776	116.611015	156.650360	-0.107413	0.000000	-1.369388	0.000000	0.000000	0.000000	-0.005141	-0.010973	0.009803	0.000000	0.000000	2.000000	53.000000	0.000000
2898.044971	0.102131	0.554935	0.027420	84.074776	116.611015	156.650360	-0.107413	0.000000	-1.369388	0.000000	0.000000	0.000000	-0.005141	-0.010973	0.009803	0.000000	0.000000	2.000000	53.000000	0.000000
2898.048304	0.102142	0.554889	0.027471	84.074776	116.611015	156.650360	-0.107413	0.000000	-1.369388	0.000000	0.000000	0.000000	0.003188	-0.013819	0.015130	0.000000	0.000000	2.000000	53.000000	0.000000
2898.051637	0.102142	0.554889	0.027471	84.075531	116.584541	156.621048	-0.106556	0.000000	-1.371022	0.000000	0.000000	0.000000	0.003188	-0.013819	0.015130	0.000000	0.000000	2.000000	53.000000	0.000000
2898.054971	0.102142	0.554889	0.027471	84.075531	116.584541	156.621048	-0.106556	0.000000	-1.371022	0.000000	0.000000	0.000000	0.003188	-0.013819	0.015130	0.000000	0.000000	2.000000	53.000000	0.000000
2898.058304	0.102142	0.554889	0.027471	84.075531	116.584541	156.621048	-0.106556	0.000000	-1.371022	0.000000	0.000000	0.000000	0.003188	-0.013819	0.015130	0.000000	0.000000	2.000000	53.000000	0.000000
2898.061637	0.102191	0.554886	0.027591	84.076324	116.555420	156.591736	-0.107088	0.000000	-1.373543	0.000000	0.000000	0.000000	0.014818	-0.000857	0.036097	0.000000	0.000000	2.000000	53.000000	0.000000
2898.064971	0.102191	0.554886	0.027591	84.076324	116.555420	156.591736	-0.107088	0.000000	-1.373543	0.000000	0.000000	0.000000	0.014818	-0.000857	0.036097	0.000000	0.000000	2.000000	53.000000	0.000000
2898.068304	0.102191	0.554886	0.027591	84.076324	116.555420	156.591736	-0.107088	0.000000	-1.373543	0.000000	0.000000	0.000000	0.014818	-0.000857	0.036097	0.000000	0.000000	2.000000	53.000000	0.000000
2898.071637	0.102191	0.554886	0.027591	84.077148	116.526199	156.562378	-0.109558	0.000000	-1.379559	0.000000	0.000000	0.000000	0.014818	-0.000857	0.036097	0.000000	0.000000	2.000000	53.000000	0.000000
2898.074971	0.102200	0.554894	0.027631	84.077148	116.526199	156.562378	-0.109558	0.000000	-1.379559	0.000000	0.000000	0.000000	0.002528	0.002418	0.011994	0.000000	0.000000	2.000000	53.000000	0.000000
2898.078304	0.102200	0.554894	0.027631	84.077148	116.526199	156.562378	-0.109558	0.000000	-1.379559	0.000000	0.000000	0.000000	0.002528	0.002418	0.011994	0.000000	0.000000	2.000000	53.000000	0.000000
2898.081637	0.102200	0.554894	0.027631	84.077919	116.496941	156.532990	-0.109558	0.000000	-1.379559	0.000000	0.000000	0.000000	0.002528	0.002418	0.011994	0.000000	0.000000	2.000000	53.000000	0.000000
2898.084971	0.102200	0.554894	0.027631	84.077919	116.496941	156.532990	-0.109558	0.000000	-1.379559	0.000000	0.000000	0.000000	0.002528	0.002418	0.011994	0.000000	0.000000	2.000000	53.000000	0.000000
2898.088304	0.102213	0.554893	0.027694	84.077919	116.496941	156.532990	-0.109558	0.000000	-1.379559	0.000000	0.000000	0.000000	0.003958	-0.000435	0.018774	0.000000	0.000000	2.000000	53.000000	0.000000
2898.091637	0.102213	0.554893	0.027694	84.077919	116.496941	156.532990	-0.109979	0.000000	-1.381558	0.000000	0.000000	0.000000	0.003958	-0.000435	0.018774	0.000000	0.000000	2.000000	53.000000	0.000000
2898.094971	0.102213	0.554893	0.027694	84.077919	116.496941	156.532990	-0.109979	0.000000	-1.381558	0.000000	0.000000	0.000000	0.003958	-0.000435	0.018774	0.000000	0.000000	2.000000	53.000000	0.000000
2898.098304	0.102213	0.554893	0.027694	84.077919	116.496941	156.532990	-0.109979	0.000000	-1.381558	0.000000	0.000000	0.000000	0.003958	-0.000435	0.018774	0.000000	0.000000	2.000000	53.000000	0.000000
2898.101637	0.102232	0.554855	0.027784	84.077919	116.496941	156.532990	-0.110639	0.000000	-1.384687	0.000000	0.000000	0.000000	0.005714	-0.011413	0.027118	0.000000	0.000000	2.000000	53.000000	0.000000
2898.104971	0.102232	0.554855	0.027784	84.077919	116.496941	156.532990	-0.110639	0.000000	-1.384687	0.000000	0.000000	0.000000	0.005714	-0.011413	0.027118	0.000000	0.000000	2.000000	53.000000	0.000000
2898.108304	0.102232	0.554855	0.027784	84.077919	116.496941	156.532990	-0.110639	0.000000	-1.384687	0.000000	0.000000	0.000000	0.005714	-0.011413	0.027118	0.000000	0.000000	2.000000	53.000000	0.000000
2898.111637	0.102232	0.554855	0.027784	84.077919	116.496941	156.532990	-0.111591	0.000000	-1.389207	0.000000	0.000000	0.000000	0.005714	-0.011413	0.027118	0.000000	0.000000	2.000000	53.000000	0.000000
2898.114971	0.102237	0.554845	0.027807	84.077919	116.496941	156.532990	-0.111591	0.000000	-1.389207	0.000000	0.000000	0.000000	0.001432	-0.002862	0.006780	0.000000	0.000000	2.000000	53.000000	0.000000
2898.118304	0.102237	0.554845	0.027807	84.077919	116.496941	156.532990	-0.111591	0.000000	-1.389207	0.000000	0.000000	0.000000	0.001432	-0.002862	0.006780	0.000000	0.000000	2.000000	53.000000	0.000000
2898.121637	0.102237	0.554845	0.027807	84.076355	116.491394	156.529037	-0.111591	0.000000	-1.389207	0.000000	0.000000	0.000000	0.001432	-0.002862	0.006780	0.000000	0.000000	2.000000	53.000000	0.000000
2898.124971	0.102237	0.554845	0.027807	84.076355	116.491394	156.529037	-0.111591	0.000000	-1.389207	0.000000	0.000000	0.000000	0.001432	-0.002862	0.006780	0.000000	0.000000	2.000000	53.000000	0.000000
2898.128304	0.102246	0.554826	0.027852	84.076355	116.491394	156.529037	-0.111591	0.000000	-1.389207	0.000000	0.000000	0.000000	0.002858	-0.005713	0.013558	0.000000	0.000000	2.000000	53.000000	0.000000
2898.131637	0.102246	0.554826	0.027852	84.074806	116.485802	156.525085	-0.111829	0.000000	-1.390337	0.000000	0.000000	0.000000	0.002858	-0.005713	0.013558	0.000000	0.000000	2.000000	53.000000	0.000000
2898.134971	0.102246	0.554826	0.027852	84.074806	116.485802	156.525085	-0.111829	0.000000	-1.390337	0.000000	0.000000	0.000000	0.002858	-0.005713	0.013558	0.000000	0.000000	2.000000	53.000000	0.000000
2898.138304	0.102246	0.554826	0.027852	84.074806	116.485802	156.525085	-0.111829	0.000000	-1.390337	0.000000	0.000000	0.000000	0.002858	-0.005713	0.013558	0.000000	0.000000	2.000000	53.000000	0.000000
2898.141637	0.102256	0.554807	0.027897	84.073219	116.480179	156.521088	-0.112305	0.000000	-1.392597	0.000000	0.000000	0.000000	0.002860	-0.005704	0.013557	0.000000	0.000000	2.000000	53.000000	0.000000
2898.144971	0.102256	0.554807	0.027897	84.073219	116.480179	156.521088	-0.112305	0.000000	-1.392597	0.000000	0.000000	0.000000	0.002860	-0.005704	0.013557	0.000000	0.000000	2.000000	53.000000	0.000000
2898.148304	0.102256	0.554807	0.027897	84.073219	116.480179	156.521088	-0.112305	0.000000	-1.392597	0.000000	0.000000	0.000000	0.002860	-0.005704	0.013557	0.000000	0.000000	2.000000	53.000000	0.000000
2898.151637	0.102256	0.554807	0.027897	84.071594	116.477333	156.517120	-0.112782	0.000000	-1.394856	0.000000	0.000000	0.000000	0.002860	-0.005704	0.013557	0.000000	0.000000	2.000000	53.000000	0.000000
2898.154971	0.102282	0.554825	0.027910	84.071594	116.477333	156.517120	-0.112782	0.000000	-1.394856	0.000000	0.000000	0.000000	0.008007	0.005273	0.003757	0.000000	0.000000	2.000000	53.000000	0.000000
2898.158304	0.102282	0.554825	0.027910	84.071594	116.477333	156.517120	-0.112782	0.000000	-1.394856	0.000000	0.000000	0.000000	0.008007	0.005273	0.003757	0.000000	0.000000	2.000000	53.000000	0.000000
2898.161637	0.102282	0.554825	0.027910	84.070808	116.442543	156.483826	-0.112782	0.000000	-1.394856	0.000000	0.000000	0.000000	0.008007	0.005273	0.003757	0.000000	0.000000	2.000000	53.000000	0.000000
2898.164971	0.102282	0.554825	0.027910	84.070808	116.442543	156.483826	-0.112782	0.000000	-1.394856	0.000000	0.000000	0.000000	0.008007	0.005273	0.003757	0.000000	0.000000	2.000000	53.000000	0.000000
2898.168304	0.102282	0.554825	0.027910	84.070808	116.442543	156.483826	-0.112782	0.000000	-1.394856	0.000000	0.000000	0.000000	0.000001	-0.000002	-0.000000	0.000000	0.000000	2.000000	53.000000	0.000000
2898.171637	0.102282	0.554825	0.027910	84.064522	116.422928	156.467972	-0.114116	0.000000	-1.395482	0.000000	0.000000	0.000000	0.000001	-0.000002	-0.000000	0.000000	0.000000	2.000000	53.000000	0.000000
2898.174971	0.102282	0.554825	0.027910	84.064522	116.422928	156.467972	-0.114116	0.000000	-1.395482	0.000000	0.000000	0.000000	0.000001	-0.000002	-0.000000	0.000000	0.000000	2.000000	53.000000	0.000000
2898.178304	0.102282	0.554825	0.027910	84.064522	116.422928	156.467972	-0.114116	0.000000	-1.395482	0.000000	0.000000	0.000000	0.000001	-0.000002	-0.000000	0.000000	0.000000	2.000000	53.000000	0.000000
2898.181637	0.102336	0.554860	0.027935	84.056641	116.334091	156.385849	-0.114116	0.000000	-1.395482	0.000000	0.000000	0.000000	0.016018	0.010527	0.007511	0.000000	0.000000	2.000000	53.000000	0.000000
2898.184971	0.102336	0.554860	0.027935	84.056641	116.334091	156.385849	-0.114116	0.000000	-1.395482	0.000000	0.000000	0.000000	0.016018	0.010527	0.007511	0.000000	0.000000	2.000000	53.000000	0.000000
2898.188304	0.102336	0.554860	0.027935	84.056641	116.334091	156.385849	-0.114116	0.000000	-1.395482	0.000000	0.000000	0.000000	0.016018	0.010527	0.007511	0.000000	0.000000	2.000000	53.000000	0.000000
2898.191637	0.102336	0.554860	0.027935	84.036095	116.264900	156.335129	-0.116786	0.000000	-1.396734	0.000000	0.000000	0.000000	0.016018	0.010527	0.007511	0.000000	0.000000	2.000000	53.000000	0.000000
2898.194971	0.102359	0.554860	0.027930	84.036095	116.264900	156.335129	-0.116786	0.000000	-1.396734	0.000000	0.000000	0.000000	0.006908	-0.000005	-0.001458	0.000000	0.000000	2.000000	53.000000	0.000000
2898.198304	0.102359	0.554860	0.027930	84.036095	116.264900	156.335129	-0.116786	0.000000	-1.396734	0.000000	0.000000	0.000000	0.006908	-0.000005	-0.001458	0.000000	0.000000	2.000000	53.000000	0.000000
2898.201637	0.102359	0.554860	0.027930	84.008446	116.137222	156.236496	-0.116786	0.000000	-1.396734	0.000000	0.000000	0.000000	0.006908	-0.000005	-0.001458	0.000000	0.000000	2.000000	53.000000	0.000000
2898.204971	0.102359	0.554860	0.027930	84.008446	116.137222	156.236496	-0.116786	0.000000	-1.396734	0.000000	0.000000	0.000000	0.006908	-0.000005	-0.001458	0.000000	0.000000	2.000000	53.000000	0.000000
2898.208304	0.102372	0.554858	0.027992	84.008446	116.137222	156.236496	-0.116786	0.000000	-1.396734	0.000000	0.000000	0.000000	0.003959	-0.000445	0.018768	0.000000	0.000000	2.000000	53.000000	0.000000
2898.211637	0.102372	0.554858	0.027992	83.968208	116.030190	156.170288	-0.117937	0.000000	-1.396492	0.000000	0.000000	0.000000	0.003959	-0.000445	0.018768	0.000000	0.000000	2.000000	53.000000	0.000000
2898.214971	0.102372	0.554858	0.027992	83.968208	116.030190	156.170288	-0.117937	0.000000	-1.396492	0.000000	0.000000	0.000000	0.003959	-0.000445	0.018768	0.000000	0.000000	2.000000	53.000000	0.000000
2898.218304	0.102372	0.554858	0.027992	83.968208	116.030190	156.170288	-0.117937	0.000000	-1.396492	0.000000	0.000000	0.000000	0.003959	-0.000445	0.018768	0.000000	0.000000	2.000000	53.000000	0.000000
2898.221637	0.102389	0.554796	0.027958	83.908989	115.862961	156.060638	-0.118597	0.000000	-1.399619	0.000000	0.000000	0.000000	0.005041	-0.018656	-0.010318	0.000000	0.000000	2.000000	53.000000	0.000000
2898.224971	0.102389	0.554796	0.027958	83.908989	115.862961	156.060638	-0.118597	0.000000	-1.399619	0.000000	0.000000	0.000000	0.005041	-0.018656	-0.010318	0.000000	0.000000	2.000000	53.000000	0.000000
2898.228304	0.102389	0.554796	0.027958	83.908989	115.862961	156.060638	-0.118597	0.000000	-1.399619	0.000000	0.000000	0.000000	0.005041	-0.018656	-0.010318	0.000000	0.000000	2.000000	53.000000	0.000000
2898.231637	0.102389	0.554796	0.027958	83.832298	115.597374	155.878143	-0.119437	0.000000	-1.397900	0.000000	0.000000	0.000000	0.005041	-0.018656	-0.010318	0.000000	0.000000	2.000000	53.000000	0.000000
2898.234971	0.102357	0.554788	0.027923	83.832298	115.597374	155.878143	-0.119437	0.000000	-1.397900	0.000000	0.000000	0.000000	-0.009439	-0.002423	-0.010533	0.000000	0.000000	2.000000	53.000000	0.000000
2898.238304	0.102357	0.554788	0.027923	83.832298	115.597374	155.878143	-0.119437	0.000000	-1.397900	0.000000	0.000000	0.000000	-0.009439	-0.002423	-0.010533	0.000000	0.000000	2.000000	53.000000	0.000000
2898.241637	0.102357	0.554788	0.027923	83.764641	115.098457	155.461029	-0.119437	0.000000	-1.397900	0.000000	0.000000	0.000000	-0.009439	-0.002423	-0.010533	0.000000	0.000000	2.000000	53.000000	0.000000
2898.244971	0.102357	0.554788	0.027923	83.764641	115.098457	155.461029	-0.119437	0.000000	-1.397900	0.000000	0.000000	0.000000	-0.009439	-0.002423	-0.010533	0.000000	0.000000	2.000000	53.000000	0.000000
2898.248304	0.102340	0.554772	0.027843	83.764641	115.098457	155.461029	-0.119437	0.000000	-1.397900	0.000000	0.000000	0.000000	-0.005058	-0.004825	-0.023983	0.000000	0.000000	2.000000	53.000000	0.000000
2898.251637	0.102340	0.554772	0.027843	83.728363	114.364349	154.789154	-0.117864	0.000000	-1.396145	0.000000	0.000000	0.000000	-0.005058	-0.004825	-0.023983	0.000000	1.000000	2.000000	53.000000	0.000000
2898.254971	0.102340	0.554772	0.027843	83.728363	114.364349	154.789154	-0.117864	0.000000	-1.396145	0.000000	0.000000	0.000000	-0.005058	-0.004825	-0.023983	0.000000	1.000000	2.000000	53.000000	0.000000
