# Supplementary material for: Haptic Guidance Needs to Be Intuitive Not Just Informative to Improve Human Motor Accuracy
Source: PLoS One. 2016 Mar 16;11(3):e0150912. doi: 10.1371/journal.pone.0150912 (PMC4794196; doi:10.1371/journal.pone.0150912)
Supplement: S2 Data — (ZIP) [file pone.0150912.s002.zip › Subject10/exp2_0054.txt]

Time	PosX	PosY	PosZ	RotX	RotY	RotZ	ForceX	ForceY	ForceZ	MomentX	MomentY	MomentZ	VelocityX	VelocityY	VelocityZ	CalibratedWeight	ButtonDown	Condition	Trial	Visual
2900.257864	-0.000934	0.546534	0.259507	80.137077	113.632683	139.830551	0.000000	0.000000	0.000000	0.000000	0.000000	0.000000	0.010221	0.010602	-0.010570	0.000000	1.000000	2.000000	54.000000	0.000000
2900.261197	-0.000934	0.546534	0.259507	80.118095	113.857674	140.081009	-1.783220	0.000000	-4.671202	0.000000	0.000000	0.000000	0.010221	0.010602	-0.010570	0.000000	1.000000	2.000000	54.000000	0.000000
2900.264530	-0.001171	0.546334	0.259022	80.118095	113.857674	140.081009	-1.783220	0.000000	-4.671202	0.000000	0.000000	0.000000	-0.071208	-0.059859	-0.145562	0.000000	1.000000	2.000000	54.000000	0.000000
2900.267864	-0.001171	0.546334	0.259022	80.118095	113.857674	140.081009	-1.783220	0.000000	-4.671202	0.000000	0.000000	0.000000	-0.071208	-0.059859	-0.145562	0.000000	1.000000	2.000000	54.000000	0.000000
2900.271197	-0.001748	0.546385	0.258628	80.098808	114.067299	140.335571	-1.783220	0.000000	-4.671202	0.000000	0.000000	0.000000	-0.173105	0.015132	-0.118193	0.000000	1.000000	2.000000	54.000000	0.000000
2900.274530	-0.001748	0.546385	0.258628	80.098808	114.067299	140.335571	-1.783220	0.000000	-4.671202	0.000000	0.000000	0.000000	-0.173105	0.015132	-0.118193	0.000000	1.000000	2.000000	54.000000	0.000000
2900.277864	-0.001748	0.546385	0.258628	80.098808	114.067299	140.335571	-1.783220	0.000000	-4.671202	0.000000	0.000000	0.000000	-0.173105	0.015132	-0.118193	0.000000	1.000000	2.000000	54.000000	0.000000
2900.281197	-0.002391	0.546292	0.257724	80.058708	114.380127	140.708878	-1.775666	0.000000	-4.674078	0.000000	0.000000	0.000000	-0.192781	-0.027754	-0.271167	0.000000	1.000000	2.000000	54.000000	0.000000
2900.284530	-0.002391	0.546292	0.257724	80.058708	114.380127	140.708878	-1.775666	0.000000	-4.674078	0.000000	0.000000	0.000000	-0.192781	-0.027754	-0.271167	0.000000	1.000000	2.000000	54.000000	0.000000
2900.287864	-0.002391	0.546292	0.257724	80.058708	114.380127	140.708878	-1.775666	0.000000	-4.674078	0.000000	0.000000	0.000000	-0.192781	-0.027754	-0.271167	0.000000	1.000000	2.000000	54.000000	0.000000
2900.291197	-0.002929	0.546442	0.256539	79.954689	114.540123	140.962067	-1.770921	0.000000	-4.675878	0.000000	0.000000	0.000000	-0.161442	0.044877	-0.355422	0.000000	1.000000	2.000000	54.000000	0.000000
2900.294530	-0.002929	0.546442	0.256539	79.954689	114.540123	140.962067	-1.770921	0.000000	-4.675878	0.000000	0.000000	0.000000	-0.161442	0.044877	-0.355422	0.000000	1.000000	2.000000	54.000000	0.000000
2900.297864	-0.002929	0.546442	0.256539	79.954689	114.540123	140.962067	-1.770921	0.000000	-4.675878	0.000000	0.000000	0.000000	-0.161442	0.044877	-0.355422	0.000000	1.000000	2.000000	54.000000	0.000000
2900.301197	-0.003498	0.546199	0.255229	79.824188	113.744896	140.346039	-1.769495	0.000000	-4.676418	0.000000	0.000000	0.000000	-0.170865	-0.072790	-0.393244	0.000000	1.000000	2.000000	54.000000	0.000000
2900.304530	-0.003498	0.546199	0.255229	79.824188	113.744896	140.346039	-1.769495	0.000000	-4.676418	0.000000	0.000000	0.000000	-0.170865	-0.072790	-0.393244	0.000000	1.000000	2.000000	54.000000	0.000000
2900.307864	-0.003498	0.546199	0.255229	79.824188	113.744896	140.346039	-1.769495	0.000000	-4.676418	0.000000	0.000000	0.000000	-0.170865	-0.072790	-0.393244	0.000000	1.000000	2.000000	54.000000	0.000000
2900.311197	-0.003661	0.546166	0.254014	79.851097	110.294098	137.117432	-1.768316	0.000000	-4.676865	0.000000	0.000000	0.000000	-0.048854	-0.009956	-0.364253	0.000000	1.000000	2.000000	54.000000	0.000000
2900.314530	-0.003661	0.546166	0.254014	79.851097	110.294098	137.117432	-1.768316	0.000000	-4.676865	0.000000	0.000000	0.000000	-0.048854	-0.009956	-0.364253	0.000000	1.000000	2.000000	54.000000	0.000000
2900.317864	-0.003661	0.546166	0.254014	79.851097	110.294098	137.117432	-1.768316	0.000000	-4.676865	0.000000	0.000000	0.000000	-0.048854	-0.009956	-0.364253	0.000000	1.000000	2.000000	54.000000	0.000000
2900.321197	-0.003824	0.545998	0.252829	79.971519	104.558876	131.658783	-1.773085	0.000000	-4.675058	0.000000	0.000000	0.000000	-0.048728	-0.050350	-0.355504	0.000000	0.000000	2.000000	54.000000	0.000000
2900.324530	-0.003824	0.545998	0.252829	79.971519	104.558876	131.658783	-1.773085	0.000000	-4.675058	0.000000	0.000000	0.000000	-0.048728	-0.050350	-0.355504	0.000000	0.000000	2.000000	54.000000	0.000000
2900.327864	-0.003824	0.545998	0.252829	79.971519	104.558876	131.658783	-1.773085	0.000000	-4.675058	0.000000	0.000000	0.000000	-0.048728	-0.050350	-0.355504	0.000000	0.000000	2.000000	54.000000	0.000000
2900.331197	-0.003951	0.545917	0.251552	80.073936	98.009598	125.378113	-1.777722	0.000000	-4.673297	0.000000	0.000000	0.000000	-0.038310	-0.024294	-0.383243	0.000000	0.000000	2.000000	54.000000	0.000000
2900.334530	-0.003951	0.545917	0.251552	80.073936	98.009598	125.378113	-1.777722	0.000000	-4.673297	0.000000	0.000000	0.000000	-0.038310	-0.024294	-0.383243	0.000000	0.000000	2.000000	54.000000	0.000000
2900.337864	-0.003951	0.545917	0.251552	80.073936	98.009598	125.378113	-1.777722	0.000000	-4.673297	0.000000	0.000000	0.000000	-0.038310	-0.024294	-0.383243	0.000000	0.000000	2.000000	54.000000	0.000000
2900.341197	-0.004045	0.545750	0.250219	80.136658	91.555702	119.144814	-1.783532	0.000000	-4.671082	0.000000	0.000000	0.000000	-0.027994	-0.050036	-0.399971	0.000000	0.000000	2.000000	54.000000	0.000000
2900.344530	-0.004045	0.545750	0.250219	80.136658	91.555702	119.144814	-1.783532	0.000000	-4.671082	0.000000	0.000000	0.000000	-0.027994	-0.050036	-0.399971	0.000000	0.000000	2.000000	54.000000	0.000000
2900.347864	-0.004045	0.545750	0.250219	80.136658	91.555702	119.144814	-1.783532	0.000000	-4.671082	0.000000	0.000000	0.000000	-0.027994	-0.050036	-0.399971	0.000000	0.000000	2.000000	54.000000	0.000000
2900.351197	-0.004171	0.545656	0.248841	80.125603	85.350853	113.135284	-1.790300	0.000000	-4.668493	0.000000	0.000000	0.000000	-0.037856	-0.028220	-0.413439	0.000000	0.000000	2.000000	54.000000	0.000000
2900.354530	-0.004171	0.545656	0.248841	80.125603	85.350853	113.135284	-1.790300	0.000000	-4.668493	0.000000	0.000000	0.000000	-0.037856	-0.028220	-0.413439	0.000000	0.000000	2.000000	54.000000	0.000000
2900.357864	-0.004171	0.545656	0.248841	80.125603	85.350853	113.135284	-1.790300	0.000000	-4.668493	0.000000	0.000000	0.000000	-0.037856	-0.028220	-0.413439	0.000000	0.000000	2.000000	54.000000	0.000000
2900.361197	-0.004263	0.545583	0.247472	80.024742	79.533821	107.497398	-1.796875	0.000000	-4.665967	0.000000	0.000000	0.000000	-0.027681	-0.022104	-0.410636	0.000000	0.000000	2.000000	54.000000	0.000000
2900.364530	-0.004263	0.545583	0.247472	80.024742	79.533821	107.497398	-1.796875	0.000000	-4.665967	0.000000	0.000000	0.000000	-0.027681	-0.022104	-0.410636	0.000000	0.000000	2.000000	54.000000	0.000000
2900.367864	-0.004263	0.545583	0.247472	80.024742	79.533821	107.497398	-1.796875	0.000000	-4.665967	0.000000	0.000000	0.000000	-0.027681	-0.022104	-0.410636	0.000000	0.000000	2.000000	54.000000	0.000000
2900.371197	-0.004155	0.545516	0.246163	79.837212	74.126656	102.249542	-1.804009	0.000000	-4.663213	0.000000	0.000000	0.000000	0.032426	-0.019998	-0.392677	0.000000	0.000000	2.000000	54.000000	0.000000
2900.374530	-0.004155	0.545516	0.246163	79.837212	74.126656	102.249542	-1.804009	0.000000	-4.663213	0.000000	0.000000	0.000000	0.032426	-0.019998	-0.392677	0.000000	0.000000	2.000000	54.000000	0.000000
2900.377864	-0.004155	0.545516	0.246163	79.837212	74.126656	102.249542	-1.804009	0.000000	-4.663213	0.000000	0.000000	0.000000	0.032426	-0.019998	-0.392677	0.000000	0.000000	2.000000	54.000000	0.000000
2900.381197	-0.003981	0.545478	0.244927	79.581062	69.257080	97.529358	-1.814121	0.000000	-4.659288	0.000000	0.000000	0.000000	0.052187	-0.011542	-0.370827	0.000000	0.000000	2.000000	54.000000	0.000000
2900.384530	-0.003981	0.545478	0.244927	79.581062	69.257080	97.529358	-1.814121	0.000000	-4.659288	0.000000	0.000000	0.000000	0.052187	-0.011542	-0.370827	0.000000	0.000000	2.000000	54.000000	0.000000
2900.387864	-0.003981	0.545478	0.244927	79.581062	69.257080	97.529358	-1.814121	0.000000	-4.659288	0.000000	0.000000	0.000000	0.052187	-0.011542	-0.370827	0.000000	0.000000	2.000000	54.000000	0.000000
2900.391197	-0.003742	0.545454	0.243814	79.317596	65.144112	93.525116	-1.824930	0.000000	-4.655065	0.000000	0.000000	0.000000	0.071777	-0.007022	-0.333914	0.000000	0.000000	2.000000	54.000000	0.000000
2900.394530	-0.003742	0.545454	0.243814	79.317596	65.144112	93.525116	-1.824930	0.000000	-4.655065	0.000000	0.000000	0.000000	0.071777	-0.007022	-0.333914	0.000000	0.000000	2.000000	54.000000	0.000000
2900.397864	-0.003742	0.545454	0.243814	79.317596	65.144112	93.525116	-1.824930	0.000000	-4.655065	0.000000	0.000000	0.000000	0.071777	-0.007022	-0.333914	0.000000	0.000000	2.000000	54.000000	0.000000
2900.401197	-0.003404	0.545438	0.242762	79.143120	62.378021	90.803581	-1.836095	0.000000	-4.650673	0.000000	0.000000	0.000000	0.101368	-0.004828	-0.315638	0.000000	0.000000	2.000000	54.000000	0.000000
2900.404530	-0.003404	0.545438	0.242762	79.143120	62.378021	90.803581	-1.836095	0.000000	-4.650673	0.000000	0.000000	0.000000	0.101368	-0.004828	-0.315638	0.000000	0.000000	2.000000	54.000000	0.000000
2900.407864	-0.003404	0.545438	0.242762	79.143120	62.378021	90.803581	-1.836095	0.000000	-4.650673	0.000000	0.000000	0.000000	0.101368	-0.004828	-0.315638	0.000000	0.000000	2.000000	54.000000	0.000000
2900.411197	-0.003067	0.545383	0.241712	79.118355	61.876652	90.300713	-1.848560	0.000000	-4.645732	0.000000	0.000000	0.000000	0.101064	-0.016480	-0.314914	0.000000	0.000000	2.000000	54.000000	0.000000
2900.414530	-0.003067	0.545383	0.241712	79.118355	61.876652	90.300713	-1.848560	0.000000	-4.645732	0.000000	0.000000	0.000000	0.101064	-0.016480	-0.314914	0.000000	0.000000	2.000000	54.000000	0.000000
2900.417864	-0.003067	0.545383	0.241712	79.118355	61.876652	90.300713	-1.848560	0.000000	-4.645732	0.000000	0.000000	0.000000	0.101064	-0.016480	-0.314914	0.000000	0.000000	2.000000	54.000000	0.000000
2900.421197	-0.002632	0.545349	0.240674	79.183876	62.628342	91.021202	-1.861060	0.000000	-4.640739	0.000000	0.000000	0.000000	0.130567	-0.010320	-0.311495	0.000000	0.000000	2.000000	54.000000	0.000000
2900.424530	-0.002632	0.545349	0.240674	79.183876	62.628342	91.021202	-1.861060	0.000000	-4.640739	0.000000	0.000000	0.000000	0.130567	-0.010320	-0.311495	0.000000	0.000000	2.000000	54.000000	0.000000
2900.427864	-0.002632	0.545349	0.240674	79.183876	62.628342	91.021202	-1.861060	0.000000	-4.640739	0.000000	0.000000	0.000000	0.130567	-0.010320	-0.311495	0.000000	0.000000	2.000000	54.000000	0.000000
2900.431197	-0.002165	0.545289	0.239588	79.257156	63.555832	91.911652	-1.875180	0.000000	-4.635051	0.000000	0.000000	0.000000	0.140150	-0.018002	-0.325760	0.000000	0.000000	2.000000	54.000000	0.000000
2900.434530	-0.002165	0.545289	0.239588	79.257156	63.555832	91.911652	-1.875180	0.000000	-4.635051	0.000000	0.000000	0.000000	0.140150	-0.018002	-0.325760	0.000000	0.000000	2.000000	54.000000	0.000000
2900.437864	-0.002165	0.545289	0.239588	79.257156	63.555832	91.911652	-1.875180	0.000000	-4.635051	0.000000	0.000000	0.000000	0.140150	-0.018002	-0.325760	0.000000	0.000000	2.000000	54.000000	0.000000
2900.441197	-0.001666	0.545144	0.238445	79.332123	64.516174	92.832123	-1.890221	0.000000	-4.628938	0.000000	0.000000	0.000000	0.149665	-0.043373	-0.342747	0.000000	0.000000	2.000000	54.000000	0.000000
2900.444530	-0.001666	0.545144	0.238445	79.332123	64.516174	92.832123	-1.890221	0.000000	-4.628938	0.000000	0.000000	0.000000	0.149665	-0.043373	-0.342747	0.000000	0.000000	2.000000	54.000000	0.000000
2900.447864	-0.001666	0.545144	0.238445	79.332123	64.516174	92.832123	-1.890221	0.000000	-4.628938	0.000000	0.000000	0.000000	0.149665	-0.043373	-0.342747	0.000000	0.000000	2.000000	54.000000	0.000000
2900.451197	-0.001135	0.544903	0.237150	79.410591	65.553413	93.826736	-1.906249	0.000000	-4.622360	0.000000	0.000000	0.000000	0.159141	-0.072283	-0.388601	0.000000	0.000000	2.000000	54.000000	0.000000
2900.454530	-0.001135	0.544903	0.237150	79.410591	65.553413	93.826736	-1.906249	0.000000	-4.622360	0.000000	0.000000	0.000000	0.159141	-0.072283	-0.388601	0.000000	0.000000	2.000000	54.000000	0.000000
2900.457864	-0.001135	0.544903	0.237150	79.410591	65.553413	93.826736	-1.906249	0.000000	-4.622360	0.000000	0.000000	0.000000	0.159141	-0.072283	-0.388601	0.000000	0.000000	2.000000	54.000000	0.000000
2900.461197	-0.000607	0.544528	0.235705	79.494362	66.702034	94.938011	-1.923943	0.000000	-4.615024	0.000000	0.000000	0.000000	0.158590	-0.112470	-0.433464	0.000000	0.000000	2.000000	54.000000	0.000000
2900.464530	-0.000607	0.544528	0.235705	79.494362	66.702034	94.938011	-1.923943	0.000000	-4.615024	0.000000	0.000000	0.000000	0.158590	-0.112470	-0.433464	0.000000	0.000000	2.000000	54.000000	0.000000
2900.467864	-0.000607	0.544528	0.235705	79.494362	66.702034	94.938011	-1.923943	0.000000	-4.615024	0.000000	0.000000	0.000000	0.158590	-0.112470	-0.433464	0.000000	0.000000	2.000000	54.000000	0.000000
2900.471197	-0.000146	0.544020	0.234109	79.580513	67.957825	96.166428	-1.942760	0.000000	-4.607134	0.000000	0.000000	0.000000	0.138247	-0.152431	-0.478817	0.000000	0.000000	2.000000	54.000000	0.000000
2900.474530	-0.000146	0.544020	0.234109	79.580513	67.957825	96.166428	-1.942760	0.000000	-4.607134	0.000000	0.000000	0.000000	0.138247	-0.152431	-0.478817	0.000000	0.000000	2.000000	54.000000	0.000000
2900.477864	-0.000146	0.544020	0.234109	79.580513	67.957825	96.166428	-1.942760	0.000000	-4.607134	0.000000	0.000000	0.000000	0.138247	-0.152431	-0.478817	0.000000	0.000000	2.000000	54.000000	0.000000
2900.481197	0.000247	0.543451	0.232318	79.661568	69.254074	97.446259	-1.961656	0.000000	-4.599120	0.000000	0.000000	0.000000	0.117945	-0.170756	-0.537170	0.000000	0.000000	2.000000	54.000000	0.000000
2900.484530	0.000247	0.543451	0.232318	79.661568	69.254074	97.446259	-1.961656	0.000000	-4.599120	0.000000	0.000000	0.000000	0.117945	-0.170756	-0.537170	0.000000	0.000000	2.000000	54.000000	0.000000
2900.487864	0.000247	0.543451	0.232318	79.661568	69.254074	97.446259	-1.961656	0.000000	-4.599120	0.000000	0.000000	0.000000	0.117945	-0.170756	-0.537170	0.000000	0.000000	2.000000	54.000000	0.000000
2900.491197	0.000573	0.542787	0.230368	79.744102	70.612648	98.795387	-1.980981	0.000000	-4.590829	0.000000	0.000000	0.000000	0.097706	-0.199079	-0.585053	0.000000	0.000000	2.000000	54.000000	0.000000
2900.494530	0.000573	0.542787	0.230368	79.744102	70.612648	98.795387	-1.980981	0.000000	-4.590829	0.000000	0.000000	0.000000	0.097706	-0.199079	-0.585053	0.000000	0.000000	2.000000	54.000000	0.000000
2900.497864	0.000573	0.542787	0.230368	79.744102	70.612648	98.795387	-1.980981	0.000000	-4.590829	0.000000	0.000000	0.000000	0.097706	-0.199079	-0.585053	0.000000	0.000000	2.000000	54.000000	0.000000
2900.501197	0.000799	0.542092	0.228298	79.795715	71.966789	100.170433	-2.000535	0.000000	-4.582342	0.000000	0.000000	0.000000	0.067817	-0.208489	-0.621008	0.000000	0.000000	2.000000	54.000000	0.000000
2900.504530	0.000799	0.542092	0.228298	79.795715	71.966789	100.170433	-2.000535	0.000000	-4.582342	0.000000	0.000000	0.000000	0.067817	-0.208489	-0.621008	0.000000	0.000000	2.000000	54.000000	0.000000
2900.507864	0.000799	0.542092	0.228298	79.795715	71.966789	100.170433	-2.000535	0.000000	-4.582342	0.000000	0.000000	0.000000	0.067817	-0.208489	-0.621008	0.000000	0.000000	2.000000	54.000000	0.000000
2900.511197	0.001023	0.541458	0.226079	79.755890	73.411224	101.700386	-2.019530	0.000000	-4.574003	0.000000	0.000000	0.000000	0.067337	-0.190440	-0.665754	0.000000	0.000000	2.000000	54.000000	0.000000
2900.514530	0.001023	0.541458	0.226079	79.755890	73.411224	101.700386	-2.019530	0.000000	-4.574003	0.000000	0.000000	0.000000	0.067337	-0.190440	-0.665754	0.000000	0.000000	2.000000	54.000000	0.000000
2900.517864	0.001023	0.541458	0.226079	79.755890	73.411224	101.700386	-2.019530	0.000000	-4.574003	0.000000	0.000000	0.000000	0.067337	-0.190440	-0.665754	0.000000	0.000000	2.000000	54.000000	0.000000
2900.521197	0.001214	0.540832	0.223765	79.613617	74.951904	103.399315	-2.039859	0.000000	-4.564972	0.000000	0.000000	0.000000	0.057146	-0.187558	-0.694123	0.000000	0.000000	2.000000	54.000000	0.000000
2900.524530	0.001214	0.540832	0.223765	79.613617	74.951904	103.399315	-2.039859	0.000000	-4.564972	0.000000	0.000000	0.000000	0.057146	-0.187558	-0.694123	0.000000	0.000000	2.000000	54.000000	0.000000
2900.527864	0.001214	0.540832	0.223765	79.613617	74.951904	103.399315	-2.039859	0.000000	-4.564972	0.000000	0.000000	0.000000	0.057146	-0.187558	-0.694123	0.000000	0.000000	2.000000	54.000000	0.000000
2900.531197	0.001403	0.540291	0.221347	79.401047	76.478035	105.136276	-2.060617	0.000000	-4.555640	0.000000	0.000000	0.000000	0.056685	-0.162470	-0.725532	0.000000	0.000000	2.000000	54.000000	0.000000
2900.534530	0.001403	0.540291	0.221347	79.401047	76.478035	105.136276	-2.060617	0.000000	-4.555640	0.000000	0.000000	0.000000	0.056685	-0.162470	-0.725532	0.000000	0.000000	2.000000	54.000000	0.000000
2900.537864	0.001403	0.540291	0.221347	79.401047	76.478035	105.136276	-2.060617	0.000000	-4.555640	0.000000	0.000000	0.000000	0.056685	-0.162470	-0.725532	0.000000	0.000000	2.000000	54.000000	0.000000
2900.541197	0.001494	0.539795	0.218827	79.158974	77.943565	106.833031	-2.082464	0.000000	-4.545695	0.000000	0.000000	0.000000	0.027319	-0.148754	-0.755789	0.000000	0.000000	2.000000	54.000000	0.000000
2900.544530	0.001494	0.539795	0.218827	79.158974	77.943565	106.833031	-2.082464	0.000000	-4.545695	0.000000	0.000000	0.000000	0.027319	-0.148754	-0.755789	0.000000	0.000000	2.000000	54.000000	0.000000
2900.547864	0.001494	0.539795	0.218827	79.158974	77.943565	106.833031	-2.082464	0.000000	-4.545695	0.000000	0.000000	0.000000	0.027319	-0.148754	-0.755789	0.000000	0.000000	2.000000	54.000000	0.000000
2900.551197	0.001552	0.539311	0.216244	78.932320	79.373566	108.486984	-2.103774	0.000000	-4.535872	0.000000	0.000000	0.000000	0.017468	-0.145110	-0.775059	0.000000	0.000000	2.000000	54.000000	0.000000
2900.554530	0.001552	0.539311	0.216244	78.932320	79.373566	108.486984	-2.103774	0.000000	-4.535872	0.000000	0.000000	0.000000	0.017468	-0.145110	-0.775059	0.000000	0.000000	2.000000	54.000000	0.000000
2900.557864	0.001552	0.539311	0.216244	78.932320	79.373566	108.486984	-2.103774	0.000000	-4.535872	0.000000	0.000000	0.000000	0.017468	-0.145110	-0.775059	0.000000	0.000000	2.000000	54.000000	0.000000
2900.561197	0.001546	0.538856	0.213577	78.745514	80.728294	110.038177	-2.125392	0.000000	-4.525783	0.000000	0.000000	0.000000	-0.001844	-0.136618	-0.800174	0.000000	0.000000	2.000000	54.000000	0.000000
2900.564530	0.001546	0.538856	0.213577	78.745514	80.728294	110.038177	-2.125392	0.000000	-4.525783	0.000000	0.000000	0.000000	-0.001844	-0.136618	-0.800174	0.000000	0.000000	2.000000	54.000000	0.000000
2900.567864	0.001546	0.538856	0.213577	78.745514	80.728294	110.038177	-2.125392	0.000000	-4.525783	0.000000	0.000000	0.000000	-0.001844	-0.136618	-0.800174	0.000000	0.000000	2.000000	54.000000	0.000000
2900.571197	0.001540	0.538416	0.210877	78.612236	82.034470	111.497902	-2.146960	0.000000	-4.515592	0.000000	0.000000	0.000000	-0.001866	-0.131913	-0.809811	0.000000	0.000000	2.000000	54.000000	0.000000
2900.574530	0.001540	0.538416	0.210877	78.612236	82.034470	111.497902	-2.146960	0.000000	-4.515592	0.000000	0.000000	0.000000	-0.001866	-0.131913	-0.809811	0.000000	0.000000	2.000000	54.000000	0.000000
2900.577864	0.001540	0.538416	0.210877	78.612236	82.034470	111.497902	-2.146960	0.000000	-4.515592	0.000000	0.000000	0.000000	-0.001866	-0.131913	-0.809811	0.000000	0.000000	2.000000	54.000000	0.000000
2900.581197	0.001470	0.538065	0.208137	78.543121	83.280701	112.850861	-2.169187	0.000000	-4.504956	0.000000	0.000000	0.000000	-0.020845	-0.105471	-0.822101	0.000000	0.000000	2.000000	54.000000	0.000000
2900.584530	0.001470	0.538065	0.208137	78.543121	83.280701	112.850861	-2.169187	0.000000	-4.504956	0.000000	0.000000	0.000000	-0.020845	-0.105471	-0.822101	0.000000	0.000000	2.000000	54.000000	0.000000
2900.587864	0.001470	0.538065	0.208137	78.543121	83.280701	112.850861	-2.169187	0.000000	-4.504956	0.000000	0.000000	0.000000	-0.020845	-0.105471	-0.822101	0.000000	0.000000	2.000000	54.000000	0.000000
2900.591197	0.001401	0.537752	0.205413	78.547966	84.499527	114.116684	-2.191073	0.000000	-4.494351	0.000000	0.000000	0.000000	-0.020678	-0.093830	-0.817217	0.000000	0.000000	2.000000	54.000000	0.000000
2900.594530	0.001401	0.537752	0.205413	78.547966	84.499527	114.116684	-2.191073	0.000000	-4.494351	0.000000	0.000000	0.000000	-0.020678	-0.093830	-0.817217	0.000000	0.000000	2.000000	54.000000	0.000000
2900.597864	0.001401	0.537752	0.205413	78.547966	84.499527	114.116684	-2.191073	0.000000	-4.494351	0.000000	0.000000	0.000000	-0.020678	-0.093830	-0.817217	0.000000	0.000000	2.000000	54.000000	0.000000
2900.601197	0.001364	0.537554	0.202731	78.568855	85.667747	115.311356	-2.213251	0.000000	-4.483472	0.000000	0.000000	0.000000	-0.011100	-0.059405	-0.804599	0.000000	0.000000	2.000000	54.000000	0.000000
2900.604530	0.001364	0.537554	0.202731	78.568855	85.667747	115.311356	-2.213251	0.000000	-4.483472	0.000000	0.000000	0.000000	-0.011100	-0.059405	-0.804599	0.000000	0.000000	2.000000	54.000000	0.000000
2900.607864	0.001364	0.537554	0.202731	78.568855	85.667747	115.311356	-2.213251	0.000000	-4.483472	0.000000	0.000000	0.000000	-0.011100	-0.059405	-0.804599	0.000000	0.000000	2.000000	54.000000	0.000000
2900.611197	0.001328	0.537434	0.200097	78.585869	86.763191	116.430305	-2.236050	0.000000	-4.472146	0.000000	0.000000	0.000000	-0.010994	-0.036112	-0.790319	0.000000	0.000000	2.000000	54.000000	0.000000
2900.614530	0.001328	0.537434	0.200097	78.585869	86.763191	116.430305	-2.236050	0.000000	-4.472146	0.000000	0.000000	0.000000	-0.010994	-0.036112	-0.790319	0.000000	0.000000	2.000000	54.000000	0.000000
2900.617864	0.001328	0.537434	0.200097	78.585869	86.763191	116.430305	-2.236050	0.000000	-4.472146	0.000000	0.000000	0.000000	-0.010994	-0.036112	-0.790319	0.000000	0.000000	2.000000	54.000000	0.000000
2900.621197	0.001229	0.537354	0.197515	78.596352	87.808548	117.505058	-2.258858	0.000000	-4.460669	0.000000	0.000000	0.000000	-0.029536	-0.023740	-0.774396	0.000000	0.000000	2.000000	54.000000	0.000000
2900.624530	0.001229	0.537354	0.197515	78.596352	87.808548	117.505058	-2.258858	0.000000	-4.460669	0.000000	0.000000	0.000000	-0.029536	-0.023740	-0.774396	0.000000	0.000000	2.000000	54.000000	0.000000
2900.627864	0.001229	0.537354	0.197515	78.596352	87.808548	117.505058	-2.258858	0.000000	-4.460669	0.000000	0.000000	0.000000	-0.029536	-0.023740	-0.774396	0.000000	0.000000	2.000000	54.000000	0.000000
2900.631197	0.001101	0.537348	0.194949	78.606407	88.811279	118.525475	-2.280503	0.000000	-4.449641	0.000000	0.000000	0.000000	-0.038594	-0.002026	-0.769883	0.000000	0.000000	2.000000	54.000000	0.000000
2900.634530	0.001101	0.537348	0.194949	78.606407	88.811279	118.525475	-2.280503	0.000000	-4.449641	0.000000	0.000000	0.000000	-0.038594	-0.002026	-0.769883	0.000000	0.000000	2.000000	54.000000	0.000000
2900.637864	0.001101	0.537348	0.194949	78.606407	88.811279	118.525475	-2.280503	0.000000	-4.449641	0.000000	0.000000	0.000000	-0.038594	-0.002026	-0.769883	0.000000	0.000000	2.000000	54.000000	0.000000
2900.641197	0.000942	0.537357	0.192387	78.620247	89.797234	119.539307	-2.301873	0.000000	-4.438623	0.000000	0.000000	0.000000	-0.047550	0.002814	-0.768443	0.000000	0.000000	2.000000	54.000000	0.000000
2900.644530	0.000942	0.537357	0.192387	78.620247	89.797234	119.539307	-2.301873	0.000000	-4.438623	0.000000	0.000000	0.000000	-0.047550	0.002814	-0.768443	0.000000	0.000000	2.000000	54.000000	0.000000
2900.647864	0.000942	0.537357	0.192387	78.620247	89.797234	119.539307	-2.301873	0.000000	-4.438623	0.000000	0.000000	0.000000	-0.047550	0.002814	-0.768443	0.000000	0.000000	2.000000	54.000000	0.000000
2900.651197	0.000693	0.537398	0.189811	78.676567	90.805191	120.542389	-2.323064	0.000000	-4.427569	0.000000	0.000000	0.000000	-0.074833	0.012293	-0.772791	0.000000	0.000000	2.000000	54.000000	0.000000
2900.654530	0.000693	0.537398	0.189811	78.676567	90.805191	120.542389	-2.323064	0.000000	-4.427569	0.000000	0.000000	0.000000	-0.074833	0.012293	-0.772791	0.000000	0.000000	2.000000	54.000000	0.000000
2900.657864	0.000693	0.537398	0.189811	78.676567	90.805191	120.542389	-2.323064	0.000000	-4.427569	0.000000	0.000000	0.000000	-0.074833	0.012293	-0.772791	0.000000	0.000000	2.000000	54.000000	0.000000
2900.661197	0.000384	0.537442	0.187136	78.837135	91.950195	121.597275	-2.343151	0.000000	-4.416972	0.000000	0.000000	0.000000	-0.092618	0.013101	-0.802686	0.000000	0.000000	2.000000	54.000000	0.000000
2900.664530	0.000384	0.537442	0.187136	78.837135	91.950195	121.597275	-2.343151	0.000000	-4.416972	0.000000	0.000000	0.000000	-0.092618	0.013101	-0.802686	0.000000	0.000000	2.000000	54.000000	0.000000
2900.667864	0.000384	0.537442	0.187136	78.837135	91.950195	121.597275	-2.343151	0.000000	-4.416972	0.000000	0.000000	0.000000	-0.092618	0.013101	-0.802686	0.000000	0.000000	2.000000	54.000000	0.000000
2900.671197	0.000047	0.537527	0.184390	79.097015	93.232986	122.722366	-2.363533	0.000000	-4.406099	0.000000	0.000000	0.000000	-0.100996	0.025574	-0.823713	0.000000	0.000000	2.000000	54.000000	0.000000
2900.674530	0.000047	0.537527	0.184390	79.097015	93.232986	122.722366	-2.363533	0.000000	-4.406099	0.000000	0.000000	0.000000	-0.100996	0.025574	-0.823713	0.000000	0.000000	2.000000	54.000000	0.000000
2900.677864	0.000047	0.537527	0.184390	79.097015	93.232986	122.722366	-2.363533	0.000000	-4.406099	0.000000	0.000000	0.000000	-0.100996	0.025574	-0.823713	0.000000	0.000000	2.000000	54.000000	0.000000
2900.681197	-0.000347	0.537589	0.181492	79.410034	94.709503	124.000267	-2.384535	0.000000	-4.394769	0.000000	0.000000	0.000000	-0.118306	0.018753	-0.869368	0.000000	0.000000	2.000000	54.000000	0.000000
2900.684530	-0.000347	0.537589	0.181492	79.410034	94.709503	124.000267	-2.384535	0.000000	-4.394769	0.000000	0.000000	0.000000	-0.118306	0.018753	-0.869368	0.000000	0.000000	2.000000	54.000000	0.000000
2900.687864	-0.000347	0.537589	0.181492	79.410034	94.709503	124.000267	-2.384535	0.000000	-4.394769	0.000000	0.000000	0.000000	-0.118306	0.018753	-0.869368	0.000000	0.000000	2.000000	54.000000	0.000000
2900.691197	-0.000858	0.537653	0.178491	79.720238	96.301498	125.399696	-2.406483	0.000000	-4.382790	0.000000	0.000000	0.000000	-0.153408	0.019002	-0.900359	0.000000	0.000000	2.000000	54.000000	0.000000
2900.694530	-0.000858	0.537653	0.178491	79.720238	96.301498	125.399696	-2.406483	0.000000	-4.382790	0.000000	0.000000	0.000000	-0.153408	0.019002	-0.900359	0.000000	0.000000	2.000000	54.000000	0.000000
2900.697864	-0.000858	0.537653	0.178491	79.720238	96.301498	125.399696	-2.406483	0.000000	-4.382790	0.000000	0.000000	0.000000	-0.153408	0.019002	-0.900359	0.000000	0.000000	2.000000	54.000000	0.000000
2900.701197	-0.001485	0.537766	0.175361	79.965775	97.906975	126.863869	-2.427839	0.000000	-4.370995	0.000000	0.000000	0.000000	-0.187905	0.033942	-0.939060	0.000000	0.000000	2.000000	54.000000	0.000000
2900.704530	-0.001485	0.537766	0.175361	79.965775	97.906975	126.863869	-2.427839	0.000000	-4.370995	0.000000	0.000000	0.000000	-0.187905	0.033942	-0.939060	0.000000	0.000000	2.000000	54.000000	0.000000
2900.707864	-0.001485	0.537766	0.175361	79.965775	97.906975	126.863869	-2.427839	0.000000	-4.370995	0.000000	0.000000	0.000000	-0.187905	0.033942	-0.939060	0.000000	0.000000	2.000000	54.000000	0.000000
2900.711197	-0.002254	0.537907	0.172211	80.115349	99.367500	128.266464	-2.448941	0.000000	-4.359207	0.000000	0.000000	0.000000	-0.230831	0.042245	-0.944898	0.000000	0.000000	2.000000	54.000000	0.000000
2900.714530	-0.002254	0.537907	0.172211	80.115349	99.367500	128.266464	-2.448941	0.000000	-4.359207	0.000000	0.000000	0.000000	-0.230831	0.042245	-0.944898	0.000000	0.000000	2.000000	54.000000	0.000000
2900.717864	-0.002254	0.537907	0.172211	80.115349	99.367500	128.266464	-2.448941	0.000000	-4.359207	0.000000	0.000000	0.000000	-0.230831	0.042245	-0.944898	0.000000	0.000000	2.000000	54.000000	0.000000
2900.721197	-0.003165	0.538152	0.169104	80.154480	100.609039	129.551590	-2.468110	0.000000	-4.348382	0.000000	0.000000	0.000000	-0.273159	0.073673	-0.932026	0.000000	0.000000	2.000000	54.000000	0.000000
2900.724530	-0.003165	0.538152	0.169104	80.154480	100.609039	129.551590	-2.468110	0.000000	-4.348382	0.000000	0.000000	0.000000	-0.273159	0.073673	-0.932026	0.000000	0.000000	2.000000	54.000000	0.000000
2900.727864	-0.003165	0.538152	0.169104	80.154480	100.609039	129.551590	-2.468110	0.000000	-4.348382	0.000000	0.000000	0.000000	-0.273159	0.073673	-0.932026	0.000000	0.000000	2.000000	54.000000	0.000000
2900.731197	-0.004244	0.538502	0.166041	80.119286	101.583099	130.638916	-2.484643	0.000000	-4.338957	0.000000	0.000000	0.000000	-0.323760	0.104775	-0.919138	0.000000	0.000000	2.000000	54.000000	0.000000
2900.734530	-0.004244	0.538502	0.166041	80.119286	101.583099	130.638916	-2.484643	0.000000	-4.338957	0.000000	0.000000	0.000000	-0.323760	0.104775	-0.919138	0.000000	0.000000	2.000000	54.000000	0.000000
2900.737864	-0.004244	0.538502	0.166041	80.119286	101.583099	130.638916	-2.484643	0.000000	-4.338957	0.000000	0.000000	0.000000	-0.323760	0.104775	-0.919138	0.000000	0.000000	2.000000	54.000000	0.000000
2900.741197	-0.005401	0.538900	0.163009	80.088928	102.351250	131.525314	-2.497896	0.000000	-4.331341	0.000000	0.000000	0.000000	-0.347121	0.119557	-0.909456	0.000000	0.000000	2.000000	54.000000	0.000000
2900.744530	-0.005401	0.538900	0.163009	80.088928	102.351250	131.525314	-2.497896	0.000000	-4.331341	0.000000	0.000000	0.000000	-0.347121	0.119557	-0.909456	0.000000	0.000000	2.000000	54.000000	0.000000
2900.747864	-0.005401	0.538900	0.163009	80.088928	102.351250	131.525314	-2.497896	0.000000	-4.331341	0.000000	0.000000	0.000000	-0.347121	0.119557	-0.909456	0.000000	0.000000	2.000000	54.000000	0.000000
2900.751197	-0.006606	0.539400	0.160022	80.073456	102.886406	132.171967	-2.509657	0.000000	-4.324537	0.000000	0.000000	0.000000	-0.361400	0.150057	-0.896218	0.000000	0.000000	2.000000	54.000000	0.000000
2900.754530	-0.006606	0.539400	0.160022	80.073456	102.886406	132.171967	-2.509657	0.000000	-4.324537	0.000000	0.000000	0.000000	-0.361400	0.150057	-0.896218	0.000000	0.000000	2.000000	54.000000	0.000000
2900.757864	-0.006606	0.539400	0.160022	80.073456	102.886406	132.171967	-2.509657	0.000000	-4.324537	0.000000	0.000000	0.000000	-0.361400	0.150057	-0.896218	0.000000	0.000000	2.000000	54.000000	0.000000
2900.761197	-0.007799	0.539915	0.157073	80.083908	103.233932	132.615784	-2.520329	0.000000	-4.318327	0.000000	0.000000	0.000000	-0.357988	0.154336	-0.884709	0.000000	0.000000	2.000000	54.000000	0.000000
2900.764530	-0.007799	0.539915	0.157073	80.083908	103.233932	132.615784	-2.520329	0.000000	-4.318327	0.000000	0.000000	0.000000	-0.357988	0.154336	-0.884709	0.000000	0.000000	2.000000	54.000000	0.000000
2900.767864	-0.007799	0.539915	0.157073	80.083908	103.233932	132.615784	-2.520329	0.000000	-4.318327	0.000000	0.000000	0.000000	-0.357988	0.154336	-0.884709	0.000000	0.000000	2.000000	54.000000	0.000000
2900.771197	-0.009009	0.540414	0.154073	80.152321	103.631615	133.079880	-2.531130	0.000000	-4.312005	0.000000	0.000000	0.000000	-0.362963	0.149910	-0.899844	0.000000	0.000000	2.000000	54.000000	0.000000
2900.774530	-0.009009	0.540414	0.154073	80.152321	103.631615	133.079880	-2.531130	0.000000	-4.312005	0.000000	0.000000	0.000000	-0.362963	0.149910	-0.899844	0.000000	0.000000	2.000000	54.000000	0.000000
2900.777864	-0.009009	0.540414	0.154073	80.152321	103.631615	133.079880	-2.531130	0.000000	-4.312005	0.000000	0.000000	0.000000	-0.362963	0.149910	-0.899844	0.000000	0.000000	2.000000	54.000000	0.000000
2900.781197	-0.010264	0.540871	0.151064	80.285149	104.076332	133.550827	-2.542568	0.000000	-4.305270	0.000000	0.000000	0.000000	-0.376589	0.136937	-0.902892	0.000000	0.000000	2.000000	54.000000	0.000000
2900.784530	-0.010264	0.540871	0.151064	80.285149	104.076332	133.550827	-2.542568	0.000000	-4.305270	0.000000	0.000000	0.000000	-0.376589	0.136937	-0.902892	0.000000	0.000000	2.000000	54.000000	0.000000
2900.787864	-0.010264	0.540871	0.151064	80.285149	104.076332	133.550827	-2.542568	0.000000	-4.305270	0.000000	0.000000	0.000000	-0.376589	0.136937	-0.902892	0.000000	0.000000	2.000000	54.000000	0.000000
2900.791197	-0.011592	0.541299	0.148022	80.485291	104.617401	134.076477	-2.553575	0.000000	-4.298750	0.000000	0.000000	0.000000	-0.398445	0.128285	-0.912362	0.000000	0.000000	2.000000	54.000000	0.000000
2900.794530	-0.011592	0.541299	0.148022	80.485291	104.617401	134.076477	-2.553575	0.000000	-4.298750	0.000000	0.000000	0.000000	-0.398445	0.128285	-0.912362	0.000000	0.000000	2.000000	54.000000	0.000000
2900.797864	-0.011592	0.541299	0.148022	80.485291	104.617401	134.076477	-2.553575	0.000000	-4.298750	0.000000	0.000000	0.000000	-0.398445	0.128285	-0.912362	0.000000	0.000000	2.000000	54.000000	0.000000
2900.801197	-0.013021	0.541670	0.144990	80.727226	105.393883	134.812820	-2.563823	0.000000	-4.292646	0.000000	0.000000	0.000000	-0.428697	0.111369	-0.909741	0.000000	0.000000	2.000000	54.000000	0.000000
2900.804530	-0.013021	0.541670	0.144990	80.727226	105.393883	134.812820	-2.563823	0.000000	-4.292646	0.000000	0.000000	0.000000	-0.428697	0.111369	-0.909741	0.000000	0.000000	2.000000	54.000000	0.000000
2900.807864	-0.013021	0.541670	0.144990	80.727226	105.393883	134.812820	-2.563823	0.000000	-4.292646	0.000000	0.000000	0.000000	-0.428697	0.111369	-0.909741	0.000000	0.000000	2.000000	54.000000	0.000000
2900.811197	-0.014549	0.541999	0.141945	80.976501	106.310356	135.673630	-2.572149	0.000000	-4.287663	0.000000	0.000000	0.000000	-0.458310	0.098789	-0.913484	0.000000	0.000000	2.000000	54.000000	0.000000
2900.814530	-0.014549	0.541999	0.141945	80.976501	106.310356	135.673630	-2.572149	0.000000	-4.287663	0.000000	0.000000	0.000000	-0.458310	0.098789	-0.913484	0.000000	0.000000	2.000000	54.000000	0.000000
2900.817864	-0.014549	0.541999	0.141945	80.976501	106.310356	135.673630	-2.572149	0.000000	-4.287663	0.000000	0.000000	0.000000	-0.458310	0.098789	-0.913484	0.000000	0.000000	2.000000	54.000000	0.000000
2900.821197	-0.016090	0.542363	0.138954	81.158287	107.138031	136.493484	-2.578780	0.000000	-4.283678	0.000000	0.000000	0.000000	-0.462446	0.109107	-0.897221	0.000000	0.000000	2.000000	54.000000	0.000000
2900.824530	-0.016090	0.542363	0.138954	81.158287	107.138031	136.493484	-2.578780	0.000000	-4.283678	0.000000	0.000000	0.000000	-0.462446	0.109107	-0.897221	0.000000	0.000000	2.000000	54.000000	0.000000
2900.827864	-0.016090	0.542363	0.138954	81.158287	107.138031	136.493484	-2.578780	0.000000	-4.283678	0.000000	0.000000	0.000000	-0.462446	0.109107	-0.897221	0.000000	0.000000	2.000000	54.000000	0.000000
2900.831197	-0.017645	0.542774	0.135997	81.217140	107.607742	136.997360	-2.584632	0.000000	-4.280149	0.000000	0.000000	0.000000	-0.466415	0.123426	-0.887072	0.000000	0.000000	2.000000	54.000000	0.000000
2900.834530	-0.017645	0.542774	0.135997	81.217140	107.607742	136.997360	-2.584632	0.000000	-4.280149	0.000000	0.000000	0.000000	-0.466415	0.123426	-0.887072	0.000000	0.000000	2.000000	54.000000	0.000000
2900.837864	-0.017645	0.542774	0.135997	81.217140	107.607742	136.997360	-2.584632	0.000000	-4.280149	0.000000	0.000000	0.000000	-0.466415	0.123426	-0.887072	0.000000	0.000000	2.000000	54.000000	0.000000
2900.841197	-0.019214	0.543220	0.133096	81.191139	107.984627	137.321518	-2.589950	0.000000	-4.276933	0.000000	0.000000	0.000000	-0.470560	0.133621	-0.870487	0.000000	0.000000	2.000000	54.000000	0.000000
2900.844530	-0.019214	0.543220	0.133096	81.191139	107.984627	137.321518	-2.589950	0.000000	-4.276933	0.000000	0.000000	0.000000	-0.470560	0.133621	-0.870487	0.000000	0.000000	2.000000	54.000000	0.000000
2900.847864	-0.019214	0.543220	0.133096	81.191139	107.984627	137.321518	-2.589950	0.000000	-4.276933	0.000000	0.000000	0.000000	-0.470560	0.133621	-0.870487	0.000000	0.000000	2.000000	54.000000	0.000000
2900.851197	-0.020822	0.543674	0.130195	81.170494	108.398758	137.629272	-2.594380	0.000000	-4.274248	0.000000	0.000000	0.000000	-0.482530	0.136462	-0.870221	0.000000	0.000000	2.000000	54.000000	0.000000
2900.854530	-0.020822	0.543674	0.130195	81.170494	108.398758	137.629272	-2.594380	0.000000	-4.274248	0.000000	0.000000	0.000000	-0.482530	0.136462	-0.870221	0.000000	0.000000	2.000000	54.000000	0.000000
2900.857864	-0.020822	0.543674	0.130195	81.170494	108.398758	137.629272	-2.594380	0.000000	-4.274248	0.000000	0.000000	0.000000	-0.482530	0.136462	-0.870221	0.000000	0.000000	2.000000	54.000000	0.000000
2900.861197	-0.022416	0.544112	0.127339	81.165245	108.803490	138.009064	-2.598030	0.000000	-4.272030	0.000000	0.000000	0.000000	-0.478109	0.131369	-0.856650	0.000000	0.000000	2.000000	54.000000	0.000000
2900.864530	-0.022416	0.544112	0.127339	81.165245	108.803490	138.009064	-2.598030	0.000000	-4.272030	0.000000	0.000000	0.000000	-0.478109	0.131369	-0.856650	0.000000	0.000000	2.000000	54.000000	0.000000
2900.867864	-0.022416	0.544112	0.127339	81.165245	108.803490	138.009064	-2.598030	0.000000	-4.272030	0.000000	0.000000	0.000000	-0.478109	0.131369	-0.856650	0.000000	0.000000	2.000000	54.000000	0.000000
2900.871197	-0.024075	0.544491	0.124456	81.215126	109.289383	138.528519	-2.601526	0.000000	-4.269901	0.000000	0.000000	0.000000	-0.497796	0.113483	-0.865138	0.000000	0.000000	2.000000	54.000000	0.000000
2900.874530	-0.024075	0.544491	0.124456	81.215126	109.289383	138.528519	-2.601526	0.000000	-4.269901	0.000000	0.000000	0.000000	-0.497796	0.113483	-0.865138	0.000000	0.000000	2.000000	54.000000	0.000000
2900.877864	-0.024075	0.544491	0.124456	81.215126	109.289383	138.528519	-2.601526	0.000000	-4.269901	0.000000	0.000000	0.000000	-0.497796	0.113483	-0.865138	0.000000	0.000000	2.000000	54.000000	0.000000
2900.881197	-0.025771	0.544810	0.121544	81.325455	109.867783	139.114136	-2.603969	0.000000	-4.268412	0.000000	0.000000	0.000000	-0.508811	0.095753	-0.873448	0.000000	0.000000	2.000000	54.000000	0.000000
2900.884530	-0.025771	0.544810	0.121544	81.325455	109.867783	139.114136	-2.603969	0.000000	-4.268412	0.000000	0.000000	0.000000	-0.508811	0.095753	-0.873448	0.000000	0.000000	2.000000	54.000000	0.000000
2900.887864	-0.025771	0.544810	0.121544	81.325455	109.867783	139.114136	-2.603969	0.000000	-4.268412	0.000000	0.000000	0.000000	-0.508811	0.095753	-0.873448	0.000000	0.000000	2.000000	54.000000	0.000000
2900.891197	-0.027530	0.545039	0.118608	81.452797	110.553238	139.803238	-2.606019	0.000000	-4.267161	0.000000	0.000000	0.000000	-0.527783	0.068755	-0.880843	0.000000	0.000000	2.000000	54.000000	0.000000
2900.894530	-0.027530	0.545039	0.118608	81.452797	110.553238	139.803238	-2.606019	0.000000	-4.267161	0.000000	0.000000	0.000000	-0.527783	0.068755	-0.880843	0.000000	0.000000	2.000000	54.000000	0.000000
2900.897864	-0.027530	0.545039	0.118608	81.452797	110.553238	139.803238	-2.606019	0.000000	-4.267161	0.000000	0.000000	0.000000	-0.527783	0.068755	-0.880843	0.000000	0.000000	2.000000	54.000000	0.000000
2900.901197	-0.029325	0.545260	0.115655	81.537750	111.276100	140.578537	-2.606907	0.000000	-4.266619	0.000000	0.000000	0.000000	-0.538276	0.066468	-0.885907	0.000000	0.000000	2.000000	54.000000	0.000000
2900.904530	-0.029325	0.545260	0.115655	81.537750	111.276100	140.578537	-2.606907	0.000000	-4.266619	0.000000	0.000000	0.000000	-0.538276	0.066468	-0.885907	0.000000	0.000000	2.000000	54.000000	0.000000
2900.907864	-0.029325	0.545260	0.115655	81.537750	111.276100	140.578537	-2.606907	0.000000	-4.266619	0.000000	0.000000	0.000000	-0.538276	0.066468	-0.885907	0.000000	0.000000	2.000000	54.000000	0.000000
2900.911197	-0.031181	0.545493	0.112700	81.539375	111.905487	141.312607	-2.607176	0.000000	-4.266454	0.000000	0.000000	0.000000	-0.556877	0.069729	-0.886509	0.000000	0.000000	2.000000	54.000000	0.000000
2900.914530	-0.031181	0.545493	0.112700	81.539375	111.905487	141.312607	-2.607176	0.000000	-4.266454	0.000000	0.000000	0.000000	-0.556877	0.069729	-0.886509	0.000000	0.000000	2.000000	54.000000	0.000000
2900.917864	-0.031181	0.545493	0.112700	81.539375	111.905487	141.312607	-2.607176	0.000000	-4.266454	0.000000	0.000000	0.000000	-0.556877	0.069729	-0.886509	0.000000	0.000000	2.000000	54.000000	0.000000
2900.921197	-0.033018	0.545754	0.109764	81.482948	112.505722	141.991608	-2.605785	0.000000	-4.267304	0.000000	0.000000	0.000000	-0.551193	0.078471	-0.880816	0.000000	0.000000	2.000000	54.000000	0.000000
2900.924530	-0.033018	0.545754	0.109764	81.482948	112.505722	141.991608	-2.605785	0.000000	-4.267304	0.000000	0.000000	0.000000	-0.551193	0.078471	-0.880816	0.000000	0.000000	2.000000	54.000000	0.000000
2900.927864	-0.033018	0.545754	0.109764	81.482948	112.505722	141.991608	-2.605785	0.000000	-4.267304	0.000000	0.000000	0.000000	-0.551193	0.078471	-0.880816	0.000000	0.000000	2.000000	54.000000	0.000000
2900.931197	-0.034890	0.546045	0.106844	81.420250	113.158836	142.603897	-2.604526	0.000000	-4.268073	0.000000	0.000000	0.000000	-0.561653	0.087165	-0.875985	0.000000	0.000000	2.000000	54.000000	0.000000
2900.934530	-0.034890	0.546045	0.106844	81.420250	113.158836	142.603897	-2.604526	0.000000	-4.268073	0.000000	0.000000	0.000000	-0.561653	0.087165	-0.875985	0.000000	0.000000	2.000000	54.000000	0.000000
2900.937864	-0.034890	0.546045	0.106844	81.420250	113.158836	142.603897	-2.604526	0.000000	-4.268073	0.000000	0.000000	0.000000	-0.561653	0.087165	-0.875985	0.000000	0.000000	2.000000	54.000000	0.000000
2900.941197	-0.036717	0.546333	0.103950	81.358505	113.760002	143.190521	-2.601896	0.000000	-4.269677	0.000000	0.000000	0.000000	-0.548070	0.086511	-0.868156	0.000000	0.000000	2.000000	54.000000	0.000000
2900.944530	-0.036717	0.546333	0.103950	81.358505	113.760002	143.190521	-2.601896	0.000000	-4.269677	0.000000	0.000000	0.000000	-0.548070	0.086511	-0.868156	0.000000	0.000000	2.000000	54.000000	0.000000
2900.947864	-0.036717	0.546333	0.103950	81.358505	113.760002	143.190521	-2.601896	0.000000	-4.269677	0.000000	0.000000	0.000000	-0.548070	0.086511	-0.868156	0.000000	0.000000	2.000000	54.000000	0.000000
2900.951197	-0.038526	0.546620	0.101081	81.305908	114.243217	143.678116	-2.599995	0.000000	-4.270834	0.000000	0.000000	0.000000	-0.542661	0.085951	-0.860658	0.000000	0.000000	2.000000	54.000000	0.000000
2900.954530	-0.038526	0.546620	0.101081	81.305908	114.243217	143.678116	-2.599995	0.000000	-4.270834	0.000000	0.000000	0.000000	-0.542661	0.085951	-0.860658	0.000000	0.000000	2.000000	54.000000	0.000000
2900.957864	-0.038526	0.546620	0.101081	81.305908	114.243217	143.678116	-2.599995	0.000000	-4.270834	0.000000	0.000000	0.000000	-0.542661	0.085951	-0.860658	0.000000	0.000000	2.000000	54.000000	0.000000
2900.961197	-0.040290	0.546886	0.098223	81.263741	114.613976	144.010117	-2.598072	0.000000	-4.272004	0.000000	0.000000	0.000000	-0.529073	0.079939	-0.857519	0.000000	0.000000	2.000000	54.000000	0.000000
2900.964530	-0.040290	0.546886	0.098223	81.263741	114.613976	144.010117	-2.598072	0.000000	-4.272004	0.000000	0.000000	0.000000	-0.529073	0.079939	-0.857519	0.000000	0.000000	2.000000	54.000000	0.000000
2900.967864	-0.040290	0.546886	0.098223	81.263741	114.613976	144.010117	-2.598072	0.000000	-4.272004	0.000000	0.000000	0.000000	-0.529073	0.079939	-0.857519	0.000000	0.000000	2.000000	54.000000	0.000000
2900.971197	-0.042032	0.547127	0.095335	81.238213	114.821236	144.121918	-2.597272	0.000000	-4.272491	0.000000	0.000000	0.000000	-0.522637	0.072097	-0.866454	0.000000	0.000000	2.000000	54.000000	0.000000
2900.974530	-0.042032	0.547127	0.095335	81.238213	114.821236	144.121918	-2.597272	0.000000	-4.272491	0.000000	0.000000	0.000000	-0.522637	0.072097	-0.866454	0.000000	0.000000	2.000000	54.000000	0.000000
2900.977864	-0.042032	0.547127	0.095335	81.238213	114.821236	144.121918	-2.597272	0.000000	-4.272491	0.000000	0.000000	0.000000	-0.522637	0.072097	-0.866454	0.000000	0.000000	2.000000	54.000000	0.000000
2900.981197	-0.043724	0.547353	0.092397	81.231216	114.856628	144.037186	-2.597717	0.000000	-4.272220	0.000000	0.000000	0.000000	-0.507767	0.067877	-0.881326	0.000000	0.000000	2.000000	54.000000	0.000000
2900.984530	-0.043724	0.547353	0.092397	81.231216	114.856628	144.037186	-2.597717	0.000000	-4.272220	0.000000	0.000000	0.000000	-0.507767	0.067877	-0.881326	0.000000	0.000000	2.000000	54.000000	0.000000
2900.987864	-0.043724	0.547353	0.092397	81.231216	114.856628	144.037186	-2.597717	0.000000	-4.272220	0.000000	0.000000	0.000000	-0.507767	0.067877	-0.881326	0.000000	0.000000	2.000000	54.000000	0.000000
2900.991197	-0.045419	0.547565	0.089405	81.233276	114.816422	144.062027	-2.600879	0.000000	-4.270296	0.000000	0.000000	0.000000	-0.508435	0.063555	-0.897456	0.000000	0.000000	2.000000	54.000000	0.000000
2900.994530	-0.045419	0.547565	0.089405	81.233276	114.816422	144.062027	-2.600879	0.000000	-4.270296	0.000000	0.000000	0.000000	-0.508435	0.063555	-0.897456	0.000000	0.000000	2.000000	54.000000	0.000000
2900.997864	-0.045419	0.547565	0.089405	81.233276	114.816422	144.062027	-2.600879	0.000000	-4.270296	0.000000	0.000000	0.000000	-0.508435	0.063555	-0.897456	0.000000	0.000000	2.000000	54.000000	0.000000
2901.001197	-0.047019	0.547775	0.086447	81.246170	114.680817	144.125488	-2.605308	0.000000	-4.267595	0.000000	0.000000	0.000000	-0.479884	0.063121	-0.887553	0.000000	0.000000	2.000000	54.000000	0.000000
2901.004530	-0.047019	0.547775	0.086447	81.246170	114.680817	144.125488	-2.605308	0.000000	-4.267595	0.000000	0.000000	0.000000	-0.479884	0.063121	-0.887553	0.000000	0.000000	2.000000	54.000000	0.000000
2901.007864	-0.047019	0.547775	0.086447	81.246170	114.680817	144.125488	-2.605308	0.000000	-4.267595	0.000000	0.000000	0.000000	-0.479884	0.063121	-0.887553	0.000000	0.000000	2.000000	54.000000	0.000000
2901.011197	-0.048626	0.547966	0.083496	81.277145	114.374336	144.011230	-2.612723	0.000000	-4.263060	0.000000	0.000000	0.000000	-0.482151	0.057275	-0.885218	0.000000	0.000000	2.000000	54.000000	0.000000
2901.014530	-0.048626	0.547966	0.083496	81.277145	114.374336	144.011230	-2.612723	0.000000	-4.263060	0.000000	0.000000	0.000000	-0.482151	0.057275	-0.885218	0.000000	0.000000	2.000000	54.000000	0.000000
2901.017864	-0.048626	0.547966	0.083496	81.277145	114.374336	144.011230	-2.612723	0.000000	-4.263060	0.000000	0.000000	0.000000	-0.482151	0.057275	-0.885218	0.000000	0.000000	2.000000	54.000000	0.000000
2901.021197	-0.050169	0.548163	0.080617	81.309662	114.035660	143.804886	-2.568698	0.000000	-4.174807	0.000000	0.000000	0.000000	-0.462945	0.058943	-0.863784	0.000000	0.000000	2.000000	54.000000	0.000000
2901.024530	-0.050169	0.548163	0.080617	81.309662	114.035660	143.804886	-2.568698	0.000000	-4.174807	0.000000	0.000000	0.000000	-0.462945	0.058943	-0.863784	0.000000	0.000000	2.000000	54.000000	0.000000
2901.027864	-0.050169	0.548163	0.080617	81.309662	114.035660	143.804886	-2.568698	0.000000	-4.174807	0.000000	0.000000	0.000000	-0.462945	0.058943	-0.863784	0.000000	0.000000	2.000000	54.000000	0.000000
2901.031197	-0.051597	0.548347	0.077798	81.340927	113.711311	143.556320	-2.491541	0.000000	-4.030843	0.000000	0.000000	0.000000	-0.428477	0.055303	-0.845703	0.000000	0.000000	2.000000	54.000000	0.000000
2901.034530	-0.051597	0.548347	0.077798	81.340927	113.711311	143.556320	-2.491541	0.000000	-4.030843	0.000000	0.000000	0.000000	-0.428477	0.055303	-0.845703	0.000000	0.000000	2.000000	54.000000	0.000000
2901.037864	-0.051597	0.548347	0.077798	81.340927	113.711311	143.556320	-2.491541	0.000000	-4.030843	0.000000	0.000000	0.000000	-0.428477	0.055303	-0.845703	0.000000	0.000000	2.000000	54.000000	0.000000
2901.041197	-0.052940	0.548508	0.075060	81.372337	113.416687	143.444550	-2.420128	0.000000	-3.889893	0.000000	0.000000	0.000000	-0.402901	0.048446	-0.821317	0.000000	0.000000	2.000000	54.000000	0.000000
2901.044530	-0.052940	0.548508	0.075060	81.372337	113.416687	143.444550	-2.420128	0.000000	-3.889893	0.000000	0.000000	0.000000	-0.402901	0.048446	-0.821317	0.000000	0.000000	2.000000	54.000000	0.000000
2901.047864	-0.052940	0.548508	0.075060	81.372337	113.416687	143.444550	-2.420128	0.000000	-3.889893	0.000000	0.000000	0.000000	-0.402901	0.048446	-0.821317	0.000000	0.000000	2.000000	54.000000	0.000000
2901.051197	-0.054167	0.548634	0.072328	81.401207	113.152054	143.351212	-2.352978	0.000000	-3.753007	0.000000	0.000000	0.000000	-0.367933	0.037743	-0.819507	0.000000	0.000000	2.000000	54.000000	0.000000
2901.054530	-0.054167	0.548634	0.072328	81.401207	113.152054	143.351212	-2.352978	0.000000	-3.753007	0.000000	0.000000	0.000000	-0.367933	0.037743	-0.819507	0.000000	0.000000	2.000000	54.000000	0.000000
2901.057864	-0.054167	0.548634	0.072328	81.401207	113.152054	143.351212	-2.352978	0.000000	-3.753007	0.000000	0.000000	0.000000	-0.367933	0.037743	-0.819507	0.000000	0.000000	2.000000	54.000000	0.000000
2901.061197	-0.055306	0.548714	0.069623	81.424759	113.015625	143.372894	-2.291656	0.000000	-3.616422	0.000000	0.000000	0.000000	-0.341631	0.023818	-0.811554	0.000000	0.000000	2.000000	54.000000	0.000000
2901.064530	-0.055306	0.548714	0.069623	81.424759	113.015625	143.372894	-2.291656	0.000000	-3.616422	0.000000	0.000000	0.000000	-0.341631	0.023818	-0.811554	0.000000	0.000000	2.000000	54.000000	0.000000
2901.067864	-0.055306	0.548714	0.069623	81.424759	113.015625	143.372894	-2.291656	0.000000	-3.616422	0.000000	0.000000	0.000000	-0.341631	0.023818	-0.811554	0.000000	0.000000	2.000000	54.000000	0.000000
2901.071197	-0.056405	0.548787	0.066913	81.456795	112.884666	143.391342	-2.234717	0.000000	-3.481164	0.000000	0.000000	0.000000	-0.329781	0.022064	-0.813179	0.000000	0.000000	2.000000	54.000000	0.000000
2901.074530	-0.056405	0.548787	0.066913	81.456795	112.884666	143.391342	-2.234717	0.000000	-3.481164	0.000000	0.000000	0.000000	-0.329781	0.022064	-0.813179	0.000000	0.000000	2.000000	54.000000	0.000000
2901.077864	-0.056405	0.548787	0.066913	81.456795	112.884666	143.391342	-2.234717	0.000000	-3.481164	0.000000	0.000000	0.000000	-0.329781	0.022064	-0.813179	0.000000	0.000000	2.000000	54.000000	0.000000
2901.081197	-0.057465	0.548855	0.064197	81.531181	112.768913	143.392288	-2.179754	0.000000	-3.345634	0.000000	0.000000	0.000000	-0.318033	0.020268	-0.814730	0.000000	0.000000	2.000000	54.000000	0.000000
2901.084530	-0.057465	0.548855	0.064197	81.531181	112.768913	143.392288	-2.179754	0.000000	-3.345634	0.000000	0.000000	0.000000	-0.318033	0.020268	-0.814730	0.000000	0.000000	2.000000	54.000000	0.000000
2901.087864	-0.057465	0.548855	0.064197	81.531181	112.768913	143.392288	-2.179754	0.000000	-3.345634	0.000000	0.000000	0.000000	-0.318033	0.020268	-0.814730	0.000000	0.000000	2.000000	54.000000	0.000000
2901.091197	-0.058492	0.548866	0.061526	81.644333	112.579041	143.304398	-2.126748	0.000000	-3.209845	0.000000	0.000000	0.000000	-0.308071	0.003506	-0.801265	0.000000	0.000000	2.000000	54.000000	0.000000
2901.094530	-0.058492	0.548866	0.061526	81.644333	112.579041	143.304398	-2.126748	0.000000	-3.209845	0.000000	0.000000	0.000000	-0.308071	0.003506	-0.801265	0.000000	0.000000	2.000000	54.000000	0.000000
2901.097864	-0.058492	0.548866	0.061526	81.644333	112.579041	143.304398	-2.126748	0.000000	-3.209845	0.000000	0.000000	0.000000	-0.308071	0.003506	-0.801265	0.000000	0.000000	2.000000	54.000000	0.000000
2901.101197	-0.059488	0.548841	0.058918	81.780922	112.107689	142.940414	-2.075403	0.000000	-3.076301	0.000000	0.000000	0.000000	-0.298941	-0.007653	-0.782421	0.000000	0.000000	2.000000	54.000000	0.000000
2901.104530	-0.059488	0.548841	0.058918	81.780922	112.107689	142.940414	-2.075403	0.000000	-3.076301	0.000000	0.000000	0.000000	-0.298941	-0.007653	-0.782421	0.000000	0.000000	2.000000	54.000000	0.000000
2901.107864	-0.059488	0.548841	0.058918	81.780922	112.107689	142.940414	-2.075403	0.000000	-3.076301	0.000000	0.000000	0.000000	-0.298941	-0.007653	-0.782421	0.000000	0.000000	2.000000	54.000000	0.000000
2901.111197	-0.060461	0.548758	0.056418	81.902840	111.379471	142.343246	-2.025580	0.000000	-2.945898	0.000000	0.000000	0.000000	-0.291656	-0.024920	-0.749923	0.000000	0.000000	2.000000	54.000000	0.000000
2901.114530	-0.060461	0.548758	0.056418	81.902840	111.379471	142.343246	-2.025580	0.000000	-2.945898	0.000000	0.000000	0.000000	-0.291656	-0.024920	-0.749923	0.000000	0.000000	2.000000	54.000000	0.000000
2901.117864	-0.060461	0.548758	0.056418	81.902840	111.379471	142.343246	-2.025580	0.000000	-2.945898	0.000000	0.000000	0.000000	-0.291656	-0.024920	-0.749923	0.000000	0.000000	2.000000	54.000000	0.000000
2901.121197	-0.061431	0.548657	0.053997	81.986870	110.578300	141.700943	-1.976971	0.000000	-2.820911	0.000000	0.000000	0.000000	-0.291028	-0.030206	-0.726326	0.000000	0.000000	2.000000	54.000000	0.000000
2901.124530	-0.061431	0.548657	0.053997	81.986870	110.578300	141.700943	-1.976971	0.000000	-2.820911	0.000000	0.000000	0.000000	-0.291028	-0.030206	-0.726326	0.000000	0.000000	2.000000	54.000000	0.000000
2901.127864	-0.061431	0.548657	0.053997	81.986870	110.578300	141.700943	-1.976971	0.000000	-2.820911	0.000000	0.000000	0.000000	-0.291028	-0.030206	-0.726326	0.000000	0.000000	2.000000	54.000000	0.000000
2901.131197	-0.062350	0.548466	0.051653	82.055771	109.896919	141.178650	-1.928466	0.000000	-2.699857	0.000000	0.000000	0.000000	-0.275813	-0.057408	-0.703119	0.000000	0.000000	2.000000	54.000000	0.000000
2901.134530	-0.062350	0.548466	0.051653	82.055771	109.896919	141.178650	-1.928466	0.000000	-2.699857	0.000000	0.000000	0.000000	-0.275813	-0.057408	-0.703119	0.000000	0.000000	2.000000	54.000000	0.000000
2901.137864	-0.062350	0.548466	0.051653	82.055771	109.896919	141.178650	-1.928466	0.000000	-2.699857	0.000000	0.000000	0.000000	-0.275813	-0.057408	-0.703119	0.000000	0.000000	2.000000	54.000000	0.000000
2901.141197	-0.063269	0.548258	0.049389	82.104240	109.480858	140.910522	-1.882497	0.000000	-2.582670	0.000000	0.000000	0.000000	-0.275682	-0.062191	-0.679232	0.000000	0.000000	2.000000	54.000000	0.000000
2901.144530	-0.063269	0.548258	0.049389	82.104240	109.480858	140.910522	-1.882497	0.000000	-2.582670	0.000000	0.000000	0.000000	-0.275682	-0.062191	-0.679232	0.000000	0.000000	2.000000	54.000000	0.000000
2901.147864	-0.063269	0.548258	0.049389	82.104240	109.480858	140.910522	-1.882497	0.000000	-2.582670	0.000000	0.000000	0.000000	-0.275682	-0.062191	-0.679232	0.000000	0.000000	2.000000	54.000000	0.000000
2901.151197	-0.064157	0.548011	0.047150	82.135277	109.468231	141.031189	-1.836550	0.000000	-2.469465	0.000000	0.000000	0.000000	-0.266343	-0.074231	-0.671689	0.000000	0.000000	2.000000	54.000000	0.000000
2901.154530	-0.064157	0.548011	0.047150	82.135277	109.468231	141.031189	-1.836550	0.000000	-2.469465	0.000000	0.000000	0.000000	-0.266343	-0.074231	-0.671689	0.000000	0.000000	2.000000	54.000000	0.000000
2901.157864	-0.064157	0.548011	0.047150	82.135277	109.468231	141.031189	-1.836550	0.000000	-2.469465	0.000000	0.000000	0.000000	-0.266343	-0.074231	-0.671689	0.000000	0.000000	2.000000	54.000000	0.000000
2901.161197	-0.065066	0.547759	0.044966	82.159431	109.803566	141.477570	-1.792159	0.000000	-2.357517	0.000000	0.000000	0.000000	-0.272827	-0.075646	-0.655306	0.000000	0.000000	2.000000	54.000000	0.000000
2901.164530	-0.065066	0.547759	0.044966	82.159431	109.803566	141.477570	-1.792159	0.000000	-2.357517	0.000000	0.000000	0.000000	-0.272827	-0.075646	-0.655306	0.000000	0.000000	2.000000	54.000000	0.000000
2901.167864	-0.065066	0.547759	0.044966	82.159431	109.803566	141.477570	-1.792159	0.000000	-2.357517	0.000000	0.000000	0.000000	-0.272827	-0.075646	-0.655306	0.000000	0.000000	2.000000	54.000000	0.000000
2901.171197	-0.066016	0.547495	0.042793	82.181168	110.539040	142.299393	-1.746688	0.000000	-2.248299	0.000000	0.000000	0.000000	-0.284879	-0.079146	-0.651927	0.000000	0.000000	2.000000	54.000000	0.000000
2901.174530	-0.066016	0.547495	0.042793	82.181168	110.539040	142.299393	-1.746688	0.000000	-2.248299	0.000000	0.000000	0.000000	-0.284879	-0.079146	-0.651927	0.000000	0.000000	2.000000	54.000000	0.000000
2901.177864	-0.066016	0.547495	0.042793	82.181168	110.539040	142.299393	-1.746688	0.000000	-2.248299	0.000000	0.000000	0.000000	-0.284879	-0.079146	-0.651927	0.000000	0.000000	2.000000	54.000000	0.000000
2901.181197	-0.066987	0.547227	0.040675	82.182724	111.640266	143.473755	-1.699208	0.000000	-2.139645	0.000000	0.000000	0.000000	-0.291330	-0.080404	-0.635507	0.000000	0.000000	2.000000	54.000000	0.000000
2901.184530	-0.066987	0.547227	0.040675	82.182724	111.640266	143.473755	-1.699208	0.000000	-2.139645	0.000000	0.000000	0.000000	-0.291330	-0.080404	-0.635507	0.000000	0.000000	2.000000	54.000000	0.000000
2901.187864	-0.066987	0.547227	0.040675	82.182724	111.640266	143.473755	-1.699208	0.000000	-2.139645	0.000000	0.000000	0.000000	-0.291330	-0.080404	-0.635507	0.000000	0.000000	2.000000	54.000000	0.000000
2901.191197	-0.067978	0.546911	0.038598	82.148972	112.578842	144.522964	-1.650653	0.000000	-2.033727	0.000000	0.000000	0.000000	-0.297301	-0.094969	-0.622930	0.000000	0.000000	2.000000	54.000000	0.000000
2901.194530	-0.067978	0.546911	0.038598	82.148972	112.578842	144.522964	-1.650653	0.000000	-2.033727	0.000000	0.000000	0.000000	-0.297301	-0.094969	-0.622930	0.000000	0.000000	2.000000	54.000000	0.000000
2901.197864	-0.067978	0.546911	0.038598	82.148972	112.578842	144.522964	-1.650653	0.000000	-2.033727	0.000000	0.000000	0.000000	-0.297301	-0.094969	-0.622930	0.000000	0.000000	2.000000	54.000000	0.000000
2901.201197	-0.068976	0.546588	0.036643	82.076851	113.308014	145.404617	-1.601103	0.000000	-1.929905	0.000000	0.000000	0.000000	-0.299460	-0.096790	-0.586505	0.000000	0.000000	2.000000	54.000000	0.000000
2901.204530	-0.068976	0.546588	0.036643	82.076851	113.308014	145.404617	-1.601103	0.000000	-1.929905	0.000000	0.000000	0.000000	-0.299460	-0.096790	-0.586505	0.000000	0.000000	2.000000	54.000000	0.000000
2901.207864	-0.068976	0.546588	0.036643	82.076851	113.308014	145.404617	-1.601103	0.000000	-1.929905	0.000000	0.000000	0.000000	-0.299460	-0.096790	-0.586505	0.000000	0.000000	2.000000	54.000000	0.000000
2901.211197	-0.069975	0.546208	0.034756	82.002914	114.021240	146.270309	-1.551193	0.000000	-1.832154	0.000000	0.000000	0.000000	-0.299627	-0.114000	-0.566045	0.000000	0.000000	2.000000	54.000000	0.000000
2901.214530	-0.069975	0.546208	0.034756	82.002914	114.021240	146.270309	-1.551193	0.000000	-1.832154	0.000000	0.000000	0.000000	-0.299627	-0.114000	-0.566045	0.000000	0.000000	2.000000	54.000000	0.000000
2901.217864	-0.069975	0.546208	0.034756	82.002914	114.021240	146.270309	-1.551193	0.000000	-1.832154	0.000000	0.000000	0.000000	-0.299627	-0.114000	-0.566045	0.000000	0.000000	2.000000	54.000000	0.000000
2901.221197	-0.070951	0.545798	0.032936	81.928833	114.702606	147.101288	-1.501255	0.000000	-1.737813	0.000000	0.000000	0.000000	-0.292772	-0.122869	-0.545982	0.000000	0.000000	2.000000	54.000000	0.000000
2901.224530	-0.070951	0.545798	0.032936	81.928833	114.702606	147.101288	-1.501255	0.000000	-1.737813	0.000000	0.000000	0.000000	-0.292772	-0.122869	-0.545982	0.000000	0.000000	2.000000	54.000000	0.000000
2901.227864	-0.070951	0.545798	0.032936	81.928833	114.702606	147.101288	-1.501255	0.000000	-1.737813	0.000000	0.000000	0.000000	-0.292772	-0.122869	-0.545982	0.000000	0.000000	2.000000	54.000000	0.000000
2901.231197	-0.071913	0.545384	0.031242	81.853096	115.371498	147.917053	-1.452460	0.000000	-1.646816	0.000000	0.000000	0.000000	-0.288737	-0.124262	-0.508238	0.000000	0.000000	2.000000	54.000000	0.000000
2901.234530	-0.071913	0.545384	0.031242	81.853096	115.371498	147.917053	-1.452460	0.000000	-1.646816	0.000000	0.000000	0.000000	-0.288737	-0.124262	-0.508238	0.000000	0.000000	2.000000	54.000000	0.000000
2901.237864	-0.071913	0.545384	0.031242	81.853096	115.371498	147.917053	-1.452460	0.000000	-1.646816	0.000000	0.000000	0.000000	-0.288737	-0.124262	-0.508238	0.000000	0.000000	2.000000	54.000000	0.000000
2901.241197	-0.072848	0.544961	0.029570	81.777649	116.010262	148.699783	-1.404337	0.000000	-1.562110	0.000000	0.000000	0.000000	-0.280388	-0.127061	-0.501603	0.000000	0.000000	2.000000	54.000000	0.000000
2901.244530	-0.072848	0.544961	0.029570	81.777649	116.010262	148.699783	-1.404337	0.000000	-1.562110	0.000000	0.000000	0.000000	-0.280388	-0.127061	-0.501603	0.000000	0.000000	2.000000	54.000000	0.000000
2901.247864	-0.072848	0.544961	0.029570	81.777649	116.010262	148.699783	-1.404337	0.000000	-1.562110	0.000000	0.000000	0.000000	-0.280388	-0.127061	-0.501603	0.000000	0.000000	2.000000	54.000000	0.000000
2901.251197	-0.073787	0.544552	0.027976	81.704285	116.599693	149.432785	-1.357605	0.000000	-1.478509	0.000000	0.000000	0.000000	-0.281744	-0.122475	-0.478321	0.000000	0.000000	2.000000	54.000000	0.000000
2901.254530	-0.073787	0.544552	0.027976	81.704285	116.599693	149.432785	-1.357605	0.000000	-1.478509	0.000000	0.000000	0.000000	-0.281744	-0.122475	-0.478321	0.000000	0.000000	2.000000	54.000000	0.000000
2901.257864	-0.073787	0.544552	0.027976	81.704285	116.599693	149.432785	-1.357605	0.000000	-1.478509	0.000000	0.000000	0.000000	-0.281744	-0.122475	-0.478321	0.000000	0.000000	2.000000	54.000000	0.000000
2901.261197	-0.074725	0.544152	0.026418	81.634239	117.155136	150.130157	-1.310648	0.000000	-1.398789	0.000000	0.000000	0.000000	-0.281396	-0.120122	-0.467201	0.000000	0.000000	2.000000	54.000000	0.000000
2901.264530	-0.074725	0.544152	0.026418	81.634239	117.155136	150.130157	-1.310648	0.000000	-1.398789	0.000000	0.000000	0.000000	-0.281396	-0.120122	-0.467201	0.000000	0.000000	2.000000	54.000000	0.000000
2901.267864	-0.074725	0.544152	0.026418	81.634239	117.155136	150.130157	-1.310648	0.000000	-1.398789	0.000000	0.000000	0.000000	-0.281396	-0.120122	-0.467201	0.000000	0.000000	2.000000	54.000000	0.000000
2901.271197	-0.075715	0.543740	0.024937	81.566780	117.645554	150.761612	-1.263748	0.000000	-1.320922	0.000000	0.000000	0.000000	-0.297010	-0.123537	-0.444540	0.000000	0.000000	2.000000	54.000000	0.000000
2901.274530	-0.075715	0.543740	0.024937	81.566780	117.645554	150.761612	-1.263748	0.000000	-1.320922	0.000000	0.000000	0.000000	-0.297010	-0.123537	-0.444540	0.000000	0.000000	2.000000	54.000000	0.000000
2901.277864	-0.075715	0.543740	0.024937	81.566780	117.645554	150.761612	-1.263748	0.000000	-1.320922	0.000000	0.000000	0.000000	-0.297010	-0.123537	-0.444540	0.000000	0.000000	2.000000	54.000000	0.000000
2901.281197	-0.076740	0.543351	0.023570	81.519600	117.964386	151.233215	-1.214247	0.000000	-1.246832	0.000000	0.000000	0.000000	-0.307585	-0.116760	-0.409958	0.000000	0.000000	2.000000	54.000000	0.000000
2901.284530	-0.076740	0.543351	0.023570	81.519600	117.964386	151.233215	-1.214247	0.000000	-1.246832	0.000000	0.000000	0.000000	-0.307585	-0.116760	-0.409958	0.000000	0.000000	2.000000	54.000000	0.000000
2901.287864	-0.076740	0.543351	0.023570	81.519600	117.964386	151.233215	-1.214247	0.000000	-1.246832	0.000000	0.000000	0.000000	-0.307585	-0.116760	-0.409958	0.000000	0.000000	2.000000	54.000000	0.000000
2901.291197	-0.077772	0.542977	0.022282	81.511200	117.990547	151.406204	-1.162983	0.000000	-1.178506	0.000000	0.000000	0.000000	-0.309575	-0.112184	-0.386492	0.000000	0.000000	2.000000	54.000000	0.000000
2901.294530	-0.077772	0.542977	0.022282	81.511200	117.990547	151.406204	-1.162983	0.000000	-1.178506	0.000000	0.000000	0.000000	-0.309575	-0.112184	-0.386492	0.000000	0.000000	2.000000	54.000000	0.000000
2901.297864	-0.077772	0.542977	0.022282	81.511200	117.990547	151.406204	-1.162983	0.000000	-1.178506	0.000000	0.000000	0.000000	-0.309575	-0.112184	-0.386492	0.000000	0.000000	2.000000	54.000000	0.000000
2901.301197	-0.078806	0.542623	0.021180	81.535851	117.770470	151.331451	-1.111387	0.000000	-1.114091	0.000000	0.000000	0.000000	-0.310115	-0.106105	-0.330478	0.000000	0.000000	2.000000	54.000000	0.000000
2901.304530	-0.078806	0.542623	0.021180	81.535851	117.770470	151.331451	-1.111387	0.000000	-1.114091	0.000000	0.000000	0.000000	-0.310115	-0.106105	-0.330478	0.000000	0.000000	2.000000	54.000000	0.000000
2901.307864	-0.078806	0.542623	0.021180	81.535851	117.770470	151.331451	-1.111387	0.000000	-1.114091	0.000000	0.000000	0.000000	-0.310115	-0.106105	-0.330478	0.000000	0.000000	2.000000	54.000000	0.000000
2901.311197	-0.079803	0.542285	0.020165	81.569092	117.487312	151.156281	-1.059701	0.000000	-1.059011	0.000000	0.000000	0.000000	-0.299089	-0.101566	-0.304588	0.000000	0.000000	2.000000	54.000000	0.000000
2901.314530	-0.079803	0.542285	0.020165	81.569092	117.487312	151.156281	-1.059701	0.000000	-1.059011	0.000000	0.000000	0.000000	-0.299089	-0.101566	-0.304588	0.000000	0.000000	2.000000	54.000000	0.000000
2901.317864	-0.079803	0.542285	0.020165	81.569092	117.487312	151.156281	-1.059701	0.000000	-1.059011	0.000000	0.000000	0.000000	-0.299089	-0.101566	-0.304588	0.000000	0.000000	2.000000	54.000000	0.000000
2901.321197	-0.080755	0.541976	0.019322	81.601883	117.187019	150.717163	-1.009853	0.000000	-1.008246	0.000000	0.000000	0.000000	-0.285709	-0.092651	-0.252866	0.000000	0.000000	2.000000	54.000000	0.000000
2901.324530	-0.080755	0.541976	0.019322	81.601883	117.187019	150.717163	-1.009853	0.000000	-1.008246	0.000000	0.000000	0.000000	-0.285709	-0.092651	-0.252866	0.000000	0.000000	2.000000	54.000000	0.000000
2901.327864	-0.080755	0.541976	0.019322	81.601883	117.187019	150.717163	-1.009853	0.000000	-1.008246	0.000000	0.000000	0.000000	-0.285709	-0.092651	-0.252866	0.000000	0.000000	2.000000	54.000000	0.000000
2901.331197	-0.081670	0.541665	0.018548	81.619011	117.015869	150.102951	-0.962235	0.000000	-0.966102	0.000000	0.000000	0.000000	-0.274405	-0.093208	-0.232165	0.000000	0.000000	2.000000	54.000000	0.000000
2901.334530	-0.081670	0.541665	0.018548	81.619011	117.015869	150.102951	-0.962235	0.000000	-0.966102	0.000000	0.000000	0.000000	-0.274405	-0.093208	-0.232165	0.000000	0.000000	2.000000	54.000000	0.000000
2901.337864	-0.081670	0.541665	0.018548	81.619011	117.015869	150.102951	-0.962235	0.000000	-0.966102	0.000000	0.000000	0.000000	-0.274405	-0.093208	-0.232165	0.000000	0.000000	2.000000	54.000000	0.000000
2901.341197	-0.082596	0.541369	0.017854	81.622482	116.938156	150.019180	-0.916501	0.000000	-0.927408	0.000000	0.000000	0.000000	-0.277765	-0.088725	-0.208265	0.000000	0.000000	2.000000	54.000000	0.000000
2901.344530	-0.082596	0.541369	0.017854	81.622482	116.938156	150.019180	-0.916501	0.000000	-0.927408	0.000000	0.000000	0.000000	-0.277765	-0.088725	-0.208265	0.000000	0.000000	2.000000	54.000000	0.000000
2901.347864	-0.082596	0.541369	0.017854	81.622482	116.938156	150.019180	-0.916501	0.000000	-0.927408	0.000000	0.000000	0.000000	-0.277765	-0.088725	-0.208265	0.000000	0.000000	2.000000	54.000000	0.000000
2901.351197	-0.083533	0.541115	0.017235	81.610634	116.965225	150.173996	-0.870206	0.000000	-0.892697	0.000000	0.000000	0.000000	-0.281056	-0.076353	-0.185705	0.000000	0.000000	2.000000	54.000000	0.000000
2901.354530	-0.083533	0.541115	0.017235	81.610634	116.965225	150.173996	-0.870206	0.000000	-0.892697	0.000000	0.000000	0.000000	-0.281056	-0.076353	-0.185705	0.000000	0.000000	2.000000	54.000000	0.000000
2901.357864	-0.083533	0.541115	0.017235	81.610634	116.965225	150.173996	-0.870206	0.000000	-0.892697	0.000000	0.000000	0.000000	-0.281056	-0.076353	-0.185705	0.000000	0.000000	2.000000	54.000000	0.000000
2901.361197	-0.084444	0.540882	0.016745	81.590340	117.041893	150.373672	-0.823364	0.000000	-0.861746	0.000000	0.000000	0.000000	-0.273434	-0.069744	-0.147078	0.000000	0.000000	2.000000	54.000000	0.000000
2901.364530	-0.084444	0.540882	0.016745	81.590340	117.041893	150.373672	-0.823364	0.000000	-0.861746	0.000000	0.000000	0.000000	-0.273434	-0.069744	-0.147078	0.000000	0.000000	2.000000	54.000000	0.000000
2901.367864	-0.084444	0.540882	0.016745	81.590340	117.041893	150.373672	-0.823364	0.000000	-0.861746	0.000000	0.000000	0.000000	-0.273434	-0.069744	-0.147078	0.000000	0.000000	2.000000	54.000000	0.000000
2901.371197	-0.085390	0.540717	0.016321	81.569206	117.112785	150.566574	-0.777792	0.000000	-0.837233	0.000000	0.000000	0.000000	-0.283613	-0.049610	-0.127000	0.000000	0.000000	2.000000	54.000000	0.000000
2901.374530	-0.085390	0.540717	0.016321	81.569206	117.112785	150.566574	-0.777792	0.000000	-0.837233	0.000000	0.000000	0.000000	-0.283613	-0.049610	-0.127000	0.000000	0.000000	2.000000	54.000000	0.000000
2901.377864	-0.085390	0.540717	0.016321	81.569206	117.112785	150.566574	-0.777792	0.000000	-0.837233	0.000000	0.000000	0.000000	-0.283613	-0.049610	-0.127000	0.000000	0.000000	2.000000	54.000000	0.000000
2901.381197	-0.085390	0.540717	0.016321	81.561012	117.079117	150.637802	-0.730523	0.000000	-0.816067	0.000000	0.000000	0.000000	-0.283613	-0.049610	-0.127000	0.000000	0.000000	2.000000	54.000000	0.000000
2901.384530	-0.086295	0.540607	0.016068	81.561012	117.079117	150.637802	-0.730523	0.000000	-0.816067	0.000000	0.000000	0.000000	-0.271688	-0.033021	-0.076120	0.000000	0.000000	2.000000	54.000000	0.000000
2901.387864	-0.086295	0.540607	0.016068	81.561012	117.079117	150.637802	-0.730523	0.000000	-0.816067	0.000000	0.000000	0.000000	-0.271688	-0.033021	-0.076120	0.000000	0.000000	2.000000	54.000000	0.000000
2901.391197	-0.087150	0.540555	0.015920	81.561668	116.994652	150.655640	-0.730523	0.000000	-0.816067	0.000000	0.000000	0.000000	-0.256563	-0.015759	-0.044242	0.000000	0.000000	2.000000	54.000000	0.000000
2901.394530	-0.087150	0.540555	0.015920	81.561668	116.994652	150.655640	-0.730523	0.000000	-0.816067	0.000000	0.000000	0.000000	-0.256563	-0.015759	-0.044242	0.000000	0.000000	2.000000	54.000000	0.000000
2901.397864	-0.087150	0.540555	0.015920	81.561668	116.994652	150.655640	-0.730523	0.000000	-0.816067	0.000000	0.000000	0.000000	-0.256563	-0.015759	-0.044242	0.000000	0.000000	2.000000	54.000000	0.000000
2901.401197	-0.087150	0.540555	0.015920	81.568977	116.840416	150.593460	-0.642481	0.000000	-0.796006	0.000000	0.000000	0.000000	-0.256563	-0.015759	-0.044242	0.000000	0.000000	2.000000	54.000000	0.000000
2901.404530	-0.087945	0.540557	0.015947	81.568977	116.840416	150.593460	-0.642481	0.000000	-0.796006	0.000000	0.000000	0.000000	-0.238422	0.000763	0.008058	0.000000	0.000000	2.000000	54.000000	0.000000
2901.407864	-0.087945	0.540557	0.015947	81.568977	116.840416	150.593460	-0.642481	0.000000	-0.796006	0.000000	0.000000	0.000000	-0.238422	0.000763	0.008058	0.000000	0.000000	2.000000	54.000000	0.000000
2901.411197	-0.088653	0.540651	0.016125	81.593163	116.661324	150.476761	-0.642481	0.000000	-0.796006	0.000000	0.000000	0.000000	-0.212234	0.028046	0.053546	0.000000	0.000000	2.000000	54.000000	0.000000
2901.414530	-0.088653	0.540651	0.016125	81.593163	116.661324	150.476761	-0.642481	0.000000	-0.796006	0.000000	0.000000	0.000000	-0.212234	0.028046	0.053546	0.000000	0.000000	2.000000	54.000000	0.000000
2901.417864	-0.088653	0.540651	0.016125	81.593163	116.661324	150.476761	-0.642481	0.000000	-0.796006	0.000000	0.000000	0.000000	-0.212234	0.028046	0.053546	0.000000	0.000000	2.000000	54.000000	0.000000
2901.421197	-0.088653	0.540651	0.016125	81.646896	116.534737	150.379333	-0.567372	0.000000	-0.806274	0.000000	0.000000	0.000000	-0.212234	0.028046	0.053546	0.000000	0.000000	2.000000	54.000000	0.000000
2901.424530	-0.089301	0.540799	0.016479	81.646896	116.534737	150.379333	-0.567372	0.000000	-0.806274	0.000000	0.000000	0.000000	-0.194444	0.044631	0.105984	0.000000	0.000000	2.000000	54.000000	0.000000
2901.427864	-0.089301	0.540799	0.016479	81.646896	116.534737	150.379333	-0.567372	0.000000	-0.806274	0.000000	0.000000	0.000000	-0.194444	0.044631	0.105984	0.000000	0.000000	2.000000	54.000000	0.000000
2901.431197	-0.089878	0.541006	0.016943	81.739815	116.585075	150.397736	-0.567372	0.000000	-0.806274	0.000000	0.000000	0.000000	-0.173142	0.061925	0.139382	0.000000	0.000000	2.000000	54.000000	0.000000
2901.434530	-0.089878	0.541006	0.016943	81.739815	116.585075	150.397736	-0.567372	0.000000	-0.806274	0.000000	0.000000	0.000000	-0.173142	0.061925	0.139382	0.000000	0.000000	2.000000	54.000000	0.000000
2901.437864	-0.089878	0.541006	0.016943	81.739815	116.585075	150.397736	-0.567372	0.000000	-0.806274	0.000000	0.000000	0.000000	-0.173142	0.061925	0.139382	0.000000	0.000000	2.000000	54.000000	0.000000
2901.441197	-0.089878	0.541006	0.016943	81.891769	116.901009	150.606766	-0.506108	0.000000	-0.847168	0.000000	0.000000	0.000000	-0.173142	0.061925	0.139382	0.000000	0.000000	2.000000	54.000000	0.000000
2901.444530	-0.090369	0.541277	0.017564	81.891769	116.901009	150.606766	-0.506108	0.000000	-0.847168	0.000000	0.000000	0.000000	-0.147400	0.081447	0.186326	0.000000	0.000000	2.000000	54.000000	0.000000
2901.447864	-0.090369	0.541277	0.017564	81.891769	116.901009	150.606766	-0.506108	0.000000	-0.847168	0.000000	0.000000	0.000000	-0.147400	0.081447	0.186326	0.000000	0.000000	2.000000	54.000000	0.000000
2901.451197	-0.090742	0.541564	0.018292	82.097260	117.525932	151.046783	-0.506108	0.000000	-0.847168	0.000000	0.000000	0.000000	-0.111715	0.085892	0.218239	0.000000	0.000000	2.000000	54.000000	0.000000
2901.454530	-0.090742	0.541564	0.018292	82.097260	117.525932	151.046783	-0.506108	0.000000	-0.847168	0.000000	0.000000	0.000000	-0.111715	0.085892	0.218239	0.000000	0.000000	2.000000	54.000000	0.000000
2901.457864	-0.090742	0.541564	0.018292	82.097260	117.525932	151.046783	-0.506108	0.000000	-0.847168	0.000000	0.000000	0.000000	-0.111715	0.085892	0.218239	0.000000	0.000000	2.000000	54.000000	0.000000
2901.461197	-0.090742	0.541564	0.018292	82.331001	118.375183	151.661530	-0.462922	0.000000	-0.914596	0.000000	0.000000	0.000000	-0.111715	0.085892	0.218239	0.000000	0.000000	2.000000	54.000000	0.000000
2901.464530	-0.091014	0.541848	0.019103	82.331001	118.375183	151.661530	-0.462922	0.000000	-0.914596	0.000000	0.000000	0.000000	-0.081613	0.085299	0.243461	0.000000	0.000000	2.000000	54.000000	0.000000
2901.467864	-0.091014	0.541848	0.019103	82.331001	118.375183	151.661530	-0.462922	0.000000	-0.914596	0.000000	0.000000	0.000000	-0.081613	0.085299	0.243461	0.000000	0.000000	2.000000	54.000000	0.000000
2901.471197	-0.091166	0.542147	0.020022	82.584496	119.384102	152.396744	-0.462922	0.000000	-0.914596	0.000000	0.000000	0.000000	-0.045584	0.089744	0.275423	0.000000	0.000000	2.000000	54.000000	0.000000
2901.474530	-0.091166	0.542147	0.020022	82.584496	119.384102	152.396744	-0.462922	0.000000	-0.914596	0.000000	0.000000	0.000000	-0.045584	0.089744	0.275423	0.000000	0.000000	2.000000	54.000000	0.000000
2901.477864	-0.091166	0.542147	0.020022	82.584496	119.384102	152.396744	-0.462922	0.000000	-0.914596	0.000000	0.000000	0.000000	-0.045584	0.089744	0.275423	0.000000	0.000000	2.000000	54.000000	0.000000
2901.481197	-0.091166	0.542147	0.020022	82.847664	120.634041	153.341599	-0.441723	0.000000	-1.001076	0.000000	0.000000	0.000000	-0.045584	0.089744	0.275423	0.000000	0.000000	2.000000	54.000000	0.000000
2901.484530	-0.091274	0.542393	0.020957	82.847664	120.634041	153.341599	-0.441723	0.000000	-1.001076	0.000000	0.000000	0.000000	-0.032414	0.073899	0.280508	0.000000	0.000000	2.000000	54.000000	0.000000
2901.487864	-0.091274	0.542393	0.020957	82.847664	120.634041	153.341599	-0.441723	0.000000	-1.001076	0.000000	0.000000	0.000000	-0.032414	0.073899	0.280508	0.000000	0.000000	2.000000	54.000000	0.000000
2901.491197	-0.091317	0.542630	0.021926	83.108414	121.971458	154.371719	-0.441723	0.000000	-1.001076	0.000000	0.000000	0.000000	-0.013110	0.071040	0.290959	0.000000	0.000000	2.000000	54.000000	0.000000
2901.494530	-0.091317	0.542630	0.021926	83.108414	121.971458	154.371719	-0.441723	0.000000	-1.001076	0.000000	0.000000	0.000000	-0.013110	0.071040	0.290959	0.000000	0.000000	2.000000	54.000000	0.000000
2901.497864	-0.091317	0.542630	0.021926	83.108414	121.971458	154.371719	-0.441723	0.000000	-1.001076	0.000000	0.000000	0.000000	-0.013110	0.071040	0.290959	0.000000	0.000000	2.000000	54.000000	0.000000
2901.501197	-0.091354	0.542806	0.022864	83.337204	123.244225	155.365356	-0.434135	0.000000	-1.096321	0.000000	0.000000	0.000000	-0.011108	0.052896	0.281302	0.000000	0.000000	2.000000	54.000000	0.000000
2901.504530	-0.091354	0.542806	0.022864	83.337204	123.244225	155.365356	-0.434135	0.000000	-1.096321	0.000000	0.000000	0.000000	-0.011108	0.052896	0.281302	0.000000	0.000000	2.000000	54.000000	0.000000
2901.507864	-0.091354	0.542806	0.022864	83.337204	123.244225	155.365356	-0.434135	0.000000	-1.096321	0.000000	0.000000	0.000000	-0.011108	0.052896	0.281302	0.000000	0.000000	2.000000	54.000000	0.000000
2901.511197	-0.091419	0.542946	0.023824	83.529160	124.233818	156.132339	-0.432284	0.000000	-1.143204	0.000000	0.000000	0.000000	-0.019306	0.041916	0.287954	0.000000	0.000000	2.000000	54.000000	0.000000
2901.514530	-0.091419	0.542946	0.023824	83.529160	124.233818	156.132339	-0.432284	0.000000	-1.143204	0.000000	0.000000	0.000000	-0.019306	0.041916	0.287954	0.000000	0.000000	2.000000	54.000000	0.000000
2901.517864	-0.091419	0.542946	0.023824	83.529160	124.233818	156.132339	-0.432284	0.000000	-1.143204	0.000000	0.000000	0.000000	-0.019306	0.041916	0.287954	0.000000	0.000000	2.000000	54.000000	0.000000
2901.521197	-0.091472	0.543083	0.024851	83.668007	124.761192	156.510986	-0.429066	0.000000	-1.191197	0.000000	0.000000	0.000000	-0.015860	0.041073	0.307988	0.000000	0.000000	2.000000	54.000000	0.000000
2901.524530	-0.091472	0.543083	0.024851	83.668007	124.761192	156.510986	-0.429066	0.000000	-1.191197	0.000000	0.000000	0.000000	-0.015860	0.041073	0.307988	0.000000	0.000000	2.000000	54.000000	0.000000
2901.527864	-0.091472	0.543083	0.024851	83.668007	124.761192	156.510986	-0.429066	0.000000	-1.191197	0.000000	0.000000	0.000000	-0.015860	0.041073	0.307988	0.000000	0.000000	2.000000	54.000000	0.000000
2901.531197	-0.091497	0.543203	0.025863	83.759171	124.751015	156.420212	-0.426423	0.000000	-1.242528	0.000000	0.000000	0.000000	-0.007738	0.035870	0.303676	0.000000	0.000000	2.000000	54.000000	0.000000
2901.534530	-0.091497	0.543203	0.025863	83.759171	124.751015	156.420212	-0.426423	0.000000	-1.242528	0.000000	0.000000	0.000000	-0.007738	0.035870	0.303676	0.000000	0.000000	2.000000	54.000000	0.000000
2901.537864	-0.091497	0.543203	0.025863	83.759171	124.751015	156.420212	-0.426423	0.000000	-1.242528	0.000000	0.000000	0.000000	-0.007738	0.035870	0.303676	0.000000	0.000000	2.000000	54.000000	0.000000
2901.541197	-0.091530	0.543329	0.026915	83.811440	124.361015	156.003647	-0.425133	0.000000	-1.293141	0.000000	0.000000	0.000000	-0.009791	0.037921	0.315600	0.000000	0.000000	2.000000	54.000000	0.000000
2901.544530	-0.091530	0.543329	0.026915	83.811440	124.361015	156.003647	-0.425133	0.000000	-1.293141	0.000000	0.000000	0.000000	-0.009791	0.037921	0.315600	0.000000	0.000000	2.000000	54.000000	0.000000
2901.547864	-0.091530	0.543329	0.026915	83.811440	124.361015	156.003647	-0.425133	0.000000	-1.293141	0.000000	0.000000	0.000000	-0.009791	0.037921	0.315600	0.000000	0.000000	2.000000	54.000000	0.000000
2901.551197	-0.091494	0.543428	0.027984	83.860008	123.933441	155.548950	-0.423501	0.000000	-1.345741	0.000000	0.000000	0.000000	0.010930	0.029712	0.320662	0.000000	0.000000	2.000000	54.000000	0.000000
2901.554530	-0.091494	0.543428	0.027984	83.860008	123.933441	155.548950	-0.423501	0.000000	-1.345741	0.000000	0.000000	0.000000	0.010930	0.029712	0.320662	0.000000	0.000000	2.000000	54.000000	0.000000
2901.557864	-0.091494	0.543428	0.027984	83.860008	123.933441	155.548950	-0.423501	0.000000	-1.345741	0.000000	0.000000	0.000000	0.010930	0.029712	0.320662	0.000000	0.000000	2.000000	54.000000	0.000000
2901.561197	-0.091430	0.543482	0.029043	83.906036	123.527893	155.108246	-0.425323	0.000000	-1.399184	0.000000	0.000000	0.000000	0.018952	0.016308	0.317751	0.000000	0.000000	2.000000	54.000000	0.000000
2901.564530	-0.091430	0.543482	0.029043	83.906036	123.527893	155.108246	-0.425323	0.000000	-1.399184	0.000000	0.000000	0.000000	0.018952	0.016308	0.317751	0.000000	0.000000	2.000000	54.000000	0.000000
2901.567864	-0.091430	0.543482	0.029043	83.906036	123.527893	155.108246	-0.425323	0.000000	-1.399184	0.000000	0.000000	0.000000	0.018952	0.016308	0.317751	0.000000	0.000000	2.000000	54.000000	0.000000
2901.571197	-0.091339	0.543519	0.030088	83.950584	123.148994	154.692703	-0.428482	0.000000	-1.452143	0.000000	0.000000	0.000000	0.027264	0.010986	0.313464	0.000000	0.000000	2.000000	54.000000	0.000000
2901.574530	-0.091339	0.543519	0.030088	83.950584	123.148994	154.692703	-0.428482	0.000000	-1.452143	0.000000	0.000000	0.000000	0.027264	0.010986	0.313464	0.000000	0.000000	2.000000	54.000000	0.000000
2901.577864	-0.091339	0.543519	0.030088	83.950584	123.148994	154.692703	-0.428482	0.000000	-1.452143	0.000000	0.000000	0.000000	0.027264	0.010986	0.313464	0.000000	0.000000	2.000000	54.000000	0.000000
2901.581197	-0.091221	0.543538	0.031118	83.987251	122.816803	154.325836	-0.433026	0.000000	-1.504387	0.000000	0.000000	0.000000	0.035614	0.005647	0.309186	0.000000	0.000000	2.000000	54.000000	0.000000
2901.584530	-0.091221	0.543538	0.031118	83.987251	122.816803	154.325836	-0.433026	0.000000	-1.504387	0.000000	0.000000	0.000000	0.035614	0.005647	0.309186	0.000000	0.000000	2.000000	54.000000	0.000000
2901.587864	-0.091221	0.543538	0.031118	83.987251	122.816803	154.325836	-0.433026	0.000000	-1.504387	0.000000	0.000000	0.000000	0.035614	0.005647	0.309186	0.000000	0.000000	2.000000	54.000000	0.000000
2901.591197	-0.091221	0.543538	0.031118	84.021614	122.504700	153.976486	-0.438961	0.000000	-1.555918	0.000000	0.000000	0.000000	0.035614	0.005647	0.309186	0.000000	0.000000	2.000000	54.000000	0.000000
2901.594530	-0.091110	0.543515	0.032068	84.021614	122.504700	153.976486	-0.438961	0.000000	-1.555918	0.000000	0.000000	0.000000	0.033305	-0.007017	0.284867	0.000000	0.000000	2.000000	54.000000	0.000000
2901.597864	-0.091110	0.543515	0.032068	84.021614	122.504700	153.976486	-0.438961	0.000000	-1.555918	0.000000	0.000000	0.000000	0.033305	-0.007017	0.284867	0.000000	0.000000	2.000000	54.000000	0.000000
2901.601197	-0.090994	0.543473	0.032999	84.051392	122.230019	153.667480	-0.438961	0.000000	-1.555918	0.000000	0.000000	0.000000	0.034649	-0.012385	0.279334	0.000000	0.000000	2.000000	54.000000	0.000000
2901.604530	-0.090994	0.543473	0.032999	84.051392	122.230019	153.667480	-0.438961	0.000000	-1.555918	0.000000	0.000000	0.000000	0.034649	-0.012385	0.279334	0.000000	0.000000	2.000000	54.000000	0.000000
2901.607864	-0.090994	0.543473	0.032999	84.051392	122.230019	153.667480	-0.438961	0.000000	-1.555918	0.000000	0.000000	0.000000	0.034649	-0.012385	0.279334	0.000000	0.000000	2.000000	54.000000	0.000000
2901.611197	-0.090994	0.543473	0.032999	84.076820	121.996796	153.400177	-0.450287	0.000000	-1.649952	0.000000	0.000000	0.000000	0.034649	-0.012385	0.279334	0.000000	0.000000	2.000000	54.000000	0.000000
2901.614530	-0.090844	0.543407	0.033876	84.076820	121.996796	153.400177	-0.450287	0.000000	-1.649952	0.000000	0.000000	0.000000	0.045213	-0.019897	0.263020	0.000000	0.000000	2.000000	54.000000	0.000000
2901.617864	-0.090844	0.543407	0.033876	84.076820	121.996796	153.400177	-0.450287	0.000000	-1.649952	0.000000	0.000000	0.000000	0.045213	-0.019897	0.263020	0.000000	0.000000	2.000000	54.000000	0.000000
2901.621197	-0.090658	0.543316	0.034698	84.096817	121.799568	153.165314	-0.450287	0.000000	-1.649952	0.000000	0.000000	0.000000	0.055771	-0.027387	0.246725	0.000000	0.000000	2.000000	54.000000	0.000000
2901.624530	-0.090658	0.543316	0.034698	84.096817	121.799568	153.165314	-0.450287	0.000000	-1.649952	0.000000	0.000000	0.000000	0.055771	-0.027387	0.246725	0.000000	0.000000	2.000000	54.000000	0.000000
2901.627864	-0.090658	0.543316	0.034698	84.096817	121.799568	153.165314	-0.450287	0.000000	-1.649952	0.000000	0.000000	0.000000	0.055771	-0.027387	0.246725	0.000000	0.000000	2.000000	54.000000	0.000000
2901.631197	-0.090658	0.543316	0.034698	84.113533	121.663223	152.984512	-0.467118	0.000000	-1.734909	0.000000	0.000000	0.000000	0.055771	-0.027387	0.246725	0.000000	0.000000	2.000000	54.000000	0.000000
2901.634530	-0.090414	0.543172	0.035475	84.113533	121.663223	152.984512	-0.467118	0.000000	-1.734909	0.000000	0.000000	0.000000	0.073090	-0.043096	0.233117	0.000000	0.000000	2.000000	54.000000	0.000000
2901.637864	-0.090414	0.543172	0.035475	84.113533	121.663223	152.984512	-0.467118	0.000000	-1.734909	0.000000	0.000000	0.000000	0.073090	-0.043096	0.233117	0.000000	0.000000	2.000000	54.000000	0.000000
2901.641197	-0.090138	0.543020	0.036216	84.124069	121.596657	152.871063	-0.467118	0.000000	-1.734909	0.000000	0.000000	0.000000	0.082684	-0.045430	0.222178	0.000000	0.000000	2.000000	54.000000	0.000000
2901.644530	-0.090138	0.543020	0.036216	84.124069	121.596657	152.871063	-0.467118	0.000000	-1.734909	0.000000	0.000000	0.000000	0.082684	-0.045430	0.222178	0.000000	0.000000	2.000000	54.000000	0.000000
2901.647864	-0.090138	0.543020	0.036216	84.124069	121.596657	152.871063	-0.467118	0.000000	-1.734909	0.000000	0.000000	0.000000	0.082684	-0.045430	0.222178	0.000000	0.000000	2.000000	54.000000	0.000000
2901.651197	-0.090138	0.543020	0.036216	84.130272	121.577614	152.802750	-0.493080	0.000000	-1.810791	0.000000	0.000000	0.000000	0.082684	-0.045430	0.222178	0.000000	0.000000	2.000000	54.000000	0.000000
2901.654530	-0.089820	0.542837	0.036862	84.130272	121.577614	152.802750	-0.493080	0.000000	-1.810791	0.000000	0.000000	0.000000	0.095444	-0.054999	0.193823	0.000000	0.000000	2.000000	54.000000	0.000000
2901.657864	-0.089820	0.542837	0.036862	84.130272	121.577614	152.802750	-0.493080	0.000000	-1.810791	0.000000	0.000000	0.000000	0.095444	-0.054999	0.193823	0.000000	0.000000	2.000000	54.000000	0.000000
2901.661197	-0.089463	0.542639	0.037431	84.134491	121.583969	152.757187	-0.493080	0.000000	-1.810791	0.000000	0.000000	0.000000	0.107183	-0.059358	0.170816	0.000000	0.000000	2.000000	54.000000	0.000000
2901.664530	-0.089463	0.542639	0.037431	84.134491	121.583969	152.757187	-0.493080	0.000000	-1.810791	0.000000	0.000000	0.000000	0.107183	-0.059358	0.170816	0.000000	0.000000	2.000000	54.000000	0.000000
2901.667864	-0.089463	0.542639	0.037431	84.134491	121.583969	152.757187	-0.493080	0.000000	-1.810791	0.000000	0.000000	0.000000	0.107183	-0.059358	0.170816	0.000000	0.000000	2.000000	54.000000	0.000000
2901.671197	-0.089463	0.542639	0.037431	84.134491	121.630203	152.757202	-0.526851	0.000000	-1.871565	0.000000	0.000000	0.000000	0.107183	-0.059358	0.170816	0.000000	0.000000	2.000000	54.000000	0.000000
2901.674530	-0.089140	0.542444	0.037929	84.134491	121.630203	152.757202	-0.526851	0.000000	-1.871565	0.000000	0.000000	0.000000	0.096759	-0.058531	0.149343	0.000000	0.000000	2.000000	54.000000	0.000000
2901.677864	-0.089140	0.542444	0.037929	84.134491	121.630203	152.757202	-0.526851	0.000000	-1.871565	0.000000	0.000000	0.000000	0.096759	-0.058531	0.149343	0.000000	0.000000	2.000000	54.000000	0.000000
2901.681197	-0.088848	0.542290	0.038328	84.134552	121.671013	152.757187	-0.526851	0.000000	-1.871565	0.000000	0.000000	0.000000	0.087697	-0.046294	0.119817	0.000000	0.000000	2.000000	54.000000	0.000000
2901.684530	-0.088848	0.542290	0.038328	84.134552	121.671013	152.757187	-0.526851	0.000000	-1.871565	0.000000	0.000000	0.000000	0.087697	-0.046294	0.119817	0.000000	0.000000	2.000000	54.000000	0.000000
2901.687864	-0.088848	0.542290	0.038328	84.134552	121.671013	152.757187	-0.526851	0.000000	-1.871565	0.000000	0.000000	0.000000	0.087697	-0.046294	0.119817	0.000000	0.000000	2.000000	54.000000	0.000000
2901.691197	-0.088848	0.542290	0.038328	84.130310	121.754410	152.802734	-0.557594	0.000000	-1.916425	0.000000	0.000000	0.000000	0.087697	-0.046294	0.119817	0.000000	0.000000	2.000000	54.000000	0.000000
2901.694530	-0.088560	0.542132	0.038621	84.130310	121.754410	152.802734	-0.557594	0.000000	-1.916425	0.000000	0.000000	0.000000	0.086309	-0.047423	0.087618	0.000000	0.000000	2.000000	54.000000	0.000000
2901.697864	-0.088560	0.542132	0.038621	84.130310	121.754410	152.802734	-0.557594	0.000000	-1.916425	0.000000	0.000000	0.000000	0.086309	-0.047423	0.087618	0.000000	0.000000	2.000000	54.000000	0.000000
2901.701197	-0.088560	0.542132	0.038621	84.122841	121.845657	152.860626	-0.557594	0.000000	-1.916425	0.000000	0.000000	0.000000	0.086309	-0.047423	0.087618	0.000000	0.000000	2.000000	54.000000	0.000000
2901.704530	-0.088560	0.542132	0.038621	84.122841	121.845657	152.860626	-0.557594	0.000000	-1.916425	0.000000	0.000000	0.000000	0.086309	-0.047423	0.087618	0.000000	0.000000	2.000000	54.000000	0.000000
2901.707864	-0.088278	0.541970	0.038805	84.122841	121.845657	152.860626	-0.557594	0.000000	-1.916425	0.000000	0.000000	0.000000	0.084844	-0.048507	0.055435	0.000000	0.000000	2.000000	54.000000	0.000000
2901.711197	-0.088010	0.541829	0.038941	84.114471	121.971359	152.951462	-0.571979	0.000000	-1.931028	0.000000	0.000000	0.000000	0.080220	-0.042328	0.040683	0.000000	0.000000	2.000000	54.000000	0.000000
2901.714530	-0.088010	0.541829	0.038941	84.114471	121.971359	152.951462	-0.571979	0.000000	-1.931028	0.000000	0.000000	0.000000	0.080220	-0.042328	0.040683	0.000000	0.000000	2.000000	54.000000	0.000000
2901.717864	-0.088010	0.541829	0.038941	84.114471	121.971359	152.951462	-0.571979	0.000000	-1.931028	0.000000	0.000000	0.000000	0.080220	-0.042328	0.040683	0.000000	0.000000	2.000000	54.000000	0.000000
2901.721197	-0.088010	0.541829	0.038941	84.102791	122.107239	153.054199	-0.599490	0.000000	-1.947047	0.000000	0.000000	0.000000	0.080220	-0.042328	0.040683	0.000000	0.000000	2.000000	54.000000	0.000000
2901.724530	-0.087704	0.541702	0.038996	84.102791	122.107239	153.054199	-0.599490	0.000000	-1.947047	0.000000	0.000000	0.000000	0.091836	-0.038199	0.016371	0.000000	0.000000	2.000000	54.000000	0.000000
2901.727864	-0.087704	0.541702	0.038996	84.102791	122.107239	153.054199	-0.599490	0.000000	-1.947047	0.000000	0.000000	0.000000	0.091836	-0.038199	0.016371	0.000000	0.000000	2.000000	54.000000	0.000000
2901.731197	-0.087704	0.541702	0.038996	84.091103	122.239990	153.156555	-0.599490	0.000000	-1.947047	0.000000	0.000000	0.000000	0.091836	-0.038199	0.016371	0.000000	0.000000	2.000000	54.000000	0.000000
2901.734530	-0.087704	0.541702	0.038996	84.091103	122.239990	153.156555	-0.599490	0.000000	-1.947047	0.000000	0.000000	0.000000	0.091836	-0.038199	0.016371	0.000000	0.000000	2.000000	54.000000	0.000000
2901.737864	-0.087390	0.541595	0.039005	84.091103	122.239990	153.156555	-0.599490	0.000000	-1.947047	0.000000	0.000000	0.000000	0.094216	-0.031975	0.002871	0.000000	0.000000	2.000000	54.000000	0.000000
2901.741197	-0.087069	0.541482	0.038974	84.083511	122.363083	153.245209	-0.614796	0.000000	-1.949776	0.000000	0.000000	0.000000	0.096327	-0.034042	-0.009272	0.000000	0.000000	2.000000	54.000000	0.000000
2901.744530	-0.087069	0.541482	0.038974	84.083511	122.363083	153.245209	-0.614796	0.000000	-1.949776	0.000000	0.000000	0.000000	0.096327	-0.034042	-0.009272	0.000000	0.000000	2.000000	54.000000	0.000000
2901.747864	-0.087069	0.541482	0.038974	84.083511	122.363083	153.245209	-0.614796	0.000000	-1.949776	0.000000	0.000000	0.000000	0.096327	-0.034042	-0.009272	0.000000	0.000000	2.000000	54.000000	0.000000
2901.751197	-0.087069	0.541482	0.038974	84.088089	122.368111	153.218964	-0.646553	0.000000	-1.948709	0.000000	0.000000	0.000000	0.096327	-0.034042	-0.009272	0.000000	0.000000	2.000000	54.000000	0.000000
2901.754530	-0.086763	0.541416	0.038890	84.088089	122.368111	153.218964	-0.646553	0.000000	-1.948709	0.000000	0.000000	0.000000	0.091832	-0.019551	-0.025377	0.000000	0.000000	2.000000	54.000000	0.000000
2901.757864	-0.086763	0.541416	0.038890	84.088089	122.368111	153.218964	-0.646553	0.000000	-1.948709	0.000000	0.000000	0.000000	0.091832	-0.019551	-0.025377	0.000000	0.000000	2.000000	54.000000	0.000000
2901.761197	-0.086763	0.541416	0.038890	84.109444	122.214722	153.037827	-0.646553	0.000000	-1.948709	0.000000	0.000000	0.000000	0.091832	-0.019551	-0.025377	0.000000	0.000000	2.000000	54.000000	0.000000
2901.764530	-0.086763	0.541416	0.038890	84.109444	122.214722	153.037827	-0.646553	0.000000	-1.948709	0.000000	0.000000	0.000000	0.091832	-0.019551	-0.025377	0.000000	0.000000	2.000000	54.000000	0.000000
2901.767864	-0.086500	0.541362	0.038774	84.109444	122.214722	153.037827	-0.646553	0.000000	-1.948709	0.000000	0.000000	0.000000	0.078840	-0.016468	-0.034624	0.000000	0.000000	2.000000	54.000000	0.000000
2901.771197	-0.086500	0.541362	0.038774	84.147400	121.894470	152.698776	-0.661858	0.000000	-1.944479	0.000000	0.000000	0.000000	0.078840	-0.016468	-0.034624	0.000000	0.000000	2.000000	54.000000	0.000000
2901.774530	-0.086500	0.541362	0.038774	84.147400	121.894470	152.698776	-0.661858	0.000000	-1.944479	0.000000	0.000000	0.000000	0.078840	-0.016468	-0.034624	0.000000	0.000000	2.000000	54.000000	0.000000
2901.777864	-0.086500	0.541362	0.038774	84.147400	121.894470	152.698776	-0.661858	0.000000	-1.944479	0.000000	0.000000	0.000000	0.078840	-0.016468	-0.034624	0.000000	0.000000	2.000000	54.000000	0.000000
2901.781197	-0.086100	0.541321	0.038424	84.190460	121.511856	152.300140	-0.674998	0.000000	-1.938709	0.000000	0.000000	0.000000	0.120120	-0.012249	-0.104998	0.000000	0.000000	2.000000	54.000000	0.000000
2901.784530	-0.086100	0.541321	0.038424	84.190460	121.511856	152.300140	-0.674998	0.000000	-1.938709	0.000000	0.000000	0.000000	0.120120	-0.012249	-0.104998	0.000000	0.000000	2.000000	54.000000	0.000000
2901.787864	-0.086100	0.541321	0.038424	84.190460	121.511856	152.300140	-0.674998	0.000000	-1.938709	0.000000	0.000000	0.000000	0.120120	-0.012249	-0.104998	0.000000	0.000000	2.000000	54.000000	0.000000
2901.791197	-0.086100	0.541321	0.038424	84.218094	121.265526	152.048172	-0.695018	0.000000	-1.921209	0.000000	0.000000	0.000000	0.120120	-0.012249	-0.104998	0.000000	0.000000	2.000000	54.000000	0.000000
2901.794530	-0.085990	0.541297	0.038213	84.218094	121.265526	152.048172	-0.695018	0.000000	-1.921209	0.000000	0.000000	0.000000	0.032833	-0.007178	-0.063491	0.000000	0.000000	2.000000	54.000000	0.000000
2901.797864	-0.085990	0.541297	0.038213	84.218094	121.265526	152.048172	-0.695018	0.000000	-1.921209	0.000000	0.000000	0.000000	0.032833	-0.007178	-0.063491	0.000000	0.000000	2.000000	54.000000	0.000000
2901.801197	-0.085990	0.541297	0.038213	84.224297	121.222885	152.004211	-0.695018	0.000000	-1.921209	0.000000	0.000000	0.000000	0.032833	-0.007178	-0.063491	0.000000	0.000000	2.000000	54.000000	0.000000
2901.804530	-0.085990	0.541297	0.038213	84.224297	121.222885	152.004211	-0.695018	0.000000	-1.921209	0.000000	0.000000	0.000000	0.032833	-0.007178	-0.063491	0.000000	0.000000	2.000000	54.000000	0.000000
2901.807864	-0.085924	0.541283	0.037970	84.224297	121.222885	152.004211	-0.695018	0.000000	-1.921209	0.000000	0.000000	0.000000	0.019881	-0.004073	-0.072682	0.000000	0.000000	2.000000	54.000000	0.000000
2901.811197	-0.085924	0.541283	0.037970	84.212364	121.334381	152.118149	-0.700490	0.000000	-1.910627	0.000000	0.000000	0.000000	0.019881	-0.004073	-0.072682	0.000000	0.000000	2.000000	54.000000	0.000000
2901.814530	-0.085924	0.541283	0.037970	84.212364	121.334381	152.118149	-0.700490	0.000000	-1.910627	0.000000	0.000000	0.000000	0.019881	-0.004073	-0.072682	0.000000	0.000000	2.000000	54.000000	0.000000
2901.817864	-0.085924	0.541283	0.037970	84.212364	121.334381	152.118149	-0.700490	0.000000	-1.910627	0.000000	0.000000	0.000000	0.019881	-0.004073	-0.072682	0.000000	0.000000	2.000000	54.000000	0.000000
2901.821197	-0.085854	0.541277	0.037428	84.198463	121.411652	152.203644	-0.703804	0.000000	-1.898514	0.000000	0.000000	0.000000	0.020947	-0.002028	-0.162534	0.000000	0.000000	2.000000	54.000000	0.000000
2901.824530	-0.085854	0.541277	0.037428	84.198463	121.411652	152.203644	-0.703804	0.000000	-1.898514	0.000000	0.000000	0.000000	0.020947	-0.002028	-0.162534	0.000000	0.000000	2.000000	54.000000	0.000000
2901.827864	-0.085854	0.541277	0.037428	84.198463	121.411652	152.203644	-0.703804	0.000000	-1.898514	0.000000	0.000000	0.000000	0.020947	-0.002028	-0.162534	0.000000	0.000000	2.000000	54.000000	0.000000
2901.831197	-0.085854	0.541277	0.037428	84.185432	121.448059	152.255188	-0.707295	0.000000	-1.871425	0.000000	0.000000	0.000000	0.020947	-0.002028	-0.162534	0.000000	0.000000	2.000000	54.000000	0.000000
2901.834530	-0.085874	0.541283	0.037125	84.185432	121.448059	152.255188	-0.707295	0.000000	-1.871425	0.000000	0.000000	0.000000	-0.005946	0.002043	-0.091079	0.000000	0.000000	2.000000	54.000000	0.000000
2901.837864	-0.085874	0.541283	0.037125	84.185432	121.448059	152.255188	-0.707295	0.000000	-1.871425	0.000000	0.000000	0.000000	-0.005946	0.002043	-0.091079	0.000000	0.000000	2.000000	54.000000	0.000000
2901.841197	-0.085874	0.541283	0.037125	84.178062	121.497139	152.314438	-0.707295	0.000000	-1.871425	0.000000	0.000000	0.000000	-0.005946	0.002043	-0.091079	0.000000	0.000000	2.000000	54.000000	0.000000
2901.844530	-0.085874	0.541283	0.037125	84.178062	121.497139	152.314438	-0.707295	0.000000	-1.871425	0.000000	0.000000	0.000000	-0.005946	0.002043	-0.091079	0.000000	0.000000	2.000000	54.000000	0.000000
2901.847864	-0.085923	0.541324	0.036853	84.178062	121.497139	152.314438	-0.707295	0.000000	-1.871425	0.000000	0.000000	0.000000	-0.014822	0.012309	-0.081577	0.000000	0.000000	2.000000	54.000000	0.000000
2901.851197	-0.085923	0.541324	0.036853	84.171799	121.558014	152.383820	-0.706304	0.000000	-1.856245	0.000000	0.000000	0.000000	-0.014822	0.012309	-0.081577	0.000000	0.000000	2.000000	54.000000	0.000000
2901.854530	-0.085923	0.541324	0.036853	84.171799	121.558014	152.383820	-0.706304	0.000000	-1.856245	0.000000	0.000000	0.000000	-0.014822	0.012309	-0.081577	0.000000	0.000000	2.000000	54.000000	0.000000
2901.857864	-0.085923	0.541324	0.036853	84.171799	121.558014	152.383820	-0.706304	0.000000	-1.856245	0.000000	0.000000	0.000000	-0.014822	0.012309	-0.081577	0.000000	0.000000	2.000000	54.000000	0.000000
2901.861197	-0.085985	0.541430	0.036375	84.167732	121.593117	152.430023	-0.703834	0.000000	-1.842649	0.000000	0.000000	0.000000	-0.018536	0.031757	-0.143272	0.000000	0.000000	2.000000	54.000000	0.000000
2901.864530	-0.085985	0.541430	0.036375	84.167732	121.593117	152.430023	-0.703834	0.000000	-1.842649	0.000000	0.000000	0.000000	-0.018536	0.031757	-0.143272	0.000000	0.000000	2.000000	54.000000	0.000000
2901.867864	-0.085985	0.541430	0.036375	84.167732	121.593117	152.430023	-0.703834	0.000000	-1.842649	0.000000	0.000000	0.000000	-0.018536	0.031757	-0.143272	0.000000	0.000000	2.000000	54.000000	0.000000
2901.871197	-0.085985	0.541430	0.036375	84.165611	121.605179	152.453094	-0.700745	0.000000	-1.818770	0.000000	0.000000	0.000000	-0.018536	0.031757	-0.143272	0.000000	0.000000	2.000000	54.000000	0.000000
2901.874530	-0.086060	0.541515	0.036113	84.165611	121.605179	152.453094	-0.700745	0.000000	-1.818770	0.000000	0.000000	0.000000	-0.022460	0.025562	-0.078834	0.000000	0.000000	2.000000	54.000000	0.000000
2901.877864	-0.086060	0.541515	0.036113	84.165611	121.605179	152.453094	-0.700745	0.000000	-1.818770	0.000000	0.000000	0.000000	-0.022460	0.025562	-0.078834	0.000000	0.000000	2.000000	54.000000	0.000000
2901.881197	-0.086060	0.541515	0.036113	84.161446	121.634689	152.499176	-0.700745	0.000000	-1.818770	0.000000	0.000000	0.000000	-0.022460	0.025562	-0.078834	0.000000	0.000000	2.000000	54.000000	0.000000
2901.884530	-0.086060	0.541515	0.036113	84.161446	121.634689	152.499176	-0.700745	0.000000	-1.818770	0.000000	0.000000	0.000000	-0.022460	0.025562	-0.078834	0.000000	0.000000	2.000000	54.000000	0.000000
2901.887864	-0.086156	0.541556	0.035832	84.161446	121.634689	152.499176	-0.700745	0.000000	-1.818770	0.000000	0.000000	0.000000	-0.028741	0.012186	-0.084091	0.000000	0.000000	2.000000	54.000000	0.000000
2901.891197	-0.086156	0.541556	0.035832	84.155243	121.681572	152.568192	-0.697001	0.000000	-1.805631	0.000000	0.000000	0.000000	-0.028741	0.012186	-0.084091	0.000000	0.000000	2.000000	54.000000	0.000000
2901.894530	-0.086156	0.541556	0.035832	84.155243	121.681572	152.568192	-0.697001	0.000000	-1.805631	0.000000	0.000000	0.000000	-0.028741	0.012186	-0.084091	0.000000	0.000000	2.000000	54.000000	0.000000
2901.897864	-0.086156	0.541556	0.035832	84.155243	121.681572	152.568192	-0.697001	0.000000	-1.805631	0.000000	0.000000	0.000000	-0.028741	0.012186	-0.084091	0.000000	0.000000	2.000000	54.000000	0.000000
2901.901197	-0.086452	0.541668	0.035184	84.148979	121.725655	152.637100	-0.692211	0.000000	-1.791616	0.000000	0.000000	0.000000	-0.088853	0.033481	-0.194607	0.000000	0.000000	2.000000	54.000000	0.000000
2901.904530	-0.086452	0.541668	0.035184	84.148979	121.725655	152.637100	-0.692211	0.000000	-1.791616	0.000000	0.000000	0.000000	-0.088853	0.033481	-0.194607	0.000000	0.000000	2.000000	54.000000	0.000000
2901.907864	-0.086452	0.541668	0.035184	84.148979	121.725655	152.637100	-0.692211	0.000000	-1.791616	0.000000	0.000000	0.000000	-0.088853	0.033481	-0.194607	0.000000	0.000000	2.000000	54.000000	0.000000
2901.911197	-0.086452	0.541668	0.035184	84.140640	121.786797	152.728638	-0.677402	0.000000	-1.759181	0.000000	0.000000	0.000000	-0.088853	0.033481	-0.194607	0.000000	0.000000	2.000000	54.000000	0.000000
2901.914530	-0.086652	0.541738	0.034815	84.140640	121.786797	152.728638	-0.677402	0.000000	-1.759181	0.000000	0.000000	0.000000	-0.060048	0.021265	-0.110545	0.000000	0.000000	2.000000	54.000000	0.000000
2901.917864	-0.086652	0.541738	0.034815	84.140640	121.786797	152.728638	-0.677402	0.000000	-1.759181	0.000000	0.000000	0.000000	-0.060048	0.021265	-0.110545	0.000000	0.000000	2.000000	54.000000	0.000000
2901.921197	-0.086652	0.541738	0.034815	84.132286	121.845016	152.819977	-0.677402	0.000000	-1.759181	0.000000	0.000000	0.000000	-0.060048	0.021265	-0.110545	0.000000	0.000000	2.000000	54.000000	0.000000
2901.924530	-0.086652	0.541738	0.034815	84.132286	121.845016	152.819977	-0.677402	0.000000	-1.759181	0.000000	0.000000	0.000000	-0.060048	0.021265	-0.110545	0.000000	0.000000	2.000000	54.000000	0.000000
2901.927864	-0.086861	0.541795	0.034362	84.132286	121.845016	152.819977	-0.677402	0.000000	-1.759181	0.000000	0.000000	0.000000	-0.062654	0.017051	-0.136064	0.000000	0.000000	2.000000	54.000000	0.000000
2901.931197	-0.087138	0.541879	0.033891	84.125107	121.909592	152.921448	-0.667394	0.000000	-1.740757	0.000000	0.000000	0.000000	-0.083240	0.025133	-0.141213	0.000000	0.000000	2.000000	54.000000	0.000000
2901.934530	-0.087138	0.541879	0.033891	84.125107	121.909592	152.921448	-0.667394	0.000000	-1.740757	0.000000	0.000000	0.000000	-0.083240	0.025133	-0.141213	0.000000	0.000000	2.000000	54.000000	0.000000
2901.937864	-0.087138	0.541879	0.033891	84.125107	121.909592	152.921448	-0.667394	0.000000	-1.740757	0.000000	0.000000	0.000000	-0.083240	0.025133	-0.141213	0.000000	0.000000	2.000000	54.000000	0.000000
2901.941197	-0.087138	0.541879	0.033891	84.116333	121.966049	153.019409	-0.643079	0.000000	-1.694544	0.000000	0.000000	0.000000	-0.083240	0.025133	-0.141213	0.000000	0.000000	2.000000	54.000000	0.000000
2901.944530	-0.087412	0.541946	0.033402	84.116333	121.966049	153.019409	-0.643079	0.000000	-1.694544	0.000000	0.000000	0.000000	-0.082086	0.019932	-0.146674	0.000000	0.000000	2.000000	54.000000	0.000000
2901.947864	-0.087412	0.541946	0.033402	84.116333	121.966049	153.019409	-0.643079	0.000000	-1.694544	0.000000	0.000000	0.000000	-0.082086	0.019932	-0.146674	0.000000	0.000000	2.000000	54.000000	0.000000
2901.951197	-0.087708	0.542012	0.032909	84.112541	121.972824	153.070572	-0.643079	0.000000	-1.694544	0.000000	0.000000	0.000000	-0.088860	0.019861	-0.148010	0.000000	0.000000	2.000000	54.000000	0.000000
2901.954530	-0.087708	0.542012	0.032909	84.112541	121.972824	153.070572	-0.643079	0.000000	-1.694544	0.000000	0.000000	0.000000	-0.088860	0.019861	-0.148010	0.000000	0.000000	2.000000	54.000000	0.000000
2901.957864	-0.087708	0.542012	0.032909	84.112541	121.972824	153.070572	-0.643079	0.000000	-1.694544	0.000000	0.000000	0.000000	-0.088860	0.019861	-0.148010	0.000000	0.000000	2.000000	54.000000	0.000000
2901.961197	-0.087708	0.542012	0.032909	84.125038	121.832817	152.973358	-0.614588	0.000000	-1.645430	0.000000	0.000000	0.000000	-0.088860	0.019861	-0.148010	0.000000	0.000000	2.000000	54.000000	0.000000
2901.964530	-0.087957	0.542078	0.032423	84.125038	121.832817	152.973358	-0.614588	0.000000	-1.645430	0.000000	0.000000	0.000000	-0.074701	0.019770	-0.145596	0.000000	0.000000	2.000000	54.000000	0.000000
2901.967864	-0.087957	0.542078	0.032423	84.125038	121.832817	152.973358	-0.614588	0.000000	-1.645430	0.000000	0.000000	0.000000	-0.074701	0.019770	-0.145596	0.000000	0.000000	2.000000	54.000000	0.000000
2901.971197	-0.088191	0.542123	0.031987	84.168404	121.381302	152.559433	-0.614588	0.000000	-1.645430	0.000000	0.000000	0.000000	-0.069977	0.013671	-0.130922	0.000000	0.000000	2.000000	54.000000	0.000000
2901.974530	-0.088191	0.542123	0.031987	84.168404	121.381302	152.559433	-0.614588	0.000000	-1.645430	0.000000	0.000000	0.000000	-0.069977	0.013671	-0.130922	0.000000	0.000000	2.000000	54.000000	0.000000
2901.977864	-0.088191	0.542123	0.031987	84.168404	121.381302	152.559433	-0.614588	0.000000	-1.645430	0.000000	0.000000	0.000000	-0.069977	0.013671	-0.130922	0.000000	0.000000	2.000000	54.000000	0.000000
2901.981197	-0.088191	0.542123	0.031987	84.229935	120.762169	151.973953	-0.590474	0.000000	-1.599344	0.000000	0.000000	0.000000	-0.069977	0.013671	-0.130922	0.000000	0.000000	2.000000	54.000000	0.000000
2901.984530	-0.088361	0.542176	0.031603	84.229935	120.762169	151.973953	-0.590474	0.000000	-1.599344	0.000000	0.000000	0.000000	-0.051133	0.015702	-0.115080	0.000000	0.000000	2.000000	54.000000	0.000000
2901.987864	-0.088361	0.542176	0.031603	84.229935	120.762169	151.973953	-0.590474	0.000000	-1.599344	0.000000	0.000000	0.000000	-0.051133	0.015702	-0.115080	0.000000	0.000000	2.000000	54.000000	0.000000
2901.991197	-0.088361	0.542176	0.031603	84.295761	120.086212	151.326416	-0.590474	0.000000	-1.599344	0.000000	0.000000	0.000000	-0.051133	0.015702	-0.115080	0.000000	0.000000	2.000000	54.000000	0.000000
2901.994530	-0.088361	0.542176	0.031603	84.295761	120.086212	151.326416	-0.590474	0.000000	-1.599344	0.000000	0.000000	0.000000	-0.051133	0.015702	-0.115080	0.000000	0.000000	2.000000	54.000000	0.000000
2901.997864	-0.088515	0.542235	0.031264	84.295761	120.086212	151.326416	-0.590474	0.000000	-1.599344	0.000000	0.000000	0.000000	-0.046263	0.017782	-0.101732	0.000000	0.000000	2.000000	54.000000	0.000000
2902.001197	-0.088652	0.542328	0.030965	84.357986	119.424454	150.690033	-0.581952	0.000000	-1.580164	0.000000	0.000000	0.000000	-0.041184	0.028005	-0.089743	0.000000	0.000000	2.000000	54.000000	0.000000
2902.004530	-0.088652	0.542328	0.030965	84.357986	119.424454	150.690033	-0.581952	0.000000	-1.580164	0.000000	0.000000	0.000000	-0.041184	0.028005	-0.089743	0.000000	0.000000	2.000000	54.000000	0.000000
2902.007864	-0.088652	0.542328	0.030965	84.357986	119.424454	150.690033	-0.581952	0.000000	-1.580164	0.000000	0.000000	0.000000	-0.041184	0.028005	-0.089743	0.000000	0.000000	2.000000	54.000000	0.000000
2902.011197	-0.088652	0.542328	0.030965	84.400414	118.974831	150.265594	-0.567378	0.000000	-1.548251	0.000000	0.000000	0.000000	-0.041184	0.028005	-0.089743	0.000000	0.000000	2.000000	54.000000	0.000000
2902.014530	-0.088790	0.542421	0.030666	84.400414	118.974831	150.265594	-0.567378	0.000000	-1.548251	0.000000	0.000000	0.000000	-0.041115	0.027944	-0.089774	0.000000	0.000000	2.000000	54.000000	0.000000
2902.017864	-0.088790	0.542421	0.030666	84.400414	118.974831	150.265594	-0.567378	0.000000	-1.548251	0.000000	0.000000	0.000000	-0.041115	0.027944	-0.089774	0.000000	0.000000	2.000000	54.000000	0.000000
2902.021197	-0.088790	0.542421	0.030666	84.416718	118.772919	150.086075	-0.567378	0.000000	-1.548251	0.000000	0.000000	0.000000	-0.041115	0.027944	-0.089774	0.000000	0.000000	2.000000	54.000000	0.000000
2902.024530	-0.088790	0.542421	0.030666	84.416718	118.772919	150.086075	-0.567378	0.000000	-1.548251	0.000000	0.000000	0.000000	-0.041115	0.027944	-0.089774	0.000000	0.000000	2.000000	54.000000	0.000000
2902.027864	-0.088960	0.542539	0.030421	84.416718	118.772919	150.086075	-0.567378	0.000000	-1.548251	0.000000	0.000000	0.000000	-0.051184	0.035134	-0.073556	0.000000	0.000000	2.000000	54.000000	0.000000
2902.031197	-0.088960	0.542539	0.030421	84.418678	118.723579	150.061081	-0.560525	0.000000	-1.533289	0.000000	0.000000	0.000000	-0.051184	0.035134	-0.073556	0.000000	0.000000	2.000000	54.000000	0.000000
2902.034530	-0.088960	0.542539	0.030421	84.418678	118.723579	150.061081	-0.560525	0.000000	-1.533289	0.000000	0.000000	0.000000	-0.051184	0.035134	-0.073556	0.000000	0.000000	2.000000	54.000000	0.000000
2902.037864	-0.088960	0.542539	0.030421	84.418678	118.723579	150.061081	-0.560525	0.000000	-1.533289	0.000000	0.000000	0.000000	-0.051184	0.035134	-0.073556	0.000000	0.000000	2.000000	54.000000	0.000000
2902.041197	-0.089293	0.542760	0.030020	84.422653	118.652054	150.011078	-0.551994	0.000000	-1.521030	0.000000	0.000000	0.000000	-0.099951	0.066318	-0.120292	0.000000	0.000000	2.000000	54.000000	0.000000
2902.044530	-0.089293	0.542760	0.030020	84.422653	118.652054	150.011078	-0.551994	0.000000	-1.521030	0.000000	0.000000	0.000000	-0.099951	0.066318	-0.120292	0.000000	0.000000	2.000000	54.000000	0.000000
2902.047864	-0.089293	0.542760	0.030020	84.422653	118.652054	150.011078	-0.551994	0.000000	-1.521030	0.000000	0.000000	0.000000	-0.099951	0.066318	-0.120292	0.000000	0.000000	2.000000	54.000000	0.000000
2902.051197	-0.089293	0.542760	0.030020	84.424660	118.610878	149.986099	-0.535336	0.000000	-1.500981	0.000000	0.000000	0.000000	-0.099951	0.066318	-0.120292	0.000000	0.000000	2.000000	54.000000	0.000000
2902.054530	-0.089387	0.542864	0.029877	84.424660	118.610878	149.986099	-0.535336	0.000000	-1.500981	0.000000	0.000000	0.000000	-0.027986	0.031197	-0.042907	0.000000	0.000000	2.000000	54.000000	0.000000
2902.057864	-0.089387	0.542864	0.029877	84.424660	118.610878	149.986099	-0.535336	0.000000	-1.500981	0.000000	0.000000	0.000000	-0.027986	0.031197	-0.042907	0.000000	0.000000	2.000000	54.000000	0.000000
2902.061197	-0.089387	0.542864	0.029877	84.430107	118.535393	149.918625	-0.535336	0.000000	-1.500981	0.000000	0.000000	0.000000	-0.027986	0.031197	-0.042907	0.000000	0.000000	2.000000	54.000000	0.000000
2902.064530	-0.089387	0.542864	0.029877	84.430107	118.535393	149.918625	-0.535336	0.000000	-1.500981	0.000000	0.000000	0.000000	-0.027986	0.031197	-0.042907	0.000000	0.000000	2.000000	54.000000	0.000000
2902.067864	-0.089458	0.542940	0.029742	84.430107	118.535393	149.918625	-0.535336	0.000000	-1.500981	0.000000	0.000000	0.000000	-0.021283	0.023047	-0.040265	0.000000	0.000000	2.000000	54.000000	0.000000
2902.071197	-0.089458	0.542940	0.029742	84.432037	118.504929	149.893494	-0.530672	0.000000	-1.493830	0.000000	0.000000	0.000000	-0.021283	0.023047	-0.040265	0.000000	0.000000	2.000000	54.000000	0.000000
2902.074530	-0.089458	0.542940	0.029742	84.432037	118.504929	149.893494	-0.530672	0.000000	-1.493830	0.000000	0.000000	0.000000	-0.021283	0.023047	-0.040265	0.000000	0.000000	2.000000	54.000000	0.000000
2902.077864	-0.089458	0.542940	0.029742	84.432037	118.504929	149.893494	-0.530672	0.000000	-1.493830	0.000000	0.000000	0.000000	-0.021283	0.023047	-0.040265	0.000000	0.000000	2.000000	54.000000	0.000000
2902.081197	-0.089439	0.543034	0.029643	84.440353	118.412834	149.798874	-0.527124	0.000000	-1.487119	0.000000	0.000000	0.000000	0.005475	0.028177	-0.029801	0.000000	0.000000	2.000000	54.000000	0.000000
2902.084530	-0.089439	0.543034	0.029643	84.440353	118.412834	149.798874	-0.527124	0.000000	-1.487119	0.000000	0.000000	0.000000	0.005475	0.028177	-0.029801	0.000000	0.000000	2.000000	54.000000	0.000000
2902.087864	-0.089439	0.543034	0.029643	84.440353	118.412834	149.798874	-0.527124	0.000000	-1.487119	0.000000	0.000000	0.000000	0.005475	0.028177	-0.029801	0.000000	0.000000	2.000000	54.000000	0.000000
2902.091197	-0.089439	0.543034	0.029643	84.461304	118.201782	149.584045	-0.528037	0.000000	-1.482152	0.000000	0.000000	0.000000	0.005475	0.028177	-0.029801	0.000000	0.000000	2.000000	54.000000	0.000000
2902.094530	-0.089419	0.543078	0.029661	84.461304	118.201782	149.584045	-0.528037	0.000000	-1.482152	0.000000	0.000000	0.000000	0.006201	0.013235	0.005265	0.000000	0.000000	2.000000	54.000000	0.000000
2902.097864	-0.089419	0.543078	0.029661	84.461304	118.201782	149.584045	-0.528037	0.000000	-1.482152	0.000000	0.000000	0.000000	0.006201	0.013235	0.005265	0.000000	0.000000	2.000000	54.000000	0.000000
2902.101197	-0.089419	0.543078	0.029661	84.477776	118.015381	149.392624	-0.528037	0.000000	-1.482152	0.000000	0.000000	0.000000	0.006201	0.013235	0.005265	0.000000	0.000000	2.000000	54.000000	0.000000
2902.104530	-0.089419	0.543078	0.029661	84.477776	118.015381	149.392624	-0.528037	0.000000	-1.482152	0.000000	0.000000	0.000000	0.006201	0.013235	0.005265	0.000000	0.000000	2.000000	54.000000	0.000000
2902.107864	-0.089379	0.543113	0.029705	84.477776	118.015381	149.392624	-0.528037	0.000000	-1.482152	0.000000	0.000000	0.000000	0.011894	0.010257	0.013296	0.000000	0.000000	2.000000	54.000000	0.000000
2902.111197	-0.089379	0.543113	0.029705	84.487976	117.896317	149.270935	-0.529070	0.000000	-1.483030	0.000000	0.000000	0.000000	0.011894	0.010257	0.013296	0.000000	0.000000	2.000000	54.000000	0.000000
2902.114530	-0.089379	0.543113	0.029705	84.487976	117.896317	149.270935	-0.529070	0.000000	-1.483030	0.000000	0.000000	0.000000	0.011894	0.010257	0.013296	0.000000	0.000000	2.000000	54.000000	0.000000
2902.117864	-0.089379	0.543113	0.029705	84.487976	117.896317	149.270935	-0.529070	0.000000	-1.483030	0.000000	0.000000	0.000000	0.011894	0.010257	0.013296	0.000000	0.000000	2.000000	54.000000	0.000000
2902.121197	-0.089358	0.543151	0.029853	84.493378	117.830269	149.202011	-0.531052	0.000000	-1.485246	0.000000	0.000000	0.000000	0.006203	0.011547	0.044320	0.000000	0.000000	2.000000	54.000000	0.000000
2902.124530	-0.089358	0.543151	0.029853	84.493378	117.830269	149.202011	-0.531052	0.000000	-1.485246	0.000000	0.000000	0.000000	0.006203	0.011547	0.044320	0.000000	0.000000	2.000000	54.000000	0.000000
2902.127864	-0.089358	0.543151	0.029853	84.493378	117.830269	149.202011	-0.531052	0.000000	-1.485246	0.000000	0.000000	0.000000	0.006203	0.011547	0.044320	0.000000	0.000000	2.000000	54.000000	0.000000
2902.131197	-0.089358	0.543151	0.029853	84.495262	117.804741	149.176392	-0.532086	0.000000	-1.492632	0.000000	0.000000	0.000000	0.006203	0.011547	0.044320	0.000000	0.000000	2.000000	54.000000	0.000000
2902.134530	-0.089370	0.543148	0.029916	84.495262	117.804741	149.176392	-0.532086	0.000000	-1.492632	0.000000	0.000000	0.000000	-0.003465	-0.000847	0.018892	0.000000	0.000000	2.000000	54.000000	0.000000
2902.137864	-0.089370	0.543148	0.029916	84.495262	117.804741	149.176392	-0.532086	0.000000	-1.492632	0.000000	0.000000	0.000000	-0.003465	-0.000847	0.018892	0.000000	0.000000	2.000000	54.000000	0.000000
2902.141197	-0.089370	0.543148	0.029916	84.495262	117.801994	149.176361	-0.532086	0.000000	-1.492632	0.000000	0.000000	0.000000	-0.003465	-0.000847	0.018892	0.000000	0.000000	2.000000	54.000000	0.000000
2902.144530	-0.089370	0.543148	0.029916	84.495262	117.801994	149.176361	-0.532086	0.000000	-1.492632	0.000000	0.000000	0.000000	-0.003465	-0.000847	0.018892	0.000000	0.000000	2.000000	54.000000	0.000000
2902.147864	-0.089409	0.543109	0.030001	84.495262	117.801994	149.176361	-0.532086	0.000000	-1.492632	0.000000	0.000000	0.000000	-0.011898	-0.011963	0.025761	0.000000	0.000000	2.000000	54.000000	0.000000
2902.151197	-0.089409	0.543109	0.030001	84.495262	117.801994	149.176361	-0.531509	0.000000	-1.495781	0.000000	0.000000	0.000000	-0.011898	-0.011963	0.025761	0.000000	0.000000	2.000000	54.000000	0.000000
2902.154530	-0.089409	0.543109	0.030001	84.495262	117.801994	149.176361	-0.531509	0.000000	-1.495781	0.000000	0.000000	0.000000	-0.011898	-0.011963	0.025761	0.000000	0.000000	2.000000	54.000000	0.000000
2902.157864	-0.089409	0.543109	0.030001	84.495262	117.801994	149.176361	-0.531509	0.000000	-1.495781	0.000000	0.000000	0.000000	-0.011898	-0.011963	0.025761	0.000000	0.000000	2.000000	54.000000	0.000000
2902.161197	-0.089435	0.543022	0.030141	84.493408	117.827538	149.201981	-0.529526	0.000000	-1.500075	0.000000	0.000000	0.000000	-0.007695	-0.026075	0.041930	0.000000	0.000000	2.000000	54.000000	0.000000
2902.164530	-0.089435	0.543022	0.030141	84.493408	117.827538	149.201981	-0.529526	0.000000	-1.500075	0.000000	0.000000	0.000000	-0.007695	-0.026075	0.041930	0.000000	0.000000	2.000000	54.000000	0.000000
2902.167864	-0.089435	0.543022	0.030141	84.493408	117.827538	149.201981	-0.529526	0.000000	-1.500075	0.000000	0.000000	0.000000	-0.007695	-0.026075	0.041930	0.000000	0.000000	2.000000	54.000000	0.000000
2902.171197	-0.089435	0.543022	0.030141	84.491425	117.855721	149.227585	-0.528243	0.000000	-1.507063	0.000000	0.000000	0.000000	-0.007695	-0.026075	0.041930	0.000000	0.000000	2.000000	54.000000	0.000000
2902.174530	-0.089406	0.542955	0.030244	84.491425	117.855721	149.227585	-0.528243	0.000000	-1.507063	0.000000	0.000000	0.000000	0.008671	-0.020091	0.030957	0.000000	0.000000	2.000000	54.000000	0.000000
2902.177864	-0.089406	0.542955	0.030244	84.491425	117.855721	149.227585	-0.528243	0.000000	-1.507063	0.000000	0.000000	0.000000	0.008671	-0.020091	0.030957	0.000000	0.000000	2.000000	54.000000	0.000000
2902.181197	-0.089406	0.542955	0.030244	84.493019	117.846130	149.209930	-0.528243	0.000000	-1.507063	0.000000	0.000000	0.000000	0.008671	-0.020091	0.030957	0.000000	0.000000	2.000000	54.000000	0.000000
2902.184530	-0.089406	0.542955	0.030244	84.493019	117.846130	149.209930	-0.528243	0.000000	-1.507063	0.000000	0.000000	0.000000	0.008671	-0.020091	0.030957	0.000000	0.000000	2.000000	54.000000	0.000000
2902.187864	-0.089376	0.542915	0.030343	84.493019	117.846130	149.209930	-0.528243	0.000000	-1.507063	0.000000	0.000000	0.000000	0.008929	-0.011967	0.029571	0.000000	0.000000	2.000000	54.000000	0.000000
2902.191197	-0.089376	0.542915	0.030343	84.492989	117.854263	149.209869	-0.529688	0.000000	-1.512222	0.000000	0.000000	0.000000	0.008929	-0.011967	0.029571	0.000000	0.000000	2.000000	54.000000	0.000000
2902.194530	-0.089376	0.542915	0.030343	84.492989	117.854263	149.209869	-0.529688	0.000000	-1.512222	0.000000	0.000000	0.000000	0.008929	-0.011967	0.029571	0.000000	0.000000	2.000000	54.000000	0.000000
2902.197864	-0.089376	0.542915	0.030343	84.492989	117.854263	149.209869	-0.529688	0.000000	-1.512222	0.000000	0.000000	0.000000	0.008929	-0.011967	0.029571	0.000000	0.000000	2.000000	54.000000	0.000000
2902.201197	-0.089282	0.542832	0.030612	84.494949	117.836937	149.184280	-0.531176	0.000000	-1.517151	0.000000	0.000000	0.000000	0.028310	-0.024852	0.080560	0.000000	0.000000	2.000000	54.000000	0.000000
2902.204530	-0.089282	0.542832	0.030612	84.494949	117.836937	149.184280	-0.531176	0.000000	-1.517151	0.000000	0.000000	0.000000	0.028310	-0.024852	0.080560	0.000000	0.000000	2.000000	54.000000	0.000000
2902.207864	-0.089282	0.542832	0.030612	84.494949	117.836937	149.184280	-0.531176	0.000000	-1.517151	0.000000	0.000000	0.000000	0.028310	-0.024852	0.080560	0.000000	0.000000	2.000000	54.000000	0.000000
2902.211197	-0.089282	0.542832	0.030612	84.496864	117.819511	149.158585	-0.535895	0.000000	-1.530577	0.000000	0.000000	0.000000	0.028310	-0.024852	0.080560	0.000000	0.000000	2.000000	54.000000	0.000000
2902.214530	-0.089236	0.542799	0.030755	84.496864	117.819511	149.158585	-0.535895	0.000000	-1.530577	0.000000	0.000000	0.000000	0.013682	-0.009866	0.042959	0.000000	0.000000	2.000000	54.000000	0.000000
2902.217864	-0.089236	0.542799	0.030755	84.496864	117.819511	149.158585	-0.535895	0.000000	-1.530577	0.000000	0.000000	0.000000	0.013682	-0.009866	0.042959	0.000000	0.000000	2.000000	54.000000	0.000000
2902.221197	-0.089236	0.542799	0.030755	84.498825	117.799438	149.132950	-0.535895	0.000000	-1.530577	0.000000	0.000000	0.000000	0.013682	-0.009866	0.042959	0.000000	0.000000	2.000000	54.000000	0.000000
2902.224530	-0.089236	0.542799	0.030755	84.498825	117.799438	149.132950	-0.535895	0.000000	-1.530577	0.000000	0.000000	0.000000	0.013682	-0.009866	0.042959	0.000000	0.000000	2.000000	54.000000	0.000000
2902.227864	-0.089217	0.542783	0.030912	84.498825	117.799438	149.132950	-0.535895	0.000000	-1.530577	0.000000	0.000000	0.000000	0.005762	-0.004756	0.047057	0.000000	0.000000	2.000000	54.000000	0.000000
2902.231197	-0.089214	0.542760	0.031024	84.502670	117.751045	149.081604	-0.538175	0.000000	-1.537737	0.000000	0.000000	0.000000	0.001032	-0.006884	0.033656	0.000000	0.000000	2.000000	54.000000	0.000000
2902.234530	-0.089214	0.542760	0.031024	84.502670	117.751045	149.081604	-0.538175	0.000000	-1.537737	0.000000	0.000000	0.000000	0.001032	-0.006884	0.033656	0.000000	0.000000	2.000000	54.000000	0.000000
2902.237864	-0.089214	0.542760	0.031024	84.502670	117.751045	149.081604	-0.538175	0.000000	-1.537737	0.000000	0.000000	0.000000	0.001032	-0.006884	0.033656	0.000000	0.000000	2.000000	54.000000	0.000000
2902.241197	-0.089214	0.542760	0.031024	84.504532	117.728096	149.055832	-0.539307	0.000000	-1.551189	0.000000	0.000000	0.000000	0.001032	-0.006884	0.033656	0.000000	0.000000	2.000000	54.000000	0.000000
2902.244530	-0.089210	0.542737	0.031136	84.504532	117.728096	149.055832	-0.539307	0.000000	-1.551189	0.000000	0.000000	0.000000	0.001040	-0.006885	0.033653	0.000000	0.000000	2.000000	54.000000	0.000000
2902.247864	-0.089210	0.542737	0.031136	84.504532	117.728096	149.055832	-0.539307	0.000000	-1.551189	0.000000	0.000000	0.000000	0.001040	-0.006885	0.033653	0.000000	0.000000	2.000000	54.000000	0.000000
2902.251197	-0.089210	0.542737	0.031136	84.506454	117.702454	149.030075	-0.539307	0.000000	-1.551189	0.000000	0.000000	0.000000	0.001040	-0.006885	0.033653	0.000000	0.000000	2.000000	54.000000	0.000000
2902.254530	-0.089210	0.542737	0.031136	84.506454	117.702454	149.030075	-0.539307	0.000000	-1.551189	0.000000	0.000000	0.000000	0.001040	-0.006885	0.033653	0.000000	0.000000	2.000000	54.000000	0.000000
2902.257864	-0.089226	0.542724	0.031221	84.506454	117.702454	149.030075	-0.539307	0.000000	-1.551189	0.000000	0.000000	0.000000	-0.004682	-0.003901	0.025629	0.000000	0.000000	2.000000	54.000000	0.000000
2902.261197	-0.089226	0.542724	0.031221	84.508446	117.674164	149.004364	-0.539480	0.000000	-1.556798	0.000000	0.000000	0.000000	-0.004682	-0.003901	0.025629	0.000000	0.000000	2.000000	54.000000	0.000000
2902.264530	-0.089226	0.542724	0.031221	84.508446	117.674164	149.004364	-0.539480	0.000000	-1.556798	0.000000	0.000000	0.000000	-0.004682	-0.003901	0.025629	0.000000	0.000000	2.000000	54.000000	0.000000
2902.267864	-0.089226	0.542724	0.031221	84.508446	117.674164	149.004364	-0.539480	0.000000	-1.556798	0.000000	0.000000	0.000000	-0.004682	-0.003901	0.025629	0.000000	0.000000	2.000000	54.000000	0.000000
2902.271197	-0.089269	0.542701	0.031325	84.508446	117.674164	149.004364	-0.538700	0.000000	-1.561069	0.000000	0.000000	0.000000	-0.012872	-0.006906	0.031107	0.000000	0.000000	2.000000	54.000000	0.000000
2902.274530	-0.089269	0.542701	0.031325	84.508446	117.674164	149.004364	-0.538700	0.000000	-1.561069	0.000000	0.000000	0.000000	-0.012872	-0.006906	0.031107	0.000000	0.000000	2.000000	54.000000	0.000000
2902.277864	-0.089269	0.542701	0.031325	84.508446	117.674164	149.004364	-0.538700	0.000000	-1.561069	0.000000	0.000000	0.000000	-0.012872	-0.006906	0.031107	0.000000	0.000000	2.000000	54.000000	0.000000
2902.281197	-0.089269	0.542701	0.031325	84.510376	117.648491	148.978577	-0.536555	0.000000	-1.566254	0.000000	0.000000	0.000000	-0.012872	-0.006906	0.031107	0.000000	0.000000	2.000000	54.000000	0.000000
2902.284530	-0.089276	0.542708	0.031365	84.510376	117.648491	148.978577	-0.536555	0.000000	-1.566254	0.000000	0.000000	0.000000	-0.002215	0.002121	0.012123	0.000000	0.000000	2.000000	54.000000	0.000000
2902.287864	-0.089276	0.542708	0.031365	84.510376	117.648491	148.978577	-0.536555	0.000000	-1.566254	0.000000	0.000000	0.000000	-0.002215	0.002121	0.012123	0.000000	0.000000	2.000000	54.000000	0.000000
2902.291197	-0.089276	0.542708	0.031365	84.512344	117.625519	148.952774	-0.536555	0.000000	-1.566254	0.000000	0.000000	0.000000	-0.002215	0.002121	0.012123	0.000000	0.000000	2.000000	54.000000	0.000000
2902.294530	-0.089276	0.542708	0.031365	84.512344	117.625519	148.952774	-0.536555	0.000000	-1.566254	0.000000	0.000000	0.000000	-0.002215	0.002121	0.012123	0.000000	0.000000	2.000000	54.000000	0.000000
2902.297864	-0.089256	0.542725	0.031388	84.512344	117.625519	148.952774	-0.536555	0.000000	-1.566254	0.000000	0.000000	0.000000	0.005976	0.005120	0.006643	0.000000	0.000000	2.000000	54.000000	0.000000
2902.301197	-0.089256	0.542725	0.031388	84.516129	117.576828	148.901123	-0.536185	0.000000	-1.568275	0.000000	0.000000	0.000000	0.005976	0.005120	0.006643	0.000000	0.000000	2.000000	54.000000	0.000000
2902.304530	-0.089256	0.542725	0.031388	84.516129	117.576828	148.901123	-0.536185	0.000000	-1.568275	0.000000	0.000000	0.000000	0.005976	0.005120	0.006643	0.000000	0.000000	2.000000	54.000000	0.000000
2902.307864	-0.089256	0.542725	0.031388	84.516129	117.576828	148.901123	-0.536185	0.000000	-1.568275	0.000000	0.000000	0.000000	0.005976	0.005120	0.006643	0.000000	0.000000	2.000000	54.000000	0.000000
2902.311197	-0.089192	0.542814	0.031427	84.518059	117.553825	148.875290	-0.537182	0.000000	-1.569382	0.000000	0.000000	0.000000	0.019418	0.026556	0.011795	0.000000	0.000000	2.000000	54.000000	0.000000
2902.314530	-0.089192	0.542814	0.031427	84.518059	117.553825	148.875290	-0.537182	0.000000	-1.569382	0.000000	0.000000	0.000000	0.019418	0.026556	0.011795	0.000000	0.000000	2.000000	54.000000	0.000000
2902.317864	-0.089192	0.542814	0.031427	84.518059	117.553825	148.875290	-0.537182	0.000000	-1.569382	0.000000	0.000000	0.000000	0.019418	0.026556	0.011795	0.000000	0.000000	2.000000	54.000000	0.000000
2902.321197	-0.089192	0.542814	0.031427	84.521919	117.507774	148.823547	-0.540418	0.000000	-1.571348	0.000000	0.000000	0.000000	0.019418	0.026556	0.011795	0.000000	0.000000	2.000000	54.000000	0.000000
2902.324530	-0.089164	0.542851	0.031404	84.521919	117.507774	148.823547	-0.540418	0.000000	-1.571348	0.000000	0.000000	0.000000	0.008442	0.011153	-0.006862	0.000000	0.000000	2.000000	54.000000	0.000000
2902.327864	-0.089164	0.542851	0.031404	84.521919	117.507774	148.823547	-0.540418	0.000000	-1.571348	0.000000	0.000000	0.000000	0.008442	0.011153	-0.006862	0.000000	0.000000	2.000000	54.000000	0.000000
2902.331197	-0.089164	0.542851	0.031404	84.525749	117.458900	148.771729	-0.540418	0.000000	-1.571348	0.000000	0.000000	0.000000	0.008442	0.011153	-0.006862	0.000000	0.000000	2.000000	54.000000	0.000000
2902.334530	-0.089164	0.542851	0.031404	84.525749	117.458900	148.771729	-0.540418	0.000000	-1.571348	0.000000	0.000000	0.000000	0.008442	0.011153	-0.006862	0.000000	0.000000	2.000000	54.000000	0.000000
2902.337864	-0.089139	0.542905	0.031399	84.525749	117.458900	148.771729	-0.540418	0.000000	-1.571348	0.000000	0.000000	0.000000	0.007461	0.016273	-0.001493	0.000000	0.000000	2.000000	54.000000	0.000000
2902.341197	-0.089139	0.542905	0.031399	84.527679	117.433083	148.745804	-0.541825	0.000000	-1.570204	0.000000	0.000000	0.000000	0.007461	0.016273	-0.001493	0.000000	0.000000	2.000000	54.000000	0.000000
2902.344530	-0.089139	0.542905	0.031399	84.527679	117.433083	148.745804	-0.541825	0.000000	-1.570204	0.000000	0.000000	0.000000	0.007461	0.016273	-0.001493	0.000000	0.000000	2.000000	54.000000	0.000000
2902.347864	-0.089139	0.542905	0.031399	84.527679	117.433083	148.745804	-0.541825	0.000000	-1.570204	0.000000	0.000000	0.000000	0.007461	0.016273	-0.001493	0.000000	0.000000	2.000000	54.000000	0.000000
2902.351197	-0.089155	0.542997	0.031359	84.529617	117.404587	148.719879	-0.543068	0.000000	-1.569955	0.000000	0.000000	0.000000	-0.004967	0.027430	-0.012170	0.000000	0.000000	2.000000	54.000000	0.000000
2902.354530	-0.089155	0.542997	0.031359	84.529617	117.404587	148.719879	-0.543068	0.000000	-1.569955	0.000000	0.000000	0.000000	-0.004967	0.027430	-0.012170	0.000000	0.000000	2.000000	54.000000	0.000000
2902.357864	-0.089155	0.542997	0.031359	84.529617	117.404587	148.719879	-0.543068	0.000000	-1.569955	0.000000	0.000000	0.000000	-0.004967	0.027430	-0.012170	0.000000	0.000000	2.000000	54.000000	0.000000
2902.361197	-0.089155	0.542997	0.031359	84.531479	117.373222	148.693863	-0.542241	0.000000	-1.567927	0.000000	0.000000	0.000000	-0.004967	0.027430	-0.012170	0.000000	0.000000	2.000000	54.000000	0.000000
2902.364530	-0.089193	0.543017	0.031305	84.531479	117.373222	148.693863	-0.542241	0.000000	-1.567927	0.000000	0.000000	0.000000	-0.011451	0.006006	-0.016045	0.000000	0.000000	2.000000	54.000000	0.000000
2902.367864	-0.089193	0.543017	0.031305	84.531479	117.373222	148.693863	-0.542241	0.000000	-1.567927	0.000000	0.000000	0.000000	-0.011451	0.006006	-0.016045	0.000000	0.000000	2.000000	54.000000	0.000000
2902.371197	-0.089193	0.543017	0.031305	84.533455	117.344711	148.667923	-0.542241	0.000000	-1.567927	0.000000	0.000000	0.000000	-0.011451	0.006006	-0.016045	0.000000	0.000000	2.000000	54.000000	0.000000
2902.374530	-0.089193	0.543017	0.031305	84.533455	117.344711	148.667923	-0.542241	0.000000	-1.567927	0.000000	0.000000	0.000000	-0.011451	0.006006	-0.016045	0.000000	0.000000	2.000000	54.000000	0.000000
2902.377864	-0.089235	0.543054	0.031269	84.533455	117.344711	148.667923	-0.542241	0.000000	-1.567927	0.000000	0.000000	0.000000	-0.012426	0.011149	-0.010678	0.000000	0.000000	2.000000	54.000000	0.000000
2902.381197	-0.089235	0.543054	0.031269	84.533417	117.339226	148.667877	-0.540332	0.000000	-1.565253	0.000000	0.000000	0.000000	-0.012426	0.011149	-0.010678	0.000000	0.000000	2.000000	54.000000	0.000000
2902.384530	-0.089235	0.543054	0.031269	84.533417	117.339226	148.667877	-0.540332	0.000000	-1.565253	0.000000	0.000000	0.000000	-0.012426	0.011149	-0.010678	0.000000	0.000000	2.000000	54.000000	0.000000
2902.387864	-0.089235	0.543054	0.031269	84.533417	117.339226	148.667877	-0.540332	0.000000	-1.565253	0.000000	0.000000	0.000000	-0.012426	0.011149	-0.010678	0.000000	0.000000	2.000000	54.000000	0.000000
2902.391197	-0.089246	0.543084	0.031198	84.533417	117.339226	148.667877	-0.538261	0.000000	-1.563473	0.000000	0.000000	0.000000	-0.003255	0.009000	-0.021530	0.000000	0.000000	2.000000	54.000000	0.000000
2902.394530	-0.089246	0.543084	0.031198	84.533417	117.339226	148.667877	-0.538261	0.000000	-1.563473	0.000000	0.000000	0.000000	-0.003255	0.009000	-0.021530	0.000000	0.000000	2.000000	54.000000	0.000000
2902.397864	-0.089246	0.543084	0.031198	84.533417	117.339226	148.667877	-0.538261	0.000000	-1.563473	0.000000	0.000000	0.000000	-0.003255	0.009000	-0.021530	0.000000	0.000000	2.000000	54.000000	0.000000
2902.401197	-0.089246	0.543084	0.031198	84.535278	117.313309	148.641891	-0.537719	0.000000	-1.559884	0.000000	0.000000	0.000000	-0.003255	0.009000	-0.021530	0.000000	0.000000	2.000000	54.000000	0.000000
2902.404530	-0.089249	0.543101	0.031216	84.535278	117.313309	148.641891	-0.537719	0.000000	-1.559884	0.000000	0.000000	0.000000	-0.000981	0.005133	0.005368	0.000000	0.000000	2.000000	54.000000	0.000000
2902.407864	-0.089249	0.543101	0.031216	84.535278	117.313309	148.641891	-0.537719	0.000000	-1.559884	0.000000	0.000000	0.000000	-0.000981	0.005133	0.005368	0.000000	0.000000	2.000000	54.000000	0.000000
2902.411197	-0.089249	0.543101	0.031216	84.535385	117.316071	148.641891	-0.537719	0.000000	-1.559884	0.000000	0.000000	0.000000	-0.000981	0.005133	0.005368	0.000000	0.000000	2.000000	54.000000	0.000000
2902.414530	-0.089249	0.543101	0.031216	84.535385	117.316071	148.641891	-0.537719	0.000000	-1.559884	0.000000	0.000000	0.000000	-0.000981	0.005133	0.005368	0.000000	0.000000	2.000000	54.000000	0.000000
2902.417864	-0.089230	0.543091	0.031242	84.535385	117.316071	148.641891	-0.537719	0.000000	-1.559884	0.000000	0.000000	0.000000	0.005723	-0.003002	0.008025	0.000000	0.000000	2.000000	54.000000	0.000000
2902.421197	-0.089230	0.543091	0.031242	84.535355	117.318817	148.641907	-0.537555	0.000000	-1.560779	0.000000	0.000000	0.000000	0.005723	-0.003002	0.008025	0.000000	0.000000	2.000000	54.000000	0.000000
2902.424530	-0.089230	0.543091	0.031242	84.535355	117.318817	148.641907	-0.537555	0.000000	-1.560779	0.000000	0.000000	0.000000	0.005723	-0.003002	0.008025	0.000000	0.000000	2.000000	54.000000	0.000000
2902.427864	-0.089230	0.543091	0.031242	84.535355	117.318817	148.641907	-0.537555	0.000000	-1.560779	0.000000	0.000000	0.000000	0.005723	-0.003002	0.008025	0.000000	0.000000	2.000000	54.000000	0.000000
2902.431197	-0.089215	0.543071	0.031292	84.535355	117.318817	148.641907	-0.538509	0.000000	-1.562117	0.000000	0.000000	0.000000	0.004489	-0.006004	0.014777	0.000000	0.000000	2.000000	54.000000	0.000000
2902.434530	-0.089215	0.543071	0.031292	84.535355	117.318817	148.641907	-0.538509	0.000000	-1.562117	0.000000	0.000000	0.000000	0.004489	-0.006004	0.014777	0.000000	0.000000	2.000000	54.000000	0.000000
2902.437864	-0.089215	0.543071	0.031292	84.535355	117.318817	148.641907	-0.538509	0.000000	-1.562117	0.000000	0.000000	0.000000	0.004489	-0.006004	0.014777	0.000000	0.000000	2.000000	54.000000	0.000000
2902.441197	-0.089215	0.543071	0.031292	84.535355	117.318817	148.641907	-0.539257	0.000000	-1.564579	0.000000	0.000000	0.000000	0.004489	-0.006004	0.014777	0.000000	0.000000	2.000000	54.000000	0.000000
2902.444530	-0.089219	0.543061	0.031314	84.535355	117.318817	148.641907	-0.539257	0.000000	-1.564579	0.000000	0.000000	0.000000	-0.001233	-0.002999	0.006753	0.000000	0.000000	2.000000	54.000000	0.000000
2902.447864	-0.089219	0.543061	0.031314	84.535355	117.318817	148.641907	-0.539257	0.000000	-1.564579	0.000000	0.000000	0.000000	-0.001233	-0.002999	0.006753	0.000000	0.000000	2.000000	54.000000	0.000000
2902.451197	-0.089219	0.543061	0.031314	84.535278	117.313309	148.641891	-0.539257	0.000000	-1.564579	0.000000	0.000000	0.000000	-0.001233	-0.002999	0.006753	0.000000	0.000000	2.000000	54.000000	0.000000
2902.454530	-0.089219	0.543061	0.031314	84.535278	117.313309	148.641891	-0.539257	0.000000	-1.564579	0.000000	0.000000	0.000000	-0.001233	-0.002999	0.006753	0.000000	0.000000	2.000000	54.000000	0.000000
2902.457864	-0.089269	0.543051	0.031328	84.535278	117.313309	148.641891	-0.539257	0.000000	-1.564579	0.000000	0.000000	0.000000	-0.015147	-0.002998	0.004211	0.000000	0.000000	2.000000	54.000000	0.000000
2902.461197	-0.089269	0.543051	0.031328	84.533417	117.331078	148.667908	-0.539051	0.000000	-1.565705	0.000000	0.000000	0.000000	-0.015147	-0.002998	0.004211	0.000000	0.000000	2.000000	54.000000	0.000000
2902.464530	-0.089269	0.543051	0.031328	84.533417	117.331078	148.667908	-0.539051	0.000000	-1.565705	0.000000	0.000000	0.000000	-0.015147	-0.002998	0.004211	0.000000	0.000000	2.000000	54.000000	0.000000
2902.467864	-0.089269	0.543051	0.031328	84.533417	117.331078	148.667908	-0.539051	0.000000	-1.565705	0.000000	0.000000	0.000000	-0.015147	-0.002998	0.004211	0.000000	0.000000	2.000000	54.000000	0.000000
2902.471197	-0.089410	0.542997	0.031312	84.531479	117.351479	148.693878	-0.536527	0.000000	-1.566407	0.000000	0.000000	0.000000	-0.042248	-0.016272	-0.004867	0.000000	0.000000	2.000000	54.000000	0.000000
2902.474530	-0.089410	0.542997	0.031312	84.531479	117.351479	148.693878	-0.536527	0.000000	-1.566407	0.000000	0.000000	0.000000	-0.042248	-0.016272	-0.004867	0.000000	0.000000	2.000000	54.000000	0.000000
2902.477864	-0.089410	0.542997	0.031312	84.531479	117.351479	148.693878	-0.536527	0.000000	-1.566407	0.000000	0.000000	0.000000	-0.042248	-0.016272	-0.004867	0.000000	0.000000	2.000000	54.000000	0.000000
2902.481197	-0.089410	0.542997	0.031312	84.531555	117.346077	148.693909	-0.529486	0.000000	-1.565596	0.000000	0.000000	0.000000	-0.042248	-0.016272	-0.004867	0.000000	0.000000	2.000000	54.000000	0.000000
2902.484530	-0.089438	0.542987	0.031330	84.531555	117.346077	148.693909	-0.529486	0.000000	-1.565596	0.000000	0.000000	0.000000	-0.008195	-0.003003	0.005479	0.000000	0.000000	2.000000	54.000000	0.000000
2902.487864	-0.089438	0.542987	0.031330	84.531555	117.346077	148.693909	-0.529486	0.000000	-1.565596	0.000000	0.000000	0.000000	-0.008195	-0.003003	0.005479	0.000000	0.000000	2.000000	54.000000	0.000000
2902.491197	-0.089438	0.542987	0.031330	84.531555	117.346077	148.693909	-0.529486	0.000000	-1.565596	0.000000	0.000000	0.000000	-0.008195	-0.003003	0.005479	0.000000	0.000000	2.000000	54.000000	0.000000
2902.494530	-0.089438	0.542987	0.031330	84.531555	117.346077	148.693909	-0.529486	0.000000	-1.565596	0.000000	0.000000	0.000000	-0.008195	-0.003003	0.005479	0.000000	0.000000	2.000000	54.000000	0.000000
2902.497864	-0.089446	0.542967	0.031375	84.531555	117.346077	148.693909	-0.529486	0.000000	-1.565596	0.000000	0.000000	0.000000	-0.002473	-0.006023	0.013503	0.000000	0.000000	2.000000	54.000000	0.000000
2902.501197	-0.089446	0.542967	0.031375	84.533485	117.320236	148.667923	-0.528120	0.000000	-1.566509	0.000000	0.000000	0.000000	-0.002473	-0.006023	0.013503	0.000000	0.000000	2.000000	54.000000	0.000000
2902.504530	-0.089446	0.542967	0.031375	84.533485	117.320236	148.667923	-0.528120	0.000000	-1.566509	0.000000	0.000000	0.000000	-0.002473	-0.006023	0.013503	0.000000	0.000000	2.000000	54.000000	0.000000
2902.507864	-0.089446	0.542967	0.031375	84.533485	117.320236	148.667923	-0.528120	0.000000	-1.566509	0.000000	0.000000	0.000000	-0.002473	-0.006023	0.013503	0.000000	0.000000	2.000000	54.000000	0.000000
2902.511197	-0.089446	0.542961	0.031505	84.535355	117.297066	148.641937	-0.527708	0.000000	-1.568759	0.000000	0.000000	0.000000	0.000050	-0.001755	0.039015	0.000000	0.000000	2.000000	54.000000	0.000000
2902.514530	-0.089446	0.542961	0.031505	84.535355	117.297066	148.641937	-0.527708	0.000000	-1.568759	0.000000	0.000000	0.000000	0.000050	-0.001755	0.039015	0.000000	0.000000	2.000000	54.000000	0.000000
2902.517864	-0.089446	0.542961	0.031505	84.535355	117.297066	148.641937	-0.527708	0.000000	-1.568759	0.000000	0.000000	0.000000	0.000050	-0.001755	0.039015	0.000000	0.000000	2.000000	54.000000	0.000000
2902.521197	-0.089446	0.542961	0.031505	84.535355	117.299713	148.641876	-0.527716	0.000000	-1.575262	0.000000	0.000000	0.000000	0.000050	-0.001755	0.039015	0.000000	0.000000	2.000000	54.000000	0.000000
2902.524530	-0.089431	0.542941	0.031554	84.535355	117.299713	148.641876	-0.527716	0.000000	-1.575262	0.000000	0.000000	0.000000	0.004489	-0.006008	0.014776	0.000000	0.000000	2.000000	54.000000	0.000000
2902.527864	-0.089431	0.542941	0.031554	84.535355	117.299713	148.641876	-0.527716	0.000000	-1.575262	0.000000	0.000000	0.000000	0.004489	-0.006008	0.014776	0.000000	0.000000	2.000000	54.000000	0.000000
2902.531197	-0.089431	0.542941	0.031554	84.537216	117.273788	148.615829	-0.527716	0.000000	-1.575262	0.000000	0.000000	0.000000	0.004489	-0.006008	0.014776	0.000000	0.000000	2.000000	54.000000	0.000000
2902.534530	-0.089431	0.542941	0.031554	84.537216	117.273788	148.615829	-0.527716	0.000000	-1.575262	0.000000	0.000000	0.000000	0.004489	-0.006008	0.014776	0.000000	0.000000	2.000000	54.000000	0.000000
2902.537864	-0.089442	0.542938	0.031617	84.537216	117.273788	148.615829	-0.527716	0.000000	-1.575262	0.000000	0.000000	0.000000	-0.003451	-0.000897	0.018869	0.000000	0.000000	2.000000	54.000000	0.000000
2902.541197	-0.089442	0.542938	0.031617	84.537254	117.271141	148.615891	-0.528464	0.000000	-1.577724	0.000000	0.000000	0.000000	-0.003451	-0.000897	0.018869	0.000000	0.000000	2.000000	54.000000	0.000000
2902.544530	-0.089442	0.542938	0.031617	84.537254	117.271141	148.615891	-0.528464	0.000000	-1.577724	0.000000	0.000000	0.000000	-0.003451	-0.000897	0.018869	0.000000	0.000000	2.000000	54.000000	0.000000
2902.547864	-0.089442	0.542938	0.031617	84.537254	117.271141	148.615891	-0.528464	0.000000	-1.577724	0.000000	0.000000	0.000000	-0.003451	-0.000897	0.018869	0.000000	0.000000	2.000000	54.000000	0.000000
2902.551197	-0.089501	0.542908	0.031676	84.537285	117.268394	148.615845	-0.527889	0.000000	-1.580869	0.000000	0.000000	0.000000	-0.017630	-0.009030	0.017702	0.000000	0.000000	2.000000	54.000000	0.000000
2902.554530	-0.089501	0.542908	0.031676	84.537285	117.268394	148.615845	-0.527889	0.000000	-1.580869	0.000000	0.000000	0.000000	-0.017630	-0.009030	0.017702	0.000000	0.000000	2.000000	54.000000	0.000000
2902.557864	-0.089501	0.542908	0.031676	84.537285	117.268394	148.615845	-0.527889	0.000000	-1.580869	0.000000	0.000000	0.000000	-0.017630	-0.009030	0.017702	0.000000	0.000000	2.000000	54.000000	0.000000
2902.561197	-0.089501	0.542908	0.031676	84.534065	117.279747	148.631714	-0.524951	0.000000	-1.583820	0.000000	0.000000	0.000000	-0.017630	-0.009030	0.017702	0.000000	0.000000	2.000000	54.000000	0.000000
2902.564530	-0.089525	0.542881	0.031677	84.534065	117.279747	148.631714	-0.524951	0.000000	-1.583820	0.000000	0.000000	0.000000	-0.007214	-0.008148	0.000107	0.000000	0.000000	2.000000	54.000000	0.000000
2902.567864	-0.089525	0.542881	0.031677	84.534065	117.279747	148.631714	-0.524951	0.000000	-1.583820	0.000000	0.000000	0.000000	-0.007214	-0.008148	0.000107	0.000000	0.000000	2.000000	54.000000	0.000000
2902.571197	-0.089525	0.542881	0.031677	84.532196	117.305649	148.657700	-0.524951	0.000000	-1.583820	0.000000	0.000000	0.000000	-0.007214	-0.008148	0.000107	0.000000	0.000000	2.000000	54.000000	0.000000
2902.574530	-0.089525	0.542881	0.031677	84.532196	117.305649	148.657700	-0.524951	0.000000	-1.583820	0.000000	0.000000	0.000000	-0.007214	-0.008148	0.000107	0.000000	0.000000	2.000000	54.000000	0.000000
2902.577864	-0.089522	0.542863	0.031659	84.532196	117.305649	148.657700	-0.524951	0.000000	-1.583820	0.000000	0.000000	0.000000	0.000983	-0.005121	-0.005369	0.000000	0.000000	2.000000	54.000000	0.000000
2902.581197	-0.089522	0.542863	0.031659	84.532196	117.305649	148.657700	-0.523749	0.000000	-1.583838	0.000000	0.000000	0.000000	0.000983	-0.005121	-0.005369	0.000000	0.000000	2.000000	54.000000	0.000000
2902.584530	-0.089522	0.542863	0.031659	84.532196	117.305649	148.657700	-0.523749	0.000000	-1.583838	0.000000	0.000000	0.000000	0.000983	-0.005121	-0.005369	0.000000	0.000000	2.000000	54.000000	0.000000
2902.587864	-0.089522	0.542863	0.031659	84.532196	117.305649	148.657700	-0.523749	0.000000	-1.583838	0.000000	0.000000	0.000000	0.000983	-0.005121	-0.005369	0.000000	0.000000	2.000000	54.000000	0.000000
2902.591197	-0.089472	0.542846	0.031649	84.530266	117.336983	148.683731	-0.523912	0.000000	-1.582943	0.000000	0.000000	0.000000	0.014905	-0.005134	-0.002819	0.000000	0.000000	2.000000	54.000000	0.000000
2902.594530	-0.089472	0.542846	0.031649	84.530266	117.336983	148.683731	-0.523912	0.000000	-1.582943	0.000000	0.000000	0.000000	0.014905	-0.005134	-0.002819	0.000000	0.000000	2.000000	54.000000	0.000000
2902.597864	-0.089472	0.542846	0.031649	84.530266	117.336983	148.683731	-0.523912	0.000000	-1.582943	0.000000	0.000000	0.000000	0.014905	-0.005134	-0.002819	0.000000	0.000000	2.000000	54.000000	0.000000
2902.601197	-0.089472	0.542846	0.031649	84.532196	117.316574	148.657761	-0.526397	0.000000	-1.582473	0.000000	0.000000	0.000000	0.014905	-0.005134	-0.002819	0.000000	0.000000	2.000000	54.000000	0.000000
2902.604530	-0.089429	0.542863	0.031676	84.532196	117.316574	148.657761	-0.526397	0.000000	-1.582473	0.000000	0.000000	0.000000	0.012941	0.005125	0.007917	0.000000	0.000000	2.000000	54.000000	0.000000
2902.607864	-0.089429	0.542863	0.031676	84.532196	117.316574	148.657761	-0.526397	0.000000	-1.582473	0.000000	0.000000	0.000000	0.012941	0.005125	0.007917	0.000000	0.000000	2.000000	54.000000	0.000000
2902.611197	-0.089429	0.542863	0.031676	84.532166	117.322052	148.657791	-0.526397	0.000000	-1.582473	0.000000	0.000000	0.000000	0.012941	0.005125	0.007917	0.000000	0.000000	2.000000	54.000000	0.000000
2902.614530	-0.089429	0.542863	0.031676	84.532166	117.322052	148.657791	-0.526397	0.000000	-1.582473	0.000000	0.000000	0.000000	0.012941	0.005125	0.007917	0.000000	0.000000	2.000000	54.000000	0.000000
2902.617864	-0.089383	0.542863	0.031684	84.532166	117.322052	148.657791	-0.526397	0.000000	-1.582473	0.000000	0.000000	0.000000	0.013925	-0.000007	0.002546	0.000000	0.000000	2.000000	54.000000	0.000000
2902.621197	-0.089383	0.542863	0.031684	84.532196	117.327461	148.657745	-0.528553	0.000000	-1.583792	0.000000	0.000000	0.000000	0.013925	-0.000007	0.002546	0.000000	0.000000	2.000000	54.000000	0.000000
2902.624530	-0.089383	0.542863	0.031684	84.532196	117.327461	148.657745	-0.528553	0.000000	-1.583792	0.000000	0.000000	0.000000	0.013925	-0.000007	0.002546	0.000000	0.000000	2.000000	54.000000	0.000000
2902.627864	-0.089383	0.542863	0.031684	84.532196	117.327461	148.657745	-0.528553	0.000000	-1.583792	0.000000	0.000000	0.000000	0.013925	-0.000007	0.002546	0.000000	0.000000	2.000000	54.000000	0.000000
2902.631197	-0.089336	0.542863	0.031693	84.532196	117.327461	148.657745	-0.530874	0.000000	-1.584217	0.000000	0.000000	0.000000	0.013923	-0.000007	0.002545	0.000000	0.000000	2.000000	54.000000	0.000000
2902.634530	-0.089336	0.542863	0.031693	84.532196	117.327461	148.657745	-0.530874	0.000000	-1.584217	0.000000	0.000000	0.000000	0.013923	-0.000007	0.002545	0.000000	0.000000	2.000000	54.000000	0.000000
2902.637864	-0.089336	0.542863	0.031693	84.532196	117.327461	148.657745	-0.530874	0.000000	-1.584217	0.000000	0.000000	0.000000	0.013923	-0.000007	0.002545	0.000000	0.000000	2.000000	54.000000	0.000000
2902.641197	-0.089336	0.542863	0.031693	84.532196	117.330193	148.657745	-0.533195	0.000000	-1.584641	0.000000	0.000000	0.000000	0.013923	-0.000007	0.002545	0.000000	0.000000	2.000000	54.000000	0.000000
2902.644530	-0.089313	0.542863	0.031697	84.532196	117.330193	148.657745	-0.533195	0.000000	-1.584641	0.000000	0.000000	0.000000	0.006962	-0.000007	0.001273	0.000000	0.000000	2.000000	54.000000	0.000000
2902.647864	-0.089313	0.542863	0.031697	84.532196	117.330193	148.657745	-0.533195	0.000000	-1.584641	0.000000	0.000000	0.000000	0.006962	-0.000007	0.001273	0.000000	0.000000	2.000000	54.000000	0.000000
2902.651197	-0.089313	0.542863	0.031697	84.530876	117.318253	148.647491	-0.533195	0.000000	-1.584641	0.000000	0.000000	0.000000	0.006962	-0.000007	0.001273	0.000000	0.000000	2.000000	54.000000	0.000000
2902.654530	-0.089313	0.542863	0.031697	84.530876	117.318253	148.647491	-0.533195	0.000000	-1.584641	0.000000	0.000000	0.000000	0.006962	-0.000007	0.001273	0.000000	0.000000	2.000000	54.000000	0.000000
2902.657864	-0.089313	0.542863	0.031697	84.530876	117.318253	148.647491	-0.533195	0.000000	-1.584641	0.000000	0.000000	0.000000	-0.000000	-0.000007	-0.000000	0.000000	0.000000	2.000000	54.000000	0.000000
2902.661197	-0.089313	0.542863	0.031697	84.526505	117.320549	148.653168	-0.534355	0.000000	-1.584853	0.000000	0.000000	0.000000	-0.000000	-0.000007	-0.000000	0.000000	0.000000	2.000000	54.000000	0.000000
2902.664530	-0.089313	0.542863	0.031697	84.526505	117.320549	148.653168	-0.534355	0.000000	-1.584853	0.000000	0.000000	0.000000	-0.000000	-0.000007	-0.000000	0.000000	0.000000	2.000000	54.000000	0.000000
2902.667864	-0.089313	0.542863	0.031697	84.526505	117.320549	148.653168	-0.534355	0.000000	-1.584853	0.000000	0.000000	0.000000	-0.000000	-0.000007	-0.000000	0.000000	0.000000	2.000000	54.000000	0.000000
2902.671197	-0.089291	0.542836	0.031706	84.521454	117.276085	148.612549	-0.534355	0.000000	-1.584853	0.000000	0.000000	0.000000	0.006711	-0.008155	0.002652	0.000000	0.000000	2.000000	54.000000	0.000000
2902.674530	-0.089291	0.542836	0.031706	84.521454	117.276085	148.612549	-0.534355	0.000000	-1.584853	0.000000	0.000000	0.000000	0.006711	-0.008155	0.002652	0.000000	0.000000	2.000000	54.000000	0.000000
2902.677864	-0.089291	0.542836	0.031706	84.521454	117.276085	148.612549	-0.534355	0.000000	-1.584853	0.000000	0.000000	0.000000	0.006711	-0.008155	0.002652	0.000000	0.000000	2.000000	54.000000	0.000000
2902.681197	-0.089291	0.542836	0.031706	84.518921	117.257904	148.592224	-0.535474	0.000000	-1.585295	0.000000	0.000000	0.000000	0.006711	-0.008155	0.002652	0.000000	0.000000	2.000000	54.000000	0.000000
2902.684530	-0.089221	0.542836	0.031719	84.518921	117.257904	148.592224	-0.535474	0.000000	-1.585295	0.000000	0.000000	0.000000	0.020888	-0.000001	0.003813	0.000000	0.000000	2.000000	54.000000	0.000000
2902.687864	-0.089221	0.542836	0.031719	84.518921	117.257904	148.592224	-0.535474	0.000000	-1.585295	0.000000	0.000000	0.000000	0.020888	-0.000001	0.003813	0.000000	0.000000	2.000000	54.000000	0.000000
2902.691197	-0.089221	0.542836	0.031719	84.518990	117.266113	148.592255	-0.535474	0.000000	-1.585295	0.000000	0.000000	0.000000	0.020888	-0.000001	0.003813	0.000000	0.000000	2.000000	54.000000	0.000000
2902.694530	-0.089221	0.542836	0.031719	84.518990	117.266113	148.592255	-0.535474	0.000000	-1.585295	0.000000	0.000000	0.000000	0.020888	-0.000001	0.003813	0.000000	0.000000	2.000000	54.000000	0.000000
2902.697864	-0.089179	0.542826	0.031750	84.518990	117.266113	148.592255	-0.535474	0.000000	-1.585295	0.000000	0.000000	0.000000	0.012694	-0.003004	0.009291	0.000000	0.000000	2.000000	54.000000	0.000000
2902.701197	-0.089179	0.542826	0.031750	84.518951	117.271523	148.592224	-0.538955	0.000000	-1.585930	0.000000	0.000000	0.000000	0.012694	-0.003004	0.009291	0.000000	0.000000	2.000000	54.000000	0.000000
2902.704530	-0.089179	0.542826	0.031750	84.518951	117.271523	148.592224	-0.538955	0.000000	-1.585930	0.000000	0.000000	0.000000	0.012694	-0.003004	0.009291	0.000000	0.000000	2.000000	54.000000	0.000000
2902.707864	-0.089179	0.542826	0.031750	84.518951	117.271523	148.592224	-0.538955	0.000000	-1.585930	0.000000	0.000000	0.000000	0.012694	-0.003004	0.009291	0.000000	0.000000	2.000000	54.000000	0.000000
2902.711197	-0.089075	0.542796	0.031838	84.518990	117.279762	148.592285	-0.541070	0.000000	-1.587479	0.000000	0.000000	0.000000	0.031129	-0.009046	0.026596	0.000000	0.000000	2.000000	54.000000	0.000000
2902.714530	-0.089075	0.542796	0.031838	84.518990	117.279762	148.592285	-0.541070	0.000000	-1.587479	0.000000	0.000000	0.000000	0.031129	-0.009046	0.026596	0.000000	0.000000	2.000000	54.000000	0.000000
2902.717864	-0.089075	0.542796	0.031838	84.518990	117.279762	148.592285	-0.541070	0.000000	-1.587479	0.000000	0.000000	0.000000	0.031129	-0.009046	0.026596	0.000000	0.000000	2.000000	54.000000	0.000000
2902.721197	-0.089075	0.542796	0.031838	84.518951	117.285156	148.592270	-0.546259	0.000000	-1.591912	0.000000	0.000000	0.000000	0.031129	-0.009046	0.026596	0.000000	0.000000	2.000000	54.000000	0.000000
2902.724530	-0.089040	0.542793	0.031910	84.518951	117.285156	148.592270	-0.546259	0.000000	-1.591912	0.000000	0.000000	0.000000	0.010494	-0.000895	0.021406	0.000000	0.000000	2.000000	54.000000	0.000000
2902.727864	-0.089040	0.542793	0.031910	84.518951	117.285156	148.592270	-0.546259	0.000000	-1.591912	0.000000	0.000000	0.000000	0.010494	-0.000895	0.021406	0.000000	0.000000	2.000000	54.000000	0.000000
2902.731197	-0.089040	0.542793	0.031910	84.519600	117.250229	148.556137	-0.546259	0.000000	-1.591912	0.000000	0.000000	0.000000	0.010494	-0.000895	0.021406	0.000000	0.000000	2.000000	54.000000	0.000000
2902.734530	-0.089040	0.542793	0.031910	84.519600	117.250229	148.556137	-0.546259	0.000000	-1.591912	0.000000	0.000000	0.000000	0.010494	-0.000895	0.021406	0.000000	0.000000	2.000000	54.000000	0.000000
2902.737864	-0.089029	0.542763	0.031981	84.519600	117.250229	148.556137	-0.546259	0.000000	-1.591912	0.000000	0.000000	0.000000	0.003280	-0.009028	0.021516	0.000000	0.000000	2.000000	54.000000	0.000000
2902.741197	-0.089021	0.542750	0.032071	84.512024	117.182358	148.495422	-0.548008	0.000000	-1.595479	0.000000	0.000000	0.000000	0.002305	-0.003916	0.026884	0.000000	0.000000	2.000000	54.000000	0.000000
2902.744530	-0.089021	0.542750	0.032071	84.512024	117.182358	148.495422	-0.548008	0.000000	-1.595479	0.000000	0.000000	0.000000	0.002305	-0.003916	0.026884	0.000000	0.000000	2.000000	54.000000	0.000000
2902.747864	-0.089021	0.542750	0.032071	84.512024	117.182358	148.495422	-0.548008	0.000000	-1.595479	0.000000	0.000000	0.000000	0.002305	-0.003916	0.026884	0.000000	0.000000	2.000000	54.000000	0.000000
2902.751197	-0.089021	0.542750	0.032071	84.498215	116.969559	148.302612	-0.548938	0.000000	-1.603546	0.000000	0.000000	0.000000	0.002305	-0.003916	0.026884	0.000000	0.000000	2.000000	54.000000	0.000000
2902.754530	-0.089009	0.542747	0.032138	84.498215	116.969559	148.302612	-0.548938	0.000000	-1.603546	0.000000	0.000000	0.000000	0.003537	-0.000898	0.020133	0.000000	0.000000	2.000000	54.000000	0.000000
2902.757864	-0.089009	0.542747	0.032138	84.498215	116.969559	148.302612	-0.548938	0.000000	-1.603546	0.000000	0.000000	0.000000	0.003537	-0.000898	0.020133	0.000000	0.000000	2.000000	54.000000	0.000000
2902.761197	-0.089009	0.542747	0.032138	84.468452	116.656258	148.027481	-0.548938	0.000000	-1.603546	0.000000	0.000000	0.000000	0.003537	-0.000898	0.020133	0.000000	1.000000	2.000000	54.000000	0.000000
2902.764530	-0.089009	0.542747	0.032138	84.468452	116.656258	148.027481	-0.548938	0.000000	-1.603546	0.000000	0.000000	0.000000	0.003537	-0.000898	0.020133	0.000000	1.000000	2.000000	54.000000	0.000000
