# Supplementary material for: Haptic Guidance Needs to Be Intuitive Not Just Informative to Improve Human Motor Accuracy
Source: PLoS One. 2016 Mar 16;11(3):e0150912. doi: 10.1371/journal.pone.0150912 (PMC4794196; doi:10.1371/journal.pone.0150912)
Supplement: S2 Data — (ZIP) [file pone.0150912.s002.zip › Subject10/exp2_0055.txt]

Time	PosX	PosY	PosZ	RotX	RotY	RotZ	ForceX	ForceY	ForceZ	MomentX	MomentY	MomentZ	VelocityX	VelocityY	VelocityZ	CalibratedWeight	ButtonDown	Condition	Trial	Visual
2906.087864	-0.000386	0.561056	0.252472	86.749237	124.226959	142.928772	0.000000	0.000000	0.000000	0.000000	0.000000	0.000000	-0.030301	-0.018345	-0.044293	0.000000	1.000000	2.000000	55.000000	0.000000
2906.091197	-0.000386	0.561056	0.252472	86.741356	124.281929	142.978104	1.844840	0.000000	-4.647210	0.000000	0.000000	0.000000	-0.030301	-0.018345	-0.044293	0.000000	1.000000	2.000000	55.000000	0.000000
2906.094530	-0.000386	0.561056	0.252472	86.741356	124.281929	142.978104	1.844840	0.000000	-4.647210	0.000000	0.000000	0.000000	-0.030301	-0.018345	-0.044293	0.000000	1.000000	2.000000	55.000000	0.000000
2906.097864	-0.000386	0.561056	0.252472	86.741356	124.281929	142.978104	1.844840	0.000000	-4.647210	0.000000	0.000000	0.000000	-0.030301	-0.018345	-0.044293	0.000000	1.000000	2.000000	55.000000	0.000000
2906.101197	0.000389	0.560662	0.251401	86.708420	124.324005	143.004150	1.847377	0.000000	-4.646203	0.000000	0.000000	0.000000	0.232269	-0.118211	-0.321356	0.000000	1.000000	2.000000	55.000000	0.000000
2906.104530	0.000389	0.560662	0.251401	86.708420	124.324005	143.004150	1.847377	0.000000	-4.646203	0.000000	0.000000	0.000000	0.232269	-0.118211	-0.321356	0.000000	1.000000	2.000000	55.000000	0.000000
2906.107864	0.000389	0.560662	0.251401	86.708420	124.324005	143.004150	1.847377	0.000000	-4.646203	0.000000	0.000000	0.000000	0.232269	-0.118211	-0.321356	0.000000	1.000000	2.000000	55.000000	0.000000
2906.111197	0.000389	0.560662	0.251401	86.715263	122.409271	141.083847	1.841815	0.000000	-4.648410	0.000000	0.000000	0.000000	0.232269	-0.118211	-0.321356	0.000000	1.000000	2.000000	55.000000	0.000000
2906.114530	0.000791	0.560463	0.250582	86.715263	122.409271	141.083847	1.841815	0.000000	-4.648410	0.000000	0.000000	0.000000	0.120818	-0.059580	-0.245920	0.000000	1.000000	2.000000	55.000000	0.000000
2906.117864	0.000791	0.560463	0.250582	86.715263	122.409271	141.083847	1.841815	0.000000	-4.648410	0.000000	0.000000	0.000000	0.120818	-0.059580	-0.245920	0.000000	1.000000	2.000000	55.000000	0.000000
2906.121197	0.001293	0.560494	0.249443	86.911934	116.567276	135.221237	1.841815	0.000000	-4.648410	0.000000	0.000000	0.000000	0.150566	0.009321	-0.341677	0.000000	1.000000	2.000000	55.000000	0.000000
2906.124530	0.001293	0.560494	0.249443	86.911934	116.567276	135.221237	1.841815	0.000000	-4.648410	0.000000	0.000000	0.000000	0.150566	0.009321	-0.341677	0.000000	1.000000	2.000000	55.000000	0.000000
2906.127864	0.001293	0.560494	0.249443	86.911934	116.567276	135.221237	1.841815	0.000000	-4.648410	0.000000	0.000000	0.000000	0.150566	0.009321	-0.341677	0.000000	1.000000	2.000000	55.000000	0.000000
2906.131197	0.002061	0.560330	0.248186	87.201309	104.116486	122.728432	1.839744	0.000000	-4.649230	0.000000	0.000000	0.000000	0.230353	-0.049104	-0.376981	0.000000	1.000000	2.000000	55.000000	0.000000
2906.134530	0.002061	0.560330	0.248186	87.201309	104.116486	122.728432	1.839744	0.000000	-4.649230	0.000000	0.000000	0.000000	0.230353	-0.049104	-0.376981	0.000000	1.000000	2.000000	55.000000	0.000000
2906.137864	0.002061	0.560330	0.248186	87.201309	104.116486	122.728432	1.839744	0.000000	-4.649230	0.000000	0.000000	0.000000	0.230353	-0.049104	-0.376981	0.000000	1.000000	2.000000	55.000000	0.000000
2906.141197	0.002759	0.560268	0.246815	87.391129	84.865898	103.413719	1.835358	0.000000	-4.650963	0.000000	0.000000	0.000000	0.209342	-0.018770	-0.411192	0.000000	1.000000	2.000000	55.000000	0.000000
2906.144530	0.002759	0.560268	0.246815	87.391129	84.865898	103.413719	1.835358	0.000000	-4.650963	0.000000	0.000000	0.000000	0.209342	-0.018770	-0.411192	0.000000	1.000000	2.000000	55.000000	0.000000
2906.147864	0.002759	0.560268	0.246815	87.391129	84.865898	103.413719	1.835358	0.000000	-4.650963	0.000000	0.000000	0.000000	0.209342	-0.018770	-0.411192	0.000000	1.000000	2.000000	55.000000	0.000000
2906.151197	0.003620	0.560096	0.245232	87.333839	60.974991	79.463661	1.832799	0.000000	-4.651973	0.000000	0.000000	0.000000	0.258228	-0.051704	-0.474857	0.000000	1.000000	2.000000	55.000000	0.000000
2906.154530	0.003620	0.560096	0.245232	87.333839	60.974991	79.463661	1.832799	0.000000	-4.651973	0.000000	0.000000	0.000000	0.258228	-0.051704	-0.474857	0.000000	1.000000	2.000000	55.000000	0.000000
2906.157864	0.003620	0.560096	0.245232	87.333839	60.974991	79.463661	1.832799	0.000000	-4.651973	0.000000	0.000000	0.000000	0.258228	-0.051704	-0.474857	0.000000	1.000000	2.000000	55.000000	0.000000
2906.161197	0.004708	0.559950	0.243430	86.906677	38.975742	57.227440	1.828903	0.000000	-4.653505	0.000000	0.000000	0.000000	0.326485	-0.043734	-0.540704	0.000000	0.000000	2.000000	55.000000	0.000000
2906.164530	0.004708	0.559950	0.243430	86.906677	38.975742	57.227440	1.828903	0.000000	-4.653505	0.000000	0.000000	0.000000	0.326485	-0.043734	-0.540704	0.000000	0.000000	2.000000	55.000000	0.000000
2906.167864	0.004708	0.559950	0.243430	86.906677	38.975742	57.227440	1.828903	0.000000	-4.653505	0.000000	0.000000	0.000000	0.326485	-0.043734	-0.540704	0.000000	0.000000	2.000000	55.000000	0.000000
2906.171197	0.005790	0.559746	0.241499	86.194351	23.538292	41.583008	1.822607	0.000000	-4.655975	0.000000	0.000000	0.000000	0.324479	-0.061190	-0.579215	0.000000	0.000000	2.000000	55.000000	0.000000
2906.174530	0.005790	0.559746	0.241499	86.194351	23.538292	41.583008	1.822607	0.000000	-4.655975	0.000000	0.000000	0.000000	0.324479	-0.061190	-0.579215	0.000000	0.000000	2.000000	55.000000	0.000000
2906.177864	0.005790	0.559746	0.241499	86.194351	23.538292	41.583008	1.822607	0.000000	-4.655975	0.000000	0.000000	0.000000	0.324479	-0.061190	-0.579215	0.000000	0.000000	2.000000	55.000000	0.000000
2906.181197	0.007094	0.559546	0.239331	85.355309	13.427229	31.197084	1.817156	0.000000	-4.658105	0.000000	0.000000	0.000000	0.391410	-0.059949	-0.650616	0.000000	0.000000	2.000000	55.000000	0.000000
2906.184530	0.007094	0.559546	0.239331	85.355309	13.427229	31.197084	1.817156	0.000000	-4.658105	0.000000	0.000000	0.000000	0.391410	-0.059949	-0.650616	0.000000	0.000000	2.000000	55.000000	0.000000
2906.187864	0.007094	0.559546	0.239331	85.355309	13.427229	31.197084	1.817156	0.000000	-4.658105	0.000000	0.000000	0.000000	0.391410	-0.059949	-0.650616	0.000000	0.000000	2.000000	55.000000	0.000000
2906.191197	0.008554	0.559266	0.237014	84.470291	6.701674	24.367125	1.809401	0.000000	-4.661123	0.000000	0.000000	0.000000	0.437856	-0.083965	-0.695065	0.000000	0.000000	2.000000	55.000000	0.000000
2906.194530	0.008554	0.559266	0.237014	84.470291	6.701674	24.367125	1.809401	0.000000	-4.661123	0.000000	0.000000	0.000000	0.437856	-0.083965	-0.695065	0.000000	0.000000	2.000000	55.000000	0.000000
2906.197864	0.008554	0.559266	0.237014	84.470291	6.701674	24.367125	1.809401	0.000000	-4.661123	0.000000	0.000000	0.000000	0.437856	-0.083965	-0.695065	0.000000	0.000000	2.000000	55.000000	0.000000
2906.201197	0.010035	0.558895	0.234598	83.593994	2.013865	20.028603	1.799816	0.000000	-4.664832	0.000000	0.000000	0.000000	0.444335	-0.111432	-0.724693	0.000000	0.000000	2.000000	55.000000	0.000000
2906.204530	0.010035	0.558895	0.234598	83.593994	2.013865	20.028603	1.799816	0.000000	-4.664832	0.000000	0.000000	0.000000	0.444335	-0.111432	-0.724693	0.000000	0.000000	2.000000	55.000000	0.000000
2906.207864	0.010035	0.558895	0.234598	83.593994	2.013865	20.028603	1.799816	0.000000	-4.664832	0.000000	0.000000	0.000000	0.444335	-0.111432	-0.724693	0.000000	0.000000	2.000000	55.000000	0.000000
2906.211197	0.011667	0.558432	0.232080	82.749260	-1.757026	16.801121	1.790302	0.000000	-4.668492	0.000000	0.000000	0.000000	0.489777	-0.138752	-0.755475	0.000000	0.000000	2.000000	55.000000	0.000000
2906.214530	0.011667	0.558432	0.232080	82.749260	-1.757026	16.801121	1.790302	0.000000	-4.668492	0.000000	0.000000	0.000000	0.489777	-0.138752	-0.755475	0.000000	0.000000	2.000000	55.000000	0.000000
2906.217864	0.011667	0.558432	0.232080	82.749260	-1.757026	16.801121	1.790302	0.000000	-4.668492	0.000000	0.000000	0.000000	0.489777	-0.138752	-0.755475	0.000000	0.000000	2.000000	55.000000	0.000000
2906.221197	0.013448	0.557816	0.229416	81.955559	-5.090767	13.331146	1.778590	0.000000	-4.672966	0.000000	0.000000	0.000000	0.534225	-0.184856	-0.799067	0.000000	0.000000	2.000000	55.000000	0.000000
2906.224530	0.013448	0.557816	0.229416	81.955559	-5.090767	13.331146	1.778590	0.000000	-4.672966	0.000000	0.000000	0.000000	0.534225	-0.184856	-0.799067	0.000000	0.000000	2.000000	55.000000	0.000000
2906.227864	0.013448	0.557816	0.229416	81.955559	-5.090767	13.331146	1.778590	0.000000	-4.672966	0.000000	0.000000	0.000000	0.534225	-0.184856	-0.799067	0.000000	0.000000	2.000000	55.000000	0.000000
2906.231197	0.015342	0.557010	0.226610	81.204292	-8.123075	9.985389	1.764922	0.000000	-4.678146	0.000000	0.000000	0.000000	0.568049	-0.241807	-0.841952	0.000000	0.000000	2.000000	55.000000	0.000000
2906.234530	0.015342	0.557010	0.226610	81.204292	-8.123075	9.985389	1.764922	0.000000	-4.678146	0.000000	0.000000	0.000000	0.568049	-0.241807	-0.841952	0.000000	0.000000	2.000000	55.000000	0.000000
2906.237864	0.015342	0.557010	0.226610	81.204292	-8.123075	9.985389	1.764922	0.000000	-4.678146	0.000000	0.000000	0.000000	0.568049	-0.241807	-0.841952	0.000000	0.000000	2.000000	55.000000	0.000000
2906.241197	0.017345	0.555995	0.223643	80.507004	-10.968205	7.234672	1.749810	0.000000	-4.683819	0.000000	0.000000	0.000000	0.600916	-0.304428	-0.890087	0.000000	0.000000	2.000000	55.000000	0.000000
2906.244530	0.017345	0.555995	0.223643	80.507004	-10.968205	7.234672	1.749810	0.000000	-4.683819	0.000000	0.000000	0.000000	0.600916	-0.304428	-0.890087	0.000000	0.000000	2.000000	55.000000	0.000000
2906.247864	0.017345	0.555995	0.223643	80.507004	-10.968205	7.234672	1.749810	0.000000	-4.683819	0.000000	0.000000	0.000000	0.600916	-0.304428	-0.890087	0.000000	0.000000	2.000000	55.000000	0.000000
2906.251197	0.019517	0.554806	0.220471	79.895317	-13.727988	4.405150	1.733335	0.000000	-4.689941	0.000000	0.000000	0.000000	0.651798	-0.356613	-0.951609	0.000000	0.000000	2.000000	55.000000	0.000000
2906.254530	0.019517	0.554806	0.220471	79.895317	-13.727988	4.405150	1.733335	0.000000	-4.689941	0.000000	0.000000	0.000000	0.651798	-0.356613	-0.951609	0.000000	0.000000	2.000000	55.000000	0.000000
2906.257864	0.019517	0.554806	0.220471	79.895317	-13.727988	4.405150	1.733335	0.000000	-4.689941	0.000000	0.000000	0.000000	0.651798	-0.356613	-0.951609	0.000000	0.000000	2.000000	55.000000	0.000000
2906.261197	0.021725	0.553494	0.217035	79.423294	-16.357740	1.299673	1.714572	0.000000	-4.696834	0.000000	0.000000	0.000000	0.662274	-0.393682	-1.030904	0.000000	0.000000	2.000000	55.000000	0.000000
2906.264530	0.021725	0.553494	0.217035	79.423294	-16.357740	1.299673	1.714572	0.000000	-4.696834	0.000000	0.000000	0.000000	0.662274	-0.393682	-1.030904	0.000000	0.000000	2.000000	55.000000	0.000000
2906.267864	0.021725	0.553494	0.217035	79.423294	-16.357740	1.299673	1.714572	0.000000	-4.696834	0.000000	0.000000	0.000000	0.662274	-0.393682	-1.030904	0.000000	0.000000	2.000000	55.000000	0.000000
2906.271197	0.023904	0.552095	0.213444	79.166367	-18.722734	-1.655842	1.696332	0.000000	-4.703452	0.000000	0.000000	0.000000	0.653722	-0.419811	-1.077183	0.000000	0.000000	2.000000	55.000000	0.000000
2906.274530	0.023904	0.552095	0.213444	79.166367	-18.722734	-1.655842	1.696332	0.000000	-4.703452	0.000000	0.000000	0.000000	0.653722	-0.419811	-1.077183	0.000000	0.000000	2.000000	55.000000	0.000000
2906.277864	0.023904	0.552095	0.213444	79.166367	-18.722734	-1.655842	1.696332	0.000000	-4.703452	0.000000	0.000000	0.000000	0.653722	-0.419811	-1.077183	0.000000	0.000000	2.000000	55.000000	0.000000
2906.281197	0.026051	0.550678	0.209653	79.135017	-20.537846	-3.262085	1.679058	0.000000	-4.709645	0.000000	0.000000	0.000000	0.644165	-0.425016	-1.137409	0.000000	0.000000	2.000000	55.000000	0.000000
2906.284530	0.026051	0.550678	0.209653	79.135017	-20.537846	-3.262085	1.679058	0.000000	-4.709645	0.000000	0.000000	0.000000	0.644165	-0.425016	-1.137409	0.000000	0.000000	2.000000	55.000000	0.000000
2906.287864	0.026051	0.550678	0.209653	79.135017	-20.537846	-3.262085	1.679058	0.000000	-4.709645	0.000000	0.000000	0.000000	0.644165	-0.425016	-1.137409	0.000000	0.000000	2.000000	55.000000	0.000000
2906.291197	0.028138	0.549279	0.205774	79.265678	-21.564404	-2.595885	1.663174	0.000000	-4.715279	0.000000	0.000000	0.000000	0.625989	-0.419817	-1.163604	0.000000	0.000000	2.000000	55.000000	0.000000
2906.294530	0.028138	0.549279	0.205774	79.265678	-21.564404	-2.595885	1.663174	0.000000	-4.715279	0.000000	0.000000	0.000000	0.625989	-0.419817	-1.163604	0.000000	0.000000	2.000000	55.000000	0.000000
2906.297864	0.028138	0.549279	0.205774	79.265678	-21.564404	-2.595885	1.663174	0.000000	-4.715279	0.000000	0.000000	0.000000	0.625989	-0.419817	-1.163604	0.000000	0.000000	2.000000	55.000000	0.000000
2906.301197	0.030226	0.547932	0.201800	79.485695	-22.304976	-0.983509	1.648507	0.000000	-4.720427	0.000000	0.000000	0.000000	0.626416	-0.403855	-1.192240	0.000000	0.000000	2.000000	55.000000	0.000000
2906.304530	0.030226	0.547932	0.201800	79.485695	-22.304976	-0.983509	1.648507	0.000000	-4.720427	0.000000	0.000000	0.000000	0.626416	-0.403855	-1.192240	0.000000	0.000000	2.000000	55.000000	0.000000
2906.307864	0.030226	0.547932	0.201800	79.485695	-22.304976	-0.983509	1.648507	0.000000	-4.720427	0.000000	0.000000	0.000000	0.626416	-0.403855	-1.192240	0.000000	0.000000	2.000000	55.000000	0.000000
2906.311197	0.032437	0.546690	0.197699	79.744102	-23.210014	-0.268119	1.633885	0.000000	-4.725508	0.000000	0.000000	0.000000	0.663333	-0.372679	-1.230256	0.000000	0.000000	2.000000	55.000000	0.000000
2906.314530	0.032437	0.546690	0.197699	79.744102	-23.210014	-0.268119	1.633885	0.000000	-4.725508	0.000000	0.000000	0.000000	0.663333	-0.372679	-1.230256	0.000000	0.000000	2.000000	55.000000	0.000000
2906.317864	0.032437	0.546690	0.197699	79.744102	-23.210014	-0.268119	1.633885	0.000000	-4.725508	0.000000	0.000000	0.000000	0.663333	-0.372679	-1.230256	0.000000	0.000000	2.000000	55.000000	0.000000
2906.321197	0.034580	0.545474	0.193455	80.035652	-24.297890	-0.899608	1.616919	0.000000	-4.731339	0.000000	0.000000	0.000000	0.642995	-0.364832	-1.273304	0.000000	0.000000	2.000000	55.000000	0.000000
2906.324530	0.034580	0.545474	0.193455	80.035652	-24.297890	-0.899608	1.616919	0.000000	-4.731339	0.000000	0.000000	0.000000	0.642995	-0.364832	-1.273304	0.000000	0.000000	2.000000	55.000000	0.000000
2906.327864	0.034580	0.545474	0.193455	80.035652	-24.297890	-0.899608	1.616919	0.000000	-4.731339	0.000000	0.000000	0.000000	0.642995	-0.364832	-1.273304	0.000000	0.000000	2.000000	55.000000	0.000000
2906.331197	0.036842	0.544308	0.189104	80.359245	-25.689537	-2.614052	1.601722	0.000000	-4.736506	0.000000	0.000000	0.000000	0.678422	-0.349730	-1.305040	0.000000	0.000000	2.000000	55.000000	0.000000
2906.334530	0.036842	0.544308	0.189104	80.359245	-25.689537	-2.614052	1.601722	0.000000	-4.736506	0.000000	0.000000	0.000000	0.678422	-0.349730	-1.305040	0.000000	0.000000	2.000000	55.000000	0.000000
2906.337864	0.036842	0.544308	0.189104	80.359245	-25.689537	-2.614052	1.601722	0.000000	-4.736506	0.000000	0.000000	0.000000	0.678422	-0.349730	-1.305040	0.000000	0.000000	2.000000	55.000000	0.000000
2906.341197	0.039244	0.543147	0.184580	80.676018	-27.456730	-4.758493	1.583923	0.000000	-4.742487	0.000000	0.000000	0.000000	0.720532	-0.348272	-1.357409	0.000000	0.000000	2.000000	55.000000	0.000000
2906.344530	0.039244	0.543147	0.184580	80.676018	-27.456730	-4.758493	1.583923	0.000000	-4.742487	0.000000	0.000000	0.000000	0.720532	-0.348272	-1.357409	0.000000	0.000000	2.000000	55.000000	0.000000
2906.347864	0.039244	0.543147	0.184580	80.676018	-27.456730	-4.758493	1.583923	0.000000	-4.742487	0.000000	0.000000	0.000000	0.720532	-0.348272	-1.357409	0.000000	0.000000	2.000000	55.000000	0.000000
2906.351197	0.041720	0.541921	0.179890	80.921669	-29.526608	-6.964223	1.563293	0.000000	-4.749328	0.000000	0.000000	0.000000	0.742890	-0.367782	-1.407020	0.000000	0.000000	2.000000	55.000000	0.000000
2906.354530	0.041720	0.541921	0.179890	80.921669	-29.526608	-6.964223	1.563293	0.000000	-4.749328	0.000000	0.000000	0.000000	0.742890	-0.367782	-1.407020	0.000000	0.000000	2.000000	55.000000	0.000000
2906.357864	0.041720	0.541921	0.179890	80.921669	-29.526608	-6.964223	1.563293	0.000000	-4.749328	0.000000	0.000000	0.000000	0.742890	-0.367782	-1.407020	0.000000	0.000000	2.000000	55.000000	0.000000
2906.361197	0.044210	0.540710	0.175096	80.968430	-31.410288	-8.429939	1.541029	0.000000	-4.756599	0.000000	0.000000	0.000000	0.747081	-0.363388	-1.438046	0.000000	0.000000	2.000000	55.000000	0.000000
2906.364530	0.044210	0.540710	0.175096	80.968430	-31.410288	-8.429939	1.541029	0.000000	-4.756599	0.000000	0.000000	0.000000	0.747081	-0.363388	-1.438046	0.000000	0.000000	2.000000	55.000000	0.000000
2906.367864	0.044210	0.540710	0.175096	80.968430	-31.410288	-8.429939	1.541029	0.000000	-4.756599	0.000000	0.000000	0.000000	0.747081	-0.363388	-1.438046	0.000000	0.000000	2.000000	55.000000	0.000000
2906.371197	0.046779	0.539527	0.170300	80.738892	-32.555691	-9.293146	1.517931	0.000000	-4.764020	0.000000	0.000000	0.000000	0.770734	-0.354843	-1.438740	0.000000	0.000000	2.000000	55.000000	0.000000
2906.374530	0.046779	0.539527	0.170300	80.738892	-32.555691	-9.293146	1.517931	0.000000	-4.764020	0.000000	0.000000	0.000000	0.770734	-0.354843	-1.438740	0.000000	0.000000	2.000000	55.000000	0.000000
2906.377864	0.046779	0.539527	0.170300	80.738892	-32.555691	-9.293146	1.517931	0.000000	-4.764020	0.000000	0.000000	0.000000	0.770734	-0.354843	-1.438740	0.000000	0.000000	2.000000	55.000000	0.000000
2906.381197	0.049365	0.538441	0.165498	80.336792	-32.982319	-9.637436	1.491423	0.000000	-4.772386	0.000000	0.000000	0.000000	0.775707	-0.325914	-1.440590	0.000000	0.000000	2.000000	55.000000	0.000000
2906.384530	0.049365	0.538441	0.165498	80.336792	-32.982319	-9.637436	1.491423	0.000000	-4.772386	0.000000	0.000000	0.000000	0.775707	-0.325914	-1.440590	0.000000	0.000000	2.000000	55.000000	0.000000
2906.387864	0.049365	0.538441	0.165498	80.336792	-32.982319	-9.637436	1.491423	0.000000	-4.772386	0.000000	0.000000	0.000000	0.775707	-0.325914	-1.440590	0.000000	0.000000	2.000000	55.000000	0.000000
2906.391197	0.051935	0.537430	0.160678	79.932991	-32.773968	-9.174336	1.462839	0.000000	-4.781224	0.000000	0.000000	0.000000	0.771143	-0.303303	-1.446055	0.000000	0.000000	2.000000	55.000000	0.000000
2906.394530	0.051935	0.537430	0.160678	79.932991	-32.773968	-9.174336	1.462839	0.000000	-4.781224	0.000000	0.000000	0.000000	0.771143	-0.303303	-1.446055	0.000000	0.000000	2.000000	55.000000	0.000000
2906.397864	0.051935	0.537430	0.160678	79.932991	-32.773968	-9.174336	1.462839	0.000000	-4.781224	0.000000	0.000000	0.000000	0.771143	-0.303303	-1.446055	0.000000	0.000000	2.000000	55.000000	0.000000
2906.401197	0.054554	0.536570	0.155900	79.608536	-31.927748	-8.356980	1.432940	0.000000	-4.790269	0.000000	0.000000	0.000000	0.785537	-0.258086	-1.433537	0.000000	0.000000	2.000000	55.000000	0.000000
2906.404530	0.054554	0.536570	0.155900	79.608536	-31.927748	-8.356980	1.432940	0.000000	-4.790269	0.000000	0.000000	0.000000	0.785537	-0.258086	-1.433537	0.000000	0.000000	2.000000	55.000000	0.000000
2906.407864	0.054554	0.536570	0.155900	79.608536	-31.927748	-8.356980	1.432940	0.000000	-4.790269	0.000000	0.000000	0.000000	0.785537	-0.258086	-1.433537	0.000000	0.000000	2.000000	55.000000	0.000000
2906.411197	0.057194	0.535895	0.151200	79.407570	-30.513115	-6.896602	1.399301	0.000000	-4.800204	0.000000	0.000000	0.000000	0.791893	-0.202299	-1.409953	0.000000	0.000000	2.000000	55.000000	0.000000
2906.414530	0.057194	0.535895	0.151200	79.407570	-30.513115	-6.896602	1.399301	0.000000	-4.800204	0.000000	0.000000	0.000000	0.791893	-0.202299	-1.409953	0.000000	0.000000	2.000000	55.000000	0.000000
2906.417864	0.057194	0.535895	0.151200	79.407570	-30.513115	-6.896602	1.399301	0.000000	-4.800204	0.000000	0.000000	0.000000	0.791893	-0.202299	-1.409953	0.000000	0.000000	2.000000	55.000000	0.000000
2906.421197	0.059764	0.535314	0.146546	79.259117	-29.103279	-5.104354	1.362026	0.000000	-4.810914	0.000000	0.000000	0.000000	0.771247	-0.174488	-1.396258	0.000000	0.000000	2.000000	55.000000	0.000000
2906.424530	0.059764	0.535314	0.146546	79.259117	-29.103279	-5.104354	1.362026	0.000000	-4.810914	0.000000	0.000000	0.000000	0.771247	-0.174488	-1.396258	0.000000	0.000000	2.000000	55.000000	0.000000
2906.427864	0.059764	0.535314	0.146546	79.259117	-29.103279	-5.104354	1.362026	0.000000	-4.810914	0.000000	0.000000	0.000000	0.771247	-0.174488	-1.396258	0.000000	0.000000	2.000000	55.000000	0.000000
2906.431197	0.062333	0.534833	0.142008	79.118805	-27.880819	-3.070843	1.323812	0.000000	-4.821568	0.000000	0.000000	0.000000	0.770454	-0.144307	-1.361428	0.000000	0.000000	2.000000	55.000000	0.000000
2906.434530	0.062333	0.534833	0.142008	79.118805	-27.880819	-3.070843	1.323812	0.000000	-4.821568	0.000000	0.000000	0.000000	0.770454	-0.144307	-1.361428	0.000000	0.000000	2.000000	55.000000	0.000000
2906.437864	0.062333	0.534833	0.142008	79.118805	-27.880819	-3.070843	1.323812	0.000000	-4.821568	0.000000	0.000000	0.000000	0.770454	-0.144307	-1.361428	0.000000	0.000000	2.000000	55.000000	0.000000
2906.441197	0.064923	0.534362	0.137540	79.010666	-26.885929	-0.918003	1.281918	0.000000	-4.832875	0.000000	0.000000	0.000000	0.777137	-0.141178	-1.340169	0.000000	0.000000	2.000000	55.000000	0.000000
2906.444530	0.064923	0.534362	0.137540	79.010666	-26.885929	-0.918003	1.281918	0.000000	-4.832875	0.000000	0.000000	0.000000	0.777137	-0.141178	-1.340169	0.000000	0.000000	2.000000	55.000000	0.000000
2906.447864	0.064923	0.534362	0.137540	79.010666	-26.885929	-0.918003	1.281918	0.000000	-4.832875	0.000000	0.000000	0.000000	0.777137	-0.141178	-1.340169	0.000000	0.000000	2.000000	55.000000	0.000000
2906.451197	0.067500	0.533860	0.133078	78.913025	-26.215319	0.791397	1.235604	0.000000	-4.844923	0.000000	0.000000	0.000000	0.773071	-0.150609	-1.338596	0.000000	0.000000	2.000000	55.000000	0.000000
2906.454530	0.067500	0.533860	0.133078	78.913025	-26.215319	0.791397	1.235604	0.000000	-4.844923	0.000000	0.000000	0.000000	0.773071	-0.150609	-1.338596	0.000000	0.000000	2.000000	55.000000	0.000000
2906.457864	0.067500	0.533860	0.133078	78.913025	-26.215319	0.791397	1.235604	0.000000	-4.844923	0.000000	0.000000	0.000000	0.773071	-0.150609	-1.338596	0.000000	0.000000	2.000000	55.000000	0.000000
2906.461197	0.070105	0.533425	0.128739	78.819824	-25.989590	1.711435	1.186226	0.000000	-4.857249	0.000000	0.000000	0.000000	0.781582	-0.130512	-1.301710	0.000000	0.000000	2.000000	55.000000	0.000000
2906.464530	0.070105	0.533425	0.128739	78.819824	-25.989590	1.711435	1.186226	0.000000	-4.857249	0.000000	0.000000	0.000000	0.781582	-0.130512	-1.301710	0.000000	0.000000	2.000000	55.000000	0.000000
2906.467864	0.070105	0.533425	0.128739	78.819824	-25.989590	1.711435	1.186226	0.000000	-4.857249	0.000000	0.000000	0.000000	0.781582	-0.130512	-1.301710	0.000000	0.000000	2.000000	55.000000	0.000000
2906.471197	0.072625	0.533051	0.124502	78.809280	-26.263739	1.906356	1.130968	0.000000	-4.870412	0.000000	0.000000	0.000000	0.755928	-0.112074	-1.271315	0.000000	0.000000	2.000000	55.000000	0.000000
2906.474530	0.072625	0.533051	0.124502	78.809280	-26.263739	1.906356	1.130968	0.000000	-4.870412	0.000000	0.000000	0.000000	0.755928	-0.112074	-1.271315	0.000000	0.000000	2.000000	55.000000	0.000000
2906.477864	0.072625	0.533051	0.124502	78.809280	-26.263739	1.906356	1.130968	0.000000	-4.870412	0.000000	0.000000	0.000000	0.755928	-0.112074	-1.271315	0.000000	0.000000	2.000000	55.000000	0.000000
2906.481197	0.075097	0.532730	0.120423	78.951294	-26.842836	2.063779	1.073737	0.000000	-4.883348	0.000000	0.000000	0.000000	0.741699	-0.096380	-1.223554	0.000000	0.000000	2.000000	55.000000	0.000000
2906.484530	0.075097	0.532730	0.120423	78.951294	-26.842836	2.063779	1.073737	0.000000	-4.883348	0.000000	0.000000	0.000000	0.741699	-0.096380	-1.223554	0.000000	0.000000	2.000000	55.000000	0.000000
2906.487864	0.075097	0.532730	0.120423	78.951294	-26.842836	2.063779	1.073737	0.000000	-4.883348	0.000000	0.000000	0.000000	0.741699	-0.096380	-1.223554	0.000000	0.000000	2.000000	55.000000	0.000000
2906.491197	0.077554	0.532543	0.116512	79.184204	-27.377777	2.310066	1.012545	0.000000	-4.896402	0.000000	0.000000	0.000000	0.737024	-0.056268	-1.173385	0.000000	0.000000	2.000000	55.000000	0.000000
2906.494530	0.077554	0.532543	0.116512	79.184204	-27.377777	2.310066	1.012545	0.000000	-4.896402	0.000000	0.000000	0.000000	0.737024	-0.056268	-1.173385	0.000000	0.000000	2.000000	55.000000	0.000000
2906.497864	0.077554	0.532543	0.116512	79.184204	-27.377777	2.310066	1.012545	0.000000	-4.896402	0.000000	0.000000	0.000000	0.737024	-0.056268	-1.173385	0.000000	0.000000	2.000000	55.000000	0.000000
2906.501197	0.079996	0.532469	0.112754	79.395180	-27.890570	2.144975	0.945857	0.000000	-4.909720	0.000000	0.000000	0.000000	0.732552	-0.022004	-1.127480	0.000000	0.000000	2.000000	55.000000	0.000000
2906.504530	0.079996	0.532469	0.112754	79.395180	-27.890570	2.144975	0.945857	0.000000	-4.909720	0.000000	0.000000	0.000000	0.732552	-0.022004	-1.127480	0.000000	0.000000	2.000000	55.000000	0.000000
2906.507864	0.079996	0.532469	0.112754	79.395180	-27.890570	2.144975	0.945857	0.000000	-4.909720	0.000000	0.000000	0.000000	0.732552	-0.022004	-1.127480	0.000000	0.000000	2.000000	55.000000	0.000000
2906.511197	0.082421	0.532473	0.109117	79.601044	-28.351324	1.861181	0.873434	0.000000	-4.923120	0.000000	0.000000	0.000000	0.727430	0.000996	-1.091082	0.000000	0.000000	2.000000	55.000000	0.000000
2906.514530	0.082421	0.532473	0.109117	79.601044	-28.351324	1.861181	0.873434	0.000000	-4.923120	0.000000	0.000000	0.000000	0.727430	0.000996	-1.091082	0.000000	0.000000	2.000000	55.000000	0.000000
2906.517864	0.082421	0.532473	0.109117	79.601044	-28.351324	1.861181	0.873434	0.000000	-4.923120	0.000000	0.000000	0.000000	0.727430	0.000996	-1.091082	0.000000	0.000000	2.000000	55.000000	0.000000
2906.521197	0.084825	0.532516	0.105569	79.827065	-28.788357	1.795072	0.795277	0.000000	-4.936348	0.000000	0.000000	0.000000	0.721440	0.013032	-1.064389	0.000000	0.000000	2.000000	55.000000	0.000000
2906.524530	0.084825	0.532516	0.105569	79.827065	-28.788357	1.795072	0.795277	0.000000	-4.936348	0.000000	0.000000	0.000000	0.721440	0.013032	-1.064389	0.000000	0.000000	2.000000	55.000000	0.000000
2906.527864	0.084825	0.532516	0.105569	79.827065	-28.788357	1.795072	0.795277	0.000000	-4.936348	0.000000	0.000000	0.000000	0.721440	0.013032	-1.064389	0.000000	0.000000	2.000000	55.000000	0.000000
2906.531197	0.087203	0.532607	0.102052	80.051468	-29.311026	1.682667	0.711395	0.000000	-4.949133	0.000000	0.000000	0.000000	0.713170	0.027316	-1.055120	0.000000	0.000000	2.000000	55.000000	0.000000
2906.534530	0.087203	0.532607	0.102052	80.051468	-29.311026	1.682667	0.711395	0.000000	-4.949133	0.000000	0.000000	0.000000	0.713170	0.027316	-1.055120	0.000000	0.000000	2.000000	55.000000	0.000000
2906.537864	0.087203	0.532607	0.102052	80.051468	-29.311026	1.682667	0.711395	0.000000	-4.949133	0.000000	0.000000	0.000000	0.713170	0.027316	-1.055120	0.000000	0.000000	2.000000	55.000000	0.000000
2906.541197	0.089516	0.532673	0.098502	80.269173	-30.032084	1.014805	0.622131	0.000000	-4.961144	0.000000	0.000000	0.000000	0.693880	0.019897	-1.064890	0.000000	0.000000	2.000000	55.000000	0.000000
2906.544530	0.089516	0.532673	0.098502	80.269173	-30.032084	1.014805	0.622131	0.000000	-4.961144	0.000000	0.000000	0.000000	0.693880	0.019897	-1.064890	0.000000	0.000000	2.000000	55.000000	0.000000
2906.547864	0.089516	0.532673	0.098502	80.269173	-30.032084	1.014805	0.622131	0.000000	-4.961144	0.000000	0.000000	0.000000	0.693880	0.019897	-1.064890	0.000000	0.000000	2.000000	55.000000	0.000000
2906.551197	0.091725	0.532726	0.095006	80.473564	-30.775242	0.071540	0.524221	0.000000	-4.925098	0.000000	0.000000	0.000000	0.662704	0.015650	-1.048839	0.000000	0.000000	2.000000	55.000000	0.000000
2906.554530	0.091725	0.532726	0.095006	80.473564	-30.775242	0.071540	0.524221	0.000000	-4.925098	0.000000	0.000000	0.000000	0.662704	0.015650	-1.048839	0.000000	0.000000	2.000000	55.000000	0.000000
2906.557864	0.091725	0.532726	0.095006	80.473564	-30.775242	0.071540	0.524221	0.000000	-4.925098	0.000000	0.000000	0.000000	0.662704	0.015650	-1.048839	0.000000	0.000000	2.000000	55.000000	0.000000
2906.561197	0.093750	0.532777	0.091557	80.671295	-31.279160	-0.166870	0.413770	0.000000	-4.750291	0.000000	0.000000	0.000000	0.607685	0.015330	-1.034662	0.000000	0.000000	2.000000	55.000000	0.000000
2906.564530	0.093750	0.532777	0.091557	80.671295	-31.279160	-0.166870	0.413770	0.000000	-4.750291	0.000000	0.000000	0.000000	0.607685	0.015330	-1.034662	0.000000	0.000000	2.000000	55.000000	0.000000
2906.567864	0.093750	0.532777	0.091557	80.671295	-31.279160	-0.166870	0.413770	0.000000	-4.750291	0.000000	0.000000	0.000000	0.607685	0.015330	-1.034662	0.000000	0.000000	2.000000	55.000000	0.000000
2906.571197	0.095586	0.532886	0.088253	80.875145	-31.406866	0.742479	0.312489	0.000000	-4.577847	0.000000	0.000000	0.000000	0.550666	0.032672	-0.991332	0.000000	0.000000	2.000000	55.000000	0.000000
2906.574530	0.095586	0.532886	0.088253	80.875145	-31.406866	0.742479	0.312489	0.000000	-4.577847	0.000000	0.000000	0.000000	0.550666	0.032672	-0.991332	0.000000	0.000000	2.000000	55.000000	0.000000
2906.577864	0.095586	0.532886	0.088253	80.875145	-31.406866	0.742479	0.312489	0.000000	-4.577847	0.000000	0.000000	0.000000	0.550666	0.032672	-0.991332	0.000000	0.000000	2.000000	55.000000	0.000000
2906.581197	0.097294	0.533088	0.085121	81.097420	-31.257404	1.761137	0.220711	0.000000	-4.412625	0.000000	0.000000	0.000000	0.512466	0.060610	-0.939502	0.000000	0.000000	2.000000	55.000000	0.000000
2906.584530	0.097294	0.533088	0.085121	81.097420	-31.257404	1.761137	0.220711	0.000000	-4.412625	0.000000	0.000000	0.000000	0.512466	0.060610	-0.939502	0.000000	0.000000	2.000000	55.000000	0.000000
2906.587864	0.097294	0.533088	0.085121	81.097420	-31.257404	1.761137	0.220711	0.000000	-4.412625	0.000000	0.000000	0.000000	0.512466	0.060610	-0.939502	0.000000	0.000000	2.000000	55.000000	0.000000
2906.591197	0.098970	0.533393	0.082228	81.349388	-30.719610	2.393991	0.135300	0.000000	-4.256042	0.000000	0.000000	0.000000	0.502880	0.091691	-0.867934	0.000000	0.000000	2.000000	55.000000	0.000000
2906.594530	0.098970	0.533393	0.082228	81.349388	-30.719610	2.393991	0.135300	0.000000	-4.256042	0.000000	0.000000	0.000000	0.502880	0.091691	-0.867934	0.000000	0.000000	2.000000	55.000000	0.000000
2906.597864	0.098970	0.533393	0.082228	81.349388	-30.719610	2.393991	0.135300	0.000000	-4.256042	0.000000	0.000000	0.000000	0.502880	0.091691	-0.867934	0.000000	0.000000	2.000000	55.000000	0.000000
2906.601197	0.100528	0.533762	0.079516	81.654892	-29.587881	3.672649	0.051487	0.000000	-4.111386	0.000000	0.000000	0.000000	0.467401	0.110536	-0.813544	0.000000	0.000000	2.000000	55.000000	0.000000
2906.604530	0.100528	0.533762	0.079516	81.654892	-29.587881	3.672649	0.051487	0.000000	-4.111386	0.000000	0.000000	0.000000	0.467401	0.110536	-0.813544	0.000000	0.000000	2.000000	55.000000	0.000000
2906.607864	0.100528	0.533762	0.079516	81.654892	-29.587881	3.672649	0.051487	0.000000	-4.111386	0.000000	0.000000	0.000000	0.467401	0.110536	-0.813544	0.000000	0.000000	2.000000	55.000000	0.000000
2906.611197	0.101925	0.534211	0.077014	81.991875	-27.948729	5.571992	-0.026414	0.000000	-3.975795	0.000000	0.000000	0.000000	0.418887	0.134778	-0.750452	0.000000	0.000000	2.000000	55.000000	0.000000
2906.614530	0.101925	0.534211	0.077014	81.991875	-27.948729	5.571992	-0.026414	0.000000	-3.975795	0.000000	0.000000	0.000000	0.418887	0.134778	-0.750452	0.000000	0.000000	2.000000	55.000000	0.000000
2906.617864	0.101925	0.534211	0.077014	81.991875	-27.948729	5.571992	-0.026414	0.000000	-3.975795	0.000000	0.000000	0.000000	0.418887	0.134778	-0.750452	0.000000	0.000000	2.000000	55.000000	0.000000
2906.621197	0.103183	0.534676	0.074690	82.362389	-26.003265	7.835124	-0.096228	0.000000	-3.850720	0.000000	0.000000	0.000000	0.377520	0.139623	-0.697350	0.000000	0.000000	2.000000	55.000000	0.000000
2906.624530	0.103183	0.534676	0.074690	82.362389	-26.003265	7.835124	-0.096228	0.000000	-3.850720	0.000000	0.000000	0.000000	0.377520	0.139623	-0.697350	0.000000	0.000000	2.000000	55.000000	0.000000
2906.627864	0.103183	0.534676	0.074690	82.362389	-26.003265	7.835124	-0.096228	0.000000	-3.850720	0.000000	0.000000	0.000000	0.377520	0.139623	-0.697350	0.000000	0.000000	2.000000	55.000000	0.000000
2906.631197	0.104268	0.535088	0.072480	82.776695	-23.987188	10.222495	-0.159148	0.000000	-3.734495	0.000000	0.000000	0.000000	0.325570	0.123583	-0.663096	0.000000	0.000000	2.000000	55.000000	0.000000
2906.634530	0.104268	0.535088	0.072480	82.776695	-23.987188	10.222495	-0.159148	0.000000	-3.734495	0.000000	0.000000	0.000000	0.325570	0.123583	-0.663096	0.000000	0.000000	2.000000	55.000000	0.000000
2906.637864	0.104268	0.535088	0.072480	82.776695	-23.987188	10.222495	-0.159148	0.000000	-3.734495	0.000000	0.000000	0.000000	0.325570	0.123583	-0.663096	0.000000	0.000000	2.000000	55.000000	0.000000
2906.641197	0.105110	0.535430	0.070278	83.244164	-22.181780	12.419777	-0.213410	0.000000	-3.623979	0.000000	0.000000	0.000000	0.252501	0.102599	-0.660466	0.000000	0.000000	2.000000	55.000000	0.000000
2906.644530	0.105110	0.535430	0.070278	83.244164	-22.181780	12.419777	-0.213410	0.000000	-3.623979	0.000000	0.000000	0.000000	0.252501	0.102599	-0.660466	0.000000	0.000000	2.000000	55.000000	0.000000
2906.647864	0.105110	0.535430	0.070278	83.244164	-22.181780	12.419777	-0.213410	0.000000	-3.623979	0.000000	0.000000	0.000000	0.252501	0.102599	-0.660466	0.000000	0.000000	2.000000	55.000000	0.000000
2906.651197	0.105822	0.535726	0.068123	83.763512	-20.308044	14.721406	-0.255493	0.000000	-3.513901	0.000000	0.000000	0.000000	0.213533	0.088802	-0.646601	0.000000	0.000000	2.000000	55.000000	0.000000
2906.654530	0.105822	0.535726	0.068123	83.763512	-20.308044	14.721406	-0.255493	0.000000	-3.513901	0.000000	0.000000	0.000000	0.213533	0.088802	-0.646601	0.000000	0.000000	2.000000	55.000000	0.000000
2906.657864	0.105822	0.535726	0.068123	83.763512	-20.308044	14.721406	-0.255493	0.000000	-3.513901	0.000000	0.000000	0.000000	0.213533	0.088802	-0.646601	0.000000	0.000000	2.000000	55.000000	0.000000
2906.661197	0.106454	0.536006	0.066000	84.296730	-17.821426	17.680521	-0.291082	0.000000	-3.406134	0.000000	0.000000	0.000000	0.189723	0.083920	-0.636815	0.000000	0.000000	2.000000	55.000000	0.000000
2906.664530	0.106454	0.536006	0.066000	84.296730	-17.821426	17.680521	-0.291082	0.000000	-3.406134	0.000000	0.000000	0.000000	0.189723	0.083920	-0.636815	0.000000	0.000000	2.000000	55.000000	0.000000
2906.667864	0.106454	0.536006	0.066000	84.296730	-17.821426	17.680521	-0.291082	0.000000	-3.406134	0.000000	0.000000	0.000000	0.189723	0.083920	-0.636815	0.000000	0.000000	2.000000	55.000000	0.000000
2906.671197	0.106984	0.536241	0.063920	84.830025	-14.222963	21.820967	-0.322702	0.000000	-3.299999	0.000000	0.000000	0.000000	0.159067	0.070370	-0.624121	0.000000	0.000000	2.000000	55.000000	0.000000
2906.674530	0.106984	0.536241	0.063920	84.830025	-14.222963	21.820967	-0.322702	0.000000	-3.299999	0.000000	0.000000	0.000000	0.159067	0.070370	-0.624121	0.000000	0.000000	2.000000	55.000000	0.000000
2906.677864	0.106984	0.536241	0.063920	84.830025	-14.222963	21.820967	-0.322702	0.000000	-3.299999	0.000000	0.000000	0.000000	0.159067	0.070370	-0.624121	0.000000	0.000000	2.000000	55.000000	0.000000
2906.681197	0.107447	0.536541	0.061921	85.325966	-9.057389	27.588842	-0.349213	0.000000	-3.195978	0.000000	0.000000	0.000000	0.138932	0.090113	-0.599624	0.000000	0.000000	2.000000	55.000000	0.000000
2906.684530	0.107447	0.536541	0.061921	85.325966	-9.057389	27.588842	-0.349213	0.000000	-3.195978	0.000000	0.000000	0.000000	0.138932	0.090113	-0.599624	0.000000	0.000000	2.000000	55.000000	0.000000
2906.687864	0.107447	0.536541	0.061921	85.325966	-9.057389	27.588842	-0.349213	0.000000	-3.195978	0.000000	0.000000	0.000000	0.138932	0.090113	-0.599624	0.000000	0.000000	2.000000	55.000000	0.000000
2906.691197	0.107875	0.536867	0.060025	85.734100	-2.205645	35.076977	-0.372369	0.000000	-3.096041	0.000000	0.000000	0.000000	0.128165	0.097677	-0.568728	0.000000	0.000000	2.000000	55.000000	0.000000
2906.694530	0.107875	0.536867	0.060025	85.734100	-2.205645	35.076977	-0.372369	0.000000	-3.096041	0.000000	0.000000	0.000000	0.128165	0.097677	-0.568728	0.000000	0.000000	2.000000	55.000000	0.000000
2906.697864	0.107875	0.536867	0.060025	85.734100	-2.205645	35.076977	-0.372369	0.000000	-3.096041	0.000000	0.000000	0.000000	0.128165	0.097677	-0.568728	0.000000	0.000000	2.000000	55.000000	0.000000
2906.701197	0.108231	0.537194	0.058181	86.036217	5.583575	43.470978	-0.393729	0.000000	-3.001253	0.000000	0.000000	0.000000	0.106792	0.098209	-0.553185	0.000000	0.000000	2.000000	55.000000	0.000000
2906.704530	0.108231	0.537194	0.058181	86.036217	5.583575	43.470978	-0.393729	0.000000	-3.001253	0.000000	0.000000	0.000000	0.106792	0.098209	-0.553185	0.000000	0.000000	2.000000	55.000000	0.000000
2906.707864	0.108231	0.537194	0.058181	86.036217	5.583575	43.470978	-0.393729	0.000000	-3.001253	0.000000	0.000000	0.000000	0.106792	0.098209	-0.553185	0.000000	0.000000	2.000000	55.000000	0.000000
2906.711197	0.108549	0.537530	0.056423	86.210236	13.389312	51.811024	-0.411528	0.000000	-2.909055	0.000000	0.000000	0.000000	0.095521	0.100712	-0.527292	0.000000	0.000000	2.000000	55.000000	0.000000
2906.714530	0.108549	0.537530	0.056423	86.210236	13.389312	51.811024	-0.411528	0.000000	-2.909055	0.000000	0.000000	0.000000	0.095521	0.100712	-0.527292	0.000000	0.000000	2.000000	55.000000	0.000000
2906.717864	0.108549	0.537530	0.056423	86.210236	13.389312	51.811024	-0.411528	0.000000	-2.909055	0.000000	0.000000	0.000000	0.095521	0.100712	-0.527292	0.000000	0.000000	2.000000	55.000000	0.000000
2906.721197	0.108799	0.537839	0.054723	86.287117	20.295998	59.152760	-0.427448	0.000000	-2.821173	0.000000	0.000000	0.000000	0.074985	0.092820	-0.510259	0.000000	0.000000	2.000000	55.000000	0.000000
2906.724530	0.108799	0.537839	0.054723	86.287117	20.295998	59.152760	-0.427448	0.000000	-2.821173	0.000000	0.000000	0.000000	0.074985	0.092820	-0.510259	0.000000	0.000000	2.000000	55.000000	0.000000
2906.727864	0.108799	0.537839	0.054723	86.287117	20.295998	59.152760	-0.427448	0.000000	-2.821173	0.000000	0.000000	0.000000	0.074985	0.092820	-0.510259	0.000000	0.000000	2.000000	55.000000	0.000000
2906.731197	0.108969	0.538099	0.053022	86.309441	26.060764	65.264114	-0.439946	0.000000	-2.736130	0.000000	0.000000	0.000000	0.051075	0.077946	-0.510222	0.000000	0.000000	2.000000	55.000000	0.000000
2906.734530	0.108969	0.538099	0.053022	86.309441	26.060764	65.264114	-0.439946	0.000000	-2.736130	0.000000	0.000000	0.000000	0.051075	0.077946	-0.510222	0.000000	0.000000	2.000000	55.000000	0.000000
2906.737864	0.108969	0.538099	0.053022	86.309441	26.060764	65.264114	-0.439946	0.000000	-2.736130	0.000000	0.000000	0.000000	0.051075	0.077946	-0.510222	0.000000	0.000000	2.000000	55.000000	0.000000
2906.741197	0.109057	0.538292	0.051304	86.302437	30.802668	70.290268	-0.448458	0.000000	-2.651093	0.000000	0.000000	0.000000	0.026238	0.058027	-0.515430	0.000000	0.000000	2.000000	55.000000	0.000000
2906.744530	0.109057	0.538292	0.051304	86.302437	30.802668	70.290268	-0.448458	0.000000	-2.651093	0.000000	0.000000	0.000000	0.026238	0.058027	-0.515430	0.000000	0.000000	2.000000	55.000000	0.000000
2906.747864	0.109057	0.538292	0.051304	86.302437	30.802668	70.290268	-0.448458	0.000000	-2.651093	0.000000	0.000000	0.000000	0.026238	0.058027	-0.515430	0.000000	0.000000	2.000000	55.000000	0.000000
2906.751197	0.109080	0.538459	0.049537	86.281845	34.832016	74.557365	-0.452831	0.000000	-2.565188	0.000000	0.000000	0.000000	0.007108	0.049972	-0.530082	0.000000	0.000000	2.000000	55.000000	0.000000
2906.754530	0.109080	0.538459	0.049537	86.281845	34.832016	74.557365	-0.452831	0.000000	-2.565188	0.000000	0.000000	0.000000	0.007108	0.049972	-0.530082	0.000000	0.000000	2.000000	55.000000	0.000000
2906.757864	0.109080	0.538459	0.049537	86.281845	34.832016	74.557365	-0.452831	0.000000	-2.565188	0.000000	0.000000	0.000000	0.007108	0.049972	-0.530082	0.000000	0.000000	2.000000	55.000000	0.000000
2906.761197	0.109106	0.538611	0.047790	86.254402	38.644890	78.598366	-0.454016	0.000000	-2.476841	0.000000	0.000000	0.000000	0.007585	0.045733	-0.524157	0.000000	0.000000	2.000000	55.000000	0.000000
2906.764530	0.109106	0.538611	0.047790	86.254402	38.644890	78.598366	-0.454016	0.000000	-2.476841	0.000000	0.000000	0.000000	0.007585	0.045733	-0.524157	0.000000	0.000000	2.000000	55.000000	0.000000
2906.767864	0.109106	0.538611	0.047790	86.254402	38.644890	78.598366	-0.454016	0.000000	-2.476841	0.000000	0.000000	0.000000	0.007585	0.045733	-0.524157	0.000000	0.000000	2.000000	55.000000	0.000000
2906.771197	0.109103	0.538789	0.046041	86.201660	42.407913	82.596725	-0.455280	0.000000	-2.389482	0.000000	0.000000	0.000000	-0.000798	0.053239	-0.524550	0.000000	0.000000	2.000000	55.000000	0.000000
2906.774530	0.109103	0.538789	0.046041	86.201660	42.407913	82.596725	-0.455280	0.000000	-2.389482	0.000000	0.000000	0.000000	-0.000798	0.053239	-0.524550	0.000000	0.000000	2.000000	55.000000	0.000000
2906.777864	0.109103	0.538789	0.046041	86.201660	42.407913	82.596725	-0.455280	0.000000	-2.389482	0.000000	0.000000	0.000000	-0.000798	0.053239	-0.524550	0.000000	0.000000	2.000000	55.000000	0.000000
2906.781197	0.109109	0.539015	0.044343	86.111984	46.220249	86.665886	-0.455147	0.000000	-2.302057	0.000000	0.000000	0.000000	0.001770	0.067829	-0.509306	0.000000	0.000000	2.000000	55.000000	0.000000
2906.784530	0.109109	0.539015	0.044343	86.111984	46.220249	86.665886	-0.455147	0.000000	-2.302057	0.000000	0.000000	0.000000	0.001770	0.067829	-0.509306	0.000000	0.000000	2.000000	55.000000	0.000000
2906.787864	0.109109	0.539015	0.044343	86.111984	46.220249	86.665886	-0.455147	0.000000	-2.302057	0.000000	0.000000	0.000000	0.001770	0.067829	-0.509306	0.000000	0.000000	2.000000	55.000000	0.000000
2906.791197	0.109112	0.539313	0.042759	85.988586	49.835945	90.555962	-0.455442	0.000000	-2.217173	0.000000	0.000000	0.000000	0.001023	0.089452	-0.475249	0.000000	0.000000	2.000000	55.000000	0.000000
2906.794530	0.109112	0.539313	0.042759	85.988586	49.835945	90.555962	-0.455442	0.000000	-2.217173	0.000000	0.000000	0.000000	0.001023	0.089452	-0.475249	0.000000	0.000000	2.000000	55.000000	0.000000
2906.797864	0.109112	0.539313	0.042759	85.988586	49.835945	90.555962	-0.455442	0.000000	-2.217173	0.000000	0.000000	0.000000	0.001023	0.089452	-0.475249	0.000000	0.000000	2.000000	55.000000	0.000000
2906.801197	0.109087	0.539638	0.041281	85.854424	52.883286	93.859009	-0.455612	0.000000	-2.137964	0.000000	0.000000	0.000000	-0.007543	0.097531	-0.443528	0.000000	0.000000	2.000000	55.000000	0.000000
2906.804530	0.109087	0.539638	0.041281	85.854424	52.883286	93.859009	-0.455612	0.000000	-2.137964	0.000000	0.000000	0.000000	-0.007543	0.097531	-0.443528	0.000000	0.000000	2.000000	55.000000	0.000000
2906.807864	0.109087	0.539638	0.041281	85.854424	52.883286	93.859009	-0.455612	0.000000	-2.137964	0.000000	0.000000	0.000000	-0.007543	0.097531	-0.443528	0.000000	0.000000	2.000000	55.000000	0.000000
2906.811197	0.109007	0.539973	0.039896	85.748909	55.087948	96.254341	-0.454355	0.000000	-2.064043	0.000000	0.000000	0.000000	-0.024153	0.100531	-0.415479	0.000000	0.000000	2.000000	55.000000	0.000000
2906.814530	0.109007	0.539973	0.039896	85.748909	55.087948	96.254341	-0.454355	0.000000	-2.064043	0.000000	0.000000	0.000000	-0.024153	0.100531	-0.415479	0.000000	0.000000	2.000000	55.000000	0.000000
2906.817864	0.109007	0.539973	0.039896	85.748909	55.087948	96.254341	-0.454355	0.000000	-2.064043	0.000000	0.000000	0.000000	-0.024153	0.100531	-0.415479	0.000000	0.000000	2.000000	55.000000	0.000000
2906.821197	0.108900	0.540308	0.038622	85.696022	56.346306	97.615990	-0.450330	0.000000	-1.994797	0.000000	0.000000	0.000000	-0.032023	0.100435	-0.382287	0.000000	0.000000	2.000000	55.000000	0.000000
2906.824530	0.108900	0.540308	0.038622	85.696022	56.346306	97.615990	-0.450330	0.000000	-1.994797	0.000000	0.000000	0.000000	-0.032023	0.100435	-0.382287	0.000000	0.000000	2.000000	55.000000	0.000000
2906.827864	0.108900	0.540308	0.038622	85.696022	56.346306	97.615990	-0.450330	0.000000	-1.994797	0.000000	0.000000	0.000000	-0.032023	0.100435	-0.382287	0.000000	0.000000	2.000000	55.000000	0.000000
2906.831197	0.108688	0.540636	0.037434	85.702850	56.777924	98.060860	-0.444992	0.000000	-1.931082	0.000000	0.000000	0.000000	-0.063493	0.098487	-0.356324	0.000000	0.000000	2.000000	55.000000	0.000000
2906.834530	0.108688	0.540636	0.037434	85.702850	56.777924	98.060860	-0.444992	0.000000	-1.931082	0.000000	0.000000	0.000000	-0.063493	0.098487	-0.356324	0.000000	0.000000	2.000000	55.000000	0.000000
2906.837864	0.108688	0.540636	0.037434	85.702850	56.777924	98.060860	-0.444992	0.000000	-1.931082	0.000000	0.000000	0.000000	-0.063493	0.098487	-0.356324	0.000000	0.000000	2.000000	55.000000	0.000000
2906.841197	0.108462	0.540941	0.036294	85.723000	57.044155	98.325119	-0.434410	0.000000	-1.871695	0.000000	0.000000	0.000000	-0.067748	0.091476	-0.341841	0.000000	0.000000	2.000000	55.000000	0.000000
2906.844530	0.108462	0.540941	0.036294	85.723000	57.044155	98.325119	-0.434410	0.000000	-1.871695	0.000000	0.000000	0.000000	-0.067748	0.091476	-0.341841	0.000000	0.000000	2.000000	55.000000	0.000000
2906.847864	0.108462	0.540941	0.036294	85.723000	57.044155	98.325119	-0.434410	0.000000	-1.871695	0.000000	0.000000	0.000000	-0.067748	0.091476	-0.341841	0.000000	0.000000	2.000000	55.000000	0.000000
2906.851197	0.108217	0.541261	0.035177	85.741821	57.323593	98.607002	-0.423119	0.000000	-1.814721	0.000000	0.000000	0.000000	-0.073700	0.095924	-0.335325	0.000000	0.000000	2.000000	55.000000	0.000000
2906.854530	0.108217	0.541261	0.035177	85.741821	57.323593	98.607002	-0.423119	0.000000	-1.814721	0.000000	0.000000	0.000000	-0.073700	0.095924	-0.335325	0.000000	0.000000	2.000000	55.000000	0.000000
2906.857864	0.108217	0.541261	0.035177	85.741821	57.323593	98.607002	-0.423119	0.000000	-1.814721	0.000000	0.000000	0.000000	-0.073700	0.095924	-0.335325	0.000000	0.000000	2.000000	55.000000	0.000000
2906.861197	0.107965	0.541592	0.034143	85.751762	57.539932	98.831741	-0.410836	0.000000	-1.758834	0.000000	0.000000	0.000000	-0.075503	0.099361	-0.310163	0.000000	0.000000	2.000000	55.000000	0.000000
2906.864530	0.107965	0.541592	0.034143	85.751762	57.539932	98.831741	-0.410836	0.000000	-1.758834	0.000000	0.000000	0.000000	-0.075503	0.099361	-0.310163	0.000000	0.000000	2.000000	55.000000	0.000000
2906.867864	0.107965	0.541592	0.034143	85.751762	57.539932	98.831741	-0.410836	0.000000	-1.758834	0.000000	0.000000	0.000000	-0.075503	0.099361	-0.310163	0.000000	0.000000	2.000000	55.000000	0.000000
2906.871197	0.107673	0.541983	0.033149	85.753838	57.677849	98.982231	-0.398252	0.000000	-1.707140	0.000000	0.000000	0.000000	-0.087470	0.117218	-0.298129	0.000000	0.000000	2.000000	55.000000	0.000000
2906.874530	0.107673	0.541983	0.033149	85.753838	57.677849	98.982231	-0.398252	0.000000	-1.707140	0.000000	0.000000	0.000000	-0.087470	0.117218	-0.298129	0.000000	0.000000	2.000000	55.000000	0.000000
2906.877864	0.107673	0.541983	0.033149	85.753838	57.677849	98.982231	-0.398252	0.000000	-1.707140	0.000000	0.000000	0.000000	-0.087470	0.117218	-0.298129	0.000000	0.000000	2.000000	55.000000	0.000000
2906.881197	0.107357	0.542402	0.032262	85.754898	57.707710	99.027489	-0.383673	0.000000	-1.657452	0.000000	0.000000	0.000000	-0.094957	0.125873	-0.266088	0.000000	0.000000	2.000000	55.000000	0.000000
2906.884530	0.107357	0.542402	0.032262	85.754898	57.707710	99.027489	-0.383673	0.000000	-1.657452	0.000000	0.000000	0.000000	-0.094957	0.125873	-0.266088	0.000000	0.000000	2.000000	55.000000	0.000000
2906.887864	0.107357	0.542402	0.032262	85.754898	57.707710	99.027489	-0.383673	0.000000	-1.657452	0.000000	0.000000	0.000000	-0.094957	0.125873	-0.266088	0.000000	0.000000	2.000000	55.000000	0.000000
2906.891197	0.107357	0.542402	0.032262	85.750565	57.628765	98.967422	-0.367847	0.000000	-1.613104	0.000000	0.000000	0.000000	-0.094957	0.125873	-0.266088	0.000000	0.000000	2.000000	55.000000	0.000000
2906.894530	0.107008	0.542817	0.031447	85.750565	57.628765	98.967422	-0.367847	0.000000	-1.613104	0.000000	0.000000	0.000000	-0.104714	0.124297	-0.244660	0.000000	0.000000	2.000000	55.000000	0.000000
2906.897864	0.107008	0.542817	0.031447	85.750565	57.628765	98.967422	-0.367847	0.000000	-1.613104	0.000000	0.000000	0.000000	-0.104714	0.124297	-0.244660	0.000000	0.000000	2.000000	55.000000	0.000000
2906.901197	0.106607	0.543243	0.030725	85.746094	57.541740	98.907440	-0.367847	0.000000	-1.613104	0.000000	0.000000	0.000000	-0.120196	0.127958	-0.216386	0.000000	0.000000	2.000000	55.000000	0.000000
2906.904530	0.106607	0.543243	0.030725	85.746094	57.541740	98.907440	-0.367847	0.000000	-1.613104	0.000000	0.000000	0.000000	-0.120196	0.127958	-0.216386	0.000000	0.000000	2.000000	55.000000	0.000000
2906.907864	0.106607	0.543243	0.030725	85.746094	57.541740	98.907440	-0.367847	0.000000	-1.613104	0.000000	0.000000	0.000000	-0.120196	0.127958	-0.216386	0.000000	0.000000	2.000000	55.000000	0.000000
2906.911197	0.106607	0.543243	0.030725	85.736115	57.403233	98.802948	-0.330362	0.000000	-1.536263	0.000000	0.000000	0.000000	-0.120196	0.127958	-0.216386	0.000000	0.000000	2.000000	55.000000	0.000000
2906.914530	0.106184	0.543645	0.030120	85.736115	57.403233	98.802948	-0.330362	0.000000	-1.536263	0.000000	0.000000	0.000000	-0.126910	0.120519	-0.181550	0.000000	0.000000	2.000000	55.000000	0.000000
2906.917864	0.106184	0.543645	0.030120	85.736115	57.403233	98.802948	-0.330362	0.000000	-1.536263	0.000000	0.000000	0.000000	-0.126910	0.120519	-0.181550	0.000000	0.000000	2.000000	55.000000	0.000000
2906.921197	0.105744	0.544035	0.029541	85.726166	57.262535	98.699005	-0.330362	0.000000	-1.536263	0.000000	0.000000	0.000000	-0.132208	0.117112	-0.173615	0.000000	0.000000	2.000000	55.000000	0.000000
2906.924530	0.105744	0.544035	0.029541	85.726166	57.262535	98.699005	-0.330362	0.000000	-1.536263	0.000000	0.000000	0.000000	-0.132208	0.117112	-0.173615	0.000000	0.000000	2.000000	55.000000	0.000000
2906.927864	0.105744	0.544035	0.029541	85.726166	57.262535	98.699005	-0.330362	0.000000	-1.536263	0.000000	0.000000	0.000000	-0.132208	0.117112	-0.173615	0.000000	0.000000	2.000000	55.000000	0.000000
2906.931197	0.105744	0.544035	0.029541	85.714493	57.073235	98.544502	-0.287176	0.000000	-1.477068	0.000000	0.000000	0.000000	-0.132208	0.117112	-0.173615	0.000000	0.000000	2.000000	55.000000	0.000000
2906.934530	0.105294	0.544422	0.029029	85.714493	57.073235	98.544502	-0.287176	0.000000	-1.477068	0.000000	0.000000	0.000000	-0.134882	0.115895	-0.153653	0.000000	0.000000	2.000000	55.000000	0.000000
2906.937864	0.105294	0.544422	0.029029	85.714493	57.073235	98.544502	-0.287176	0.000000	-1.477068	0.000000	0.000000	0.000000	-0.134882	0.115895	-0.153653	0.000000	0.000000	2.000000	55.000000	0.000000
2906.941197	0.104877	0.544814	0.028551	85.702576	56.881924	98.390709	-0.287176	0.000000	-1.477068	0.000000	0.000000	0.000000	-0.125180	0.117742	-0.143381	0.000000	0.000000	2.000000	55.000000	0.000000
2906.944530	0.104877	0.544814	0.028551	85.702576	56.881924	98.390709	-0.287176	0.000000	-1.477068	0.000000	0.000000	0.000000	-0.125180	0.117742	-0.143381	0.000000	0.000000	2.000000	55.000000	0.000000
2906.947864	0.104877	0.544814	0.028551	85.702576	56.881924	98.390709	-0.287176	0.000000	-1.477068	0.000000	0.000000	0.000000	-0.125180	0.117742	-0.143381	0.000000	0.000000	2.000000	55.000000	0.000000
2906.951197	0.104877	0.544814	0.028551	85.695023	56.721287	98.268463	-0.243832	0.000000	-1.427563	0.000000	0.000000	0.000000	-0.125180	0.117742	-0.143381	0.000000	0.000000	2.000000	55.000000	0.000000
2906.954530	0.104419	0.545196	0.028105	85.695023	56.721287	98.268463	-0.243832	0.000000	-1.427563	0.000000	0.000000	0.000000	-0.137399	0.114434	-0.133927	0.000000	0.000000	2.000000	55.000000	0.000000
2906.957864	0.104419	0.545196	0.028105	85.695023	56.721287	98.268463	-0.243832	0.000000	-1.427563	0.000000	0.000000	0.000000	-0.137399	0.114434	-0.133927	0.000000	0.000000	2.000000	55.000000	0.000000
2906.961197	0.103925	0.545556	0.027712	85.689613	56.587326	98.175682	-0.243832	0.000000	-1.427563	0.000000	0.000000	0.000000	-0.148147	0.108227	-0.117766	0.000000	0.000000	2.000000	55.000000	0.000000
2906.964530	0.103925	0.545556	0.027712	85.689613	56.587326	98.175682	-0.243832	0.000000	-1.427563	0.000000	0.000000	0.000000	-0.148147	0.108227	-0.117766	0.000000	0.000000	2.000000	55.000000	0.000000
2906.967864	0.103925	0.545556	0.027712	85.689613	56.587326	98.175682	-0.243832	0.000000	-1.427563	0.000000	0.000000	0.000000	-0.148147	0.108227	-0.117766	0.000000	0.000000	2.000000	55.000000	0.000000
2906.971197	0.103925	0.545556	0.027712	85.676277	56.361576	98.001122	-0.196241	0.000000	-1.385614	0.000000	0.000000	0.000000	-0.148147	0.108227	-0.117766	0.000000	0.000000	2.000000	55.000000	0.000000
2906.974530	0.103390	0.545906	0.027351	85.676277	56.361576	98.001122	-0.196241	0.000000	-1.385614	0.000000	0.000000	0.000000	-0.160324	0.105038	-0.108349	0.000000	0.000000	2.000000	55.000000	0.000000
2906.977864	0.103390	0.545906	0.027351	85.676277	56.361576	98.001122	-0.196241	0.000000	-1.385614	0.000000	0.000000	0.000000	-0.160324	0.105038	-0.108349	0.000000	0.000000	2.000000	55.000000	0.000000
2906.981197	0.102776	0.546182	0.027063	85.668350	56.170246	97.870300	-0.196241	0.000000	-1.385614	0.000000	0.000000	0.000000	-0.184243	0.082675	-0.086441	0.000000	0.000000	2.000000	55.000000	0.000000
2906.984530	0.102776	0.546182	0.027063	85.668350	56.170246	97.870300	-0.196241	0.000000	-1.385614	0.000000	0.000000	0.000000	-0.184243	0.082675	-0.086441	0.000000	0.000000	2.000000	55.000000	0.000000
2906.987864	0.102776	0.546182	0.027063	85.668350	56.170246	97.870300	-0.196241	0.000000	-1.385614	0.000000	0.000000	0.000000	-0.184243	0.082675	-0.086441	0.000000	0.000000	2.000000	55.000000	0.000000
2906.991197	0.102776	0.546182	0.027063	85.659325	55.984421	97.754860	-0.138813	0.000000	-1.353149	0.000000	0.000000	0.000000	-0.184243	0.082675	-0.086441	0.000000	0.000000	2.000000	55.000000	0.000000
2906.994530	0.102108	0.546428	0.026856	85.659325	55.984421	97.754860	-0.138813	0.000000	-1.353149	0.000000	0.000000	0.000000	-0.200441	0.073691	-0.062152	0.000000	0.000000	2.000000	55.000000	0.000000
2906.997864	0.102108	0.546428	0.026856	85.659325	55.984421	97.754860	-0.138813	0.000000	-1.353149	0.000000	0.000000	0.000000	-0.200441	0.073691	-0.062152	0.000000	0.000000	2.000000	55.000000	0.000000
2907.001197	0.101392	0.546607	0.026757	85.652603	55.822395	97.668732	-0.138813	0.000000	-1.353149	0.000000	0.000000	0.000000	-0.214969	0.053725	-0.029724	0.000000	0.000000	2.000000	55.000000	0.000000
2907.004530	0.101392	0.546607	0.026757	85.652603	55.822395	97.668732	-0.138813	0.000000	-1.353149	0.000000	0.000000	0.000000	-0.214969	0.053725	-0.029724	0.000000	0.000000	2.000000	55.000000	0.000000
2907.007864	0.101392	0.546607	0.026757	85.652603	55.822395	97.668732	-0.138813	0.000000	-1.353149	0.000000	0.000000	0.000000	-0.214969	0.053725	-0.029724	0.000000	0.000000	2.000000	55.000000	0.000000
2907.011197	0.101392	0.546607	0.026757	85.642517	55.642891	97.569496	-0.069578	0.000000	-1.337836	0.000000	0.000000	0.000000	-0.214969	0.053725	-0.029724	0.000000	0.000000	2.000000	55.000000	0.000000
2907.014530	0.100694	0.546746	0.026746	85.642517	55.642891	97.569496	-0.069578	0.000000	-1.337836	0.000000	0.000000	0.000000	-0.209216	0.041923	-0.003068	0.000000	0.000000	2.000000	55.000000	0.000000
2907.017864	0.100694	0.546746	0.026746	85.642517	55.642891	97.569496	-0.069578	0.000000	-1.337836	0.000000	0.000000	0.000000	-0.209216	0.041923	-0.003068	0.000000	0.000000	2.000000	55.000000	0.000000
2907.021197	0.099984	0.546840	0.026790	85.639557	55.526703	97.534676	-0.069578	0.000000	-1.337836	0.000000	0.000000	0.000000	-0.212957	0.027932	0.012985	0.000000	0.000000	2.000000	55.000000	0.000000
2907.024530	0.099984	0.546840	0.026790	85.639557	55.526703	97.534676	-0.069578	0.000000	-1.337836	0.000000	0.000000	0.000000	-0.212957	0.027932	0.012985	0.000000	0.000000	2.000000	55.000000	0.000000
2907.027864	0.099984	0.546840	0.026790	85.639557	55.526703	97.534676	-0.069578	0.000000	-1.337836	0.000000	0.000000	0.000000	-0.212957	0.027932	0.012985	0.000000	0.000000	2.000000	55.000000	0.000000
2907.031197	0.099984	0.546840	0.026790	85.639732	55.458134	97.544617	0.000784	0.000000	-1.339489	0.000000	0.000000	0.000000	-0.212957	0.027932	0.012985	0.000000	0.000000	2.000000	55.000000	0.000000
2907.034530	0.099334	0.546903	0.026890	85.639732	55.458134	97.544617	0.000784	0.000000	-1.339489	0.000000	0.000000	0.000000	-0.194990	0.019136	0.030106	0.000000	0.000000	2.000000	55.000000	0.000000
2907.037864	0.099334	0.546903	0.026890	85.639732	55.458134	97.544617	0.000784	0.000000	-1.339489	0.000000	0.000000	0.000000	-0.194990	0.019136	0.030106	0.000000	0.000000	2.000000	55.000000	0.000000
2907.041197	0.098705	0.546923	0.026972	85.660538	55.713215	97.873940	0.000784	0.000000	-1.339489	0.000000	0.000000	0.000000	-0.188915	0.005862	0.024560	0.000000	0.000000	2.000000	55.000000	0.000000
2907.044530	0.098705	0.546923	0.026972	85.660538	55.713215	97.873940	0.000784	0.000000	-1.339489	0.000000	0.000000	0.000000	-0.188915	0.005862	0.024560	0.000000	0.000000	2.000000	55.000000	0.000000
2907.047864	0.098705	0.546923	0.026972	85.660538	55.713215	97.873940	0.000784	0.000000	-1.339489	0.000000	0.000000	0.000000	-0.188915	0.005862	0.024560	0.000000	0.000000	2.000000	55.000000	0.000000
2907.051197	0.098705	0.546923	0.026972	85.707787	56.340210	98.564423	0.064769	0.000000	-1.348600	0.000000	0.000000	0.000000	-0.188915	0.005862	0.024560	0.000000	0.000000	2.000000	55.000000	0.000000
2907.054530	0.098122	0.546915	0.027049	85.707787	56.340210	98.564423	0.064769	0.000000	-1.348600	0.000000	0.000000	0.000000	-0.174843	-0.002237	0.022962	0.000000	0.000000	2.000000	55.000000	0.000000
2907.057864	0.098122	0.546915	0.027049	85.707787	56.340210	98.564423	0.064769	0.000000	-1.348600	0.000000	0.000000	0.000000	-0.174843	-0.002237	0.022962	0.000000	0.000000	2.000000	55.000000	0.000000
2907.061197	0.097582	0.546864	0.027102	85.779892	57.375790	99.662743	0.064769	0.000000	-1.348600	0.000000	0.000000	0.000000	-0.161843	-0.015511	0.016093	0.000000	0.000000	2.000000	55.000000	0.000000
2907.064530	0.097582	0.546864	0.027102	85.779892	57.375790	99.662743	0.064769	0.000000	-1.348600	0.000000	0.000000	0.000000	-0.161843	-0.015511	0.016093	0.000000	0.000000	2.000000	55.000000	0.000000
2907.067864	0.097582	0.546864	0.027102	85.779892	57.375790	99.662743	0.064769	0.000000	-1.348600	0.000000	0.000000	0.000000	-0.161843	-0.015511	0.016093	0.000000	0.000000	2.000000	55.000000	0.000000
2907.071197	0.097113	0.546785	0.027146	85.853958	58.513588	100.855133	0.120883	0.000000	-1.355109	0.000000	0.000000	0.000000	-0.140864	-0.023591	0.013203	0.000000	0.000000	2.000000	55.000000	0.000000
2907.074530	0.097113	0.546785	0.027146	85.853958	58.513588	100.855133	0.120883	0.000000	-1.355109	0.000000	0.000000	0.000000	-0.140864	-0.023591	0.013203	0.000000	0.000000	2.000000	55.000000	0.000000
2907.077864	0.097113	0.546785	0.027146	85.853958	58.513588	100.855133	0.120883	0.000000	-1.355109	0.000000	0.000000	0.000000	-0.140864	-0.023591	0.013203	0.000000	0.000000	2.000000	55.000000	0.000000
2907.081197	0.097113	0.546785	0.027146	85.906715	59.349850	101.741600	0.144360	0.000000	-1.357309	0.000000	0.000000	0.000000	-0.140864	-0.023591	0.013203	0.000000	0.000000	2.000000	55.000000	0.000000
2907.084530	0.096667	0.546679	0.027190	85.906715	59.349850	101.741600	0.144360	0.000000	-1.357309	0.000000	0.000000	0.000000	-0.133677	-0.031701	0.013124	0.000000	0.000000	2.000000	55.000000	0.000000
2907.087864	0.096667	0.546679	0.027190	85.906715	59.349850	101.741600	0.144360	0.000000	-1.357309	0.000000	0.000000	0.000000	-0.133677	-0.031701	0.013124	0.000000	0.000000	2.000000	55.000000	0.000000
2907.091197	0.096249	0.546564	0.027251	85.934273	59.774208	102.211838	0.144360	0.000000	-1.357309	0.000000	0.000000	0.000000	-0.125437	-0.034605	0.018386	0.000000	0.000000	2.000000	55.000000	0.000000
2907.094530	0.096249	0.546564	0.027251	85.934273	59.774208	102.211838	0.144360	0.000000	-1.357309	0.000000	0.000000	0.000000	-0.125437	-0.034605	0.018386	0.000000	0.000000	2.000000	55.000000	0.000000
2907.097864	0.096249	0.546564	0.027251	85.934273	59.774208	102.211838	0.144360	0.000000	-1.357309	0.000000	0.000000	0.000000	-0.125437	-0.034605	0.018386	0.000000	0.000000	2.000000	55.000000	0.000000
2907.101197	0.096249	0.546564	0.027251	85.944016	59.888802	102.370224	0.187546	0.000000	-1.362561	0.000000	0.000000	0.000000	-0.125437	-0.034605	0.018386	0.000000	0.000000	2.000000	55.000000	0.000000
2907.104530	0.095913	0.546419	0.027366	85.944016	59.888802	102.370224	0.187546	0.000000	-1.362561	0.000000	0.000000	0.000000	-0.100732	-0.043418	0.034465	0.000000	0.000000	2.000000	55.000000	0.000000
2907.107864	0.095913	0.546419	0.027366	85.944016	59.888802	102.370224	0.187546	0.000000	-1.362561	0.000000	0.000000	0.000000	-0.100732	-0.043418	0.034465	0.000000	0.000000	2.000000	55.000000	0.000000
2907.111197	0.095913	0.546419	0.027366	85.950203	59.955647	102.469940	0.187546	0.000000	-1.362561	0.000000	0.000000	0.000000	-0.100732	-0.043418	0.034465	0.000000	0.000000	2.000000	55.000000	0.000000
2907.114530	0.095913	0.546419	0.027366	85.950203	59.955647	102.469940	0.187546	0.000000	-1.362561	0.000000	0.000000	0.000000	-0.100732	-0.043418	0.034465	0.000000	0.000000	2.000000	55.000000	0.000000
2907.117864	0.095661	0.546317	0.027543	85.950203	59.955647	102.469940	0.187546	0.000000	-1.362561	0.000000	0.000000	0.000000	-0.075572	-0.030874	0.053053	0.000000	0.000000	2.000000	55.000000	0.000000
2907.121197	0.095661	0.546317	0.027543	85.948174	59.895233	102.436661	0.204335	0.000000	-1.368305	0.000000	0.000000	0.000000	-0.075572	-0.030874	0.053053	0.000000	0.000000	2.000000	55.000000	0.000000
2907.124530	0.095661	0.546317	0.027543	85.948174	59.895233	102.436661	0.204335	0.000000	-1.368305	0.000000	0.000000	0.000000	-0.075572	-0.030874	0.053053	0.000000	0.000000	2.000000	55.000000	0.000000
2907.127864	0.095661	0.546317	0.027543	85.948174	59.895233	102.436661	0.204335	0.000000	-1.368305	0.000000	0.000000	0.000000	-0.075572	-0.030874	0.053053	0.000000	0.000000	2.000000	55.000000	0.000000
2907.131197	0.095345	0.546199	0.028124	85.943146	59.760822	102.322037	0.216930	0.000000	-1.377147	0.000000	0.000000	0.000000	-0.094835	-0.035222	0.174283	0.000000	0.000000	2.000000	55.000000	0.000000
2907.134530	0.095345	0.546199	0.028124	85.943146	59.760822	102.322037	0.216930	0.000000	-1.377147	0.000000	0.000000	0.000000	-0.094835	-0.035222	0.174283	0.000000	0.000000	2.000000	55.000000	0.000000
2907.137864	0.095345	0.546199	0.028124	85.943146	59.760822	102.322037	0.216930	0.000000	-1.377147	0.000000	0.000000	0.000000	-0.094835	-0.035222	0.174283	0.000000	0.000000	2.000000	55.000000	0.000000
2907.141197	0.095345	0.546199	0.028124	85.936104	59.596291	102.174492	0.232736	0.000000	-1.406195	0.000000	0.000000	0.000000	-0.094835	-0.035222	0.174283	0.000000	0.000000	2.000000	55.000000	0.000000
2907.144530	0.095251	0.546150	0.028497	85.936104	59.596291	102.174492	0.232736	0.000000	-1.406195	0.000000	0.000000	0.000000	-0.028289	-0.014718	0.111945	0.000000	0.000000	2.000000	55.000000	0.000000
2907.147864	0.095251	0.546150	0.028497	85.936104	59.596291	102.174492	0.232736	0.000000	-1.406195	0.000000	0.000000	0.000000	-0.028289	-0.014718	0.111945	0.000000	0.000000	2.000000	55.000000	0.000000
2907.151197	0.095251	0.546150	0.028497	85.927780	59.445713	102.042610	0.232736	0.000000	-1.406195	0.000000	0.000000	0.000000	-0.028289	-0.014718	0.111945	0.000000	0.000000	2.000000	55.000000	0.000000
2907.154530	0.095251	0.546150	0.028497	85.927780	59.445713	102.042610	0.232736	0.000000	-1.406195	0.000000	0.000000	0.000000	-0.028289	-0.014718	0.111945	0.000000	0.000000	2.000000	55.000000	0.000000
2907.157864	0.095187	0.546108	0.028906	85.927780	59.445713	102.042610	0.232736	0.000000	-1.406195	0.000000	0.000000	0.000000	-0.019078	-0.012544	0.122646	0.000000	0.000000	2.000000	55.000000	0.000000
2907.161197	0.095120	0.546049	0.029297	85.920616	59.284924	101.896095	0.237451	0.000000	-1.424852	0.000000	0.000000	0.000000	-0.020195	-0.017771	0.117286	0.000000	0.000000	2.000000	55.000000	0.000000
2907.164530	0.095120	0.546049	0.029297	85.920616	59.284924	101.896095	0.237451	0.000000	-1.424852	0.000000	0.000000	0.000000	-0.020195	-0.017771	0.117286	0.000000	0.000000	2.000000	55.000000	0.000000
2907.167864	0.095120	0.546049	0.029297	85.920616	59.284924	101.896095	0.237451	0.000000	-1.424852	0.000000	0.000000	0.000000	-0.020195	-0.017771	0.117286	0.000000	0.000000	2.000000	55.000000	0.000000
2907.171197	0.095120	0.546049	0.029297	85.914383	59.170525	101.797760	0.243996	0.000000	-1.464841	0.000000	0.000000	0.000000	-0.020195	-0.017771	0.117286	0.000000	0.000000	2.000000	55.000000	0.000000
2907.174530	0.095026	0.545972	0.029674	85.914383	59.170525	101.797760	0.243996	0.000000	-1.464841	0.000000	0.000000	0.000000	-0.028237	-0.022995	0.113282	0.000000	0.000000	2.000000	55.000000	0.000000
2907.177864	0.095026	0.545972	0.029674	85.914383	59.170525	101.797760	0.243996	0.000000	-1.464841	0.000000	0.000000	0.000000	-0.028237	-0.022995	0.113282	0.000000	0.000000	2.000000	55.000000	0.000000
2907.181197	0.095026	0.545972	0.029674	85.909012	59.099545	101.747368	0.243996	0.000000	-1.464841	0.000000	0.000000	0.000000	-0.028237	-0.022995	0.113282	0.000000	0.000000	2.000000	55.000000	0.000000
2907.184530	0.095026	0.545972	0.029674	85.909012	59.099545	101.747368	0.243996	0.000000	-1.464841	0.000000	0.000000	0.000000	-0.028237	-0.022995	0.113282	0.000000	0.000000	2.000000	55.000000	0.000000
2907.187864	0.094956	0.545868	0.030052	85.909012	59.099545	101.747368	0.243996	0.000000	-1.464841	0.000000	0.000000	0.000000	-0.021099	-0.031182	0.113325	0.000000	0.000000	2.000000	55.000000	0.000000
2907.191197	0.094886	0.545737	0.030435	85.904762	59.018177	101.682152	0.248702	0.000000	-1.483721	0.000000	0.000000	0.000000	-0.020891	-0.039401	0.114717	0.000000	0.000000	2.000000	55.000000	0.000000
2907.194530	0.094886	0.545737	0.030435	85.904762	59.018177	101.682152	0.248702	0.000000	-1.483721	0.000000	0.000000	0.000000	-0.020891	-0.039401	0.114717	0.000000	0.000000	2.000000	55.000000	0.000000
2907.197864	0.094886	0.545737	0.030435	85.904762	59.018177	101.682152	0.248702	0.000000	-1.483721	0.000000	0.000000	0.000000	-0.020891	-0.039401	0.114717	0.000000	0.000000	2.000000	55.000000	0.000000
2907.201197	0.094886	0.545737	0.030435	85.899452	58.955605	101.632004	0.255700	0.000000	-1.521728	0.000000	0.000000	0.000000	-0.020891	-0.039401	0.114717	0.000000	0.000000	2.000000	55.000000	0.000000
2907.204530	0.094851	0.545603	0.030875	85.899452	58.955605	101.632004	0.255700	0.000000	-1.521728	0.000000	0.000000	0.000000	-0.010353	-0.040310	0.132154	0.000000	0.000000	2.000000	55.000000	0.000000
2907.207864	0.094851	0.545603	0.030875	85.899452	58.955605	101.632004	0.255700	0.000000	-1.521728	0.000000	0.000000	0.000000	-0.010353	-0.040310	0.132154	0.000000	0.000000	2.000000	55.000000	0.000000
2907.211197	0.094851	0.545603	0.030875	85.894112	58.893204	101.582047	0.255700	0.000000	-1.521728	0.000000	0.000000	0.000000	-0.010353	-0.040310	0.132154	0.000000	0.000000	2.000000	55.000000	0.000000
2907.214530	0.094851	0.545603	0.030875	85.894112	58.893204	101.582047	0.255700	0.000000	-1.521728	0.000000	0.000000	0.000000	-0.010353	-0.040310	0.132154	0.000000	0.000000	2.000000	55.000000	0.000000
2907.217864	0.094867	0.545458	0.031329	85.894112	58.893204	101.582047	0.255700	0.000000	-1.521728	0.000000	0.000000	0.000000	0.004802	-0.043383	0.136155	0.000000	0.000000	2.000000	55.000000	0.000000
2907.221197	0.094973	0.545318	0.031872	85.884438	58.777222	101.467430	0.257426	0.000000	-1.543754	0.000000	0.000000	0.000000	0.031639	-0.042154	0.162930	0.000000	0.000000	2.000000	55.000000	0.000000
2907.224530	0.094973	0.545318	0.031872	85.884438	58.777222	101.467430	0.257426	0.000000	-1.543754	0.000000	0.000000	0.000000	0.031639	-0.042154	0.162930	0.000000	0.000000	2.000000	55.000000	0.000000
2907.227864	0.094973	0.545318	0.031872	85.884438	58.777222	101.467430	0.257426	0.000000	-1.543754	0.000000	0.000000	0.000000	0.031639	-0.042154	0.162930	0.000000	0.000000	2.000000	55.000000	0.000000
2907.231197	0.094973	0.545318	0.031872	85.873932	58.627491	101.306412	0.251352	0.000000	-1.593601	0.000000	0.000000	0.000000	0.031639	-0.042154	0.162930	0.000000	0.000000	2.000000	55.000000	0.000000
2907.234530	0.095183	0.545201	0.032455	85.873932	58.627491	101.306412	0.251352	0.000000	-1.593601	0.000000	0.000000	0.000000	0.062895	-0.034962	0.174820	0.000000	0.000000	2.000000	55.000000	0.000000
2907.237864	0.095183	0.545201	0.032455	85.873932	58.627491	101.306412	0.251352	0.000000	-1.593601	0.000000	0.000000	0.000000	0.062895	-0.034962	0.174820	0.000000	0.000000	2.000000	55.000000	0.000000
2907.241197	0.095452	0.545054	0.033095	85.859055	58.417469	101.082199	0.251352	0.000000	-1.593601	0.000000	0.000000	0.000000	0.080838	-0.044187	0.192200	0.000000	0.000000	2.000000	55.000000	0.000000
2907.244530	0.095452	0.545054	0.033095	85.859055	58.417469	101.082199	0.251352	0.000000	-1.593601	0.000000	0.000000	0.000000	0.080838	-0.044187	0.192200	0.000000	0.000000	2.000000	55.000000	0.000000
2907.247864	0.095452	0.545054	0.033095	85.859055	58.417469	101.082199	0.251352	0.000000	-1.593601	0.000000	0.000000	0.000000	0.080838	-0.044187	0.192200	0.000000	0.000000	2.000000	55.000000	0.000000
2907.251197	0.095452	0.545054	0.033095	85.846405	58.248871	100.891357	0.227397	0.000000	-1.654771	0.000000	0.000000	0.000000	0.080838	-0.044187	0.192200	0.000000	0.000000	2.000000	55.000000	0.000000
2907.254530	0.095749	0.544923	0.033749	85.846405	58.248871	100.891357	0.227397	0.000000	-1.654771	0.000000	0.000000	0.000000	0.088960	-0.039242	0.196010	0.000000	0.000000	2.000000	55.000000	0.000000
2907.257864	0.095749	0.544923	0.033749	85.846405	58.248871	100.891357	0.227397	0.000000	-1.654771	0.000000	0.000000	0.000000	0.088960	-0.039242	0.196010	0.000000	0.000000	2.000000	55.000000	0.000000
2907.261197	0.096070	0.544764	0.034402	85.833595	58.078690	100.701637	0.227397	0.000000	-1.654771	0.000000	0.000000	0.000000	0.096346	-0.047636	0.195894	0.000000	0.000000	2.000000	55.000000	0.000000
2907.264530	0.096070	0.544764	0.034402	85.833595	58.078690	100.701637	0.227397	0.000000	-1.654771	0.000000	0.000000	0.000000	0.096346	-0.047636	0.195894	0.000000	0.000000	2.000000	55.000000	0.000000
2907.267864	0.096070	0.544764	0.034402	85.833595	58.078690	100.701637	0.227397	0.000000	-1.654771	0.000000	0.000000	0.000000	0.096346	-0.047636	0.195894	0.000000	0.000000	2.000000	55.000000	0.000000
2907.271197	0.096070	0.544764	0.034402	85.821762	57.956955	100.559433	0.196513	0.000000	-1.720088	0.000000	0.000000	0.000000	0.096346	-0.047636	0.195894	0.000000	0.000000	2.000000	55.000000	0.000000
2907.274530	0.096360	0.544597	0.035019	85.821762	57.956955	100.559433	0.196513	0.000000	-1.720088	0.000000	0.000000	0.000000	0.087109	-0.050043	0.185059	0.000000	0.000000	2.000000	55.000000	0.000000
2907.277864	0.096360	0.544597	0.035019	85.821762	57.956955	100.559433	0.196513	0.000000	-1.720088	0.000000	0.000000	0.000000	0.087109	-0.050043	0.185059	0.000000	0.000000	2.000000	55.000000	0.000000
2907.281197	0.096682	0.544416	0.035546	85.802689	57.973362	100.569176	0.196513	0.000000	-1.720088	0.000000	0.000000	0.000000	0.096530	-0.054503	0.158096	0.000000	0.000000	2.000000	55.000000	0.000000
2907.284530	0.096682	0.544416	0.035546	85.802689	57.973362	100.569176	0.196513	0.000000	-1.720088	0.000000	0.000000	0.000000	0.096530	-0.054503	0.158096	0.000000	0.000000	2.000000	55.000000	0.000000
2907.287864	0.096682	0.544416	0.035546	85.802689	57.973362	100.569176	0.196513	0.000000	-1.720088	0.000000	0.000000	0.000000	0.096530	-0.054503	0.158096	0.000000	0.000000	2.000000	55.000000	0.000000
2907.291197	0.096682	0.544416	0.035546	85.776222	58.185829	100.789566	0.165906	0.000000	-1.777281	0.000000	0.000000	0.000000	0.096530	-0.054503	0.158096	0.000000	0.000000	2.000000	55.000000	0.000000
2907.294530	0.096996	0.544226	0.036032	85.776222	58.185829	100.789566	0.165906	0.000000	-1.777281	0.000000	0.000000	0.000000	0.094288	-0.056837	0.145927	0.000000	0.000000	2.000000	55.000000	0.000000
2907.297864	0.096996	0.544226	0.036032	85.776222	58.185829	100.789566	0.165906	0.000000	-1.777281	0.000000	0.000000	0.000000	0.094288	-0.056837	0.145927	0.000000	0.000000	2.000000	55.000000	0.000000
2907.301197	0.097341	0.544050	0.036424	85.728180	58.687054	101.330353	0.165906	0.000000	-1.777281	0.000000	0.000000	0.000000	0.103447	-0.053001	0.117585	0.000000	0.000000	2.000000	55.000000	0.000000
2907.304530	0.097341	0.544050	0.036424	85.728180	58.687054	101.330353	0.165906	0.000000	-1.777281	0.000000	0.000000	0.000000	0.103447	-0.053001	0.117585	0.000000	0.000000	2.000000	55.000000	0.000000
2907.307864	0.097341	0.544050	0.036424	85.728180	58.687054	101.330353	0.165906	0.000000	-1.777281	0.000000	0.000000	0.000000	0.103447	-0.053001	0.117585	0.000000	0.000000	2.000000	55.000000	0.000000
2907.311197	0.097341	0.544050	0.036424	85.640999	59.689445	102.428719	0.132950	0.000000	-1.821200	0.000000	0.000000	0.000000	0.103447	-0.053001	0.117585	0.000000	0.000000	2.000000	55.000000	0.000000
2907.314530	0.097670	0.543858	0.036735	85.640999	59.689445	102.428719	0.132950	0.000000	-1.821200	0.000000	0.000000	0.000000	0.098816	-0.057349	0.093426	0.000000	0.000000	2.000000	55.000000	0.000000
2907.317864	0.097670	0.543858	0.036735	85.640999	59.689445	102.428719	0.132950	0.000000	-1.821200	0.000000	0.000000	0.000000	0.098816	-0.057349	0.093426	0.000000	0.000000	2.000000	55.000000	0.000000
2907.321197	0.097670	0.543858	0.036735	85.508041	61.124313	104.022133	0.132950	0.000000	-1.821200	0.000000	0.000000	0.000000	0.098816	-0.057349	0.093426	0.000000	0.000000	2.000000	55.000000	0.000000
2907.324530	0.097670	0.543858	0.036735	85.508041	61.124313	104.022133	0.132950	0.000000	-1.821200	0.000000	0.000000	0.000000	0.098816	-0.057349	0.093426	0.000000	0.000000	2.000000	55.000000	0.000000
2907.327864	0.098039	0.543660	0.036997	85.508041	61.124313	104.022133	0.132950	0.000000	-1.821200	0.000000	0.000000	0.000000	0.110606	-0.059568	0.078510	0.000000	0.000000	2.000000	55.000000	0.000000
2907.331197	0.098389	0.543430	0.037161	85.342422	62.816662	105.922264	0.116481	0.000000	-1.836771	0.000000	0.000000	0.000000	0.104867	-0.069017	0.049056	0.000000	0.000000	2.000000	55.000000	0.000000
2907.334530	0.098389	0.543430	0.037161	85.342422	62.816662	105.922264	0.116481	0.000000	-1.836771	0.000000	0.000000	0.000000	0.104867	-0.069017	0.049056	0.000000	0.000000	2.000000	55.000000	0.000000
2907.337864	0.098389	0.543430	0.037161	85.342422	62.816662	105.922264	0.116481	0.000000	-1.836771	0.000000	0.000000	0.000000	0.104867	-0.069017	0.049056	0.000000	0.000000	2.000000	55.000000	0.000000
2907.341197	0.098692	0.543172	0.037338	85.167503	64.511879	107.837524	0.080569	0.000000	-1.858032	0.000000	0.000000	0.000000	0.091120	-0.077339	0.053138	0.000000	0.000000	2.000000	55.000000	0.000000
2907.344530	0.098692	0.543172	0.037338	85.167503	64.511879	107.837524	0.080569	0.000000	-1.858032	0.000000	0.000000	0.000000	0.091120	-0.077339	0.053138	0.000000	0.000000	2.000000	55.000000	0.000000
2907.347864	0.098692	0.543172	0.037338	85.167503	64.511879	107.837524	0.080569	0.000000	-1.858032	0.000000	0.000000	0.000000	0.091120	-0.077339	0.053138	0.000000	0.000000	2.000000	55.000000	0.000000
2907.351197	0.098692	0.543172	0.037338	84.998917	66.129639	109.671661	0.065382	0.000000	-1.866888	0.000000	0.000000	0.000000	0.091120	-0.077339	0.053138	0.000000	0.000000	2.000000	55.000000	0.000000
2907.354530	0.098985	0.542890	0.037457	84.998917	66.129639	109.671661	0.065382	0.000000	-1.866888	0.000000	0.000000	0.000000	0.087710	-0.084688	0.035713	0.000000	0.000000	2.000000	55.000000	0.000000
2907.357864	0.098985	0.542890	0.037457	84.998917	66.129639	109.671661	0.065382	0.000000	-1.866888	0.000000	0.000000	0.000000	0.087710	-0.084688	0.035713	0.000000	0.000000	2.000000	55.000000	0.000000
2907.361197	0.099270	0.542573	0.037540	84.820930	67.666023	111.431427	0.065382	0.000000	-1.866888	0.000000	0.000000	0.000000	0.085611	-0.095089	0.024979	0.000000	0.000000	2.000000	55.000000	0.000000
2907.364530	0.099270	0.542573	0.037540	84.820930	67.666023	111.431427	0.065382	0.000000	-1.866888	0.000000	0.000000	0.000000	0.085611	-0.095089	0.024979	0.000000	0.000000	2.000000	55.000000	0.000000
2907.367864	0.099270	0.542573	0.037540	84.820930	67.666023	111.431427	0.065382	0.000000	-1.866888	0.000000	0.000000	0.000000	0.085611	-0.095089	0.024979	0.000000	0.000000	2.000000	55.000000	0.000000
2907.371197	0.099270	0.542573	0.037540	84.613808	69.273125	113.291061	0.036495	0.000000	-1.877003	0.000000	0.000000	0.000000	0.085611	-0.095089	0.024979	0.000000	0.000000	2.000000	55.000000	0.000000
2907.374530	0.099598	0.542266	0.037591	84.613808	69.273125	113.291061	0.036495	0.000000	-1.877003	0.000000	0.000000	0.000000	0.098380	-0.092006	0.015347	0.000000	0.000000	2.000000	55.000000	0.000000
2907.377864	0.099598	0.542266	0.037591	84.613808	69.273125	113.291061	0.036495	0.000000	-1.877003	0.000000	0.000000	0.000000	0.098380	-0.092006	0.015347	0.000000	0.000000	2.000000	55.000000	0.000000
2907.381197	0.099984	0.541963	0.037565	84.370995	70.944603	115.248489	0.036495	0.000000	-1.877003	0.000000	0.000000	0.000000	0.115764	-0.091009	-0.007732	0.000000	0.000000	2.000000	55.000000	0.000000
2907.384530	0.099984	0.541963	0.037565	84.370995	70.944603	115.248489	0.036495	0.000000	-1.877003	0.000000	0.000000	0.000000	0.115764	-0.091009	-0.007732	0.000000	0.000000	2.000000	55.000000	0.000000
2907.387864	0.099984	0.541963	0.037565	84.370995	70.944603	115.248489	0.036495	0.000000	-1.877003	0.000000	0.000000	0.000000	0.115764	-0.091009	-0.007732	0.000000	0.000000	2.000000	55.000000	0.000000
2907.391197	0.100412	0.541670	0.037507	84.098206	72.572647	117.190926	0.000805	0.000000	-1.878273	0.000000	0.000000	0.000000	0.128495	-0.087884	-0.017414	0.000000	0.000000	2.000000	55.000000	0.000000
2907.394530	0.100412	0.541670	0.037507	84.098206	72.572647	117.190926	0.000805	0.000000	-1.878273	0.000000	0.000000	0.000000	0.128495	-0.087884	-0.017414	0.000000	0.000000	2.000000	55.000000	0.000000
2907.397864	0.100412	0.541670	0.037507	84.098206	72.572647	117.190926	0.000805	0.000000	-1.878273	0.000000	0.000000	0.000000	0.128495	-0.087884	-0.017414	0.000000	0.000000	2.000000	55.000000	0.000000
2907.401197	0.100412	0.541670	0.037507	83.824799	74.029945	118.955040	-0.020611	0.000000	-1.875370	0.000000	0.000000	0.000000	0.128495	-0.087884	-0.017414	0.000000	0.000000	2.000000	55.000000	0.000000
2907.404530	0.100836	0.541387	0.037427	83.824799	74.029945	118.955040	-0.020611	0.000000	-1.875370	0.000000	0.000000	0.000000	0.127111	-0.084775	-0.024253	0.000000	0.000000	2.000000	55.000000	0.000000
2907.407864	0.100836	0.541387	0.037427	83.824799	74.029945	118.955040	-0.020611	0.000000	-1.875370	0.000000	0.000000	0.000000	0.127111	-0.084775	-0.024253	0.000000	0.000000	2.000000	55.000000	0.000000
2907.411197	0.101248	0.541081	0.037287	83.564407	75.355118	120.570435	-0.020611	0.000000	-1.875370	0.000000	0.000000	0.000000	0.123538	-0.091954	-0.041741	0.000000	0.000000	2.000000	55.000000	0.000000
2907.414530	0.101248	0.541081	0.037287	83.564407	75.355118	120.570435	-0.020611	0.000000	-1.875370	0.000000	0.000000	0.000000	0.123538	-0.091954	-0.041741	0.000000	0.000000	2.000000	55.000000	0.000000
2907.417864	0.101248	0.541081	0.037287	83.564407	75.355118	120.570435	-0.020611	0.000000	-1.875370	0.000000	0.000000	0.000000	0.123538	-0.091954	-0.041741	0.000000	0.000000	2.000000	55.000000	0.000000
2907.421197	0.101248	0.541081	0.037287	83.323532	76.526527	122.009407	-0.062386	0.000000	-1.864371	0.000000	0.000000	0.000000	0.123538	-0.091954	-0.041741	0.000000	0.000000	2.000000	55.000000	0.000000
2907.424530	0.101632	0.540757	0.037135	83.323532	76.526527	122.009407	-0.062386	0.000000	-1.864371	0.000000	0.000000	0.000000	0.115340	-0.097109	-0.045784	0.000000	0.000000	2.000000	55.000000	0.000000
2907.427864	0.101632	0.540757	0.037135	83.323532	76.526527	122.009407	-0.062386	0.000000	-1.864371	0.000000	0.000000	0.000000	0.115340	-0.097109	-0.045784	0.000000	0.000000	2.000000	55.000000	0.000000
2907.431197	0.102005	0.540382	0.036928	83.102608	77.602974	123.329926	-0.062386	0.000000	-1.864371	0.000000	0.000000	0.000000	0.111967	-0.112477	-0.061943	0.000000	0.000000	2.000000	55.000000	0.000000
2907.434530	0.102005	0.540382	0.036928	83.102608	77.602974	123.329926	-0.062386	0.000000	-1.864371	0.000000	0.000000	0.000000	0.111967	-0.112477	-0.061943	0.000000	0.000000	2.000000	55.000000	0.000000
2907.437864	0.102005	0.540382	0.036928	83.102608	77.602974	123.329926	-0.062386	0.000000	-1.864371	0.000000	0.000000	0.000000	0.111967	-0.112477	-0.061943	0.000000	0.000000	2.000000	55.000000	0.000000
2907.441197	0.102005	0.540382	0.036928	82.896652	78.591721	124.544266	-0.100270	0.000000	-1.846417	0.000000	0.000000	0.000000	0.111967	-0.112477	-0.061943	0.000000	0.000000	2.000000	55.000000	0.000000
2907.444530	0.102374	0.540018	0.036699	82.896652	78.591721	124.544266	-0.100270	0.000000	-1.846417	0.000000	0.000000	0.000000	0.110486	-0.109317	-0.068785	0.000000	0.000000	2.000000	55.000000	0.000000
2907.447864	0.102374	0.540018	0.036699	82.896652	78.591721	124.544266	-0.100270	0.000000	-1.846417	0.000000	0.000000	0.000000	0.110486	-0.109317	-0.068785	0.000000	0.000000	2.000000	55.000000	0.000000
2907.451197	0.102785	0.539636	0.036442	82.686752	79.552429	125.729073	-0.100270	0.000000	-1.846417	0.000000	0.000000	0.000000	0.123326	-0.114376	-0.077223	0.000000	0.000000	2.000000	55.000000	0.000000
2907.454530	0.102785	0.539636	0.036442	82.686752	79.552429	125.729073	-0.100270	0.000000	-1.846417	0.000000	0.000000	0.000000	0.123326	-0.114376	-0.077223	0.000000	0.000000	2.000000	55.000000	0.000000
2907.457864	0.102785	0.539636	0.036442	82.686752	79.552429	125.729073	-0.100270	0.000000	-1.846417	0.000000	0.000000	0.000000	0.123326	-0.114376	-0.077223	0.000000	0.000000	2.000000	55.000000	0.000000
2907.461197	0.102785	0.539636	0.036442	82.471519	80.489037	126.889984	-0.139239	0.000000	-1.822082	0.000000	0.000000	0.000000	0.123326	-0.114376	-0.077223	0.000000	0.000000	2.000000	55.000000	0.000000
2907.464530	0.103228	0.539287	0.036107	82.471519	80.489037	126.889984	-0.139239	0.000000	-1.822082	0.000000	0.000000	0.000000	0.133060	-0.104907	-0.100353	0.000000	0.000000	2.000000	55.000000	0.000000
2907.467864	0.103228	0.539287	0.036107	82.471519	80.489037	126.889984	-0.139239	0.000000	-1.822082	0.000000	0.000000	0.000000	0.133060	-0.104907	-0.100353	0.000000	0.000000	2.000000	55.000000	0.000000
2907.471197	0.103723	0.538979	0.035668	82.265610	81.311249	127.912727	-0.139239	0.000000	-1.822082	0.000000	0.000000	0.000000	0.148325	-0.092264	-0.131639	0.000000	0.000000	2.000000	55.000000	0.000000
2907.474530	0.103723	0.538979	0.035668	82.265610	81.311249	127.912727	-0.139239	0.000000	-1.822082	0.000000	0.000000	0.000000	0.148325	-0.092264	-0.131639	0.000000	0.000000	2.000000	55.000000	0.000000
2907.477864	0.103723	0.538979	0.035668	82.265610	81.311249	127.912727	-0.139239	0.000000	-1.822082	0.000000	0.000000	0.000000	0.148325	-0.092264	-0.131639	0.000000	0.000000	2.000000	55.000000	0.000000
2907.481197	0.103723	0.538979	0.035668	82.098305	82.027527	128.783157	-0.186136	0.000000	-1.783417	0.000000	0.000000	0.000000	0.148325	-0.092264	-0.131639	0.000000	0.000000	2.000000	55.000000	0.000000
2907.484530	0.104211	0.538710	0.035202	82.098305	82.027527	128.783157	-0.186136	0.000000	-1.783417	0.000000	0.000000	0.000000	0.146360	-0.080801	-0.139843	0.000000	0.000000	2.000000	55.000000	0.000000
2907.487864	0.104211	0.538710	0.035202	82.098305	82.027527	128.783157	-0.186136	0.000000	-1.783417	0.000000	0.000000	0.000000	0.146360	-0.080801	-0.139843	0.000000	0.000000	2.000000	55.000000	0.000000
2907.491197	0.104682	0.538499	0.034664	82.004539	82.610672	129.434174	-0.186136	0.000000	-1.783417	0.000000	0.000000	0.000000	0.141536	-0.063093	-0.161343	0.000000	0.000000	2.000000	55.000000	0.000000
2907.494530	0.104682	0.538499	0.034664	82.004539	82.610672	129.434174	-0.186136	0.000000	-1.783417	0.000000	0.000000	0.000000	0.141536	-0.063093	-0.161343	0.000000	0.000000	2.000000	55.000000	0.000000
2907.497864	0.104682	0.538499	0.034664	82.004539	82.610672	129.434174	-0.186136	0.000000	-1.783417	0.000000	0.000000	0.000000	0.141536	-0.063093	-0.161343	0.000000	0.000000	2.000000	55.000000	0.000000
2907.501197	0.104682	0.538499	0.034664	81.974709	83.073990	129.889175	-0.234119	0.000000	-1.733219	0.000000	0.000000	0.000000	0.141536	-0.063093	-0.161343	0.000000	0.000000	2.000000	55.000000	0.000000
2907.504530	0.105149	0.538272	0.034108	81.974709	83.073990	129.889175	-0.234119	0.000000	-1.733219	0.000000	0.000000	0.000000	0.140047	-0.068141	-0.166910	0.000000	0.000000	2.000000	55.000000	0.000000
2907.507864	0.105149	0.538272	0.034108	81.974709	83.073990	129.889175	-0.234119	0.000000	-1.733219	0.000000	0.000000	0.000000	0.140047	-0.068141	-0.166910	0.000000	0.000000	2.000000	55.000000	0.000000
2907.511197	0.105586	0.538083	0.033529	81.990379	83.496048	130.253922	-0.234119	0.000000	-1.733219	0.000000	0.000000	0.000000	0.130984	-0.056702	-0.173575	0.000000	0.000000	2.000000	55.000000	0.000000
2907.514530	0.105586	0.538083	0.033529	81.990379	83.496048	130.253922	-0.234119	0.000000	-1.733219	0.000000	0.000000	0.000000	0.130984	-0.056702	-0.173575	0.000000	0.000000	2.000000	55.000000	0.000000
2907.517864	0.105586	0.538083	0.033529	81.990379	83.496048	130.253922	-0.234119	0.000000	-1.733219	0.000000	0.000000	0.000000	0.130984	-0.056702	-0.173575	0.000000	0.000000	2.000000	55.000000	0.000000
2907.521197	0.105586	0.538083	0.033529	82.006248	83.891075	130.595169	-0.279290	0.000000	-1.676471	0.000000	0.000000	0.000000	0.130984	-0.056702	-0.173575	0.000000	0.000000	2.000000	55.000000	0.000000
2907.524530	0.105980	0.537884	0.032982	82.006248	83.891075	130.595169	-0.279290	0.000000	-1.676471	0.000000	0.000000	0.000000	0.118108	-0.059785	-0.164087	0.000000	0.000000	2.000000	55.000000	0.000000
2907.527864	0.105980	0.537884	0.032982	82.006248	83.891075	130.595169	-0.279290	0.000000	-1.676471	0.000000	0.000000	0.000000	0.118108	-0.059785	-0.164087	0.000000	0.000000	2.000000	55.000000	0.000000
2907.531197	0.106302	0.537685	0.032450	82.020882	84.258057	130.916306	-0.279290	0.000000	-1.676471	0.000000	0.000000	0.000000	0.096876	-0.059736	-0.159711	0.000000	0.000000	2.000000	55.000000	0.000000
2907.534530	0.106302	0.537685	0.032450	82.020882	84.258057	130.916306	-0.279290	0.000000	-1.676471	0.000000	0.000000	0.000000	0.096876	-0.059736	-0.159711	0.000000	0.000000	2.000000	55.000000	0.000000
2907.537864	0.106302	0.537685	0.032450	82.020882	84.258057	130.916306	-0.279290	0.000000	-1.676471	0.000000	0.000000	0.000000	0.096876	-0.059736	-0.159711	0.000000	0.000000	2.000000	55.000000	0.000000
2907.541197	0.106302	0.537685	0.032450	82.033752	84.622498	131.242065	-0.315121	0.000000	-1.622505	0.000000	0.000000	0.000000	0.096876	-0.059736	-0.159711	0.000000	0.000000	2.000000	55.000000	0.000000
2907.544530	0.106559	0.537503	0.031950	82.033752	84.622498	131.242065	-0.315121	0.000000	-1.622505	0.000000	0.000000	0.000000	0.076883	-0.054560	-0.149919	0.000000	0.000000	2.000000	55.000000	0.000000
2907.547864	0.106559	0.537503	0.031950	82.033752	84.622498	131.242065	-0.315121	0.000000	-1.622505	0.000000	0.000000	0.000000	0.076883	-0.054560	-0.149919	0.000000	0.000000	2.000000	55.000000	0.000000
2907.551197	0.106768	0.537321	0.031460	82.047859	84.978081	131.565414	-0.315121	0.000000	-1.622505	0.000000	0.000000	0.000000	0.062752	-0.054532	-0.146982	0.000000	0.000000	2.000000	55.000000	0.000000
2907.554530	0.106768	0.537321	0.031460	82.047859	84.978081	131.565414	-0.315121	0.000000	-1.622505	0.000000	0.000000	0.000000	0.062752	-0.054532	-0.146982	0.000000	0.000000	2.000000	55.000000	0.000000
2907.557864	0.106768	0.537321	0.031460	82.047859	84.978081	131.565414	-0.315121	0.000000	-1.622505	0.000000	0.000000	0.000000	0.062752	-0.054532	-0.146982	0.000000	0.000000	2.000000	55.000000	0.000000
2907.561197	0.106768	0.537321	0.031460	82.060265	85.333748	131.893295	-0.338394	0.000000	-1.573022	0.000000	0.000000	0.000000	0.062752	-0.054532	-0.146982	0.000000	0.000000	2.000000	55.000000	0.000000
2907.564530	0.106944	0.537160	0.030931	82.060265	85.333748	131.893295	-0.338394	0.000000	-1.573022	0.000000	0.000000	0.000000	0.052697	-0.048242	-0.158869	0.000000	0.000000	2.000000	55.000000	0.000000
2907.567864	0.106944	0.537160	0.030931	82.060265	85.333748	131.893295	-0.338394	0.000000	-1.573022	0.000000	0.000000	0.000000	0.052697	-0.048242	-0.158869	0.000000	0.000000	2.000000	55.000000	0.000000
2907.571197	0.107035	0.537004	0.030354	82.074150	85.727997	132.265610	-0.338394	0.000000	-1.573022	0.000000	0.000000	0.000000	0.027574	-0.047075	-0.173087	0.000000	0.000000	2.000000	55.000000	0.000000
2907.574530	0.107035	0.537004	0.030354	82.074150	85.727997	132.265610	-0.338394	0.000000	-1.573022	0.000000	0.000000	0.000000	0.027574	-0.047075	-0.173087	0.000000	0.000000	2.000000	55.000000	0.000000
2907.577864	0.107035	0.537004	0.030354	82.074150	85.727997	132.265610	-0.338394	0.000000	-1.573022	0.000000	0.000000	0.000000	0.027574	-0.047075	-0.173087	0.000000	0.000000	2.000000	55.000000	0.000000
2907.581197	0.107035	0.537004	0.030354	82.085327	86.095215	132.620590	-0.351772	0.000000	-1.517696	0.000000	0.000000	0.000000	0.027574	-0.047075	-0.173087	0.000000	0.000000	2.000000	55.000000	0.000000
2907.584530	0.107090	0.536850	0.029719	82.085327	86.095215	132.620590	-0.351772	0.000000	-1.517696	0.000000	0.000000	0.000000	0.016361	-0.045916	-0.190360	0.000000	0.000000	2.000000	55.000000	0.000000
2907.587864	0.107090	0.536850	0.029719	82.085327	86.095215	132.620590	-0.351772	0.000000	-1.517696	0.000000	0.000000	0.000000	0.016361	-0.045916	-0.190360	0.000000	0.000000	2.000000	55.000000	0.000000
2907.591197	0.107034	0.536684	0.029024	82.100342	86.521698	133.039154	-0.351772	0.000000	-1.517696	0.000000	0.000000	0.000000	-0.016811	-0.049838	-0.208471	0.000000	0.000000	2.000000	55.000000	0.000000
2907.594530	0.107034	0.536684	0.029024	82.100342	86.521698	133.039154	-0.351772	0.000000	-1.517696	0.000000	0.000000	0.000000	-0.016811	-0.049838	-0.208471	0.000000	0.000000	2.000000	55.000000	0.000000
2907.597864	0.107034	0.536684	0.029024	82.100342	86.521698	133.039154	-0.351772	0.000000	-1.517696	0.000000	0.000000	0.000000	-0.016811	-0.049838	-0.208471	0.000000	0.000000	2.000000	55.000000	0.000000
2907.601197	0.107034	0.536684	0.029024	82.108597	86.927193	133.454727	-0.351697	0.000000	-1.451224	0.000000	0.000000	0.000000	-0.016811	-0.049838	-0.208471	0.000000	0.000000	2.000000	55.000000	0.000000
2907.604530	0.106908	0.536518	0.028344	82.108597	86.927193	133.454727	-0.351697	0.000000	-1.451224	0.000000	0.000000	0.000000	-0.037663	-0.049825	-0.204026	0.000000	0.000000	2.000000	55.000000	0.000000
2907.607864	0.106908	0.536518	0.028344	82.108597	86.927193	133.454727	-0.351697	0.000000	-1.451224	0.000000	0.000000	0.000000	-0.037663	-0.049825	-0.204026	0.000000	0.000000	2.000000	55.000000	0.000000
2907.611197	0.106743	0.536312	0.027593	82.103271	87.406212	133.961456	-0.351697	0.000000	-1.451224	0.000000	0.000000	0.000000	-0.049656	-0.061879	-0.225516	0.000000	0.000000	2.000000	55.000000	0.000000
2907.614530	0.106743	0.536312	0.027593	82.103271	87.406212	133.961456	-0.351697	0.000000	-1.451224	0.000000	0.000000	0.000000	-0.049656	-0.061879	-0.225516	0.000000	0.000000	2.000000	55.000000	0.000000
2907.617864	0.106743	0.536312	0.027593	82.103271	87.406212	133.961456	-0.351697	0.000000	-1.451224	0.000000	0.000000	0.000000	-0.049656	-0.061879	-0.225516	0.000000	0.000000	2.000000	55.000000	0.000000
2907.621197	0.106743	0.536312	0.027593	82.068527	87.927734	134.551529	-0.337144	0.000000	-1.379634	0.000000	0.000000	0.000000	-0.049656	-0.061879	-0.225516	0.000000	0.000000	2.000000	55.000000	0.000000
2907.624530	0.106577	0.536106	0.026840	82.068527	87.927734	134.551529	-0.337144	0.000000	-1.379634	0.000000	0.000000	0.000000	-0.049692	-0.061808	-0.225688	0.000000	0.000000	2.000000	55.000000	0.000000
2907.627864	0.106577	0.536106	0.026840	82.068527	87.927734	134.551529	-0.337144	0.000000	-1.379634	0.000000	0.000000	0.000000	-0.049692	-0.061808	-0.225688	0.000000	0.000000	2.000000	55.000000	0.000000
2907.631197	0.106404	0.535866	0.026051	81.995651	88.459511	135.193253	-0.337144	0.000000	-1.379634	0.000000	0.000000	0.000000	-0.052116	-0.071843	-0.236692	0.000000	0.000000	2.000000	55.000000	0.000000
2907.634530	0.106404	0.535866	0.026051	81.995651	88.459511	135.193253	-0.337144	0.000000	-1.379634	0.000000	0.000000	0.000000	-0.052116	-0.071843	-0.236692	0.000000	0.000000	2.000000	55.000000	0.000000
2907.637864	0.106404	0.535866	0.026051	81.995651	88.459511	135.193253	-0.337144	0.000000	-1.379634	0.000000	0.000000	0.000000	-0.052116	-0.071843	-0.236692	0.000000	0.000000	2.000000	55.000000	0.000000
2907.641197	0.106404	0.535866	0.026051	81.896347	88.799751	135.673462	-0.320176	0.000000	-1.302570	0.000000	0.000000	0.000000	-0.052116	-0.071843	-0.236692	0.000000	0.000000	2.000000	55.000000	0.000000
2907.644530	0.106211	0.535644	0.025285	81.896347	88.799751	135.673462	-0.320176	0.000000	-1.302570	0.000000	0.000000	0.000000	-0.057835	-0.066719	-0.229954	0.000000	0.000000	2.000000	55.000000	0.000000
2907.647864	0.106211	0.535644	0.025285	81.896347	88.799751	135.673462	-0.320176	0.000000	-1.302570	0.000000	0.000000	0.000000	-0.057835	-0.066719	-0.229954	0.000000	0.000000	2.000000	55.000000	0.000000
2907.651197	0.105993	0.535476	0.024514	81.795799	88.883301	135.900635	-0.320176	0.000000	-1.302570	0.000000	0.000000	0.000000	-0.065265	-0.050504	-0.231138	0.000000	0.000000	2.000000	55.000000	0.000000
2907.654530	0.105993	0.535476	0.024514	81.795799	88.883301	135.900635	-0.320176	0.000000	-1.302570	0.000000	0.000000	0.000000	-0.065265	-0.050504	-0.231138	0.000000	0.000000	2.000000	55.000000	0.000000
2907.657864	0.105993	0.535476	0.024514	81.795799	88.883301	135.900635	-0.320176	0.000000	-1.302570	0.000000	0.000000	0.000000	-0.065265	-0.050504	-0.231138	0.000000	0.000000	2.000000	55.000000	0.000000
2907.661197	0.105993	0.535476	0.024514	81.712173	88.718651	135.861511	-0.299659	0.000000	-1.225722	0.000000	0.000000	0.000000	-0.065265	-0.050504	-0.231138	0.000000	0.000000	2.000000	55.000000	0.000000
2907.664530	0.105737	0.535368	0.023785	81.712173	88.718651	135.861511	-0.299659	0.000000	-1.225722	0.000000	0.000000	0.000000	-0.076845	-0.032398	-0.218693	0.000000	0.000000	2.000000	55.000000	0.000000
2907.667864	0.105737	0.535368	0.023785	81.712173	88.718651	135.861511	-0.299659	0.000000	-1.225722	0.000000	0.000000	0.000000	-0.076845	-0.032398	-0.218693	0.000000	0.000000	2.000000	55.000000	0.000000
2907.671197	0.105434	0.535313	0.023058	81.655319	88.530907	135.773087	-0.299659	0.000000	-1.225722	0.000000	0.000000	0.000000	-0.091017	-0.016294	-0.218358	0.000000	0.000000	2.000000	55.000000	0.000000
2907.674530	0.105434	0.535313	0.023058	81.655319	88.530907	135.773087	-0.299659	0.000000	-1.225722	0.000000	0.000000	0.000000	-0.091017	-0.016294	-0.218358	0.000000	0.000000	2.000000	55.000000	0.000000
2907.677864	0.105434	0.535313	0.023058	81.655319	88.530907	135.773087	-0.299659	0.000000	-1.225722	0.000000	0.000000	0.000000	-0.091017	-0.016294	-0.218358	0.000000	0.000000	2.000000	55.000000	0.000000
2907.681197	0.105434	0.535313	0.023058	81.624474	88.360344	135.671539	-0.271683	0.000000	-1.152880	0.000000	0.000000	0.000000	-0.091017	-0.016294	-0.218358	0.000000	0.000000	2.000000	55.000000	0.000000
2907.684530	0.105093	0.535292	0.022375	81.624474	88.360344	135.671539	-0.271683	0.000000	-1.152880	0.000000	0.000000	0.000000	-0.102197	-0.006357	-0.204661	0.000000	0.000000	2.000000	55.000000	0.000000
2907.687864	0.105093	0.535292	0.022375	81.624474	88.360344	135.671539	-0.271683	0.000000	-1.152880	0.000000	0.000000	0.000000	-0.102197	-0.006357	-0.204661	0.000000	0.000000	2.000000	55.000000	0.000000
2907.691197	0.104753	0.535271	0.021693	81.626305	88.180328	135.524231	-0.271683	0.000000	-1.152880	0.000000	0.000000	0.000000	-0.102063	-0.006455	-0.204841	0.000000	0.000000	2.000000	55.000000	0.000000
2907.694530	0.104753	0.535271	0.021693	81.626305	88.180328	135.524231	-0.271683	0.000000	-1.152880	0.000000	0.000000	0.000000	-0.102063	-0.006455	-0.204841	0.000000	0.000000	2.000000	55.000000	0.000000
2907.697864	0.104753	0.535271	0.021693	81.626305	88.180328	135.524231	-0.271683	0.000000	-1.152880	0.000000	0.000000	0.000000	-0.102063	-0.006455	-0.204841	0.000000	0.000000	2.000000	55.000000	0.000000
2907.701197	0.104753	0.535271	0.021693	81.631279	88.008980	135.387360	-0.237639	0.000000	-1.084630	0.000000	0.000000	0.000000	-0.102063	-0.006455	-0.204841	0.000000	0.000000	2.000000	55.000000	0.000000
2907.704530	0.104380	0.535272	0.021078	81.631279	88.008980	135.387360	-0.237639	0.000000	-1.084630	0.000000	0.000000	0.000000	-0.111709	0.000403	-0.184447	0.000000	0.000000	2.000000	55.000000	0.000000
2907.707864	0.104380	0.535272	0.021078	81.631279	88.008980	135.387360	-0.237639	0.000000	-1.084630	0.000000	0.000000	0.000000	-0.111709	0.000403	-0.184447	0.000000	0.000000	2.000000	55.000000	0.000000
2907.711197	0.104009	0.535273	0.020462	81.635101	87.827950	135.240021	-0.237639	0.000000	-1.084630	0.000000	0.000000	0.000000	-0.111547	0.000303	-0.184624	0.000000	0.000000	2.000000	55.000000	0.000000
2907.714530	0.104009	0.535273	0.020462	81.635101	87.827950	135.240021	-0.237639	0.000000	-1.084630	0.000000	0.000000	0.000000	-0.111547	0.000303	-0.184624	0.000000	0.000000	2.000000	55.000000	0.000000
2907.717864	0.104009	0.535273	0.020462	81.635101	87.827950	135.240021	-0.237639	0.000000	-1.084630	0.000000	0.000000	0.000000	-0.111547	0.000303	-0.184624	0.000000	0.000000	2.000000	55.000000	0.000000
2907.721197	0.104009	0.535273	0.020462	81.639000	87.665329	135.108185	-0.200430	0.000000	-1.023118	0.000000	0.000000	0.000000	-0.111547	0.000303	-0.184624	0.000000	0.000000	2.000000	55.000000	0.000000
2907.724530	0.103668	0.535307	0.019878	81.639000	87.665329	135.108185	-0.200430	0.000000	-1.023118	0.000000	0.000000	0.000000	-0.102224	0.010198	-0.175362	0.000000	0.000000	2.000000	55.000000	0.000000
2907.727864	0.103668	0.535307	0.019878	81.639000	87.665329	135.108185	-0.200430	0.000000	-1.023118	0.000000	0.000000	0.000000	-0.102224	0.010198	-0.175362	0.000000	0.000000	2.000000	55.000000	0.000000
2907.731197	0.103332	0.535331	0.019315	81.643188	87.561356	135.033936	-0.200430	0.000000	-1.023118	0.000000	0.000000	0.000000	-0.100633	0.007073	-0.168803	0.000000	0.000000	2.000000	55.000000	0.000000
2907.734530	0.103332	0.535331	0.019315	81.643188	87.561356	135.033936	-0.200430	0.000000	-1.023118	0.000000	0.000000	0.000000	-0.100633	0.007073	-0.168803	0.000000	0.000000	2.000000	55.000000	0.000000
2907.737864	0.103332	0.535331	0.019315	81.643188	87.561356	135.033936	-0.200430	0.000000	-1.023118	0.000000	0.000000	0.000000	-0.100633	0.007073	-0.168803	0.000000	0.000000	2.000000	55.000000	0.000000
2907.741197	0.103332	0.535331	0.019315	81.647789	87.537338	135.032959	-0.166621	0.000000	-0.965757	0.000000	0.000000	0.000000	-0.100633	0.007073	-0.168803	0.000000	0.000000	2.000000	55.000000	0.000000
2907.744530	0.103042	0.535380	0.018738	81.647789	87.537338	135.032959	-0.166621	0.000000	-0.965757	0.000000	0.000000	0.000000	-0.087216	0.014952	-0.173133	0.000000	0.000000	2.000000	55.000000	0.000000
2907.747864	0.103042	0.535380	0.018738	81.647789	87.537338	135.032959	-0.166621	0.000000	-0.965757	0.000000	0.000000	0.000000	-0.087216	0.014952	-0.173133	0.000000	0.000000	2.000000	55.000000	0.000000
2907.751197	0.102746	0.535440	0.018138	81.653854	87.624611	135.142105	-0.166621	0.000000	-0.965757	0.000000	0.000000	0.000000	-0.088568	0.017801	-0.179980	0.000000	0.000000	2.000000	55.000000	0.000000
2907.754530	0.102746	0.535440	0.018138	81.653854	87.624611	135.142105	-0.166621	0.000000	-0.965757	0.000000	0.000000	0.000000	-0.088568	0.017801	-0.179980	0.000000	0.000000	2.000000	55.000000	0.000000
2907.757864	0.102746	0.535440	0.018138	81.653854	87.624611	135.142105	-0.166621	0.000000	-0.965757	0.000000	0.000000	0.000000	-0.088568	0.017801	-0.179980	0.000000	0.000000	2.000000	55.000000	0.000000
2907.761197	0.102746	0.535440	0.018138	81.661385	87.756767	135.290771	-0.137323	0.000000	-0.906905	0.000000	0.000000	0.000000	-0.088568	0.017801	-0.179980	0.000000	0.000000	2.000000	55.000000	0.000000
2907.764530	0.102478	0.535515	0.017551	81.661385	87.756767	135.290771	-0.137323	0.000000	-0.906905	0.000000	0.000000	0.000000	-0.080524	0.022660	-0.176105	0.000000	0.000000	2.000000	55.000000	0.000000
2907.767864	0.102478	0.535515	0.017551	81.661385	87.756767	135.290771	-0.137323	0.000000	-0.906905	0.000000	0.000000	0.000000	-0.080524	0.022660	-0.176105	0.000000	0.000000	2.000000	55.000000	0.000000
2907.771197	0.102210	0.535590	0.016964	81.667236	87.871468	135.426620	-0.137323	0.000000	-0.906905	0.000000	0.000000	0.000000	-0.080438	0.022508	-0.176227	0.000000	0.000000	2.000000	55.000000	0.000000
2907.774530	0.102210	0.535590	0.016964	81.667236	87.871468	135.426620	-0.137323	0.000000	-0.906905	0.000000	0.000000	0.000000	-0.080438	0.022508	-0.176227	0.000000	0.000000	2.000000	55.000000	0.000000
2907.777864	0.102210	0.535590	0.016964	81.667236	87.871468	135.426620	-0.137323	0.000000	-0.906905	0.000000	0.000000	0.000000	-0.080438	0.022508	-0.176227	0.000000	0.000000	2.000000	55.000000	0.000000
2907.781197	0.102210	0.535590	0.016964	81.672775	87.885063	135.460220	-0.110496	0.000000	-0.848183	0.000000	0.000000	0.000000	-0.080438	0.022508	-0.176227	0.000000	0.000000	2.000000	55.000000	0.000000
2907.784530	0.101906	0.535672	0.016426	81.672775	87.885063	135.460220	-0.110496	0.000000	-0.848183	0.000000	0.000000	0.000000	-0.091219	0.024384	-0.161242	0.000000	0.000000	2.000000	55.000000	0.000000
2907.787864	0.101906	0.535672	0.016426	81.672775	87.885063	135.460220	-0.110496	0.000000	-0.848183	0.000000	0.000000	0.000000	-0.091219	0.024384	-0.161242	0.000000	0.000000	2.000000	55.000000	0.000000
2907.791197	0.101585	0.535716	0.015920	81.676048	87.787323	135.391235	-0.110496	0.000000	-0.848183	0.000000	0.000000	0.000000	-0.096130	0.013361	-0.151928	0.000000	0.000000	2.000000	55.000000	0.000000
2907.794530	0.101585	0.535716	0.015920	81.676048	87.787323	135.391235	-0.110496	0.000000	-0.848183	0.000000	0.000000	0.000000	-0.096130	0.013361	-0.151928	0.000000	0.000000	2.000000	55.000000	0.000000
2907.797864	0.101585	0.535716	0.015920	81.676048	87.787323	135.391235	-0.110496	0.000000	-0.848183	0.000000	0.000000	0.000000	-0.096130	0.013361	-0.151928	0.000000	0.000000	2.000000	55.000000	0.000000
2907.801197	0.101585	0.535716	0.015920	81.678337	87.607071	135.243301	-0.079271	0.000000	-0.795988	0.000000	0.000000	0.000000	-0.096130	0.013361	-0.151928	0.000000	0.000000	2.000000	55.000000	0.000000
2907.804530	0.101252	0.535767	0.015458	81.678337	87.607071	135.243301	-0.079271	0.000000	-0.795988	0.000000	0.000000	0.000000	-0.100120	0.015293	-0.138395	0.000000	0.000000	2.000000	55.000000	0.000000
2907.807864	0.101252	0.535767	0.015458	81.678337	87.607071	135.243301	-0.079271	0.000000	-0.795988	0.000000	0.000000	0.000000	-0.100120	0.015293	-0.138395	0.000000	0.000000	2.000000	55.000000	0.000000
2907.811197	0.100897	0.535792	0.015006	81.679070	87.355438	135.026993	-0.079271	0.000000	-0.795988	0.000000	0.000000	0.000000	-0.106452	0.007292	-0.135820	0.000000	0.000000	2.000000	55.000000	0.000000
2907.814530	0.100897	0.535792	0.015006	81.679070	87.355438	135.026993	-0.079271	0.000000	-0.795988	0.000000	0.000000	0.000000	-0.106452	0.007292	-0.135820	0.000000	0.000000	2.000000	55.000000	0.000000
2907.817864	0.100897	0.535792	0.015006	81.679070	87.355438	135.026993	-0.079271	0.000000	-0.795988	0.000000	0.000000	0.000000	-0.106452	0.007292	-0.135820	0.000000	0.000000	2.000000	55.000000	0.000000
2907.821197	0.100897	0.535792	0.015006	81.679588	87.130913	134.837082	-0.044843	0.000000	-0.750285	0.000000	0.000000	0.000000	-0.106452	0.007292	-0.135820	0.000000	0.000000	2.000000	55.000000	0.000000
2907.824530	0.100564	0.535846	0.014652	81.679588	87.130913	134.837082	-0.044843	0.000000	-0.750285	0.000000	0.000000	0.000000	-0.099932	0.016256	-0.106014	0.000000	0.000000	2.000000	55.000000	0.000000
2907.827864	0.100564	0.535846	0.014652	81.679588	87.130913	134.837082	-0.044843	0.000000	-0.750285	0.000000	0.000000	0.000000	-0.099932	0.016256	-0.106014	0.000000	0.000000	2.000000	55.000000	0.000000
2907.831197	0.100564	0.535846	0.014652	81.678925	86.942680	134.679047	-0.044843	0.000000	-0.750285	0.000000	0.000000	0.000000	-0.099932	0.016256	-0.106014	0.000000	0.000000	2.000000	55.000000	0.000000
2907.834530	0.100564	0.535846	0.014652	81.678925	86.942680	134.679047	-0.044843	0.000000	-0.750285	0.000000	0.000000	0.000000	-0.099932	0.016256	-0.106014	0.000000	0.000000	2.000000	55.000000	0.000000
2907.837864	0.100267	0.535897	0.014357	81.678925	86.942680	134.679047	-0.044843	0.000000	-0.750285	0.000000	0.000000	0.000000	-0.089074	0.015291	-0.088568	0.000000	0.000000	2.000000	55.000000	0.000000
2907.841197	0.100014	0.535978	0.014157	81.679428	86.879921	134.642029	-0.028187	0.000000	-0.732616	0.000000	0.000000	0.000000	-0.075920	0.024319	-0.060119	0.000000	0.000000	2.000000	55.000000	0.000000
2907.844530	0.100014	0.535978	0.014157	81.679428	86.879921	134.642029	-0.028187	0.000000	-0.732616	0.000000	0.000000	0.000000	-0.075920	0.024319	-0.060119	0.000000	0.000000	2.000000	55.000000	0.000000
2907.847864	0.100014	0.535978	0.014157	81.679428	86.879921	134.642029	-0.028187	0.000000	-0.732616	0.000000	0.000000	0.000000	-0.075920	0.024319	-0.060119	0.000000	0.000000	2.000000	55.000000	0.000000
2907.851197	0.100014	0.535978	0.014157	81.678650	86.834755	134.621124	-0.000688	0.000000	-0.707835	0.000000	0.000000	0.000000	-0.075920	0.024319	-0.060119	0.000000	0.000000	2.000000	55.000000	0.000000
2907.854530	0.099773	0.536082	0.014015	81.678650	86.834755	134.621124	-0.000688	0.000000	-0.707835	0.000000	0.000000	0.000000	-0.072116	0.031293	-0.042453	0.000000	0.000000	2.000000	55.000000	0.000000
2907.857864	0.099773	0.536082	0.014015	81.678650	86.834755	134.621124	-0.000688	0.000000	-0.707835	0.000000	0.000000	0.000000	-0.072116	0.031293	-0.042453	0.000000	0.000000	2.000000	55.000000	0.000000
2907.861197	0.099773	0.536082	0.014015	81.676170	86.748344	134.558533	-0.000688	0.000000	-0.707835	0.000000	0.000000	0.000000	-0.072116	0.031293	-0.042453	0.000000	0.000000	2.000000	55.000000	0.000000
2907.864530	0.099773	0.536082	0.014015	81.676170	86.748344	134.558533	-0.000688	0.000000	-0.707835	0.000000	0.000000	0.000000	-0.072116	0.031293	-0.042453	0.000000	0.000000	2.000000	55.000000	0.000000
2907.867864	0.099546	0.536210	0.013933	81.676170	86.748344	134.558533	-0.000688	0.000000	-0.707835	0.000000	0.000000	0.000000	-0.068333	0.038288	-0.024779	0.000000	0.000000	2.000000	55.000000	0.000000
2907.871197	0.099546	0.536210	0.013933	81.672859	86.641273	134.475067	0.011331	0.000000	-0.700760	0.000000	0.000000	0.000000	-0.068333	0.038288	-0.024779	0.000000	0.000000	2.000000	55.000000	0.000000
2907.874530	0.099546	0.536210	0.013933	81.672859	86.641273	134.475067	0.011331	0.000000	-0.700760	0.000000	0.000000	0.000000	-0.068333	0.038288	-0.024779	0.000000	0.000000	2.000000	55.000000	0.000000
2907.877864	0.099546	0.536210	0.013933	81.672859	86.641273	134.475067	0.011331	0.000000	-0.700760	0.000000	0.000000	0.000000	-0.068333	0.038288	-0.024779	0.000000	0.000000	2.000000	55.000000	0.000000
2907.881197	0.099106	0.536509	0.013953	81.667938	86.490402	134.350067	0.022720	0.000000	-0.696630	0.000000	0.000000	0.000000	-0.131847	0.089726	0.006158	0.000000	0.000000	2.000000	55.000000	0.000000
2907.884530	0.099106	0.536509	0.013953	81.667938	86.490402	134.350067	0.022720	0.000000	-0.696630	0.000000	0.000000	0.000000	-0.131847	0.089726	0.006158	0.000000	0.000000	2.000000	55.000000	0.000000
2907.887864	0.099106	0.536509	0.013953	81.667938	86.490402	134.350067	0.022720	0.000000	-0.696630	0.000000	0.000000	0.000000	-0.131847	0.089726	0.006158	0.000000	0.000000	2.000000	55.000000	0.000000
2907.891197	0.099106	0.536509	0.013953	81.662094	86.316345	134.204391	0.044694	0.000000	-0.697656	0.000000	0.000000	0.000000	-0.131847	0.089726	0.006158	0.000000	0.000000	2.000000	55.000000	0.000000
2907.894530	0.098868	0.536664	0.014043	81.662094	86.316345	134.204391	0.044694	0.000000	-0.697656	0.000000	0.000000	0.000000	-0.071427	0.046487	0.026860	0.000000	0.000000	2.000000	55.000000	0.000000
2907.897864	0.098868	0.536664	0.014043	81.662094	86.316345	134.204391	0.044694	0.000000	-0.697656	0.000000	0.000000	0.000000	-0.071427	0.046487	0.026860	0.000000	0.000000	2.000000	55.000000	0.000000
2907.901197	0.098868	0.536664	0.014043	81.655334	86.124672	134.038162	0.044694	0.000000	-0.697656	0.000000	0.000000	0.000000	-0.071427	0.046487	0.026860	0.000000	0.000000	2.000000	55.000000	0.000000
2907.904530	0.098868	0.536664	0.014043	81.655334	86.124672	134.038162	0.044694	0.000000	-0.697656	0.000000	0.000000	0.000000	-0.071427	0.046487	0.026860	0.000000	0.000000	2.000000	55.000000	0.000000
2907.907864	0.098670	0.536806	0.014213	81.655334	86.124672	134.038162	0.044694	0.000000	-0.697656	0.000000	0.000000	0.000000	-0.059349	0.042751	0.051156	0.000000	0.000000	2.000000	55.000000	0.000000
2907.911197	0.098670	0.536806	0.014213	81.647690	85.915451	133.851440	0.056599	0.000000	-0.702133	0.000000	0.000000	0.000000	-0.059349	0.042751	0.051156	0.000000	0.000000	2.000000	55.000000	0.000000
2907.914530	0.098670	0.536806	0.014213	81.647690	85.915451	133.851440	0.056599	0.000000	-0.702133	0.000000	0.000000	0.000000	-0.059349	0.042751	0.051156	0.000000	0.000000	2.000000	55.000000	0.000000
2907.917864	0.098670	0.536806	0.014213	81.647690	85.915451	133.851440	0.056599	0.000000	-0.702133	0.000000	0.000000	0.000000	-0.059349	0.042751	0.051156	0.000000	0.000000	2.000000	55.000000	0.000000
2907.921197	0.098318	0.537095	0.014653	81.639915	85.703865	133.665070	0.066490	0.000000	-0.710659	0.000000	0.000000	0.000000	-0.105609	0.086770	0.132017	0.000000	0.000000	2.000000	55.000000	0.000000
2907.924530	0.098318	0.537095	0.014653	81.639915	85.703865	133.665070	0.066490	0.000000	-0.710659	0.000000	0.000000	0.000000	-0.105609	0.086770	0.132017	0.000000	0.000000	2.000000	55.000000	0.000000
2907.927864	0.098318	0.537095	0.014653	81.639915	85.703865	133.665070	0.066490	0.000000	-0.710659	0.000000	0.000000	0.000000	-0.105609	0.086770	0.132017	0.000000	0.000000	2.000000	55.000000	0.000000
2907.931197	0.098318	0.537095	0.014653	81.629425	85.431389	133.417145	0.084092	0.000000	-0.732662	0.000000	0.000000	0.000000	-0.105609	0.086770	0.132017	0.000000	0.000000	2.000000	55.000000	0.000000
2907.934530	0.098158	0.537256	0.015009	81.629425	85.431389	133.417145	0.084092	0.000000	-0.732662	0.000000	0.000000	0.000000	-0.047921	0.048185	0.106724	0.000000	0.000000	2.000000	55.000000	0.000000
2907.937864	0.098158	0.537256	0.015009	81.629425	85.431389	133.417145	0.084092	0.000000	-0.732662	0.000000	0.000000	0.000000	-0.047921	0.048185	0.106724	0.000000	0.000000	2.000000	55.000000	0.000000
2907.941197	0.098158	0.537256	0.015009	81.617043	85.116020	133.128647	0.084092	0.000000	-0.732662	0.000000	0.000000	0.000000	-0.047921	0.048185	0.106724	0.000000	0.000000	2.000000	55.000000	0.000000
2907.944530	0.098158	0.537256	0.015009	81.617043	85.116020	133.128647	0.084092	0.000000	-0.732662	0.000000	0.000000	0.000000	-0.047921	0.048185	0.106724	0.000000	0.000000	2.000000	55.000000	0.000000
2907.947864	0.097993	0.537431	0.015451	81.617043	85.116020	133.128647	0.084092	0.000000	-0.732662	0.000000	0.000000	0.000000	-0.049684	0.052363	0.132524	0.000000	0.000000	2.000000	55.000000	0.000000
2907.951197	0.097818	0.537576	0.015964	81.604401	84.798904	132.841064	0.092079	0.000000	-0.750449	0.000000	0.000000	0.000000	-0.052373	0.043677	0.154119	0.000000	0.000000	2.000000	55.000000	0.000000
2907.954530	0.097818	0.537576	0.015964	81.604401	84.798904	132.841064	0.092079	0.000000	-0.750449	0.000000	0.000000	0.000000	-0.052373	0.043677	0.154119	0.000000	0.000000	2.000000	55.000000	0.000000
2907.957864	0.097818	0.537576	0.015964	81.604401	84.798904	132.841064	0.092079	0.000000	-0.750449	0.000000	0.000000	0.000000	-0.052373	0.043677	0.154119	0.000000	0.000000	2.000000	55.000000	0.000000
2907.961197	0.097818	0.537576	0.015964	81.590660	84.462288	132.533798	0.109088	0.000000	-0.798223	0.000000	0.000000	0.000000	-0.052373	0.043677	0.154119	0.000000	0.000000	2.000000	55.000000	0.000000
2907.964530	0.097651	0.537729	0.016519	81.590660	84.462288	132.533798	0.109088	0.000000	-0.798223	0.000000	0.000000	0.000000	-0.050032	0.045769	0.166262	0.000000	0.000000	2.000000	55.000000	0.000000
2907.967864	0.097651	0.537729	0.016519	81.590660	84.462288	132.533798	0.109088	0.000000	-0.798223	0.000000	0.000000	0.000000	-0.050032	0.045769	0.166262	0.000000	0.000000	2.000000	55.000000	0.000000
2907.971197	0.097471	0.537862	0.017122	81.577591	84.146881	132.247955	0.109088	0.000000	-0.798223	0.000000	0.000000	0.000000	-0.054206	0.039928	0.181074	0.000000	0.000000	2.000000	55.000000	0.000000
2907.974530	0.097471	0.537862	0.017122	81.577591	84.146881	132.247955	0.109088	0.000000	-0.798223	0.000000	0.000000	0.000000	-0.054206	0.039928	0.181074	0.000000	0.000000	2.000000	55.000000	0.000000
2907.977864	0.097471	0.537862	0.017122	81.577591	84.146881	132.247955	0.109088	0.000000	-0.798223	0.000000	0.000000	0.000000	-0.054206	0.039928	0.181074	0.000000	0.000000	2.000000	55.000000	0.000000
2907.981197	0.097471	0.537862	0.017122	81.564339	83.826950	131.963013	0.126461	0.000000	-0.856112	0.000000	0.000000	0.000000	-0.054206	0.039928	0.181074	0.000000	0.000000	2.000000	55.000000	0.000000
2907.984530	0.097295	0.537959	0.017752	81.564339	83.826950	131.963013	0.126461	0.000000	-0.856112	0.000000	0.000000	0.000000	-0.052786	0.029076	0.189030	0.000000	0.000000	2.000000	55.000000	0.000000
2907.987864	0.097295	0.537959	0.017752	81.564339	83.826950	131.963013	0.126461	0.000000	-0.856112	0.000000	0.000000	0.000000	-0.052786	0.029076	0.189030	0.000000	0.000000	2.000000	55.000000	0.000000
2907.991197	0.097124	0.538019	0.018409	81.550873	83.510597	131.678940	0.126461	0.000000	-0.856112	0.000000	0.000000	0.000000	-0.051379	0.018183	0.196987	0.000000	0.000000	2.000000	55.000000	0.000000
2907.994530	0.097124	0.538019	0.018409	81.550873	83.510597	131.678940	0.126461	0.000000	-0.856112	0.000000	0.000000	0.000000	-0.051379	0.018183	0.196987	0.000000	0.000000	2.000000	55.000000	0.000000
2907.997864	0.097124	0.538019	0.018409	81.550873	83.510597	131.678940	0.126461	0.000000	-0.856112	0.000000	0.000000	0.000000	-0.051379	0.018183	0.196987	0.000000	0.000000	2.000000	55.000000	0.000000
2908.001197	0.097124	0.538019	0.018409	81.539192	83.235168	131.436234	0.143822	0.000000	-0.920448	0.000000	0.000000	0.000000	-0.051379	0.018183	0.196987	0.000000	0.000000	2.000000	55.000000	0.000000
2908.004530	0.096933	0.538070	0.019092	81.539192	83.235168	131.436234	0.143822	0.000000	-0.920448	0.000000	0.000000	0.000000	-0.057039	0.015159	0.205024	0.000000	0.000000	2.000000	55.000000	0.000000
2908.007864	0.096933	0.538070	0.019092	81.539192	83.235168	131.436234	0.143822	0.000000	-0.920448	0.000000	0.000000	0.000000	-0.057039	0.015159	0.205024	0.000000	0.000000	2.000000	55.000000	0.000000
2908.011197	0.096800	0.538117	0.019829	81.525322	82.920509	131.153854	0.143822	0.000000	-0.920448	0.000000	0.000000	0.000000	-0.039884	0.014241	0.221110	0.000000	0.000000	2.000000	55.000000	0.000000
2908.014530	0.096800	0.538117	0.019829	81.525322	82.920509	131.153854	0.143822	0.000000	-0.920448	0.000000	0.000000	0.000000	-0.039884	0.014241	0.221110	0.000000	0.000000	2.000000	55.000000	0.000000
2908.017864	0.096800	0.538117	0.019829	81.525322	82.920509	131.153854	0.143822	0.000000	-0.920448	0.000000	0.000000	0.000000	-0.039884	0.014241	0.221110	0.000000	0.000000	2.000000	55.000000	0.000000
2908.021197	0.096800	0.538117	0.019829	81.510269	82.592384	130.852356	0.159976	0.000000	-0.991470	0.000000	0.000000	0.000000	-0.039884	0.014241	0.221110	0.000000	0.000000	2.000000	55.000000	0.000000
2908.024530	0.096670	0.538181	0.020584	81.510269	82.592384	130.852356	0.159976	0.000000	-0.991470	0.000000	0.000000	0.000000	-0.039050	0.019197	0.226448	0.000000	0.000000	2.000000	55.000000	0.000000
2908.027864	0.096670	0.538181	0.020584	81.510269	82.592384	130.852356	0.159976	0.000000	-0.991470	0.000000	0.000000	0.000000	-0.039050	0.019197	0.226448	0.000000	0.000000	2.000000	55.000000	0.000000
2908.031197	0.096601	0.538259	0.021411	81.491905	82.206047	130.491974	0.159976	0.000000	-0.991470	0.000000	0.000000	0.000000	-0.020774	0.023228	0.247953	0.000000	0.000000	2.000000	55.000000	0.000000
2908.034530	0.096601	0.538259	0.021411	81.491905	82.206047	130.491974	0.159976	0.000000	-0.991470	0.000000	0.000000	0.000000	-0.020774	0.023228	0.247953	0.000000	0.000000	2.000000	55.000000	0.000000
2908.037864	0.096601	0.538259	0.021411	81.491905	82.206047	130.491974	0.159976	0.000000	-0.991470	0.000000	0.000000	0.000000	-0.020774	0.023228	0.247953	0.000000	0.000000	2.000000	55.000000	0.000000
2908.041197	0.096601	0.538259	0.021411	81.473175	81.823921	130.133102	0.169946	0.000000	-1.070537	0.000000	0.000000	0.000000	-0.020774	0.023228	0.247953	0.000000	0.000000	2.000000	55.000000	0.000000
2908.044530	0.096570	0.538350	0.022313	81.473175	81.823921	130.133102	0.169946	0.000000	-1.070537	0.000000	0.000000	0.000000	-0.009300	0.027283	0.270799	0.000000	0.000000	2.000000	55.000000	0.000000
2908.047864	0.096570	0.538350	0.022313	81.473175	81.823921	130.133102	0.169946	0.000000	-1.070537	0.000000	0.000000	0.000000	-0.009300	0.027283	0.270799	0.000000	0.000000	2.000000	55.000000	0.000000
2908.051197	0.096570	0.538421	0.023256	81.453094	81.429260	129.755997	0.169946	0.000000	-1.070537	0.000000	0.000000	0.000000	-0.000011	0.021236	0.282735	0.000000	0.000000	2.000000	55.000000	0.000000
2908.054530	0.096570	0.538421	0.023256	81.453094	81.429260	129.755997	0.169946	0.000000	-1.070537	0.000000	0.000000	0.000000	-0.000011	0.021236	0.282735	0.000000	0.000000	2.000000	55.000000	0.000000
2908.057864	0.096570	0.538421	0.023256	81.453094	81.429260	129.755997	0.169946	0.000000	-1.070537	0.000000	0.000000	0.000000	-0.000011	0.021236	0.282735	0.000000	0.000000	2.000000	55.000000	0.000000
2908.061197	0.096570	0.538421	0.023256	81.432648	81.039101	129.380707	0.171498	0.000000	-1.162793	0.000000	0.000000	0.000000	-0.000011	0.021236	0.282735	0.000000	0.000000	2.000000	55.000000	0.000000
2908.064530	0.096569	0.538491	0.024198	81.432648	81.039101	129.380707	0.171498	0.000000	-1.162793	0.000000	0.000000	0.000000	-0.000263	0.021087	0.282559	0.000000	0.000000	2.000000	55.000000	0.000000
2908.067864	0.096569	0.538491	0.024198	81.432648	81.039101	129.380707	0.171498	0.000000	-1.162793	0.000000	0.000000	0.000000	-0.000263	0.021087	0.282559	0.000000	0.000000	2.000000	55.000000	0.000000
2908.071197	0.096599	0.538541	0.025179	81.411804	80.650772	129.007233	0.171498	0.000000	-1.162793	0.000000	0.000000	0.000000	0.009053	0.014964	0.294466	0.000000	0.000000	2.000000	55.000000	0.000000
2908.074530	0.096599	0.538541	0.025179	81.411804	80.650772	129.007233	0.171498	0.000000	-1.162793	0.000000	0.000000	0.000000	0.009053	0.014964	0.294466	0.000000	0.000000	2.000000	55.000000	0.000000
2908.077864	0.096599	0.538541	0.025179	81.411804	80.650772	129.007233	0.171498	0.000000	-1.162793	0.000000	0.000000	0.000000	0.009053	0.014964	0.294466	0.000000	0.000000	2.000000	55.000000	0.000000
2908.081197	0.096599	0.538541	0.025179	81.392113	80.262177	128.631760	0.170033	0.000000	-1.258964	0.000000	0.000000	0.000000	0.009053	0.014964	0.294466	0.000000	0.000000	2.000000	55.000000	0.000000
2908.084530	0.096629	0.538590	0.026160	81.392113	80.262177	128.631760	0.170033	0.000000	-1.258964	0.000000	0.000000	0.000000	0.008817	0.014793	0.294273	0.000000	0.000000	2.000000	55.000000	0.000000
2908.087864	0.096629	0.538590	0.026160	81.392113	80.262177	128.631760	0.170033	0.000000	-1.258964	0.000000	0.000000	0.000000	0.008817	0.014793	0.294273	0.000000	0.000000	2.000000	55.000000	0.000000
2908.091197	0.096657	0.538639	0.027140	81.370560	79.877373	128.261810	0.170033	0.000000	-1.258964	0.000000	0.000000	0.000000	0.008582	0.014653	0.294079	0.000000	0.000000	2.000000	55.000000	0.000000
2908.094530	0.096657	0.538639	0.027140	81.370560	79.877373	128.261810	0.170033	0.000000	-1.258964	0.000000	0.000000	0.000000	0.008582	0.014653	0.294079	0.000000	0.000000	2.000000	55.000000	0.000000
2908.097864	0.096657	0.538639	0.027140	81.370560	79.877373	128.261810	0.170033	0.000000	-1.258964	0.000000	0.000000	0.000000	0.008582	0.014653	0.294079	0.000000	0.000000	2.000000	55.000000	0.000000
2908.101197	0.096657	0.538639	0.027140	81.348686	79.494461	127.893753	0.167133	0.000000	-1.357022	0.000000	0.000000	0.000000	0.008582	0.014653	0.294079	0.000000	0.000000	2.000000	55.000000	0.000000
2908.104530	0.096708	0.538687	0.028115	81.348686	79.494461	127.893753	0.167133	0.000000	-1.357022	0.000000	0.000000	0.000000	0.015257	0.014474	0.292507	0.000000	0.000000	2.000000	55.000000	0.000000
2908.107864	0.096708	0.538687	0.028115	81.348686	79.494461	127.893753	0.167133	0.000000	-1.357022	0.000000	0.000000	0.000000	0.015257	0.014474	0.292507	0.000000	0.000000	2.000000	55.000000	0.000000
2908.111197	0.096735	0.538735	0.029094	81.327896	79.113876	127.523567	0.167133	0.000000	-1.357022	0.000000	0.000000	0.000000	0.008122	0.014308	0.293689	0.000000	0.000000	2.000000	55.000000	0.000000
2908.114530	0.096735	0.538735	0.029094	81.327896	79.113876	127.523567	0.167133	0.000000	-1.357022	0.000000	0.000000	0.000000	0.008122	0.014308	0.293689	0.000000	0.000000	2.000000	55.000000	0.000000
2908.117864	0.096735	0.538735	0.029094	81.327896	79.113876	127.523567	0.167133	0.000000	-1.357022	0.000000	0.000000	0.000000	0.008122	0.014308	0.293689	0.000000	0.000000	2.000000	55.000000	0.000000
2908.121197	0.096735	0.538735	0.029094	81.307938	78.751259	127.166306	0.163237	0.000000	-1.454722	0.000000	0.000000	0.000000	0.008122	0.014308	0.293689	0.000000	0.000000	2.000000	55.000000	0.000000
2908.124530	0.096786	0.538755	0.030073	81.307938	78.751259	127.166306	0.163237	0.000000	-1.454722	0.000000	0.000000	0.000000	0.015090	0.006009	0.293426	0.000000	0.000000	2.000000	55.000000	0.000000
2908.127864	0.096786	0.538755	0.030073	81.307938	78.751259	127.166306	0.163237	0.000000	-1.454722	0.000000	0.000000	0.000000	0.015090	0.006009	0.293426	0.000000	0.000000	2.000000	55.000000	0.000000
2908.131197	0.096812	0.538774	0.031055	81.287712	78.392982	126.818649	0.163237	0.000000	-1.454722	0.000000	0.000000	0.000000	0.007929	0.005805	0.294608	0.000000	0.000000	2.000000	55.000000	0.000000
2908.134530	0.096812	0.538774	0.031055	81.287712	78.392982	126.818649	0.163237	0.000000	-1.454722	0.000000	0.000000	0.000000	0.007929	0.005805	0.294608	0.000000	0.000000	2.000000	55.000000	0.000000
2908.137864	0.096812	0.538774	0.031055	81.287712	78.392982	126.818649	0.163237	0.000000	-1.454722	0.000000	0.000000	0.000000	0.007929	0.005805	0.294608	0.000000	0.000000	2.000000	55.000000	0.000000
2908.141197	0.096812	0.538774	0.031055	81.266930	78.057404	126.495651	0.159400	0.000000	-1.552727	0.000000	0.000000	0.000000	0.007929	0.005805	0.294608	0.000000	0.000000	2.000000	55.000000	0.000000
2908.144530	0.096857	0.538776	0.032013	81.266930	78.057404	126.495651	0.159400	0.000000	-1.552727	0.000000	0.000000	0.000000	0.013591	0.000506	0.287643	0.000000	0.000000	2.000000	55.000000	0.000000
2908.147864	0.096857	0.538776	0.032013	81.266930	78.057404	126.495651	0.159400	0.000000	-1.552727	0.000000	0.000000	0.000000	0.013591	0.000506	0.287643	0.000000	0.000000	2.000000	55.000000	0.000000
2908.151197	0.096883	0.538767	0.032998	81.245209	77.716728	126.169891	0.159400	0.000000	-1.552727	0.000000	0.000000	0.000000	0.007733	-0.002777	0.295532	0.000000	0.000000	2.000000	55.000000	0.000000
2908.154530	0.096883	0.538767	0.032998	81.245209	77.716728	126.169891	0.159400	0.000000	-1.552727	0.000000	0.000000	0.000000	0.007733	-0.002777	0.295532	0.000000	0.000000	2.000000	55.000000	0.000000
2908.157864	0.096883	0.538767	0.032998	81.245209	77.716728	126.169891	0.159400	0.000000	-1.552727	0.000000	0.000000	0.000000	0.007733	-0.002777	0.295532	0.000000	0.000000	2.000000	55.000000	0.000000
2908.161197	0.096883	0.538767	0.032998	81.226585	77.397583	125.864517	0.155846	0.000000	-1.649923	0.000000	0.000000	0.000000	0.007733	-0.002777	0.295532	0.000000	0.000000	2.000000	55.000000	0.000000
2908.164530	0.096905	0.538740	0.033965	81.226585	77.397583	125.864517	0.155846	0.000000	-1.649923	0.000000	0.000000	0.000000	0.006436	-0.008117	0.289954	0.000000	0.000000	2.000000	55.000000	0.000000
2908.167864	0.096905	0.538740	0.033965	81.226585	77.397583	125.864517	0.155846	0.000000	-1.649923	0.000000	0.000000	0.000000	0.006436	-0.008117	0.289954	0.000000	0.000000	2.000000	55.000000	0.000000
2908.171197	0.096929	0.538729	0.034949	81.206322	77.082291	125.564735	0.155846	0.000000	-1.649923	0.000000	0.000000	0.000000	0.007263	-0.003240	0.295141	0.000000	0.000000	2.000000	55.000000	0.000000
2908.174530	0.096929	0.538729	0.034949	81.206322	77.082291	125.564735	0.155846	0.000000	-1.649923	0.000000	0.000000	0.000000	0.007263	-0.003240	0.295141	0.000000	0.000000	2.000000	55.000000	0.000000
2908.177864	0.096929	0.538729	0.034949	81.206322	77.082291	125.564735	0.155846	0.000000	-1.649923	0.000000	0.000000	0.000000	0.007263	-0.003240	0.295141	0.000000	0.000000	2.000000	55.000000	0.000000
2908.181197	0.096929	0.538729	0.034949	81.185745	76.765587	125.266289	0.153563	0.000000	-1.747439	0.000000	0.000000	0.000000	0.007263	-0.003240	0.295141	0.000000	0.000000	2.000000	55.000000	0.000000
2908.184530	0.096917	0.538694	0.035878	81.185745	76.765587	125.266289	0.153563	0.000000	-1.747439	0.000000	0.000000	0.000000	-0.003421	-0.010569	0.278893	0.000000	0.000000	2.000000	55.000000	0.000000
2908.187864	0.096917	0.538694	0.035878	81.185745	76.765587	125.266289	0.153563	0.000000	-1.747439	0.000000	0.000000	0.000000	-0.003421	-0.010569	0.278893	0.000000	0.000000	2.000000	55.000000	0.000000
2908.191197	0.096909	0.538675	0.036825	81.166267	76.465874	124.987747	0.153563	0.000000	-1.747439	0.000000	0.000000	0.000000	-0.002615	-0.005696	0.284088	0.000000	0.000000	2.000000	55.000000	0.000000
2908.194530	0.096909	0.538675	0.036825	81.166267	76.465874	124.987747	0.153563	0.000000	-1.747439	0.000000	0.000000	0.000000	-0.002615	-0.005696	0.284088	0.000000	0.000000	2.000000	55.000000	0.000000
2908.197864	0.096909	0.538675	0.036825	81.166267	76.465874	124.987747	0.153563	0.000000	-1.747439	0.000000	0.000000	0.000000	-0.002615	-0.005696	0.284088	0.000000	0.000000	2.000000	55.000000	0.000000
2908.201197	0.096909	0.538675	0.036825	81.146606	76.167412	124.710472	0.154569	0.000000	-1.841269	0.000000	0.000000	0.000000	-0.002615	-0.005696	0.284088	0.000000	0.000000	2.000000	55.000000	0.000000
2908.204530	0.096841	0.538631	0.037723	81.146606	76.167412	124.710472	0.154569	0.000000	-1.841269	0.000000	0.000000	0.000000	-0.020368	-0.012992	0.269257	0.000000	0.000000	2.000000	55.000000	0.000000
2908.207864	0.096841	0.538631	0.037723	81.146606	76.167412	124.710472	0.154569	0.000000	-1.841269	0.000000	0.000000	0.000000	-0.020368	-0.012992	0.269257	0.000000	0.000000	2.000000	55.000000	0.000000
2908.211197	0.096728	0.538604	0.038647	81.126747	75.861938	124.434341	0.154569	0.000000	-1.841269	0.000000	0.000000	0.000000	-0.033729	-0.008067	0.277213	0.000000	0.000000	2.000000	55.000000	0.000000
2908.214530	0.096728	0.538604	0.038647	81.126747	75.861938	124.434341	0.154569	0.000000	-1.841269	0.000000	0.000000	0.000000	-0.033729	-0.008067	0.277213	0.000000	0.000000	2.000000	55.000000	0.000000
2908.217864	0.096728	0.538604	0.038647	81.126747	75.861938	124.434341	0.154569	0.000000	-1.841269	0.000000	0.000000	0.000000	-0.033729	-0.008067	0.277213	0.000000	0.000000	2.000000	55.000000	0.000000
2908.221197	0.096728	0.538604	0.038647	81.108681	75.587540	124.192047	0.163585	0.000000	-1.932347	0.000000	0.000000	0.000000	-0.033729	-0.008067	0.277213	0.000000	0.000000	2.000000	55.000000	0.000000
2908.224530	0.096563	0.538587	0.039557	81.108681	75.587540	124.192047	0.163585	0.000000	-1.932347	0.000000	0.000000	0.000000	-0.049516	-0.005130	0.273118	0.000000	0.000000	2.000000	55.000000	0.000000
2908.227864	0.096563	0.538587	0.039557	81.108681	75.587540	124.192047	0.163585	0.000000	-1.932347	0.000000	0.000000	0.000000	-0.049516	-0.005130	0.273118	0.000000	0.000000	2.000000	55.000000	0.000000
2908.231197	0.096378	0.538559	0.040494	81.086166	75.293282	123.933334	0.163585	0.000000	-1.932347	0.000000	0.000000	0.000000	-0.055697	-0.008475	0.280980	0.000000	0.000000	2.000000	55.000000	0.000000
2908.234530	0.096378	0.538559	0.040494	81.086166	75.293282	123.933334	0.163585	0.000000	-1.932347	0.000000	0.000000	0.000000	-0.055697	-0.008475	0.280980	0.000000	0.000000	2.000000	55.000000	0.000000
2908.237864	0.096378	0.538559	0.040494	81.086166	75.293282	123.933334	0.163585	0.000000	-1.932347	0.000000	0.000000	0.000000	-0.055697	-0.008475	0.280980	0.000000	0.000000	2.000000	55.000000	0.000000
2908.241197	0.096378	0.538559	0.040494	81.068359	75.032326	123.709373	0.181120	0.000000	-2.024697	0.000000	0.000000	0.000000	-0.055697	-0.008475	0.280980	0.000000	0.000000	2.000000	55.000000	0.000000
2908.244530	0.096112	0.538523	0.041404	81.068359	75.032326	123.709373	0.181120	0.000000	-2.024697	0.000000	0.000000	0.000000	-0.079739	-0.010656	0.272884	0.000000	0.000000	2.000000	55.000000	0.000000
2908.247864	0.096112	0.538523	0.041404	81.068359	75.032326	123.709373	0.181120	0.000000	-2.024697	0.000000	0.000000	0.000000	-0.079739	-0.010656	0.272884	0.000000	0.000000	2.000000	55.000000	0.000000
2908.251197	0.095792	0.538526	0.042295	81.059624	74.989990	123.682335	0.181120	0.000000	-2.024697	0.000000	0.000000	0.000000	-0.095969	0.000697	0.267448	0.000000	0.000000	2.000000	55.000000	0.000000
2908.254530	0.095792	0.538526	0.042295	81.059624	74.989990	123.682335	0.181120	0.000000	-2.024697	0.000000	0.000000	0.000000	-0.095969	0.000697	0.267448	0.000000	0.000000	2.000000	55.000000	0.000000
2908.257864	0.095792	0.538526	0.042295	81.059624	74.989990	123.682335	0.181120	0.000000	-2.024697	0.000000	0.000000	0.000000	-0.095969	0.000697	0.267448	0.000000	0.000000	2.000000	55.000000	0.000000
2908.261197	0.095792	0.538526	0.042295	81.062683	75.202225	123.773834	0.210405	0.000000	-2.114753	0.000000	0.000000	0.000000	-0.095969	0.000697	0.267448	0.000000	0.000000	2.000000	55.000000	0.000000
2908.264530	0.095454	0.538542	0.043101	81.062683	75.202225	123.773834	0.210405	0.000000	-2.114753	0.000000	0.000000	0.000000	-0.101312	0.004980	0.241925	0.000000	0.000000	2.000000	55.000000	0.000000
2908.267864	0.095454	0.538542	0.043101	81.062683	75.202225	123.773834	0.210405	0.000000	-2.114753	0.000000	0.000000	0.000000	-0.101312	0.004980	0.241925	0.000000	0.000000	2.000000	55.000000	0.000000
2908.271197	0.095079	0.538563	0.043850	81.076942	75.670341	123.913345	0.210405	0.000000	-2.114753	0.000000	0.000000	0.000000	-0.112447	0.006161	0.224439	0.000000	0.000000	2.000000	55.000000	0.000000
2908.274530	0.095079	0.538563	0.043850	81.076942	75.670341	123.913345	0.210405	0.000000	-2.114753	0.000000	0.000000	0.000000	-0.112447	0.006161	0.224439	0.000000	0.000000	2.000000	55.000000	0.000000
2908.277864	0.095079	0.538563	0.043850	81.076942	75.670341	123.913345	0.210405	0.000000	-2.114753	0.000000	0.000000	0.000000	-0.112447	0.006161	0.224439	0.000000	0.000000	2.000000	55.000000	0.000000
2908.281197	0.095079	0.538563	0.043850	81.088181	76.161606	124.095619	0.246031	0.000000	-2.192480	0.000000	0.000000	0.000000	-0.112447	0.006161	0.224439	0.000000	0.000000	2.000000	55.000000	0.000000
2908.284530	0.094688	0.538570	0.044517	81.088181	76.161606	124.095619	0.246031	0.000000	-2.192480	0.000000	0.000000	0.000000	-0.117414	0.002153	0.200265	0.000000	0.000000	2.000000	55.000000	0.000000
2908.287864	0.094688	0.538570	0.044517	81.088181	76.161606	124.095619	0.246031	0.000000	-2.192480	0.000000	0.000000	0.000000	-0.117414	0.002153	0.200265	0.000000	0.000000	2.000000	55.000000	0.000000
2908.291197	0.094243	0.538616	0.045167	81.087448	76.448425	124.231087	0.246031	0.000000	-2.192480	0.000000	0.000000	0.000000	-0.133604	0.013703	0.194819	0.000000	0.000000	2.000000	55.000000	0.000000
2908.294530	0.094243	0.538616	0.045167	81.087448	76.448425	124.231087	0.246031	0.000000	-2.192480	0.000000	0.000000	0.000000	-0.133604	0.013703	0.194819	0.000000	0.000000	2.000000	55.000000	0.000000
2908.297864	0.094243	0.538616	0.045167	81.087448	76.448425	124.231087	0.246031	0.000000	-2.192480	0.000000	0.000000	0.000000	-0.133604	0.013703	0.194819	0.000000	0.000000	2.000000	55.000000	0.000000
2908.301197	0.094243	0.538616	0.045167	81.084915	76.500504	124.234924	0.287867	0.000000	-2.258327	0.000000	0.000000	0.000000	-0.133604	0.013703	0.194819	0.000000	0.000000	2.000000	55.000000	0.000000
2908.304530	0.093737	0.538638	0.045766	81.084915	76.500504	124.234924	0.287867	0.000000	-2.258327	0.000000	0.000000	0.000000	-0.151564	0.006543	0.179972	0.000000	0.000000	2.000000	55.000000	0.000000
2908.307864	0.093737	0.538638	0.045766	81.084915	76.500504	124.234924	0.287867	0.000000	-2.258327	0.000000	0.000000	0.000000	-0.151564	0.006543	0.179972	0.000000	0.000000	2.000000	55.000000	0.000000
2908.311197	0.093182	0.538687	0.046370	81.076187	76.356888	124.104866	0.287867	0.000000	-2.258327	0.000000	0.000000	0.000000	-0.166549	0.014903	0.181103	0.000000	0.000000	2.000000	55.000000	0.000000
2908.314530	0.093182	0.538687	0.046370	81.076187	76.356888	124.104866	0.287867	0.000000	-2.258327	0.000000	0.000000	0.000000	-0.166549	0.014903	0.181103	0.000000	0.000000	2.000000	55.000000	0.000000
2908.317864	0.093182	0.538687	0.046370	81.076187	76.356888	124.104866	0.287867	0.000000	-2.258327	0.000000	0.000000	0.000000	-0.166549	0.014903	0.181103	0.000000	0.000000	2.000000	55.000000	0.000000
2908.321197	0.092566	0.538741	0.046920	81.062439	76.113213	123.755913	0.340886	0.000000	-2.318507	0.000000	0.000000	0.000000	-0.184760	0.016176	0.164864	0.000000	0.000000	2.000000	55.000000	0.000000
2908.324530	0.092566	0.538741	0.046920	81.062439	76.113213	123.755913	0.340886	0.000000	-2.318507	0.000000	0.000000	0.000000	-0.184760	0.016176	0.164864	0.000000	0.000000	2.000000	55.000000	0.000000
2908.327864	0.092566	0.538741	0.046920	81.062439	76.113213	123.755913	0.340886	0.000000	-2.318507	0.000000	0.000000	0.000000	-0.184760	0.016176	0.164864	0.000000	0.000000	2.000000	55.000000	0.000000
2908.331197	0.091895	0.538760	0.047441	81.049835	75.903435	123.368668	0.371680	0.000000	-2.345984	0.000000	0.000000	0.000000	-0.201488	0.005798	0.156544	0.000000	0.000000	2.000000	55.000000	0.000000
2908.334530	0.091895	0.538760	0.047441	81.049835	75.903435	123.368668	0.371680	0.000000	-2.345984	0.000000	0.000000	0.000000	-0.201488	0.005798	0.156544	0.000000	0.000000	2.000000	55.000000	0.000000
2908.337864	0.091895	0.538760	0.047441	81.049835	75.903435	123.368668	0.371680	0.000000	-2.345984	0.000000	0.000000	0.000000	-0.201488	0.005798	0.156544	0.000000	0.000000	2.000000	55.000000	0.000000
2908.341197	0.091895	0.538760	0.047441	81.027161	75.769608	123.096733	0.405261	0.000000	-2.372075	0.000000	0.000000	0.000000	-0.201488	0.005798	0.156544	0.000000	0.000000	2.000000	55.000000	0.000000
2908.344530	0.091139	0.538756	0.047918	81.027161	75.769608	123.096733	0.405261	0.000000	-2.372075	0.000000	0.000000	0.000000	-0.226602	-0.001332	0.142815	0.000000	0.000000	2.000000	55.000000	0.000000
2908.347864	0.091139	0.538756	0.047918	81.027161	75.769608	123.096733	0.405261	0.000000	-2.372075	0.000000	0.000000	0.000000	-0.226602	-0.001332	0.142815	0.000000	0.000000	2.000000	55.000000	0.000000
2908.351197	0.090276	0.538728	0.048352	80.995529	75.846642	123.257225	0.405261	0.000000	-2.372075	0.000000	0.000000	0.000000	-0.258888	-0.008469	0.130277	0.000000	0.000000	2.000000	55.000000	0.000000
2908.354530	0.090276	0.538728	0.048352	80.995529	75.846642	123.257225	0.405261	0.000000	-2.372075	0.000000	0.000000	0.000000	-0.258888	-0.008469	0.130277	0.000000	0.000000	2.000000	55.000000	0.000000
2908.357864	0.090276	0.538728	0.048352	80.995529	75.846642	123.257225	0.405261	0.000000	-2.372075	0.000000	0.000000	0.000000	-0.258888	-0.008469	0.130277	0.000000	0.000000	2.000000	55.000000	0.000000
2908.361197	0.089319	0.538680	0.048677	80.956520	76.141579	123.695313	0.486176	0.000000	-2.417590	0.000000	0.000000	0.000000	-0.287239	-0.014275	0.097673	0.000000	0.000000	2.000000	55.000000	0.000000
2908.364530	0.089319	0.538680	0.048677	80.956520	76.141579	123.695313	0.486176	0.000000	-2.417590	0.000000	0.000000	0.000000	-0.287239	-0.014275	0.097673	0.000000	0.000000	2.000000	55.000000	0.000000
2908.367864	0.089319	0.538680	0.048677	80.956520	76.141579	123.695313	0.486176	0.000000	-2.417590	0.000000	0.000000	0.000000	-0.287239	-0.014275	0.097673	0.000000	0.000000	2.000000	55.000000	0.000000
2908.371197	0.088330	0.538626	0.048965	80.910660	76.600670	124.258911	0.534049	0.000000	-2.433869	0.000000	0.000000	0.000000	-0.296820	-0.016229	0.086390	0.000000	0.000000	2.000000	55.000000	0.000000
2908.374530	0.088330	0.538626	0.048965	80.910660	76.600670	124.258911	0.534049	0.000000	-2.433869	0.000000	0.000000	0.000000	-0.296820	-0.016229	0.086390	0.000000	0.000000	2.000000	55.000000	0.000000
2908.377864	0.088330	0.538626	0.048965	80.910660	76.600670	124.258911	0.534049	0.000000	-2.433869	0.000000	0.000000	0.000000	-0.296820	-0.016229	0.086390	0.000000	0.000000	2.000000	55.000000	0.000000
2908.381197	0.087305	0.538576	0.049193	80.834190	77.039124	124.599098	0.583519	0.000000	-2.448267	0.000000	0.000000	0.000000	-0.307487	-0.014898	0.068398	0.000000	0.000000	2.000000	55.000000	0.000000
2908.384530	0.087305	0.538576	0.049193	80.834190	77.039124	124.599098	0.583519	0.000000	-2.448267	0.000000	0.000000	0.000000	-0.307487	-0.014898	0.068398	0.000000	0.000000	2.000000	55.000000	0.000000
2908.387864	0.087305	0.538576	0.049193	80.834190	77.039124	124.599098	0.583519	0.000000	-2.448267	0.000000	0.000000	0.000000	-0.307487	-0.014898	0.068398	0.000000	0.000000	2.000000	55.000000	0.000000
2908.391197	0.086319	0.538576	0.049362	80.714325	77.261627	124.335785	0.634767	0.000000	-2.459667	0.000000	0.000000	0.000000	-0.295721	-0.000002	0.050687	0.000000	0.000000	2.000000	55.000000	0.000000
2908.394530	0.086319	0.538576	0.049362	80.714325	77.261627	124.335785	0.634767	0.000000	-2.459667	0.000000	0.000000	0.000000	-0.295721	-0.000002	0.050687	0.000000	0.000000	2.000000	55.000000	0.000000
2908.397864	0.086319	0.538576	0.049362	80.714325	77.261627	124.335785	0.634767	0.000000	-2.459667	0.000000	0.000000	0.000000	-0.295721	-0.000002	0.050687	0.000000	0.000000	2.000000	55.000000	0.000000
2908.401197	0.085354	0.538559	0.049507	80.582344	77.351654	123.732742	0.684054	0.000000	-2.468115	0.000000	0.000000	0.000000	-0.289502	-0.005184	0.043551	0.000000	0.000000	2.000000	55.000000	0.000000
2908.404530	0.085354	0.538559	0.049507	80.582344	77.351654	123.732742	0.684054	0.000000	-2.468115	0.000000	0.000000	0.000000	-0.289502	-0.005184	0.043551	0.000000	0.000000	2.000000	55.000000	0.000000
2908.407864	0.085354	0.538559	0.049507	80.582344	77.351654	123.732742	0.684054	0.000000	-2.468115	0.000000	0.000000	0.000000	-0.289502	-0.005184	0.043551	0.000000	0.000000	2.000000	55.000000	0.000000
2908.411197	0.084341	0.538542	0.049659	80.435364	77.450142	123.405479	0.732304	0.000000	-2.475374	0.000000	0.000000	0.000000	-0.304010	-0.005181	0.045403	0.000000	0.000000	2.000000	55.000000	0.000000
2908.414530	0.084341	0.538542	0.049659	80.435364	77.450142	123.405479	0.732304	0.000000	-2.475374	0.000000	0.000000	0.000000	-0.304010	-0.005181	0.045403	0.000000	0.000000	2.000000	55.000000	0.000000
2908.417864	0.084341	0.538542	0.049659	80.435364	77.450142	123.405479	0.732304	0.000000	-2.475374	0.000000	0.000000	0.000000	-0.304010	-0.005181	0.045403	0.000000	0.000000	2.000000	55.000000	0.000000
2908.421197	0.083327	0.538525	0.049808	80.292564	77.531494	123.569260	0.782973	0.000000	-2.482941	0.000000	0.000000	0.000000	-0.304089	-0.005159	0.044795	0.000000	0.000000	2.000000	55.000000	0.000000
2908.424530	0.083327	0.538525	0.049808	80.292564	77.531494	123.569260	0.782973	0.000000	-2.482941	0.000000	0.000000	0.000000	-0.304089	-0.005159	0.044795	0.000000	0.000000	2.000000	55.000000	0.000000
2908.427864	0.083327	0.538525	0.049808	80.292564	77.531494	123.569260	0.782973	0.000000	-2.482941	0.000000	0.000000	0.000000	-0.304089	-0.005159	0.044795	0.000000	0.000000	2.000000	55.000000	0.000000
2908.431197	0.082286	0.538490	0.049941	80.164948	77.595383	123.887093	0.833654	0.000000	-2.490407	0.000000	0.000000	0.000000	-0.312257	-0.010354	0.040007	0.000000	0.000000	2.000000	55.000000	0.000000
2908.434530	0.082286	0.538490	0.049941	80.164948	77.595383	123.887093	0.833654	0.000000	-2.490407	0.000000	0.000000	0.000000	-0.312257	-0.010354	0.040007	0.000000	0.000000	2.000000	55.000000	0.000000
2908.437864	0.082286	0.538490	0.049941	80.164948	77.595383	123.887093	0.833654	0.000000	-2.490407	0.000000	0.000000	0.000000	-0.312257	-0.010354	0.040007	0.000000	0.000000	2.000000	55.000000	0.000000
2908.441197	0.081217	0.538467	0.050054	80.075165	77.645981	124.094879	0.885697	0.000000	-2.497074	0.000000	0.000000	0.000000	-0.320609	-0.007105	0.033854	0.000000	0.000000	2.000000	55.000000	0.000000
2908.444530	0.081217	0.538467	0.050054	80.075165	77.645981	124.094879	0.885697	0.000000	-2.497074	0.000000	0.000000	0.000000	-0.320609	-0.007105	0.033854	0.000000	0.000000	2.000000	55.000000	0.000000
2908.447864	0.081217	0.538467	0.050054	80.075165	77.645981	124.094879	0.885697	0.000000	-2.497074	0.000000	0.000000	0.000000	-0.320609	-0.007105	0.033854	0.000000	0.000000	2.000000	55.000000	0.000000
2908.451197	0.080146	0.538398	0.050151	80.020821	77.725922	123.966431	0.939131	0.000000	-2.502717	0.000000	0.000000	0.000000	-0.321282	-0.020697	0.029136	0.000000	0.000000	2.000000	55.000000	0.000000
2908.454530	0.080146	0.538398	0.050151	80.020821	77.725922	123.966431	0.939131	0.000000	-2.502717	0.000000	0.000000	0.000000	-0.321282	-0.020697	0.029136	0.000000	0.000000	2.000000	55.000000	0.000000
2908.457864	0.080146	0.538398	0.050151	80.020821	77.725922	123.966431	0.939131	0.000000	-2.502717	0.000000	0.000000	0.000000	-0.321282	-0.020697	0.029136	0.000000	0.000000	2.000000	55.000000	0.000000
2908.461197	0.079115	0.538305	0.050181	79.963737	77.950768	123.681366	0.992678	0.000000	-2.507573	0.000000	0.000000	0.000000	-0.309556	-0.027786	0.008809	0.000000	0.000000	2.000000	55.000000	0.000000
2908.464530	0.079115	0.538305	0.050181	79.963737	77.950768	123.681366	0.992678	0.000000	-2.507573	0.000000	0.000000	0.000000	-0.309556	-0.027786	0.008809	0.000000	0.000000	2.000000	55.000000	0.000000
2908.467864	0.079115	0.538305	0.050181	79.963737	77.950768	123.681366	0.992678	0.000000	-2.507573	0.000000	0.000000	0.000000	-0.309556	-0.027786	0.008809	0.000000	0.000000	2.000000	55.000000	0.000000
2908.471197	0.078196	0.538234	0.050145	79.859528	78.383034	123.819511	1.044271	0.000000	-2.509041	0.000000	0.000000	0.000000	-0.275427	-0.021275	-0.010743	0.000000	0.000000	2.000000	55.000000	0.000000
2908.474530	0.078196	0.538234	0.050145	79.859528	78.383034	123.819511	1.044271	0.000000	-2.509041	0.000000	0.000000	0.000000	-0.275427	-0.021275	-0.010743	0.000000	0.000000	2.000000	55.000000	0.000000
2908.477864	0.078196	0.538234	0.050145	79.859528	78.383034	123.819511	1.044271	0.000000	-2.509041	0.000000	0.000000	0.000000	-0.275427	-0.021275	-0.010743	0.000000	0.000000	2.000000	55.000000	0.000000
2908.481197	0.077372	0.538174	0.050071	79.711815	78.832375	124.365974	1.090176	0.000000	-2.507250	0.000000	0.000000	0.000000	-0.247438	-0.018014	-0.022336	0.000000	0.000000	2.000000	55.000000	0.000000
2908.484530	0.077372	0.538174	0.050071	79.711815	78.832375	124.365974	1.090176	0.000000	-2.507250	0.000000	0.000000	0.000000	-0.247438	-0.018014	-0.022336	0.000000	0.000000	2.000000	55.000000	0.000000
2908.487864	0.077372	0.538174	0.050071	79.711815	78.832375	124.365974	1.090176	0.000000	-2.507250	0.000000	0.000000	0.000000	-0.247438	-0.018014	-0.022336	0.000000	0.000000	2.000000	55.000000	0.000000
2908.491197	0.077372	0.538174	0.050071	79.563835	79.193726	124.981552	1.131415	0.000000	-2.503528	0.000000	0.000000	0.000000	-0.247438	-0.018014	-0.022336	0.000000	0.000000	2.000000	55.000000	0.000000
2908.494530	0.076636	0.538164	0.049931	79.563835	79.193726	124.981552	1.131415	0.000000	-2.503528	0.000000	0.000000	0.000000	-0.220637	-0.003138	-0.041785	0.000000	0.000000	2.000000	55.000000	0.000000
2908.497864	0.076636	0.538164	0.049931	79.563835	79.193726	124.981552	1.131415	0.000000	-2.503528	0.000000	0.000000	0.000000	-0.220637	-0.003138	-0.041785	0.000000	0.000000	2.000000	55.000000	0.000000
2908.501197	0.076022	0.538153	0.049773	79.470490	79.417137	125.347496	1.131415	0.000000	-2.503528	0.000000	0.000000	0.000000	-0.184383	-0.003158	-0.047527	0.000000	0.000000	2.000000	55.000000	0.000000
2908.504530	0.076022	0.538153	0.049773	79.470490	79.417137	125.347496	1.131415	0.000000	-2.503528	0.000000	0.000000	0.000000	-0.184383	-0.003158	-0.047527	0.000000	0.000000	2.000000	55.000000	0.000000
2908.507864	0.076022	0.538153	0.049773	79.470490	79.417137	125.347496	1.131415	0.000000	-2.503528	0.000000	0.000000	0.000000	-0.184383	-0.003158	-0.047527	0.000000	0.000000	2.000000	55.000000	0.000000
2908.511197	0.076022	0.538153	0.049773	79.462326	79.470406	125.362701	1.198919	0.000000	-2.488642	0.000000	0.000000	0.000000	-0.184383	-0.003158	-0.047527	0.000000	0.000000	2.000000	55.000000	0.000000
2908.514530	0.075543	0.538147	0.049530	79.462326	79.470406	125.362701	1.198919	0.000000	-2.488642	0.000000	0.000000	0.000000	-0.143735	-0.001824	-0.072959	0.000000	0.000000	2.000000	55.000000	0.000000
2908.517864	0.075543	0.538147	0.049530	79.462326	79.470406	125.362701	1.198919	0.000000	-2.488642	0.000000	0.000000	0.000000	-0.143735	-0.001824	-0.072959	0.000000	0.000000	2.000000	55.000000	0.000000
2908.521197	0.075543	0.538147	0.049530	79.469948	79.532173	125.281502	1.198919	0.000000	-2.488642	0.000000	0.000000	0.000000	-0.143735	-0.001824	-0.072959	0.000000	0.000000	2.000000	55.000000	0.000000
2908.524530	0.075543	0.538147	0.049530	79.469948	79.532173	125.281502	1.198919	0.000000	-2.488642	0.000000	0.000000	0.000000	-0.143735	-0.001824	-0.072959	0.000000	0.000000	2.000000	55.000000	0.000000
2908.527864	0.075231	0.538169	0.049257	79.469948	79.532173	125.281502	1.198919	0.000000	-2.488642	0.000000	0.000000	0.000000	-0.093306	0.006536	-0.081921	0.000000	0.000000	2.000000	55.000000	0.000000
2908.531197	0.075086	0.538173	0.048940	79.479507	79.594971	125.306213	1.222875	0.000000	-2.476483	0.000000	0.000000	0.000000	-0.043557	0.001329	-0.094854	0.000000	0.000000	2.000000	55.000000	0.000000
2908.534530	0.075086	0.538173	0.048940	79.479507	79.594971	125.306213	1.222875	0.000000	-2.476483	0.000000	0.000000	0.000000	-0.043557	0.001329	-0.094854	0.000000	0.000000	2.000000	55.000000	0.000000
2908.537864	0.075086	0.538173	0.048940	79.479507	79.594971	125.306213	1.222875	0.000000	-2.476483	0.000000	0.000000	0.000000	-0.043557	0.001329	-0.094854	0.000000	0.000000	2.000000	55.000000	0.000000
2908.541197	0.075086	0.538173	0.048940	79.509735	79.670685	125.358643	1.245685	0.000000	-2.447020	0.000000	0.000000	0.000000	-0.043557	0.001329	-0.094854	0.000000	0.000000	2.000000	55.000000	0.000000
2908.544530	0.075040	0.538195	0.048628	79.509735	79.670685	125.358643	1.245685	0.000000	-2.447020	0.000000	0.000000	0.000000	-0.013914	0.006487	-0.093785	0.000000	0.000000	2.000000	55.000000	0.000000
2908.547864	0.075040	0.538195	0.048628	79.509735	79.670685	125.358643	1.245685	0.000000	-2.447020	0.000000	0.000000	0.000000	-0.013914	0.006487	-0.093785	0.000000	0.000000	2.000000	55.000000	0.000000
2908.551197	0.075040	0.538195	0.048628	79.573112	79.733673	125.349449	1.245685	0.000000	-2.447020	0.000000	0.000000	0.000000	-0.013914	0.006487	-0.093785	0.000000	0.000000	2.000000	55.000000	0.000000
2908.554530	0.075040	0.538195	0.048628	79.573112	79.733673	125.349449	1.245685	0.000000	-2.447020	0.000000	0.000000	0.000000	-0.013914	0.006487	-0.093785	0.000000	0.000000	2.000000	55.000000	0.000000
2908.557864	0.075036	0.538182	0.048272	79.573112	79.733673	125.349449	1.245685	0.000000	-2.447020	0.000000	0.000000	0.000000	-0.001117	-0.003886	-0.106706	0.000000	0.000000	2.000000	55.000000	0.000000
2908.561197	0.075118	0.538201	0.047835	79.682236	79.802696	125.291267	1.248004	0.000000	-2.431390	0.000000	0.000000	0.000000	0.024647	0.005763	-0.131095	0.000000	0.000000	2.000000	55.000000	0.000000
2908.564530	0.075118	0.538201	0.047835	79.682236	79.802696	125.291267	1.248004	0.000000	-2.431390	0.000000	0.000000	0.000000	0.024647	0.005763	-0.131095	0.000000	0.000000	2.000000	55.000000	0.000000
2908.567864	0.075118	0.538201	0.047835	79.682236	79.802696	125.291267	1.248004	0.000000	-2.431390	0.000000	0.000000	0.000000	0.024647	0.005763	-0.131095	0.000000	0.000000	2.000000	55.000000	0.000000
2908.571197	0.075118	0.538201	0.047835	79.806747	79.887032	125.217300	1.244082	0.000000	-2.391756	0.000000	0.000000	0.000000	0.024647	0.005763	-0.131095	0.000000	0.000000	2.000000	55.000000	0.000000
2908.574530	0.075287	0.538196	0.047325	79.806747	79.887032	125.217300	1.244082	0.000000	-2.391756	0.000000	0.000000	0.000000	0.050702	-0.001369	-0.152890	0.000000	0.000000	2.000000	55.000000	0.000000
2908.577864	0.075287	0.538196	0.047325	79.806747	79.887032	125.217300	1.244082	0.000000	-2.391756	0.000000	0.000000	0.000000	0.050702	-0.001369	-0.152890	0.000000	0.000000	2.000000	55.000000	0.000000
2908.581197	0.075521	0.538213	0.046760	79.919815	79.992371	125.170433	1.244082	0.000000	-2.391756	0.000000	0.000000	0.000000	0.070078	0.004989	-0.169581	0.000000	0.000000	2.000000	55.000000	0.000000
2908.584530	0.075521	0.538213	0.046760	79.919815	79.992371	125.170433	1.244082	0.000000	-2.391756	0.000000	0.000000	0.000000	0.070078	0.004989	-0.169581	0.000000	0.000000	2.000000	55.000000	0.000000
2908.587864	0.075521	0.538213	0.046760	79.919815	79.992371	125.170433	1.244082	0.000000	-2.391756	0.000000	0.000000	0.000000	0.070078	0.004989	-0.169581	0.000000	0.000000	2.000000	55.000000	0.000000
2908.591197	0.075521	0.538213	0.046760	80.014717	80.123047	125.158722	1.223952	0.000000	-2.338011	0.000000	0.000000	0.000000	0.070078	0.004989	-0.169581	0.000000	0.000000	2.000000	55.000000	0.000000
2908.594530	0.075864	0.538234	0.046114	80.014717	80.123047	125.158722	1.223952	0.000000	-2.338011	0.000000	0.000000	0.000000	0.102881	0.006171	-0.193864	0.000000	0.000000	2.000000	55.000000	0.000000
2908.597864	0.075864	0.538234	0.046114	80.014717	80.123047	125.158722	1.223952	0.000000	-2.338011	0.000000	0.000000	0.000000	0.102881	0.006171	-0.193864	0.000000	0.000000	2.000000	55.000000	0.000000
2908.601197	0.076265	0.538241	0.045376	80.095993	80.326843	125.231728	1.223952	0.000000	-2.338011	0.000000	0.000000	0.000000	0.120358	0.002180	-0.221457	0.000000	0.000000	2.000000	55.000000	0.000000
2908.604530	0.076265	0.538241	0.045376	80.095993	80.326843	125.231728	1.223952	0.000000	-2.338011	0.000000	0.000000	0.000000	0.120358	0.002180	-0.221457	0.000000	0.000000	2.000000	55.000000	0.000000
2908.607864	0.076265	0.538241	0.045376	80.095993	80.326843	125.231728	1.223952	0.000000	-2.338011	0.000000	0.000000	0.000000	0.120358	0.002180	-0.221457	0.000000	0.000000	2.000000	55.000000	0.000000
2908.611197	0.076265	0.538241	0.045376	80.147369	80.599434	125.402153	1.186746	0.000000	-2.268791	0.000000	0.000000	0.000000	0.120358	0.002180	-0.221457	0.000000	0.000000	2.000000	55.000000	0.000000
2908.614530	0.076706	0.538241	0.044589	80.147369	80.599434	125.402153	1.186746	0.000000	-2.268791	0.000000	0.000000	0.000000	0.132365	0.000109	-0.235938	0.000000	0.000000	2.000000	55.000000	0.000000
2908.617864	0.076706	0.538241	0.044589	80.147369	80.599434	125.402153	1.186746	0.000000	-2.268791	0.000000	0.000000	0.000000	0.132365	0.000109	-0.235938	0.000000	0.000000	2.000000	55.000000	0.000000
2908.621197	0.077205	0.538201	0.043715	80.166412	80.924187	125.654839	1.186746	0.000000	-2.268791	0.000000	0.000000	0.000000	0.149735	-0.012212	-0.262363	0.000000	0.000000	2.000000	55.000000	0.000000
2908.624530	0.077205	0.538201	0.043715	80.166412	80.924187	125.654839	1.186746	0.000000	-2.268791	0.000000	0.000000	0.000000	0.149735	-0.012212	-0.262363	0.000000	0.000000	2.000000	55.000000	0.000000
2908.627864	0.077205	0.538201	0.043715	80.166412	80.924187	125.654839	1.186746	0.000000	-2.268791	0.000000	0.000000	0.000000	0.149735	-0.012212	-0.262363	0.000000	0.000000	2.000000	55.000000	0.000000
2908.631197	0.077741	0.538136	0.042774	80.183502	81.310280	125.969414	1.139729	0.000000	-2.185741	0.000000	0.000000	0.000000	0.160616	-0.019408	-0.282381	0.000000	0.000000	2.000000	55.000000	0.000000
2908.634530	0.077741	0.538136	0.042774	80.183502	81.310280	125.969414	1.139729	0.000000	-2.185741	0.000000	0.000000	0.000000	0.160616	-0.019408	-0.282381	0.000000	0.000000	2.000000	55.000000	0.000000
2908.637864	0.077741	0.538136	0.042774	80.183502	81.310280	125.969414	1.139729	0.000000	-2.185741	0.000000	0.000000	0.000000	0.160616	-0.019408	-0.282381	0.000000	0.000000	2.000000	55.000000	0.000000
2908.641197	0.078322	0.538043	0.041828	80.201241	81.720322	126.302711	1.112960	0.000000	-2.138677	0.000000	0.000000	0.000000	0.174297	-0.027802	-0.283643	0.000000	0.000000	2.000000	55.000000	0.000000
2908.644530	0.078322	0.538043	0.041828	80.201241	81.720322	126.302711	1.112960	0.000000	-2.138677	0.000000	0.000000	0.000000	0.174297	-0.027802	-0.283643	0.000000	0.000000	2.000000	55.000000	0.000000
2908.647864	0.078322	0.538043	0.041828	80.201241	81.720322	126.302711	1.112960	0.000000	-2.138677	0.000000	0.000000	0.000000	0.174297	-0.027802	-0.283643	0.000000	0.000000	2.000000	55.000000	0.000000
2908.651197	0.078944	0.537961	0.040851	80.218651	82.136887	126.637115	1.083911	0.000000	-2.091403	0.000000	0.000000	0.000000	0.186630	-0.024697	-0.292980	0.000000	0.000000	2.000000	55.000000	0.000000
2908.654530	0.078944	0.537961	0.040851	80.218651	82.136887	126.637115	1.083911	0.000000	-2.091403	0.000000	0.000000	0.000000	0.186630	-0.024697	-0.292980	0.000000	0.000000	2.000000	55.000000	0.000000
2908.657864	0.078944	0.537961	0.040851	80.218651	82.136887	126.637115	1.083911	0.000000	-2.091403	0.000000	0.000000	0.000000	0.186630	-0.024697	-0.292980	0.000000	0.000000	2.000000	55.000000	0.000000
2908.661197	0.079657	0.537878	0.039858	80.235733	82.565529	126.972725	1.052806	0.000000	-2.042573	0.000000	0.000000	0.000000	0.214078	-0.024814	-0.297925	0.000000	0.000000	2.000000	55.000000	0.000000
2908.664530	0.079657	0.537878	0.039858	80.235733	82.565529	126.972725	1.052806	0.000000	-2.042573	0.000000	0.000000	0.000000	0.214078	-0.024814	-0.297925	0.000000	0.000000	2.000000	55.000000	0.000000
2908.667864	0.079657	0.537878	0.039858	80.235733	82.565529	126.972725	1.052806	0.000000	-2.042573	0.000000	0.000000	0.000000	0.214078	-0.024814	-0.297925	0.000000	0.000000	2.000000	55.000000	0.000000
2908.671197	0.080495	0.537819	0.038903	80.251656	82.988731	127.291740	1.017126	0.000000	-1.992919	0.000000	0.000000	0.000000	0.251266	-0.017792	-0.286586	0.000000	0.000000	2.000000	55.000000	0.000000
2908.674530	0.080495	0.537819	0.038903	80.251656	82.988731	127.291740	1.017126	0.000000	-1.992919	0.000000	0.000000	0.000000	0.251266	-0.017792	-0.286586	0.000000	0.000000	2.000000	55.000000	0.000000
2908.677864	0.080495	0.537819	0.038903	80.251656	82.988731	127.291740	1.017126	0.000000	-1.992919	0.000000	0.000000	0.000000	0.251266	-0.017792	-0.286586	0.000000	0.000000	2.000000	55.000000	0.000000
2908.681197	0.081419	0.537770	0.037908	80.265480	83.388718	127.576157	0.975249	0.000000	-1.945155	0.000000	0.000000	0.000000	0.277314	-0.014795	-0.298516	0.000000	0.000000	2.000000	55.000000	0.000000
2908.684530	0.081419	0.537770	0.037908	80.265480	83.388718	127.576157	0.975249	0.000000	-1.945155	0.000000	0.000000	0.000000	0.277314	-0.014795	-0.298516	0.000000	0.000000	2.000000	55.000000	0.000000
2908.687864	0.081419	0.537770	0.037908	80.265480	83.388718	127.576157	0.975249	0.000000	-1.945155	0.000000	0.000000	0.000000	0.277314	-0.014795	-0.298516	0.000000	0.000000	2.000000	55.000000	0.000000
2908.691197	0.082460	0.537737	0.036909	80.279106	83.805809	127.861359	0.929030	0.000000	-1.895402	0.000000	0.000000	0.000000	0.312209	-0.009804	-0.299635	0.000000	0.000000	2.000000	55.000000	0.000000
2908.694530	0.082460	0.537737	0.036909	80.279106	83.805809	127.861359	0.929030	0.000000	-1.895402	0.000000	0.000000	0.000000	0.312209	-0.009804	-0.299635	0.000000	0.000000	2.000000	55.000000	0.000000
2908.697864	0.082460	0.537737	0.036909	80.279106	83.805809	127.861359	0.929030	0.000000	-1.895402	0.000000	0.000000	0.000000	0.312209	-0.009804	-0.299635	0.000000	0.000000	2.000000	55.000000	0.000000
2908.701197	0.083563	0.537714	0.035873	80.293358	84.249481	128.165237	0.876995	0.000000	-1.845463	0.000000	0.000000	0.000000	0.330826	-0.006798	-0.310731	0.000000	0.000000	2.000000	55.000000	0.000000
2908.704530	0.083563	0.537714	0.035873	80.293358	84.249481	128.165237	0.876995	0.000000	-1.845463	0.000000	0.000000	0.000000	0.330826	-0.006798	-0.310731	0.000000	0.000000	2.000000	55.000000	0.000000
2908.707864	0.083563	0.537714	0.035873	80.293358	84.249481	128.165237	0.876995	0.000000	-1.845463	0.000000	0.000000	0.000000	0.330826	-0.006798	-0.310731	0.000000	0.000000	2.000000	55.000000	0.000000
2908.711197	0.084724	0.537684	0.034782	80.306488	84.681770	128.468002	0.821857	0.000000	-1.793674	0.000000	0.000000	0.000000	0.348317	-0.008938	-0.327387	0.000000	0.000000	2.000000	55.000000	0.000000
2908.714530	0.084724	0.537684	0.034782	80.306488	84.681770	128.468002	0.821857	0.000000	-1.793674	0.000000	0.000000	0.000000	0.348317	-0.008938	-0.327387	0.000000	0.000000	2.000000	55.000000	0.000000
2908.717864	0.084724	0.537684	0.034782	80.306488	84.681770	128.468002	0.821857	0.000000	-1.793674	0.000000	0.000000	0.000000	0.348317	-0.008938	-0.327387	0.000000	0.000000	2.000000	55.000000	0.000000
2908.721197	0.085923	0.537637	0.033661	80.321022	85.158569	128.823578	0.763804	0.000000	-1.739110	0.000000	0.000000	0.000000	0.359755	-0.014170	-0.336250	0.000000	0.000000	2.000000	55.000000	0.000000
2908.724530	0.085923	0.537637	0.033661	80.321022	85.158569	128.823578	0.763804	0.000000	-1.739110	0.000000	0.000000	0.000000	0.359755	-0.014170	-0.336250	0.000000	0.000000	2.000000	55.000000	0.000000
2908.727864	0.085923	0.537637	0.033661	80.321022	85.158569	128.823578	0.763804	0.000000	-1.739110	0.000000	0.000000	0.000000	0.359755	-0.014170	-0.336250	0.000000	0.000000	2.000000	55.000000	0.000000
2908.731197	0.087159	0.537600	0.032506	80.335190	85.641647	129.331573	0.703845	0.000000	-1.683068	0.000000	0.000000	0.000000	0.370811	-0.011214	-0.346510	0.000000	0.000000	2.000000	55.000000	0.000000
2908.734530	0.087159	0.537600	0.032506	80.335190	85.641647	129.331573	0.703845	0.000000	-1.683068	0.000000	0.000000	0.000000	0.370811	-0.011214	-0.346510	0.000000	0.000000	2.000000	55.000000	0.000000
2908.737864	0.087159	0.537600	0.032506	80.335190	85.641647	129.331573	0.703845	0.000000	-1.683068	0.000000	0.000000	0.000000	0.370811	-0.011214	-0.346510	0.000000	0.000000	2.000000	55.000000	0.000000
2908.741197	0.088408	0.537572	0.031321	80.349098	86.125725	130.032028	0.642043	0.000000	-1.625317	0.000000	0.000000	0.000000	0.374750	-0.008315	-0.355612	0.000000	0.000000	2.000000	55.000000	0.000000
2908.744530	0.088408	0.537572	0.031321	80.349098	86.125725	130.032028	0.642043	0.000000	-1.625317	0.000000	0.000000	0.000000	0.374750	-0.008315	-0.355612	0.000000	0.000000	2.000000	55.000000	0.000000
2908.747864	0.088408	0.537572	0.031321	80.349098	86.125725	130.032028	0.642043	0.000000	-1.625317	0.000000	0.000000	0.000000	0.374750	-0.008315	-0.355612	0.000000	0.000000	2.000000	55.000000	0.000000
2908.751197	0.089701	0.537561	0.030141	80.361916	86.603607	130.882690	0.579585	0.000000	-1.566048	0.000000	0.000000	0.000000	0.387754	-0.003406	-0.353877	0.000000	0.000000	2.000000	55.000000	0.000000
2908.754530	0.089701	0.537561	0.030141	80.361916	86.603607	130.882690	0.579585	0.000000	-1.566048	0.000000	0.000000	0.000000	0.387754	-0.003406	-0.353877	0.000000	0.000000	2.000000	55.000000	0.000000
2908.757864	0.089701	0.537561	0.030141	80.361916	86.603607	130.882690	0.579585	0.000000	-1.566048	0.000000	0.000000	0.000000	0.387754	-0.003406	-0.353877	0.000000	0.000000	2.000000	55.000000	0.000000
2908.761197	0.091106	0.537566	0.028954	80.373756	87.072647	131.676208	0.514959	0.000000	-1.507068	0.000000	0.000000	0.000000	0.421473	0.001456	-0.356131	0.000000	0.000000	2.000000	55.000000	0.000000
2908.764530	0.091106	0.537566	0.028954	80.373756	87.072647	131.676208	0.514959	0.000000	-1.507068	0.000000	0.000000	0.000000	0.421473	0.001456	-0.356131	0.000000	0.000000	2.000000	55.000000	0.000000
2908.767864	0.091106	0.537566	0.028954	80.373756	87.072647	131.676208	0.514959	0.000000	-1.507068	0.000000	0.000000	0.000000	0.421473	0.001456	-0.356131	0.000000	0.000000	2.000000	55.000000	0.000000
2908.771197	0.092580	0.537604	0.027786	80.384628	87.535217	132.236725	0.444714	0.000000	-1.447713	0.000000	0.000000	0.000000	0.442208	0.011378	-0.350599	0.000000	0.000000	2.000000	55.000000	0.000000
2908.774530	0.092580	0.537604	0.027786	80.384628	87.535217	132.236725	0.444714	0.000000	-1.447713	0.000000	0.000000	0.000000	0.442208	0.011378	-0.350599	0.000000	0.000000	2.000000	55.000000	0.000000
2908.777864	0.092580	0.537604	0.027786	80.384628	87.535217	132.236725	0.444714	0.000000	-1.447713	0.000000	0.000000	0.000000	0.442208	0.011378	-0.350599	0.000000	0.000000	2.000000	55.000000	0.000000
2908.781197	0.094142	0.537658	0.026612	80.393867	87.970490	132.505966	0.371012	0.000000	-1.389280	0.000000	0.000000	0.000000	0.468740	0.016211	-0.352018	0.000000	0.000000	2.000000	55.000000	0.000000
2908.784530	0.094142	0.537658	0.026612	80.393867	87.970490	132.505966	0.371012	0.000000	-1.389280	0.000000	0.000000	0.000000	0.468740	0.016211	-0.352018	0.000000	0.000000	2.000000	55.000000	0.000000
2908.787864	0.094142	0.537658	0.026612	80.393867	87.970490	132.505966	0.371012	0.000000	-1.389280	0.000000	0.000000	0.000000	0.468740	0.016211	-0.352018	0.000000	0.000000	2.000000	55.000000	0.000000
2908.791197	0.095716	0.537721	0.025406	80.402977	88.411674	132.855469	0.292889	0.000000	-1.330610	0.000000	0.000000	0.000000	0.472094	0.018999	-0.361764	0.000000	0.000000	2.000000	55.000000	0.000000
2908.794530	0.095716	0.537721	0.025406	80.402977	88.411674	132.855469	0.292889	0.000000	-1.330610	0.000000	0.000000	0.000000	0.472094	0.018999	-0.361764	0.000000	0.000000	2.000000	55.000000	0.000000
2908.797864	0.095716	0.537721	0.025406	80.402977	88.411674	132.855469	0.292889	0.000000	-1.330610	0.000000	0.000000	0.000000	0.472094	0.018999	-0.361764	0.000000	0.000000	2.000000	55.000000	0.000000
2908.801197	0.097290	0.537790	0.024235	80.412712	88.837639	133.488174	0.214207	0.000000	-1.270316	0.000000	0.000000	0.000000	0.472275	0.020791	-0.351289	0.000000	0.000000	2.000000	55.000000	0.000000
2908.804530	0.097290	0.537790	0.024235	80.412712	88.837639	133.488174	0.214207	0.000000	-1.270316	0.000000	0.000000	0.000000	0.472275	0.020791	-0.351289	0.000000	0.000000	2.000000	55.000000	0.000000
2908.807864	0.097290	0.537790	0.024235	80.412712	88.837639	133.488174	0.214207	0.000000	-1.270316	0.000000	0.000000	0.000000	0.472275	0.020791	-0.351289	0.000000	0.000000	2.000000	55.000000	0.000000
2908.811197	0.098880	0.537859	0.023054	80.423882	89.263794	134.486313	0.135494	0.000000	-1.211768	0.000000	0.000000	0.000000	0.476919	0.020576	-0.354373	0.000000	0.000000	2.000000	55.000000	0.000000
2908.814530	0.098880	0.537859	0.023054	80.423882	89.263794	134.486313	0.135494	0.000000	-1.211768	0.000000	0.000000	0.000000	0.476919	0.020576	-0.354373	0.000000	0.000000	2.000000	55.000000	0.000000
2908.817864	0.098880	0.537859	0.023054	80.423882	89.263794	134.486313	0.135494	0.000000	-1.211768	0.000000	0.000000	0.000000	0.476919	0.020576	-0.354373	0.000000	0.000000	2.000000	55.000000	0.000000
2908.821197	0.100439	0.537927	0.021872	80.440987	89.686768	135.381317	0.056008	0.000000	-1.152706	0.000000	0.000000	0.000000	0.467867	0.020319	-0.354652	0.000000	0.000000	2.000000	55.000000	0.000000
2908.824530	0.100439	0.537927	0.021872	80.440987	89.686768	135.381317	0.056008	0.000000	-1.152706	0.000000	0.000000	0.000000	0.467867	0.020319	-0.354652	0.000000	0.000000	2.000000	55.000000	0.000000
2908.827864	0.100439	0.537927	0.021872	80.440987	89.686768	135.381317	0.056008	0.000000	-1.152706	0.000000	0.000000	0.000000	0.467867	0.020319	-0.354652	0.000000	0.000000	2.000000	55.000000	0.000000
2908.831197	0.102023	0.538000	0.020720	80.452721	90.092926	135.713974	-0.021970	0.000000	-1.093597	0.000000	0.000000	0.000000	0.475060	0.022180	-0.345603	0.000000	0.000000	2.000000	55.000000	0.000000
2908.834530	0.102023	0.538000	0.020720	80.452721	90.092926	135.713974	-0.021970	0.000000	-1.093597	0.000000	0.000000	0.000000	0.475060	0.022180	-0.345603	0.000000	0.000000	2.000000	55.000000	0.000000
2908.837864	0.102023	0.538000	0.020720	80.452721	90.092926	135.713974	-0.021970	0.000000	-1.093597	0.000000	0.000000	0.000000	0.475060	0.022180	-0.345603	0.000000	0.000000	2.000000	55.000000	0.000000
2908.841197	0.103607	0.538107	0.019598	80.457558	90.470757	135.894852	-0.101147	0.000000	-1.035997	0.000000	0.000000	0.000000	0.475267	0.031996	-0.336435	0.000000	0.000000	2.000000	55.000000	0.000000
2908.844530	0.103607	0.538107	0.019598	80.457558	90.470757	135.894852	-0.101147	0.000000	-1.035997	0.000000	0.000000	0.000000	0.475267	0.031996	-0.336435	0.000000	0.000000	2.000000	55.000000	0.000000
2908.847864	0.103607	0.538107	0.019598	80.457558	90.470757	135.894852	-0.101147	0.000000	-1.035997	0.000000	0.000000	0.000000	0.475267	0.031996	-0.336435	0.000000	0.000000	2.000000	55.000000	0.000000
2908.851197	0.105201	0.538253	0.018548	80.459892	90.789795	136.055603	-0.180358	0.000000	-0.979924	0.000000	0.000000	0.000000	0.478274	0.043915	-0.315120	0.000000	0.000000	2.000000	55.000000	0.000000
2908.854530	0.105201	0.538253	0.018548	80.459892	90.789795	136.055603	-0.180358	0.000000	-0.979924	0.000000	0.000000	0.000000	0.478274	0.043915	-0.315120	0.000000	0.000000	2.000000	55.000000	0.000000
2908.857864	0.105201	0.538253	0.018548	80.459892	90.789795	136.055603	-0.180358	0.000000	-0.979924	0.000000	0.000000	0.000000	0.478274	0.043915	-0.315120	0.000000	0.000000	2.000000	55.000000	0.000000
2908.861197	0.106788	0.538456	0.017592	80.461082	91.021698	136.397903	-0.260070	0.000000	-0.927404	0.000000	0.000000	0.000000	0.475992	0.060825	-0.286882	0.000000	0.000000	2.000000	55.000000	0.000000
2908.864530	0.106788	0.538456	0.017592	80.461082	91.021698	136.397903	-0.260070	0.000000	-0.927404	0.000000	0.000000	0.000000	0.475992	0.060825	-0.286882	0.000000	0.000000	2.000000	55.000000	0.000000
2908.867864	0.106788	0.538456	0.017592	80.461082	91.021698	136.397903	-0.260070	0.000000	-0.927404	0.000000	0.000000	0.000000	0.475992	0.060825	-0.286882	0.000000	0.000000	2.000000	55.000000	0.000000
2908.871197	0.108413	0.538716	0.016719	80.459747	91.163986	136.612595	-0.339402	0.000000	-0.879591	0.000000	0.000000	0.000000	0.487553	0.077776	-0.261705	0.000000	0.000000	2.000000	55.000000	0.000000
2908.874530	0.108413	0.538716	0.016719	80.459747	91.163986	136.612595	-0.339402	0.000000	-0.879591	0.000000	0.000000	0.000000	0.487553	0.077776	-0.261705	0.000000	0.000000	2.000000	55.000000	0.000000
2908.877864	0.108413	0.538716	0.016719	80.459747	91.163986	136.612595	-0.339402	0.000000	-0.879591	0.000000	0.000000	0.000000	0.487553	0.077776	-0.261705	0.000000	0.000000	2.000000	55.000000	0.000000
2908.881197	0.110057	0.538978	0.015945	80.457825	91.318703	136.636902	-0.420661	0.000000	-0.835973	0.000000	0.000000	0.000000	0.493253	0.078837	-0.232477	0.000000	0.000000	2.000000	55.000000	0.000000
2908.884530	0.110057	0.538978	0.015945	80.457825	91.318703	136.636902	-0.420661	0.000000	-0.835973	0.000000	0.000000	0.000000	0.493253	0.078837	-0.232477	0.000000	0.000000	2.000000	55.000000	0.000000
2908.887864	0.110057	0.538978	0.015945	80.457825	91.318703	136.636902	-0.420661	0.000000	-0.835973	0.000000	0.000000	0.000000	0.493253	0.078837	-0.232477	0.000000	0.000000	2.000000	55.000000	0.000000
2908.891197	0.111658	0.539231	0.015197	80.453094	91.417763	136.628357	-0.502870	0.000000	-0.797227	0.000000	0.000000	0.000000	0.480104	0.075767	-0.224354	0.000000	0.000000	2.000000	55.000000	0.000000
2908.894530	0.111658	0.539231	0.015197	80.453094	91.417763	136.628357	-0.502870	0.000000	-0.797227	0.000000	0.000000	0.000000	0.480104	0.075767	-0.224354	0.000000	0.000000	2.000000	55.000000	0.000000
2908.897864	0.111658	0.539231	0.015197	80.453094	91.417763	136.628357	-0.502870	0.000000	-0.797227	0.000000	0.000000	0.000000	0.480104	0.075767	-0.224354	0.000000	0.000000	2.000000	55.000000	0.000000
2908.901197	0.113189	0.539487	0.014568	80.449821	91.522552	136.903030	-0.582887	0.000000	-0.759835	0.000000	0.000000	0.000000	0.459466	0.076945	-0.188652	0.000000	0.000000	2.000000	55.000000	0.000000
2908.904530	0.113189	0.539487	0.014568	80.449821	91.522552	136.903030	-0.582887	0.000000	-0.759835	0.000000	0.000000	0.000000	0.459466	0.076945	-0.188652	0.000000	0.000000	2.000000	55.000000	0.000000
2908.907864	0.113189	0.539487	0.014568	80.449821	91.522552	136.903030	-0.582887	0.000000	-0.759835	0.000000	0.000000	0.000000	0.459466	0.076945	-0.188652	0.000000	0.000000	2.000000	55.000000	0.000000
2908.911197	0.114680	0.539707	0.013972	80.444366	91.587357	137.546448	-0.659465	0.000000	-0.728393	0.000000	0.000000	0.000000	0.447097	0.066011	-0.178899	0.000000	0.000000	2.000000	55.000000	0.000000
2908.914530	0.114680	0.539707	0.013972	80.444366	91.587357	137.546448	-0.659465	0.000000	-0.728393	0.000000	0.000000	0.000000	0.447097	0.066011	-0.178899	0.000000	0.000000	2.000000	55.000000	0.000000
2908.917864	0.114680	0.539707	0.013972	80.444366	91.587357	137.546448	-0.659465	0.000000	-0.728393	0.000000	0.000000	0.000000	0.447097	0.066011	-0.178899	0.000000	0.000000	2.000000	55.000000	0.000000
2908.921197	0.116144	0.539915	0.013466	80.441071	91.678696	138.212173	-0.733981	0.000000	-0.698576	0.000000	0.000000	0.000000	0.439169	0.062230	-0.151538	0.000000	0.000000	2.000000	55.000000	0.000000
2908.924530	0.116144	0.539915	0.013466	80.441071	91.678696	138.212173	-0.733981	0.000000	-0.698576	0.000000	0.000000	0.000000	0.439169	0.062230	-0.151538	0.000000	0.000000	2.000000	55.000000	0.000000
2908.927864	0.116144	0.539915	0.013466	80.441071	91.678696	138.212173	-0.733981	0.000000	-0.698576	0.000000	0.000000	0.000000	0.439169	0.062230	-0.151538	0.000000	0.000000	2.000000	55.000000	0.000000
2908.931197	0.117629	0.540096	0.012955	80.434044	91.755135	138.352921	-0.807176	0.000000	-0.673320	0.000000	0.000000	0.000000	0.445573	0.054257	-0.153286	0.000000	0.000000	2.000000	55.000000	0.000000
2908.934530	0.117629	0.540096	0.012955	80.434044	91.755135	138.352921	-0.807176	0.000000	-0.673320	0.000000	0.000000	0.000000	0.445573	0.054257	-0.153286	0.000000	0.000000	2.000000	55.000000	0.000000
2908.937864	0.117629	0.540096	0.012955	80.434044	91.755135	138.352921	-0.807176	0.000000	-0.673320	0.000000	0.000000	0.000000	0.445573	0.054257	-0.153286	0.000000	0.000000	2.000000	55.000000	0.000000
2908.941197	0.119139	0.540255	0.012547	80.409454	91.853050	138.312927	-0.881438	0.000000	-0.647772	0.000000	0.000000	0.000000	0.453097	0.047667	-0.122552	0.000000	0.000000	2.000000	55.000000	0.000000
2908.944530	0.119139	0.540255	0.012547	80.409454	91.853050	138.312927	-0.881438	0.000000	-0.647772	0.000000	0.000000	0.000000	0.453097	0.047667	-0.122552	0.000000	0.000000	2.000000	55.000000	0.000000
2908.947864	0.119139	0.540255	0.012547	80.409454	91.853050	138.312927	-0.881438	0.000000	-0.647772	0.000000	0.000000	0.000000	0.453097	0.047667	-0.122552	0.000000	0.000000	2.000000	55.000000	0.000000
2908.951197	0.120594	0.540368	0.012200	80.347176	91.851364	138.341187	-0.956954	0.000000	-0.627347	0.000000	0.000000	0.000000	0.436396	0.033907	-0.104168	0.000000	0.000000	2.000000	55.000000	0.000000
2908.954530	0.120594	0.540368	0.012200	80.347176	91.851364	138.341187	-0.956954	0.000000	-0.627347	0.000000	0.000000	0.000000	0.436396	0.033907	-0.104168	0.000000	0.000000	2.000000	55.000000	0.000000
2908.957864	0.120594	0.540368	0.012200	80.347176	91.851364	138.341187	-0.956954	0.000000	-0.627347	0.000000	0.000000	0.000000	0.436396	0.033907	-0.104168	0.000000	0.000000	2.000000	55.000000	0.000000
2908.961197	0.122035	0.540476	0.011984	80.275528	91.648949	138.339478	-1.029687	0.000000	-0.609985	0.000000	0.000000	0.000000	0.432479	0.032395	-0.064579	0.000000	0.000000	2.000000	55.000000	0.000000
2908.964530	0.122035	0.540476	0.011984	80.275528	91.648949	138.339478	-1.029687	0.000000	-0.609985	0.000000	0.000000	0.000000	0.432479	0.032395	-0.064579	0.000000	0.000000	2.000000	55.000000	0.000000
2908.967864	0.122035	0.540476	0.011984	80.275528	91.648949	138.339478	-1.029687	0.000000	-0.609985	0.000000	0.000000	0.000000	0.432479	0.032395	-0.064579	0.000000	0.000000	2.000000	55.000000	0.000000
2908.971197	0.123420	0.540578	0.011913	80.238113	91.250313	137.969101	-1.101767	0.000000	-0.599222	0.000000	0.000000	0.000000	0.415546	0.030865	-0.021451	0.000000	0.000000	2.000000	55.000000	0.000000
2908.974530	0.123420	0.540578	0.011913	80.238113	91.250313	137.969101	-1.101767	0.000000	-0.599222	0.000000	0.000000	0.000000	0.415546	0.030865	-0.021451	0.000000	0.000000	2.000000	55.000000	0.000000
2908.977864	0.123420	0.540578	0.011913	80.238113	91.250313	137.969101	-1.101767	0.000000	-0.599222	0.000000	0.000000	0.000000	0.415546	0.030865	-0.021451	0.000000	0.000000	2.000000	55.000000	0.000000
2908.981197	0.124752	0.540636	0.011904	80.227463	90.780022	137.398758	-1.171024	0.000000	-0.595647	0.000000	0.000000	0.000000	0.399571	0.017104	-0.002700	0.000000	0.000000	2.000000	55.000000	0.000000
2908.984530	0.124752	0.540636	0.011904	80.227463	90.780022	137.398758	-1.171024	0.000000	-0.595647	0.000000	0.000000	0.000000	0.399571	0.017104	-0.002700	0.000000	0.000000	2.000000	55.000000	0.000000
2908.987864	0.124752	0.540636	0.011904	80.227463	90.780022	137.398758	-1.171024	0.000000	-0.595647	0.000000	0.000000	0.000000	0.399571	0.017104	-0.002700	0.000000	0.000000	2.000000	55.000000	0.000000
2908.991197	0.126091	0.540671	0.012004	80.216141	90.301537	136.924591	-1.237619	0.000000	-0.595197	0.000000	0.000000	0.000000	0.401734	0.010502	0.029955	0.000000	0.000000	2.000000	55.000000	0.000000
2908.994530	0.126091	0.540671	0.012004	80.216141	90.301537	136.924591	-1.237619	0.000000	-0.595197	0.000000	0.000000	0.000000	0.401734	0.010502	0.029955	0.000000	0.000000	2.000000	55.000000	0.000000
2908.997864	0.126091	0.540671	0.012004	80.216141	90.301537	136.924591	-1.237619	0.000000	-0.595197	0.000000	0.000000	0.000000	0.401734	0.010502	0.029955	0.000000	0.000000	2.000000	55.000000	0.000000
2909.001197	0.127377	0.540686	0.012162	80.202827	89.796181	136.729355	-1.304575	0.000000	-0.600190	0.000000	0.000000	0.000000	0.385699	0.004656	0.047537	0.000000	0.000000	2.000000	55.000000	0.000000
2909.004530	0.127377	0.540686	0.012162	80.202827	89.796181	136.729355	-1.304575	0.000000	-0.600190	0.000000	0.000000	0.000000	0.385699	0.004656	0.047537	0.000000	0.000000	2.000000	55.000000	0.000000
2909.007864	0.127377	0.540686	0.012162	80.202827	89.796181	136.729355	-1.304575	0.000000	-0.600190	0.000000	0.000000	0.000000	0.385699	0.004656	0.047537	0.000000	0.000000	2.000000	55.000000	0.000000
2909.011197	0.128627	0.540679	0.012442	80.189674	89.416077	137.079941	-1.368858	0.000000	-0.608113	0.000000	0.000000	0.000000	0.374844	-0.002044	0.083884	0.000000	0.000000	2.000000	55.000000	0.000000
2909.014530	0.128627	0.540679	0.012442	80.189674	89.416077	137.079941	-1.368858	0.000000	-0.608113	0.000000	0.000000	0.000000	0.374844	-0.002044	0.083884	0.000000	0.000000	2.000000	55.000000	0.000000
2909.017864	0.128627	0.540679	0.012442	80.189674	89.416077	137.079941	-1.368858	0.000000	-0.608113	0.000000	0.000000	0.000000	0.374844	-0.002044	0.083884	0.000000	0.000000	2.000000	55.000000	0.000000
2909.021197	0.129779	0.540653	0.012793	80.180054	89.201401	137.347244	-1.431332	0.000000	-0.622093	0.000000	0.000000	0.000000	0.345626	-0.008007	0.105363	0.000000	0.000000	2.000000	55.000000	0.000000
2909.024530	0.129779	0.540653	0.012793	80.180054	89.201401	137.347244	-1.431332	0.000000	-0.622093	0.000000	0.000000	0.000000	0.345626	-0.008007	0.105363	0.000000	0.000000	2.000000	55.000000	0.000000
2909.027864	0.129779	0.540653	0.012793	80.180054	89.201401	137.347244	-1.431332	0.000000	-0.622093	0.000000	0.000000	0.000000	0.345626	-0.008007	0.105363	0.000000	0.000000	2.000000	55.000000	0.000000
2909.031197	0.130924	0.540579	0.013196	80.171890	89.148682	137.247238	-1.488936	0.000000	-0.639654	0.000000	0.000000	0.000000	0.343576	-0.021987	0.120906	0.000000	0.000000	2.000000	55.000000	0.000000
2909.034530	0.130924	0.540579	0.013196	80.171890	89.148682	137.247238	-1.488936	0.000000	-0.639654	0.000000	0.000000	0.000000	0.343576	-0.021987	0.120906	0.000000	0.000000	2.000000	55.000000	0.000000
2909.037864	0.130924	0.540579	0.013196	80.171890	89.148682	137.247238	-1.488936	0.000000	-0.639654	0.000000	0.000000	0.000000	0.343576	-0.021987	0.120906	0.000000	0.000000	2.000000	55.000000	0.000000
2909.041197	0.131940	0.540466	0.013728	80.163445	89.066429	137.070404	-1.546199	0.000000	-0.659805	0.000000	0.000000	0.000000	0.304695	-0.033977	0.159674	0.000000	0.000000	2.000000	55.000000	0.000000
2909.044530	0.131940	0.540466	0.013728	80.163445	89.066429	137.070404	-1.546199	0.000000	-0.659805	0.000000	0.000000	0.000000	0.304695	-0.033977	0.159674	0.000000	0.000000	2.000000	55.000000	0.000000
2909.047864	0.131940	0.540466	0.013728	80.163445	89.066429	137.070404	-1.546199	0.000000	-0.659805	0.000000	0.000000	0.000000	0.304695	-0.033977	0.159674	0.000000	0.000000	2.000000	55.000000	0.000000
2909.051197	0.132831	0.540329	0.014408	80.153801	88.932022	136.903000	-1.596981	0.000000	-0.686417	0.000000	0.000000	0.000000	0.267284	-0.041018	0.203970	0.000000	0.000000	2.000000	55.000000	0.000000
2909.054530	0.132831	0.540329	0.014408	80.153801	88.932022	136.903000	-1.596981	0.000000	-0.686417	0.000000	0.000000	0.000000	0.267284	-0.041018	0.203970	0.000000	0.000000	2.000000	55.000000	0.000000
2909.057864	0.132831	0.540329	0.014408	80.153801	88.932022	136.903000	-1.596981	0.000000	-0.686417	0.000000	0.000000	0.000000	0.267284	-0.041018	0.203970	0.000000	0.000000	2.000000	55.000000	0.000000
2909.061197	0.133563	0.540162	0.015203	80.142487	88.779930	136.730728	-1.641528	0.000000	-0.720412	0.000000	0.000000	0.000000	0.219673	-0.050261	0.238403	0.000000	0.000000	2.000000	55.000000	0.000000
2909.064530	0.133563	0.540162	0.015203	80.142487	88.779930	136.730728	-1.641528	0.000000	-0.720412	0.000000	0.000000	0.000000	0.219673	-0.050261	0.238403	0.000000	0.000000	2.000000	55.000000	0.000000
2909.067864	0.133563	0.540162	0.015203	80.142487	88.779930	136.730728	-1.641528	0.000000	-0.720412	0.000000	0.000000	0.000000	0.219673	-0.050261	0.238403	0.000000	0.000000	2.000000	55.000000	0.000000
2909.071197	0.134153	0.539960	0.016175	80.123367	88.634460	136.570770	-1.678140	0.000000	-0.760146	0.000000	0.000000	0.000000	0.177091	-0.060549	0.291548	0.000000	0.000000	2.000000	55.000000	0.000000
2909.074530	0.134153	0.539960	0.016175	80.123367	88.634460	136.570770	-1.678140	0.000000	-0.760146	0.000000	0.000000	0.000000	0.177091	-0.060549	0.291548	0.000000	0.000000	2.000000	55.000000	0.000000
2909.077864	0.134153	0.539960	0.016175	80.123367	88.634460	136.570770	-1.678140	0.000000	-0.760146	0.000000	0.000000	0.000000	0.177091	-0.060549	0.291548	0.000000	0.000000	2.000000	55.000000	0.000000
2909.081197	0.134634	0.539716	0.017272	80.068214	88.494064	136.460831	-1.707656	0.000000	-0.808737	0.000000	0.000000	0.000000	0.144345	-0.073098	0.329033	0.000000	0.000000	2.000000	55.000000	0.000000
2909.084530	0.134634	0.539716	0.017272	80.068214	88.494064	136.460831	-1.707656	0.000000	-0.808737	0.000000	0.000000	0.000000	0.144345	-0.073098	0.329033	0.000000	0.000000	2.000000	55.000000	0.000000
2909.087864	0.134634	0.539716	0.017272	80.068214	88.494064	136.460831	-1.707656	0.000000	-0.808737	0.000000	0.000000	0.000000	0.144345	-0.073098	0.329033	0.000000	0.000000	2.000000	55.000000	0.000000
2909.091197	0.134988	0.539433	0.018432	79.961487	88.392433	136.464523	-1.731713	0.000000	-0.863576	0.000000	0.000000	0.000000	0.106084	-0.084887	0.348060	0.000000	0.000000	2.000000	55.000000	0.000000
2909.094530	0.134988	0.539433	0.018432	79.961487	88.392433	136.464523	-1.731713	0.000000	-0.863576	0.000000	0.000000	0.000000	0.106084	-0.084887	0.348060	0.000000	0.000000	2.000000	55.000000	0.000000
2909.097864	0.134988	0.539433	0.018432	79.961487	88.392433	136.464523	-1.731713	0.000000	-0.863576	0.000000	0.000000	0.000000	0.106084	-0.084887	0.348060	0.000000	0.000000	2.000000	55.000000	0.000000
2909.101197	0.135252	0.539134	0.019706	79.805824	88.291832	136.538345	-1.749394	0.000000	-0.921586	0.000000	0.000000	0.000000	0.079173	-0.089671	0.382397	0.000000	0.000000	2.000000	55.000000	0.000000
2909.104530	0.135252	0.539134	0.019706	79.805824	88.291832	136.538345	-1.749394	0.000000	-0.921586	0.000000	0.000000	0.000000	0.079173	-0.089671	0.382397	0.000000	0.000000	2.000000	55.000000	0.000000
2909.107864	0.135252	0.539134	0.019706	79.805824	88.291832	136.538345	-1.749394	0.000000	-0.921586	0.000000	0.000000	0.000000	0.079173	-0.089671	0.382397	0.000000	0.000000	2.000000	55.000000	0.000000
2909.111197	0.135387	0.538768	0.021049	79.629738	88.231667	136.698105	-1.762589	0.000000	-0.985319	0.000000	0.000000	0.000000	0.040648	-0.109822	0.402760	0.000000	0.000000	2.000000	55.000000	0.000000
2909.114530	0.135387	0.538768	0.021049	79.629738	88.231667	136.698105	-1.762589	0.000000	-0.985319	0.000000	0.000000	0.000000	0.040648	-0.109822	0.402760	0.000000	0.000000	2.000000	55.000000	0.000000
2909.117864	0.135387	0.538768	0.021049	79.629738	88.231667	136.698105	-1.762589	0.000000	-0.985319	0.000000	0.000000	0.000000	0.040648	-0.109822	0.402760	0.000000	0.000000	2.000000	55.000000	0.000000
2909.121197	0.135407	0.538399	0.022422	79.430870	88.158928	136.882523	-1.769364	0.000000	-1.052446	0.000000	0.000000	0.000000	0.006000	-0.110774	0.412036	0.000000	0.000000	2.000000	55.000000	0.000000
2909.124530	0.135407	0.538399	0.022422	79.430870	88.158928	136.882523	-1.769364	0.000000	-1.052446	0.000000	0.000000	0.000000	0.006000	-0.110774	0.412036	0.000000	0.000000	2.000000	55.000000	0.000000
2909.127864	0.135407	0.538399	0.022422	79.430870	88.158928	136.882523	-1.769364	0.000000	-1.052446	0.000000	0.000000	0.000000	0.006000	-0.110774	0.412036	0.000000	0.000000	2.000000	55.000000	0.000000
2909.131197	0.135348	0.537965	0.023783	79.211319	88.116211	137.134521	-1.770364	0.000000	-1.121118	0.000000	0.000000	0.000000	-0.017856	-0.130095	0.408148	0.000000	0.000000	2.000000	55.000000	0.000000
2909.134530	0.135348	0.537965	0.023783	79.211319	88.116211	137.134521	-1.770364	0.000000	-1.121118	0.000000	0.000000	0.000000	-0.017856	-0.130095	0.408148	0.000000	0.000000	2.000000	55.000000	0.000000
2909.137864	0.135348	0.537965	0.023783	79.211319	88.116211	137.134521	-1.770364	0.000000	-1.121118	0.000000	0.000000	0.000000	-0.017856	-0.130095	0.408148	0.000000	0.000000	2.000000	55.000000	0.000000
2909.141197	0.135195	0.537501	0.025172	78.980057	88.097710	137.435211	-1.767388	0.000000	-1.189143	0.000000	0.000000	0.000000	-0.045778	-0.139314	0.416743	0.000000	0.000000	2.000000	55.000000	0.000000
2909.144530	0.135195	0.537501	0.025172	78.980057	88.097710	137.435211	-1.767388	0.000000	-1.189143	0.000000	0.000000	0.000000	-0.045778	-0.139314	0.416743	0.000000	0.000000	2.000000	55.000000	0.000000
2909.147864	0.135195	0.537501	0.025172	78.980057	88.097710	137.435211	-1.767388	0.000000	-1.189143	0.000000	0.000000	0.000000	-0.045778	-0.139314	0.416743	0.000000	0.000000	2.000000	55.000000	0.000000
2909.151197	0.134943	0.537016	0.026568	78.743080	88.092201	137.771820	-1.759759	0.000000	-1.258600	0.000000	0.000000	0.000000	-0.075766	-0.145441	0.418733	0.000000	0.000000	2.000000	55.000000	0.000000
2909.154530	0.134943	0.537016	0.026568	78.743080	88.092201	137.771820	-1.759759	0.000000	-1.258600	0.000000	0.000000	0.000000	-0.075766	-0.145441	0.418733	0.000000	0.000000	2.000000	55.000000	0.000000
2909.157864	0.134943	0.537016	0.026568	78.743080	88.092201	137.771820	-1.759759	0.000000	-1.258600	0.000000	0.000000	0.000000	-0.075766	-0.145441	0.418733	0.000000	0.000000	2.000000	55.000000	0.000000
2909.161197	0.134618	0.536500	0.027985	78.521019	88.064079	138.076599	-1.747131	0.000000	-1.328389	0.000000	0.000000	0.000000	-0.097246	-0.154718	0.425303	0.000000	0.000000	2.000000	55.000000	0.000000
2909.164530	0.134618	0.536500	0.027985	78.521019	88.064079	138.076599	-1.747131	0.000000	-1.328389	0.000000	0.000000	0.000000	-0.097246	-0.154718	0.425303	0.000000	0.000000	2.000000	55.000000	0.000000
2909.167864	0.134618	0.536500	0.027985	78.521019	88.064079	138.076599	-1.747131	0.000000	-1.328389	0.000000	0.000000	0.000000	-0.097246	-0.154718	0.425303	0.000000	0.000000	2.000000	55.000000	0.000000
2909.171197	0.134188	0.535947	0.029392	78.331322	88.023415	138.340668	-1.730924	0.000000	-1.399273	0.000000	0.000000	0.000000	-0.129119	-0.165993	0.421874	0.000000	0.000000	2.000000	55.000000	0.000000
2909.174530	0.134188	0.535947	0.029392	78.331322	88.023415	138.340668	-1.730924	0.000000	-1.399273	0.000000	0.000000	0.000000	-0.129119	-0.165993	0.421874	0.000000	0.000000	2.000000	55.000000	0.000000
2909.177864	0.134188	0.535947	0.029392	78.331322	88.023415	138.340668	-1.730924	0.000000	-1.399273	0.000000	0.000000	0.000000	-0.129119	-0.165993	0.421874	0.000000	0.000000	2.000000	55.000000	0.000000
2909.181197	0.133665	0.535407	0.030839	78.158150	87.958252	138.574677	-1.709404	0.000000	-1.469585	0.000000	0.000000	0.000000	-0.156827	-0.161994	0.434253	0.000000	0.000000	2.000000	55.000000	0.000000
2909.184530	0.133665	0.535407	0.030839	78.158150	87.958252	138.574677	-1.709404	0.000000	-1.469585	0.000000	0.000000	0.000000	-0.156827	-0.161994	0.434253	0.000000	0.000000	2.000000	55.000000	0.000000
2909.187864	0.133665	0.535407	0.030839	78.158150	87.958252	138.574677	-1.709404	0.000000	-1.469585	0.000000	0.000000	0.000000	-0.156827	-0.161994	0.434253	0.000000	0.000000	2.000000	55.000000	0.000000
2909.191197	0.133052	0.534825	0.032336	77.994865	87.889343	138.805695	-1.683266	0.000000	-1.541960	0.000000	0.000000	0.000000	-0.184129	-0.174597	0.448998	0.000000	0.000000	2.000000	55.000000	0.000000
2909.194530	0.133052	0.534825	0.032336	77.994865	87.889343	138.805695	-1.683266	0.000000	-1.541960	0.000000	0.000000	0.000000	-0.184129	-0.174597	0.448998	0.000000	0.000000	2.000000	55.000000	0.000000
2909.197864	0.133052	0.534825	0.032336	77.994865	87.889343	138.805695	-1.683266	0.000000	-1.541960	0.000000	0.000000	0.000000	-0.184129	-0.174597	0.448998	0.000000	0.000000	2.000000	55.000000	0.000000
2909.201197	0.132356	0.534250	0.033827	77.820969	87.811867	139.048599	-1.652578	0.000000	-1.616794	0.000000	0.000000	0.000000	-0.208607	-0.172507	0.447434	0.000000	0.000000	2.000000	55.000000	0.000000
2909.204530	0.132356	0.534250	0.033827	77.820969	87.811867	139.048599	-1.652578	0.000000	-1.616794	0.000000	0.000000	0.000000	-0.208607	-0.172507	0.447434	0.000000	0.000000	2.000000	55.000000	0.000000
2909.207864	0.132356	0.534250	0.033827	77.820969	87.811867	139.048599	-1.652578	0.000000	-1.616794	0.000000	0.000000	0.000000	-0.208607	-0.172507	0.447434	0.000000	0.000000	2.000000	55.000000	0.000000
2909.211197	0.131532	0.533682	0.035326	77.638039	87.722168	139.300705	-1.617810	0.000000	-1.691366	0.000000	0.000000	0.000000	-0.247251	-0.170385	0.449535	0.000000	0.000000	2.000000	55.000000	0.000000
2909.214530	0.131532	0.533682	0.035326	77.638039	87.722168	139.300705	-1.617810	0.000000	-1.691366	0.000000	0.000000	0.000000	-0.247251	-0.170385	0.449535	0.000000	0.000000	2.000000	55.000000	0.000000
2909.217864	0.131532	0.533682	0.035326	77.638039	87.722168	139.300705	-1.617810	0.000000	-1.691366	0.000000	0.000000	0.000000	-0.247251	-0.170385	0.449535	0.000000	0.000000	2.000000	55.000000	0.000000
2909.221197	0.130572	0.533133	0.036809	77.459595	87.610703	139.542160	-1.576601	0.000000	-1.766289	0.000000	0.000000	0.000000	-0.287888	-0.164879	0.444953	0.000000	0.000000	2.000000	55.000000	0.000000
2909.224530	0.130572	0.533133	0.036809	77.459595	87.610703	139.542160	-1.576601	0.000000	-1.766289	0.000000	0.000000	0.000000	-0.287888	-0.164879	0.444953	0.000000	0.000000	2.000000	55.000000	0.000000
2909.227864	0.130572	0.533133	0.036809	77.459595	87.610703	139.542160	-1.576601	0.000000	-1.766289	0.000000	0.000000	0.000000	-0.287888	-0.164879	0.444953	0.000000	0.000000	2.000000	55.000000	0.000000
2909.231197	0.129481	0.532619	0.038294	77.301201	87.466034	139.728561	-1.528620	0.000000	-1.840447	0.000000	0.000000	0.000000	-0.327326	-0.154188	0.445494	0.000000	0.000000	2.000000	55.000000	0.000000
2909.234530	0.129481	0.532619	0.038294	77.301201	87.466034	139.728561	-1.528620	0.000000	-1.840447	0.000000	0.000000	0.000000	-0.327326	-0.154188	0.445494	0.000000	0.000000	2.000000	55.000000	0.000000
2909.237864	0.129481	0.532619	0.038294	77.301201	87.466034	139.728561	-1.528620	0.000000	-1.840447	0.000000	0.000000	0.000000	-0.327326	-0.154188	0.445494	0.000000	0.000000	2.000000	55.000000	0.000000
2909.241197	0.128356	0.532129	0.039671	77.173851	87.322403	139.700592	-1.474066	0.000000	-1.914696	0.000000	0.000000	0.000000	-0.337726	-0.146939	0.413039	0.000000	0.000000	2.000000	55.000000	0.000000
2909.244530	0.128356	0.532129	0.039671	77.173851	87.322403	139.700592	-1.474066	0.000000	-1.914696	0.000000	0.000000	0.000000	-0.337726	-0.146939	0.413039	0.000000	0.000000	2.000000	55.000000	0.000000
2909.247864	0.128356	0.532129	0.039671	77.173851	87.322403	139.700592	-1.474066	0.000000	-1.914696	0.000000	0.000000	0.000000	-0.337726	-0.146939	0.413039	0.000000	0.000000	2.000000	55.000000	0.000000
2909.251197	0.127159	0.531670	0.040991	77.058548	87.168968	139.502701	-1.417779	0.000000	-1.983536	0.000000	0.000000	0.000000	-0.359002	-0.137740	0.396049	0.000000	0.000000	2.000000	55.000000	0.000000
2909.254530	0.127159	0.531670	0.040991	77.058548	87.168968	139.502701	-1.417779	0.000000	-1.983536	0.000000	0.000000	0.000000	-0.359002	-0.137740	0.396049	0.000000	0.000000	2.000000	55.000000	0.000000
2909.257864	0.127159	0.531670	0.040991	77.058548	87.168968	139.502701	-1.417779	0.000000	-1.983536	0.000000	0.000000	0.000000	-0.359002	-0.137740	0.396049	0.000000	0.000000	2.000000	55.000000	0.000000
2909.261197	0.125914	0.531270	0.042244	76.938698	87.012352	139.413315	-1.357945	0.000000	-2.049544	0.000000	0.000000	0.000000	-0.373383	-0.119933	0.376003	0.000000	0.000000	2.000000	55.000000	0.000000
2909.264530	0.125914	0.531270	0.042244	76.938698	87.012352	139.413315	-1.357945	0.000000	-2.049544	0.000000	0.000000	0.000000	-0.373383	-0.119933	0.376003	0.000000	0.000000	2.000000	55.000000	0.000000
2909.267864	0.125914	0.531270	0.042244	76.938698	87.012352	139.413315	-1.357945	0.000000	-2.049544	0.000000	0.000000	0.000000	-0.373383	-0.119933	0.376003	0.000000	0.000000	2.000000	55.000000	0.000000
2909.271197	0.124637	0.530896	0.043389	76.829926	86.839134	139.324966	-1.295715	0.000000	-2.112211	0.000000	0.000000	0.000000	-0.383134	-0.112173	0.343495	0.000000	0.000000	2.000000	55.000000	0.000000
2909.274530	0.124637	0.530896	0.043389	76.829926	86.839134	139.324966	-1.295715	0.000000	-2.112211	0.000000	0.000000	0.000000	-0.383134	-0.112173	0.343495	0.000000	0.000000	2.000000	55.000000	0.000000
2909.277864	0.124637	0.530896	0.043389	76.829926	86.839134	139.324966	-1.295715	0.000000	-2.112211	0.000000	0.000000	0.000000	-0.383134	-0.112173	0.343495	0.000000	0.000000	2.000000	55.000000	0.000000
2909.281197	0.123276	0.530560	0.044416	76.742577	86.684135	139.051987	-1.231860	0.000000	-2.169461	0.000000	0.000000	0.000000	-0.408470	-0.100858	0.307997	0.000000	0.000000	2.000000	55.000000	0.000000
2909.284530	0.123276	0.530560	0.044416	76.742577	86.684135	139.051987	-1.231860	0.000000	-2.169461	0.000000	0.000000	0.000000	-0.408470	-0.100858	0.307997	0.000000	0.000000	2.000000	55.000000	0.000000
2909.287864	0.123276	0.530560	0.044416	76.742577	86.684135	139.051987	-1.231860	0.000000	-2.169461	0.000000	0.000000	0.000000	-0.408470	-0.100858	0.307997	0.000000	0.000000	2.000000	55.000000	0.000000
2909.291197	0.121864	0.530268	0.045357	76.707947	86.513573	138.460251	-1.163782	0.000000	-2.220793	0.000000	0.000000	0.000000	-0.423501	-0.087696	0.282474	0.000000	0.000000	2.000000	55.000000	0.000000
2909.294530	0.121864	0.530268	0.045357	76.707947	86.513573	138.460251	-1.163782	0.000000	-2.220793	0.000000	0.000000	0.000000	-0.423501	-0.087696	0.282474	0.000000	0.000000	2.000000	55.000000	0.000000
2909.297864	0.121864	0.530268	0.045357	76.707947	86.513573	138.460251	-1.163782	0.000000	-2.220793	0.000000	0.000000	0.000000	-0.423501	-0.087696	0.282474	0.000000	0.000000	2.000000	55.000000	0.000000
2909.301197	0.120326	0.530031	0.046209	76.707954	86.325905	137.790115	-1.093198	0.000000	-2.267872	0.000000	0.000000	0.000000	-0.461369	-0.071014	0.255521	0.000000	0.000000	2.000000	55.000000	0.000000
2909.304530	0.120326	0.530031	0.046209	76.707954	86.325905	137.790115	-1.093198	0.000000	-2.267872	0.000000	0.000000	0.000000	-0.461369	-0.071014	0.255521	0.000000	0.000000	2.000000	55.000000	0.000000
2909.307864	0.120326	0.530031	0.046209	76.707954	86.325905	137.790115	-1.093198	0.000000	-2.267872	0.000000	0.000000	0.000000	-0.461369	-0.071014	0.255521	0.000000	0.000000	2.000000	55.000000	0.000000
2909.311197	0.118693	0.529811	0.046990	76.707932	86.130066	137.375259	-1.016303	0.000000	-2.310459	0.000000	0.000000	0.000000	-0.490068	-0.066089	0.234250	0.000000	0.000000	2.000000	55.000000	0.000000
2909.314530	0.118693	0.529811	0.046990	76.707932	86.130066	137.375259	-1.016303	0.000000	-2.310459	0.000000	0.000000	0.000000	-0.490068	-0.066089	0.234250	0.000000	0.000000	2.000000	55.000000	0.000000
2909.317864	0.118693	0.529811	0.046990	76.707932	86.130066	137.375259	-1.016303	0.000000	-2.310459	0.000000	0.000000	0.000000	-0.490068	-0.066089	0.234250	0.000000	0.000000	2.000000	55.000000	0.000000
2909.321197	0.116967	0.529652	0.047713	76.708855	85.941467	137.053207	-0.934625	0.000000	-2.349501	0.000000	0.000000	0.000000	-0.517622	-0.047516	0.216927	0.000000	0.000000	2.000000	55.000000	0.000000
2909.324530	0.116967	0.529652	0.047713	76.708855	85.941467	137.053207	-0.934625	0.000000	-2.349501	0.000000	0.000000	0.000000	-0.517622	-0.047516	0.216927	0.000000	0.000000	2.000000	55.000000	0.000000
2909.327864	0.116967	0.529652	0.047713	76.708855	85.941467	137.053207	-0.934625	0.000000	-2.349501	0.000000	0.000000	0.000000	-0.517622	-0.047516	0.216927	0.000000	0.000000	2.000000	55.000000	0.000000
2909.331197	0.115171	0.529511	0.048358	76.709770	85.741989	136.547653	-0.848355	0.000000	-2.385655	0.000000	0.000000	0.000000	-0.538795	-0.042485	0.193520	0.000000	0.000000	2.000000	55.000000	0.000000
2909.334530	0.115171	0.529511	0.048358	76.709770	85.741989	136.547653	-0.848355	0.000000	-2.385655	0.000000	0.000000	0.000000	-0.538795	-0.042485	0.193520	0.000000	0.000000	2.000000	55.000000	0.000000
2909.337864	0.115171	0.529511	0.048358	76.709770	85.741989	136.547653	-0.848355	0.000000	-2.385655	0.000000	0.000000	0.000000	-0.538795	-0.042485	0.193520	0.000000	0.000000	2.000000	55.000000	0.000000
2909.341197	0.113313	0.529420	0.048960	76.703758	85.530907	135.965378	-0.758556	0.000000	-2.417909	0.000000	0.000000	0.000000	-0.557341	-0.027209	0.180626	0.000000	0.000000	2.000000	55.000000	0.000000
2909.344530	0.113313	0.529420	0.048960	76.703758	85.530907	135.965378	-0.758556	0.000000	-2.417909	0.000000	0.000000	0.000000	-0.557341	-0.027209	0.180626	0.000000	0.000000	2.000000	55.000000	0.000000
2909.347864	0.113313	0.529420	0.048960	76.703758	85.530907	135.965378	-0.758556	0.000000	-2.417909	0.000000	0.000000	0.000000	-0.557341	-0.027209	0.180626	0.000000	0.000000	2.000000	55.000000	0.000000
2909.351197	0.111462	0.529363	0.049485	76.682671	85.322449	135.738297	-0.665666	0.000000	-2.448013	0.000000	0.000000	0.000000	-0.555295	-0.017022	0.157423	0.000000	0.000000	2.000000	55.000000	0.000000
2909.354530	0.111462	0.529363	0.049485	76.682671	85.322449	135.738297	-0.665666	0.000000	-2.448013	0.000000	0.000000	0.000000	-0.555295	-0.017022	0.157423	0.000000	0.000000	2.000000	55.000000	0.000000
2909.357864	0.111462	0.529363	0.049485	76.682671	85.322449	135.738297	-0.665666	0.000000	-2.448013	0.000000	0.000000	0.000000	-0.555295	-0.017022	0.157423	0.000000	0.000000	2.000000	55.000000	0.000000
2909.361197	0.109646	0.529386	0.049941	76.646194	85.093735	135.742630	-0.573116	0.000000	-2.474250	0.000000	0.000000	0.000000	-0.544873	0.006794	0.136905	0.000000	0.000000	2.000000	55.000000	0.000000
2909.364530	0.109646	0.529386	0.049941	76.646194	85.093735	135.742630	-0.573116	0.000000	-2.474250	0.000000	0.000000	0.000000	-0.544873	0.006794	0.136905	0.000000	0.000000	2.000000	55.000000	0.000000
2909.367864	0.109646	0.529386	0.049941	76.646194	85.093735	135.742630	-0.573116	0.000000	-2.474250	0.000000	0.000000	0.000000	-0.544873	0.006794	0.136905	0.000000	0.000000	2.000000	55.000000	0.000000
2909.371197	0.107873	0.529448	0.050249	76.637779	84.883904	135.715820	-0.482304	0.000000	-2.497068	0.000000	0.000000	0.000000	-0.531821	0.018731	0.092327	0.000000	0.000000	2.000000	55.000000	0.000000
2909.374530	0.107873	0.529448	0.050249	76.637779	84.883904	135.715820	-0.482304	0.000000	-2.497068	0.000000	0.000000	0.000000	-0.531821	0.018731	0.092327	0.000000	0.000000	2.000000	55.000000	0.000000
2909.377864	0.107873	0.529448	0.050249	76.637779	84.883904	135.715820	-0.482304	0.000000	-2.497068	0.000000	0.000000	0.000000	-0.531821	0.018731	0.092327	0.000000	0.000000	2.000000	55.000000	0.000000
2909.381197	0.106110	0.529545	0.050480	76.636818	84.675461	135.615097	-0.393667	0.000000	-2.512455	0.000000	0.000000	0.000000	-0.528932	0.028904	0.069349	0.000000	0.000000	2.000000	55.000000	0.000000
2909.384530	0.106110	0.529545	0.050480	76.636818	84.675461	135.615097	-0.393667	0.000000	-2.512455	0.000000	0.000000	0.000000	-0.528932	0.028904	0.069349	0.000000	0.000000	2.000000	55.000000	0.000000
2909.387864	0.106110	0.529545	0.050480	76.636818	84.675461	135.615097	-0.393667	0.000000	-2.512455	0.000000	0.000000	0.000000	-0.528932	0.028904	0.069349	0.000000	0.000000	2.000000	55.000000	0.000000
2909.391197	0.104389	0.529664	0.050546	76.637733	84.500343	135.380692	-0.305512	0.000000	-2.524014	0.000000	0.000000	0.000000	-0.516271	0.035695	0.019578	0.000000	0.000000	2.000000	55.000000	0.000000
2909.394530	0.104389	0.529664	0.050546	76.637733	84.500343	135.380692	-0.305512	0.000000	-2.524014	0.000000	0.000000	0.000000	-0.516271	0.035695	0.019578	0.000000	0.000000	2.000000	55.000000	0.000000
2909.397864	0.104389	0.529664	0.050546	76.637733	84.500343	135.380692	-0.305512	0.000000	-2.524014	0.000000	0.000000	0.000000	-0.516271	0.035695	0.019578	0.000000	0.000000	2.000000	55.000000	0.000000
2909.401197	0.102720	0.529811	0.050485	76.638649	84.330727	134.867111	-0.219467	0.000000	-2.527277	0.000000	0.000000	0.000000	-0.500754	0.044114	-0.018161	0.000000	0.000000	2.000000	55.000000	0.000000
2909.404530	0.102720	0.529811	0.050485	76.638649	84.330727	134.867111	-0.219467	0.000000	-2.527277	0.000000	0.000000	0.000000	-0.500754	0.044114	-0.018161	0.000000	0.000000	2.000000	55.000000	0.000000
2909.407864	0.102720	0.529811	0.050485	76.638649	84.330727	134.867111	-0.219467	0.000000	-2.527277	0.000000	0.000000	0.000000	-0.500754	0.044114	-0.018161	0.000000	0.000000	2.000000	55.000000	0.000000
2909.411197	0.101031	0.529986	0.050313	76.641434	84.191742	134.219864	-0.136008	0.000000	-2.524250	0.000000	0.000000	0.000000	-0.506638	0.052478	-0.051464	0.000000	0.000000	2.000000	55.000000	0.000000
2909.414530	0.101031	0.529986	0.050313	76.641434	84.191742	134.219864	-0.136008	0.000000	-2.524250	0.000000	0.000000	0.000000	-0.506638	0.052478	-0.051464	0.000000	0.000000	2.000000	55.000000	0.000000
2909.417864	0.101031	0.529986	0.050313	76.641434	84.191742	134.219864	-0.136008	0.000000	-2.524250	0.000000	0.000000	0.000000	-0.506638	0.052478	-0.051464	0.000000	0.000000	2.000000	55.000000	0.000000
2909.421197	0.099397	0.530160	0.050020	76.646942	84.093330	133.707275	-0.051568	0.000000	-2.515672	0.000000	0.000000	0.000000	-0.490324	0.052236	-0.087939	0.000000	0.000000	2.000000	55.000000	0.000000
2909.424530	0.099397	0.530160	0.050020	76.646942	84.093330	133.707275	-0.051568	0.000000	-2.515672	0.000000	0.000000	0.000000	-0.490324	0.052236	-0.087939	0.000000	0.000000	2.000000	55.000000	0.000000
2909.427864	0.099397	0.530160	0.050020	76.646942	84.093330	133.707275	-0.051568	0.000000	-2.515672	0.000000	0.000000	0.000000	-0.490324	0.052236	-0.087939	0.000000	0.000000	2.000000	55.000000	0.000000
2909.431197	0.097773	0.530350	0.049633	76.651482	83.987740	133.413055	0.030152	0.000000	-2.501016	0.000000	0.000000	0.000000	-0.487173	0.057097	-0.116120	0.000000	0.000000	2.000000	55.000000	0.000000
2909.434530	0.097773	0.530350	0.049633	76.651482	83.987740	133.413055	0.030152	0.000000	-2.501016	0.000000	0.000000	0.000000	-0.487173	0.057097	-0.116120	0.000000	0.000000	2.000000	55.000000	0.000000
2909.437864	0.097773	0.530350	0.049633	76.651482	83.987740	133.413055	0.030152	0.000000	-2.501016	0.000000	0.000000	0.000000	-0.487173	0.057097	-0.116120	0.000000	0.000000	2.000000	55.000000	0.000000
2909.441197	0.096256	0.530584	0.049130	76.656952	83.908463	133.363266	0.111348	0.000000	-2.481663	0.000000	0.000000	0.000000	-0.455202	0.070259	-0.150977	0.000000	0.000000	2.000000	55.000000	0.000000
2909.444530	0.096256	0.530584	0.049130	76.656952	83.908463	133.363266	0.111348	0.000000	-2.481663	0.000000	0.000000	0.000000	-0.455202	0.070259	-0.150977	0.000000	0.000000	2.000000	55.000000	0.000000
2909.447864	0.096256	0.530584	0.049130	76.656952	83.908463	133.363266	0.111348	0.000000	-2.481663	0.000000	0.000000	0.000000	-0.455202	0.070259	-0.150977	0.000000	0.000000	2.000000	55.000000	0.000000
2909.451197	0.094905	0.530857	0.048564	76.662407	83.845566	133.385330	0.187215	0.000000	-2.456500	0.000000	0.000000	0.000000	-0.405237	0.081723	-0.169727	0.000000	0.000000	2.000000	55.000000	0.000000
2909.454530	0.094905	0.530857	0.048564	76.662407	83.845566	133.385330	0.187215	0.000000	-2.456500	0.000000	0.000000	0.000000	-0.405237	0.081723	-0.169727	0.000000	0.000000	2.000000	55.000000	0.000000
2909.457864	0.094905	0.530857	0.048564	76.662407	83.845566	133.385330	0.187215	0.000000	-2.456500	0.000000	0.000000	0.000000	-0.405237	0.081723	-0.169727	0.000000	0.000000	2.000000	55.000000	0.000000
2909.461197	0.093690	0.531133	0.047906	76.666908	83.789093	133.346573	0.254755	0.000000	-2.428212	0.000000	0.000000	0.000000	-0.364590	0.082934	-0.197593	0.000000	0.000000	2.000000	55.000000	0.000000
2909.464530	0.093690	0.531133	0.047906	76.666908	83.789093	133.346573	0.254755	0.000000	-2.428212	0.000000	0.000000	0.000000	-0.364590	0.082934	-0.197593	0.000000	0.000000	2.000000	55.000000	0.000000
2909.467864	0.093690	0.531133	0.047906	76.666908	83.789093	133.346573	0.254755	0.000000	-2.428212	0.000000	0.000000	0.000000	-0.364590	0.082934	-0.197593	0.000000	0.000000	2.000000	55.000000	0.000000
2909.471197	0.092640	0.531447	0.047187	76.673805	83.761475	133.358826	0.315520	0.000000	-2.395280	0.000000	0.000000	0.000000	-0.314831	0.094244	-0.215701	0.000000	0.000000	2.000000	55.000000	0.000000
2909.474530	0.092640	0.531447	0.047187	76.673805	83.761475	133.358826	0.315520	0.000000	-2.395280	0.000000	0.000000	0.000000	-0.314831	0.094244	-0.215701	0.000000	0.000000	2.000000	55.000000	0.000000
2909.477864	0.092640	0.531447	0.047187	76.673805	83.761475	133.358826	0.315520	0.000000	-2.395280	0.000000	0.000000	0.000000	-0.314831	0.094244	-0.215701	0.000000	0.000000	2.000000	55.000000	0.000000
2909.481197	0.091749	0.531765	0.046372	76.679825	83.740311	133.421967	0.367992	0.000000	-2.359330	0.000000	0.000000	0.000000	-0.267220	0.095279	-0.244362	0.000000	0.000000	2.000000	55.000000	0.000000
2909.484530	0.091749	0.531765	0.046372	76.679825	83.740311	133.421967	0.367992	0.000000	-2.359330	0.000000	0.000000	0.000000	-0.267220	0.095279	-0.244362	0.000000	0.000000	2.000000	55.000000	0.000000
2909.487864	0.091749	0.531765	0.046372	76.679825	83.740311	133.421967	0.367992	0.000000	-2.359330	0.000000	0.000000	0.000000	-0.267220	0.095279	-0.244362	0.000000	0.000000	2.000000	55.000000	0.000000
2909.491197	0.090997	0.532075	0.045489	76.690590	83.760483	133.507339	0.412528	0.000000	-2.318603	0.000000	0.000000	0.000000	-0.225740	0.092988	-0.264894	0.000000	0.000000	2.000000	55.000000	0.000000
2909.494530	0.090997	0.532075	0.045489	76.690590	83.760483	133.507339	0.412528	0.000000	-2.318603	0.000000	0.000000	0.000000	-0.225740	0.092988	-0.264894	0.000000	0.000000	2.000000	55.000000	0.000000
2909.497864	0.090997	0.532075	0.045489	76.690590	83.760483	133.507339	0.412528	0.000000	-2.318603	0.000000	0.000000	0.000000	-0.225740	0.092988	-0.264894	0.000000	0.000000	2.000000	55.000000	0.000000
2909.501197	0.090405	0.532405	0.044530	76.723915	83.799911	133.563873	0.450151	0.000000	-2.274454	0.000000	0.000000	0.000000	-0.177519	0.098992	-0.287766	0.000000	0.000000	2.000000	55.000000	0.000000
2909.504530	0.090405	0.532405	0.044530	76.723915	83.799911	133.563873	0.450151	0.000000	-2.274454	0.000000	0.000000	0.000000	-0.177519	0.098992	-0.287766	0.000000	0.000000	2.000000	55.000000	0.000000
2909.507864	0.090405	0.532405	0.044530	76.723915	83.799911	133.563873	0.450151	0.000000	-2.274454	0.000000	0.000000	0.000000	-0.177519	0.098992	-0.287766	0.000000	0.000000	2.000000	55.000000	0.000000
2909.511197	0.089950	0.532754	0.043499	76.806923	83.847435	133.557022	0.479738	0.000000	-2.226493	0.000000	0.000000	0.000000	-0.136692	0.104902	-0.309225	0.000000	0.000000	2.000000	55.000000	0.000000
2909.514530	0.089950	0.532754	0.043499	76.806923	83.847435	133.557022	0.479738	0.000000	-2.226493	0.000000	0.000000	0.000000	-0.136692	0.104902	-0.309225	0.000000	0.000000	2.000000	55.000000	0.000000
2909.517864	0.089950	0.532754	0.043499	76.806923	83.847435	133.557022	0.479738	0.000000	-2.226493	0.000000	0.000000	0.000000	-0.136692	0.104902	-0.309225	0.000000	0.000000	2.000000	55.000000	0.000000
2909.521197	0.089633	0.533113	0.042419	76.948044	83.917664	133.490250	0.502520	0.000000	-2.174955	0.000000	0.000000	0.000000	-0.094922	0.107474	-0.323967	0.000000	0.000000	2.000000	55.000000	0.000000
2909.524530	0.089633	0.533113	0.042419	76.948044	83.917664	133.490250	0.502520	0.000000	-2.174955	0.000000	0.000000	0.000000	-0.094922	0.107474	-0.323967	0.000000	0.000000	2.000000	55.000000	0.000000
2909.527864	0.089633	0.533113	0.042419	76.948044	83.917664	133.490250	0.502520	0.000000	-2.174955	0.000000	0.000000	0.000000	-0.094922	0.107474	-0.323967	0.000000	0.000000	2.000000	55.000000	0.000000
2909.531197	0.089454	0.533507	0.041286	77.117493	83.976883	133.357635	0.518340	0.000000	-2.120961	0.000000	0.000000	0.000000	-0.053648	0.118293	-0.339880	0.000000	0.000000	2.000000	55.000000	0.000000
2909.534530	0.089454	0.533507	0.041286	77.117493	83.976883	133.357635	0.518340	0.000000	-2.120961	0.000000	0.000000	0.000000	-0.053648	0.118293	-0.339880	0.000000	0.000000	2.000000	55.000000	0.000000
2909.537864	0.089454	0.533507	0.041286	77.117493	83.976883	133.357635	0.518340	0.000000	-2.120961	0.000000	0.000000	0.000000	-0.053648	0.118293	-0.339880	0.000000	0.000000	2.000000	55.000000	0.000000
2909.541197	0.089443	0.533943	0.040136	77.273773	84.013176	133.197067	0.527282	0.000000	-2.064314	0.000000	0.000000	0.000000	-0.003415	0.130910	-0.344969	0.000000	0.000000	2.000000	55.000000	0.000000
2909.544530	0.089443	0.533943	0.040136	77.273773	84.013176	133.197067	0.527282	0.000000	-2.064314	0.000000	0.000000	0.000000	-0.003415	0.130910	-0.344969	0.000000	0.000000	2.000000	55.000000	0.000000
2909.547864	0.089443	0.533943	0.040136	77.273773	84.013176	133.197067	0.527282	0.000000	-2.064314	0.000000	0.000000	0.000000	-0.003415	0.130910	-0.344969	0.000000	0.000000	2.000000	55.000000	0.000000
2909.551197	0.089530	0.534438	0.039000	77.426140	84.045601	133.024948	0.527851	0.000000	-2.006820	0.000000	0.000000	0.000000	0.026253	0.148481	-0.340817	0.000000	0.000000	2.000000	55.000000	0.000000
2909.554530	0.089530	0.534438	0.039000	77.426140	84.045601	133.024948	0.527851	0.000000	-2.006820	0.000000	0.000000	0.000000	0.026253	0.148481	-0.340817	0.000000	0.000000	2.000000	55.000000	0.000000
2909.557864	0.089530	0.534438	0.039000	77.426140	84.045601	133.024948	0.527851	0.000000	-2.006820	0.000000	0.000000	0.000000	0.026253	0.148481	-0.340817	0.000000	0.000000	2.000000	55.000000	0.000000
2909.561197	0.089659	0.534968	0.037828	77.600861	84.052361	132.790359	0.523475	0.000000	-1.950017	0.000000	0.000000	0.000000	0.038463	0.159039	-0.351683	0.000000	0.000000	2.000000	55.000000	0.000000
2909.564530	0.089659	0.534968	0.037828	77.600861	84.052361	132.790359	0.523475	0.000000	-1.950017	0.000000	0.000000	0.000000	0.038463	0.159039	-0.351683	0.000000	0.000000	2.000000	55.000000	0.000000
2909.567864	0.089659	0.534968	0.037828	77.600861	84.052361	132.790359	0.523475	0.000000	-1.950017	0.000000	0.000000	0.000000	0.038463	0.159039	-0.351683	0.000000	0.000000	2.000000	55.000000	0.000000
2909.571197	0.089843	0.535519	0.036704	77.814400	84.026787	132.467407	0.517065	0.000000	-1.891403	0.000000	0.000000	0.000000	0.055188	0.165108	-0.337114	0.000000	0.000000	2.000000	55.000000	0.000000
2909.574530	0.089843	0.535519	0.036704	77.814400	84.026787	132.467407	0.517065	0.000000	-1.891403	0.000000	0.000000	0.000000	0.055188	0.165108	-0.337114	0.000000	0.000000	2.000000	55.000000	0.000000
2909.577864	0.089843	0.535519	0.036704	77.814400	84.026787	132.467407	0.517065	0.000000	-1.891403	0.000000	0.000000	0.000000	0.055188	0.165108	-0.337114	0.000000	0.000000	2.000000	55.000000	0.000000
2909.581197	0.090129	0.536089	0.035621	78.063812	83.961594	132.055115	0.507867	0.000000	-1.835217	0.000000	0.000000	0.000000	0.085894	0.171232	-0.325109	0.000000	0.000000	2.000000	55.000000	0.000000
2909.584530	0.090129	0.536089	0.035621	78.063812	83.961594	132.055115	0.507867	0.000000	-1.835217	0.000000	0.000000	0.000000	0.085894	0.171232	-0.325109	0.000000	0.000000	2.000000	55.000000	0.000000
2909.587864	0.090129	0.536089	0.035621	78.063812	83.961594	132.055115	0.507867	0.000000	-1.835217	0.000000	0.000000	0.000000	0.085894	0.171232	-0.325109	0.000000	0.000000	2.000000	55.000000	0.000000
2909.591197	0.090483	0.536657	0.034523	78.335007	83.901192	131.615479	0.493551	0.000000	-1.781033	0.000000	0.000000	0.000000	0.106238	0.170397	-0.329396	0.000000	0.000000	2.000000	55.000000	0.000000
2909.594530	0.090483	0.536657	0.034523	78.335007	83.901192	131.615479	0.493551	0.000000	-1.781033	0.000000	0.000000	0.000000	0.106238	0.170397	-0.329396	0.000000	0.000000	2.000000	55.000000	0.000000
2909.597864	0.090483	0.536657	0.034523	78.335007	83.901192	131.615479	0.493551	0.000000	-1.781033	0.000000	0.000000	0.000000	0.106238	0.170397	-0.329396	0.000000	0.000000	2.000000	55.000000	0.000000
2909.601197	0.090931	0.537239	0.033424	78.608780	83.809608	131.125412	0.475845	0.000000	-1.726134	0.000000	0.000000	0.000000	0.134432	0.174615	-0.329600	0.000000	0.000000	2.000000	55.000000	0.000000
2909.604530	0.090931	0.537239	0.033424	78.608780	83.809608	131.125412	0.475845	0.000000	-1.726134	0.000000	0.000000	0.000000	0.134432	0.174615	-0.329600	0.000000	0.000000	2.000000	55.000000	0.000000
2909.607864	0.090931	0.537239	0.033424	78.608780	83.809608	131.125412	0.475845	0.000000	-1.726134	0.000000	0.000000	0.000000	0.134432	0.174615	-0.329600	0.000000	0.000000	2.000000	55.000000	0.000000
2909.611197	0.091498	0.537781	0.032329	78.879318	83.713776	130.663849	0.453439	0.000000	-1.671200	0.000000	0.000000	0.000000	0.169908	0.162509	-0.328590	0.000000	0.000000	2.000000	55.000000	0.000000
2909.614530	0.091498	0.537781	0.032329	78.879318	83.713776	130.663849	0.453439	0.000000	-1.671200	0.000000	0.000000	0.000000	0.169908	0.162509	-0.328590	0.000000	0.000000	2.000000	55.000000	0.000000
2909.617864	0.091498	0.537781	0.032329	78.879318	83.713776	130.663849	0.453439	0.000000	-1.671200	0.000000	0.000000	0.000000	0.169908	0.162509	-0.328590	0.000000	0.000000	2.000000	55.000000	0.000000
2909.621197	0.092096	0.538317	0.031290	79.131004	83.633499	130.488159	0.425121	0.000000	-1.616435	0.000000	0.000000	0.000000	0.179419	0.160696	-0.311582	0.000000	0.000000	2.000000	55.000000	0.000000
2909.624530	0.092096	0.538317	0.031290	79.131004	83.633499	130.488159	0.425121	0.000000	-1.616435	0.000000	0.000000	0.000000	0.179419	0.160696	-0.311582	0.000000	0.000000	2.000000	55.000000	0.000000
2909.627864	0.092096	0.538317	0.031290	79.131004	83.633499	130.488159	0.425121	0.000000	-1.616435	0.000000	0.000000	0.000000	0.179419	0.160696	-0.311582	0.000000	0.000000	2.000000	55.000000	0.000000
2909.631197	0.092757	0.538806	0.030223	79.378914	83.558830	130.616241	0.395218	0.000000	-1.564505	0.000000	0.000000	0.000000	0.198491	0.146737	-0.320165	0.000000	0.000000	2.000000	55.000000	0.000000
2909.634530	0.092757	0.538806	0.030223	79.378914	83.558830	130.616241	0.395218	0.000000	-1.564505	0.000000	0.000000	0.000000	0.198491	0.146737	-0.320165	0.000000	0.000000	2.000000	55.000000	0.000000
2909.637864	0.092757	0.538806	0.030223	79.378914	83.558830	130.616241	0.395218	0.000000	-1.564505	0.000000	0.000000	0.000000	0.198491	0.146737	-0.320165	0.000000	0.000000	2.000000	55.000000	0.000000
2909.641197	0.093404	0.539290	0.029221	79.628662	83.453613	130.667572	0.362137	0.000000	-1.511144	0.000000	0.000000	0.000000	0.194117	0.145077	-0.300525	0.000000	0.000000	2.000000	55.000000	0.000000
2909.644530	0.093404	0.539290	0.029221	79.628662	83.453613	130.667572	0.362137	0.000000	-1.511144	0.000000	0.000000	0.000000	0.194117	0.145077	-0.300525	0.000000	0.000000	2.000000	55.000000	0.000000
2909.647864	0.093404	0.539290	0.029221	79.628662	83.453613	130.667572	0.362137	0.000000	-1.511144	0.000000	0.000000	0.000000	0.194117	0.145077	-0.300525	0.000000	0.000000	2.000000	55.000000	0.000000
2909.651197	0.094084	0.539741	0.028281	79.869110	83.333946	130.318909	0.329783	0.000000	-1.461057	0.000000	0.000000	0.000000	0.203965	0.135412	-0.282186	0.000000	0.000000	2.000000	55.000000	0.000000
2909.654530	0.094084	0.539741	0.028281	79.869110	83.333946	130.318909	0.329783	0.000000	-1.461057	0.000000	0.000000	0.000000	0.203965	0.135412	-0.282186	0.000000	0.000000	2.000000	55.000000	0.000000
2909.657864	0.094084	0.539741	0.028281	79.869110	83.333946	130.318909	0.329783	0.000000	-1.461057	0.000000	0.000000	0.000000	0.203965	0.135412	-0.282186	0.000000	0.000000	2.000000	55.000000	0.000000
2909.661197	0.094728	0.540160	0.027415	80.071915	83.223129	129.871246	0.295789	0.000000	-1.414026	0.000000	0.000000	0.000000	0.193188	0.125826	-0.259788	0.000000	0.000000	2.000000	55.000000	0.000000
2909.664530	0.094728	0.540160	0.027415	80.071915	83.223129	129.871246	0.295789	0.000000	-1.414026	0.000000	0.000000	0.000000	0.193188	0.125826	-0.259788	0.000000	0.000000	2.000000	55.000000	0.000000
2909.667864	0.094728	0.540160	0.027415	80.071915	83.223129	129.871246	0.295789	0.000000	-1.414026	0.000000	0.000000	0.000000	0.193188	0.125826	-0.259788	0.000000	0.000000	2.000000	55.000000	0.000000
2909.671197	0.095409	0.540565	0.026628	80.215179	83.125343	129.512436	0.263591	0.000000	-1.370728	0.000000	0.000000	0.000000	0.204323	0.121467	-0.235977	0.000000	0.000000	2.000000	55.000000	0.000000
2909.674530	0.095409	0.540565	0.026628	80.215179	83.125343	129.512436	0.263591	0.000000	-1.370728	0.000000	0.000000	0.000000	0.204323	0.121467	-0.235977	0.000000	0.000000	2.000000	55.000000	0.000000
2909.677864	0.095409	0.540565	0.026628	80.215179	83.125343	129.512436	0.263591	0.000000	-1.370728	0.000000	0.000000	0.000000	0.204323	0.121467	-0.235977	0.000000	0.000000	2.000000	55.000000	0.000000
2909.681197	0.096124	0.540939	0.025903	80.303528	83.044289	129.224899	0.229537	0.000000	-1.331398	0.000000	0.000000	0.000000	0.214486	0.112150	-0.217570	0.000000	0.000000	2.000000	55.000000	0.000000
2909.684530	0.096124	0.540939	0.025903	80.303528	83.044289	129.224899	0.229537	0.000000	-1.331398	0.000000	0.000000	0.000000	0.214486	0.112150	-0.217570	0.000000	0.000000	2.000000	55.000000	0.000000
2909.687864	0.096124	0.540939	0.025903	80.303528	83.044289	129.224899	0.229537	0.000000	-1.331398	0.000000	0.000000	0.000000	0.214486	0.112150	-0.217570	0.000000	0.000000	2.000000	55.000000	0.000000
2909.691197	0.096124	0.540939	0.025903	80.347916	83.012962	129.039642	0.193790	0.000000	-1.295136	0.000000	0.000000	0.000000	0.214486	0.112150	-0.217570	0.000000	0.000000	2.000000	55.000000	0.000000
2909.694530	0.096808	0.541299	0.025271	80.347916	83.012962	129.039642	0.193790	0.000000	-1.295136	0.000000	0.000000	0.000000	0.205199	0.108012	-0.189641	0.000000	0.000000	2.000000	55.000000	0.000000
2909.697864	0.096808	0.541299	0.025271	80.347916	83.012962	129.039642	0.193790	0.000000	-1.295136	0.000000	0.000000	0.000000	0.205199	0.108012	-0.189641	0.000000	0.000000	2.000000	55.000000	0.000000
2909.701197	0.097491	0.541632	0.024642	80.368347	82.997246	128.908585	0.193790	0.000000	-1.295136	0.000000	0.000000	0.000000	0.204914	0.099728	-0.188687	0.000000	0.000000	2.000000	55.000000	0.000000
2909.704530	0.097491	0.541632	0.024642	80.368347	82.997246	128.908585	0.193790	0.000000	-1.295136	0.000000	0.000000	0.000000	0.204914	0.099728	-0.188687	0.000000	0.000000	2.000000	55.000000	0.000000
2909.707864	0.097491	0.541632	0.024642	80.368347	82.997246	128.908585	0.193790	0.000000	-1.295136	0.000000	0.000000	0.000000	0.204914	0.099728	-0.188687	0.000000	0.000000	2.000000	55.000000	0.000000
2909.711197	0.097491	0.541632	0.024642	80.382294	82.996635	128.801758	0.125438	0.000000	-1.232082	0.000000	0.000000	0.000000	0.204914	0.099728	-0.188687	0.000000	0.000000	2.000000	55.000000	0.000000
2909.714530	0.098110	0.541900	0.024057	80.382294	82.996635	128.801758	0.125438	0.000000	-1.232082	0.000000	0.000000	0.000000	0.185731	0.080423	-0.175416	0.000000	0.000000	2.000000	55.000000	0.000000
2909.717864	0.098110	0.541900	0.024057	80.382294	82.996635	128.801758	0.125438	0.000000	-1.232082	0.000000	0.000000	0.000000	0.185731	0.080423	-0.175416	0.000000	0.000000	2.000000	55.000000	0.000000
2909.721197	0.098683	0.542140	0.023485	80.392258	83.033157	128.742249	0.125438	0.000000	-1.232082	0.000000	0.000000	0.000000	0.171852	0.072191	-0.171553	0.000000	0.000000	2.000000	55.000000	0.000000
2909.724530	0.098683	0.542140	0.023485	80.392258	83.033157	128.742249	0.125438	0.000000	-1.232082	0.000000	0.000000	0.000000	0.171852	0.072191	-0.171553	0.000000	0.000000	2.000000	55.000000	0.000000
2909.727864	0.098683	0.542140	0.023485	80.392258	83.033157	128.742249	0.125438	0.000000	-1.232082	0.000000	0.000000	0.000000	0.171852	0.072191	-0.171553	0.000000	0.000000	2.000000	55.000000	0.000000
2909.731197	0.098683	0.542140	0.023485	80.390251	83.068794	128.706680	0.065841	0.000000	-1.174254	0.000000	0.000000	0.000000	0.171852	0.072191	-0.171553	0.000000	0.000000	2.000000	55.000000	0.000000
2909.734530	0.099223	0.542351	0.022989	80.390251	83.068794	128.706680	0.065841	0.000000	-1.174254	0.000000	0.000000	0.000000	0.161930	0.063230	-0.148750	0.000000	0.000000	2.000000	55.000000	0.000000
2909.737864	0.099223	0.542351	0.022989	80.390251	83.068794	128.706680	0.065841	0.000000	-1.174254	0.000000	0.000000	0.000000	0.161930	0.063230	-0.148750	0.000000	0.000000	2.000000	55.000000	0.000000
2909.741197	0.099676	0.542525	0.022539	80.390289	83.134109	128.706711	0.065841	0.000000	-1.174254	0.000000	0.000000	0.000000	0.135948	0.052132	-0.135181	0.000000	0.000000	2.000000	55.000000	0.000000
2909.744530	0.099676	0.542525	0.022539	80.390289	83.134109	128.706711	0.065841	0.000000	-1.174254	0.000000	0.000000	0.000000	0.135948	0.052132	-0.135181	0.000000	0.000000	2.000000	55.000000	0.000000
2909.747864	0.099676	0.542525	0.022539	80.390289	83.134109	128.706711	0.065841	0.000000	-1.174254	0.000000	0.000000	0.000000	0.135948	0.052132	-0.135181	0.000000	0.000000	2.000000	55.000000	0.000000
2909.751197	0.099676	0.542525	0.022539	80.389267	83.173714	128.688934	0.016195	0.000000	-1.126932	0.000000	0.000000	0.000000	0.135948	0.052132	-0.135181	0.000000	0.000000	2.000000	55.000000	0.000000
2909.754530	0.100093	0.542652	0.022147	80.389267	83.173714	128.688934	0.016195	0.000000	-1.126932	0.000000	0.000000	0.000000	0.125132	0.038148	-0.117623	0.000000	0.000000	2.000000	55.000000	0.000000
2909.757864	0.100093	0.542652	0.022147	80.389267	83.173714	128.688934	0.016195	0.000000	-1.126932	0.000000	0.000000	0.000000	0.125132	0.038148	-0.117623	0.000000	0.000000	2.000000	55.000000	0.000000
2909.761197	0.100431	0.542803	0.021831	80.385788	83.188881	128.656403	0.016195	0.000000	-1.126932	0.000000	0.000000	0.000000	0.101310	0.045344	-0.094524	0.000000	0.000000	2.000000	55.000000	0.000000
2909.764530	0.100431	0.542803	0.021831	80.385788	83.188881	128.656403	0.016195	0.000000	-1.126932	0.000000	0.000000	0.000000	0.101310	0.045344	-0.094524	0.000000	0.000000	2.000000	55.000000	0.000000
2909.767864	0.100431	0.542803	0.021831	80.385788	83.188881	128.656403	0.016195	0.000000	-1.126932	0.000000	0.000000	0.000000	0.101310	0.045344	-0.094524	0.000000	0.000000	2.000000	55.000000	0.000000
2909.771197	0.100431	0.542803	0.021831	80.382805	83.179924	128.611145	-0.021546	0.000000	-1.091574	0.000000	0.000000	0.000000	0.101310	0.045344	-0.094524	0.000000	0.000000	2.000000	55.000000	0.000000
2909.774530	0.100763	0.542942	0.021606	80.382805	83.179924	128.611145	-0.021546	0.000000	-1.091574	0.000000	0.000000	0.000000	0.099750	0.041617	-0.067552	0.000000	0.000000	2.000000	55.000000	0.000000
2909.777864	0.100763	0.542942	0.021606	80.382805	83.179924	128.611145	-0.021546	0.000000	-1.091574	0.000000	0.000000	0.000000	0.099750	0.041617	-0.067552	0.000000	0.000000	2.000000	55.000000	0.000000
2909.781197	0.100763	0.542942	0.021606	80.377716	83.130524	128.522446	-0.021546	0.000000	-1.091574	0.000000	0.000000	0.000000	0.099750	0.041617	-0.067552	0.000000	0.000000	2.000000	55.000000	0.000000
2909.784530	0.100763	0.542942	0.021606	80.377716	83.130524	128.522446	-0.021546	0.000000	-1.091574	0.000000	0.000000	0.000000	0.099750	0.041617	-0.067552	0.000000	0.000000	2.000000	55.000000	0.000000
2909.787864	0.101090	0.543095	0.021466	80.377716	83.130524	128.522446	-0.021546	0.000000	-1.091574	0.000000	0.000000	0.000000	0.097967	0.045948	-0.041944	0.000000	0.000000	2.000000	55.000000	0.000000
2909.791197	0.101370	0.543253	0.021444	80.371674	83.061081	128.416138	-0.038171	0.000000	-1.080315	0.000000	0.000000	0.000000	0.084040	0.047362	-0.006695	0.000000	0.000000	2.000000	55.000000	0.000000
2909.794530	0.101370	0.543253	0.021444	80.371674	83.061081	128.416138	-0.038171	0.000000	-1.080315	0.000000	0.000000	0.000000	0.084040	0.047362	-0.006695	0.000000	0.000000	2.000000	55.000000	0.000000
2909.797864	0.101370	0.543253	0.021444	80.371674	83.061081	128.416138	-0.038171	0.000000	-1.080315	0.000000	0.000000	0.000000	0.084040	0.047362	-0.006695	0.000000	0.000000	2.000000	55.000000	0.000000
2909.801197	0.101370	0.543253	0.021444	80.365021	82.947433	128.271561	-0.068505	0.000000	-1.072209	0.000000	0.000000	0.000000	0.084040	0.047362	-0.006695	0.000000	0.000000	2.000000	55.000000	0.000000
2909.804530	0.101591	0.543418	0.021477	80.365021	82.947433	128.271561	-0.068505	0.000000	-1.072209	0.000000	0.000000	0.000000	0.066162	0.049543	0.009702	0.000000	0.000000	2.000000	55.000000	0.000000
2909.807864	0.101591	0.543418	0.021477	80.365021	82.947433	128.271561	-0.068505	0.000000	-1.072209	0.000000	0.000000	0.000000	0.066162	0.049543	0.009702	0.000000	0.000000	2.000000	55.000000	0.000000
2909.811197	0.101591	0.543418	0.021477	80.355820	82.804314	128.112595	-0.068505	0.000000	-1.072209	0.000000	0.000000	0.000000	0.066162	0.049543	0.009702	0.000000	0.000000	2.000000	55.000000	0.000000
2909.814530	0.101591	0.543418	0.021477	80.355820	82.804314	128.112595	-0.068505	0.000000	-1.072209	0.000000	0.000000	0.000000	0.066162	0.049543	0.009702	0.000000	0.000000	2.000000	55.000000	0.000000
2909.817864	0.101734	0.543581	0.021591	80.355820	82.804314	128.112595	-0.068505	0.000000	-1.072209	0.000000	0.000000	0.000000	0.042912	0.048846	0.034318	0.000000	0.000000	2.000000	55.000000	0.000000
2909.821197	0.101734	0.543581	0.021591	80.345833	82.646896	127.949768	-0.079532	0.000000	-1.073826	0.000000	0.000000	0.000000	0.042912	0.048846	0.034318	0.000000	0.000000	2.000000	55.000000	0.000000
2909.824530	0.101734	0.543581	0.021591	80.345833	82.646896	127.949768	-0.079532	0.000000	-1.073826	0.000000	0.000000	0.000000	0.042912	0.048846	0.034318	0.000000	0.000000	2.000000	55.000000	0.000000
2909.827864	0.101734	0.543581	0.021591	80.345833	82.646896	127.949768	-0.079532	0.000000	-1.073826	0.000000	0.000000	0.000000	0.042912	0.048846	0.034318	0.000000	0.000000	2.000000	55.000000	0.000000
2909.831197	0.101764	0.543921	0.021958	80.335754	82.478912	127.787254	-0.086685	0.000000	-1.079546	0.000000	0.000000	0.000000	0.009145	0.102130	0.110169	0.000000	0.000000	2.000000	55.000000	0.000000
2909.834530	0.101764	0.543921	0.021958	80.335754	82.478912	127.787254	-0.086685	0.000000	-1.079546	0.000000	0.000000	0.000000	0.009145	0.102130	0.110169	0.000000	0.000000	2.000000	55.000000	0.000000
2909.837864	0.101764	0.543921	0.021958	80.335754	82.478912	127.787254	-0.086685	0.000000	-1.079546	0.000000	0.000000	0.000000	0.009145	0.102130	0.110169	0.000000	0.000000	2.000000	55.000000	0.000000
2909.841197	0.101711	0.544092	0.022156	80.325638	82.308578	127.625122	-0.088209	0.000000	-1.097907	0.000000	0.000000	0.000000	-0.015922	0.051115	0.059391	0.000000	0.000000	2.000000	55.000000	0.000000
2909.844530	0.101711	0.544092	0.022156	80.325638	82.308578	127.625122	-0.088209	0.000000	-1.097907	0.000000	0.000000	0.000000	-0.015922	0.051115	0.059391	0.000000	0.000000	2.000000	55.000000	0.000000
2909.847864	0.101711	0.544092	0.022156	80.325638	82.308578	127.625122	-0.088209	0.000000	-1.097907	0.000000	0.000000	0.000000	-0.015922	0.051115	0.059391	0.000000	0.000000	2.000000	55.000000	0.000000
2909.851197	0.101711	0.544092	0.022156	80.314751	82.129478	127.459198	-0.085555	0.000000	-1.107806	0.000000	0.000000	0.000000	-0.015922	0.051115	0.059391	0.000000	0.000000	2.000000	55.000000	0.000000
2909.854530	0.101621	0.544269	0.022404	80.314751	82.129478	127.459198	-0.085555	0.000000	-1.107806	0.000000	0.000000	0.000000	-0.027041	0.053331	0.074366	0.000000	0.000000	2.000000	55.000000	0.000000
2909.857864	0.101621	0.544269	0.022404	80.314751	82.129478	127.459198	-0.085555	0.000000	-1.107806	0.000000	0.000000	0.000000	-0.027041	0.053331	0.074366	0.000000	0.000000	2.000000	55.000000	0.000000
2909.861197	0.101621	0.544269	0.022404	80.303772	81.950714	127.293625	-0.085555	0.000000	-1.107806	0.000000	0.000000	0.000000	-0.027041	0.053331	0.074366	0.000000	0.000000	2.000000	55.000000	0.000000
2909.864530	0.101621	0.544269	0.022404	80.303772	81.950714	127.293625	-0.085555	0.000000	-1.107806	0.000000	0.000000	0.000000	-0.027041	0.053331	0.074366	0.000000	0.000000	2.000000	55.000000	0.000000
2909.867864	0.101503	0.544457	0.022634	80.303772	81.950714	127.293625	-0.085555	0.000000	-1.107806	0.000000	0.000000	0.000000	-0.035353	0.056313	0.069021	0.000000	0.000000	2.000000	55.000000	0.000000
2909.871197	0.101503	0.544457	0.022634	80.293518	81.764534	127.129135	-0.081048	0.000000	-1.120200	0.000000	0.000000	0.000000	-0.035353	0.056313	0.069021	0.000000	0.000000	2.000000	55.000000	0.000000
2909.874530	0.101503	0.544457	0.022634	80.293518	81.764534	127.129135	-0.081048	0.000000	-1.120200	0.000000	0.000000	0.000000	-0.035353	0.056313	0.069021	0.000000	0.000000	2.000000	55.000000	0.000000
2909.877864	0.101503	0.544457	0.022634	80.293518	81.764534	127.129135	-0.081048	0.000000	-1.120200	0.000000	0.000000	0.000000	-0.035353	0.056313	0.069021	0.000000	0.000000	2.000000	55.000000	0.000000
2909.881197	0.101290	0.544909	0.023205	80.297737	81.540993	126.899551	-0.075156	0.000000	-1.131703	0.000000	0.000000	0.000000	-0.063791	0.135430	0.171410	0.000000	0.000000	2.000000	55.000000	0.000000
2909.884530	0.101290	0.544909	0.023205	80.297737	81.540993	126.899551	-0.075156	0.000000	-1.131703	0.000000	0.000000	0.000000	-0.063791	0.135430	0.171410	0.000000	0.000000	2.000000	55.000000	0.000000
2909.887864	0.101290	0.544909	0.023205	80.297737	81.540993	126.899551	-0.075156	0.000000	-1.131703	0.000000	0.000000	0.000000	-0.063791	0.135430	0.171410	0.000000	0.000000	2.000000	55.000000	0.000000
2909.891197	0.101151	0.545146	0.023561	80.359207	81.269897	126.558899	-0.064524	0.000000	-1.160272	0.000000	0.000000	0.000000	-0.041864	0.071114	0.106647	0.000000	0.000000	2.000000	55.000000	0.000000
2909.894530	0.101151	0.545146	0.023561	80.359207	81.269897	126.558899	-0.064524	0.000000	-1.160272	0.000000	0.000000	0.000000	-0.041864	0.071114	0.106647	0.000000	0.000000	2.000000	55.000000	0.000000
2909.897864	0.101151	0.545146	0.023561	80.359207	81.269897	126.558899	-0.064524	0.000000	-1.160272	0.000000	0.000000	0.000000	-0.041864	0.071114	0.106647	0.000000	0.000000	2.000000	55.000000	0.000000
2909.901197	0.101151	0.545146	0.023561	80.479012	80.999672	126.152405	-0.057546	0.000000	-1.178046	0.000000	0.000000	0.000000	-0.041864	0.071114	0.106647	0.000000	0.000000	2.000000	55.000000	0.000000
2909.904530	0.101019	0.545417	0.023952	80.479012	80.999672	126.152405	-0.057546	0.000000	-1.178046	0.000000	0.000000	0.000000	-0.039722	0.081445	0.117254	0.000000	0.000000	2.000000	55.000000	0.000000
2909.907864	0.101019	0.545417	0.023952	80.479012	80.999672	126.152405	-0.057546	0.000000	-1.178046	0.000000	0.000000	0.000000	-0.039722	0.081445	0.117254	0.000000	0.000000	2.000000	55.000000	0.000000
2909.911197	0.100845	0.545679	0.024374	80.640610	80.790848	125.765831	-0.057546	0.000000	-1.178046	0.000000	0.000000	0.000000	-0.052135	0.078602	0.126793	0.000000	0.000000	2.000000	55.000000	0.000000
2909.914530	0.100845	0.545679	0.024374	80.640610	80.790848	125.765831	-0.057546	0.000000	-1.178046	0.000000	0.000000	0.000000	-0.052135	0.078602	0.126793	0.000000	0.000000	2.000000	55.000000	0.000000
2909.917864	0.100845	0.545679	0.024374	80.640610	80.790848	125.765831	-0.057546	0.000000	-1.178046	0.000000	0.000000	0.000000	-0.052135	0.078602	0.126793	0.000000	0.000000	2.000000	55.000000	0.000000
2909.921197	0.100845	0.545679	0.024374	80.836868	80.621979	125.379433	-0.042237	0.000000	-1.218721	0.000000	0.000000	0.000000	-0.052135	0.078602	0.126793	0.000000	0.000000	2.000000	55.000000	0.000000
2909.924530	0.100684	0.545939	0.024860	80.836868	80.621979	125.379433	-0.042237	0.000000	-1.218721	0.000000	0.000000	0.000000	-0.048342	0.077999	0.145535	0.000000	0.000000	2.000000	55.000000	0.000000
2909.927864	0.100684	0.545939	0.024860	80.836868	80.621979	125.379433	-0.042237	0.000000	-1.218721	0.000000	0.000000	0.000000	-0.048342	0.077999	0.145535	0.000000	0.000000	2.000000	55.000000	0.000000
2909.931197	0.100549	0.546217	0.025357	81.049965	80.456238	124.976768	-0.042237	0.000000	-1.218721	0.000000	0.000000	0.000000	-0.040521	0.083240	0.149324	0.000000	0.000000	2.000000	55.000000	0.000000
2909.934530	0.100549	0.546217	0.025357	81.049965	80.456238	124.976768	-0.042237	0.000000	-1.218721	0.000000	0.000000	0.000000	-0.040521	0.083240	0.149324	0.000000	0.000000	2.000000	55.000000	0.000000
2909.937864	0.100549	0.546217	0.025357	81.049965	80.456238	124.976768	-0.042237	0.000000	-1.218721	0.000000	0.000000	0.000000	-0.040521	0.083240	0.149324	0.000000	0.000000	2.000000	55.000000	0.000000
2909.941197	0.100444	0.546502	0.025890	81.254707	80.281204	124.570511	-0.027426	0.000000	-1.267864	0.000000	0.000000	0.000000	-0.031290	0.085585	0.159859	0.000000	0.000000	2.000000	55.000000	0.000000
2909.944530	0.100444	0.546502	0.025890	81.254707	80.281204	124.570511	-0.027426	0.000000	-1.267864	0.000000	0.000000	0.000000	-0.031290	0.085585	0.159859	0.000000	0.000000	2.000000	55.000000	0.000000
2909.947864	0.100444	0.546502	0.025890	81.254707	80.281204	124.570511	-0.027426	0.000000	-1.267864	0.000000	0.000000	0.000000	-0.031290	0.085585	0.159859	0.000000	0.000000	2.000000	55.000000	0.000000
2909.951197	0.100384	0.546814	0.026408	81.464729	80.113693	124.163773	-0.022211	0.000000	-1.294507	0.000000	0.000000	0.000000	-0.017969	0.093773	0.155446	0.000000	0.000000	2.000000	55.000000	0.000000
2909.954530	0.100384	0.546814	0.026408	81.464729	80.113693	124.163773	-0.022211	0.000000	-1.294507	0.000000	0.000000	0.000000	-0.017969	0.093773	0.155446	0.000000	0.000000	2.000000	55.000000	0.000000
2909.957864	0.100384	0.546814	0.026408	81.464729	80.113693	124.163773	-0.022211	0.000000	-1.294507	0.000000	0.000000	0.000000	-0.017969	0.093773	0.155446	0.000000	0.000000	2.000000	55.000000	0.000000
2909.961197	0.100384	0.546814	0.026408	81.698441	79.942909	123.722321	-0.019216	0.000000	-1.320415	0.000000	0.000000	0.000000	-0.017969	0.093773	0.155446	0.000000	0.000000	2.000000	55.000000	0.000000
2909.964530	0.100332	0.547135	0.026966	81.698441	79.942909	123.722321	-0.019216	0.000000	-1.320415	0.000000	0.000000	0.000000	-0.015597	0.096134	0.167386	0.000000	0.000000	2.000000	55.000000	0.000000
2909.967864	0.100332	0.547135	0.026966	81.698441	79.942909	123.722321	-0.019216	0.000000	-1.320415	0.000000	0.000000	0.000000	-0.015597	0.096134	0.167386	0.000000	0.000000	2.000000	55.000000	0.000000
2909.971197	0.100308	0.547446	0.027541	81.967834	79.860092	123.336426	-0.019216	0.000000	-1.320415	0.000000	0.000000	0.000000	-0.007431	0.093332	0.172576	0.000000	0.000000	2.000000	55.000000	0.000000
2909.974530	0.100308	0.547446	0.027541	81.967834	79.860092	123.336426	-0.019216	0.000000	-1.320415	0.000000	0.000000	0.000000	-0.007431	0.093332	0.172576	0.000000	0.000000	2.000000	55.000000	0.000000
2909.977864	0.100308	0.547446	0.027541	81.967834	79.860092	123.336426	-0.019216	0.000000	-1.320415	0.000000	0.000000	0.000000	-0.007431	0.093332	0.172576	0.000000	0.000000	2.000000	55.000000	0.000000
2909.981197	0.100279	0.547740	0.028099	82.290062	79.743134	122.857918	-0.015378	0.000000	-1.377075	0.000000	0.000000	0.000000	-0.008651	0.088267	0.167144	0.000000	0.000000	2.000000	55.000000	0.000000
2909.984530	0.100279	0.547740	0.028099	82.290062	79.743134	122.857918	-0.015378	0.000000	-1.377075	0.000000	0.000000	0.000000	-0.008651	0.088267	0.167144	0.000000	0.000000	2.000000	55.000000	0.000000
2909.987864	0.100279	0.547740	0.028099	82.290062	79.743134	122.857918	-0.015378	0.000000	-1.377075	0.000000	0.000000	0.000000	-0.008651	0.088267	0.167144	0.000000	0.000000	2.000000	55.000000	0.000000
2909.991197	0.100228	0.547981	0.028670	82.651367	79.570801	122.284622	-0.013936	0.000000	-1.404932	0.000000	0.000000	0.000000	-0.015091	0.072111	0.171363	0.000000	0.000000	2.000000	55.000000	0.000000
2909.994530	0.100228	0.547981	0.028670	82.651367	79.570801	122.284622	-0.013936	0.000000	-1.404932	0.000000	0.000000	0.000000	-0.015091	0.072111	0.171363	0.000000	0.000000	2.000000	55.000000	0.000000
2909.997864	0.100228	0.547981	0.028670	82.651367	79.570801	122.284622	-0.013936	0.000000	-1.404932	0.000000	0.000000	0.000000	-0.015091	0.072111	0.171363	0.000000	0.000000	2.000000	55.000000	0.000000
2910.001197	0.100228	0.547981	0.028670	83.020226	79.333305	121.644157	-0.011421	0.000000	-1.433493	0.000000	0.000000	0.000000	-0.015091	0.072111	0.171363	0.000000	0.000000	2.000000	55.000000	0.000000
2910.004530	0.100195	0.548159	0.029206	83.020226	79.333305	121.644157	-0.011421	0.000000	-1.433493	0.000000	0.000000	0.000000	-0.010173	0.053663	0.160714	0.000000	0.000000	2.000000	55.000000	0.000000
2910.007864	0.100195	0.548159	0.029206	83.020226	79.333305	121.644157	-0.011421	0.000000	-1.433493	0.000000	0.000000	0.000000	-0.010173	0.053663	0.160714	0.000000	0.000000	2.000000	55.000000	0.000000
2910.011197	0.100138	0.548311	0.029751	83.363449	79.132698	121.072426	-0.011421	0.000000	-1.433493	0.000000	0.000000	0.000000	-0.016915	0.045558	0.163521	0.000000	0.000000	2.000000	55.000000	0.000000
2910.014530	0.100138	0.548311	0.029751	83.363449	79.132698	121.072426	-0.011421	0.000000	-1.433493	0.000000	0.000000	0.000000	-0.016915	0.045558	0.163521	0.000000	0.000000	2.000000	55.000000	0.000000
2910.017864	0.100138	0.548311	0.029751	83.363449	79.132698	121.072426	-0.011421	0.000000	-1.433493	0.000000	0.000000	0.000000	-0.016915	0.045558	0.163521	0.000000	0.000000	2.000000	55.000000	0.000000
2910.021197	0.100138	0.548311	0.029751	83.652817	78.930298	120.560425	-0.006906	0.000000	-1.487532	0.000000	0.000000	0.000000	-0.016915	0.045558	0.163521	0.000000	0.000000	2.000000	55.000000	0.000000
2910.024530	0.100094	0.548411	0.030238	83.652817	78.930298	120.560425	-0.006906	0.000000	-1.487532	0.000000	0.000000	0.000000	-0.013348	0.029952	0.146174	0.000000	0.000000	2.000000	55.000000	0.000000
2910.027864	0.100094	0.548411	0.030238	83.652817	78.930298	120.560425	-0.006906	0.000000	-1.487532	0.000000	0.000000	0.000000	-0.013348	0.029952	0.146174	0.000000	0.000000	2.000000	55.000000	0.000000
2910.031197	0.100052	0.548528	0.030743	83.872536	78.758659	120.160149	-0.006906	0.000000	-1.487532	0.000000	0.000000	0.000000	-0.012359	0.035176	0.151398	0.000000	0.000000	2.000000	55.000000	0.000000
2910.034530	0.100052	0.548528	0.030743	83.872536	78.758659	120.160149	-0.006906	0.000000	-1.487532	0.000000	0.000000	0.000000	-0.012359	0.035176	0.151398	0.000000	0.000000	2.000000	55.000000	0.000000
2910.037864	0.100052	0.548528	0.030743	83.872536	78.758659	120.160149	-0.006906	0.000000	-1.487532	0.000000	0.000000	0.000000	-0.012359	0.035176	0.151398	0.000000	0.000000	2.000000	55.000000	0.000000
2910.041197	0.100052	0.548528	0.030743	84.035767	78.667770	119.898849	-0.002622	0.000000	-1.537127	0.000000	0.000000	0.000000	-0.012359	0.035176	0.151398	0.000000	0.000000	2.000000	55.000000	0.000000
2910.044530	0.100003	0.548638	0.031207	84.035767	78.667770	119.898849	-0.002622	0.000000	-1.537127	0.000000	0.000000	0.000000	-0.014917	0.032925	0.139317	0.000000	0.000000	2.000000	55.000000	0.000000
2910.047864	0.100003	0.548638	0.031207	84.035767	78.667770	119.898849	-0.002622	0.000000	-1.537127	0.000000	0.000000	0.000000	-0.014917	0.032925	0.139317	0.000000	0.000000	2.000000	55.000000	0.000000
2910.051197	0.099926	0.548731	0.031658	84.167397	78.633530	119.735687	-0.002622	0.000000	-1.537127	0.000000	0.000000	0.000000	-0.023045	0.027709	0.135415	0.000000	0.000000	2.000000	55.000000	0.000000
2910.054530	0.099926	0.548731	0.031658	84.167397	78.633530	119.735687	-0.002622	0.000000	-1.537127	0.000000	0.000000	0.000000	-0.023045	0.027709	0.135415	0.000000	0.000000	2.000000	55.000000	0.000000
2910.057864	0.099926	0.548731	0.031658	84.167397	78.633530	119.735687	-0.002622	0.000000	-1.537127	0.000000	0.000000	0.000000	-0.023045	0.027709	0.135415	0.000000	0.000000	2.000000	55.000000	0.000000
2910.061197	0.099818	0.548788	0.032079	84.293945	78.754845	119.743149	0.003705	0.000000	-1.582916	0.000000	0.000000	0.000000	-0.032262	0.017278	0.126248	0.000000	0.000000	2.000000	55.000000	0.000000
2910.064530	0.099818	0.548788	0.032079	84.293945	78.754845	119.743149	0.003705	0.000000	-1.582916	0.000000	0.000000	0.000000	-0.032262	0.017278	0.126248	0.000000	0.000000	2.000000	55.000000	0.000000
2910.067864	0.099818	0.548788	0.032079	84.293945	78.754845	119.743149	0.003705	0.000000	-1.582916	0.000000	0.000000	0.000000	-0.032262	0.017278	0.126248	0.000000	0.000000	2.000000	55.000000	0.000000
2910.071197	0.099818	0.548788	0.032079	84.420509	78.910332	119.789566	0.009082	0.000000	-1.603957	0.000000	0.000000	0.000000	-0.032262	0.017278	0.126248	0.000000	0.000000	2.000000	55.000000	0.000000
2910.074530	0.099684	0.548828	0.032487	84.420509	78.910332	119.789566	0.009082	0.000000	-1.603957	0.000000	0.000000	0.000000	-0.040406	0.012035	0.122355	0.000000	0.000000	2.000000	55.000000	0.000000
2910.077864	0.099684	0.548828	0.032487	84.420509	78.910332	119.789566	0.009082	0.000000	-1.603957	0.000000	0.000000	0.000000	-0.040406	0.012035	0.122355	0.000000	0.000000	2.000000	55.000000	0.000000
2910.081197	0.099684	0.548828	0.032487	84.519920	78.960098	119.759689	0.009082	0.000000	-1.603957	0.000000	0.000000	0.000000	-0.040406	0.012035	0.122355	0.000000	0.000000	2.000000	55.000000	0.000000
2910.084530	0.099684	0.548828	0.032487	84.519920	78.960098	119.759689	0.009082	0.000000	-1.603957	0.000000	0.000000	0.000000	-0.040406	0.012035	0.122355	0.000000	0.000000	2.000000	55.000000	0.000000
2910.087864	0.099523	0.548824	0.032887	84.519920	78.960098	119.759689	0.009082	0.000000	-1.603957	0.000000	0.000000	0.000000	-0.048263	-0.001391	0.119936	0.000000	0.000000	2.000000	55.000000	0.000000
2910.091197	0.099366	0.548809	0.033309	84.570251	78.981873	119.753983	0.015816	0.000000	-1.624350	0.000000	0.000000	0.000000	-0.047011	-0.004391	0.126632	0.000000	0.000000	2.000000	55.000000	0.000000
2910.094530	0.099366	0.548809	0.033309	84.570251	78.981873	119.753983	0.015816	0.000000	-1.624350	0.000000	0.000000	0.000000	-0.047011	-0.004391	0.126632	0.000000	0.000000	2.000000	55.000000	0.000000
2910.097864	0.099366	0.548809	0.033309	84.570251	78.981873	119.753983	0.015816	0.000000	-1.624350	0.000000	0.000000	0.000000	-0.047011	-0.004391	0.126632	0.000000	0.000000	2.000000	55.000000	0.000000
2910.101197	0.099366	0.548809	0.033309	84.574074	79.032478	119.821228	0.031695	0.000000	-1.665444	0.000000	0.000000	0.000000	-0.047011	-0.004391	0.126632	0.000000	0.000000	2.000000	55.000000	0.000000
2910.104530	0.099248	0.548787	0.033681	84.574074	79.032478	119.821228	0.031695	0.000000	-1.665444	0.000000	0.000000	0.000000	-0.035576	-0.006693	0.111760	0.000000	0.000000	2.000000	55.000000	0.000000
2910.107864	0.099248	0.548787	0.033681	84.574074	79.032478	119.821228	0.031695	0.000000	-1.665444	0.000000	0.000000	0.000000	-0.035576	-0.006693	0.111760	0.000000	0.000000	2.000000	55.000000	0.000000
2910.111197	0.099248	0.548787	0.033681	84.568810	78.952576	119.760704	0.031695	0.000000	-1.665444	0.000000	0.000000	0.000000	-0.035576	-0.006693	0.111760	0.000000	0.000000	2.000000	55.000000	0.000000
2910.114530	0.099248	0.548787	0.033681	84.568810	78.952576	119.760704	0.031695	0.000000	-1.665444	0.000000	0.000000	0.000000	-0.035576	-0.006693	0.111760	0.000000	0.000000	2.000000	55.000000	0.000000
2910.117864	0.099161	0.548744	0.034094	84.568810	78.952576	119.760704	0.031695	0.000000	-1.665444	0.000000	0.000000	0.000000	-0.025947	-0.012713	0.123786	0.000000	0.000000	2.000000	55.000000	0.000000
2910.121197	0.099115	0.548739	0.034470	84.567581	78.950745	119.771042	0.037624	0.000000	-1.684071	0.000000	0.000000	0.000000	-0.013683	-0.001538	0.112724	0.000000	0.000000	2.000000	55.000000	0.000000
2910.124530	0.099115	0.548739	0.034470	84.567581	78.950745	119.771042	0.037624	0.000000	-1.684071	0.000000	0.000000	0.000000	-0.013683	-0.001538	0.112724	0.000000	0.000000	2.000000	55.000000	0.000000
2910.127864	0.099115	0.548739	0.034470	84.567581	78.950745	119.771042	0.037624	0.000000	-1.684071	0.000000	0.000000	0.000000	-0.013683	-0.001538	0.112724	0.000000	0.000000	2.000000	55.000000	0.000000
2910.131197	0.099115	0.548739	0.034470	84.570534	79.045708	119.867935	0.044229	0.000000	-1.723490	0.000000	0.000000	0.000000	-0.013683	-0.001538	0.112724	0.000000	0.000000	2.000000	55.000000	0.000000
2910.134530	0.099156	0.548699	0.034792	84.570534	79.045708	119.867935	0.044229	0.000000	-1.723490	0.000000	0.000000	0.000000	0.012168	-0.012048	0.096528	0.000000	0.000000	2.000000	55.000000	0.000000
2910.137864	0.099156	0.548699	0.034792	84.570534	79.045708	119.867935	0.044229	0.000000	-1.723490	0.000000	0.000000	0.000000	0.012168	-0.012048	0.096528	0.000000	0.000000	2.000000	55.000000	0.000000
2910.141197	0.099156	0.548699	0.034792	84.579857	79.416321	120.235786	0.044229	0.000000	-1.723490	0.000000	0.000000	0.000000	0.012168	-0.012048	0.096528	0.000000	0.000000	2.000000	55.000000	0.000000
2910.144530	0.099156	0.548699	0.034792	84.579857	79.416321	120.235786	0.044229	0.000000	-1.723490	0.000000	0.000000	0.000000	0.012168	-0.012048	0.096528	0.000000	0.000000	2.000000	55.000000	0.000000
2910.147864	0.099239	0.548669	0.035081	84.579857	79.416321	120.235786	0.044229	0.000000	-1.723490	0.000000	0.000000	0.000000	0.024819	-0.009060	0.086947	0.000000	0.000000	2.000000	55.000000	0.000000
2910.151197	0.099239	0.548669	0.035081	84.596298	80.046806	120.854790	0.042201	0.000000	-1.739578	0.000000	0.000000	0.000000	0.024819	-0.009060	0.086947	0.000000	0.000000	2.000000	55.000000	0.000000
2910.154530	0.099239	0.548669	0.035081	84.596298	80.046806	120.854790	0.042201	0.000000	-1.739578	0.000000	0.000000	0.000000	0.024819	-0.009060	0.086947	0.000000	0.000000	2.000000	55.000000	0.000000
2910.157864	0.099239	0.548669	0.035081	84.596298	80.046806	120.854790	0.042201	0.000000	-1.739578	0.000000	0.000000	0.000000	0.024819	-0.009060	0.086947	0.000000	0.000000	2.000000	55.000000	0.000000
2910.161197	0.099493	0.548568	0.035500	84.612129	80.686516	121.477570	0.038065	0.000000	-1.754069	0.000000	0.000000	0.000000	0.076419	-0.030151	0.125529	0.000000	0.000000	2.000000	55.000000	0.000000
2910.164530	0.099493	0.548568	0.035500	84.612129	80.686516	121.477570	0.038065	0.000000	-1.754069	0.000000	0.000000	0.000000	0.076419	-0.030151	0.125529	0.000000	0.000000	2.000000	55.000000	0.000000
2910.167864	0.099493	0.548568	0.035500	84.612129	80.686516	121.477570	0.038065	0.000000	-1.754069	0.000000	0.000000	0.000000	0.076419	-0.030151	0.125529	0.000000	0.000000	2.000000	55.000000	0.000000
2910.171197	0.099493	0.548568	0.035500	84.627136	81.296570	122.079376	0.025328	0.000000	-1.774990	0.000000	0.000000	0.000000	0.076419	-0.030151	0.125529	0.000000	0.000000	2.000000	55.000000	0.000000
2910.174530	0.099670	0.548488	0.035651	84.627136	81.296570	122.079376	0.025328	0.000000	-1.774990	0.000000	0.000000	0.000000	0.052982	-0.024082	0.045304	0.000000	0.000000	2.000000	55.000000	0.000000
2910.177864	0.099670	0.548488	0.035651	84.627136	81.296570	122.079376	0.025328	0.000000	-1.774990	0.000000	0.000000	0.000000	0.052982	-0.024082	0.045304	0.000000	0.000000	2.000000	55.000000	0.000000
2910.181197	0.099670	0.548488	0.035651	84.635895	81.675125	122.437302	0.025328	0.000000	-1.774990	0.000000	0.000000	0.000000	0.052982	-0.024082	0.045304	0.000000	0.000000	2.000000	55.000000	0.000000
2910.184530	0.099670	0.548488	0.035651	84.635895	81.675125	122.437302	0.025328	0.000000	-1.774990	0.000000	0.000000	0.000000	0.052982	-0.024082	0.045304	0.000000	0.000000	2.000000	55.000000	0.000000
2910.187864	0.099870	0.548408	0.035797	84.635895	81.675125	122.437302	0.025328	0.000000	-1.774990	0.000000	0.000000	0.000000	0.060026	-0.024092	0.043853	0.000000	0.000000	2.000000	55.000000	0.000000
2910.191197	0.099870	0.548408	0.035797	84.638596	81.783646	122.524239	0.016498	0.000000	-1.782541	0.000000	0.000000	0.000000	0.060026	-0.024092	0.043853	0.000000	0.000000	2.000000	55.000000	0.000000
2910.194530	0.099870	0.548408	0.035797	84.638596	81.783646	122.524239	0.016498	0.000000	-1.782541	0.000000	0.000000	0.000000	0.060026	-0.024092	0.043853	0.000000	0.000000	2.000000	55.000000	0.000000
2910.197864	0.099870	0.548408	0.035797	84.638596	81.783646	122.524239	0.016498	0.000000	-1.782541	0.000000	0.000000	0.000000	0.060026	-0.024092	0.043853	0.000000	0.000000	2.000000	55.000000	0.000000
2910.201197	0.100337	0.548180	0.035938	84.641708	81.902405	122.618942	0.006493	0.000000	-1.789850	0.000000	0.000000	0.000000	0.140159	-0.068378	0.042157	0.000000	0.000000	2.000000	55.000000	0.000000
2910.204530	0.100337	0.548180	0.035938	84.641708	81.902405	122.618942	0.006493	0.000000	-1.789850	0.000000	0.000000	0.000000	0.140159	-0.068378	0.042157	0.000000	0.000000	2.000000	55.000000	0.000000
2910.207864	0.100337	0.548180	0.035938	84.641708	81.902405	122.618942	0.006493	0.000000	-1.789850	0.000000	0.000000	0.000000	0.140159	-0.068378	0.042157	0.000000	0.000000	2.000000	55.000000	0.000000
2910.211197	0.100337	0.548180	0.035938	84.642296	81.999336	122.687920	-0.016866	0.000000	-1.796876	0.000000	0.000000	0.000000	0.140159	-0.068378	0.042157	0.000000	0.000000	2.000000	55.000000	0.000000
2910.214530	0.100592	0.548084	0.035989	84.642296	81.999336	122.687920	-0.016866	0.000000	-1.796876	0.000000	0.000000	0.000000	0.076300	-0.028582	0.015492	0.000000	0.000000	2.000000	55.000000	0.000000
2910.217864	0.100592	0.548084	0.035989	84.642296	81.999336	122.687920	-0.016866	0.000000	-1.796876	0.000000	0.000000	0.000000	0.076300	-0.028582	0.015492	0.000000	0.000000	2.000000	55.000000	0.000000
2910.221197	0.100592	0.548084	0.035989	84.643318	82.066124	122.719482	-0.016866	0.000000	-1.796876	0.000000	0.000000	0.000000	0.076300	-0.028582	0.015492	0.000000	0.000000	2.000000	55.000000	0.000000
2910.224530	0.100592	0.548084	0.035989	84.643318	82.066124	122.719482	-0.016866	0.000000	-1.796876	0.000000	0.000000	0.000000	0.076300	-0.028582	0.015492	0.000000	0.000000	2.000000	55.000000	0.000000
2910.227864	0.100943	0.548007	0.036039	84.643318	82.066124	122.719482	-0.016866	0.000000	-1.796876	0.000000	0.000000	0.000000	0.105494	-0.023372	0.014959	0.000000	0.000000	2.000000	55.000000	0.000000
2910.231197	0.101341	0.547956	0.036074	84.643318	82.109650	122.719498	-0.029583	0.000000	-1.799458	0.000000	0.000000	0.000000	0.119278	-0.015125	0.010535	0.000000	0.000000	2.000000	55.000000	0.000000
2910.234530	0.101341	0.547956	0.036074	84.643318	82.109650	122.719498	-0.029583	0.000000	-1.799458	0.000000	0.000000	0.000000	0.119278	-0.015125	0.010535	0.000000	0.000000	2.000000	55.000000	0.000000
2910.237864	0.101341	0.547956	0.036074	84.643318	82.109650	122.719498	-0.029583	0.000000	-1.799458	0.000000	0.000000	0.000000	0.119278	-0.015125	0.010535	0.000000	0.000000	2.000000	55.000000	0.000000
2910.241197	0.101341	0.547956	0.036074	84.641815	82.162735	122.725304	-0.067045	0.000000	-1.803707	0.000000	0.000000	0.000000	0.119278	-0.015125	0.010535	0.000000	0.000000	2.000000	55.000000	0.000000
2910.244530	0.101785	0.547906	0.036099	84.641815	82.162735	122.725304	-0.067045	0.000000	-1.803707	0.000000	0.000000	0.000000	0.133358	-0.015122	0.007537	0.000000	0.000000	2.000000	55.000000	0.000000
2910.247864	0.101785	0.547906	0.036099	84.641815	82.162735	122.725304	-0.067045	0.000000	-1.803707	0.000000	0.000000	0.000000	0.133358	-0.015122	0.007537	0.000000	0.000000	2.000000	55.000000	0.000000
2910.251197	0.101785	0.547906	0.036099	84.640755	82.185654	122.693695	-0.067045	0.000000	-1.803707	0.000000	0.000000	0.000000	0.133358	-0.015122	0.007537	0.000000	0.000000	2.000000	55.000000	0.000000
2910.254530	0.101785	0.547906	0.036099	84.640755	82.185654	122.693695	-0.067045	0.000000	-1.803707	0.000000	0.000000	0.000000	0.133358	-0.015122	0.007537	0.000000	0.000000	2.000000	55.000000	0.000000
2910.257864	0.102276	0.547883	0.036109	84.640755	82.185654	122.693695	-0.067045	0.000000	-1.803707	0.000000	0.000000	0.000000	0.147142	-0.006879	0.003045	0.000000	0.000000	2.000000	55.000000	0.000000
2910.261197	0.102794	0.547877	0.036132	84.638641	82.179825	122.630478	-0.089271	0.000000	-1.804963	0.000000	0.000000	0.000000	0.155297	-0.001643	0.006688	0.000000	0.000000	2.000000	55.000000	0.000000
2910.264530	0.102794	0.547877	0.036132	84.638641	82.179825	122.630478	-0.089271	0.000000	-1.804963	0.000000	0.000000	0.000000	0.155297	-0.001643	0.006688	0.000000	0.000000	2.000000	55.000000	0.000000
2910.267864	0.102794	0.547877	0.036132	84.638641	82.179825	122.630478	-0.089271	0.000000	-1.804963	0.000000	0.000000	0.000000	0.155297	-0.001643	0.006688	0.000000	0.000000	2.000000	55.000000	0.000000
2910.271197	0.102794	0.547877	0.036132	84.635498	82.140045	122.535873	-0.139678	0.000000	-1.806585	0.000000	0.000000	0.000000	0.155297	-0.001643	0.006688	0.000000	0.000000	2.000000	55.000000	0.000000
2910.274530	0.103306	0.547909	0.036126	84.635498	82.140045	122.535873	-0.139678	0.000000	-1.806585	0.000000	0.000000	0.000000	0.153627	0.009615	-0.001641	0.000000	0.000000	2.000000	55.000000	0.000000
2910.277864	0.103306	0.547909	0.036126	84.635498	82.140045	122.535873	-0.139678	0.000000	-1.806585	0.000000	0.000000	0.000000	0.153627	0.009615	-0.001641	0.000000	0.000000	2.000000	55.000000	0.000000
2910.281197	0.103306	0.547909	0.036126	84.633415	82.131691	122.472862	-0.139678	0.000000	-1.806585	0.000000	0.000000	0.000000	0.153627	0.009615	-0.001641	0.000000	0.000000	2.000000	55.000000	0.000000
2910.284530	0.103306	0.547909	0.036126	84.633415	82.131691	122.472862	-0.139678	0.000000	-1.806585	0.000000	0.000000	0.000000	0.153627	0.009615	-0.001641	0.000000	0.000000	2.000000	55.000000	0.000000
2910.287864	0.103762	0.547962	0.036085	84.633415	82.131691	122.472862	-0.139678	0.000000	-1.806585	0.000000	0.000000	0.000000	0.136783	0.015687	-0.012260	0.000000	0.000000	2.000000	55.000000	0.000000
2910.291197	0.104221	0.548031	0.036062	84.626595	82.030937	122.329384	-0.165282	0.000000	-1.806312	0.000000	0.000000	0.000000	0.137894	0.020934	-0.007139	0.000000	0.000000	2.000000	55.000000	0.000000
2910.294530	0.104221	0.548031	0.036062	84.626595	82.030937	122.329384	-0.165282	0.000000	-1.806312	0.000000	0.000000	0.000000	0.137894	0.020934	-0.007139	0.000000	0.000000	2.000000	55.000000	0.000000
2910.297864	0.104221	0.548031	0.036062	84.626595	82.030937	122.329384	-0.165282	0.000000	-1.806312	0.000000	0.000000	0.000000	0.137894	0.020934	-0.007139	0.000000	0.000000	2.000000	55.000000	0.000000
2910.301197	0.104221	0.548031	0.036062	84.610100	81.985817	122.250946	-0.211062	0.000000	-1.803079	0.000000	0.000000	0.000000	0.137894	0.020934	-0.007139	0.000000	0.000000	2.000000	55.000000	0.000000
2910.304530	0.104633	0.548129	0.036042	84.610100	81.985817	122.250946	-0.211062	0.000000	-1.803079	0.000000	0.000000	0.000000	0.123550	0.029200	-0.005750	0.000000	0.000000	2.000000	55.000000	0.000000
2910.307864	0.104633	0.548129	0.036042	84.610100	81.985817	122.250946	-0.211062	0.000000	-1.803079	0.000000	0.000000	0.000000	0.123550	0.029200	-0.005750	0.000000	0.000000	2.000000	55.000000	0.000000
2910.311197	0.104633	0.548129	0.036042	84.553101	82.016174	122.294350	-0.211062	0.000000	-1.803079	0.000000	0.000000	0.000000	0.123550	0.029200	-0.005750	0.000000	0.000000	2.000000	55.000000	0.000000
2910.314530	0.104633	0.548129	0.036042	84.553101	82.016174	122.294350	-0.211062	0.000000	-1.803079	0.000000	0.000000	0.000000	0.123550	0.029200	-0.005750	0.000000	0.000000	2.000000	55.000000	0.000000
2910.317864	0.105022	0.548226	0.036028	84.553101	82.016174	122.294350	-0.211062	0.000000	-1.803079	0.000000	0.000000	0.000000	0.116533	0.029187	-0.004363	0.000000	0.000000	2.000000	55.000000	0.000000
2910.321197	0.105387	0.548323	0.036018	84.449310	82.137436	122.494965	-0.231653	0.000000	-1.802120	0.000000	0.000000	0.000000	0.109520	0.029210	-0.002962	0.000000	0.000000	2.000000	55.000000	0.000000
2910.324530	0.105387	0.548323	0.036018	84.449310	82.137436	122.494965	-0.231653	0.000000	-1.802120	0.000000	0.000000	0.000000	0.109520	0.029210	-0.002962	0.000000	0.000000	2.000000	55.000000	0.000000
2910.327864	0.105387	0.548323	0.036018	84.449310	82.137436	122.494965	-0.231653	0.000000	-1.802120	0.000000	0.000000	0.000000	0.109520	0.029210	-0.002962	0.000000	0.000000	2.000000	55.000000	0.000000
2910.331197	0.105387	0.548323	0.036018	84.330887	82.353584	122.835869	-0.269329	0.000000	-1.800900	0.000000	0.000000	0.000000	0.109520	0.029210	-0.002962	0.000000	0.000000	2.000000	55.000000	0.000000
2910.334530	0.105775	0.548421	0.036003	84.330887	82.353584	122.835869	-0.269329	0.000000	-1.800900	0.000000	0.000000	0.000000	0.116557	0.029215	-0.004556	0.000000	0.000000	2.000000	55.000000	0.000000
2910.337864	0.105775	0.548421	0.036003	84.330887	82.353584	122.835869	-0.269329	0.000000	-1.800900	0.000000	0.000000	0.000000	0.116557	0.029215	-0.004556	0.000000	0.000000	2.000000	55.000000	0.000000
2910.341197	0.105775	0.548421	0.036003	84.231087	82.482483	123.466423	-0.269329	0.000000	-1.800900	0.000000	0.000000	0.000000	0.116557	0.029215	-0.004556	0.000000	0.000000	2.000000	55.000000	0.000000
2910.344530	0.105775	0.548421	0.036003	84.231087	82.482483	123.466423	-0.269329	0.000000	-1.800900	0.000000	0.000000	0.000000	0.116557	0.029215	-0.004556	0.000000	0.000000	2.000000	55.000000	0.000000
2910.347864	0.106117	0.548518	0.035997	84.231087	82.482483	123.466423	-0.269329	0.000000	-1.800900	0.000000	0.000000	0.000000	0.102515	0.029221	-0.001632	0.000000	0.000000	2.000000	55.000000	0.000000
2910.351197	0.106462	0.548633	0.036009	84.172913	82.470039	124.583870	-0.288755	0.000000	-1.800140	0.000000	0.000000	0.000000	0.103657	0.034463	0.003526	0.000000	0.000000	2.000000	55.000000	0.000000
2910.354530	0.106462	0.548633	0.036009	84.172913	82.470039	124.583870	-0.288755	0.000000	-1.800140	0.000000	0.000000	0.000000	0.103657	0.034463	0.003526	0.000000	0.000000	2.000000	55.000000	0.000000
2910.357864	0.106462	0.548633	0.036009	84.172913	82.470039	124.583870	-0.288755	0.000000	-1.800140	0.000000	0.000000	0.000000	0.103657	0.034463	0.003526	0.000000	0.000000	2.000000	55.000000	0.000000
2910.361197	0.106835	0.548766	0.036033	84.162460	82.316360	125.484673	-0.323117	0.000000	-1.800456	0.000000	0.000000	0.000000	0.111831	0.039740	0.007152	0.000000	0.000000	2.000000	55.000000	0.000000
2910.364530	0.106835	0.548766	0.036033	84.162460	82.316360	125.484673	-0.323117	0.000000	-1.800456	0.000000	0.000000	0.000000	0.111831	0.039740	0.007152	0.000000	0.000000	2.000000	55.000000	0.000000
2910.367864	0.106835	0.548766	0.036033	84.162460	82.316360	125.484673	-0.323117	0.000000	-1.800456	0.000000	0.000000	0.000000	0.111831	0.039740	0.007152	0.000000	0.000000	2.000000	55.000000	0.000000
2910.371197	0.106835	0.548766	0.036033	84.151657	82.075226	125.475044	-0.341756	0.000000	-1.801648	0.000000	0.000000	0.000000	0.111831	0.039740	0.007152	0.000000	0.000000	2.000000	55.000000	0.000000
2910.374530	0.107271	0.548940	0.036121	84.151657	82.075226	125.475044	-0.341756	0.000000	-1.801648	0.000000	0.000000	0.000000	0.130770	0.052449	0.026385	0.000000	0.000000	2.000000	55.000000	0.000000
2910.377864	0.107271	0.548940	0.036121	84.151657	82.075226	125.475044	-0.341756	0.000000	-1.801648	0.000000	0.000000	0.000000	0.130770	0.052449	0.026385	0.000000	0.000000	2.000000	55.000000	0.000000
2910.381197	0.107792	0.549085	0.036260	84.140839	81.843422	125.195305	-0.341756	0.000000	-1.801648	0.000000	0.000000	0.000000	0.156295	0.043398	0.041729	0.000000	0.000000	2.000000	55.000000	0.000000
2910.384530	0.107792	0.549085	0.036260	84.140839	81.843422	125.195305	-0.341756	0.000000	-1.801648	0.000000	0.000000	0.000000	0.156295	0.043398	0.041729	0.000000	0.000000	2.000000	55.000000	0.000000
2910.387864	0.107792	0.549085	0.036260	84.140839	81.843422	125.195305	-0.341756	0.000000	-1.801648	0.000000	0.000000	0.000000	0.156295	0.043398	0.041729	0.000000	0.000000	2.000000	55.000000	0.000000
2910.391197	0.107792	0.549085	0.036260	84.128708	81.581383	124.895882	-0.389600	0.000000	-1.813000	0.000000	0.000000	0.000000	0.156295	0.043398	0.041729	0.000000	0.000000	2.000000	55.000000	0.000000
2910.394530	0.108275	0.549237	0.036448	84.128708	81.581383	124.895882	-0.389600	0.000000	-1.813000	0.000000	0.000000	0.000000	0.144954	0.045630	0.056533	0.000000	0.000000	2.000000	55.000000	0.000000
2910.397864	0.108275	0.549237	0.036448	84.128708	81.581383	124.895882	-0.389600	0.000000	-1.813000	0.000000	0.000000	0.000000	0.144954	0.045630	0.056533	0.000000	0.000000	2.000000	55.000000	0.000000
2910.401197	0.108781	0.549394	0.036738	84.120232	81.242455	124.525986	-0.389600	0.000000	-1.813000	0.000000	0.000000	0.000000	0.151781	0.047073	0.086865	0.000000	0.000000	2.000000	55.000000	0.000000
2910.404530	0.108781	0.549394	0.036738	84.120232	81.242455	124.525986	-0.389600	0.000000	-1.813000	0.000000	0.000000	0.000000	0.151781	0.047073	0.086865	0.000000	0.000000	2.000000	55.000000	0.000000
2910.407864	0.108781	0.549394	0.036738	84.120232	81.242455	124.525986	-0.389600	0.000000	-1.813000	0.000000	0.000000	0.000000	0.151781	0.047073	0.086865	0.000000	0.000000	2.000000	55.000000	0.000000
2910.411197	0.108781	0.549394	0.036738	84.125710	80.794098	124.036049	-0.439055	0.000000	-1.836900	0.000000	0.000000	0.000000	0.151781	0.047073	0.086865	0.000000	0.000000	2.000000	55.000000	0.000000
2910.414530	0.109188	0.549566	0.037132	84.125710	80.794098	124.036049	-0.439055	0.000000	-1.836900	0.000000	0.000000	0.000000	0.122007	0.051554	0.118236	0.000000	0.000000	2.000000	55.000000	0.000000
2910.417864	0.109188	0.549566	0.037132	84.125710	80.794098	124.036049	-0.439055	0.000000	-1.836900	0.000000	0.000000	0.000000	0.122007	0.051554	0.118236	0.000000	0.000000	2.000000	55.000000	0.000000
2910.421197	0.109537	0.549763	0.037598	84.161316	80.214287	123.398079	-0.439055	0.000000	-1.836900	0.000000	0.000000	0.000000	0.104798	0.059072	0.139845	0.000000	0.000000	2.000000	55.000000	0.000000
2910.424530	0.109537	0.549763	0.037598	84.161316	80.214287	123.398079	-0.439055	0.000000	-1.836900	0.000000	0.000000	0.000000	0.104798	0.059072	0.139845	0.000000	0.000000	2.000000	55.000000	0.000000
2910.427864	0.109537	0.549763	0.037598	84.161316	80.214287	123.398079	-0.439055	0.000000	-1.836900	0.000000	0.000000	0.000000	0.104798	0.059072	0.139845	0.000000	0.000000	2.000000	55.000000	0.000000
2910.431197	0.109537	0.549763	0.037598	84.223755	79.463737	122.632988	-0.476856	0.000000	-1.879914	0.000000	0.000000	0.000000	0.104798	0.059072	0.139845	0.000000	0.000000	2.000000	55.000000	0.000000
2910.434530	0.109751	0.549950	0.038117	84.223755	79.463737	122.632988	-0.476856	0.000000	-1.879914	0.000000	0.000000	0.000000	0.064078	0.056077	0.155750	0.000000	0.000000	2.000000	55.000000	0.000000
2910.437864	0.109751	0.549950	0.038117	84.223755	79.463737	122.632988	-0.476856	0.000000	-1.879914	0.000000	0.000000	0.000000	0.064078	0.056077	0.155750	0.000000	0.000000	2.000000	55.000000	0.000000
2910.441197	0.109926	0.550144	0.038686	84.295250	78.781662	122.171692	-0.476856	0.000000	-1.879914	0.000000	0.000000	0.000000	0.052629	0.058357	0.170640	0.000000	0.000000	2.000000	55.000000	0.000000
2910.444530	0.109926	0.550144	0.038686	84.295250	78.781662	122.171692	-0.476856	0.000000	-1.879914	0.000000	0.000000	0.000000	0.052629	0.058357	0.170640	0.000000	0.000000	2.000000	55.000000	0.000000
2910.447864	0.109926	0.550144	0.038686	84.295250	78.781662	122.171692	-0.476856	0.000000	-1.879914	0.000000	0.000000	0.000000	0.052629	0.058357	0.170640	0.000000	0.000000	2.000000	55.000000	0.000000
2910.451197	0.109926	0.550144	0.038686	84.349205	78.568771	122.339302	-0.496307	0.000000	-1.934312	0.000000	0.000000	0.000000	0.052629	0.058357	0.170640	0.000000	0.000000	2.000000	55.000000	0.000000
2910.454530	0.110042	0.550314	0.039208	84.349205	78.568771	122.339302	-0.496307	0.000000	-1.934312	0.000000	0.000000	0.000000	0.034712	0.050877	0.156589	0.000000	0.000000	2.000000	55.000000	0.000000
2910.457864	0.110042	0.550314	0.039208	84.349205	78.568771	122.339302	-0.496307	0.000000	-1.934312	0.000000	0.000000	0.000000	0.034712	0.050877	0.156589	0.000000	0.000000	2.000000	55.000000	0.000000
2910.461197	0.110117	0.550441	0.039661	84.406898	79.425026	123.665100	-0.496307	0.000000	-1.934312	0.000000	0.000000	0.000000	0.022684	0.038108	0.135826	0.000000	0.000000	2.000000	55.000000	0.000000
2910.464530	0.110117	0.550441	0.039661	84.406898	79.425026	123.665100	-0.496307	0.000000	-1.934312	0.000000	0.000000	0.000000	0.022684	0.038108	0.135826	0.000000	0.000000	2.000000	55.000000	0.000000
2910.467864	0.110117	0.550441	0.039661	84.406898	79.425026	123.665100	-0.496307	0.000000	-1.934312	0.000000	0.000000	0.000000	0.022684	0.038108	0.135826	0.000000	0.000000	2.000000	55.000000	0.000000
2910.471197	0.110152	0.550553	0.040040	84.482285	81.466087	126.077454	-0.505874	0.000000	-1.983048	0.000000	0.000000	0.000000	0.010322	0.033676	0.113610	0.000000	0.000000	2.000000	55.000000	0.000000
2910.474530	0.110152	0.550553	0.040040	84.482285	81.466087	126.077454	-0.505874	0.000000	-1.983048	0.000000	0.000000	0.000000	0.010322	0.033676	0.113610	0.000000	0.000000	2.000000	55.000000	0.000000
2910.477864	0.110152	0.550553	0.040040	84.482285	81.466087	126.077454	-0.505874	0.000000	-1.983048	0.000000	0.000000	0.000000	0.010322	0.033676	0.113610	0.000000	0.000000	2.000000	55.000000	0.000000
2910.481197	0.110152	0.550553	0.040040	84.569061	84.201538	128.947403	-0.507594	0.000000	-2.001983	0.000000	0.000000	0.000000	0.010322	0.033676	0.113610	0.000000	0.000000	2.000000	55.000000	0.000000
2910.484530	0.110098	0.550651	0.040355	84.569061	84.201538	128.947403	-0.507594	0.000000	-2.001983	0.000000	0.000000	0.000000	-0.016219	0.029229	0.094557	0.000000	0.000000	2.000000	55.000000	0.000000
2910.487864	0.110098	0.550651	0.040355	84.569061	84.201538	128.947403	-0.507594	0.000000	-2.001983	0.000000	0.000000	0.000000	-0.016219	0.029229	0.094557	0.000000	0.000000	2.000000	55.000000	0.000000
2910.491197	0.110098	0.550651	0.040355	84.662704	87.069031	131.801239	-0.507594	0.000000	-2.001983	0.000000	0.000000	0.000000	-0.016219	0.029229	0.094557	0.000000	0.000000	2.000000	55.000000	0.000000
2910.494530	0.110098	0.550651	0.040355	84.662704	87.069031	131.801239	-0.507594	0.000000	-2.001983	0.000000	0.000000	0.000000	-0.016219	0.029229	0.094557	0.000000	0.000000	2.000000	55.000000	0.000000
2910.497864	0.109950	0.550743	0.040584	84.662704	87.069031	131.801239	-0.507594	0.000000	-2.001983	0.000000	0.000000	0.000000	-0.044250	0.027843	0.068836	0.000000	0.000000	2.000000	55.000000	0.000000
2910.501197	0.109719	0.550811	0.040773	84.774605	89.634369	134.313583	-0.504891	0.000000	-2.017742	0.000000	0.000000	0.000000	-0.069333	0.020345	0.056462	0.000000	0.000000	2.000000	55.000000	0.000000
2910.504530	0.109719	0.550811	0.040773	84.774605	89.634369	134.313583	-0.504891	0.000000	-2.017742	0.000000	0.000000	0.000000	-0.069333	0.020345	0.056462	0.000000	0.000000	2.000000	55.000000	0.000000
2910.507864	0.109719	0.550811	0.040773	84.774605	89.634369	134.313583	-0.504891	0.000000	-2.017742	0.000000	0.000000	0.000000	-0.069333	0.020345	0.056462	0.000000	0.000000	2.000000	55.000000	0.000000
2910.511197	0.109719	0.550811	0.040773	84.924797	91.699783	136.271484	-0.485960	0.000000	-2.038625	0.000000	0.000000	0.000000	-0.069333	0.020345	0.056462	0.000000	0.000000	2.000000	55.000000	0.000000
2910.514530	0.109427	0.550882	0.040909	84.924797	91.699783	136.271484	-0.485960	0.000000	-2.038625	0.000000	0.000000	0.000000	-0.087646	0.021163	0.041004	0.000000	0.000000	2.000000	55.000000	0.000000
2910.517864	0.109427	0.550882	0.040909	84.924797	91.699783	136.271484	-0.485960	0.000000	-2.038625	0.000000	0.000000	0.000000	-0.087646	0.021163	0.041004	0.000000	0.000000	2.000000	55.000000	0.000000
2910.521197	0.109064	0.550952	0.041061	85.125328	93.219749	137.631393	-0.485960	0.000000	-2.038625	0.000000	0.000000	0.000000	-0.108969	0.021177	0.045609	0.000000	0.000000	2.000000	55.000000	0.000000
2910.524530	0.109064	0.550952	0.041061	85.125328	93.219749	137.631393	-0.485960	0.000000	-2.038625	0.000000	0.000000	0.000000	-0.108969	0.021177	0.045609	0.000000	0.000000	2.000000	55.000000	0.000000
2910.527864	0.109064	0.550952	0.041061	85.125328	93.219749	137.631393	-0.485960	0.000000	-2.038625	0.000000	0.000000	0.000000	-0.108969	0.021177	0.045609	0.000000	0.000000	2.000000	55.000000	0.000000
2910.531197	0.108640	0.551026	0.041161	85.381241	94.311646	138.512970	-0.453191	0.000000	-2.053061	0.000000	0.000000	0.000000	-0.127260	0.022015	0.030078	0.000000	0.000000	2.000000	55.000000	0.000000
2910.534530	0.108640	0.551026	0.041161	85.381241	94.311646	138.512970	-0.453191	0.000000	-2.053061	0.000000	0.000000	0.000000	-0.127260	0.022015	0.030078	0.000000	0.000000	2.000000	55.000000	0.000000
2910.537864	0.108640	0.551026	0.041161	85.381241	94.311646	138.512970	-0.453191	0.000000	-2.053061	0.000000	0.000000	0.000000	-0.127260	0.022015	0.030078	0.000000	0.000000	2.000000	55.000000	0.000000
2910.541197	0.108640	0.551026	0.041161	85.680077	95.057991	139.012924	-0.431981	0.000000	-2.058074	0.000000	0.000000	0.000000	-0.127260	0.022015	0.030078	0.000000	0.000000	2.000000	55.000000	0.000000
2910.544530	0.108148	0.551117	0.041294	85.680077	95.057991	139.012924	-0.431981	0.000000	-2.058074	0.000000	0.000000	0.000000	-0.147460	0.027322	0.039767	0.000000	0.000000	2.000000	55.000000	0.000000
2910.547864	0.108148	0.551117	0.041294	85.680077	95.057991	139.012924	-0.431981	0.000000	-2.058074	0.000000	0.000000	0.000000	-0.147460	0.027322	0.039767	0.000000	0.000000	2.000000	55.000000	0.000000
2910.551197	0.107585	0.551208	0.041441	86.016510	94.991684	138.669693	-0.431981	0.000000	-2.058074	0.000000	0.000000	0.000000	-0.168811	0.027318	0.044214	0.000000	0.000000	2.000000	55.000000	0.000000
2910.554530	0.107585	0.551208	0.041441	86.016510	94.991684	138.669693	-0.431981	0.000000	-2.058074	0.000000	0.000000	0.000000	-0.168811	0.027318	0.044214	0.000000	0.000000	2.000000	55.000000	0.000000
2910.557864	0.107585	0.551208	0.041441	86.016510	94.991684	138.669693	-0.431981	0.000000	-2.058074	0.000000	0.000000	0.000000	-0.168811	0.027318	0.044214	0.000000	0.000000	2.000000	55.000000	0.000000
2910.561197	0.107585	0.551208	0.041441	86.375389	94.385445	137.771378	-0.379269	0.000000	-2.072071	0.000000	0.000000	0.000000	-0.168811	0.027318	0.044214	0.000000	0.000000	2.000000	55.000000	0.000000
2910.564530	0.106923	0.551309	0.041586	86.375389	94.385445	137.771378	-0.379269	0.000000	-2.072071	0.000000	0.000000	0.000000	-0.198717	0.030373	0.043426	0.000000	0.000000	2.000000	55.000000	0.000000
2910.567864	0.106923	0.551309	0.041586	86.375389	94.385445	137.771378	-0.379269	0.000000	-2.072071	0.000000	0.000000	0.000000	-0.198717	0.030373	0.043426	0.000000	0.000000	2.000000	55.000000	0.000000
2910.571197	0.106240	0.551428	0.041752	86.734932	93.559494	136.657181	-0.379269	0.000000	-2.072071	0.000000	0.000000	0.000000	-0.204779	0.035680	0.049848	0.000000	0.000000	2.000000	55.000000	0.000000
2910.574530	0.106240	0.551428	0.041752	86.734932	93.559494	136.657181	-0.379269	0.000000	-2.072071	0.000000	0.000000	0.000000	-0.204779	0.035680	0.049848	0.000000	0.000000	2.000000	55.000000	0.000000
2910.577864	0.106240	0.551428	0.041752	86.734932	93.559494	136.657181	-0.379269	0.000000	-2.072071	0.000000	0.000000	0.000000	-0.204779	0.035680	0.049848	0.000000	0.000000	2.000000	55.000000	0.000000
2910.581197	0.105510	0.551547	0.041928	87.059486	92.573616	135.423157	-0.312020	0.000000	-2.087616	0.000000	0.000000	0.000000	-0.219073	0.035694	0.052564	0.000000	0.000000	2.000000	55.000000	0.000000
2910.584530	0.105510	0.551547	0.041928	87.059486	92.573616	135.423157	-0.312020	0.000000	-2.087616	0.000000	0.000000	0.000000	-0.219073	0.035694	0.052564	0.000000	0.000000	2.000000	55.000000	0.000000
2910.587864	0.105510	0.551547	0.041928	87.059486	92.573616	135.423157	-0.312020	0.000000	-2.087616	0.000000	0.000000	0.000000	-0.219073	0.035694	0.052564	0.000000	0.000000	2.000000	55.000000	0.000000
2910.591197	0.104747	0.551686	0.042062	87.328262	91.483597	134.143723	-0.275508	0.000000	-2.096377	0.000000	0.000000	0.000000	-0.229080	0.041805	0.040337	0.000000	0.000000	2.000000	55.000000	0.000000
2910.594530	0.104747	0.551686	0.042062	87.328262	91.483597	134.143723	-0.275508	0.000000	-2.096377	0.000000	0.000000	0.000000	-0.229080	0.041805	0.040337	0.000000	0.000000	2.000000	55.000000	0.000000
2910.597864	0.104747	0.551686	0.042062	87.328262	91.483597	134.143723	-0.275508	0.000000	-2.096377	0.000000	0.000000	0.000000	-0.229080	0.041805	0.040337	0.000000	0.000000	2.000000	55.000000	0.000000
2910.601197	0.104747	0.551686	0.042062	87.530655	90.309715	132.846176	-0.237328	0.000000	-2.103100	0.000000	0.000000	0.000000	-0.229080	0.041805	0.040337	0.000000	0.000000	2.000000	55.000000	0.000000
2910.604530	0.103959	0.551826	0.042200	87.530655	90.309715	132.846176	-0.237328	0.000000	-2.103100	0.000000	0.000000	0.000000	-0.236245	0.041802	0.041456	0.000000	0.000000	2.000000	55.000000	0.000000
2910.607864	0.103959	0.551826	0.042200	87.530655	90.309715	132.846176	-0.237328	0.000000	-2.103100	0.000000	0.000000	0.000000	-0.236245	0.041802	0.041456	0.000000	0.000000	2.000000	55.000000	0.000000
2910.611197	0.103188	0.552031	0.042300	87.669632	89.204826	131.684479	-0.237328	0.000000	-2.103100	0.000000	0.000000	0.000000	-0.231198	0.061555	0.029856	0.000000	0.000000	2.000000	55.000000	0.000000
2910.614530	0.103188	0.552031	0.042300	87.669632	89.204826	131.684479	-0.237328	0.000000	-2.103100	0.000000	0.000000	0.000000	-0.231198	0.061555	0.029856	0.000000	0.000000	2.000000	55.000000	0.000000
2910.617864	0.103188	0.552031	0.042300	87.669632	89.204826	131.684479	-0.237328	0.000000	-2.103100	0.000000	0.000000	0.000000	-0.231198	0.061555	0.029856	0.000000	0.000000	2.000000	55.000000	0.000000
2910.621197	0.103188	0.552031	0.042300	87.763931	88.107925	130.575058	-0.159421	0.000000	-2.114985	0.000000	0.000000	0.000000	-0.231198	0.061555	0.029856	0.000000	0.000000	2.000000	55.000000	0.000000
2910.624530	0.102390	0.552218	0.042386	87.763931	88.107925	130.575058	-0.159421	0.000000	-2.114985	0.000000	0.000000	0.000000	-0.239400	0.056275	0.025755	0.000000	0.000000	2.000000	55.000000	0.000000
2910.627864	0.102390	0.552218	0.042386	87.763931	88.107925	130.575058	-0.159421	0.000000	-2.114985	0.000000	0.000000	0.000000	-0.239400	0.056275	0.025755	0.000000	0.000000	2.000000	55.000000	0.000000
2910.631197	0.101544	0.552434	0.042475	87.853333	87.021202	129.486343	-0.159421	0.000000	-2.114985	0.000000	0.000000	0.000000	-0.253950	0.064584	0.026715	0.000000	0.000000	2.000000	55.000000	0.000000
2910.634530	0.101544	0.552434	0.042475	87.853333	87.021202	129.486343	-0.159421	0.000000	-2.114985	0.000000	0.000000	0.000000	-0.253950	0.064584	0.026715	0.000000	0.000000	2.000000	55.000000	0.000000
2910.637864	0.101544	0.552434	0.042475	87.853333	87.021202	129.486343	-0.159421	0.000000	-2.114985	0.000000	0.000000	0.000000	-0.253950	0.064584	0.026715	0.000000	0.000000	2.000000	55.000000	0.000000
2910.641197	0.101544	0.552434	0.042475	87.956360	85.745628	128.196701	-0.077196	0.000000	-2.123730	0.000000	0.000000	0.000000	-0.253950	0.064584	0.026715	0.000000	0.000000	2.000000	55.000000	0.000000
2910.644530	0.100646	0.552631	0.042554	87.956360	85.745628	128.196701	-0.077196	0.000000	-2.123730	0.000000	0.000000	0.000000	-0.269237	0.059268	0.023947	0.000000	0.000000	2.000000	55.000000	0.000000
2910.647864	0.100646	0.552631	0.042554	87.956360	85.745628	128.196701	-0.077196	0.000000	-2.123730	0.000000	0.000000	0.000000	-0.269237	0.059268	0.023947	0.000000	0.000000	2.000000	55.000000	0.000000
2910.651197	0.099702	0.552829	0.042642	88.054184	84.267975	126.716469	-0.077196	0.000000	-2.123730	0.000000	0.000000	0.000000	-0.283469	0.059262	0.026279	0.000000	0.000000	2.000000	55.000000	0.000000
2910.654530	0.099702	0.552829	0.042642	88.054184	84.267975	126.716469	-0.077196	0.000000	-2.123730	0.000000	0.000000	0.000000	-0.283469	0.059262	0.026279	0.000000	0.000000	2.000000	55.000000	0.000000
2910.657864	0.099702	0.552829	0.042642	88.054184	84.267975	126.716469	-0.077196	0.000000	-2.123730	0.000000	0.000000	0.000000	-0.283469	0.059262	0.026279	0.000000	0.000000	2.000000	55.000000	0.000000
2910.661197	0.098733	0.553026	0.042732	88.122162	82.999924	125.479759	0.014922	0.000000	-2.132101	0.000000	0.000000	0.000000	-0.290586	0.059237	0.027126	0.000000	0.000000	2.000000	55.000000	0.000000
2910.664530	0.098733	0.553026	0.042732	88.122162	82.999924	125.479759	0.014922	0.000000	-2.132101	0.000000	0.000000	0.000000	-0.290586	0.059237	0.027126	0.000000	0.000000	2.000000	55.000000	0.000000
2910.667864	0.098733	0.553026	0.042732	88.122162	82.999924	125.479759	0.014922	0.000000	-2.132101	0.000000	0.000000	0.000000	-0.290586	0.059237	0.027126	0.000000	0.000000	2.000000	55.000000	0.000000
2910.671197	0.097797	0.553203	0.042861	88.122360	82.293648	124.872726	0.063353	0.000000	-2.136622	0.000000	0.000000	0.000000	-0.280834	0.053133	0.038598	0.000000	0.000000	2.000000	55.000000	0.000000
2910.674530	0.097797	0.553203	0.042861	88.122360	82.293648	124.872726	0.063353	0.000000	-2.136622	0.000000	0.000000	0.000000	-0.280834	0.053133	0.038598	0.000000	0.000000	2.000000	55.000000	0.000000
2910.677864	0.097797	0.553203	0.042861	88.122360	82.293648	124.872726	0.063353	0.000000	-2.136622	0.000000	0.000000	0.000000	-0.280834	0.053133	0.038598	0.000000	0.000000	2.000000	55.000000	0.000000
2910.681197	0.097797	0.553203	0.042861	88.119446	81.925041	124.546028	0.110159	0.000000	-2.143055	0.000000	0.000000	0.000000	-0.280834	0.053133	0.038598	0.000000	0.000000	2.000000	55.000000	0.000000
2910.684530	0.096922	0.553327	0.042922	88.119446	81.925041	124.546028	0.110159	0.000000	-2.143055	0.000000	0.000000	0.000000	-0.262522	0.037178	0.018371	0.000000	0.000000	2.000000	55.000000	0.000000
2910.687864	0.096922	0.553327	0.042922	88.119446	81.925041	124.546028	0.110159	0.000000	-2.143055	0.000000	0.000000	0.000000	-0.262522	0.037178	0.018371	0.000000	0.000000	2.000000	55.000000	0.000000
2910.691197	0.096132	0.553398	0.042912	88.115189	81.774719	124.472771	0.110159	0.000000	-2.143055	0.000000	0.000000	0.000000	-0.236999	0.021206	-0.003120	0.000000	0.000000	2.000000	55.000000	0.000000
2910.694530	0.096132	0.553398	0.042912	88.115189	81.774719	124.472771	0.110159	0.000000	-2.143055	0.000000	0.000000	0.000000	-0.236999	0.021206	-0.003120	0.000000	0.000000	2.000000	55.000000	0.000000
2910.697864	0.096132	0.553398	0.042912	88.115189	81.774719	124.472771	0.110159	0.000000	-2.143055	0.000000	0.000000	0.000000	-0.236999	0.021206	-0.003120	0.000000	0.000000	2.000000	55.000000	0.000000
2910.701197	0.096132	0.553398	0.042912	88.113625	82.009377	124.791313	0.193413	0.000000	-2.145597	0.000000	0.000000	0.000000	-0.236999	0.021206	-0.003120	0.000000	0.000000	2.000000	55.000000	0.000000
2910.704530	0.095408	0.553405	0.042857	88.113625	82.009377	124.791313	0.193413	0.000000	-2.145597	0.000000	0.000000	0.000000	-0.217240	0.002196	-0.016396	0.000000	0.000000	2.000000	55.000000	0.000000
2910.707864	0.095408	0.553405	0.042857	88.113625	82.009377	124.791313	0.193413	0.000000	-2.145597	0.000000	0.000000	0.000000	-0.217240	0.002196	-0.016396	0.000000	0.000000	2.000000	55.000000	0.000000
2910.711197	0.094785	0.553352	0.042687	88.115913	82.618004	125.462532	0.193413	0.000000	-2.145597	0.000000	0.000000	0.000000	-0.186753	-0.016061	-0.050953	0.000000	0.000000	2.000000	55.000000	0.000000
2910.714530	0.094785	0.553352	0.042687	88.115913	82.618004	125.462532	0.193413	0.000000	-2.145597	0.000000	0.000000	0.000000	-0.186753	-0.016061	-0.050953	0.000000	0.000000	2.000000	55.000000	0.000000
2910.717864	0.094785	0.553352	0.042687	88.115913	82.618004	125.462532	0.193413	0.000000	-2.145597	0.000000	0.000000	0.000000	-0.186753	-0.016061	-0.050953	0.000000	0.000000	2.000000	55.000000	0.000000
2910.721197	0.094785	0.553352	0.042687	88.124763	83.574333	126.462212	0.260745	0.000000	-2.134372	0.000000	0.000000	0.000000	-0.186753	-0.016061	-0.050953	0.000000	0.000000	2.000000	55.000000	0.000000
2910.724530	0.094273	0.553217	0.042448	88.124763	83.574333	126.462212	0.260745	0.000000	-2.134372	0.000000	0.000000	0.000000	-0.153671	-0.040324	-0.071942	0.000000	0.000000	2.000000	55.000000	0.000000
2910.727864	0.094273	0.553217	0.042448	88.124763	83.574333	126.462212	0.260745	0.000000	-2.134372	0.000000	0.000000	0.000000	-0.153671	-0.040324	-0.071942	0.000000	0.000000	2.000000	55.000000	0.000000
2910.731197	0.093808	0.553111	0.042193	88.133652	84.448982	127.340958	0.260745	0.000000	-2.134372	0.000000	0.000000	0.000000	-0.139591	-0.031990	-0.076352	0.000000	0.000000	2.000000	55.000000	0.000000
2910.734530	0.093808	0.553111	0.042193	88.133652	84.448982	127.340958	0.260745	0.000000	-2.134372	0.000000	0.000000	0.000000	-0.139591	-0.031990	-0.076352	0.000000	0.000000	2.000000	55.000000	0.000000
2910.737864	0.093808	0.553111	0.042193	88.133652	84.448982	127.340958	0.260745	0.000000	-2.134372	0.000000	0.000000	0.000000	-0.139591	-0.031990	-0.076352	0.000000	0.000000	2.000000	55.000000	0.000000
2910.741197	0.093808	0.553111	0.042193	88.141434	85.247322	128.063431	0.309622	0.000000	-2.109656	0.000000	0.000000	0.000000	-0.139591	-0.031990	-0.076352	0.000000	0.000000	2.000000	55.000000	0.000000
2910.744530	0.093464	0.553022	0.041933	88.141434	85.247322	128.063431	0.309622	0.000000	-2.109656	0.000000	0.000000	0.000000	-0.102944	-0.026660	-0.077970	0.000000	0.000000	2.000000	55.000000	0.000000
2910.747864	0.093464	0.553022	0.041933	88.141434	85.247322	128.063431	0.309622	0.000000	-2.109656	0.000000	0.000000	0.000000	-0.102944	-0.026660	-0.077970	0.000000	0.000000	2.000000	55.000000	0.000000
2910.751197	0.093464	0.553022	0.041933	88.146919	85.875854	128.636993	0.309622	0.000000	-2.109656	0.000000	0.000000	0.000000	-0.102944	-0.026660	-0.077970	0.000000	0.000000	2.000000	55.000000	0.000000
2910.754530	0.093464	0.553022	0.041933	88.146919	85.875854	128.636993	0.309622	0.000000	-2.109656	0.000000	0.000000	0.000000	-0.102944	-0.026660	-0.077970	0.000000	0.000000	2.000000	55.000000	0.000000
2910.757864	0.093202	0.552986	0.041712	88.146919	85.875854	128.636993	0.309622	0.000000	-2.109656	0.000000	0.000000	0.000000	-0.078622	-0.010747	-0.066443	0.000000	0.000000	2.000000	55.000000	0.000000
2910.761197	0.093050	0.552966	0.041552	88.149452	86.140846	128.910431	0.326779	0.000000	-2.096661	0.000000	0.000000	0.000000	-0.045700	-0.006171	-0.047902	0.000000	0.000000	2.000000	55.000000	0.000000
2910.764530	0.093050	0.552966	0.041552	88.149452	86.140846	128.910431	0.326779	0.000000	-2.096661	0.000000	0.000000	0.000000	-0.045700	-0.006171	-0.047902	0.000000	0.000000	2.000000	55.000000	0.000000
2910.767864	0.093050	0.552966	0.041552	88.149452	86.140846	128.910431	0.326779	0.000000	-2.096661	0.000000	0.000000	0.000000	-0.045700	-0.006171	-0.047902	0.000000	0.000000	2.000000	55.000000	0.000000
2910.771197	0.093050	0.552966	0.041552	88.151573	86.417030	129.192230	0.347500	0.000000	-2.077604	0.000000	0.000000	0.000000	-0.045700	-0.006171	-0.047902	0.000000	0.000000	2.000000	55.000000	0.000000
2910.774530	0.092979	0.552970	0.041436	88.151573	86.417030	129.192230	0.347500	0.000000	-2.077604	0.000000	0.000000	0.000000	-0.021176	0.001426	-0.034740	0.000000	0.000000	2.000000	55.000000	0.000000
2910.777864	0.092979	0.552970	0.041436	88.151573	86.417030	129.192230	0.347500	0.000000	-2.077604	0.000000	0.000000	0.000000	-0.021176	0.001426	-0.034740	0.000000	0.000000	2.000000	55.000000	0.000000
2910.781197	0.092979	0.552970	0.041436	88.152626	86.516731	129.286499	0.347500	0.000000	-2.077604	0.000000	0.000000	0.000000	-0.021176	0.001426	-0.034740	0.000000	0.000000	2.000000	55.000000	0.000000
2910.784530	0.092979	0.552970	0.041436	88.152626	86.516731	129.286499	0.347500	0.000000	-2.077604	0.000000	0.000000	0.000000	-0.021176	0.001426	-0.034740	0.000000	0.000000	2.000000	55.000000	0.000000
2910.787864	0.093015	0.552973	0.041365	88.152626	86.516731	129.286499	0.347500	0.000000	-2.077604	0.000000	0.000000	0.000000	0.010714	0.000710	-0.021345	0.000000	0.000000	2.000000	55.000000	0.000000
2910.791197	0.093015	0.552973	0.041365	88.153267	86.624535	129.380783	0.351029	0.000000	-2.071814	0.000000	0.000000	0.000000	0.010714	0.000710	-0.021345	0.000000	0.000000	2.000000	55.000000	0.000000
2910.794530	0.093015	0.552973	0.041365	88.153267	86.624535	129.380783	0.351029	0.000000	-2.071814	0.000000	0.000000	0.000000	0.010714	0.000710	-0.021345	0.000000	0.000000	2.000000	55.000000	0.000000
2910.797864	0.093015	0.552973	0.041365	88.153267	86.624535	129.380783	0.351029	0.000000	-2.071814	0.000000	0.000000	0.000000	0.010714	0.000710	-0.021345	0.000000	0.000000	2.000000	55.000000	0.000000
2910.801197	0.093308	0.552957	0.041228	88.155594	86.727028	129.462646	0.349244	0.000000	-2.068257	0.000000	0.000000	0.000000	0.087820	-0.004583	-0.041147	0.000000	0.000000	2.000000	55.000000	0.000000
2910.804530	0.093308	0.552957	0.041228	88.155594	86.727028	129.462646	0.349244	0.000000	-2.068257	0.000000	0.000000	0.000000	0.087820	-0.004583	-0.041147	0.000000	0.000000	2.000000	55.000000	0.000000
2910.807864	0.093308	0.552957	0.041228	88.155594	86.727028	129.462646	0.349244	0.000000	-2.068257	0.000000	0.000000	0.000000	0.087820	-0.004583	-0.041147	0.000000	0.000000	2.000000	55.000000	0.000000
2910.811197	0.093308	0.552957	0.041228	88.155487	86.751556	129.462723	0.334607	0.000000	-2.061399	0.000000	0.000000	0.000000	0.087820	-0.004583	-0.041147	0.000000	0.000000	2.000000	55.000000	0.000000
2910.814530	0.093512	0.552977	0.041143	88.155487	86.751556	129.462723	0.334607	0.000000	-2.061399	0.000000	0.000000	0.000000	0.061348	0.006000	-0.025463	0.000000	0.000000	2.000000	55.000000	0.000000
2910.817864	0.093512	0.552977	0.041143	88.155487	86.751556	129.462723	0.334607	0.000000	-2.061399	0.000000	0.000000	0.000000	0.061348	0.006000	-0.025463	0.000000	0.000000	2.000000	55.000000	0.000000
2910.821197	0.093512	0.552977	0.041143	88.155594	86.778732	129.462692	0.334607	0.000000	-2.061399	0.000000	0.000000	0.000000	0.061348	0.006000	-0.025463	0.000000	0.000000	2.000000	55.000000	0.000000
2910.824530	0.093512	0.552977	0.041143	88.155594	86.778732	129.462692	0.334607	0.000000	-2.061399	0.000000	0.000000	0.000000	0.061348	0.006000	-0.025463	0.000000	0.000000	2.000000	55.000000	0.000000
2910.827864	0.093736	0.553007	0.041031	88.155594	86.778732	129.462692	0.334607	0.000000	-2.061399	0.000000	0.000000	0.000000	0.067159	0.009019	-0.033570	0.000000	0.000000	2.000000	55.000000	0.000000
2910.831197	0.094030	0.553065	0.040901	88.154961	86.719994	129.368530	0.324383	0.000000	-2.057155	0.000000	0.000000	0.000000	0.088121	0.017329	-0.039162	0.000000	0.000000	2.000000	55.000000	0.000000
2910.834530	0.094030	0.553065	0.040901	88.154961	86.719994	129.368530	0.324383	0.000000	-2.057155	0.000000	0.000000	0.000000	0.088121	0.017329	-0.039162	0.000000	0.000000	2.000000	55.000000	0.000000
2910.837864	0.094030	0.553065	0.040901	88.154961	86.719994	129.368530	0.324383	0.000000	-2.057155	0.000000	0.000000	0.000000	0.088121	0.017329	-0.039162	0.000000	0.000000	2.000000	55.000000	0.000000
2910.841197	0.094030	0.553065	0.040901	88.154854	86.758003	129.368454	0.298502	0.000000	-2.045033	0.000000	0.000000	0.000000	0.088121	0.017329	-0.039162	0.000000	0.000000	2.000000	55.000000	0.000000
2910.844530	0.094363	0.553115	0.040721	88.154854	86.758003	129.368454	0.298502	0.000000	-2.045033	0.000000	0.000000	0.000000	0.100000	0.015017	-0.053849	0.000000	0.000000	2.000000	55.000000	0.000000
2910.847864	0.094363	0.553115	0.040721	88.154854	86.758003	129.368454	0.298502	0.000000	-2.045033	0.000000	0.000000	0.000000	0.100000	0.015017	-0.053849	0.000000	0.000000	2.000000	55.000000	0.000000
2910.851197	0.094363	0.553115	0.040721	88.155815	86.696663	129.261917	0.298502	0.000000	-2.045033	0.000000	0.000000	0.000000	0.100000	0.015017	-0.053849	0.000000	0.000000	2.000000	55.000000	0.000000
2910.854530	0.094363	0.553115	0.040721	88.155815	86.696663	129.261917	0.298502	0.000000	-2.045033	0.000000	0.000000	0.000000	0.100000	0.015017	-0.053849	0.000000	0.000000	2.000000	55.000000	0.000000
2910.857864	0.094728	0.553173	0.040577	88.155815	86.696663	129.261917	0.298502	0.000000	-2.045033	0.000000	0.000000	0.000000	0.109301	0.017300	-0.043322	0.000000	0.000000	2.000000	55.000000	0.000000
2910.861197	0.095088	0.553213	0.040415	88.157295	86.729263	129.249359	0.281836	0.000000	-2.036058	0.000000	0.000000	0.000000	0.108260	0.012020	-0.048606	0.000000	0.000000	2.000000	55.000000	0.000000
2910.864530	0.095088	0.553213	0.040415	88.157295	86.729263	129.249359	0.281836	0.000000	-2.036058	0.000000	0.000000	0.000000	0.108260	0.012020	-0.048606	0.000000	0.000000	2.000000	55.000000	0.000000
2910.867864	0.095088	0.553213	0.040415	88.157295	86.729263	129.249359	0.281836	0.000000	-2.036058	0.000000	0.000000	0.000000	0.108260	0.012020	-0.048606	0.000000	0.000000	2.000000	55.000000	0.000000
2910.871197	0.095088	0.553213	0.040415	88.158882	86.759346	129.236984	0.245576	0.000000	-2.020737	0.000000	0.000000	0.000000	0.108260	0.012020	-0.048606	0.000000	0.000000	2.000000	55.000000	0.000000
2910.874530	0.095433	0.553261	0.040297	88.158882	86.759346	129.236984	0.245576	0.000000	-2.020737	0.000000	0.000000	0.000000	0.103403	0.014304	-0.035385	0.000000	0.000000	2.000000	55.000000	0.000000
2910.877864	0.095433	0.553261	0.040297	88.158882	86.759346	129.236984	0.245576	0.000000	-2.020737	0.000000	0.000000	0.000000	0.103403	0.014304	-0.035385	0.000000	0.000000	2.000000	55.000000	0.000000
2910.881197	0.095433	0.553261	0.040297	88.158783	86.797287	129.236893	0.245576	0.000000	-2.020737	0.000000	0.000000	0.000000	0.103403	0.014304	-0.035385	0.000000	0.000000	2.000000	55.000000	0.000000
2910.884530	0.095433	0.553261	0.040297	88.158783	86.797287	129.236893	0.245576	0.000000	-2.020737	0.000000	0.000000	0.000000	0.103403	0.014304	-0.035385	0.000000	0.000000	2.000000	55.000000	0.000000
2910.887864	0.095732	0.553253	0.040198	88.158783	86.797287	129.236893	0.245576	0.000000	-2.020737	0.000000	0.000000	0.000000	0.089799	-0.002308	-0.029636	0.000000	0.000000	2.000000	55.000000	0.000000
2910.891197	0.095732	0.553253	0.040198	88.159737	86.921783	129.331482	0.228342	0.000000	-2.014839	0.000000	0.000000	0.000000	0.089799	-0.002308	-0.029636	0.000000	0.000000	2.000000	55.000000	0.000000
2910.894530	0.095732	0.553253	0.040198	88.159737	86.921783	129.331482	0.228342	0.000000	-2.014839	0.000000	0.000000	0.000000	0.089799	-0.002308	-0.029636	0.000000	0.000000	2.000000	55.000000	0.000000
2910.897864	0.095732	0.553253	0.040198	88.159737	86.921783	129.331482	0.228342	0.000000	-2.014839	0.000000	0.000000	0.000000	0.089799	-0.002308	-0.029636	0.000000	0.000000	2.000000	55.000000	0.000000
2910.901197	0.096213	0.553238	0.040023	88.158783	87.054031	129.438248	0.213375	0.000000	-2.009900	0.000000	0.000000	0.000000	0.144116	-0.004616	-0.052583	0.000000	0.000000	2.000000	55.000000	0.000000
2910.904530	0.096213	0.553238	0.040023	88.158783	87.054031	129.438248	0.213375	0.000000	-2.009900	0.000000	0.000000	0.000000	0.144116	-0.004616	-0.052583	0.000000	0.000000	2.000000	55.000000	0.000000
2910.907864	0.096213	0.553238	0.040023	88.158783	87.054031	129.438248	0.213375	0.000000	-2.009900	0.000000	0.000000	0.000000	0.144116	-0.004616	-0.052583	0.000000	0.000000	2.000000	55.000000	0.000000
2910.911197	0.096213	0.553238	0.040023	88.160271	87.270515	129.627640	0.189356	0.000000	-2.001136	0.000000	0.000000	0.000000	0.144116	-0.004616	-0.052583	0.000000	0.000000	2.000000	55.000000	0.000000
2910.914530	0.096438	0.553212	0.039920	88.160271	87.270515	129.627640	0.189356	0.000000	-2.001136	0.000000	0.000000	0.000000	0.067480	-0.007619	-0.030855	0.000000	0.000000	2.000000	55.000000	0.000000
2910.917864	0.096438	0.553212	0.039920	88.160271	87.270515	129.627640	0.189356	0.000000	-2.001136	0.000000	0.000000	0.000000	0.067480	-0.007619	-0.030855	0.000000	0.000000	2.000000	55.000000	0.000000
2910.921197	0.096438	0.553212	0.039920	88.160271	87.497620	129.829269	0.189356	0.000000	-2.001136	0.000000	0.000000	0.000000	0.067480	-0.007619	-0.030855	0.000000	0.000000	2.000000	55.000000	0.000000
2910.924530	0.096438	0.553212	0.039920	88.160271	87.497620	129.829269	0.189356	0.000000	-2.001136	0.000000	0.000000	0.000000	0.067480	-0.007619	-0.030855	0.000000	0.000000	2.000000	55.000000	0.000000
2910.927864	0.096683	0.553169	0.039795	88.160271	87.497620	129.829269	0.189356	0.000000	-2.001136	0.000000	0.000000	0.000000	0.073524	-0.012911	-0.037460	0.000000	0.000000	2.000000	55.000000	0.000000
2910.931197	0.096683	0.553169	0.039795	88.160698	87.822060	130.125595	0.178109	0.000000	-1.995993	0.000000	0.000000	0.000000	0.073524	-0.012911	-0.037460	0.000000	0.000000	2.000000	55.000000	0.000000
2910.934530	0.096683	0.553169	0.039795	88.160698	87.822060	130.125595	0.178109	0.000000	-1.995993	0.000000	0.000000	0.000000	0.073524	-0.012911	-0.037460	0.000000	0.000000	2.000000	55.000000	0.000000
2910.937864	0.096683	0.553169	0.039795	88.160698	87.822060	130.125595	0.178109	0.000000	-1.995993	0.000000	0.000000	0.000000	0.073524	-0.012911	-0.037460	0.000000	0.000000	2.000000	55.000000	0.000000
2910.941197	0.097179	0.553146	0.039574	88.161224	87.949509	130.220474	0.165855	0.000000	-1.989750	0.000000	0.000000	0.000000	0.148686	-0.006922	-0.066186	0.000000	0.000000	2.000000	55.000000	0.000000
2910.944530	0.097179	0.553146	0.039574	88.161224	87.949509	130.220474	0.165855	0.000000	-1.989750	0.000000	0.000000	0.000000	0.148686	-0.006922	-0.066186	0.000000	0.000000	2.000000	55.000000	0.000000
2910.947864	0.097179	0.553146	0.039574	88.161224	87.949509	130.220474	0.165855	0.000000	-1.989750	0.000000	0.000000	0.000000	0.148686	-0.006922	-0.066186	0.000000	0.000000	2.000000	55.000000	0.000000
2910.951197	0.097179	0.553146	0.039574	88.162186	88.080086	130.315720	0.141074	0.000000	-1.978719	0.000000	0.000000	0.000000	0.148686	-0.006922	-0.066186	0.000000	0.000000	2.000000	55.000000	0.000000
2910.954530	0.097477	0.553138	0.039475	88.162186	88.080086	130.315720	0.141074	0.000000	-1.978719	0.000000	0.000000	0.000000	0.089621	-0.002309	-0.029956	0.000000	0.000000	2.000000	55.000000	0.000000
2910.957864	0.097477	0.553138	0.039475	88.162186	88.080086	130.315720	0.141074	0.000000	-1.978719	0.000000	0.000000	0.000000	0.089621	-0.002309	-0.029956	0.000000	0.000000	2.000000	55.000000	0.000000
2910.961197	0.097477	0.553138	0.039475	88.161652	88.039085	130.244843	0.141074	0.000000	-1.978719	0.000000	0.000000	0.000000	0.089621	-0.002309	-0.029956	0.000000	0.000000	2.000000	55.000000	0.000000
2910.964530	0.097477	0.553138	0.039475	88.161652	88.039085	130.244843	0.141074	0.000000	-1.978719	0.000000	0.000000	0.000000	0.089621	-0.002309	-0.029956	0.000000	0.000000	2.000000	55.000000	0.000000
2910.967864	0.097737	0.553138	0.039424	88.161652	88.039085	130.244843	0.141074	0.000000	-1.978719	0.000000	0.000000	0.000000	0.077799	-0.000002	-0.015290	0.000000	0.000000	2.000000	55.000000	0.000000
2910.971197	0.097737	0.553138	0.039424	88.161652	88.066307	130.244843	0.126137	0.000000	-1.973726	0.000000	0.000000	0.000000	0.077799	-0.000002	-0.015290	0.000000	0.000000	2.000000	55.000000	0.000000
2910.974530	0.097737	0.553138	0.039424	88.161652	88.066307	130.244843	0.126137	0.000000	-1.973726	0.000000	0.000000	0.000000	0.077799	-0.000002	-0.015290	0.000000	0.000000	2.000000	55.000000	0.000000
2910.977864	0.097737	0.553138	0.039424	88.161652	88.066307	130.244843	0.126137	0.000000	-1.973726	0.000000	0.000000	0.000000	0.077799	-0.000002	-0.015290	0.000000	0.000000	2.000000	55.000000	0.000000
2910.981197	0.098146	0.553118	0.039389	88.161758	88.085365	130.244843	0.113171	0.000000	-1.971178	0.000000	0.000000	0.000000	0.122884	-0.005990	-0.010234	0.000000	0.000000	2.000000	55.000000	0.000000
2910.984530	0.098146	0.553118	0.039389	88.161758	88.085365	130.244843	0.113171	0.000000	-1.971178	0.000000	0.000000	0.000000	0.122884	-0.005990	-0.010234	0.000000	0.000000	2.000000	55.000000	0.000000
2910.987864	0.098146	0.553118	0.039389	88.161758	88.085365	130.244843	0.113171	0.000000	-1.971178	0.000000	0.000000	0.000000	0.122884	-0.005990	-0.010234	0.000000	0.000000	2.000000	55.000000	0.000000
2910.991197	0.098245	0.553109	0.039393	88.161652	88.098778	130.244720	0.092690	0.000000	-1.969473	0.000000	0.000000	0.000000	0.029620	-0.002984	0.001144	0.000000	0.000000	2.000000	55.000000	0.000000
2910.994530	0.098245	0.553109	0.039393	88.161652	88.098778	130.244720	0.092690	0.000000	-1.969473	0.000000	0.000000	0.000000	0.029620	-0.002984	0.001144	0.000000	0.000000	2.000000	55.000000	0.000000
2910.997864	0.098245	0.553109	0.039393	88.161652	88.098778	130.244720	0.092690	0.000000	-1.969473	0.000000	0.000000	0.000000	0.029620	-0.002984	0.001144	0.000000	0.000000	2.000000	55.000000	0.000000
2911.001197	0.098245	0.553109	0.039393	88.157616	88.234375	130.374359	0.087753	0.000000	-1.969663	0.000000	0.000000	0.000000	0.029620	-0.002984	0.001144	0.000000	0.000000	2.000000	55.000000	0.000000
2911.004530	0.098340	0.553081	0.039380	88.157616	88.234375	130.374359	0.087753	0.000000	-1.969663	0.000000	0.000000	0.000000	0.028592	-0.008293	-0.004057	0.000000	0.000000	2.000000	55.000000	0.000000
2911.007864	0.098340	0.553081	0.039380	88.157616	88.234375	130.374359	0.087753	0.000000	-1.969663	0.000000	0.000000	0.000000	0.028592	-0.008293	-0.004057	0.000000	0.000000	2.000000	55.000000	0.000000
2911.011197	0.098340	0.553081	0.039380	88.130409	88.406380	130.566162	0.087753	0.000000	-1.969663	0.000000	0.000000	0.000000	0.028592	-0.008293	-0.004057	0.000000	0.000000	2.000000	55.000000	0.000000
2911.014530	0.098340	0.553081	0.039380	88.130409	88.406380	130.566162	0.087753	0.000000	-1.969663	0.000000	0.000000	0.000000	0.028592	-0.008293	-0.004057	0.000000	0.000000	2.000000	55.000000	0.000000
2911.017864	0.098435	0.553081	0.039361	88.130409	88.406380	130.566162	0.087753	0.000000	-1.969663	0.000000	0.000000	0.000000	0.028284	0.000004	-0.005605	0.000000	0.000000	2.000000	55.000000	0.000000
2911.021197	0.098435	0.553081	0.039361	88.070747	88.671280	130.875458	0.082988	0.000000	-1.968987	0.000000	0.000000	0.000000	0.028284	0.000004	-0.005605	0.000000	0.000000	2.000000	55.000000	0.000000
2911.024530	0.098435	0.553081	0.039361	88.070747	88.671280	130.875458	0.082988	0.000000	-1.968987	0.000000	0.000000	0.000000	0.028284	0.000004	-0.005605	0.000000	0.000000	2.000000	55.000000	0.000000
2911.027864	0.098435	0.553081	0.039361	88.070747	88.671280	130.875458	0.082988	0.000000	-1.968987	0.000000	0.000000	0.000000	0.028284	0.000004	-0.005605	0.000000	0.000000	2.000000	55.000000	0.000000
2911.031197	0.098755	0.553128	0.039245	87.974747	89.201309	131.482330	0.078274	0.000000	-1.968053	0.000000	0.000000	0.000000	0.096007	0.014287	-0.034672	0.000000	0.000000	2.000000	55.000000	0.000000
2911.034530	0.098755	0.553128	0.039245	87.974747	89.201309	131.482330	0.078274	0.000000	-1.968053	0.000000	0.000000	0.000000	0.096007	0.014287	-0.034672	0.000000	0.000000	2.000000	55.000000	0.000000
2911.037864	0.098755	0.553128	0.039245	87.974747	89.201309	131.482330	0.078274	0.000000	-1.968053	0.000000	0.000000	0.000000	0.096007	0.014287	-0.034672	0.000000	0.000000	2.000000	55.000000	0.000000
2911.041197	0.098755	0.553128	0.039245	87.848869	89.733200	132.115158	0.062273	0.000000	-1.962274	0.000000	0.000000	0.000000	0.096007	0.014287	-0.034672	0.000000	0.000000	2.000000	55.000000	0.000000
2911.044530	0.098985	0.553166	0.039171	87.848869	89.733200	132.115158	0.062273	0.000000	-1.962274	0.000000	0.000000	0.000000	0.069044	0.011297	-0.022358	0.000000	0.000000	2.000000	55.000000	0.000000
2911.047864	0.098985	0.553166	0.039171	87.848869	89.733200	132.115158	0.062273	0.000000	-1.962274	0.000000	0.000000	0.000000	0.069044	0.011297	-0.022358	0.000000	0.000000	2.000000	55.000000	0.000000
2911.051197	0.099237	0.553231	0.039086	87.719124	90.140579	132.623901	0.062273	0.000000	-1.962274	0.000000	0.000000	0.000000	0.075789	0.019570	-0.025347	0.000000	0.000000	2.000000	55.000000	0.000000
2911.054530	0.099237	0.553231	0.039086	87.719124	90.140579	132.623901	0.062273	0.000000	-1.962274	0.000000	0.000000	0.000000	0.075789	0.019570	-0.025347	0.000000	0.000000	2.000000	55.000000	0.000000
2911.057864	0.099237	0.553231	0.039086	87.719124	90.140579	132.623901	0.062273	0.000000	-1.962274	0.000000	0.000000	0.000000	0.075789	0.019570	-0.025347	0.000000	0.000000	2.000000	55.000000	0.000000
2911.061197	0.099237	0.553231	0.039086	87.618622	90.467438	133.025467	0.038133	0.000000	-1.954323	0.000000	0.000000	0.000000	0.075789	0.019570	-0.025347	0.000000	0.000000	2.000000	55.000000	0.000000
2911.064530	0.099463	0.553279	0.038989	87.618622	90.467438	133.025467	0.038133	0.000000	-1.954323	0.000000	0.000000	0.000000	0.067661	0.014290	-0.029164	0.000000	0.000000	2.000000	55.000000	0.000000
2911.067864	0.099463	0.553279	0.038989	87.618622	90.467438	133.025467	0.038133	0.000000	-1.954323	0.000000	0.000000	0.000000	0.067661	0.014290	-0.029164	0.000000	0.000000	2.000000	55.000000	0.000000
2911.071197	0.099463	0.553279	0.038989	87.547920	90.743835	133.344238	0.038133	0.000000	-1.954323	0.000000	0.000000	0.000000	0.067661	0.014290	-0.029164	0.000000	0.000000	2.000000	55.000000	0.000000
2911.074530	0.099463	0.553279	0.038989	87.547920	90.743835	133.344238	0.038133	0.000000	-1.954323	0.000000	0.000000	0.000000	0.067661	0.014290	-0.029164	0.000000	0.000000	2.000000	55.000000	0.000000
2911.077864	0.099708	0.553309	0.038870	87.547920	90.743835	133.344238	0.038133	0.000000	-1.954323	0.000000	0.000000	0.000000	0.073661	0.008975	-0.035807	0.000000	0.000000	2.000000	55.000000	0.000000
2911.081197	0.099708	0.553309	0.038870	87.479591	90.926880	133.563599	0.026857	0.000000	-1.949463	0.000000	0.000000	0.000000	0.073661	0.008975	-0.035807	0.000000	0.000000	2.000000	55.000000	0.000000
2911.084530	0.099708	0.553309	0.038870	87.479591	90.926880	133.563599	0.026857	0.000000	-1.949463	0.000000	0.000000	0.000000	0.073661	0.008975	-0.035807	0.000000	0.000000	2.000000	55.000000	0.000000
2911.087864	0.099708	0.553309	0.038870	87.479591	90.926880	133.563599	0.026857	0.000000	-1.949463	0.000000	0.000000	0.000000	0.073661	0.008975	-0.035807	0.000000	0.000000	2.000000	55.000000	0.000000
2911.091197	0.100293	0.553369	0.038612	87.414040	91.234558	133.903381	0.014580	0.000000	-1.943495	0.000000	0.000000	0.000000	0.175478	0.017943	-0.077438	0.000000	0.000000	2.000000	55.000000	0.000000
2911.094530	0.100293	0.553369	0.038612	87.414040	91.234558	133.903381	0.014580	0.000000	-1.943495	0.000000	0.000000	0.000000	0.175478	0.017943	-0.077438	0.000000	0.000000	2.000000	55.000000	0.000000
2911.097864	0.100293	0.553369	0.038612	87.414040	91.234558	133.903381	0.014580	0.000000	-1.943495	0.000000	0.000000	0.000000	0.175478	0.017943	-0.077438	0.000000	0.000000	2.000000	55.000000	0.000000
2911.101197	0.100293	0.553369	0.038612	87.359734	91.503593	134.184830	-0.014667	0.000000	-1.930588	0.000000	0.000000	0.000000	0.175478	0.017943	-0.077438	0.000000	0.000000	2.000000	55.000000	0.000000
2911.104530	0.100648	0.553391	0.038428	87.359734	91.503593	134.184830	-0.014667	0.000000	-1.930588	0.000000	0.000000	0.000000	0.106438	0.006654	-0.055022	0.000000	0.000000	2.000000	55.000000	0.000000
2911.107864	0.100648	0.553391	0.038428	87.359734	91.503593	134.184830	-0.014667	0.000000	-1.930588	0.000000	0.000000	0.000000	0.106438	0.006654	-0.055022	0.000000	0.000000	2.000000	55.000000	0.000000
2911.111197	0.100648	0.553391	0.038428	87.319855	91.729347	134.402802	-0.014667	0.000000	-1.930588	0.000000	0.000000	0.000000	0.106438	0.006654	-0.055022	0.000000	0.000000	2.000000	55.000000	0.000000
2911.114530	0.100648	0.553391	0.038428	87.319855	91.729347	134.402802	-0.014667	0.000000	-1.930588	0.000000	0.000000	0.000000	0.106438	0.006654	-0.055022	0.000000	0.000000	2.000000	55.000000	0.000000
2911.117864	0.101045	0.553423	0.038213	87.319855	91.729347	134.402802	-0.014667	0.000000	-1.930588	0.000000	0.000000	0.000000	0.119112	0.009634	-0.064711	0.000000	0.000000	2.000000	55.000000	0.000000
2911.121197	0.101480	0.553475	0.037942	87.291443	91.925751	134.574448	-0.032407	0.000000	-1.921418	0.000000	0.000000	0.000000	0.130363	0.015578	-0.081168	0.000000	0.000000	2.000000	55.000000	0.000000
2911.124530	0.101480	0.553475	0.037942	87.291443	91.925751	134.574448	-0.032407	0.000000	-1.921418	0.000000	0.000000	0.000000	0.130363	0.015578	-0.081168	0.000000	0.000000	2.000000	55.000000	0.000000
2911.127864	0.101480	0.553475	0.037942	87.291443	91.925751	134.574448	-0.032407	0.000000	-1.921418	0.000000	0.000000	0.000000	0.130363	0.015578	-0.081168	0.000000	0.000000	2.000000	55.000000	0.000000
2911.131197	0.101480	0.553475	0.037942	87.281708	92.010437	134.609146	-0.073986	0.000000	-1.897105	0.000000	0.000000	0.000000	0.130363	0.015578	-0.081168	0.000000	0.000000	2.000000	55.000000	0.000000
2911.134530	0.101960	0.553554	0.037656	87.281708	92.010437	134.609146	-0.073986	0.000000	-1.897105	0.000000	0.000000	0.000000	0.144012	0.023862	-0.085740	0.000000	0.000000	2.000000	55.000000	0.000000
2911.137864	0.101960	0.553554	0.037656	87.281708	92.010437	134.609146	-0.073986	0.000000	-1.897105	0.000000	0.000000	0.000000	0.144012	0.023862	-0.085740	0.000000	0.000000	2.000000	55.000000	0.000000
2911.141197	0.102436	0.553616	0.037353	87.282143	92.135284	134.690201	-0.073986	0.000000	-1.897105	0.000000	0.000000	0.000000	0.142787	0.018539	-0.091076	0.000000	0.000000	2.000000	55.000000	0.000000
2911.144530	0.102436	0.553616	0.037353	87.282143	92.135284	134.690201	-0.073986	0.000000	-1.897105	0.000000	0.000000	0.000000	0.142787	0.018539	-0.091076	0.000000	0.000000	2.000000	55.000000	0.000000
2911.147864	0.102436	0.553616	0.037353	87.282143	92.135284	134.690201	-0.073986	0.000000	-1.897105	0.000000	0.000000	0.000000	0.142787	0.018539	-0.091076	0.000000	0.000000	2.000000	55.000000	0.000000
2911.151197	0.102436	0.553616	0.037353	87.282143	92.197784	134.698120	-0.121786	0.000000	-1.867635	0.000000	0.000000	0.000000	0.142787	0.018539	-0.091076	0.000000	0.000000	2.000000	55.000000	0.000000
2911.154530	0.102934	0.553705	0.037039	87.282143	92.197784	134.698120	-0.121786	0.000000	-1.867635	0.000000	0.000000	0.000000	0.149348	0.026766	-0.094237	0.000000	0.000000	2.000000	55.000000	0.000000
2911.157864	0.102934	0.553705	0.037039	87.282143	92.197784	134.698120	-0.121786	0.000000	-1.867635	0.000000	0.000000	0.000000	0.149348	0.026766	-0.094237	0.000000	0.000000	2.000000	55.000000	0.000000
2911.161197	0.103436	0.553785	0.036746	87.282211	92.257805	134.698288	-0.121786	0.000000	-1.867635	0.000000	0.000000	0.000000	0.150586	0.023764	-0.087664	0.000000	0.000000	2.000000	55.000000	0.000000
2911.164530	0.103436	0.553785	0.036746	87.282211	92.257805	134.698288	-0.121786	0.000000	-1.867635	0.000000	0.000000	0.000000	0.150586	0.023764	-0.087664	0.000000	0.000000	2.000000	55.000000	0.000000
2911.167864	0.103436	0.553785	0.036746	87.282211	92.257805	134.698288	-0.121786	0.000000	-1.867635	0.000000	0.000000	0.000000	0.150586	0.023764	-0.087664	0.000000	0.000000	2.000000	55.000000	0.000000
2911.171197	0.103436	0.553785	0.036746	87.281708	92.249870	134.641144	-0.171775	0.000000	-1.837318	0.000000	0.000000	0.000000	0.150586	0.023764	-0.087664	0.000000	0.000000	2.000000	55.000000	0.000000
2911.174530	0.103875	0.553872	0.036508	87.281708	92.249870	134.641144	-0.171775	0.000000	-1.837318	0.000000	0.000000	0.000000	0.131845	0.026092	-0.071472	0.000000	0.000000	2.000000	55.000000	0.000000
2911.177864	0.103875	0.553872	0.036508	87.281708	92.249870	134.641144	-0.171775	0.000000	-1.837318	0.000000	0.000000	0.000000	0.131845	0.026092	-0.071472	0.000000	0.000000	2.000000	55.000000	0.000000
2911.181197	0.103875	0.553872	0.036508	87.281128	92.236542	134.576096	-0.171775	0.000000	-1.837318	0.000000	0.000000	0.000000	0.131845	0.026092	-0.071472	0.000000	0.000000	2.000000	55.000000	0.000000
2911.184530	0.103875	0.553872	0.036508	87.281128	92.236542	134.576096	-0.171775	0.000000	-1.837318	0.000000	0.000000	0.000000	0.131845	0.026092	-0.071472	0.000000	0.000000	2.000000	55.000000	0.000000
2911.187864	0.104291	0.553959	0.036274	87.281128	92.236542	134.576096	-0.171775	0.000000	-1.837318	0.000000	0.000000	0.000000	0.124710	0.026078	-0.070112	0.000000	0.000000	2.000000	55.000000	0.000000
2911.191197	0.104644	0.554053	0.036095	87.280128	92.152863	134.446045	-0.193749	0.000000	-1.825406	0.000000	0.000000	0.000000	0.106060	0.028388	-0.053839	0.000000	0.000000	2.000000	55.000000	0.000000
2911.194530	0.104644	0.554053	0.036095	87.280128	92.152863	134.446045	-0.193749	0.000000	-1.825406	0.000000	0.000000	0.000000	0.106060	0.028388	-0.053839	0.000000	0.000000	2.000000	55.000000	0.000000
2911.197864	0.104644	0.554053	0.036095	87.280128	92.152863	134.446045	-0.193749	0.000000	-1.825406	0.000000	0.000000	0.000000	0.106060	0.028388	-0.053839	0.000000	0.000000	2.000000	55.000000	0.000000
2911.201197	0.104644	0.554053	0.036095	87.276886	92.003296	134.257111	-0.232210	0.000000	-1.804748	0.000000	0.000000	0.000000	0.106060	0.028388	-0.053839	0.000000	0.000000	2.000000	55.000000	0.000000
2911.204530	0.104978	0.554165	0.035937	87.276886	92.003296	134.257111	-0.232210	0.000000	-1.804748	0.000000	0.000000	0.000000	0.100075	0.033665	-0.047248	0.000000	0.000000	2.000000	55.000000	0.000000
2911.207864	0.104978	0.554165	0.035937	87.276886	92.003296	134.257111	-0.232210	0.000000	-1.804748	0.000000	0.000000	0.000000	0.100075	0.033665	-0.047248	0.000000	0.000000	2.000000	55.000000	0.000000
2911.211197	0.104978	0.554165	0.035937	87.274734	91.779755	133.997879	-0.232210	0.000000	-1.804748	0.000000	0.000000	0.000000	0.100075	0.033665	-0.047248	0.000000	0.000000	2.000000	55.000000	0.000000
2911.214530	0.104978	0.554165	0.035937	87.274734	91.779755	133.997879	-0.232210	0.000000	-1.804748	0.000000	0.000000	0.000000	0.100075	0.033665	-0.047248	0.000000	0.000000	2.000000	55.000000	0.000000
2911.217864	0.105273	0.554285	0.035829	87.274734	91.779755	133.997879	-0.232210	0.000000	-1.804748	0.000000	0.000000	0.000000	0.088524	0.036012	-0.032415	0.000000	0.000000	2.000000	55.000000	0.000000
2911.221197	0.105516	0.554415	0.035709	87.272362	91.550919	133.738846	-0.248890	0.000000	-1.796873	0.000000	0.000000	0.000000	0.073011	0.038963	-0.036203	0.000000	0.000000	2.000000	55.000000	0.000000
2911.224530	0.105516	0.554415	0.035709	87.272362	91.550919	133.738846	-0.248890	0.000000	-1.796873	0.000000	0.000000	0.000000	0.073011	0.038963	-0.036203	0.000000	0.000000	2.000000	55.000000	0.000000
2911.227864	0.105516	0.554415	0.035709	87.272362	91.550919	133.738846	-0.248890	0.000000	-1.796873	0.000000	0.000000	0.000000	0.073011	0.038963	-0.036203	0.000000	0.000000	2.000000	55.000000	0.000000
2911.231197	0.105516	0.554415	0.035709	87.270638	91.381721	133.544937	-0.275812	0.000000	-1.785437	0.000000	0.000000	0.000000	0.073011	0.038963	-0.036203	0.000000	0.000000	2.000000	55.000000	0.000000
2911.234530	0.105718	0.554535	0.035620	87.270638	91.381721	133.544937	-0.275812	0.000000	-1.785437	0.000000	0.000000	0.000000	0.060391	0.035998	-0.026506	0.000000	0.000000	2.000000	55.000000	0.000000
2911.237864	0.105718	0.554535	0.035620	87.270638	91.381721	133.544937	-0.275812	0.000000	-1.785437	0.000000	0.000000	0.000000	0.060391	0.035998	-0.026506	0.000000	0.000000	2.000000	55.000000	0.000000
2911.241197	0.105718	0.554535	0.035620	87.268341	91.137665	133.286987	-0.275812	0.000000	-1.785437	0.000000	0.000000	0.000000	0.060391	0.035998	-0.026506	0.000000	0.000000	2.000000	55.000000	0.000000
2911.244530	0.105718	0.554535	0.035620	87.268341	91.137665	133.286987	-0.275812	0.000000	-1.785437	0.000000	0.000000	0.000000	0.060391	0.035998	-0.026506	0.000000	0.000000	2.000000	55.000000	0.000000
2911.247864	0.105803	0.554628	0.035562	87.268341	91.137665	133.286987	-0.275812	0.000000	-1.785437	0.000000	0.000000	0.000000	0.025620	0.027743	-0.017438	0.000000	0.000000	2.000000	55.000000	0.000000
2911.251197	0.105803	0.554628	0.035562	87.267700	91.075874	133.222427	-0.285877	0.000000	-1.781019	0.000000	0.000000	0.000000	0.025620	0.027743	-0.017438	0.000000	0.000000	2.000000	55.000000	0.000000
2911.254530	0.105803	0.554628	0.035562	87.267700	91.075874	133.222427	-0.285877	0.000000	-1.781019	0.000000	0.000000	0.000000	0.025620	0.027743	-0.017438	0.000000	0.000000	2.000000	55.000000	0.000000
2911.257864	0.105803	0.554628	0.035562	87.267700	91.075874	133.222427	-0.285877	0.000000	-1.781019	0.000000	0.000000	0.000000	0.025620	0.027743	-0.017438	0.000000	0.000000	2.000000	55.000000	0.000000
2911.261197	0.105771	0.554720	0.035529	87.267197	91.006142	133.158035	-0.290147	0.000000	-1.778113	0.000000	0.000000	0.000000	-0.009468	0.027714	-0.009914	0.000000	0.000000	2.000000	55.000000	0.000000
2911.264530	0.105771	0.554720	0.035529	87.267197	91.006142	133.158035	-0.290147	0.000000	-1.778113	0.000000	0.000000	0.000000	-0.009468	0.027714	-0.009914	0.000000	0.000000	2.000000	55.000000	0.000000
2911.267864	0.105771	0.554720	0.035529	87.267197	91.006142	133.158035	-0.290147	0.000000	-1.778113	0.000000	0.000000	0.000000	-0.009468	0.027714	-0.009914	0.000000	0.000000	2.000000	55.000000	0.000000
2911.271197	0.105771	0.554720	0.035529	87.266556	90.928299	133.093689	-0.288569	0.000000	-1.776460	0.000000	0.000000	0.000000	-0.009468	0.027714	-0.009914	0.000000	0.000000	2.000000	55.000000	0.000000
2911.274530	0.105631	0.554720	0.035559	87.266556	90.928299	133.093689	-0.288569	0.000000	-1.776460	0.000000	0.000000	0.000000	-0.042103	-0.000002	0.009032	0.000000	0.000000	2.000000	55.000000	0.000000
2911.277864	0.105631	0.554720	0.035559	87.266556	90.928299	133.093689	-0.288569	0.000000	-1.776460	0.000000	0.000000	0.000000	-0.042103	-0.000002	0.009032	0.000000	0.000000	2.000000	55.000000	0.000000
2911.281197	0.105631	0.554720	0.035559	87.266556	90.903671	133.093567	-0.288569	0.000000	-1.776460	0.000000	0.000000	0.000000	-0.042103	-0.000002	0.009032	0.000000	0.000000	2.000000	55.000000	0.000000
2911.284530	0.105631	0.554720	0.035559	87.266556	90.903671	133.093567	-0.288569	0.000000	-1.776460	0.000000	0.000000	0.000000	-0.042103	-0.000002	0.009032	0.000000	0.000000	2.000000	55.000000	0.000000
2911.287864	0.105430	0.554701	0.035649	87.266556	90.903671	133.093567	-0.288569	0.000000	-1.776460	0.000000	0.000000	0.000000	-0.060277	-0.005898	0.026995	0.000000	0.000000	2.000000	55.000000	0.000000
2911.291197	0.105430	0.554701	0.035649	87.267128	90.937988	133.157883	-0.281552	0.000000	-1.777966	0.000000	0.000000	0.000000	-0.060277	-0.005898	0.026995	0.000000	0.000000	2.000000	55.000000	0.000000
2911.294530	0.105430	0.554701	0.035649	87.267128	90.937988	133.157883	-0.281552	0.000000	-1.777966	0.000000	0.000000	0.000000	-0.060277	-0.005898	0.026995	0.000000	0.000000	2.000000	55.000000	0.000000
2911.297864	0.105430	0.554701	0.035649	87.267128	90.937988	133.157883	-0.281552	0.000000	-1.777966	0.000000	0.000000	0.000000	-0.060277	-0.005898	0.026995	0.000000	0.000000	2.000000	55.000000	0.000000
2911.301197	0.104923	0.554586	0.035909	87.259613	90.994507	133.255341	-0.271506	0.000000	-1.782465	0.000000	0.000000	0.000000	-0.152182	-0.034257	0.077982	0.000000	0.000000	2.000000	55.000000	0.000000
2911.304530	0.104923	0.554586	0.035909	87.259613	90.994507	133.255341	-0.271506	0.000000	-1.782465	0.000000	0.000000	0.000000	-0.152182	-0.034257	0.077982	0.000000	0.000000	2.000000	55.000000	0.000000
2911.307864	0.104923	0.554586	0.035909	87.259613	90.994507	133.255341	-0.271506	0.000000	-1.782465	0.000000	0.000000	0.000000	-0.152182	-0.034257	0.077982	0.000000	0.000000	2.000000	55.000000	0.000000
2911.311197	0.104923	0.554586	0.035909	87.226463	91.127098	133.455139	-0.246142	0.000000	-1.795462	0.000000	0.000000	0.000000	-0.152182	-0.034257	0.077982	0.000000	0.000000	2.000000	55.000000	0.000000
2911.314530	0.104657	0.554529	0.036041	87.226463	91.127098	133.455139	-0.246142	0.000000	-1.795462	0.000000	0.000000	0.000000	-0.079654	-0.017116	0.039675	0.000000	0.000000	2.000000	55.000000	0.000000
2911.317864	0.104657	0.554529	0.036041	87.226463	91.127098	133.455139	-0.246142	0.000000	-1.795462	0.000000	0.000000	0.000000	-0.079654	-0.017116	0.039675	0.000000	0.000000	2.000000	55.000000	0.000000
2911.321197	0.104439	0.554472	0.036164	87.141586	91.404007	133.846390	-0.246142	0.000000	-1.795462	0.000000	0.000000	0.000000	-0.065638	-0.017142	0.036655	0.000000	0.000000	2.000000	55.000000	0.000000
2911.324530	0.104439	0.554472	0.036164	87.141586	91.404007	133.846390	-0.246142	0.000000	-1.795462	0.000000	0.000000	0.000000	-0.065638	-0.017142	0.036655	0.000000	0.000000	2.000000	55.000000	0.000000
2911.327864	0.104439	0.554472	0.036164	87.141586	91.404007	133.846390	-0.246142	0.000000	-1.795462	0.000000	0.000000	0.000000	-0.065638	-0.017142	0.036655	0.000000	0.000000	2.000000	55.000000	0.000000
2911.331197	0.104238	0.554425	0.036258	87.026054	91.739738	134.324905	-0.221927	0.000000	-1.808183	0.000000	0.000000	0.000000	-0.060060	-0.014185	0.028403	0.000000	0.000000	2.000000	55.000000	0.000000
2911.334530	0.104238	0.554425	0.036258	87.026054	91.739738	134.324905	-0.221927	0.000000	-1.808183	0.000000	0.000000	0.000000	-0.060060	-0.014185	0.028403	0.000000	0.000000	2.000000	55.000000	0.000000
2911.337864	0.104238	0.554425	0.036258	87.026054	91.739738	134.324905	-0.221927	0.000000	-1.808183	0.000000	0.000000	0.000000	-0.060060	-0.014185	0.028403	0.000000	0.000000	2.000000	55.000000	0.000000
2911.341197	0.104238	0.554425	0.036258	86.924767	92.016914	134.724762	-0.211917	0.000000	-1.812917	0.000000	0.000000	0.000000	-0.060060	-0.014185	0.028403	0.000000	0.000000	2.000000	55.000000	0.000000
2911.344530	0.104080	0.554387	0.036321	86.924767	92.016914	134.724762	-0.211917	0.000000	-1.812917	0.000000	0.000000	0.000000	-0.047444	-0.011229	0.018677	0.000000	0.000000	2.000000	55.000000	0.000000
2911.347864	0.104080	0.554387	0.036321	86.924767	92.016914	134.724762	-0.211917	0.000000	-1.812917	0.000000	0.000000	0.000000	-0.047444	-0.011229	0.018677	0.000000	0.000000	2.000000	55.000000	0.000000
2911.351197	0.104080	0.554387	0.036321	86.854706	92.264717	135.064056	-0.211917	0.000000	-1.812917	0.000000	0.000000	0.000000	-0.047444	-0.011229	0.018677	0.000000	0.000000	2.000000	55.000000	0.000000
2911.354530	0.104080	0.554387	0.036321	86.854706	92.264717	135.064056	-0.211917	0.000000	-1.812917	0.000000	0.000000	0.000000	-0.047444	-0.011229	0.018677	0.000000	0.000000	2.000000	55.000000	0.000000
2911.357864	0.103918	0.554332	0.036366	86.854706	92.264717	135.064056	-0.211917	0.000000	-1.812917	0.000000	0.000000	0.000000	-0.048541	-0.016534	0.013485	0.000000	0.000000	2.000000	55.000000	0.000000
2911.361197	0.103918	0.554332	0.036366	86.826645	92.422035	135.264740	-0.204010	0.000000	-1.816030	0.000000	0.000000	0.000000	-0.048541	-0.016534	0.013485	0.000000	0.000000	2.000000	55.000000	0.000000
2911.364530	0.103918	0.554332	0.036366	86.826645	92.422035	135.264740	-0.204010	0.000000	-1.816030	0.000000	0.000000	0.000000	-0.048541	-0.016534	0.013485	0.000000	0.000000	2.000000	55.000000	0.000000
2911.367864	0.103918	0.554332	0.036366	86.826645	92.422035	135.264740	-0.204010	0.000000	-1.816030	0.000000	0.000000	0.000000	-0.048541	-0.016534	0.013485	0.000000	0.000000	2.000000	55.000000	0.000000
2911.371197	0.103706	0.554260	0.036403	86.825531	92.467445	135.325470	-0.195919	0.000000	-1.818277	0.000000	0.000000	0.000000	-0.063696	-0.021820	0.011241	0.000000	0.000000	2.000000	55.000000	0.000000
2911.374530	0.103706	0.554260	0.036403	86.825531	92.467445	135.325470	-0.195919	0.000000	-1.818277	0.000000	0.000000	0.000000	-0.063696	-0.021820	0.011241	0.000000	0.000000	2.000000	55.000000	0.000000
2911.377864	0.103706	0.554260	0.036403	86.825531	92.467445	135.325470	-0.195919	0.000000	-1.818277	0.000000	0.000000	0.000000	-0.063696	-0.021820	0.011241	0.000000	0.000000	2.000000	55.000000	0.000000
2911.381197	0.103706	0.554260	0.036403	86.826080	92.512192	135.381165	-0.185303	0.000000	-1.820151	0.000000	0.000000	0.000000	-0.063696	-0.021820	0.011241	0.000000	0.000000	2.000000	55.000000	0.000000
2911.384530	0.103615	0.554204	0.036433	86.826080	92.512192	135.381165	-0.185303	0.000000	-1.820151	0.000000	0.000000	0.000000	-0.027466	-0.016539	0.009018	0.000000	0.000000	2.000000	55.000000	0.000000
2911.387864	0.103615	0.554204	0.036433	86.826080	92.512192	135.381165	-0.185303	0.000000	-1.820151	0.000000	0.000000	0.000000	-0.027466	-0.016539	0.009018	0.000000	0.000000	2.000000	55.000000	0.000000
2911.391197	0.103615	0.554204	0.036433	86.827011	92.618217	135.492813	-0.185303	0.000000	-1.820151	0.000000	0.000000	0.000000	-0.027466	-0.016539	0.009018	0.000000	0.000000	2.000000	55.000000	0.000000
2911.394530	0.103615	0.554204	0.036433	86.827011	92.618217	135.492813	-0.185303	0.000000	-1.820151	0.000000	0.000000	0.000000	-0.027466	-0.016539	0.009018	0.000000	0.000000	2.000000	55.000000	0.000000
2911.397864	0.103545	0.554177	0.036453	86.827011	92.618217	135.492813	-0.185303	0.000000	-1.820151	0.000000	0.000000	0.000000	-0.020762	-0.008275	0.005981	0.000000	0.000000	2.000000	55.000000	0.000000
2911.401197	0.103524	0.554122	0.036468	86.827629	92.668587	135.548676	-0.180726	0.000000	-1.821654	0.000000	0.000000	0.000000	-0.006378	-0.016531	0.004584	0.000000	0.000000	2.000000	55.000000	0.000000
2911.404530	0.103524	0.554122	0.036468	86.827629	92.668587	135.548676	-0.180726	0.000000	-1.821654	0.000000	0.000000	0.000000	-0.006378	-0.016531	0.004584	0.000000	0.000000	2.000000	55.000000	0.000000
2911.407864	0.103524	0.554122	0.036468	86.827629	92.668587	135.548676	-0.180726	0.000000	-1.821654	0.000000	0.000000	0.000000	-0.006378	-0.016531	0.004584	0.000000	0.000000	2.000000	55.000000	0.000000
2911.411197	0.103524	0.554122	0.036468	86.828743	92.791451	135.674637	-0.176202	0.000000	-1.823415	0.000000	0.000000	0.000000	-0.006378	-0.016531	0.004584	0.000000	0.000000	2.000000	55.000000	0.000000
2911.414530	0.103503	0.554067	0.036484	86.828743	92.791451	135.674637	-0.176202	0.000000	-1.823415	0.000000	0.000000	0.000000	-0.006378	-0.016543	0.004583	0.000000	0.000000	2.000000	55.000000	0.000000
2911.417864	0.103503	0.554067	0.036484	86.828743	92.791451	135.674637	-0.176202	0.000000	-1.823415	0.000000	0.000000	0.000000	-0.006378	-0.016543	0.004583	0.000000	0.000000	2.000000	55.000000	0.000000
2911.421197	0.103503	0.554067	0.036484	86.830223	92.961594	135.842285	-0.176202	0.000000	-1.823415	0.000000	0.000000	0.000000	-0.006378	-0.016543	0.004583	0.000000	0.000000	2.000000	55.000000	0.000000
2911.424530	0.103503	0.554067	0.036484	86.830223	92.961594	135.842285	-0.176202	0.000000	-1.823415	0.000000	0.000000	0.000000	-0.006378	-0.016543	0.004583	0.000000	0.000000	2.000000	55.000000	0.000000
2911.427864	0.103516	0.553986	0.036432	86.830223	92.961594	135.842285	-0.176202	0.000000	-1.823415	0.000000	0.000000	0.000000	0.004096	-0.024172	-0.015468	0.000000	0.000000	2.000000	55.000000	0.000000
2911.431197	0.103516	0.553986	0.036432	86.830589	93.193420	136.070663	-0.175139	0.000000	-1.824179	0.000000	0.000000	0.000000	0.004096	-0.024172	-0.015468	0.000000	0.000000	2.000000	55.000000	0.000000
2911.434530	0.103516	0.553986	0.036432	86.830589	93.193420	136.070663	-0.175139	0.000000	-1.824179	0.000000	0.000000	0.000000	0.004096	-0.024172	-0.015468	0.000000	0.000000	2.000000	55.000000	0.000000
2911.437864	0.103516	0.553986	0.036432	86.830589	93.193420	136.070663	-0.175139	0.000000	-1.824179	0.000000	0.000000	0.000000	0.004096	-0.024172	-0.015468	0.000000	0.000000	2.000000	55.000000	0.000000
2911.441197	0.103663	0.553870	0.036316	86.831947	93.372017	136.238632	-0.175822	0.000000	-1.821601	0.000000	0.000000	0.000000	0.044089	-0.034768	-0.034692	0.000000	0.000000	2.000000	55.000000	0.000000
2911.444530	0.103663	0.553870	0.036316	86.831947	93.372017	136.238632	-0.175822	0.000000	-1.821601	0.000000	0.000000	0.000000	0.044089	-0.034768	-0.034692	0.000000	0.000000	2.000000	55.000000	0.000000
2911.447864	0.103663	0.553870	0.036316	86.831947	93.372017	136.238632	-0.175822	0.000000	-1.821601	0.000000	0.000000	0.000000	0.044089	-0.034768	-0.034692	0.000000	0.000000	2.000000	55.000000	0.000000
2911.451197	0.103663	0.553870	0.036316	86.832878	93.497505	136.350723	-0.183170	0.000000	-1.815819	0.000000	0.000000	0.000000	0.044089	-0.034768	-0.034692	0.000000	0.000000	2.000000	55.000000	0.000000
2911.454530	0.103740	0.553855	0.036217	86.832878	93.497505	136.350723	-0.183170	0.000000	-1.815819	0.000000	0.000000	0.000000	0.023098	-0.004676	-0.029745	0.000000	0.000000	2.000000	55.000000	0.000000
2911.457864	0.103740	0.553855	0.036217	86.832878	93.497505	136.350723	-0.183170	0.000000	-1.815819	0.000000	0.000000	0.000000	0.023098	-0.004676	-0.029745	0.000000	0.000000	2.000000	55.000000	0.000000
2911.461197	0.103740	0.553855	0.036217	86.833809	93.620369	136.462875	-0.183170	0.000000	-1.815819	0.000000	0.000000	0.000000	0.023098	-0.004676	-0.029745	0.000000	0.000000	2.000000	55.000000	0.000000
2911.464530	0.103740	0.553855	0.036217	86.833809	93.620369	136.462875	-0.183170	0.000000	-1.815819	0.000000	0.000000	0.000000	0.023098	-0.004676	-0.029745	0.000000	0.000000	2.000000	55.000000	0.000000
2911.467864	0.103841	0.553839	0.036113	86.833809	93.620369	136.462875	-0.183170	0.000000	-1.815819	0.000000	0.000000	0.000000	0.030114	-0.004660	-0.031230	0.000000	0.000000	2.000000	55.000000	0.000000
2911.471197	0.103841	0.553839	0.036113	86.834053	93.645508	136.477295	-0.187020	0.000000	-1.810861	0.000000	0.000000	0.000000	0.030114	-0.004660	-0.031230	0.000000	0.000000	2.000000	55.000000	0.000000
2911.474530	0.103841	0.553839	0.036113	86.834053	93.645508	136.477295	-0.187020	0.000000	-1.810861	0.000000	0.000000	0.000000	0.030114	-0.004660	-0.031230	0.000000	0.000000	2.000000	55.000000	0.000000
2911.477864	0.103841	0.553839	0.036113	86.834053	93.645508	136.477295	-0.187020	0.000000	-1.810861	0.000000	0.000000	0.000000	0.030114	-0.004660	-0.031230	0.000000	0.000000	2.000000	55.000000	0.000000
2911.481197	0.103931	0.553871	0.035959	86.833809	93.609093	136.435501	-0.192039	0.000000	-1.805656	0.000000	0.000000	0.000000	0.026937	0.009528	-0.046256	0.000000	0.000000	2.000000	55.000000	0.000000
2911.484530	0.103931	0.553871	0.035959	86.833809	93.609093	136.435501	-0.192039	0.000000	-1.805656	0.000000	0.000000	0.000000	0.026937	0.009528	-0.046256	0.000000	0.000000	2.000000	55.000000	0.000000
2911.487864	0.103931	0.553871	0.035959	86.833809	93.609093	136.435501	-0.192039	0.000000	-1.805656	0.000000	0.000000	0.000000	0.026937	0.009528	-0.046256	0.000000	0.000000	2.000000	55.000000	0.000000
2911.491197	0.103931	0.553871	0.035959	86.833809	93.611916	136.435577	-0.196529	0.000000	-1.797947	0.000000	0.000000	0.000000	0.026937	0.009528	-0.046256	0.000000	0.000000	2.000000	55.000000	0.000000
2911.494530	0.103949	0.553881	0.035932	86.833809	93.611916	136.435577	-0.196529	0.000000	-1.797947	0.000000	0.000000	0.000000	0.005604	0.002964	-0.008216	0.000000	0.000000	2.000000	55.000000	0.000000
2911.497864	0.103949	0.553881	0.035932	86.833809	93.611916	136.435577	-0.196529	0.000000	-1.797947	0.000000	0.000000	0.000000	0.005604	0.002964	-0.008216	0.000000	0.000000	2.000000	55.000000	0.000000
2911.501197	0.103949	0.553881	0.035932	86.831703	93.558601	136.383804	-0.196529	0.000000	-1.797947	0.000000	0.000000	0.000000	0.005604	0.002964	-0.008216	0.000000	0.000000	2.000000	55.000000	0.000000
2911.504530	0.103949	0.553881	0.035932	86.831703	93.558601	136.383804	-0.196529	0.000000	-1.797947	0.000000	0.000000	0.000000	0.005604	0.002964	-0.008216	0.000000	0.000000	2.000000	55.000000	0.000000
2911.507864	0.103943	0.553918	0.035904	86.831703	93.558601	136.383804	-0.196529	0.000000	-1.797947	0.000000	0.000000	0.000000	-0.001746	0.011201	-0.008287	0.000000	0.000000	2.000000	55.000000	0.000000
2911.511197	0.103943	0.553918	0.035904	86.826889	93.563751	136.396622	-0.197462	0.000000	-1.796578	0.000000	0.000000	0.000000	-0.001746	0.011201	-0.008287	0.000000	0.000000	2.000000	55.000000	0.000000
2911.514530	0.103943	0.553918	0.035904	86.826889	93.563751	136.396622	-0.197462	0.000000	-1.796578	0.000000	0.000000	0.000000	-0.001746	0.011201	-0.008287	0.000000	0.000000	2.000000	55.000000	0.000000
2911.517864	0.103943	0.553918	0.035904	86.826889	93.563751	136.396622	-0.197462	0.000000	-1.796578	0.000000	0.000000	0.000000	-0.001746	0.011201	-0.008287	0.000000	0.000000	2.000000	55.000000	0.000000
2911.521197	0.103913	0.553983	0.035876	86.821098	93.460205	136.297806	-0.197171	0.000000	-1.795197	0.000000	0.000000	0.000000	-0.009096	0.019490	-0.008359	0.000000	0.000000	2.000000	55.000000	0.000000
2911.524530	0.103913	0.553983	0.035876	86.821098	93.460205	136.297806	-0.197171	0.000000	-1.795197	0.000000	0.000000	0.000000	-0.009096	0.019490	-0.008359	0.000000	0.000000	2.000000	55.000000	0.000000
2911.527864	0.103913	0.553983	0.035876	86.821098	93.460205	136.297806	-0.197171	0.000000	-1.795197	0.000000	0.000000	0.000000	-0.009096	0.019490	-0.008359	0.000000	0.000000	2.000000	55.000000	0.000000
2911.531197	0.103913	0.553983	0.035876	86.820229	93.346031	136.186203	-0.195655	0.000000	-1.793803	0.000000	0.000000	0.000000	-0.009096	0.019490	-0.008359	0.000000	0.000000	2.000000	55.000000	0.000000
2911.534530	0.103888	0.554038	0.035871	86.820229	93.346031	136.186203	-0.195655	0.000000	-1.793803	0.000000	0.000000	0.000000	-0.007676	0.016516	-0.001625	0.000000	0.000000	2.000000	55.000000	0.000000
2911.537864	0.103888	0.554038	0.035871	86.820229	93.346031	136.186203	-0.195655	0.000000	-1.793803	0.000000	0.000000	0.000000	-0.007676	0.016516	-0.001625	0.000000	0.000000	2.000000	55.000000	0.000000
2911.541197	0.103888	0.554038	0.035871	86.818756	93.176079	136.018738	-0.195655	0.000000	-1.793803	0.000000	0.000000	0.000000	-0.007676	0.016516	-0.001625	0.000000	0.000000	2.000000	55.000000	0.000000
2911.544530	0.103888	0.554038	0.035871	86.818756	93.176079	136.018738	-0.195655	0.000000	-1.793803	0.000000	0.000000	0.000000	-0.007676	0.016516	-0.001625	0.000000	0.000000	2.000000	55.000000	0.000000
2911.547864	0.103866	0.554111	0.035882	86.818756	93.176079	136.018738	-0.195655	0.000000	-1.793803	0.000000	0.000000	0.000000	-0.006585	0.021819	0.003554	0.000000	0.000000	2.000000	55.000000	0.000000
2911.551197	0.103866	0.554111	0.035882	86.817398	93.003922	135.851715	-0.194376	0.000000	-1.793533	0.000000	0.000000	0.000000	-0.006585	0.021819	0.003554	0.000000	0.000000	2.000000	55.000000	0.000000
2911.554530	0.103866	0.554111	0.035882	86.817398	93.003922	135.851715	-0.194376	0.000000	-1.793533	0.000000	0.000000	0.000000	-0.006585	0.021819	0.003554	0.000000	0.000000	2.000000	55.000000	0.000000
2911.557864	0.103866	0.554111	0.035882	86.817398	93.003922	135.851715	-0.194376	0.000000	-1.793533	0.000000	0.000000	0.000000	-0.006585	0.021819	0.003554	0.000000	0.000000	2.000000	55.000000	0.000000
2911.561197	0.103761	0.554237	0.035966	86.815865	92.828781	135.684525	-0.193279	0.000000	-1.794125	0.000000	0.000000	0.000000	-0.031403	0.037724	0.025010	0.000000	0.000000	2.000000	55.000000	0.000000
2911.564530	0.103761	0.554237	0.035966	86.815865	92.828781	135.684525	-0.193279	0.000000	-1.794125	0.000000	0.000000	0.000000	-0.031403	0.037724	0.025010	0.000000	0.000000	2.000000	55.000000	0.000000
2911.567864	0.103761	0.554237	0.035966	86.815865	92.828781	135.684525	-0.193279	0.000000	-1.794125	0.000000	0.000000	0.000000	-0.031403	0.037724	0.025010	0.000000	0.000000	2.000000	55.000000	0.000000
2911.571197	0.103761	0.554237	0.035966	86.814453	92.654099	135.517715	-0.188045	0.000000	-1.798293	0.000000	0.000000	0.000000	-0.031403	0.037724	0.025010	0.000000	0.000000	2.000000	55.000000	0.000000
2911.574530	0.103697	0.554299	0.036010	86.814453	92.654099	135.517715	-0.188045	0.000000	-1.798293	0.000000	0.000000	0.000000	-0.019220	0.018854	0.013236	0.000000	0.000000	2.000000	55.000000	0.000000
2911.577864	0.103697	0.554299	0.036010	86.814453	92.654099	135.517715	-0.188045	0.000000	-1.798293	0.000000	0.000000	0.000000	-0.019220	0.018854	0.013236	0.000000	0.000000	2.000000	55.000000	0.000000
2911.581197	0.103697	0.554299	0.036010	86.813469	92.535027	135.406616	-0.188045	0.000000	-1.798293	0.000000	0.000000	0.000000	-0.019220	0.018854	0.013236	0.000000	0.000000	2.000000	55.000000	0.000000
2911.584530	0.103697	0.554299	0.036010	86.813469	92.535027	135.406616	-0.188045	0.000000	-1.798293	0.000000	0.000000	0.000000	-0.019220	0.018854	0.013236	0.000000	0.000000	2.000000	55.000000	0.000000
2911.587864	0.103610	0.554335	0.036064	86.813469	92.535027	135.406616	-0.188045	0.000000	-1.798293	0.000000	0.000000	0.000000	-0.025919	0.010627	0.016265	0.000000	0.000000	2.000000	55.000000	0.000000
2911.591197	0.103610	0.554335	0.036064	86.810760	92.419075	135.300323	-0.184842	0.000000	-1.800499	0.000000	0.000000	0.000000	-0.025919	0.010627	0.016265	0.000000	0.000000	2.000000	55.000000	0.000000
2911.594530	0.103610	0.554335	0.036064	86.810760	92.419075	135.300323	-0.184842	0.000000	-1.800499	0.000000	0.000000	0.000000	-0.025919	0.010627	0.016265	0.000000	0.000000	2.000000	55.000000	0.000000
2911.597864	0.103610	0.554335	0.036064	86.810760	92.419075	135.300323	-0.184842	0.000000	-1.800499	0.000000	0.000000	0.000000	-0.025919	0.010627	0.016265	0.000000	0.000000	2.000000	55.000000	0.000000
2911.601197	0.103501	0.554370	0.036123	86.807510	92.417374	135.310059	-0.180522	0.000000	-1.803210	0.000000	0.000000	0.000000	-0.032949	0.010607	0.017734	0.000000	0.000000	2.000000	55.000000	0.000000
2911.604530	0.103501	0.554370	0.036123	86.807510	92.417374	135.310059	-0.180522	0.000000	-1.803210	0.000000	0.000000	0.000000	-0.032949	0.010607	0.017734	0.000000	0.000000	2.000000	55.000000	0.000000
2911.607864	0.103501	0.554370	0.036123	86.807510	92.417374	135.310059	-0.180522	0.000000	-1.803210	0.000000	0.000000	0.000000	-0.032949	0.010607	0.017734	0.000000	0.000000	2.000000	55.000000	0.000000
2911.611197	0.103501	0.554370	0.036123	86.802666	92.421349	135.324402	-0.175030	0.000000	-1.806166	0.000000	0.000000	0.000000	-0.032949	0.010607	0.017734	0.000000	0.000000	2.000000	55.000000	0.000000
2911.614530	0.103454	0.554370	0.036133	86.802666	92.421349	135.324402	-0.175030	0.000000	-1.806166	0.000000	0.000000	0.000000	-0.014052	0.000004	0.002948	0.000000	0.000000	2.000000	55.000000	0.000000
2911.617864	0.103454	0.554370	0.036133	86.802666	92.421349	135.324402	-0.175030	0.000000	-1.806166	0.000000	0.000000	0.000000	-0.014052	0.000004	0.002948	0.000000	0.000000	2.000000	55.000000	0.000000
2911.621197	0.103454	0.554370	0.036133	86.801506	92.477058	135.384567	-0.175030	0.000000	-1.806166	0.000000	0.000000	0.000000	-0.014052	0.000004	0.002948	0.000000	0.000000	2.000000	55.000000	0.000000
2911.624530	0.103454	0.554370	0.036133	86.801506	92.477058	135.384567	-0.175030	0.000000	-1.806166	0.000000	0.000000	0.000000	-0.014052	0.000004	0.002948	0.000000	0.000000	2.000000	55.000000	0.000000
2911.627864	0.103427	0.554352	0.036121	86.801506	92.477058	135.384567	-0.175030	0.000000	-1.806166	0.000000	0.000000	0.000000	-0.008111	-0.005306	-0.003708	0.000000	0.000000	2.000000	55.000000	0.000000
2911.631197	0.103427	0.554352	0.036121	86.800407	92.535439	135.444687	-0.172688	0.000000	-1.806657	0.000000	0.000000	0.000000	-0.008111	-0.005306	-0.003708	0.000000	0.000000	2.000000	55.000000	0.000000
2911.634530	0.103427	0.554352	0.036121	86.800407	92.535439	135.444687	-0.172688	0.000000	-1.806657	0.000000	0.000000	0.000000	-0.008111	-0.005306	-0.003708	0.000000	0.000000	2.000000	55.000000	0.000000
2911.637864	0.103427	0.554352	0.036121	86.800407	92.535439	135.444687	-0.172688	0.000000	-1.806657	0.000000	0.000000	0.000000	-0.008111	-0.005306	-0.003708	0.000000	0.000000	2.000000	55.000000	0.000000
2911.641197	0.103466	0.554317	0.036076	86.800896	92.593376	135.500000	-0.171336	0.000000	-1.806039	0.000000	0.000000	0.000000	0.011877	-0.010598	-0.013307	0.000000	0.000000	2.000000	55.000000	0.000000
2911.644530	0.103466	0.554317	0.036076	86.800896	92.593376	135.500000	-0.171336	0.000000	-1.806039	0.000000	0.000000	0.000000	0.011877	-0.010598	-0.013307	0.000000	0.000000	2.000000	55.000000	0.000000
2911.647864	0.103466	0.554317	0.036076	86.800896	92.593376	135.500000	-0.171336	0.000000	-1.806039	0.000000	0.000000	0.000000	0.011877	-0.010598	-0.013307	0.000000	0.000000	2.000000	55.000000	0.000000
2911.651197	0.103466	0.554317	0.036076	86.801445	92.654121	135.555389	-0.173316	0.000000	-1.803821	0.000000	0.000000	0.000000	0.011877	-0.010598	-0.013307	0.000000	0.000000	2.000000	55.000000	0.000000
2911.654530	0.103486	0.554299	0.036054	86.801445	92.654121	135.555389	-0.173316	0.000000	-1.803821	0.000000	0.000000	0.000000	0.005937	-0.005304	-0.006654	0.000000	0.000000	2.000000	55.000000	0.000000
2911.657864	0.103486	0.554299	0.036054	86.801445	92.654121	135.555389	-0.173316	0.000000	-1.803821	0.000000	0.000000	0.000000	0.005937	-0.005304	-0.006654	0.000000	0.000000	2.000000	55.000000	0.000000
2911.661197	0.103486	0.554299	0.036054	86.801880	92.714890	135.610794	-0.173316	0.000000	-1.803821	0.000000	0.000000	0.000000	0.005937	-0.005304	-0.006654	0.000000	0.000000	2.000000	55.000000	0.000000
2911.664530	0.103486	0.554299	0.036054	86.801880	92.714890	135.610794	-0.173316	0.000000	-1.803821	0.000000	0.000000	0.000000	0.005937	-0.005304	-0.006654	0.000000	0.000000	2.000000	55.000000	0.000000
2911.667864	0.103529	0.554282	0.036027	86.801880	92.714890	135.610794	-0.173316	0.000000	-1.803821	0.000000	0.000000	0.000000	0.012962	-0.005285	-0.008129	0.000000	0.000000	2.000000	55.000000	0.000000
2911.671197	0.103529	0.554282	0.036027	86.802429	92.772934	135.666199	-0.174305	0.000000	-1.802712	0.000000	0.000000	0.000000	0.012962	-0.005285	-0.008129	0.000000	0.000000	2.000000	55.000000	0.000000
2911.674530	0.103529	0.554282	0.036027	86.802429	92.772934	135.666199	-0.174305	0.000000	-1.802712	0.000000	0.000000	0.000000	0.012962	-0.005285	-0.008129	0.000000	0.000000	2.000000	55.000000	0.000000
2911.677864	0.103529	0.554282	0.036027	86.802429	92.772934	135.666199	-0.174305	0.000000	-1.802712	0.000000	0.000000	0.000000	0.012962	-0.005285	-0.008129	0.000000	0.000000	2.000000	55.000000	0.000000
2911.681197	0.103597	0.554237	0.036000	86.802429	92.775620	135.666153	-0.176466	0.000000	-1.801357	0.000000	0.000000	0.000000	0.020311	-0.013560	-0.008048	0.000000	0.000000	2.000000	55.000000	0.000000
2911.684530	0.103597	0.554237	0.036000	86.802429	92.775620	135.666153	-0.176466	0.000000	-1.801357	0.000000	0.000000	0.000000	0.020311	-0.013560	-0.008048	0.000000	0.000000	2.000000	55.000000	0.000000
2911.687864	0.103597	0.554237	0.036000	86.802429	92.775620	135.666153	-0.176466	0.000000	-1.801357	0.000000	0.000000	0.000000	0.020311	-0.013560	-0.008048	0.000000	0.000000	2.000000	55.000000	0.000000
2911.691197	0.103597	0.554237	0.036000	86.802917	92.833710	135.721619	-0.179851	0.000000	-1.800016	0.000000	0.000000	0.000000	0.020311	-0.013560	-0.008048	0.000000	0.000000	2.000000	55.000000	0.000000
2911.694530	0.103597	0.554237	0.036000	86.802917	92.833710	135.721619	-0.179851	0.000000	-1.800016	0.000000	0.000000	0.000000	0.000000	-0.000006	0.000000	0.000000	0.000000	2.000000	55.000000	0.000000
2911.697864	0.103597	0.554237	0.036000	86.802917	92.833710	135.721619	-0.179851	0.000000	-1.800016	0.000000	0.000000	0.000000	0.000000	-0.000006	0.000000	0.000000	0.000000	2.000000	55.000000	0.000000
2911.701197	0.103597	0.554237	0.036000	86.803467	92.891853	135.777130	-0.179851	0.000000	-1.800016	0.000000	0.000000	0.000000	0.000000	-0.000006	0.000000	0.000000	0.000000	2.000000	55.000000	0.000000
2911.704530	0.103597	0.554237	0.036000	86.803467	92.891853	135.777130	-0.179851	0.000000	-1.800016	0.000000	0.000000	0.000000	0.000000	-0.000006	0.000000	0.000000	0.000000	2.000000	55.000000	0.000000
2911.707864	0.103645	0.554209	0.035996	86.803467	92.891853	135.777130	-0.179851	0.000000	-1.800016	0.000000	0.000000	0.000000	0.014374	-0.008264	-0.001395	0.000000	0.000000	2.000000	55.000000	0.000000
2911.711197	0.103645	0.554209	0.035996	86.803406	92.897255	135.777100	-0.179851	0.000000	-1.800016	0.000000	0.000000	0.000000	0.014374	-0.008264	-0.001395	0.000000	0.000000	2.000000	55.000000	0.000000
2911.714530	0.103645	0.554209	0.035996	86.803406	92.897255	135.777100	-0.179851	0.000000	-1.800016	0.000000	0.000000	0.000000	0.014374	-0.008264	-0.001395	0.000000	0.000000	2.000000	55.000000	0.000000
2911.717864	0.103645	0.554209	0.035996	86.803406	92.897255	135.777100	-0.179851	0.000000	-1.800016	0.000000	0.000000	0.000000	0.014374	-0.008264	-0.001395	0.000000	0.000000	2.000000	55.000000	0.000000
2911.721197	0.103706	0.554179	0.036053	86.801819	92.902817	135.781601	-0.182246	0.000000	-1.799783	0.000000	0.000000	0.000000	0.018296	-0.008883	0.017259	0.000000	0.000000	2.000000	55.000000	0.000000
2911.724530	0.103706	0.554179	0.036053	86.801819	92.902817	135.781601	-0.182246	0.000000	-1.799783	0.000000	0.000000	0.000000	0.018296	-0.008883	0.017259	0.000000	0.000000	2.000000	55.000000	0.000000
2911.727864	0.103706	0.554179	0.036053	86.801819	92.902817	135.781601	-0.182246	0.000000	-1.799783	0.000000	0.000000	0.000000	0.018296	-0.008883	0.017259	0.000000	0.000000	2.000000	55.000000	0.000000
2911.731197	0.103706	0.554179	0.036053	86.800224	92.908630	135.786301	-0.185296	0.000000	-1.802660	0.000000	0.000000	0.000000	0.018296	-0.008883	0.017259	0.000000	0.000000	2.000000	55.000000	0.000000
2911.734530	0.103734	0.554170	0.036071	86.800224	92.908630	135.786301	-0.185296	0.000000	-1.802660	0.000000	0.000000	0.000000	0.008440	-0.002944	0.005260	0.000000	0.000000	2.000000	55.000000	0.000000
2911.737864	0.103734	0.554170	0.036071	86.800224	92.908630	135.786301	-0.185296	0.000000	-1.802660	0.000000	0.000000	0.000000	0.008440	-0.002944	0.005260	0.000000	0.000000	2.000000	55.000000	0.000000
2911.741197	0.103734	0.554170	0.036071	86.798508	92.914185	135.790802	-0.185296	0.000000	-1.802660	0.000000	0.000000	0.000000	0.008440	-0.002944	0.005260	0.000000	0.000000	2.000000	55.000000	0.000000
2911.744530	0.103734	0.554170	0.036071	86.798508	92.914185	135.790802	-0.185296	0.000000	-1.802660	0.000000	0.000000	0.000000	0.008440	-0.002944	0.005260	0.000000	0.000000	2.000000	55.000000	0.000000
2911.747864	0.103767	0.554150	0.036111	86.798508	92.914185	135.790802	-0.185296	0.000000	-1.802660	0.000000	0.000000	0.000000	0.009858	-0.005927	0.011996	0.000000	0.000000	2.000000	55.000000	0.000000
2911.751197	0.103767	0.554150	0.036111	86.792099	92.925835	135.809021	-0.186703	0.000000	-1.803536	0.000000	0.000000	0.000000	0.009858	-0.005927	0.011996	0.000000	0.000000	2.000000	55.000000	0.000000
2911.754530	0.103767	0.554150	0.036111	86.792099	92.925835	135.809021	-0.186703	0.000000	-1.803536	0.000000	0.000000	0.000000	0.009858	-0.005927	0.011996	0.000000	0.000000	2.000000	55.000000	0.000000
2911.757864	0.103767	0.554150	0.036111	86.792099	92.925835	135.809021	-0.186703	0.000000	-1.803536	0.000000	0.000000	0.000000	0.009858	-0.005927	0.011996	0.000000	0.000000	2.000000	55.000000	0.000000
2911.761197	0.103781	0.554120	0.036178	86.777542	92.952003	135.849991	-0.188346	0.000000	-1.805536	0.000000	0.000000	0.000000	0.004251	-0.008888	0.020209	0.000000	0.000000	2.000000	55.000000	0.000000
2911.764530	0.103781	0.554120	0.036178	86.777542	92.952003	135.849991	-0.188346	0.000000	-1.805536	0.000000	0.000000	0.000000	0.004251	-0.008888	0.020209	0.000000	0.000000	2.000000	55.000000	0.000000
2911.767864	0.103781	0.554120	0.036178	86.777542	92.952003	135.849991	-0.188346	0.000000	-1.805536	0.000000	0.000000	0.000000	0.004251	-0.008888	0.020209	0.000000	0.000000	2.000000	55.000000	0.000000
2911.771197	0.103781	0.554120	0.036178	86.753212	92.994751	135.917389	-0.189054	0.000000	-1.808904	0.000000	0.000000	0.000000	0.004251	-0.008888	0.020209	0.000000	0.000000	2.000000	55.000000	0.000000
2911.774530	0.103791	0.554100	0.036223	86.753212	92.994751	135.917389	-0.189054	0.000000	-1.808904	0.000000	0.000000	0.000000	0.002834	-0.005916	0.013472	0.000000	0.000000	2.000000	55.000000	0.000000
2911.777864	0.103791	0.554100	0.036223	86.753212	92.994751	135.917389	-0.189054	0.000000	-1.808904	0.000000	0.000000	0.000000	0.002834	-0.005916	0.013472	0.000000	0.000000	2.000000	55.000000	0.000000
2911.781197	0.103791	0.554100	0.036223	86.719734	93.104515	136.064468	-0.189054	0.000000	-1.808904	0.000000	0.000000	0.000000	0.002834	-0.005916	0.013472	0.000000	0.000000	2.000000	55.000000	0.000000
2911.784530	0.103791	0.554100	0.036223	86.719734	93.104515	136.064468	-0.189054	0.000000	-1.808904	0.000000	0.000000	0.000000	0.002834	-0.005916	0.013472	0.000000	0.000000	2.000000	55.000000	0.000000
2911.787864	0.103769	0.554045	0.036238	86.719734	93.104515	136.064468	-0.189054	0.000000	-1.808904	0.000000	0.000000	0.000000	-0.006373	-0.016531	0.004586	0.000000	0.000000	2.000000	55.000000	0.000000
2911.791197	0.103769	0.554045	0.036238	86.685066	93.267746	136.266785	-0.189526	0.000000	-1.811149	0.000000	0.000000	0.000000	-0.006373	-0.016531	0.004586	0.000000	0.000000	2.000000	55.000000	0.000000
2911.794530	0.103769	0.554045	0.036238	86.685066	93.267746	136.266785	-0.189526	0.000000	-1.811149	0.000000	0.000000	0.000000	-0.006373	-0.016531	0.004586	0.000000	0.000000	2.000000	55.000000	0.000000
2911.797864	0.103769	0.554045	0.036238	86.685066	93.267746	136.266785	-0.189526	0.000000	-1.811149	0.000000	0.000000	0.000000	-0.006373	-0.016531	0.004586	0.000000	0.000000	2.000000	55.000000	0.000000
2911.801197	0.103638	0.553975	0.036194	86.657310	93.464828	136.501862	-0.188464	0.000000	-1.811913	0.000000	0.000000	0.000000	-0.039491	-0.021195	-0.013348	0.000000	0.000000	2.000000	55.000000	0.000000
2911.804530	0.103638	0.553975	0.036194	86.657310	93.464828	136.501862	-0.188464	0.000000	-1.811913	0.000000	0.000000	0.000000	-0.039491	-0.021195	-0.013348	0.000000	0.000000	2.000000	55.000000	0.000000
2911.807864	0.103638	0.553975	0.036194	86.657310	93.464828	136.501862	-0.188464	0.000000	-1.811913	0.000000	0.000000	0.000000	-0.039491	-0.021195	-0.013348	0.000000	0.000000	2.000000	55.000000	0.000000
2911.811197	0.103638	0.553975	0.036194	86.636398	93.496254	136.568481	-0.181883	0.000000	-1.809689	0.000000	0.000000	0.000000	-0.039491	-0.021195	-0.013348	0.000000	1.000000	2.000000	55.000000	0.000000
2911.814530	0.103540	0.553957	0.036196	86.636398	93.496254	136.568481	-0.181883	0.000000	-1.809689	0.000000	0.000000	0.000000	-0.029194	-0.005297	0.000717	0.000000	1.000000	2.000000	55.000000	0.000000
