# Supplementary material for: Haptic Guidance Needs to Be Intuitive Not Just Informative to Improve Human Motor Accuracy
Source: PLoS One. 2016 Mar 16;11(3):e0150912. doi: 10.1371/journal.pone.0150912 (PMC4794196; doi:10.1371/journal.pone.0150912)
Supplement: S2 Data — (ZIP) [file pone.0150912.s002.zip › Subject10/exp2_0056.txt]

Time	PosX	PosY	PosZ	RotX	RotY	RotZ	ForceX	ForceY	ForceZ	MomentX	MomentY	MomentZ	VelocityX	VelocityY	VelocityZ	CalibratedWeight	ButtonDown	Condition	Trial	Visual
2913.687864	0.000287	0.539555	0.248721	81.355164	122.213234	149.108307	0.000000	0.000000	0.000000	0.000000	0.000000	0.000000	0.020104	0.005234	-0.005363	0.000000	1.000000	2.000000	56.000000	0.000000
2913.691197	0.000086	0.539466	0.248288	81.340111	122.356133	149.266647	-1.869776	0.000000	-4.637234	0.000000	0.000000	0.000000	-0.060333	-0.026867	-0.129820	0.000000	1.000000	2.000000	56.000000	0.000000
2913.694530	0.000086	0.539466	0.248288	81.340111	122.356133	149.266647	-1.869776	0.000000	-4.637234	0.000000	0.000000	0.000000	-0.060333	-0.026867	-0.129820	0.000000	1.000000	2.000000	56.000000	0.000000
2913.697864	0.000086	0.539466	0.248288	81.340111	122.356133	149.266647	-1.869776	0.000000	-4.637234	0.000000	0.000000	0.000000	-0.060333	-0.026867	-0.129820	0.000000	1.000000	2.000000	56.000000	0.000000
2913.701197	0.000086	0.539466	0.248288	81.301437	122.707489	149.668808	-1.869348	0.000000	-4.637406	0.000000	0.000000	0.000000	-0.060333	-0.026867	-0.129820	0.000000	1.000000	2.000000	56.000000	0.000000
2913.704530	-0.000450	0.539306	0.247926	81.301437	122.707489	149.668808	-1.869348	0.000000	-4.637406	0.000000	0.000000	0.000000	-0.160679	-0.047800	-0.108546	0.000000	1.000000	2.000000	56.000000	0.000000
2913.707864	-0.000450	0.539306	0.247926	81.301437	122.707489	149.668808	-1.869348	0.000000	-4.637406	0.000000	0.000000	0.000000	-0.160679	-0.047800	-0.108546	0.000000	1.000000	2.000000	56.000000	0.000000
2913.711197	-0.001018	0.539142	0.247184	81.252731	122.910721	149.928284	-1.869348	0.000000	-4.637406	0.000000	0.000000	0.000000	-0.170385	-0.049332	-0.222864	0.000000	1.000000	2.000000	56.000000	0.000000
2913.714530	-0.001018	0.539142	0.247184	81.252731	122.910721	149.928284	-1.869348	0.000000	-4.637406	0.000000	0.000000	0.000000	-0.170385	-0.049332	-0.222864	0.000000	1.000000	2.000000	56.000000	0.000000
2913.717864	-0.001018	0.539142	0.247184	81.089783	122.873489	150.023666	-1.858711	0.000000	-4.641680	0.000000	0.000000	0.000000	-0.170385	-0.049332	-0.222864	0.000000	1.000000	2.000000	56.000000	0.000000
2913.721197	-0.001551	0.539137	0.246134	81.089783	122.873489	150.023666	-1.858711	0.000000	-4.641680	0.000000	0.000000	0.000000	-0.159803	-0.001535	-0.314794	0.000000	1.000000	2.000000	56.000000	0.000000
2913.724530	-0.001551	0.539137	0.246134	81.089783	122.873489	150.023666	-1.858711	0.000000	-4.641680	0.000000	0.000000	0.000000	-0.159803	-0.001535	-0.314794	0.000000	1.000000	2.000000	56.000000	0.000000
2913.727864	-0.001551	0.539137	0.246134	80.805183	121.711021	149.120514	-1.856882	0.000000	-4.642412	0.000000	0.000000	0.000000	-0.159803	-0.001535	-0.314794	0.000000	1.000000	2.000000	56.000000	0.000000
2913.731197	-0.002248	0.538892	0.244870	80.805183	121.711021	149.120514	-1.856882	0.000000	-4.642412	0.000000	0.000000	0.000000	-0.209125	-0.073258	-0.379185	0.000000	0.000000	2.000000	56.000000	0.000000
2913.734530	-0.002248	0.538892	0.244870	80.805183	121.711021	149.120514	-1.856882	0.000000	-4.642412	0.000000	0.000000	0.000000	-0.209125	-0.073258	-0.379185	0.000000	0.000000	2.000000	56.000000	0.000000
2913.737864	-0.002248	0.538892	0.244870	80.637474	118.360817	146.110031	-1.853750	0.000000	-4.643663	0.000000	0.000000	0.000000	-0.209125	-0.073258	-0.379185	0.000000	0.000000	2.000000	56.000000	0.000000
2913.741197	-0.002709	0.538717	0.243531	80.637474	118.360817	146.110031	-1.853750	0.000000	-4.643663	0.000000	0.000000	0.000000	-0.138421	-0.052512	-0.401776	0.000000	0.000000	2.000000	56.000000	0.000000
2913.744530	-0.002709	0.538717	0.243531	80.637474	118.360817	146.110031	-1.853750	0.000000	-4.643663	0.000000	0.000000	0.000000	-0.138421	-0.052512	-0.401776	0.000000	0.000000	2.000000	56.000000	0.000000
2913.747864	-0.002709	0.538717	0.243531	80.626358	112.389961	140.550858	-1.854955	0.000000	-4.643182	0.000000	0.000000	0.000000	-0.138421	-0.052512	-0.401776	0.000000	0.000000	2.000000	56.000000	0.000000
2913.751197	-0.003136	0.538521	0.242174	80.626358	112.389961	140.550858	-1.854955	0.000000	-4.643182	0.000000	0.000000	0.000000	-0.127904	-0.058900	-0.407033	0.000000	0.000000	2.000000	56.000000	0.000000
2913.754530	-0.003136	0.538521	0.242174	80.626358	112.389961	140.550858	-1.854955	0.000000	-4.643182	0.000000	0.000000	0.000000	-0.127904	-0.058900	-0.407033	0.000000	0.000000	2.000000	56.000000	0.000000
2913.757864	-0.003136	0.538521	0.242174	80.614479	105.292336	133.904434	-1.856867	0.000000	-4.642418	0.000000	0.000000	0.000000	-0.127904	-0.058900	-0.407033	0.000000	0.000000	2.000000	56.000000	0.000000
2913.761197	-0.003692	0.538178	0.240717	80.614479	105.292336	133.904434	-1.856867	0.000000	-4.642418	0.000000	0.000000	0.000000	-0.167006	-0.102904	-0.437177	0.000000	0.000000	2.000000	56.000000	0.000000
2913.764530	-0.003692	0.538178	0.240717	80.614479	105.292336	133.904434	-1.856867	0.000000	-4.642418	0.000000	0.000000	0.000000	-0.167006	-0.102904	-0.437177	0.000000	0.000000	2.000000	56.000000	0.000000
2913.767864	-0.003692	0.538178	0.240717	80.534546	98.169472	127.194054	-1.857302	0.000000	-4.642244	0.000000	0.000000	0.000000	-0.167006	-0.102904	-0.437177	0.000000	0.000000	2.000000	56.000000	0.000000
2913.771197	-0.004081	0.537845	0.239174	80.534546	98.169472	127.194054	-1.857302	0.000000	-4.642244	0.000000	0.000000	0.000000	-0.116558	-0.099898	-0.462954	0.000000	0.000000	2.000000	56.000000	0.000000
2913.774530	-0.004081	0.537845	0.239174	80.534546	98.169472	127.194054	-1.857302	0.000000	-4.642244	0.000000	0.000000	0.000000	-0.116558	-0.099898	-0.462954	0.000000	0.000000	2.000000	56.000000	0.000000
2913.777864	-0.004081	0.537845	0.239174	80.381065	91.557076	120.956612	-1.861130	0.000000	-4.640711	0.000000	0.000000	0.000000	-0.116558	-0.099898	-0.462954	0.000000	0.000000	2.000000	56.000000	0.000000
2913.781197	-0.004433	0.537473	0.237452	80.381065	91.557076	120.956612	-1.861130	0.000000	-4.640711	0.000000	0.000000	0.000000	-0.105794	-0.111653	-0.516573	0.000000	0.000000	2.000000	56.000000	0.000000
2913.784530	-0.004433	0.537473	0.237452	80.381065	91.557076	120.956612	-1.861130	0.000000	-4.640711	0.000000	0.000000	0.000000	-0.105794	-0.111653	-0.516573	0.000000	0.000000	2.000000	56.000000	0.000000
2913.787864	-0.004433	0.537473	0.237452	80.185661	85.508003	115.252396	-1.866815	0.000000	-4.638427	0.000000	0.000000	0.000000	-0.105794	-0.111653	-0.516573	0.000000	0.000000	2.000000	56.000000	0.000000
2913.791197	-0.004751	0.537159	0.235733	80.185661	85.508003	115.252396	-1.866815	0.000000	-4.638427	0.000000	0.000000	0.000000	-0.095393	-0.094044	-0.515608	0.000000	0.000000	2.000000	56.000000	0.000000
2913.794530	-0.004751	0.537159	0.235733	80.185661	85.508003	115.252396	-1.866815	0.000000	-4.638427	0.000000	0.000000	0.000000	-0.095393	-0.094044	-0.515608	0.000000	0.000000	2.000000	56.000000	0.000000
2913.797864	-0.004751	0.537159	0.235733	79.972733	80.096626	110.117561	-1.873138	0.000000	-4.635877	0.000000	0.000000	0.000000	-0.095393	-0.094044	-0.515608	0.000000	0.000000	2.000000	56.000000	0.000000
2913.801197	-0.004904	0.536836	0.234092	79.972733	80.096626	110.117561	-1.873138	0.000000	-4.635877	0.000000	0.000000	0.000000	-0.045849	-0.096960	-0.492323	0.000000	0.000000	2.000000	56.000000	0.000000
2913.804530	-0.004904	0.536836	0.234092	79.972733	80.096626	110.117561	-1.873138	0.000000	-4.635877	0.000000	0.000000	0.000000	-0.045849	-0.096960	-0.492323	0.000000	0.000000	2.000000	56.000000	0.000000
2913.807864	-0.004904	0.536836	0.234092	79.774025	75.135086	105.349136	-1.881815	0.000000	-4.632361	0.000000	0.000000	0.000000	-0.045849	-0.096960	-0.492323	0.000000	0.000000	2.000000	56.000000	0.000000
2913.811197	-0.004795	0.536503	0.232530	79.774025	75.135086	105.349136	-1.881815	0.000000	-4.632361	0.000000	0.000000	0.000000	0.032793	-0.099818	-0.468575	0.000000	0.000000	2.000000	56.000000	0.000000
2913.814530	-0.004795	0.536503	0.232530	79.774025	75.135086	105.349136	-1.881815	0.000000	-4.632361	0.000000	0.000000	0.000000	0.032793	-0.099818	-0.468575	0.000000	0.000000	2.000000	56.000000	0.000000
2913.817864	-0.004795	0.536503	0.232530	79.621872	70.573135	100.889732	-1.894513	0.000000	-4.627183	0.000000	0.000000	0.000000	0.032793	-0.099818	-0.468575	0.000000	0.000000	2.000000	56.000000	0.000000
2913.821197	-0.004491	0.536124	0.231052	79.621872	70.573135	100.889732	-1.894513	0.000000	-4.627183	0.000000	0.000000	0.000000	0.091299	-0.113933	-0.443466	0.000000	0.000000	2.000000	56.000000	0.000000
2913.824530	-0.004491	0.536124	0.231052	79.621872	70.573135	100.889732	-1.894513	0.000000	-4.627183	0.000000	0.000000	0.000000	0.091299	-0.113933	-0.443466	0.000000	0.000000	2.000000	56.000000	0.000000
2913.827864	-0.004491	0.536124	0.231052	79.482086	66.448608	96.800156	-1.910081	0.000000	-4.620778	0.000000	0.000000	0.000000	0.091299	-0.113933	-0.443466	0.000000	0.000000	2.000000	56.000000	0.000000
2913.831197	-0.003960	0.535714	0.229640	79.482086	66.448608	96.800156	-1.910081	0.000000	-4.620778	0.000000	0.000000	0.000000	0.159269	-0.122820	-0.423700	0.000000	0.000000	2.000000	56.000000	0.000000
2913.834530	-0.003960	0.535714	0.229640	79.482086	66.448608	96.800156	-1.910081	0.000000	-4.620778	0.000000	0.000000	0.000000	0.159269	-0.122820	-0.423700	0.000000	0.000000	2.000000	56.000000	0.000000
2913.837864	-0.003960	0.535714	0.229640	79.396034	63.371307	93.704239	-1.929188	0.000000	-4.612833	0.000000	0.000000	0.000000	0.159269	-0.122820	-0.423700	0.000000	0.000000	2.000000	56.000000	0.000000
2913.841197	-0.003431	0.535255	0.228278	79.396034	63.371307	93.704239	-1.929188	0.000000	-4.612833	0.000000	0.000000	0.000000	0.158548	-0.137834	-0.408527	0.000000	0.000000	2.000000	56.000000	0.000000
2913.844530	-0.003431	0.535255	0.228278	79.396034	63.371307	93.704239	-1.929188	0.000000	-4.612833	0.000000	0.000000	0.000000	0.158548	-0.137834	-0.408527	0.000000	0.000000	2.000000	56.000000	0.000000
2913.847864	-0.003431	0.535255	0.228278	79.542625	63.009861	93.215401	-1.948024	0.000000	-4.604911	0.000000	0.000000	0.000000	0.158548	-0.137834	-0.408527	0.000000	0.000000	2.000000	56.000000	0.000000
2913.851197	-0.002872	0.534751	0.226851	79.542625	63.009861	93.215401	-1.948024	0.000000	-4.604911	0.000000	0.000000	0.000000	0.167751	-0.151048	-0.428155	0.000000	0.000000	2.000000	56.000000	0.000000
2913.854530	-0.002872	0.534751	0.226851	79.542625	63.009861	93.215401	-1.948024	0.000000	-4.604911	0.000000	0.000000	0.000000	0.167751	-0.151048	-0.428155	0.000000	0.000000	2.000000	56.000000	0.000000
2913.857864	-0.002872	0.534751	0.226851	79.817078	64.422279	94.462128	-1.967992	0.000000	-4.596413	0.000000	0.000000	0.000000	0.167751	-0.151048	-0.428155	0.000000	0.000000	2.000000	56.000000	0.000000
2913.861197	-0.002283	0.534225	0.225372	79.817078	64.422279	94.462128	-1.967992	0.000000	-4.596413	0.000000	0.000000	0.000000	0.176833	-0.158024	-0.443704	0.000000	0.000000	2.000000	56.000000	0.000000
2913.864530	-0.002283	0.534225	0.225372	79.817078	64.422279	94.462128	-1.967992	0.000000	-4.596413	0.000000	0.000000	0.000000	0.176833	-0.158024	-0.443704	0.000000	0.000000	2.000000	56.000000	0.000000
2913.867864	-0.002283	0.534225	0.225372	80.061737	66.349281	96.250679	-1.989003	0.000000	-4.587359	0.000000	0.000000	0.000000	0.176833	-0.158024	-0.443704	0.000000	0.000000	2.000000	56.000000	0.000000
2913.871197	-0.001696	0.533638	0.223844	80.061737	66.349281	96.250679	-1.989003	0.000000	-4.587359	0.000000	0.000000	0.000000	0.176109	-0.176099	-0.458198	0.000000	0.000000	2.000000	56.000000	0.000000
2913.874530	-0.001696	0.533638	0.223844	80.061737	66.349281	96.250679	-1.989003	0.000000	-4.587359	0.000000	0.000000	0.000000	0.176109	-0.176099	-0.458198	0.000000	0.000000	2.000000	56.000000	0.000000
2913.877864	-0.001696	0.533638	0.223844	80.239136	68.676689	98.493950	-2.010488	0.000000	-4.577984	0.000000	0.000000	0.000000	0.176109	-0.176099	-0.458198	0.000000	0.000000	2.000000	56.000000	0.000000
2913.881197	-0.001143	0.533028	0.222264	80.239136	68.676689	98.493950	-2.010488	0.000000	-4.577984	0.000000	0.000000	0.000000	0.165675	-0.182925	-0.474121	0.000000	0.000000	2.000000	56.000000	0.000000
2913.884530	-0.001143	0.533028	0.222264	80.239136	68.676689	98.493950	-2.010488	0.000000	-4.577984	0.000000	0.000000	0.000000	0.165675	-0.182925	-0.474121	0.000000	0.000000	2.000000	56.000000	0.000000
2913.887864	-0.001143	0.533028	0.222264	80.357368	71.189629	100.965324	-2.031941	0.000000	-4.568502	0.000000	0.000000	0.000000	0.165675	-0.182925	-0.474121	0.000000	0.000000	2.000000	56.000000	0.000000
2913.891197	-0.000690	0.532409	0.220578	80.357368	71.189629	100.965324	-2.031941	0.000000	-4.568502	0.000000	0.000000	0.000000	0.135981	-0.185777	-0.505691	0.000000	0.000000	2.000000	56.000000	0.000000
2913.894530	-0.000690	0.532409	0.220578	80.357368	71.189629	100.965324	-2.031941	0.000000	-4.568502	0.000000	0.000000	0.000000	0.135981	-0.185777	-0.505691	0.000000	0.000000	2.000000	56.000000	0.000000
2913.897864	-0.000690	0.532409	0.220578	80.461411	73.739059	103.482460	-2.052678	0.000000	-4.559223	0.000000	0.000000	0.000000	0.135981	-0.185777	-0.505691	0.000000	0.000000	2.000000	56.000000	0.000000
2913.901197	-0.000335	0.531780	0.218787	80.461411	73.739059	103.482460	-2.052678	0.000000	-4.559223	0.000000	0.000000	0.000000	0.106440	-0.188643	-0.537489	0.000000	0.000000	2.000000	56.000000	0.000000
2913.904530	-0.000335	0.531780	0.218787	80.461411	73.739059	103.482460	-2.052678	0.000000	-4.559223	0.000000	0.000000	0.000000	0.106440	-0.188643	-0.537489	0.000000	0.000000	2.000000	56.000000	0.000000
2913.907864	-0.000335	0.531780	0.218787	80.541145	76.196465	105.926834	-2.072742	0.000000	-4.550136	0.000000	0.000000	0.000000	0.106440	-0.188643	-0.537489	0.000000	0.000000	2.000000	56.000000	0.000000
2913.911197	-0.000142	0.531199	0.216899	80.541145	76.196465	105.926834	-2.072742	0.000000	-4.550136	0.000000	0.000000	0.000000	0.057879	-0.174292	-0.566369	0.000000	0.000000	2.000000	56.000000	0.000000
2913.914530	-0.000142	0.531199	0.216899	80.541145	76.196465	105.926834	-2.072742	0.000000	-4.550136	0.000000	0.000000	0.000000	0.057879	-0.174292	-0.566369	0.000000	0.000000	2.000000	56.000000	0.000000
2913.917864	-0.000142	0.531199	0.216899	80.587021	78.580757	108.322372	-2.090984	0.000000	-4.541782	0.000000	0.000000	0.000000	0.057879	-0.174292	-0.566369	0.000000	0.000000	2.000000	56.000000	0.000000
2913.921197	-0.000078	0.530654	0.214814	80.587021	78.580757	108.322372	-2.090984	0.000000	-4.541782	0.000000	0.000000	0.000000	0.019272	-0.163405	-0.625514	0.000000	0.000000	2.000000	56.000000	0.000000
2913.924530	-0.000078	0.530654	0.214814	80.587021	78.580757	108.322372	-2.090984	0.000000	-4.541782	0.000000	0.000000	0.000000	0.019272	-0.163405	-0.625514	0.000000	0.000000	2.000000	56.000000	0.000000
2913.927864	-0.000078	0.530654	0.214814	80.581635	80.824471	110.618439	-2.108803	0.000000	-4.533536	0.000000	0.000000	0.000000	0.019272	-0.163405	-0.625514	0.000000	0.000000	2.000000	56.000000	0.000000
2913.931197	-0.000110	0.530145	0.212530	80.581635	80.824471	110.618439	-2.108803	0.000000	-4.533536	0.000000	0.000000	0.000000	-0.009458	-0.152660	-0.685245	0.000000	0.000000	2.000000	56.000000	0.000000
2913.934530	-0.000110	0.530145	0.212530	80.581635	80.824471	110.618439	-2.108803	0.000000	-4.533536	0.000000	0.000000	0.000000	-0.009458	-0.152660	-0.685245	0.000000	0.000000	2.000000	56.000000	0.000000
2913.937864	-0.000110	0.530145	0.212530	80.494362	82.765472	112.669273	-2.126832	0.000000	-4.525105	0.000000	0.000000	0.000000	-0.009458	-0.152660	-0.685245	0.000000	0.000000	2.000000	56.000000	0.000000
2913.941197	-0.000172	0.529712	0.210074	80.494362	82.765472	112.669273	-2.126832	0.000000	-4.525105	0.000000	0.000000	0.000000	-0.018885	-0.130048	-0.736683	0.000000	0.000000	2.000000	56.000000	0.000000
2913.944530	-0.000172	0.529712	0.210074	80.494362	82.765472	112.669273	-2.126832	0.000000	-4.525105	0.000000	0.000000	0.000000	-0.018885	-0.130048	-0.736683	0.000000	0.000000	2.000000	56.000000	0.000000
2913.947864	-0.000172	0.529712	0.210074	80.324905	84.427902	114.511330	-2.146027	0.000000	-4.516035	0.000000	0.000000	0.000000	-0.018885	-0.130048	-0.736683	0.000000	0.000000	2.000000	56.000000	0.000000
2913.951197	-0.000266	0.529296	0.207434	80.324905	84.427902	114.511330	-2.146027	0.000000	-4.516035	0.000000	0.000000	0.000000	-0.028190	-0.124618	-0.791973	0.000000	0.000000	2.000000	56.000000	0.000000
2913.954530	-0.000266	0.529296	0.207434	80.324905	84.427902	114.511330	-2.146027	0.000000	-4.516035	0.000000	0.000000	0.000000	-0.028190	-0.124618	-0.791973	0.000000	0.000000	2.000000	56.000000	0.000000
2913.957864	-0.000266	0.529296	0.207434	80.126839	85.852013	116.140633	-2.166571	0.000000	-4.506215	0.000000	0.000000	0.000000	-0.028190	-0.124618	-0.791973	0.000000	0.000000	2.000000	56.000000	0.000000
2913.961197	-0.000485	0.528946	0.204706	80.126839	85.852013	116.140633	-2.166571	0.000000	-4.506215	0.000000	0.000000	0.000000	-0.065655	-0.105252	-0.818478	0.000000	0.000000	2.000000	56.000000	0.000000
2913.964530	-0.000485	0.528946	0.204706	80.126839	85.852013	116.140633	-2.166571	0.000000	-4.506215	0.000000	0.000000	0.000000	-0.065655	-0.105252	-0.818478	0.000000	0.000000	2.000000	56.000000	0.000000
2913.967864	-0.000485	0.528946	0.204706	79.930336	87.198730	117.693573	-2.186051	0.000000	-4.496797	0.000000	0.000000	0.000000	-0.065655	-0.105252	-0.818478	0.000000	0.000000	2.000000	56.000000	0.000000
2913.971197	-0.000734	0.528675	0.201869	79.930336	87.198730	117.693573	-2.186051	0.000000	-4.496797	0.000000	0.000000	0.000000	-0.074462	-0.081301	-0.850949	0.000000	0.000000	2.000000	56.000000	0.000000
2913.974530	-0.000734	0.528675	0.201869	79.930336	87.198730	117.693573	-2.186051	0.000000	-4.496797	0.000000	0.000000	0.000000	-0.074462	-0.081301	-0.850949	0.000000	0.000000	2.000000	56.000000	0.000000
2913.977864	-0.000734	0.528675	0.201869	79.780128	88.474220	119.139473	-2.206356	0.000000	-4.486869	0.000000	0.000000	0.000000	-0.074462	-0.081301	-0.850949	0.000000	0.000000	2.000000	56.000000	0.000000
2913.981197	-0.001011	0.528438	0.199015	79.780128	88.474220	119.139473	-2.206356	0.000000	-4.486869	0.000000	0.000000	0.000000	-0.083153	-0.071076	-0.856210	0.000000	0.000000	2.000000	56.000000	0.000000
2913.984530	-0.001011	0.528438	0.199015	79.780128	88.474220	119.139473	-2.206356	0.000000	-4.486869	0.000000	0.000000	0.000000	-0.083153	-0.071076	-0.856210	0.000000	0.000000	2.000000	56.000000	0.000000
2913.987864	-0.001011	0.528438	0.199015	79.714821	89.631111	120.394669	-2.226735	0.000000	-4.476790	0.000000	0.000000	0.000000	-0.083153	-0.071076	-0.856210	0.000000	0.000000	2.000000	56.000000	0.000000
2913.991197	-0.001317	0.528293	0.196190	79.714821	89.631111	120.394669	-2.226735	0.000000	-4.476790	0.000000	0.000000	0.000000	-0.091743	-0.043247	-0.847673	0.000000	0.000000	2.000000	56.000000	0.000000
2913.994530	-0.001317	0.528293	0.196190	79.714821	89.631111	120.394669	-2.226735	0.000000	-4.476790	0.000000	0.000000	0.000000	-0.091743	-0.043247	-0.847673	0.000000	0.000000	2.000000	56.000000	0.000000
2913.997864	-0.001317	0.528293	0.196190	79.735107	90.281639	121.098625	-2.246783	0.000000	-4.466763	0.000000	0.000000	0.000000	-0.091743	-0.043247	-0.847673	0.000000	0.000000	2.000000	56.000000	0.000000
2914.001197	-0.001620	0.528221	0.193378	79.735107	90.281639	121.098625	-2.246783	0.000000	-4.466763	0.000000	0.000000	0.000000	-0.090949	-0.021616	-0.843485	0.000000	0.000000	2.000000	56.000000	0.000000
2914.004530	-0.001620	0.528221	0.193378	79.735107	90.281639	121.098625	-2.246783	0.000000	-4.466763	0.000000	0.000000	0.000000	-0.090949	-0.021616	-0.843485	0.000000	0.000000	2.000000	56.000000	0.000000
2914.007864	-0.001620	0.528221	0.193378	79.778458	89.991669	120.874954	-2.267194	0.000000	-4.456437	0.000000	0.000000	0.000000	-0.090949	-0.021616	-0.843485	0.000000	0.000000	2.000000	56.000000	0.000000
2914.011197	-0.001951	0.528267	0.190682	79.778458	89.991669	120.874954	-2.267194	0.000000	-4.456437	0.000000	0.000000	0.000000	-0.099477	0.013808	-0.808981	0.000000	0.000000	2.000000	56.000000	0.000000
2914.014530	-0.001951	0.528267	0.190682	79.778458	89.991669	120.874954	-2.267194	0.000000	-4.456437	0.000000	0.000000	0.000000	-0.099477	0.013808	-0.808981	0.000000	0.000000	2.000000	56.000000	0.000000
2914.017864	-0.001951	0.528267	0.190682	79.862900	89.048813	119.979568	-2.286444	0.000000	-4.446591	0.000000	0.000000	0.000000	-0.099477	0.013808	-0.808981	0.000000	0.000000	2.000000	56.000000	0.000000
2914.021197	-0.002311	0.528349	0.188005	79.862900	89.048813	119.979568	-2.286444	0.000000	-4.446591	0.000000	0.000000	0.000000	-0.107841	0.024320	-0.803096	0.000000	0.000000	2.000000	56.000000	0.000000
2914.024530	-0.002311	0.528349	0.188005	79.862900	89.048813	119.979568	-2.286444	0.000000	-4.446591	0.000000	0.000000	0.000000	-0.107841	0.024320	-0.803096	0.000000	0.000000	2.000000	56.000000	0.000000
2914.027864	-0.002311	0.528349	0.188005	79.988121	87.798264	118.765800	-2.305406	0.000000	-4.436790	0.000000	0.000000	0.000000	-0.107841	0.024320	-0.803096	0.000000	0.000000	2.000000	56.000000	0.000000
2914.031197	-0.002789	0.528468	0.185382	79.988121	87.798264	118.765800	-2.305406	0.000000	-4.436790	0.000000	0.000000	0.000000	-0.143600	0.035909	-0.786669	0.000000	0.000000	2.000000	56.000000	0.000000
2914.034530	-0.002789	0.528468	0.185382	79.988121	87.798264	118.765800	-2.305406	0.000000	-4.436790	0.000000	0.000000	0.000000	-0.143600	0.035909	-0.786669	0.000000	0.000000	2.000000	56.000000	0.000000
2914.037864	-0.002789	0.528468	0.185382	80.139046	86.521904	117.503296	-2.322014	0.000000	-4.428120	0.000000	0.000000	0.000000	-0.143600	0.035909	-0.786669	0.000000	0.000000	2.000000	56.000000	0.000000
2914.041197	-0.003355	0.528595	0.182694	80.139046	86.521904	117.503296	-2.322014	0.000000	-4.428120	0.000000	0.000000	0.000000	-0.169643	0.038070	-0.806437	0.000000	0.000000	2.000000	56.000000	0.000000
2914.044530	-0.003355	0.528595	0.182694	80.139046	86.521904	117.503296	-2.322014	0.000000	-4.428120	0.000000	0.000000	0.000000	-0.169643	0.038070	-0.806437	0.000000	0.000000	2.000000	56.000000	0.000000
2914.047864	-0.003355	0.528595	0.182694	80.302513	85.492355	116.486443	-2.338015	0.000000	-4.419693	0.000000	0.000000	0.000000	-0.169643	0.038070	-0.806437	0.000000	0.000000	2.000000	56.000000	0.000000
2914.051197	-0.004036	0.528644	0.179967	80.302513	85.492355	116.486443	-2.338015	0.000000	-4.419693	0.000000	0.000000	0.000000	-0.204414	0.014576	-0.818275	0.000000	0.000000	2.000000	56.000000	0.000000
2914.054530	-0.004036	0.528644	0.179967	80.302513	85.492355	116.486443	-2.338015	0.000000	-4.419693	0.000000	0.000000	0.000000	-0.204414	0.014576	-0.818275	0.000000	0.000000	2.000000	56.000000	0.000000
2914.057864	-0.004036	0.528644	0.179967	80.468880	84.793922	115.790695	-2.352589	0.000000	-4.411952	0.000000	0.000000	0.000000	-0.204414	0.014576	-0.818275	0.000000	0.000000	2.000000	56.000000	0.000000
2914.061197	-0.004862	0.528626	0.177143	80.468880	84.793922	115.790695	-2.352589	0.000000	-4.411952	0.000000	0.000000	0.000000	-0.247587	-0.005271	-0.846986	0.000000	0.000000	2.000000	56.000000	0.000000
2914.064530	-0.004862	0.528626	0.177143	80.468880	84.793922	115.790695	-2.352589	0.000000	-4.411952	0.000000	0.000000	0.000000	-0.247587	-0.005271	-0.846986	0.000000	0.000000	2.000000	56.000000	0.000000
2914.067864	-0.004862	0.528626	0.177143	80.605537	84.475502	115.479729	-2.365748	0.000000	-4.404911	0.000000	0.000000	0.000000	-0.247587	-0.005271	-0.846986	0.000000	0.000000	2.000000	56.000000	0.000000
2914.071197	-0.005799	0.528566	0.174275	80.605537	84.475502	115.479729	-2.365748	0.000000	-4.404911	0.000000	0.000000	0.000000	-0.281192	-0.018032	-0.860622	0.000000	0.000000	2.000000	56.000000	0.000000
2914.074530	-0.005799	0.528566	0.174275	80.605537	84.475502	115.479729	-2.365748	0.000000	-4.404911	0.000000	0.000000	0.000000	-0.281192	-0.018032	-0.860622	0.000000	0.000000	2.000000	56.000000	0.000000
2914.077864	-0.005799	0.528566	0.174275	80.682152	84.455208	115.405830	-2.377559	0.000000	-4.398546	0.000000	0.000000	0.000000	-0.281192	-0.018032	-0.860622	0.000000	0.000000	2.000000	56.000000	0.000000
2914.081197	-0.006757	0.528498	0.171357	80.682152	84.455208	115.405830	-2.377559	0.000000	-4.398546	0.000000	0.000000	0.000000	-0.287379	-0.020350	-0.875404	0.000000	0.000000	2.000000	56.000000	0.000000
2914.084530	-0.006757	0.528498	0.171357	80.682152	84.455208	115.405830	-2.377559	0.000000	-4.398546	0.000000	0.000000	0.000000	-0.287379	-0.020350	-0.875404	0.000000	0.000000	2.000000	56.000000	0.000000
2914.087864	-0.006757	0.528498	0.171357	80.709869	84.736977	115.540710	-2.389835	0.000000	-4.391889	0.000000	0.000000	0.000000	-0.287379	-0.020350	-0.875404	0.000000	0.000000	2.000000	56.000000	0.000000
2914.091197	-0.007765	0.528407	0.168408	80.709869	84.736977	115.540710	-2.389835	0.000000	-4.391889	0.000000	0.000000	0.000000	-0.302356	-0.027211	-0.884479	0.000000	0.000000	2.000000	56.000000	0.000000
2914.094530	-0.007765	0.528407	0.168408	80.709869	84.736977	115.540710	-2.389835	0.000000	-4.391889	0.000000	0.000000	0.000000	-0.302356	-0.027211	-0.884479	0.000000	0.000000	2.000000	56.000000	0.000000
2914.097864	-0.007765	0.528407	0.168408	80.737045	85.236511	115.966652	-2.401809	0.000000	-4.385352	0.000000	0.000000	0.000000	-0.302356	-0.027211	-0.884479	0.000000	0.000000	2.000000	56.000000	0.000000
2914.101197	-0.008762	0.528347	0.165442	80.737045	85.236511	115.966652	-2.401809	0.000000	-4.385352	0.000000	0.000000	0.000000	-0.299355	-0.018086	-0.889745	0.000000	0.000000	2.000000	56.000000	0.000000
2914.104530	-0.008762	0.528347	0.165442	80.737045	85.236511	115.966652	-2.401809	0.000000	-4.385352	0.000000	0.000000	0.000000	-0.299355	-0.018086	-0.889745	0.000000	0.000000	2.000000	56.000000	0.000000
2914.107864	-0.008762	0.528347	0.165442	80.783073	85.884590	116.625389	-2.414553	0.000000	-4.378348	0.000000	0.000000	0.000000	-0.299355	-0.018086	-0.889745	0.000000	0.000000	2.000000	56.000000	0.000000
2914.111197	-0.009779	0.528226	0.162414	80.783073	85.884590	116.625389	-2.414553	0.000000	-4.378348	0.000000	0.000000	0.000000	-0.304942	-0.036409	-0.908553	0.000000	0.000000	2.000000	56.000000	0.000000
2914.114530	-0.009779	0.528226	0.162414	80.783073	85.884590	116.625389	-2.414553	0.000000	-4.378348	0.000000	0.000000	0.000000	-0.304942	-0.036409	-0.908553	0.000000	0.000000	2.000000	56.000000	0.000000
2914.117864	-0.009779	0.528226	0.162414	80.909790	86.691734	117.427811	-2.428031	0.000000	-4.370889	0.000000	0.000000	0.000000	-0.304942	-0.036409	-0.908553	0.000000	0.000000	2.000000	56.000000	0.000000
2914.121197	-0.010785	0.528048	0.159359	80.909790	86.691734	117.427811	-2.428031	0.000000	-4.370889	0.000000	0.000000	0.000000	-0.301715	-0.053250	-0.916493	0.000000	0.000000	2.000000	56.000000	0.000000
2914.124530	-0.010785	0.528048	0.159359	80.909790	86.691734	117.427811	-2.428031	0.000000	-4.370889	0.000000	0.000000	0.000000	-0.301715	-0.053250	-0.916493	0.000000	0.000000	2.000000	56.000000	0.000000
2914.127864	-0.010785	0.528048	0.159359	81.115639	87.387856	118.074509	-2.442481	0.000000	-4.362830	0.000000	0.000000	0.000000	-0.301715	-0.053250	-0.916493	0.000000	0.000000	2.000000	56.000000	0.000000
2914.131197	-0.011838	0.527729	0.156268	81.115639	87.387856	118.074509	-2.442481	0.000000	-4.362830	0.000000	0.000000	0.000000	-0.315870	-0.095672	-0.927420	0.000000	0.000000	2.000000	56.000000	0.000000
2914.134530	-0.011838	0.527729	0.156268	81.115639	87.387856	118.074509	-2.442481	0.000000	-4.362830	0.000000	0.000000	0.000000	-0.315870	-0.095672	-0.927420	0.000000	0.000000	2.000000	56.000000	0.000000
2914.137864	-0.011838	0.527729	0.156268	81.383522	87.897179	118.520531	-2.456848	0.000000	-4.354755	0.000000	0.000000	0.000000	-0.315870	-0.095672	-0.927420	0.000000	0.000000	2.000000	56.000000	0.000000
2914.141197	-0.012937	0.527256	0.153159	81.383522	87.897179	118.520531	-2.456848	0.000000	-4.354755	0.000000	0.000000	0.000000	-0.329829	-0.141895	-0.932535	0.000000	0.000000	2.000000	56.000000	0.000000
2914.144530	-0.012937	0.527256	0.153159	81.383522	87.897179	118.520531	-2.456848	0.000000	-4.354755	0.000000	0.000000	0.000000	-0.329829	-0.141895	-0.932535	0.000000	0.000000	2.000000	56.000000	0.000000
2914.147864	-0.012937	0.527256	0.153159	81.703415	88.263466	118.783112	-2.470921	0.000000	-4.346786	0.000000	0.000000	0.000000	-0.329829	-0.141895	-0.932535	0.000000	0.000000	2.000000	56.000000	0.000000
2914.151197	-0.014139	0.526661	0.149991	81.703415	88.263466	118.783112	-2.470921	0.000000	-4.346786	0.000000	0.000000	0.000000	-0.360506	-0.178735	-0.950484	0.000000	0.000000	2.000000	56.000000	0.000000
2914.154530	-0.014139	0.526661	0.149991	81.703415	88.263466	118.783112	-2.470921	0.000000	-4.346786	0.000000	0.000000	0.000000	-0.360506	-0.178735	-0.950484	0.000000	0.000000	2.000000	56.000000	0.000000
2914.157864	-0.014139	0.526661	0.149991	82.011711	88.568214	119.005928	-2.484014	0.000000	-4.339317	0.000000	0.000000	0.000000	-0.360506	-0.178735	-0.950484	0.000000	0.000000	2.000000	56.000000	0.000000
2914.161197	-0.015411	0.525940	0.146725	82.011711	88.568214	119.005928	-2.484014	0.000000	-4.339317	0.000000	0.000000	0.000000	-0.381644	-0.216258	-0.979824	0.000000	0.000000	2.000000	56.000000	0.000000
2914.164530	-0.015411	0.525940	0.146725	82.011711	88.568214	119.005928	-2.484014	0.000000	-4.339317	0.000000	0.000000	0.000000	-0.381644	-0.216258	-0.979824	0.000000	0.000000	2.000000	56.000000	0.000000
2914.167864	-0.015411	0.525940	0.146725	82.227310	88.781891	119.172554	-2.497289	0.000000	-4.331691	0.000000	0.000000	0.000000	-0.381644	-0.216258	-0.979824	0.000000	0.000000	2.000000	56.000000	0.000000
2914.171197	-0.016696	0.525235	0.143420	82.227310	88.781891	119.172554	-2.497289	0.000000	-4.331691	0.000000	0.000000	0.000000	-0.385554	-0.211341	-0.991415	0.000000	0.000000	2.000000	56.000000	0.000000
2914.174530	-0.016696	0.525235	0.143420	82.227310	88.781891	119.172554	-2.497289	0.000000	-4.331691	0.000000	0.000000	0.000000	-0.385554	-0.211341	-0.991415	0.000000	0.000000	2.000000	56.000000	0.000000
2914.177864	-0.016696	0.525235	0.143420	82.295486	88.744904	119.082809	-2.511305	0.000000	-4.323581	0.000000	0.000000	0.000000	-0.385554	-0.211341	-0.991415	0.000000	0.000000	2.000000	56.000000	0.000000
2914.181197	-0.018022	0.524631	0.140085	82.295486	88.744904	119.082809	-2.511305	0.000000	-4.323581	0.000000	0.000000	0.000000	-0.397838	-0.181367	-1.000487	0.000000	0.000000	2.000000	56.000000	0.000000
2914.184530	-0.018022	0.524631	0.140085	82.295486	88.744904	119.082809	-2.511305	0.000000	-4.323581	0.000000	0.000000	0.000000	-0.397838	-0.181367	-1.000487	0.000000	0.000000	2.000000	56.000000	0.000000
2914.187864	-0.018022	0.524631	0.140085	82.322052	88.445541	118.840378	-2.525364	0.000000	-4.315383	0.000000	0.000000	0.000000	-0.397838	-0.181367	-1.000487	0.000000	0.000000	2.000000	56.000000	0.000000
2914.191197	-0.019419	0.524165	0.136790	82.322052	88.445541	118.840378	-2.525364	0.000000	-4.315383	0.000000	0.000000	0.000000	-0.418943	-0.139596	-0.988395	0.000000	0.000000	2.000000	56.000000	0.000000
2914.194530	-0.019419	0.524165	0.136790	82.322052	88.445541	118.840378	-2.525364	0.000000	-4.315383	0.000000	0.000000	0.000000	-0.418943	-0.139596	-0.988395	0.000000	0.000000	2.000000	56.000000	0.000000
2914.197864	-0.019419	0.524165	0.136790	82.360771	87.984138	118.535614	-2.537824	0.000000	-4.308068	0.000000	0.000000	0.000000	-0.418943	-0.139596	-0.988395	0.000000	0.000000	2.000000	56.000000	0.000000
2914.201197	-0.020801	0.523759	0.133568	82.360771	87.984138	118.535614	-2.537824	0.000000	-4.308068	0.000000	0.000000	0.000000	-0.414798	-0.121999	-0.966802	0.000000	0.000000	2.000000	56.000000	0.000000
2914.204530	-0.020801	0.523759	0.133568	82.360771	87.984138	118.535614	-2.537824	0.000000	-4.308068	0.000000	0.000000	0.000000	-0.414798	-0.121999	-0.966802	0.000000	0.000000	2.000000	56.000000	0.000000
2914.207864	-0.020801	0.523759	0.133568	82.405548	87.169785	117.880020	-2.550142	0.000000	-4.300787	0.000000	0.000000	0.000000	-0.414798	-0.121999	-0.966802	0.000000	0.000000	2.000000	56.000000	0.000000
2914.211197	-0.022088	0.523446	0.130456	82.405548	87.169785	117.880020	-2.550142	0.000000	-4.300787	0.000000	0.000000	0.000000	-0.386117	-0.093707	-0.933605	0.000000	0.000000	2.000000	56.000000	0.000000
2914.214530	-0.022088	0.523446	0.130456	82.405548	87.169785	117.880020	-2.550142	0.000000	-4.300787	0.000000	0.000000	0.000000	-0.386117	-0.093707	-0.933605	0.000000	0.000000	2.000000	56.000000	0.000000
2914.217864	-0.022088	0.523446	0.130456	82.451950	86.069214	116.920532	-2.563720	0.000000	-4.292708	0.000000	0.000000	0.000000	-0.386117	-0.093707	-0.933605	0.000000	0.000000	2.000000	56.000000	0.000000
2914.221197	-0.023366	0.523131	0.127464	82.451950	86.069214	116.920532	-2.563720	0.000000	-4.292708	0.000000	0.000000	0.000000	-0.383197	-0.094491	-0.897488	0.000000	0.000000	2.000000	56.000000	0.000000
2914.224530	-0.023366	0.523131	0.127464	82.451950	86.069214	116.920532	-2.563720	0.000000	-4.292708	0.000000	0.000000	0.000000	-0.383197	-0.094491	-0.897488	0.000000	0.000000	2.000000	56.000000	0.000000
2914.227864	-0.023366	0.523131	0.127464	82.508415	84.866554	115.860764	-2.576330	0.000000	-4.285151	0.000000	0.000000	0.000000	-0.383197	-0.094491	-0.897488	0.000000	0.000000	2.000000	56.000000	0.000000
2914.231197	-0.024577	0.522842	0.124555	82.508415	84.866554	115.860764	-2.576330	0.000000	-4.285151	0.000000	0.000000	0.000000	-0.363459	-0.086926	-0.872725	0.000000	0.000000	2.000000	56.000000	0.000000
2914.234530	-0.024577	0.522842	0.124555	82.508415	84.866554	115.860764	-2.576330	0.000000	-4.285151	0.000000	0.000000	0.000000	-0.363459	-0.086926	-0.872725	0.000000	0.000000	2.000000	56.000000	0.000000
2914.237864	-0.024577	0.522842	0.124555	82.614456	83.771660	114.858223	-2.589873	0.000000	-4.276980	0.000000	0.000000	0.000000	-0.363459	-0.086926	-0.872725	0.000000	0.000000	2.000000	56.000000	0.000000
2914.241197	-0.025860	0.522492	0.121675	82.614456	83.771660	114.858223	-2.589873	0.000000	-4.276980	0.000000	0.000000	0.000000	-0.384725	-0.105034	-0.863891	0.000000	0.000000	2.000000	56.000000	0.000000
2914.244530	-0.025860	0.522492	0.121675	82.614456	83.771660	114.858223	-2.589873	0.000000	-4.276980	0.000000	0.000000	0.000000	-0.384725	-0.105034	-0.863891	0.000000	0.000000	2.000000	56.000000	0.000000
2914.247864	-0.025860	0.522492	0.121675	82.789528	82.950813	114.077034	-2.601708	0.000000	-4.269790	0.000000	0.000000	0.000000	-0.384725	-0.105034	-0.863891	0.000000	0.000000	2.000000	56.000000	0.000000
2914.251197	-0.027157	0.522145	0.118821	82.789528	82.950813	114.077034	-2.601708	0.000000	-4.269790	0.000000	0.000000	0.000000	-0.389196	-0.103966	-0.856465	0.000000	0.000000	2.000000	56.000000	0.000000
2914.254530	-0.027157	0.522145	0.118821	82.789528	82.950813	114.077034	-2.601708	0.000000	-4.269790	0.000000	0.000000	0.000000	-0.389196	-0.103966	-0.856465	0.000000	0.000000	2.000000	56.000000	0.000000
2914.257864	-0.027157	0.522145	0.118821	82.995369	82.442657	113.572968	-2.613269	0.000000	-4.262725	0.000000	0.000000	0.000000	-0.389196	-0.103966	-0.856465	0.000000	0.000000	2.000000	56.000000	0.000000
2914.261197	-0.028464	0.521776	0.115896	82.995369	82.442657	113.572968	-2.613269	0.000000	-4.262725	0.000000	0.000000	0.000000	-0.392207	-0.110837	-0.877258	0.000000	0.000000	2.000000	56.000000	0.000000
2914.264530	-0.028464	0.521776	0.115896	82.995369	82.442657	113.572968	-2.613269	0.000000	-4.262725	0.000000	0.000000	0.000000	-0.392207	-0.110837	-0.877258	0.000000	0.000000	2.000000	56.000000	0.000000
2914.267864	-0.028464	0.521776	0.115896	83.220657	82.363228	113.472603	-2.626207	0.000000	-4.254766	0.000000	0.000000	0.000000	-0.392207	-0.110837	-0.877258	0.000000	0.000000	2.000000	56.000000	0.000000
2914.271197	-0.029783	0.521437	0.112955	83.220657	82.363228	113.472603	-2.626207	0.000000	-4.254766	0.000000	0.000000	0.000000	-0.395760	-0.101650	-0.882471	0.000000	0.000000	2.000000	56.000000	0.000000
2914.274530	-0.029783	0.521437	0.112955	83.220657	82.363228	113.472603	-2.626207	0.000000	-4.254766	0.000000	0.000000	0.000000	-0.395760	-0.101650	-0.882471	0.000000	0.000000	2.000000	56.000000	0.000000
2914.277864	-0.029783	0.521437	0.112955	83.416412	82.632576	113.742889	-2.639708	0.000000	-4.246403	0.000000	0.000000	0.000000	-0.395760	-0.101650	-0.882471	0.000000	0.000000	2.000000	56.000000	0.000000
2914.281197	-0.031113	0.521141	0.109975	83.416412	82.632576	113.742889	-2.639708	0.000000	-4.246403	0.000000	0.000000	0.000000	-0.398810	-0.088618	-0.894019	0.000000	0.000000	2.000000	56.000000	0.000000
2914.284530	-0.031113	0.521141	0.109975	83.416412	82.632576	113.742889	-2.639708	0.000000	-4.246403	0.000000	0.000000	0.000000	-0.398810	-0.088618	-0.894019	0.000000	0.000000	2.000000	56.000000	0.000000
2914.287864	-0.031113	0.521141	0.109975	83.560173	83.077904	114.232742	-2.654231	0.000000	-4.237341	0.000000	0.000000	0.000000	-0.398810	-0.088618	-0.894019	0.000000	0.000000	2.000000	56.000000	0.000000
2914.291197	-0.032376	0.520898	0.107038	83.560173	83.077904	114.232742	-2.654231	0.000000	-4.237341	0.000000	0.000000	0.000000	-0.378883	-0.073166	-0.880954	0.000000	0.000000	2.000000	56.000000	0.000000
2914.294530	-0.032376	0.520898	0.107038	83.560173	83.077904	114.232742	-2.654231	0.000000	-4.237341	0.000000	0.000000	0.000000	-0.378883	-0.073166	-0.880954	0.000000	0.000000	2.000000	56.000000	0.000000
2914.297864	-0.032376	0.520898	0.107038	83.641403	83.564697	114.815331	-2.670561	0.000000	-4.227068	0.000000	0.000000	0.000000	-0.378883	-0.073166	-0.880954	0.000000	0.000000	2.000000	56.000000	0.000000
2914.301197	-0.033627	0.520643	0.104150	83.641403	83.564697	114.815331	-2.670561	0.000000	-4.227068	0.000000	0.000000	0.000000	-0.375428	-0.076332	-0.866448	0.000000	0.000000	2.000000	56.000000	0.000000
2914.304530	-0.033627	0.520643	0.104150	83.641403	83.564697	114.815331	-2.670561	0.000000	-4.227068	0.000000	0.000000	0.000000	-0.375428	-0.076332	-0.866448	0.000000	0.000000	2.000000	56.000000	0.000000
2914.307864	-0.033627	0.520643	0.104150	83.690468	83.777184	115.167931	-2.687129	0.000000	-4.216556	0.000000	0.000000	0.000000	-0.375428	-0.076332	-0.866448	0.000000	0.000000	2.000000	56.000000	0.000000
2914.311197	-0.034874	0.520374	0.101410	83.690468	83.777184	115.167931	-2.687129	0.000000	-4.216556	0.000000	0.000000	0.000000	-0.373958	-0.080691	-0.821977	0.000000	0.000000	2.000000	56.000000	0.000000
2914.314530	-0.034874	0.520374	0.101410	83.690468	83.777184	115.167931	-2.687129	0.000000	-4.216556	0.000000	0.000000	0.000000	-0.373958	-0.080691	-0.821977	0.000000	0.000000	2.000000	56.000000	0.000000
2914.317864	-0.034874	0.520374	0.101410	83.737686	83.658058	115.196007	-2.701851	0.000000	-4.207137	0.000000	0.000000	0.000000	-0.373958	-0.080691	-0.821977	0.000000	0.000000	2.000000	56.000000	0.000000
2914.321197	-0.036164	0.520082	0.098738	83.737686	83.658058	115.196007	-2.701851	0.000000	-4.207137	0.000000	0.000000	0.000000	-0.387161	-0.087517	-0.801609	0.000000	0.000000	2.000000	56.000000	0.000000
2914.324530	-0.036164	0.520082	0.098738	83.737686	83.658058	115.196007	-2.701851	0.000000	-4.207137	0.000000	0.000000	0.000000	-0.387161	-0.087517	-0.801609	0.000000	0.000000	2.000000	56.000000	0.000000
2914.327864	-0.036164	0.520082	0.098738	83.782654	83.571198	115.251945	-2.714648	0.000000	-4.198891	0.000000	0.000000	0.000000	-0.387161	-0.087517	-0.801609	0.000000	0.000000	2.000000	56.000000	0.000000
2914.331197	-0.037497	0.519751	0.096116	83.782654	83.571198	115.251945	-2.714648	0.000000	-4.198891	0.000000	0.000000	0.000000	-0.399958	-0.099395	-0.786529	0.000000	0.000000	2.000000	56.000000	0.000000
2914.334530	-0.037497	0.519751	0.096116	83.782654	83.571198	115.251945	-2.714648	0.000000	-4.198891	0.000000	0.000000	0.000000	-0.399958	-0.099395	-0.786529	0.000000	0.000000	2.000000	56.000000	0.000000
2914.337864	-0.037497	0.519751	0.096116	83.820259	83.580452	115.402046	-2.725767	0.000000	-4.191681	0.000000	0.000000	0.000000	-0.399958	-0.099395	-0.786529	0.000000	0.000000	2.000000	56.000000	0.000000
2914.341197	-0.038874	0.519428	0.093559	83.820259	83.580452	115.402046	-2.725767	0.000000	-4.191681	0.000000	0.000000	0.000000	-0.412986	-0.096837	-0.767052	0.000000	0.000000	2.000000	56.000000	0.000000
2914.344530	-0.038874	0.519428	0.093559	83.820259	83.580452	115.402046	-2.725767	0.000000	-4.191681	0.000000	0.000000	0.000000	-0.412986	-0.096837	-0.767052	0.000000	0.000000	2.000000	56.000000	0.000000
2914.347864	-0.038874	0.519428	0.093559	83.840309	83.921783	115.854240	-2.734754	0.000000	-4.185823	0.000000	0.000000	0.000000	-0.412986	-0.096837	-0.767052	0.000000	0.000000	2.000000	56.000000	0.000000
2914.351197	-0.040209	0.519118	0.090973	83.840309	83.921783	115.854240	-2.734754	0.000000	-4.185823	0.000000	0.000000	0.000000	-0.400357	-0.093100	-0.775846	0.000000	0.000000	2.000000	56.000000	0.000000
2914.354530	-0.040209	0.519118	0.090973	83.840309	83.921783	115.854240	-2.734754	0.000000	-4.185823	0.000000	0.000000	0.000000	-0.400357	-0.093100	-0.775846	0.000000	0.000000	2.000000	56.000000	0.000000
2914.357864	-0.040209	0.519118	0.090973	83.854744	84.546318	116.650246	-2.746175	0.000000	-4.178340	0.000000	0.000000	0.000000	-0.400357	-0.093100	-0.775846	0.000000	0.000000	2.000000	56.000000	0.000000
2914.361197	-0.041580	0.518867	0.088367	83.854744	84.546318	116.650246	-2.746175	0.000000	-4.178340	0.000000	0.000000	0.000000	-0.411411	-0.075285	-0.781944	0.000000	0.000000	2.000000	56.000000	0.000000
2914.364530	-0.041580	0.518867	0.088367	83.854744	84.546318	116.650246	-2.746175	0.000000	-4.178340	0.000000	0.000000	0.000000	-0.411411	-0.075285	-0.781944	0.000000	0.000000	2.000000	56.000000	0.000000
2914.367864	-0.041580	0.518867	0.088367	83.864479	85.289833	117.554855	-2.757429	0.000000	-4.170922	0.000000	0.000000	0.000000	-0.411411	-0.075285	-0.781944	0.000000	0.000000	2.000000	56.000000	0.000000
2914.371197	-0.042912	0.518662	0.085767	83.864479	85.289833	117.554855	-2.757429	0.000000	-4.170922	0.000000	0.000000	0.000000	-0.399521	-0.061546	-0.779832	0.000000	0.000000	2.000000	56.000000	0.000000
2914.374530	-0.042912	0.518662	0.085767	83.864479	85.289833	117.554855	-2.757429	0.000000	-4.170922	0.000000	0.000000	0.000000	-0.399521	-0.061546	-0.779832	0.000000	0.000000	2.000000	56.000000	0.000000
2914.377864	-0.042912	0.518662	0.085767	83.873848	85.966965	118.395706	-2.770476	0.000000	-4.162267	0.000000	0.000000	0.000000	-0.399521	-0.061546	-0.779832	0.000000	0.000000	2.000000	56.000000	0.000000
2914.381197	-0.044209	0.518523	0.083233	83.873848	85.966965	118.395706	-2.770476	0.000000	-4.162267	0.000000	0.000000	0.000000	-0.389186	-0.041490	-0.760213	0.000000	0.000000	2.000000	56.000000	0.000000
2914.384530	-0.044209	0.518523	0.083233	83.873848	85.966965	118.395706	-2.770476	0.000000	-4.162267	0.000000	0.000000	0.000000	-0.389186	-0.041490	-0.760213	0.000000	0.000000	2.000000	56.000000	0.000000
2914.387864	-0.044209	0.518523	0.083233	83.884712	86.221214	118.813370	-2.783927	0.000000	-4.153281	0.000000	0.000000	0.000000	-0.389186	-0.041490	-0.760213	0.000000	0.000000	2.000000	56.000000	0.000000
2914.391197	-0.045478	0.518473	0.080824	83.884712	86.221214	118.813370	-2.783927	0.000000	-4.153281	0.000000	0.000000	0.000000	-0.380612	-0.015185	-0.722938	0.000000	0.000000	2.000000	56.000000	0.000000
2914.394530	-0.045478	0.518473	0.080824	83.884712	86.221214	118.813370	-2.783927	0.000000	-4.153281	0.000000	0.000000	0.000000	-0.380612	-0.015185	-0.722938	0.000000	0.000000	2.000000	56.000000	0.000000
2914.397864	-0.045478	0.518473	0.080824	83.908348	85.535378	118.282211	-2.726114	0.000000	-4.041179	0.000000	0.000000	0.000000	-0.380612	-0.015185	-0.722938	0.000000	0.000000	2.000000	56.000000	0.000000
2914.401197	-0.046720	0.518480	0.078543	83.908348	85.535378	118.282211	-2.726114	0.000000	-4.041179	0.000000	0.000000	0.000000	-0.372555	0.002139	-0.684318	0.000000	0.000000	2.000000	56.000000	0.000000
2914.404530	-0.046720	0.518480	0.078543	83.908348	85.535378	118.282211	-2.726114	0.000000	-4.041179	0.000000	0.000000	0.000000	-0.372555	0.002139	-0.684318	0.000000	0.000000	2.000000	56.000000	0.000000
2914.407864	-0.046720	0.518480	0.078543	83.939423	83.954781	116.829910	-2.664021	0.000000	-3.927126	0.000000	0.000000	0.000000	-0.372555	0.002139	-0.684318	0.000000	0.000000	2.000000	56.000000	0.000000
2914.411197	-0.047914	0.518549	0.076433	83.939423	83.954781	116.829910	-2.664021	0.000000	-3.927126	0.000000	0.000000	0.000000	-0.358403	0.020721	-0.632734	0.000000	0.000000	2.000000	56.000000	0.000000
2914.414530	-0.047914	0.518549	0.076433	83.939423	83.954781	116.829910	-2.664021	0.000000	-3.927126	0.000000	0.000000	0.000000	-0.358403	0.020721	-0.632734	0.000000	0.000000	2.000000	56.000000	0.000000
2914.417864	-0.047914	0.518549	0.076433	83.967072	82.031662	114.960350	-2.604287	0.000000	-3.821670	0.000000	0.000000	0.000000	-0.358403	0.020721	-0.632734	0.000000	0.000000	2.000000	56.000000	0.000000
2914.421197	-0.049060	0.518676	0.074458	83.967072	82.031662	114.960350	-2.604287	0.000000	-3.821670	0.000000	0.000000	0.000000	-0.343745	0.037936	-0.592757	0.000000	0.000000	2.000000	56.000000	0.000000
2914.424530	-0.049060	0.518676	0.074458	83.967072	82.031662	114.960350	-2.604287	0.000000	-3.821670	0.000000	0.000000	0.000000	-0.343745	0.037936	-0.592757	0.000000	0.000000	2.000000	56.000000	0.000000
2914.427864	-0.049060	0.518676	0.074458	83.987320	80.179939	113.059196	-2.546997	0.000000	-3.722878	0.000000	0.000000	0.000000	-0.343745	0.037936	-0.592757	0.000000	0.000000	2.000000	56.000000	0.000000
2914.431197	-0.050180	0.518855	0.072574	83.987320	80.179939	113.059196	-2.546997	0.000000	-3.722878	0.000000	0.000000	0.000000	-0.335974	0.053696	-0.565207	0.000000	0.000000	2.000000	56.000000	0.000000
2914.434530	-0.050180	0.518855	0.072574	83.987320	80.179939	113.059196	-2.546997	0.000000	-3.722878	0.000000	0.000000	0.000000	-0.335974	0.053696	-0.565207	0.000000	0.000000	2.000000	56.000000	0.000000
2914.437864	-0.050180	0.518855	0.072574	84.001778	78.502663	111.336075	-2.491001	0.000000	-3.628676	0.000000	0.000000	0.000000	-0.335974	0.053696	-0.565207	0.000000	0.000000	2.000000	56.000000	0.000000
2914.441197	-0.051302	0.519103	0.070798	84.001778	78.502663	111.336075	-2.491001	0.000000	-3.628676	0.000000	0.000000	0.000000	-0.336548	0.074449	-0.532710	0.000000	0.000000	2.000000	56.000000	0.000000
2914.444530	-0.051302	0.519103	0.070798	84.001778	78.502663	111.336075	-2.491001	0.000000	-3.628676	0.000000	0.000000	0.000000	-0.336548	0.074449	-0.532710	0.000000	0.000000	2.000000	56.000000	0.000000
2914.447864	-0.051302	0.519103	0.070798	84.011131	77.277977	110.181351	-2.434910	0.000000	-3.539891	0.000000	0.000000	0.000000	-0.336548	0.074449	-0.532710	0.000000	0.000000	2.000000	56.000000	0.000000
2914.451197	-0.052426	0.519449	0.069128	84.011131	77.277977	110.181351	-2.434910	0.000000	-3.539891	0.000000	0.000000	0.000000	-0.337275	0.103866	-0.501096	0.000000	0.000000	2.000000	56.000000	0.000000
2914.454530	-0.052426	0.519449	0.069128	84.011131	77.277977	110.181351	-2.434910	0.000000	-3.539891	0.000000	0.000000	0.000000	-0.337275	0.103866	-0.501096	0.000000	0.000000	2.000000	56.000000	0.000000
2914.457864	-0.052426	0.519449	0.069128	84.015488	76.406319	109.417358	-2.378697	0.000000	-3.456375	0.000000	0.000000	0.000000	-0.337275	0.103866	-0.501096	0.000000	0.000000	2.000000	56.000000	0.000000
2914.461197	-0.053550	0.519859	0.067526	84.015488	76.406319	109.417358	-2.378697	0.000000	-3.456375	0.000000	0.000000	0.000000	-0.337120	0.123022	-0.480431	0.000000	0.000000	2.000000	56.000000	0.000000
2914.464530	-0.053550	0.519859	0.067526	84.015488	76.406319	109.417358	-2.378697	0.000000	-3.456375	0.000000	0.000000	0.000000	-0.337120	0.123022	-0.480431	0.000000	0.000000	2.000000	56.000000	0.000000
2914.467864	-0.053550	0.519859	0.067526	84.019646	75.871552	108.963852	-2.322510	0.000000	-3.376304	0.000000	0.000000	0.000000	-0.337120	0.123022	-0.480431	0.000000	0.000000	2.000000	56.000000	0.000000
2914.471197	-0.054704	0.520355	0.066050	84.019646	75.871552	108.963852	-2.322510	0.000000	-3.376304	0.000000	0.000000	0.000000	-0.346412	0.148661	-0.442926	0.000000	0.000000	2.000000	56.000000	0.000000
2914.474530	-0.054704	0.520355	0.066050	84.019646	75.871552	108.963852	-2.322510	0.000000	-3.376304	0.000000	0.000000	0.000000	-0.346412	0.148661	-0.442926	0.000000	0.000000	2.000000	56.000000	0.000000
2914.477864	-0.054704	0.520355	0.066050	84.030273	75.589157	108.700493	-2.264775	0.000000	-3.302483	0.000000	0.000000	0.000000	-0.346412	0.148661	-0.442926	0.000000	0.000000	2.000000	56.000000	0.000000
2914.481197	-0.055865	0.520890	0.064686	84.030273	75.589157	108.700493	-2.264775	0.000000	-3.302483	0.000000	0.000000	0.000000	-0.348026	0.160652	-0.409089	0.000000	0.000000	2.000000	56.000000	0.000000
2914.484530	-0.055865	0.520890	0.064686	84.030273	75.589157	108.700493	-2.264775	0.000000	-3.302483	0.000000	0.000000	0.000000	-0.348026	0.160652	-0.409089	0.000000	0.000000	2.000000	56.000000	0.000000
2914.487864	-0.055865	0.520890	0.064686	84.059937	75.446663	108.499382	-2.206771	0.000000	-3.234301	0.000000	0.000000	0.000000	-0.348026	0.160652	-0.409089	0.000000	0.000000	2.000000	56.000000	0.000000
2914.491197	-0.057004	0.521478	0.063416	84.059937	75.446663	108.499382	-2.206771	0.000000	-3.234301	0.000000	0.000000	0.000000	-0.341768	0.176300	-0.380946	0.000000	0.000000	2.000000	56.000000	0.000000
2914.494530	-0.057004	0.521478	0.063416	84.059937	75.446663	108.499382	-2.206771	0.000000	-3.234301	0.000000	0.000000	0.000000	-0.341768	0.176300	-0.380946	0.000000	0.000000	2.000000	56.000000	0.000000
2914.497864	-0.057004	0.521478	0.063416	84.116905	75.285385	108.218918	-2.149809	0.000000	-3.170810	0.000000	0.000000	0.000000	-0.341768	0.176300	-0.380946	0.000000	0.000000	2.000000	56.000000	0.000000
2914.501197	-0.058193	0.522056	0.062199	84.116905	75.285385	108.218918	-2.149809	0.000000	-3.170810	0.000000	0.000000	0.000000	-0.356848	0.173353	-0.365186	0.000000	0.000000	2.000000	56.000000	0.000000
2914.504530	-0.058193	0.522056	0.062199	84.116905	75.285385	108.218918	-2.149809	0.000000	-3.170810	0.000000	0.000000	0.000000	-0.356848	0.173353	-0.365186	0.000000	0.000000	2.000000	56.000000	0.000000
2914.507864	-0.058193	0.522056	0.062199	84.201202	75.083458	107.946373	-2.090335	0.000000	-3.109946	0.000000	0.000000	0.000000	-0.356848	0.173353	-0.365186	0.000000	0.000000	2.000000	56.000000	0.000000
2914.511197	-0.059384	0.522624	0.061040	84.201202	75.083458	107.946373	-2.090335	0.000000	-3.109946	0.000000	0.000000	0.000000	-0.357205	0.170464	-0.347786	0.000000	0.000000	2.000000	56.000000	0.000000
2914.514530	-0.059384	0.522624	0.061040	84.201202	75.083458	107.946373	-2.090335	0.000000	-3.109946	0.000000	0.000000	0.000000	-0.357205	0.170464	-0.347786	0.000000	0.000000	2.000000	56.000000	0.000000
2914.517864	-0.059384	0.522624	0.061040	84.290169	74.874092	107.767639	-2.030800	0.000000	-3.051981	0.000000	0.000000	0.000000	-0.357205	0.170464	-0.347786	0.000000	0.000000	2.000000	56.000000	0.000000
2914.521197	-0.060618	0.523218	0.059867	84.290169	74.874092	107.767639	-2.030800	0.000000	-3.051981	0.000000	0.000000	0.000000	-0.370118	0.178235	-0.351816	0.000000	0.000000	2.000000	56.000000	0.000000
2914.524530	-0.060618	0.523218	0.059867	84.290169	74.874092	107.767639	-2.030800	0.000000	-3.051981	0.000000	0.000000	0.000000	-0.370118	0.178235	-0.351816	0.000000	0.000000	2.000000	56.000000	0.000000
2914.527864	-0.060618	0.523218	0.059867	84.353508	74.623772	107.591316	-1.969114	0.000000	-2.993345	0.000000	0.000000	0.000000	-0.370118	0.178235	-0.351816	0.000000	0.000000	2.000000	56.000000	0.000000
2914.531197	-0.061870	0.523809	0.058687	84.353508	74.623772	107.591316	-1.969114	0.000000	-2.993345	0.000000	0.000000	0.000000	-0.375697	0.177368	-0.354007	0.000000	0.000000	2.000000	56.000000	0.000000
2914.534530	-0.061870	0.523809	0.058687	84.353508	74.623772	107.591316	-1.969114	0.000000	-2.993345	0.000000	0.000000	0.000000	-0.375697	0.177368	-0.354007	0.000000	0.000000	2.000000	56.000000	0.000000
2914.537864	-0.061870	0.523809	0.058687	84.380440	74.299370	107.372437	-1.906498	0.000000	-2.934344	0.000000	0.000000	0.000000	-0.375697	0.177368	-0.354007	0.000000	0.000000	2.000000	56.000000	0.000000
2914.541197	-0.063144	0.524488	0.057529	84.380440	74.299370	107.372437	-1.906498	0.000000	-2.934344	0.000000	0.000000	0.000000	-0.382302	0.203634	-0.347420	0.000000	0.000000	2.000000	56.000000	0.000000
2914.544530	-0.063144	0.524488	0.057529	84.380440	74.299370	107.372437	-1.906498	0.000000	-2.934344	0.000000	0.000000	0.000000	-0.382302	0.203634	-0.347420	0.000000	0.000000	2.000000	56.000000	0.000000
2914.547864	-0.063144	0.524488	0.057529	84.375275	73.843201	106.992332	-1.842781	0.000000	-2.876441	0.000000	0.000000	0.000000	-0.382302	0.203634	-0.347420	0.000000	0.000000	2.000000	56.000000	0.000000
2914.551197	-0.064467	0.525271	0.056408	84.375275	73.843201	106.992332	-1.842781	0.000000	-2.876441	0.000000	0.000000	0.000000	-0.396918	0.234833	-0.336383	0.000000	0.000000	2.000000	56.000000	0.000000
2914.554530	-0.064467	0.525271	0.056408	84.375275	73.843201	106.992332	-1.842781	0.000000	-2.876441	0.000000	0.000000	0.000000	-0.396918	0.234833	-0.336383	0.000000	0.000000	2.000000	56.000000	0.000000
2914.557864	-0.064467	0.525271	0.056408	84.367271	73.246880	106.351280	-1.776628	0.000000	-2.820377	0.000000	0.000000	0.000000	-0.396918	0.234833	-0.336383	0.000000	0.000000	2.000000	56.000000	0.000000
2914.561197	-0.065774	0.526179	0.055390	84.367271	73.246880	106.351280	-1.776628	0.000000	-2.820377	0.000000	0.000000	0.000000	-0.391901	0.272641	-0.305159	0.000000	0.000000	2.000000	56.000000	0.000000
2914.564530	-0.065774	0.526179	0.055390	84.367271	73.246880	106.351280	-1.776628	0.000000	-2.820377	0.000000	0.000000	0.000000	-0.391901	0.272641	-0.305159	0.000000	0.000000	2.000000	56.000000	0.000000
2914.567864	-0.065774	0.526179	0.055390	84.357498	72.749458	105.867950	-1.711311	0.000000	-2.769517	0.000000	0.000000	0.000000	-0.391901	0.272641	-0.305159	0.000000	0.000000	2.000000	56.000000	0.000000
2914.571197	-0.067043	0.527175	0.054506	84.357498	72.749458	105.867950	-1.711311	0.000000	-2.769517	0.000000	0.000000	0.000000	-0.380895	0.298649	-0.265323	0.000000	0.000000	2.000000	56.000000	0.000000
2914.574530	-0.067043	0.527175	0.054506	84.357498	72.749458	105.867950	-1.711311	0.000000	-2.769517	0.000000	0.000000	0.000000	-0.380895	0.298649	-0.265323	0.000000	0.000000	2.000000	56.000000	0.000000
2914.577864	-0.067043	0.527175	0.054506	84.347122	72.588425	105.695732	-1.647829	0.000000	-2.725297	0.000000	0.000000	0.000000	-0.380895	0.298649	-0.265323	0.000000	0.000000	2.000000	56.000000	0.000000
2914.581197	-0.068229	0.528258	0.053761	84.347122	72.588425	105.695732	-1.647829	0.000000	-2.725297	0.000000	0.000000	0.000000	-0.355711	0.324841	-0.223557	0.000000	0.000000	2.000000	56.000000	0.000000
2914.584530	-0.068229	0.528258	0.053761	84.347122	72.588425	105.695732	-1.647829	0.000000	-2.725297	0.000000	0.000000	0.000000	-0.355711	0.324841	-0.223557	0.000000	0.000000	2.000000	56.000000	0.000000
2914.587864	-0.068229	0.528258	0.053761	84.341789	73.051750	106.083862	-1.588544	0.000000	-2.688037	0.000000	0.000000	0.000000	-0.355711	0.324841	-0.223557	0.000000	0.000000	2.000000	56.000000	0.000000
2914.591197	-0.069356	0.529429	0.053152	84.341789	73.051750	106.083862	-1.588544	0.000000	-2.688037	0.000000	0.000000	0.000000	-0.338187	0.351259	-0.182729	0.000000	0.000000	2.000000	56.000000	0.000000
2914.594530	-0.069356	0.529429	0.053152	84.341789	73.051750	106.083862	-1.588544	0.000000	-2.688037	0.000000	0.000000	0.000000	-0.338187	0.351259	-0.182729	0.000000	0.000000	2.000000	56.000000	0.000000
2914.597864	-0.069356	0.529429	0.053152	84.353714	74.154907	107.082886	-1.532179	0.000000	-2.657583	0.000000	0.000000	0.000000	-0.338187	0.351259	-0.182729	0.000000	0.000000	2.000000	56.000000	0.000000
2914.601197	-0.070452	0.530632	0.052683	84.353714	74.154907	107.082886	-1.532179	0.000000	-2.657583	0.000000	0.000000	0.000000	-0.328584	0.361044	-0.140556	0.000000	0.000000	2.000000	56.000000	0.000000
2914.604530	-0.070452	0.530632	0.052683	84.353714	74.154907	107.082886	-1.532179	0.000000	-2.657583	0.000000	0.000000	0.000000	-0.328584	0.361044	-0.140556	0.000000	0.000000	2.000000	56.000000	0.000000
2914.607864	-0.070452	0.530632	0.052683	84.417526	75.829826	108.683418	-1.477415	0.000000	-2.634156	0.000000	0.000000	0.000000	-0.328584	0.361044	-0.140556	0.000000	0.000000	2.000000	56.000000	0.000000
2914.611197	-0.071525	0.531897	0.052245	84.417526	75.829826	108.683418	-1.477415	0.000000	-2.634156	0.000000	0.000000	0.000000	-0.322041	0.379340	-0.131422	0.000000	0.000000	2.000000	56.000000	0.000000
2914.614530	-0.071525	0.531897	0.052245	84.417526	75.829826	108.683418	-1.477415	0.000000	-2.634156	0.000000	0.000000	0.000000	-0.322041	0.379340	-0.131422	0.000000	0.000000	2.000000	56.000000	0.000000
2914.617864	-0.071525	0.531897	0.052245	84.524643	77.985611	110.795578	-1.423742	0.000000	-2.612253	0.000000	0.000000	0.000000	-0.322041	0.379340	-0.131422	0.000000	0.000000	2.000000	56.000000	0.000000
2914.621197	-0.072613	0.533234	0.051914	84.524643	77.985611	110.795578	-1.423742	0.000000	-2.612253	0.000000	0.000000	0.000000	-0.326252	0.401317	-0.099264	0.000000	0.000000	2.000000	56.000000	0.000000
2914.624530	-0.072613	0.533234	0.051914	84.524643	77.985611	110.795578	-1.423742	0.000000	-2.612253	0.000000	0.000000	0.000000	-0.326252	0.401317	-0.099264	0.000000	0.000000	2.000000	56.000000	0.000000
2914.627864	-0.072613	0.533234	0.051914	84.672333	80.301437	113.025757	-1.369366	0.000000	-2.595709	0.000000	0.000000	0.000000	-0.326252	0.401317	-0.099264	0.000000	0.000000	2.000000	56.000000	0.000000
2914.631197	-0.073727	0.534662	0.051602	84.672333	80.301437	113.025757	-1.369366	0.000000	-2.595709	0.000000	0.000000	0.000000	-0.334217	0.428325	-0.093746	0.000000	0.000000	2.000000	56.000000	0.000000
2914.634530	-0.073727	0.534662	0.051602	84.672333	80.301437	113.025757	-1.369366	0.000000	-2.595709	0.000000	0.000000	0.000000	-0.334217	0.428325	-0.093746	0.000000	0.000000	2.000000	56.000000	0.000000
2914.637864	-0.073727	0.534662	0.051602	84.840332	82.337891	114.945648	-1.313664	0.000000	-2.580085	0.000000	0.000000	0.000000	-0.334217	0.428325	-0.093746	0.000000	0.000000	2.000000	56.000000	0.000000
2914.641197	-0.074807	0.536192	0.051398	84.840332	82.337891	114.945648	-1.313664	0.000000	-2.580085	0.000000	0.000000	0.000000	-0.324008	0.459113	-0.061201	0.000000	0.000000	2.000000	56.000000	0.000000
2914.644530	-0.074807	0.536192	0.051398	84.840332	82.337891	114.945648	-1.313664	0.000000	-2.580085	0.000000	0.000000	0.000000	-0.324008	0.459113	-0.061201	0.000000	0.000000	2.000000	56.000000	0.000000
2914.647864	-0.074807	0.536192	0.051398	84.986244	83.886246	116.400345	-1.259662	0.000000	-2.569884	0.000000	0.000000	0.000000	-0.324008	0.459113	-0.061201	0.000000	0.000000	2.000000	56.000000	0.000000
2914.651197	-0.075859	0.537861	0.051337	84.986244	83.886246	116.400345	-1.259662	0.000000	-2.569884	0.000000	0.000000	0.000000	-0.315570	0.500582	-0.018148	0.000000	0.000000	2.000000	56.000000	0.000000
2914.654530	-0.075859	0.537861	0.051337	84.986244	83.886246	116.400345	-1.259662	0.000000	-2.569884	0.000000	0.000000	0.000000	-0.315570	0.500582	-0.018148	0.000000	0.000000	2.000000	56.000000	0.000000
2914.657864	-0.075859	0.537861	0.051337	85.086143	84.916786	117.371826	-1.207067	0.000000	-2.566860	0.000000	0.000000	0.000000	-0.315570	0.500582	-0.018148	0.000000	0.000000	2.000000	56.000000	0.000000
2914.661197	-0.076784	0.539624	0.051420	85.086143	84.916786	117.371826	-1.207067	0.000000	-2.566860	0.000000	0.000000	0.000000	-0.277743	0.528856	0.024878	0.000000	0.000000	2.000000	56.000000	0.000000
2914.664530	-0.076784	0.539624	0.051420	85.086143	84.916786	117.371826	-1.207067	0.000000	-2.566860	0.000000	0.000000	0.000000	-0.277743	0.528856	0.024878	0.000000	0.000000	2.000000	56.000000	0.000000
2914.667864	-0.076784	0.539624	0.051420	85.153862	85.440773	117.862648	-1.160776	0.000000	-2.571006	0.000000	0.000000	0.000000	-0.277743	0.528856	0.024878	0.000000	0.000000	2.000000	56.000000	0.000000
2914.671197	-0.077585	0.541454	0.051651	85.153862	85.440773	117.862648	-1.160776	0.000000	-2.571006	0.000000	0.000000	0.000000	-0.240248	0.549165	0.069140	0.000000	0.000000	2.000000	56.000000	0.000000
2914.674530	-0.077585	0.541454	0.051651	85.153862	85.440773	117.862648	-1.160776	0.000000	-2.571006	0.000000	0.000000	0.000000	-0.240248	0.549165	0.069140	0.000000	0.000000	2.000000	56.000000	0.000000
2914.677864	-0.077585	0.541454	0.051651	85.230827	86.044403	118.415169	-1.120735	0.000000	-2.582529	0.000000	0.000000	0.000000	-0.240248	0.549165	0.069140	0.000000	0.000000	2.000000	56.000000	0.000000
2914.681197	-0.078346	0.543312	0.051938	85.230827	86.044403	118.415169	-1.120735	0.000000	-2.582529	0.000000	0.000000	0.000000	-0.228351	0.557383	0.086249	0.000000	0.000000	2.000000	56.000000	0.000000
2914.684530	-0.078346	0.543312	0.051938	85.230827	86.044403	118.415169	-1.120735	0.000000	-2.582529	0.000000	0.000000	0.000000	-0.228351	0.557383	0.086249	0.000000	0.000000	2.000000	56.000000	0.000000
2914.687864	-0.078346	0.543312	0.051938	85.345161	87.533234	119.793571	-1.082677	0.000000	-2.596904	0.000000	0.000000	0.000000	-0.228351	0.557383	0.086249	0.000000	0.000000	2.000000	56.000000	0.000000
2914.691197	-0.079020	0.545170	0.052295	85.345161	87.533234	119.793571	-1.082677	0.000000	-2.596904	0.000000	0.000000	0.000000	-0.202180	0.557339	0.106972	0.000000	0.000000	2.000000	56.000000	0.000000
2914.694530	-0.079020	0.545170	0.052295	85.345161	87.533234	119.793571	-1.082677	0.000000	-2.596904	0.000000	0.000000	0.000000	-0.202180	0.557339	0.106972	0.000000	0.000000	2.000000	56.000000	0.000000
2914.697864	-0.079020	0.545170	0.052295	85.505386	90.707024	122.772705	-1.048980	0.000000	-2.614733	0.000000	0.000000	0.000000	-0.202180	0.557339	0.106972	0.000000	0.000000	2.000000	56.000000	0.000000
2914.701197	-0.079668	0.546986	0.052634	85.505386	90.707024	122.772705	-1.048980	0.000000	-2.614733	0.000000	0.000000	0.000000	-0.194279	0.544788	0.101910	0.000000	0.000000	2.000000	56.000000	0.000000
2914.704530	-0.079668	0.546986	0.052634	85.505386	90.707024	122.772705	-1.048980	0.000000	-2.614733	0.000000	0.000000	0.000000	-0.194279	0.544788	0.101910	0.000000	0.000000	2.000000	56.000000	0.000000
2914.707864	-0.079668	0.546986	0.052634	85.703217	95.370094	127.171318	-1.016600	0.000000	-2.631717	0.000000	0.000000	0.000000	-0.194279	0.544788	0.101910	0.000000	0.000000	2.000000	56.000000	0.000000
2914.711197	-0.080288	0.548788	0.052953	85.703217	95.370094	127.171318	-1.016600	0.000000	-2.631717	0.000000	0.000000	0.000000	-0.186136	0.540596	0.095543	0.000000	0.000000	2.000000	56.000000	0.000000
2914.714530	-0.080288	0.548788	0.052953	85.703217	95.370094	127.171318	-1.016600	0.000000	-2.631717	0.000000	0.000000	0.000000	-0.186136	0.540596	0.095543	0.000000	0.000000	2.000000	56.000000	0.000000
2914.717864	-0.080288	0.548788	0.052953	85.911552	101.214996	132.698303	-0.985577	0.000000	-2.647641	0.000000	0.000000	0.000000	-0.186136	0.540596	0.095543	0.000000	0.000000	2.000000	56.000000	0.000000
2914.721197	-0.080880	0.550530	0.053238	85.911552	101.214996	132.698303	-0.985577	0.000000	-2.647641	0.000000	0.000000	0.000000	-0.177373	0.522534	0.085572	0.000000	0.000000	2.000000	56.000000	0.000000
2914.724530	-0.080880	0.550530	0.053238	85.911552	101.214996	132.698303	-0.985577	0.000000	-2.647641	0.000000	0.000000	0.000000	-0.177373	0.522534	0.085572	0.000000	0.000000	2.000000	56.000000	0.000000
2914.727864	-0.080880	0.550530	0.053238	86.080482	107.786797	138.944641	-0.956015	0.000000	-2.661903	0.000000	0.000000	0.000000	-0.177373	0.522534	0.085572	0.000000	0.000000	2.000000	56.000000	0.000000
2914.731197	-0.081387	0.552204	0.053459	86.080482	107.786797	138.944641	-0.956015	0.000000	-2.661903	0.000000	0.000000	0.000000	-0.152157	0.502097	0.066248	0.000000	0.000000	2.000000	56.000000	0.000000
2914.734530	-0.081387	0.552204	0.053459	86.080482	107.786797	138.944641	-0.956015	0.000000	-2.661903	0.000000	0.000000	0.000000	-0.152157	0.502097	0.066248	0.000000	0.000000	2.000000	56.000000	0.000000
2914.737864	-0.081387	0.552204	0.053459	86.181969	114.184357	145.057251	-0.930655	0.000000	-2.672945	0.000000	0.000000	0.000000	-0.152157	0.502097	0.066248	0.000000	0.000000	2.000000	56.000000	0.000000
2914.741197	-0.081813	0.553798	0.053639	86.181969	114.184357	145.057251	-0.930655	0.000000	-2.672945	0.000000	0.000000	0.000000	-0.127968	0.478332	0.053966	0.000000	0.000000	2.000000	56.000000	0.000000
2914.744530	-0.081813	0.553798	0.053639	86.181969	114.184357	145.057251	-0.930655	0.000000	-2.672945	0.000000	0.000000	0.000000	-0.127968	0.478332	0.053966	0.000000	0.000000	2.000000	56.000000	0.000000
2914.747864	-0.081813	0.553798	0.053639	86.217522	119.843910	150.483139	-0.909327	0.000000	-2.681939	0.000000	0.000000	0.000000	-0.127968	0.478332	0.053966	0.000000	0.000000	2.000000	56.000000	0.000000
2914.751197	-0.082156	0.555323	0.053756	86.217522	119.843910	150.483139	-0.909327	0.000000	-2.681939	0.000000	0.000000	0.000000	-0.102676	0.457420	0.035254	0.000000	0.000000	2.000000	56.000000	0.000000
2914.754530	-0.082156	0.555323	0.053756	86.217522	119.843910	150.483139	-0.909327	0.000000	-2.681939	0.000000	0.000000	0.000000	-0.102676	0.457420	0.035254	0.000000	0.000000	2.000000	56.000000	0.000000
2914.757864	-0.082156	0.555323	0.053756	86.214935	124.648071	155.094147	-0.892214	0.000000	-2.687814	0.000000	0.000000	0.000000	-0.102676	0.457420	0.035254	0.000000	0.000000	2.000000	56.000000	0.000000
2914.761197	-0.082414	0.556749	0.053818	86.214935	124.648071	155.094147	-0.892214	0.000000	-2.687814	0.000000	0.000000	0.000000	-0.077620	0.427841	0.018417	0.000000	0.000000	2.000000	56.000000	0.000000
2914.764530	-0.082414	0.556749	0.053818	86.214935	124.648071	155.094147	-0.892214	0.000000	-2.687814	0.000000	0.000000	0.000000	-0.077620	0.427841	0.018417	0.000000	0.000000	2.000000	56.000000	0.000000
2914.767864	-0.082414	0.556749	0.053818	86.204445	128.840439	159.115829	-0.879278	0.000000	-2.690884	0.000000	0.000000	0.000000	-0.077620	0.427841	0.018417	0.000000	0.000000	2.000000	56.000000	0.000000
2914.771197	-0.082665	0.558094	0.053829	86.204445	128.840439	159.115829	-0.879278	0.000000	-2.690884	0.000000	0.000000	0.000000	-0.075234	0.403465	0.003467	0.000000	0.000000	2.000000	56.000000	0.000000
2914.774530	-0.082665	0.558094	0.053829	86.204445	128.840439	159.115829	-0.879278	0.000000	-2.690884	0.000000	0.000000	0.000000	-0.075234	0.403465	0.003467	0.000000	0.000000	2.000000	56.000000	0.000000
2914.777864	-0.082665	0.558094	0.053829	86.200783	132.751358	162.853561	-0.866739	0.000000	-2.691462	0.000000	0.000000	0.000000	-0.075234	0.403465	0.003467	0.000000	0.000000	2.000000	56.000000	0.000000
2914.781197	-0.082850	0.559331	0.053743	86.200783	132.751358	162.853561	-0.866739	0.000000	-2.691462	0.000000	0.000000	0.000000	-0.055553	0.371181	-0.025866	0.000000	0.000000	2.000000	56.000000	0.000000
2914.784530	-0.082850	0.559331	0.053743	86.200783	132.751358	162.853561	-0.866739	0.000000	-2.691462	0.000000	0.000000	0.000000	-0.055553	0.371181	-0.025866	0.000000	0.000000	2.000000	56.000000	0.000000
2914.787864	-0.082850	0.559331	0.053743	86.206200	136.742065	166.658310	-0.857480	0.000000	-2.687151	0.000000	0.000000	0.000000	-0.055553	0.371181	-0.025866	0.000000	0.000000	2.000000	56.000000	0.000000
2914.791197	-0.082994	0.560460	0.053556	86.206200	136.742065	166.658310	-0.857480	0.000000	-2.687151	0.000000	0.000000	0.000000	-0.043158	0.338616	-0.056115	0.000000	0.000000	2.000000	56.000000	0.000000
2914.794530	-0.082994	0.560460	0.053556	86.206200	136.742065	166.658310	-0.857480	0.000000	-2.687151	0.000000	0.000000	0.000000	-0.043158	0.338616	-0.056115	0.000000	0.000000	2.000000	56.000000	0.000000
2914.797864	-0.082994	0.560460	0.053556	86.211624	140.743042	170.464203	-0.850287	0.000000	-2.677799	0.000000	0.000000	0.000000	-0.043158	0.338616	-0.056115	0.000000	0.000000	2.000000	56.000000	0.000000
2914.801197	-0.083121	0.561479	0.053265	86.211624	140.743042	170.464203	-0.850287	0.000000	-2.677799	0.000000	0.000000	0.000000	-0.038046	0.305855	-0.087318	0.000000	0.000000	2.000000	56.000000	0.000000
2914.804530	-0.083121	0.561479	0.053265	86.211624	140.743042	170.464203	-0.850287	0.000000	-2.677799	0.000000	0.000000	0.000000	-0.038046	0.305855	-0.087318	0.000000	0.000000	2.000000	56.000000	0.000000
2914.807864	-0.083121	0.561479	0.053265	86.213799	144.456177	173.997925	-0.843947	0.000000	-2.663245	0.000000	0.000000	0.000000	-0.038046	0.305855	-0.087318	0.000000	0.000000	2.000000	56.000000	0.000000
2914.811197	-0.083121	0.561479	0.053265	86.213799	144.456177	173.997925	-0.843947	0.000000	-2.663245	0.000000	0.000000	0.000000	-0.038046	0.305855	-0.087318	0.000000	0.000000	2.000000	56.000000	0.000000
2914.814530	-0.083235	0.562379	0.052893	86.213799	144.456177	173.997925	-0.843947	0.000000	-2.663245	0.000000	0.000000	0.000000	-0.034035	0.269909	-0.111563	0.000000	0.000000	2.000000	56.000000	0.000000
2914.817864	-0.083235	0.562379	0.052893	86.197647	147.713196	177.097977	-0.843947	0.000000	-2.663245	0.000000	0.000000	0.000000	-0.034035	0.269909	-0.111563	0.000000	0.000000	2.000000	56.000000	0.000000
2914.821197	-0.083249	0.563142	0.052374	86.197647	147.713196	177.097977	-0.843947	0.000000	-2.663245	0.000000	0.000000	0.000000	-0.004386	0.228926	-0.155748	0.000000	0.000000	2.000000	56.000000	0.000000
2914.824530	-0.083249	0.563142	0.052374	86.197647	147.713196	177.097977	-0.843947	0.000000	-2.663245	0.000000	0.000000	0.000000	-0.004386	0.228926	-0.155748	0.000000	0.000000	2.000000	56.000000	0.000000
2914.827864	-0.083249	0.563142	0.052374	86.182434	150.354553	179.607529	-0.837543	0.000000	-2.618694	0.000000	0.000000	0.000000	-0.004386	0.228926	-0.155748	0.000000	0.000000	2.000000	56.000000	0.000000
2914.831197	-0.083249	0.563142	0.052374	86.182434	150.354553	179.607529	-0.837543	0.000000	-2.618694	0.000000	0.000000	0.000000	-0.004386	0.228926	-0.155748	0.000000	0.000000	2.000000	56.000000	0.000000
2914.834530	-0.083248	0.563766	0.051758	86.182434	150.354553	179.607529	-0.837543	0.000000	-2.618694	0.000000	0.000000	0.000000	0.000412	0.187271	-0.184728	0.000000	0.000000	2.000000	56.000000	0.000000
2914.837864	-0.083248	0.563766	0.051758	86.169830	152.460281	-178.391525	-0.837543	0.000000	-2.618694	0.000000	0.000000	0.000000	0.000412	0.187271	-0.184728	0.000000	0.000000	2.000000	56.000000	0.000000
2914.841197	-0.083181	0.564280	0.051048	86.169830	152.460281	-178.391525	-0.837543	0.000000	-2.618694	0.000000	0.000000	0.000000	0.019970	0.153972	-0.212963	0.000000	0.000000	2.000000	56.000000	0.000000
2914.844530	-0.083181	0.564280	0.051048	86.169830	152.460281	-178.391525	-0.837543	0.000000	-2.618694	0.000000	0.000000	0.000000	0.019970	0.153972	-0.212963	0.000000	0.000000	2.000000	56.000000	0.000000
2914.847864	-0.083181	0.564280	0.051048	86.164825	153.900757	-177.026810	-0.840940	0.000000	-2.552412	0.000000	0.000000	0.000000	0.019970	0.153972	-0.212963	0.000000	0.000000	2.000000	56.000000	0.000000
2914.851197	-0.083181	0.564280	0.051048	86.164825	153.900757	-177.026810	-0.840940	0.000000	-2.552412	0.000000	0.000000	0.000000	0.019970	0.153972	-0.212963	0.000000	0.000000	2.000000	56.000000	0.000000
2914.854530	-0.083081	0.564662	0.050286	86.164825	153.900757	-177.026810	-0.840940	0.000000	-2.552412	0.000000	0.000000	0.000000	0.030017	0.114748	-0.228753	0.000000	0.000000	2.000000	56.000000	0.000000
2914.857864	-0.083081	0.564662	0.050286	86.170296	154.626022	-176.340179	-0.840940	0.000000	-2.552412	0.000000	0.000000	0.000000	0.030017	0.114748	-0.228753	0.000000	0.000000	2.000000	56.000000	0.000000
2914.861197	-0.082985	0.564931	0.049546	86.170296	154.626022	-176.340179	-0.840940	0.000000	-2.552412	0.000000	0.000000	0.000000	0.028931	0.080642	-0.221971	0.000000	0.000000	2.000000	56.000000	0.000000
2914.864530	-0.082985	0.564931	0.049546	86.170296	154.626022	-176.340179	-0.840940	0.000000	-2.552412	0.000000	0.000000	0.000000	0.028931	0.080642	-0.221971	0.000000	0.000000	2.000000	56.000000	0.000000
2914.867864	-0.082985	0.564931	0.049546	86.157173	154.851639	-176.126236	-0.850765	0.000000	-2.477291	0.000000	0.000000	0.000000	0.028931	0.080642	-0.221971	0.000000	0.000000	2.000000	56.000000	0.000000
2914.871197	-0.082985	0.564931	0.049546	86.157173	154.851639	-176.126236	-0.850765	0.000000	-2.477291	0.000000	0.000000	0.000000	0.028931	0.080642	-0.221971	0.000000	0.000000	2.000000	56.000000	0.000000
2914.874530	-0.082840	0.565096	0.048814	86.157173	154.851639	-176.126236	-0.850765	0.000000	-2.477291	0.000000	0.000000	0.000000	0.043356	0.049582	-0.219582	0.000000	0.000000	2.000000	56.000000	0.000000
2914.877864	-0.082840	0.565096	0.048814	86.129601	154.942490	-176.036301	-0.850765	0.000000	-2.477291	0.000000	0.000000	0.000000	0.043356	0.049582	-0.219582	0.000000	0.000000	2.000000	56.000000	0.000000
2914.881197	-0.082699	0.565177	0.048099	86.129601	154.942490	-176.036301	-0.850765	0.000000	-2.477291	0.000000	0.000000	0.000000	0.042502	0.024130	-0.214479	0.000000	0.000000	2.000000	56.000000	0.000000
2914.884530	-0.082699	0.565177	0.048099	86.129601	154.942490	-176.036301	-0.850765	0.000000	-2.477291	0.000000	0.000000	0.000000	0.042502	0.024130	-0.214479	0.000000	0.000000	2.000000	56.000000	0.000000
2914.887864	-0.082699	0.565177	0.048099	86.101669	155.066681	-175.919968	-0.865075	0.000000	-2.404947	0.000000	0.000000	0.000000	0.042502	0.024130	-0.214479	0.000000	0.000000	2.000000	56.000000	0.000000
2914.891197	-0.082699	0.565177	0.048099	86.101669	155.066681	-175.919968	-0.865075	0.000000	-2.404947	0.000000	0.000000	0.000000	0.042502	0.024130	-0.214479	0.000000	0.000000	2.000000	56.000000	0.000000
2914.894530	-0.082504	0.565180	0.047515	86.101669	155.066681	-175.919968	-0.865075	0.000000	-2.404947	0.000000	0.000000	0.000000	0.058207	0.000942	-0.175280	0.000000	0.000000	2.000000	56.000000	0.000000
2914.897864	-0.082504	0.565180	0.047515	86.077591	155.183960	-175.818619	-0.865075	0.000000	-2.404947	0.000000	0.000000	0.000000	0.058207	0.000942	-0.175280	0.000000	0.000000	2.000000	56.000000	0.000000
2914.901197	-0.082295	0.565135	0.046985	86.077591	155.183960	-175.818619	-0.865075	0.000000	-2.404947	0.000000	0.000000	0.000000	0.062824	-0.013372	-0.158839	0.000000	0.000000	2.000000	56.000000	0.000000
2914.904530	-0.082295	0.565135	0.046985	86.077591	155.183960	-175.818619	-0.865075	0.000000	-2.404947	0.000000	0.000000	0.000000	0.062824	-0.013372	-0.158839	0.000000	0.000000	2.000000	56.000000	0.000000
2914.907864	-0.082295	0.565135	0.046985	86.069756	155.236923	-175.781418	-0.885246	0.000000	-2.349261	0.000000	0.000000	0.000000	0.062824	-0.013372	-0.158839	0.000000	0.000000	2.000000	56.000000	0.000000
2914.911197	-0.082295	0.565135	0.046985	86.069756	155.236923	-175.781418	-0.885246	0.000000	-2.349261	0.000000	0.000000	0.000000	0.062824	-0.013372	-0.158839	0.000000	0.000000	2.000000	56.000000	0.000000
2914.914530	-0.082083	0.565060	0.046590	86.069756	155.236923	-175.781418	-0.885246	0.000000	-2.349261	0.000000	0.000000	0.000000	0.063552	-0.022537	-0.118619	0.000000	0.000000	2.000000	56.000000	0.000000
2914.917864	-0.082083	0.565060	0.046590	86.073196	155.247238	-175.786880	-0.885246	0.000000	-2.349261	0.000000	0.000000	0.000000	0.063552	-0.022537	-0.118619	0.000000	0.000000	2.000000	56.000000	0.000000
2914.921197	-0.082083	0.565060	0.046590	86.073196	155.247238	-175.786880	-0.885246	0.000000	-2.349261	0.000000	0.000000	0.000000	0.063552	-0.022537	-0.118619	0.000000	0.000000	2.000000	56.000000	0.000000
2914.924530	-0.082083	0.565060	0.046590	86.073196	155.247238	-175.786880	-0.885246	0.000000	-2.349261	0.000000	0.000000	0.000000	0.063552	-0.022537	-0.118619	0.000000	0.000000	2.000000	56.000000	0.000000
2914.927864	-0.081629	0.564803	0.046060	86.053894	155.322830	-175.731155	-0.895838	0.000000	-2.329491	0.000000	0.000000	0.000000	0.136245	-0.077057	-0.158964	0.000000	0.000000	2.000000	56.000000	0.000000
2914.931197	-0.081629	0.564803	0.046060	86.053894	155.322830	-175.731155	-0.895838	0.000000	-2.329491	0.000000	0.000000	0.000000	0.000000	-0.000006	0.000000	0.000000	0.000000	2.000000	56.000000	0.000000
2914.934530	-0.081629	0.564803	0.046060	86.053894	155.322830	-175.731155	-0.895838	0.000000	-2.329491	0.000000	0.000000	0.000000	0.000000	-0.000006	0.000000	0.000000	0.000000	2.000000	56.000000	0.000000
2914.937864	-0.081629	0.564803	0.046060	86.026207	155.427734	-175.646194	-0.918545	0.000000	-2.302997	0.000000	0.000000	0.000000	0.000000	-0.000006	0.000000	0.000000	0.000000	2.000000	56.000000	0.000000
2914.941197	-0.081629	0.564803	0.046060	86.026207	155.427734	-175.646194	-0.918545	0.000000	-2.302997	0.000000	0.000000	0.000000	0.000000	-0.000006	0.000000	0.000000	0.000000	2.000000	56.000000	0.000000
2914.944530	-0.081417	0.564630	0.045961	86.026207	155.427734	-175.646194	-0.918545	0.000000	-2.302997	0.000000	0.000000	0.000000	0.063629	-0.051935	-0.029598	0.000000	0.000000	2.000000	56.000000	0.000000
2914.947864	-0.081417	0.564630	0.045961	85.998604	155.528717	-175.562424	-0.918545	0.000000	-2.302997	0.000000	0.000000	0.000000	0.063629	-0.051935	-0.029598	0.000000	0.000000	2.000000	56.000000	0.000000
2914.951197	-0.081417	0.564630	0.045961	85.998604	155.528717	-175.562424	-0.918545	0.000000	-2.302997	0.000000	0.000000	0.000000	0.063629	-0.051935	-0.029598	0.000000	0.000000	2.000000	56.000000	0.000000
2914.954530	-0.081417	0.564630	0.045961	85.998604	155.528717	-175.562424	-0.918545	0.000000	-2.302997	0.000000	0.000000	0.000000	0.063629	-0.051935	-0.029598	0.000000	0.000000	2.000000	56.000000	0.000000
2914.957864	-0.081022	0.564206	0.045945	85.970078	155.584839	-175.525940	-0.929150	0.000000	-2.298064	0.000000	0.000000	0.000000	0.118408	-0.127101	-0.004807	0.000000	0.000000	2.000000	56.000000	0.000000
2914.961197	-0.081022	0.564206	0.045945	85.970078	155.584839	-175.525940	-0.929150	0.000000	-2.298064	0.000000	0.000000	0.000000	0.118408	-0.127101	-0.004807	0.000000	0.000000	2.000000	56.000000	0.000000
2914.964530	-0.081022	0.564206	0.045945	85.970078	155.584839	-175.525940	-0.929150	0.000000	-2.298064	0.000000	0.000000	0.000000	0.118408	-0.127101	-0.004807	0.000000	0.000000	2.000000	56.000000	0.000000
2914.967864	-0.081022	0.564206	0.045945	85.936256	155.344650	-175.764587	-0.948885	0.000000	-2.297263	0.000000	0.000000	0.000000	0.118408	-0.127101	-0.004807	0.000000	0.000000	2.000000	56.000000	0.000000
2914.971197	-0.080840	0.563956	0.046028	85.936256	155.344650	-175.764587	-0.948885	0.000000	-2.297263	0.000000	0.000000	0.000000	0.054824	-0.075183	0.024785	0.000000	0.000000	2.000000	56.000000	0.000000
2914.974530	-0.080840	0.563956	0.046028	85.936256	155.344650	-175.764587	-0.948885	0.000000	-2.297263	0.000000	0.000000	0.000000	0.054824	-0.075183	0.024785	0.000000	0.000000	2.000000	56.000000	0.000000
2914.977864	-0.080840	0.563956	0.046028	85.887154	154.497101	-176.573349	-0.958022	0.000000	-2.301394	0.000000	0.000000	0.000000	0.054824	-0.075183	0.024785	0.000000	0.000000	2.000000	56.000000	0.000000
2914.981197	-0.080840	0.563956	0.046028	85.887154	154.497101	-176.573349	-0.958022	0.000000	-2.301394	0.000000	0.000000	0.000000	0.054824	-0.075183	0.024785	0.000000	0.000000	2.000000	56.000000	0.000000
2914.984530	-0.080635	0.563650	0.046126	85.887154	154.497101	-176.573349	-0.958022	0.000000	-2.301394	0.000000	0.000000	0.000000	0.061459	-0.091874	0.029325	0.000000	0.000000	2.000000	56.000000	0.000000
2914.987864	-0.080635	0.563650	0.046126	85.823174	153.164352	-177.833405	-0.958022	0.000000	-2.301394	0.000000	0.000000	0.000000	0.061459	-0.091874	0.029325	0.000000	0.000000	2.000000	56.000000	0.000000
2914.991197	-0.080635	0.563650	0.046126	85.823174	153.164352	-177.833405	-0.958022	0.000000	-2.301394	0.000000	0.000000	0.000000	0.061459	-0.091874	0.029325	0.000000	0.000000	2.000000	56.000000	0.000000
2914.994530	-0.080635	0.563650	0.046126	85.823174	153.164352	-177.833405	-0.958022	0.000000	-2.301394	0.000000	0.000000	0.000000	0.061459	-0.091874	0.029325	0.000000	0.000000	2.000000	56.000000	0.000000
2914.997864	-0.080216	0.563112	0.046263	85.752914	151.560242	-179.344849	-0.968265	0.000000	-2.306281	0.000000	0.000000	0.000000	0.125725	-0.161261	0.041357	0.000000	0.000000	2.000000	56.000000	0.000000
2915.001197	-0.080216	0.563112	0.046263	85.752914	151.560242	-179.344849	-0.968265	0.000000	-2.306281	0.000000	0.000000	0.000000	-0.000001	-0.000006	-0.000000	0.000000	0.000000	2.000000	56.000000	0.000000
2915.004530	-0.080216	0.563112	0.046263	85.752914	151.560242	-179.344849	-0.968265	0.000000	-2.306281	0.000000	0.000000	0.000000	-0.000001	-0.000006	-0.000000	0.000000	0.000000	2.000000	56.000000	0.000000
2915.007864	-0.080216	0.563112	0.046263	85.672920	149.755569	178.968292	-0.989220	0.000000	-2.313174	0.000000	0.000000	0.000000	-0.000001	-0.000006	-0.000000	0.000000	0.000000	2.000000	56.000000	0.000000
2915.011197	-0.080216	0.563112	0.046263	85.672920	149.755569	178.968292	-0.989220	0.000000	-2.313174	0.000000	0.000000	0.000000	-0.000001	-0.000006	-0.000000	0.000000	0.000000	2.000000	56.000000	0.000000
2915.014530	-0.080070	0.562863	0.046275	85.672920	149.755569	178.968292	-0.989220	0.000000	-2.313174	0.000000	0.000000	0.000000	0.043544	-0.074787	0.003532	0.000000	0.000000	2.000000	56.000000	0.000000
2915.017864	-0.080070	0.562863	0.046275	85.581329	147.653046	177.011032	-0.989220	0.000000	-2.313174	0.000000	0.000000	0.000000	0.043544	-0.074787	0.003532	0.000000	0.000000	2.000000	56.000000	0.000000
2915.021197	-0.080070	0.562863	0.046275	85.581329	147.653046	177.011032	-0.989220	0.000000	-2.313174	0.000000	0.000000	0.000000	0.043544	-0.074787	0.003532	0.000000	0.000000	2.000000	56.000000	0.000000
2915.024530	-0.080070	0.562863	0.046275	85.581329	147.653046	177.011032	-0.989220	0.000000	-2.313174	0.000000	0.000000	0.000000	0.043544	-0.074787	0.003532	0.000000	0.000000	2.000000	56.000000	0.000000
2915.027864	-0.079882	0.562487	0.046172	85.476448	145.302780	174.834549	-0.996477	0.000000	-2.313763	0.000000	0.000000	0.000000	0.056397	-0.112745	-0.031121	0.000000	0.000000	2.000000	56.000000	0.000000
2915.031197	-0.079882	0.562487	0.046172	85.476448	145.302780	174.834549	-0.996477	0.000000	-2.313763	0.000000	0.000000	0.000000	0.056397	-0.112745	-0.031121	0.000000	0.000000	2.000000	56.000000	0.000000
2915.034530	-0.079882	0.562487	0.046172	85.476448	145.302780	174.834549	-0.996477	0.000000	-2.313763	0.000000	0.000000	0.000000	0.056397	-0.112745	-0.031121	0.000000	0.000000	2.000000	56.000000	0.000000
2915.037864	-0.079882	0.562487	0.046172	85.349831	142.508377	172.253922	-1.005876	0.000000	-2.308576	0.000000	0.000000	0.000000	0.056397	-0.112745	-0.031121	0.000000	0.000000	2.000000	56.000000	0.000000
2915.041197	-0.079798	0.562369	0.046103	85.349831	142.508377	172.253922	-1.005876	0.000000	-2.308576	0.000000	0.000000	0.000000	0.025286	-0.035470	-0.020426	0.000000	0.000000	2.000000	56.000000	0.000000
2915.044530	-0.079798	0.562369	0.046103	85.349831	142.508377	172.253922	-1.005876	0.000000	-2.308576	0.000000	0.000000	0.000000	0.025286	-0.035470	-0.020426	0.000000	0.000000	2.000000	56.000000	0.000000
2915.047864	-0.079798	0.562369	0.046103	85.195274	139.395538	169.391846	-1.010091	0.000000	-2.305171	0.000000	0.000000	0.000000	0.025286	-0.035470	-0.020426	0.000000	0.000000	2.000000	56.000000	0.000000
2915.051197	-0.079685	0.562316	0.046005	85.195274	139.395538	169.391846	-1.010091	0.000000	-2.305171	0.000000	0.000000	0.000000	0.034064	-0.015814	-0.029519	0.000000	0.000000	2.000000	56.000000	0.000000
2915.054530	-0.079685	0.562316	0.046005	85.195274	139.395538	169.391846	-1.010091	0.000000	-2.305171	0.000000	0.000000	0.000000	0.034064	-0.015814	-0.029519	0.000000	0.000000	2.000000	56.000000	0.000000
2915.057864	-0.079685	0.562316	0.046005	85.018425	136.162476	166.428711	-1.015768	0.000000	-2.300252	0.000000	0.000000	0.000000	0.034064	-0.015814	-0.029519	0.000000	0.000000	2.000000	56.000000	0.000000
2915.061197	-0.079543	0.562301	0.045882	85.018425	136.162476	166.428711	-1.015768	0.000000	-2.300252	0.000000	0.000000	0.000000	0.042562	-0.004547	-0.036913	0.000000	0.000000	2.000000	56.000000	0.000000
2915.064530	-0.079543	0.562301	0.045882	85.018425	136.162476	166.428711	-1.015768	0.000000	-2.300252	0.000000	0.000000	0.000000	0.042562	-0.004547	-0.036913	0.000000	0.000000	2.000000	56.000000	0.000000
2915.067864	-0.079543	0.562301	0.045882	84.833740	133.177795	163.709274	-1.022862	0.000000	-2.294100	0.000000	0.000000	0.000000	0.042562	-0.004547	-0.036913	0.000000	0.000000	2.000000	56.000000	0.000000
2915.071197	-0.079543	0.562301	0.045882	84.833740	133.177795	163.709274	-1.022862	0.000000	-2.294100	0.000000	0.000000	0.000000	0.042562	-0.004547	-0.036913	0.000000	0.000000	2.000000	56.000000	0.000000
2915.074530	-0.079420	0.562323	0.045727	84.833740	133.177795	163.709274	-1.022862	0.000000	-2.294100	0.000000	0.000000	0.000000	0.036729	0.006714	-0.046577	0.000000	0.000000	2.000000	56.000000	0.000000
2915.077864	-0.079420	0.562323	0.045727	84.671967	130.831665	161.582245	-1.022862	0.000000	-2.294100	0.000000	0.000000	0.000000	0.036729	0.006714	-0.046577	0.000000	0.000000	2.000000	56.000000	0.000000
2915.081197	-0.079266	0.562393	0.045524	84.671967	130.831665	161.582245	-1.022862	0.000000	-2.294100	0.000000	0.000000	0.000000	0.046287	0.020920	-0.060796	0.000000	0.000000	2.000000	56.000000	0.000000
2915.084530	-0.079266	0.562393	0.045524	84.671967	130.831665	161.582245	-1.022862	0.000000	-2.294100	0.000000	0.000000	0.000000	0.046287	0.020920	-0.060796	0.000000	0.000000	2.000000	56.000000	0.000000
2915.087864	-0.079266	0.562393	0.045524	84.549896	129.178406	160.089111	-1.036698	0.000000	-2.276204	0.000000	0.000000	0.000000	0.046287	0.020920	-0.060796	0.000000	0.000000	2.000000	56.000000	0.000000
2915.091197	-0.079266	0.562393	0.045524	84.549896	129.178406	160.089111	-1.036698	0.000000	-2.276204	0.000000	0.000000	0.000000	0.046287	0.020920	-0.060796	0.000000	0.000000	2.000000	56.000000	0.000000
2915.094530	-0.079135	0.562490	0.045312	84.549896	129.178406	160.089111	-1.036698	0.000000	-2.276204	0.000000	0.000000	0.000000	0.039371	0.029204	-0.063655	0.000000	0.000000	2.000000	56.000000	0.000000
2915.097864	-0.079135	0.562490	0.045312	84.478195	128.252533	159.253479	-1.036698	0.000000	-2.276204	0.000000	0.000000	0.000000	0.039371	0.029204	-0.063655	0.000000	0.000000	2.000000	56.000000	0.000000
2915.101197	-0.079023	0.562625	0.045067	84.478195	128.252533	159.253479	-1.036698	0.000000	-2.276204	0.000000	0.000000	0.000000	0.033539	0.040415	-0.073329	0.000000	0.000000	2.000000	56.000000	0.000000
2915.104530	-0.079023	0.562625	0.045067	84.478195	128.252533	159.253479	-1.036698	0.000000	-2.276204	0.000000	0.000000	0.000000	0.033539	0.040415	-0.073329	0.000000	0.000000	2.000000	56.000000	0.000000
2915.107864	-0.079023	0.562625	0.045067	84.442680	127.766655	158.812912	-1.048849	0.000000	-2.253374	0.000000	0.000000	0.000000	0.033539	0.040415	-0.073329	0.000000	0.000000	2.000000	56.000000	0.000000
2915.111197	-0.079023	0.562625	0.045067	84.442680	127.766655	158.812912	-1.048849	0.000000	-2.253374	0.000000	0.000000	0.000000	0.033539	0.040415	-0.073329	0.000000	0.000000	2.000000	56.000000	0.000000
2915.114530	-0.078908	0.562769	0.044800	84.442680	127.766655	158.812912	-1.048849	0.000000	-2.253374	0.000000	0.000000	0.000000	0.034591	0.043289	-0.080181	0.000000	0.000000	2.000000	56.000000	0.000000
2915.117864	-0.078908	0.562769	0.044800	84.426491	127.429680	158.495560	-1.048849	0.000000	-2.253374	0.000000	0.000000	0.000000	0.034591	0.043289	-0.080181	0.000000	0.000000	2.000000	56.000000	0.000000
2915.121197	-0.078908	0.562769	0.044800	84.426491	127.429680	158.495560	-1.048849	0.000000	-2.253374	0.000000	0.000000	0.000000	0.034591	0.043289	-0.080181	0.000000	0.000000	2.000000	56.000000	0.000000
2915.124530	-0.078908	0.562769	0.044800	84.426491	127.429680	158.495560	-1.048849	0.000000	-2.253374	0.000000	0.000000	0.000000	0.034591	0.043289	-0.080181	0.000000	0.000000	2.000000	56.000000	0.000000
2915.127864	-0.078658	0.563222	0.044297	84.412193	127.022354	158.110718	-1.054615	0.000000	-2.240010	0.000000	0.000000	0.000000	0.074940	0.135881	-0.150870	0.000000	0.000000	2.000000	56.000000	0.000000
2915.131197	-0.078658	0.563222	0.044297	84.412193	127.022354	158.110718	-1.054615	0.000000	-2.240010	0.000000	0.000000	0.000000	-0.000001	-0.000000	-0.000001	0.000000	0.000000	2.000000	56.000000	0.000000
2915.134530	-0.078658	0.563222	0.044297	84.412193	127.022354	158.110718	-1.054615	0.000000	-2.240010	0.000000	0.000000	0.000000	-0.000001	-0.000000	-0.000001	0.000000	0.000000	2.000000	56.000000	0.000000
2915.137864	-0.078658	0.563222	0.044297	84.383400	126.404785	157.534332	-1.067105	0.000000	-2.214865	0.000000	0.000000	0.000000	-0.000001	-0.000000	-0.000001	0.000000	0.000000	2.000000	56.000000	0.000000
2915.141197	-0.078658	0.563222	0.044297	84.383400	126.404785	157.534332	-1.067105	0.000000	-2.214865	0.000000	0.000000	0.000000	-0.000001	-0.000000	-0.000001	0.000000	0.000000	2.000000	56.000000	0.000000
2915.144530	-0.078478	0.563475	0.044080	84.383400	126.404785	157.534332	-1.067105	0.000000	-2.214865	0.000000	0.000000	0.000000	0.054086	0.075970	-0.065052	0.000000	0.000000	2.000000	56.000000	0.000000
2915.147864	-0.078478	0.563475	0.044080	84.346497	125.618805	156.799255	-1.067105	0.000000	-2.214865	0.000000	0.000000	0.000000	0.054086	0.075970	-0.065052	0.000000	0.000000	2.000000	56.000000	0.000000
2915.151197	-0.078478	0.563475	0.044080	84.346497	125.618805	156.799255	-1.067105	0.000000	-2.214865	0.000000	0.000000	0.000000	0.054086	0.075970	-0.065052	0.000000	0.000000	2.000000	56.000000	0.000000
2915.154530	-0.078478	0.563475	0.044080	84.346497	125.618805	156.799255	-1.067105	0.000000	-2.214865	0.000000	0.000000	0.000000	0.054086	0.075970	-0.065052	0.000000	0.000000	2.000000	56.000000	0.000000
2915.157864	-0.078132	0.564044	0.043737	84.308533	124.839920	156.074005	-1.076119	0.000000	-2.204023	0.000000	0.000000	0.000000	0.103827	0.170518	-0.103041	0.000000	0.000000	2.000000	56.000000	0.000000
2915.161197	-0.078132	0.564044	0.043737	84.308533	124.839920	156.074005	-1.076119	0.000000	-2.204023	0.000000	0.000000	0.000000	0.000001	0.000001	0.000000	0.000000	0.000000	2.000000	56.000000	0.000000
2915.164530	-0.078132	0.564044	0.043737	84.308533	124.839920	156.074005	-1.076119	0.000000	-2.204023	0.000000	0.000000	0.000000	0.000001	0.000001	0.000000	0.000000	0.000000	2.000000	56.000000	0.000000
2915.167864	-0.078132	0.564044	0.043737	84.276588	124.094826	155.381653	-1.093424	0.000000	-2.186849	0.000000	0.000000	0.000000	0.000001	0.000001	0.000000	0.000000	0.000000	2.000000	56.000000	0.000000
2915.171197	-0.078132	0.564044	0.043737	84.276588	124.094826	155.381653	-1.093424	0.000000	-2.186849	0.000000	0.000000	0.000000	0.000001	0.000001	0.000000	0.000000	0.000000	2.000000	56.000000	0.000000
2915.174530	-0.078014	0.564332	0.043609	84.276588	124.094826	155.381653	-1.093424	0.000000	-2.186849	0.000000	0.000000	0.000000	0.035224	0.086299	-0.038487	0.000000	0.000000	2.000000	56.000000	0.000000
2915.177864	-0.078014	0.564332	0.043609	84.273476	123.666023	154.968628	-1.093424	0.000000	-2.186849	0.000000	0.000000	0.000000	0.035224	0.086299	-0.038487	0.000000	0.000000	2.000000	56.000000	0.000000
2915.181197	-0.078014	0.564332	0.043609	84.273476	123.666023	154.968628	-1.093424	0.000000	-2.186849	0.000000	0.000000	0.000000	0.035224	0.086299	-0.038487	0.000000	0.000000	2.000000	56.000000	0.000000
2915.184530	-0.078014	0.564332	0.043609	84.273476	123.666023	154.968628	-1.093424	0.000000	-2.186849	0.000000	0.000000	0.000000	0.035224	0.086299	-0.038487	0.000000	0.000000	2.000000	56.000000	0.000000
2915.187864	-0.077833	0.564915	0.043384	84.292091	123.414688	154.713806	-1.099294	0.000000	-2.180435	0.000000	0.000000	0.000000	0.054313	0.175034	-0.067428	0.000000	0.000000	2.000000	56.000000	0.000000
2915.191197	-0.077833	0.564915	0.043384	84.292091	123.414688	154.713806	-1.099294	0.000000	-2.180435	0.000000	0.000000	0.000000	0.054313	0.175034	-0.067428	0.000000	0.000000	2.000000	56.000000	0.000000
2915.194530	-0.077833	0.564915	0.043384	84.292091	123.414688	154.713806	-1.099294	0.000000	-2.180435	0.000000	0.000000	0.000000	0.054313	0.175034	-0.067428	0.000000	0.000000	2.000000	56.000000	0.000000
2915.197864	-0.077833	0.564915	0.043384	84.313141	123.187515	154.480011	-1.108346	0.000000	-2.169197	0.000000	0.000000	0.000000	0.054313	0.175034	-0.067428	0.000000	0.000000	2.000000	56.000000	0.000000
2915.201197	-0.077773	0.565201	0.043310	84.313141	123.187515	154.480011	-1.108346	0.000000	-2.169197	0.000000	0.000000	0.000000	0.018034	0.085869	-0.022094	0.000000	0.000000	2.000000	56.000000	0.000000
2915.204530	-0.077773	0.565201	0.043310	84.313141	123.187515	154.480011	-1.108346	0.000000	-2.169197	0.000000	0.000000	0.000000	0.018034	0.085869	-0.022094	0.000000	0.000000	2.000000	56.000000	0.000000
2915.207864	-0.077773	0.565201	0.043310	84.334030	122.958595	154.244492	-1.111352	0.000000	-2.165514	0.000000	0.000000	0.000000	0.018034	0.085869	-0.022094	0.000000	0.000000	2.000000	56.000000	0.000000
2915.211197	-0.077773	0.565201	0.043310	84.334030	122.958595	154.244492	-1.111352	0.000000	-2.165514	0.000000	0.000000	0.000000	0.018034	0.085869	-0.022094	0.000000	0.000000	2.000000	56.000000	0.000000
2915.214530	-0.077693	0.565478	0.043263	84.334030	122.958595	154.244492	-1.111352	0.000000	-2.165514	0.000000	0.000000	0.000000	0.024105	0.083023	-0.014192	0.000000	0.000000	2.000000	56.000000	0.000000
2915.217864	-0.077693	0.565478	0.043263	84.349411	122.765114	154.043457	-1.111352	0.000000	-2.165514	0.000000	0.000000	0.000000	0.024105	0.083023	-0.014192	0.000000	0.000000	2.000000	56.000000	0.000000
2915.221197	-0.077693	0.565478	0.043263	84.349411	122.765114	154.043457	-1.111352	0.000000	-2.165514	0.000000	0.000000	0.000000	0.024105	0.083023	-0.014192	0.000000	0.000000	2.000000	56.000000	0.000000
2915.224530	-0.077693	0.565478	0.043263	84.349411	122.765114	154.043457	-1.111352	0.000000	-2.165514	0.000000	0.000000	0.000000	0.024105	0.083023	-0.014192	0.000000	0.000000	2.000000	56.000000	0.000000
2915.227864	-0.077610	0.565911	0.043203	84.364349	122.594604	153.869247	-1.115369	0.000000	-2.163149	0.000000	0.000000	0.000000	0.024678	0.129931	-0.017951	0.000000	0.000000	2.000000	56.000000	0.000000
2915.231197	-0.077610	0.565911	0.043203	84.364349	122.594604	153.869247	-1.115369	0.000000	-2.163149	0.000000	0.000000	0.000000	0.024678	0.129931	-0.017951	0.000000	0.000000	2.000000	56.000000	0.000000
2915.234530	-0.077610	0.565911	0.043203	84.364349	122.594604	153.869247	-1.115369	0.000000	-2.163149	0.000000	0.000000	0.000000	0.024678	0.129931	-0.017951	0.000000	0.000000	2.000000	56.000000	0.000000
2915.237864	-0.077610	0.565911	0.043203	84.377197	122.447098	153.718124	-1.119482	0.000000	-2.160157	0.000000	0.000000	0.000000	0.024678	0.129931	-0.017951	0.000000	0.000000	2.000000	56.000000	0.000000
2915.241197	-0.077591	0.566076	0.043234	84.377197	122.447098	153.718124	-1.119482	0.000000	-2.160157	0.000000	0.000000	0.000000	0.005855	0.049553	0.009312	0.000000	0.000000	2.000000	56.000000	0.000000
2915.244530	-0.077591	0.566076	0.043234	84.377197	122.447098	153.718124	-1.119482	0.000000	-2.160157	0.000000	0.000000	0.000000	0.005855	0.049553	0.009312	0.000000	0.000000	2.000000	56.000000	0.000000
2915.247864	-0.077591	0.566076	0.043234	84.376534	122.432266	153.707382	-1.120458	0.000000	-2.161709	0.000000	0.000000	0.000000	0.005855	0.049553	0.009312	0.000000	0.000000	2.000000	56.000000	0.000000
2915.251197	-0.077637	0.566205	0.043220	84.376534	122.432266	153.707382	-1.120458	0.000000	-2.161709	0.000000	0.000000	0.000000	-0.013947	0.038658	-0.004185	0.000000	0.000000	2.000000	56.000000	0.000000
2915.254530	-0.077637	0.566205	0.043220	84.376534	122.432266	153.707382	-1.120458	0.000000	-2.161709	0.000000	0.000000	0.000000	-0.013947	0.038658	-0.004185	0.000000	0.000000	2.000000	56.000000	0.000000
2915.257864	-0.077637	0.566205	0.043220	84.351593	122.666893	153.951004	-1.118134	0.000000	-2.161012	0.000000	0.000000	0.000000	-0.013947	0.038658	-0.004185	0.000000	0.000000	2.000000	56.000000	0.000000
2915.261197	-0.077637	0.566205	0.043220	84.351593	122.666893	153.951004	-1.118134	0.000000	-2.161012	0.000000	0.000000	0.000000	-0.013947	0.038658	-0.004185	0.000000	0.000000	2.000000	56.000000	0.000000
2915.264530	-0.077729	0.566316	0.043182	84.351593	122.666893	153.951004	-1.118134	0.000000	-2.161012	0.000000	0.000000	0.000000	-0.027406	0.033195	-0.011490	0.000000	0.000000	2.000000	56.000000	0.000000
2915.267864	-0.077729	0.566316	0.043182	84.306808	123.090744	154.388321	-1.118134	0.000000	-2.161012	0.000000	0.000000	0.000000	-0.027406	0.033195	-0.011490	0.000000	0.000000	2.000000	56.000000	0.000000
2915.271197	-0.077729	0.566316	0.043182	84.306808	123.090744	154.388321	-1.118134	0.000000	-2.161012	0.000000	0.000000	0.000000	-0.027406	0.033195	-0.011490	0.000000	0.000000	2.000000	56.000000	0.000000
2915.274530	-0.077729	0.566316	0.043182	84.306808	123.090744	154.388321	-1.118134	0.000000	-2.161012	0.000000	0.000000	0.000000	-0.027406	0.033195	-0.011490	0.000000	0.000000	2.000000	56.000000	0.000000
2915.277864	-0.078098	0.566445	0.043054	84.240677	123.705750	155.024414	-1.113566	0.000000	-2.159097	0.000000	0.000000	0.000000	-0.110766	0.038899	-0.038522	0.000000	0.000000	2.000000	56.000000	0.000000
2915.281197	-0.078098	0.566445	0.043054	84.240677	123.705750	155.024414	-1.113566	0.000000	-2.159097	0.000000	0.000000	0.000000	-0.110766	0.038899	-0.038522	0.000000	0.000000	2.000000	56.000000	0.000000
2915.284530	-0.078098	0.566445	0.043054	84.240677	123.705750	155.024414	-1.113566	0.000000	-2.159097	0.000000	0.000000	0.000000	-0.110766	0.038899	-0.038522	0.000000	0.000000	2.000000	56.000000	0.000000
2915.287864	-0.078098	0.566445	0.043054	84.168839	124.350319	155.692520	-1.095105	0.000000	-2.152676	0.000000	0.000000	0.000000	-0.110766	0.038899	-0.038522	0.000000	0.000000	2.000000	56.000000	0.000000
2915.291197	-0.078325	0.566474	0.042948	84.168839	124.350319	155.692520	-1.095105	0.000000	-2.152676	0.000000	0.000000	0.000000	-0.068021	0.008540	-0.031684	0.000000	0.000000	2.000000	56.000000	0.000000
2915.294530	-0.078325	0.566474	0.042948	84.168839	124.350319	155.692520	-1.095105	0.000000	-2.152676	0.000000	0.000000	0.000000	-0.068021	0.008540	-0.031684	0.000000	0.000000	2.000000	56.000000	0.000000
2915.297864	-0.078325	0.566474	0.042948	84.110672	124.854599	156.221420	-1.083768	0.000000	-2.147396	0.000000	0.000000	0.000000	-0.068021	0.008540	-0.031684	0.000000	0.000000	2.000000	56.000000	0.000000
2915.301197	-0.078552	0.566475	0.042848	84.110672	124.854599	156.221420	-1.083768	0.000000	-2.147396	0.000000	0.000000	0.000000	-0.068273	0.000230	-0.029946	0.000000	0.000000	2.000000	56.000000	0.000000
2915.304530	-0.078552	0.566475	0.042848	84.110672	124.854599	156.221420	-1.083768	0.000000	-2.147396	0.000000	0.000000	0.000000	-0.068273	0.000230	-0.029946	0.000000	0.000000	2.000000	56.000000	0.000000
2915.307864	-0.078552	0.566475	0.042848	84.065285	125.234894	156.627228	-1.072389	0.000000	-2.142405	0.000000	0.000000	0.000000	-0.068273	0.000230	-0.029946	0.000000	0.000000	2.000000	56.000000	0.000000
2915.311197	-0.078552	0.566475	0.042848	84.065285	125.234894	156.627228	-1.072389	0.000000	-2.142405	0.000000	0.000000	0.000000	-0.068273	0.000230	-0.029946	0.000000	0.000000	2.000000	56.000000	0.000000
2915.314530	-0.078774	0.566439	0.042714	84.065285	125.234894	156.627228	-1.072389	0.000000	-2.142405	0.000000	0.000000	0.000000	-0.066648	-0.010659	-0.040137	0.000000	0.000000	2.000000	56.000000	0.000000
2915.317864	-0.078774	0.566439	0.042714	84.023849	125.574669	156.995850	-1.072389	0.000000	-2.142405	0.000000	0.000000	0.000000	-0.066648	-0.010659	-0.040137	0.000000	0.000000	2.000000	56.000000	0.000000
2915.321197	-0.078774	0.566439	0.042714	84.023849	125.574669	156.995850	-1.072389	0.000000	-2.142405	0.000000	0.000000	0.000000	-0.066648	-0.010659	-0.040137	0.000000	0.000000	2.000000	56.000000	0.000000
2915.324530	-0.078774	0.566439	0.042714	84.023849	125.574669	156.995850	-1.072389	0.000000	-2.142405	0.000000	0.000000	0.000000	-0.066648	-0.010659	-0.040137	0.000000	0.000000	2.000000	56.000000	0.000000
2915.327864	-0.079253	0.566351	0.042359	83.989113	125.850761	157.301117	-1.061281	0.000000	-2.135715	0.000000	0.000000	0.000000	-0.143643	-0.026552	-0.106485	0.000000	0.000000	2.000000	56.000000	0.000000
2915.331197	-0.079253	0.566351	0.042359	83.989113	125.850761	157.301117	-1.061281	0.000000	-2.135715	0.000000	0.000000	0.000000	-0.143643	-0.026552	-0.106485	0.000000	0.000000	2.000000	56.000000	0.000000
2915.334530	-0.079253	0.566351	0.042359	83.989113	125.850761	157.301117	-1.061281	0.000000	-2.135715	0.000000	0.000000	0.000000	-0.143643	-0.026552	-0.106485	0.000000	0.000000	2.000000	56.000000	0.000000
2915.337864	-0.079253	0.566351	0.042359	83.937508	126.266075	157.745255	-1.037341	0.000000	-2.117968	0.000000	0.000000	0.000000	-0.143643	-0.026552	-0.106485	0.000000	0.000000	2.000000	56.000000	0.000000
2915.341197	-0.079507	0.566280	0.042121	83.937508	126.266075	157.745255	-1.037341	0.000000	-2.117968	0.000000	0.000000	0.000000	-0.076151	-0.021311	-0.071447	0.000000	0.000000	2.000000	56.000000	0.000000
2915.344530	-0.079507	0.566280	0.042121	83.937508	126.266075	157.745255	-1.037341	0.000000	-2.117968	0.000000	0.000000	0.000000	-0.076151	-0.021311	-0.071447	0.000000	0.000000	2.000000	56.000000	0.000000
2915.347864	-0.079507	0.566280	0.042121	83.869728	126.795578	158.308319	-1.024649	0.000000	-2.106060	0.000000	0.000000	0.000000	-0.076151	-0.021311	-0.071447	0.000000	0.000000	2.000000	56.000000	0.000000
2915.351197	-0.079753	0.566227	0.041837	83.869728	126.795578	158.308319	-1.024649	0.000000	-2.106060	0.000000	0.000000	0.000000	-0.073886	-0.015634	-0.085195	0.000000	0.000000	2.000000	56.000000	0.000000
2915.354530	-0.079753	0.566227	0.041837	83.869728	126.795578	158.308319	-1.024649	0.000000	-2.106060	0.000000	0.000000	0.000000	-0.073886	-0.015634	-0.085195	0.000000	0.000000	2.000000	56.000000	0.000000
2915.357864	-0.079753	0.566227	0.041837	83.791458	127.390846	158.939880	-1.012335	0.000000	-2.091861	0.000000	0.000000	0.000000	-0.073886	-0.015634	-0.085195	0.000000	0.000000	2.000000	56.000000	0.000000
2915.361197	-0.079753	0.566227	0.041837	83.791458	127.390846	158.939880	-1.012335	0.000000	-2.091861	0.000000	0.000000	0.000000	-0.073886	-0.015634	-0.085195	0.000000	0.000000	2.000000	56.000000	0.000000
2915.364530	-0.080038	0.566148	0.041489	83.791458	127.390846	158.939880	-1.012335	0.000000	-2.091861	0.000000	0.000000	0.000000	-0.085266	-0.023700	-0.104544	0.000000	0.000000	2.000000	56.000000	0.000000
2915.367864	-0.080038	0.566148	0.041489	83.733559	127.815125	159.401611	-1.012335	0.000000	-2.091861	0.000000	0.000000	0.000000	-0.085266	-0.023700	-0.104544	0.000000	0.000000	2.000000	56.000000	0.000000
2915.371197	-0.080339	0.566061	0.041096	83.733559	127.815125	159.401611	-1.012335	0.000000	-2.091861	0.000000	0.000000	0.000000	-0.090308	-0.026319	-0.117697	0.000000	0.000000	2.000000	56.000000	0.000000
2915.374530	-0.080339	0.566061	0.041096	83.733559	127.815125	159.401611	-1.012335	0.000000	-2.091861	0.000000	0.000000	0.000000	-0.090308	-0.026319	-0.117697	0.000000	0.000000	2.000000	56.000000	0.000000
2915.377864	-0.080339	0.566061	0.041096	83.701660	128.034973	159.662979	-0.983072	0.000000	-2.054821	0.000000	0.000000	0.000000	-0.090308	-0.026319	-0.117697	0.000000	0.000000	2.000000	56.000000	0.000000
2915.381197	-0.080339	0.566061	0.041096	83.701660	128.034973	159.662979	-0.983072	0.000000	-2.054821	0.000000	0.000000	0.000000	-0.090308	-0.026319	-0.117697	0.000000	0.000000	2.000000	56.000000	0.000000
2915.384530	-0.080633	0.565964	0.040664	83.701660	128.034973	159.662979	-0.983072	0.000000	-2.054821	0.000000	0.000000	0.000000	-0.088212	-0.028892	-0.129723	0.000000	0.000000	2.000000	56.000000	0.000000
2915.387864	-0.080633	0.565964	0.040664	83.678673	128.186035	159.856018	-0.983072	0.000000	-2.054821	0.000000	0.000000	0.000000	-0.088212	-0.028892	-0.129723	0.000000	0.000000	2.000000	56.000000	0.000000
2915.391197	-0.080900	0.565850	0.040218	83.678673	128.186035	159.856018	-0.983072	0.000000	-2.054821	0.000000	0.000000	0.000000	-0.080123	-0.034346	-0.133754	0.000000	0.000000	2.000000	56.000000	0.000000
2915.394530	-0.080900	0.565850	0.040218	83.678673	128.186035	159.856018	-0.983072	0.000000	-2.054821	0.000000	0.000000	0.000000	-0.080123	-0.034346	-0.133754	0.000000	0.000000	2.000000	56.000000	0.000000
2915.397864	-0.080900	0.565850	0.040218	83.648621	128.395325	160.104904	-0.955017	0.000000	-2.010908	0.000000	0.000000	0.000000	-0.080123	-0.034346	-0.133754	0.000000	0.000000	2.000000	56.000000	0.000000
2915.401197	-0.080900	0.565850	0.040218	83.648621	128.395325	160.104904	-0.955017	0.000000	-2.010908	0.000000	0.000000	0.000000	-0.080123	-0.034346	-0.133754	0.000000	0.000000	2.000000	56.000000	0.000000
2915.404530	-0.081163	0.565717	0.039755	83.648621	128.395325	160.104904	-0.955017	0.000000	-2.010908	0.000000	0.000000	0.000000	-0.079114	-0.039766	-0.138938	0.000000	0.000000	2.000000	56.000000	0.000000
2915.407864	-0.081163	0.565717	0.039755	83.618439	128.610443	160.351471	-0.955017	0.000000	-2.010908	0.000000	0.000000	0.000000	-0.079114	-0.039766	-0.138938	0.000000	0.000000	2.000000	56.000000	0.000000
2915.411197	-0.081380	0.565557	0.039305	83.618439	128.610443	160.351471	-0.955017	0.000000	-2.010908	0.000000	0.000000	0.000000	-0.065078	-0.048027	-0.134960	0.000000	0.000000	2.000000	56.000000	0.000000
2915.414530	-0.081380	0.565557	0.039305	83.618439	128.610443	160.351471	-0.955017	0.000000	-2.010908	0.000000	0.000000	0.000000	-0.065078	-0.048027	-0.134960	0.000000	0.000000	2.000000	56.000000	0.000000
2915.417864	-0.081380	0.565557	0.039305	83.588242	128.823227	160.595703	-0.930985	0.000000	-1.965258	0.000000	0.000000	0.000000	-0.065078	-0.048027	-0.134960	0.000000	0.000000	2.000000	56.000000	0.000000
2915.421197	-0.081380	0.565557	0.039305	83.588242	128.823227	160.595703	-0.930985	0.000000	-1.965258	0.000000	0.000000	0.000000	-0.065078	-0.048027	-0.134960	0.000000	0.000000	2.000000	56.000000	0.000000
2915.424530	-0.081551	0.565370	0.038869	83.588242	128.823227	160.595703	-0.930985	0.000000	-1.965258	0.000000	0.000000	0.000000	-0.051080	-0.056211	-0.130973	0.000000	0.000000	2.000000	56.000000	0.000000
2915.427864	-0.081551	0.565370	0.038869	83.553146	129.070526	160.874664	-0.930985	0.000000	-1.965258	0.000000	0.000000	0.000000	-0.051080	-0.056211	-0.130973	0.000000	0.000000	2.000000	56.000000	0.000000
2915.431197	-0.081744	0.565183	0.038428	83.553146	129.070526	160.874664	-0.930985	0.000000	-1.965258	0.000000	0.000000	0.000000	-0.058010	-0.056186	-0.132216	0.000000	0.000000	2.000000	56.000000	0.000000
2915.434530	-0.081744	0.565183	0.038428	83.553146	129.070526	160.874664	-0.930985	0.000000	-1.965258	0.000000	0.000000	0.000000	-0.058010	-0.056186	-0.132216	0.000000	0.000000	2.000000	56.000000	0.000000
2915.437864	-0.081744	0.565183	0.038428	83.520317	129.296616	161.132309	-0.912803	0.000000	-1.921393	0.000000	0.000000	0.000000	-0.058010	-0.056186	-0.132216	0.000000	0.000000	2.000000	56.000000	0.000000
2915.441197	-0.081744	0.565183	0.038428	83.520317	129.296616	161.132309	-0.912803	0.000000	-1.921393	0.000000	0.000000	0.000000	-0.058010	-0.056186	-0.132216	0.000000	0.000000	2.000000	56.000000	0.000000
2915.444530	-0.081930	0.564987	0.037947	83.520317	129.296616	161.132309	-0.912803	0.000000	-1.921393	0.000000	0.000000	0.000000	-0.055889	-0.058762	-0.144263	0.000000	0.000000	2.000000	56.000000	0.000000
2915.447864	-0.081930	0.564987	0.037947	83.484970	129.535431	161.405502	-0.912803	0.000000	-1.921393	0.000000	0.000000	0.000000	-0.055889	-0.058762	-0.144263	0.000000	0.000000	2.000000	56.000000	0.000000
2915.451197	-0.082170	0.564800	0.037498	83.484970	129.535431	161.405502	-0.912803	0.000000	-1.921393	0.000000	0.000000	0.000000	-0.071808	-0.056125	-0.134729	0.000000	0.000000	2.000000	56.000000	0.000000
2915.454530	-0.082170	0.564800	0.037498	83.484970	129.535431	161.405502	-0.912803	0.000000	-1.921393	0.000000	0.000000	0.000000	-0.071808	-0.056125	-0.134729	0.000000	0.000000	2.000000	56.000000	0.000000
2915.457864	-0.082170	0.564800	0.037498	83.451859	129.748001	161.657791	-0.891521	0.000000	-1.874895	0.000000	0.000000	0.000000	-0.071808	-0.056125	-0.134729	0.000000	0.000000	2.000000	56.000000	0.000000
2915.461197	-0.082170	0.564800	0.037498	83.451859	129.748001	161.657791	-0.891521	0.000000	-1.874895	0.000000	0.000000	0.000000	-0.071808	-0.056125	-0.134729	0.000000	0.000000	2.000000	56.000000	0.000000
2915.464530	-0.082432	0.564613	0.037045	83.451859	129.748001	161.657791	-0.891521	0.000000	-1.874895	0.000000	0.000000	0.000000	-0.078679	-0.056062	-0.135999	0.000000	0.000000	2.000000	56.000000	0.000000
2915.467864	-0.082432	0.564613	0.037045	83.421028	129.937698	161.889816	-0.891521	0.000000	-1.874895	0.000000	0.000000	0.000000	-0.078679	-0.056062	-0.135999	0.000000	0.000000	2.000000	56.000000	0.000000
2915.471197	-0.082693	0.564453	0.036585	83.421028	129.937698	161.889816	-0.891521	0.000000	-1.874895	0.000000	0.000000	0.000000	-0.078209	-0.047850	-0.137836	0.000000	0.000000	2.000000	56.000000	0.000000
2915.474530	-0.082693	0.564453	0.036585	83.421028	129.937698	161.889816	-0.891521	0.000000	-1.874895	0.000000	0.000000	0.000000	-0.078209	-0.047850	-0.137836	0.000000	0.000000	2.000000	56.000000	0.000000
2915.477864	-0.082693	0.564453	0.036585	83.390015	130.127899	162.119629	-0.865373	0.000000	-1.829256	0.000000	0.000000	0.000000	-0.078209	-0.047850	-0.137836	0.000000	0.000000	2.000000	56.000000	0.000000
2915.481197	-0.082693	0.564453	0.036585	83.390015	130.127899	162.119629	-0.865373	0.000000	-1.829256	0.000000	0.000000	0.000000	-0.078209	-0.047850	-0.137836	0.000000	0.000000	2.000000	56.000000	0.000000
2915.484530	-0.082953	0.564294	0.036125	83.390015	130.127899	162.119629	-0.865373	0.000000	-1.829256	0.000000	0.000000	0.000000	-0.078026	-0.047808	-0.137934	0.000000	0.000000	2.000000	56.000000	0.000000
2915.487864	-0.082953	0.564294	0.036125	83.358963	130.316071	162.347366	-0.865373	0.000000	-1.829256	0.000000	0.000000	0.000000	-0.078026	-0.047808	-0.137934	0.000000	0.000000	2.000000	56.000000	0.000000
2915.491197	-0.083216	0.564125	0.035688	83.358963	130.316071	162.347366	-0.865373	0.000000	-1.829256	0.000000	0.000000	0.000000	-0.079002	-0.050567	-0.131176	0.000000	0.000000	2.000000	56.000000	0.000000
2915.494530	-0.083216	0.564125	0.035688	83.358963	130.316071	162.347366	-0.865373	0.000000	-1.829256	0.000000	0.000000	0.000000	-0.079002	-0.050567	-0.131176	0.000000	0.000000	2.000000	56.000000	0.000000
2915.497864	-0.083216	0.564125	0.035688	83.330200	130.490356	162.555710	-0.839202	0.000000	-1.784404	0.000000	0.000000	0.000000	-0.079002	-0.050567	-0.131176	0.000000	0.000000	2.000000	56.000000	0.000000
2915.501197	-0.083216	0.564125	0.035688	83.330200	130.490356	162.555710	-0.839202	0.000000	-1.784404	0.000000	0.000000	0.000000	-0.079002	-0.050567	-0.131176	0.000000	0.000000	2.000000	56.000000	0.000000
2915.504530	-0.083439	0.563965	0.035298	83.330200	130.490356	162.555710	-0.839202	0.000000	-1.784404	0.000000	0.000000	0.000000	-0.066831	-0.047972	-0.116909	0.000000	0.000000	2.000000	56.000000	0.000000
2915.507864	-0.083439	0.563965	0.035298	83.303703	130.645767	162.745071	-0.839202	0.000000	-1.784404	0.000000	0.000000	0.000000	-0.066831	-0.047972	-0.116909	0.000000	0.000000	2.000000	56.000000	0.000000
2915.511197	-0.083439	0.563965	0.035298	83.303703	130.645767	162.745071	-0.839202	0.000000	-1.784404	0.000000	0.000000	0.000000	-0.066831	-0.047972	-0.116909	0.000000	0.000000	2.000000	56.000000	0.000000
2915.514530	-0.083439	0.563965	0.035298	83.303703	130.645767	162.745071	-0.839202	0.000000	-1.784404	0.000000	0.000000	0.000000	-0.066831	-0.047972	-0.116909	0.000000	0.000000	2.000000	56.000000	0.000000
2915.517864	-0.083893	0.563673	0.034575	83.277222	130.799774	162.932983	-0.828063	0.000000	-1.764919	0.000000	0.000000	0.000000	-0.136186	-0.087832	-0.216918	0.000000	0.000000	2.000000	56.000000	0.000000
2915.521197	-0.083893	0.563673	0.034575	83.277222	130.799774	162.932983	-0.828063	0.000000	-1.764919	0.000000	0.000000	0.000000	0.000001	0.000002	0.000000	0.000000	0.000000	2.000000	56.000000	0.000000
2915.524530	-0.083893	0.563673	0.034575	83.277222	130.799774	162.932983	-0.828063	0.000000	-1.764919	0.000000	0.000000	0.000000	0.000001	0.000002	0.000000	0.000000	0.000000	2.000000	56.000000	0.000000
2915.527864	-0.083893	0.563673	0.034575	83.253029	130.932800	163.102554	-0.805365	0.000000	-1.728766	0.000000	0.000000	0.000000	0.000001	0.000002	0.000000	0.000000	0.000000	2.000000	56.000000	0.000000
2915.531197	-0.083893	0.563673	0.034575	83.253029	130.932800	163.102554	-0.805365	0.000000	-1.728766	0.000000	0.000000	0.000000	0.000001	0.000002	0.000000	0.000000	0.000000	2.000000	56.000000	0.000000
2915.534530	-0.084147	0.563540	0.034238	83.253029	130.932800	163.102554	-0.805365	0.000000	-1.728766	0.000000	0.000000	0.000000	-0.076375	-0.039915	-0.101195	0.000000	0.000000	2.000000	56.000000	0.000000
2915.537864	-0.084147	0.563540	0.034238	83.228790	131.061874	163.270859	-0.805365	0.000000	-1.728766	0.000000	0.000000	0.000000	-0.076375	-0.039915	-0.101195	0.000000	0.000000	2.000000	56.000000	0.000000
2915.541197	-0.084147	0.563540	0.034238	83.228790	131.061874	163.270859	-0.805365	0.000000	-1.728766	0.000000	0.000000	0.000000	-0.076375	-0.039915	-0.101195	0.000000	0.000000	2.000000	56.000000	0.000000
2915.544530	-0.084147	0.563540	0.034238	83.228790	131.061874	163.270859	-0.805365	0.000000	-1.728766	0.000000	0.000000	0.000000	-0.076375	-0.039915	-0.101195	0.000000	0.000000	2.000000	56.000000	0.000000
2915.547864	-0.084782	0.563300	0.033600	83.209389	131.151291	163.404724	-0.792636	0.000000	-1.711900	0.000000	0.000000	0.000000	-0.190291	-0.071763	-0.191498	0.000000	0.000000	2.000000	56.000000	0.000000
2915.551197	-0.084782	0.563300	0.033600	83.209389	131.151291	163.404724	-0.792636	0.000000	-1.711900	0.000000	0.000000	0.000000	0.000000	-0.000005	-0.000000	0.000000	0.000000	2.000000	56.000000	0.000000
2915.554530	-0.084782	0.563300	0.033600	83.209389	131.151291	163.404724	-0.792636	0.000000	-1.711900	0.000000	0.000000	0.000000	0.000000	-0.000005	-0.000000	0.000000	0.000000	2.000000	56.000000	0.000000
2915.557864	-0.084782	0.563300	0.033600	83.194733	131.201447	163.504547	-0.760921	0.000000	-1.679984	0.000000	0.000000	0.000000	0.000000	-0.000005	-0.000000	0.000000	0.000000	2.000000	56.000000	0.000000
2915.561197	-0.085143	0.563257	0.033331	83.194733	131.201447	163.504547	-0.760921	0.000000	-1.679984	0.000000	0.000000	0.000000	-0.108400	-0.012987	-0.080553	0.000000	0.000000	2.000000	56.000000	0.000000
2915.564530	-0.085143	0.563257	0.033331	83.194733	131.201447	163.504547	-0.760921	0.000000	-1.679984	0.000000	0.000000	0.000000	-0.108400	-0.012987	-0.080553	0.000000	0.000000	2.000000	56.000000	0.000000
2915.567864	-0.085143	0.563257	0.033331	83.186401	131.194931	163.543442	-0.742854	0.000000	-1.666559	0.000000	0.000000	0.000000	-0.108400	-0.012987	-0.080553	0.000000	0.000000	2.000000	56.000000	0.000000
2915.571197	-0.085143	0.563257	0.033331	83.186401	131.194931	163.543442	-0.742854	0.000000	-1.666559	0.000000	0.000000	0.000000	-0.108400	-0.012987	-0.080553	0.000000	0.000000	2.000000	56.000000	0.000000
2915.574530	-0.085510	0.563250	0.033097	83.186401	131.194931	163.543442	-0.742854	0.000000	-1.666559	0.000000	0.000000	0.000000	-0.110079	-0.002221	-0.070358	0.000000	0.000000	2.000000	56.000000	0.000000
2915.577864	-0.085510	0.563250	0.033097	83.180878	131.136032	163.527328	-0.742854	0.000000	-1.666559	0.000000	0.000000	0.000000	-0.110079	-0.002221	-0.070358	0.000000	0.000000	2.000000	56.000000	0.000000
2915.581197	-0.085797	0.563260	0.032958	83.180878	131.136032	163.527328	-0.742854	0.000000	-1.666559	0.000000	0.000000	0.000000	-0.086265	0.002963	-0.041563	0.000000	0.000000	2.000000	56.000000	0.000000
2915.584530	-0.085797	0.563260	0.032958	83.180878	131.136032	163.527328	-0.742854	0.000000	-1.666559	0.000000	0.000000	0.000000	-0.086265	0.002963	-0.041563	0.000000	0.000000	2.000000	56.000000	0.000000
2915.587864	-0.085797	0.563260	0.032958	83.169327	130.972397	163.407806	-0.710130	0.000000	-1.647905	0.000000	0.000000	0.000000	-0.086265	0.002963	-0.041563	0.000000	0.000000	2.000000	56.000000	0.000000
2915.591197	-0.085797	0.563260	0.032958	83.169327	130.972397	163.407806	-0.710130	0.000000	-1.647905	0.000000	0.000000	0.000000	-0.086265	0.002963	-0.041563	0.000000	0.000000	2.000000	56.000000	0.000000
2915.594530	-0.086025	0.563296	0.032889	83.169327	130.972397	163.407806	-0.710130	0.000000	-1.647905	0.000000	0.000000	0.000000	-0.068297	0.010926	-0.020801	0.000000	0.000000	2.000000	56.000000	0.000000
2915.597864	-0.086025	0.563296	0.032889	83.166138	130.780182	163.249664	-0.710130	0.000000	-1.647905	0.000000	0.000000	0.000000	-0.068297	0.010926	-0.020801	0.000000	0.000000	2.000000	56.000000	0.000000
2915.601197	-0.086025	0.563296	0.032889	83.166138	130.780182	163.249664	-0.710130	0.000000	-1.647905	0.000000	0.000000	0.000000	-0.068297	0.010926	-0.020801	0.000000	0.000000	2.000000	56.000000	0.000000
2915.604530	-0.086025	0.563296	0.032889	83.166138	130.780182	163.249664	-0.710130	0.000000	-1.647905	0.000000	0.000000	0.000000	-0.068297	0.010926	-0.020801	0.000000	0.000000	2.000000	56.000000	0.000000
2915.607864	-0.086319	0.563386	0.032925	83.172340	130.704575	163.188828	-0.698748	0.000000	-1.644438	0.000000	0.000000	0.000000	-0.088274	0.026880	0.010976	0.000000	0.000000	2.000000	56.000000	0.000000
2915.611197	-0.086319	0.563386	0.032925	83.172340	130.704575	163.188828	-0.698748	0.000000	-1.644438	0.000000	0.000000	0.000000	-0.088274	0.026880	0.010976	0.000000	0.000000	2.000000	56.000000	0.000000
2915.614530	-0.086319	0.563386	0.032925	83.172340	130.704575	163.188828	-0.698748	0.000000	-1.644438	0.000000	0.000000	0.000000	-0.088274	0.026880	0.010976	0.000000	0.000000	2.000000	56.000000	0.000000
2915.617864	-0.086319	0.563386	0.032925	83.179619	130.641266	163.138763	-0.684035	0.000000	-1.646267	0.000000	0.000000	0.000000	-0.088274	0.026880	0.010976	0.000000	0.000000	2.000000	56.000000	0.000000
2915.621197	-0.086445	0.563439	0.032956	83.179619	130.641266	163.138763	-0.684035	0.000000	-1.646267	0.000000	0.000000	0.000000	-0.037617	0.016154	0.009267	0.000000	0.000000	2.000000	56.000000	0.000000
2915.624530	-0.086445	0.563439	0.032956	83.179619	130.641266	163.138763	-0.684035	0.000000	-1.646267	0.000000	0.000000	0.000000	-0.037617	0.016154	0.009267	0.000000	0.000000	2.000000	56.000000	0.000000
2915.627864	-0.086445	0.563439	0.032956	83.186836	130.572372	163.088547	-0.677766	0.000000	-1.647812	0.000000	0.000000	0.000000	-0.037617	0.016154	0.009267	0.000000	0.000000	2.000000	56.000000	0.000000
2915.631197	-0.086445	0.563439	0.032956	83.186836	130.572372	163.088547	-0.677766	0.000000	-1.647812	0.000000	0.000000	0.000000	-0.037617	0.016154	0.009267	0.000000	0.000000	2.000000	56.000000	0.000000
2915.634530	-0.086593	0.563493	0.032983	83.186836	130.572372	163.088547	-0.677766	0.000000	-1.647812	0.000000	0.000000	0.000000	-0.044605	0.016139	0.008021	0.000000	0.000000	2.000000	56.000000	0.000000
2915.637864	-0.086593	0.563493	0.032983	83.191704	130.514618	163.055023	-0.677766	0.000000	-1.647812	0.000000	0.000000	0.000000	-0.044605	0.016139	0.008021	0.000000	0.000000	2.000000	56.000000	0.000000
2915.641197	-0.086832	0.563529	0.032976	83.191704	130.514618	163.055023	-0.677766	0.000000	-1.647812	0.000000	0.000000	0.000000	-0.071622	0.010740	-0.002076	0.000000	0.000000	2.000000	56.000000	0.000000
2915.644530	-0.086832	0.563529	0.032976	83.191704	130.514618	163.055023	-0.677766	0.000000	-1.647812	0.000000	0.000000	0.000000	-0.071622	0.010740	-0.002076	0.000000	0.000000	2.000000	56.000000	0.000000
2915.647864	-0.086832	0.563529	0.032976	83.191734	130.479294	163.055038	-0.658395	0.000000	-1.648803	0.000000	0.000000	0.000000	-0.071622	0.010740	-0.002076	0.000000	0.000000	2.000000	56.000000	0.000000
2915.651197	-0.086832	0.563529	0.032976	83.191734	130.479294	163.055038	-0.658395	0.000000	-1.648803	0.000000	0.000000	0.000000	-0.071622	0.010740	-0.002076	0.000000	0.000000	2.000000	56.000000	0.000000
2915.654530	-0.087150	0.563548	0.032873	83.191734	130.479294	163.055038	-0.658395	0.000000	-1.648803	0.000000	0.000000	0.000000	-0.095286	0.005560	-0.031046	0.000000	0.000000	2.000000	56.000000	0.000000
2915.657864	-0.087150	0.563548	0.032873	83.191704	130.435760	163.055038	-0.658395	0.000000	-1.648803	0.000000	0.000000	0.000000	-0.095286	0.005560	-0.031046	0.000000	0.000000	2.000000	56.000000	0.000000
2915.661197	-0.087150	0.563548	0.032873	83.191704	130.435760	163.055038	-0.658395	0.000000	-1.648803	0.000000	0.000000	0.000000	-0.095286	0.005560	-0.031046	0.000000	0.000000	2.000000	56.000000	0.000000
2915.664530	-0.087150	0.563548	0.032873	83.191704	130.435760	163.055038	-0.658395	0.000000	-1.648803	0.000000	0.000000	0.000000	-0.095286	0.005560	-0.031046	0.000000	0.000000	2.000000	56.000000	0.000000
2915.667864	-0.087881	0.563603	0.032665	83.194160	130.375580	163.038254	-0.642514	0.000000	-1.643628	0.000000	0.000000	0.000000	-0.219304	0.016478	-0.062151	0.000000	0.000000	2.000000	56.000000	0.000000
2915.671197	-0.087881	0.563603	0.032665	83.194160	130.375580	163.038254	-0.642514	0.000000	-1.643628	0.000000	0.000000	0.000000	0.000000	-0.000008	-0.000000	0.000000	0.000000	2.000000	56.000000	0.000000
2915.674530	-0.087881	0.563603	0.032665	83.194160	130.375580	163.038254	-0.642514	0.000000	-1.643628	0.000000	0.000000	0.000000	0.000000	-0.000008	-0.000000	0.000000	0.000000	2.000000	56.000000	0.000000
2915.677864	-0.087881	0.563603	0.032665	83.189140	130.231583	162.945694	-0.605963	0.000000	-1.633270	0.000000	0.000000	0.000000	0.000000	-0.000008	-0.000000	0.000000	0.000000	2.000000	56.000000	0.000000
2915.681197	-0.087881	0.563603	0.032665	83.189140	130.231583	162.945694	-0.605963	0.000000	-1.633270	0.000000	0.000000	0.000000	0.000000	-0.000008	-0.000000	0.000000	0.000000	2.000000	56.000000	0.000000
2915.684530	-0.088205	0.563630	0.032601	83.189140	130.231583	162.945694	-0.605963	0.000000	-1.633270	0.000000	0.000000	0.000000	-0.097350	0.008158	-0.019270	0.000000	0.000000	2.000000	56.000000	0.000000
2915.687864	-0.088205	0.563630	0.032601	83.168182	129.839584	162.620651	-0.605963	0.000000	-1.633270	0.000000	0.000000	0.000000	-0.097350	0.008158	-0.019270	0.000000	0.000000	2.000000	56.000000	0.000000
2915.691197	-0.088205	0.563630	0.032601	83.168182	129.839584	162.620651	-0.605963	0.000000	-1.633270	0.000000	0.000000	0.000000	-0.097350	0.008158	-0.019270	0.000000	0.000000	2.000000	56.000000	0.000000
2915.694530	-0.088205	0.563630	0.032601	83.168182	129.839584	162.620651	-0.605963	0.000000	-1.633270	0.000000	0.000000	0.000000	-0.097350	0.008158	-0.019270	0.000000	0.000000	2.000000	56.000000	0.000000
2915.697864	-0.088581	0.563719	0.032687	83.130447	129.219894	162.084412	-0.589738	0.000000	-1.630058	0.000000	0.000000	0.000000	-0.112666	0.026738	0.025607	0.000000	0.000000	2.000000	56.000000	0.000000
2915.701197	-0.088581	0.563719	0.032687	83.130447	129.219894	162.084412	-0.589738	0.000000	-1.630058	0.000000	0.000000	0.000000	-0.112666	0.026738	0.025607	0.000000	0.000000	2.000000	56.000000	0.000000
2915.704530	-0.088581	0.563719	0.032687	83.130447	129.219894	162.084412	-0.589738	0.000000	-1.630058	0.000000	0.000000	0.000000	-0.112666	0.026738	0.025607	0.000000	0.000000	2.000000	56.000000	0.000000
2915.707864	-0.088581	0.563719	0.032687	83.099739	128.706497	161.627335	-0.570961	0.000000	-1.634326	0.000000	0.000000	0.000000	-0.112666	0.026738	0.025607	0.000000	0.000000	2.000000	56.000000	0.000000
2915.711197	-0.088610	0.563754	0.032846	83.099739	128.706497	161.627335	-0.570961	0.000000	-1.634326	0.000000	0.000000	0.000000	-0.008663	0.010424	0.047913	0.000000	0.000000	2.000000	56.000000	0.000000
2915.714530	-0.088610	0.563754	0.032846	83.099739	128.706497	161.627335	-0.570961	0.000000	-1.634326	0.000000	0.000000	0.000000	-0.008663	0.010424	0.047913	0.000000	0.000000	2.000000	56.000000	0.000000
2915.717864	-0.088610	0.563754	0.032846	83.096184	128.459381	161.395645	-0.569517	0.000000	-1.642312	0.000000	0.000000	0.000000	-0.008663	0.010424	0.047913	0.000000	0.000000	2.000000	56.000000	0.000000
2915.721197	-0.088610	0.563754	0.032846	83.096184	128.459381	161.395645	-0.569517	0.000000	-1.642312	0.000000	0.000000	0.000000	-0.008663	0.010424	0.047913	0.000000	0.000000	2.000000	56.000000	0.000000
2915.724530	-0.088599	0.563797	0.033054	83.096184	128.459381	161.395645	-0.569517	0.000000	-1.642312	0.000000	0.000000	0.000000	0.003136	0.013018	0.062405	0.000000	0.000000	2.000000	56.000000	0.000000
2915.727864	-0.088599	0.563797	0.033054	83.107925	128.382126	161.309586	-0.569517	0.000000	-1.642312	0.000000	0.000000	0.000000	0.003136	0.013018	0.062405	0.000000	0.000000	2.000000	56.000000	0.000000
2915.731197	-0.088599	0.563797	0.033054	83.107925	128.382126	161.309586	-0.569517	0.000000	-1.642312	0.000000	0.000000	0.000000	0.003136	0.013018	0.062405	0.000000	0.000000	2.000000	56.000000	0.000000
2915.734530	-0.088599	0.563797	0.033054	83.107925	128.382126	161.309586	-0.569517	0.000000	-1.642312	0.000000	0.000000	0.000000	0.003136	0.013018	0.062405	0.000000	0.000000	2.000000	56.000000	0.000000
2915.737864	-0.088551	0.563865	0.033587	83.122032	128.287323	161.205887	-0.570039	0.000000	-1.652712	0.000000	0.000000	0.000000	0.014422	0.020288	0.159813	0.000000	0.000000	2.000000	56.000000	0.000000
2915.741197	-0.088551	0.563865	0.033587	83.122032	128.287323	161.205887	-0.570039	0.000000	-1.652712	0.000000	0.000000	0.000000	0.000000	-0.000007	-0.000000	0.000000	0.000000	2.000000	56.000000	0.000000
2915.744530	-0.088551	0.563865	0.033587	83.122032	128.287323	161.205887	-0.570039	0.000000	-1.652712	0.000000	0.000000	0.000000	0.000000	-0.000007	-0.000000	0.000000	0.000000	2.000000	56.000000	0.000000
2915.747864	-0.088551	0.563865	0.033587	83.138390	128.172165	161.084442	-0.572443	0.000000	-1.679348	0.000000	0.000000	0.000000	0.000000	-0.000007	-0.000000	0.000000	0.000000	2.000000	56.000000	0.000000
2915.751197	-0.088551	0.563865	0.033587	83.138390	128.172165	161.084442	-0.572443	0.000000	-1.679348	0.000000	0.000000	0.000000	0.000000	-0.000007	-0.000000	0.000000	0.000000	2.000000	56.000000	0.000000
2915.754530	-0.088558	0.563943	0.033892	83.138390	128.172165	161.084442	-0.572443	0.000000	-1.679348	0.000000	0.000000	0.000000	-0.002055	0.023577	0.091430	0.000000	0.000000	2.000000	56.000000	0.000000
2915.757864	-0.088558	0.563943	0.033892	83.157074	128.036331	160.944870	-0.572443	0.000000	-1.679348	0.000000	0.000000	0.000000	-0.002055	0.023577	0.091430	0.000000	0.000000	2.000000	56.000000	0.000000
2915.761197	-0.088558	0.563943	0.033892	83.157074	128.036331	160.944870	-0.572443	0.000000	-1.679348	0.000000	0.000000	0.000000	-0.002055	0.023577	0.091430	0.000000	0.000000	2.000000	56.000000	0.000000
2915.764530	-0.088558	0.563943	0.033892	83.157074	128.036331	160.944870	-0.572443	0.000000	-1.679348	0.000000	0.000000	0.000000	-0.002055	0.023577	0.091430	0.000000	0.000000	2.000000	56.000000	0.000000
2915.767864	-0.088622	0.564091	0.034515	83.178093	127.882248	160.786957	-0.572101	0.000000	-1.694586	0.000000	0.000000	0.000000	-0.019280	0.044394	0.187108	0.000000	0.000000	2.000000	56.000000	0.000000
2915.771197	-0.088622	0.564091	0.034515	83.178093	127.882248	160.786957	-0.572101	0.000000	-1.694586	0.000000	0.000000	0.000000	-0.019280	0.044394	0.187108	0.000000	0.000000	2.000000	56.000000	0.000000
2915.774530	-0.088622	0.564091	0.034515	83.178093	127.882248	160.786957	-0.572101	0.000000	-1.694586	0.000000	0.000000	0.000000	-0.019280	0.044394	0.187108	0.000000	0.000000	2.000000	56.000000	0.000000
2915.777864	-0.088622	0.564091	0.034515	83.196716	127.750244	160.645798	-0.568887	0.000000	-1.725771	0.000000	0.000000	0.000000	-0.019280	0.044394	0.187108	0.000000	0.000000	2.000000	56.000000	0.000000
2915.781197	-0.088620	0.564187	0.034904	83.196716	127.750244	160.645798	-0.568887	0.000000	-1.725771	0.000000	0.000000	0.000000	0.000704	0.028797	0.116534	0.000000	0.000000	2.000000	56.000000	0.000000
2915.784530	-0.088620	0.564187	0.034904	83.196716	127.750244	160.645798	-0.568887	0.000000	-1.725771	0.000000	0.000000	0.000000	0.000704	0.028797	0.116534	0.000000	0.000000	2.000000	56.000000	0.000000
2915.787864	-0.088620	0.564187	0.034904	83.218834	127.572830	160.457764	-0.569004	0.000000	-1.745193	0.000000	0.000000	0.000000	0.000704	0.028797	0.116534	0.000000	0.000000	2.000000	56.000000	0.000000
2915.791197	-0.088620	0.564187	0.034904	83.218834	127.572830	160.457764	-0.569004	0.000000	-1.745193	0.000000	0.000000	0.000000	0.000704	0.028797	0.116534	0.000000	0.000000	2.000000	56.000000	0.000000
2915.794530	-0.088572	0.564256	0.035306	83.218834	127.572830	160.457764	-0.569004	0.000000	-1.745193	0.000000	0.000000	0.000000	0.014458	0.020589	0.120746	0.000000	0.000000	2.000000	56.000000	0.000000
2915.797864	-0.088572	0.564256	0.035306	83.240791	127.402275	160.268494	-0.569004	0.000000	-1.745193	0.000000	0.000000	0.000000	0.014458	0.020589	0.120746	0.000000	0.000000	2.000000	56.000000	0.000000
2915.801197	-0.088572	0.564256	0.035306	83.240791	127.402275	160.268494	-0.569004	0.000000	-1.745193	0.000000	0.000000	0.000000	0.014458	0.020589	0.120746	0.000000	0.000000	2.000000	56.000000	0.000000
2915.804530	-0.088572	0.564256	0.035306	83.240791	127.402275	160.268494	-0.569004	0.000000	-1.745193	0.000000	0.000000	0.000000	0.014458	0.020589	0.120746	0.000000	0.000000	2.000000	56.000000	0.000000
2915.807864	-0.088392	0.564392	0.036190	83.261604	127.260567	160.106583	-0.571414	0.000000	-1.765317	0.000000	0.000000	0.000000	0.053846	0.040932	0.265201	0.000000	0.000000	2.000000	56.000000	0.000000
2915.811197	-0.088392	0.564392	0.036190	83.261604	127.260567	160.106583	-0.571414	0.000000	-1.765317	0.000000	0.000000	0.000000	0.000000	0.000001	-0.000000	0.000000	0.000000	2.000000	56.000000	0.000000
2915.814530	-0.088392	0.564392	0.036190	83.261604	127.260567	160.106583	-0.571414	0.000000	-1.765317	0.000000	0.000000	0.000000	0.000000	0.000001	-0.000000	0.000000	0.000000	2.000000	56.000000	0.000000
2915.817864	-0.088392	0.564392	0.036190	83.279991	127.138443	159.961746	-0.580388	0.000000	-1.809518	0.000000	0.000000	0.000000	0.000000	0.000001	-0.000000	0.000000	0.000000	2.000000	56.000000	0.000000
2915.821197	-0.088392	0.564392	0.036190	83.279991	127.138443	159.961746	-0.580388	0.000000	-1.809518	0.000000	0.000000	0.000000	0.000000	0.000001	-0.000000	0.000000	0.000000	2.000000	56.000000	0.000000
2915.824530	-0.088306	0.564415	0.036652	83.279991	127.138443	159.961746	-0.580388	0.000000	-1.809518	0.000000	0.000000	0.000000	0.025987	0.006703	0.138544	0.000000	0.000000	2.000000	56.000000	0.000000
2915.827864	-0.088306	0.564415	0.036652	83.298378	127.012932	159.816162	-0.580388	0.000000	-1.809518	0.000000	0.000000	0.000000	0.025987	0.006703	0.138544	0.000000	0.000000	2.000000	56.000000	0.000000
2915.831197	-0.088306	0.564415	0.036652	83.298378	127.012932	159.816162	-0.580388	0.000000	-1.809518	0.000000	0.000000	0.000000	0.025987	0.006703	0.138544	0.000000	0.000000	2.000000	56.000000	0.000000
2915.834530	-0.088306	0.564415	0.036652	83.298378	127.012932	159.816162	-0.580388	0.000000	-1.809518	0.000000	0.000000	0.000000	0.025987	0.006703	0.138544	0.000000	0.000000	2.000000	56.000000	0.000000
2915.837864	-0.088094	0.564441	0.037500	83.307549	126.877579	159.664459	-0.584720	0.000000	-1.832608	0.000000	0.000000	0.000000	0.063560	0.008054	0.254337	0.000000	0.000000	2.000000	56.000000	0.000000
2915.841197	-0.088094	0.564441	0.037500	83.307549	126.877579	159.664459	-0.584720	0.000000	-1.832608	0.000000	0.000000	0.000000	0.000000	0.000007	0.000000	0.000000	0.000000	2.000000	56.000000	0.000000
2915.844530	-0.088094	0.564441	0.037500	83.307549	126.877579	159.664459	-0.584720	0.000000	-1.832608	0.000000	0.000000	0.000000	0.000000	0.000007	0.000000	0.000000	0.000000	2.000000	56.000000	0.000000
2915.847864	-0.088094	0.564441	0.037500	83.306396	126.670654	159.457428	-0.595313	0.000000	-1.874998	0.000000	0.000000	0.000000	0.000000	0.000007	0.000000	0.000000	0.000000	2.000000	56.000000	0.000000
2915.851197	-0.088094	0.564441	0.037500	83.306396	126.670654	159.457428	-0.595313	0.000000	-1.874998	0.000000	0.000000	0.000000	0.000000	0.000007	0.000000	0.000000	0.000000	2.000000	56.000000	0.000000
2915.854530	-0.087990	0.564401	0.037871	83.306396	126.670654	159.457428	-0.595313	0.000000	-1.874998	0.000000	0.000000	0.000000	0.031117	-0.012261	0.111177	0.000000	0.000000	2.000000	56.000000	0.000000
2915.857864	-0.087990	0.564401	0.037871	83.286797	126.357422	159.162674	-0.595313	0.000000	-1.874998	0.000000	0.000000	0.000000	0.031117	-0.012261	0.111177	0.000000	0.000000	2.000000	56.000000	0.000000
2915.861197	-0.087990	0.564401	0.037871	83.286797	126.357422	159.162674	-0.595313	0.000000	-1.874998	0.000000	0.000000	0.000000	0.031117	-0.012261	0.111177	0.000000	0.000000	2.000000	56.000000	0.000000
2915.864530	-0.087990	0.564401	0.037871	83.286797	126.357422	159.162674	-0.595313	0.000000	-1.874998	0.000000	0.000000	0.000000	0.031117	-0.012261	0.111177	0.000000	0.000000	2.000000	56.000000	0.000000
2915.867864	-0.087785	0.564265	0.038494	83.256622	126.026337	158.855316	-0.600499	0.000000	-1.893527	0.000000	0.000000	0.000000	0.061430	-0.040662	0.186951	0.000000	0.000000	2.000000	56.000000	0.000000
2915.871197	-0.087785	0.564265	0.038494	83.256622	126.026337	158.855316	-0.600499	0.000000	-1.893527	0.000000	0.000000	0.000000	0.000001	0.000001	-0.000001	0.000000	0.000000	2.000000	56.000000	0.000000
2915.874530	-0.087785	0.564265	0.038494	83.256622	126.026337	158.855316	-0.600499	0.000000	-1.893527	0.000000	0.000000	0.000000	0.000001	0.000001	-0.000001	0.000000	0.000000	2.000000	56.000000	0.000000
2915.877864	-0.087785	0.564265	0.038494	83.208832	125.564972	158.437653	-0.610737	0.000000	-1.924686	0.000000	0.000000	0.000000	0.000001	0.000001	-0.000001	0.000000	0.000000	2.000000	56.000000	0.000000
2915.881197	-0.087785	0.564265	0.038494	83.208832	125.564972	158.437653	-0.610737	0.000000	-1.924686	0.000000	0.000000	0.000000	0.000001	0.000001	-0.000001	0.000000	0.000000	2.000000	56.000000	0.000000
2915.884530	-0.087661	0.564170	0.038750	83.208832	125.564972	158.437653	-0.610737	0.000000	-1.924686	0.000000	0.000000	0.000000	0.037345	-0.028381	0.077031	0.000000	0.000000	2.000000	56.000000	0.000000
2915.887864	-0.087661	0.564170	0.038750	83.142876	124.946167	157.877335	-0.610737	0.000000	-1.924686	0.000000	0.000000	0.000000	0.037345	-0.028381	0.077031	0.000000	0.000000	2.000000	56.000000	0.000000
2915.891197	-0.087661	0.564170	0.038750	83.142876	124.946167	157.877335	-0.610737	0.000000	-1.924686	0.000000	0.000000	0.000000	0.037345	-0.028381	0.077031	0.000000	0.000000	2.000000	56.000000	0.000000
2915.894530	-0.087661	0.564170	0.038750	83.142876	124.946167	157.877335	-0.610737	0.000000	-1.924686	0.000000	0.000000	0.000000	0.037345	-0.028381	0.077031	0.000000	0.000000	2.000000	56.000000	0.000000
2915.897864	-0.087211	0.564009	0.039229	83.052200	124.120537	157.135391	-0.616961	0.000000	-1.937524	0.000000	0.000000	0.000000	0.135004	-0.048343	0.143461	0.000000	0.000000	2.000000	56.000000	0.000000
2915.901197	-0.087211	0.564009	0.039229	83.052200	124.120537	157.135391	-0.616961	0.000000	-1.937524	0.000000	0.000000	0.000000	0.135004	-0.048343	0.143461	0.000000	0.000000	2.000000	56.000000	0.000000
2915.904530	-0.087211	0.564009	0.039229	83.052200	124.120537	157.135391	-0.616961	0.000000	-1.937524	0.000000	0.000000	0.000000	0.135004	-0.048343	0.143461	0.000000	0.000000	2.000000	56.000000	0.000000
2915.907864	-0.087211	0.564009	0.039229	82.946785	123.201462	156.311447	-0.639462	0.000000	-1.961434	0.000000	0.000000	0.000000	0.135004	-0.048343	0.143461	0.000000	0.000000	2.000000	56.000000	0.000000
2915.911197	-0.086913	0.563933	0.039469	82.946785	123.201462	156.311447	-0.639462	0.000000	-1.961434	0.000000	0.000000	0.000000	0.089421	-0.022788	0.071969	0.000000	0.000000	2.000000	56.000000	0.000000
2915.914530	-0.086913	0.563933	0.039469	82.946785	123.201462	156.311447	-0.639462	0.000000	-1.961434	0.000000	0.000000	0.000000	0.089421	-0.022788	0.071969	0.000000	0.000000	2.000000	56.000000	0.000000
2915.917864	-0.086913	0.563933	0.039469	82.831436	122.277344	155.487503	-0.654365	0.000000	-1.973429	0.000000	0.000000	0.000000	0.089421	-0.022788	0.071969	0.000000	0.000000	2.000000	56.000000	0.000000
2915.921197	-0.086913	0.563933	0.039469	82.831436	122.277344	155.487503	-0.654365	0.000000	-1.973429	0.000000	0.000000	0.000000	0.089421	-0.022788	0.071969	0.000000	0.000000	2.000000	56.000000	0.000000
2915.924530	-0.086560	0.563849	0.039677	82.831436	122.277344	155.487503	-0.654365	0.000000	-1.973429	0.000000	0.000000	0.000000	0.105740	-0.025367	0.062443	0.000000	0.000000	2.000000	56.000000	0.000000
2915.927864	-0.086560	0.563849	0.039677	82.715652	121.397301	154.700745	-0.654365	0.000000	-1.973429	0.000000	0.000000	0.000000	0.105740	-0.025367	0.062443	0.000000	0.000000	2.000000	56.000000	0.000000
2915.931197	-0.086560	0.563849	0.039677	82.715652	121.397301	154.700745	-0.654365	0.000000	-1.973429	0.000000	0.000000	0.000000	0.105740	-0.025367	0.062443	0.000000	0.000000	2.000000	56.000000	0.000000
2915.934530	-0.086560	0.563849	0.039677	82.715652	121.397301	154.700745	-0.654365	0.000000	-1.973429	0.000000	0.000000	0.000000	0.105740	-0.025367	0.062443	0.000000	0.000000	2.000000	56.000000	0.000000
2915.937864	-0.085806	0.563606	0.040095	82.615891	120.750397	154.121399	-0.671989	0.000000	-1.983837	0.000000	0.000000	0.000000	0.226174	-0.072760	0.125416	0.000000	0.000000	2.000000	56.000000	0.000000
2915.941197	-0.085806	0.563606	0.040095	82.615891	120.750397	154.121399	-0.671989	0.000000	-1.983837	0.000000	0.000000	0.000000	-0.000001	-0.000000	-0.000000	0.000000	0.000000	2.000000	56.000000	0.000000
2915.944530	-0.085806	0.563606	0.040095	82.615891	120.750397	154.121399	-0.671989	0.000000	-1.983837	0.000000	0.000000	0.000000	-0.000001	-0.000000	-0.000000	0.000000	0.000000	2.000000	56.000000	0.000000
2915.947864	-0.085806	0.563606	0.040095	82.539444	120.372742	153.777939	-0.709684	0.000000	-2.004739	0.000000	0.000000	0.000000	-0.000001	-0.000000	-0.000000	0.000000	0.000000	2.000000	56.000000	0.000000
2915.951197	-0.085806	0.563606	0.040095	82.539444	120.372742	153.777939	-0.709684	0.000000	-2.004739	0.000000	0.000000	0.000000	-0.000001	-0.000000	-0.000000	0.000000	0.000000	2.000000	56.000000	0.000000
2915.954530	-0.085418	0.563449	0.040238	82.539444	120.372742	153.777939	-0.709684	0.000000	-2.004739	0.000000	0.000000	0.000000	0.116580	-0.047077	0.042964	0.000000	0.000000	2.000000	56.000000	0.000000
2915.957864	-0.085418	0.563449	0.040238	82.500481	120.322609	153.714676	-0.709684	0.000000	-2.004739	0.000000	0.000000	0.000000	0.116580	-0.047077	0.042964	0.000000	0.000000	2.000000	56.000000	0.000000
2915.961197	-0.085418	0.563449	0.040238	82.500481	120.322609	153.714676	-0.709684	0.000000	-2.004739	0.000000	0.000000	0.000000	0.116580	-0.047077	0.042964	0.000000	0.000000	2.000000	56.000000	0.000000
2915.964530	-0.085418	0.563449	0.040238	82.500481	120.322609	153.714676	-0.709684	0.000000	-2.004739	0.000000	0.000000	0.000000	0.116580	-0.047077	0.042964	0.000000	0.000000	2.000000	56.000000	0.000000
2915.967864	-0.084608	0.563081	0.040476	82.483055	120.507118	153.853043	-0.729114	0.000000	-2.011900	0.000000	0.000000	0.000000	0.243025	-0.110408	0.071474	0.000000	0.000000	2.000000	56.000000	0.000000
2915.971197	-0.084608	0.563081	0.040476	82.483055	120.507118	153.853043	-0.729114	0.000000	-2.011900	0.000000	0.000000	0.000000	0.000001	-0.000008	-0.000001	0.000000	0.000000	2.000000	56.000000	0.000000
2915.974530	-0.084608	0.563081	0.040476	82.483055	120.507118	153.853043	-0.729114	0.000000	-2.011900	0.000000	0.000000	0.000000	0.000001	-0.000008	-0.000001	0.000000	0.000000	2.000000	56.000000	0.000000
2915.977864	-0.084608	0.563081	0.040476	82.470947	120.664719	153.962601	-0.769618	0.000000	-2.023812	0.000000	0.000000	0.000000	0.000001	-0.000008	-0.000001	0.000000	0.000000	2.000000	56.000000	0.000000
2915.981197	-0.084608	0.563081	0.040476	82.470947	120.664719	153.962601	-0.769618	0.000000	-2.023812	0.000000	0.000000	0.000000	0.000001	-0.000008	-0.000001	0.000000	0.000000	2.000000	56.000000	0.000000
2915.984530	-0.084181	0.562907	0.040543	82.470947	120.664719	153.962601	-0.769618	0.000000	-2.023812	0.000000	0.000000	0.000000	0.127868	-0.052193	0.019949	0.000000	0.000000	2.000000	56.000000	0.000000
2915.987864	-0.084181	0.562907	0.040543	82.454758	120.860634	154.108109	-0.769618	0.000000	-2.023812	0.000000	0.000000	0.000000	0.127868	-0.052193	0.019949	0.000000	0.000000	2.000000	56.000000	0.000000
2915.991197	-0.084181	0.562907	0.040543	82.454758	120.860634	154.108109	-0.769618	0.000000	-2.023812	0.000000	0.000000	0.000000	0.127868	-0.052193	0.019949	0.000000	0.000000	2.000000	56.000000	0.000000
2915.994530	-0.084181	0.562907	0.040543	82.454758	120.860634	154.108109	-0.769618	0.000000	-2.023812	0.000000	0.000000	0.000000	0.127868	-0.052193	0.019949	0.000000	0.000000	2.000000	56.000000	0.000000
2915.997864	-0.083220	0.562570	0.040605	82.440544	121.043480	154.234940	-0.790930	0.000000	-2.027137	0.000000	0.000000	0.000000	0.288428	-0.101126	0.018656	0.000000	0.000000	2.000000	56.000000	0.000000
2916.001197	-0.083220	0.562570	0.040605	82.440544	121.043480	154.234940	-0.790930	0.000000	-2.027137	0.000000	0.000000	0.000000	-0.000001	-0.000007	0.000000	0.000000	0.000000	2.000000	56.000000	0.000000
2916.004530	-0.083220	0.562570	0.040605	82.440544	121.043480	154.234940	-0.790930	0.000000	-2.027137	0.000000	0.000000	0.000000	-0.000001	-0.000007	0.000000	0.000000	0.000000	2.000000	56.000000	0.000000
2916.007864	-0.083220	0.562570	0.040605	82.424202	121.240913	154.379227	-0.839001	0.000000	-2.030246	0.000000	0.000000	0.000000	-0.000001	-0.000007	0.000000	0.000000	0.000000	2.000000	56.000000	0.000000
2916.011197	-0.083220	0.562570	0.040605	82.424202	121.240913	154.379227	-0.839001	0.000000	-2.030246	0.000000	0.000000	0.000000	-0.000001	-0.000007	0.000000	0.000000	0.000000	2.000000	56.000000	0.000000
2916.014530	-0.082732	0.562407	0.040593	82.424202	121.240913	154.379227	-0.839001	0.000000	-2.030246	0.000000	0.000000	0.000000	0.146339	-0.048951	-0.003711	0.000000	0.000000	2.000000	56.000000	0.000000
2916.017864	-0.082732	0.562407	0.040593	82.405830	121.452843	154.540894	-0.839001	0.000000	-2.030246	0.000000	0.000000	0.000000	0.146339	-0.048951	-0.003711	0.000000	0.000000	2.000000	56.000000	0.000000
2916.021197	-0.082262	0.562236	0.040536	82.405830	121.452843	154.540894	-0.839001	0.000000	-2.030246	0.000000	0.000000	0.000000	0.141202	-0.051426	-0.017003	0.000000	0.000000	2.000000	56.000000	0.000000
2916.024530	-0.082262	0.562236	0.040536	82.405830	121.452843	154.540894	-0.839001	0.000000	-2.030246	0.000000	0.000000	0.000000	0.141202	-0.051426	-0.017003	0.000000	0.000000	2.000000	56.000000	0.000000
2916.027864	-0.082262	0.562236	0.040536	82.387383	121.658524	154.701767	-0.886925	0.000000	-2.026794	0.000000	0.000000	0.000000	0.141202	-0.051426	-0.017003	0.000000	0.000000	2.000000	56.000000	0.000000
2916.031197	-0.082262	0.562236	0.040536	82.387383	121.658524	154.701767	-0.886925	0.000000	-2.026794	0.000000	0.000000	0.000000	0.141202	-0.051426	-0.017003	0.000000	0.000000	2.000000	56.000000	0.000000
2916.034530	-0.081835	0.562074	0.040448	82.387383	121.658524	154.701767	-0.886925	0.000000	-2.026794	0.000000	0.000000	0.000000	0.128100	-0.048559	-0.026321	0.000000	0.000000	2.000000	56.000000	0.000000
2916.037864	-0.081835	0.562074	0.040448	82.366806	121.875603	154.879608	-0.886925	0.000000	-2.026794	0.000000	0.000000	0.000000	0.128100	-0.048559	-0.026321	0.000000	0.000000	2.000000	56.000000	0.000000
2916.041197	-0.081835	0.562074	0.040448	82.366806	121.875603	154.879608	-0.886925	0.000000	-2.026794	0.000000	0.000000	0.000000	0.128100	-0.048559	-0.026321	0.000000	0.000000	2.000000	56.000000	0.000000
2916.044530	-0.081835	0.562074	0.040448	82.366806	121.875603	154.879608	-0.886925	0.000000	-2.026794	0.000000	0.000000	0.000000	0.128100	-0.048559	-0.026321	0.000000	0.000000	2.000000	56.000000	0.000000
2916.047864	-0.081158	0.561706	0.040166	82.344093	122.101082	155.074158	-0.908275	0.000000	-2.022407	0.000000	0.000000	0.000000	0.202997	-0.110314	-0.084525	0.000000	0.000000	2.000000	56.000000	0.000000
2916.051197	-0.081158	0.561706	0.040166	82.344093	122.101082	155.074158	-0.908275	0.000000	-2.022407	0.000000	0.000000	0.000000	0.000001	-0.000004	0.000000	0.000000	0.000000	2.000000	56.000000	0.000000
2916.054530	-0.081158	0.561706	0.040166	82.344093	122.101082	155.074158	-0.908275	0.000000	-2.022407	0.000000	0.000000	0.000000	0.000001	-0.000004	0.000000	0.000000	0.000000	2.000000	56.000000	0.000000
2916.057864	-0.081158	0.561706	0.040166	82.321259	122.317146	155.267502	-0.942108	0.000000	-2.008320	0.000000	0.000000	0.000000	0.000001	-0.000004	0.000000	0.000000	0.000000	2.000000	56.000000	0.000000
2916.061197	-0.081158	0.561706	0.040166	82.321259	122.317146	155.267502	-0.942108	0.000000	-2.008320	0.000000	0.000000	0.000000	0.000001	-0.000004	0.000000	0.000000	0.000000	2.000000	56.000000	0.000000
2916.064530	-0.080907	0.561528	0.039967	82.321259	122.317146	155.267502	-0.942108	0.000000	-2.008320	0.000000	0.000000	0.000000	0.075177	-0.053507	-0.059839	0.000000	0.000000	2.000000	56.000000	0.000000
2916.067864	-0.080907	0.561528	0.039967	82.300484	122.506737	155.442337	-0.942108	0.000000	-2.008320	0.000000	0.000000	0.000000	0.075177	-0.053507	-0.059839	0.000000	0.000000	2.000000	56.000000	0.000000
2916.071197	-0.080907	0.561528	0.039967	82.300484	122.506737	155.442337	-0.942108	0.000000	-2.008320	0.000000	0.000000	0.000000	0.075177	-0.053507	-0.059839	0.000000	0.000000	2.000000	56.000000	0.000000
2916.074530	-0.080907	0.561528	0.039967	82.300484	122.506737	155.442337	-0.942108	0.000000	-2.008320	0.000000	0.000000	0.000000	0.075177	-0.053507	-0.059839	0.000000	0.000000	2.000000	56.000000	0.000000
2916.077864	-0.080614	0.561208	0.039505	82.277527	122.707108	155.633560	-0.954637	0.000000	-1.998347	0.000000	0.000000	0.000000	0.087920	-0.095789	-0.138728	0.000000	0.000000	2.000000	56.000000	0.000000
2916.081197	-0.080614	0.561208	0.039505	82.277527	122.707108	155.633560	-0.954637	0.000000	-1.998347	0.000000	0.000000	0.000000	0.087920	-0.095789	-0.138728	0.000000	0.000000	2.000000	56.000000	0.000000
2916.084530	-0.080614	0.561208	0.039505	82.277527	122.707108	155.633560	-0.954637	0.000000	-1.998347	0.000000	0.000000	0.000000	0.087920	-0.095789	-0.138728	0.000000	0.000000	2.000000	56.000000	0.000000
2916.087864	-0.080614	0.561208	0.039505	82.258659	122.864029	155.789169	-0.969291	0.000000	-1.975225	0.000000	0.000000	0.000000	0.087920	-0.095789	-0.138728	0.000000	0.000000	2.000000	56.000000	0.000000
2916.091197	-0.080547	0.561095	0.039240	82.258659	122.864029	155.789169	-0.969291	0.000000	-1.975225	0.000000	0.000000	0.000000	0.020139	-0.034056	-0.079383	0.000000	0.000000	2.000000	56.000000	0.000000
2916.094530	-0.080547	0.561095	0.039240	82.258659	122.864029	155.789169	-0.969291	0.000000	-1.975225	0.000000	0.000000	0.000000	0.020139	-0.034056	-0.079383	0.000000	0.000000	2.000000	56.000000	0.000000
2916.097864	-0.080547	0.561095	0.039240	82.239418	122.980812	155.910294	-0.972647	0.000000	-1.961995	0.000000	0.000000	0.000000	0.020139	-0.034056	-0.079383	0.000000	0.000000	2.000000	56.000000	0.000000
2916.101197	-0.080547	0.561095	0.039240	82.239418	122.980812	155.910294	-0.972647	0.000000	-1.961995	0.000000	0.000000	0.000000	0.020139	-0.034056	-0.079383	0.000000	0.000000	2.000000	56.000000	0.000000
2916.104530	-0.080506	0.560999	0.038989	82.239418	122.980812	155.910294	-0.972647	0.000000	-1.961995	0.000000	0.000000	0.000000	0.012233	-0.028648	-0.075403	0.000000	0.000000	2.000000	56.000000	0.000000
2916.107864	-0.080506	0.560999	0.038989	82.215179	123.057907	155.997879	-0.972647	0.000000	-1.961995	0.000000	0.000000	0.000000	0.012233	-0.028648	-0.075403	0.000000	0.000000	2.000000	56.000000	0.000000
2916.111197	-0.080506	0.560999	0.038989	82.215179	123.057907	155.997879	-0.972647	0.000000	-1.961995	0.000000	0.000000	0.000000	0.012233	-0.028648	-0.075403	0.000000	0.000000	2.000000	56.000000	0.000000
2916.114530	-0.080506	0.560999	0.038989	82.215179	123.057907	155.997879	-0.972647	0.000000	-1.961995	0.000000	0.000000	0.000000	0.012233	-0.028648	-0.075403	0.000000	0.000000	2.000000	56.000000	0.000000
2916.117864	-0.080434	0.560835	0.038543	82.184448	123.049301	156.010391	-0.974686	0.000000	-1.949428	0.000000	0.000000	0.000000	0.021696	-0.049440	-0.133719	0.000000	0.000000	2.000000	56.000000	0.000000
2916.121197	-0.080434	0.560835	0.038543	82.184448	123.049301	156.010391	-0.974686	0.000000	-1.949428	0.000000	0.000000	0.000000	0.021696	-0.049440	-0.133719	0.000000	0.000000	2.000000	56.000000	0.000000
2916.124530	-0.080434	0.560835	0.038543	82.184448	123.049301	156.010391	-0.974686	0.000000	-1.949428	0.000000	0.000000	0.000000	0.021696	-0.049440	-0.133719	0.000000	0.000000	2.000000	56.000000	0.000000
2916.127864	-0.080434	0.560835	0.038543	82.156799	122.994690	155.980820	-0.978302	0.000000	-1.927141	0.000000	0.000000	0.000000	0.021696	-0.049440	-0.133719	0.000000	0.000000	2.000000	56.000000	0.000000
2916.131197	-0.080429	0.560783	0.038362	82.156799	122.994690	155.980820	-0.978302	0.000000	-1.927141	0.000000	0.000000	0.000000	0.001565	-0.015397	-0.054289	0.000000	0.000000	2.000000	56.000000	0.000000
2916.134530	-0.080429	0.560783	0.038362	82.156799	122.994690	155.980820	-0.978302	0.000000	-1.927141	0.000000	0.000000	0.000000	0.001565	-0.015397	-0.054289	0.000000	0.000000	2.000000	56.000000	0.000000
2916.137864	-0.080429	0.560783	0.038362	82.143425	123.020340	156.016022	-0.978563	0.000000	-1.918093	0.000000	0.000000	0.000000	0.001565	-0.015397	-0.054289	0.000000	0.000000	2.000000	56.000000	0.000000
2916.141197	-0.080454	0.560740	0.038217	82.143425	123.020340	156.016022	-0.978563	0.000000	-1.918093	0.000000	0.000000	0.000000	-0.007432	-0.012892	-0.043446	0.000000	0.000000	2.000000	56.000000	0.000000
2916.144530	-0.080454	0.560740	0.038217	82.143425	123.020340	156.016022	-0.978563	0.000000	-1.918093	0.000000	0.000000	0.000000	-0.007432	-0.012892	-0.043446	0.000000	0.000000	2.000000	56.000000	0.000000
2916.147864	-0.080454	0.560740	0.038217	82.137131	123.062553	156.066864	-0.977324	0.000000	-1.910852	0.000000	0.000000	0.000000	-0.007432	-0.012892	-0.043446	0.000000	0.000000	2.000000	56.000000	0.000000
2916.151197	-0.080454	0.560740	0.038217	82.137131	123.062553	156.066864	-0.977324	0.000000	-1.910852	0.000000	0.000000	0.000000	-0.007432	-0.012892	-0.043446	0.000000	0.000000	2.000000	56.000000	0.000000
2916.154530	-0.080508	0.560706	0.038108	82.137131	123.062553	156.066864	-0.977324	0.000000	-1.910852	0.000000	0.000000	0.000000	-0.016424	-0.010382	-0.032599	0.000000	0.000000	2.000000	56.000000	0.000000
2916.157864	-0.080508	0.560706	0.038108	82.132912	123.085175	156.100662	-0.977324	0.000000	-1.910852	0.000000	0.000000	0.000000	-0.016424	-0.010382	-0.032599	0.000000	0.000000	2.000000	56.000000	0.000000
2916.161197	-0.080508	0.560706	0.038108	82.132912	123.085175	156.100662	-0.977324	0.000000	-1.910852	0.000000	0.000000	0.000000	-0.016424	-0.010382	-0.032599	0.000000	0.000000	2.000000	56.000000	0.000000
2916.164530	-0.080508	0.560706	0.038108	82.132912	123.085175	156.100662	-0.977324	0.000000	-1.910852	0.000000	0.000000	0.000000	-0.016424	-0.010382	-0.032599	0.000000	0.000000	2.000000	56.000000	0.000000
2916.167864	-0.080714	0.560682	0.037887	82.128693	123.102348	156.134491	-0.974587	0.000000	-1.905419	0.000000	0.000000	0.000000	-0.061595	-0.007152	-0.066316	0.000000	0.000000	2.000000	56.000000	0.000000
2916.171197	-0.080714	0.560682	0.037887	82.128693	123.102348	156.134491	-0.974587	0.000000	-1.905419	0.000000	0.000000	0.000000	-0.061595	-0.007152	-0.066316	0.000000	0.000000	2.000000	56.000000	0.000000
2916.174530	-0.080714	0.560682	0.037887	82.128693	123.102348	156.134491	-0.974587	0.000000	-1.905419	0.000000	0.000000	0.000000	-0.061595	-0.007152	-0.066316	0.000000	0.000000	2.000000	56.000000	0.000000
2916.177864	-0.080714	0.560682	0.037887	82.128723	123.083305	156.134476	-0.964321	0.000000	-1.894366	0.000000	0.000000	0.000000	-0.061595	-0.007152	-0.066316	0.000000	0.000000	2.000000	56.000000	0.000000
2916.181197	-0.080863	0.560720	0.037769	82.128723	123.083305	156.134476	-0.964321	0.000000	-1.894366	0.000000	0.000000	0.000000	-0.044884	0.011408	-0.035402	0.000000	0.000000	2.000000	56.000000	0.000000
2916.184530	-0.080863	0.560720	0.037769	82.128723	123.083305	156.134476	-0.964321	0.000000	-1.894366	0.000000	0.000000	0.000000	-0.044884	0.011408	-0.035402	0.000000	0.000000	2.000000	56.000000	0.000000
2916.187864	-0.080863	0.560720	0.037769	82.128670	123.058792	156.134445	-0.956840	0.000000	-1.888466	0.000000	0.000000	0.000000	-0.044884	0.011408	-0.035402	0.000000	0.000000	2.000000	56.000000	0.000000
2916.191197	-0.080863	0.560720	0.037769	82.128670	123.058792	156.134445	-0.956840	0.000000	-1.888466	0.000000	0.000000	0.000000	-0.044884	0.011408	-0.035402	0.000000	0.000000	2.000000	56.000000	0.000000
2916.194530	-0.081036	0.560758	0.037647	82.128670	123.058792	156.134445	-0.956840	0.000000	-1.888466	0.000000	0.000000	0.000000	-0.051910	0.011426	-0.036573	0.000000	0.000000	2.000000	56.000000	0.000000
2916.197864	-0.081036	0.560758	0.037647	82.130791	123.017586	156.117554	-0.956840	0.000000	-1.888466	0.000000	0.000000	0.000000	-0.051910	0.011426	-0.036573	0.000000	0.000000	2.000000	56.000000	0.000000
2916.201197	-0.081255	0.560823	0.037512	82.130791	123.017586	156.117554	-0.956840	0.000000	-1.888466	0.000000	0.000000	0.000000	-0.065700	0.019628	-0.040582	0.000000	0.000000	2.000000	56.000000	0.000000
2916.204530	-0.081255	0.560823	0.037512	82.130791	123.017586	156.117554	-0.956840	0.000000	-1.888466	0.000000	0.000000	0.000000	-0.065700	0.019628	-0.040582	0.000000	0.000000	2.000000	56.000000	0.000000
2916.207864	-0.081255	0.560823	0.037512	82.135010	122.954155	156.083740	-0.937239	0.000000	-1.875607	0.000000	0.000000	0.000000	-0.065700	0.019628	-0.040582	0.000000	0.000000	2.000000	56.000000	0.000000
2916.211197	-0.081255	0.560823	0.037512	82.135010	122.954155	156.083740	-0.937239	0.000000	-1.875607	0.000000	0.000000	0.000000	-0.065700	0.019628	-0.040582	0.000000	0.000000	2.000000	56.000000	0.000000
2916.214530	-0.081497	0.560916	0.037367	82.135010	122.954155	156.083740	-0.937239	0.000000	-1.875607	0.000000	0.000000	0.000000	-0.072432	0.027827	-0.043452	0.000000	0.000000	2.000000	56.000000	0.000000
2916.217864	-0.081497	0.560916	0.037367	82.141350	122.873947	156.032974	-0.937239	0.000000	-1.875607	0.000000	0.000000	0.000000	-0.072432	0.027827	-0.043452	0.000000	0.000000	2.000000	56.000000	0.000000
2916.221197	-0.081497	0.560916	0.037367	82.141350	122.873947	156.032974	-0.937239	0.000000	-1.875607	0.000000	0.000000	0.000000	-0.072432	0.027827	-0.043452	0.000000	0.000000	2.000000	56.000000	0.000000
2916.224530	-0.081497	0.560916	0.037367	82.141350	122.873947	156.032974	-0.937239	0.000000	-1.875607	0.000000	0.000000	0.000000	-0.072432	0.027827	-0.043452	0.000000	0.000000	2.000000	56.000000	0.000000
2916.227864	-0.081981	0.561147	0.037089	82.147667	122.793686	155.982132	-0.925167	0.000000	-1.868365	0.000000	0.000000	0.000000	-0.145325	0.069217	-0.083554	0.000000	0.000000	2.000000	56.000000	0.000000
2916.231197	-0.081981	0.561147	0.037089	82.147667	122.793686	155.982132	-0.925167	0.000000	-1.868365	0.000000	0.000000	0.000000	-0.145325	0.069217	-0.083554	0.000000	0.000000	2.000000	56.000000	0.000000
2916.234530	-0.081981	0.561147	0.037089	82.147667	122.793686	155.982132	-0.925167	0.000000	-1.868365	0.000000	0.000000	0.000000	-0.145325	0.069217	-0.083554	0.000000	0.000000	2.000000	56.000000	0.000000
2916.237864	-0.081981	0.561147	0.037089	82.157303	122.706085	155.922287	-0.900946	0.000000	-1.854439	0.000000	0.000000	0.000000	-0.145325	0.069217	-0.083554	0.000000	0.000000	2.000000	56.000000	0.000000
2916.241197	-0.082228	0.561275	0.036978	82.157303	122.706085	155.922287	-0.900946	0.000000	-1.854439	0.000000	0.000000	0.000000	-0.074032	0.038524	-0.033266	0.000000	0.000000	2.000000	56.000000	0.000000
2916.244530	-0.082228	0.561275	0.036978	82.157303	122.706085	155.922287	-0.900946	0.000000	-1.854439	0.000000	0.000000	0.000000	-0.074032	0.038524	-0.033266	0.000000	0.000000	2.000000	56.000000	0.000000
2916.247864	-0.082228	0.561275	0.036978	82.167770	122.594559	155.837173	-0.888608	0.000000	-1.848895	0.000000	0.000000	0.000000	-0.074032	0.038524	-0.033266	0.000000	0.000000	2.000000	56.000000	0.000000
2916.251197	-0.082228	0.561275	0.036978	82.167770	122.594559	155.837173	-0.888608	0.000000	-1.848895	0.000000	0.000000	0.000000	-0.074032	0.038524	-0.033266	0.000000	0.000000	2.000000	56.000000	0.000000
2916.254530	-0.082454	0.561422	0.036888	82.167770	122.594559	155.837173	-0.888608	0.000000	-1.848895	0.000000	0.000000	0.000000	-0.067828	0.043897	-0.026984	0.000000	0.000000	2.000000	56.000000	0.000000
2916.257864	-0.082454	0.561422	0.036888	82.176170	122.494293	155.768906	-0.888608	0.000000	-1.848895	0.000000	0.000000	0.000000	-0.067828	0.043897	-0.026984	0.000000	0.000000	2.000000	56.000000	0.000000
2916.261197	-0.082454	0.561422	0.036888	82.176170	122.494293	155.768906	-0.888608	0.000000	-1.848895	0.000000	0.000000	0.000000	-0.067828	0.043897	-0.026984	0.000000	0.000000	2.000000	56.000000	0.000000
2916.264530	-0.082454	0.561422	0.036888	82.176170	122.494293	155.768906	-0.888608	0.000000	-1.848895	0.000000	0.000000	0.000000	-0.067828	0.043897	-0.026984	0.000000	0.000000	2.000000	56.000000	0.000000
2916.267864	-0.082989	0.561658	0.036770	82.186638	122.379601	155.683334	-0.877303	0.000000	-1.844397	0.000000	0.000000	0.000000	-0.160416	0.071043	-0.035434	0.000000	0.000000	2.000000	56.000000	0.000000
2916.271197	-0.082989	0.561658	0.036770	82.186638	122.379601	155.683334	-0.877303	0.000000	-1.844397	0.000000	0.000000	0.000000	-0.160416	0.071043	-0.035434	0.000000	0.000000	2.000000	56.000000	0.000000
2916.274530	-0.082989	0.561658	0.036770	82.186638	122.379601	155.683334	-0.877303	0.000000	-1.844397	0.000000	0.000000	0.000000	-0.160416	0.071043	-0.035434	0.000000	0.000000	2.000000	56.000000	0.000000
2916.277864	-0.082989	0.561658	0.036770	82.197044	122.264732	155.597565	-0.850567	0.000000	-1.838491	0.000000	0.000000	0.000000	-0.160416	0.071043	-0.035434	0.000000	0.000000	2.000000	56.000000	0.000000
2916.281197	-0.083273	0.561776	0.036740	82.197044	122.264732	155.597565	-0.850567	0.000000	-1.838491	0.000000	0.000000	0.000000	-0.085292	0.035377	-0.008972	0.000000	0.000000	2.000000	56.000000	0.000000
2916.284530	-0.083273	0.561776	0.036740	82.197044	122.264732	155.597565	-0.850567	0.000000	-1.838491	0.000000	0.000000	0.000000	-0.085292	0.035377	-0.008972	0.000000	0.000000	2.000000	56.000000	0.000000
2916.287864	-0.083273	0.561776	0.036740	82.207489	122.146843	155.511536	-0.836351	0.000000	-1.836996	0.000000	0.000000	0.000000	-0.085292	0.035377	-0.008972	0.000000	0.000000	2.000000	56.000000	0.000000
2916.291197	-0.083273	0.561776	0.036740	82.207489	122.146843	155.511536	-0.836351	0.000000	-1.836996	0.000000	0.000000	0.000000	-0.085292	0.035377	-0.008972	0.000000	0.000000	2.000000	56.000000	0.000000
2916.294530	-0.083538	0.561885	0.036737	82.207489	122.146843	155.511536	-0.836351	0.000000	-1.836996	0.000000	0.000000	0.000000	-0.079413	0.032563	-0.001003	0.000000	0.000000	2.000000	56.000000	0.000000
2916.297864	-0.083538	0.561885	0.036737	82.219131	122.041176	155.433441	-0.836351	0.000000	-1.836996	0.000000	0.000000	0.000000	-0.079413	0.032563	-0.001003	0.000000	0.000000	2.000000	56.000000	0.000000
2916.301197	-0.083538	0.561885	0.036737	82.219131	122.041176	155.433441	-0.836351	0.000000	-1.836996	0.000000	0.000000	0.000000	-0.079413	0.032563	-0.001003	0.000000	0.000000	2.000000	56.000000	0.000000
2916.304530	-0.083538	0.561885	0.036737	82.219131	122.041176	155.433441	-0.836351	0.000000	-1.836996	0.000000	0.000000	0.000000	-0.079413	0.032563	-0.001003	0.000000	0.000000	2.000000	56.000000	0.000000
2916.307864	-0.084045	0.562074	0.036739	82.225372	121.962608	155.381607	-0.823116	0.000000	-1.836829	0.000000	0.000000	0.000000	-0.152092	0.056892	0.000737	0.000000	0.000000	2.000000	56.000000	0.000000
2916.311197	-0.084045	0.562074	0.036739	82.225372	121.962608	155.381607	-0.823116	0.000000	-1.836829	0.000000	0.000000	0.000000	-0.152092	0.056892	0.000737	0.000000	0.000000	2.000000	56.000000	0.000000
2916.314530	-0.084045	0.562074	0.036739	82.225372	121.962608	155.381607	-0.823116	0.000000	-1.836829	0.000000	0.000000	0.000000	-0.152092	0.056892	0.000737	0.000000	0.000000	2.000000	56.000000	0.000000
2916.317864	-0.084045	0.562074	0.036739	82.231606	121.886650	155.329651	-0.797767	0.000000	-1.836952	0.000000	0.000000	0.000000	-0.152092	0.056892	0.000737	0.000000	0.000000	2.000000	56.000000	0.000000
2916.321197	-0.084264	0.562128	0.036755	82.231606	121.886650	155.329651	-0.797767	0.000000	-1.836952	0.000000	0.000000	0.000000	-0.065935	0.016125	0.004644	0.000000	0.000000	2.000000	56.000000	0.000000
2916.324530	-0.084264	0.562128	0.036755	82.231606	121.886650	155.329651	-0.797767	0.000000	-1.836952	0.000000	0.000000	0.000000	-0.065935	0.016125	0.004644	0.000000	0.000000	2.000000	56.000000	0.000000
2916.327864	-0.084264	0.562128	0.036755	82.237846	121.810646	155.277634	-0.786778	0.000000	-1.837726	0.000000	0.000000	0.000000	-0.065935	0.016125	0.004644	0.000000	0.000000	2.000000	56.000000	0.000000
2916.331197	-0.084264	0.562128	0.036755	82.237846	121.810646	155.277634	-0.786778	0.000000	-1.837726	0.000000	0.000000	0.000000	-0.065935	0.016125	0.004644	0.000000	0.000000	2.000000	56.000000	0.000000
2916.334530	-0.084485	0.562155	0.036776	82.237846	121.810646	155.277634	-0.786778	0.000000	-1.837726	0.000000	0.000000	0.000000	-0.066236	0.007925	0.006308	0.000000	0.000000	2.000000	56.000000	0.000000
2916.337864	-0.084485	0.562155	0.036776	82.239944	121.771713	155.260300	-0.786778	0.000000	-1.837726	0.000000	0.000000	0.000000	-0.066236	0.007925	0.006308	0.000000	0.000000	2.000000	56.000000	0.000000
2916.341197	-0.084485	0.562155	0.036776	82.239944	121.771713	155.260300	-0.786778	0.000000	-1.837726	0.000000	0.000000	0.000000	-0.066236	0.007925	0.006308	0.000000	0.000000	2.000000	56.000000	0.000000
2916.344530	-0.084485	0.562155	0.036776	82.239944	121.771713	155.260300	-0.786778	0.000000	-1.837726	0.000000	0.000000	0.000000	-0.066236	0.007925	0.006308	0.000000	0.000000	2.000000	56.000000	0.000000
2916.347864	-0.084856	0.562135	0.036824	82.239922	121.752602	155.260254	-0.775738	0.000000	-1.838777	0.000000	0.000000	0.000000	-0.111091	-0.005966	0.014401	0.000000	0.000000	2.000000	56.000000	0.000000
2916.351197	-0.084856	0.562135	0.036824	82.239922	121.752602	155.260254	-0.775738	0.000000	-1.838777	0.000000	0.000000	0.000000	-0.111091	-0.005966	0.014401	0.000000	0.000000	2.000000	56.000000	0.000000
2916.354530	-0.084856	0.562135	0.036824	82.239922	121.752602	155.260254	-0.775738	0.000000	-1.838777	0.000000	0.000000	0.000000	-0.111091	-0.005966	0.014401	0.000000	0.000000	2.000000	56.000000	0.000000
2916.357864	-0.084856	0.562135	0.036824	82.239922	121.736305	155.260284	-0.757223	0.000000	-1.841177	0.000000	0.000000	0.000000	-0.111091	-0.005966	0.014401	0.000000	0.000000	2.000000	56.000000	0.000000
2916.361197	-0.085004	0.562116	0.036845	82.239922	121.736305	155.260284	-0.757223	0.000000	-1.841177	0.000000	0.000000	0.000000	-0.044564	-0.005670	0.006414	0.000000	0.000000	2.000000	56.000000	0.000000
2916.364530	-0.085004	0.562116	0.036845	82.239922	121.736305	155.260284	-0.757223	0.000000	-1.841177	0.000000	0.000000	0.000000	-0.044564	-0.005670	0.006414	0.000000	0.000000	2.000000	56.000000	0.000000
2916.367864	-0.085004	0.562116	0.036845	82.237846	121.737167	155.277618	-0.749796	0.000000	-1.842246	0.000000	0.000000	0.000000	-0.044564	-0.005670	0.006414	0.000000	0.000000	2.000000	56.000000	0.000000
2916.371197	-0.085004	0.562116	0.036845	82.237846	121.737167	155.277618	-0.749796	0.000000	-1.842246	0.000000	0.000000	0.000000	-0.044564	-0.005670	0.006414	0.000000	0.000000	2.000000	56.000000	0.000000
2916.374530	-0.085150	0.562079	0.036849	82.237846	121.737167	155.277618	-0.749796	0.000000	-1.842246	0.000000	0.000000	0.000000	-0.043681	-0.011043	0.001260	0.000000	0.000000	2.000000	56.000000	0.000000
2916.377864	-0.085150	0.562079	0.036849	82.235779	121.740799	155.294998	-0.749796	0.000000	-1.842246	0.000000	0.000000	0.000000	-0.043681	-0.011043	0.001260	0.000000	0.000000	2.000000	56.000000	0.000000
2916.381197	-0.085150	0.562079	0.036849	82.235779	121.740799	155.294998	-0.749796	0.000000	-1.842246	0.000000	0.000000	0.000000	-0.043681	-0.011043	0.001260	0.000000	0.000000	2.000000	56.000000	0.000000
2916.384530	-0.085150	0.562079	0.036849	82.235779	121.740799	155.294998	-0.749796	0.000000	-1.842246	0.000000	0.000000	0.000000	-0.043681	-0.011043	0.001260	0.000000	0.000000	2.000000	56.000000	0.000000
2916.387864	-0.085324	0.562005	0.036878	82.233727	121.752563	155.312347	-0.742515	0.000000	-1.842456	0.000000	0.000000	0.000000	-0.052194	-0.022111	0.008558	0.000000	0.000000	2.000000	56.000000	0.000000
2916.391197	-0.085324	0.562005	0.036878	82.233727	121.752563	155.312347	-0.742515	0.000000	-1.842456	0.000000	0.000000	0.000000	-0.000000	0.000008	0.000000	0.000000	0.000000	2.000000	56.000000	0.000000
2916.394530	-0.085324	0.562005	0.036878	82.233727	121.752563	155.312347	-0.742515	0.000000	-1.842456	0.000000	0.000000	0.000000	-0.000000	0.000008	0.000000	0.000000	0.000000	2.000000	56.000000	0.000000
2916.397864	-0.085324	0.562005	0.036878	82.233704	121.747086	155.312317	-0.733817	0.000000	-1.843883	0.000000	0.000000	0.000000	-0.000000	0.000008	0.000000	0.000000	0.000000	2.000000	56.000000	0.000000
2916.401197	-0.085324	0.562005	0.036878	82.233704	121.747086	155.312317	-0.733817	0.000000	-1.843883	0.000000	0.000000	0.000000	-0.000000	0.000008	0.000000	0.000000	0.000000	2.000000	56.000000	0.000000
2916.404530	-0.085355	0.561986	0.036919	82.233704	121.747086	155.312317	-0.733817	0.000000	-1.843883	0.000000	0.000000	0.000000	-0.009396	-0.005668	0.012451	0.000000	0.000000	2.000000	56.000000	0.000000
2916.407864	-0.085355	0.561986	0.036919	82.231659	121.761581	155.329681	-0.733817	0.000000	-1.843883	0.000000	0.000000	0.000000	-0.009396	-0.005668	0.012451	0.000000	0.000000	2.000000	56.000000	0.000000
2916.411197	-0.085355	0.561986	0.036919	82.231659	121.761581	155.329681	-0.733817	0.000000	-1.843883	0.000000	0.000000	0.000000	-0.009396	-0.005668	0.012451	0.000000	0.000000	2.000000	56.000000	0.000000
2916.414530	-0.085355	0.561986	0.036919	82.231659	121.761581	155.329681	-0.733817	0.000000	-1.843883	0.000000	0.000000	0.000000	-0.009396	-0.005668	0.012451	0.000000	0.000000	2.000000	56.000000	0.000000
2916.417864	-0.085392	0.561903	0.036995	82.229507	121.778671	155.346954	-0.732250	0.000000	-1.845958	0.000000	0.000000	0.000000	-0.011162	-0.024957	0.022666	0.000000	0.000000	2.000000	56.000000	0.000000
2916.421197	-0.085392	0.561903	0.036995	82.229507	121.778671	155.346954	-0.732250	0.000000	-1.845958	0.000000	0.000000	0.000000	-0.011162	-0.024957	0.022666	0.000000	0.000000	2.000000	56.000000	0.000000
2916.424530	-0.085392	0.561903	0.036995	82.229507	121.778671	155.346954	-0.732250	0.000000	-1.845958	0.000000	0.000000	0.000000	-0.011162	-0.024957	0.022666	0.000000	0.000000	2.000000	56.000000	0.000000
2916.427864	-0.085392	0.561903	0.036995	82.227470	121.798615	155.364304	-0.730390	0.000000	-1.849736	0.000000	0.000000	0.000000	-0.011162	-0.024957	0.022666	0.000000	0.000000	2.000000	56.000000	0.000000
2916.431197	-0.085375	0.561839	0.037033	82.227470	121.798615	155.364304	-0.730390	0.000000	-1.849736	0.000000	0.000000	0.000000	0.005274	-0.019276	0.011429	0.000000	0.000000	2.000000	56.000000	0.000000
2916.434530	-0.085375	0.561839	0.037033	82.227470	121.798615	155.364304	-0.730390	0.000000	-1.849736	0.000000	0.000000	0.000000	0.005274	-0.019276	0.011429	0.000000	0.000000	2.000000	56.000000	0.000000
2916.437864	-0.085375	0.561839	0.037033	82.224586	121.842545	155.407028	-0.731269	0.000000	-1.851640	0.000000	0.000000	0.000000	0.005274	-0.019276	0.011429	0.000000	0.000000	2.000000	56.000000	0.000000
2916.441197	-0.085375	0.561839	0.037033	82.224586	121.842545	155.407028	-0.731269	0.000000	-1.851640	0.000000	0.000000	0.000000	0.005274	-0.019276	0.011429	0.000000	0.000000	2.000000	56.000000	0.000000
2916.444530	-0.085383	0.561792	0.037084	82.224586	121.842545	155.407028	-0.731269	0.000000	-1.851640	0.000000	0.000000	0.000000	-0.002653	-0.013915	0.015354	0.000000	0.000000	2.000000	56.000000	0.000000
2916.447864	-0.085383	0.561792	0.037084	82.220398	121.876793	155.441605	-0.731269	0.000000	-1.851640	0.000000	0.000000	0.000000	-0.002653	-0.013915	0.015354	0.000000	0.000000	2.000000	56.000000	0.000000
2916.451197	-0.085383	0.561792	0.037084	82.220398	121.876793	155.441605	-0.731269	0.000000	-1.851640	0.000000	0.000000	0.000000	-0.002653	-0.013915	0.015354	0.000000	0.000000	2.000000	56.000000	0.000000
2916.454530	-0.085383	0.561792	0.037084	82.220398	121.876793	155.441605	-0.731269	0.000000	-1.851640	0.000000	0.000000	0.000000	-0.002653	-0.013915	0.015354	0.000000	0.000000	2.000000	56.000000	0.000000
2916.457864	-0.085388	0.561656	0.037112	82.216240	121.911049	155.476151	-0.730827	0.000000	-1.854199	0.000000	0.000000	0.000000	-0.001458	-0.041093	0.008440	0.000000	0.000000	2.000000	56.000000	0.000000
2916.461197	-0.085388	0.561656	0.037112	82.216240	121.911049	155.476151	-0.730827	0.000000	-1.854199	0.000000	0.000000	0.000000	-0.001458	-0.041093	0.008440	0.000000	0.000000	2.000000	56.000000	0.000000
2916.464530	-0.085388	0.561656	0.037112	82.216240	121.911049	155.476151	-0.730827	0.000000	-1.854199	0.000000	0.000000	0.000000	-0.001458	-0.041093	0.008440	0.000000	0.000000	2.000000	56.000000	0.000000
2916.467864	-0.085388	0.561656	0.037112	82.209961	121.964996	155.527878	-0.730584	0.000000	-1.855606	0.000000	0.000000	0.000000	-0.001458	-0.041093	0.008440	0.000000	0.000000	2.000000	56.000000	0.000000
2916.471197	-0.085367	0.561601	0.037127	82.209961	121.964996	155.527878	-0.730584	0.000000	-1.855606	0.000000	0.000000	0.000000	0.006456	-0.016462	0.004589	0.000000	0.000000	2.000000	56.000000	0.000000
2916.474530	-0.085367	0.561601	0.037127	82.209961	121.964996	155.527878	-0.730584	0.000000	-1.855606	0.000000	0.000000	0.000000	0.006456	-0.016462	0.004589	0.000000	0.000000	2.000000	56.000000	0.000000
2916.477864	-0.085367	0.561601	0.037127	82.205803	121.999062	155.562271	-0.731660	0.000000	-1.856371	0.000000	0.000000	0.000000	0.006456	-0.016462	0.004589	0.000000	0.000000	2.000000	56.000000	0.000000
2916.481197	-0.085367	0.561601	0.037127	82.205803	121.999062	155.562271	-0.731660	0.000000	-1.856371	0.000000	0.000000	0.000000	0.006456	-0.016462	0.004589	0.000000	0.000000	2.000000	56.000000	0.000000
2916.484530	-0.085366	0.561528	0.037122	82.205803	121.999062	155.562271	-0.731660	0.000000	-1.856371	0.000000	0.000000	0.000000	0.000307	-0.021801	-0.001774	0.000000	0.000000	2.000000	56.000000	0.000000
2916.487864	-0.085366	0.561528	0.037122	82.199539	122.055588	155.613846	-0.731660	0.000000	-1.856371	0.000000	0.000000	0.000000	0.000307	-0.021801	-0.001774	0.000000	0.000000	2.000000	56.000000	0.000000
2916.491197	-0.085366	0.561528	0.037122	82.199539	122.055588	155.613846	-0.731660	0.000000	-1.856371	0.000000	0.000000	0.000000	0.000307	-0.021801	-0.001774	0.000000	0.000000	2.000000	56.000000	0.000000
2916.494530	-0.085366	0.561528	0.037122	82.199539	122.055588	155.613846	-0.731660	0.000000	-1.856371	0.000000	0.000000	0.000000	0.000307	-0.021801	-0.001774	0.000000	0.000000	2.000000	56.000000	0.000000
2916.497864	-0.085273	0.561400	0.037143	82.193275	122.112076	155.665344	-0.731711	0.000000	-1.856075	0.000000	0.000000	0.000000	0.027886	-0.038273	0.006450	0.000000	0.000000	2.000000	56.000000	0.000000
2916.501197	-0.085273	0.561400	0.037143	82.193275	122.112076	155.665344	-0.731711	0.000000	-1.856075	0.000000	0.000000	0.000000	0.027886	-0.038273	0.006450	0.000000	0.000000	2.000000	56.000000	0.000000
2916.504530	-0.085273	0.561400	0.037143	82.193275	122.112076	155.665344	-0.731711	0.000000	-1.856075	0.000000	0.000000	0.000000	0.027886	-0.038273	0.006450	0.000000	0.000000	2.000000	56.000000	0.000000
2916.507864	-0.085273	0.561400	0.037143	82.189102	122.151489	155.699646	-0.736359	0.000000	-1.857150	0.000000	0.000000	0.000000	0.027886	-0.038273	0.006450	0.000000	0.000000	2.000000	56.000000	0.000000
2916.511197	-0.085221	0.561337	0.037122	82.189102	122.151489	155.699646	-0.736359	0.000000	-1.857150	0.000000	0.000000	0.000000	0.015564	-0.018958	-0.006185	0.000000	0.000000	2.000000	56.000000	0.000000
2916.514530	-0.085221	0.561337	0.037122	82.189102	122.151489	155.699646	-0.736359	0.000000	-1.857150	0.000000	0.000000	0.000000	0.015564	-0.018958	-0.006185	0.000000	0.000000	2.000000	56.000000	0.000000
2916.517864	-0.085221	0.561337	0.037122	82.182816	122.210541	155.751022	-0.738953	0.000000	-1.856120	0.000000	0.000000	0.000000	0.015564	-0.018958	-0.006185	0.000000	0.000000	2.000000	56.000000	0.000000
2916.521197	-0.085221	0.561337	0.037122	82.182816	122.210541	155.751022	-0.738953	0.000000	-1.856120	0.000000	0.000000	0.000000	0.015564	-0.018958	-0.006185	0.000000	0.000000	2.000000	56.000000	0.000000
2916.524530	-0.085152	0.561282	0.037146	82.182816	122.210541	155.751022	-0.738953	0.000000	-1.856120	0.000000	0.000000	0.000000	0.020540	-0.016447	0.007003	0.000000	0.000000	2.000000	56.000000	0.000000
2916.527864	-0.085152	0.561282	0.037146	82.176544	122.269516	155.802307	-0.738953	0.000000	-1.856120	0.000000	0.000000	0.000000	0.020540	-0.016447	0.007003	0.000000	0.000000	2.000000	56.000000	0.000000
2916.531197	-0.085152	0.561282	0.037146	82.176544	122.269516	155.802307	-0.738953	0.000000	-1.856120	0.000000	0.000000	0.000000	0.020540	-0.016447	0.007003	0.000000	0.000000	2.000000	56.000000	0.000000
2916.534530	-0.085152	0.561282	0.037146	82.176544	122.269516	155.802307	-0.738953	0.000000	-1.856120	0.000000	0.000000	0.000000	0.020540	-0.016447	0.007003	0.000000	0.000000	2.000000	56.000000	0.000000
2916.537864	-0.085005	0.561174	0.037130	82.171104	122.301804	155.828278	-0.742376	0.000000	-1.857287	0.000000	0.000000	0.000000	0.044319	-0.032552	-0.004818	0.000000	0.000000	2.000000	56.000000	0.000000
2916.541197	-0.085005	0.561174	0.037130	82.171104	122.301804	155.828278	-0.742376	0.000000	-1.857287	0.000000	0.000000	0.000000	0.044319	-0.032552	-0.004818	0.000000	0.000000	2.000000	56.000000	0.000000
2916.544530	-0.085005	0.561174	0.037130	82.171104	122.301804	155.828278	-0.742376	0.000000	-1.857287	0.000000	0.000000	0.000000	0.044319	-0.032552	-0.004818	0.000000	0.000000	2.000000	56.000000	0.000000
2916.547864	-0.085005	0.561174	0.037130	82.166916	122.338264	155.862366	-0.749762	0.000000	-1.856484	0.000000	0.000000	0.000000	0.044319	-0.032552	-0.004818	0.000000	0.000000	2.000000	56.000000	0.000000
2916.551197	-0.084975	0.561138	0.037099	82.166916	122.338264	155.862366	-0.749762	0.000000	-1.856484	0.000000	0.000000	0.000000	0.008812	-0.010756	-0.009092	0.000000	0.000000	2.000000	56.000000	0.000000
2916.554530	-0.084975	0.561138	0.037099	82.166916	122.338264	155.862366	-0.749762	0.000000	-1.856484	0.000000	0.000000	0.000000	0.008812	-0.010756	-0.009092	0.000000	0.000000	2.000000	56.000000	0.000000
2916.557864	-0.084975	0.561138	0.037099	82.164841	122.357880	155.879410	-0.751231	0.000000	-1.854968	0.000000	0.000000	0.000000	0.008812	-0.010756	-0.009092	0.000000	0.000000	2.000000	56.000000	0.000000
2916.561197	-0.084975	0.561138	0.037099	82.164841	122.357880	155.879410	-0.751231	0.000000	-1.854968	0.000000	0.000000	0.000000	0.008812	-0.010756	-0.009092	0.000000	0.000000	2.000000	56.000000	0.000000
2916.564530	-0.084949	0.561120	0.037086	82.164841	122.357880	155.879410	-0.751231	0.000000	-1.854968	0.000000	0.000000	0.000000	0.007923	-0.005357	-0.003941	0.000000	0.000000	2.000000	56.000000	0.000000
2916.567864	-0.084949	0.561120	0.037086	82.161530	122.367798	155.888290	-0.751231	0.000000	-1.854968	0.000000	0.000000	0.000000	0.007923	-0.005357	-0.003941	0.000000	0.000000	2.000000	56.000000	0.000000
2916.571197	-0.084949	0.561120	0.037086	82.161530	122.367798	155.888290	-0.751231	0.000000	-1.854968	0.000000	0.000000	0.000000	0.007923	-0.005357	-0.003941	0.000000	0.000000	2.000000	56.000000	0.000000
2916.574530	-0.084949	0.561120	0.037086	82.161530	122.367798	155.888290	-0.751231	0.000000	-1.854968	0.000000	0.000000	0.000000	0.007923	-0.005357	-0.003941	0.000000	0.000000	2.000000	56.000000	0.000000
2916.577864	-0.084888	0.561103	0.037014	82.158127	122.377632	155.897110	-0.752552	0.000000	-1.854311	0.000000	0.000000	0.000000	0.018193	-0.005028	-0.021544	0.000000	0.000000	2.000000	56.000000	0.000000
2916.581197	-0.084888	0.561103	0.037014	82.158127	122.377632	155.897110	-0.752552	0.000000	-1.854311	0.000000	0.000000	0.000000	0.000001	-0.000003	-0.000000	0.000000	0.000000	2.000000	56.000000	0.000000
2916.584530	-0.084888	0.561103	0.037014	82.158127	122.377632	155.897110	-0.752552	0.000000	-1.854311	0.000000	0.000000	0.000000	0.000001	-0.000003	-0.000000	0.000000	0.000000	2.000000	56.000000	0.000000
2916.587864	-0.084888	0.561103	0.037014	82.158157	122.380394	155.897141	-0.755584	0.000000	-1.850721	0.000000	0.000000	0.000000	0.000001	-0.000003	-0.000000	0.000000	0.000000	2.000000	56.000000	0.000000
2916.591197	-0.084888	0.561103	0.037014	82.158157	122.380394	155.897141	-0.755584	0.000000	-1.850721	0.000000	0.000000	0.000000	0.000001	-0.000003	-0.000000	0.000000	0.000000	2.000000	56.000000	0.000000
2916.594530	-0.084861	0.561113	0.036996	82.158157	122.380394	155.897141	-0.755584	0.000000	-1.850721	0.000000	0.000000	0.000000	0.008211	0.002835	-0.005622	0.000000	0.000000	2.000000	56.000000	0.000000
2916.597864	-0.084861	0.561113	0.036996	82.156898	122.376122	155.888992	-0.755584	0.000000	-1.850721	0.000000	0.000000	0.000000	0.008211	0.002835	-0.005622	0.000000	0.000000	2.000000	56.000000	0.000000
2916.601197	-0.084861	0.561113	0.036996	82.156898	122.376122	155.888992	-0.755584	0.000000	-1.850721	0.000000	0.000000	0.000000	0.008211	0.002835	-0.005622	0.000000	0.000000	2.000000	56.000000	0.000000
2916.604530	-0.084861	0.561113	0.036996	82.156898	122.376122	155.888992	-0.755584	0.000000	-1.850721	0.000000	0.000000	0.000000	0.008211	0.002835	-0.005622	0.000000	0.000000	2.000000	56.000000	0.000000
2916.607864	-0.084716	0.561122	0.036997	82.156898	122.384277	155.888977	-0.756952	0.000000	-1.849784	0.000000	0.000000	0.000000	0.043400	0.002848	0.000414	0.000000	0.000000	2.000000	56.000000	0.000000
2916.611197	-0.084716	0.561122	0.036997	82.156898	122.384277	155.888977	-0.756952	0.000000	-1.849784	0.000000	0.000000	0.000000	0.043400	0.002848	0.000414	0.000000	0.000000	2.000000	56.000000	0.000000
2916.614530	-0.084716	0.561122	0.036997	82.156898	122.384277	155.888977	-0.756952	0.000000	-1.849784	0.000000	0.000000	0.000000	0.043400	0.002848	0.000414	0.000000	0.000000	2.000000	56.000000	0.000000
2916.617864	-0.084716	0.561122	0.036997	82.156921	122.392441	155.888992	-0.764186	0.000000	-1.849853	0.000000	0.000000	0.000000	0.043400	0.002848	0.000414	0.000000	0.000000	2.000000	56.000000	0.000000
2916.621197	-0.084665	0.561132	0.036982	82.156921	122.392441	155.888992	-0.764186	0.000000	-1.849853	0.000000	0.000000	0.000000	0.015245	0.002843	-0.004419	0.000000	0.000000	2.000000	56.000000	0.000000
2916.624530	-0.084665	0.561132	0.036982	82.156921	122.392441	155.888992	-0.764186	0.000000	-1.849853	0.000000	0.000000	0.000000	0.015245	0.002843	-0.004419	0.000000	0.000000	2.000000	56.000000	0.000000
2916.627864	-0.084665	0.561132	0.036982	82.159027	122.381012	155.871948	-0.766726	0.000000	-1.849116	0.000000	0.000000	0.000000	0.015245	0.002843	-0.004419	0.000000	0.000000	2.000000	56.000000	0.000000
2916.631197	-0.084665	0.561132	0.036982	82.159027	122.381012	155.871948	-0.766726	0.000000	-1.849116	0.000000	0.000000	0.000000	0.015245	0.002843	-0.004419	0.000000	0.000000	2.000000	56.000000	0.000000
2916.634530	-0.084621	0.561150	0.037008	82.159027	122.381012	155.871948	-0.766726	0.000000	-1.849116	0.000000	0.000000	0.000000	0.013194	0.005384	0.007563	0.000000	0.000000	2.000000	56.000000	0.000000
2916.637864	-0.084621	0.561150	0.037008	82.158981	122.383728	155.871933	-0.766726	0.000000	-1.849116	0.000000	0.000000	0.000000	0.013194	0.005384	0.007563	0.000000	0.000000	2.000000	56.000000	0.000000
2916.641197	-0.084621	0.561150	0.037008	82.158981	122.383728	155.871933	-0.766726	0.000000	-1.849116	0.000000	0.000000	0.000000	0.013194	0.005384	0.007563	0.000000	0.000000	2.000000	56.000000	0.000000
2916.644530	-0.084621	0.561150	0.037008	82.158981	122.383728	155.871933	-0.766726	0.000000	-1.849116	0.000000	0.000000	0.000000	0.013194	0.005384	0.007563	0.000000	0.000000	2.000000	56.000000	0.000000
2916.647864	-0.084601	0.561168	0.037029	82.161087	122.366844	155.854904	-0.768926	0.000000	-1.850377	0.000000	0.000000	0.000000	0.006154	0.005366	0.006358	0.000000	0.000000	2.000000	56.000000	0.000000
2916.651197	-0.084601	0.561168	0.037029	82.161087	122.366844	155.854904	-0.768926	0.000000	-1.850377	0.000000	0.000000	0.000000	0.006154	0.005366	0.006358	0.000000	0.000000	2.000000	56.000000	0.000000
2916.654530	-0.084601	0.561168	0.037029	82.161087	122.366844	155.854904	-0.768926	0.000000	-1.850377	0.000000	0.000000	0.000000	0.006154	0.005366	0.006358	0.000000	0.000000	2.000000	56.000000	0.000000
2916.657864	-0.084601	0.561168	0.037029	82.160759	122.330574	155.821564	-0.769951	0.000000	-1.851436	0.000000	0.000000	0.000000	0.006154	0.005366	0.006358	0.000000	0.000000	2.000000	56.000000	0.000000
2916.661197	-0.084604	0.561186	0.037046	82.160759	122.330574	155.821564	-0.769951	0.000000	-1.851436	0.000000	0.000000	0.000000	-0.000880	0.005367	0.005151	0.000000	0.000000	2.000000	56.000000	0.000000
2916.664530	-0.084604	0.561186	0.037046	82.160759	122.330574	155.821564	-0.769951	0.000000	-1.851436	0.000000	0.000000	0.000000	-0.000880	0.005367	0.005151	0.000000	0.000000	2.000000	56.000000	0.000000
2916.667864	-0.084604	0.561186	0.037046	82.150520	122.214241	155.723175	-0.769804	0.000000	-1.852295	0.000000	0.000000	0.000000	-0.000880	0.005367	0.005151	0.000000	0.000000	2.000000	56.000000	0.000000
2916.671197	-0.084604	0.561186	0.037046	82.150520	122.214241	155.723175	-0.769804	0.000000	-1.852295	0.000000	0.000000	0.000000	-0.000880	0.005367	0.005151	0.000000	0.000000	2.000000	56.000000	0.000000
2916.674530	-0.084630	0.561203	0.037059	82.150520	122.214241	155.723175	-0.769804	0.000000	-1.852295	0.000000	0.000000	0.000000	-0.007919	0.005367	0.003947	0.000000	0.000000	2.000000	56.000000	0.000000
2916.677864	-0.084630	0.561203	0.037059	82.129120	122.014320	155.552322	-0.769804	0.000000	-1.852295	0.000000	0.000000	0.000000	-0.007919	0.005367	0.003947	0.000000	0.000000	2.000000	56.000000	0.000000
2916.681197	-0.084630	0.561203	0.037059	82.129120	122.014320	155.552322	-0.769804	0.000000	-1.852295	0.000000	0.000000	0.000000	-0.007919	0.005367	0.003947	0.000000	0.000000	2.000000	56.000000	0.000000
2916.684530	-0.084630	0.561203	0.037059	82.129120	122.014320	155.552322	-0.769804	0.000000	-1.852295	0.000000	0.000000	0.000000	-0.007919	0.005367	0.003947	0.000000	0.000000	2.000000	56.000000	0.000000
2916.687864	-0.084639	0.561257	0.037111	82.110939	121.807953	155.373383	-0.768484	0.000000	-1.852953	0.000000	0.000000	0.000000	-0.002646	0.016116	0.015452	0.000000	0.000000	2.000000	56.000000	0.000000
2916.691197	-0.084639	0.561257	0.037111	82.110939	121.807953	155.373383	-0.768484	0.000000	-1.852953	0.000000	0.000000	0.000000	-0.002646	0.016116	0.015452	0.000000	0.000000	2.000000	56.000000	0.000000
2916.694530	-0.084639	0.561257	0.037111	82.110939	121.807953	155.373383	-0.768484	0.000000	-1.852953	0.000000	0.000000	0.000000	-0.002646	0.016116	0.015452	0.000000	0.000000	2.000000	56.000000	0.000000
2916.697864	-0.084639	0.561257	0.037111	82.099297	121.686066	155.268250	-0.768043	0.000000	-1.855528	0.000000	0.000000	0.000000	-0.002646	0.016116	0.015452	0.000000	0.000000	2.000000	56.000000	0.000000
2916.701197	-0.084645	0.561293	0.037145	82.099297	121.686066	155.268250	-0.768043	0.000000	-1.855528	0.000000	0.000000	0.000000	-0.001764	0.010753	0.010300	0.000000	0.000000	2.000000	56.000000	0.000000
2916.704530	-0.084645	0.561293	0.037145	82.099297	121.686066	155.268250	-0.768043	0.000000	-1.855528	0.000000	0.000000	0.000000	-0.001764	0.010753	0.010300	0.000000	0.000000	2.000000	56.000000	0.000000
2916.707864	-0.084645	0.561293	0.037145	82.100937	121.633202	155.218124	-0.767749	0.000000	-1.857245	0.000000	0.000000	0.000000	-0.001764	0.010753	0.010300	0.000000	0.000000	2.000000	56.000000	0.000000
2916.711197	-0.084645	0.561293	0.037145	82.100937	121.633202	155.218124	-0.767749	0.000000	-1.857245	0.000000	0.000000	0.000000	-0.001764	0.010753	0.010300	0.000000	0.000000	2.000000	56.000000	0.000000
2916.714530	-0.084648	0.561311	0.037162	82.100937	121.633202	155.218124	-0.767749	0.000000	-1.857245	0.000000	0.000000	0.000000	-0.000882	0.005372	0.005150	0.000000	0.000000	2.000000	56.000000	0.000000
2916.717864	-0.084648	0.561311	0.037162	82.107132	121.579636	155.166809	-0.767749	0.000000	-1.857245	0.000000	0.000000	0.000000	-0.000882	0.005372	0.005150	0.000000	0.000000	2.000000	56.000000	0.000000
2916.721197	-0.084648	0.561311	0.037162	82.107132	121.579636	155.166809	-0.767749	0.000000	-1.857245	0.000000	0.000000	0.000000	-0.000882	0.005372	0.005150	0.000000	0.000000	2.000000	56.000000	0.000000
2916.724530	-0.084648	0.561311	0.037162	82.107132	121.579636	155.166809	-0.767749	0.000000	-1.857245	0.000000	0.000000	0.000000	-0.000882	0.005372	0.005150	0.000000	0.000000	2.000000	56.000000	0.000000
2916.727864	-0.084689	0.561418	0.037261	82.113350	121.528748	155.115417	-0.767603	0.000000	-1.858103	0.000000	0.000000	0.000000	-0.012333	0.032252	0.029686	0.000000	0.000000	2.000000	56.000000	0.000000
2916.731197	-0.084689	0.561418	0.037261	82.113350	121.528748	155.115417	-0.767603	0.000000	-1.858103	0.000000	0.000000	0.000000	-0.012333	0.032252	0.029686	0.000000	0.000000	2.000000	56.000000	0.000000
2916.734530	-0.084689	0.561418	0.037261	82.113350	121.528748	155.115417	-0.767603	0.000000	-1.858103	0.000000	0.000000	0.000000	-0.012333	0.032252	0.029686	0.000000	0.000000	2.000000	56.000000	0.000000
2916.737864	-0.084689	0.561418	0.037261	82.119553	121.480438	155.063904	-0.765547	0.000000	-1.863051	0.000000	0.000000	0.000000	-0.012333	0.032252	0.029686	0.000000	0.000000	2.000000	56.000000	0.000000
2916.741197	-0.084674	0.561472	0.037317	82.119553	121.480438	155.063904	-0.765547	0.000000	-1.863051	0.000000	0.000000	0.000000	0.004400	0.016107	0.016648	0.000000	0.000000	2.000000	56.000000	0.000000
2916.744530	-0.084674	0.561472	0.037317	82.119553	121.480438	155.063904	-0.765547	0.000000	-1.863051	0.000000	0.000000	0.000000	0.004400	0.016107	0.016648	0.000000	0.000000	2.000000	56.000000	0.000000
2916.747864	-0.084674	0.561472	0.037317	82.127777	121.412308	154.995117	-0.766280	0.000000	-1.865825	0.000000	0.000000	0.000000	0.004400	0.016107	0.016648	0.000000	0.000000	2.000000	56.000000	0.000000
2916.751197	-0.084674	0.561472	0.037317	82.127777	121.412308	154.995117	-0.766280	0.000000	-1.865825	0.000000	0.000000	0.000000	0.004400	0.016107	0.016648	0.000000	0.000000	2.000000	56.000000	0.000000
2916.754530	-0.084690	0.561534	0.037408	82.127777	121.412308	154.995117	-0.766280	0.000000	-1.865825	0.000000	0.000000	0.000000	-0.004693	0.018655	0.027417	0.000000	0.000000	2.000000	56.000000	0.000000
2916.757864	-0.084690	0.561534	0.037408	82.133965	121.361069	154.943420	-0.766280	0.000000	-1.865825	0.000000	0.000000	0.000000	-0.004693	0.018655	0.027417	0.000000	0.000000	2.000000	56.000000	0.000000
2916.761197	-0.084690	0.561534	0.037408	82.133965	121.361069	154.943420	-0.766280	0.000000	-1.865825	0.000000	0.000000	0.000000	-0.004693	0.018655	0.027417	0.000000	0.000000	2.000000	56.000000	0.000000
2916.764530	-0.084690	0.561534	0.037408	82.133965	121.361069	154.943420	-0.766280	0.000000	-1.865825	0.000000	0.000000	0.000000	-0.004693	0.018655	0.027417	0.000000	0.000000	2.000000	56.000000	0.000000
2916.767864	-0.084762	0.561623	0.037548	82.140076	121.307045	154.891632	-0.765498	0.000000	-1.870395	0.000000	0.000000	0.000000	-0.021716	0.026555	0.042117	0.000000	0.000000	2.000000	56.000000	0.000000
2916.771197	-0.084762	0.561623	0.037548	82.140076	121.307045	154.891632	-0.765498	0.000000	-1.870395	0.000000	0.000000	0.000000	-0.021716	0.026555	0.042117	0.000000	0.000000	2.000000	56.000000	0.000000
2916.774530	-0.084762	0.561623	0.037548	82.140076	121.307045	154.891632	-0.765498	0.000000	-1.870395	0.000000	0.000000	0.000000	-0.021716	0.026555	0.042117	0.000000	0.000000	2.000000	56.000000	0.000000
2916.777864	-0.084762	0.561623	0.037548	82.146294	121.250328	154.839828	-0.761878	0.000000	-1.877414	0.000000	0.000000	0.000000	-0.021716	0.026555	0.042117	0.000000	0.000000	2.000000	56.000000	0.000000
2916.781197	-0.084795	0.561677	0.037596	82.146294	121.250328	154.839828	-0.761878	0.000000	-1.877414	0.000000	0.000000	0.000000	-0.009690	0.016132	0.014223	0.000000	0.000000	2.000000	56.000000	0.000000
2916.784530	-0.084795	0.561677	0.037596	82.146294	121.250328	154.839828	-0.761878	0.000000	-1.877414	0.000000	0.000000	0.000000	-0.009690	0.016132	0.014223	0.000000	0.000000	2.000000	56.000000	0.000000
2916.787864	-0.084795	0.561677	0.037596	82.152420	121.193405	154.787872	-0.760264	0.000000	-1.879785	0.000000	0.000000	0.000000	-0.009690	0.016132	0.014223	0.000000	0.000000	2.000000	56.000000	0.000000
2916.791197	-0.084795	0.561677	0.037596	82.152420	121.193405	154.787872	-0.760264	0.000000	-1.879785	0.000000	0.000000	0.000000	-0.009690	0.016132	0.014223	0.000000	0.000000	2.000000	56.000000	0.000000
2916.794530	-0.084857	0.561739	0.037679	82.152420	121.193405	154.787872	-0.760264	0.000000	-1.879785	0.000000	0.000000	0.000000	-0.018792	0.018680	0.024984	0.000000	0.000000	2.000000	56.000000	0.000000
2916.797864	-0.084857	0.561739	0.037679	82.158577	121.136467	154.735886	-0.760264	0.000000	-1.879785	0.000000	0.000000	0.000000	-0.018792	0.018680	0.024984	0.000000	0.000000	2.000000	56.000000	0.000000
2916.801197	-0.084857	0.561739	0.037679	82.158577	121.136467	154.735886	-0.760264	0.000000	-1.879785	0.000000	0.000000	0.000000	-0.018792	0.018680	0.024984	0.000000	0.000000	2.000000	56.000000	0.000000
2916.804530	-0.084857	0.561739	0.037679	82.158577	121.136467	154.735886	-0.760264	0.000000	-1.879785	0.000000	0.000000	0.000000	-0.018792	0.018680	0.024984	0.000000	0.000000	2.000000	56.000000	0.000000
2916.807864	-0.084914	0.561865	0.037728	82.166763	121.067619	154.666412	-0.757132	0.000000	-1.883949	0.000000	0.000000	0.000000	-0.017043	0.037970	0.014766	0.000000	0.000000	2.000000	56.000000	0.000000
2916.811197	-0.084914	0.561865	0.037728	82.166763	121.067619	154.666412	-0.757132	0.000000	-1.883949	0.000000	0.000000	0.000000	0.000000	0.000008	0.000000	0.000000	0.000000	2.000000	56.000000	0.000000
2916.814530	-0.084914	0.561865	0.037728	82.166763	121.067619	154.666412	-0.757132	0.000000	-1.883949	0.000000	0.000000	0.000000	0.000000	0.000008	0.000000	0.000000	0.000000	2.000000	56.000000	0.000000
2916.817864	-0.084914	0.561865	0.037728	82.172882	121.015884	154.614197	-0.754291	0.000000	-1.886410	0.000000	0.000000	0.000000	0.000000	0.000008	0.000000	0.000000	0.000000	2.000000	56.000000	0.000000
2916.821197	-0.084914	0.561865	0.037728	82.172882	121.015884	154.614197	-0.754291	0.000000	-1.886410	0.000000	0.000000	0.000000	0.000000	0.000008	0.000000	0.000000	0.000000	2.000000	56.000000	0.000000
2916.824530	-0.084918	0.561956	0.037751	82.172882	121.015884	154.614197	-0.754291	0.000000	-1.886410	0.000000	0.000000	0.000000	-0.001183	0.027236	0.006895	0.000000	0.000000	2.000000	56.000000	0.000000
2916.827864	-0.084918	0.561956	0.037751	82.183067	120.929527	154.527023	-0.754291	0.000000	-1.886410	0.000000	0.000000	0.000000	-0.001183	0.027236	0.006895	0.000000	0.000000	2.000000	56.000000	0.000000
2916.831197	-0.084918	0.561956	0.037751	82.183067	120.929527	154.527023	-0.754291	0.000000	-1.886410	0.000000	0.000000	0.000000	-0.001183	0.027236	0.006895	0.000000	0.000000	2.000000	56.000000	0.000000
2916.834530	-0.084918	0.561956	0.037751	82.183067	120.929527	154.527023	-0.754291	0.000000	-1.886410	0.000000	0.000000	0.000000	-0.001183	0.027236	0.006895	0.000000	0.000000	2.000000	56.000000	0.000000
2916.837864	-0.084926	0.562138	0.037797	82.189224	120.877640	154.474640	-0.754094	0.000000	-1.887559	0.000000	0.000000	0.000000	-0.002365	0.054458	0.013776	0.000000	0.000000	2.000000	56.000000	0.000000
2916.841197	-0.084926	0.562138	0.037797	82.189224	120.877640	154.474640	-0.754094	0.000000	-1.887559	0.000000	0.000000	0.000000	-0.002365	0.054458	0.013776	0.000000	0.000000	2.000000	56.000000	0.000000
2916.844530	-0.084926	0.562138	0.037797	82.189224	120.877640	154.474640	-0.754094	0.000000	-1.887559	0.000000	0.000000	0.000000	-0.002365	0.054458	0.013776	0.000000	0.000000	2.000000	56.000000	0.000000
2916.847864	-0.084926	0.562138	0.037797	82.198654	120.815109	154.412613	-0.753700	0.000000	-1.889855	0.000000	0.000000	0.000000	-0.002365	0.054458	0.013776	0.000000	0.000000	2.000000	56.000000	0.000000
2916.851197	-0.084954	0.562201	0.037822	82.198654	120.815109	154.412613	-0.753700	0.000000	-1.889855	0.000000	0.000000	0.000000	-0.008519	0.018979	0.007366	0.000000	0.000000	2.000000	56.000000	0.000000
2916.854530	-0.084954	0.562201	0.037822	82.198654	120.815109	154.412613	-0.753700	0.000000	-1.889855	0.000000	0.000000	0.000000	-0.008519	0.018979	0.007366	0.000000	0.000000	2.000000	56.000000	0.000000
2916.857864	-0.084954	0.562201	0.037822	82.202728	120.777618	154.377518	-0.752280	0.000000	-1.891083	0.000000	0.000000	0.000000	-0.008519	0.018979	0.007366	0.000000	0.000000	2.000000	56.000000	0.000000
2916.861197	-0.084954	0.562201	0.037822	82.202728	120.777618	154.377518	-0.752280	0.000000	-1.891083	0.000000	0.000000	0.000000	-0.008519	0.018979	0.007366	0.000000	0.000000	2.000000	56.000000	0.000000
2916.864530	-0.084980	0.562246	0.037829	82.202728	120.777618	154.377518	-0.752280	0.000000	-1.891083	0.000000	0.000000	0.000000	-0.007641	0.013630	0.002228	0.000000	0.000000	2.000000	56.000000	0.000000
2916.867864	-0.084980	0.562246	0.037829	82.206757	120.740112	154.342422	-0.752280	0.000000	-1.891083	0.000000	0.000000	0.000000	-0.007641	0.013630	0.002228	0.000000	0.000000	2.000000	56.000000	0.000000
2916.871197	-0.084980	0.562246	0.037829	82.206757	120.740112	154.342422	-0.752280	0.000000	-1.891083	0.000000	0.000000	0.000000	-0.007641	0.013630	0.002228	0.000000	0.000000	2.000000	56.000000	0.000000
2916.874530	-0.084980	0.562246	0.037829	82.206757	120.740112	154.342422	-0.752280	0.000000	-1.891083	0.000000	0.000000	0.000000	-0.007641	0.013630	0.002228	0.000000	0.000000	2.000000	56.000000	0.000000
2916.877864	-0.085067	0.562281	0.037914	82.208801	120.717239	154.324844	-0.751007	0.000000	-1.891454	0.000000	0.000000	0.000000	-0.026142	0.010478	0.025433	0.000000	0.000000	2.000000	56.000000	0.000000
2916.881197	-0.085067	0.562281	0.037914	82.208801	120.717239	154.324844	-0.751007	0.000000	-1.891454	0.000000	0.000000	0.000000	-0.026142	0.010478	0.025433	0.000000	0.000000	2.000000	56.000000	0.000000
2916.884530	-0.085067	0.562281	0.037914	82.208801	120.717239	154.324844	-0.751007	0.000000	-1.891454	0.000000	0.000000	0.000000	-0.026142	0.010478	0.025433	0.000000	0.000000	2.000000	56.000000	0.000000
2916.887864	-0.085067	0.562281	0.037914	82.208771	120.711830	154.324860	-0.746649	0.000000	-1.895693	0.000000	0.000000	0.000000	-0.026142	0.010478	0.025433	0.000000	0.000000	2.000000	56.000000	0.000000
2916.891197	-0.085114	0.562281	0.037906	82.208771	120.711830	154.324860	-0.746649	0.000000	-1.895693	0.000000	0.000000	0.000000	-0.014101	-0.000000	-0.002422	0.000000	0.000000	2.000000	56.000000	0.000000
2916.894530	-0.085114	0.562281	0.037906	82.208771	120.711830	154.324860	-0.746649	0.000000	-1.895693	0.000000	0.000000	0.000000	-0.014101	-0.000000	-0.002422	0.000000	0.000000	2.000000	56.000000	0.000000
2916.897864	-0.085114	0.562281	0.037906	82.208801	120.706421	154.324890	-0.744299	0.000000	-1.895289	0.000000	0.000000	0.000000	-0.014101	-0.000000	-0.002422	0.000000	0.000000	2.000000	56.000000	0.000000
2916.901197	-0.085114	0.562281	0.037906	82.208801	120.706421	154.324890	-0.744299	0.000000	-1.895289	0.000000	0.000000	0.000000	-0.014101	-0.000000	-0.002422	0.000000	0.000000	2.000000	56.000000	0.000000
2916.904530	-0.085165	0.562272	0.037920	82.208801	120.706421	154.324890	-0.744299	0.000000	-1.895289	0.000000	0.000000	0.000000	-0.015277	-0.002857	0.004406	0.000000	0.000000	2.000000	56.000000	0.000000
2916.907864	-0.085165	0.562272	0.037920	82.208801	120.706421	154.324890	-0.744299	0.000000	-1.895289	0.000000	0.000000	0.000000	-0.015277	-0.002857	0.004406	0.000000	0.000000	2.000000	56.000000	0.000000
2916.911197	-0.085165	0.562272	0.037920	82.208801	120.706421	154.324890	-0.744299	0.000000	-1.895289	0.000000	0.000000	0.000000	-0.015277	-0.002857	0.004406	0.000000	0.000000	2.000000	56.000000	0.000000
2916.914530	-0.085165	0.562272	0.037920	82.208801	120.706421	154.324890	-0.744299	0.000000	-1.895289	0.000000	0.000000	0.000000	-0.015277	-0.002857	0.004406	0.000000	0.000000	2.000000	56.000000	0.000000
2916.917864	-0.085169	0.562262	0.037943	82.208801	120.706421	154.324890	-0.741753	0.000000	-1.896024	0.000000	0.000000	0.000000	-0.001174	-0.002834	0.006831	0.000000	0.000000	2.000000	56.000000	0.000000
2916.921197	-0.085169	0.562262	0.037943	82.208801	120.706421	154.324890	-0.741753	0.000000	-1.896024	0.000000	0.000000	0.000000	-0.001174	-0.002834	0.006831	0.000000	0.000000	2.000000	56.000000	0.000000
2916.924530	-0.085169	0.562262	0.037943	82.208801	120.706421	154.324890	-0.741753	0.000000	-1.896024	0.000000	0.000000	0.000000	-0.001174	-0.002834	0.006831	0.000000	0.000000	2.000000	56.000000	0.000000
2916.927864	-0.085169	0.562262	0.037943	82.210060	120.713188	154.332840	-0.741557	0.000000	-1.897162	0.000000	0.000000	0.000000	-0.001174	-0.002834	0.006831	0.000000	0.000000	2.000000	56.000000	0.000000
2916.931197	-0.085192	0.562262	0.037939	82.210060	120.713188	154.332840	-0.741557	0.000000	-1.897162	0.000000	0.000000	0.000000	-0.007052	-0.000009	-0.001213	0.000000	0.000000	2.000000	56.000000	0.000000
2916.934530	-0.085192	0.562262	0.037939	82.210060	120.713188	154.332840	-0.741557	0.000000	-1.897162	0.000000	0.000000	0.000000	-0.007052	-0.000009	-0.001213	0.000000	0.000000	2.000000	56.000000	0.000000
2916.937864	-0.085192	0.562262	0.037939	82.208038	120.730606	154.350403	-0.740382	0.000000	-1.896960	0.000000	0.000000	0.000000	-0.007052	-0.000009	-0.001213	0.000000	0.000000	2.000000	56.000000	0.000000
2916.941197	-0.085192	0.562262	0.037939	82.208038	120.730606	154.350403	-0.740382	0.000000	-1.896960	0.000000	0.000000	0.000000	-0.007052	-0.000009	-0.001213	0.000000	0.000000	2.000000	56.000000	0.000000
2916.944530	-0.085193	0.562235	0.037945	82.208038	120.730606	154.350403	-0.740382	0.000000	-1.896960	0.000000	0.000000	0.000000	-0.000291	-0.008248	0.001696	0.000000	0.000000	2.000000	56.000000	0.000000
2916.947864	-0.085193	0.562235	0.037945	82.203995	120.765381	154.385513	-0.740382	0.000000	-1.896960	0.000000	0.000000	0.000000	-0.000291	-0.008248	0.001696	0.000000	0.000000	2.000000	56.000000	0.000000
2916.951197	-0.085193	0.562235	0.037945	82.203995	120.765381	154.385513	-0.740382	0.000000	-1.896960	0.000000	0.000000	0.000000	-0.000291	-0.008248	0.001696	0.000000	0.000000	2.000000	56.000000	0.000000
2916.954530	-0.085193	0.562235	0.037945	82.203995	120.765381	154.385513	-0.740382	0.000000	-1.896960	0.000000	0.000000	0.000000	-0.000291	-0.008248	0.001696	0.000000	0.000000	2.000000	56.000000	0.000000
2916.957864	-0.085197	0.562125	0.037967	82.199860	120.800064	154.420547	-0.740334	0.000000	-1.897242	0.000000	0.000000	0.000000	-0.001167	-0.032946	0.006783	0.000000	0.000000	2.000000	56.000000	0.000000
2916.961197	-0.085197	0.562125	0.037967	82.199860	120.800064	154.420547	-0.740334	0.000000	-1.897242	0.000000	0.000000	0.000000	-0.001167	-0.032946	0.006783	0.000000	0.000000	2.000000	56.000000	0.000000
2916.964530	-0.085197	0.562125	0.037967	82.199860	120.800064	154.420547	-0.740334	0.000000	-1.897242	0.000000	0.000000	0.000000	-0.001167	-0.032946	0.006783	0.000000	0.000000	2.000000	56.000000	0.000000
2916.967864	-0.085197	0.562125	0.037967	82.195808	120.834778	154.455582	-0.740139	0.000000	-1.898373	0.000000	0.000000	0.000000	-0.001167	-0.032946	0.006783	0.000000	0.000000	2.000000	56.000000	0.000000
2916.971197	-0.085199	0.562070	0.037979	82.195808	120.834778	154.455582	-0.740139	0.000000	-1.898373	0.000000	0.000000	0.000000	-0.000584	-0.016488	0.003388	0.000000	0.000000	2.000000	56.000000	0.000000
2916.974530	-0.085199	0.562070	0.037979	82.195808	120.834778	154.455582	-0.740139	0.000000	-1.898373	0.000000	0.000000	0.000000	-0.000584	-0.016488	0.003388	0.000000	0.000000	2.000000	56.000000	0.000000
2916.977864	-0.085199	0.562070	0.037979	82.191765	120.869431	154.490555	-0.740042	0.000000	-1.898938	0.000000	0.000000	0.000000	-0.000584	-0.016488	0.003388	0.000000	0.000000	2.000000	56.000000	0.000000
2916.981197	-0.085199	0.562070	0.037979	82.191765	120.869431	154.490555	-0.740042	0.000000	-1.898938	0.000000	0.000000	0.000000	-0.000584	-0.016488	0.003388	0.000000	0.000000	2.000000	56.000000	0.000000
2916.984530	-0.085194	0.562007	0.037950	82.191765	120.869431	154.490555	-0.740042	0.000000	-1.898938	0.000000	0.000000	0.000000	0.001475	-0.018989	-0.008579	0.000000	0.000000	2.000000	56.000000	0.000000
2916.987864	-0.085194	0.562007	0.037950	82.187637	120.904076	154.525528	-0.740042	0.000000	-1.898938	0.000000	0.000000	0.000000	0.001475	-0.018989	-0.008579	0.000000	0.000000	2.000000	56.000000	0.000000
2916.991197	-0.085194	0.562007	0.037950	82.187637	120.904076	154.525528	-0.740042	0.000000	-1.898938	0.000000	0.000000	0.000000	0.001475	-0.018989	-0.008579	0.000000	0.000000	2.000000	56.000000	0.000000
2916.994530	-0.085194	0.562007	0.037950	82.187637	120.904076	154.525528	-0.740042	0.000000	-1.898938	0.000000	0.000000	0.000000	0.001475	-0.018989	-0.008579	0.000000	0.000000	2.000000	56.000000	0.000000
2916.997864	-0.085193	0.561934	0.037944	82.183578	120.938721	154.560471	-0.740288	0.000000	-1.897508	0.000000	0.000000	0.000000	0.000302	-0.021862	-0.001753	0.000000	0.000000	2.000000	56.000000	0.000000
2917.001197	-0.085193	0.561934	0.037944	82.183578	120.938721	154.560471	-0.740288	0.000000	-1.897508	0.000000	0.000000	0.000000	0.000302	-0.021862	-0.001753	0.000000	0.000000	2.000000	56.000000	0.000000
2917.004530	-0.085193	0.561934	0.037944	82.183578	120.938721	154.560471	-0.740288	0.000000	-1.897508	0.000000	0.000000	0.000000	0.000302	-0.021862	-0.001753	0.000000	0.000000	2.000000	56.000000	0.000000
2917.007864	-0.085193	0.561934	0.037944	82.179535	120.973251	154.595322	-0.740338	0.000000	-1.897216	0.000000	0.000000	0.000000	0.000302	-0.021862	-0.001753	0.000000	0.000000	2.000000	56.000000	0.000000
2917.011197	-0.085187	0.561898	0.037910	82.179535	120.973251	154.595322	-0.740338	0.000000	-1.897216	0.000000	0.000000	0.000000	0.001768	-0.010759	-0.010275	0.000000	0.000000	2.000000	56.000000	0.000000
2917.014530	-0.085187	0.561898	0.037910	82.179535	120.973251	154.595322	-0.740338	0.000000	-1.897216	0.000000	0.000000	0.000000	0.001768	-0.010759	-0.010275	0.000000	0.000000	2.000000	56.000000	0.000000
2917.017864	-0.085187	0.561898	0.037910	82.176193	120.983658	154.604752	-0.740633	0.000000	-1.895504	0.000000	0.000000	0.000000	0.001768	-0.010759	-0.010275	0.000000	0.000000	2.000000	56.000000	0.000000
2917.021197	-0.085187	0.561898	0.037910	82.176193	120.983658	154.604752	-0.740633	0.000000	-1.895504	0.000000	0.000000	0.000000	0.001768	-0.010759	-0.010275	0.000000	0.000000	2.000000	56.000000	0.000000
2917.024530	-0.085161	0.561880	0.037897	82.176193	120.983658	154.604752	-0.740633	0.000000	-1.895504	0.000000	0.000000	0.000000	0.007935	-0.005378	-0.003926	0.000000	0.000000	2.000000	56.000000	0.000000
2917.027864	-0.085161	0.561880	0.037897	82.172112	121.018234	154.639618	-0.740633	0.000000	-1.895504	0.000000	0.000000	0.000000	0.007935	-0.005378	-0.003926	0.000000	0.000000	2.000000	56.000000	0.000000
2917.031197	-0.085161	0.561880	0.037897	82.172112	121.018234	154.639618	-0.740633	0.000000	-1.895504	0.000000	0.000000	0.000000	0.007935	-0.005378	-0.003926	0.000000	0.000000	2.000000	56.000000	0.000000
2917.034530	-0.085161	0.561880	0.037897	82.172112	121.018234	154.639618	-0.740633	0.000000	-1.895504	0.000000	0.000000	0.000000	0.007935	-0.005378	-0.003926	0.000000	0.000000	2.000000	56.000000	0.000000
2917.037864	-0.085126	0.561808	0.037833	82.168015	121.055405	154.674393	-0.741955	0.000000	-1.894849	0.000000	0.000000	0.000000	0.010586	-0.021511	-0.019344	0.000000	0.000000	2.000000	56.000000	0.000000
2917.041197	-0.085126	0.561808	0.037833	82.168015	121.055405	154.674393	-0.741955	0.000000	-1.894849	0.000000	0.000000	0.000000	0.010586	-0.021511	-0.019344	0.000000	0.000000	2.000000	56.000000	0.000000
2917.044530	-0.085126	0.561808	0.037833	82.168015	121.055405	154.674393	-0.741955	0.000000	-1.894849	0.000000	0.000000	0.000000	0.010586	-0.021511	-0.019344	0.000000	0.000000	2.000000	56.000000	0.000000
2917.047864	-0.085126	0.561808	0.037833	82.163940	121.089806	154.709106	-0.743719	0.000000	-1.891625	0.000000	0.000000	0.000000	0.010586	-0.021511	-0.019344	0.000000	0.000000	2.000000	56.000000	0.000000
2917.051197	-0.085116	0.561782	0.037775	82.163940	121.089806	154.709106	-0.743719	0.000000	-1.891625	0.000000	0.000000	0.000000	0.002941	-0.007910	-0.017109	0.000000	0.000000	2.000000	56.000000	0.000000
2917.054530	-0.085116	0.561782	0.037775	82.163940	121.089806	154.709106	-0.743719	0.000000	-1.891625	0.000000	0.000000	0.000000	0.002941	-0.007910	-0.017109	0.000000	0.000000	2.000000	56.000000	0.000000
2917.057864	-0.085116	0.561782	0.037775	82.158607	121.117393	154.735855	-0.744210	0.000000	-1.888774	0.000000	0.000000	0.000000	0.002941	-0.007910	-0.017109	0.000000	0.000000	2.000000	56.000000	0.000000
2917.061197	-0.085116	0.561782	0.037775	82.158607	121.117393	154.735855	-0.744210	0.000000	-1.888774	0.000000	0.000000	0.000000	0.002941	-0.007910	-0.017109	0.000000	0.000000	2.000000	56.000000	0.000000
2917.064530	-0.085083	0.561756	0.037722	82.158607	121.117393	154.735855	-0.744210	0.000000	-1.888774	0.000000	0.000000	0.000000	0.009990	-0.007916	-0.015898	0.000000	0.000000	2.000000	56.000000	0.000000
2917.067864	-0.085083	0.561756	0.037722	82.156525	121.137314	154.753204	-0.744210	0.000000	-1.888774	0.000000	0.000000	0.000000	0.009990	-0.007916	-0.015898	0.000000	0.000000	2.000000	56.000000	0.000000
2917.071197	-0.085083	0.561756	0.037722	82.156525	121.137314	154.753204	-0.744210	0.000000	-1.888774	0.000000	0.000000	0.000000	0.009990	-0.007916	-0.015898	0.000000	0.000000	2.000000	56.000000	0.000000
2917.074530	-0.085083	0.561756	0.037722	82.156525	121.137314	154.753204	-0.744210	0.000000	-1.888774	0.000000	0.000000	0.000000	0.009990	-0.007916	-0.015898	0.000000	0.000000	2.000000	56.000000	0.000000
2917.077864	-0.085041	0.561748	0.037624	82.153221	121.144966	154.762573	-0.745875	0.000000	-1.886124	0.000000	0.000000	0.000000	0.012336	-0.002210	-0.029560	0.000000	0.000000	2.000000	56.000000	0.000000
2917.081197	-0.085041	0.561748	0.037624	82.153221	121.144966	154.762573	-0.745875	0.000000	-1.886124	0.000000	0.000000	0.000000	0.012336	-0.002210	-0.029560	0.000000	1.000000	2.000000	56.000000	0.000000
2917.084530	-0.085041	0.561748	0.037624	82.153221	121.144966	154.762573	-0.745875	0.000000	-1.886124	0.000000	0.000000	0.000000	0.012336	-0.002210	-0.029560	0.000000	1.000000	2.000000	56.000000	0.000000
