# Supplementary material for: Haptic Guidance Needs to Be Intuitive Not Just Informative to Improve Human Motor Accuracy
Source: PLoS One. 2016 Mar 16;11(3):e0150912. doi: 10.1371/journal.pone.0150912 (PMC4794196; doi:10.1371/journal.pone.0150912)
Supplement: S2 Data — (ZIP) [file pone.0150912.s002.zip › Subject10/exp2_0057.txt]

Time	PosX	PosY	PosZ	RotX	RotY	RotZ	ForceX	ForceY	ForceZ	MomentX	MomentY	MomentZ	VelocityX	VelocityY	VelocityZ	CalibratedWeight	ButtonDown	Condition	Trial	Visual
2919.727864	-0.000761	0.536398	0.257061	77.271675	134.110779	157.796524	1.822768	0.000000	-4.655912	0.000000	0.000000	0.000000	-0.020303	0.001272	-0.042116	0.000000	1.000000	2.000000	57.000000	0.000000
2919.731197	-0.000456	0.536372	0.256474	77.271675	134.110779	157.796524	1.822768	0.000000	-4.655912	0.000000	0.000000	0.000000	0.091658	-0.007706	-0.176327	0.000000	1.000000	2.000000	57.000000	0.000000
2919.734530	-0.000456	0.536372	0.256474	77.271675	134.110779	157.796524	1.822768	0.000000	-4.655912	0.000000	0.000000	0.000000	0.091658	-0.007706	-0.176327	0.000000	1.000000	2.000000	57.000000	0.000000
2919.737864	-0.000456	0.536372	0.256474	77.218788	134.392181	158.043564	1.823512	0.000000	-4.655621	0.000000	0.000000	0.000000	0.091658	-0.007706	-0.176327	0.000000	1.000000	2.000000	57.000000	0.000000
2919.741197	-0.000456	0.536372	0.256474	77.218788	134.392181	158.043564	1.823512	0.000000	-4.655621	0.000000	0.000000	0.000000	0.091658	-0.007706	-0.176327	0.000000	1.000000	2.000000	57.000000	0.000000
2919.744530	0.000120	0.536158	0.255968	77.218788	134.392181	158.043564	1.823512	0.000000	-4.655621	0.000000	0.000000	0.000000	0.172751	-0.064160	-0.151647	0.000000	1.000000	2.000000	57.000000	0.000000
2919.747864	0.000120	0.536158	0.255968	77.199730	134.599396	158.203537	1.823512	0.000000	-4.655621	0.000000	0.000000	0.000000	0.172751	-0.064160	-0.151647	0.000000	1.000000	2.000000	57.000000	0.000000
2919.751197	0.000627	0.536168	0.255172	77.199730	134.599396	158.203537	1.823512	0.000000	-4.655621	0.000000	0.000000	0.000000	0.152131	0.003093	-0.238974	0.000000	1.000000	2.000000	57.000000	0.000000
2919.754530	0.000627	0.536168	0.255172	77.199730	134.599396	158.203537	1.823512	0.000000	-4.655621	0.000000	0.000000	0.000000	0.152131	0.003093	-0.238974	0.000000	1.000000	2.000000	57.000000	0.000000
2919.757864	0.000627	0.536168	0.255172	77.362495	134.576584	158.120483	1.814438	0.000000	-4.659164	0.000000	0.000000	0.000000	0.152131	0.003093	-0.238974	0.000000	1.000000	2.000000	57.000000	0.000000
2919.761197	0.001133	0.536381	0.254069	77.362495	134.576584	158.120483	1.814438	0.000000	-4.659164	0.000000	0.000000	0.000000	0.151645	0.063666	-0.330687	0.000000	1.000000	2.000000	57.000000	0.000000
2919.764530	0.001133	0.536381	0.254069	77.362495	134.576584	158.120483	1.814438	0.000000	-4.659164	0.000000	0.000000	0.000000	0.151645	0.063666	-0.330687	0.000000	1.000000	2.000000	57.000000	0.000000
2919.767864	0.001133	0.536381	0.254069	77.865799	134.175034	157.580292	1.813224	0.000000	-4.659637	0.000000	0.000000	0.000000	0.151645	0.063666	-0.330687	0.000000	1.000000	2.000000	57.000000	0.000000
2919.771197	0.001906	0.536419	0.252826	77.865799	134.175034	157.580292	1.813224	0.000000	-4.659637	0.000000	0.000000	0.000000	0.231968	0.011562	-0.373034	0.000000	1.000000	2.000000	57.000000	0.000000
2919.774530	0.001906	0.536419	0.252826	77.865799	134.175034	157.580292	1.813224	0.000000	-4.659637	0.000000	0.000000	0.000000	0.231968	0.011562	-0.373034	0.000000	1.000000	2.000000	57.000000	0.000000
2919.777864	0.001906	0.536419	0.252826	78.667770	132.901672	156.139450	1.808590	0.000000	-4.661438	0.000000	0.000000	0.000000	0.231968	0.011562	-0.373034	0.000000	1.000000	2.000000	57.000000	0.000000
2919.781197	0.002643	0.536605	0.251499	78.667770	132.901672	156.139450	1.808590	0.000000	-4.661438	0.000000	0.000000	0.000000	0.220968	0.055620	-0.398081	0.000000	1.000000	2.000000	57.000000	0.000000
2919.784530	0.002643	0.536605	0.251499	78.667770	132.901672	156.139450	1.808590	0.000000	-4.661438	0.000000	0.000000	0.000000	0.220968	0.055620	-0.398081	0.000000	1.000000	2.000000	57.000000	0.000000
2919.787864	0.002643	0.536605	0.251499	79.650345	130.881271	153.908478	1.805017	0.000000	-4.662823	0.000000	0.000000	0.000000	0.220968	0.055620	-0.398081	0.000000	1.000000	2.000000	57.000000	0.000000
2919.791197	0.003711	0.536725	0.249952	79.650345	130.881271	153.908478	1.805017	0.000000	-4.662823	0.000000	0.000000	0.000000	0.320530	0.036191	-0.464055	0.000000	0.000000	2.000000	57.000000	0.000000
2919.794530	0.003711	0.536725	0.249952	79.650345	130.881271	153.908478	1.805017	0.000000	-4.662823	0.000000	0.000000	0.000000	0.320530	0.036191	-0.464055	0.000000	0.000000	2.000000	57.000000	0.000000
2919.797864	0.003711	0.536725	0.249952	80.704338	128.056015	150.836609	1.797390	0.000000	-4.665768	0.000000	0.000000	0.000000	0.320530	0.036191	-0.464055	0.000000	0.000000	2.000000	57.000000	0.000000
2919.801197	0.005042	0.536942	0.248227	80.704338	128.056015	150.836609	1.797390	0.000000	-4.665768	0.000000	0.000000	0.000000	0.399135	0.065038	-0.517421	0.000000	0.000000	2.000000	57.000000	0.000000
2919.804530	0.005042	0.536942	0.248227	80.704338	128.056015	150.836609	1.797390	0.000000	-4.665768	0.000000	0.000000	0.000000	0.399135	0.065038	-0.517421	0.000000	0.000000	2.000000	57.000000	0.000000
2919.807864	0.005042	0.536942	0.248227	81.737106	124.300209	146.821625	1.786474	0.000000	-4.669958	0.000000	0.000000	0.000000	0.399135	0.065038	-0.517421	0.000000	0.000000	2.000000	57.000000	0.000000
2919.811197	0.006398	0.537166	0.246413	81.737106	124.300209	146.821625	1.786474	0.000000	-4.669958	0.000000	0.000000	0.000000	0.406959	0.067349	-0.544272	0.000000	0.000000	2.000000	57.000000	0.000000
2919.814530	0.006398	0.537166	0.246413	81.737106	124.300209	146.821625	1.786474	0.000000	-4.669958	0.000000	0.000000	0.000000	0.406959	0.067349	-0.544272	0.000000	0.000000	2.000000	57.000000	0.000000
2919.817864	0.006398	0.537166	0.246413	82.723221	119.813843	142.110565	1.775507	0.000000	-4.674139	0.000000	0.000000	0.000000	0.406959	0.067349	-0.544272	0.000000	0.000000	2.000000	57.000000	0.000000
2919.821197	0.008046	0.537489	0.244447	82.723221	119.813843	142.110565	1.775507	0.000000	-4.674139	0.000000	0.000000	0.000000	0.494292	0.096651	-0.589813	0.000000	0.000000	2.000000	57.000000	0.000000
2919.824530	0.008046	0.537489	0.244447	82.723221	119.813843	142.110565	1.775507	0.000000	-4.674139	0.000000	0.000000	0.000000	0.494292	0.096651	-0.589813	0.000000	0.000000	2.000000	57.000000	0.000000
2919.827864	0.008046	0.537489	0.244447	83.675941	114.555939	136.568741	1.760427	0.000000	-4.679840	0.000000	0.000000	0.000000	0.494292	0.096651	-0.589813	0.000000	0.000000	2.000000	57.000000	0.000000
2919.831197	0.009881	0.537831	0.242336	83.675941	114.555939	136.568741	1.760427	0.000000	-4.679840	0.000000	0.000000	0.000000	0.550699	0.102596	-0.633380	0.000000	0.000000	2.000000	57.000000	0.000000
2919.834530	0.009881	0.537831	0.242336	83.675941	114.555939	136.568741	1.760427	0.000000	-4.679840	0.000000	0.000000	0.000000	0.550699	0.102596	-0.633380	0.000000	0.000000	2.000000	57.000000	0.000000
2919.837864	0.009881	0.537831	0.242336	84.601372	107.939346	129.525314	1.742770	0.000000	-4.686443	0.000000	0.000000	0.000000	0.550699	0.102596	-0.633380	0.000000	0.000000	2.000000	57.000000	0.000000
2919.841197	0.011805	0.538224	0.240187	84.601372	107.939346	129.525314	1.742770	0.000000	-4.686443	0.000000	0.000000	0.000000	0.576986	0.117894	-0.644672	0.000000	0.000000	2.000000	57.000000	0.000000
2919.844530	0.011805	0.538224	0.240187	84.601372	107.939346	129.525314	1.742770	0.000000	-4.686443	0.000000	0.000000	0.000000	0.576986	0.117894	-0.644672	0.000000	0.000000	2.000000	57.000000	0.000000
2919.847864	0.011805	0.538224	0.240187	85.474854	99.520096	120.613174	1.723457	0.000000	-4.693581	0.000000	0.000000	0.000000	0.576986	0.117894	-0.644672	0.000000	0.000000	2.000000	57.000000	0.000000
2919.851197	0.013946	0.538608	0.237987	85.474854	99.520096	120.613174	1.723457	0.000000	-4.693581	0.000000	0.000000	0.000000	0.642458	0.115322	-0.659842	0.000000	0.000000	2.000000	57.000000	0.000000
2919.854530	0.013946	0.538608	0.237987	85.474854	99.520096	120.613174	1.723457	0.000000	-4.693581	0.000000	0.000000	0.000000	0.642458	0.115322	-0.659842	0.000000	0.000000	2.000000	57.000000	0.000000
2919.857864	0.013946	0.538608	0.237987	86.276428	88.126534	108.763939	1.700212	0.000000	-4.702051	0.000000	0.000000	0.000000	0.642458	0.115322	-0.659842	0.000000	0.000000	2.000000	57.000000	0.000000
2919.861197	0.016237	0.538963	0.235723	86.276428	88.126534	108.763939	1.700212	0.000000	-4.702051	0.000000	0.000000	0.000000	0.687316	0.106499	-0.679418	0.000000	0.000000	2.000000	57.000000	0.000000
2919.864530	0.016237	0.538963	0.235723	86.276428	88.126534	108.763939	1.700212	0.000000	-4.702051	0.000000	0.000000	0.000000	0.687316	0.106499	-0.679418	0.000000	0.000000	2.000000	57.000000	0.000000
2919.867864	0.016237	0.538963	0.235723	86.932739	72.494598	93.387726	1.674164	0.000000	-4.711387	0.000000	0.000000	0.000000	0.687316	0.106499	-0.679418	0.000000	0.000000	2.000000	57.000000	0.000000
2919.871197	0.018740	0.539285	0.233357	86.932739	72.494598	93.387726	1.674164	0.000000	-4.711387	0.000000	0.000000	0.000000	0.750919	0.096494	-0.709805	0.000000	0.000000	2.000000	57.000000	0.000000
2919.874530	0.018740	0.539285	0.233357	86.932739	72.494598	93.387726	1.674164	0.000000	-4.711387	0.000000	0.000000	0.000000	0.750919	0.096494	-0.709805	0.000000	0.000000	2.000000	57.000000	0.000000
2919.877864	0.018740	0.539285	0.233357	87.362694	51.096405	73.354919	1.644266	0.000000	-4.721906	0.000000	0.000000	0.000000	0.750919	0.096494	-0.709805	0.000000	0.000000	2.000000	57.000000	0.000000
2919.881197	0.021420	0.539518	0.230910	87.362694	51.096405	73.354919	1.644266	0.000000	-4.721906	0.000000	0.000000	0.000000	0.803918	0.070080	-0.734018	0.000000	0.000000	2.000000	57.000000	0.000000
2919.884530	0.021420	0.539518	0.230910	87.362694	51.096405	73.354919	1.644266	0.000000	-4.721906	0.000000	0.000000	0.000000	0.803918	0.070080	-0.734018	0.000000	0.000000	2.000000	57.000000	0.000000
2919.887864	0.021420	0.539518	0.230910	87.433876	24.770510	47.965179	1.610810	0.000000	-4.733423	0.000000	0.000000	0.000000	0.803918	0.070080	-0.734018	0.000000	0.000000	2.000000	57.000000	0.000000
2919.891197	0.024337	0.539735	0.228336	87.433876	24.770510	47.965179	1.610810	0.000000	-4.733423	0.000000	0.000000	0.000000	0.875119	0.065171	-0.772243	0.000000	0.000000	2.000000	57.000000	0.000000
2919.894530	0.024337	0.539735	0.228336	87.433876	24.770510	47.965179	1.610810	0.000000	-4.733423	0.000000	0.000000	0.000000	0.875119	0.065171	-0.772243	0.000000	0.000000	2.000000	57.000000	0.000000
2919.897864	0.024337	0.539735	0.228336	87.074036	0.699809	24.157944	1.572735	0.000000	-4.746209	0.000000	0.000000	0.000000	0.875119	0.065171	-0.772243	0.000000	0.000000	2.000000	57.000000	0.000000
2919.901197	0.027452	0.539795	0.225565	87.074036	0.699809	24.157944	1.572735	0.000000	-4.746209	0.000000	0.000000	0.000000	0.934467	0.017937	-0.831129	0.000000	0.000000	2.000000	57.000000	0.000000
2919.904530	0.027452	0.539795	0.225565	87.074036	0.699809	24.157944	1.572735	0.000000	-4.746209	0.000000	0.000000	0.000000	0.934467	0.017937	-0.831129	0.000000	0.000000	2.000000	57.000000	0.000000
2919.907864	0.027452	0.539795	0.225565	86.381500	-16.358534	6.962819	1.530903	0.000000	-4.759867	0.000000	0.000000	0.000000	0.934467	0.017937	-0.831129	0.000000	0.000000	2.000000	57.000000	0.000000
2919.911197	0.030729	0.539723	0.222642	86.381500	-16.358534	6.962819	1.530903	0.000000	-4.759867	0.000000	0.000000	0.000000	0.983149	-0.021641	-0.877127	0.000000	0.000000	2.000000	57.000000	0.000000
2919.914530	0.030729	0.539723	0.222642	86.381500	-16.358534	6.962819	1.530903	0.000000	-4.759867	0.000000	0.000000	0.000000	0.983149	-0.021641	-0.877127	0.000000	0.000000	2.000000	57.000000	0.000000
2919.917864	0.030729	0.539723	0.222642	85.575256	-26.838535	-3.476665	1.485421	0.000000	-4.774256	0.000000	0.000000	0.000000	0.983149	-0.021641	-0.877127	0.000000	0.000000	2.000000	57.000000	0.000000
2919.921197	0.034066	0.539574	0.219542	85.575256	-26.838535	-3.476665	1.485421	0.000000	-4.774256	0.000000	0.000000	0.000000	1.001178	-0.044865	-0.929974	0.000000	0.000000	2.000000	57.000000	0.000000
2919.924530	0.034066	0.539574	0.219542	85.575256	-26.838535	-3.476665	1.485421	0.000000	-4.774256	0.000000	0.000000	0.000000	1.001178	-0.044865	-0.929974	0.000000	0.000000	2.000000	57.000000	0.000000
2919.927864	0.034066	0.539574	0.219542	84.812950	-32.908722	-9.269976	1.438161	0.000000	-4.788705	0.000000	0.000000	0.000000	1.001178	-0.044865	-0.929974	0.000000	0.000000	2.000000	57.000000	0.000000
2919.931197	0.037493	0.539294	0.216284	84.812950	-32.908722	-9.269976	1.438161	0.000000	-4.788705	0.000000	0.000000	0.000000	1.028007	-0.083991	-0.977407	0.000000	0.000000	2.000000	57.000000	0.000000
2919.934530	0.037493	0.539294	0.216284	84.812950	-32.908722	-9.269976	1.438161	0.000000	-4.788705	0.000000	0.000000	0.000000	1.028007	-0.083991	-0.977407	0.000000	0.000000	2.000000	57.000000	0.000000
2919.937864	0.037493	0.539294	0.216284	84.195122	-36.087189	-11.959222	1.388209	0.000000	-4.803423	0.000000	0.000000	0.000000	1.028007	-0.083991	-0.977407	0.000000	0.000000	2.000000	57.000000	0.000000
2919.941197	0.040941	0.538921	0.212863	84.195122	-36.087189	-11.959222	1.388209	0.000000	-4.803423	0.000000	0.000000	0.000000	1.034401	-0.111770	-1.026165	0.000000	0.000000	2.000000	57.000000	0.000000
2919.944530	0.040941	0.538921	0.212863	84.195122	-36.087189	-11.959222	1.388209	0.000000	-4.803423	0.000000	0.000000	0.000000	1.034401	-0.111770	-1.026165	0.000000	0.000000	2.000000	57.000000	0.000000
2919.947864	0.040941	0.538921	0.212863	83.723236	-37.769566	-13.204213	1.336753	0.000000	-4.817997	0.000000	0.000000	0.000000	1.034401	-0.111770	-1.026165	0.000000	0.000000	2.000000	57.000000	0.000000
2919.951197	0.044376	0.538550	0.209285	83.723236	-37.769566	-13.204213	1.336753	0.000000	-4.817997	0.000000	0.000000	0.000000	1.030362	-0.111303	-1.073470	0.000000	0.000000	2.000000	57.000000	0.000000
2919.954530	0.044376	0.538550	0.209285	83.723236	-37.769566	-13.204213	1.336753	0.000000	-4.817997	0.000000	0.000000	0.000000	1.030362	-0.111303	-1.073470	0.000000	0.000000	2.000000	57.000000	0.000000
2919.957864	0.044376	0.538550	0.209285	83.362511	-38.884068	-14.240944	1.284325	0.000000	-4.832236	0.000000	0.000000	0.000000	1.030362	-0.111303	-1.073470	0.000000	0.000000	2.000000	57.000000	0.000000
2919.961197	0.047764	0.538164	0.205568	83.362511	-38.884068	-14.240944	1.284325	0.000000	-4.832236	0.000000	0.000000	0.000000	1.016396	-0.115842	-1.114972	0.000000	0.000000	2.000000	57.000000	0.000000
2919.964530	0.047764	0.538164	0.205568	83.362511	-38.884068	-14.240944	1.284325	0.000000	-4.832236	0.000000	0.000000	0.000000	1.016396	-0.115842	-1.114972	0.000000	0.000000	2.000000	57.000000	0.000000
2919.967864	0.047764	0.538164	0.205568	83.110344	-39.691345	-14.884954	1.231400	0.000000	-4.845994	0.000000	0.000000	0.000000	1.016396	-0.115842	-1.114972	0.000000	0.000000	2.000000	57.000000	0.000000
2919.971197	0.051073	0.537746	0.201734	83.110344	-39.691345	-14.884954	1.231400	0.000000	-4.845994	0.000000	0.000000	0.000000	0.992830	-0.125269	-1.150387	0.000000	0.000000	2.000000	57.000000	0.000000
2919.974530	0.051073	0.537746	0.201734	83.110344	-39.691345	-14.884954	1.231400	0.000000	-4.845994	0.000000	0.000000	0.000000	0.992830	-0.125269	-1.150387	0.000000	0.000000	2.000000	57.000000	0.000000
2919.977864	0.051073	0.537746	0.201734	82.946259	-40.343632	-14.754128	1.178495	0.000000	-4.859131	0.000000	0.000000	0.000000	0.992830	-0.125269	-1.150387	0.000000	0.000000	2.000000	57.000000	0.000000
2919.981197	0.054306	0.537358	0.197825	82.946259	-40.343632	-14.754128	1.178495	0.000000	-4.859131	0.000000	0.000000	0.000000	0.969974	-0.116594	-1.172599	0.000000	0.000000	2.000000	57.000000	0.000000
2919.984530	0.054306	0.537358	0.197825	82.946259	-40.343632	-14.754128	1.178495	0.000000	-4.859131	0.000000	0.000000	0.000000	0.969974	-0.116594	-1.172599	0.000000	0.000000	2.000000	57.000000	0.000000
2919.987864	0.054306	0.537358	0.197825	82.857765	-40.996044	-14.923209	1.125273	0.000000	-4.871731	0.000000	0.000000	0.000000	0.969974	-0.116594	-1.172599	0.000000	0.000000	2.000000	57.000000	0.000000
2919.991197	0.057529	0.536986	0.193891	82.857765	-40.996044	-14.923209	1.125273	0.000000	-4.871731	0.000000	0.000000	0.000000	0.966920	-0.111610	-1.180239	0.000000	0.000000	2.000000	57.000000	0.000000
2919.994530	0.057529	0.536986	0.193891	82.857765	-40.996044	-14.923209	1.125273	0.000000	-4.871731	0.000000	0.000000	0.000000	0.966920	-0.111610	-1.180239	0.000000	0.000000	2.000000	57.000000	0.000000
2919.997864	0.057529	0.536986	0.193891	82.858612	-41.573009	-15.446690	1.069853	0.000000	-4.884201	0.000000	0.000000	0.000000	0.966920	-0.111610	-1.180239	0.000000	0.000000	2.000000	57.000000	0.000000
2920.001197	0.060713	0.536614	0.189954	82.858612	-41.573009	-15.446690	1.069853	0.000000	-4.884201	0.000000	0.000000	0.000000	0.954984	-0.111377	-1.181103	0.000000	0.000000	2.000000	57.000000	0.000000
2920.004530	0.060713	0.536614	0.189954	82.858612	-41.573009	-15.446690	1.069853	0.000000	-4.884201	0.000000	0.000000	0.000000	0.954984	-0.111377	-1.181103	0.000000	0.000000	2.000000	57.000000	0.000000
2920.007864	0.060713	0.536614	0.189954	82.967232	-41.889011	-15.635992	1.012694	0.000000	-4.896371	0.000000	0.000000	0.000000	0.954984	-0.111377	-1.181103	0.000000	0.000000	2.000000	57.000000	0.000000
2920.011197	0.063835	0.536237	0.186107	82.967232	-41.889011	-15.635992	1.012694	0.000000	-4.896371	0.000000	0.000000	0.000000	0.936593	-0.113226	-1.154120	0.000000	0.000000	2.000000	57.000000	0.000000
2920.014530	0.063835	0.536237	0.186107	82.967232	-41.889011	-15.635992	1.012694	0.000000	-4.896371	0.000000	0.000000	0.000000	0.936593	-0.113226	-1.154120	0.000000	0.000000	2.000000	57.000000	0.000000
2920.017864	0.063835	0.536237	0.186107	83.146049	-42.260746	-14.821972	0.953786	0.000000	-4.908186	0.000000	0.000000	0.000000	0.936593	-0.113226	-1.154120	0.000000	0.000000	2.000000	57.000000	0.000000
2920.021197	0.066869	0.535874	0.182371	83.146049	-42.260746	-14.821972	0.953786	0.000000	-4.908186	0.000000	0.000000	0.000000	0.910273	-0.108986	-1.120789	0.000000	0.000000	2.000000	57.000000	0.000000
2920.024530	0.066869	0.535874	0.182371	83.146049	-42.260746	-14.821972	0.953786	0.000000	-4.908186	0.000000	0.000000	0.000000	0.910273	-0.108986	-1.120789	0.000000	0.000000	2.000000	57.000000	0.000000
2920.027864	0.066869	0.535874	0.182371	83.393280	-42.723427	-13.599291	0.893715	0.000000	-4.919479	0.000000	0.000000	0.000000	0.910273	-0.108986	-1.120789	0.000000	0.000000	2.000000	57.000000	0.000000
2920.031197	0.069907	0.535505	0.178724	83.393280	-42.723427	-13.599291	0.893715	0.000000	-4.919479	0.000000	0.000000	0.000000	0.911564	-0.110558	-1.094061	0.000000	0.000000	2.000000	57.000000	0.000000
2920.034530	0.069907	0.535505	0.178724	83.393280	-42.723427	-13.599291	0.893715	0.000000	-4.919479	0.000000	0.000000	0.000000	0.911564	-0.110558	-1.094061	0.000000	0.000000	2.000000	57.000000	0.000000
2920.037864	0.069907	0.535505	0.178724	83.692734	-43.243137	-12.840288	0.830186	0.000000	-4.930597	0.000000	0.000000	0.000000	0.911564	-0.110558	-1.094061	0.000000	0.000000	2.000000	57.000000	0.000000
2920.041197	0.073009	0.535182	0.175137	83.692734	-43.243137	-12.840288	0.830186	0.000000	-4.930597	0.000000	0.000000	0.000000	0.930434	-0.096951	-1.076103	0.000000	0.000000	2.000000	57.000000	0.000000
2920.044530	0.073009	0.535182	0.175137	83.692734	-43.243137	-12.840288	0.830186	0.000000	-4.930597	0.000000	0.000000	0.000000	0.930434	-0.096951	-1.076103	0.000000	0.000000	2.000000	57.000000	0.000000
2920.047864	0.073009	0.535182	0.175137	84.061417	-43.446617	-12.515022	0.761579	0.000000	-4.941659	0.000000	0.000000	0.000000	0.930434	-0.096951	-1.076103	0.000000	0.000000	2.000000	57.000000	0.000000
2920.051197	0.076234	0.534958	0.171614	84.061417	-43.446617	-12.515022	0.761579	0.000000	-4.941659	0.000000	0.000000	0.000000	0.967621	-0.067217	-1.056767	0.000000	0.000000	2.000000	57.000000	0.000000
2920.054530	0.076234	0.534958	0.171614	84.061417	-43.446617	-12.515022	0.761579	0.000000	-4.941659	0.000000	0.000000	0.000000	0.967621	-0.067217	-1.056767	0.000000	0.000000	2.000000	57.000000	0.000000
2920.057864	0.076234	0.534958	0.171614	84.503212	-42.905159	-11.796426	0.685869	0.000000	-4.952735	0.000000	0.000000	0.000000	0.967621	-0.067217	-1.056767	0.000000	0.000000	2.000000	57.000000	0.000000
2920.061197	0.079613	0.534832	0.168152	84.503212	-42.905159	-11.796426	0.685869	0.000000	-4.952735	0.000000	0.000000	0.000000	1.013510	-0.037775	-1.038665	0.000000	0.000000	2.000000	57.000000	0.000000
2920.064530	0.079613	0.534832	0.168152	84.503212	-42.905159	-11.796426	0.685869	0.000000	-4.952735	0.000000	0.000000	0.000000	1.013510	-0.037775	-1.038665	0.000000	0.000000	2.000000	57.000000	0.000000
2920.067864	0.079613	0.534832	0.168152	84.996567	-41.538280	-9.809197	0.601809	0.000000	-4.963650	0.000000	0.000000	0.000000	1.013510	-0.037775	-1.038665	0.000000	0.000000	2.000000	57.000000	0.000000
2920.071197	0.082990	0.534833	0.164729	84.996567	-41.538280	-9.809197	0.601809	0.000000	-4.963650	0.000000	0.000000	0.000000	1.013207	0.000375	-1.026862	0.000000	0.000000	2.000000	57.000000	0.000000
2920.074530	0.082990	0.534833	0.164729	84.996567	-41.538280	-9.809197	0.601809	0.000000	-4.963650	0.000000	0.000000	0.000000	1.013207	0.000375	-1.026862	0.000000	0.000000	2.000000	57.000000	0.000000
2920.077864	0.082990	0.534833	0.164729	85.477753	-39.807652	-7.022751	0.513569	0.000000	-4.973555	0.000000	0.000000	0.000000	1.013207	0.000375	-1.026862	0.000000	0.000000	2.000000	57.000000	0.000000
2920.081197	0.086309	0.534926	0.161359	85.477753	-39.807652	-7.022751	0.513569	0.000000	-4.973555	0.000000	0.000000	0.000000	0.995671	0.027813	-1.011072	0.000000	0.000000	2.000000	57.000000	0.000000
2920.084530	0.086309	0.534926	0.161359	85.477753	-39.807652	-7.022751	0.513569	0.000000	-4.973555	0.000000	0.000000	0.000000	0.995671	0.027813	-1.011072	0.000000	0.000000	2.000000	57.000000	0.000000
2920.087864	0.086309	0.534926	0.161359	85.860146	-38.744236	-5.152816	0.422723	0.000000	-4.982099	0.000000	0.000000	0.000000	0.995671	0.027813	-1.011072	0.000000	0.000000	2.000000	57.000000	0.000000
2920.091197	0.089588	0.535047	0.157956	85.860146	-38.744236	-5.152816	0.422723	0.000000	-4.982099	0.000000	0.000000	0.000000	0.983795	0.036372	-1.020932	0.000000	0.000000	2.000000	57.000000	0.000000
2920.094530	0.089588	0.535047	0.157956	85.860146	-38.744236	-5.152816	0.422723	0.000000	-4.982099	0.000000	0.000000	0.000000	0.983795	0.036372	-1.020932	0.000000	0.000000	2.000000	57.000000	0.000000
2920.097864	0.089588	0.535047	0.157956	86.116470	-39.058304	-5.238528	0.328864	0.000000	-4.989173	0.000000	0.000000	0.000000	0.983795	0.036372	-1.020932	0.000000	0.000000	2.000000	57.000000	0.000000
2920.101197	0.092776	0.535167	0.154569	86.116470	-39.058304	-5.238528	0.328864	0.000000	-4.989173	0.000000	0.000000	0.000000	0.956205	0.035981	-1.016018	0.000000	0.000000	2.000000	57.000000	0.000000
2920.104530	0.092776	0.535167	0.154569	86.116470	-39.058304	-5.238528	0.328864	0.000000	-4.989173	0.000000	0.000000	0.000000	0.956205	0.035981	-1.016018	0.000000	0.000000	2.000000	57.000000	0.000000
2920.107864	0.092776	0.535167	0.154569	86.302605	-40.342941	-6.386588	0.233439	0.000000	-4.994548	0.000000	0.000000	0.000000	0.956205	0.035981	-1.016018	0.000000	0.000000	2.000000	57.000000	0.000000
2920.111197	0.095780	0.535281	0.151178	86.302605	-40.342941	-6.386588	0.233439	0.000000	-4.994548	0.000000	0.000000	0.000000	0.901345	0.034226	-1.017309	0.000000	0.000000	2.000000	57.000000	0.000000
2920.114530	0.095780	0.535281	0.151178	86.302605	-40.342941	-6.386588	0.233439	0.000000	-4.994548	0.000000	0.000000	0.000000	0.901345	0.034226	-1.017309	0.000000	0.000000	2.000000	57.000000	0.000000
2920.117864	0.095780	0.535281	0.151178	86.484810	-41.742607	-7.230368	0.139513	0.000000	-4.998053	0.000000	0.000000	0.000000	0.901345	0.034226	-1.017309	0.000000	0.000000	2.000000	57.000000	0.000000
2920.121197	0.098759	0.535399	0.147834	86.484810	-41.742607	-7.230368	0.139513	0.000000	-4.998053	0.000000	0.000000	0.000000	0.893745	0.035304	-1.003226	0.000000	0.000000	2.000000	57.000000	0.000000
2920.124530	0.098759	0.535399	0.147834	86.484810	-41.742607	-7.230368	0.139513	0.000000	-4.998053	0.000000	0.000000	0.000000	0.893745	0.035304	-1.003226	0.000000	0.000000	2.000000	57.000000	0.000000
2920.127864	0.098759	0.535399	0.147834	86.730919	-42.370262	-7.292670	0.041963	0.000000	-4.999824	0.000000	0.000000	0.000000	0.893745	0.035304	-1.003226	0.000000	0.000000	2.000000	57.000000	0.000000
2920.131197	0.101670	0.535525	0.144450	86.730919	-42.370262	-7.292670	0.041963	0.000000	-4.999824	0.000000	0.000000	0.000000	0.873218	0.037891	-1.015154	0.000000	0.000000	2.000000	57.000000	0.000000
2920.134530	0.101670	0.535525	0.144450	86.730919	-42.370262	-7.292670	0.041963	0.000000	-4.999824	0.000000	0.000000	0.000000	0.873218	0.037891	-1.015154	0.000000	0.000000	2.000000	57.000000	0.000000
2920.137864	0.101670	0.535525	0.144450	87.063881	-41.788532	-6.522346	-0.057800	0.000000	-4.999666	0.000000	0.000000	0.000000	0.873218	0.037891	-1.015154	0.000000	0.000000	2.000000	57.000000	0.000000
2920.141197	0.104552	0.535702	0.141091	87.063881	-41.788532	-6.522346	-0.057800	0.000000	-4.999666	0.000000	0.000000	0.000000	0.864759	0.053211	-1.007900	0.000000	0.000000	2.000000	57.000000	0.000000
2920.144530	0.104552	0.535702	0.141091	87.063881	-41.788532	-6.522346	-0.057800	0.000000	-4.999666	0.000000	0.000000	0.000000	0.864759	0.053211	-1.007900	0.000000	0.000000	2.000000	57.000000	0.000000
2920.147864	0.104552	0.535702	0.141091	87.447258	-39.990517	-4.626941	-0.161248	0.000000	-4.997399	0.000000	0.000000	0.000000	0.864759	0.053211	-1.007900	0.000000	0.000000	2.000000	57.000000	0.000000
2920.151197	0.107379	0.535930	0.137761	87.447258	-39.990517	-4.626941	-0.161248	0.000000	-4.997399	0.000000	0.000000	0.000000	0.848029	0.068367	-0.998889	0.000000	0.000000	2.000000	57.000000	0.000000
2920.154530	0.107379	0.535930	0.137761	87.447258	-39.990517	-4.626941	-0.161248	0.000000	-4.997399	0.000000	0.000000	0.000000	0.848029	0.068367	-0.998889	0.000000	0.000000	2.000000	57.000000	0.000000
2920.157864	0.107379	0.535930	0.137761	87.870270	-36.541431	-0.964137	-0.267445	0.000000	-4.992842	0.000000	0.000000	0.000000	0.848029	0.068367	-0.998889	0.000000	0.000000	2.000000	57.000000	0.000000
2920.161197	0.110029	0.536217	0.134427	87.870270	-36.541431	-0.964137	-0.267445	0.000000	-4.992842	0.000000	0.000000	0.000000	0.794778	0.086139	-1.000285	0.000000	0.000000	2.000000	57.000000	0.000000
2920.164530	0.110029	0.536217	0.134427	87.870270	-36.541431	-0.964137	-0.267445	0.000000	-4.992842	0.000000	0.000000	0.000000	0.794778	0.086139	-1.000285	0.000000	0.000000	2.000000	57.000000	0.000000
2920.167864	0.110029	0.536217	0.134427	88.282967	-30.916227	4.997575	-0.371977	0.000000	-4.986144	0.000000	0.000000	0.000000	0.794778	0.086139	-1.000285	0.000000	0.000000	2.000000	57.000000	0.000000
2920.171197	0.112473	0.536479	0.131088	88.282967	-30.916227	4.997575	-0.371977	0.000000	-4.986144	0.000000	0.000000	0.000000	0.733323	0.078337	-1.001729	0.000000	0.000000	2.000000	57.000000	0.000000
2920.174530	0.112473	0.536479	0.131088	88.282967	-30.916227	4.997575	-0.371977	0.000000	-4.986144	0.000000	0.000000	0.000000	0.733323	0.078337	-1.001729	0.000000	0.000000	2.000000	57.000000	0.000000
2920.177864	0.112473	0.536479	0.131088	88.642609	-22.569412	13.962163	-0.473609	0.000000	-4.977519	0.000000	0.000000	0.000000	0.733323	0.078337	-1.001729	0.000000	0.000000	2.000000	57.000000	0.000000
2920.181197	0.114712	0.536695	0.127730	88.642609	-22.569412	13.962163	-0.473609	0.000000	-4.977519	0.000000	0.000000	0.000000	0.671638	0.064946	-1.007336	0.000000	0.000000	2.000000	57.000000	0.000000
2920.184530	0.114712	0.536695	0.127730	88.642609	-22.569412	13.962163	-0.473609	0.000000	-4.977519	0.000000	0.000000	0.000000	0.671638	0.064946	-1.007336	0.000000	0.000000	2.000000	57.000000	0.000000
2920.187864	0.114712	0.536695	0.127730	88.921165	-10.690082	26.406595	-0.572110	0.000000	-4.967161	0.000000	0.000000	0.000000	0.671638	0.064946	-1.007336	0.000000	0.000000	2.000000	57.000000	0.000000
2920.191197	0.116682	0.536811	0.124318	88.921165	-10.690082	26.406595	-0.572110	0.000000	-4.967161	0.000000	0.000000	0.000000	0.591119	0.034809	-1.023632	0.000000	0.000000	2.000000	57.000000	0.000000
2920.194530	0.116682	0.536811	0.124318	88.921165	-10.690082	26.406595	-0.572110	0.000000	-4.967161	0.000000	0.000000	0.000000	0.591119	0.034809	-1.023632	0.000000	0.000000	2.000000	57.000000	0.000000
2920.197864	0.116682	0.536811	0.124318	89.087212	6.351640	43.579685	-0.664986	0.000000	-4.955582	0.000000	0.000000	0.000000	0.591119	0.034809	-1.023632	0.000000	0.000000	2.000000	57.000000	0.000000
2920.201197	0.118501	0.536814	0.120851	89.087212	6.351640	43.579685	-0.664986	0.000000	-4.955582	0.000000	0.000000	0.000000	0.545538	0.000818	-1.039980	0.000000	0.000000	2.000000	57.000000	0.000000
2920.204530	0.118501	0.536814	0.120851	89.087212	6.351640	43.579685	-0.664986	0.000000	-4.955582	0.000000	0.000000	0.000000	0.545538	0.000818	-1.039980	0.000000	0.000000	2.000000	57.000000	0.000000
2920.207864	0.118501	0.536814	0.120851	89.097992	30.308025	67.651169	-0.756614	0.000000	-4.942422	0.000000	0.000000	0.000000	0.545538	0.000818	-1.039980	0.000000	0.000000	2.000000	57.000000	0.000000
2920.211197	0.120174	0.536774	0.117359	89.097992	30.308025	67.651169	-0.756614	0.000000	-4.942422	0.000000	0.000000	0.000000	0.502019	-0.012016	-1.047611	0.000000	0.000000	2.000000	57.000000	0.000000
2920.214530	0.120174	0.536774	0.117359	89.097992	30.308025	67.651169	-0.756614	0.000000	-4.942422	0.000000	0.000000	0.000000	0.502019	-0.012016	-1.047611	0.000000	0.000000	2.000000	57.000000	0.000000
2920.217864	0.120174	0.536774	0.117359	88.849030	53.457390	91.058319	-0.847074	0.000000	-4.927724	0.000000	0.000000	0.000000	0.502019	-0.012016	-1.047611	0.000000	0.000000	2.000000	57.000000	0.000000
2920.221197	0.121739	0.536696	0.113874	88.849030	53.457390	91.058319	-0.847074	0.000000	-4.927724	0.000000	0.000000	0.000000	0.469413	-0.023199	-1.045612	0.000000	0.000000	2.000000	57.000000	0.000000
2920.224530	0.121739	0.536696	0.113874	88.849030	53.457390	91.058319	-0.847074	0.000000	-4.927724	0.000000	0.000000	0.000000	0.469413	-0.023199	-1.045612	0.000000	0.000000	2.000000	57.000000	0.000000
2920.227864	0.121739	0.536696	0.113874	88.347084	67.006729	104.998932	-0.937577	0.000000	-4.911309	0.000000	0.000000	0.000000	0.469413	-0.023199	-1.045612	0.000000	0.000000	2.000000	57.000000	0.000000
2920.231197	0.123302	0.536646	0.110364	88.347084	67.006729	104.998932	-0.937577	0.000000	-4.911309	0.000000	0.000000	0.000000	0.469013	-0.015205	-1.052918	0.000000	0.000000	2.000000	57.000000	0.000000
2920.234530	0.123302	0.536646	0.110364	88.347084	67.006729	104.998932	-0.937577	0.000000	-4.911309	0.000000	0.000000	0.000000	0.469013	-0.015205	-1.052918	0.000000	0.000000	2.000000	57.000000	0.000000
2920.237864	0.123302	0.536646	0.110364	87.700157	73.619888	112.057014	-1.032919	0.000000	-4.892145	0.000000	0.000000	0.000000	0.469013	-0.015205	-1.052918	0.000000	0.000000	2.000000	57.000000	0.000000
2920.241197	0.124720	0.536600	0.106944	87.700157	73.619888	112.057014	-1.032919	0.000000	-4.892145	0.000000	0.000000	0.000000	0.425438	-0.013683	-1.025944	0.000000	0.000000	2.000000	57.000000	0.000000
2920.244530	0.124720	0.536600	0.106944	87.700157	73.619888	112.057014	-1.032919	0.000000	-4.892145	0.000000	0.000000	0.000000	0.425438	-0.013683	-1.025944	0.000000	0.000000	2.000000	57.000000	0.000000
2920.247864	0.124720	0.536600	0.106944	87.016396	76.478531	115.389793	-1.126061	0.000000	-4.871549	0.000000	0.000000	0.000000	0.425438	-0.013683	-1.025944	0.000000	0.000000	2.000000	57.000000	0.000000
2920.251197	0.125917	0.536575	0.103512	87.016396	76.478531	115.389793	-1.126061	0.000000	-4.871549	0.000000	0.000000	0.000000	0.359058	-0.007438	-1.029697	0.000000	0.000000	2.000000	57.000000	0.000000
2920.254530	0.125917	0.536575	0.103512	87.016396	76.478531	115.389793	-1.126061	0.000000	-4.871549	0.000000	0.000000	0.000000	0.359058	-0.007438	-1.029697	0.000000	0.000000	2.000000	57.000000	0.000000
2920.257864	0.125917	0.536575	0.103512	86.375610	77.746307	117.096245	-1.214402	0.000000	-4.850281	0.000000	0.000000	0.000000	0.359058	-0.007438	-1.029697	0.000000	0.000000	2.000000	57.000000	0.000000
2920.261197	0.126955	0.536496	0.100085	86.375610	77.746307	117.096245	-1.214402	0.000000	-4.850281	0.000000	0.000000	0.000000	0.311405	-0.023968	-1.027953	0.000000	0.000000	2.000000	57.000000	0.000000
2920.264530	0.126955	0.536496	0.100085	86.375610	77.746307	117.096245	-1.214402	0.000000	-4.850281	0.000000	0.000000	0.000000	0.311405	-0.023968	-1.027953	0.000000	0.000000	2.000000	57.000000	0.000000
2920.267864	0.126955	0.536496	0.100085	85.852066	78.074760	117.785820	-1.300273	0.000000	-4.827970	0.000000	0.000000	0.000000	0.311405	-0.023968	-1.027953	0.000000	0.000000	2.000000	57.000000	0.000000
2920.271197	0.127774	0.536387	0.096636	85.852066	78.074760	117.785820	-1.300273	0.000000	-4.827970	0.000000	0.000000	0.000000	0.245739	-0.032636	-1.034877	0.000000	0.000000	2.000000	57.000000	0.000000
2920.274530	0.127774	0.536387	0.096636	85.852066	78.074760	117.785820	-1.300273	0.000000	-4.827970	0.000000	0.000000	0.000000	0.245739	-0.032636	-1.034877	0.000000	0.000000	2.000000	57.000000	0.000000
2920.277864	0.127774	0.536387	0.096636	85.422600	78.010674	118.005508	-1.381143	0.000000	-4.805459	0.000000	0.000000	0.000000	0.245739	-0.032636	-1.034877	0.000000	0.000000	2.000000	57.000000	0.000000
2920.281197	0.128374	0.536200	0.093151	85.422600	78.010674	118.005508	-1.381143	0.000000	-4.805459	0.000000	0.000000	0.000000	0.180036	-0.055942	-1.045413	0.000000	0.000000	2.000000	57.000000	0.000000
2920.284530	0.128374	0.536200	0.093151	85.422600	78.010674	118.005508	-1.381143	0.000000	-4.805459	0.000000	0.000000	0.000000	0.180036	-0.055942	-1.045413	0.000000	0.000000	2.000000	57.000000	0.000000
2920.287864	0.128374	0.536200	0.093151	85.055138	77.749611	117.990402	-1.418716	0.000000	-4.657555	0.000000	0.000000	0.000000	0.180036	-0.055942	-1.045413	0.000000	0.000000	2.000000	57.000000	0.000000
2920.291197	0.128853	0.535978	0.089684	85.055138	77.749611	117.990402	-1.418716	0.000000	-4.657555	0.000000	0.000000	0.000000	0.143561	-0.066567	-1.040053	0.000000	0.000000	2.000000	57.000000	0.000000
2920.294530	0.128853	0.535978	0.089684	85.055138	77.749611	117.990402	-1.418716	0.000000	-4.657555	0.000000	0.000000	0.000000	0.143561	-0.066567	-1.040053	0.000000	0.000000	2.000000	57.000000	0.000000
2920.297864	0.128853	0.535978	0.089684	84.690865	77.443588	117.943130	-1.442643	0.000000	-4.484212	0.000000	0.000000	0.000000	0.143561	-0.066567	-1.040053	0.000000	0.000000	2.000000	57.000000	0.000000
2920.301197	0.129225	0.535745	0.086290	84.690865	77.443588	117.943130	-1.442643	0.000000	-4.484212	0.000000	0.000000	0.000000	0.111562	-0.069960	-1.018164	0.000000	0.000000	2.000000	57.000000	0.000000
2920.304530	0.129225	0.535745	0.086290	84.690865	77.443588	117.943130	-1.442643	0.000000	-4.484212	0.000000	0.000000	0.000000	0.111562	-0.069960	-1.018164	0.000000	0.000000	2.000000	57.000000	0.000000
2920.307864	0.129225	0.535745	0.086290	84.268784	77.304413	118.138435	-1.461237	0.000000	-4.314518	0.000000	0.000000	0.000000	0.111562	-0.069960	-1.018164	0.000000	0.000000	2.000000	57.000000	0.000000
2920.311197	0.129534	0.535573	0.083032	84.268784	77.304413	118.138435	-1.461237	0.000000	-4.314518	0.000000	0.000000	0.000000	0.092839	-0.051735	-0.977577	0.000000	0.000000	2.000000	57.000000	0.000000
2920.314530	0.129534	0.535573	0.083032	84.268784	77.304413	118.138435	-1.461237	0.000000	-4.314518	0.000000	0.000000	0.000000	0.092839	-0.051735	-0.977577	0.000000	0.000000	2.000000	57.000000	0.000000
2920.317864	0.129534	0.535573	0.083032	83.820129	77.418915	118.629936	-1.476710	0.000000	-4.151588	0.000000	0.000000	0.000000	0.092839	-0.051735	-0.977577	0.000000	0.000000	2.000000	57.000000	0.000000
2920.321197	0.129857	0.535413	0.079879	83.820129	77.418915	118.629936	-1.476710	0.000000	-4.151588	0.000000	0.000000	0.000000	0.096857	-0.048033	-0.945959	0.000000	0.000000	2.000000	57.000000	0.000000
2920.324530	0.129857	0.535413	0.079879	83.820129	77.418915	118.629936	-1.476710	0.000000	-4.151588	0.000000	0.000000	0.000000	0.096857	-0.048033	-0.945959	0.000000	0.000000	2.000000	57.000000	0.000000
2920.327864	0.129857	0.535413	0.079879	83.380638	77.580589	119.177666	-1.492852	0.000000	-3.993929	0.000000	0.000000	0.000000	0.096857	-0.048033	-0.945959	0.000000	0.000000	2.000000	57.000000	0.000000
2920.331197	0.130088	0.535277	0.076835	83.380638	77.580589	119.177666	-1.492852	0.000000	-3.993929	0.000000	0.000000	0.000000	0.069170	-0.040579	-0.912970	0.000000	0.000000	2.000000	57.000000	0.000000
2920.334530	0.130088	0.535277	0.076835	83.380638	77.580589	119.177666	-1.492852	0.000000	-3.993929	0.000000	0.000000	0.000000	0.069170	-0.040579	-0.912970	0.000000	0.000000	2.000000	57.000000	0.000000
2920.337864	0.130088	0.535277	0.076835	83.001167	77.786880	119.736549	-1.504381	0.000000	-3.841767	0.000000	0.000000	0.000000	0.069170	-0.040579	-0.912970	0.000000	0.000000	2.000000	57.000000	0.000000
2920.341197	0.130195	0.535132	0.073875	83.001167	77.786880	119.736549	-1.504381	0.000000	-3.841767	0.000000	0.000000	0.000000	0.032122	-0.043750	-0.888082	0.000000	0.000000	2.000000	57.000000	0.000000
2920.344530	0.130195	0.535132	0.073875	83.001167	77.786880	119.736549	-1.504381	0.000000	-3.841767	0.000000	0.000000	0.000000	0.032122	-0.043750	-0.888082	0.000000	0.000000	2.000000	57.000000	0.000000
2920.347864	0.130195	0.535132	0.073875	82.744881	77.929565	120.126251	-1.509735	0.000000	-3.693753	0.000000	0.000000	0.000000	0.032122	-0.043750	-0.888082	0.000000	0.000000	2.000000	57.000000	0.000000
2920.351197	0.130131	0.534976	0.071011	82.744881	77.929565	120.126251	-1.509735	0.000000	-3.693753	0.000000	0.000000	0.000000	-0.019233	-0.046796	-0.859317	0.000000	0.000000	2.000000	57.000000	0.000000
2920.354530	0.130131	0.534976	0.071011	82.744881	77.929565	120.126251	-1.509735	0.000000	-3.693753	0.000000	0.000000	0.000000	-0.019233	-0.046796	-0.859317	0.000000	0.000000	2.000000	57.000000	0.000000
2920.357864	0.130131	0.534976	0.071011	82.611588	78.068924	120.407661	-1.506529	0.000000	-3.550534	0.000000	0.000000	0.000000	-0.019233	-0.046796	-0.859317	0.000000	0.000000	2.000000	57.000000	0.000000
2920.361197	0.129913	0.534834	0.068194	82.611588	78.068924	120.407661	-1.506529	0.000000	-3.550534	0.000000	0.000000	0.000000	-0.065306	-0.042591	-0.845049	0.000000	0.000000	2.000000	57.000000	0.000000
2920.364530	0.129913	0.534834	0.068194	82.611588	78.068924	120.407661	-1.506529	0.000000	-3.550534	0.000000	0.000000	0.000000	-0.065306	-0.042591	-0.845049	0.000000	0.000000	2.000000	57.000000	0.000000
2920.367864	0.129913	0.534834	0.068194	82.540016	78.523758	120.968399	-1.495645	0.000000	-3.409692	0.000000	0.000000	0.000000	-0.065306	-0.042591	-0.845049	0.000000	0.000000	2.000000	57.000000	0.000000
2920.371197	0.129546	0.534647	0.065433	82.540016	78.523758	120.968399	-1.495645	0.000000	-3.409692	0.000000	0.000000	0.000000	-0.110027	-0.056064	-0.828309	0.000000	0.000000	2.000000	57.000000	0.000000
2920.374530	0.129546	0.534647	0.065433	82.540016	78.523758	120.968399	-1.495645	0.000000	-3.409692	0.000000	0.000000	0.000000	-0.110027	-0.056064	-0.828309	0.000000	0.000000	2.000000	57.000000	0.000000
2920.377864	0.129546	0.534647	0.065433	82.475067	79.316338	121.878540	-1.477307	0.000000	-3.271641	0.000000	0.000000	0.000000	-0.110027	-0.056064	-0.828309	0.000000	0.000000	2.000000	57.000000	0.000000
2920.381197	0.129130	0.534445	0.062699	82.475067	79.316338	121.878540	-1.477307	0.000000	-3.271641	0.000000	0.000000	0.000000	-0.124706	-0.060578	-0.820202	0.000000	0.000000	2.000000	57.000000	0.000000
2920.384530	0.129130	0.534445	0.062699	82.475067	79.316338	121.878540	-1.477307	0.000000	-3.271641	0.000000	0.000000	0.000000	-0.124706	-0.060578	-0.820202	0.000000	0.000000	2.000000	57.000000	0.000000
2920.387864	0.129130	0.534445	0.062699	82.376534	80.455719	123.193436	-1.456523	0.000000	-3.134941	0.000000	0.000000	0.000000	-0.124706	-0.060578	-0.820202	0.000000	0.000000	2.000000	57.000000	0.000000
2920.391197	0.128651	0.534263	0.060033	82.376534	80.455719	123.193436	-1.456523	0.000000	-3.134941	0.000000	0.000000	0.000000	-0.143913	-0.054506	-0.799837	0.000000	0.000000	2.000000	57.000000	0.000000
2920.394530	0.128651	0.534263	0.060033	82.376534	80.455719	123.193436	-1.456523	0.000000	-3.134941	0.000000	0.000000	0.000000	-0.143913	-0.054506	-0.799837	0.000000	0.000000	2.000000	57.000000	0.000000
2920.397864	0.128651	0.534263	0.060033	82.238609	81.882744	124.853363	-1.432537	0.000000	-3.001634	0.000000	0.000000	0.000000	-0.143913	-0.054506	-0.799837	0.000000	0.000000	2.000000	57.000000	0.000000
2920.401197	0.128119	0.534078	0.057372	82.238609	81.882744	124.853363	-1.432537	0.000000	-3.001634	0.000000	0.000000	0.000000	-0.159599	-0.055448	-0.798089	0.000000	0.000000	2.000000	57.000000	0.000000
2920.404530	0.128119	0.534078	0.057372	82.238609	81.882744	124.853363	-1.432537	0.000000	-3.001634	0.000000	0.000000	0.000000	-0.159599	-0.055448	-0.798089	0.000000	0.000000	2.000000	57.000000	0.000000
2920.407864	0.128119	0.534078	0.057372	82.092102	83.492134	126.708633	-1.405937	0.000000	-2.868619	0.000000	0.000000	0.000000	-0.159599	-0.055448	-0.798089	0.000000	0.000000	2.000000	57.000000	0.000000
2920.411197	0.127521	0.533896	0.054763	82.092102	83.492134	126.708633	-1.405937	0.000000	-2.868619	0.000000	0.000000	0.000000	-0.179433	-0.054600	-0.782869	0.000000	0.000000	2.000000	57.000000	0.000000
2920.414530	0.127521	0.533896	0.054763	82.092102	83.492134	126.708633	-1.405937	0.000000	-2.868619	0.000000	0.000000	0.000000	-0.179433	-0.054600	-0.782869	0.000000	0.000000	2.000000	57.000000	0.000000
2920.417864	0.127521	0.533896	0.054763	81.979210	84.917915	128.346024	-1.376032	0.000000	-2.738142	0.000000	0.000000	0.000000	-0.179433	-0.054600	-0.782869	0.000000	0.000000	2.000000	57.000000	0.000000
2920.421197	0.126837	0.533763	0.052224	81.979210	84.917915	128.346024	-1.376032	0.000000	-2.738142	0.000000	0.000000	0.000000	-0.205158	-0.039998	-0.761783	0.000000	0.000000	2.000000	57.000000	0.000000
2920.424530	0.126837	0.533763	0.052224	81.979210	84.917915	128.346024	-1.376032	0.000000	-2.738142	0.000000	0.000000	0.000000	-0.205158	-0.039998	-0.761783	0.000000	0.000000	2.000000	57.000000	0.000000
2920.427864	0.126837	0.533763	0.052224	81.942749	86.138725	129.690033	-1.341839	0.000000	-2.611178	0.000000	0.000000	0.000000	-0.205158	-0.039998	-0.761783	0.000000	0.000000	2.000000	57.000000	0.000000
2920.431197	0.126099	0.533638	0.049774	81.942749	86.138725	129.690033	-1.341839	0.000000	-2.611178	0.000000	0.000000	0.000000	-0.221276	-0.037442	-0.734761	0.000000	0.000000	2.000000	57.000000	0.000000
2920.434530	0.126099	0.533638	0.049774	81.942749	86.138725	129.690033	-1.341839	0.000000	-2.611178	0.000000	0.000000	0.000000	-0.221276	-0.037442	-0.734761	0.000000	0.000000	2.000000	57.000000	0.000000
2920.437864	0.126099	0.533638	0.049774	81.974464	87.107117	130.712738	-1.304959	0.000000	-2.488718	0.000000	0.000000	0.000000	-0.221276	-0.037442	-0.734761	0.000000	0.000000	2.000000	57.000000	0.000000
2920.441197	0.125271	0.533528	0.047467	81.974464	87.107117	130.712738	-1.304959	0.000000	-2.488718	0.000000	0.000000	0.000000	-0.248502	-0.033068	-0.692311	0.000000	0.000000	2.000000	57.000000	0.000000
2920.444530	0.125271	0.533528	0.047467	81.974464	87.107117	130.712738	-1.304959	0.000000	-2.488718	0.000000	0.000000	0.000000	-0.248502	-0.033068	-0.692311	0.000000	0.000000	2.000000	57.000000	0.000000
2920.447864	0.125271	0.533528	0.047467	82.011337	87.796959	131.453598	-1.263542	0.000000	-2.373332	0.000000	0.000000	0.000000	-0.248502	-0.033068	-0.692311	0.000000	0.000000	2.000000	57.000000	0.000000
2920.451197	0.124353	0.533432	0.045301	82.011337	87.796959	131.453598	-1.263542	0.000000	-2.373332	0.000000	0.000000	0.000000	-0.275226	-0.028643	-0.649781	0.000000	0.000000	2.000000	57.000000	0.000000
2920.454530	0.124353	0.533432	0.045301	82.011337	87.796959	131.453598	-1.263542	0.000000	-2.373332	0.000000	0.000000	0.000000	-0.275226	-0.028643	-0.649781	0.000000	0.000000	2.000000	57.000000	0.000000
2920.457864	0.124353	0.533432	0.045301	82.044434	88.361153	132.080460	-1.217671	0.000000	-2.265035	0.000000	0.000000	0.000000	-0.275226	-0.028643	-0.649781	0.000000	0.000000	2.000000	57.000000	0.000000
2920.461197	0.123408	0.533302	0.043313	82.044434	88.361153	132.080460	-1.217671	0.000000	-2.265035	0.000000	0.000000	0.000000	-0.283733	-0.039181	-0.596461	0.000000	0.000000	2.000000	57.000000	0.000000
2920.464530	0.123408	0.533302	0.043313	82.044434	88.361153	132.080460	-1.217671	0.000000	-2.265035	0.000000	0.000000	0.000000	-0.283733	-0.039181	-0.596461	0.000000	0.000000	2.000000	57.000000	0.000000
2920.467864	0.123408	0.533302	0.043313	82.076942	89.004250	132.800842	-1.170382	0.000000	-2.165625	0.000000	0.000000	0.000000	-0.283733	-0.039181	-0.596461	0.000000	0.000000	2.000000	57.000000	0.000000
2920.471197	0.122343	0.533153	0.041437	82.076942	89.004250	132.800842	-1.170382	0.000000	-2.165625	0.000000	0.000000	0.000000	-0.319462	-0.044626	-0.562649	0.000000	0.000000	2.000000	57.000000	0.000000
2920.474530	0.122343	0.533153	0.041437	82.076942	89.004250	132.800842	-1.170382	0.000000	-2.165625	0.000000	0.000000	0.000000	-0.319462	-0.044626	-0.562649	0.000000	0.000000	2.000000	57.000000	0.000000
2920.477864	0.122343	0.533153	0.041437	82.107132	89.779144	133.663040	-1.117139	0.000000	-2.071850	0.000000	0.000000	0.000000	-0.319462	-0.044626	-0.562649	0.000000	0.000000	2.000000	57.000000	0.000000
2920.481197	0.121187	0.533032	0.039682	82.107132	89.779144	133.663040	-1.117139	0.000000	-2.071850	0.000000	0.000000	0.000000	-0.346678	-0.036450	-0.526554	0.000000	0.000000	2.000000	57.000000	0.000000
2920.484530	0.121187	0.533032	0.039682	82.107132	89.779144	133.663040	-1.117139	0.000000	-2.071850	0.000000	0.000000	0.000000	-0.346678	-0.036450	-0.526554	0.000000	0.000000	2.000000	57.000000	0.000000
2920.487864	0.121187	0.533032	0.039682	82.136330	90.577415	134.551300	-1.059359	0.000000	-1.984091	0.000000	0.000000	0.000000	-0.346678	-0.036450	-0.526554	0.000000	0.000000	2.000000	57.000000	0.000000
2920.491197	0.120032	0.532920	0.038006	82.136330	90.577415	134.551300	-1.059359	0.000000	-1.984091	0.000000	0.000000	0.000000	-0.346676	-0.033370	-0.502693	0.000000	0.000000	2.000000	57.000000	0.000000
2920.494530	0.120032	0.532920	0.038006	82.136330	90.577415	134.551300	-1.059359	0.000000	-1.984091	0.000000	0.000000	0.000000	-0.346676	-0.033370	-0.502693	0.000000	0.000000	2.000000	57.000000	0.000000
2920.497864	0.120032	0.532920	0.038006	82.161682	91.312592	135.378540	-1.001580	0.000000	-1.900309	0.000000	0.000000	0.000000	-0.346676	-0.033370	-0.502693	0.000000	0.000000	2.000000	57.000000	0.000000
2920.501197	0.118874	0.532875	0.036402	82.161682	91.312592	135.378540	-1.001580	0.000000	-1.900309	0.000000	0.000000	0.000000	-0.347253	-0.013571	-0.481144	0.000000	0.000000	2.000000	57.000000	0.000000
2920.504530	0.118874	0.532875	0.036402	82.161682	91.312592	135.378540	-1.001580	0.000000	-1.900309	0.000000	0.000000	0.000000	-0.347253	-0.013571	-0.481144	0.000000	0.000000	2.000000	57.000000	0.000000
2920.507864	0.118874	0.532875	0.036402	82.183548	91.985992	136.143356	-0.943704	0.000000	-1.820118	0.000000	0.000000	0.000000	-0.347253	-0.013571	-0.481144	0.000000	0.000000	2.000000	57.000000	0.000000
2920.511197	0.117734	0.532879	0.034847	82.183548	91.985992	136.143356	-0.943704	0.000000	-1.820118	0.000000	0.000000	0.000000	-0.342097	0.001008	-0.466546	0.000000	0.000000	2.000000	57.000000	0.000000
2920.514530	0.117734	0.532879	0.034847	82.183548	91.985992	136.143356	-0.943704	0.000000	-1.820118	0.000000	0.000000	0.000000	-0.342097	0.001008	-0.466546	0.000000	0.000000	2.000000	57.000000	0.000000
2920.517864	0.117734	0.532879	0.034847	82.203789	92.595634	136.842102	-0.886688	0.000000	-1.742361	0.000000	0.000000	0.000000	-0.342097	0.001008	-0.466546	0.000000	0.000000	2.000000	57.000000	0.000000
2920.521197	0.116597	0.532907	0.033283	82.203789	92.595634	136.842102	-0.886688	0.000000	-1.742361	0.000000	0.000000	0.000000	-0.341113	0.008613	-0.469194	0.000000	0.000000	2.000000	57.000000	0.000000
2920.524530	0.116597	0.532907	0.033283	82.203789	92.595634	136.842102	-0.886688	0.000000	-1.742361	0.000000	0.000000	0.000000	-0.341113	0.008613	-0.469194	0.000000	0.000000	2.000000	57.000000	0.000000
2920.527864	0.116597	0.532907	0.033283	82.225449	93.180237	137.517548	-0.829836	0.000000	-1.664162	0.000000	0.000000	0.000000	-0.341113	0.008613	-0.469194	0.000000	0.000000	2.000000	57.000000	0.000000
2920.531197	0.115431	0.532956	0.031783	82.225449	93.180237	137.517548	-0.829836	0.000000	-1.664162	0.000000	0.000000	0.000000	-0.349657	0.014770	-0.449962	0.000000	0.000000	2.000000	57.000000	0.000000
2920.534530	0.115431	0.532956	0.031783	82.225449	93.180237	137.517548	-0.829836	0.000000	-1.664162	0.000000	0.000000	0.000000	-0.349657	0.014770	-0.449962	0.000000	0.000000	2.000000	57.000000	0.000000
2920.537864	0.115431	0.532956	0.031783	82.253059	93.693474	138.113235	-0.771560	0.000000	-1.589168	0.000000	0.000000	0.000000	-0.349657	0.014770	-0.449962	0.000000	0.000000	2.000000	57.000000	0.000000
2920.541197	0.114261	0.533026	0.030342	82.253059	93.693474	138.113235	-0.771560	0.000000	-1.589168	0.000000	0.000000	0.000000	-0.351187	0.020948	-0.432354	0.000000	0.000000	2.000000	57.000000	0.000000
2920.544530	0.114261	0.533026	0.030342	82.253059	93.693474	138.113235	-0.771560	0.000000	-1.589168	0.000000	0.000000	0.000000	-0.351187	0.020948	-0.432354	0.000000	0.000000	2.000000	57.000000	0.000000
2920.547864	0.114261	0.533026	0.030342	82.287918	94.033249	138.536591	-0.713029	0.000000	-1.517109	0.000000	0.000000	0.000000	-0.351187	0.020948	-0.432354	0.000000	0.000000	2.000000	57.000000	0.000000
2920.551197	0.113035	0.533073	0.028957	82.287918	94.033249	138.536591	-0.713029	0.000000	-1.517109	0.000000	0.000000	0.000000	-0.367539	0.013943	-0.415679	0.000000	0.000000	2.000000	57.000000	0.000000
2920.554530	0.113035	0.533073	0.028957	82.287918	94.033249	138.536591	-0.713029	0.000000	-1.517109	0.000000	0.000000	0.000000	-0.367539	0.013943	-0.415679	0.000000	0.000000	2.000000	57.000000	0.000000
2920.557864	0.113035	0.533073	0.028957	82.330467	94.305061	138.892380	-0.651772	0.000000	-1.447829	0.000000	0.000000	0.000000	-0.367539	0.013943	-0.415679	0.000000	0.000000	2.000000	57.000000	0.000000
2920.561197	0.111765	0.533102	0.027666	82.330467	94.305061	138.892380	-0.651772	0.000000	-1.447829	0.000000	0.000000	0.000000	-0.380988	0.008876	-0.387036	0.000000	0.000000	2.000000	57.000000	0.000000
2920.564530	0.111765	0.533102	0.027666	82.330467	94.305061	138.892380	-0.651772	0.000000	-1.447829	0.000000	0.000000	0.000000	-0.380988	0.008876	-0.387036	0.000000	0.000000	2.000000	57.000000	0.000000
2920.567864	0.111765	0.533102	0.027666	82.374298	94.476730	139.144211	-0.588274	0.000000	-1.383323	0.000000	0.000000	0.000000	-0.380988	0.008876	-0.387036	0.000000	0.000000	2.000000	57.000000	0.000000
2920.571197	0.110519	0.533143	0.026452	82.374298	94.476730	139.144211	-0.588274	0.000000	-1.383323	0.000000	0.000000	0.000000	-0.374005	0.012128	-0.364359	0.000000	0.000000	2.000000	57.000000	0.000000
2920.574530	0.110519	0.533143	0.026452	82.374298	94.476730	139.144211	-0.588274	0.000000	-1.383323	0.000000	0.000000	0.000000	-0.374005	0.012128	-0.364359	0.000000	0.000000	2.000000	57.000000	0.000000
2920.577864	0.110519	0.533143	0.026452	82.410301	94.719101	139.474487	-0.525940	0.000000	-1.322597	0.000000	0.000000	0.000000	-0.374005	0.012128	-0.364359	0.000000	0.000000	2.000000	57.000000	0.000000
2920.581197	0.109276	0.533211	0.025337	82.410301	94.719101	139.474487	-0.525940	0.000000	-1.322597	0.000000	0.000000	0.000000	-0.372773	0.020403	-0.334567	0.000000	0.000000	2.000000	57.000000	0.000000
2920.584530	0.109276	0.533211	0.025337	82.410301	94.719101	139.474487	-0.525940	0.000000	-1.322597	0.000000	0.000000	0.000000	-0.372773	0.020403	-0.334567	0.000000	0.000000	2.000000	57.000000	0.000000
2920.587864	0.109276	0.533211	0.025337	82.436462	95.011307	139.861176	-0.463811	0.000000	-1.266836	0.000000	0.000000	0.000000	-0.372773	0.020403	-0.334567	0.000000	0.000000	2.000000	57.000000	0.000000
2920.591197	0.108068	0.533340	0.024352	82.436462	95.011307	139.861176	-0.463811	0.000000	-1.266836	0.000000	0.000000	0.000000	-0.362338	0.038727	-0.295337	0.000000	0.000000	2.000000	57.000000	0.000000
2920.594530	0.108068	0.533340	0.024352	82.436462	95.011307	139.861176	-0.463811	0.000000	-1.266836	0.000000	0.000000	0.000000	-0.362338	0.038727	-0.295337	0.000000	0.000000	2.000000	57.000000	0.000000
2920.597864	0.108068	0.533340	0.024352	82.472771	95.237373	140.161407	-0.403422	0.000000	-1.217613	0.000000	0.000000	0.000000	-0.362338	0.038727	-0.295337	0.000000	0.000000	2.000000	57.000000	0.000000
2920.601197	0.106927	0.533507	0.023430	82.472771	95.237373	140.161407	-0.403422	0.000000	-1.217613	0.000000	0.000000	0.000000	-0.342330	0.050112	-0.276559	0.000000	0.000000	2.000000	57.000000	0.000000
2920.604530	0.106927	0.533507	0.023430	82.472771	95.237373	140.161407	-0.403422	0.000000	-1.217613	0.000000	0.000000	0.000000	-0.342330	0.050112	-0.276559	0.000000	0.000000	2.000000	57.000000	0.000000
2920.607864	0.106927	0.533507	0.023430	82.538414	95.398643	140.364136	-0.346367	0.000000	-1.171520	0.000000	0.000000	0.000000	-0.342330	0.050112	-0.276559	0.000000	0.000000	2.000000	57.000000	0.000000
2920.611197	0.105794	0.533692	0.022631	82.538414	95.398643	140.364136	-0.346367	0.000000	-1.171520	0.000000	0.000000	0.000000	-0.340065	0.055434	-0.239717	0.000000	0.000000	2.000000	57.000000	0.000000
2920.614530	0.105794	0.533692	0.022631	82.538414	95.398643	140.364136	-0.346367	0.000000	-1.171520	0.000000	0.000000	0.000000	-0.340065	0.055434	-0.239717	0.000000	0.000000	2.000000	57.000000	0.000000
2920.617864	0.105794	0.533692	0.022631	82.647476	95.528069	140.481445	-0.289689	0.000000	-1.131567	0.000000	0.000000	0.000000	-0.340065	0.055434	-0.239717	0.000000	0.000000	2.000000	57.000000	0.000000
2920.621197	0.104709	0.533878	0.021927	82.647476	95.528069	140.481445	-0.289689	0.000000	-1.131567	0.000000	0.000000	0.000000	-0.325499	0.055831	-0.211236	0.000000	0.000000	2.000000	57.000000	0.000000
2920.624530	0.104709	0.533878	0.021927	82.647476	95.528069	140.481445	-0.289689	0.000000	-1.131567	0.000000	0.000000	0.000000	-0.325499	0.055831	-0.211236	0.000000	0.000000	2.000000	57.000000	0.000000
2920.627864	0.104709	0.533878	0.021927	82.792847	95.643616	140.545609	-0.235439	0.000000	-1.096361	0.000000	0.000000	0.000000	-0.325499	0.055831	-0.211236	0.000000	0.000000	2.000000	57.000000	0.000000
2920.631197	0.103650	0.534039	0.021328	82.792847	95.643616	140.545609	-0.235439	0.000000	-1.096361	0.000000	0.000000	0.000000	-0.317667	0.048290	-0.179898	0.000000	0.000000	2.000000	57.000000	0.000000
2920.634530	0.103650	0.534039	0.021328	82.792847	95.643616	140.545609	-0.235439	0.000000	-1.096361	0.000000	0.000000	0.000000	-0.317667	0.048290	-0.179898	0.000000	0.000000	2.000000	57.000000	0.000000
2920.637864	0.103650	0.534039	0.021328	82.953163	95.749062	140.576599	-0.182495	0.000000	-1.066378	0.000000	0.000000	0.000000	-0.317667	0.048290	-0.179898	0.000000	0.000000	2.000000	57.000000	0.000000
2920.641197	0.102611	0.534212	0.020806	82.953163	95.749062	140.576599	-0.182495	0.000000	-1.066378	0.000000	0.000000	0.000000	-0.311700	0.051903	-0.156392	0.000000	0.000000	2.000000	57.000000	0.000000
2920.644530	0.102611	0.534212	0.020806	82.953163	95.749062	140.576599	-0.182495	0.000000	-1.066378	0.000000	0.000000	0.000000	-0.311700	0.051903	-0.156392	0.000000	0.000000	2.000000	57.000000	0.000000
2920.647864	0.102611	0.534212	0.020806	83.093056	95.835190	140.605255	-0.130545	0.000000	-1.040312	0.000000	0.000000	0.000000	-0.311700	0.051903	-0.156392	0.000000	0.000000	2.000000	57.000000	0.000000
2920.651197	0.101662	0.534317	0.020361	83.093056	95.835190	140.605255	-0.130545	0.000000	-1.040312	0.000000	0.000000	0.000000	-0.284667	0.031579	-0.133450	0.000000	0.000000	2.000000	57.000000	0.000000
2920.654530	0.101662	0.534317	0.020361	83.093056	95.835190	140.605255	-0.130545	0.000000	-1.040312	0.000000	0.000000	0.000000	-0.284667	0.031579	-0.133450	0.000000	0.000000	2.000000	57.000000	0.000000
2920.657864	0.101662	0.534317	0.020361	83.206902	95.930374	140.661621	-0.083100	0.000000	-1.018071	0.000000	0.000000	0.000000	-0.284667	0.031579	-0.133450	0.000000	0.000000	2.000000	57.000000	0.000000
2920.661197	0.101662	0.534317	0.020361	83.206902	95.930374	140.661621	-0.083100	0.000000	-1.018071	0.000000	0.000000	0.000000	-0.284667	0.031579	-0.133450	0.000000	0.000000	2.000000	57.000000	0.000000
2920.664530	0.100864	0.534418	0.019949	83.206902	95.930374	140.661621	-0.083100	0.000000	-1.018071	0.000000	0.000000	0.000000	-0.239378	0.030359	-0.123802	0.000000	0.000000	2.000000	57.000000	0.000000
2920.667864	0.100864	0.534418	0.019949	83.305023	96.015480	140.708771	-0.083100	0.000000	-1.018071	0.000000	0.000000	0.000000	-0.239378	0.030359	-0.123802	0.000000	0.000000	2.000000	57.000000	0.000000
2920.671197	0.100171	0.534516	0.019579	83.305023	96.015480	140.708771	-0.083100	0.000000	-1.018071	0.000000	0.000000	0.000000	-0.207850	0.029220	-0.111055	0.000000	0.000000	2.000000	57.000000	0.000000
2920.674530	0.100171	0.534516	0.019579	83.305023	96.015480	140.708771	-0.083100	0.000000	-1.018071	0.000000	0.000000	0.000000	-0.207850	0.029220	-0.111055	0.000000	0.000000	2.000000	57.000000	0.000000
2920.677864	0.100171	0.534516	0.019579	83.406502	96.142303	140.783432	-0.008562	0.000000	-0.978928	0.000000	0.000000	0.000000	-0.207850	0.029220	-0.111055	0.000000	0.000000	2.000000	57.000000	0.000000
2920.681197	0.100171	0.534516	0.019579	83.406502	96.142303	140.783432	-0.008562	0.000000	-0.978928	0.000000	0.000000	0.000000	-0.207850	0.029220	-0.111055	0.000000	0.000000	2.000000	57.000000	0.000000
2920.684530	0.099579	0.534593	0.019233	83.406502	96.142303	140.783432	-0.008562	0.000000	-0.978928	0.000000	0.000000	0.000000	-0.177591	0.023110	-0.103632	0.000000	0.000000	2.000000	57.000000	0.000000
2920.687864	0.099579	0.534593	0.019233	83.527489	96.262367	140.817657	-0.008562	0.000000	-0.978928	0.000000	0.000000	0.000000	-0.177591	0.023110	-0.103632	0.000000	0.000000	2.000000	57.000000	0.000000
2920.691197	0.099079	0.534643	0.018872	83.527489	96.262367	140.817657	-0.008562	0.000000	-0.978928	0.000000	0.000000	0.000000	-0.149976	0.015040	-0.108293	0.000000	0.000000	2.000000	57.000000	0.000000
2920.694530	0.099079	0.534643	0.018872	83.527489	96.262367	140.817657	-0.008562	0.000000	-0.978928	0.000000	0.000000	0.000000	-0.149976	0.015040	-0.108293	0.000000	0.000000	2.000000	57.000000	0.000000
2920.697864	0.099079	0.534643	0.018872	83.679626	96.457016	140.886566	0.046033	0.000000	-0.943607	0.000000	0.000000	0.000000	-0.149976	0.015040	-0.108293	0.000000	0.000000	2.000000	57.000000	0.000000
2920.701197	0.099079	0.534643	0.018872	83.679626	96.457016	140.886566	0.046033	0.000000	-0.943607	0.000000	0.000000	0.000000	-0.149976	0.015040	-0.108293	0.000000	0.000000	2.000000	57.000000	0.000000
2920.704530	0.098644	0.534676	0.018478	83.679626	96.457016	140.886566	0.046033	0.000000	-0.943607	0.000000	0.000000	0.000000	-0.130596	0.009999	-0.118190	0.000000	0.000000	2.000000	57.000000	0.000000
2920.707864	0.098644	0.534676	0.018478	83.833755	96.731140	141.019928	0.046033	0.000000	-0.943607	0.000000	0.000000	0.000000	-0.130596	0.009999	-0.118190	0.000000	0.000000	2.000000	57.000000	0.000000
2920.711197	0.098297	0.534666	0.018051	83.833755	96.731140	141.019928	0.046033	0.000000	-0.943607	0.000000	0.000000	0.000000	-0.104223	-0.002981	-0.128194	0.000000	0.000000	2.000000	57.000000	0.000000
2920.714530	0.098297	0.534666	0.018051	83.833755	96.731140	141.019928	0.046033	0.000000	-0.943607	0.000000	0.000000	0.000000	-0.104223	-0.002981	-0.128194	0.000000	0.000000	2.000000	57.000000	0.000000
2920.717864	0.098297	0.534666	0.018051	83.977547	97.080025	141.232315	0.085169	0.000000	-0.902543	0.000000	0.000000	0.000000	-0.104223	-0.002981	-0.128194	0.000000	0.000000	2.000000	57.000000	0.000000
2920.721197	0.098042	0.534603	0.017613	83.977547	97.080025	141.232315	0.085169	0.000000	-0.902543	0.000000	0.000000	0.000000	-0.076533	-0.018946	-0.131413	0.000000	0.000000	2.000000	57.000000	0.000000
2920.724530	0.098042	0.534603	0.017613	83.977547	97.080025	141.232315	0.085169	0.000000	-0.902543	0.000000	0.000000	0.000000	-0.076533	-0.018946	-0.131413	0.000000	0.000000	2.000000	57.000000	0.000000
2920.727864	0.098042	0.534603	0.017613	84.086525	97.529762	141.591095	0.097925	0.000000	-0.880640	0.000000	0.000000	0.000000	-0.076533	-0.018946	-0.131413	0.000000	0.000000	2.000000	57.000000	0.000000
2920.731197	0.097844	0.534464	0.017110	84.086525	97.529762	141.591095	0.097925	0.000000	-0.880640	0.000000	0.000000	0.000000	-0.059336	-0.041777	-0.150930	0.000000	0.000000	2.000000	57.000000	0.000000
2920.734530	0.097844	0.534464	0.017110	84.086525	97.529762	141.591095	0.097925	0.000000	-0.880640	0.000000	0.000000	0.000000	-0.059336	-0.041777	-0.150930	0.000000	0.000000	2.000000	57.000000	0.000000
2920.737864	0.097844	0.534464	0.017110	84.163765	98.103424	142.140137	0.107814	0.000000	-0.855486	0.000000	0.000000	0.000000	-0.059336	-0.041777	-0.150930	0.000000	0.000000	2.000000	57.000000	0.000000
2920.741197	0.097844	0.534464	0.017110	84.163765	98.103424	142.140137	0.107814	0.000000	-0.855486	0.000000	0.000000	0.000000	-0.059336	-0.041777	-0.150930	0.000000	0.000000	2.000000	57.000000	0.000000
2920.744530	0.097657	0.534275	0.016547	84.163765	98.103424	142.140137	0.107814	0.000000	-0.855486	0.000000	0.000000	0.000000	-0.055946	-0.056659	-0.168921	0.000000	0.000000	2.000000	57.000000	0.000000
2920.747864	0.097657	0.534275	0.016547	84.214905	98.773369	142.841904	0.107814	0.000000	-0.855486	0.000000	0.000000	0.000000	-0.055946	-0.056659	-0.168921	0.000000	0.000000	2.000000	57.000000	0.000000
2920.751197	0.097510	0.534000	0.015945	84.214905	98.773369	142.841904	0.107814	0.000000	-0.855486	0.000000	0.000000	0.000000	-0.044204	-0.082335	-0.180362	0.000000	0.000000	2.000000	57.000000	0.000000
2920.754530	0.097510	0.534000	0.015945	84.214905	98.773369	142.841904	0.107814	0.000000	-0.855486	0.000000	0.000000	0.000000	-0.044204	-0.082335	-0.180362	0.000000	0.000000	2.000000	57.000000	0.000000
2920.757864	0.097510	0.534000	0.015945	84.251785	99.540359	143.678055	0.124505	0.000000	-0.797272	0.000000	0.000000	0.000000	-0.044204	-0.082335	-0.180362	0.000000	0.000000	2.000000	57.000000	0.000000
2920.761197	0.097510	0.534000	0.015945	84.251785	99.540359	143.678055	0.124505	0.000000	-0.797272	0.000000	0.000000	0.000000	-0.044204	-0.082335	-0.180362	0.000000	0.000000	2.000000	57.000000	0.000000
2920.764530	0.097381	0.533710	0.015321	84.251785	99.540359	143.678055	0.124505	0.000000	-0.797272	0.000000	0.000000	0.000000	-0.038622	-0.087149	-0.187407	0.000000	0.000000	2.000000	57.000000	0.000000
2920.767864	0.097381	0.533710	0.015321	84.260246	100.323120	144.601364	0.124505	0.000000	-0.797272	0.000000	0.000000	0.000000	-0.038622	-0.087149	-0.187407	0.000000	0.000000	2.000000	57.000000	0.000000
2920.771197	0.097263	0.533370	0.014636	84.260246	100.323120	144.601364	0.124505	0.000000	-0.797272	0.000000	0.000000	0.000000	-0.035349	-0.101839	-0.205504	0.000000	0.000000	2.000000	57.000000	0.000000
2920.774530	0.097263	0.533370	0.014636	84.260246	100.323120	144.601364	0.124505	0.000000	-0.797272	0.000000	0.000000	0.000000	-0.035349	-0.101839	-0.205504	0.000000	0.000000	2.000000	57.000000	0.000000
2920.777864	0.097263	0.533370	0.014636	84.261543	101.169334	145.773499	0.136834	0.000000	-0.731787	0.000000	0.000000	0.000000	-0.035349	-0.101839	-0.205504	0.000000	0.000000	2.000000	57.000000	0.000000
2920.781197	0.097263	0.533370	0.014636	84.261543	101.169334	145.773499	0.136834	0.000000	-0.731787	0.000000	0.000000	0.000000	-0.035349	-0.101839	-0.205504	0.000000	0.000000	2.000000	57.000000	0.000000
2920.784530	0.097146	0.533005	0.013954	84.261543	101.169334	145.773499	0.136834	0.000000	-0.731787	0.000000	0.000000	0.000000	-0.035154	-0.109556	-0.204475	0.000000	0.000000	2.000000	57.000000	0.000000
2920.787864	0.097146	0.533005	0.013954	84.261513	102.106529	147.255157	0.136834	0.000000	-0.731787	0.000000	0.000000	0.000000	-0.035154	-0.109556	-0.204475	0.000000	0.000000	2.000000	57.000000	0.000000
2920.791197	0.097022	0.532582	0.013239	84.261513	102.106529	147.255157	0.136834	0.000000	-0.731787	0.000000	0.000000	0.000000	-0.037250	-0.127072	-0.214533	0.000000	0.000000	2.000000	57.000000	0.000000
2920.794530	0.097022	0.532582	0.013239	84.261513	102.106529	147.255157	0.136834	0.000000	-0.731787	0.000000	0.000000	0.000000	-0.037250	-0.127072	-0.214533	0.000000	0.000000	2.000000	57.000000	0.000000
2920.797864	0.097022	0.532582	0.013239	84.261269	102.985657	148.548996	0.148901	0.000000	-0.661952	0.000000	0.000000	0.000000	-0.037250	-0.127072	-0.214533	0.000000	0.000000	2.000000	57.000000	0.000000
2920.801197	0.097022	0.532582	0.013239	84.261269	102.985657	148.548996	0.148901	0.000000	-0.661952	0.000000	0.000000	0.000000	-0.037250	-0.127072	-0.214533	0.000000	0.000000	2.000000	57.000000	0.000000
2920.804530	0.096930	0.532113	0.012568	84.261269	102.985657	148.548996	0.148901	0.000000	-0.661952	0.000000	0.000000	0.000000	-0.027599	-0.140577	-0.201459	0.000000	0.000000	2.000000	57.000000	0.000000
2920.807864	0.096930	0.532113	0.012568	84.261612	103.760849	149.346130	0.148901	0.000000	-0.661952	0.000000	0.000000	0.000000	-0.027599	-0.140577	-0.201459	0.000000	0.000000	2.000000	57.000000	0.000000
2920.811197	0.096857	0.531603	0.011876	84.261612	103.760849	149.346130	0.148901	0.000000	-0.661952	0.000000	0.000000	0.000000	-0.021910	-0.153015	-0.207444	0.000000	0.000000	2.000000	57.000000	0.000000
2920.814530	0.096857	0.531603	0.011876	84.261612	103.760849	149.346130	0.148901	0.000000	-0.661952	0.000000	0.000000	0.000000	-0.021910	-0.153015	-0.207444	0.000000	0.000000	2.000000	57.000000	0.000000
2920.817864	0.096857	0.531603	0.011876	84.264206	104.400726	149.985641	0.157153	0.000000	-0.593801	0.000000	0.000000	0.000000	-0.021910	-0.153015	-0.207444	0.000000	0.000000	2.000000	57.000000	0.000000
2920.821197	0.096857	0.531603	0.011876	84.264206	104.400726	149.985641	0.157153	0.000000	-0.593801	0.000000	0.000000	0.000000	-0.021910	-0.153015	-0.207444	0.000000	0.000000	2.000000	57.000000	0.000000
2920.824530	0.096816	0.531048	0.011228	84.264206	104.400726	149.985641	0.157153	0.000000	-0.593801	0.000000	0.000000	0.000000	-0.012324	-0.166447	-0.194422	0.000000	0.000000	2.000000	57.000000	0.000000
2920.827864	0.096816	0.531048	0.011228	84.269165	104.758728	150.343384	0.157153	0.000000	-0.593801	0.000000	0.000000	0.000000	-0.012324	-0.166447	-0.194422	0.000000	0.000000	2.000000	57.000000	0.000000
2920.831197	0.096774	0.530495	0.010579	84.269165	104.758728	150.343384	0.157153	0.000000	-0.593801	0.000000	0.000000	0.000000	-0.012457	-0.166083	-0.194715	0.000000	0.000000	2.000000	57.000000	0.000000
2920.834530	0.096774	0.530495	0.010579	84.269165	104.758728	150.343384	0.157153	0.000000	-0.593801	0.000000	0.000000	0.000000	-0.012457	-0.166083	-0.194715	0.000000	0.000000	2.000000	57.000000	0.000000
2920.837864	0.096774	0.530495	0.010579	84.274605	105.032158	150.616348	0.161283	0.000000	-0.528945	0.000000	0.000000	0.000000	-0.012457	-0.166083	-0.194715	0.000000	0.000000	2.000000	57.000000	0.000000
2920.841197	0.096774	0.530495	0.010579	84.274605	105.032158	150.616348	0.161283	0.000000	-0.528945	0.000000	0.000000	0.000000	-0.012457	-0.166083	-0.194715	0.000000	0.000000	2.000000	57.000000	0.000000
2920.844530	0.096745	0.529965	0.009989	84.274605	105.032158	150.616348	0.161283	0.000000	-0.528945	0.000000	0.000000	0.000000	-0.008888	-0.158918	-0.177107	0.000000	0.000000	2.000000	57.000000	0.000000
2920.847864	0.096745	0.529965	0.009989	84.276077	105.506294	151.085983	0.161283	0.000000	-0.528945	0.000000	0.000000	0.000000	-0.008888	-0.158918	-0.177107	0.000000	0.000000	2.000000	57.000000	0.000000
2920.851197	0.096709	0.529472	0.009371	84.276077	105.506294	151.085983	0.161283	0.000000	-0.528945	0.000000	0.000000	0.000000	-0.010649	-0.147864	-0.185270	0.000000	0.000000	2.000000	57.000000	0.000000
2920.854530	0.096709	0.529472	0.009371	84.276077	105.506294	151.085983	0.161283	0.000000	-0.528945	0.000000	0.000000	0.000000	-0.010649	-0.147864	-0.185270	0.000000	0.000000	2.000000	57.000000	0.000000
2920.857864	0.096709	0.529472	0.009371	84.272415	106.086792	151.664993	0.164539	0.000000	-0.468549	0.000000	0.000000	0.000000	-0.010649	-0.147864	-0.185270	0.000000	0.000000	2.000000	57.000000	0.000000
2920.861197	0.096709	0.529472	0.009371	84.272415	106.086792	151.664993	0.164539	0.000000	-0.468549	0.000000	0.000000	0.000000	-0.010649	-0.147864	-0.185270	0.000000	0.000000	2.000000	57.000000	0.000000
2920.864530	0.096693	0.529035	0.008850	84.272415	106.086792	151.664993	0.164539	0.000000	-0.468549	0.000000	0.000000	0.000000	-0.004727	-0.131088	-0.156397	0.000000	0.000000	2.000000	57.000000	0.000000
2920.867864	0.096693	0.529035	0.008850	84.264412	106.490402	152.084686	0.164539	0.000000	-0.468549	0.000000	0.000000	0.000000	-0.004727	-0.131088	-0.156397	0.000000	0.000000	2.000000	57.000000	0.000000
2920.871197	0.096650	0.528635	0.008306	84.264412	106.490402	152.084686	0.164539	0.000000	-0.468549	0.000000	0.000000	0.000000	-0.013094	-0.120135	-0.163093	0.000000	0.000000	2.000000	57.000000	0.000000
2920.874530	0.096650	0.528635	0.008306	84.264412	106.490402	152.084686	0.164539	0.000000	-0.468549	0.000000	0.000000	0.000000	-0.013094	-0.120135	-0.163093	0.000000	0.000000	2.000000	57.000000	0.000000
2920.877864	0.096650	0.528635	0.008306	84.249840	106.730095	152.343506	0.167509	0.000000	-0.415301	0.000000	0.000000	0.000000	-0.013094	-0.120135	-0.163093	0.000000	0.000000	2.000000	57.000000	0.000000
2920.881197	0.096650	0.528635	0.008306	84.249840	106.730095	152.343506	0.167509	0.000000	-0.415301	0.000000	0.000000	0.000000	-0.013094	-0.120135	-0.163093	0.000000	0.000000	2.000000	57.000000	0.000000
2920.884530	0.096622	0.528273	0.007840	84.249840	106.730095	152.343506	0.167509	0.000000	-0.415301	0.000000	0.000000	0.000000	-0.008281	-0.108369	-0.139704	0.000000	0.000000	2.000000	57.000000	0.000000
2920.887864	0.096622	0.528273	0.007840	84.237274	106.700378	152.342896	0.167509	0.000000	-0.415301	0.000000	0.000000	0.000000	-0.008281	-0.108369	-0.139704	0.000000	0.000000	2.000000	57.000000	0.000000
2920.891197	0.096555	0.527903	0.007406	84.237274	106.700378	152.342896	0.167509	0.000000	-0.415301	0.000000	0.000000	0.000000	-0.020178	-0.111153	-0.130340	0.000000	0.000000	2.000000	57.000000	0.000000
2920.894530	0.096555	0.527903	0.007406	84.237274	106.700378	152.342896	0.167509	0.000000	-0.415301	0.000000	0.000000	0.000000	-0.020178	-0.111153	-0.130340	0.000000	0.000000	2.000000	57.000000	0.000000
2920.897864	0.096555	0.527903	0.007406	84.230949	106.516090	152.187744	0.172252	0.000000	-0.370294	0.000000	0.000000	0.000000	-0.020178	-0.111153	-0.130340	0.000000	0.000000	2.000000	57.000000	0.000000
2920.901197	0.096555	0.527903	0.007406	84.230949	106.516090	152.187744	0.172252	0.000000	-0.370294	0.000000	0.000000	0.000000	-0.020178	-0.111153	-0.130340	0.000000	0.000000	2.000000	57.000000	0.000000
2920.904530	0.096466	0.527507	0.006979	84.230949	106.516090	152.187744	0.172252	0.000000	-0.370294	0.000000	0.000000	0.000000	-0.026597	-0.118746	-0.127972	0.000000	0.000000	2.000000	57.000000	0.000000
2920.907864	0.096466	0.527507	0.006979	84.211823	106.221024	151.940292	0.172252	0.000000	-0.370294	0.000000	0.000000	0.000000	-0.026597	-0.118746	-0.127972	0.000000	0.000000	2.000000	57.000000	0.000000
2920.911197	0.096360	0.527102	0.006579	84.211823	106.221024	151.940292	0.172252	0.000000	-0.370294	0.000000	0.000000	0.000000	-0.031829	-0.121523	-0.120004	0.000000	0.000000	2.000000	57.000000	0.000000
2920.914530	0.096360	0.527102	0.006579	84.211823	106.221024	151.940292	0.172252	0.000000	-0.370294	0.000000	0.000000	0.000000	-0.031829	-0.121523	-0.120004	0.000000	0.000000	2.000000	57.000000	0.000000
2920.917864	0.096360	0.527102	0.006579	84.168335	105.893959	151.691574	0.181990	0.000000	-0.328964	0.000000	0.000000	0.000000	-0.031829	-0.121523	-0.120004	0.000000	0.000000	2.000000	57.000000	0.000000
2920.921197	0.096360	0.527102	0.006579	84.168335	105.893959	151.691574	0.181990	0.000000	-0.328964	0.000000	0.000000	0.000000	-0.031829	-0.121523	-0.120004	0.000000	0.000000	2.000000	57.000000	0.000000
2920.924530	0.096275	0.526723	0.006170	84.168335	105.893959	151.691574	0.181990	0.000000	-0.328964	0.000000	0.000000	0.000000	-0.025481	-0.113581	-0.122642	0.000000	0.000000	2.000000	57.000000	0.000000
2920.927864	0.096275	0.526723	0.006170	84.092033	105.727020	151.632416	0.181990	0.000000	-0.328964	0.000000	0.000000	0.000000	-0.025481	-0.113581	-0.122642	0.000000	0.000000	2.000000	57.000000	0.000000
2920.931197	0.096197	0.526403	0.005795	84.092033	105.727020	151.632416	0.181990	0.000000	-0.328964	0.000000	0.000000	0.000000	-0.023401	-0.096056	-0.112620	0.000000	0.000000	2.000000	57.000000	0.000000
2920.934530	0.096197	0.526403	0.005795	84.092033	105.727020	151.632416	0.181990	0.000000	-0.328964	0.000000	0.000000	0.000000	-0.023401	-0.096056	-0.112620	0.000000	0.000000	2.000000	57.000000	0.000000
2920.937864	0.096197	0.526403	0.005795	83.994820	105.639999	151.670334	0.190137	0.000000	-0.289754	0.000000	0.000000	0.000000	-0.023401	-0.096056	-0.112620	0.000000	0.000000	2.000000	57.000000	0.000000
2920.941197	0.096197	0.526403	0.005795	83.994820	105.639999	151.670334	0.190137	0.000000	-0.289754	0.000000	0.000000	0.000000	-0.023401	-0.096056	-0.112620	0.000000	0.000000	2.000000	57.000000	0.000000
2920.944530	0.096144	0.526151	0.005426	83.994820	105.639999	151.670334	0.190137	0.000000	-0.289754	0.000000	0.000000	0.000000	-0.016119	-0.075656	-0.110666	0.000000	0.000000	2.000000	57.000000	0.000000
2920.947864	0.096144	0.526151	0.005426	83.907509	105.450317	151.597244	0.190137	0.000000	-0.289754	0.000000	0.000000	0.000000	-0.016119	-0.075656	-0.110666	0.000000	0.000000	2.000000	57.000000	0.000000
2920.951197	0.096144	0.526151	0.005426	83.907509	105.450317	151.597244	0.190137	0.000000	-0.289754	0.000000	0.000000	0.000000	-0.016119	-0.075656	-0.110666	0.000000	0.000000	2.000000	57.000000	0.000000
2920.954530	0.096144	0.526151	0.005426	83.907509	105.450317	151.597244	0.190137	0.000000	-0.289754	0.000000	0.000000	0.000000	-0.016119	-0.075656	-0.110666	0.000000	0.000000	2.000000	57.000000	0.000000
2920.957864	0.096022	0.525827	0.004840	83.866241	105.059456	151.273895	0.192824	0.000000	-0.271309	0.000000	0.000000	0.000000	-0.036545	-0.097302	-0.175852	0.000000	0.000000	2.000000	57.000000	0.000000
2920.961197	0.096022	0.525827	0.004840	83.866241	105.059456	151.273895	0.192824	0.000000	-0.271309	0.000000	0.000000	0.000000	0.000000	0.000008	0.000000	0.000000	0.000000	2.000000	57.000000	0.000000
2920.964530	0.096022	0.525827	0.004840	83.866241	105.059456	151.273895	0.192824	0.000000	-0.271309	0.000000	0.000000	0.000000	0.000000	0.000008	0.000000	0.000000	0.000000	2.000000	57.000000	0.000000
2920.967864	0.096022	0.525827	0.004840	83.877983	104.358948	150.585022	0.198914	0.000000	-0.242001	0.000000	0.000000	0.000000	0.000000	0.000008	0.000000	0.000000	0.000000	2.000000	57.000000	0.000000
2920.971197	0.096022	0.525827	0.004840	83.877983	104.358948	150.585022	0.198914	0.000000	-0.242001	0.000000	0.000000	0.000000	0.000000	0.000008	0.000000	0.000000	0.000000	2.000000	57.000000	0.000000
2920.974530	0.095985	0.525735	0.004663	83.877983	104.358948	150.585022	0.198914	0.000000	-0.242001	0.000000	0.000000	0.000000	-0.011016	-0.027604	-0.053005	0.000000	0.000000	2.000000	57.000000	0.000000
2920.977864	0.095985	0.525735	0.004663	83.896454	103.370758	149.606155	0.198914	0.000000	-0.242001	0.000000	0.000000	0.000000	-0.011016	-0.027604	-0.053005	0.000000	0.000000	2.000000	57.000000	0.000000
2920.981197	0.095985	0.525735	0.004663	83.896454	103.370758	149.606155	0.198914	0.000000	-0.242001	0.000000	0.000000	0.000000	-0.011016	-0.027604	-0.053005	0.000000	0.000000	2.000000	57.000000	0.000000
2920.984530	0.095985	0.525735	0.004663	83.896454	103.370758	149.606155	0.198914	0.000000	-0.242001	0.000000	0.000000	0.000000	-0.011016	-0.027604	-0.053005	0.000000	0.000000	2.000000	57.000000	0.000000
2920.987864	0.095955	0.525703	0.004630	83.912407	102.327156	148.568130	0.200750	0.000000	-0.233167	0.000000	0.000000	0.000000	-0.008923	-0.009553	-0.009926	0.000000	0.000000	2.000000	57.000000	0.000000
2920.991197	0.095955	0.525703	0.004630	83.912407	102.327156	148.568130	0.200750	0.000000	-0.233167	0.000000	0.000000	0.000000	-0.008923	-0.009553	-0.009926	0.000000	0.000000	2.000000	57.000000	0.000000
2920.994530	0.095955	0.525703	0.004630	83.912407	102.327156	148.568130	0.200750	0.000000	-0.233167	0.000000	0.000000	0.000000	-0.008923	-0.009553	-0.009926	0.000000	0.000000	2.000000	57.000000	0.000000
2920.997864	0.095955	0.525703	0.004630	83.925171	101.274483	147.522751	0.202237	0.000000	-0.231512	0.000000	0.000000	0.000000	-0.008923	-0.009553	-0.009926	0.000000	0.000000	2.000000	57.000000	0.000000
2921.001197	0.095962	0.525763	0.004774	83.925171	101.274483	147.522751	0.202237	0.000000	-0.231512	0.000000	0.000000	0.000000	0.002088	0.018013	0.043087	0.000000	0.000000	2.000000	57.000000	0.000000
2921.004530	0.095962	0.525763	0.004774	83.925171	101.274483	147.522751	0.202237	0.000000	-0.231512	0.000000	0.000000	0.000000	0.002088	0.018013	0.043087	0.000000	0.000000	2.000000	57.000000	0.000000
2921.007864	0.095962	0.525763	0.004774	83.932983	100.334366	146.593369	0.201889	0.000000	-0.238693	0.000000	0.000000	0.000000	0.002088	0.018013	0.043087	0.000000	0.000000	2.000000	57.000000	0.000000
2921.011197	0.095962	0.525763	0.004774	83.932983	100.334366	146.593369	0.201889	0.000000	-0.238693	0.000000	0.000000	0.000000	0.002088	0.018013	0.043087	0.000000	0.000000	2.000000	57.000000	0.000000
2921.014530	0.095924	0.525851	0.005033	83.932983	100.334366	146.593369	0.201889	0.000000	-0.238693	0.000000	0.000000	0.000000	-0.011346	0.026520	0.077600	0.000000	0.000000	2.000000	57.000000	0.000000
2921.017864	0.095924	0.525851	0.005033	83.936737	99.516747	145.790207	0.201889	0.000000	-0.238693	0.000000	0.000000	0.000000	-0.011346	0.026520	0.077600	0.000000	0.000000	2.000000	57.000000	0.000000
2921.021197	0.095924	0.525851	0.005033	83.936737	99.516747	145.790207	0.201889	0.000000	-0.238693	0.000000	0.000000	0.000000	-0.011346	0.026520	0.077600	0.000000	0.000000	2.000000	57.000000	0.000000
2921.024530	0.095924	0.525851	0.005033	83.936737	99.516747	145.790207	0.201889	0.000000	-0.238693	0.000000	0.000000	0.000000	-0.011346	0.026520	0.077600	0.000000	0.000000	2.000000	57.000000	0.000000
2921.027864	0.095841	0.526120	0.005735	83.936478	99.045547	145.334244	0.203780	0.000000	-0.251627	0.000000	0.000000	0.000000	-0.025005	0.080715	0.210836	0.000000	0.000000	2.000000	57.000000	0.000000
2921.031197	0.095841	0.526120	0.005735	83.936478	99.045547	145.334244	0.203780	0.000000	-0.251627	0.000000	0.000000	0.000000	-0.025005	0.080715	0.210836	0.000000	0.000000	2.000000	57.000000	0.000000
2921.034530	0.095841	0.526120	0.005735	83.936478	99.045547	145.334244	0.203780	0.000000	-0.251627	0.000000	0.000000	0.000000	-0.025005	0.080715	0.210836	0.000000	0.000000	2.000000	57.000000	0.000000
2921.037864	0.095841	0.526120	0.005735	83.934441	98.646645	144.949524	0.207948	0.000000	-0.286766	0.000000	0.000000	0.000000	-0.025005	0.080715	0.210836	0.000000	0.000000	2.000000	57.000000	0.000000
2921.041197	0.095783	0.526279	0.006119	83.934441	98.646645	144.949524	0.207948	0.000000	-0.286766	0.000000	0.000000	0.000000	-0.017437	0.047606	0.115181	0.000000	0.000000	2.000000	57.000000	0.000000
2921.044530	0.095783	0.526279	0.006119	83.934441	98.646645	144.949524	0.207948	0.000000	-0.286766	0.000000	0.000000	0.000000	-0.017437	0.047606	0.115181	0.000000	0.000000	2.000000	57.000000	0.000000
2921.047864	0.095783	0.526279	0.006119	83.931755	98.192017	144.505981	0.210854	0.000000	-0.305963	0.000000	0.000000	0.000000	-0.017437	0.047606	0.115181	0.000000	0.000000	2.000000	57.000000	0.000000
2921.051197	0.095783	0.526279	0.006119	83.931755	98.192017	144.505981	0.210854	0.000000	-0.305963	0.000000	0.000000	0.000000	-0.017437	0.047606	0.115181	0.000000	0.000000	2.000000	57.000000	0.000000
2921.054530	0.095750	0.526480	0.006514	83.931755	98.192017	144.505981	0.210854	0.000000	-0.305963	0.000000	0.000000	0.000000	-0.009972	0.060229	0.118292	0.000000	0.000000	2.000000	57.000000	0.000000
2921.057864	0.095750	0.526480	0.006514	83.928368	97.681831	144.003860	0.210854	0.000000	-0.305963	0.000000	0.000000	0.000000	-0.009972	0.060229	0.118292	0.000000	0.000000	2.000000	57.000000	0.000000
2921.061197	0.095750	0.526480	0.006514	83.928368	97.681831	144.003860	0.210854	0.000000	-0.305963	0.000000	0.000000	0.000000	-0.009972	0.060229	0.118292	0.000000	0.000000	2.000000	57.000000	0.000000
2921.064530	0.095750	0.526480	0.006514	83.928368	97.681831	144.003860	0.210854	0.000000	-0.305963	0.000000	0.000000	0.000000	-0.009972	0.060229	0.118292	0.000000	0.000000	2.000000	57.000000	0.000000
2921.067864	0.095755	0.526966	0.007318	83.924171	97.145554	143.472763	0.212516	0.000000	-0.325678	0.000000	0.000000	0.000000	0.001555	0.145793	0.241331	0.000000	0.000000	2.000000	57.000000	0.000000
2921.071197	0.095755	0.526966	0.007318	83.924171	97.145554	143.472763	0.212516	0.000000	-0.325678	0.000000	0.000000	0.000000	-0.000001	0.000006	0.000000	0.000000	0.000000	2.000000	57.000000	0.000000
2921.074530	0.095755	0.526966	0.007318	83.924171	97.145554	143.472763	0.212516	0.000000	-0.325678	0.000000	0.000000	0.000000	-0.000001	0.000006	0.000000	0.000000	0.000000	2.000000	57.000000	0.000000
2921.077864	0.095755	0.526966	0.007318	83.919495	96.615562	142.942535	0.212257	0.000000	-0.365900	0.000000	0.000000	0.000000	-0.000001	0.000006	0.000000	0.000000	0.000000	2.000000	57.000000	0.000000
2921.081197	0.095755	0.526966	0.007318	83.919495	96.615562	142.942535	0.212257	0.000000	-0.365900	0.000000	0.000000	0.000000	-0.000001	0.000006	0.000000	0.000000	0.000000	2.000000	57.000000	0.000000
2921.084530	0.095815	0.527251	0.007723	83.919495	96.615562	142.942535	0.212257	0.000000	-0.365900	0.000000	0.000000	0.000000	0.018173	0.085644	0.121642	0.000000	0.000000	2.000000	57.000000	0.000000
2921.087864	0.095815	0.527251	0.007723	83.913368	96.001404	142.324905	0.212257	0.000000	-0.365900	0.000000	0.000000	0.000000	0.018173	0.085644	0.121642	0.000000	0.000000	2.000000	57.000000	0.000000
2921.091197	0.095906	0.527569	0.008162	83.913368	96.001404	142.324905	0.212257	0.000000	-0.365900	0.000000	0.000000	0.000000	0.027082	0.095372	0.131411	0.000000	0.000000	2.000000	57.000000	0.000000
2921.094530	0.095906	0.527569	0.008162	83.913368	96.001404	142.324905	0.212257	0.000000	-0.365900	0.000000	0.000000	0.000000	0.027082	0.095372	0.131411	0.000000	0.000000	2.000000	57.000000	0.000000
2921.097864	0.095906	0.527569	0.008162	83.907707	95.359749	141.677795	0.204715	0.000000	-0.408075	0.000000	0.000000	0.000000	0.027082	0.095372	0.131411	0.000000	0.000000	2.000000	57.000000	0.000000
2921.101197	0.095906	0.527569	0.008162	83.907707	95.359749	141.677795	0.204715	0.000000	-0.408075	0.000000	0.000000	0.000000	0.027082	0.095372	0.131411	0.000000	0.000000	2.000000	57.000000	0.000000
2921.104530	0.095995	0.527913	0.008595	83.907707	95.359749	141.677795	0.204715	0.000000	-0.408075	0.000000	0.000000	0.000000	0.026826	0.103319	0.130161	0.000000	0.000000	2.000000	57.000000	0.000000
2921.107864	0.095995	0.527913	0.008595	83.899017	94.661140	140.975250	0.204715	0.000000	-0.408075	0.000000	0.000000	0.000000	0.026826	0.103319	0.130161	0.000000	0.000000	2.000000	57.000000	0.000000
2921.111197	0.096101	0.528297	0.009107	83.899017	94.661140	140.975250	0.204715	0.000000	-0.408075	0.000000	0.000000	0.000000	0.031651	0.115045	0.153581	0.000000	0.000000	2.000000	57.000000	0.000000
2921.114530	0.096101	0.528297	0.009107	83.899017	94.661140	140.975250	0.204715	0.000000	-0.408075	0.000000	0.000000	0.000000	0.031651	0.115045	0.153581	0.000000	0.000000	2.000000	57.000000	0.000000
2921.117864	0.096101	0.528297	0.009107	83.889648	93.877525	140.185379	0.194969	0.000000	-0.455366	0.000000	0.000000	0.000000	0.031651	0.115045	0.153581	0.000000	0.000000	2.000000	57.000000	0.000000
2921.121197	0.096210	0.528697	0.009637	83.889648	93.877525	140.185379	0.194969	0.000000	-0.455366	0.000000	0.000000	0.000000	0.032770	0.120095	0.159013	0.000000	0.000000	2.000000	57.000000	0.000000
2921.124530	0.096210	0.528697	0.009637	83.889648	93.877525	140.185379	0.194969	0.000000	-0.455366	0.000000	0.000000	0.000000	0.032770	0.120095	0.159013	0.000000	0.000000	2.000000	57.000000	0.000000
2921.127864	0.096210	0.528697	0.009637	83.877663	93.094078	139.400192	0.189507	0.000000	-0.481868	0.000000	0.000000	0.000000	0.032770	0.120095	0.159013	0.000000	0.000000	2.000000	57.000000	0.000000
2921.131197	0.096304	0.529131	0.010209	83.877663	93.094078	139.400192	0.189507	0.000000	-0.481868	0.000000	0.000000	0.000000	0.028381	0.130009	0.171382	0.000000	0.000000	2.000000	57.000000	0.000000
2921.134530	0.096304	0.529131	0.010209	83.877663	93.094078	139.400192	0.189507	0.000000	-0.481868	0.000000	0.000000	0.000000	0.028381	0.130009	0.171382	0.000000	0.000000	2.000000	57.000000	0.000000
2921.137864	0.096304	0.529131	0.010209	83.864037	92.285187	138.589355	0.184777	0.000000	-0.510432	0.000000	0.000000	0.000000	0.028381	0.130009	0.171382	0.000000	0.000000	2.000000	57.000000	0.000000
2921.141197	0.096304	0.529131	0.010209	83.864037	92.285187	138.589355	0.184777	0.000000	-0.510432	0.000000	0.000000	0.000000	0.028381	0.130009	0.171382	0.000000	0.000000	2.000000	57.000000	0.000000
2921.144530	0.096399	0.529565	0.010779	83.864037	92.285187	138.589355	0.184777	0.000000	-0.510432	0.000000	0.000000	0.000000	0.028323	0.130255	0.171180	0.000000	0.000000	2.000000	57.000000	0.000000
2921.147864	0.096399	0.529565	0.010779	83.849228	91.477242	137.782211	0.184777	0.000000	-0.510432	0.000000	0.000000	0.000000	0.028323	0.130255	0.171180	0.000000	0.000000	2.000000	57.000000	0.000000
2921.151197	0.096480	0.529980	0.011399	83.849228	91.477242	137.782211	0.184777	0.000000	-0.510432	0.000000	0.000000	0.000000	0.024366	0.124591	0.185834	0.000000	0.000000	2.000000	57.000000	0.000000
2921.154530	0.096480	0.529980	0.011399	83.849228	91.477242	137.782211	0.184777	0.000000	-0.510432	0.000000	0.000000	0.000000	0.024366	0.124591	0.185834	0.000000	0.000000	2.000000	57.000000	0.000000
2921.157864	0.096480	0.529980	0.011399	83.833687	90.701744	137.007706	0.175995	0.000000	-0.569934	0.000000	0.000000	0.000000	0.024366	0.124591	0.185834	0.000000	0.000000	2.000000	57.000000	0.000000
2921.161197	0.096480	0.529980	0.011399	83.833687	90.701744	137.007706	0.175995	0.000000	-0.569934	0.000000	0.000000	0.000000	0.024366	0.124591	0.185834	0.000000	0.000000	2.000000	57.000000	0.000000
2921.164530	0.096553	0.530390	0.011976	83.833687	90.701744	137.007706	0.175995	0.000000	-0.569934	0.000000	0.000000	0.000000	0.021758	0.122876	0.173327	0.000000	0.000000	2.000000	57.000000	0.000000
2921.167864	0.096553	0.530390	0.011976	83.817146	89.932976	136.237152	0.175995	0.000000	-0.569934	0.000000	0.000000	0.000000	0.021758	0.122876	0.173327	0.000000	0.000000	2.000000	57.000000	0.000000
2921.171197	0.096648	0.530774	0.012553	83.817146	89.932976	136.237152	0.175995	0.000000	-0.569934	0.000000	0.000000	0.000000	0.028618	0.115260	0.172946	0.000000	0.000000	2.000000	57.000000	0.000000
2921.174530	0.096648	0.530774	0.012553	83.817146	89.932976	136.237152	0.175995	0.000000	-0.569934	0.000000	0.000000	0.000000	0.028618	0.115260	0.172946	0.000000	0.000000	2.000000	57.000000	0.000000
2921.177864	0.096648	0.530774	0.012553	83.801468	89.255585	135.555832	0.167599	0.000000	-0.627646	0.000000	0.000000	0.000000	0.028618	0.115260	0.172946	0.000000	0.000000	2.000000	57.000000	0.000000
2921.181197	0.096648	0.530774	0.012553	83.801468	89.255585	135.555832	0.167599	0.000000	-0.627646	0.000000	0.000000	0.000000	0.028618	0.115260	0.172946	0.000000	0.000000	2.000000	57.000000	0.000000
2921.184530	0.096757	0.531152	0.013083	83.801468	89.255585	135.555832	0.167599	0.000000	-0.627646	0.000000	0.000000	0.000000	0.032736	0.113522	0.159101	0.000000	0.000000	2.000000	57.000000	0.000000
2921.187864	0.096757	0.531152	0.013083	83.784981	88.584541	134.878067	0.167599	0.000000	-0.627646	0.000000	0.000000	0.000000	0.032736	0.113522	0.159101	0.000000	0.000000	2.000000	57.000000	0.000000
2921.191197	0.096889	0.531505	0.013612	83.784981	88.584541	134.878067	0.167599	0.000000	-0.627646	0.000000	0.000000	0.000000	0.039648	0.105828	0.158749	0.000000	0.000000	2.000000	57.000000	0.000000
2921.194530	0.096889	0.531505	0.013612	83.784981	88.584541	134.878067	0.167599	0.000000	-0.627646	0.000000	0.000000	0.000000	0.039648	0.105828	0.158749	0.000000	0.000000	2.000000	57.000000	0.000000
2921.197864	0.096889	0.531505	0.013612	83.769043	87.978149	134.259888	0.155535	0.000000	-0.680621	0.000000	0.000000	0.000000	0.039648	0.105828	0.158749	0.000000	0.000000	2.000000	57.000000	0.000000
2921.201197	0.096889	0.531505	0.013612	83.769043	87.978149	134.259888	0.155535	0.000000	-0.680621	0.000000	0.000000	0.000000	0.039648	0.105828	0.158749	0.000000	0.000000	2.000000	57.000000	0.000000
2921.204530	0.097055	0.531809	0.014076	83.769043	87.978149	134.259888	0.155535	0.000000	-0.680621	0.000000	0.000000	0.000000	0.049636	0.091265	0.139208	0.000000	0.000000	2.000000	57.000000	0.000000
2921.207864	0.097055	0.531809	0.014076	83.753204	87.402809	133.672928	0.155535	0.000000	-0.680621	0.000000	0.000000	0.000000	0.049636	0.091265	0.139208	0.000000	0.000000	2.000000	57.000000	0.000000
2921.211197	0.097239	0.532098	0.014517	83.753204	87.402809	133.672928	0.155535	0.000000	-0.680621	0.000000	0.000000	0.000000	0.055229	0.086461	0.132160	0.000000	0.000000	2.000000	57.000000	0.000000
2921.214530	0.097239	0.532098	0.014517	83.753204	87.402809	133.672928	0.155535	0.000000	-0.680621	0.000000	0.000000	0.000000	0.055229	0.086461	0.132160	0.000000	0.000000	2.000000	57.000000	0.000000
2921.217864	0.097239	0.532098	0.014517	83.740662	86.968399	133.227676	0.138058	0.000000	-0.725849	0.000000	0.000000	0.000000	0.055229	0.086461	0.132160	0.000000	0.000000	2.000000	57.000000	0.000000
2921.221197	0.097239	0.532098	0.014517	83.740662	86.968399	133.227676	0.138058	0.000000	-0.725849	0.000000	0.000000	0.000000	0.055229	0.086461	0.132160	0.000000	0.000000	2.000000	57.000000	0.000000
2921.224530	0.097389	0.532337	0.014906	83.740662	86.968399	133.227676	0.138058	0.000000	-0.725849	0.000000	0.000000	0.000000	0.045110	0.071819	0.116835	0.000000	0.000000	2.000000	57.000000	0.000000
2921.227864	0.097389	0.532337	0.014906	83.728645	86.565910	132.811829	0.138058	0.000000	-0.725849	0.000000	0.000000	0.000000	0.045110	0.071819	0.116835	0.000000	0.000000	2.000000	57.000000	0.000000
2921.231197	0.097389	0.532337	0.014906	83.728645	86.565910	132.811829	0.138058	0.000000	-0.725849	0.000000	0.000000	0.000000	0.045110	0.071819	0.116835	0.000000	0.000000	2.000000	57.000000	0.000000
2921.234530	0.097389	0.532337	0.014906	83.728645	86.565910	132.811829	0.138058	0.000000	-0.725849	0.000000	0.000000	0.000000	0.045110	0.071819	0.116835	0.000000	0.000000	2.000000	57.000000	0.000000
2921.237864	0.097623	0.532715	0.015474	83.719055	86.262840	132.501221	0.130539	0.000000	-0.745322	0.000000	0.000000	0.000000	0.070246	0.113313	0.170418	0.000000	0.000000	2.000000	57.000000	0.000000
2921.241197	0.097623	0.532715	0.015474	83.719055	86.262840	132.501221	0.130539	0.000000	-0.745322	0.000000	0.000000	0.000000	-0.000001	-0.000002	0.000000	0.000000	0.000000	2.000000	57.000000	0.000000
2921.244530	0.097623	0.532715	0.015474	83.719055	86.262840	132.501221	0.130539	0.000000	-0.745322	0.000000	0.000000	0.000000	-0.000001	-0.000002	0.000000	0.000000	0.000000	2.000000	57.000000	0.000000
2921.247864	0.097623	0.532715	0.015474	83.709824	85.967155	132.198273	0.118831	0.000000	-0.773725	0.000000	0.000000	0.000000	-0.000001	-0.000002	0.000000	0.000000	0.000000	2.000000	57.000000	0.000000
2921.251197	0.097623	0.532715	0.015474	83.709824	85.967155	132.198273	0.118831	0.000000	-0.773725	0.000000	0.000000	0.000000	-0.000001	-0.000002	0.000000	0.000000	0.000000	2.000000	57.000000	0.000000
2921.254530	0.097715	0.532886	0.015690	83.709824	85.967155	132.198273	0.118831	0.000000	-0.773725	0.000000	0.000000	0.000000	0.027403	0.051323	0.064686	0.000000	0.000000	2.000000	57.000000	0.000000
2921.257864	0.097715	0.532886	0.015690	83.698959	85.671661	131.899994	0.118831	0.000000	-0.773725	0.000000	0.000000	0.000000	0.027403	0.051323	0.064686	0.000000	0.000000	2.000000	57.000000	0.000000
2921.261197	0.097715	0.532886	0.015690	83.698959	85.671661	131.899994	0.118831	0.000000	-0.773725	0.000000	0.000000	0.000000	0.027403	0.051323	0.064686	0.000000	0.000000	2.000000	57.000000	0.000000
2921.264530	0.097715	0.532886	0.015690	83.698959	85.671661	131.899994	0.118831	0.000000	-0.773725	0.000000	0.000000	0.000000	0.027403	0.051323	0.064686	0.000000	0.000000	2.000000	57.000000	0.000000
2921.267864	0.097830	0.533251	0.016022	83.688759	85.404434	131.630157	0.114264	0.000000	-0.784506	0.000000	0.000000	0.000000	0.034634	0.109720	0.099601	0.000000	0.000000	2.000000	57.000000	0.000000
2921.271197	0.097830	0.533251	0.016022	83.688759	85.404434	131.630157	0.114264	0.000000	-0.784506	0.000000	0.000000	0.000000	0.034634	0.109720	0.099601	0.000000	0.000000	2.000000	57.000000	0.000000
2921.274530	0.097830	0.533251	0.016022	83.688759	85.404434	131.630157	0.114264	0.000000	-0.784506	0.000000	0.000000	0.000000	0.034634	0.109720	0.099601	0.000000	0.000000	2.000000	57.000000	0.000000
2921.277864	0.097830	0.533251	0.016022	83.678139	85.081657	131.302689	0.108492	0.000000	-0.801106	0.000000	0.000000	0.000000	0.034634	0.109720	0.099601	0.000000	0.000000	2.000000	57.000000	0.000000
2921.281197	0.097894	0.533459	0.016216	83.678139	85.081657	131.302689	0.108492	0.000000	-0.801106	0.000000	0.000000	0.000000	0.019025	0.062329	0.058020	0.000000	0.000000	2.000000	57.000000	0.000000
2921.284530	0.097894	0.533459	0.016216	83.678139	85.081657	131.302689	0.108492	0.000000	-0.801106	0.000000	0.000000	0.000000	0.019025	0.062329	0.058020	0.000000	0.000000	2.000000	57.000000	0.000000
2921.287864	0.097894	0.533459	0.016216	83.665833	84.762299	130.980362	0.105321	0.000000	-0.810776	0.000000	0.000000	0.000000	0.019025	0.062329	0.058020	0.000000	0.000000	2.000000	57.000000	0.000000
2921.291197	0.097894	0.533459	0.016216	83.665833	84.762299	130.980362	0.105321	0.000000	-0.810776	0.000000	0.000000	0.000000	0.019025	0.062329	0.058020	0.000000	0.000000	2.000000	57.000000	0.000000
2921.294530	0.097983	0.533684	0.016422	83.665833	84.762299	130.980362	0.105321	0.000000	-0.810776	0.000000	0.000000	0.000000	0.026904	0.067322	0.062094	0.000000	0.000000	2.000000	57.000000	0.000000
2921.297864	0.097983	0.533684	0.016422	83.652946	84.390755	130.601074	0.105321	0.000000	-0.810776	0.000000	0.000000	0.000000	0.026904	0.067322	0.062094	0.000000	0.000000	2.000000	57.000000	0.000000
2921.301197	0.097983	0.533684	0.016422	83.652946	84.390755	130.601074	0.105321	0.000000	-0.810776	0.000000	0.000000	0.000000	0.026904	0.067322	0.062094	0.000000	0.000000	2.000000	57.000000	0.000000
2921.304530	0.097983	0.533684	0.016422	83.652946	84.390755	130.601074	0.105321	0.000000	-0.810776	0.000000	0.000000	0.000000	0.026904	0.067322	0.062094	0.000000	0.000000	2.000000	57.000000	0.000000
2921.307864	0.098147	0.534169	0.016986	83.637924	83.964706	130.169647	0.100837	0.000000	-0.821125	0.000000	0.000000	0.000000	0.049056	0.145714	0.169039	0.000000	0.000000	2.000000	57.000000	0.000000
2921.311197	0.098147	0.534169	0.016986	83.637924	83.964706	130.169647	0.100837	0.000000	-0.821125	0.000000	0.000000	0.000000	0.000000	-0.000001	-0.000000	0.000000	0.000000	2.000000	57.000000	0.000000
2921.314530	0.098147	0.534169	0.016986	83.637924	83.964706	130.169647	0.100837	0.000000	-0.821125	0.000000	0.000000	0.000000	0.000000	-0.000001	-0.000000	0.000000	0.000000	2.000000	57.000000	0.000000
2921.317864	0.098147	0.534169	0.016986	83.621483	83.511253	129.713394	0.092661	0.000000	-0.849298	0.000000	0.000000	0.000000	0.000000	-0.000001	-0.000000	0.000000	0.000000	2.000000	57.000000	0.000000
2921.321197	0.098221	0.534431	0.017342	83.621483	83.511253	129.713394	0.092661	0.000000	-0.849298	0.000000	0.000000	0.000000	0.022128	0.078423	0.106917	0.000000	0.000000	2.000000	57.000000	0.000000
2921.324530	0.098221	0.534431	0.017342	83.621483	83.511253	129.713394	0.092661	0.000000	-0.849298	0.000000	0.000000	0.000000	0.022128	0.078423	0.106917	0.000000	0.000000	2.000000	57.000000	0.000000
2921.327864	0.098221	0.534431	0.017342	83.603157	83.024925	129.226486	0.088973	0.000000	-0.867118	0.000000	0.000000	0.000000	0.022128	0.078423	0.106917	0.000000	0.000000	2.000000	57.000000	0.000000
2921.331197	0.098221	0.534431	0.017342	83.603157	83.024925	129.226486	0.088973	0.000000	-0.867118	0.000000	0.000000	0.000000	0.022128	0.078423	0.106917	0.000000	0.000000	2.000000	57.000000	0.000000
2921.334530	0.098279	0.534726	0.017740	83.603157	83.024925	129.226486	0.088973	0.000000	-0.867118	0.000000	0.000000	0.000000	0.017624	0.088471	0.119219	0.000000	0.000000	2.000000	57.000000	0.000000
2921.337864	0.098279	0.534726	0.017740	83.583229	82.526649	128.729797	0.088973	0.000000	-0.867118	0.000000	0.000000	0.000000	0.017624	0.088471	0.119219	0.000000	0.000000	2.000000	57.000000	0.000000
2921.341197	0.098296	0.535064	0.018160	83.583229	82.526649	128.729797	0.088973	0.000000	-0.867118	0.000000	0.000000	0.000000	0.004928	0.101490	0.126160	0.000000	0.000000	2.000000	57.000000	0.000000
2921.344530	0.098296	0.535064	0.018160	83.583229	82.526649	128.729797	0.088973	0.000000	-0.867118	0.000000	0.000000	0.000000	0.004928	0.101490	0.126160	0.000000	0.000000	2.000000	57.000000	0.000000
2921.347864	0.098296	0.535064	0.018160	83.565773	82.161324	128.370316	0.085214	0.000000	-0.908014	0.000000	0.000000	0.000000	0.004928	0.101490	0.126160	0.000000	0.000000	2.000000	57.000000	0.000000
2921.351197	0.098296	0.535064	0.018160	83.565773	82.161324	128.370316	0.085214	0.000000	-0.908014	0.000000	0.000000	0.000000	0.004928	0.101490	0.126160	0.000000	0.000000	2.000000	57.000000	0.000000
2921.354530	0.098293	0.535419	0.018603	83.565773	82.161324	128.370316	0.085214	0.000000	-0.908014	0.000000	0.000000	0.000000	-0.000775	0.106617	0.132925	0.000000	0.000000	2.000000	57.000000	0.000000
2921.357864	0.098293	0.535419	0.018603	83.552597	82.004776	128.220322	0.085214	0.000000	-0.908014	0.000000	0.000000	0.000000	-0.000775	0.106617	0.132925	0.000000	0.000000	2.000000	57.000000	0.000000
2921.361197	0.098297	0.535835	0.019078	83.552597	82.004776	128.220322	0.085214	0.000000	-0.908014	0.000000	0.000000	0.000000	0.001148	0.124740	0.142484	0.000000	0.000000	2.000000	57.000000	0.000000
2921.364530	0.098297	0.535835	0.019078	83.552597	82.004776	128.220322	0.085214	0.000000	-0.908014	0.000000	0.000000	0.000000	0.001148	0.124740	0.142484	0.000000	0.000000	2.000000	57.000000	0.000000
2921.367864	0.098297	0.535835	0.019078	83.548645	82.196053	128.413513	0.085152	0.000000	-0.953916	0.000000	0.000000	0.000000	0.001148	0.124740	0.142484	0.000000	0.000000	2.000000	57.000000	0.000000
2921.371197	0.098297	0.535835	0.019078	83.548645	82.196053	128.413513	0.085152	0.000000	-0.953916	0.000000	0.000000	0.000000	0.001148	0.124740	0.142484	0.000000	0.000000	2.000000	57.000000	0.000000
2921.374530	0.098251	0.536261	0.019540	83.548645	82.196053	128.413513	0.085152	0.000000	-0.953916	0.000000	0.000000	0.000000	-0.013906	0.127898	0.138387	0.000000	0.000000	2.000000	57.000000	0.000000
2921.377864	0.098251	0.536261	0.019540	83.548828	82.657448	128.878906	0.085152	0.000000	-0.953916	0.000000	0.000000	0.000000	-0.013906	0.127898	0.138387	0.000000	0.000000	2.000000	57.000000	0.000000
2921.381197	0.098246	0.536745	0.020091	83.548828	82.657448	128.878906	0.085152	0.000000	-0.953916	0.000000	0.000000	0.000000	-0.001340	0.145122	0.165396	0.000000	0.000000	2.000000	57.000000	0.000000
2921.384530	0.098246	0.536745	0.020091	83.548828	82.657448	128.878906	0.085152	0.000000	-0.953916	0.000000	0.000000	0.000000	-0.001340	0.145122	0.165396	0.000000	0.000000	2.000000	57.000000	0.000000
2921.387864	0.098246	0.536745	0.020091	83.552475	83.296844	129.515350	0.087693	0.000000	-1.004546	0.000000	0.000000	0.000000	-0.001340	0.145122	0.165396	0.000000	0.000000	2.000000	57.000000	0.000000
2921.391197	0.098246	0.536745	0.020091	83.552475	83.296844	129.515350	0.087693	0.000000	-1.004546	0.000000	0.000000	0.000000	-0.001340	0.145122	0.165396	0.000000	0.000000	2.000000	57.000000	0.000000
2921.394530	0.098230	0.537280	0.020701	83.552475	83.296844	129.515350	0.087693	0.000000	-1.004546	0.000000	0.000000	0.000000	-0.004910	0.160470	0.182928	0.000000	0.000000	2.000000	57.000000	0.000000
2921.397864	0.098230	0.537280	0.020701	83.554665	83.956413	130.173492	0.087693	0.000000	-1.004546	0.000000	0.000000	0.000000	-0.004910	0.160470	0.182928	0.000000	0.000000	2.000000	57.000000	0.000000
2921.401197	0.098233	0.537846	0.021409	83.554665	83.956413	130.173492	0.087693	0.000000	-1.004546	0.000000	0.000000	0.000000	0.001051	0.169888	0.212457	0.000000	0.000000	2.000000	57.000000	0.000000
2921.404530	0.098233	0.537846	0.021409	83.554665	83.956413	130.173492	0.087693	0.000000	-1.004546	0.000000	0.000000	0.000000	0.001051	0.169888	0.212457	0.000000	0.000000	2.000000	57.000000	0.000000
2921.407864	0.098233	0.537846	0.021409	83.562332	84.808922	131.019470	0.088336	0.000000	-1.070443	0.000000	0.000000	0.000000	0.001051	0.169888	0.212457	0.000000	0.000000	2.000000	57.000000	0.000000
2921.411197	0.098233	0.537846	0.021409	83.562332	84.808922	131.019470	0.088336	0.000000	-1.070443	0.000000	0.000000	0.000000	0.001051	0.169888	0.212457	0.000000	0.000000	2.000000	57.000000	0.000000
2921.414530	0.098248	0.538438	0.022175	83.562332	84.808922	131.019470	0.088336	0.000000	-1.070443	0.000000	0.000000	0.000000	0.004470	0.177371	0.229738	0.000000	0.000000	2.000000	57.000000	0.000000
2921.417864	0.098248	0.538438	0.022175	83.589012	86.065727	132.253876	0.088336	0.000000	-1.070443	0.000000	0.000000	0.000000	0.004470	0.177371	0.229738	0.000000	0.000000	2.000000	57.000000	0.000000
2921.421197	0.098267	0.539020	0.022962	83.589012	86.065727	132.253876	0.088336	0.000000	-1.070443	0.000000	0.000000	0.000000	0.005642	0.174816	0.236117	0.000000	0.000000	2.000000	57.000000	0.000000
2921.424530	0.098267	0.539020	0.022962	83.589012	86.065727	132.253876	0.088336	0.000000	-1.070443	0.000000	0.000000	0.000000	0.005642	0.174816	0.236117	0.000000	0.000000	2.000000	57.000000	0.000000
2921.427864	0.098267	0.539020	0.022962	83.636467	87.796440	133.940552	0.086651	0.000000	-1.148086	0.000000	0.000000	0.000000	0.005642	0.174816	0.236117	0.000000	0.000000	2.000000	57.000000	0.000000
2921.431197	0.098267	0.539020	0.022962	83.636467	87.796440	133.940552	0.086651	0.000000	-1.148086	0.000000	0.000000	0.000000	0.005642	0.174816	0.236117	0.000000	0.000000	2.000000	57.000000	0.000000
2921.434530	0.098237	0.539561	0.023743	83.636467	87.796440	133.940552	0.086651	0.000000	-1.148086	0.000000	0.000000	0.000000	-0.009095	0.162111	0.234468	0.000000	0.000000	2.000000	57.000000	0.000000
2921.437864	0.098237	0.539561	0.023743	83.697456	90.012688	136.097977	0.086651	0.000000	-1.148086	0.000000	0.000000	0.000000	-0.009095	0.162111	0.234468	0.000000	0.000000	2.000000	57.000000	0.000000
2921.441197	0.098202	0.540085	0.024506	83.697456	90.012688	136.097977	0.086651	0.000000	-1.148086	0.000000	0.000000	0.000000	-0.010444	0.157378	0.228742	0.000000	0.000000	2.000000	57.000000	0.000000
2921.444530	0.098202	0.540085	0.024506	83.697456	90.012688	136.097977	0.086651	0.000000	-1.148086	0.000000	0.000000	0.000000	-0.010444	0.157378	0.228742	0.000000	0.000000	2.000000	57.000000	0.000000
2921.447864	0.098202	0.540085	0.024506	83.745987	92.634056	138.663834	0.089908	0.000000	-1.225288	0.000000	0.000000	0.000000	-0.010444	0.157378	0.228742	0.000000	0.000000	2.000000	57.000000	0.000000
2921.451197	0.098202	0.540085	0.024506	83.745987	92.634056	138.663834	0.089908	0.000000	-1.225288	0.000000	0.000000	0.000000	-0.010444	0.157378	0.228742	0.000000	0.000000	2.000000	57.000000	0.000000
2921.454530	0.098169	0.540580	0.025164	83.745987	92.634056	138.663834	0.089908	0.000000	-1.225288	0.000000	0.000000	0.000000	-0.009839	0.148465	0.197384	0.000000	0.000000	2.000000	57.000000	0.000000
2921.457864	0.098169	0.540580	0.025164	83.756027	95.347618	141.348862	0.089908	0.000000	-1.225288	0.000000	0.000000	0.000000	-0.009839	0.148465	0.197384	0.000000	0.000000	2.000000	57.000000	0.000000
2921.461197	0.098161	0.541045	0.025713	83.756027	95.347618	141.348862	0.089908	0.000000	-1.225288	0.000000	0.000000	0.000000	-0.002289	0.139431	0.164701	0.000000	0.000000	2.000000	57.000000	0.000000
2921.464530	0.098161	0.541045	0.025713	83.756027	95.347618	141.348862	0.089908	0.000000	-1.225288	0.000000	0.000000	0.000000	-0.002289	0.139431	0.164701	0.000000	0.000000	2.000000	57.000000	0.000000
2921.467864	0.098161	0.541045	0.025713	83.737122	97.964684	143.949982	0.091929	0.000000	-1.285635	0.000000	0.000000	0.000000	-0.002289	0.139431	0.164701	0.000000	0.000000	2.000000	57.000000	0.000000
2921.471197	0.098161	0.541045	0.025713	83.737122	97.964684	143.949982	0.091929	0.000000	-1.285635	0.000000	0.000000	0.000000	-0.002289	0.139431	0.164701	0.000000	0.000000	2.000000	57.000000	0.000000
2921.474530	0.098175	0.541489	0.026131	83.737122	97.964684	143.949982	0.091929	0.000000	-1.285635	0.000000	0.000000	0.000000	0.003978	0.133329	0.125349	0.000000	0.000000	2.000000	57.000000	0.000000
2921.477864	0.098175	0.541489	0.026131	83.708946	100.333221	146.302200	0.091929	0.000000	-1.285635	0.000000	0.000000	0.000000	0.003978	0.133329	0.125349	0.000000	0.000000	2.000000	57.000000	0.000000
2921.481197	0.098191	0.541903	0.026444	83.708946	100.333221	146.302200	0.091929	0.000000	-1.285635	0.000000	0.000000	0.000000	0.004788	0.124169	0.094184	0.000000	0.000000	2.000000	57.000000	0.000000
2921.484530	0.098191	0.541903	0.026444	83.708946	100.333221	146.302200	0.091929	0.000000	-1.285635	0.000000	0.000000	0.000000	0.004788	0.124169	0.094184	0.000000	0.000000	2.000000	57.000000	0.000000
2921.487864	0.098191	0.541903	0.026444	83.678047	102.279060	148.233139	0.090468	0.000000	-1.322224	0.000000	0.000000	0.000000	0.004788	0.124169	0.094184	0.000000	0.000000	2.000000	57.000000	0.000000
2921.491197	0.098191	0.541903	0.026444	83.678047	102.279060	148.233139	0.090468	0.000000	-1.322224	0.000000	0.000000	0.000000	0.004788	0.124169	0.094184	0.000000	0.000000	2.000000	57.000000	0.000000
2921.494530	0.098202	0.542252	0.026619	83.678047	102.279060	148.233139	0.090468	0.000000	-1.322224	0.000000	0.000000	0.000000	0.003449	0.104719	0.052327	0.000000	0.000000	2.000000	57.000000	0.000000
2921.497864	0.098202	0.542252	0.026619	83.647171	103.877983	149.817444	0.090468	0.000000	-1.322224	0.000000	0.000000	0.000000	0.003449	0.104719	0.052327	0.000000	0.000000	2.000000	57.000000	0.000000
2921.501197	0.098202	0.542252	0.026619	83.647171	103.877983	149.817444	0.090468	0.000000	-1.322224	0.000000	0.000000	0.000000	0.003449	0.104719	0.052327	0.000000	0.000000	2.000000	57.000000	0.000000
2921.504530	0.098202	0.542252	0.026619	83.647171	103.877983	149.817444	0.090468	0.000000	-1.322224	0.000000	0.000000	0.000000	0.003449	0.104719	0.052327	0.000000	0.000000	2.000000	57.000000	0.000000
2921.507864	0.098236	0.542803	0.026666	83.620712	105.083138	151.008987	0.089893	0.000000	-1.330945	0.000000	0.000000	0.000000	0.010067	0.165277	0.014249	0.000000	0.000000	2.000000	57.000000	0.000000
2921.511197	0.098236	0.542803	0.026666	83.620712	105.083138	151.008987	0.089893	0.000000	-1.330945	0.000000	0.000000	0.000000	0.010067	0.165277	0.014249	0.000000	0.000000	2.000000	57.000000	0.000000
2921.514530	0.098236	0.542803	0.026666	83.620712	105.083138	151.008987	0.089893	0.000000	-1.330945	0.000000	0.000000	0.000000	0.010067	0.165277	0.014249	0.000000	0.000000	2.000000	57.000000	0.000000
2921.517864	0.098236	0.542803	0.026666	83.601997	105.943779	151.857864	0.088215	0.000000	-1.333320	0.000000	0.000000	0.000000	0.010067	0.165277	0.014249	0.000000	0.000000	2.000000	57.000000	0.000000
2921.521197	0.098267	0.542985	0.026585	83.601997	105.943779	151.857864	0.088215	0.000000	-1.333320	0.000000	0.000000	0.000000	0.009365	0.054491	-0.024538	0.000000	0.000000	2.000000	57.000000	0.000000
2921.524530	0.098267	0.542985	0.026585	83.601997	105.943779	151.857864	0.088215	0.000000	-1.333320	0.000000	0.000000	0.000000	0.009365	0.054491	-0.024538	0.000000	0.000000	2.000000	57.000000	0.000000
2921.527864	0.098267	0.542985	0.026585	83.588097	106.517090	152.421143	0.086654	0.000000	-1.329230	0.000000	0.000000	0.000000	0.009365	0.054491	-0.024538	0.000000	0.000000	2.000000	57.000000	0.000000
2921.531197	0.098267	0.542985	0.026585	83.588097	106.517090	152.421143	0.086654	0.000000	-1.329230	0.000000	0.000000	0.000000	0.009365	0.054491	-0.024538	0.000000	0.000000	2.000000	57.000000	0.000000
2921.534530	0.098269	0.543105	0.026476	83.588097	106.517090	152.421143	0.086654	0.000000	-1.329230	0.000000	0.000000	0.000000	0.000570	0.036151	-0.032501	0.000000	0.000000	2.000000	57.000000	0.000000
2921.537864	0.098269	0.543105	0.026476	83.580238	106.836929	152.735947	0.086654	0.000000	-1.329230	0.000000	0.000000	0.000000	0.000570	0.036151	-0.032501	0.000000	0.000000	2.000000	57.000000	0.000000
2921.541197	0.098269	0.543105	0.026476	83.580238	106.836929	152.735947	0.086654	0.000000	-1.329230	0.000000	0.000000	0.000000	0.000570	0.036151	-0.032501	0.000000	0.000000	2.000000	57.000000	0.000000
2921.544530	0.098269	0.543105	0.026476	83.580238	106.836929	152.735947	0.086654	0.000000	-1.329230	0.000000	0.000000	0.000000	0.000570	0.036151	-0.032501	0.000000	0.000000	2.000000	57.000000	0.000000
2921.547864	0.098292	0.543204	0.026238	83.579292	106.880180	152.776230	0.086559	0.000000	-1.323813	0.000000	0.000000	0.000000	0.006956	0.029677	-0.071625	0.000000	0.000000	2.000000	57.000000	0.000000
2921.551197	0.098292	0.543204	0.026238	83.579292	106.880180	152.776230	0.086559	0.000000	-1.323813	0.000000	0.000000	0.000000	0.006956	0.029677	-0.071625	0.000000	0.000000	2.000000	57.000000	0.000000
2921.554530	0.098292	0.543204	0.026238	83.579292	106.880180	152.776230	0.086559	0.000000	-1.323813	0.000000	0.000000	0.000000	0.006956	0.029677	-0.071625	0.000000	0.000000	2.000000	57.000000	0.000000
2921.557864	0.098292	0.543204	0.026238	83.578743	106.941032	152.831955	0.085400	0.000000	-1.311876	0.000000	0.000000	0.000000	0.006956	0.029677	-0.071625	0.000000	0.000000	2.000000	57.000000	0.000000
2921.561197	0.098285	0.543220	0.026085	83.578743	106.941032	152.831955	0.085400	0.000000	-1.311876	0.000000	0.000000	0.000000	-0.002154	0.004590	-0.045843	0.000000	0.000000	2.000000	57.000000	0.000000
2921.564530	0.098285	0.543220	0.026085	83.578743	106.941032	152.831955	0.085400	0.000000	-1.311876	0.000000	0.000000	0.000000	-0.002154	0.004590	-0.045843	0.000000	0.000000	2.000000	57.000000	0.000000
2921.567864	0.098285	0.543220	0.026085	83.578133	107.001869	152.887695	0.085759	0.000000	-1.304235	0.000000	0.000000	0.000000	-0.002154	0.004590	-0.045843	0.000000	0.000000	2.000000	57.000000	0.000000
2921.571197	0.098285	0.543220	0.026085	83.578133	107.001869	152.887695	0.085759	0.000000	-1.304235	0.000000	0.000000	0.000000	-0.002154	0.004590	-0.045843	0.000000	0.000000	2.000000	57.000000	0.000000
2921.574530	0.098310	0.543215	0.025972	83.578133	107.001869	152.887695	0.085759	0.000000	-1.304235	0.000000	0.000000	0.000000	0.007467	-0.001361	-0.033758	0.000000	0.000000	2.000000	57.000000	0.000000
2921.577864	0.098310	0.543215	0.025972	83.575325	107.114906	152.997681	0.085759	0.000000	-1.304235	0.000000	0.000000	0.000000	0.007467	-0.001361	-0.033758	0.000000	0.000000	2.000000	57.000000	0.000000
2921.581197	0.098310	0.543215	0.025972	83.575325	107.114906	152.997681	0.085759	0.000000	-1.304235	0.000000	0.000000	0.000000	0.007467	-0.001361	-0.033758	0.000000	0.000000	2.000000	57.000000	0.000000
2921.584530	0.098310	0.543215	0.025972	83.575325	107.114906	152.997681	0.085759	0.000000	-1.304235	0.000000	0.000000	0.000000	0.007467	-0.001361	-0.033758	0.000000	0.000000	2.000000	57.000000	0.000000
2921.587864	0.098401	0.543091	0.025716	83.573311	107.281570	153.156921	0.084514	0.000000	-1.298609	0.000000	0.000000	0.000000	0.027323	-0.037172	-0.076914	0.000000	0.000000	2.000000	57.000000	0.000000
2921.591197	0.098401	0.543091	0.025716	83.573311	107.281570	153.156921	0.084514	0.000000	-1.298609	0.000000	0.000000	0.000000	0.027323	-0.037172	-0.076914	0.000000	0.000000	2.000000	57.000000	0.000000
2921.594530	0.098401	0.543091	0.025716	83.573311	107.281570	153.156921	0.084514	0.000000	-1.298609	0.000000	0.000000	0.000000	0.027323	-0.037172	-0.076914	0.000000	0.000000	2.000000	57.000000	0.000000
2921.597864	0.098401	0.543091	0.025716	83.570137	107.427574	153.294617	0.079961	0.000000	-1.285790	0.000000	0.000000	0.000000	0.027323	-0.037172	-0.076914	0.000000	0.000000	2.000000	57.000000	0.000000
2921.601197	0.098439	0.543009	0.025550	83.570137	107.427574	153.294617	0.079961	0.000000	-1.285790	0.000000	0.000000	0.000000	0.011316	-0.024753	-0.049889	0.000000	0.000000	2.000000	57.000000	0.000000
2921.604530	0.098439	0.543009	0.025550	83.570137	107.427574	153.294617	0.079961	0.000000	-1.285790	0.000000	0.000000	0.000000	0.011316	-0.024753	-0.049889	0.000000	0.000000	2.000000	57.000000	0.000000
2921.607864	0.098439	0.543009	0.025550	83.565933	107.653381	153.515366	0.078075	0.000000	-1.277475	0.000000	0.000000	0.000000	0.011316	-0.024753	-0.049889	0.000000	0.000000	2.000000	57.000000	0.000000
2921.611197	0.098439	0.543009	0.025550	83.565933	107.653381	153.515366	0.078075	0.000000	-1.277475	0.000000	0.000000	0.000000	0.011316	-0.024753	-0.049889	0.000000	0.000000	2.000000	57.000000	0.000000
2921.614530	0.098500	0.542899	0.025383	83.565933	107.653381	153.515366	0.078075	0.000000	-1.277475	0.000000	0.000000	0.000000	0.018452	-0.032836	-0.049926	0.000000	0.000000	2.000000	57.000000	0.000000
2921.617864	0.098500	0.542899	0.025383	83.563217	107.885025	153.737518	0.078075	0.000000	-1.277475	0.000000	0.000000	0.000000	0.018452	-0.032836	-0.049926	0.000000	0.000000	2.000000	57.000000	0.000000
2921.621197	0.098500	0.542899	0.025383	83.563217	107.885025	153.737518	0.078075	0.000000	-1.277475	0.000000	0.000000	0.000000	0.018452	-0.032836	-0.049926	0.000000	0.000000	2.000000	57.000000	0.000000
2921.624530	0.098500	0.542899	0.025383	83.563217	107.885025	153.737518	0.078075	0.000000	-1.277475	0.000000	0.000000	0.000000	0.018452	-0.032836	-0.049926	0.000000	0.000000	2.000000	57.000000	0.000000
2921.627864	0.098588	0.542656	0.024996	83.559196	108.085571	153.930069	0.074999	0.000000	-1.269154	0.000000	0.000000	0.000000	0.026402	-0.072882	-0.115982	0.000000	0.000000	2.000000	57.000000	0.000000
2921.631197	0.098588	0.542656	0.024996	83.559196	108.085571	153.930069	0.074999	0.000000	-1.269154	0.000000	0.000000	0.000000	0.026402	-0.072882	-0.115982	0.000000	0.000000	2.000000	57.000000	0.000000
2921.634530	0.098588	0.542656	0.024996	83.559196	108.085571	153.930069	0.074999	0.000000	-1.269154	0.000000	0.000000	0.000000	0.026402	-0.072882	-0.115982	0.000000	0.000000	2.000000	57.000000	0.000000
2921.637864	0.098588	0.542656	0.024996	83.555092	108.283089	154.122360	0.070599	0.000000	-1.249824	0.000000	0.000000	0.000000	0.026402	-0.072882	-0.115982	0.000000	0.000000	2.000000	57.000000	0.000000
2921.641197	0.098640	0.542567	0.024785	83.555092	108.283089	154.122360	0.070599	0.000000	-1.249824	0.000000	0.000000	0.000000	0.015628	-0.026859	-0.063464	0.000000	0.000000	2.000000	57.000000	0.000000
2921.644530	0.098640	0.542567	0.024785	83.555092	108.283089	154.122360	0.070599	0.000000	-1.249824	0.000000	0.000000	0.000000	0.015628	-0.026859	-0.063464	0.000000	0.000000	2.000000	57.000000	0.000000
2921.647864	0.098640	0.542567	0.024785	83.553261	108.428848	154.260834	0.067994	0.000000	-1.239246	0.000000	0.000000	0.000000	0.015628	-0.026859	-0.063464	0.000000	0.000000	2.000000	57.000000	0.000000
2921.651197	0.098654	0.542511	0.024619	83.553261	108.428848	154.260834	0.067994	0.000000	-1.239246	0.000000	0.000000	0.000000	0.004083	-0.016645	-0.049918	0.000000	0.000000	2.000000	57.000000	0.000000
2921.654530	0.098654	0.542511	0.024619	83.553261	108.428848	154.260834	0.067994	0.000000	-1.239246	0.000000	0.000000	0.000000	0.004083	-0.016645	-0.049918	0.000000	0.000000	2.000000	57.000000	0.000000
2921.657864	0.098654	0.542511	0.024619	83.551743	108.544273	154.371521	0.067314	0.000000	-1.230927	0.000000	0.000000	0.000000	0.004083	-0.016645	-0.049918	0.000000	0.000000	2.000000	57.000000	0.000000
2921.661197	0.098654	0.542511	0.024619	83.551743	108.544273	154.371521	0.067314	0.000000	-1.230927	0.000000	0.000000	0.000000	0.004083	-0.016645	-0.049918	0.000000	0.000000	2.000000	57.000000	0.000000
2921.664530	0.098671	0.542473	0.024470	83.551743	108.544273	154.371521	0.067314	0.000000	-1.230927	0.000000	0.000000	0.000000	0.005172	-0.011533	-0.044549	0.000000	0.000000	2.000000	57.000000	0.000000
2921.667864	0.098671	0.542473	0.024470	83.550194	108.656944	154.482193	0.067314	0.000000	-1.230927	0.000000	0.000000	0.000000	0.005172	-0.011533	-0.044549	0.000000	0.000000	2.000000	57.000000	0.000000
2921.671197	0.098671	0.542473	0.024470	83.550194	108.656944	154.482193	0.067314	0.000000	-1.230927	0.000000	0.000000	0.000000	0.005172	-0.011533	-0.044549	0.000000	0.000000	2.000000	57.000000	0.000000
2921.674530	0.098671	0.542473	0.024470	83.550194	108.656944	154.482193	0.067314	0.000000	-1.230927	0.000000	0.000000	0.000000	0.005172	-0.011533	-0.044549	0.000000	0.000000	2.000000	57.000000	0.000000
2921.677864	0.098634	0.542427	0.024290	83.549438	108.709213	154.537506	0.066452	0.000000	-1.223502	0.000000	0.000000	0.000000	-0.011037	-0.013696	-0.053868	0.000000	0.000000	2.000000	57.000000	0.000000
2921.681197	0.098634	0.542427	0.024290	83.549438	108.709213	154.537506	0.066452	0.000000	-1.223502	0.000000	0.000000	0.000000	-0.011037	-0.013696	-0.053868	0.000000	0.000000	2.000000	57.000000	0.000000
2921.684530	0.098634	0.542427	0.024290	83.549438	108.709213	154.537506	0.066452	0.000000	-1.223502	0.000000	0.000000	0.000000	-0.011037	-0.013696	-0.053868	0.000000	0.000000	2.000000	57.000000	0.000000
2921.687864	0.098634	0.542427	0.024290	83.548668	108.764153	154.592789	0.068291	0.000000	-1.214524	0.000000	0.000000	0.000000	-0.011037	-0.013696	-0.053868	0.000000	0.000000	2.000000	57.000000	0.000000
2921.691197	0.098627	0.542393	0.024255	83.548668	108.764153	154.592789	0.068291	0.000000	-1.214524	0.000000	0.000000	0.000000	-0.002201	-0.010198	-0.010756	0.000000	0.000000	2.000000	57.000000	0.000000
2921.694530	0.098627	0.542393	0.024255	83.548668	108.764153	154.592789	0.068291	0.000000	-1.214524	0.000000	0.000000	0.000000	-0.002201	-0.010198	-0.010756	0.000000	0.000000	2.000000	57.000000	0.000000
2921.697864	0.098627	0.542393	0.024255	83.547913	108.813667	154.648087	0.068658	0.000000	-1.212731	0.000000	0.000000	0.000000	-0.002201	-0.010198	-0.010756	0.000000	0.000000	2.000000	57.000000	0.000000
2921.701197	0.098627	0.542393	0.024255	83.547913	108.813667	154.648087	0.068658	0.000000	-1.212731	0.000000	0.000000	0.000000	-0.002201	-0.010198	-0.010756	0.000000	0.000000	2.000000	57.000000	0.000000
2921.704530	0.098574	0.542359	0.024228	83.547913	108.813667	154.648087	0.068658	0.000000	-1.212731	0.000000	0.000000	0.000000	-0.015916	-0.010204	-0.007949	0.000000	0.000000	2.000000	57.000000	0.000000
2921.707864	0.098574	0.542359	0.024228	83.547493	108.835617	154.675659	0.068658	0.000000	-1.212731	0.000000	0.000000	0.000000	-0.015916	-0.010204	-0.007949	0.000000	0.000000	2.000000	57.000000	0.000000
2921.711197	0.098574	0.542359	0.024228	83.547493	108.835617	154.675659	0.068658	0.000000	-1.212731	0.000000	0.000000	0.000000	-0.015916	-0.010204	-0.007949	0.000000	0.000000	2.000000	57.000000	0.000000
2921.714530	0.098574	0.542359	0.024228	83.547493	108.835617	154.675659	0.068658	0.000000	-1.212731	0.000000	0.000000	0.000000	-0.015916	-0.010204	-0.007949	0.000000	0.000000	2.000000	57.000000	0.000000
2921.717864	0.098480	0.542315	0.024233	83.547058	108.860344	154.703293	0.071311	0.000000	-1.211406	0.000000	0.000000	0.000000	-0.028243	-0.013141	0.001600	0.000000	0.000000	2.000000	57.000000	0.000000
2921.721197	0.098480	0.542315	0.024233	83.547058	108.860344	154.703293	0.071311	0.000000	-1.211406	0.000000	0.000000	0.000000	-0.028243	-0.013141	0.001600	0.000000	0.000000	2.000000	57.000000	0.000000
2921.724530	0.098480	0.542315	0.024233	83.547058	108.860344	154.703293	0.071311	0.000000	-1.211406	0.000000	0.000000	0.000000	-0.028243	-0.013141	0.001600	0.000000	0.000000	2.000000	57.000000	0.000000
2921.727864	0.098480	0.542315	0.024233	83.547058	108.852150	154.703262	0.076018	0.000000	-1.211673	0.000000	0.000000	0.000000	-0.028243	-0.013141	0.001600	0.000000	0.000000	2.000000	57.000000	0.000000
2921.731197	0.098434	0.542315	0.024243	83.547058	108.852150	154.703262	0.076018	0.000000	-1.211673	0.000000	0.000000	0.000000	-0.013712	0.000002	0.002804	0.000000	0.000000	2.000000	57.000000	0.000000
2921.734530	0.098434	0.542315	0.024243	83.547058	108.852150	154.703262	0.076018	0.000000	-1.211673	0.000000	0.000000	0.000000	-0.013712	0.000002	0.002804	0.000000	0.000000	2.000000	57.000000	0.000000
2921.737864	0.098434	0.542315	0.024243	83.547058	108.844009	154.703293	0.078304	0.000000	-1.212141	0.000000	0.000000	0.000000	-0.013712	0.000002	0.002804	0.000000	0.000000	2.000000	57.000000	0.000000
2921.741197	0.098434	0.542315	0.024243	83.547058	108.844009	154.703293	0.078304	0.000000	-1.212141	0.000000	0.000000	0.000000	-0.013712	0.000002	0.002804	0.000000	0.000000	2.000000	57.000000	0.000000
2921.744530	0.098361	0.542325	0.024234	83.547058	108.844009	154.703293	0.078304	0.000000	-1.212141	0.000000	0.000000	0.000000	-0.021947	0.002950	-0.002543	0.000000	0.000000	2.000000	57.000000	0.000000
2921.747864	0.098361	0.542325	0.024234	83.546669	108.863327	154.730911	0.078304	0.000000	-1.212141	0.000000	0.000000	0.000000	-0.021947	0.002950	-0.002543	0.000000	0.000000	2.000000	57.000000	0.000000
2921.751197	0.098361	0.542325	0.024234	83.546669	108.863327	154.730911	0.078304	0.000000	-1.212141	0.000000	0.000000	0.000000	-0.021947	0.002950	-0.002543	0.000000	0.000000	2.000000	57.000000	0.000000
2921.754530	0.098361	0.542325	0.024234	83.546669	108.863327	154.730911	0.078304	0.000000	-1.212141	0.000000	0.000000	0.000000	-0.021947	0.002950	-0.002543	0.000000	0.000000	2.000000	57.000000	0.000000
2921.757864	0.098215	0.542318	0.024222	83.546669	108.857857	154.730896	0.081962	0.000000	-1.211717	0.000000	0.000000	0.000000	-0.043611	-0.002143	-0.003729	0.000000	0.000000	2.000000	57.000000	0.000000
2921.761197	0.098215	0.542318	0.024222	83.546669	108.857857	154.730896	0.081962	0.000000	-1.211717	0.000000	0.000000	0.000000	-0.043611	-0.002143	-0.003729	0.000000	0.000000	2.000000	57.000000	0.000000
2921.764530	0.098215	0.542318	0.024222	83.546669	108.857857	154.730896	0.081962	0.000000	-1.211717	0.000000	0.000000	0.000000	-0.043611	-0.002143	-0.003729	0.000000	0.000000	2.000000	57.000000	0.000000
2921.767864	0.098215	0.542318	0.024222	83.546638	108.846962	154.730896	0.089230	0.000000	-1.211095	0.000000	0.000000	0.000000	-0.043611	-0.002143	-0.003729	0.000000	0.000000	2.000000	57.000000	0.000000
2921.771197	0.098147	0.542318	0.024236	83.546638	108.846962	154.730896	0.089230	0.000000	-1.211095	0.000000	0.000000	0.000000	-0.020570	0.000003	0.004195	0.000000	0.000000	2.000000	57.000000	0.000000
2921.774530	0.098147	0.542318	0.024236	83.546638	108.846962	154.730896	0.089230	0.000000	-1.211095	0.000000	0.000000	0.000000	-0.020570	0.000003	0.004195	0.000000	0.000000	2.000000	57.000000	0.000000
2921.777864	0.098147	0.542318	0.024236	83.546669	108.838829	154.730911	0.092658	0.000000	-1.211794	0.000000	0.000000	0.000000	-0.020570	0.000003	0.004195	0.000000	0.000000	2.000000	57.000000	0.000000
2921.781197	0.098147	0.542318	0.024236	83.546669	108.838829	154.730911	0.092658	0.000000	-1.211794	0.000000	0.000000	0.000000	-0.020570	0.000003	0.004195	0.000000	0.000000	2.000000	57.000000	0.000000
2921.784530	0.098078	0.542318	0.024250	83.546669	108.838829	154.730911	0.092658	0.000000	-1.211794	0.000000	0.000000	0.000000	-0.020567	0.000003	0.004191	0.000000	0.000000	2.000000	57.000000	0.000000
2921.787864	0.098078	0.542318	0.024250	83.546700	108.830704	154.730927	0.092658	0.000000	-1.211794	0.000000	0.000000	0.000000	-0.020567	0.000003	0.004191	0.000000	0.000000	2.000000	57.000000	0.000000
2921.791197	0.098078	0.542318	0.024250	83.546700	108.830704	154.730927	0.092658	0.000000	-1.211794	0.000000	0.000000	0.000000	-0.020567	0.000003	0.004191	0.000000	0.000000	2.000000	57.000000	0.000000
2921.794530	0.098078	0.542318	0.024250	83.546700	108.830704	154.730927	0.092658	0.000000	-1.211794	0.000000	0.000000	0.000000	-0.020567	0.000003	0.004191	0.000000	0.000000	2.000000	57.000000	0.000000
2921.797864	0.097945	0.542335	0.024296	83.547096	108.795059	154.703293	0.096086	0.000000	-1.212493	0.000000	0.000000	0.000000	-0.040046	0.005112	0.013755	0.000000	0.000000	2.000000	57.000000	0.000000
2921.801197	0.097945	0.542335	0.024296	83.547096	108.795059	154.703293	0.096086	0.000000	-1.212493	0.000000	0.000000	0.000000	-0.040046	0.005112	0.013755	0.000000	0.000000	2.000000	57.000000	0.000000
2921.804530	0.097945	0.542335	0.024296	83.547096	108.795059	154.703293	0.096086	0.000000	-1.212493	0.000000	0.000000	0.000000	-0.040046	0.005112	0.013755	0.000000	0.000000	2.000000	57.000000	0.000000
2921.807864	0.097945	0.542335	0.024296	83.547058	108.786858	154.703247	0.102760	0.000000	-1.214785	0.000000	0.000000	0.000000	-0.040046	0.005112	0.013755	0.000000	0.000000	2.000000	57.000000	0.000000
2921.811197	0.097876	0.542335	0.024310	83.547058	108.786858	154.703247	0.102760	0.000000	-1.214785	0.000000	0.000000	0.000000	-0.020570	-0.000003	0.004183	0.000000	0.000000	2.000000	57.000000	0.000000
2921.814530	0.097876	0.542335	0.024310	83.547058	108.786858	154.703247	0.102760	0.000000	-1.214785	0.000000	0.000000	0.000000	-0.020570	-0.000003	0.004183	0.000000	0.000000	2.000000	57.000000	0.000000
2921.817864	0.097876	0.542335	0.024310	83.547493	108.756790	154.675690	0.106189	0.000000	-1.215483	0.000000	0.000000	0.000000	-0.020570	-0.000003	0.004183	0.000000	0.000000	2.000000	57.000000	0.000000
2921.821197	0.097876	0.542335	0.024310	83.547493	108.756790	154.675690	0.106189	0.000000	-1.215483	0.000000	0.000000	0.000000	-0.020570	-0.000003	0.004183	0.000000	0.000000	2.000000	57.000000	0.000000
2921.824530	0.097834	0.542352	0.024337	83.547493	108.756790	154.675690	0.106189	0.000000	-1.215483	0.000000	0.000000	0.000000	-0.012621	0.005088	0.008168	0.000000	0.000000	2.000000	57.000000	0.000000
2921.827864	0.097834	0.542352	0.024337	83.547882	108.723854	154.648041	0.106189	0.000000	-1.215483	0.000000	0.000000	0.000000	-0.012621	0.005088	0.008168	0.000000	0.000000	2.000000	57.000000	0.000000
2921.831197	0.097834	0.542352	0.024337	83.547882	108.723854	154.648041	0.106189	0.000000	-1.215483	0.000000	0.000000	0.000000	-0.012621	0.005088	0.008168	0.000000	0.000000	2.000000	57.000000	0.000000
2921.834530	0.097834	0.542352	0.024337	83.547882	108.723854	154.648041	0.106189	0.000000	-1.215483	0.000000	0.000000	0.000000	-0.012621	0.005088	0.008168	0.000000	0.000000	2.000000	57.000000	0.000000
2921.837864	0.097794	0.542440	0.024373	83.549004	108.638718	154.565109	0.108292	0.000000	-1.216844	0.000000	0.000000	0.000000	-0.012088	0.026304	0.010810	0.000000	0.000000	2.000000	57.000000	0.000000
2921.841197	0.097794	0.542440	0.024373	83.549004	108.638718	154.565109	0.108292	0.000000	-1.216844	0.000000	0.000000	0.000000	-0.012088	0.026304	0.010810	0.000000	0.000000	2.000000	57.000000	0.000000
2921.844530	0.097794	0.542440	0.024373	83.549004	108.638718	154.565109	0.108292	0.000000	-1.216844	0.000000	0.000000	0.000000	-0.012088	0.026304	0.010810	0.000000	0.000000	2.000000	57.000000	0.000000
2921.847864	0.097794	0.542440	0.024373	83.549828	108.583771	154.509827	0.110307	0.000000	-1.218646	0.000000	0.000000	0.000000	-0.012088	0.026304	0.010810	0.000000	0.000000	2.000000	57.000000	0.000000
2921.851197	0.097805	0.542491	0.024427	83.549828	108.583771	154.509827	0.110307	0.000000	-1.218646	0.000000	0.000000	0.000000	0.003277	0.015290	0.016138	0.000000	0.000000	2.000000	57.000000	0.000000
2921.854530	0.097805	0.542491	0.024427	83.549828	108.583771	154.509827	0.110307	0.000000	-1.218646	0.000000	0.000000	0.000000	0.003277	0.015290	0.016138	0.000000	0.000000	2.000000	57.000000	0.000000
2921.857864	0.097805	0.542491	0.024427	83.551018	108.504120	154.426910	0.109760	0.000000	-1.221335	0.000000	0.000000	0.000000	0.003277	0.015290	0.016138	0.000000	0.000000	2.000000	57.000000	0.000000
2921.861197	0.097805	0.542491	0.024427	83.551018	108.504120	154.426910	0.109760	0.000000	-1.221335	0.000000	0.000000	0.000000	0.003277	0.015290	0.016138	0.000000	0.000000	2.000000	57.000000	0.000000
2921.864530	0.097834	0.542552	0.024453	83.551018	108.504120	154.426910	0.109760	0.000000	-1.221335	0.000000	0.000000	0.000000	0.008767	0.018275	0.007994	0.000000	0.000000	2.000000	57.000000	0.000000
2921.867864	0.097834	0.542552	0.024453	83.552109	108.421585	154.343842	0.109760	0.000000	-1.221335	0.000000	0.000000	0.000000	0.008767	0.018275	0.007994	0.000000	0.000000	2.000000	57.000000	0.000000
2921.871197	0.097834	0.542552	0.024453	83.552109	108.421585	154.343842	0.109760	0.000000	-1.221335	0.000000	0.000000	0.000000	0.008767	0.018275	0.007994	0.000000	0.000000	2.000000	57.000000	0.000000
2921.874530	0.097834	0.542552	0.024453	83.552109	108.421585	154.343842	0.109760	0.000000	-1.221335	0.000000	0.000000	0.000000	0.008767	0.018275	0.007994	0.000000	0.000000	2.000000	57.000000	0.000000
2921.877864	0.097871	0.542620	0.024520	83.552841	108.369286	154.288498	0.108299	0.000000	-1.222668	0.000000	0.000000	0.000000	0.011229	0.020398	0.020117	0.000000	0.000000	2.000000	57.000000	0.000000
2921.881197	0.097871	0.542620	0.024520	83.552841	108.369286	154.288498	0.108299	0.000000	-1.222668	0.000000	0.000000	0.000000	0.011229	0.020398	0.020117	0.000000	0.000000	2.000000	57.000000	0.000000
2921.884530	0.097871	0.542620	0.024520	83.552841	108.369286	154.288498	0.108299	0.000000	-1.222668	0.000000	0.000000	0.000000	0.011229	0.020398	0.020117	0.000000	0.000000	2.000000	57.000000	0.000000
2921.887864	0.097871	0.542620	0.024520	83.553261	108.341858	154.260880	0.106428	0.000000	-1.226020	0.000000	0.000000	0.000000	0.011229	0.020398	0.020117	0.000000	0.000000	2.000000	57.000000	0.000000
2921.891197	0.097880	0.542627	0.024561	83.553261	108.341858	154.260880	0.106428	0.000000	-1.226020	0.000000	0.000000	0.000000	0.002463	0.002156	0.012126	0.000000	0.000000	2.000000	57.000000	0.000000
2921.894530	0.097880	0.542627	0.024561	83.553261	108.341858	154.260880	0.106428	0.000000	-1.226020	0.000000	0.000000	0.000000	0.002463	0.002156	0.012126	0.000000	0.000000	2.000000	57.000000	0.000000
2921.897864	0.097880	0.542627	0.024561	83.553261	108.341858	154.260880	0.106017	0.000000	-1.228041	0.000000	0.000000	0.000000	0.002463	0.002156	0.012126	0.000000	0.000000	2.000000	57.000000	0.000000
2921.901197	0.097880	0.542627	0.024561	83.553261	108.341858	154.260880	0.106017	0.000000	-1.228041	0.000000	0.000000	0.000000	0.002463	0.002156	0.012126	0.000000	0.000000	2.000000	57.000000	0.000000
2921.904530	0.097884	0.542617	0.024583	83.553261	108.341858	154.260880	0.106017	0.000000	-1.228041	0.000000	0.000000	0.000000	0.001370	-0.002974	0.006748	0.000000	0.000000	2.000000	57.000000	0.000000
2921.907864	0.097884	0.542617	0.024583	83.552841	108.369286	154.288498	0.106017	0.000000	-1.228041	0.000000	0.000000	0.000000	0.001370	-0.002974	0.006748	0.000000	0.000000	2.000000	57.000000	0.000000
2921.911197	0.097884	0.542617	0.024583	83.552841	108.369286	154.288498	0.106017	0.000000	-1.228041	0.000000	0.000000	0.000000	0.001370	-0.002974	0.006748	0.000000	0.000000	2.000000	57.000000	0.000000
2921.914530	0.097884	0.542617	0.024583	83.552841	108.369286	154.288498	0.106017	0.000000	-1.228041	0.000000	0.000000	0.000000	0.001370	-0.002974	0.006748	0.000000	0.000000	2.000000	57.000000	0.000000
2921.917864	0.097881	0.542600	0.024565	83.551323	108.365990	154.286865	0.105789	0.000000	-1.229166	0.000000	0.000000	0.000000	-0.001091	-0.005096	-0.005377	0.000000	0.000000	2.000000	57.000000	0.000000
2921.921197	0.097881	0.542600	0.024565	83.551323	108.365990	154.286865	0.105789	0.000000	-1.229166	0.000000	0.000000	0.000000	-0.001091	-0.005096	-0.005377	0.000000	0.000000	2.000000	57.000000	0.000000
2921.924530	0.097881	0.542600	0.024565	83.551323	108.365990	154.286865	0.105789	0.000000	-1.229166	0.000000	0.000000	0.000000	-0.001091	-0.005096	-0.005377	0.000000	0.000000	2.000000	57.000000	0.000000
2921.927864	0.097881	0.542600	0.024565	83.549736	108.365334	154.285172	0.105971	0.000000	-1.228270	0.000000	0.000000	0.000000	-0.001091	-0.005096	-0.005377	0.000000	0.000000	2.000000	57.000000	0.000000
2921.931197	0.097899	0.542610	0.024538	83.549736	108.365334	154.285172	0.105971	0.000000	-1.228270	0.000000	0.000000	0.000000	0.005488	0.002948	-0.008142	0.000000	0.000000	2.000000	57.000000	0.000000
2921.934530	0.097899	0.542610	0.024538	83.549736	108.365334	154.285172	0.105971	0.000000	-1.228270	0.000000	0.000000	0.000000	0.005488	0.002948	-0.008142	0.000000	0.000000	2.000000	57.000000	0.000000
2921.937864	0.097899	0.542610	0.024538	83.547005	108.333847	154.254166	0.105056	0.000000	-1.226913	0.000000	0.000000	0.000000	0.005488	0.002948	-0.008142	0.000000	0.000000	2.000000	57.000000	0.000000
2921.941197	0.097899	0.542610	0.024538	83.547005	108.333847	154.254166	0.105056	0.000000	-1.226913	0.000000	0.000000	0.000000	0.005488	0.002948	-0.008142	0.000000	0.000000	2.000000	57.000000	0.000000
2921.944530	0.097944	0.542637	0.024524	83.547005	108.333847	154.254166	0.105056	0.000000	-1.226913	0.000000	0.000000	0.000000	0.013443	0.008054	-0.004161	0.000000	0.000000	2.000000	57.000000	0.000000
2921.947864	0.097944	0.542637	0.024524	83.546150	108.280968	154.197189	0.105056	0.000000	-1.226913	0.000000	0.000000	0.000000	0.013443	0.008054	-0.004161	0.000000	0.000000	2.000000	57.000000	0.000000
2921.951197	0.097944	0.542637	0.024524	83.546150	108.280968	154.197189	0.105056	0.000000	-1.226913	0.000000	0.000000	0.000000	0.013443	0.008054	-0.004161	0.000000	0.000000	2.000000	57.000000	0.000000
2921.954530	0.097944	0.542637	0.024524	83.546150	108.280968	154.197189	0.105056	0.000000	-1.226913	0.000000	0.000000	0.000000	0.013443	0.008054	-0.004161	0.000000	0.000000	2.000000	57.000000	0.000000
2921.957864	0.098027	0.542705	0.024582	83.543388	108.252266	154.166229	0.102816	0.000000	-1.226219	0.000000	0.000000	0.000000	0.024955	0.020424	0.017318	0.000000	0.000000	2.000000	57.000000	0.000000
2921.961197	0.098027	0.542705	0.024582	83.543388	108.252266	154.166229	0.102816	0.000000	-1.226219	0.000000	0.000000	0.000000	0.024955	0.020424	0.017318	0.000000	0.000000	2.000000	57.000000	0.000000
2921.964530	0.098027	0.542705	0.024582	83.543388	108.252266	154.166229	0.102816	0.000000	-1.226219	0.000000	0.000000	0.000000	0.024955	0.020424	0.017318	0.000000	0.000000	2.000000	57.000000	0.000000
2921.967864	0.098027	0.542705	0.024582	83.535072	108.155396	154.073517	0.098656	0.000000	-1.229106	0.000000	0.000000	0.000000	0.024955	0.020424	0.017318	0.000000	0.000000	2.000000	57.000000	0.000000
2921.971197	0.098084	0.542729	0.024631	83.535072	108.155396	154.073517	0.098656	0.000000	-1.229106	0.000000	0.000000	0.000000	0.017285	0.007255	0.014705	0.000000	0.000000	2.000000	57.000000	0.000000
2921.974530	0.098084	0.542729	0.024631	83.535072	108.155396	154.073517	0.098656	0.000000	-1.229106	0.000000	0.000000	0.000000	0.017285	0.007255	0.014705	0.000000	0.000000	2.000000	57.000000	0.000000
2921.977864	0.098084	0.542729	0.024631	83.507225	108.074173	154.017014	0.095776	0.000000	-1.231557	0.000000	0.000000	0.000000	0.017285	0.007255	0.014705	0.000000	0.000000	2.000000	57.000000	0.000000
2921.981197	0.098084	0.542729	0.024631	83.507225	108.074173	154.017014	0.095776	0.000000	-1.231557	0.000000	0.000000	0.000000	0.017285	0.007255	0.014705	0.000000	0.000000	2.000000	57.000000	0.000000
2921.984530	0.098138	0.542736	0.024662	83.507225	108.074173	154.017014	0.095776	0.000000	-1.231557	0.000000	0.000000	0.000000	0.016191	0.002155	0.009329	0.000000	0.000000	2.000000	57.000000	0.000000
2921.987864	0.098138	0.542736	0.024662	83.462440	107.930687	153.916595	0.095776	0.000000	-1.231557	0.000000	0.000000	0.000000	0.016191	0.002155	0.009329	0.000000	0.000000	2.000000	57.000000	0.000000
2921.991197	0.098138	0.542736	0.024662	83.462440	107.930687	153.916595	0.095776	0.000000	-1.231557	0.000000	0.000000	0.000000	0.016191	0.002155	0.009329	0.000000	0.000000	2.000000	57.000000	0.000000
2921.994530	0.098138	0.542736	0.024662	83.462440	107.930687	153.916595	0.095776	0.000000	-1.231557	0.000000	0.000000	0.000000	0.016191	0.002155	0.009329	0.000000	0.000000	2.000000	57.000000	0.000000
2921.997864	0.098250	0.542768	0.024742	83.414146	107.809441	153.841980	0.093077	0.000000	-1.233111	0.000000	0.000000	0.000000	0.033485	0.009403	0.024023	0.000000	0.000000	2.000000	57.000000	0.000000
2922.001197	0.098250	0.542768	0.024742	83.414146	107.809441	153.841980	0.093077	0.000000	-1.233111	0.000000	0.000000	0.000000	0.033485	0.009403	0.024023	0.000000	0.000000	2.000000	57.000000	0.000000
2922.004530	0.098250	0.542768	0.024742	83.414146	107.809441	153.841980	0.093077	0.000000	-1.233111	0.000000	0.000000	0.000000	0.033485	0.009403	0.024023	0.000000	0.000000	2.000000	57.000000	0.000000
2922.007864	0.098250	0.542768	0.024742	83.379959	107.718163	153.782150	0.087496	0.000000	-1.237115	0.000000	0.000000	0.000000	0.033485	0.009403	0.024023	0.000000	0.000000	2.000000	57.000000	0.000000
2922.011197	0.098299	0.542785	0.024751	83.379959	107.718163	153.782150	0.087496	0.000000	-1.237115	0.000000	0.000000	0.000000	0.014822	0.005106	0.002574	0.000000	0.000000	2.000000	57.000000	0.000000
2922.014530	0.098299	0.542785	0.024751	83.379959	107.718163	153.782150	0.087496	0.000000	-1.237115	0.000000	0.000000	0.000000	0.014822	0.005106	0.002574	0.000000	0.000000	2.000000	57.000000	0.000000
2922.017864	0.098299	0.542785	0.024751	83.364632	107.665276	153.740479	0.085026	0.000000	-1.237544	0.000000	0.000000	0.000000	0.014822	0.005106	0.002574	0.000000	0.000000	2.000000	57.000000	0.000000
2922.021197	0.098299	0.542785	0.024751	83.364632	107.665276	153.740479	0.085026	0.000000	-1.237544	0.000000	0.000000	0.000000	0.014822	0.005106	0.002574	0.000000	0.000000	2.000000	57.000000	0.000000
2922.024530	0.098349	0.542802	0.024759	83.364632	107.665276	153.740479	0.085026	0.000000	-1.237544	0.000000	0.000000	0.000000	0.014823	0.005101	0.002572	0.000000	0.000000	2.000000	57.000000	0.000000
2922.027864	0.098349	0.542802	0.024759	83.363007	107.664841	153.739029	0.085026	0.000000	-1.237544	0.000000	0.000000	0.000000	0.014823	0.005101	0.002572	0.000000	0.000000	2.000000	57.000000	0.000000
2922.031197	0.098349	0.542802	0.024759	83.363007	107.664841	153.739029	0.085026	0.000000	-1.237544	0.000000	0.000000	0.000000	0.014823	0.005101	0.002572	0.000000	0.000000	2.000000	57.000000	0.000000
2922.034530	0.098349	0.542802	0.024759	83.363007	107.664841	153.739029	0.085026	0.000000	-1.237544	0.000000	0.000000	0.000000	0.014823	0.005101	0.002572	0.000000	0.000000	2.000000	57.000000	0.000000
2922.037864	0.098408	0.542821	0.024700	83.363068	107.670273	153.739029	0.082555	0.000000	-1.237973	0.000000	0.000000	0.000000	0.017836	0.005901	-0.017697	0.000000	0.000000	2.000000	57.000000	0.000000
2922.041197	0.098408	0.542821	0.024700	83.363068	107.670273	153.739029	0.082555	0.000000	-1.237973	0.000000	0.000000	0.000000	0.017836	0.005901	-0.017697	0.000000	0.000000	2.000000	57.000000	0.000000
2922.044530	0.098408	0.542821	0.024700	83.363068	107.670273	153.739029	0.082555	0.000000	-1.237973	0.000000	0.000000	0.000000	0.017836	0.005901	-0.017697	0.000000	0.000000	2.000000	57.000000	0.000000
2922.047864	0.098408	0.542821	0.024700	83.361862	107.645882	153.710678	0.079583	0.000000	-1.235023	0.000000	0.000000	0.000000	0.017836	0.005901	-0.017697	0.000000	0.000000	2.000000	57.000000	0.000000
2922.051197	0.098458	0.542838	0.024709	83.361862	107.645882	153.710678	0.079583	0.000000	-1.235023	0.000000	0.000000	0.000000	0.014822	0.005108	0.002568	0.000000	0.000000	2.000000	57.000000	0.000000
2922.054530	0.098458	0.542838	0.024709	83.361862	107.645882	153.710678	0.079583	0.000000	-1.235023	0.000000	0.000000	0.000000	0.014822	0.005108	0.002568	0.000000	0.000000	2.000000	57.000000	0.000000
2922.057864	0.098458	0.542838	0.024709	83.361824	107.651276	153.710648	0.077112	0.000000	-1.235451	0.000000	0.000000	0.000000	0.014822	0.005108	0.002568	0.000000	0.000000	2.000000	57.000000	0.000000
2922.061197	0.098458	0.542838	0.024709	83.361824	107.651276	153.710648	0.077112	0.000000	-1.235451	0.000000	0.000000	0.000000	0.014822	0.005108	0.002568	0.000000	0.000000	2.000000	57.000000	0.000000
2922.064530	0.098504	0.542838	0.024700	83.361824	107.651276	153.710648	0.077112	0.000000	-1.235451	0.000000	0.000000	0.000000	0.013724	-0.000006	-0.002805	0.000000	0.000000	2.000000	57.000000	0.000000
2922.067864	0.098504	0.542838	0.024700	83.361824	107.654045	153.710678	0.077112	0.000000	-1.235451	0.000000	0.000000	0.000000	0.013724	-0.000006	-0.002805	0.000000	0.000000	2.000000	57.000000	0.000000
2922.071197	0.098504	0.542838	0.024700	83.361824	107.654045	153.710678	0.077112	0.000000	-1.235451	0.000000	0.000000	0.000000	0.013724	-0.000006	-0.002805	0.000000	0.000000	2.000000	57.000000	0.000000
2922.074530	0.098504	0.542838	0.024700	83.361824	107.654045	153.710678	0.077112	0.000000	-1.235451	0.000000	0.000000	0.000000	0.013724	-0.000006	-0.002805	0.000000	0.000000	2.000000	57.000000	0.000000
2922.077864	0.098540	0.542809	0.024762	83.360260	107.650887	153.709213	0.074825	0.000000	-1.234984	0.000000	0.000000	0.000000	0.011003	-0.008868	0.018837	0.000000	0.000000	2.000000	57.000000	0.000000
2922.081197	0.098540	0.542809	0.024762	83.360260	107.650887	153.709213	0.074825	0.000000	-1.234984	0.000000	0.000000	0.000000	0.011003	-0.008868	0.018837	0.000000	0.000000	2.000000	57.000000	0.000000
2922.084530	0.098540	0.542809	0.024762	83.360260	107.650887	153.709213	0.074825	0.000000	-1.234984	0.000000	0.000000	0.000000	0.011003	-0.008868	0.018837	0.000000	0.000000	2.000000	57.000000	0.000000
2922.087864	0.098540	0.542809	0.024762	83.358665	107.647758	153.707779	0.072991	0.000000	-1.238123	0.000000	0.000000	0.000000	0.011003	-0.008868	0.018837	0.000000	0.000000	2.000000	57.000000	0.000000
2922.091197	0.098549	0.542789	0.024807	83.358665	107.647758	153.707779	0.072991	0.000000	-1.238123	0.000000	0.000000	0.000000	0.002757	-0.005913	0.013493	0.000000	0.000000	2.000000	57.000000	0.000000
2922.094530	0.098549	0.542789	0.024807	83.358665	107.647758	153.707779	0.072991	0.000000	-1.238123	0.000000	0.000000	0.000000	0.002757	-0.005913	0.013493	0.000000	0.000000	2.000000	57.000000	0.000000
2922.097864	0.098549	0.542789	0.024807	83.355537	107.641457	153.704849	0.072531	0.000000	-1.240372	0.000000	0.000000	0.000000	0.002757	-0.005913	0.013493	0.000000	0.000000	2.000000	57.000000	0.000000
2922.101197	0.098549	0.542789	0.024807	83.355537	107.641457	153.704849	0.072531	0.000000	-1.240372	0.000000	0.000000	0.000000	0.002757	-0.005913	0.013493	0.000000	0.000000	2.000000	57.000000	0.000000
2922.104530	0.098559	0.542769	0.024852	83.355537	107.641457	153.704849	0.072531	0.000000	-1.240372	0.000000	0.000000	0.000000	0.002757	-0.005890	0.013492	0.000000	0.000000	2.000000	57.000000	0.000000
2922.107864	0.098559	0.542769	0.024852	83.352379	107.635178	153.701935	0.072531	0.000000	-1.240372	0.000000	0.000000	0.000000	0.002757	-0.005890	0.013492	0.000000	0.000000	2.000000	57.000000	0.000000
2922.111197	0.098559	0.542769	0.024852	83.352379	107.635178	153.701935	0.072531	0.000000	-1.240372	0.000000	0.000000	0.000000	0.002757	-0.005890	0.013492	0.000000	0.000000	2.000000	57.000000	0.000000
2922.114530	0.098559	0.542769	0.024852	83.352379	107.635178	153.701935	0.072531	0.000000	-1.240372	0.000000	0.000000	0.000000	0.002757	-0.005890	0.013492	0.000000	0.000000	2.000000	57.000000	0.000000
2922.117864	0.098572	0.542740	0.024920	83.349281	107.628929	153.699051	0.072072	0.000000	-1.242621	0.000000	0.000000	0.000000	0.004139	-0.008888	0.020236	0.000000	0.000000	2.000000	57.000000	0.000000
2922.121197	0.098572	0.542740	0.024920	83.349281	107.628929	153.699051	0.072072	0.000000	-1.242621	0.000000	0.000000	0.000000	0.004139	-0.008888	0.020236	0.000000	0.000000	2.000000	57.000000	0.000000
2922.124530	0.098572	0.542740	0.024920	83.349281	107.628929	153.699051	0.072072	0.000000	-1.242621	0.000000	0.000000	0.000000	0.004139	-0.008888	0.020236	0.000000	0.000000	2.000000	57.000000	0.000000
2922.127864	0.098572	0.542740	0.024920	83.347397	107.652519	153.724503	0.071382	0.000000	-1.245994	0.000000	0.000000	0.000000	0.004139	-0.008888	0.020236	0.000000	0.000000	2.000000	57.000000	0.000000
2922.131197	0.098569	0.542723	0.024902	83.347397	107.652519	153.724503	0.071382	0.000000	-1.245994	0.000000	0.000000	0.000000	-0.001099	-0.005110	-0.005372	0.000000	0.000000	2.000000	57.000000	0.000000
2922.134530	0.098569	0.542723	0.024902	83.347397	107.652519	153.724503	0.071382	0.000000	-1.245994	0.000000	0.000000	0.000000	-0.001099	-0.005110	-0.005372	0.000000	0.000000	2.000000	57.000000	0.000000
2922.137864	0.098569	0.542723	0.024902	83.347397	107.652519	153.724503	0.071565	0.000000	-1.245098	0.000000	0.000000	0.000000	-0.001099	-0.005110	-0.005372	0.000000	0.000000	2.000000	57.000000	0.000000
2922.141197	0.098569	0.542723	0.024902	83.347397	107.652519	153.724503	0.071565	0.000000	-1.245098	0.000000	0.000000	0.000000	-0.001099	-0.005110	-0.005372	0.000000	0.000000	2.000000	57.000000	0.000000
2922.144530	0.098569	0.542723	0.024902	83.347397	107.652519	153.724503	0.071565	0.000000	-1.245098	0.000000	0.000000	0.000000	0.000001	0.000005	0.000000	0.000000	0.000000	2.000000	57.000000	0.000000
2922.147864	0.098569	0.542723	0.024902	83.345810	107.649384	153.723053	0.071565	0.000000	-1.245098	0.000000	0.000000	0.000000	0.000001	0.000005	0.000000	0.000000	0.000000	2.000000	57.000000	0.000000
2922.151197	0.098569	0.542723	0.024902	83.345810	107.649384	153.723053	0.071565	0.000000	-1.245098	0.000000	0.000000	0.000000	0.000001	0.000005	0.000000	0.000000	0.000000	2.000000	57.000000	0.000000
2922.154530	0.098569	0.542723	0.024902	83.345810	107.649384	153.723053	0.071565	0.000000	-1.245098	0.000000	0.000000	0.000000	0.000001	0.000005	0.000000	0.000000	0.000000	2.000000	57.000000	0.000000
2922.157864	0.098538	0.542716	0.024866	83.345451	107.673363	153.749924	0.071565	0.000000	-1.245098	0.000000	0.000000	0.000000	-0.009342	-0.002138	-0.010714	0.000000	0.000000	2.000000	57.000000	0.000000
2922.161197	0.098538	0.542716	0.024866	83.345451	107.673363	153.749924	0.071565	0.000000	-1.245098	0.000000	0.000000	0.000000	-0.009342	-0.002138	-0.010714	0.000000	0.000000	2.000000	57.000000	0.000000
2922.164530	0.098538	0.542716	0.024866	83.345451	107.673363	153.749924	0.071565	0.000000	-1.245098	0.000000	0.000000	0.000000	-0.009342	-0.002138	-0.010714	0.000000	0.000000	2.000000	57.000000	0.000000
2922.167864	0.098538	0.542716	0.024866	83.345451	107.673363	153.749924	0.073123	0.000000	-1.243313	0.000000	0.000000	0.000000	-0.009342	-0.002138	-0.010714	0.000000	0.000000	2.000000	57.000000	0.000000
2922.171197	0.098538	0.542716	0.024866	83.345451	107.673363	153.749924	0.073123	0.000000	-1.243313	0.000000	0.000000	0.000000	0.000001	0.000008	-0.000000	0.000000	0.000000	2.000000	57.000000	0.000000
2922.174530	0.098538	0.542716	0.024866	83.345451	107.673363	153.749924	0.073123	0.000000	-1.243313	0.000000	0.000000	0.000000	0.000001	0.000008	-0.000000	0.000000	0.000000	2.000000	57.000000	0.000000
2922.177864	0.098538	0.542716	0.024866	83.345451	107.673363	153.749924	0.073123	0.000000	-1.243313	0.000000	0.000000	0.000000	0.000001	0.000008	-0.000000	0.000000	0.000000	2.000000	57.000000	0.000000
2922.181197	0.098538	0.542716	0.024866	83.345451	107.673363	153.749924	0.073123	0.000000	-1.243313	0.000000	0.000000	0.000000	0.000001	0.000008	-0.000000	0.000000	0.000000	2.000000	57.000000	0.000000
2922.184530	0.098538	0.542716	0.024866	83.345451	107.673363	153.749924	0.073123	0.000000	-1.243313	0.000000	0.000000	0.000000	0.000001	0.000008	-0.000000	0.000000	0.000000	2.000000	57.000000	0.000000
2922.187864	0.098538	0.542716	0.024866	83.345810	107.643936	153.723053	0.073123	0.000000	-1.243313	0.000000	0.000000	0.000000	0.000001	0.000008	-0.000000	0.000000	0.000000	2.000000	57.000000	0.000000
2922.191197	0.098538	0.542716	0.024866	83.345810	107.643936	153.723053	0.073123	0.000000	-1.243313	0.000000	0.000000	0.000000	0.000001	0.000008	-0.000000	0.000000	0.000000	2.000000	57.000000	0.000000
2922.194530	0.098538	0.542716	0.024866	83.345810	107.643936	153.723053	0.073123	0.000000	-1.243313	0.000000	0.000000	0.000000	0.000001	0.000008	-0.000000	0.000000	0.000000	2.000000	57.000000	0.000000
2922.197864	0.098527	0.542740	0.024929	83.346130	107.617271	153.696228	0.073123	0.000000	-1.243313	0.000000	0.000000	0.000000	-0.003291	0.007259	0.018893	0.000000	0.000000	2.000000	57.000000	0.000000
2922.201197	0.098527	0.542740	0.024929	83.346130	107.617271	153.696228	0.073123	0.000000	-1.243313	0.000000	0.000000	0.000000	-0.003291	0.007259	0.018893	0.000000	0.000000	2.000000	57.000000	0.000000
2922.204530	0.098527	0.542740	0.024929	83.346130	107.617271	153.696228	0.073123	0.000000	-1.243313	0.000000	0.000000	0.000000	-0.003291	0.007259	0.018893	0.000000	0.000000	2.000000	57.000000	0.000000
2922.207864	0.098527	0.542740	0.024929	83.346481	107.590614	153.669342	0.073671	0.000000	-1.246461	0.000000	0.000000	0.000000	-0.003291	0.007259	0.018893	0.000000	0.000000	2.000000	57.000000	0.000000
2922.211197	0.098535	0.542747	0.024970	83.346481	107.590614	153.669342	0.073671	0.000000	-1.246461	0.000000	0.000000	0.000000	0.002476	0.002141	0.012118	0.000000	0.000000	2.000000	57.000000	0.000000
2922.214530	0.098535	0.542747	0.024970	83.346481	107.590614	153.669342	0.073671	0.000000	-1.246461	0.000000	0.000000	0.000000	0.002476	0.002141	0.012118	0.000000	0.000000	2.000000	57.000000	0.000000
2922.217864	0.098535	0.542747	0.024970	83.346748	107.561165	153.642471	0.073258	0.000000	-1.248481	0.000000	0.000000	0.000000	0.002476	0.002141	0.012118	0.000000	0.000000	2.000000	57.000000	0.000000
2922.221197	0.098535	0.542747	0.024970	83.346748	107.561165	153.642471	0.073258	0.000000	-1.248481	0.000000	0.000000	0.000000	0.002476	0.002141	0.012118	0.000000	0.000000	2.000000	57.000000	0.000000
2922.224530	0.098516	0.542764	0.024992	83.346748	107.561165	153.642471	0.073258	0.000000	-1.248481	0.000000	0.000000	0.000000	-0.005768	0.005104	0.006774	0.000000	0.000000	2.000000	57.000000	0.000000
2922.227864	0.098516	0.542764	0.024992	83.347397	107.507729	153.588684	0.073258	0.000000	-1.248481	0.000000	0.000000	0.000000	-0.005768	0.005104	0.006774	0.000000	0.000000	2.000000	57.000000	0.000000
2922.231197	0.098516	0.542764	0.024992	83.347397	107.507729	153.588684	0.073258	0.000000	-1.248481	0.000000	0.000000	0.000000	-0.005768	0.005104	0.006774	0.000000	0.000000	2.000000	57.000000	0.000000
2922.234530	0.098516	0.542764	0.024992	83.347397	107.507729	153.588684	0.073258	0.000000	-1.248481	0.000000	0.000000	0.000000	-0.005768	0.005104	0.006774	0.000000	0.000000	2.000000	57.000000	0.000000
2922.237864	0.098526	0.542842	0.025041	83.348045	107.454384	153.534958	0.074220	0.000000	-1.249610	0.000000	0.000000	0.000000	0.003010	0.023409	0.014738	0.000000	0.000000	2.000000	57.000000	0.000000
2922.241197	0.098526	0.542842	0.025041	83.348045	107.454384	153.534958	0.074220	0.000000	-1.249610	0.000000	0.000000	0.000000	0.003010	0.023409	0.014738	0.000000	0.000000	2.000000	57.000000	0.000000
2922.244530	0.098526	0.542842	0.025041	83.348045	107.454384	153.534958	0.074220	0.000000	-1.249610	0.000000	0.000000	0.000000	0.003010	0.023409	0.014738	0.000000	0.000000	2.000000	57.000000	0.000000
2922.247864	0.098526	0.542842	0.025041	83.348427	107.425026	153.508118	0.073718	0.000000	-1.252066	0.000000	0.000000	0.000000	0.003010	0.023409	0.014738	0.000000	0.000000	2.000000	57.000000	0.000000
2922.251197	0.098506	0.542859	0.025064	83.348427	107.425026	153.508118	0.073718	0.000000	-1.252066	0.000000	0.000000	0.000000	-0.005770	0.005111	0.006773	0.000000	0.000000	2.000000	57.000000	0.000000
2922.254530	0.098506	0.542859	0.025064	83.348427	107.425026	153.508118	0.073718	0.000000	-1.252066	0.000000	0.000000	0.000000	-0.005770	0.005111	0.006773	0.000000	0.000000	2.000000	57.000000	0.000000
2922.257864	0.098506	0.542859	0.025064	83.349045	107.371590	153.454330	0.074680	0.000000	-1.253195	0.000000	0.000000	0.000000	-0.005770	0.005111	0.006773	0.000000	0.000000	2.000000	57.000000	0.000000
2922.261197	0.098506	0.542859	0.025064	83.349045	107.371590	153.454330	0.074680	0.000000	-1.253195	0.000000	0.000000	0.000000	-0.005770	0.005111	0.006773	0.000000	0.000000	2.000000	57.000000	0.000000
2922.264530	0.098514	0.542893	0.025100	83.349045	107.371590	153.454330	0.074680	0.000000	-1.253195	0.000000	0.000000	0.000000	0.002196	0.010214	0.010740	0.000000	0.000000	2.000000	57.000000	0.000000
2922.267864	0.098514	0.542893	0.025100	83.349670	107.315445	153.400558	0.074680	0.000000	-1.253195	0.000000	0.000000	0.000000	0.002196	0.010214	0.010740	0.000000	0.000000	2.000000	57.000000	0.000000
2922.271197	0.098514	0.542893	0.025100	83.349670	107.315445	153.400558	0.074680	0.000000	-1.253195	0.000000	0.000000	0.000000	0.002196	0.010214	0.010740	0.000000	0.000000	2.000000	57.000000	0.000000
2922.274530	0.098514	0.542893	0.025100	83.349670	107.315445	153.400558	0.074680	0.000000	-1.253195	0.000000	0.000000	0.000000	0.002196	0.010214	0.010740	0.000000	0.000000	2.000000	57.000000	0.000000
2922.277864	0.098511	0.542924	0.025203	83.349991	107.288750	153.373642	0.074314	0.000000	-1.254985	0.000000	0.000000	0.000000	-0.000825	0.009415	0.031002	0.000000	0.000000	2.000000	57.000000	0.000000
2922.281197	0.098511	0.542924	0.025203	83.349991	107.288750	153.373642	0.074314	0.000000	-1.254985	0.000000	0.000000	0.000000	-0.000825	0.009415	0.031002	0.000000	0.000000	2.000000	57.000000	0.000000
2922.284530	0.098511	0.542924	0.025203	83.349991	107.288750	153.373642	0.074314	0.000000	-1.254985	0.000000	0.000000	0.000000	-0.000825	0.009415	0.031002	0.000000	0.000000	2.000000	57.000000	0.000000
2922.287864	0.098511	0.542924	0.025203	83.350288	107.261978	153.346725	0.074451	0.000000	-1.260152	0.000000	0.000000	0.000000	-0.000825	0.009415	0.031002	0.000000	0.000000	2.000000	57.000000	0.000000
2922.291197	0.098519	0.542932	0.025243	83.350288	107.261978	153.346725	0.074451	0.000000	-1.260152	0.000000	0.000000	0.000000	0.002474	0.002153	0.012114	0.000000	0.000000	2.000000	57.000000	0.000000
2922.294530	0.098519	0.542932	0.025243	83.350288	107.261978	153.346725	0.074451	0.000000	-1.260152	0.000000	0.000000	0.000000	0.002474	0.002153	0.012114	0.000000	0.000000	2.000000	57.000000	0.000000
2922.297864	0.098519	0.542932	0.025243	83.350639	107.238052	153.319885	0.074039	0.000000	-1.262171	0.000000	0.000000	0.000000	0.002474	0.002153	0.012114	0.000000	0.000000	2.000000	57.000000	0.000000
2922.301197	0.098519	0.542932	0.025243	83.350639	107.238052	153.319885	0.074039	0.000000	-1.262171	0.000000	0.000000	0.000000	0.002474	0.002153	0.012114	0.000000	0.000000	2.000000	57.000000	0.000000
2922.304530	0.098546	0.542949	0.025257	83.350639	107.238052	153.319885	0.074039	0.000000	-1.262171	0.000000	0.000000	0.000000	0.007967	0.005116	0.003965	0.000000	0.000000	2.000000	57.000000	0.000000
2922.307864	0.098546	0.542949	0.025257	83.350639	107.238052	153.319885	0.074039	0.000000	-1.262171	0.000000	0.000000	0.000000	0.007967	0.005116	0.003965	0.000000	0.000000	2.000000	57.000000	0.000000
2922.311197	0.098546	0.542949	0.025257	83.350639	107.238052	153.319885	0.074039	0.000000	-1.262171	0.000000	0.000000	0.000000	0.007967	0.005116	0.003965	0.000000	0.000000	2.000000	57.000000	0.000000
2922.314530	0.098546	0.542949	0.025257	83.350639	107.238052	153.319885	0.074039	0.000000	-1.262171	0.000000	0.000000	0.000000	0.007967	0.005116	0.003965	0.000000	0.000000	2.000000	57.000000	0.000000
2922.317864	0.098572	0.542966	0.025270	83.350937	107.214043	153.292969	0.072711	0.000000	-1.262832	0.000000	0.000000	0.000000	0.007968	0.005110	0.003965	0.000000	0.000000	2.000000	57.000000	0.000000
2922.321197	0.098572	0.542966	0.025270	83.350937	107.214043	153.292969	0.072711	0.000000	-1.262832	0.000000	0.000000	0.000000	0.007968	0.005110	0.003965	0.000000	0.000000	2.000000	57.000000	0.000000
2922.324530	0.098572	0.542966	0.025270	83.350937	107.214043	153.292969	0.072711	0.000000	-1.262832	0.000000	0.000000	0.000000	0.007968	0.005110	0.003965	0.000000	0.000000	2.000000	57.000000	0.000000
2922.327864	0.098572	0.542966	0.025270	83.350937	107.214043	153.292969	0.071383	0.000000	-1.263493	0.000000	0.000000	0.000000	0.007968	0.005110	0.003965	0.000000	0.000000	2.000000	57.000000	0.000000
2922.331197	0.098568	0.542976	0.025247	83.350937	107.214043	153.292969	0.071383	0.000000	-1.263493	0.000000	0.000000	0.000000	-0.001378	0.002962	-0.006745	0.000000	0.000000	2.000000	57.000000	0.000000
2922.334530	0.098568	0.542976	0.025247	83.350937	107.214043	153.292969	0.071383	0.000000	-1.263493	0.000000	0.000000	0.000000	-0.001378	0.002962	-0.006745	0.000000	0.000000	2.000000	57.000000	0.000000
2922.337864	0.098568	0.542976	0.025247	83.350937	107.214043	153.292969	0.071613	0.000000	-1.262368	0.000000	0.000000	0.000000	-0.001378	0.002962	-0.006745	0.000000	0.000000	2.000000	57.000000	0.000000
2922.341197	0.098568	0.542976	0.025247	83.350937	107.214043	153.292969	0.071613	0.000000	-1.262368	0.000000	0.000000	0.000000	-0.001378	0.002962	-0.006745	0.000000	0.000000	2.000000	57.000000	0.000000
2922.344530	0.098563	0.542985	0.025225	83.350937	107.214043	153.292969	0.071613	0.000000	-1.262368	0.000000	0.000000	0.000000	-0.001377	0.002942	-0.006745	0.000000	0.000000	2.000000	57.000000	0.000000
2922.347864	0.098563	0.542985	0.025225	83.350937	107.214043	153.292969	0.071613	0.000000	-1.262368	0.000000	0.000000	0.000000	-0.001377	0.002942	-0.006745	0.000000	0.000000	2.000000	57.000000	0.000000
2922.351197	0.098563	0.542985	0.025225	83.350937	107.214043	153.292969	0.071613	0.000000	-1.262368	0.000000	0.000000	0.000000	-0.001377	0.002942	-0.006745	0.000000	0.000000	2.000000	57.000000	0.000000
2922.354530	0.098563	0.542985	0.025225	83.350937	107.214043	153.292969	0.071613	0.000000	-1.262368	0.000000	0.000000	0.000000	-0.001377	0.002942	-0.006745	0.000000	0.000000	2.000000	57.000000	0.000000
2922.357864	0.098590	0.543002	0.025238	83.350876	107.216736	153.292953	0.071843	0.000000	-1.261244	0.000000	0.000000	0.000000	0.007967	0.005119	0.003965	0.000000	0.000000	2.000000	57.000000	0.000000
2922.361197	0.098590	0.543002	0.025238	83.350876	107.216736	153.292953	0.071843	0.000000	-1.261244	0.000000	0.000000	0.000000	0.007967	0.005119	0.003965	0.000000	0.000000	2.000000	57.000000	0.000000
2922.364530	0.098590	0.543002	0.025238	83.350876	107.216736	153.292953	0.071843	0.000000	-1.261244	0.000000	0.000000	0.000000	0.007967	0.005119	0.003965	0.000000	0.000000	2.000000	57.000000	0.000000
2922.367864	0.098590	0.543002	0.025238	83.349670	107.189743	153.264740	0.070515	0.000000	-1.261905	0.000000	0.000000	0.000000	0.007967	0.005119	0.003965	0.000000	0.000000	2.000000	57.000000	0.000000
2922.371197	0.098613	0.543002	0.025233	83.349670	107.189743	153.264740	0.070515	0.000000	-1.261905	0.000000	0.000000	0.000000	0.006870	0.000004	-0.001404	0.000000	0.000000	2.000000	57.000000	0.000000
2922.374530	0.098613	0.543002	0.025233	83.349670	107.189743	153.264740	0.070515	0.000000	-1.261905	0.000000	0.000000	0.000000	0.006870	0.000004	-0.001404	0.000000	0.000000	2.000000	57.000000	0.000000
2922.377864	0.098613	0.543002	0.025233	83.348076	107.189384	153.263367	0.069370	0.000000	-1.261671	0.000000	0.000000	0.000000	0.006870	0.000004	-0.001404	0.000000	0.000000	2.000000	57.000000	0.000000
2922.381197	0.098613	0.543002	0.025233	83.348076	107.189384	153.263367	0.069370	0.000000	-1.261671	0.000000	0.000000	0.000000	0.006870	0.000004	-0.001404	0.000000	0.000000	2.000000	57.000000	0.000000
2922.384530	0.098636	0.543002	0.025229	83.348076	107.189384	153.263367	0.069370	0.000000	-1.261671	0.000000	0.000000	0.000000	0.006872	0.000004	-0.001405	0.000000	0.000000	2.000000	57.000000	0.000000
2922.387864	0.098636	0.543002	0.025229	83.343063	107.207047	153.286270	0.069370	0.000000	-1.261671	0.000000	0.000000	0.000000	0.006872	0.000004	-0.001405	0.000000	0.000000	2.000000	57.000000	0.000000
2922.391197	0.098636	0.543002	0.025229	83.343063	107.207047	153.286270	0.069370	0.000000	-1.261671	0.000000	0.000000	0.000000	0.006872	0.000004	-0.001405	0.000000	0.000000	2.000000	57.000000	0.000000
2922.394530	0.098636	0.543002	0.025229	83.343063	107.207047	153.286270	0.069370	0.000000	-1.261671	0.000000	0.000000	0.000000	0.006872	0.000004	-0.001405	0.000000	0.000000	2.000000	57.000000	0.000000
2922.397864	0.098659	0.542976	0.025229	83.322617	107.170532	153.268921	0.068225	0.000000	-1.261437	0.000000	0.000000	0.000000	0.007154	-0.008071	-0.000027	0.000000	0.000000	2.000000	57.000000	0.000000
2922.401197	0.098659	0.542976	0.025229	83.322617	107.170532	153.268921	0.068225	0.000000	-1.261437	0.000000	0.000000	0.000000	0.007154	-0.008071	-0.000027	0.000000	0.000000	2.000000	57.000000	0.000000
2922.404530	0.098659	0.542976	0.025229	83.322617	107.170532	153.268921	0.068225	0.000000	-1.261437	0.000000	0.000000	0.000000	0.007154	-0.008071	-0.000027	0.000000	0.000000	2.000000	57.000000	0.000000
2922.407864	0.098659	0.542976	0.025229	83.258141	107.050476	153.215210	0.067033	0.000000	-1.261432	0.000000	0.000000	0.000000	0.007154	-0.008071	-0.000027	0.000000	0.000000	2.000000	57.000000	0.000000
2922.411197	0.098678	0.542985	0.025201	83.258141	107.050476	153.215210	0.067033	0.000000	-1.261432	0.000000	0.000000	0.000000	0.005492	0.002942	-0.008151	0.000000	0.000000	2.000000	57.000000	0.000000
2922.414530	0.098678	0.542985	0.025201	83.258141	107.050476	153.215210	0.067033	0.000000	-1.261432	0.000000	0.000000	0.000000	0.005492	0.002942	-0.008151	0.000000	0.000000	2.000000	57.000000	0.000000
2922.417864	0.098678	0.542985	0.025201	83.147995	106.847511	153.127457	0.066117	0.000000	-1.260074	0.000000	0.000000	0.000000	0.005492	0.002942	-0.008151	0.000000	0.000000	2.000000	57.000000	0.000000
2922.421197	0.098678	0.542985	0.025201	83.147995	106.847511	153.127457	0.066117	0.000000	-1.260074	0.000000	0.000000	0.000000	0.005492	0.002942	-0.008151	0.000000	0.000000	2.000000	57.000000	0.000000
2922.424530	0.098701	0.542985	0.025197	83.147995	106.847511	153.127457	0.066117	0.000000	-1.260074	0.000000	0.000000	0.000000	0.006869	-0.000008	-0.001405	0.000000	0.000000	2.000000	57.000000	0.000000
2922.427864	0.098701	0.542985	0.025197	83.015793	106.609543	153.028320	0.066117	0.000000	-1.260074	0.000000	0.000000	0.000000	0.006869	-0.000008	-0.001405	0.000000	0.000000	2.000000	57.000000	0.000000
2922.431197	0.098701	0.542985	0.025197	83.015793	106.609543	153.028320	0.066117	0.000000	-1.260074	0.000000	0.000000	0.000000	0.006869	-0.000008	-0.001405	0.000000	0.000000	2.000000	57.000000	0.000000
2922.434530	0.098701	0.542985	0.025197	83.015793	106.609543	153.028320	0.066117	0.000000	-1.260074	0.000000	0.000000	0.000000	0.006869	-0.000008	-0.001405	0.000000	0.000000	2.000000	57.000000	0.000000
2922.437864	0.098718	0.543022	0.025165	82.877510	106.339134	152.906006	0.064973	0.000000	-1.259840	0.000000	0.000000	0.000000	0.005207	0.011033	-0.009528	0.000000	0.000000	2.000000	57.000000	0.000000
2922.441197	0.098718	0.543022	0.025165	82.877510	106.339134	152.906006	0.064973	0.000000	-1.259840	0.000000	0.000000	0.000000	0.005207	0.011033	-0.009528	0.000000	0.000000	2.000000	57.000000	0.000000
2922.444530	0.098718	0.543022	0.025165	82.877510	106.339134	152.906006	0.064973	0.000000	-1.259840	0.000000	0.000000	0.000000	0.005207	0.011033	-0.009528	0.000000	0.000000	2.000000	57.000000	0.000000
2922.447864	0.098718	0.543022	0.025165	82.754868	106.102905	152.801041	0.064105	0.000000	-1.258252	0.000000	0.000000	0.000000	0.005207	0.011033	-0.009528	0.000000	0.000000	2.000000	57.000000	0.000000
2922.451197	0.098717	0.543049	0.025160	82.754868	106.102905	152.801041	0.064105	0.000000	-1.258252	0.000000	0.000000	0.000000	-0.000282	0.008057	-0.001378	0.000000	0.000000	2.000000	57.000000	0.000000
2922.454530	0.098717	0.543049	0.025160	82.754868	106.102905	152.801041	0.064105	0.000000	-1.258252	0.000000	0.000000	0.000000	-0.000282	0.008057	-0.001378	0.000000	0.000000	2.000000	57.000000	0.000000
2922.457864	0.098717	0.543049	0.025160	82.654312	105.906265	152.714798	0.064152	0.000000	-1.258022	0.000000	0.000000	0.000000	-0.000282	0.008057	-0.001378	0.000000	0.000000	2.000000	57.000000	0.000000
2922.461197	0.098717	0.543049	0.025160	82.654312	105.906265	152.714798	0.064152	0.000000	-1.258022	0.000000	0.000000	0.000000	-0.000282	0.008057	-0.001378	0.000000	0.000000	2.000000	57.000000	0.000000
2922.464530	0.098698	0.543066	0.025183	82.654312	105.906265	152.714798	0.064152	0.000000	-1.258022	0.000000	0.000000	0.000000	-0.005773	0.005119	0.006772	0.000000	0.000000	2.000000	57.000000	0.000000
2922.467864	0.098698	0.543066	0.025183	82.560005	105.726463	152.635925	0.064152	0.000000	-1.258022	0.000000	0.000000	0.000000	-0.005773	0.005119	0.006772	0.000000	0.000000	2.000000	57.000000	0.000000
2922.471197	0.098698	0.543066	0.025183	82.560005	105.726463	152.635925	0.064152	0.000000	-1.258022	0.000000	0.000000	0.000000	-0.005773	0.005119	0.006772	0.000000	0.000000	2.000000	57.000000	0.000000
2922.474530	0.098698	0.543066	0.025183	82.560005	105.726463	152.635925	0.064152	0.000000	-1.258022	0.000000	0.000000	0.000000	-0.005773	0.005119	0.006772	0.000000	0.000000	2.000000	57.000000	0.000000
2922.477864	0.098700	0.543110	0.025196	82.476631	105.567474	152.566086	0.065114	0.000000	-1.259151	0.000000	0.000000	0.000000	0.000818	0.013189	0.003987	0.000000	0.000000	2.000000	57.000000	0.000000
2922.481197	0.098700	0.543110	0.025196	82.476631	105.567474	152.566086	0.065114	0.000000	-1.259151	0.000000	0.000000	0.000000	0.000818	0.013189	0.003987	0.000000	0.000000	2.000000	57.000000	0.000000
2922.484530	0.098700	0.543110	0.025196	82.476631	105.567474	152.566086	0.065114	0.000000	-1.259151	0.000000	0.000000	0.000000	0.000818	0.013189	0.003987	0.000000	0.000000	2.000000	57.000000	0.000000
2922.487864	0.098700	0.543110	0.025196	82.396461	105.416054	152.500427	0.064978	0.000000	-1.259815	0.000000	0.000000	0.000000	0.000818	0.013189	0.003987	0.000000	0.000000	2.000000	57.000000	0.000000
2922.491197	0.098704	0.543127	0.025214	82.396461	105.416054	152.500427	0.064978	0.000000	-1.259815	0.000000	0.000000	0.000000	0.001098	0.005101	0.005366	0.000000	0.000000	2.000000	57.000000	0.000000
2922.494530	0.098704	0.543127	0.025214	82.396461	105.416054	152.500427	0.064978	0.000000	-1.259815	0.000000	0.000000	0.000000	0.001098	0.005101	0.005366	0.000000	0.000000	2.000000	57.000000	0.000000
2922.497864	0.098704	0.543127	0.025214	82.316048	105.292770	152.460403	0.064795	0.000000	-1.260710	0.000000	0.000000	0.000000	0.001098	0.005101	0.005366	0.000000	0.000000	2.000000	57.000000	0.000000
2922.501197	0.098704	0.543127	0.025214	82.316048	105.292770	152.460403	0.064795	0.000000	-1.260710	0.000000	0.000000	0.000000	0.001098	0.005101	0.005366	0.000000	0.000000	2.000000	57.000000	0.000000
2922.504530	0.098727	0.543127	0.025210	82.316048	105.292770	152.460403	0.064795	0.000000	-1.260710	0.000000	0.000000	0.000000	0.006869	0.000005	-0.001406	0.000000	0.000000	2.000000	57.000000	0.000000
2922.507864	0.098727	0.543127	0.025210	82.246780	105.162399	152.404037	0.064795	0.000000	-1.260710	0.000000	0.000000	0.000000	0.006869	0.000005	-0.001406	0.000000	0.000000	2.000000	57.000000	0.000000
2922.511197	0.098727	0.543127	0.025210	82.246780	105.162399	152.404037	0.064795	0.000000	-1.260710	0.000000	0.000000	0.000000	0.006869	0.000005	-0.001406	0.000000	0.000000	2.000000	57.000000	0.000000
2922.514530	0.098727	0.543127	0.025210	82.246780	105.162399	152.404037	0.064795	0.000000	-1.260710	0.000000	0.000000	0.000000	0.006869	0.000005	-0.001406	0.000000	0.000000	2.000000	57.000000	0.000000
2922.517864	0.098735	0.543134	0.025250	82.199455	105.090065	152.382294	0.063650	0.000000	-1.260475	0.000000	0.000000	0.000000	0.002479	0.002165	0.012111	0.000000	0.000000	2.000000	57.000000	0.000000
2922.521197	0.098735	0.543134	0.025250	82.199455	105.090065	152.382294	0.063650	0.000000	-1.260475	0.000000	0.000000	0.000000	0.002479	0.002165	0.012111	0.000000	0.000000	2.000000	57.000000	0.000000
2922.524530	0.098735	0.543134	0.025250	82.199455	105.090065	152.382294	0.063650	0.000000	-1.260475	0.000000	0.000000	0.000000	0.002479	0.002165	0.012111	0.000000	0.000000	2.000000	57.000000	0.000000
2922.527864	0.098735	0.543134	0.025250	82.175789	105.059555	152.371597	0.063237	0.000000	-1.262494	0.000000	0.000000	0.000000	0.002479	0.002165	0.012111	0.000000	0.000000	2.000000	57.000000	0.000000
2922.531197	0.098776	0.543144	0.025218	82.175789	105.059555	152.371597	0.063237	0.000000	-1.262494	0.000000	0.000000	0.000000	0.012360	0.002950	-0.009558	0.000000	0.000000	2.000000	57.000000	0.000000
2922.534530	0.098776	0.543144	0.025218	82.175789	105.059555	152.371597	0.063237	0.000000	-1.262494	0.000000	0.000000	0.000000	0.012360	0.002950	-0.009558	0.000000	0.000000	2.000000	57.000000	0.000000
2922.537864	0.098776	0.543144	0.025218	82.164558	105.065506	152.389603	0.061177	0.000000	-1.260901	0.000000	0.000000	0.000000	0.012360	0.002950	-0.009558	0.000000	0.000000	2.000000	57.000000	0.000000
2922.541197	0.098776	0.543144	0.025218	82.164558	105.065506	152.389603	0.061177	0.000000	-1.260901	0.000000	0.000000	0.000000	0.012360	0.002950	-0.009558	0.000000	0.000000	2.000000	57.000000	0.000000
2922.544530	0.098764	0.543147	0.025155	82.164558	105.065506	152.389603	0.061177	0.000000	-1.260901	0.000000	0.000000	0.000000	-0.003861	0.000805	-0.018856	0.000000	0.000000	2.000000	57.000000	0.000000
2922.547864	0.098764	0.543147	0.025155	82.161377	105.060707	152.388168	0.061177	0.000000	-1.260901	0.000000	0.000000	0.000000	-0.003861	0.000805	-0.018856	0.000000	0.000000	2.000000	57.000000	0.000000
2922.551197	0.098764	0.543147	0.025155	82.161377	105.060707	152.388168	0.061177	0.000000	-1.260901	0.000000	0.000000	0.000000	-0.003861	0.000805	-0.018856	0.000000	1.000000	2.000000	57.000000	0.000000
2922.554530	0.098764	0.543147	0.025155	82.161377	105.060707	152.388168	0.061177	0.000000	-1.260901	0.000000	0.000000	0.000000	-0.003861	0.000805	-0.018856	0.000000	1.000000	2.000000	57.000000	0.000000
