# Supplementary material for: Haptic Guidance Needs to Be Intuitive Not Just Informative to Improve Human Motor Accuracy
Source: PLoS One. 2016 Mar 16;11(3):e0150912. doi: 10.1371/journal.pone.0150912 (PMC4794196; doi:10.1371/journal.pone.0150912)
Supplement: S2 Data — (ZIP) [file pone.0150912.s002.zip › Subject10/exp2_0058.txt]

Time	PosX	PosY	PosZ	RotX	RotY	RotZ	ForceX	ForceY	ForceZ	MomentX	MomentY	MomentZ	VelocityX	VelocityY	VelocityZ	CalibratedWeight	ButtonDown	Condition	Trial	Visual
2924.907864	0.000421	0.537399	0.249349	80.005821	109.669838	140.171646	-1.867764	0.000000	-4.638045	0.000000	0.000000	0.000000	-0.000003	0.005255	-0.005336	0.000000	1.000000	2.000000	58.000000	0.000000
2924.911197	0.000421	0.537399	0.249349	80.005821	109.669838	140.171646	-1.867764	0.000000	-4.638045	0.000000	0.000000	0.000000	-0.000003	0.005255	-0.005336	0.000000	1.000000	2.000000	58.000000	0.000000
2924.914530	0.000421	0.537399	0.249349	80.005821	109.669838	140.171646	-1.867764	0.000000	-4.638045	0.000000	0.000000	0.000000	-0.000003	0.005255	-0.005336	0.000000	1.000000	2.000000	58.000000	0.000000
2924.917864	-0.000517	0.537153	0.248554	79.981346	109.999184	140.561340	-1.867878	0.000000	-4.637999	0.000000	0.000000	0.000000	-0.281557	-0.073922	-0.238392	0.000000	1.000000	2.000000	58.000000	0.000000
2924.921197	-0.000517	0.537153	0.248554	79.981346	109.999184	140.561340	-1.867878	0.000000	-4.637999	0.000000	0.000000	0.000000	-0.281557	-0.073922	-0.238392	0.000000	1.000000	2.000000	58.000000	0.000000
2924.924530	-0.000517	0.537153	0.248554	79.981346	109.999184	140.561340	-1.867878	0.000000	-4.637999	0.000000	0.000000	0.000000	-0.281557	-0.073922	-0.238392	0.000000	1.000000	2.000000	58.000000	0.000000
2924.927864	-0.000517	0.537153	0.248554	79.953491	110.242813	140.850327	-1.857935	0.000000	-4.641991	0.000000	0.000000	0.000000	-0.281557	-0.073922	-0.238392	0.000000	1.000000	2.000000	58.000000	0.000000
2924.931197	-0.001220	0.536990	0.247811	79.953491	110.242813	140.850327	-1.857935	0.000000	-4.641991	0.000000	0.000000	0.000000	-0.210676	-0.048633	-0.222910	0.000000	1.000000	2.000000	58.000000	0.000000
2924.934530	-0.001220	0.536990	0.247811	79.953491	110.242813	140.850327	-1.857935	0.000000	-4.641991	0.000000	0.000000	0.000000	-0.210676	-0.048633	-0.222910	0.000000	1.000000	2.000000	58.000000	0.000000
2924.937864	-0.001220	0.536990	0.247811	79.796852	110.401680	141.001709	-1.851393	0.000000	-4.644604	0.000000	0.000000	0.000000	-0.210676	-0.048633	-0.222910	0.000000	1.000000	2.000000	58.000000	0.000000
2924.941197	-0.001786	0.537062	0.246722	79.796852	110.401680	141.001709	-1.851393	0.000000	-4.644604	0.000000	0.000000	0.000000	-0.169851	0.021501	-0.326656	0.000000	1.000000	2.000000	58.000000	0.000000
2924.944530	-0.001786	0.537062	0.246722	79.796852	110.401680	141.001709	-1.851393	0.000000	-4.644604	0.000000	0.000000	0.000000	-0.169851	0.021501	-0.326656	0.000000	1.000000	2.000000	58.000000	0.000000
2924.947864	-0.001786	0.537062	0.246722	79.428154	110.026985	140.578262	-1.849245	0.000000	-4.645459	0.000000	0.000000	0.000000	-0.169851	0.021501	-0.326656	0.000000	1.000000	2.000000	58.000000	0.000000
2924.951197	-0.002450	0.536822	0.245458	79.428154	110.026985	140.578262	-1.849245	0.000000	-4.645459	0.000000	0.000000	0.000000	-0.199169	-0.072099	-0.379155	0.000000	1.000000	2.000000	58.000000	0.000000
2924.954530	-0.002450	0.536822	0.245458	79.428154	110.026985	140.578262	-1.849245	0.000000	-4.645459	0.000000	0.000000	0.000000	-0.199169	-0.072099	-0.379155	0.000000	1.000000	2.000000	58.000000	0.000000
2924.957864	-0.002450	0.536822	0.245458	79.049843	108.733215	139.245651	-1.846618	0.000000	-4.646504	0.000000	0.000000	0.000000	-0.199169	-0.072099	-0.379155	0.000000	1.000000	2.000000	58.000000	0.000000
2924.961197	-0.002712	0.536766	0.244283	79.049843	108.733215	139.245651	-1.846618	0.000000	-4.646504	0.000000	0.000000	0.000000	-0.078689	-0.016628	-0.352632	0.000000	1.000000	2.000000	58.000000	0.000000
2924.964530	-0.002712	0.536766	0.244283	79.049843	108.733215	139.245651	-1.846618	0.000000	-4.646504	0.000000	0.000000	0.000000	-0.078689	-0.016628	-0.352632	0.000000	1.000000	2.000000	58.000000	0.000000
2924.967864	-0.002712	0.536766	0.244283	78.837242	105.429581	136.021423	-1.849981	0.000000	-4.645167	0.000000	0.000000	0.000000	-0.078689	-0.016628	-0.352632	0.000000	1.000000	2.000000	58.000000	0.000000
2924.971197	-0.002941	0.536686	0.243235	78.837242	105.429581	136.021423	-1.849981	0.000000	-4.645167	0.000000	0.000000	0.000000	-0.068610	-0.023985	-0.314229	0.000000	1.000000	2.000000	58.000000	0.000000
2924.974530	-0.002941	0.536686	0.243235	78.837242	105.429581	136.021423	-1.849981	0.000000	-4.645167	0.000000	0.000000	0.000000	-0.068610	-0.023985	-0.314229	0.000000	1.000000	2.000000	58.000000	0.000000
2924.977864	-0.002941	0.536686	0.243235	78.764954	100.810226	131.724121	-1.853086	0.000000	-4.643929	0.000000	0.000000	0.000000	-0.068610	-0.023985	-0.314229	0.000000	1.000000	2.000000	58.000000	0.000000
2924.981197	-0.002941	0.536686	0.243235	78.764954	100.810226	131.724121	-1.853086	0.000000	-4.643929	0.000000	0.000000	0.000000	-0.068610	-0.023985	-0.314229	0.000000	1.000000	2.000000	58.000000	0.000000
2924.984530	-0.003103	0.536690	0.242417	78.764954	100.810226	131.724121	-1.853086	0.000000	-4.643929	0.000000	0.000000	0.000000	-0.048786	0.001184	-0.245521	0.000000	1.000000	2.000000	58.000000	0.000000
2924.987864	-0.003103	0.536690	0.242417	78.814575	96.027901	127.170189	-1.853086	0.000000	-4.643929	0.000000	0.000000	0.000000	-0.048786	0.001184	-0.245521	0.000000	1.000000	2.000000	58.000000	0.000000
2924.991197	-0.003067	0.536625	0.241670	78.814575	96.027901	127.170189	-1.853086	0.000000	-4.643929	0.000000	0.000000	0.000000	0.010946	-0.019643	-0.224035	0.000000	1.000000	2.000000	58.000000	0.000000
2924.994530	-0.003067	0.536625	0.241670	78.814575	96.027901	127.170189	-1.853086	0.000000	-4.643929	0.000000	0.000000	0.000000	0.010946	-0.019643	-0.224035	0.000000	1.000000	2.000000	58.000000	0.000000
2924.997864	-0.003067	0.536625	0.241670	78.946663	91.539520	122.801956	-1.861340	0.000000	-4.640626	0.000000	0.000000	0.000000	0.010946	-0.019643	-0.224035	0.000000	1.000000	2.000000	58.000000	0.000000
2925.001197	-0.003067	0.536625	0.241670	78.946663	91.539520	122.801956	-1.861340	0.000000	-4.640626	0.000000	0.000000	0.000000	0.010946	-0.019643	-0.224035	0.000000	1.000000	2.000000	58.000000	0.000000
2925.004530	-0.003031	0.536570	0.241018	78.946663	91.539520	122.801956	-1.861340	0.000000	-4.640626	0.000000	0.000000	0.000000	0.010803	-0.016452	-0.195789	0.000000	1.000000	2.000000	58.000000	0.000000
2925.007864	-0.003031	0.536570	0.241018	79.057144	87.230698	118.570572	-1.861340	0.000000	-4.640626	0.000000	0.000000	0.000000	0.010803	-0.016452	-0.195789	0.000000	1.000000	2.000000	58.000000	0.000000
2925.011197	-0.002896	0.536488	0.240464	79.057144	87.230698	118.570572	-1.861340	0.000000	-4.640626	0.000000	0.000000	0.000000	0.040463	-0.024684	-0.166013	0.000000	0.000000	2.000000	58.000000	0.000000
2925.014530	-0.002896	0.536488	0.240464	79.057144	87.230698	118.570572	-1.861340	0.000000	-4.640626	0.000000	0.000000	0.000000	0.040463	-0.024684	-0.166013	0.000000	0.000000	2.000000	58.000000	0.000000
2925.017864	-0.002896	0.536488	0.240464	79.098587	83.220436	114.627815	-1.872207	0.000000	-4.636253	0.000000	0.000000	0.000000	0.040463	-0.024684	-0.166013	0.000000	0.000000	2.000000	58.000000	0.000000
2925.021197	-0.002896	0.536488	0.240464	79.098587	83.220436	114.627815	-1.872207	0.000000	-4.636253	0.000000	0.000000	0.000000	0.040463	-0.024684	-0.166013	0.000000	0.000000	2.000000	58.000000	0.000000
2925.024530	-0.002729	0.536454	0.240001	79.098587	83.220436	114.627815	-1.872207	0.000000	-4.636253	0.000000	0.000000	0.000000	0.050221	-0.010024	-0.138824	0.000000	0.000000	2.000000	58.000000	0.000000
2925.027864	-0.002729	0.536454	0.240001	79.096329	80.276993	111.733826	-1.872207	0.000000	-4.636253	0.000000	0.000000	0.000000	0.050221	-0.010024	-0.138824	0.000000	0.000000	2.000000	58.000000	0.000000
2925.031197	-0.002628	0.536483	0.239579	79.096329	80.276993	111.733826	-1.872207	0.000000	-4.636253	0.000000	0.000000	0.000000	0.030264	0.008724	-0.126656	0.000000	0.000000	2.000000	58.000000	0.000000
2925.034530	-0.002628	0.536483	0.239579	79.096329	80.276993	111.733826	-1.872207	0.000000	-4.636253	0.000000	0.000000	0.000000	0.030264	0.008724	-0.126656	0.000000	0.000000	2.000000	58.000000	0.000000
2925.037864	-0.002628	0.536483	0.239579	79.098419	79.833748	111.301407	-1.882602	0.000000	-4.632042	0.000000	0.000000	0.000000	0.030264	0.008724	-0.126656	0.000000	0.000000	2.000000	58.000000	0.000000
2925.041197	-0.002560	0.536484	0.239079	79.098419	79.833748	111.301407	-1.882602	0.000000	-4.632042	0.000000	0.000000	0.000000	0.020397	0.000254	-0.150062	0.000000	0.000000	2.000000	58.000000	0.000000
2925.044530	-0.002560	0.536484	0.239079	79.098419	79.833748	111.301407	-1.882602	0.000000	-4.632042	0.000000	0.000000	0.000000	0.020397	0.000254	-0.150062	0.000000	0.000000	2.000000	58.000000	0.000000
2925.047864	-0.002560	0.536484	0.239079	79.107491	80.742699	112.203270	-1.887110	0.000000	-4.630207	0.000000	0.000000	0.000000	0.020397	0.000254	-0.150062	0.000000	0.000000	2.000000	58.000000	0.000000
2925.051197	-0.002560	0.536484	0.239079	79.107491	80.742699	112.203270	-1.887110	0.000000	-4.630207	0.000000	0.000000	0.000000	0.020397	0.000254	-0.150062	0.000000	0.000000	2.000000	58.000000	0.000000
2925.054530	-0.002525	0.536474	0.238482	79.107491	80.742699	112.203270	-1.887110	0.000000	-4.630207	0.000000	0.000000	0.000000	0.010565	-0.003054	-0.178977	0.000000	0.000000	2.000000	58.000000	0.000000
2925.057864	-0.002525	0.536474	0.238482	79.117470	81.894730	113.346985	-1.887110	0.000000	-4.630207	0.000000	0.000000	0.000000	0.010565	-0.003054	-0.178977	0.000000	0.000000	2.000000	58.000000	0.000000
2925.061197	-0.002522	0.536474	0.237803	79.117470	81.894730	113.346985	-1.887110	0.000000	-4.630207	0.000000	0.000000	0.000000	0.000740	-0.000143	-0.203840	0.000000	0.000000	2.000000	58.000000	0.000000
2925.064530	-0.002522	0.536474	0.237803	79.117470	81.894730	113.346985	-1.887110	0.000000	-4.630207	0.000000	0.000000	0.000000	0.000740	-0.000143	-0.203840	0.000000	0.000000	2.000000	58.000000	0.000000
2925.067864	-0.002522	0.536474	0.237803	79.126518	82.866493	114.311501	-1.896412	0.000000	-4.626405	0.000000	0.000000	0.000000	0.000740	-0.000143	-0.203840	0.000000	0.000000	2.000000	58.000000	0.000000
2925.071197	-0.002522	0.536474	0.237803	79.126518	82.866493	114.311501	-1.896412	0.000000	-4.626405	0.000000	0.000000	0.000000	0.000740	-0.000143	-0.203840	0.000000	0.000000	2.000000	58.000000	0.000000
2925.074530	-0.002486	0.536479	0.237008	79.126518	82.866493	114.311501	-1.896412	0.000000	-4.626405	0.000000	0.000000	0.000000	0.010751	0.001629	-0.238345	0.000000	0.000000	2.000000	58.000000	0.000000
2925.077864	-0.002486	0.536479	0.237008	79.132568	83.636917	115.086739	-1.896412	0.000000	-4.626405	0.000000	0.000000	0.000000	0.010751	0.001629	-0.238345	0.000000	0.000000	2.000000	58.000000	0.000000
2925.081197	-0.002516	0.536435	0.236121	79.132568	83.636917	115.086739	-1.896412	0.000000	-4.626405	0.000000	0.000000	0.000000	-0.008920	-0.013145	-0.266345	0.000000	0.000000	2.000000	58.000000	0.000000
2925.084530	-0.002516	0.536435	0.236121	79.132568	83.636917	115.086739	-1.896412	0.000000	-4.626405	0.000000	0.000000	0.000000	-0.008920	-0.013145	-0.266345	0.000000	0.000000	2.000000	58.000000	0.000000
2925.087864	-0.002516	0.536435	0.236121	79.140831	84.229103	115.682083	-1.908064	0.000000	-4.621611	0.000000	0.000000	0.000000	-0.008920	-0.013145	-0.266345	0.000000	0.000000	2.000000	58.000000	0.000000
2925.091197	-0.002516	0.536435	0.236121	79.140831	84.229103	115.682083	-1.908064	0.000000	-4.621611	0.000000	0.000000	0.000000	-0.008920	-0.013145	-0.266345	0.000000	0.000000	2.000000	58.000000	0.000000
2925.094530	-0.002480	0.536384	0.235167	79.140831	84.229103	115.682083	-1.908064	0.000000	-4.621611	0.000000	0.000000	0.000000	0.010898	-0.015456	-0.286021	0.000000	0.000000	2.000000	58.000000	0.000000
2925.097864	-0.002480	0.536384	0.235167	79.149933	84.726128	116.183060	-1.908064	0.000000	-4.621611	0.000000	0.000000	0.000000	0.010898	-0.015456	-0.286021	0.000000	0.000000	2.000000	58.000000	0.000000
2925.101197	-0.002410	0.536249	0.234156	79.149933	84.726128	116.183060	-1.908064	0.000000	-4.621611	0.000000	0.000000	0.000000	0.020777	-0.040436	-0.303245	0.000000	0.000000	2.000000	58.000000	0.000000
2925.104530	-0.002410	0.536249	0.234156	79.149933	84.726128	116.183060	-1.908064	0.000000	-4.621611	0.000000	0.000000	0.000000	0.020777	-0.040436	-0.303245	0.000000	0.000000	2.000000	58.000000	0.000000
2925.107864	-0.002410	0.536249	0.234156	79.159187	85.294594	116.751236	-1.923487	0.000000	-4.615213	0.000000	0.000000	0.000000	0.020777	-0.040436	-0.303245	0.000000	0.000000	2.000000	58.000000	0.000000
2925.111197	-0.002276	0.536052	0.233102	79.159187	85.294594	116.751236	-1.923487	0.000000	-4.615213	0.000000	0.000000	0.000000	0.040425	-0.059113	-0.316378	0.000000	0.000000	2.000000	58.000000	0.000000
2925.114530	-0.002276	0.536052	0.233102	79.159187	85.294594	116.751236	-1.923487	0.000000	-4.615213	0.000000	0.000000	0.000000	0.040425	-0.059113	-0.316378	0.000000	0.000000	2.000000	58.000000	0.000000
2925.117864	-0.002276	0.536052	0.233102	79.170769	85.782700	117.238655	-1.933162	0.000000	-4.611170	0.000000	0.000000	0.000000	0.040425	-0.059113	-0.316378	0.000000	0.000000	2.000000	58.000000	0.000000
2925.121197	-0.002076	0.535697	0.231998	79.170769	85.782700	117.238655	-1.933162	0.000000	-4.611170	0.000000	0.000000	0.000000	0.059981	-0.106509	-0.331267	0.000000	0.000000	2.000000	58.000000	0.000000
2925.124530	-0.002076	0.535697	0.231998	79.170769	85.782700	117.238655	-1.933162	0.000000	-4.611170	0.000000	0.000000	0.000000	0.059981	-0.106509	-0.331267	0.000000	0.000000	2.000000	58.000000	0.000000
2925.127864	-0.002076	0.535697	0.231998	79.187645	85.862343	117.329315	-1.944350	0.000000	-4.606462	0.000000	0.000000	0.000000	0.059981	-0.106509	-0.331267	0.000000	0.000000	2.000000	58.000000	0.000000
2925.131197	-0.001876	0.535226	0.230871	79.187645	85.862343	117.329315	-1.944350	0.000000	-4.606462	0.000000	0.000000	0.000000	0.059811	-0.141329	-0.337968	0.000000	0.000000	2.000000	58.000000	0.000000
2925.134530	-0.001876	0.535226	0.230871	79.187645	85.862343	117.329315	-1.944350	0.000000	-4.606462	0.000000	0.000000	0.000000	0.059811	-0.141329	-0.337968	0.000000	0.000000	2.000000	58.000000	0.000000
2925.137864	-0.001876	0.535226	0.230871	79.207855	85.653099	117.140411	-1.955762	0.000000	-4.601630	0.000000	0.000000	0.000000	0.059811	-0.141329	-0.337968	0.000000	0.000000	2.000000	58.000000	0.000000
2925.141197	-0.001710	0.534656	0.229703	79.207855	85.653099	117.140411	-1.955762	0.000000	-4.601630	0.000000	0.000000	0.000000	0.049866	-0.170868	-0.350341	0.000000	0.000000	2.000000	58.000000	0.000000
2925.144530	-0.001710	0.534656	0.229703	79.207855	85.653099	117.140411	-1.955762	0.000000	-4.601630	0.000000	0.000000	0.000000	0.049866	-0.170868	-0.350341	0.000000	0.000000	2.000000	58.000000	0.000000
2925.147864	-0.001710	0.534656	0.229703	79.205132	85.458931	116.983643	-1.966986	0.000000	-4.596843	0.000000	0.000000	0.000000	0.049866	-0.170868	-0.350341	0.000000	0.000000	2.000000	58.000000	0.000000
2925.151197	-0.001544	0.534002	0.228443	79.205132	85.458931	116.983643	-1.966986	0.000000	-4.596843	0.000000	0.000000	0.000000	0.049762	-0.196264	-0.378154	0.000000	0.000000	2.000000	58.000000	0.000000
2925.154530	-0.001544	0.534002	0.228443	79.205132	85.458931	116.983643	-1.966986	0.000000	-4.596843	0.000000	0.000000	0.000000	0.049762	-0.196264	-0.378154	0.000000	0.000000	2.000000	58.000000	0.000000
2925.157864	-0.001544	0.534002	0.228443	79.145309	85.403160	117.009804	-1.978961	0.000000	-4.591700	0.000000	0.000000	0.000000	0.049762	-0.196264	-0.378154	0.000000	0.000000	2.000000	58.000000	0.000000
2925.161197	-0.001411	0.533301	0.227084	79.145309	85.403160	117.009804	-1.978961	0.000000	-4.591700	0.000000	0.000000	0.000000	0.039897	-0.210295	-0.407522	0.000000	0.000000	2.000000	58.000000	0.000000
2925.164530	-0.001411	0.533301	0.227084	79.145309	85.403160	117.009804	-1.978961	0.000000	-4.591700	0.000000	0.000000	0.000000	0.039897	-0.210295	-0.407522	0.000000	0.000000	2.000000	58.000000	0.000000
2925.167864	-0.001411	0.533301	0.227084	79.001320	85.562622	117.310738	-1.991192	0.000000	-4.586410	0.000000	0.000000	0.000000	0.039897	-0.210295	-0.407522	0.000000	0.000000	2.000000	58.000000	0.000000
2925.171197	-0.001279	0.532628	0.225619	79.001320	85.562622	117.310738	-1.991192	0.000000	-4.586410	0.000000	0.000000	0.000000	0.039802	-0.201829	-0.439623	0.000000	0.000000	2.000000	58.000000	0.000000
2925.174530	-0.001279	0.532628	0.225619	79.001320	85.562622	117.310738	-1.991192	0.000000	-4.586410	0.000000	0.000000	0.000000	0.039802	-0.201829	-0.439623	0.000000	0.000000	2.000000	58.000000	0.000000
2925.177864	-0.001279	0.532628	0.225619	78.777016	86.020790	117.958786	-2.004318	0.000000	-4.580689	0.000000	0.000000	0.000000	0.039802	-0.201829	-0.439623	0.000000	0.000000	2.000000	58.000000	0.000000
2925.181197	-0.001146	0.532017	0.224009	78.777016	86.020790	117.958786	-2.004318	0.000000	-4.580689	0.000000	0.000000	0.000000	0.039709	-0.183327	-0.483033	0.000000	0.000000	2.000000	58.000000	0.000000
2925.184530	-0.001146	0.532017	0.224009	78.777016	86.020790	117.958786	-2.004318	0.000000	-4.580689	0.000000	0.000000	0.000000	0.039709	-0.183327	-0.483033	0.000000	0.000000	2.000000	58.000000	0.000000
2925.187864	-0.001146	0.532017	0.224009	78.513123	86.686340	118.839539	-2.018652	0.000000	-4.574390	0.000000	0.000000	0.000000	0.039709	-0.183327	-0.483033	0.000000	0.000000	2.000000	58.000000	0.000000
2925.191197	-0.001079	0.531417	0.222308	78.513123	86.686340	118.839539	-2.018652	0.000000	-4.574390	0.000000	0.000000	0.000000	0.020212	-0.179999	-0.510121	0.000000	0.000000	2.000000	58.000000	0.000000
2925.194530	-0.001079	0.531417	0.222308	78.513123	86.686340	118.839539	-2.018652	0.000000	-4.574390	0.000000	0.000000	0.000000	0.020212	-0.179999	-0.510121	0.000000	0.000000	2.000000	58.000000	0.000000
2925.197864	-0.001079	0.531417	0.222308	78.248550	87.541573	119.908401	-2.032707	0.000000	-4.568162	0.000000	0.000000	0.000000	0.020212	-0.179999	-0.510121	0.000000	0.000000	2.000000	58.000000	0.000000
2925.201197	-0.000979	0.530845	0.220499	78.248550	87.541573	119.908401	-2.032707	0.000000	-4.568162	0.000000	0.000000	0.000000	0.029815	-0.171703	-0.542954	0.000000	0.000000	2.000000	58.000000	0.000000
2925.204530	-0.000979	0.530845	0.220499	78.248550	87.541573	119.908401	-2.032707	0.000000	-4.568162	0.000000	0.000000	0.000000	0.029815	-0.171703	-0.542954	0.000000	0.000000	2.000000	58.000000	0.000000
2925.207864	-0.000979	0.530845	0.220499	78.026894	88.409630	120.951248	-2.048317	0.000000	-4.561184	0.000000	0.000000	0.000000	0.029815	-0.171703	-0.542954	0.000000	0.000000	2.000000	58.000000	0.000000
2925.211197	-0.000945	0.530267	0.218615	78.026894	88.409630	120.951248	-2.048317	0.000000	-4.561184	0.000000	0.000000	0.000000	0.010441	-0.173462	-0.564948	0.000000	0.000000	2.000000	58.000000	0.000000
2925.214530	-0.000945	0.530267	0.218615	78.026894	88.409630	120.951248	-2.048317	0.000000	-4.561184	0.000000	0.000000	0.000000	0.010441	-0.173462	-0.564948	0.000000	0.000000	2.000000	58.000000	0.000000
2925.217864	-0.000945	0.530267	0.218615	77.890594	89.190300	121.859978	-2.063570	0.000000	-4.554304	0.000000	0.000000	0.000000	0.010441	-0.173462	-0.564948	0.000000	0.000000	2.000000	58.000000	0.000000
2925.221197	-0.000910	0.529686	0.216692	77.890594	89.190300	121.859978	-2.063570	0.000000	-4.554304	0.000000	0.000000	0.000000	0.010403	-0.174128	-0.577110	0.000000	0.000000	2.000000	58.000000	0.000000
2925.224530	-0.000910	0.529686	0.216692	77.890594	89.190300	121.859978	-2.063570	0.000000	-4.554304	0.000000	0.000000	0.000000	0.010403	-0.174128	-0.577110	0.000000	0.000000	2.000000	58.000000	0.000000
2925.227864	-0.000910	0.529686	0.216692	77.884216	89.725914	122.445702	-2.079336	0.000000	-4.547127	0.000000	0.000000	0.000000	0.010403	-0.174128	-0.577110	0.000000	0.000000	2.000000	58.000000	0.000000
2925.231197	-0.000907	0.529104	0.214727	77.884216	89.725914	122.445702	-2.079336	0.000000	-4.547127	0.000000	0.000000	0.000000	0.000796	-0.174791	-0.589395	0.000000	0.000000	2.000000	58.000000	0.000000
2925.234530	-0.000907	0.529104	0.214727	77.884216	89.725914	122.445702	-2.079336	0.000000	-4.547127	0.000000	0.000000	0.000000	0.000796	-0.174791	-0.589395	0.000000	0.000000	2.000000	58.000000	0.000000
2925.237864	-0.000907	0.529104	0.214727	77.915352	89.769188	122.535957	-2.095080	0.000000	-4.539895	0.000000	0.000000	0.000000	0.000796	-0.174791	-0.589395	0.000000	0.000000	2.000000	58.000000	0.000000
2925.241197	-0.000936	0.528579	0.212766	77.915352	89.769188	122.535957	-2.095080	0.000000	-4.539895	0.000000	0.000000	0.000000	-0.008746	-0.157361	-0.588416	0.000000	0.000000	2.000000	58.000000	0.000000
2925.244530	-0.000936	0.528579	0.212766	77.915352	89.769188	122.535957	-2.095080	0.000000	-4.539895	0.000000	0.000000	0.000000	-0.008746	-0.157361	-0.588416	0.000000	0.000000	2.000000	58.000000	0.000000
2925.247864	-0.000936	0.528579	0.212766	77.957283	89.455368	122.278870	-2.110454	0.000000	-4.532768	0.000000	0.000000	0.000000	-0.008746	-0.157361	-0.588416	0.000000	0.000000	2.000000	58.000000	0.000000
2925.251197	-0.000997	0.528085	0.210726	77.957283	89.455368	122.278870	-2.110454	0.000000	-4.532768	0.000000	0.000000	0.000000	-0.018168	-0.148247	-0.612046	0.000000	0.000000	2.000000	58.000000	0.000000
2925.254530	-0.000997	0.528085	0.210726	77.957283	89.455368	122.278870	-2.110454	0.000000	-4.532768	0.000000	0.000000	0.000000	-0.018168	-0.148247	-0.612046	0.000000	0.000000	2.000000	58.000000	0.000000
2925.257864	-0.000997	0.528085	0.210726	78.003311	88.976135	121.856476	-2.126137	0.000000	-4.525433	0.000000	0.000000	0.000000	-0.018168	-0.148247	-0.612046	0.000000	0.000000	2.000000	58.000000	0.000000
2925.261197	-0.001120	0.527664	0.208670	78.003311	88.976135	121.856476	-2.126137	0.000000	-4.525433	0.000000	0.000000	0.000000	-0.037010	-0.126134	-0.616738	0.000000	0.000000	2.000000	58.000000	0.000000
2925.264530	-0.001120	0.527664	0.208670	78.003311	88.976135	121.856476	-2.126137	0.000000	-4.525433	0.000000	0.000000	0.000000	-0.037010	-0.126134	-0.616738	0.000000	0.000000	2.000000	58.000000	0.000000
2925.267864	-0.001120	0.527664	0.208670	78.051926	88.377403	121.330208	-2.141070	0.000000	-4.518387	0.000000	0.000000	0.000000	-0.037010	-0.126134	-0.616738	0.000000	0.000000	2.000000	58.000000	0.000000
2925.271197	-0.001306	0.527277	0.206568	78.051926	88.377403	121.330208	-2.141070	0.000000	-4.518387	0.000000	0.000000	0.000000	-0.055655	-0.116197	-0.630427	0.000000	0.000000	2.000000	58.000000	0.000000
2925.274530	-0.001306	0.527277	0.206568	78.051926	88.377403	121.330208	-2.141070	0.000000	-4.518387	0.000000	0.000000	0.000000	-0.055655	-0.116197	-0.630427	0.000000	0.000000	2.000000	58.000000	0.000000
2925.277864	-0.001306	0.527277	0.206568	78.101532	87.690781	120.715027	-2.155510	0.000000	-4.511516	0.000000	0.000000	0.000000	-0.055655	-0.116197	-0.630427	0.000000	0.000000	2.000000	58.000000	0.000000
2925.281197	-0.001584	0.526922	0.204421	78.101532	87.690781	120.715027	-2.155510	0.000000	-4.511516	0.000000	0.000000	0.000000	-0.083531	-0.106370	-0.644244	0.000000	0.000000	2.000000	58.000000	0.000000
2925.284530	-0.001584	0.526922	0.204421	78.101532	87.690781	120.715027	-2.155510	0.000000	-4.511516	0.000000	0.000000	0.000000	-0.083531	-0.106370	-0.644244	0.000000	0.000000	2.000000	58.000000	0.000000
2925.287864	-0.001584	0.526922	0.204421	78.151810	86.994614	120.078156	-2.168914	0.000000	-4.505087	0.000000	0.000000	0.000000	-0.083531	-0.106370	-0.644244	0.000000	0.000000	2.000000	58.000000	0.000000
2925.291197	-0.001923	0.526620	0.202242	78.151810	86.994614	120.078156	-2.168914	0.000000	-4.505087	0.000000	0.000000	0.000000	-0.101737	-0.090704	-0.653590	0.000000	0.000000	2.000000	58.000000	0.000000
2925.294530	-0.001923	0.526620	0.202242	78.151810	86.994614	120.078156	-2.168914	0.000000	-4.505087	0.000000	0.000000	0.000000	-0.101737	-0.090704	-0.653590	0.000000	0.000000	2.000000	58.000000	0.000000
2925.297864	-0.001923	0.526620	0.202242	78.199509	86.331909	119.435844	-2.181723	0.000000	-4.498899	0.000000	0.000000	0.000000	-0.101737	-0.090704	-0.653590	0.000000	0.000000	2.000000	58.000000	0.000000
2925.301197	-0.002260	0.526281	0.200059	78.199509	86.331909	119.435844	-2.181723	0.000000	-4.498899	0.000000	0.000000	0.000000	-0.101050	-0.101579	-0.654943	0.000000	0.000000	2.000000	58.000000	0.000000
2925.304530	-0.002260	0.526281	0.200059	78.199509	86.331909	119.435844	-2.181723	0.000000	-4.498899	0.000000	0.000000	0.000000	-0.101050	-0.101579	-0.654943	0.000000	0.000000	2.000000	58.000000	0.000000
2925.307864	-0.002260	0.526281	0.200059	78.255852	85.731819	118.699745	-2.194837	0.000000	-4.492515	0.000000	0.000000	0.000000	-0.101050	-0.101579	-0.654943	0.000000	0.000000	2.000000	58.000000	0.000000
2925.311197	-0.002626	0.525995	0.197845	78.255852	85.731819	118.699745	-2.194837	0.000000	-4.492515	0.000000	0.000000	0.000000	-0.109658	-0.086054	-0.664331	0.000000	0.000000	2.000000	58.000000	0.000000
2925.314530	-0.002626	0.525995	0.197845	78.255852	85.731819	118.699745	-2.194837	0.000000	-4.492515	0.000000	0.000000	0.000000	-0.109658	-0.086054	-0.664331	0.000000	0.000000	2.000000	58.000000	0.000000
2925.317864	-0.002626	0.525995	0.197845	78.327965	85.225243	117.960739	-2.207941	0.000000	-4.486089	0.000000	0.000000	0.000000	-0.109658	-0.086054	-0.664331	0.000000	0.000000	2.000000	58.000000	0.000000
2925.321197	-0.003051	0.525707	0.195621	78.327965	85.225243	117.960739	-2.207941	0.000000	-4.486089	0.000000	0.000000	0.000000	-0.127483	-0.086215	-0.666936	0.000000	0.000000	2.000000	58.000000	0.000000
2925.324530	-0.003051	0.525707	0.195621	78.327965	85.225243	117.960739	-2.207941	0.000000	-4.486089	0.000000	0.000000	0.000000	-0.127483	-0.086215	-0.666936	0.000000	0.000000	2.000000	58.000000	0.000000
2925.327864	-0.003051	0.525707	0.195621	78.443260	84.843384	117.520782	-2.220270	0.000000	-4.480000	0.000000	0.000000	0.000000	-0.127483	-0.086215	-0.666936	0.000000	0.000000	2.000000	58.000000	0.000000
2925.331197	-0.003503	0.525467	0.193332	78.443260	84.843384	117.520782	-2.220270	0.000000	-4.480000	0.000000	0.000000	0.000000	-0.135756	-0.072024	-0.686806	0.000000	0.000000	2.000000	58.000000	0.000000
2925.334530	-0.003503	0.525467	0.193332	78.443260	84.843384	117.520782	-2.220270	0.000000	-4.480000	0.000000	0.000000	0.000000	-0.135756	-0.072024	-0.686806	0.000000	0.000000	2.000000	58.000000	0.000000
2925.337864	-0.003503	0.525467	0.193332	78.646515	84.554001	117.180069	-2.232933	0.000000	-4.473702	0.000000	0.000000	0.000000	-0.135756	-0.072024	-0.686806	0.000000	0.000000	2.000000	58.000000	0.000000
2925.341197	-0.004075	0.525223	0.190998	78.646515	84.554001	117.180069	-2.232933	0.000000	-4.473702	0.000000	0.000000	0.000000	-0.171623	-0.073350	-0.700121	0.000000	0.000000	2.000000	58.000000	0.000000
2925.344530	-0.004075	0.525223	0.190998	78.646515	84.554001	117.180069	-2.232933	0.000000	-4.473702	0.000000	0.000000	0.000000	-0.171623	-0.073350	-0.700121	0.000000	0.000000	2.000000	58.000000	0.000000
2925.347864	-0.004075	0.525223	0.190998	78.940605	84.418747	116.927826	-2.244026	0.000000	-4.468148	0.000000	0.000000	0.000000	-0.171623	-0.073350	-0.700121	0.000000	0.000000	2.000000	58.000000	0.000000
2925.351197	-0.004673	0.524950	0.188570	78.940605	84.418747	116.927826	-2.244026	0.000000	-4.468148	0.000000	0.000000	0.000000	-0.179353	-0.081684	-0.728625	0.000000	0.000000	2.000000	58.000000	0.000000
2925.354530	-0.004673	0.524950	0.188570	78.940605	84.418747	116.927826	-2.244026	0.000000	-4.468148	0.000000	0.000000	0.000000	-0.179353	-0.081684	-0.728625	0.000000	0.000000	2.000000	58.000000	0.000000
2925.357864	-0.004673	0.524950	0.188570	79.257751	84.439461	116.813148	-2.255772	0.000000	-4.462230	0.000000	0.000000	0.000000	-0.179353	-0.081684	-0.728625	0.000000	0.000000	2.000000	58.000000	0.000000
2925.361197	-0.005327	0.524619	0.186083	79.257751	84.439461	116.813148	-2.255772	0.000000	-4.462230	0.000000	0.000000	0.000000	-0.196154	-0.099410	-0.745874	0.000000	0.000000	2.000000	58.000000	0.000000
2925.364530	-0.005327	0.524619	0.186083	79.257751	84.439461	116.813148	-2.255772	0.000000	-4.462230	0.000000	0.000000	0.000000	-0.196154	-0.099410	-0.745874	0.000000	0.000000	2.000000	58.000000	0.000000
2925.367864	-0.005327	0.524619	0.186083	79.541367	84.508881	116.779640	-2.267266	0.000000	-4.456400	0.000000	0.000000	0.000000	-0.196154	-0.099410	-0.745874	0.000000	0.000000	2.000000	58.000000	0.000000
2925.371197	-0.005975	0.524245	0.183520	79.541367	84.508881	116.779640	-2.267266	0.000000	-4.456400	0.000000	0.000000	0.000000	-0.194384	-0.112269	-0.769053	0.000000	0.000000	2.000000	58.000000	0.000000
2925.374530	-0.005975	0.524245	0.183520	79.541367	84.508881	116.779640	-2.267266	0.000000	-4.456400	0.000000	0.000000	0.000000	-0.194384	-0.112269	-0.769053	0.000000	0.000000	2.000000	58.000000	0.000000
2925.377864	-0.005975	0.524245	0.183520	79.774223	84.623795	116.829269	-2.279898	0.000000	-4.449951	0.000000	0.000000	0.000000	-0.194384	-0.112269	-0.769053	0.000000	0.000000	2.000000	58.000000	0.000000
2925.381197	-0.006708	0.523832	0.180913	79.774223	84.623795	116.829269	-2.279898	0.000000	-4.449951	0.000000	0.000000	0.000000	-0.219910	-0.123899	-0.782145	0.000000	0.000000	2.000000	58.000000	0.000000
2925.384530	-0.006708	0.523832	0.180913	79.774223	84.623795	116.829269	-2.279898	0.000000	-4.449951	0.000000	0.000000	0.000000	-0.219910	-0.123899	-0.782145	0.000000	0.000000	2.000000	58.000000	0.000000
2925.387864	-0.006708	0.523832	0.180913	79.951439	84.704750	116.893059	-2.291617	0.000000	-4.443927	0.000000	0.000000	0.000000	-0.219910	-0.123899	-0.782145	0.000000	0.000000	2.000000	58.000000	0.000000
2925.391197	-0.007525	0.523400	0.178277	79.951439	84.704750	116.893059	-2.291617	0.000000	-4.443927	0.000000	0.000000	0.000000	-0.245112	-0.129656	-0.790681	0.000000	0.000000	2.000000	58.000000	0.000000
2925.394530	-0.007525	0.523400	0.178277	79.951439	84.704750	116.893059	-2.291617	0.000000	-4.443927	0.000000	0.000000	0.000000	-0.245112	-0.129656	-0.790681	0.000000	0.000000	2.000000	58.000000	0.000000
2925.397864	-0.007525	0.523400	0.178277	80.094955	84.780876	116.929779	-2.302271	0.000000	-4.438417	0.000000	0.000000	0.000000	-0.245112	-0.129656	-0.790681	0.000000	0.000000	2.000000	58.000000	0.000000
2925.401197	-0.008395	0.522929	0.175597	80.094955	84.780876	116.929779	-2.302271	0.000000	-4.438417	0.000000	0.000000	0.000000	-0.260868	-0.141062	-0.804068	0.000000	0.000000	2.000000	58.000000	0.000000
2925.404530	-0.008395	0.522929	0.175597	80.094955	84.780876	116.929779	-2.302271	0.000000	-4.438417	0.000000	0.000000	0.000000	-0.260868	-0.141062	-0.804068	0.000000	0.000000	2.000000	58.000000	0.000000
2925.407864	-0.008395	0.522929	0.175597	80.211739	84.770035	116.766159	-2.312624	0.000000	-4.433032	0.000000	0.000000	0.000000	-0.260868	-0.141062	-0.804068	0.000000	0.000000	2.000000	58.000000	0.000000
2925.411197	-0.009346	0.522494	0.172900	80.211739	84.770035	116.766159	-2.312624	0.000000	-4.433032	0.000000	0.000000	0.000000	-0.285438	-0.130587	-0.809184	0.000000	0.000000	2.000000	58.000000	0.000000
2925.414530	-0.009346	0.522494	0.172900	80.211739	84.770035	116.766159	-2.312624	0.000000	-4.433032	0.000000	0.000000	0.000000	-0.285438	-0.130587	-0.809184	0.000000	0.000000	2.000000	58.000000	0.000000
2925.417864	-0.009346	0.522494	0.172900	80.312149	84.691673	116.545952	-2.321792	0.000000	-4.428237	0.000000	0.000000	0.000000	-0.285438	-0.130587	-0.809184	0.000000	0.000000	2.000000	58.000000	0.000000
2925.421197	-0.010347	0.522052	0.170117	80.312149	84.691673	116.545952	-2.321792	0.000000	-4.428237	0.000000	0.000000	0.000000	-0.300368	-0.132769	-0.834757	0.000000	0.000000	2.000000	58.000000	0.000000
2925.424530	-0.010347	0.522052	0.170117	80.312149	84.691673	116.545952	-2.321792	0.000000	-4.428237	0.000000	0.000000	0.000000	-0.300368	-0.132769	-0.834757	0.000000	0.000000	2.000000	58.000000	0.000000
2925.427864	-0.010347	0.522052	0.170117	80.405090	84.544617	116.414879	-2.331121	0.000000	-4.423333	0.000000	0.000000	0.000000	-0.300368	-0.132769	-0.834757	0.000000	0.000000	2.000000	58.000000	0.000000
2925.431197	-0.011368	0.521571	0.167288	80.405090	84.544617	116.414879	-2.331121	0.000000	-4.423333	0.000000	0.000000	0.000000	-0.306256	-0.144048	-0.848597	0.000000	0.000000	2.000000	58.000000	0.000000
2925.434530	-0.011368	0.521571	0.167288	80.405090	84.544617	116.414879	-2.331121	0.000000	-4.423333	0.000000	0.000000	0.000000	-0.306256	-0.144048	-0.848597	0.000000	0.000000	2.000000	58.000000	0.000000
2925.437864	-0.011368	0.521571	0.167288	80.512039	84.246918	116.169647	-2.340827	0.000000	-4.418204	0.000000	0.000000	0.000000	-0.306256	-0.144048	-0.848597	0.000000	0.000000	2.000000	58.000000	0.000000
2925.441197	-0.012438	0.521054	0.164412	80.512039	84.246918	116.169647	-2.340827	0.000000	-4.418204	0.000000	0.000000	0.000000	-0.320803	-0.155215	-0.862793	0.000000	0.000000	2.000000	58.000000	0.000000
2925.444530	-0.012438	0.521054	0.164412	80.512039	84.246918	116.169647	-2.340827	0.000000	-4.418204	0.000000	0.000000	0.000000	-0.320803	-0.155215	-0.862793	0.000000	0.000000	2.000000	58.000000	0.000000
2925.447864	-0.012438	0.521054	0.164412	80.512039	84.246918	116.169647	-2.350346	0.000000	-4.413148	0.000000	0.000000	0.000000	-0.320803	-0.155215	-0.862793	0.000000	0.000000	2.000000	58.000000	0.000000
2925.451197	-0.013554	0.520432	0.161495	80.652817	83.875175	115.822815	-2.350346	0.000000	-4.413148	0.000000	0.000000	0.000000	-0.335075	-0.186497	-0.875141	0.000000	0.000000	2.000000	58.000000	0.000000
2925.454530	-0.013554	0.520432	0.161495	80.652817	83.875175	115.822815	-2.350346	0.000000	-4.413148	0.000000	0.000000	0.000000	-0.335075	-0.186497	-0.875141	0.000000	0.000000	2.000000	58.000000	0.000000
2925.457864	-0.013554	0.520432	0.161495	80.799500	83.442726	115.430305	-2.359627	0.000000	-4.408193	0.000000	0.000000	0.000000	-0.335075	-0.186497	-0.875141	0.000000	0.000000	2.000000	58.000000	0.000000
2925.461197	-0.014776	0.519756	0.158511	80.799500	83.442726	115.430305	-2.359627	0.000000	-4.408193	0.000000	0.000000	0.000000	-0.366393	-0.202783	-0.895229	0.000000	0.000000	2.000000	58.000000	0.000000
2925.464530	-0.014776	0.519756	0.158511	80.799500	83.442726	115.430305	-2.359627	0.000000	-4.408193	0.000000	0.000000	0.000000	-0.366393	-0.202783	-0.895229	0.000000	0.000000	2.000000	58.000000	0.000000
2925.467864	-0.014776	0.519756	0.158511	80.924721	83.086494	115.144508	-2.367743	0.000000	-4.403839	0.000000	0.000000	0.000000	-0.366393	-0.202783	-0.895229	0.000000	0.000000	2.000000	58.000000	0.000000
2925.471197	-0.016042	0.519012	0.155480	80.924721	83.086494	115.144508	-2.367743	0.000000	-4.403839	0.000000	0.000000	0.000000	-0.379786	-0.223287	-0.909271	0.000000	0.000000	2.000000	58.000000	0.000000
2925.474530	-0.016042	0.519012	0.155480	80.924721	83.086494	115.144508	-2.367743	0.000000	-4.403839	0.000000	0.000000	0.000000	-0.379786	-0.223287	-0.909271	0.000000	0.000000	2.000000	58.000000	0.000000
2925.477864	-0.016042	0.519012	0.155480	80.983757	82.904739	114.997124	-2.375721	0.000000	-4.399539	0.000000	0.000000	0.000000	-0.379786	-0.223287	-0.909271	0.000000	0.000000	2.000000	58.000000	0.000000
2925.481197	-0.017351	0.518267	0.152395	80.983757	82.904739	114.997124	-2.375721	0.000000	-4.399539	0.000000	0.000000	0.000000	-0.392772	-0.223482	-0.925605	0.000000	0.000000	2.000000	58.000000	0.000000
2925.484530	-0.017351	0.518267	0.152395	80.983757	82.904739	114.997124	-2.375721	0.000000	-4.399539	0.000000	0.000000	0.000000	-0.392772	-0.223482	-0.925605	0.000000	0.000000	2.000000	58.000000	0.000000
2925.487864	-0.017351	0.518267	0.152395	81.024948	82.897659	114.897141	-2.383685	0.000000	-4.395230	0.000000	0.000000	0.000000	-0.392772	-0.223482	-0.925605	0.000000	0.000000	2.000000	58.000000	0.000000
2925.491197	-0.018644	0.517536	0.149236	81.024948	82.897659	114.897141	-2.383685	0.000000	-4.395230	0.000000	0.000000	0.000000	-0.387926	-0.219233	-0.947669	0.000000	0.000000	2.000000	58.000000	0.000000
2925.494530	-0.018644	0.517536	0.149236	81.024948	82.897659	114.897141	-2.383685	0.000000	-4.395230	0.000000	0.000000	0.000000	-0.387926	-0.219233	-0.947669	0.000000	0.000000	2.000000	58.000000	0.000000
2925.497864	-0.018644	0.517536	0.149236	81.066597	83.056427	114.967209	-2.393229	0.000000	-4.390041	0.000000	0.000000	0.000000	-0.387926	-0.219233	-0.947669	0.000000	0.000000	2.000000	58.000000	0.000000
2925.501197	-0.019922	0.516823	0.146040	81.066597	83.056427	114.967209	-2.393229	0.000000	-4.390041	0.000000	0.000000	0.000000	-0.383296	-0.213966	-0.958726	0.000000	0.000000	2.000000	58.000000	0.000000
2925.504530	-0.019922	0.516823	0.146040	81.066597	83.056427	114.967209	-2.393229	0.000000	-4.390041	0.000000	0.000000	0.000000	-0.383296	-0.213966	-0.958726	0.000000	0.000000	2.000000	58.000000	0.000000
2925.507864	-0.019922	0.516823	0.146040	81.066597	83.056427	114.967209	-2.403971	0.000000	-4.384168	0.000000	0.000000	0.000000	-0.383296	-0.213966	-0.958726	0.000000	0.000000	2.000000	58.000000	0.000000
2925.511197	-0.021154	0.516124	0.142771	81.107880	83.297958	115.278923	-2.403971	0.000000	-4.384168	0.000000	0.000000	0.000000	-0.369653	-0.209818	-0.980710	0.000000	0.000000	2.000000	58.000000	0.000000
2925.514530	-0.021154	0.516124	0.142771	81.107880	83.297958	115.278923	-2.403971	0.000000	-4.384168	0.000000	0.000000	0.000000	-0.369653	-0.209818	-0.980710	0.000000	0.000000	2.000000	58.000000	0.000000
2925.517864	-0.021154	0.516124	0.142771	81.152313	83.431541	115.543854	-2.417167	0.000000	-4.376905	0.000000	0.000000	0.000000	-0.369653	-0.209818	-0.980710	0.000000	0.000000	2.000000	58.000000	0.000000
2925.521197	-0.022370	0.515409	0.139468	81.152313	83.431541	115.543854	-2.417167	0.000000	-4.376905	0.000000	0.000000	0.000000	-0.364953	-0.214450	-0.990903	0.000000	0.000000	2.000000	58.000000	0.000000
2925.524530	-0.022370	0.515409	0.139468	81.152313	83.431541	115.543854	-2.417167	0.000000	-4.376905	0.000000	0.000000	0.000000	-0.364953	-0.214450	-0.990903	0.000000	0.000000	2.000000	58.000000	0.000000
2925.527864	-0.022370	0.515409	0.139468	81.199890	83.217789	115.465195	-2.431738	0.000000	-4.368827	0.000000	0.000000	0.000000	-0.364953	-0.214450	-0.990903	0.000000	0.000000	2.000000	58.000000	0.000000
2925.531197	-0.023570	0.514661	0.136114	81.199890	83.217789	115.465195	-2.431738	0.000000	-4.368827	0.000000	0.000000	0.000000	-0.359979	-0.224376	-1.006326	0.000000	0.000000	2.000000	58.000000	0.000000
2925.534530	-0.023570	0.514661	0.136114	81.199890	83.217789	115.465195	-2.431738	0.000000	-4.368827	0.000000	0.000000	0.000000	-0.359979	-0.224376	-1.006326	0.000000	0.000000	2.000000	58.000000	0.000000
2925.537864	-0.023570	0.514661	0.136114	81.199890	83.217789	115.465195	-2.431738	0.000000	-4.368827	0.000000	0.000000	0.000000	-0.359979	-0.224376	-1.006326	0.000000	0.000000	2.000000	58.000000	0.000000
2925.541197	-0.024755	0.513852	0.132749	81.255035	82.510086	114.931992	-2.448036	0.000000	-4.359716	0.000000	0.000000	0.000000	-0.355415	-0.242725	-1.009613	0.000000	0.000000	2.000000	58.000000	0.000000
2925.544530	-0.024755	0.513852	0.132749	81.255035	82.510086	114.931992	-2.448036	0.000000	-4.359716	0.000000	0.000000	0.000000	-0.355415	-0.242725	-1.009613	0.000000	0.000000	2.000000	58.000000	0.000000
2925.547864	-0.024755	0.513852	0.132749	81.255035	82.510086	114.931992	-2.465580	0.000000	-4.349818	0.000000	0.000000	0.000000	-0.355415	-0.242725	-1.009613	0.000000	0.000000	2.000000	58.000000	0.000000
2925.551197	-0.026006	0.512979	0.129330	81.310989	81.506035	114.116020	-2.465580	0.000000	-4.349818	0.000000	0.000000	0.000000	-0.375383	-0.261826	-1.025439	0.000000	0.000000	2.000000	58.000000	0.000000
2925.554530	-0.026006	0.512979	0.129330	81.310989	81.506035	114.116020	-2.465580	0.000000	-4.349818	0.000000	0.000000	0.000000	-0.375383	-0.261826	-1.025439	0.000000	0.000000	2.000000	58.000000	0.000000
2925.557864	-0.026006	0.512979	0.129330	81.366486	80.373009	113.156548	-2.482987	0.000000	-4.339905	0.000000	0.000000	0.000000	-0.375383	-0.261826	-1.025439	0.000000	0.000000	2.000000	58.000000	0.000000
2925.561197	-0.027240	0.512126	0.125874	81.366486	80.373009	113.156548	-2.482987	0.000000	-4.339905	0.000000	0.000000	0.000000	-0.370055	-0.256079	-1.036976	0.000000	0.000000	2.000000	58.000000	0.000000
2925.564530	-0.027240	0.512126	0.125874	81.366486	80.373009	113.156548	-2.482987	0.000000	-4.339905	0.000000	0.000000	0.000000	-0.370055	-0.256079	-1.036976	0.000000	0.000000	2.000000	58.000000	0.000000
2925.567864	-0.027240	0.512126	0.125874	81.366486	80.373009	113.156548	-2.502242	0.000000	-4.328832	0.000000	0.000000	0.000000	-0.370055	-0.256079	-1.036976	0.000000	0.000000	2.000000	58.000000	0.000000
2925.571197	-0.028483	0.511354	0.122371	81.419174	79.137520	112.057060	-2.502242	0.000000	-4.328832	0.000000	0.000000	0.000000	-0.372814	-0.231390	-1.050690	0.000000	0.000000	2.000000	58.000000	0.000000
2925.574530	-0.028483	0.511354	0.122371	81.419174	79.137520	112.057060	-2.502242	0.000000	-4.328832	0.000000	0.000000	0.000000	-0.372814	-0.231390	-1.050690	0.000000	0.000000	2.000000	58.000000	0.000000
2925.577864	-0.028483	0.511354	0.122371	81.468246	77.873795	110.869720	-2.522884	0.000000	-4.316834	0.000000	0.000000	0.000000	-0.372814	-0.231390	-1.050690	0.000000	0.000000	2.000000	58.000000	0.000000
2925.581197	-0.029763	0.510668	0.118861	81.468246	77.873795	110.869720	-2.522884	0.000000	-4.316834	0.000000	0.000000	0.000000	-0.384132	-0.206035	-1.053279	0.000000	0.000000	2.000000	58.000000	0.000000
2925.584530	-0.029763	0.510668	0.118861	81.468246	77.873795	110.869720	-2.522884	0.000000	-4.316834	0.000000	0.000000	0.000000	-0.384132	-0.206035	-1.053279	0.000000	0.000000	2.000000	58.000000	0.000000
2925.587864	-0.029763	0.510668	0.118861	81.468246	77.873795	110.869720	-2.543680	0.000000	-4.304613	0.000000	0.000000	0.000000	-0.384132	-0.206035	-1.053279	0.000000	0.000000	2.000000	58.000000	0.000000
2925.591197	-0.031052	0.510078	0.115322	81.512421	76.528221	109.673561	-2.543680	0.000000	-4.304613	0.000000	0.000000	0.000000	-0.386660	-0.176932	-1.061556	0.000000	0.000000	2.000000	58.000000	0.000000
2925.594530	-0.031052	0.510078	0.115322	81.512421	76.528221	109.673561	-2.543680	0.000000	-4.304613	0.000000	0.000000	0.000000	-0.386660	-0.176932	-1.061556	0.000000	0.000000	2.000000	58.000000	0.000000
2925.597864	-0.031052	0.510078	0.115322	81.512421	76.528221	109.673561	-2.565770	0.000000	-4.291482	0.000000	0.000000	0.000000	-0.386660	-0.176932	-1.061556	0.000000	0.000000	2.000000	58.000000	0.000000
2925.601197	-0.032324	0.509556	0.111799	81.549690	75.004089	108.348907	-2.565770	0.000000	-4.291482	0.000000	0.000000	0.000000	-0.381595	-0.156587	-1.056812	0.000000	0.000000	2.000000	58.000000	0.000000
2925.604530	-0.032324	0.509556	0.111799	81.549690	75.004089	108.348907	-2.565770	0.000000	-4.291482	0.000000	0.000000	0.000000	-0.381595	-0.156587	-1.056812	0.000000	0.000000	2.000000	58.000000	0.000000
2925.607864	-0.032324	0.509556	0.111799	81.577972	73.091232	106.638313	-2.589242	0.000000	-4.277362	0.000000	0.000000	0.000000	-0.381595	-0.156587	-1.056812	0.000000	0.000000	2.000000	58.000000	0.000000
2925.611197	-0.033551	0.509083	0.108277	81.577972	73.091232	106.638313	-2.589242	0.000000	-4.277362	0.000000	0.000000	0.000000	-0.368208	-0.141769	-1.056765	0.000000	0.000000	2.000000	58.000000	0.000000
2925.614530	-0.033551	0.509083	0.108277	81.577972	73.091232	106.638313	-2.589242	0.000000	-4.277362	0.000000	0.000000	0.000000	-0.368208	-0.141769	-1.056765	0.000000	0.000000	2.000000	58.000000	0.000000
2925.617864	-0.033551	0.509083	0.108277	81.577972	73.091232	106.638313	-2.615260	0.000000	-4.261504	0.000000	0.000000	0.000000	-0.368208	-0.141769	-1.056765	0.000000	0.000000	2.000000	58.000000	0.000000
2925.621197	-0.034741	0.508622	0.104857	81.592766	70.832672	104.584740	-2.615260	0.000000	-4.261504	0.000000	0.000000	0.000000	-0.356869	-0.138360	-1.025990	0.000000	0.000000	2.000000	58.000000	0.000000
2925.624530	-0.034741	0.508622	0.104857	81.592766	70.832672	104.584740	-2.615260	0.000000	-4.261504	0.000000	0.000000	0.000000	-0.356869	-0.138360	-1.025990	0.000000	0.000000	2.000000	58.000000	0.000000
2925.627864	-0.034741	0.508622	0.104857	81.594307	68.524193	102.471992	-2.641948	0.000000	-4.245010	0.000000	0.000000	0.000000	-0.356869	-0.138360	-1.025990	0.000000	0.000000	2.000000	58.000000	0.000000
2925.631197	-0.035891	0.508169	0.101502	81.594307	68.524193	102.471992	-2.641948	0.000000	-4.245010	0.000000	0.000000	0.000000	-0.345176	-0.135995	-1.006490	0.000000	0.000000	2.000000	58.000000	0.000000
2925.634530	-0.035891	0.508169	0.101502	81.594307	68.524193	102.471992	-2.641948	0.000000	-4.245010	0.000000	0.000000	0.000000	-0.345176	-0.135995	-1.006490	0.000000	0.000000	2.000000	58.000000	0.000000
2925.637864	-0.035891	0.508169	0.101502	81.594307	68.524193	102.471992	-2.670032	0.000000	-4.227402	0.000000	0.000000	0.000000	-0.345176	-0.135995	-1.006490	0.000000	0.000000	2.000000	58.000000	0.000000
2925.641197	-0.037029	0.507676	0.098196	81.590263	66.422348	100.568497	-2.670032	0.000000	-4.227402	0.000000	0.000000	0.000000	-0.341386	-0.147865	-0.991838	0.000000	0.000000	2.000000	58.000000	0.000000
2925.644530	-0.037029	0.507676	0.098196	81.590263	66.422348	100.568497	-2.670032	0.000000	-4.227402	0.000000	0.000000	0.000000	-0.341386	-0.147865	-0.991838	0.000000	0.000000	2.000000	58.000000	0.000000
2925.647864	-0.037029	0.507676	0.098196	81.590263	66.422348	100.568497	-2.699082	0.000000	-4.208913	0.000000	0.000000	0.000000	-0.341386	-0.147865	-0.991838	0.000000	0.000000	2.000000	58.000000	0.000000
2925.651197	-0.038150	0.507245	0.094870	81.583855	64.551414	98.892632	-2.699082	0.000000	-4.208913	0.000000	0.000000	0.000000	-0.336295	-0.129349	-0.997609	0.000000	0.000000	2.000000	58.000000	0.000000
2925.654530	-0.038150	0.507245	0.094870	81.583855	64.551414	98.892632	-2.699082	0.000000	-4.208913	0.000000	0.000000	0.000000	-0.336295	-0.129349	-0.997609	0.000000	0.000000	2.000000	58.000000	0.000000
2925.657864	-0.038150	0.507245	0.094870	81.581581	62.980412	97.502472	-2.730650	0.000000	-4.188502	0.000000	0.000000	0.000000	-0.336295	-0.129349	-0.997609	0.000000	0.000000	2.000000	58.000000	0.000000
2925.661197	-0.039255	0.506814	0.091531	81.581581	62.980412	97.502472	-2.730650	0.000000	-4.188502	0.000000	0.000000	0.000000	-0.331286	-0.129158	-1.001669	0.000000	0.000000	2.000000	58.000000	0.000000
2925.664530	-0.039255	0.506814	0.091531	81.581581	62.980412	97.502472	-2.730650	0.000000	-4.188502	0.000000	0.000000	0.000000	-0.331286	-0.129158	-1.001669	0.000000	0.000000	2.000000	58.000000	0.000000
2925.667864	-0.039255	0.506814	0.091531	81.581581	62.980412	97.502472	-2.764813	0.000000	-4.166030	0.000000	0.000000	0.000000	-0.331286	-0.129158	-1.001669	0.000000	0.000000	2.000000	58.000000	0.000000
2925.671197	-0.040343	0.506461	0.088192	81.586296	61.738777	96.444939	-2.764813	0.000000	-4.166030	0.000000	0.000000	0.000000	-0.326544	-0.106046	-1.001756	0.000000	0.000000	2.000000	58.000000	0.000000
2925.674530	-0.040343	0.506461	0.088192	81.586296	61.738777	96.444939	-2.764813	0.000000	-4.166030	0.000000	0.000000	0.000000	-0.326544	-0.106046	-1.001756	0.000000	0.000000	2.000000	58.000000	0.000000
2925.677864	-0.040343	0.506461	0.088192	81.598091	60.781765	95.664726	-2.801466	0.000000	-4.141472	0.000000	0.000000	0.000000	-0.326544	-0.106046	-1.001756	0.000000	0.000000	2.000000	58.000000	0.000000
2925.681197	-0.041467	0.506153	0.084852	81.598091	60.781765	95.664726	-2.801466	0.000000	-4.141472	0.000000	0.000000	0.000000	-0.337313	-0.092213	-1.002079	0.000000	0.000000	2.000000	58.000000	0.000000
2925.684530	-0.041467	0.506153	0.084852	81.598091	60.781765	95.664726	-2.801466	0.000000	-4.141472	0.000000	0.000000	0.000000	-0.337313	-0.092213	-1.002079	0.000000	0.000000	2.000000	58.000000	0.000000
2925.687864	-0.041467	0.506153	0.084852	81.612831	59.957478	95.011681	-2.839124	0.000000	-4.115747	0.000000	0.000000	0.000000	-0.337313	-0.092213	-1.002079	0.000000	0.000000	2.000000	58.000000	0.000000
2925.691197	-0.042605	0.505865	0.081555	81.612831	59.957478	95.011681	-2.839124	0.000000	-4.115747	0.000000	0.000000	0.000000	-0.341154	-0.086397	-0.989000	0.000000	0.000000	2.000000	58.000000	0.000000
2925.694530	-0.042605	0.505865	0.081555	81.612831	59.957478	95.011681	-2.839124	0.000000	-4.115747	0.000000	0.000000	0.000000	-0.341154	-0.086397	-0.989000	0.000000	0.000000	2.000000	58.000000	0.000000
2925.697864	-0.042605	0.505865	0.081555	81.612831	59.957478	95.011681	-2.869771	0.000000	-4.077767	0.000000	0.000000	0.000000	-0.341154	-0.086397	-0.989000	0.000000	0.000000	2.000000	58.000000	0.000000
2925.701197	-0.043761	0.505662	0.078378	81.623749	59.123814	94.325806	-2.869771	0.000000	-4.077767	0.000000	0.000000	0.000000	-0.346812	-0.060867	-0.953323	0.000000	0.000000	2.000000	58.000000	0.000000
2925.704530	-0.043761	0.505662	0.078378	81.623749	59.123814	94.325806	-2.869771	0.000000	-4.077767	0.000000	0.000000	0.000000	-0.346812	-0.060867	-0.953323	0.000000	0.000000	2.000000	58.000000	0.000000
2925.707864	-0.043761	0.505662	0.078378	81.626610	58.202015	93.528831	-2.811969	0.000000	-3.918880	0.000000	0.000000	0.000000	-0.346812	-0.060867	-0.953323	0.000000	0.000000	2.000000	58.000000	0.000000
2925.711197	-0.044918	0.505463	0.075410	81.626610	58.202015	93.528831	-2.811969	0.000000	-3.918880	0.000000	0.000000	0.000000	-0.347306	-0.059755	-0.890180	0.000000	0.000000	2.000000	58.000000	0.000000
2925.714530	-0.044918	0.505463	0.075410	81.626610	58.202015	93.528831	-2.811969	0.000000	-3.918880	0.000000	0.000000	0.000000	-0.347306	-0.059755	-0.890180	0.000000	0.000000	2.000000	58.000000	0.000000
2925.717864	-0.044918	0.505463	0.075410	81.622337	57.223763	92.649750	-2.754085	0.000000	-3.770516	0.000000	0.000000	0.000000	-0.347306	-0.059755	-0.890180	0.000000	0.000000	2.000000	58.000000	0.000000
2925.721197	-0.046027	0.505310	0.072636	81.622337	57.223763	92.649750	-2.754085	0.000000	-3.770516	0.000000	0.000000	0.000000	-0.332630	-0.045955	-0.832397	0.000000	0.000000	2.000000	58.000000	0.000000
2925.724530	-0.046027	0.505310	0.072636	81.622337	57.223763	92.649750	-2.754085	0.000000	-3.770516	0.000000	0.000000	0.000000	-0.332630	-0.045955	-0.832397	0.000000	0.000000	2.000000	58.000000	0.000000
2925.727864	-0.046027	0.505310	0.072636	81.612877	56.253513	91.796852	-2.698646	0.000000	-3.631784	0.000000	0.000000	0.000000	-0.332630	-0.045955	-0.832397	0.000000	0.000000	2.000000	58.000000	0.000000
2925.731197	-0.047139	0.505232	0.070048	81.612877	56.253513	91.796852	-2.698646	0.000000	-3.631784	0.000000	0.000000	0.000000	-0.333614	-0.023557	-0.776177	0.000000	0.000000	2.000000	58.000000	0.000000
2925.734530	-0.047139	0.505232	0.070048	81.612877	56.253513	91.796852	-2.698646	0.000000	-3.631784	0.000000	0.000000	0.000000	-0.333614	-0.023557	-0.776177	0.000000	0.000000	2.000000	58.000000	0.000000
2925.737864	-0.047139	0.505232	0.070048	81.612877	56.253513	91.796852	-2.643044	0.000000	-3.502421	0.000000	0.000000	0.000000	-0.333614	-0.023557	-0.776177	0.000000	0.000000	2.000000	58.000000	0.000000
2925.741197	-0.048208	0.505186	0.067679	81.607567	55.460308	91.129845	-2.643044	0.000000	-3.502421	0.000000	0.000000	0.000000	-0.320780	-0.013721	-0.710929	0.000000	0.000000	2.000000	58.000000	0.000000
2925.744530	-0.048208	0.505186	0.067679	81.607567	55.460308	91.129845	-2.643044	0.000000	-3.502421	0.000000	0.000000	0.000000	-0.320780	-0.013721	-0.710929	0.000000	0.000000	2.000000	58.000000	0.000000
2925.747864	-0.048208	0.505186	0.067679	81.610886	54.870049	90.691589	-2.589581	0.000000	-3.383933	0.000000	0.000000	0.000000	-0.320780	-0.013721	-0.710929	0.000000	0.000000	2.000000	58.000000	0.000000
2925.751197	-0.049250	0.505191	0.065402	81.610886	54.870049	90.691589	-2.589581	0.000000	-3.383933	0.000000	0.000000	0.000000	-0.312595	0.001431	-0.683096	0.000000	0.000000	2.000000	58.000000	0.000000
2925.754530	-0.049250	0.505191	0.065402	81.610886	54.870049	90.691589	-2.589581	0.000000	-3.383933	0.000000	0.000000	0.000000	-0.312595	0.001431	-0.683096	0.000000	0.000000	2.000000	58.000000	0.000000
2925.757864	-0.049250	0.505191	0.065402	81.638390	54.561859	90.518501	-2.537481	0.000000	-3.270083	0.000000	0.000000	0.000000	-0.312595	0.001431	-0.683096	0.000000	0.000000	2.000000	58.000000	0.000000
2925.761197	-0.050339	0.505201	0.063195	81.638390	54.561859	90.518501	-2.537481	0.000000	-3.270083	0.000000	0.000000	0.000000	-0.326482	0.003068	-0.662089	0.000000	0.000000	2.000000	58.000000	0.000000
2925.764530	-0.050339	0.505201	0.063195	81.638390	54.561859	90.518501	-2.537481	0.000000	-3.270083	0.000000	0.000000	0.000000	-0.326482	0.003068	-0.662089	0.000000	0.000000	2.000000	58.000000	0.000000
2925.767864	-0.050339	0.505201	0.063195	81.691536	54.457489	90.535988	-2.483068	0.000000	-3.159735	0.000000	0.000000	0.000000	-0.326482	0.003068	-0.662089	0.000000	0.000000	2.000000	58.000000	0.000000
2925.771197	-0.051426	0.505233	0.061082	81.691536	54.457489	90.535988	-2.483068	0.000000	-3.159735	0.000000	0.000000	0.000000	-0.326170	0.009559	-0.633869	0.000000	0.000000	2.000000	58.000000	0.000000
2925.774530	-0.051426	0.505233	0.061082	81.691536	54.457489	90.535988	-2.483068	0.000000	-3.159735	0.000000	0.000000	0.000000	-0.326170	0.009559	-0.633869	0.000000	0.000000	2.000000	58.000000	0.000000
2925.777864	-0.051426	0.505233	0.061082	81.775093	54.588757	90.756302	-2.428706	0.000000	-3.054090	0.000000	0.000000	0.000000	-0.326170	0.009559	-0.633869	0.000000	0.000000	2.000000	58.000000	0.000000
2925.781197	-0.052509	0.505282	0.059023	81.775093	54.588757	90.756302	-2.428706	0.000000	-3.054090	0.000000	0.000000	0.000000	-0.324844	0.014916	-0.617691	0.000000	0.000000	2.000000	58.000000	0.000000
2925.784530	-0.052509	0.505282	0.059023	81.775093	54.588757	90.756302	-2.428706	0.000000	-3.054090	0.000000	0.000000	0.000000	-0.324844	0.014916	-0.617691	0.000000	0.000000	2.000000	58.000000	0.000000
2925.787864	-0.052509	0.505282	0.059023	81.864311	54.914364	91.177177	-2.374565	0.000000	-2.951142	0.000000	0.000000	0.000000	-0.324844	0.014916	-0.617691	0.000000	0.000000	2.000000	58.000000	0.000000
2925.791197	-0.053645	0.505386	0.057092	81.864311	54.914364	91.177177	-2.374565	0.000000	-2.951142	0.000000	0.000000	0.000000	-0.340766	0.031048	-0.579295	0.000000	0.000000	2.000000	58.000000	0.000000
2925.794530	-0.053645	0.505386	0.057092	81.864311	54.914364	91.177177	-2.374565	0.000000	-2.951142	0.000000	0.000000	0.000000	-0.340766	0.031048	-0.579295	0.000000	0.000000	2.000000	58.000000	0.000000
2925.797864	-0.053645	0.505386	0.057092	81.864311	54.914364	91.177177	-2.317771	0.000000	-2.854593	0.000000	0.000000	0.000000	-0.340766	0.031048	-0.579295	0.000000	0.000000	2.000000	58.000000	0.000000
2925.801197	-0.054763	0.505559	0.055316	81.930283	55.270260	91.654510	-2.317771	0.000000	-2.854593	0.000000	0.000000	0.000000	-0.335571	0.051917	-0.532754	0.000000	0.000000	2.000000	58.000000	0.000000
2925.804530	-0.054763	0.505559	0.055316	81.930283	55.270260	91.654510	-2.317771	0.000000	-2.854593	0.000000	0.000000	0.000000	-0.335571	0.051917	-0.532754	0.000000	0.000000	2.000000	58.000000	0.000000
2925.807864	-0.054763	0.505559	0.055316	81.965714	55.550465	92.076752	-2.261842	0.000000	-2.765800	0.000000	0.000000	0.000000	-0.335571	0.051917	-0.532754	0.000000	0.000000	2.000000	58.000000	0.000000
2925.811197	-0.055866	0.505801	0.053696	81.965714	55.550465	92.076752	-2.261842	0.000000	-2.765800	0.000000	0.000000	0.000000	-0.330821	0.072736	-0.485997	0.000000	0.000000	2.000000	58.000000	0.000000
2925.814530	-0.055866	0.505801	0.053696	81.965714	55.550465	92.076752	-2.261842	0.000000	-2.765800	0.000000	0.000000	0.000000	-0.330821	0.072736	-0.485997	0.000000	0.000000	2.000000	58.000000	0.000000
2925.817864	-0.055866	0.505801	0.053696	81.965714	55.550465	92.076752	-2.206705	0.000000	-2.684801	0.000000	0.000000	0.000000	-0.330821	0.072736	-0.485997	0.000000	0.000000	2.000000	58.000000	0.000000
2925.821197	-0.056976	0.506097	0.052211	81.993347	55.735935	92.395302	-2.206705	0.000000	-2.684801	0.000000	0.000000	0.000000	-0.333120	0.088728	-0.445598	0.000000	0.000000	2.000000	58.000000	0.000000
2925.824530	-0.056976	0.506097	0.052211	81.993347	55.735935	92.395302	-2.206705	0.000000	-2.684801	0.000000	0.000000	0.000000	-0.333120	0.088728	-0.445598	0.000000	0.000000	2.000000	58.000000	0.000000
2925.827864	-0.056976	0.506097	0.052211	82.022186	55.859455	92.646584	-2.151185	0.000000	-2.610534	0.000000	0.000000	0.000000	-0.333120	0.088728	-0.445598	0.000000	0.000000	2.000000	58.000000	0.000000
2925.831197	-0.058068	0.506486	0.050839	82.022186	55.859455	92.646584	-2.151185	0.000000	-2.610534	0.000000	0.000000	0.000000	-0.327659	0.116730	-0.411609	0.000000	0.000000	2.000000	58.000000	0.000000
2925.834530	-0.058068	0.506486	0.050839	82.022186	55.859455	92.646584	-2.151185	0.000000	-2.610534	0.000000	0.000000	0.000000	-0.327659	0.116730	-0.411609	0.000000	0.000000	2.000000	58.000000	0.000000
2925.837864	-0.058068	0.506486	0.050839	82.022186	55.859455	92.646584	-2.096575	0.000000	-2.541933	0.000000	0.000000	0.000000	-0.327659	0.116730	-0.411609	0.000000	0.000000	2.000000	58.000000	0.000000
2925.841197	-0.059185	0.506893	0.049520	82.065163	56.145916	93.038971	-2.096575	0.000000	-2.541933	0.000000	0.000000	0.000000	-0.335032	0.121967	-0.395603	0.000000	0.000000	2.000000	58.000000	0.000000
2925.844530	-0.059185	0.506893	0.049520	82.065163	56.145916	93.038971	-2.096575	0.000000	-2.541933	0.000000	0.000000	0.000000	-0.335032	0.121967	-0.395603	0.000000	0.000000	2.000000	58.000000	0.000000
2925.847864	-0.059185	0.506893	0.049520	82.065163	56.145916	93.038971	-2.040737	0.000000	-2.475999	0.000000	0.000000	0.000000	-0.335032	0.121967	-0.395603	0.000000	0.000000	2.000000	58.000000	0.000000
2925.851197	-0.060298	0.507341	0.048214	82.145515	56.997921	93.975349	-2.040737	0.000000	-2.475999	0.000000	0.000000	0.000000	-0.333721	0.134351	-0.391844	0.000000	0.000000	2.000000	58.000000	0.000000
2925.854530	-0.060298	0.507341	0.048214	82.145515	56.997921	93.975349	-2.040737	0.000000	-2.475999	0.000000	0.000000	0.000000	-0.333721	0.134351	-0.391844	0.000000	0.000000	2.000000	58.000000	0.000000
2925.857864	-0.060298	0.507341	0.048214	82.255135	58.318520	95.349480	-1.985117	0.000000	-2.410691	0.000000	0.000000	0.000000	-0.333721	0.134351	-0.391844	0.000000	0.000000	2.000000	58.000000	0.000000
2925.861197	-0.061401	0.507825	0.046879	82.255135	58.318520	95.349480	-1.985117	0.000000	-2.410691	0.000000	0.000000	0.000000	-0.330941	0.145449	-0.400378	0.000000	0.000000	2.000000	58.000000	0.000000
2925.864530	-0.061401	0.507825	0.046879	82.255135	58.318520	95.349480	-1.985117	0.000000	-2.410691	0.000000	0.000000	0.000000	-0.330941	0.145449	-0.400378	0.000000	0.000000	2.000000	58.000000	0.000000
2925.867864	-0.061401	0.507825	0.046879	82.255135	58.318520	95.349480	-1.985117	0.000000	-2.410691	0.000000	0.000000	0.000000	-0.330941	0.145449	-0.400378	0.000000	0.000000	2.000000	58.000000	0.000000
2925.871197	-0.062509	0.508387	0.045636	82.368042	59.882610	96.934021	-1.929960	0.000000	-2.343962	0.000000	0.000000	0.000000	-0.332577	0.168468	-0.372913	0.000000	0.000000	2.000000	58.000000	0.000000
2925.874530	-0.062509	0.508387	0.045636	82.368042	59.882610	96.934021	-1.929960	0.000000	-2.343962	0.000000	0.000000	0.000000	-0.332577	0.168468	-0.372913	0.000000	0.000000	2.000000	58.000000	0.000000
2925.877864	-0.062509	0.508387	0.045636	82.470795	61.332790	98.353180	-1.874531	0.000000	-2.281810	0.000000	0.000000	0.000000	-0.332577	0.168468	-0.372913	0.000000	0.000000	2.000000	58.000000	0.000000
2925.881197	-0.063614	0.509017	0.044403	82.470795	61.332790	98.353180	-1.874531	0.000000	-2.281810	0.000000	0.000000	0.000000	-0.331304	0.188963	-0.370047	0.000000	0.000000	2.000000	58.000000	0.000000
2925.884530	-0.063614	0.509017	0.044403	82.470795	61.332790	98.353180	-1.874531	0.000000	-2.281810	0.000000	0.000000	0.000000	-0.331304	0.188963	-0.370047	0.000000	0.000000	2.000000	58.000000	0.000000
2925.887864	-0.063614	0.509017	0.044403	82.470795	61.332790	98.353180	-1.819313	0.000000	-2.220135	0.000000	0.000000	0.000000	-0.331304	0.188963	-0.370047	0.000000	0.000000	2.000000	58.000000	0.000000
2925.891197	-0.064661	0.509744	0.043330	82.540886	62.531364	99.482315	-1.819313	0.000000	-2.220135	0.000000	0.000000	0.000000	-0.314176	0.217980	-0.321857	0.000000	0.000000	2.000000	58.000000	0.000000
2925.894530	-0.064661	0.509744	0.043330	82.540886	62.531364	99.482315	-1.819313	0.000000	-2.220135	0.000000	0.000000	0.000000	-0.314176	0.217980	-0.321857	0.000000	0.000000	2.000000	58.000000	0.000000
2925.897864	-0.064661	0.509744	0.043330	82.540886	62.531364	99.482315	-1.819313	0.000000	-2.220135	0.000000	0.000000	0.000000	-0.314176	0.217980	-0.321857	0.000000	0.000000	2.000000	58.000000	0.000000
2925.901197	-0.065669	0.510519	0.042358	82.570145	63.342186	100.253265	-1.766951	0.000000	-2.166492	0.000000	0.000000	0.000000	-0.302362	0.232778	-0.291672	0.000000	0.000000	2.000000	58.000000	0.000000
2925.904530	-0.065669	0.510519	0.042358	82.570145	63.342186	100.253265	-1.766951	0.000000	-2.166492	0.000000	0.000000	0.000000	-0.302362	0.232778	-0.291672	0.000000	0.000000	2.000000	58.000000	0.000000
2925.907864	-0.065669	0.510519	0.042358	82.578201	63.893642	100.814705	-1.716557	0.000000	-2.117880	0.000000	0.000000	0.000000	-0.302362	0.232778	-0.291672	0.000000	0.000000	2.000000	58.000000	0.000000
2925.911197	-0.066618	0.511333	0.041511	82.578201	63.893642	100.814705	-1.716557	0.000000	-2.117880	0.000000	0.000000	0.000000	-0.284604	0.244206	-0.253894	0.000000	0.000000	2.000000	58.000000	0.000000
2925.914530	-0.066618	0.511333	0.041511	82.578201	63.893642	100.814705	-1.716557	0.000000	-2.117880	0.000000	0.000000	0.000000	-0.284604	0.244206	-0.253894	0.000000	0.000000	2.000000	58.000000	0.000000
2925.917864	-0.066618	0.511333	0.041511	82.578201	63.893642	100.814705	-1.716557	0.000000	-2.117880	0.000000	0.000000	0.000000	-0.284604	0.244206	-0.253894	0.000000	0.000000	2.000000	58.000000	0.000000
2925.921197	-0.067555	0.512186	0.040785	82.583969	64.060883	101.006577	-1.669123	0.000000	-2.075565	0.000000	0.000000	0.000000	-0.281357	0.255807	-0.217941	0.000000	0.000000	2.000000	58.000000	0.000000
2925.924530	-0.067555	0.512186	0.040785	82.583969	64.060883	101.006577	-1.669123	0.000000	-2.075565	0.000000	0.000000	0.000000	-0.281357	0.255807	-0.217941	0.000000	0.000000	2.000000	58.000000	0.000000
2925.927864	-0.067555	0.512186	0.040785	82.583969	64.060883	101.006577	-1.669123	0.000000	-2.075565	0.000000	0.000000	0.000000	-0.281357	0.255807	-0.217941	0.000000	0.000000	2.000000	58.000000	0.000000
2925.931197	-0.068480	0.513089	0.040156	82.605667	63.916939	100.820045	-1.622230	0.000000	-2.039241	0.000000	0.000000	0.000000	-0.277448	0.270992	-0.188592	0.000000	0.000000	2.000000	58.000000	0.000000
2925.934530	-0.068480	0.513089	0.040156	82.605667	63.916939	100.820045	-1.622230	0.000000	-2.039241	0.000000	0.000000	0.000000	-0.277448	0.270992	-0.188592	0.000000	0.000000	2.000000	58.000000	0.000000
2925.937864	-0.068480	0.513089	0.040156	82.605667	63.916939	100.820045	-1.575989	0.000000	-2.007809	0.000000	0.000000	0.000000	-0.277448	0.270992	-0.188592	0.000000	0.000000	2.000000	58.000000	0.000000
2925.941197	-0.069390	0.514000	0.039609	82.666496	63.718269	100.493370	-1.575989	0.000000	-2.007809	0.000000	0.000000	0.000000	-0.273068	0.273303	-0.164043	0.000000	0.000000	2.000000	58.000000	0.000000
2925.944530	-0.069390	0.514000	0.039609	82.666496	63.718269	100.493370	-1.575989	0.000000	-2.007809	0.000000	0.000000	0.000000	-0.273068	0.273303	-0.164043	0.000000	0.000000	2.000000	58.000000	0.000000
2925.947864	-0.069390	0.514000	0.039609	82.666496	63.718269	100.493370	-1.575989	0.000000	-2.007809	0.000000	0.000000	0.000000	-0.273068	0.273303	-0.164043	0.000000	0.000000	2.000000	58.000000	0.000000
2925.951197	-0.070255	0.514899	0.039088	82.778168	63.758087	100.355072	-1.530478	0.000000	-1.980469	0.000000	0.000000	0.000000	-0.259235	0.269498	-0.156439	0.000000	0.000000	2.000000	58.000000	0.000000
2925.954530	-0.070255	0.514899	0.039088	82.778168	63.758087	100.355072	-1.530478	0.000000	-1.980469	0.000000	0.000000	0.000000	-0.259235	0.269498	-0.156439	0.000000	0.000000	2.000000	58.000000	0.000000
2925.957864	-0.070255	0.514899	0.039088	82.932838	64.283585	100.744713	-1.487272	0.000000	-1.954396	0.000000	0.000000	0.000000	-0.259235	0.269498	-0.156439	0.000000	0.000000	2.000000	58.000000	0.000000
2925.961197	-0.071093	0.515796	0.038567	82.932838	64.283585	100.744713	-1.487272	0.000000	-1.954396	0.000000	0.000000	0.000000	-0.251595	0.269118	-0.156373	0.000000	0.000000	2.000000	58.000000	0.000000
2925.964530	-0.071093	0.515796	0.038567	82.932838	64.283585	100.744713	-1.487272	0.000000	-1.954396	0.000000	0.000000	0.000000	-0.251595	0.269118	-0.156373	0.000000	0.000000	2.000000	58.000000	0.000000
2925.967864	-0.071093	0.515796	0.038567	82.932838	64.283585	100.744713	-1.487272	0.000000	-1.954396	0.000000	0.000000	0.000000	-0.251595	0.269118	-0.156373	0.000000	0.000000	2.000000	58.000000	0.000000
2925.971197	-0.071863	0.516680	0.038075	83.117325	64.980911	101.292168	-1.445339	0.000000	-1.928334	0.000000	0.000000	0.000000	-0.230832	0.265378	-0.147595	0.000000	0.000000	2.000000	58.000000	0.000000
2925.974530	-0.071863	0.516680	0.038075	83.117325	64.980911	101.292168	-1.445339	0.000000	-1.928334	0.000000	0.000000	0.000000	-0.230832	0.265378	-0.147595	0.000000	0.000000	2.000000	58.000000	0.000000
2925.977864	-0.071863	0.516680	0.038075	83.117325	64.980911	101.292168	-1.445339	0.000000	-1.928334	0.000000	0.000000	0.000000	-0.230832	0.265378	-0.147595	0.000000	0.000000	2.000000	58.000000	0.000000
2925.981197	-0.072610	0.517553	0.037605	83.314964	65.739220	101.884644	-1.406867	0.000000	-1.903734	0.000000	0.000000	0.000000	-0.224255	0.261658	-0.140766	0.000000	0.000000	2.000000	58.000000	0.000000
2925.984530	-0.072610	0.517553	0.037605	83.314964	65.739220	101.884644	-1.406867	0.000000	-1.903734	0.000000	0.000000	0.000000	-0.224255	0.261658	-0.140766	0.000000	0.000000	2.000000	58.000000	0.000000
2925.987864	-0.072610	0.517553	0.037605	83.314964	65.739220	101.884644	-1.369492	0.000000	-1.880273	0.000000	0.000000	0.000000	-0.224255	0.261658	-0.140766	0.000000	0.000000	2.000000	58.000000	0.000000
2925.991197	-0.073290	0.518385	0.037169	83.503456	66.407936	102.395668	-1.369492	0.000000	-1.880273	0.000000	0.000000	0.000000	-0.203801	0.249792	-0.130807	0.000000	0.000000	2.000000	58.000000	0.000000
2925.994530	-0.073290	0.518385	0.037169	83.503456	66.407936	102.395668	-1.369492	0.000000	-1.880273	0.000000	0.000000	0.000000	-0.203801	0.249792	-0.130807	0.000000	0.000000	2.000000	58.000000	0.000000
2925.997864	-0.073290	0.518385	0.037169	83.503456	66.407936	102.395668	-1.369492	0.000000	-1.880273	0.000000	0.000000	0.000000	-0.203801	0.249792	-0.130807	0.000000	0.000000	2.000000	58.000000	0.000000
2926.001197	-0.073948	0.519179	0.036760	83.673523	66.983238	102.831764	-1.335525	0.000000	-1.858472	0.000000	0.000000	0.000000	-0.197509	0.238007	-0.122808	0.000000	0.000000	2.000000	58.000000	0.000000
2926.004530	-0.073948	0.519179	0.036760	83.673523	66.983238	102.831764	-1.335525	0.000000	-1.858472	0.000000	0.000000	0.000000	-0.197509	0.238007	-0.122808	0.000000	0.000000	2.000000	58.000000	0.000000
2926.007864	-0.073948	0.519179	0.036760	83.826797	67.485390	103.213341	-1.302607	0.000000	-1.838004	0.000000	0.000000	0.000000	-0.197509	0.238007	-0.122808	0.000000	0.000000	2.000000	58.000000	0.000000
2926.011197	-0.074585	0.519933	0.036378	83.826797	67.485390	103.213341	-1.302607	0.000000	-1.838004	0.000000	0.000000	0.000000	-0.191276	0.226269	-0.114726	0.000000	0.000000	2.000000	58.000000	0.000000
2926.014530	-0.074585	0.519933	0.036378	83.826797	67.485390	103.213341	-1.302607	0.000000	-1.838004	0.000000	0.000000	0.000000	-0.191276	0.226269	-0.114726	0.000000	0.000000	2.000000	58.000000	0.000000
2926.017864	-0.074585	0.519933	0.036378	83.826797	67.485390	103.213341	-1.302607	0.000000	-1.838004	0.000000	0.000000	0.000000	-0.191276	0.226269	-0.114726	0.000000	0.000000	2.000000	58.000000	0.000000
2926.021197	-0.075217	0.520626	0.035959	83.963951	67.783897	103.411980	-1.270727	0.000000	-1.818883	0.000000	0.000000	0.000000	-0.189390	0.208098	-0.125538	0.000000	0.000000	2.000000	58.000000	0.000000
2926.024530	-0.075217	0.520626	0.035959	83.963951	67.783897	103.411980	-1.270727	0.000000	-1.818883	0.000000	0.000000	0.000000	-0.189390	0.208098	-0.125538	0.000000	0.000000	2.000000	58.000000	0.000000
2926.027864	-0.075217	0.520626	0.035959	83.963951	67.783897	103.411980	-1.270727	0.000000	-1.818883	0.000000	0.000000	0.000000	-0.189390	0.208098	-0.125538	0.000000	0.000000	2.000000	58.000000	0.000000
2926.031197	-0.075871	0.521292	0.035539	84.084770	67.891403	103.442017	-1.239162	0.000000	-1.797960	0.000000	0.000000	0.000000	-0.196221	0.199689	-0.126119	0.000000	0.000000	2.000000	58.000000	0.000000
2926.034530	-0.075871	0.521292	0.035539	84.084770	67.891403	103.442017	-1.239162	0.000000	-1.797960	0.000000	0.000000	0.000000	-0.196221	0.199689	-0.126119	0.000000	0.000000	2.000000	58.000000	0.000000
2926.037864	-0.075871	0.521292	0.035539	84.084770	67.891403	103.442017	-1.206459	0.000000	-1.776940	0.000000	0.000000	0.000000	-0.196221	0.199689	-0.126119	0.000000	0.000000	2.000000	58.000000	0.000000
2926.041197	-0.076545	0.521913	0.035098	84.177689	67.931877	103.442886	-1.206459	0.000000	-1.776940	0.000000	0.000000	0.000000	-0.202164	0.186409	-0.132305	0.000000	0.000000	2.000000	58.000000	0.000000
2926.044530	-0.076545	0.521913	0.035098	84.177689	67.931877	103.442886	-1.206459	0.000000	-1.776940	0.000000	0.000000	0.000000	-0.202164	0.186409	-0.132305	0.000000	0.000000	2.000000	58.000000	0.000000
2926.047864	-0.076545	0.521913	0.035098	84.177689	67.931877	103.442886	-1.206459	0.000000	-1.776940	0.000000	0.000000	0.000000	-0.202164	0.186409	-0.132305	0.000000	0.000000	2.000000	58.000000	0.000000
2926.051197	-0.076545	0.521913	0.035098	84.237343	68.018921	103.531570	-1.172765	0.000000	-1.754889	0.000000	0.000000	0.000000	-0.202164	0.186409	-0.132305	0.000000	0.000000	2.000000	58.000000	0.000000
2926.054530	-0.077218	0.522507	0.034659	84.237343	68.018921	103.531570	-1.172765	0.000000	-1.754889	0.000000	0.000000	0.000000	-0.201951	0.178028	-0.131767	0.000000	0.000000	2.000000	58.000000	0.000000
2926.057864	-0.077218	0.522507	0.034659	84.264961	68.131096	103.682137	-1.172765	0.000000	-1.754889	0.000000	0.000000	0.000000	-0.201951	0.178028	-0.131767	0.000000	0.000000	2.000000	58.000000	0.000000
2926.061197	-0.077864	0.523056	0.034206	84.264961	68.131096	103.682137	-1.172765	0.000000	-1.754889	0.000000	0.000000	0.000000	-0.193862	0.164741	-0.135690	0.000000	0.000000	2.000000	58.000000	0.000000
2926.064530	-0.077864	0.523056	0.034206	84.264961	68.131096	103.682137	-1.172765	0.000000	-1.754889	0.000000	0.000000	0.000000	-0.193862	0.164741	-0.135690	0.000000	0.000000	2.000000	58.000000	0.000000
2926.067864	-0.077864	0.523056	0.034206	84.264961	68.131096	103.682137	-1.172765	0.000000	-1.754889	0.000000	0.000000	0.000000	-0.193862	0.164741	-0.135690	0.000000	0.000000	2.000000	58.000000	0.000000
2926.071197	-0.077864	0.523056	0.034206	84.269371	68.137238	103.754204	-1.106796	0.000000	-1.710313	0.000000	0.000000	0.000000	-0.193862	0.164741	-0.135690	0.000000	0.000000	2.000000	58.000000	0.000000
2926.074530	-0.078520	0.523572	0.033819	84.269371	68.137238	103.754204	-1.106796	0.000000	-1.710313	0.000000	0.000000	0.000000	-0.196690	0.154779	-0.116132	0.000000	0.000000	2.000000	58.000000	0.000000
2926.077864	-0.078520	0.523572	0.033819	84.269371	68.137238	103.754204	-1.106796	0.000000	-1.710313	0.000000	0.000000	0.000000	-0.196690	0.154779	-0.116132	0.000000	0.000000	2.000000	58.000000	0.000000
2926.081197	-0.079122	0.524028	0.033404	84.268684	68.268242	103.957581	-1.106796	0.000000	-1.710313	0.000000	0.000000	0.000000	-0.180775	0.136668	-0.124407	0.000000	0.000000	2.000000	58.000000	0.000000
2926.084530	-0.079122	0.524028	0.033404	84.268684	68.268242	103.957581	-1.106796	0.000000	-1.710313	0.000000	0.000000	0.000000	-0.180775	0.136668	-0.124407	0.000000	0.000000	2.000000	58.000000	0.000000
2926.087864	-0.079122	0.524028	0.033404	84.268684	68.268242	103.957581	-1.106796	0.000000	-1.710313	0.000000	0.000000	0.000000	-0.180775	0.136668	-0.124407	0.000000	0.000000	2.000000	58.000000	0.000000
2926.091197	-0.079122	0.524028	0.033404	84.281319	68.902473	104.651047	-1.043885	0.000000	-1.670223	0.000000	0.000000	0.000000	-0.180775	0.136668	-0.124407	0.000000	0.000000	2.000000	58.000000	0.000000
2926.094530	-0.079742	0.524423	0.032951	84.281319	68.902473	104.651047	-1.043885	0.000000	-1.670223	0.000000	0.000000	0.000000	-0.185807	0.118543	-0.135986	0.000000	0.000000	2.000000	58.000000	0.000000
2926.097864	-0.079742	0.524423	0.032951	84.281319	68.902473	104.651047	-1.043885	0.000000	-1.670223	0.000000	0.000000	0.000000	-0.185807	0.118543	-0.135986	0.000000	0.000000	2.000000	58.000000	0.000000
2926.101197	-0.080327	0.524768	0.032445	84.315140	70.194275	105.980011	-1.043885	0.000000	-1.670223	0.000000	0.000000	0.000000	-0.175734	0.103626	-0.151939	0.000000	0.000000	2.000000	58.000000	0.000000
2926.104530	-0.080327	0.524768	0.032445	84.315140	70.194275	105.980011	-1.043885	0.000000	-1.670223	0.000000	0.000000	0.000000	-0.175734	0.103626	-0.151939	0.000000	0.000000	2.000000	58.000000	0.000000
2926.107864	-0.080327	0.524768	0.032445	84.315140	70.194275	105.980011	-0.983628	0.000000	-1.622236	0.000000	0.000000	0.000000	-0.175734	0.103626	-0.151939	0.000000	0.000000	2.000000	58.000000	0.000000
2926.111197	-0.080327	0.524768	0.032445	84.362785	71.973740	107.779762	-0.983628	0.000000	-1.622236	0.000000	0.000000	0.000000	-0.175734	0.103626	-0.151939	0.000000	0.000000	2.000000	58.000000	0.000000
2926.114530	-0.080880	0.525064	0.031885	84.362785	71.973740	107.779762	-0.983628	0.000000	-1.622236	0.000000	0.000000	0.000000	-0.165622	0.088718	-0.167840	0.000000	0.000000	2.000000	58.000000	0.000000
2926.117864	-0.080880	0.525064	0.031885	84.362785	71.973740	107.779762	-0.983628	0.000000	-1.622236	0.000000	0.000000	0.000000	-0.165622	0.088718	-0.167840	0.000000	0.000000	2.000000	58.000000	0.000000
2926.121197	-0.081474	0.525315	0.031302	84.394753	73.656479	109.496452	-0.983628	0.000000	-1.622236	0.000000	0.000000	0.000000	-0.178383	0.075485	-0.174916	0.000000	0.000000	2.000000	58.000000	0.000000
2926.124530	-0.081474	0.525315	0.031302	84.394753	73.656479	109.496452	-0.983628	0.000000	-1.622236	0.000000	0.000000	0.000000	-0.178383	0.075485	-0.174916	0.000000	0.000000	2.000000	58.000000	0.000000
2926.127864	-0.081474	0.525315	0.031302	84.394753	73.656479	109.496452	-0.926294	0.000000	-1.565110	0.000000	0.000000	0.000000	-0.178383	0.075485	-0.174916	0.000000	0.000000	2.000000	58.000000	0.000000
2926.131197	-0.081474	0.525315	0.031302	84.398140	75.196472	111.096901	-0.926294	0.000000	-1.565110	0.000000	0.000000	0.000000	-0.178383	0.075485	-0.174916	0.000000	0.000000	2.000000	58.000000	0.000000
2926.134530	-0.082018	0.525550	0.030707	84.398140	75.196472	111.096901	-0.926294	0.000000	-1.565110	0.000000	0.000000	0.000000	-0.163098	0.070393	-0.178454	0.000000	0.000000	2.000000	58.000000	0.000000
2926.137864	-0.082018	0.525550	0.030707	84.398140	75.196472	111.096901	-0.926294	0.000000	-1.565110	0.000000	0.000000	0.000000	-0.163098	0.070393	-0.178454	0.000000	0.000000	2.000000	58.000000	0.000000
2926.141197	-0.082541	0.525773	0.030138	84.394051	76.429710	112.394623	-0.926294	0.000000	-1.565110	0.000000	0.000000	0.000000	-0.156859	0.067011	-0.170853	0.000000	0.000000	2.000000	58.000000	0.000000
2926.144530	-0.082541	0.525773	0.030138	84.394051	76.429710	112.394623	-0.926294	0.000000	-1.565110	0.000000	0.000000	0.000000	-0.156859	0.067011	-0.170853	0.000000	0.000000	2.000000	58.000000	0.000000
2926.147864	-0.082541	0.525773	0.030138	84.394051	76.429710	112.394623	-0.926294	0.000000	-1.565110	0.000000	0.000000	0.000000	-0.156859	0.067011	-0.170853	0.000000	0.000000	2.000000	58.000000	0.000000
2926.151197	-0.082541	0.525773	0.030138	84.389061	77.276665	113.304886	-0.872968	0.000000	-1.506892	0.000000	0.000000	0.000000	-0.156859	0.067011	-0.170853	0.000000	0.000000	2.000000	58.000000	0.000000
2926.154530	-0.083042	0.526013	0.029590	84.389061	77.276665	113.304886	-0.872968	0.000000	-1.506892	0.000000	0.000000	0.000000	-0.150484	0.071768	-0.164333	0.000000	0.000000	2.000000	58.000000	0.000000
2926.157864	-0.083042	0.526013	0.029590	84.389061	77.276665	113.304886	-0.872968	0.000000	-1.506892	0.000000	0.000000	0.000000	-0.150484	0.071768	-0.164333	0.000000	0.000000	2.000000	58.000000	0.000000
2926.161197	-0.083524	0.526214	0.029072	84.385803	77.728622	113.822350	-0.872968	0.000000	-1.506892	0.000000	0.000000	0.000000	-0.144530	0.060344	-0.155565	0.000000	0.000000	2.000000	58.000000	0.000000
2926.164530	-0.083524	0.526214	0.029072	84.385803	77.728622	113.822350	-0.872968	0.000000	-1.506892	0.000000	0.000000	0.000000	-0.144530	0.060344	-0.155565	0.000000	0.000000	2.000000	58.000000	0.000000
2926.167864	-0.083524	0.526214	0.029072	84.385803	77.728622	113.822350	-0.872968	0.000000	-1.506892	0.000000	0.000000	0.000000	-0.144530	0.060344	-0.155565	0.000000	0.000000	2.000000	58.000000	0.000000
2926.171197	-0.083524	0.526214	0.029072	84.384201	77.793999	113.946350	-0.823799	0.000000	-1.453576	0.000000	0.000000	0.000000	-0.144530	0.060344	-0.155565	0.000000	0.000000	2.000000	58.000000	0.000000
2926.174530	-0.083972	0.526453	0.028638	84.384201	77.793999	113.946350	-0.823799	0.000000	-1.453576	0.000000	0.000000	0.000000	-0.134408	0.071790	-0.129958	0.000000	0.000000	2.000000	58.000000	0.000000
2926.177864	-0.083972	0.526453	0.028638	84.384201	77.793999	113.946350	-0.823799	0.000000	-1.453576	0.000000	0.000000	0.000000	-0.134408	0.071790	-0.129958	0.000000	0.000000	2.000000	58.000000	0.000000
2926.181197	-0.084397	0.526665	0.028212	84.385323	77.642578	113.849831	-0.823799	0.000000	-1.453576	0.000000	0.000000	0.000000	-0.127437	0.063589	-0.127814	0.000000	0.000000	2.000000	58.000000	0.000000
2926.184530	-0.084397	0.526665	0.028212	84.385323	77.642578	113.849831	-0.823799	0.000000	-1.453576	0.000000	0.000000	0.000000	-0.127437	0.063589	-0.127814	0.000000	0.000000	2.000000	58.000000	0.000000
2926.187864	-0.084397	0.526665	0.028212	84.385323	77.642578	113.849831	-0.823799	0.000000	-1.453576	0.000000	0.000000	0.000000	-0.127437	0.063589	-0.127814	0.000000	0.000000	2.000000	58.000000	0.000000
2926.191197	-0.084397	0.526665	0.028212	84.390694	77.488808	113.742722	-0.780158	0.000000	-1.410614	0.000000	0.000000	0.000000	-0.127437	0.063589	-0.127814	0.000000	0.000000	2.000000	58.000000	0.000000
2926.194530	-0.084789	0.526888	0.027876	84.390694	77.488808	113.742722	-0.780158	0.000000	-1.410614	0.000000	0.000000	0.000000	-0.117676	0.067019	-0.101025	0.000000	0.000000	2.000000	58.000000	0.000000
2926.197864	-0.084789	0.526888	0.027876	84.390694	77.488808	113.742722	-0.780158	0.000000	-1.410614	0.000000	0.000000	0.000000	-0.117676	0.067019	-0.101025	0.000000	0.000000	2.000000	58.000000	0.000000
2926.201197	-0.085157	0.527139	0.027539	84.413666	77.394463	113.665382	-0.780158	0.000000	-1.410614	0.000000	0.000000	0.000000	-0.110404	0.075018	-0.101077	0.000000	0.000000	2.000000	58.000000	0.000000
2926.204530	-0.085157	0.527139	0.027539	84.413666	77.394463	113.665382	-0.780158	0.000000	-1.410614	0.000000	0.000000	0.000000	-0.110404	0.075018	-0.101077	0.000000	0.000000	2.000000	58.000000	0.000000
2926.207864	-0.085157	0.527139	0.027539	84.413666	77.394463	113.665382	-0.742145	0.000000	-1.376930	0.000000	0.000000	0.000000	-0.110404	0.075018	-0.101077	0.000000	0.000000	2.000000	58.000000	0.000000
2926.211197	-0.085157	0.527139	0.027539	84.466751	77.769035	114.016060	-0.742145	0.000000	-1.376930	0.000000	0.000000	0.000000	-0.110404	0.075018	-0.101077	0.000000	0.000000	2.000000	58.000000	0.000000
2926.214530	-0.085481	0.527432	0.027224	84.466751	77.769035	114.016060	-0.742145	0.000000	-1.376930	0.000000	0.000000	0.000000	-0.097225	0.087896	-0.094342	0.000000	0.000000	2.000000	58.000000	0.000000
2926.217864	-0.085481	0.527432	0.027224	84.466751	77.769035	114.016060	-0.742145	0.000000	-1.376930	0.000000	0.000000	0.000000	-0.097225	0.087896	-0.094342	0.000000	0.000000	2.000000	58.000000	0.000000
2926.221197	-0.085801	0.527735	0.026887	84.558571	78.986511	115.150665	-0.742145	0.000000	-1.376930	0.000000	0.000000	0.000000	-0.095898	0.090940	-0.101168	0.000000	0.000000	2.000000	58.000000	0.000000
2926.224530	-0.085801	0.527735	0.026887	84.558571	78.986511	115.150665	-0.742145	0.000000	-1.376930	0.000000	0.000000	0.000000	-0.095898	0.090940	-0.101168	0.000000	0.000000	2.000000	58.000000	0.000000
2926.227864	-0.085801	0.527735	0.026887	84.558571	78.986511	115.150665	-0.709958	0.000000	-1.344346	0.000000	0.000000	0.000000	-0.095898	0.090940	-0.101168	0.000000	0.000000	2.000000	58.000000	0.000000
2926.231197	-0.085801	0.527735	0.026887	84.683411	80.810287	116.839516	-0.709958	0.000000	-1.344346	0.000000	0.000000	0.000000	-0.095898	0.090940	-0.101168	0.000000	0.000000	2.000000	58.000000	0.000000
2926.234530	-0.086100	0.528054	0.026572	84.683411	80.810287	116.839516	-0.709958	0.000000	-1.344346	0.000000	0.000000	0.000000	-0.089848	0.095759	-0.094511	0.000000	0.000000	2.000000	58.000000	0.000000
2926.237864	-0.086100	0.528054	0.026572	84.683411	80.810287	116.839516	-0.709958	0.000000	-1.344346	0.000000	0.000000	0.000000	-0.089848	0.095759	-0.094511	0.000000	0.000000	2.000000	58.000000	0.000000
2926.241197	-0.086372	0.528383	0.026238	84.823433	82.858826	118.726151	-0.709958	0.000000	-1.344346	0.000000	0.000000	0.000000	-0.081634	0.098790	-0.100113	0.000000	0.000000	2.000000	58.000000	0.000000
2926.244530	-0.086372	0.528383	0.026238	84.823433	82.858826	118.726151	-0.709958	0.000000	-1.344346	0.000000	0.000000	0.000000	-0.081634	0.098790	-0.100113	0.000000	0.000000	2.000000	58.000000	0.000000
2926.247864	-0.086372	0.528383	0.026238	84.823433	82.858826	118.726151	-0.709958	0.000000	-1.344346	0.000000	0.000000	0.000000	-0.081634	0.098790	-0.100113	0.000000	0.000000	2.000000	58.000000	0.000000
2926.251197	-0.086372	0.528383	0.026238	84.962700	84.770477	120.472534	-0.681378	0.000000	-1.311908	0.000000	0.000000	0.000000	-0.081634	0.098790	-0.100113	0.000000	0.000000	2.000000	58.000000	0.000000
2926.254530	-0.086628	0.528745	0.025945	84.962700	84.770477	120.472534	-0.681378	0.000000	-1.311908	0.000000	0.000000	0.000000	-0.076607	0.108522	-0.087892	0.000000	0.000000	2.000000	58.000000	0.000000
2926.257864	-0.086628	0.528745	0.025945	84.962700	84.770477	120.472534	-0.681378	0.000000	-1.311908	0.000000	0.000000	0.000000	-0.076607	0.108522	-0.087892	0.000000	0.000000	2.000000	58.000000	0.000000
2926.261197	-0.086867	0.529139	0.025693	85.084106	86.349541	121.907661	-0.681378	0.000000	-1.311908	0.000000	0.000000	0.000000	-0.071616	0.118304	-0.075680	0.000000	0.000000	2.000000	58.000000	0.000000
2926.264530	-0.086867	0.529139	0.025693	85.084106	86.349541	121.907661	-0.681378	0.000000	-1.311908	0.000000	0.000000	0.000000	-0.071616	0.118304	-0.075680	0.000000	0.000000	2.000000	58.000000	0.000000
2926.267864	-0.086867	0.529139	0.025693	85.084106	86.349541	121.907661	-0.681378	0.000000	-1.311908	0.000000	0.000000	0.000000	-0.071616	0.118304	-0.075680	0.000000	0.000000	2.000000	58.000000	0.000000
2926.271197	-0.086867	0.529139	0.025693	85.175293	87.480316	122.930222	-0.656674	0.000000	-1.284646	0.000000	0.000000	0.000000	-0.071616	0.118304	-0.075680	0.000000	0.000000	2.000000	58.000000	0.000000
2926.274530	-0.087065	0.529593	0.025482	85.175293	87.480316	122.930222	-0.656674	0.000000	-1.284646	0.000000	0.000000	0.000000	-0.059563	0.136103	-0.063407	0.000000	0.000000	2.000000	58.000000	0.000000
2926.277864	-0.087065	0.529593	0.025482	85.234535	88.400467	123.777847	-0.656674	0.000000	-1.284646	0.000000	0.000000	0.000000	-0.059563	0.136103	-0.063407	0.000000	0.000000	2.000000	58.000000	0.000000
2926.281197	-0.087251	0.530069	0.025333	85.234535	88.400467	123.777847	-0.656674	0.000000	-1.284646	0.000000	0.000000	0.000000	-0.055831	0.142848	-0.044515	0.000000	0.000000	2.000000	58.000000	0.000000
2926.284530	-0.087251	0.530069	0.025333	85.234535	88.400467	123.777847	-0.656674	0.000000	-1.284646	0.000000	0.000000	0.000000	-0.055831	0.142848	-0.044515	0.000000	0.000000	2.000000	58.000000	0.000000
2926.287864	-0.087251	0.530069	0.025333	85.234535	88.400467	123.777847	-0.637442	0.000000	-1.266659	0.000000	0.000000	0.000000	-0.055831	0.142848	-0.044515	0.000000	0.000000	2.000000	58.000000	0.000000
2926.291197	-0.087251	0.530069	0.025333	85.286278	89.108894	124.426498	-0.637442	0.000000	-1.266659	0.000000	0.000000	0.000000	-0.055831	0.142848	-0.044515	0.000000	0.000000	2.000000	58.000000	0.000000
2926.294530	-0.087436	0.530599	0.025176	85.286278	89.108894	124.426498	-0.637442	0.000000	-1.266659	0.000000	0.000000	0.000000	-0.055347	0.158856	-0.047040	0.000000	0.000000	2.000000	58.000000	0.000000
2926.297864	-0.087436	0.530599	0.025176	85.348946	89.880424	125.124123	-0.637442	0.000000	-1.266659	0.000000	0.000000	0.000000	-0.055347	0.158856	-0.047040	0.000000	0.000000	2.000000	58.000000	0.000000
2926.301197	-0.087623	0.531144	0.025037	85.348946	89.880424	125.124123	-0.637442	0.000000	-1.266659	0.000000	0.000000	0.000000	-0.056284	0.163749	-0.041699	0.000000	0.000000	2.000000	58.000000	0.000000
2926.304530	-0.087623	0.531144	0.025037	85.348946	89.880424	125.124123	-0.637442	0.000000	-1.266659	0.000000	0.000000	0.000000	-0.056284	0.163749	-0.041699	0.000000	0.000000	2.000000	58.000000	0.000000
2926.307864	-0.087623	0.531144	0.025037	85.348946	89.880424	125.124123	-0.618837	0.000000	-1.251870	0.000000	0.000000	0.000000	-0.056284	0.163749	-0.041699	0.000000	0.000000	2.000000	58.000000	0.000000
2926.311197	-0.087623	0.531144	0.025037	85.412262	91.015724	126.176613	-0.618837	0.000000	-1.251870	0.000000	0.000000	0.000000	-0.056284	0.163749	-0.041699	0.000000	0.000000	2.000000	58.000000	0.000000
2926.314530	-0.087813	0.531734	0.024912	85.412262	91.015724	126.176613	-0.618837	0.000000	-1.251870	0.000000	0.000000	0.000000	-0.057007	0.176706	-0.037579	0.000000	0.000000	2.000000	58.000000	0.000000
2926.317864	-0.087813	0.531734	0.024912	85.412262	91.015724	126.176613	-0.618837	0.000000	-1.251870	0.000000	0.000000	0.000000	-0.057007	0.176706	-0.037579	0.000000	0.000000	2.000000	58.000000	0.000000
2926.321197	-0.088005	0.532393	0.024796	85.475540	92.572891	127.632294	-0.618837	0.000000	-1.251870	0.000000	0.000000	0.000000	-0.057508	0.197701	-0.034716	0.000000	0.000000	2.000000	58.000000	0.000000
2926.324530	-0.088005	0.532393	0.024796	85.475540	92.572891	127.632294	-0.618837	0.000000	-1.251870	0.000000	0.000000	0.000000	-0.057508	0.197701	-0.034716	0.000000	0.000000	2.000000	58.000000	0.000000
2926.327864	-0.088005	0.532393	0.024796	85.475540	92.572891	127.632294	-0.618837	0.000000	-1.251870	0.000000	0.000000	0.000000	-0.057508	0.197701	-0.034716	0.000000	0.000000	2.000000	58.000000	0.000000
2926.331197	-0.088005	0.532393	0.024796	85.527969	94.191437	129.152847	-0.599751	0.000000	-1.239820	0.000000	0.000000	0.000000	-0.057508	0.197701	-0.034716	0.000000	0.000000	2.000000	58.000000	0.000000
2926.334530	-0.088138	0.533101	0.024747	85.527969	94.191437	129.152847	-0.599751	0.000000	-1.239820	0.000000	0.000000	0.000000	-0.039868	0.212627	-0.014707	0.000000	0.000000	2.000000	58.000000	0.000000
2926.337864	-0.088138	0.533101	0.024747	85.527969	94.191437	129.152847	-0.599751	0.000000	-1.239820	0.000000	0.000000	0.000000	-0.039868	0.212627	-0.014707	0.000000	0.000000	2.000000	58.000000	0.000000
2926.341197	-0.088188	0.533887	0.024765	85.557762	95.924606	130.790894	-0.599751	0.000000	-1.239820	0.000000	0.000000	0.000000	-0.015149	0.235637	0.005269	0.000000	0.000000	2.000000	58.000000	0.000000
2926.344530	-0.088188	0.533887	0.024765	85.557762	95.924606	130.790894	-0.599751	0.000000	-1.239820	0.000000	0.000000	0.000000	-0.015149	0.235637	0.005269	0.000000	0.000000	2.000000	58.000000	0.000000
2926.347864	-0.088188	0.533887	0.024765	85.557762	95.924606	130.790894	-0.599751	0.000000	-1.239820	0.000000	0.000000	0.000000	-0.015149	0.235637	0.005269	0.000000	0.000000	2.000000	58.000000	0.000000
2926.351197	-0.088188	0.533887	0.024765	85.577827	97.469406	132.244141	-0.590581	0.000000	-1.238247	0.000000	0.000000	0.000000	-0.015149	0.235637	0.005269	0.000000	0.000000	2.000000	58.000000	0.000000
2926.354530	-0.088161	0.534739	0.024871	85.577827	97.469406	132.244141	-0.590581	0.000000	-1.238247	0.000000	0.000000	0.000000	0.008357	0.255722	0.031879	0.000000	0.000000	2.000000	58.000000	0.000000
2926.357864	-0.088161	0.534739	0.024871	85.607956	98.955460	133.620544	-0.590581	0.000000	-1.238247	0.000000	0.000000	0.000000	0.008357	0.255722	0.031879	0.000000	0.000000	2.000000	58.000000	0.000000
2926.361197	-0.088093	0.535625	0.025021	85.607956	98.955460	133.620544	-0.590581	0.000000	-1.238247	0.000000	0.000000	0.000000	0.020176	0.265887	0.044899	0.000000	0.000000	2.000000	58.000000	0.000000
2926.364530	-0.088093	0.535625	0.025021	85.607956	98.955460	133.620544	-0.590581	0.000000	-1.238247	0.000000	0.000000	0.000000	0.020176	0.265887	0.044899	0.000000	0.000000	2.000000	58.000000	0.000000
2926.367864	-0.088093	0.535625	0.025021	85.607956	98.955460	133.620544	-0.590581	0.000000	-1.238247	0.000000	0.000000	0.000000	0.020176	0.265887	0.044899	0.000000	0.000000	2.000000	58.000000	0.000000
2926.371197	-0.088093	0.535625	0.025021	85.672607	100.562454	135.070786	-0.595337	0.000000	-1.251043	0.000000	0.000000	0.000000	0.020176	0.265887	0.044899	0.000000	0.000000	2.000000	58.000000	0.000000
2926.374530	-0.087967	0.536563	0.025236	85.672607	100.562454	135.070786	-0.595337	0.000000	-1.251043	0.000000	0.000000	0.000000	0.037895	0.281185	0.064576	0.000000	0.000000	2.000000	58.000000	0.000000
2926.377864	-0.087967	0.536563	0.025236	85.672607	100.562454	135.070786	-0.595337	0.000000	-1.251043	0.000000	0.000000	0.000000	0.037895	0.281185	0.064576	0.000000	0.000000	2.000000	58.000000	0.000000
2926.381197	-0.087824	0.537534	0.025490	85.790718	102.308983	136.603027	-0.595337	0.000000	-1.251043	0.000000	0.000000	0.000000	0.042924	0.291523	0.076179	0.000000	0.000000	2.000000	58.000000	0.000000
2926.384530	-0.087824	0.537534	0.025490	85.790718	102.308983	136.603027	-0.595337	0.000000	-1.251043	0.000000	0.000000	0.000000	0.042924	0.291523	0.076179	0.000000	0.000000	2.000000	58.000000	0.000000
2926.387864	-0.087824	0.537534	0.025490	85.790718	102.308983	136.603027	-0.595337	0.000000	-1.251043	0.000000	0.000000	0.000000	0.042924	0.291523	0.076179	0.000000	0.000000	2.000000	58.000000	0.000000
2926.391197	-0.087688	0.538514	0.025783	85.965607	104.311478	138.328674	-0.608807	0.000000	-1.274503	0.000000	0.000000	0.000000	0.040874	0.293905	0.087772	0.000000	0.000000	2.000000	58.000000	0.000000
2926.394530	-0.087688	0.538514	0.025783	85.965607	104.311478	138.328674	-0.608807	0.000000	-1.274503	0.000000	0.000000	0.000000	0.040874	0.293905	0.087772	0.000000	0.000000	2.000000	58.000000	0.000000
2926.397864	-0.087688	0.538514	0.025783	85.965607	104.311478	138.328674	-0.608807	0.000000	-1.274503	0.000000	0.000000	0.000000	0.040874	0.293905	0.087772	0.000000	0.000000	2.000000	58.000000	0.000000
2926.401197	-0.087541	0.539563	0.026150	86.188698	106.306244	140.010880	-0.615619	0.000000	-1.289131	0.000000	0.000000	0.000000	0.043992	0.314527	0.110128	0.000000	0.000000	2.000000	58.000000	0.000000
2926.404530	-0.087541	0.539563	0.026150	86.188698	106.306244	140.010880	-0.615619	0.000000	-1.289131	0.000000	0.000000	0.000000	0.043992	0.314527	0.110128	0.000000	0.000000	2.000000	58.000000	0.000000
2926.407864	-0.087541	0.539563	0.026150	86.188698	106.306244	140.010880	-0.622951	0.000000	-1.307486	0.000000	0.000000	0.000000	0.043992	0.314527	0.110128	0.000000	0.000000	2.000000	58.000000	0.000000
2926.411197	-0.087389	0.540644	0.026618	86.435143	108.133728	141.511932	-0.622951	0.000000	-1.307486	0.000000	0.000000	0.000000	0.045717	0.324291	0.140439	0.000000	0.000000	2.000000	58.000000	0.000000
2926.414530	-0.087389	0.540644	0.026618	86.435143	108.133728	141.511932	-0.622951	0.000000	-1.307486	0.000000	0.000000	0.000000	0.045717	0.324291	0.140439	0.000000	0.000000	2.000000	58.000000	0.000000
2926.417864	-0.087389	0.540644	0.026618	86.435143	108.133728	141.511932	-0.622951	0.000000	-1.307486	0.000000	0.000000	0.000000	0.045717	0.324291	0.140439	0.000000	0.000000	2.000000	58.000000	0.000000
2926.421197	-0.087164	0.541801	0.027213	86.636635	110.010529	143.095459	-0.630571	0.000000	-1.330893	0.000000	0.000000	0.000000	0.067493	0.347382	0.178412	0.000000	0.000000	2.000000	58.000000	0.000000
2926.424530	-0.087164	0.541801	0.027213	86.636635	110.010529	143.095459	-0.630571	0.000000	-1.330893	0.000000	0.000000	0.000000	0.067493	0.347382	0.178412	0.000000	0.000000	2.000000	58.000000	0.000000
2926.427864	-0.087164	0.541801	0.027213	86.636635	110.010529	143.095459	-0.630571	0.000000	-1.330893	0.000000	0.000000	0.000000	0.067493	0.347382	0.178412	0.000000	0.000000	2.000000	58.000000	0.000000
2926.431197	-0.086832	0.543013	0.027879	86.745026	112.380386	145.230057	-0.641819	0.000000	-1.360628	0.000000	0.000000	0.000000	0.099522	0.363519	0.199817	0.000000	0.000000	2.000000	58.000000	0.000000
2926.434530	-0.086832	0.543013	0.027879	86.745026	112.380386	145.230057	-0.641819	0.000000	-1.360628	0.000000	0.000000	0.000000	0.099522	0.363519	0.199817	0.000000	0.000000	2.000000	58.000000	0.000000
2926.437864	-0.086832	0.543013	0.027879	86.745026	112.380386	145.230057	-0.641819	0.000000	-1.360628	0.000000	0.000000	0.000000	0.099522	0.363519	0.199817	0.000000	0.000000	2.000000	58.000000	0.000000
2926.441197	-0.086464	0.544225	0.028612	86.724037	115.831375	148.498764	-0.658407	0.000000	-1.393931	0.000000	0.000000	0.000000	0.110510	0.363619	0.220125	0.000000	0.000000	2.000000	58.000000	0.000000
2926.444530	-0.086464	0.544225	0.028612	86.724037	115.831375	148.498764	-0.658407	0.000000	-1.393931	0.000000	0.000000	0.000000	0.110510	0.363619	0.220125	0.000000	0.000000	2.000000	58.000000	0.000000
2926.447864	-0.086464	0.544225	0.028612	86.724037	115.831375	148.498764	-0.676825	0.000000	-1.430618	0.000000	0.000000	0.000000	0.110510	0.363619	0.220125	0.000000	0.000000	2.000000	58.000000	0.000000
2926.451197	-0.086008	0.545448	0.029399	86.598206	119.847214	152.372131	-0.676825	0.000000	-1.430618	0.000000	0.000000	0.000000	0.136680	0.366761	0.236042	0.000000	0.000000	2.000000	58.000000	0.000000
2926.454530	-0.086008	0.545448	0.029399	86.598206	119.847214	152.372131	-0.676825	0.000000	-1.430618	0.000000	0.000000	0.000000	0.136680	0.366761	0.236042	0.000000	0.000000	2.000000	58.000000	0.000000
2926.457864	-0.086008	0.545448	0.029399	86.598206	119.847214	152.372131	-0.699605	0.000000	-1.469959	0.000000	0.000000	0.000000	0.136680	0.366761	0.236042	0.000000	0.000000	2.000000	58.000000	0.000000
2926.461197	-0.085555	0.546637	0.030209	86.421494	124.114746	156.492996	-0.699605	0.000000	-1.469959	0.000000	0.000000	0.000000	0.135948	0.356686	0.243073	0.000000	0.000000	2.000000	58.000000	0.000000
2926.464530	-0.085555	0.546637	0.030209	86.421494	124.114746	156.492996	-0.699605	0.000000	-1.469959	0.000000	0.000000	0.000000	0.135948	0.356686	0.243073	0.000000	0.000000	2.000000	58.000000	0.000000
2926.467864	-0.085555	0.546637	0.030209	86.421494	124.114746	156.492996	-0.722263	0.000000	-1.510471	0.000000	0.000000	0.000000	0.135948	0.356686	0.243073	0.000000	0.000000	2.000000	58.000000	0.000000
2926.471197	-0.085122	0.547730	0.031009	86.234383	128.703751	160.902130	-0.722263	0.000000	-1.510471	0.000000	0.000000	0.000000	0.129881	0.328112	0.239760	0.000000	0.000000	2.000000	58.000000	0.000000
2926.474530	-0.085122	0.547730	0.031009	86.234383	128.703751	160.902130	-0.722263	0.000000	-1.510471	0.000000	0.000000	0.000000	0.129881	0.328112	0.239760	0.000000	0.000000	2.000000	58.000000	0.000000
2926.477864	-0.085122	0.547730	0.031009	86.234383	128.703751	160.902130	-0.743910	0.000000	-1.550431	0.000000	0.000000	0.000000	0.129881	0.328112	0.239760	0.000000	0.000000	2.000000	58.000000	0.000000
2926.481197	-0.084721	0.548758	0.031726	86.033157	133.494690	165.482681	-0.743910	0.000000	-1.550431	0.000000	0.000000	0.000000	0.120307	0.308173	0.215078	0.000000	0.000000	2.000000	58.000000	0.000000
2926.484530	-0.084721	0.548758	0.031726	86.033157	133.494690	165.482681	-0.743910	0.000000	-1.550431	0.000000	0.000000	0.000000	0.120307	0.308173	0.215078	0.000000	0.000000	2.000000	58.000000	0.000000
2926.487864	-0.084721	0.548758	0.031726	86.033157	133.494690	165.482681	-0.763961	0.000000	-1.586277	0.000000	0.000000	0.000000	0.120307	0.308173	0.215078	0.000000	0.000000	2.000000	58.000000	0.000000
2926.491197	-0.084379	0.549708	0.032379	85.822754	138.102509	169.891647	-0.763961	0.000000	-1.586277	0.000000	0.000000	0.000000	0.102433	0.285119	0.196185	0.000000	0.000000	2.000000	58.000000	0.000000
2926.494530	-0.084379	0.549708	0.032379	85.822754	138.102509	169.891647	-0.763961	0.000000	-1.586277	0.000000	0.000000	0.000000	0.102433	0.285119	0.196185	0.000000	0.000000	2.000000	58.000000	0.000000
2926.497864	-0.084379	0.549708	0.032379	85.822754	138.102509	169.891647	-0.763961	0.000000	-1.586277	0.000000	0.000000	0.000000	0.102433	0.285119	0.196185	0.000000	0.000000	2.000000	58.000000	0.000000
2926.501197	-0.084070	0.550618	0.032947	85.619972	142.012878	173.600006	-0.781033	0.000000	-1.618974	0.000000	0.000000	0.000000	0.092804	0.272973	0.170383	0.000000	0.000000	2.000000	58.000000	0.000000
2926.504530	-0.084070	0.550618	0.032947	85.619972	142.012878	173.600006	-0.781033	0.000000	-1.618974	0.000000	0.000000	0.000000	0.092804	0.272973	0.170383	0.000000	0.000000	2.000000	58.000000	0.000000
2926.507864	-0.084070	0.550618	0.032947	85.619972	142.012878	173.600006	-0.781033	0.000000	-1.618974	0.000000	0.000000	0.000000	0.092804	0.272973	0.170383	0.000000	0.000000	2.000000	58.000000	0.000000
2926.511197	-0.083794	0.551460	0.033435	85.410980	144.924057	176.358810	-0.796501	0.000000	-1.647371	0.000000	0.000000	0.000000	0.082793	0.252535	0.146226	0.000000	0.000000	2.000000	58.000000	0.000000
2926.514530	-0.083794	0.551460	0.033435	85.410980	144.924057	176.358810	-0.796501	0.000000	-1.647371	0.000000	0.000000	0.000000	0.082793	0.252535	0.146226	0.000000	0.000000	2.000000	58.000000	0.000000
2926.517864	-0.083794	0.551460	0.033435	85.410980	144.924057	176.358810	-0.810299	0.000000	-1.671742	0.000000	0.000000	0.000000	0.082793	0.252535	0.146226	0.000000	0.000000	2.000000	58.000000	0.000000
2926.521197	-0.083794	0.551460	0.033435	85.215004	146.748596	178.080154	-0.810299	0.000000	-1.671742	0.000000	0.000000	0.000000	0.082793	0.252535	0.146226	0.000000	0.000000	2.000000	58.000000	0.000000
2926.524530	-0.083551	0.552260	0.033837	85.215004	146.748596	178.080154	-0.810299	0.000000	-1.671742	0.000000	0.000000	0.000000	0.072937	0.240139	0.120687	0.000000	0.000000	2.000000	58.000000	0.000000
2926.527864	-0.083551	0.552260	0.033837	85.215004	146.748596	178.080154	-0.810299	0.000000	-1.671742	0.000000	0.000000	0.000000	0.072937	0.240139	0.120687	0.000000	0.000000	2.000000	58.000000	0.000000
2926.531197	-0.083364	0.553019	0.034151	85.030159	147.655823	178.948883	-0.810299	0.000000	-1.671742	0.000000	0.000000	0.000000	0.055986	0.227592	0.094063	0.000000	0.000000	2.000000	58.000000	0.000000
2926.534530	-0.083364	0.553019	0.034151	85.030159	147.655823	178.948883	-0.810299	0.000000	-1.671742	0.000000	0.000000	0.000000	0.055986	0.227592	0.094063	0.000000	0.000000	2.000000	58.000000	0.000000
2926.537864	-0.083364	0.553019	0.034151	85.030159	147.655823	178.948883	-0.831787	0.000000	-1.707534	0.000000	0.000000	0.000000	0.055986	0.227592	0.094063	0.000000	0.000000	2.000000	58.000000	0.000000
2926.541197	-0.083364	0.553019	0.034151	84.872757	148.315247	179.583542	-0.831787	0.000000	-1.707534	0.000000	0.000000	0.000000	0.055986	0.227592	0.094063	0.000000	0.000000	2.000000	58.000000	0.000000
2926.544530	-0.083256	0.553691	0.034360	84.872757	148.315247	179.583542	-0.831787	0.000000	-1.707534	0.000000	0.000000	0.000000	0.032576	0.201523	0.062660	0.000000	0.000000	2.000000	58.000000	0.000000
2926.547864	-0.083256	0.553691	0.034360	84.872757	148.315247	179.583542	-0.831787	0.000000	-1.707534	0.000000	0.000000	0.000000	0.032576	0.201523	0.062660	0.000000	0.000000	2.000000	58.000000	0.000000
2926.551197	-0.083192	0.554291	0.034553	84.743126	148.820770	-179.926773	-0.831787	0.000000	-1.707534	0.000000	0.000000	0.000000	0.019009	0.180066	0.057890	0.000000	0.000000	2.000000	58.000000	0.000000
2926.554530	-0.083192	0.554291	0.034553	84.743126	148.820770	-179.926773	-0.831787	0.000000	-1.707534	0.000000	0.000000	0.000000	0.019009	0.180066	0.057890	0.000000	0.000000	2.000000	58.000000	0.000000
2926.557864	-0.083192	0.554291	0.034553	84.743126	148.820770	-179.926773	-0.831787	0.000000	-1.707534	0.000000	0.000000	0.000000	0.019009	0.180066	0.057890	0.000000	0.000000	2.000000	58.000000	0.000000
2926.561197	-0.083192	0.554784	0.034691	84.625610	149.233673	-179.519180	-0.840384	0.000000	-1.727626	0.000000	0.000000	0.000000	0.000178	0.148023	0.041542	0.000000	0.000000	2.000000	58.000000	0.000000
2926.564530	-0.083192	0.554784	0.034691	84.625610	149.233673	-179.519180	-0.840384	0.000000	-1.727626	0.000000	0.000000	0.000000	0.000178	0.148023	0.041542	0.000000	0.000000	2.000000	58.000000	0.000000
2926.567864	-0.083192	0.554784	0.034691	84.625610	149.233673	-179.519180	-0.840384	0.000000	-1.727626	0.000000	0.000000	0.000000	0.000178	0.148023	0.041542	0.000000	0.000000	2.000000	58.000000	0.000000
2926.571197	-0.083192	0.554784	0.034691	84.536858	149.543777	-179.212494	-0.840414	0.000000	-1.734550	0.000000	0.000000	0.000000	0.000178	0.148023	0.041542	0.000000	0.000000	2.000000	58.000000	0.000000
2926.574530	-0.083213	0.555206	0.034818	84.536858	149.543777	-179.212494	-0.840414	0.000000	-1.734550	0.000000	0.000000	0.000000	-0.006449	0.126453	0.038137	0.000000	0.000000	2.000000	58.000000	0.000000
2926.577864	-0.083213	0.555206	0.034818	84.536858	149.543777	-179.212494	-0.840414	0.000000	-1.734550	0.000000	0.000000	0.000000	-0.006449	0.126453	0.038137	0.000000	0.000000	2.000000	58.000000	0.000000
2926.581197	-0.083258	0.555528	0.034939	84.469299	149.749268	-179.005447	-0.840414	0.000000	-1.734550	0.000000	0.000000	0.000000	-0.013362	0.096712	0.036377	0.000000	0.000000	2.000000	58.000000	0.000000
2926.584530	-0.083258	0.555528	0.034939	84.469299	149.749268	-179.005447	-0.840414	0.000000	-1.734550	0.000000	0.000000	0.000000	-0.013362	0.096712	0.036377	0.000000	0.000000	2.000000	58.000000	0.000000
2926.587864	-0.083258	0.555528	0.034939	84.469299	149.749268	-179.005447	-0.837112	0.000000	-1.746969	0.000000	0.000000	0.000000	-0.013362	0.096712	0.036377	0.000000	0.000000	2.000000	58.000000	0.000000
2926.591197	-0.083258	0.555528	0.034939	84.418190	149.912949	-178.841324	-0.837112	0.000000	-1.746969	0.000000	0.000000	0.000000	-0.013362	0.096712	0.036377	0.000000	0.000000	2.000000	58.000000	0.000000
2926.594530	-0.083303	0.555823	0.035066	84.418190	149.912949	-178.841324	-0.837112	0.000000	-1.746969	0.000000	0.000000	0.000000	-0.013624	0.088560	0.037900	0.000000	0.000000	2.000000	58.000000	0.000000
2926.597864	-0.083303	0.555823	0.035066	84.418190	149.912949	-178.841324	-0.837112	0.000000	-1.746969	0.000000	0.000000	0.000000	-0.013624	0.088560	0.037900	0.000000	0.000000	2.000000	58.000000	0.000000
2926.601197	-0.083303	0.555823	0.035066	84.391953	149.992661	-178.763260	-0.837112	0.000000	-1.746969	0.000000	0.000000	0.000000	-0.013624	0.088560	0.037900	0.000000	0.000000	2.000000	58.000000	0.000000
2926.604530	-0.083303	0.555823	0.035066	84.391953	149.992661	-178.763260	-0.837112	0.000000	-1.746969	0.000000	0.000000	0.000000	-0.013624	0.088560	0.037900	0.000000	0.000000	2.000000	58.000000	0.000000
2926.607864	-0.083331	0.556055	0.035229	84.391953	149.992661	-178.763260	-0.834842	0.000000	-1.753286	0.000000	0.000000	0.000000	-0.008300	0.069354	0.049043	0.000000	0.000000	2.000000	58.000000	0.000000
2926.611197	-0.083331	0.556055	0.035229	84.400101	149.956650	-178.803009	-0.834842	0.000000	-1.753286	0.000000	0.000000	0.000000	-0.008300	0.069354	0.049043	0.000000	0.000000	2.000000	58.000000	0.000000
2926.614530	-0.083331	0.556055	0.035229	84.400101	149.956650	-178.803009	-0.834842	0.000000	-1.753286	0.000000	0.000000	0.000000	-0.008300	0.069354	0.049043	0.000000	0.000000	2.000000	58.000000	0.000000
2926.617864	-0.083331	0.556055	0.035229	84.400101	149.956650	-178.803009	-0.834842	0.000000	-1.753286	0.000000	0.000000	0.000000	-0.008300	0.069354	0.049043	0.000000	0.000000	2.000000	58.000000	0.000000
2926.621197	-0.083390	0.556408	0.035577	84.431625	149.834137	-178.923309	-0.833458	0.000000	-1.761459	0.000000	0.000000	0.000000	-0.017663	0.106065	0.104373	0.000000	0.000000	2.000000	58.000000	0.000000
2926.624530	-0.083390	0.556408	0.035577	84.431625	149.834137	-178.923309	-0.833458	0.000000	-1.761459	0.000000	0.000000	0.000000	-0.017663	0.106065	0.104373	0.000000	0.000000	2.000000	58.000000	0.000000
2926.627864	-0.083390	0.556408	0.035577	84.431625	149.834137	-178.923309	-0.830515	0.000000	-1.778855	0.000000	0.000000	0.000000	-0.017663	0.106065	0.104373	0.000000	0.000000	2.000000	58.000000	0.000000
2926.631197	-0.083390	0.556408	0.035577	84.452141	149.752167	-179.002899	-0.830515	0.000000	-1.778855	0.000000	0.000000	0.000000	-0.017663	0.106065	0.104373	0.000000	0.000000	2.000000	58.000000	0.000000
2926.634530	-0.083468	0.556531	0.035754	84.452141	149.752167	-179.002899	-0.830515	0.000000	-1.778855	0.000000	0.000000	0.000000	-0.023409	0.036705	0.052979	0.000000	0.000000	2.000000	58.000000	0.000000
2926.637864	-0.083468	0.556531	0.035754	84.452141	149.752167	-179.002899	-0.830515	0.000000	-1.778855	0.000000	0.000000	0.000000	-0.023409	0.036705	0.052979	0.000000	0.000000	2.000000	58.000000	0.000000
2926.641197	-0.083468	0.556531	0.035754	84.469154	149.655411	-179.087540	-0.830515	0.000000	-1.778855	0.000000	0.000000	0.000000	-0.023409	0.036705	0.052979	0.000000	0.000000	2.000000	58.000000	0.000000
2926.644530	-0.083468	0.556531	0.035754	84.469154	149.655411	-179.087540	-0.830515	0.000000	-1.778855	0.000000	0.000000	0.000000	-0.023409	0.036705	0.052979	0.000000	0.000000	2.000000	58.000000	0.000000
2926.647864	-0.083564	0.556590	0.035897	84.469154	149.655411	-179.087540	-0.826613	0.000000	-1.787685	0.000000	0.000000	0.000000	-0.028942	0.017884	0.042951	0.000000	0.000000	2.000000	58.000000	0.000000
2926.651197	-0.083564	0.556590	0.035897	84.477318	149.587219	-179.138016	-0.826613	0.000000	-1.787685	0.000000	0.000000	0.000000	-0.028942	0.017884	0.042951	0.000000	0.000000	2.000000	58.000000	0.000000
2926.654530	-0.083564	0.556590	0.035897	84.477318	149.587219	-179.138016	-0.826613	0.000000	-1.787685	0.000000	0.000000	0.000000	-0.028942	0.017884	0.042951	0.000000	0.000000	2.000000	58.000000	0.000000
2926.657864	-0.083564	0.556590	0.035897	84.477318	149.587219	-179.138016	-0.826613	0.000000	-1.787685	0.000000	0.000000	0.000000	-0.028942	0.017884	0.042951	0.000000	0.000000	2.000000	58.000000	0.000000
2926.661197	-0.083915	0.556574	0.036119	84.475006	149.401901	-179.293045	-0.821790	0.000000	-1.794843	0.000000	0.000000	0.000000	-0.105266	-0.004740	0.066693	0.000000	0.000000	2.000000	58.000000	0.000000
2926.664530	-0.083915	0.556574	0.036119	84.475006	149.401901	-179.293045	-0.821790	0.000000	-1.794843	0.000000	0.000000	0.000000	-0.105266	-0.004740	0.066693	0.000000	0.000000	2.000000	58.000000	0.000000
2926.667864	-0.083915	0.556574	0.036119	84.475006	149.401901	-179.293045	-0.804245	0.000000	-1.805959	0.000000	0.000000	0.000000	-0.105266	-0.004740	0.066693	0.000000	0.000000	2.000000	58.000000	0.000000
2926.671197	-0.083915	0.556574	0.036119	84.467316	149.155823	-179.499802	-0.804245	0.000000	-1.805959	0.000000	0.000000	0.000000	-0.105266	-0.004740	0.066693	0.000000	0.000000	2.000000	58.000000	0.000000
2926.674530	-0.084067	0.556545	0.036163	84.467316	149.155823	-179.499802	-0.804245	0.000000	-1.805959	0.000000	0.000000	0.000000	-0.045635	-0.008680	0.013270	0.000000	0.000000	2.000000	58.000000	0.000000
2926.677864	-0.084067	0.556545	0.036163	84.467316	149.155823	-179.499802	-0.804245	0.000000	-1.805959	0.000000	0.000000	0.000000	-0.045635	-0.008680	0.013270	0.000000	0.000000	2.000000	58.000000	0.000000
2926.681197	-0.084209	0.556518	0.036145	84.457726	148.860901	-179.753433	-0.804245	0.000000	-1.805959	0.000000	0.000000	0.000000	-0.042427	-0.008211	-0.005584	0.000000	0.000000	2.000000	58.000000	0.000000
2926.684530	-0.084209	0.556518	0.036145	84.457726	148.860901	-179.753433	-0.804245	0.000000	-1.805959	0.000000	0.000000	0.000000	-0.042427	-0.008211	-0.005584	0.000000	0.000000	2.000000	58.000000	0.000000
2926.687864	-0.084209	0.556518	0.036145	84.457726	148.860901	-179.753433	-0.789568	0.000000	-1.807240	0.000000	0.000000	0.000000	-0.042427	-0.008211	-0.005584	0.000000	0.000000	2.000000	58.000000	0.000000
2926.691197	-0.084209	0.556518	0.036145	84.441093	148.556198	179.986313	-0.789568	0.000000	-1.807240	0.000000	0.000000	0.000000	-0.042427	-0.008211	-0.005584	0.000000	0.000000	2.000000	58.000000	0.000000
2926.694530	-0.084346	0.556500	0.036103	84.441093	148.556198	179.986313	-0.789568	0.000000	-1.807240	0.000000	0.000000	0.000000	-0.041264	-0.005313	-0.012411	0.000000	0.000000	2.000000	58.000000	0.000000
2926.697864	-0.084346	0.556500	0.036103	84.441093	148.556198	179.986313	-0.789568	0.000000	-1.807240	0.000000	0.000000	0.000000	-0.041264	-0.005313	-0.012411	0.000000	0.000000	2.000000	58.000000	0.000000
2926.701197	-0.084346	0.556500	0.036103	84.424271	148.258499	179.727692	-0.789568	0.000000	-1.807240	0.000000	0.000000	0.000000	-0.041264	-0.005313	-0.012411	0.000000	0.000000	2.000000	58.000000	0.000000
2926.704530	-0.084346	0.556500	0.036103	84.424271	148.258499	179.727692	-0.789568	0.000000	-1.807240	0.000000	0.000000	0.000000	-0.041264	-0.005313	-0.012411	0.000000	0.000000	2.000000	58.000000	0.000000
2926.707864	-0.084453	0.556475	0.036026	84.424271	148.258499	179.727692	-0.782691	0.000000	-1.805171	0.000000	0.000000	0.000000	-0.032172	-0.007730	-0.023244	0.000000	0.000000	2.000000	58.000000	0.000000
2926.711197	-0.084453	0.556475	0.036026	84.407280	147.962433	179.470749	-0.782691	0.000000	-1.805171	0.000000	0.000000	0.000000	-0.032172	-0.007730	-0.023244	0.000000	0.000000	2.000000	58.000000	0.000000
2926.714530	-0.084453	0.556475	0.036026	84.407280	147.962433	179.470749	-0.782691	0.000000	-1.805171	0.000000	0.000000	0.000000	-0.032172	-0.007730	-0.023244	0.000000	0.000000	2.000000	58.000000	0.000000
2926.717864	-0.084453	0.556475	0.036026	84.407280	147.962433	179.470749	-0.782691	0.000000	-1.805171	0.000000	0.000000	0.000000	-0.032172	-0.007730	-0.023244	0.000000	0.000000	2.000000	58.000000	0.000000
2926.721197	-0.084590	0.556442	0.035838	84.391541	147.702301	179.246536	-0.777329	0.000000	-1.801297	0.000000	0.000000	0.000000	-0.040916	-0.009691	-0.056527	0.000000	0.000000	2.000000	58.000000	0.000000
2926.724530	-0.084590	0.556442	0.035838	84.391541	147.702301	179.246536	-0.777329	0.000000	-1.801297	0.000000	0.000000	0.000000	-0.040916	-0.009691	-0.056527	0.000000	0.000000	2.000000	58.000000	0.000000
2926.727864	-0.084590	0.556442	0.035838	84.391541	147.702301	179.246536	-0.777329	0.000000	-1.801297	0.000000	0.000000	0.000000	-0.040916	-0.009691	-0.056527	0.000000	0.000000	2.000000	58.000000	0.000000
2926.731197	-0.084590	0.556442	0.035838	84.379387	147.548187	179.116318	-0.770510	0.000000	-1.791876	0.000000	0.000000	0.000000	-0.040916	-0.009691	-0.056527	0.000000	0.000000	2.000000	58.000000	0.000000
2926.734530	-0.084646	0.556426	0.035745	84.379387	147.548187	179.116318	-0.770510	0.000000	-1.791876	0.000000	0.000000	0.000000	-0.016934	-0.004834	-0.027666	0.000000	0.000000	2.000000	58.000000	0.000000
2926.737864	-0.084646	0.556426	0.035745	84.379387	147.548187	179.116318	-0.770510	0.000000	-1.791876	0.000000	0.000000	0.000000	-0.016934	-0.004834	-0.027666	0.000000	0.000000	2.000000	58.000000	0.000000
2926.741197	-0.084646	0.556426	0.035745	84.376534	147.552292	179.128647	-0.770510	0.000000	-1.791876	0.000000	0.000000	0.000000	-0.016934	-0.004834	-0.027666	0.000000	0.000000	2.000000	58.000000	0.000000
2926.744530	-0.084646	0.556426	0.035745	84.376534	147.552292	179.128647	-0.770510	0.000000	-1.791876	0.000000	0.000000	0.000000	-0.016934	-0.004834	-0.027666	0.000000	0.000000	2.000000	58.000000	0.000000
2926.747864	-0.084706	0.556428	0.035670	84.376534	147.552292	179.128647	-0.767688	0.000000	-1.787265	0.000000	0.000000	0.000000	-0.017823	0.000452	-0.022459	0.000000	0.000000	2.000000	58.000000	0.000000
2926.751197	-0.084706	0.556428	0.035670	84.373604	147.556412	179.140976	-0.767688	0.000000	-1.787265	0.000000	0.000000	0.000000	-0.017823	0.000452	-0.022459	0.000000	0.000000	2.000000	58.000000	0.000000
2926.754530	-0.084706	0.556428	0.035670	84.373604	147.556412	179.140976	-0.767688	0.000000	-1.787265	0.000000	0.000000	0.000000	-0.017823	0.000452	-0.022459	0.000000	0.000000	2.000000	58.000000	0.000000
2926.757864	-0.084706	0.556428	0.035670	84.373604	147.556412	179.140976	-0.767688	0.000000	-1.787265	0.000000	0.000000	0.000000	-0.017823	0.000452	-0.022459	0.000000	0.000000	2.000000	58.000000	0.000000
2926.761197	-0.084851	0.556449	0.035534	84.373634	147.548233	179.140976	-0.764717	0.000000	-1.783522	0.000000	0.000000	0.000000	-0.043538	0.006249	-0.040922	0.000000	0.000000	2.000000	58.000000	0.000000
2926.764530	-0.084851	0.556449	0.035534	84.373634	147.548233	179.140976	-0.764717	0.000000	-1.783522	0.000000	0.000000	0.000000	-0.043538	0.006249	-0.040922	0.000000	0.000000	2.000000	58.000000	0.000000
2926.767864	-0.084851	0.556449	0.035534	84.373634	147.548233	179.140976	-0.757461	0.000000	-1.776702	0.000000	0.000000	0.000000	-0.043538	0.006249	-0.040922	0.000000	0.000000	2.000000	58.000000	0.000000
2926.771197	-0.084851	0.556449	0.035534	84.376534	147.522385	179.128647	-0.757461	0.000000	-1.776702	0.000000	0.000000	0.000000	-0.043538	0.006249	-0.040922	0.000000	0.000000	2.000000	58.000000	0.000000
2926.774530	-0.084936	0.556495	0.035467	84.376534	147.522385	179.128647	-0.757461	0.000000	-1.776702	0.000000	0.000000	0.000000	-0.025444	0.013979	-0.020070	0.000000	0.000000	2.000000	58.000000	0.000000
2926.777864	-0.084936	0.556495	0.035467	84.376534	147.522385	179.128647	-0.757461	0.000000	-1.776702	0.000000	0.000000	0.000000	-0.025444	0.013979	-0.020070	0.000000	0.000000	2.000000	58.000000	0.000000
2926.781197	-0.085070	0.556559	0.035410	84.382317	147.484207	179.103973	-0.757461	0.000000	-1.776702	0.000000	0.000000	0.000000	-0.040364	0.019259	-0.017288	0.000000	0.000000	2.000000	58.000000	0.000000
2926.784530	-0.085070	0.556559	0.035410	84.382317	147.484207	179.103973	-0.757461	0.000000	-1.776702	0.000000	0.000000	0.000000	-0.040364	0.019259	-0.017288	0.000000	0.000000	2.000000	58.000000	0.000000
2926.787864	-0.085070	0.556559	0.035410	84.382317	147.484207	179.103973	-0.757461	0.000000	-1.776702	0.000000	0.000000	0.000000	-0.040364	0.019259	-0.017288	0.000000	0.000000	2.000000	58.000000	0.000000
2926.791197	-0.085070	0.556559	0.035410	84.390976	147.431000	179.066895	-0.746494	0.000000	-1.770476	0.000000	0.000000	0.000000	-0.040364	0.019259	-0.017288	0.000000	0.000000	2.000000	58.000000	0.000000
2926.794530	-0.085180	0.556651	0.035351	84.390976	147.431000	179.066895	-0.746494	0.000000	-1.770476	0.000000	0.000000	0.000000	-0.033065	0.027466	-0.017692	0.000000	0.000000	2.000000	58.000000	0.000000
2926.797864	-0.085180	0.556651	0.035351	84.390976	147.431000	179.066895	-0.746494	0.000000	-1.770476	0.000000	0.000000	0.000000	-0.033065	0.027466	-0.017692	0.000000	0.000000	2.000000	58.000000	0.000000
2926.801197	-0.085180	0.556651	0.035351	84.402557	147.367981	179.017212	-0.746494	0.000000	-1.770476	0.000000	0.000000	0.000000	-0.033065	0.027466	-0.017692	0.000000	0.000000	2.000000	58.000000	0.000000
2926.804530	-0.085180	0.556651	0.035351	84.402557	147.367981	179.017212	-0.746494	0.000000	-1.770476	0.000000	0.000000	0.000000	-0.033065	0.027466	-0.017692	0.000000	0.000000	2.000000	58.000000	0.000000
2926.807864	-0.085321	0.556750	0.035328	84.402557	147.367981	179.017212	-0.740983	0.000000	-1.767527	0.000000	0.000000	0.000000	-0.042151	0.029883	-0.006896	0.000000	0.000000	2.000000	58.000000	0.000000
2926.811197	-0.085321	0.556750	0.035328	84.411140	147.314423	178.979843	-0.740983	0.000000	-1.767527	0.000000	0.000000	0.000000	-0.042151	0.029883	-0.006896	0.000000	0.000000	2.000000	58.000000	0.000000
2926.814530	-0.085321	0.556750	0.035328	84.411140	147.314423	178.979843	-0.740983	0.000000	-1.767527	0.000000	0.000000	0.000000	-0.042151	0.029883	-0.006896	0.000000	0.000000	2.000000	58.000000	0.000000
2926.817864	-0.085321	0.556750	0.035328	84.411140	147.314423	178.979843	-0.733958	0.000000	-1.766377	0.000000	0.000000	0.000000	-0.042151	0.029883	-0.006896	0.000000	0.000000	2.000000	58.000000	0.000000
2926.821197	-0.085557	0.556995	0.035302	84.428490	147.226074	178.904724	-0.733958	0.000000	-1.766377	0.000000	0.000000	0.000000	-0.070894	0.073301	-0.007814	0.000000	0.000000	2.000000	58.000000	0.000000
2926.824530	-0.085557	0.556995	0.035302	84.428490	147.226074	178.904724	-0.733958	0.000000	-1.766377	0.000000	0.000000	0.000000	-0.070894	0.073301	-0.007814	0.000000	0.000000	2.000000	58.000000	0.000000
2926.827864	-0.085557	0.556995	0.035302	84.428490	147.226074	178.904724	-0.722142	0.000000	-1.765075	0.000000	0.000000	0.000000	-0.070894	0.073301	-0.007814	0.000000	0.000000	2.000000	58.000000	0.000000
2926.831197	-0.085557	0.556995	0.035302	84.448006	147.110260	178.800903	-0.722142	0.000000	-1.765075	0.000000	0.000000	0.000000	-0.070894	0.073301	-0.007814	0.000000	0.000000	2.000000	58.000000	0.000000
2926.834530	-0.085687	0.557138	0.035357	84.448006	147.110260	178.800903	-0.722142	0.000000	-1.765075	0.000000	0.000000	0.000000	-0.039033	0.042961	0.016697	0.000000	0.000000	2.000000	58.000000	0.000000
2926.837864	-0.085687	0.557138	0.035357	84.448006	147.110260	178.800903	-0.722142	0.000000	-1.765075	0.000000	0.000000	0.000000	-0.039033	0.042961	0.016697	0.000000	0.000000	2.000000	58.000000	0.000000
2926.841197	-0.085797	0.557299	0.035434	84.471031	146.995483	178.699249	-0.722142	0.000000	-1.765075	0.000000	0.000000	0.000000	-0.032929	0.048277	0.023093	0.000000	0.000000	2.000000	58.000000	0.000000
2926.844530	-0.085797	0.557299	0.035434	84.471031	146.995483	178.699249	-0.722142	0.000000	-1.765075	0.000000	0.000000	0.000000	-0.032929	0.048277	0.023093	0.000000	0.000000	2.000000	58.000000	0.000000
2926.847864	-0.085797	0.557299	0.035434	84.471031	146.995483	178.699249	-0.722142	0.000000	-1.765075	0.000000	0.000000	0.000000	-0.032929	0.048277	0.023093	0.000000	0.000000	2.000000	58.000000	0.000000
2926.851197	-0.085797	0.557299	0.035434	84.496902	146.869705	178.583878	-0.710148	0.000000	-1.771707	0.000000	0.000000	0.000000	-0.032929	0.048277	0.023093	0.000000	0.000000	2.000000	58.000000	0.000000
2926.854530	-0.085910	0.557478	0.035528	84.496902	146.869705	178.583878	-0.710148	0.000000	-1.771707	0.000000	0.000000	0.000000	-0.033843	0.053647	0.028266	0.000000	0.000000	2.000000	58.000000	0.000000
2926.857864	-0.085910	0.557478	0.035528	84.496902	146.869705	178.583878	-0.710148	0.000000	-1.771707	0.000000	0.000000	0.000000	-0.033843	0.053647	0.028266	0.000000	0.000000	2.000000	58.000000	0.000000
2926.861197	-0.085910	0.557478	0.035528	84.520668	146.754578	178.476257	-0.710148	0.000000	-1.771707	0.000000	0.000000	0.000000	-0.033843	0.053647	0.028266	0.000000	0.000000	2.000000	58.000000	0.000000
2926.864530	-0.085910	0.557478	0.035528	84.520668	146.754578	178.476257	-0.710148	0.000000	-1.771707	0.000000	0.000000	0.000000	-0.033843	0.053647	0.028266	0.000000	0.000000	2.000000	58.000000	0.000000
2926.867864	-0.086122	0.557861	0.035778	84.552231	146.600586	178.332520	-0.704508	0.000000	-1.776418	0.000000	0.000000	0.000000	-0.063693	0.115103	0.074864	0.000000	0.000000	2.000000	58.000000	0.000000
2926.871197	-0.086122	0.557861	0.035778	84.552231	146.600586	178.332520	-0.704508	0.000000	-1.776418	0.000000	0.000000	0.000000	-0.063693	0.115103	0.074864	0.000000	0.000000	2.000000	58.000000	0.000000
2926.874530	-0.086122	0.557861	0.035778	84.552231	146.600586	178.332520	-0.704508	0.000000	-1.776418	0.000000	0.000000	0.000000	-0.063693	0.115103	0.074864	0.000000	0.000000	2.000000	58.000000	0.000000
2926.877864	-0.086122	0.557861	0.035778	84.552231	146.600586	178.332520	-0.704508	0.000000	-1.776418	0.000000	0.000000	0.000000	-0.063693	0.115103	0.074864	0.000000	0.000000	2.000000	58.000000	0.000000
2926.881197	-0.086238	0.558058	0.035889	84.578773	146.470001	178.209457	-0.693892	0.000000	-1.788895	0.000000	0.000000	0.000000	-0.034771	0.059034	0.033356	0.000000	0.000000	2.000000	58.000000	0.000000
2926.884530	-0.086238	0.558058	0.035889	84.578773	146.470001	178.209457	-0.693892	0.000000	-1.788895	0.000000	0.000000	0.000000	-0.034771	0.059034	0.033356	0.000000	0.000000	2.000000	58.000000	0.000000
2926.887864	-0.086238	0.558058	0.035889	84.578773	146.470001	178.209457	-0.693892	0.000000	-1.788895	0.000000	0.000000	0.000000	-0.034771	0.059034	0.033356	0.000000	0.000000	2.000000	58.000000	0.000000
2926.891197	-0.086367	0.558299	0.036075	84.611038	146.308731	178.058319	-0.688097	0.000000	-1.794454	0.000000	0.000000	0.000000	-0.038700	0.072188	0.055690	0.000000	0.000000	2.000000	58.000000	0.000000
2926.894530	-0.086367	0.558299	0.036075	84.611038	146.308731	178.058319	-0.688097	0.000000	-1.794454	0.000000	0.000000	0.000000	-0.038700	0.072188	0.055690	0.000000	0.000000	2.000000	58.000000	0.000000
2926.897864	-0.086367	0.558299	0.036075	84.611038	146.308731	178.058319	-0.681647	0.000000	-1.803736	0.000000	0.000000	0.000000	-0.038700	0.072188	0.055690	0.000000	0.000000	2.000000	58.000000	0.000000
2926.901197	-0.086367	0.558299	0.036075	84.642509	146.143158	177.902283	-0.681647	0.000000	-1.803736	0.000000	0.000000	0.000000	-0.038700	0.072188	0.055690	0.000000	0.000000	2.000000	58.000000	0.000000
2926.904530	-0.086478	0.558603	0.036293	84.642509	146.143158	177.902283	-0.681647	0.000000	-1.803736	0.000000	0.000000	0.000000	-0.033216	0.091132	0.065587	0.000000	0.000000	2.000000	58.000000	0.000000
2926.907864	-0.086478	0.558603	0.036293	84.642509	146.143158	177.902283	-0.681647	0.000000	-1.803736	0.000000	0.000000	0.000000	-0.033216	0.091132	0.065587	0.000000	0.000000	2.000000	58.000000	0.000000
2926.911197	-0.086478	0.558603	0.036293	84.639587	146.134323	177.897278	-0.681647	0.000000	-1.803736	0.000000	0.000000	0.000000	-0.033216	0.091132	0.065587	0.000000	0.000000	2.000000	58.000000	0.000000
2926.914530	-0.086478	0.558603	0.036293	84.639587	146.134323	177.897278	-0.681647	0.000000	-1.803736	0.000000	0.000000	0.000000	-0.033216	0.091132	0.065587	0.000000	0.000000	2.000000	58.000000	0.000000
2926.917864	-0.086585	0.558889	0.036494	84.583801	146.326492	178.093216	-0.676111	0.000000	-1.814667	0.000000	0.000000	0.000000	-0.032310	0.085848	0.060332	0.000000	0.000000	2.000000	58.000000	0.000000
2926.921197	-0.086675	0.559238	0.036728	84.583801	146.326492	178.093216	-0.676111	0.000000	-1.814667	0.000000	0.000000	0.000000	-0.026812	0.104828	0.070188	0.000000	0.000000	2.000000	58.000000	0.000000
2926.924530	-0.086675	0.559238	0.036728	84.583801	146.326492	178.093216	-0.676111	0.000000	-1.814667	0.000000	0.000000	0.000000	-0.026812	0.104828	0.070188	0.000000	0.000000	2.000000	58.000000	0.000000
2926.927864	-0.086675	0.559238	0.036728	84.583801	146.326492	178.093216	-0.676111	0.000000	-1.814667	0.000000	0.000000	0.000000	-0.026812	0.104828	0.070188	0.000000	0.000000	2.000000	58.000000	0.000000
2926.931197	-0.086675	0.559238	0.036728	84.486832	146.707626	178.473221	-0.666257	0.000000	-1.836421	0.000000	0.000000	0.000000	-0.026812	0.104828	0.070188	0.000000	0.000000	2.000000	58.000000	0.000000
2926.934530	-0.086716	0.559615	0.036965	84.486832	146.707626	178.473221	-0.666257	0.000000	-1.836421	0.000000	0.000000	0.000000	-0.012441	0.113148	0.070909	0.000000	0.000000	2.000000	58.000000	0.000000
2926.937864	-0.086716	0.559615	0.036965	84.486832	146.707626	178.473221	-0.666257	0.000000	-1.836421	0.000000	0.000000	0.000000	-0.012441	0.113148	0.070909	0.000000	0.000000	2.000000	58.000000	0.000000
2926.941197	-0.086716	0.559615	0.036965	84.359589	147.173431	178.938705	-0.666257	0.000000	-1.836421	0.000000	0.000000	0.000000	-0.012441	0.113148	0.070909	0.000000	0.000000	2.000000	58.000000	0.000000
2926.944530	-0.086716	0.559615	0.036965	84.359589	147.173431	178.938705	-0.666257	0.000000	-1.836421	0.000000	0.000000	0.000000	-0.012441	0.113148	0.070909	0.000000	0.000000	2.000000	58.000000	0.000000
2926.947864	-0.086785	0.559983	0.037219	84.359589	147.173431	178.938705	-0.666257	0.000000	-1.836421	0.000000	0.000000	0.000000	-0.020663	0.110370	0.076384	0.000000	0.000000	2.000000	58.000000	0.000000
2926.951197	-0.086812	0.560415	0.037511	84.234688	147.629684	179.387360	-0.664184	0.000000	-1.848239	0.000000	0.000000	0.000000	-0.008076	0.129425	0.087391	0.000000	0.000000	2.000000	58.000000	0.000000
2926.954530	-0.086812	0.560415	0.037511	84.234688	147.629684	179.387360	-0.664184	0.000000	-1.848239	0.000000	0.000000	0.000000	-0.008076	0.129425	0.087391	0.000000	0.000000	2.000000	58.000000	0.000000
2926.957864	-0.086812	0.560415	0.037511	84.234688	147.629684	179.387360	-0.659394	0.000000	-1.875534	0.000000	0.000000	0.000000	-0.008076	0.129425	0.087391	0.000000	0.000000	2.000000	58.000000	0.000000
2926.961197	-0.086812	0.560415	0.037511	84.110207	148.066025	179.813248	-0.659394	0.000000	-1.875534	0.000000	0.000000	0.000000	-0.008076	0.129425	0.087391	0.000000	0.000000	2.000000	58.000000	0.000000
2926.964530	-0.086825	0.560873	0.037863	84.110207	148.066025	179.813248	-0.659394	0.000000	-1.875534	0.000000	0.000000	0.000000	-0.003997	0.137439	0.105598	0.000000	0.000000	2.000000	58.000000	0.000000
2926.967864	-0.086825	0.560873	0.037863	84.110207	148.066025	179.813248	-0.659394	0.000000	-1.875534	0.000000	0.000000	0.000000	-0.003997	0.137439	0.105598	0.000000	0.000000	2.000000	58.000000	0.000000
2926.971197	-0.086837	0.561386	0.038203	84.000702	148.429352	-179.833893	-0.659394	0.000000	-1.875534	0.000000	0.000000	0.000000	-0.003358	0.154086	0.102069	0.000000	0.000000	2.000000	58.000000	0.000000
2926.974530	-0.086837	0.561386	0.038203	84.000702	148.429352	-179.833893	-0.659394	0.000000	-1.875534	0.000000	0.000000	0.000000	-0.003358	0.154086	0.102069	0.000000	0.000000	2.000000	58.000000	0.000000
2926.977864	-0.086837	0.561386	0.038203	84.000702	148.429352	-179.833893	-0.659394	0.000000	-1.875534	0.000000	0.000000	0.000000	-0.003358	0.154086	0.102069	0.000000	0.000000	2.000000	58.000000	0.000000
2926.981197	-0.086837	0.561386	0.038203	83.897545	148.755630	-179.515289	-0.658168	0.000000	-1.910146	0.000000	0.000000	0.000000	-0.003358	0.154086	0.102069	0.000000	0.000000	2.000000	58.000000	0.000000
2926.984530	-0.086871	0.561901	0.038538	83.897545	148.755630	-179.515289	-0.658168	0.000000	-1.910146	0.000000	0.000000	0.000000	-0.010362	0.154268	0.100635	0.000000	0.000000	2.000000	58.000000	0.000000
2926.987864	-0.086871	0.561901	0.038538	83.897545	148.755630	-179.515289	-0.658168	0.000000	-1.910146	0.000000	0.000000	0.000000	-0.010362	0.154268	0.100635	0.000000	0.000000	2.000000	58.000000	0.000000
2926.991197	-0.086894	0.562588	0.038946	83.736526	149.249802	-179.033524	-0.658168	0.000000	-1.910146	0.000000	0.000000	0.000000	-0.006848	0.206200	0.122186	0.000000	0.000000	2.000000	58.000000	0.000000
2926.994530	-0.086894	0.562588	0.038946	83.736526	149.249802	-179.033524	-0.658168	0.000000	-1.910146	0.000000	0.000000	0.000000	-0.006848	0.206200	0.122186	0.000000	0.000000	2.000000	58.000000	0.000000
2926.997864	-0.086894	0.562588	0.038946	83.736526	149.249802	-179.033524	-0.655300	0.000000	-1.947282	0.000000	0.000000	0.000000	-0.006848	0.206200	0.122186	0.000000	0.000000	2.000000	58.000000	0.000000
2927.001197	-0.086914	0.563258	0.039335	83.549461	149.795258	-178.498016	-0.655300	0.000000	-1.947282	0.000000	0.000000	0.000000	-0.005866	0.201079	0.116731	0.000000	0.000000	2.000000	58.000000	0.000000
2927.004530	-0.086914	0.563258	0.039335	83.549461	149.795258	-178.498016	-0.655300	0.000000	-1.947282	0.000000	0.000000	0.000000	-0.005866	0.201079	0.116731	0.000000	0.000000	2.000000	58.000000	0.000000
2927.007864	-0.086914	0.563258	0.039335	83.549461	149.795258	-178.498016	-0.654322	0.000000	-1.966737	0.000000	0.000000	0.000000	-0.005866	0.201079	0.116731	0.000000	0.000000	2.000000	58.000000	0.000000
2927.011197	-0.086940	0.563894	0.039622	83.359848	150.303925	-178.000320	-0.654322	0.000000	-1.966737	0.000000	0.000000	0.000000	-0.007801	0.190853	0.086210	0.000000	0.000000	2.000000	58.000000	0.000000
2927.014530	-0.086940	0.563894	0.039622	83.359848	150.303925	-178.000320	-0.654322	0.000000	-1.966737	0.000000	0.000000	0.000000	-0.007801	0.190853	0.086210	0.000000	0.000000	2.000000	58.000000	0.000000
2927.017864	-0.086940	0.563894	0.039622	83.359848	150.303925	-178.000320	-0.654322	0.000000	-1.966737	0.000000	0.000000	0.000000	-0.007801	0.190853	0.086210	0.000000	0.000000	2.000000	58.000000	0.000000
2927.021197	-0.086940	0.563894	0.039622	83.119179	150.831131	-177.478302	-0.653022	0.000000	-1.981106	0.000000	0.000000	0.000000	-0.007801	0.190853	0.086210	0.000000	0.000000	2.000000	58.000000	0.000000
2927.024530	-0.086932	0.564649	0.039996	83.119179	150.831131	-177.478302	-0.653022	0.000000	-1.981106	0.000000	0.000000	0.000000	0.002268	0.226433	0.112144	0.000000	0.000000	2.000000	58.000000	0.000000
2927.027864	-0.086932	0.564649	0.039996	83.119179	150.831131	-177.478302	-0.653022	0.000000	-1.981106	0.000000	0.000000	0.000000	0.002268	0.226433	0.112144	0.000000	0.000000	2.000000	58.000000	0.000000
2927.031197	-0.086936	0.565333	0.040297	82.892563	151.120911	-177.179138	-0.653022	0.000000	-1.981106	0.000000	0.000000	0.000000	-0.001166	0.205043	0.090179	0.000000	0.000000	2.000000	58.000000	0.000000
2927.034530	-0.086936	0.565333	0.040297	82.892563	151.120911	-177.179138	-0.653022	0.000000	-1.981106	0.000000	0.000000	0.000000	-0.001166	0.205043	0.090179	0.000000	0.000000	2.000000	58.000000	0.000000
2927.037864	-0.086936	0.565333	0.040297	82.892563	151.120911	-177.179138	-0.653022	0.000000	-1.981106	0.000000	0.000000	0.000000	-0.001166	0.205043	0.090179	0.000000	0.000000	2.000000	58.000000	0.000000
2927.041197	-0.086936	0.565333	0.040297	82.673134	151.083572	-177.175552	-0.653206	0.000000	-2.014827	0.000000	0.000000	0.000000	-0.001166	0.205043	0.090179	0.000000	0.000000	2.000000	58.000000	0.000000
2927.044530	-0.086931	0.565962	0.040545	82.673134	151.083572	-177.175552	-0.653206	0.000000	-2.014827	0.000000	0.000000	0.000000	0.001566	0.188925	0.074640	0.000000	0.000000	2.000000	58.000000	0.000000
2927.047864	-0.086931	0.565962	0.040545	82.673134	151.083572	-177.175552	-0.653206	0.000000	-2.014827	0.000000	0.000000	0.000000	0.001566	0.188925	0.074640	0.000000	0.000000	2.000000	58.000000	0.000000
2927.051197	-0.086944	0.566529	0.040761	82.456543	150.738861	-177.446793	-0.653206	0.000000	-2.014827	0.000000	0.000000	0.000000	-0.004004	0.169967	0.064770	0.000000	0.000000	2.000000	58.000000	0.000000
2927.054530	-0.086944	0.566529	0.040761	82.456543	150.738861	-177.446793	-0.653206	0.000000	-2.014827	0.000000	0.000000	0.000000	-0.004004	0.169967	0.064770	0.000000	0.000000	2.000000	58.000000	0.000000
2927.057864	-0.086944	0.566529	0.040761	82.456543	150.738861	-177.446793	-0.653206	0.000000	-2.014827	0.000000	0.000000	0.000000	-0.004004	0.169967	0.064770	0.000000	0.000000	2.000000	58.000000	0.000000
2927.061197	-0.086966	0.567005	0.040888	82.274323	150.371902	-177.741089	-0.652800	0.000000	-2.038061	0.000000	0.000000	0.000000	-0.006638	0.142826	0.038018	0.000000	0.000000	2.000000	58.000000	0.000000
2927.064530	-0.086966	0.567005	0.040888	82.274323	150.371902	-177.741089	-0.652800	0.000000	-2.038061	0.000000	0.000000	0.000000	-0.006638	0.142826	0.038018	0.000000	0.000000	2.000000	58.000000	0.000000
2927.067864	-0.086966	0.567005	0.040888	82.274323	150.371902	-177.741089	-0.651693	0.000000	-2.044398	0.000000	0.000000	0.000000	-0.006638	0.142826	0.038018	0.000000	0.000000	2.000000	58.000000	0.000000
2927.071197	-0.086966	0.567005	0.040888	82.088348	149.939789	-178.092178	-0.651693	0.000000	-2.044398	0.000000	0.000000	0.000000	-0.006638	0.142826	0.038018	0.000000	0.000000	2.000000	58.000000	0.000000
2927.074530	-0.087008	0.567491	0.040987	82.088348	149.939789	-178.092178	-0.651693	0.000000	-2.044398	0.000000	0.000000	0.000000	-0.012515	0.145759	0.029798	0.000000	0.000000	2.000000	58.000000	0.000000
2927.077864	-0.087008	0.567491	0.040987	82.088348	149.939789	-178.092178	-0.651693	0.000000	-2.044398	0.000000	0.000000	0.000000	-0.012515	0.145759	0.029798	0.000000	0.000000	2.000000	58.000000	0.000000
2927.081197	-0.087014	0.567904	0.041023	81.921486	149.335770	-178.597031	-0.651693	0.000000	-2.044398	0.000000	0.000000	0.000000	-0.001868	0.123952	0.010690	0.000000	0.000000	2.000000	58.000000	0.000000
2927.084530	-0.087014	0.567904	0.041023	81.921486	149.335770	-178.597031	-0.651693	0.000000	-2.044398	0.000000	0.000000	0.000000	-0.001868	0.123952	0.010690	0.000000	0.000000	2.000000	58.000000	0.000000
2927.087864	-0.087014	0.567904	0.041023	81.921486	149.335770	-178.597031	-0.649296	0.000000	-2.051146	0.000000	0.000000	0.000000	-0.001868	0.123952	0.010690	0.000000	0.000000	2.000000	58.000000	0.000000
2927.091197	-0.087014	0.567904	0.041023	81.772377	148.586731	-179.235886	-0.649296	0.000000	-2.051146	0.000000	0.000000	0.000000	-0.001868	0.123952	0.010690	0.000000	0.000000	2.000000	58.000000	0.000000
2927.094530	-0.087008	0.568244	0.040991	81.772377	148.586731	-179.235886	-0.649296	0.000000	-2.051146	0.000000	0.000000	0.000000	0.001679	0.102116	-0.009595	0.000000	0.000000	2.000000	58.000000	0.000000
2927.097864	-0.087008	0.568244	0.040991	81.772377	148.586731	-179.235886	-0.649296	0.000000	-2.051146	0.000000	0.000000	0.000000	0.001679	0.102116	-0.009595	0.000000	0.000000	2.000000	58.000000	0.000000
2927.101197	-0.087008	0.568244	0.040991	81.663742	147.817261	-179.902679	-0.649296	0.000000	-2.051146	0.000000	0.000000	0.000000	0.001679	0.102116	-0.009595	0.000000	0.000000	2.000000	58.000000	0.000000
2927.104530	-0.087008	0.568244	0.040991	81.663742	147.817261	-179.902679	-0.649296	0.000000	-2.051146	0.000000	0.000000	0.000000	0.001679	0.102116	-0.009595	0.000000	0.000000	2.000000	58.000000	0.000000
2927.107864	-0.086981	0.568529	0.040975	81.587532	147.062759	179.440613	-0.649576	0.000000	-2.049547	0.000000	0.000000	0.000000	0.008153	0.085543	-0.004829	0.000000	0.000000	2.000000	58.000000	0.000000
2927.111197	-0.086981	0.568529	0.040975	81.587532	147.062759	179.440613	-0.649576	0.000000	-2.049547	0.000000	0.000000	0.000000	0.008153	0.085543	-0.004829	0.000000	0.000000	2.000000	58.000000	0.000000
2927.114530	-0.086981	0.568529	0.040975	81.587532	147.062759	179.440613	-0.649576	0.000000	-2.049547	0.000000	0.000000	0.000000	0.008153	0.085543	-0.004829	0.000000	0.000000	2.000000	58.000000	0.000000
2927.117864	-0.086981	0.568529	0.040975	81.587532	147.062759	179.440613	-0.649576	0.000000	-2.049547	0.000000	0.000000	0.000000	0.008153	0.085543	-0.004829	0.000000	0.000000	2.000000	58.000000	0.000000
2927.121197	-0.086884	0.568843	0.040836	81.547150	146.327225	178.788483	-0.650934	0.000000	-2.048742	0.000000	0.000000	0.000000	0.029199	0.094114	-0.041651	0.000000	0.000000	2.000000	58.000000	0.000000
2927.124530	-0.086884	0.568843	0.040836	81.547150	146.327225	178.788483	-0.650934	0.000000	-2.048742	0.000000	0.000000	0.000000	0.029199	0.094114	-0.041651	0.000000	0.000000	2.000000	58.000000	0.000000
2927.127864	-0.086884	0.568843	0.040836	81.547150	146.327225	178.788483	-0.650934	0.000000	-2.048742	0.000000	0.000000	0.000000	0.029199	0.094114	-0.041651	0.000000	0.000000	2.000000	58.000000	0.000000
2927.131197	-0.086801	0.568871	0.040780	81.524460	145.943024	178.441803	-0.655801	0.000000	-2.041800	0.000000	0.000000	0.000000	0.024856	0.008446	-0.016818	0.000000	0.000000	2.000000	58.000000	0.000000
2927.134530	-0.086801	0.568871	0.040780	81.524460	145.943024	178.441803	-0.655801	0.000000	-2.041800	0.000000	0.000000	0.000000	0.024856	0.008446	-0.016818	0.000000	0.000000	2.000000	58.000000	0.000000
2927.137864	-0.086801	0.568871	0.040780	81.524460	145.943024	178.441803	-0.655801	0.000000	-2.041800	0.000000	0.000000	0.000000	0.024856	0.008446	-0.016818	0.000000	0.000000	2.000000	58.000000	0.000000
2927.141197	-0.086698	0.568817	0.040746	81.509064	145.801422	178.312790	-0.659944	0.000000	-2.038997	0.000000	0.000000	0.000000	0.031000	-0.016419	-0.010180	0.000000	0.000000	2.000000	58.000000	0.000000
2927.144530	-0.086698	0.568817	0.040746	81.509064	145.801422	178.312790	-0.659944	0.000000	-2.038997	0.000000	0.000000	0.000000	0.031000	-0.016419	-0.010180	0.000000	0.000000	2.000000	58.000000	0.000000
2927.147864	-0.086698	0.568817	0.040746	81.509064	145.801422	178.312790	-0.665110	0.000000	-2.037300	0.000000	0.000000	0.000000	0.031000	-0.016419	-0.010180	0.000000	0.000000	2.000000	58.000000	0.000000
2927.151197	-0.086698	0.568817	0.040746	81.492661	145.822449	178.325104	-0.665110	0.000000	-2.037300	0.000000	0.000000	0.000000	0.031000	-0.016419	-0.010180	0.000000	0.000000	2.000000	58.000000	0.000000
2927.154530	-0.086593	0.568716	0.040701	81.492661	145.822449	178.325104	-0.665110	0.000000	-2.037300	0.000000	0.000000	0.000000	0.031559	-0.030180	-0.013432	0.000000	0.000000	2.000000	58.000000	0.000000
2927.157864	-0.086593	0.568716	0.040701	81.492661	145.822449	178.325104	-0.665110	0.000000	-2.037300	0.000000	0.000000	0.000000	0.031559	-0.030180	-0.013432	0.000000	0.000000	2.000000	58.000000	0.000000
2927.161197	-0.086593	0.568716	0.040701	81.471359	145.875229	178.365143	-0.665110	0.000000	-2.037300	0.000000	0.000000	0.000000	0.031559	-0.030180	-0.013432	0.000000	0.000000	2.000000	58.000000	0.000000
2927.164530	-0.086593	0.568716	0.040701	81.471359	145.875229	178.365143	-0.665110	0.000000	-2.037300	0.000000	0.000000	0.000000	0.031559	-0.030180	-0.013432	0.000000	0.000000	2.000000	58.000000	0.000000
2927.167864	-0.086449	0.568569	0.040716	81.445038	145.900864	178.382568	-0.670370	0.000000	-2.035061	0.000000	0.000000	0.000000	0.043046	-0.044069	0.004503	0.000000	0.000000	2.000000	58.000000	0.000000
2927.171197	-0.086449	0.568569	0.040716	81.445038	145.900864	178.382568	-0.670370	0.000000	-2.035061	0.000000	0.000000	0.000000	0.043046	-0.044069	0.004503	0.000000	0.000000	2.000000	58.000000	0.000000
2927.174530	-0.086449	0.568569	0.040716	81.445038	145.900864	178.382568	-0.670370	0.000000	-2.035061	0.000000	0.000000	0.000000	0.043046	-0.044069	0.004503	0.000000	0.000000	2.000000	58.000000	0.000000
2927.177864	-0.086449	0.568569	0.040716	81.445038	145.900864	178.382568	-0.670370	0.000000	-2.035061	0.000000	0.000000	0.000000	0.043046	-0.044069	0.004503	0.000000	0.000000	2.000000	58.000000	0.000000
2927.181197	-0.086098	0.568082	0.040800	81.404678	145.807556	178.293442	-0.677545	0.000000	-2.035812	0.000000	0.000000	0.000000	0.105205	-0.146110	0.025156	0.000000	0.000000	2.000000	58.000000	0.000000
2927.184530	-0.086098	0.568082	0.040800	81.404678	145.807556	178.293442	-0.677545	0.000000	-2.035812	0.000000	0.000000	0.000000	0.105205	-0.146110	0.025156	0.000000	0.000000	2.000000	58.000000	0.000000
2927.187864	-0.086098	0.568082	0.040800	81.404678	145.807556	178.293442	-0.677545	0.000000	-2.035812	0.000000	0.000000	0.000000	0.105205	-0.146110	0.025156	0.000000	0.000000	2.000000	58.000000	0.000000
2927.191197	-0.086098	0.568082	0.040800	81.353729	145.539917	178.052048	-0.695079	0.000000	-2.040004	0.000000	0.000000	0.000000	0.105205	-0.146110	0.025156	0.000000	0.000000	2.000000	58.000000	0.000000
2927.194530	-0.085939	0.567815	0.040865	81.353729	145.539917	178.052048	-0.695079	0.000000	-2.040004	0.000000	0.000000	0.000000	0.047740	-0.080018	0.019620	0.000000	0.000000	2.000000	58.000000	0.000000
2927.197864	-0.085939	0.567815	0.040865	81.353729	145.539917	178.052048	-0.695079	0.000000	-2.040004	0.000000	0.000000	0.000000	0.047740	-0.080018	0.019620	0.000000	0.000000	2.000000	58.000000	0.000000
2927.201197	-0.085939	0.567815	0.040865	81.276276	145.012466	177.587921	-0.695079	0.000000	-2.040004	0.000000	0.000000	0.000000	0.047740	-0.080018	0.019620	0.000000	0.000000	2.000000	58.000000	0.000000
2927.204530	-0.085939	0.567815	0.040865	81.276276	145.012466	177.587921	-0.695079	0.000000	-2.040004	0.000000	0.000000	0.000000	0.047740	-0.080018	0.019620	0.000000	0.000000	2.000000	58.000000	0.000000
2927.207864	-0.085756	0.567475	0.040930	81.276276	145.012466	177.587921	-0.695079	0.000000	-2.040004	0.000000	0.000000	0.000000	0.055109	-0.102044	0.019289	0.000000	0.000000	2.000000	58.000000	0.000000
2927.211197	-0.085575	0.567052	0.041012	81.183701	144.372543	177.031967	-0.703035	0.000000	-2.043274	0.000000	0.000000	0.000000	0.054216	-0.126905	0.024527	0.000000	0.000000	2.000000	58.000000	0.000000
2927.214530	-0.085575	0.567052	0.041012	81.183701	144.372543	177.031967	-0.703035	0.000000	-2.043274	0.000000	0.000000	0.000000	0.054216	-0.126905	0.024527	0.000000	0.000000	2.000000	58.000000	0.000000
2927.217864	-0.085575	0.567052	0.041012	81.183701	144.372543	177.031967	-0.703035	0.000000	-2.043274	0.000000	0.000000	0.000000	0.054216	-0.126905	0.024527	0.000000	0.000000	2.000000	58.000000	0.000000
2927.221197	-0.085575	0.567052	0.041012	81.073219	143.748154	176.495392	-0.721256	0.000000	-2.050577	0.000000	0.000000	0.000000	0.054216	-0.126905	0.024527	0.000000	0.000000	2.000000	58.000000	0.000000
2927.224530	-0.085398	0.566519	0.041116	81.073219	143.748154	176.495392	-0.721256	0.000000	-2.050577	0.000000	0.000000	0.000000	0.053036	-0.160035	0.031469	0.000000	0.000000	2.000000	58.000000	0.000000
2927.227864	-0.085398	0.566519	0.041116	81.073219	143.748154	176.495392	-0.721256	0.000000	-2.050577	0.000000	0.000000	0.000000	0.053036	-0.160035	0.031469	0.000000	0.000000	2.000000	58.000000	0.000000
2927.231197	-0.085286	0.566050	0.041174	80.981232	143.313889	176.127762	-0.721256	0.000000	-2.050577	0.000000	0.000000	0.000000	0.033563	-0.140640	0.017292	0.000000	0.000000	2.000000	58.000000	0.000000
2927.234530	-0.085286	0.566050	0.041174	80.981232	143.313889	176.127762	-0.721256	0.000000	-2.050577	0.000000	0.000000	0.000000	0.033563	-0.140640	0.017292	0.000000	0.000000	2.000000	58.000000	0.000000
2927.237864	-0.085286	0.566050	0.041174	80.981232	143.313889	176.127762	-0.721256	0.000000	-2.050577	0.000000	0.000000	0.000000	0.033563	-0.140640	0.017292	0.000000	0.000000	2.000000	58.000000	0.000000
2927.241197	-0.085286	0.566050	0.041174	80.864838	142.899597	175.788666	-0.735689	0.000000	-2.058704	0.000000	0.000000	0.000000	0.033563	-0.140640	0.017292	0.000000	0.000000	2.000000	58.000000	0.000000
2927.244530	-0.085147	0.565389	0.041214	80.864838	142.899597	175.788666	-0.735689	0.000000	-2.058704	0.000000	0.000000	0.000000	0.041800	-0.198379	0.011869	0.000000	0.000000	2.000000	58.000000	0.000000
2927.247864	-0.085147	0.565389	0.041214	80.864838	142.899597	175.788666	-0.735689	0.000000	-2.058704	0.000000	0.000000	0.000000	0.041800	-0.198379	0.011869	0.000000	0.000000	2.000000	58.000000	0.000000
2927.251197	-0.085008	0.564801	0.041258	80.765694	142.580933	175.531250	-0.735689	0.000000	-2.058704	0.000000	0.000000	0.000000	0.041577	-0.176333	0.013213	0.000000	0.000000	2.000000	58.000000	0.000000
2927.254530	-0.085008	0.564801	0.041258	80.765694	142.580933	175.531250	-0.735689	0.000000	-2.058704	0.000000	0.000000	0.000000	0.041577	-0.176333	0.013213	0.000000	0.000000	2.000000	58.000000	0.000000
2927.257864	-0.085008	0.564801	0.041258	80.765694	142.580933	175.531250	-0.735689	0.000000	-2.058704	0.000000	0.000000	0.000000	0.041577	-0.176333	0.013213	0.000000	0.000000	2.000000	58.000000	0.000000
2927.261197	-0.085008	0.564801	0.041258	80.643738	142.168152	175.196411	-0.749585	0.000000	-2.062884	0.000000	0.000000	0.000000	0.041577	-0.176333	0.013213	0.000000	0.000000	2.000000	58.000000	0.000000
2927.264530	-0.084840	0.564076	0.041271	80.643738	142.168152	175.196411	-0.749585	0.000000	-2.062884	0.000000	0.000000	0.000000	0.050434	-0.217461	0.004095	0.000000	0.000000	2.000000	58.000000	0.000000
2927.267864	-0.084840	0.564076	0.041271	80.559227	141.671432	174.774643	-0.749585	0.000000	-2.062884	0.000000	0.000000	0.000000	0.050434	-0.217461	0.004095	0.000000	0.000000	2.000000	58.000000	0.000000
2927.271197	-0.084648	0.563351	0.041288	80.559227	141.671432	174.774643	-0.749585	0.000000	-2.062884	0.000000	0.000000	0.000000	0.057586	-0.217370	0.004969	0.000000	0.000000	2.000000	58.000000	0.000000
2927.274530	-0.084648	0.563351	0.041288	80.559227	141.671432	174.774643	-0.749585	0.000000	-2.062884	0.000000	0.000000	0.000000	0.057586	-0.217370	0.004969	0.000000	0.000000	2.000000	58.000000	0.000000
2927.277864	-0.084648	0.563351	0.041288	80.559227	141.671432	174.774643	-0.749585	0.000000	-2.062884	0.000000	0.000000	0.000000	0.057586	-0.217370	0.004969	0.000000	0.000000	2.000000	58.000000	0.000000
2927.281197	-0.084648	0.563351	0.041288	80.522881	141.182541	174.346268	-0.767589	0.000000	-2.064395	0.000000	0.000000	0.000000	0.057586	-0.217370	0.004969	0.000000	0.000000	2.000000	58.000000	0.000000
2927.284530	-0.084455	0.562655	0.041298	80.522881	141.182541	174.346268	-0.767589	0.000000	-2.064395	0.000000	0.000000	0.000000	0.057927	-0.209018	0.002931	0.000000	0.000000	2.000000	58.000000	0.000000
2927.287864	-0.084455	0.562655	0.041298	80.522881	141.182541	174.346268	-0.767589	0.000000	-2.064395	0.000000	0.000000	0.000000	0.057927	-0.209018	0.002931	0.000000	0.000000	2.000000	58.000000	0.000000
2927.291197	-0.084236	0.561812	0.041299	80.550819	140.643631	173.854309	-0.767589	0.000000	-2.064395	0.000000	0.000000	0.000000	0.065664	-0.252890	0.000334	0.000000	0.000000	2.000000	58.000000	0.000000
2927.294530	-0.084236	0.561812	0.041299	80.550819	140.643631	173.854309	-0.767589	0.000000	-2.064395	0.000000	0.000000	0.000000	0.065664	-0.252890	0.000334	0.000000	0.000000	2.000000	58.000000	0.000000
2927.297864	-0.084236	0.561812	0.041299	80.550819	140.643631	173.854309	-0.767589	0.000000	-2.064395	0.000000	0.000000	0.000000	0.065664	-0.252890	0.000334	0.000000	0.000000	2.000000	58.000000	0.000000
2927.301197	-0.084005	0.560824	0.041224	80.623001	140.182205	173.416245	-0.788188	0.000000	-2.064939	0.000000	0.000000	0.000000	0.069495	-0.296258	-0.022457	0.000000	0.000000	2.000000	58.000000	0.000000
2927.304530	-0.084005	0.560824	0.041224	80.623001	140.182205	173.416245	-0.788188	0.000000	-2.064939	0.000000	0.000000	0.000000	0.069495	-0.296258	-0.022457	0.000000	0.000000	2.000000	58.000000	0.000000
2927.307864	-0.084005	0.560824	0.041224	80.623001	140.182205	173.416245	-0.788188	0.000000	-2.064939	0.000000	0.000000	0.000000	0.069495	-0.296258	-0.022457	0.000000	0.000000	2.000000	58.000000	0.000000
2927.311197	-0.084005	0.560824	0.041224	80.690735	139.854401	173.099289	-0.799770	0.000000	-2.061196	0.000000	0.000000	0.000000	0.069495	-0.296258	-0.022457	0.000000	0.000000	2.000000	58.000000	0.000000
2927.314530	-0.083744	0.559875	0.041123	80.690735	139.854401	173.099289	-0.799770	0.000000	-2.061196	0.000000	0.000000	0.000000	0.078093	-0.284838	-0.030360	0.000000	0.000000	2.000000	58.000000	0.000000
2927.317864	-0.083744	0.559875	0.041123	80.690735	139.854401	173.099289	-0.799770	0.000000	-2.061196	0.000000	0.000000	0.000000	0.078093	-0.284838	-0.030360	0.000000	0.000000	2.000000	58.000000	0.000000
2927.321197	-0.083522	0.559001	0.040955	80.738426	139.541290	172.803207	-0.799770	0.000000	-2.061196	0.000000	0.000000	0.000000	0.066797	-0.262230	-0.050236	0.000000	0.000000	2.000000	58.000000	0.000000
2927.324530	-0.083522	0.559001	0.040955	80.738426	139.541290	172.803207	-0.799770	0.000000	-2.061196	0.000000	0.000000	0.000000	0.066797	-0.262230	-0.050236	0.000000	0.000000	2.000000	58.000000	0.000000
2927.327864	-0.083522	0.559001	0.040955	80.738426	139.541290	172.803207	-0.799770	0.000000	-2.061196	0.000000	0.000000	0.000000	0.066797	-0.262230	-0.050236	0.000000	0.000000	2.000000	58.000000	0.000000
2927.331197	-0.083288	0.558029	0.040723	80.782257	139.204971	172.489716	-0.823918	0.000000	-2.047763	0.000000	0.000000	0.000000	0.070021	-0.291632	-0.069811	0.000000	0.000000	2.000000	58.000000	0.000000
2927.334530	-0.083288	0.558029	0.040723	80.782257	139.204971	172.489716	-0.823918	0.000000	-2.047763	0.000000	0.000000	0.000000	0.070021	-0.291632	-0.069811	0.000000	0.000000	2.000000	58.000000	0.000000
2927.337864	-0.083288	0.558029	0.040723	80.782257	139.204971	172.489716	-0.823918	0.000000	-2.047763	0.000000	0.000000	0.000000	0.070021	-0.291632	-0.069811	0.000000	0.000000	2.000000	58.000000	0.000000
2927.341197	-0.083044	0.557059	0.040425	80.827011	138.893311	172.195572	-0.835589	0.000000	-2.036128	0.000000	0.000000	0.000000	0.073201	-0.290757	-0.089236	0.000000	0.000000	2.000000	58.000000	0.000000
2927.344530	-0.083044	0.557059	0.040425	80.827011	138.893311	172.195572	-0.835589	0.000000	-2.036128	0.000000	0.000000	0.000000	0.073201	-0.290757	-0.089236	0.000000	0.000000	2.000000	58.000000	0.000000
2927.347864	-0.083044	0.557059	0.040425	80.827011	138.893311	172.195572	-0.835589	0.000000	-2.036128	0.000000	0.000000	0.000000	0.073201	-0.290757	-0.089236	0.000000	0.000000	2.000000	58.000000	0.000000
2927.351197	-0.082793	0.556111	0.040080	80.876007	138.491684	171.824768	-0.847788	0.000000	-2.021255	0.000000	0.000000	0.000000	0.075498	-0.284460	-0.103485	0.000000	0.000000	2.000000	58.000000	0.000000
2927.354530	-0.082793	0.556111	0.040080	80.876007	138.491684	171.824768	-0.847788	0.000000	-2.021255	0.000000	0.000000	0.000000	0.075498	-0.284460	-0.103485	0.000000	0.000000	2.000000	58.000000	0.000000
2927.357864	-0.082793	0.556111	0.040080	80.876007	138.491684	171.824768	-0.847788	0.000000	-2.021255	0.000000	0.000000	0.000000	0.075498	-0.284460	-0.103485	0.000000	0.000000	2.000000	58.000000	0.000000
2927.361197	-0.082561	0.555174	0.039707	80.916046	137.946304	171.330811	-0.860371	0.000000	-2.004008	0.000000	0.000000	0.000000	0.069569	-0.281052	-0.112094	0.000000	0.000000	2.000000	58.000000	0.000000
2927.364530	-0.082561	0.555174	0.039707	80.916046	137.946304	171.330811	-0.860371	0.000000	-2.004008	0.000000	0.000000	0.000000	0.069569	-0.281052	-0.112094	0.000000	0.000000	2.000000	58.000000	0.000000
2927.367864	-0.082561	0.555174	0.039707	80.916046	137.946304	171.330811	-0.860371	0.000000	-2.004008	0.000000	0.000000	0.000000	0.069569	-0.281052	-0.112094	0.000000	0.000000	2.000000	58.000000	0.000000
2927.371197	-0.082344	0.554286	0.039276	80.945465	137.202606	170.664688	-0.871966	0.000000	-1.985326	0.000000	0.000000	0.000000	0.065031	-0.266447	-0.129053	0.000000	0.000000	2.000000	58.000000	0.000000
2927.374530	-0.082344	0.554286	0.039276	80.945465	137.202606	170.664688	-0.871966	0.000000	-1.985326	0.000000	0.000000	0.000000	0.065031	-0.266447	-0.129053	0.000000	0.000000	2.000000	58.000000	0.000000
2927.377864	-0.082344	0.554286	0.039276	80.945465	137.202606	170.664688	-0.871966	0.000000	-1.985326	0.000000	0.000000	0.000000	0.065031	-0.266447	-0.129053	0.000000	0.000000	2.000000	58.000000	0.000000
2927.381197	-0.082109	0.553321	0.038734	80.956909	136.100662	169.695389	-0.882805	0.000000	-1.963817	0.000000	0.000000	0.000000	0.070513	-0.289450	-0.162622	0.000000	0.000000	2.000000	58.000000	0.000000
2927.384530	-0.082109	0.553321	0.038734	80.956909	136.100662	169.695389	-0.882805	0.000000	-1.963817	0.000000	0.000000	0.000000	0.070513	-0.289450	-0.162622	0.000000	0.000000	2.000000	58.000000	0.000000
2927.387864	-0.082109	0.553321	0.038734	80.956909	136.100662	169.695389	-0.882805	0.000000	-1.963817	0.000000	0.000000	0.000000	0.070513	-0.289450	-0.162622	0.000000	0.000000	2.000000	58.000000	0.000000
2927.391197	-0.081957	0.552601	0.038258	80.952957	135.087738	168.809464	-0.894557	0.000000	-1.936713	0.000000	0.000000	0.000000	0.045424	-0.216050	-0.143019	0.000000	0.000000	2.000000	58.000000	0.000000
2927.394530	-0.081957	0.552601	0.038258	80.952957	135.087738	168.809464	-0.894557	0.000000	-1.936713	0.000000	0.000000	0.000000	0.045424	-0.216050	-0.143019	0.000000	0.000000	2.000000	58.000000	0.000000
2927.397864	-0.081957	0.552601	0.038258	80.952957	135.087738	168.809464	-0.894557	0.000000	-1.936713	0.000000	0.000000	0.000000	0.045424	-0.216050	-0.143019	0.000000	0.000000	2.000000	58.000000	0.000000
2927.401197	-0.081833	0.551859	0.037651	80.944992	133.876648	167.758621	-0.902127	0.000000	-1.912877	0.000000	0.000000	0.000000	0.037333	-0.222608	-0.181920	0.000000	0.000000	2.000000	58.000000	0.000000
2927.404530	-0.081833	0.551859	0.037651	80.944992	133.876648	167.758621	-0.902127	0.000000	-1.912877	0.000000	0.000000	0.000000	0.037333	-0.222608	-0.181920	0.000000	0.000000	2.000000	58.000000	0.000000
2927.407864	-0.081833	0.551859	0.037651	80.944992	133.876648	167.758621	-0.902127	0.000000	-1.912877	0.000000	0.000000	0.000000	0.037333	-0.222608	-0.181920	0.000000	0.000000	2.000000	58.000000	0.000000
2927.411197	-0.081833	0.551859	0.037651	80.931976	132.532715	166.593353	-0.908350	0.000000	-1.882556	0.000000	0.000000	0.000000	0.037333	-0.222608	-0.181920	0.000000	0.000000	2.000000	58.000000	0.000000
2927.414530	-0.081735	0.551236	0.037059	80.931976	132.532715	166.593353	-0.908350	0.000000	-1.882556	0.000000	0.000000	0.000000	0.029362	-0.186990	-0.177556	0.000000	0.000000	2.000000	58.000000	0.000000
2927.417864	-0.081735	0.551236	0.037059	80.931976	132.532715	166.593353	-0.908350	0.000000	-1.882556	0.000000	0.000000	0.000000	0.029362	-0.186990	-0.177556	0.000000	0.000000	2.000000	58.000000	0.000000
2927.421197	-0.081661	0.550713	0.036465	80.933693	131.151154	165.386536	-0.908350	0.000000	-1.882556	0.000000	0.000000	0.000000	0.022265	-0.156797	-0.178320	0.000000	0.000000	2.000000	58.000000	0.000000
2927.424530	-0.081661	0.550713	0.036465	80.933693	131.151154	165.386536	-0.908350	0.000000	-1.882556	0.000000	0.000000	0.000000	0.022265	-0.156797	-0.178320	0.000000	0.000000	2.000000	58.000000	0.000000
2927.427864	-0.081661	0.550713	0.036465	80.933693	131.151154	165.386536	-0.908350	0.000000	-1.882556	0.000000	0.000000	0.000000	0.022265	-0.156797	-0.178320	0.000000	0.000000	2.000000	58.000000	0.000000
2927.431197	-0.081661	0.550713	0.036465	80.961800	129.820770	164.212128	-0.916954	0.000000	-1.823244	0.000000	0.000000	0.000000	0.022265	-0.156797	-0.178320	0.000000	0.000000	2.000000	58.000000	0.000000
2927.434530	-0.081564	0.550291	0.035876	80.961800	129.820770	164.212128	-0.916954	0.000000	-1.823244	0.000000	0.000000	0.000000	0.029221	-0.126686	-0.176651	0.000000	0.000000	2.000000	58.000000	0.000000
2927.437864	-0.081564	0.550291	0.035876	80.961800	129.820770	164.212128	-0.916954	0.000000	-1.823244	0.000000	0.000000	0.000000	0.029221	-0.126686	-0.176651	0.000000	0.000000	2.000000	58.000000	0.000000
2927.441197	-0.081494	0.549959	0.035308	81.023506	128.674133	163.180954	-0.916954	0.000000	-1.823244	0.000000	0.000000	0.000000	0.020987	-0.099679	-0.170429	0.000000	0.000000	2.000000	58.000000	0.000000
2927.444530	-0.081494	0.549959	0.035308	81.023506	128.674133	163.180954	-0.916954	0.000000	-1.823244	0.000000	0.000000	0.000000	0.020987	-0.099679	-0.170429	0.000000	0.000000	2.000000	58.000000	0.000000
2927.447864	-0.081494	0.549959	0.035308	81.023506	128.674133	163.180954	-0.916954	0.000000	-1.823244	0.000000	0.000000	0.000000	0.020987	-0.099679	-0.170429	0.000000	0.000000	2.000000	58.000000	0.000000
2927.451197	-0.081494	0.549959	0.035308	81.120552	127.769356	162.342255	-0.925322	0.000000	-1.765397	0.000000	0.000000	0.000000	0.020987	-0.099679	-0.170429	0.000000	0.000000	2.000000	58.000000	0.000000
2927.454530	-0.081437	0.549741	0.034823	81.120552	127.769356	162.342255	-0.925322	0.000000	-1.765397	0.000000	0.000000	0.000000	0.016890	-0.065248	-0.145575	0.000000	0.000000	2.000000	58.000000	0.000000
2927.457864	-0.081437	0.549741	0.034823	81.120552	127.769356	162.342255	-0.925322	0.000000	-1.765397	0.000000	0.000000	0.000000	0.016890	-0.065248	-0.145575	0.000000	0.000000	2.000000	58.000000	0.000000
2927.461197	-0.081409	0.549586	0.034364	81.234085	127.159599	161.755539	-0.925322	0.000000	-1.765397	0.000000	0.000000	0.000000	0.008408	-0.046581	-0.137710	0.000000	0.000000	2.000000	58.000000	0.000000
2927.464530	-0.081409	0.549586	0.034364	81.234085	127.159599	161.755539	-0.925322	0.000000	-1.765397	0.000000	0.000000	0.000000	0.008408	-0.046581	-0.137710	0.000000	0.000000	2.000000	58.000000	0.000000
2927.467864	-0.081409	0.549586	0.034364	81.234085	127.159599	161.755539	-0.925322	0.000000	-1.765397	0.000000	0.000000	0.000000	0.008408	-0.046581	-0.137710	0.000000	0.000000	2.000000	58.000000	0.000000
2927.471197	-0.081409	0.549586	0.034364	81.338890	126.625343	161.235764	-0.929539	0.000000	-1.718183	0.000000	0.000000	0.000000	0.008408	-0.046581	-0.137710	0.000000	0.000000	2.000000	58.000000	0.000000
2927.474530	-0.081396	0.549518	0.033993	81.338890	126.625343	161.235764	-0.929539	0.000000	-1.718183	0.000000	0.000000	0.000000	0.004048	-0.020471	-0.111242	0.000000	0.000000	2.000000	58.000000	0.000000
2927.477864	-0.081396	0.549518	0.033993	81.338890	126.625343	161.235764	-0.929539	0.000000	-1.718183	0.000000	0.000000	0.000000	0.004048	-0.020471	-0.111242	0.000000	0.000000	2.000000	58.000000	0.000000
2927.481197	-0.081396	0.549518	0.033993	81.412430	126.236076	160.857925	-0.929539	0.000000	-1.718183	0.000000	0.000000	0.000000	0.004048	-0.020471	-0.111242	0.000000	0.000000	2.000000	58.000000	0.000000
2927.484530	-0.081396	0.549518	0.033993	81.412430	126.236076	160.857925	-0.929539	0.000000	-1.718183	0.000000	0.000000	0.000000	0.004048	-0.020471	-0.111242	0.000000	0.000000	2.000000	58.000000	0.000000
2927.487864	-0.081410	0.549539	0.033644	81.412430	126.236076	160.857925	-0.929539	0.000000	-1.718183	0.000000	0.000000	0.000000	-0.004179	0.006265	-0.104806	0.000000	0.000000	2.000000	58.000000	0.000000
2927.491197	-0.081454	0.549666	0.033333	81.454430	126.013313	160.647263	-0.930213	0.000000	-1.699643	0.000000	0.000000	0.000000	-0.013277	0.038166	-0.093053	0.000000	0.000000	2.000000	58.000000	0.000000
2927.494530	-0.081454	0.549666	0.033333	81.454430	126.013313	160.647263	-0.930213	0.000000	-1.699643	0.000000	0.000000	0.000000	-0.013277	0.038166	-0.093053	0.000000	0.000000	2.000000	58.000000	0.000000
2927.497864	-0.081454	0.549666	0.033333	81.454430	126.013313	160.647263	-0.930213	0.000000	-1.699643	0.000000	0.000000	0.000000	-0.013277	0.038166	-0.093053	0.000000	0.000000	2.000000	58.000000	0.000000
2927.501197	-0.081454	0.549666	0.033333	81.466476	125.923431	160.573532	-0.927304	0.000000	-1.666666	0.000000	0.000000	0.000000	-0.013277	0.038166	-0.093053	0.000000	0.000000	2.000000	58.000000	0.000000
2927.504530	-0.081553	0.549872	0.033063	81.466476	125.923431	160.573532	-0.927304	0.000000	-1.666666	0.000000	0.000000	0.000000	-0.029601	0.061915	-0.080979	0.000000	0.000000	2.000000	58.000000	0.000000
2927.507864	-0.081553	0.549872	0.033063	81.466476	125.923431	160.573532	-0.927304	0.000000	-1.666666	0.000000	0.000000	0.000000	-0.029601	0.061915	-0.080979	0.000000	0.000000	2.000000	58.000000	0.000000
2927.511197	-0.081553	0.549872	0.033063	81.483185	125.805473	160.477325	-0.927304	0.000000	-1.666666	0.000000	0.000000	0.000000	-0.029601	0.061915	-0.080979	0.000000	0.000000	2.000000	58.000000	0.000000
2927.514530	-0.081553	0.549872	0.033063	81.483185	125.805473	160.477325	-0.927304	0.000000	-1.666666	0.000000	0.000000	0.000000	-0.029601	0.061915	-0.080979	0.000000	0.000000	2.000000	58.000000	0.000000
2927.517864	-0.081722	0.550150	0.032789	81.483185	125.805473	160.477325	-0.927304	0.000000	-1.666666	0.000000	0.000000	0.000000	-0.050870	0.083323	-0.082211	0.000000	0.000000	2.000000	58.000000	0.000000
2927.521197	-0.081924	0.550480	0.032564	81.505394	125.630775	160.328201	-0.922371	0.000000	-1.653170	0.000000	0.000000	0.000000	-0.060424	0.098909	-0.067547	0.000000	0.000000	2.000000	58.000000	0.000000
2927.524530	-0.081924	0.550480	0.032564	81.505394	125.630775	160.328201	-0.922371	0.000000	-1.653170	0.000000	0.000000	0.000000	-0.060424	0.098909	-0.067547	0.000000	0.000000	2.000000	58.000000	0.000000
2927.527864	-0.081924	0.550480	0.032564	81.505394	125.630775	160.328201	-0.922371	0.000000	-1.653170	0.000000	0.000000	0.000000	-0.060424	0.098909	-0.067547	0.000000	0.000000	2.000000	58.000000	0.000000
2927.531197	-0.081924	0.550480	0.032564	81.532021	125.453667	160.178772	-0.903822	0.000000	-1.628210	0.000000	0.000000	0.000000	-0.060424	0.098909	-0.067547	0.000000	0.000000	2.000000	58.000000	0.000000
2927.534530	-0.082173	0.550854	0.032344	81.532021	125.453667	160.178772	-0.903822	0.000000	-1.628210	0.000000	0.000000	0.000000	-0.074937	0.112214	-0.066196	0.000000	0.000000	2.000000	58.000000	0.000000
2927.537864	-0.082173	0.550854	0.032344	81.532021	125.453667	160.178772	-0.903822	0.000000	-1.628210	0.000000	0.000000	0.000000	-0.074937	0.112214	-0.066196	0.000000	0.000000	2.000000	58.000000	0.000000
2927.541197	-0.082449	0.551245	0.032136	81.565361	125.261696	160.013702	-0.903822	0.000000	-1.628210	0.000000	0.000000	0.000000	-0.082711	0.117379	-0.062201	0.000000	0.000000	2.000000	58.000000	0.000000
2927.544530	-0.082449	0.551245	0.032136	81.565361	125.261696	160.013702	-0.903822	0.000000	-1.628210	0.000000	0.000000	0.000000	-0.082711	0.117379	-0.062201	0.000000	0.000000	2.000000	58.000000	0.000000
2927.547864	-0.082449	0.551245	0.032136	81.565361	125.261696	160.013702	-0.903822	0.000000	-1.628210	0.000000	0.000000	0.000000	-0.082711	0.117379	-0.062201	0.000000	0.000000	2.000000	58.000000	0.000000
2927.551197	-0.082449	0.551245	0.032136	81.611046	125.101135	159.871445	-0.877547	0.000000	-1.606811	0.000000	0.000000	0.000000	-0.082711	0.117379	-0.062201	0.000000	0.000000	2.000000	58.000000	0.000000
2927.554530	-0.082778	0.551644	0.031961	81.611046	125.101135	159.871445	-0.877547	0.000000	-1.606811	0.000000	0.000000	0.000000	-0.098610	0.119665	-0.052596	0.000000	0.000000	2.000000	58.000000	0.000000
2927.557864	-0.082778	0.551644	0.031961	81.611046	125.101135	159.871445	-0.877547	0.000000	-1.606811	0.000000	0.000000	0.000000	-0.098610	0.119665	-0.052596	0.000000	0.000000	2.000000	58.000000	0.000000
2927.561197	-0.083108	0.552087	0.031798	81.671684	125.056175	159.829788	-0.877547	0.000000	-1.606811	0.000000	0.000000	0.000000	-0.099168	0.132974	-0.049008	0.000000	0.000000	2.000000	58.000000	0.000000
2927.564530	-0.083108	0.552087	0.031798	81.671684	125.056175	159.829788	-0.877547	0.000000	-1.606811	0.000000	0.000000	0.000000	-0.099168	0.132974	-0.049008	0.000000	0.000000	2.000000	58.000000	0.000000
2927.567864	-0.083108	0.552087	0.031798	81.671684	125.056175	159.829788	-0.877547	0.000000	-1.606811	0.000000	0.000000	0.000000	-0.099168	0.132974	-0.049008	0.000000	0.000000	2.000000	58.000000	0.000000
2927.571197	-0.083108	0.552087	0.031798	81.766655	125.225494	159.963974	-0.844584	0.000000	-1.589877	0.000000	0.000000	0.000000	-0.099168	0.132974	-0.049008	0.000000	0.000000	2.000000	58.000000	0.000000
2927.574530	-0.083512	0.552521	0.031644	81.766655	125.225494	159.963974	-0.844584	0.000000	-1.589877	0.000000	0.000000	0.000000	-0.121138	0.130068	-0.045940	0.000000	0.000000	2.000000	58.000000	0.000000
2927.577864	-0.083512	0.552521	0.031644	81.766655	125.225494	159.963974	-0.844584	0.000000	-1.589877	0.000000	0.000000	0.000000	-0.121138	0.130068	-0.045940	0.000000	0.000000	2.000000	58.000000	0.000000
2927.581197	-0.083965	0.552971	0.031500	81.882187	125.600777	160.281082	-0.844584	0.000000	-1.589877	0.000000	0.000000	0.000000	-0.135883	0.135277	-0.043271	0.000000	0.000000	2.000000	58.000000	0.000000
2927.584530	-0.083965	0.552971	0.031500	81.882187	125.600777	160.281082	-0.844584	0.000000	-1.589877	0.000000	0.000000	0.000000	-0.135883	0.135277	-0.043271	0.000000	0.000000	2.000000	58.000000	0.000000
2927.587864	-0.083965	0.552971	0.031500	81.882187	125.600777	160.281082	-0.844584	0.000000	-1.589877	0.000000	0.000000	0.000000	-0.135883	0.135277	-0.043271	0.000000	0.000000	2.000000	58.000000	0.000000
2927.591197	-0.083965	0.552971	0.031500	82.006500	125.993233	160.611618	-0.801748	0.000000	-1.575008	0.000000	0.000000	0.000000	-0.135883	0.135277	-0.043271	0.000000	0.000000	2.000000	58.000000	0.000000
2927.594530	-0.084440	0.553449	0.031346	82.006500	125.993233	160.611618	-0.801748	0.000000	-1.575008	0.000000	0.000000	0.000000	-0.142493	0.143412	-0.046274	0.000000	0.000000	2.000000	58.000000	0.000000
2927.597864	-0.084440	0.553449	0.031346	82.006500	125.993233	160.611618	-0.801748	0.000000	-1.575008	0.000000	0.000000	0.000000	-0.142493	0.143412	-0.046274	0.000000	0.000000	2.000000	58.000000	0.000000
2927.601197	-0.084941	0.553945	0.031204	82.108025	126.160179	160.751175	-0.801748	0.000000	-1.575008	0.000000	0.000000	0.000000	-0.150271	0.148648	-0.042500	0.000000	0.000000	2.000000	58.000000	0.000000
2927.604530	-0.084941	0.553945	0.031204	82.108025	126.160179	160.751175	-0.801748	0.000000	-1.575008	0.000000	0.000000	0.000000	-0.150271	0.148648	-0.042500	0.000000	0.000000	2.000000	58.000000	0.000000
2927.607864	-0.084941	0.553945	0.031204	82.108025	126.160179	160.751175	-0.801748	0.000000	-1.575008	0.000000	0.000000	0.000000	-0.150271	0.148648	-0.042500	0.000000	0.000000	2.000000	58.000000	0.000000
2927.611197	-0.084941	0.553945	0.031204	82.164314	125.922165	160.551315	-0.752954	0.000000	-1.560212	0.000000	0.000000	0.000000	-0.150271	0.148648	-0.042500	0.000000	0.000000	2.000000	58.000000	0.000000
2927.614530	-0.085422	0.554431	0.031088	82.164314	125.922165	160.551315	-0.752954	0.000000	-1.560212	0.000000	0.000000	0.000000	-0.144425	0.145771	-0.034761	0.000000	0.000000	2.000000	58.000000	0.000000
2927.617864	-0.085422	0.554431	0.031088	82.164314	125.922165	160.551315	-0.752954	0.000000	-1.560212	0.000000	0.000000	0.000000	-0.144425	0.145771	-0.034761	0.000000	0.000000	2.000000	58.000000	0.000000
2927.621197	-0.085910	0.554952	0.031007	82.210236	125.520134	160.204819	-0.752954	0.000000	-1.560212	0.000000	0.000000	0.000000	-0.146202	0.156337	-0.024553	0.000000	0.000000	2.000000	58.000000	0.000000
2927.624530	-0.085910	0.554952	0.031007	82.210236	125.520134	160.204819	-0.752954	0.000000	-1.560212	0.000000	0.000000	0.000000	-0.146202	0.156337	-0.024553	0.000000	0.000000	2.000000	58.000000	0.000000
2927.627864	-0.085910	0.554952	0.031007	82.210236	125.520134	160.204819	-0.752954	0.000000	-1.560212	0.000000	0.000000	0.000000	-0.146202	0.156337	-0.024553	0.000000	0.000000	2.000000	58.000000	0.000000
2927.631197	-0.085910	0.554952	0.031007	82.256943	125.118698	159.862839	-0.704516	0.000000	-1.550326	0.000000	0.000000	0.000000	-0.146202	0.156337	-0.024553	0.000000	0.000000	2.000000	58.000000	0.000000
2927.634530	-0.086451	0.555454	0.030961	82.256943	125.118698	159.862839	-0.704516	0.000000	-1.550326	0.000000	0.000000	0.000000	-0.162468	0.150659	-0.013675	0.000000	0.000000	2.000000	58.000000	0.000000
2927.637864	-0.086451	0.555454	0.030961	82.256943	125.118698	159.862839	-0.704516	0.000000	-1.550326	0.000000	0.000000	0.000000	-0.162468	0.150659	-0.013675	0.000000	0.000000	2.000000	58.000000	0.000000
2927.641197	-0.086984	0.555973	0.030999	82.307854	124.683052	159.483551	-0.704516	0.000000	-1.550326	0.000000	0.000000	0.000000	-0.159787	0.155593	0.011341	0.000000	0.000000	2.000000	58.000000	0.000000
2927.644530	-0.086984	0.555973	0.030999	82.307854	124.683052	159.483551	-0.704516	0.000000	-1.550326	0.000000	0.000000	0.000000	-0.159787	0.155593	0.011341	0.000000	0.000000	2.000000	58.000000	0.000000
2927.647864	-0.086984	0.555973	0.030999	82.307854	124.683052	159.483551	-0.704516	0.000000	-1.550326	0.000000	0.000000	0.000000	-0.159787	0.155593	0.011341	0.000000	0.000000	2.000000	58.000000	0.000000
2927.651197	-0.086984	0.555973	0.030999	82.361717	124.235840	159.091034	-0.650807	0.000000	-1.549937	0.000000	0.000000	0.000000	-0.159787	0.155593	0.011341	0.000000	0.000000	2.000000	58.000000	0.000000
2927.654530	-0.087524	0.556500	0.031076	82.361717	124.235840	159.091034	-0.650807	0.000000	-1.549937	0.000000	0.000000	0.000000	-0.161967	0.158155	0.023044	0.000000	0.000000	2.000000	58.000000	0.000000
2927.657864	-0.087524	0.556500	0.031076	82.361717	124.235840	159.091034	-0.650807	0.000000	-1.549937	0.000000	0.000000	0.000000	-0.161967	0.158155	0.023044	0.000000	0.000000	2.000000	58.000000	0.000000
2927.661197	-0.088052	0.557026	0.031218	82.416252	123.758728	158.667313	-0.650807	0.000000	-1.549937	0.000000	0.000000	0.000000	-0.158457	0.157886	0.042804	0.000000	0.000000	2.000000	58.000000	0.000000
2927.664530	-0.088052	0.557026	0.031218	82.416252	123.758728	158.667313	-0.650807	0.000000	-1.549937	0.000000	0.000000	0.000000	-0.158457	0.157886	0.042804	0.000000	0.000000	2.000000	58.000000	0.000000
2927.667864	-0.088052	0.557026	0.031218	82.416252	123.758728	158.667313	-0.650807	0.000000	-1.549937	0.000000	0.000000	0.000000	-0.158457	0.157886	0.042804	0.000000	0.000000	2.000000	58.000000	0.000000
2927.671197	-0.088052	0.557026	0.031218	82.476105	123.294434	158.246109	-0.597403	0.000000	-1.560912	0.000000	0.000000	0.000000	-0.158457	0.157886	0.042804	0.000000	0.000000	2.000000	58.000000	0.000000
2927.674530	-0.088549	0.557570	0.031448	82.476105	123.294434	158.246109	-0.597403	0.000000	-1.560912	0.000000	0.000000	0.000000	-0.148982	0.162976	0.069032	0.000000	0.000000	2.000000	58.000000	0.000000
2927.677864	-0.088549	0.557570	0.031448	82.476105	123.294434	158.246109	-0.597403	0.000000	-1.560912	0.000000	0.000000	0.000000	-0.148982	0.162976	0.069032	0.000000	0.000000	2.000000	58.000000	0.000000
2927.681197	-0.089054	0.558095	0.031723	82.542519	122.846893	157.835297	-0.597403	0.000000	-1.560912	0.000000	0.000000	0.000000	-0.151574	0.157512	0.082318	0.000000	0.000000	2.000000	58.000000	0.000000
2927.684530	-0.089054	0.558095	0.031723	82.542519	122.846893	157.835297	-0.597403	0.000000	-1.560912	0.000000	0.000000	0.000000	-0.151574	0.157512	0.082318	0.000000	0.000000	2.000000	58.000000	0.000000
2927.687864	-0.089054	0.558095	0.031723	82.542519	122.846893	157.835297	-0.597403	0.000000	-1.560912	0.000000	0.000000	0.000000	-0.151574	0.157512	0.082318	0.000000	0.000000	2.000000	58.000000	0.000000
2927.691197	-0.089054	0.558095	0.031723	82.624428	122.566490	157.565689	-0.547310	0.000000	-1.586137	0.000000	0.000000	0.000000	-0.151574	0.157512	0.082318	0.000000	0.000000	2.000000	58.000000	0.000000
2927.694530	-0.089537	0.558593	0.032006	82.624428	122.566490	157.565689	-0.547310	0.000000	-1.586137	0.000000	0.000000	0.000000	-0.145038	0.149574	0.084862	0.000000	0.000000	2.000000	58.000000	0.000000
2927.697864	-0.089537	0.558593	0.032006	82.624428	122.566490	157.565689	-0.547310	0.000000	-1.586137	0.000000	0.000000	0.000000	-0.145038	0.149574	0.084862	0.000000	0.000000	2.000000	58.000000	0.000000
2927.701197	-0.090003	0.559056	0.032320	82.727570	122.490372	157.470703	-0.547310	0.000000	-1.586137	0.000000	0.000000	0.000000	-0.139753	0.138753	0.094273	0.000000	0.000000	2.000000	58.000000	0.000000
2927.704530	-0.090003	0.559056	0.032320	82.727570	122.490372	157.470703	-0.547310	0.000000	-1.586137	0.000000	0.000000	0.000000	-0.139753	0.138753	0.094273	0.000000	0.000000	2.000000	58.000000	0.000000
2927.707864	-0.090003	0.559056	0.032320	82.727570	122.490372	157.470703	-0.547310	0.000000	-1.586137	0.000000	0.000000	0.000000	-0.139753	0.138753	0.094273	0.000000	0.000000	2.000000	58.000000	0.000000
2927.711197	-0.090003	0.559056	0.032320	82.836838	122.570274	157.513794	-0.499845	0.000000	-1.615993	0.000000	0.000000	0.000000	-0.139753	0.138753	0.094273	0.000000	0.000000	2.000000	58.000000	0.000000
2927.714530	-0.090475	0.559482	0.032661	82.836838	122.570274	157.513794	-0.499845	0.000000	-1.615993	0.000000	0.000000	0.000000	-0.141454	0.127948	0.102436	0.000000	0.000000	2.000000	58.000000	0.000000
2927.717864	-0.090475	0.559482	0.032661	82.836838	122.570274	157.513794	-0.499845	0.000000	-1.615993	0.000000	0.000000	0.000000	-0.141454	0.127948	0.102436	0.000000	0.000000	2.000000	58.000000	0.000000
2927.721197	-0.090928	0.559900	0.033029	82.937721	122.701851	157.607346	-0.499845	0.000000	-1.615993	0.000000	0.000000	0.000000	-0.135888	0.125287	0.110255	0.000000	0.000000	2.000000	58.000000	0.000000
2927.724530	-0.090928	0.559900	0.033029	82.937721	122.701851	157.607346	-0.499845	0.000000	-1.615993	0.000000	0.000000	0.000000	-0.135888	0.125287	0.110255	0.000000	0.000000	2.000000	58.000000	0.000000
2927.727864	-0.090928	0.559900	0.033029	82.937721	122.701851	157.607346	-0.499845	0.000000	-1.615993	0.000000	0.000000	0.000000	-0.135888	0.125287	0.110255	0.000000	0.000000	2.000000	58.000000	0.000000
2927.731197	-0.090928	0.559900	0.033029	83.012978	122.910194	157.783142	-0.453621	0.000000	-1.651441	0.000000	0.000000	0.000000	-0.135888	0.125287	0.110255	0.000000	0.000000	2.000000	58.000000	0.000000
2927.734530	-0.091359	0.560291	0.033405	83.012978	122.910194	157.783142	-0.453621	0.000000	-1.651441	0.000000	0.000000	0.000000	-0.129367	0.117271	0.112932	0.000000	0.000000	2.000000	58.000000	0.000000
2927.737864	-0.091359	0.560291	0.033405	83.012978	122.910194	157.783142	-0.453621	0.000000	-1.651441	0.000000	0.000000	0.000000	-0.129367	0.117271	0.112932	0.000000	0.000000	2.000000	58.000000	0.000000
2927.741197	-0.091741	0.560664	0.033772	83.040939	123.286705	158.135895	-0.453621	0.000000	-1.651441	0.000000	0.000000	0.000000	-0.114564	0.112065	0.110129	0.000000	0.000000	2.000000	58.000000	0.000000
2927.744530	-0.091741	0.560664	0.033772	83.040939	123.286705	158.135895	-0.453621	0.000000	-1.651441	0.000000	0.000000	0.000000	-0.114564	0.112065	0.110129	0.000000	0.000000	2.000000	58.000000	0.000000
2927.747864	-0.091741	0.560664	0.033772	83.040939	123.286705	158.135895	-0.453621	0.000000	-1.651441	0.000000	0.000000	0.000000	-0.114564	0.112065	0.110129	0.000000	0.000000	2.000000	58.000000	0.000000
2927.751197	-0.091741	0.560664	0.033772	83.016747	123.790680	158.631729	-0.412966	0.000000	-1.688618	0.000000	0.000000	0.000000	-0.114564	0.112065	0.110129	0.000000	0.000000	2.000000	58.000000	0.000000
2927.754530	-0.092104	0.561029	0.034166	83.016747	123.790680	158.631729	-0.412966	0.000000	-1.688618	0.000000	0.000000	0.000000	-0.108967	0.109372	0.118035	0.000000	0.000000	2.000000	58.000000	0.000000
2927.757864	-0.092104	0.561029	0.034166	83.016747	123.790680	158.631729	-0.412966	0.000000	-1.688618	0.000000	0.000000	0.000000	-0.108967	0.109372	0.118035	0.000000	0.000000	2.000000	58.000000	0.000000
2927.761197	-0.092425	0.561384	0.034590	82.960655	124.327667	159.169876	-0.412966	0.000000	-1.688618	0.000000	0.000000	0.000000	-0.096357	0.106668	0.127267	0.000000	0.000000	2.000000	58.000000	0.000000
2927.764530	-0.092425	0.561384	0.034590	82.960655	124.327667	159.169876	-0.412966	0.000000	-1.688618	0.000000	0.000000	0.000000	-0.096357	0.106668	0.127267	0.000000	0.000000	2.000000	58.000000	0.000000
2927.767864	-0.092425	0.561384	0.034590	82.960655	124.327667	159.169876	-0.412966	0.000000	-1.688618	0.000000	0.000000	0.000000	-0.096357	0.106668	0.127267	0.000000	0.000000	2.000000	58.000000	0.000000
2927.771197	-0.092425	0.561384	0.034590	82.893448	124.758949	159.613586	-0.378746	0.000000	-1.729502	0.000000	0.000000	0.000000	-0.096357	0.106668	0.127267	0.000000	0.000000	2.000000	58.000000	0.000000
2927.774530	-0.092721	0.561695	0.035006	82.893448	124.758949	159.613586	-0.378746	0.000000	-1.729502	0.000000	0.000000	0.000000	-0.088800	0.093243	0.124938	0.000000	0.000000	2.000000	58.000000	0.000000
2927.777864	-0.092721	0.561695	0.035006	82.893448	124.758949	159.613586	-0.378746	0.000000	-1.729502	0.000000	0.000000	0.000000	-0.088800	0.093243	0.124938	0.000000	0.000000	2.000000	58.000000	0.000000
2927.781197	-0.093017	0.562006	0.035422	82.823021	125.165283	160.035583	-0.378746	0.000000	-1.729502	0.000000	0.000000	0.000000	-0.088889	0.093302	0.124770	0.000000	0.000000	2.000000	58.000000	0.000000
2927.784530	-0.093017	0.562006	0.035422	82.823021	125.165283	160.035583	-0.378746	0.000000	-1.729502	0.000000	0.000000	0.000000	-0.088889	0.093302	0.124770	0.000000	0.000000	2.000000	58.000000	0.000000
2927.787864	-0.093017	0.562006	0.035422	82.823021	125.165283	160.035583	-0.378746	0.000000	-1.729502	0.000000	0.000000	0.000000	-0.088889	0.093302	0.124770	0.000000	0.000000	2.000000	58.000000	0.000000
2927.791197	-0.093017	0.562006	0.035422	82.758415	125.527306	160.414154	-0.349131	0.000000	-1.771120	0.000000	0.000000	0.000000	-0.088889	0.093302	0.124770	0.000000	0.000000	2.000000	58.000000	0.000000
2927.794530	-0.093285	0.562254	0.035814	82.758415	125.527306	160.414154	-0.349131	0.000000	-1.771120	0.000000	0.000000	0.000000	-0.080338	0.074448	0.117383	0.000000	0.000000	2.000000	58.000000	0.000000
2927.797864	-0.093285	0.562254	0.035814	82.758415	125.527306	160.414154	-0.349131	0.000000	-1.771120	0.000000	0.000000	0.000000	-0.080338	0.074448	0.117383	0.000000	0.000000	2.000000	58.000000	0.000000
2927.801197	-0.093569	0.562494	0.036160	82.704559	125.835243	160.738052	-0.349131	0.000000	-1.771120	0.000000	0.000000	0.000000	-0.085178	0.071968	0.103991	0.000000	0.000000	2.000000	58.000000	0.000000
2927.804530	-0.093569	0.562494	0.036160	82.704559	125.835243	160.738052	-0.349131	0.000000	-1.771120	0.000000	0.000000	0.000000	-0.085178	0.071968	0.103991	0.000000	0.000000	2.000000	58.000000	0.000000
2927.807864	-0.093569	0.562494	0.036160	82.704559	125.835243	160.738052	-0.349131	0.000000	-1.771120	0.000000	0.000000	0.000000	-0.085178	0.071968	0.103991	0.000000	0.000000	2.000000	58.000000	0.000000
2927.811197	-0.093569	0.562494	0.036160	82.653671	126.106361	161.024719	-0.321545	0.000000	-1.808015	0.000000	0.000000	0.000000	-0.085178	0.071968	0.103991	0.000000	0.000000	2.000000	58.000000	0.000000
2927.814530	-0.093847	0.562698	0.036472	82.653671	126.106361	161.024719	-0.321545	0.000000	-1.808015	0.000000	0.000000	0.000000	-0.083315	0.061244	0.093645	0.000000	0.000000	2.000000	58.000000	0.000000
2927.817864	-0.093847	0.562698	0.036472	82.653671	126.106361	161.024719	-0.321545	0.000000	-1.808015	0.000000	0.000000	0.000000	-0.083315	0.061244	0.093645	0.000000	0.000000	2.000000	58.000000	0.000000
2927.821197	-0.093847	0.562698	0.036472	82.607101	126.350143	161.284805	-0.321545	0.000000	-1.808015	0.000000	0.000000	0.000000	-0.083315	0.061244	0.093645	0.000000	0.000000	2.000000	58.000000	0.000000
2927.824530	-0.093847	0.562698	0.036472	82.607101	126.350143	161.284805	-0.321545	0.000000	-1.808015	0.000000	0.000000	0.000000	-0.083315	0.061244	0.093645	0.000000	0.000000	2.000000	58.000000	0.000000
2927.827864	-0.094091	0.562876	0.036732	82.607101	126.350143	161.284805	-0.321545	0.000000	-1.808015	0.000000	0.000000	0.000000	-0.073108	0.053339	0.077855	0.000000	0.000000	2.000000	58.000000	0.000000
2927.831197	-0.094284	0.563036	0.036983	82.565361	126.565292	161.513962	-0.307659	0.000000	-1.823623	0.000000	0.000000	0.000000	-0.058116	0.047991	0.075358	0.000000	0.000000	2.000000	58.000000	0.000000
2927.834530	-0.094284	0.563036	0.036983	82.565361	126.565292	161.513962	-0.307659	0.000000	-1.823623	0.000000	0.000000	0.000000	-0.058116	0.047991	0.075358	0.000000	0.000000	2.000000	58.000000	0.000000
2927.837864	-0.094284	0.563036	0.036983	82.565361	126.565292	161.513962	-0.307659	0.000000	-1.823623	0.000000	0.000000	0.000000	-0.058116	0.047991	0.075358	0.000000	0.000000	2.000000	58.000000	0.000000
2927.841197	-0.094284	0.563036	0.036983	82.547333	126.625397	161.583069	-0.285788	0.000000	-1.849159	0.000000	0.000000	0.000000	-0.058116	0.047991	0.075358	0.000000	0.000000	2.000000	58.000000	0.000000
2927.844530	-0.094425	0.563160	0.037209	82.547333	126.625397	161.583069	-0.285788	0.000000	-1.849159	0.000000	0.000000	0.000000	-0.042122	0.037204	0.067788	0.000000	0.000000	2.000000	58.000000	0.000000
2927.847864	-0.094425	0.563160	0.037209	82.547333	126.625397	161.583069	-0.285788	0.000000	-1.849159	0.000000	0.000000	0.000000	-0.042122	0.037204	0.067788	0.000000	0.000000	2.000000	58.000000	0.000000
2927.851197	-0.094425	0.563160	0.037209	82.554863	126.562340	161.518341	-0.285788	0.000000	-1.849159	0.000000	0.000000	0.000000	-0.042122	0.037204	0.067788	0.000000	0.000000	2.000000	58.000000	0.000000
2927.854530	-0.094425	0.563160	0.037209	82.554863	126.562340	161.518341	-0.285788	0.000000	-1.849159	0.000000	0.000000	0.000000	-0.042122	0.037204	0.067788	0.000000	0.000000	2.000000	58.000000	0.000000
2927.857864	-0.094471	0.563284	0.037453	82.554863	126.562340	161.518341	-0.285788	0.000000	-1.849159	0.000000	0.000000	0.000000	-0.013967	0.037200	0.073134	0.000000	0.000000	2.000000	58.000000	0.000000
2927.861197	-0.094471	0.563284	0.037453	82.573257	126.440407	161.387161	-0.278768	0.000000	-1.860457	0.000000	0.000000	0.000000	-0.013967	0.037200	0.073134	0.000000	0.000000	2.000000	58.000000	0.000000
2927.864530	-0.094471	0.563284	0.037453	82.573257	126.440407	161.387161	-0.278768	0.000000	-1.860457	0.000000	0.000000	0.000000	-0.013967	0.037200	0.073134	0.000000	0.000000	2.000000	58.000000	0.000000
2927.867864	-0.094471	0.563284	0.037453	82.573257	126.440407	161.387161	-0.278768	0.000000	-1.860457	0.000000	0.000000	0.000000	-0.013967	0.037200	0.073134	0.000000	0.000000	2.000000	58.000000	0.000000
2927.871197	-0.094353	0.563432	0.037981	82.585236	126.369972	161.299469	-0.276440	0.000000	-1.872645	0.000000	0.000000	0.000000	0.035537	0.044318	0.158336	0.000000	0.000000	2.000000	58.000000	0.000000
2927.874530	-0.094353	0.563432	0.037981	82.585236	126.369972	161.299469	-0.276440	0.000000	-1.872645	0.000000	0.000000	0.000000	0.035537	0.044318	0.158336	0.000000	0.000000	2.000000	58.000000	0.000000
2927.877864	-0.094353	0.563432	0.037981	82.585236	126.369972	161.299469	-0.276440	0.000000	-1.872645	0.000000	0.000000	0.000000	0.035537	0.044318	0.158336	0.000000	0.000000	2.000000	58.000000	0.000000
2927.881197	-0.094353	0.563432	0.037981	82.593071	126.329529	161.239120	-0.282363	0.000000	-1.899035	0.000000	0.000000	0.000000	0.035537	0.044318	0.158336	0.000000	0.000000	2.000000	58.000000	0.000000
2927.884530	-0.094195	0.563466	0.038175	82.593071	126.329529	161.239120	-0.282363	0.000000	-1.899035	0.000000	0.000000	0.000000	0.047362	0.010225	0.058344	0.000000	0.000000	2.000000	58.000000	0.000000
2927.887864	-0.094195	0.563466	0.038175	82.593071	126.329529	161.239120	-0.282363	0.000000	-1.899035	0.000000	0.000000	0.000000	0.047362	0.010225	0.058344	0.000000	0.000000	2.000000	58.000000	0.000000
2927.891197	-0.094195	0.563466	0.038175	82.589600	126.358955	161.251007	-0.282363	0.000000	-1.899035	0.000000	0.000000	0.000000	0.047362	0.010225	0.058344	0.000000	0.000000	2.000000	58.000000	0.000000
2927.894530	-0.094195	0.563466	0.038175	82.589600	126.358955	161.251007	-0.282363	0.000000	-1.899035	0.000000	0.000000	0.000000	0.047362	0.010225	0.058344	0.000000	0.000000	2.000000	58.000000	0.000000
2927.897864	-0.094084	0.563500	0.038361	82.589600	126.358955	161.251007	-0.282363	0.000000	-1.899035	0.000000	0.000000	0.000000	0.033292	0.010196	0.055645	0.000000	0.000000	2.000000	58.000000	0.000000
2927.901197	-0.094084	0.563500	0.038361	82.563408	126.532722	161.406586	-0.290257	0.000000	-1.908759	0.000000	0.000000	0.000000	0.033292	0.010196	0.055645	0.000000	0.000000	2.000000	58.000000	0.000000
2927.904530	-0.094084	0.563500	0.038361	82.563408	126.532722	161.406586	-0.290257	0.000000	-1.908759	0.000000	0.000000	0.000000	0.033292	0.010196	0.055645	0.000000	0.000000	2.000000	58.000000	0.000000
2927.907864	-0.094084	0.563500	0.038361	82.563408	126.532722	161.406586	-0.290257	0.000000	-1.908759	0.000000	0.000000	0.000000	0.033292	0.010196	0.055645	0.000000	0.000000	2.000000	58.000000	0.000000
2927.911197	-0.093826	0.563571	0.038544	82.523125	126.791496	161.643478	-0.295805	0.000000	-1.918033	0.000000	0.000000	0.000000	0.077293	0.021354	0.055135	0.000000	0.000000	2.000000	58.000000	0.000000
2927.914530	-0.093826	0.563571	0.038544	82.523125	126.791496	161.643478	-0.295805	0.000000	-1.918033	0.000000	0.000000	0.000000	0.077293	0.021354	0.055135	0.000000	0.000000	2.000000	58.000000	0.000000
2927.917864	-0.093826	0.563571	0.038544	82.523125	126.791496	161.643478	-0.295805	0.000000	-1.918033	0.000000	0.000000	0.000000	0.077293	0.021354	0.055135	0.000000	0.000000	2.000000	58.000000	0.000000
2927.921197	-0.093826	0.563571	0.038544	82.475639	127.071655	161.905960	-0.308688	0.000000	-1.927222	0.000000	0.000000	0.000000	0.077293	0.021354	0.055135	0.000000	0.000000	2.000000	58.000000	0.000000
2927.924530	-0.093664	0.563617	0.038587	82.475639	127.071655	161.905960	-0.308688	0.000000	-1.927222	0.000000	0.000000	0.000000	0.048782	0.013682	0.012724	0.000000	0.000000	2.000000	58.000000	0.000000
2927.927864	-0.093664	0.563617	0.038587	82.475639	127.071655	161.905960	-0.308688	0.000000	-1.927222	0.000000	0.000000	0.000000	0.048782	0.013682	0.012724	0.000000	0.000000	2.000000	58.000000	0.000000
2927.931197	-0.093473	0.563672	0.038611	82.436417	127.321930	162.131912	-0.308688	0.000000	-1.927222	0.000000	0.000000	0.000000	0.057130	0.016537	0.007231	0.000000	0.000000	2.000000	58.000000	0.000000
2927.934530	-0.093473	0.563672	0.038611	82.436417	127.321930	162.131912	-0.308688	0.000000	-1.927222	0.000000	0.000000	0.000000	0.057130	0.016537	0.007231	0.000000	0.000000	2.000000	58.000000	0.000000
2927.937864	-0.093473	0.563672	0.038611	82.436417	127.321930	162.131912	-0.308688	0.000000	-1.927222	0.000000	0.000000	0.000000	0.057130	0.016537	0.007231	0.000000	0.000000	2.000000	58.000000	0.000000
2927.941197	-0.093473	0.563672	0.038611	82.402290	127.528717	162.314072	-0.326340	0.000000	-1.930548	0.000000	0.000000	0.000000	0.057130	0.016537	0.007231	0.000000	0.000000	2.000000	58.000000	0.000000
2927.944530	-0.093249	0.563700	0.038583	82.402290	127.528717	162.314072	-0.326340	0.000000	-1.930548	0.000000	0.000000	0.000000	0.067391	0.008566	-0.008457	0.000000	0.000000	2.000000	58.000000	0.000000
2927.947864	-0.093249	0.563700	0.038583	82.402290	127.528717	162.314072	-0.326340	0.000000	-1.930548	0.000000	0.000000	0.000000	0.067391	0.008566	-0.008457	0.000000	0.000000	2.000000	58.000000	0.000000
2927.951197	-0.093249	0.563700	0.038583	82.382126	127.678665	162.430359	-0.326340	0.000000	-1.930548	0.000000	0.000000	0.000000	0.067391	0.008566	-0.008457	0.000000	0.000000	2.000000	58.000000	0.000000
2927.954530	-0.093249	0.563700	0.038583	82.382126	127.678665	162.430359	-0.326340	0.000000	-1.930548	0.000000	0.000000	0.000000	0.067391	0.008566	-0.008457	0.000000	0.000000	2.000000	58.000000	0.000000
2927.957864	-0.092953	0.563729	0.038568	82.382126	127.678665	162.430359	-0.326340	0.000000	-1.930548	0.000000	0.000000	0.000000	0.088560	0.008570	-0.004517	0.000000	0.000000	2.000000	58.000000	0.000000
2927.961197	-0.092953	0.563729	0.038568	82.376640	127.748619	162.461945	-0.337572	0.000000	-1.929139	0.000000	0.000000	0.000000	0.088560	0.008570	-0.004517	0.000000	0.000000	2.000000	58.000000	0.000000
2927.964530	-0.092953	0.563729	0.038568	82.376640	127.748619	162.461945	-0.337572	0.000000	-1.929139	0.000000	0.000000	0.000000	0.088560	0.008570	-0.004517	0.000000	0.000000	2.000000	58.000000	0.000000
2927.967864	-0.092953	0.563729	0.038568	82.376640	127.748619	162.461945	-0.337572	0.000000	-1.929139	0.000000	0.000000	0.000000	0.088560	0.008570	-0.004517	0.000000	0.000000	2.000000	58.000000	0.000000
2927.971197	-0.092203	0.563777	0.038590	82.376640	127.794861	162.461945	-0.352332	0.000000	-1.928386	0.000000	0.000000	0.000000	0.225229	0.014269	0.006815	0.000000	0.000000	2.000000	58.000000	0.000000
2927.974530	-0.092203	0.563777	0.038590	82.376640	127.794861	162.461945	-0.352332	0.000000	-1.928386	0.000000	0.000000	0.000000	0.225229	0.014269	0.006815	0.000000	0.000000	2.000000	58.000000	0.000000
2927.977864	-0.092203	0.563777	0.038590	82.376640	127.794861	162.461945	-0.352332	0.000000	-1.928386	0.000000	0.000000	0.000000	0.225229	0.014269	0.006815	0.000000	0.000000	2.000000	58.000000	0.000000
2927.981197	-0.092203	0.563777	0.038590	82.375404	127.873070	162.487091	-0.389870	0.000000	-1.929522	0.000000	0.000000	0.000000	0.225229	0.014269	0.006815	0.000000	0.000000	2.000000	58.000000	0.000000
2927.984530	-0.091709	0.563779	0.038553	82.375404	127.873070	162.487091	-0.389870	0.000000	-1.929522	0.000000	0.000000	0.000000	0.148148	0.000585	-0.011253	0.000000	0.000000	2.000000	58.000000	0.000000
2927.987864	-0.091709	0.563779	0.038553	82.375404	127.873070	162.487091	-0.389870	0.000000	-1.929522	0.000000	0.000000	0.000000	0.148148	0.000585	-0.011253	0.000000	0.000000	2.000000	58.000000	0.000000
2927.991197	-0.091196	0.563771	0.038542	82.368324	127.976692	162.534042	-0.389870	0.000000	-1.929522	0.000000	0.000000	0.000000	0.153910	-0.002275	-0.003289	0.000000	0.000000	2.000000	58.000000	0.000000
2927.994530	-0.091196	0.563771	0.038542	82.368324	127.976692	162.534042	-0.389870	0.000000	-1.929522	0.000000	0.000000	0.000000	0.153910	-0.002275	-0.003289	0.000000	0.000000	2.000000	58.000000	0.000000
2927.997864	-0.091196	0.563771	0.038542	82.368324	127.976692	162.534042	-0.389870	0.000000	-1.929522	0.000000	0.000000	0.000000	0.153910	-0.002275	-0.003289	0.000000	0.000000	2.000000	58.000000	0.000000
2928.001197	-0.091196	0.563771	0.038542	82.362335	128.131332	162.624817	-0.440213	0.000000	-1.927098	0.000000	0.000000	0.000000	0.153910	-0.002275	-0.003289	0.000000	0.000000	2.000000	58.000000	0.000000
2928.004530	-0.090618	0.563728	0.038443	82.362335	128.131332	162.624817	-0.440213	0.000000	-1.927098	0.000000	0.000000	0.000000	0.173286	-0.012822	-0.029805	0.000000	0.000000	2.000000	58.000000	0.000000
2928.007864	-0.090618	0.563728	0.038443	82.362335	128.131332	162.624817	-0.440213	0.000000	-1.927098	0.000000	0.000000	0.000000	0.173286	-0.012822	-0.029805	0.000000	0.000000	2.000000	58.000000	0.000000
2928.011197	-0.090084	0.563695	0.038311	82.362595	128.426239	162.840958	-0.440213	0.000000	-1.927098	0.000000	0.000000	0.000000	0.160316	-0.009962	-0.039401	0.000000	0.000000	2.000000	58.000000	0.000000
2928.014530	-0.090084	0.563695	0.038311	82.362595	128.426239	162.840958	-0.440213	0.000000	-1.927098	0.000000	0.000000	0.000000	0.160316	-0.009962	-0.039401	0.000000	0.000000	2.000000	58.000000	0.000000
2928.017864	-0.090084	0.563695	0.038311	82.362595	128.426239	162.840958	-0.440213	0.000000	-1.927098	0.000000	0.000000	0.000000	0.160316	-0.009962	-0.039401	0.000000	0.000000	2.000000	58.000000	0.000000
2928.021197	-0.090084	0.563695	0.038311	82.382301	128.948959	163.262802	-0.495813	0.000000	-1.915564	0.000000	0.000000	0.000000	0.160316	-0.009962	-0.039401	0.000000	0.000000	2.000000	58.000000	0.000000
2928.024530	-0.089586	0.563635	0.038114	82.382301	128.948959	163.262802	-0.495813	0.000000	-1.915564	0.000000	0.000000	0.000000	0.149183	-0.017928	-0.059171	0.000000	0.000000	2.000000	58.000000	0.000000
2928.027864	-0.089586	0.563635	0.038114	82.382301	128.948959	163.262802	-0.495813	0.000000	-1.915564	0.000000	0.000000	0.000000	0.149183	-0.017928	-0.059171	0.000000	0.000000	2.000000	58.000000	0.000000
2928.031197	-0.089150	0.563549	0.037847	82.415245	129.648422	163.846909	-0.495813	0.000000	-1.915564	0.000000	0.000000	0.000000	0.130976	-0.025902	-0.080189	0.000000	0.000000	2.000000	58.000000	0.000000
2928.034530	-0.089150	0.563549	0.037847	82.415245	129.648422	163.846909	-0.495813	0.000000	-1.915564	0.000000	0.000000	0.000000	0.130976	-0.025902	-0.080189	0.000000	0.000000	2.000000	58.000000	0.000000
2928.037864	-0.089150	0.563549	0.037847	82.415245	129.648422	163.846909	-0.495813	0.000000	-1.915564	0.000000	0.000000	0.000000	0.130976	-0.025902	-0.080189	0.000000	0.000000	2.000000	58.000000	0.000000
2928.041197	-0.089150	0.563549	0.037847	82.464020	130.567047	164.628296	-0.542506	0.000000	-1.892337	0.000000	0.000000	0.000000	0.130976	-0.025902	-0.080189	0.000000	0.000000	2.000000	58.000000	0.000000
2928.044530	-0.088780	0.563472	0.037544	82.464020	130.567047	164.628296	-0.542506	0.000000	-1.892337	0.000000	0.000000	0.000000	0.110932	-0.023082	-0.090953	0.000000	0.000000	2.000000	58.000000	0.000000
2928.047864	-0.088780	0.563472	0.037544	82.464020	130.567047	164.628296	-0.542506	0.000000	-1.892337	0.000000	0.000000	0.000000	0.110932	-0.023082	-0.090953	0.000000	0.000000	2.000000	58.000000	0.000000
2928.051197	-0.088780	0.563472	0.037544	82.520424	131.597443	165.510483	-0.542506	0.000000	-1.892337	0.000000	0.000000	0.000000	0.110932	-0.023082	-0.090953	0.000000	0.000000	2.000000	58.000000	0.000000
2928.054530	-0.088780	0.563472	0.037544	82.520424	131.597443	165.510483	-0.542506	0.000000	-1.892337	0.000000	0.000000	0.000000	0.110932	-0.023082	-0.090953	0.000000	0.000000	2.000000	58.000000	0.000000
2928.057864	-0.088407	0.563404	0.037217	82.520424	131.597443	165.510483	-0.542506	0.000000	-1.892337	0.000000	0.000000	0.000000	0.112035	-0.020248	-0.097899	0.000000	0.000000	2.000000	58.000000	0.000000
2928.061197	-0.088054	0.563319	0.036869	82.573311	132.665085	166.431152	-0.560995	0.000000	-1.877178	0.000000	0.000000	0.000000	0.105789	-0.025660	-0.104392	0.000000	0.000000	2.000000	58.000000	0.000000
2928.064530	-0.088054	0.563319	0.036869	82.573311	132.665085	166.431152	-0.560995	0.000000	-1.877178	0.000000	0.000000	0.000000	0.105789	-0.025660	-0.104392	0.000000	0.000000	2.000000	58.000000	0.000000
2928.067864	-0.088054	0.563319	0.036869	82.573311	132.665085	166.431152	-0.560995	0.000000	-1.877178	0.000000	0.000000	0.000000	0.105789	-0.025660	-0.104392	0.000000	0.000000	2.000000	58.000000	0.000000
2928.071197	-0.088054	0.563319	0.036869	82.623947	133.746170	167.365204	-0.597299	0.000000	-1.843463	0.000000	0.000000	0.000000	0.105789	-0.025660	-0.104392	0.000000	0.000000	2.000000	58.000000	0.000000
2928.074530	-0.087694	0.563252	0.036475	82.623947	133.746170	167.365204	-0.597299	0.000000	-1.843463	0.000000	0.000000	0.000000	0.108096	-0.020032	-0.118174	0.000000	0.000000	2.000000	58.000000	0.000000
2928.077864	-0.087694	0.563252	0.036475	82.623947	133.746170	167.365204	-0.597299	0.000000	-1.843463	0.000000	0.000000	0.000000	0.108096	-0.020032	-0.118174	0.000000	0.000000	2.000000	58.000000	0.000000
2928.081197	-0.087357	0.563185	0.036077	82.676163	134.886383	168.354965	-0.597299	0.000000	-1.843463	0.000000	0.000000	0.000000	0.100938	-0.020036	-0.119545	0.000000	0.000000	2.000000	58.000000	0.000000
2928.084530	-0.087357	0.563185	0.036077	82.676163	134.886383	168.354965	-0.597299	0.000000	-1.843463	0.000000	0.000000	0.000000	0.100938	-0.020036	-0.119545	0.000000	0.000000	2.000000	58.000000	0.000000
2928.087864	-0.087357	0.563185	0.036077	82.676163	134.886383	168.354965	-0.597299	0.000000	-1.843463	0.000000	0.000000	0.000000	0.100938	-0.020036	-0.119545	0.000000	0.000000	2.000000	58.000000	0.000000
2928.091197	-0.087357	0.563185	0.036077	82.725655	135.981750	169.312424	-0.632138	0.000000	-1.803843	0.000000	0.000000	0.000000	0.100938	-0.020036	-0.119545	0.000000	0.000000	2.000000	58.000000	0.000000
2928.094530	-0.087090	0.563146	0.035660	82.725655	135.981750	169.312424	-0.632138	0.000000	-1.803843	0.000000	0.000000	0.000000	0.080060	-0.011875	-0.125088	0.000000	0.000000	2.000000	58.000000	0.000000
2928.097864	-0.087090	0.563146	0.035660	82.725655	135.981750	169.312424	-0.632138	0.000000	-1.803843	0.000000	0.000000	0.000000	0.080060	-0.011875	-0.125088	0.000000	0.000000	2.000000	58.000000	0.000000
2928.101197	-0.087090	0.563146	0.035660	82.766571	137.047821	170.252136	-0.632138	0.000000	-1.803843	0.000000	0.000000	0.000000	0.080060	-0.011875	-0.125088	0.000000	0.000000	2.000000	58.000000	0.000000
2928.104530	-0.087090	0.563146	0.035660	82.766571	137.047821	170.252136	-0.632138	0.000000	-1.803843	0.000000	0.000000	0.000000	0.080060	-0.011875	-0.125088	0.000000	0.000000	2.000000	58.000000	0.000000
2928.107864	-0.086895	0.563079	0.035236	82.766571	137.047821	170.252136	-0.632138	0.000000	-1.803843	0.000000	0.000000	0.000000	0.058631	-0.020106	-0.127180	0.000000	0.000000	2.000000	58.000000	0.000000
2928.111197	-0.086776	0.563048	0.034834	82.800911	137.946671	171.052032	-0.645481	0.000000	-1.782995	0.000000	0.000000	0.000000	0.035747	-0.009364	-0.120688	0.000000	0.000000	2.000000	58.000000	0.000000
2928.114530	-0.086776	0.563048	0.034834	82.800911	137.946671	171.052032	-0.645481	0.000000	-1.782995	0.000000	0.000000	0.000000	0.035747	-0.009364	-0.120688	0.000000	0.000000	2.000000	58.000000	0.000000
2928.117864	-0.086776	0.563048	0.034834	82.800911	137.946671	171.052032	-0.645481	0.000000	-1.782995	0.000000	0.000000	0.000000	0.035747	-0.009364	-0.120688	0.000000	0.000000	2.000000	58.000000	0.000000
2928.121197	-0.086776	0.563048	0.034834	82.806824	138.448380	171.507309	-0.661211	0.000000	-1.741684	0.000000	0.000000	0.000000	0.035747	-0.009364	-0.120688	0.000000	0.000000	2.000000	58.000000	0.000000
2928.124530	-0.086707	0.563007	0.034446	82.806824	138.448380	171.507309	-0.661211	0.000000	-1.741684	0.000000	0.000000	0.000000	0.020519	-0.012208	-0.116357	0.000000	0.000000	2.000000	58.000000	0.000000
2928.127864	-0.086707	0.563007	0.034446	82.806824	138.448380	171.507309	-0.661211	0.000000	-1.741684	0.000000	0.000000	0.000000	0.020519	-0.012208	-0.116357	0.000000	0.000000	2.000000	58.000000	0.000000
2928.131197	-0.086707	0.563007	0.034446	82.787239	138.523392	171.587311	-0.661211	0.000000	-1.741684	0.000000	0.000000	0.000000	0.020519	-0.012208	-0.116357	0.000000	0.000000	2.000000	58.000000	0.000000
2928.134530	-0.086707	0.563007	0.034446	82.787239	138.523392	171.587311	-0.661211	0.000000	-1.741684	0.000000	0.000000	0.000000	0.020519	-0.012208	-0.116357	0.000000	0.000000	2.000000	58.000000	0.000000
2928.137864	-0.086680	0.562974	0.034156	82.787239	138.523392	171.587311	-0.661211	0.000000	-1.741684	0.000000	0.000000	0.000000	0.008096	-0.009864	-0.086814	0.000000	0.000000	2.000000	58.000000	0.000000
2928.141197	-0.086680	0.562974	0.034156	82.773872	138.579651	171.652267	-0.664630	0.000000	-1.722291	0.000000	0.000000	0.000000	0.008096	-0.009864	-0.086814	0.000000	0.000000	2.000000	58.000000	0.000000
2928.144530	-0.086680	0.562974	0.034156	82.773872	138.579651	171.652267	-0.664630	0.000000	-1.722291	0.000000	0.000000	0.000000	0.008096	-0.009864	-0.086814	0.000000	0.000000	2.000000	58.000000	0.000000
2928.147864	-0.086680	0.562974	0.034156	82.773872	138.579651	171.652267	-0.664630	0.000000	-1.722291	0.000000	0.000000	0.000000	0.008096	-0.009864	-0.086814	0.000000	0.000000	2.000000	58.000000	0.000000
2928.151197	-0.086824	0.562879	0.033743	82.763214	138.614746	171.704071	-0.665980	0.000000	-1.707822	0.000000	0.000000	0.000000	-0.042989	-0.028595	-0.124123	0.000000	0.000000	2.000000	58.000000	0.000000
2928.154530	-0.086824	0.562879	0.033743	82.763214	138.614746	171.704071	-0.665980	0.000000	-1.707822	0.000000	0.000000	0.000000	-0.042989	-0.028595	-0.124123	0.000000	0.000000	2.000000	58.000000	0.000000
2928.157864	-0.086824	0.562879	0.033743	82.763214	138.614746	171.704071	-0.665980	0.000000	-1.707822	0.000000	0.000000	0.000000	-0.042989	-0.028595	-0.124123	0.000000	0.000000	2.000000	58.000000	0.000000
2928.161197	-0.086824	0.562879	0.033743	82.755157	138.636841	171.742783	-0.658815	0.000000	-1.687135	0.000000	0.000000	0.000000	-0.042989	-0.028595	-0.124123	0.000000	0.000000	2.000000	58.000000	0.000000
2928.164530	-0.086950	0.562834	0.033644	82.755157	138.636841	171.742783	-0.658815	0.000000	-1.687135	0.000000	0.000000	0.000000	-0.038003	-0.013332	-0.029693	0.000000	0.000000	2.000000	58.000000	0.000000
2928.167864	-0.086950	0.562834	0.033644	82.755157	138.636841	171.742783	-0.658815	0.000000	-1.687135	0.000000	0.000000	0.000000	-0.038003	-0.013332	-0.029693	0.000000	0.000000	2.000000	58.000000	0.000000
2928.171197	-0.086950	0.562834	0.033644	82.747147	138.656204	171.781479	-0.658815	0.000000	-1.687135	0.000000	0.000000	0.000000	-0.038003	-0.013332	-0.029693	0.000000	0.000000	2.000000	58.000000	0.000000
2928.174530	-0.086950	0.562834	0.033644	82.747147	138.656204	171.781479	-0.658815	0.000000	-1.687135	0.000000	0.000000	0.000000	-0.038003	-0.013332	-0.029693	0.000000	0.000000	2.000000	58.000000	0.000000
2928.177864	-0.087131	0.562798	0.033576	82.747147	138.656204	171.781479	-0.658815	0.000000	-1.687135	0.000000	0.000000	0.000000	-0.054092	-0.010741	-0.020198	0.000000	0.000000	2.000000	58.000000	0.000000
2928.181197	-0.087131	0.562798	0.033576	82.744499	138.641754	171.794342	-0.652481	0.000000	-1.682186	0.000000	0.000000	0.000000	-0.054092	-0.010741	-0.020198	0.000000	0.000000	2.000000	58.000000	0.000000
2928.184530	-0.087131	0.562798	0.033576	82.744499	138.641754	171.794342	-0.652481	0.000000	-1.682186	0.000000	0.000000	0.000000	-0.054092	-0.010741	-0.020198	0.000000	0.000000	2.000000	58.000000	0.000000
2928.187864	-0.087131	0.562798	0.033576	82.744499	138.641754	171.794342	-0.652481	0.000000	-1.682186	0.000000	0.000000	0.000000	-0.054092	-0.010741	-0.020198	0.000000	0.000000	2.000000	58.000000	0.000000
2928.191197	-0.087607	0.562725	0.033550	82.741829	138.627304	171.807205	-0.643466	0.000000	-1.678820	0.000000	0.000000	0.000000	-0.142823	-0.021930	-0.007788	0.000000	0.000000	2.000000	58.000000	0.000000
2928.194530	-0.087607	0.562725	0.033550	82.741829	138.627304	171.807205	-0.643466	0.000000	-1.678820	0.000000	0.000000	0.000000	-0.142823	-0.021930	-0.007788	0.000000	0.000000	2.000000	58.000000	0.000000
2928.197864	-0.087607	0.562725	0.033550	82.741829	138.627304	171.807205	-0.643466	0.000000	-1.678820	0.000000	0.000000	0.000000	-0.142823	-0.021930	-0.007788	0.000000	0.000000	2.000000	58.000000	0.000000
2928.201197	-0.087887	0.562698	0.033506	82.739120	138.607376	171.820038	-0.619662	0.000000	-1.677522	0.000000	0.000000	0.000000	-0.084165	-0.008174	-0.013292	0.000000	0.000000	2.000000	58.000000	0.000000
2928.204530	-0.087887	0.562698	0.033506	82.739120	138.607376	171.820038	-0.619662	0.000000	-1.677522	0.000000	0.000000	0.000000	-0.084165	-0.008174	-0.013292	0.000000	0.000000	2.000000	58.000000	0.000000
2928.207864	-0.087887	0.562698	0.033506	82.739120	138.607376	171.820038	-0.619662	0.000000	-1.677522	0.000000	0.000000	0.000000	-0.084165	-0.008174	-0.013292	0.000000	0.000000	2.000000	58.000000	0.000000
2928.211197	-0.087887	0.562698	0.033506	82.735588	138.569275	171.821655	-0.605635	0.000000	-1.675306	0.000000	0.000000	0.000000	-0.084165	-0.008174	-0.013292	0.000000	0.000000	2.000000	58.000000	0.000000
2928.214530	-0.088214	0.562671	0.033453	82.735588	138.569275	171.821655	-0.605635	0.000000	-1.675306	0.000000	0.000000	0.000000	-0.098132	-0.008169	-0.015853	0.000000	0.000000	2.000000	58.000000	0.000000
2928.217864	-0.088214	0.562671	0.033453	82.735588	138.569275	171.821655	-0.605635	0.000000	-1.675306	0.000000	0.000000	0.000000	-0.098132	-0.008169	-0.015853	0.000000	0.000000	2.000000	58.000000	0.000000
2928.221197	-0.088214	0.562671	0.033453	82.732933	138.541245	171.834503	-0.605635	0.000000	-1.675306	0.000000	0.000000	0.000000	-0.098132	-0.008169	-0.015853	0.000000	0.000000	2.000000	58.000000	0.000000
2928.224530	-0.088214	0.562671	0.033453	82.732933	138.541245	171.834503	-0.605635	0.000000	-1.675306	0.000000	0.000000	0.000000	-0.098132	-0.008169	-0.015853	0.000000	0.000000	2.000000	58.000000	0.000000
2928.227864	-0.088565	0.562644	0.033396	82.732933	138.541245	171.834503	-0.605635	0.000000	-1.675306	0.000000	0.000000	0.000000	-0.105108	-0.008164	-0.017180	0.000000	0.000000	2.000000	58.000000	0.000000
2928.231197	-0.088931	0.562608	0.033294	82.727539	138.525864	171.860123	-0.589279	0.000000	-1.672664	0.000000	0.000000	0.000000	-0.109913	-0.010740	-0.030502	0.000000	0.000000	2.000000	58.000000	0.000000
2928.234530	-0.088931	0.562608	0.033294	82.727539	138.525864	171.860123	-0.589279	0.000000	-1.672664	0.000000	0.000000	0.000000	-0.109913	-0.010740	-0.030502	0.000000	0.000000	2.000000	58.000000	0.000000
2928.237864	-0.088931	0.562608	0.033294	82.727539	138.525864	171.860123	-0.589279	0.000000	-1.672664	0.000000	0.000000	0.000000	-0.109913	-0.010740	-0.030502	0.000000	0.000000	2.000000	58.000000	0.000000
2928.241197	-0.088931	0.562608	0.033294	82.722198	138.507751	171.885742	-0.553442	0.000000	-1.664717	0.000000	0.000000	0.000000	-0.109913	-0.010740	-0.030502	0.000000	0.000000	2.000000	58.000000	0.000000
2928.244530	-0.089293	0.562581	0.033170	82.722198	138.507751	171.885742	-0.553442	0.000000	-1.664717	0.000000	0.000000	0.000000	-0.108637	-0.007940	-0.037425	0.000000	0.000000	2.000000	58.000000	0.000000
2928.247864	-0.089293	0.562581	0.033170	82.722198	138.507751	171.885742	-0.553442	0.000000	-1.664717	0.000000	0.000000	0.000000	-0.108637	-0.007940	-0.037425	0.000000	0.000000	2.000000	58.000000	0.000000
2928.251197	-0.089293	0.562581	0.033170	82.716003	138.479584	171.900085	-0.553442	0.000000	-1.664717	0.000000	0.000000	0.000000	-0.108637	-0.007940	-0.037425	0.000000	0.000000	2.000000	58.000000	0.000000
2928.254530	-0.089293	0.562581	0.033170	82.716003	138.479584	171.900085	-0.553442	0.000000	-1.664717	0.000000	0.000000	0.000000	-0.108637	-0.007940	-0.037425	0.000000	0.000000	2.000000	58.000000	0.000000
2928.257864	-0.089632	0.562555	0.033049	82.716003	138.479584	171.900085	-0.553442	0.000000	-1.664717	0.000000	0.000000	0.000000	-0.101613	-0.007948	-0.036228	0.000000	0.000000	2.000000	58.000000	0.000000
2928.261197	-0.089940	0.562520	0.032892	82.710617	138.464096	171.925598	-0.535336	0.000000	-1.658480	0.000000	0.000000	0.000000	-0.092397	-0.010537	-0.046996	0.000000	0.000000	2.000000	58.000000	0.000000
2928.264530	-0.089940	0.562520	0.032892	82.710617	138.464096	171.925598	-0.535336	0.000000	-1.658480	0.000000	0.000000	0.000000	-0.092397	-0.010537	-0.046996	0.000000	0.000000	2.000000	58.000000	0.000000
2928.267864	-0.089940	0.562520	0.032892	82.710617	138.464096	171.925598	-0.535336	0.000000	-1.658480	0.000000	0.000000	0.000000	-0.092397	-0.010537	-0.046996	0.000000	0.000000	2.000000	58.000000	0.000000
2928.271197	-0.089940	0.562520	0.032892	82.699913	138.476563	171.976578	-0.503001	0.000000	-1.644609	0.000000	0.000000	0.000000	-0.092397	-0.010537	-0.046996	0.000000	0.000000	2.000000	58.000000	0.000000
2928.274530	-0.090244	0.562494	0.032713	82.699913	138.476563	171.976578	-0.503001	0.000000	-1.644609	0.000000	0.000000	0.000000	-0.091085	-0.007714	-0.053895	0.000000	0.000000	2.000000	58.000000	0.000000
2928.277864	-0.090244	0.562494	0.032713	82.699913	138.476563	171.976578	-0.503001	0.000000	-1.644609	0.000000	0.000000	0.000000	-0.091085	-0.007714	-0.053895	0.000000	0.000000	2.000000	58.000000	0.000000
2928.281197	-0.090244	0.562494	0.032713	82.689171	138.488876	172.027390	-0.503001	0.000000	-1.644609	0.000000	0.000000	0.000000	-0.091085	-0.007714	-0.053895	0.000000	0.000000	2.000000	58.000000	0.000000
2928.284530	-0.090244	0.562494	0.032713	82.689171	138.488876	172.027390	-0.503001	0.000000	-1.644609	0.000000	0.000000	0.000000	-0.091085	-0.007714	-0.053895	0.000000	0.000000	2.000000	58.000000	0.000000
2928.287864	-0.090548	0.562441	0.032538	82.689171	138.488876	172.027390	-0.503001	0.000000	-1.644609	0.000000	0.000000	0.000000	-0.091337	-0.015900	-0.052259	0.000000	0.000000	2.000000	58.000000	0.000000
2928.291197	-0.090872	0.562370	0.032342	82.678444	138.498337	172.078033	-0.487820	0.000000	-1.635627	0.000000	0.000000	0.000000	-0.097297	-0.021244	-0.058755	0.000000	0.000000	2.000000	58.000000	0.000000
2928.294530	-0.090872	0.562370	0.032342	82.678444	138.498337	172.078033	-0.487820	0.000000	-1.635627	0.000000	0.000000	0.000000	-0.097297	-0.021244	-0.058755	0.000000	0.000000	2.000000	58.000000	0.000000
2928.297864	-0.090872	0.562370	0.032342	82.678444	138.498337	172.078033	-0.487820	0.000000	-1.635627	0.000000	0.000000	0.000000	-0.097297	-0.021244	-0.058755	0.000000	0.000000	2.000000	58.000000	0.000000
2928.301197	-0.090872	0.562370	0.032342	82.662376	138.529922	172.153763	-0.456381	0.000000	-1.617124	0.000000	0.000000	0.000000	-0.097297	-0.021244	-0.058755	0.000000	0.000000	2.000000	58.000000	0.000000
2928.304530	-0.091224	0.562290	0.032165	82.662376	138.529922	172.153763	-0.456381	0.000000	-1.617124	0.000000	0.000000	0.000000	-0.105471	-0.024043	-0.053291	0.000000	0.000000	2.000000	58.000000	0.000000
2928.307864	-0.091224	0.562290	0.032165	82.662376	138.529922	172.153763	-0.456381	0.000000	-1.617124	0.000000	0.000000	0.000000	-0.105471	-0.024043	-0.053291	0.000000	0.000000	2.000000	58.000000	0.000000
2928.311197	-0.091224	0.562290	0.032165	82.643585	138.570908	172.241684	-0.456381	0.000000	-1.617124	0.000000	0.000000	0.000000	-0.105471	-0.024043	-0.053291	0.000000	0.000000	2.000000	58.000000	0.000000
2928.314530	-0.091224	0.562290	0.032165	82.643585	138.570908	172.241684	-0.456381	0.000000	-1.617124	0.000000	0.000000	0.000000	-0.105471	-0.024043	-0.053291	0.000000	0.000000	2.000000	58.000000	0.000000
2928.317864	-0.091588	0.562183	0.031926	82.643585	138.570908	172.241684	-0.456381	0.000000	-1.617124	0.000000	0.000000	0.000000	-0.109162	-0.031962	-0.071799	0.000000	0.000000	2.000000	58.000000	0.000000
2928.321197	-0.091972	0.562032	0.031670	82.622063	138.623764	172.341599	-0.438802	0.000000	-1.608242	0.000000	0.000000	0.000000	-0.115376	-0.045473	-0.076660	0.000000	0.000000	2.000000	58.000000	0.000000
2928.324530	-0.091972	0.562032	0.031670	82.622063	138.623764	172.341599	-0.438802	0.000000	-1.608242	0.000000	0.000000	0.000000	-0.115376	-0.045473	-0.076660	0.000000	0.000000	2.000000	58.000000	0.000000
2928.327864	-0.091972	0.562032	0.031670	82.622063	138.623764	172.341599	-0.438802	0.000000	-1.608242	0.000000	0.000000	0.000000	-0.115376	-0.045473	-0.076660	0.000000	0.000000	2.000000	58.000000	0.000000
2928.331197	-0.091972	0.562032	0.031670	82.597816	138.685608	172.453339	-0.401379	0.000000	-1.583499	0.000000	0.000000	0.000000	-0.115376	-0.045473	-0.076660	0.000000	0.000000	2.000000	58.000000	0.000000
2928.334530	-0.092329	0.561890	0.031396	82.597816	138.685608	172.453339	-0.401379	0.000000	-1.583499	0.000000	0.000000	0.000000	-0.107010	-0.042646	-0.082292	0.000000	0.000000	2.000000	58.000000	0.000000
2928.337864	-0.092329	0.561890	0.031396	82.597816	138.685608	172.453339	-0.401379	0.000000	-1.583499	0.000000	0.000000	0.000000	-0.107010	-0.042646	-0.082292	0.000000	0.000000	2.000000	58.000000	0.000000
2928.341197	-0.092329	0.561890	0.031396	82.576241	138.737228	172.552032	-0.401379	0.000000	-1.583499	0.000000	0.000000	0.000000	-0.107010	-0.042646	-0.082292	0.000000	0.000000	2.000000	58.000000	0.000000
2928.344530	-0.092329	0.561890	0.031396	82.576241	138.737228	172.552032	-0.401379	0.000000	-1.583499	0.000000	0.000000	0.000000	-0.107010	-0.042646	-0.082292	0.000000	0.000000	2.000000	58.000000	0.000000
2928.347864	-0.092712	0.561765	0.031134	82.576241	138.737228	172.552032	-0.401379	0.000000	-1.583499	0.000000	0.000000	0.000000	-0.114824	-0.037279	-0.078565	0.000000	0.000000	2.000000	58.000000	0.000000
2928.351197	-0.093067	0.561651	0.030853	82.554680	138.785614	172.650162	-0.383545	0.000000	-1.569784	0.000000	0.000000	0.000000	-0.106451	-0.034475	-0.084178	0.000000	0.000000	2.000000	58.000000	0.000000
2928.354530	-0.093067	0.561651	0.030853	82.554680	138.785614	172.650162	-0.383545	0.000000	-1.569784	0.000000	0.000000	0.000000	-0.106451	-0.034475	-0.084178	0.000000	0.000000	2.000000	58.000000	0.000000
2928.357864	-0.093067	0.561651	0.030853	82.554680	138.785614	172.650162	-0.383545	0.000000	-1.569784	0.000000	0.000000	0.000000	-0.106451	-0.034475	-0.084178	0.000000	0.000000	2.000000	58.000000	0.000000
2928.361197	-0.093067	0.561651	0.030853	82.535759	138.826736	172.735580	-0.346666	0.000000	-1.542660	0.000000	0.000000	0.000000	-0.106451	-0.034475	-0.084178	0.000000	0.000000	2.000000	58.000000	0.000000
2928.364530	-0.093420	0.561563	0.030567	82.535759	138.826736	172.735580	-0.346666	0.000000	-1.542660	0.000000	0.000000	0.000000	-0.106008	-0.026312	-0.085954	0.000000	0.000000	2.000000	58.000000	0.000000
2928.367864	-0.093420	0.561563	0.030567	82.535759	138.826736	172.735580	-0.346666	0.000000	-1.542660	0.000000	0.000000	0.000000	-0.106008	-0.026312	-0.085954	0.000000	0.000000	2.000000	58.000000	0.000000
2928.371197	-0.093420	0.561563	0.030567	82.515205	138.845230	172.798630	-0.346666	0.000000	-1.542660	0.000000	0.000000	0.000000	-0.106008	-0.026312	-0.085954	0.000000	0.000000	2.000000	58.000000	0.000000
2928.374530	-0.093420	0.561563	0.030567	82.515205	138.845230	172.798630	-0.346666	0.000000	-1.542660	0.000000	0.000000	0.000000	-0.106008	-0.026312	-0.085954	0.000000	0.000000	2.000000	58.000000	0.000000
2928.377864	-0.093707	0.561493	0.030310	82.515205	138.845230	172.798630	-0.346666	0.000000	-1.542660	0.000000	0.000000	0.000000	-0.086048	-0.020956	-0.076889	0.000000	0.000000	2.000000	58.000000	0.000000
2928.381197	-0.093970	0.561423	0.030058	82.498940	138.881775	172.871155	-0.328998	0.000000	-1.528334	0.000000	0.000000	0.000000	-0.079018	-0.020946	-0.075613	0.000000	0.000000	2.000000	58.000000	0.000000
2928.384530	-0.093970	0.561423	0.030058	82.498940	138.881775	172.871155	-0.328998	0.000000	-1.528334	0.000000	0.000000	0.000000	-0.079018	-0.020946	-0.075613	0.000000	0.000000	2.000000	58.000000	0.000000
2928.387864	-0.093970	0.561423	0.030058	82.498940	138.881775	172.871155	-0.328998	0.000000	-1.528334	0.000000	0.000000	0.000000	-0.079018	-0.020946	-0.075613	0.000000	0.000000	2.000000	58.000000	0.000000
2928.391197	-0.093970	0.561423	0.030058	82.485405	138.908844	172.931366	-0.301487	0.000000	-1.502918	0.000000	0.000000	0.000000	-0.079018	-0.020946	-0.075613	0.000000	0.000000	2.000000	58.000000	0.000000
2928.394530	-0.094210	0.561353	0.029811	82.485405	138.908844	172.931366	-0.301487	0.000000	-1.502918	0.000000	0.000000	0.000000	-0.071997	-0.020955	-0.074326	0.000000	0.000000	2.000000	58.000000	0.000000
2928.397864	-0.094210	0.561353	0.029811	82.485405	138.908844	172.931366	-0.301487	0.000000	-1.502918	0.000000	0.000000	0.000000	-0.071997	-0.020955	-0.074326	0.000000	0.000000	2.000000	58.000000	0.000000
2928.401197	-0.094210	0.561353	0.029811	82.469177	138.950272	173.003311	-0.301487	0.000000	-1.502918	0.000000	0.000000	0.000000	-0.071997	-0.020955	-0.074326	0.000000	0.000000	2.000000	58.000000	0.000000
2928.404530	-0.094210	0.561353	0.029811	82.469177	138.950272	173.003311	-0.301487	0.000000	-1.502918	0.000000	0.000000	0.000000	-0.071997	-0.020955	-0.074326	0.000000	0.000000	2.000000	58.000000	0.000000
2928.407864	-0.094430	0.561301	0.029584	82.469177	138.950272	173.003311	-0.301487	0.000000	-1.502918	0.000000	0.000000	0.000000	-0.065986	-0.015598	-0.067873	0.000000	0.000000	2.000000	58.000000	0.000000
2928.411197	-0.094647	0.561232	0.029341	82.452881	138.991364	173.074966	-0.289487	0.000000	-1.490530	0.000000	0.000000	0.000000	-0.064917	-0.020953	-0.073067	0.000000	0.000000	2.000000	58.000000	0.000000
2928.414530	-0.094647	0.561232	0.029341	82.452881	138.991364	173.074966	-0.289487	0.000000	-1.490530	0.000000	0.000000	0.000000	-0.064917	-0.020953	-0.073067	0.000000	0.000000	2.000000	58.000000	0.000000
2928.417864	-0.094647	0.561232	0.029341	82.452881	138.991364	173.074966	-0.289487	0.000000	-1.490530	0.000000	0.000000	0.000000	-0.064917	-0.020953	-0.073067	0.000000	0.000000	2.000000	58.000000	0.000000
2928.421197	-0.094647	0.561232	0.029341	82.436623	139.032211	173.146332	-0.267670	0.000000	-1.467040	0.000000	0.000000	0.000000	-0.064917	-0.020953	-0.073067	0.000000	0.000000	2.000000	58.000000	0.000000
2928.424530	-0.094855	0.561153	0.029057	82.436623	139.032211	173.146332	-0.267670	0.000000	-1.467040	0.000000	0.000000	0.000000	-0.062509	-0.023488	-0.085097	0.000000	0.000000	2.000000	58.000000	0.000000
2928.427864	-0.094855	0.561153	0.029057	82.436623	139.032211	173.146332	-0.267670	0.000000	-1.467040	0.000000	0.000000	0.000000	-0.062509	-0.023488	-0.085097	0.000000	0.000000	2.000000	58.000000	0.000000
2928.431197	-0.094855	0.561153	0.029057	82.417679	139.081711	173.229202	-0.267670	0.000000	-1.467040	0.000000	0.000000	0.000000	-0.062509	-0.023488	-0.085097	0.000000	0.000000	2.000000	58.000000	0.000000
2928.434530	-0.094855	0.561153	0.029057	82.417679	139.081711	173.229202	-0.267670	0.000000	-1.467040	0.000000	0.000000	0.000000	-0.062509	-0.023488	-0.085097	0.000000	0.000000	2.000000	58.000000	0.000000
2928.437864	-0.095077	0.561093	0.028723	82.417679	139.081711	173.229202	-0.267670	0.000000	-1.467040	0.000000	0.000000	0.000000	-0.066671	-0.017936	-0.100154	0.000000	0.000000	2.000000	58.000000	0.000000
2928.441197	-0.095324	0.561078	0.028396	82.401367	139.116409	173.299896	-0.257252	0.000000	-1.452857	0.000000	0.000000	0.000000	-0.074165	-0.004506	-0.098072	0.000000	0.000000	2.000000	58.000000	0.000000
2928.444530	-0.095324	0.561078	0.028396	82.401367	139.116409	173.299896	-0.257252	0.000000	-1.452857	0.000000	0.000000	0.000000	-0.074165	-0.004506	-0.098072	0.000000	0.000000	2.000000	58.000000	0.000000
2928.447864	-0.095324	0.561078	0.028396	82.401367	139.116409	173.299896	-0.257252	0.000000	-1.452857	0.000000	0.000000	0.000000	-0.074165	-0.004506	-0.098072	0.000000	0.000000	2.000000	58.000000	0.000000
2928.451197	-0.095324	0.561078	0.028396	82.387794	139.139206	173.358551	-0.233779	0.000000	-1.419819	0.000000	0.000000	0.000000	-0.074165	-0.004506	-0.098072	0.000000	0.000000	2.000000	58.000000	0.000000
2928.454530	-0.095571	0.561063	0.028069	82.387794	139.139206	173.358551	-0.233779	0.000000	-1.419819	0.000000	0.000000	0.000000	-0.074047	-0.004522	-0.098124	0.000000	0.000000	2.000000	58.000000	0.000000
2928.457864	-0.095571	0.561063	0.028069	82.387794	139.139206	173.358551	-0.233779	0.000000	-1.419819	0.000000	0.000000	0.000000	-0.074047	-0.004522	-0.098124	0.000000	0.000000	2.000000	58.000000	0.000000
2928.461197	-0.095571	0.561063	0.028069	82.379593	139.144089	173.393677	-0.233779	0.000000	-1.419819	0.000000	0.000000	0.000000	-0.074047	-0.004522	-0.098124	0.000000	0.000000	2.000000	58.000000	0.000000
2928.464530	-0.095571	0.561063	0.028069	82.379593	139.144089	173.393677	-0.233779	0.000000	-1.419819	0.000000	0.000000	0.000000	-0.074047	-0.004522	-0.098124	0.000000	0.000000	2.000000	58.000000	0.000000
2928.467864	-0.095778	0.561084	0.027786	82.379593	139.144089	173.393677	-0.233779	0.000000	-1.419819	0.000000	0.000000	0.000000	-0.062165	0.006136	-0.085125	0.000000	0.000000	2.000000	58.000000	0.000000
2928.471197	-0.095968	0.561167	0.027535	82.379593	139.116898	173.393661	-0.221438	0.000000	-1.403465	0.000000	0.000000	0.000000	-0.056888	0.024886	-0.075143	0.000000	0.000000	2.000000	58.000000	0.000000
2928.474530	-0.095968	0.561167	0.027535	82.379593	139.116898	173.393661	-0.221438	0.000000	-1.403465	0.000000	0.000000	0.000000	-0.056888	0.024886	-0.075143	0.000000	0.000000	2.000000	58.000000	0.000000
2928.477864	-0.095968	0.561167	0.027535	82.379593	139.116898	173.393661	-0.221438	0.000000	-1.403465	0.000000	0.000000	0.000000	-0.056888	0.024886	-0.075143	0.000000	0.000000	2.000000	58.000000	0.000000
2928.481197	-0.095968	0.561167	0.027535	82.382355	139.088989	173.381973	-0.201596	0.000000	-1.376754	0.000000	0.000000	0.000000	-0.056888	0.024886	-0.075143	0.000000	0.000000	2.000000	58.000000	0.000000
2928.484530	-0.096078	0.561249	0.027365	82.382355	139.088989	173.381973	-0.201596	0.000000	-1.376754	0.000000	0.000000	0.000000	-0.032958	0.024678	-0.050874	0.000000	0.000000	2.000000	58.000000	0.000000
2928.487864	-0.096078	0.561249	0.027365	82.382355	139.088989	173.381973	-0.201596	0.000000	-1.376754	0.000000	0.000000	0.000000	-0.032958	0.024678	-0.050874	0.000000	0.000000	2.000000	58.000000	0.000000
2928.491197	-0.096078	0.561249	0.027365	82.390472	139.045990	173.346817	-0.201596	0.000000	-1.376754	0.000000	0.000000	0.000000	-0.032958	0.024678	-0.050874	0.000000	0.000000	2.000000	58.000000	0.000000
2928.494530	-0.096078	0.561249	0.027365	82.390472	139.045990	173.346817	-0.201596	0.000000	-1.376754	0.000000	0.000000	0.000000	-0.032958	0.024678	-0.050874	0.000000	0.000000	2.000000	58.000000	0.000000
2928.497864	-0.096112	0.561348	0.027294	82.390472	139.045990	173.346817	-0.201596	0.000000	-1.376754	0.000000	0.000000	0.000000	-0.010094	0.029793	-0.021425	0.000000	0.000000	2.000000	58.000000	0.000000
2928.501197	-0.096112	0.561348	0.027294	82.401337	139.002182	173.299896	-0.196103	0.000000	-1.368275	0.000000	0.000000	0.000000	-0.010094	0.029793	-0.021425	0.000000	0.000000	2.000000	58.000000	0.000000
2928.504530	-0.096112	0.561348	0.027294	82.401337	139.002182	173.299896	-0.196103	0.000000	-1.368275	0.000000	0.000000	0.000000	-0.010094	0.029793	-0.021425	0.000000	0.000000	2.000000	58.000000	0.000000
2928.507864	-0.096112	0.561348	0.027294	82.401337	139.002182	173.299896	-0.196103	0.000000	-1.368275	0.000000	0.000000	0.000000	-0.010094	0.029793	-0.021425	0.000000	0.000000	2.000000	58.000000	0.000000
2928.511197	-0.096073	0.561581	0.027338	82.414909	138.946518	173.240982	-0.194421	0.000000	-1.364704	0.000000	0.000000	0.000000	0.011703	0.069931	0.013312	0.000000	0.000000	2.000000	58.000000	0.000000
2928.514530	-0.096073	0.561581	0.027338	82.414909	138.946518	173.240982	-0.194421	0.000000	-1.364704	0.000000	0.000000	0.000000	0.011703	0.069931	0.013312	0.000000	0.000000	2.000000	58.000000	0.000000
2928.517864	-0.096073	0.561581	0.027338	82.414909	138.946518	173.240982	-0.194421	0.000000	-1.364704	0.000000	0.000000	0.000000	0.011703	0.069931	0.013312	0.000000	0.000000	2.000000	58.000000	0.000000
2928.521197	-0.096073	0.561581	0.027338	82.426613	138.912064	173.204590	-0.196372	0.000000	-1.366923	0.000000	0.000000	0.000000	0.011703	0.069931	0.013312	0.000000	0.000000	2.000000	58.000000	0.000000
2928.524530	-0.096086	0.561653	0.027407	82.426613	138.912064	173.204590	-0.196372	0.000000	-1.366923	0.000000	0.000000	0.000000	-0.004091	0.021365	0.020625	0.000000	0.000000	2.000000	58.000000	0.000000
2928.527864	-0.096086	0.561653	0.027407	82.426613	138.912064	173.204590	-0.196372	0.000000	-1.366923	0.000000	0.000000	0.000000	-0.004091	0.021365	0.020625	0.000000	0.000000	2.000000	58.000000	0.000000
2928.531197	-0.096086	0.561653	0.027407	82.437477	138.865112	173.157242	-0.196372	0.000000	-1.366923	0.000000	0.000000	0.000000	-0.004091	0.021365	0.020625	0.000000	0.000000	2.000000	58.000000	0.000000
2928.534530	-0.096086	0.561653	0.027407	82.437477	138.865112	173.157242	-0.196372	0.000000	-1.366923	0.000000	0.000000	0.000000	-0.004091	0.021365	0.020625	0.000000	0.000000	2.000000	58.000000	0.000000
2928.537864	-0.096101	0.561697	0.027482	82.437477	138.865112	173.157242	-0.196372	0.000000	-1.366923	0.000000	0.000000	0.000000	-0.004422	0.013272	0.022301	0.000000	0.000000	2.000000	58.000000	0.000000
2928.541197	-0.096101	0.561697	0.027482	82.445572	138.824326	173.121567	-0.195690	0.000000	-1.370360	0.000000	0.000000	0.000000	-0.004422	0.013272	0.022301	0.000000	0.000000	2.000000	58.000000	0.000000
2928.544530	-0.096101	0.561697	0.027482	82.445572	138.824326	173.121567	-0.195690	0.000000	-1.370360	0.000000	0.000000	0.000000	-0.004422	0.013272	0.022301	0.000000	0.000000	2.000000	58.000000	0.000000
2928.547864	-0.096101	0.561697	0.027482	82.445572	138.824326	173.121567	-0.195690	0.000000	-1.370360	0.000000	0.000000	0.000000	-0.004422	0.013272	0.022301	0.000000	0.000000	2.000000	58.000000	0.000000
2928.551197	-0.096227	0.561776	0.027635	82.453735	138.783508	173.085876	-0.194953	0.000000	-1.374077	0.000000	0.000000	0.000000	-0.037815	0.023771	0.045948	0.000000	0.000000	2.000000	58.000000	0.000000
2928.554530	-0.096227	0.561776	0.027635	82.453735	138.783508	173.085876	-0.194953	0.000000	-1.374077	0.000000	0.000000	0.000000	-0.037815	0.023771	0.045948	0.000000	0.000000	2.000000	58.000000	0.000000
2928.557864	-0.096227	0.561776	0.027635	82.453735	138.783508	173.085876	-0.194953	0.000000	-1.374077	0.000000	0.000000	0.000000	-0.037815	0.023771	0.045948	0.000000	0.000000	2.000000	58.000000	0.000000
2928.561197	-0.096227	0.561776	0.027635	82.459129	138.754425	173.062042	-0.188650	0.000000	-1.381735	0.000000	0.000000	0.000000	-0.037815	0.023771	0.045948	0.000000	0.000000	2.000000	58.000000	0.000000
2928.564530	-0.096289	0.561793	0.027705	82.459129	138.754425	173.062042	-0.188650	0.000000	-1.381735	0.000000	0.000000	0.000000	-0.018569	0.005188	0.021231	0.000000	0.000000	2.000000	58.000000	0.000000
2928.567864	-0.096289	0.561793	0.027705	82.459129	138.754425	173.062042	-0.188650	0.000000	-1.381735	0.000000	0.000000	0.000000	-0.018569	0.005188	0.021231	0.000000	0.000000	2.000000	58.000000	0.000000
2928.571197	-0.096289	0.561793	0.027705	82.461906	138.742615	173.050079	-0.188650	0.000000	-1.381735	0.000000	0.000000	0.000000	-0.018569	0.005188	0.021231	0.000000	0.000000	2.000000	58.000000	0.000000
2928.574530	-0.096289	0.561793	0.027705	82.461906	138.742615	173.050079	-0.188650	0.000000	-1.381735	0.000000	0.000000	0.000000	-0.018569	0.005188	0.021231	0.000000	0.000000	2.000000	58.000000	0.000000
2928.577864	-0.096305	0.561811	0.027785	82.461906	138.742615	173.050079	-0.188650	0.000000	-1.381735	0.000000	0.000000	0.000000	-0.004760	0.005166	0.023971	0.000000	0.000000	2.000000	58.000000	0.000000
2928.581197	-0.096305	0.561811	0.027785	82.466469	138.711914	173.015289	-0.185556	0.000000	-1.385273	0.000000	0.000000	0.000000	-0.004760	0.005166	0.023971	0.000000	0.000000	2.000000	58.000000	0.000000
2928.584530	-0.096305	0.561811	0.027785	82.466469	138.711914	173.015289	-0.185556	0.000000	-1.385273	0.000000	0.000000	0.000000	-0.004760	0.005166	0.023971	0.000000	0.000000	2.000000	58.000000	0.000000
2928.587864	-0.096305	0.561811	0.027785	82.466469	138.711914	173.015289	-0.185556	0.000000	-1.385273	0.000000	0.000000	0.000000	-0.004760	0.005166	0.023971	0.000000	0.000000	2.000000	58.000000	0.000000
2928.591197	-0.096150	0.561800	0.027970	82.469177	138.713638	173.003326	-0.184762	0.000000	-1.389269	0.000000	0.000000	0.000000	0.046443	-0.003114	0.055432	0.000000	0.000000	2.000000	58.000000	0.000000
2928.594530	-0.096150	0.561800	0.027970	82.469177	138.713638	173.003326	-0.184762	0.000000	-1.389269	0.000000	0.000000	0.000000	0.046443	-0.003114	0.055432	0.000000	0.000000	2.000000	58.000000	0.000000
2928.597864	-0.096150	0.561800	0.027970	82.469177	138.713638	173.003326	-0.184762	0.000000	-1.389269	0.000000	0.000000	0.000000	0.046443	-0.003114	0.055432	0.000000	0.000000	2.000000	58.000000	0.000000
2928.601197	-0.096150	0.561800	0.027970	82.469177	138.732681	173.003342	-0.192502	0.000000	-1.398507	0.000000	0.000000	0.000000	0.046443	-0.003114	0.055432	0.000000	0.000000	2.000000	58.000000	0.000000
2928.604530	-0.096007	0.561763	0.028093	82.469177	138.732681	173.003342	-0.192502	0.000000	-1.398507	0.000000	0.000000	0.000000	0.042960	-0.011044	0.036910	0.000000	0.000000	2.000000	58.000000	0.000000
2928.607864	-0.096007	0.561763	0.028093	82.469177	138.732681	173.003342	-0.192502	0.000000	-1.398507	0.000000	0.000000	0.000000	0.042960	-0.011044	0.036910	0.000000	0.000000	2.000000	58.000000	0.000000
2928.611197	-0.096007	0.561763	0.028093	82.469177	138.754440	173.003326	-0.192502	0.000000	-1.398507	0.000000	0.000000	0.000000	0.042960	-0.011044	0.036910	0.000000	0.000000	2.000000	58.000000	0.000000
2928.614530	-0.096007	0.561763	0.028093	82.469177	138.754440	173.003326	-0.192502	0.000000	-1.398507	0.000000	0.000000	0.000000	0.042960	-0.011044	0.036910	0.000000	0.000000	2.000000	58.000000	0.000000
2928.617864	-0.095840	0.561727	0.028221	82.469177	138.754440	173.003326	-0.192502	0.000000	-1.398507	0.000000	0.000000	0.000000	0.049891	-0.011053	0.038259	0.000000	0.000000	2.000000	58.000000	0.000000
2928.621197	-0.095659	0.561698	0.028393	82.471886	138.767090	172.991379	-0.199662	0.000000	-1.404659	0.000000	0.000000	0.000000	0.054474	-0.008480	0.051588	0.000000	0.000000	2.000000	58.000000	0.000000
2928.624530	-0.095659	0.561698	0.028393	82.471886	138.767090	172.991379	-0.199662	0.000000	-1.404659	0.000000	0.000000	0.000000	0.054474	-0.008480	0.051588	0.000000	0.000000	2.000000	58.000000	0.000000
2928.627864	-0.095659	0.561698	0.028393	82.471886	138.767090	172.991379	-0.199662	0.000000	-1.404659	0.000000	0.000000	0.000000	0.054474	-0.008480	0.051588	0.000000	0.000000	2.000000	58.000000	0.000000
2928.631197	-0.095659	0.561698	0.028393	82.474594	138.776932	172.979370	-0.217057	0.000000	-1.419633	0.000000	0.000000	0.000000	0.054474	-0.008480	0.051588	0.000000	0.000000	2.000000	58.000000	0.000000
2928.634530	-0.095500	0.561670	0.028560	82.474594	138.776932	172.979370	-0.217057	0.000000	-1.419633	0.000000	0.000000	0.000000	0.047594	-0.008500	0.050204	0.000000	0.000000	2.000000	58.000000	0.000000
2928.637864	-0.095500	0.561670	0.028560	82.474594	138.776932	172.979370	-0.217057	0.000000	-1.419633	0.000000	0.000000	0.000000	0.047594	-0.008500	0.050204	0.000000	0.000000	2.000000	58.000000	0.000000
2928.641197	-0.095500	0.561670	0.028560	82.475639	138.764648	172.945541	-0.217057	0.000000	-1.419633	0.000000	0.000000	0.000000	0.047594	-0.008500	0.050204	0.000000	0.000000	2.000000	58.000000	0.000000
2928.644530	-0.095500	0.561670	0.028560	82.475639	138.764648	172.945541	-0.217057	0.000000	-1.419633	0.000000	0.000000	0.000000	0.047594	-0.008500	0.050204	0.000000	0.000000	2.000000	58.000000	0.000000
2928.647864	-0.095323	0.561632	0.028755	82.475639	138.764648	172.945541	-0.217057	0.000000	-1.419633	0.000000	0.000000	0.000000	0.053211	-0.011268	0.058375	0.000000	0.000000	2.000000	58.000000	0.000000
2928.651197	-0.095323	0.561632	0.028755	82.472534	138.692871	172.857193	-0.224989	0.000000	-1.428001	0.000000	0.000000	0.000000	0.053211	-0.011268	0.058375	0.000000	0.000000	2.000000	58.000000	0.000000
2928.654530	-0.095323	0.561632	0.028755	82.472534	138.692871	172.857193	-0.224989	0.000000	-1.428001	0.000000	0.000000	0.000000	0.053211	-0.011268	0.058375	0.000000	0.000000	2.000000	58.000000	0.000000
2928.657864	-0.095323	0.561632	0.028755	82.472534	138.692871	172.857193	-0.224989	0.000000	-1.428001	0.000000	0.000000	0.000000	0.053211	-0.011268	0.058375	0.000000	0.000000	2.000000	58.000000	0.000000
2928.661197	-0.094864	0.561556	0.029229	82.464592	138.502991	172.658951	-0.233857	0.000000	-1.437730	0.000000	0.000000	0.000000	0.137515	-0.022799	0.142250	0.000000	0.000000	2.000000	58.000000	0.000000
2928.664530	-0.094864	0.561556	0.029229	82.464592	138.502991	172.658951	-0.233857	0.000000	-1.437730	0.000000	0.000000	0.000000	0.137515	-0.022799	0.142250	0.000000	0.000000	2.000000	58.000000	0.000000
2928.667864	-0.094864	0.561556	0.029229	82.464592	138.502991	172.658951	-0.233857	0.000000	-1.437730	0.000000	0.000000	0.000000	0.137515	-0.022799	0.142250	0.000000	0.000000	2.000000	58.000000	0.000000
2928.671197	-0.094864	0.561556	0.029229	82.445557	138.158600	172.320587	-0.256776	0.000000	-1.461438	0.000000	0.000000	0.000000	0.137515	-0.022799	0.142250	0.000000	0.000000	2.000000	58.000000	0.000000
2928.674530	-0.094579	0.561527	0.029485	82.445557	138.158600	172.320587	-0.256776	0.000000	-1.461438	0.000000	0.000000	0.000000	0.085691	-0.008734	0.077010	0.000000	0.000000	2.000000	58.000000	0.000000
2928.677864	-0.094579	0.561527	0.029485	82.445557	138.158600	172.320587	-0.256776	0.000000	-1.461438	0.000000	0.000000	0.000000	0.085691	-0.008734	0.077010	0.000000	0.000000	2.000000	58.000000	0.000000
2928.681197	-0.094579	0.561527	0.029485	82.413254	137.637894	171.823425	-0.256776	0.000000	-1.461438	0.000000	0.000000	0.000000	0.085691	-0.008734	0.077010	0.000000	0.000000	2.000000	58.000000	0.000000
2928.684530	-0.094579	0.561527	0.029485	82.413254	137.637894	171.823425	-0.256776	0.000000	-1.461438	0.000000	0.000000	0.000000	0.085691	-0.008734	0.077010	0.000000	0.000000	2.000000	58.000000	0.000000
2928.687864	-0.094279	0.561480	0.029792	82.413254	137.637894	171.823425	-0.256776	0.000000	-1.461438	0.000000	0.000000	0.000000	0.090069	-0.014327	0.091958	0.000000	0.000000	2.000000	58.000000	0.000000
2928.691197	-0.093927	0.561441	0.030084	82.381294	137.136505	171.341309	-0.271058	0.000000	-1.474273	0.000000	0.000000	0.000000	0.105387	-0.011576	0.087735	0.000000	0.000000	2.000000	58.000000	0.000000
2928.694530	-0.093927	0.561441	0.030084	82.381294	137.136505	171.341309	-0.271058	0.000000	-1.474273	0.000000	0.000000	0.000000	0.105387	-0.011576	0.087735	0.000000	0.000000	2.000000	58.000000	0.000000
2928.697864	-0.093927	0.561441	0.030084	82.381294	137.136505	171.341309	-0.271058	0.000000	-1.474273	0.000000	0.000000	0.000000	0.105387	-0.011576	0.087735	0.000000	0.000000	2.000000	58.000000	0.000000
2928.701197	-0.093927	0.561441	0.030084	82.351318	136.723923	170.938965	-0.303634	0.000000	-1.504222	0.000000	0.000000	0.000000	0.105387	-0.011576	0.087735	0.000000	0.000000	2.000000	58.000000	0.000000
2928.704530	-0.093576	0.561402	0.030377	82.351318	136.723923	170.938965	-0.303634	0.000000	-1.504222	0.000000	0.000000	0.000000	0.105513	-0.011616	0.087650	0.000000	0.000000	2.000000	58.000000	0.000000
2928.707864	-0.093576	0.561402	0.030377	82.351318	136.723923	170.938965	-0.303634	0.000000	-1.504222	0.000000	0.000000	0.000000	0.105513	-0.011616	0.087650	0.000000	0.000000	2.000000	58.000000	0.000000
2928.711197	-0.093576	0.561402	0.030377	82.336166	136.466660	170.673111	-0.303634	0.000000	-1.504222	0.000000	0.000000	0.000000	0.105513	-0.011616	0.087650	0.000000	0.000000	2.000000	58.000000	0.000000
2928.714530	-0.093576	0.561402	0.030377	82.336166	136.466660	170.673111	-0.303634	0.000000	-1.504222	0.000000	0.000000	0.000000	0.105513	-0.011616	0.087650	0.000000	0.000000	2.000000	58.000000	0.000000
2928.717864	-0.093225	0.561336	0.030674	82.336166	136.466660	170.673111	-0.303634	0.000000	-1.504222	0.000000	0.000000	0.000000	0.105314	-0.019750	0.089240	0.000000	0.000000	2.000000	58.000000	0.000000
2928.721197	-0.092865	0.561262	0.030931	82.327240	136.393417	170.568924	-0.321220	0.000000	-1.518831	0.000000	0.000000	0.000000	0.107725	-0.022330	0.077169	0.000000	0.000000	2.000000	58.000000	0.000000
2928.724530	-0.092865	0.561262	0.030931	82.327240	136.393417	170.568924	-0.321220	0.000000	-1.518831	0.000000	0.000000	0.000000	0.107725	-0.022330	0.077169	0.000000	0.000000	2.000000	58.000000	0.000000
2928.727864	-0.092865	0.561262	0.030931	82.327240	136.393417	170.568924	-0.321220	0.000000	-1.518831	0.000000	0.000000	0.000000	0.107725	-0.022330	0.077169	0.000000	0.000000	2.000000	58.000000	0.000000
2928.731197	-0.092865	0.561262	0.030931	82.322739	136.382736	170.516922	-0.356726	0.000000	-1.546565	0.000000	0.000000	0.000000	0.107725	-0.022330	0.077169	0.000000	0.000000	2.000000	58.000000	0.000000
2928.734530	-0.092510	0.561178	0.031211	82.322739	136.382736	170.516922	-0.356726	0.000000	-1.546565	0.000000	0.000000	0.000000	0.106539	-0.025155	0.083910	0.000000	0.000000	2.000000	58.000000	0.000000
2928.737864	-0.092510	0.561178	0.031211	82.322739	136.382736	170.516922	-0.356726	0.000000	-1.546565	0.000000	0.000000	0.000000	0.106539	-0.025155	0.083910	0.000000	0.000000	2.000000	58.000000	0.000000
2928.741197	-0.092510	0.561178	0.031211	82.314690	136.370087	170.467331	-0.356726	0.000000	-1.546565	0.000000	0.000000	0.000000	0.106539	-0.025155	0.083910	0.000000	0.000000	2.000000	58.000000	0.000000
2928.744530	-0.092510	0.561178	0.031211	82.314690	136.370087	170.467331	-0.356726	0.000000	-1.546565	0.000000	0.000000	0.000000	0.106539	-0.025155	0.083910	0.000000	0.000000	2.000000	58.000000	0.000000
2928.747864	-0.092128	0.561076	0.031478	82.314690	136.370087	170.467331	-0.356726	0.000000	-1.546565	0.000000	0.000000	0.000000	0.114589	-0.030538	0.079977	0.000000	0.000000	2.000000	58.000000	0.000000
2928.751197	-0.091750	0.560965	0.031767	82.299461	136.268005	170.335098	-0.374483	0.000000	-1.560550	0.000000	0.000000	0.000000	0.113427	-0.033377	0.086705	0.000000	0.000000	2.000000	58.000000	0.000000
2928.754530	-0.091750	0.560965	0.031767	82.299461	136.268005	170.335098	-0.374483	0.000000	-1.560550	0.000000	0.000000	0.000000	0.113427	-0.033377	0.086705	0.000000	0.000000	2.000000	58.000000	0.000000
2928.757864	-0.091750	0.560965	0.031767	82.299461	136.268005	170.335098	-0.374483	0.000000	-1.560550	0.000000	0.000000	0.000000	0.113427	-0.033377	0.086705	0.000000	0.000000	2.000000	58.000000	0.000000
2928.761197	-0.091750	0.560965	0.031767	82.267952	136.002106	170.062073	-0.412486	0.000000	-1.588331	0.000000	0.000000	0.000000	0.113427	-0.033377	0.086705	0.000000	0.000000	2.000000	58.000000	0.000000
2928.764530	-0.091322	0.560836	0.032047	82.267952	136.002106	170.062073	-0.412486	0.000000	-1.588331	0.000000	0.000000	0.000000	0.128454	-0.038755	0.084046	0.000000	0.000000	2.000000	58.000000	0.000000
2928.767864	-0.091322	0.560836	0.032047	82.267952	136.002106	170.062073	-0.412486	0.000000	-1.588331	0.000000	0.000000	0.000000	0.128454	-0.038755	0.084046	0.000000	0.000000	2.000000	58.000000	0.000000
2928.771197	-0.090912	0.560716	0.032299	82.232544	135.691803	169.750824	-0.412486	0.000000	-1.588331	0.000000	0.000000	0.000000	0.122892	-0.036005	0.075794	0.000000	0.000000	2.000000	58.000000	0.000000
2928.774530	-0.090912	0.560716	0.032299	82.232544	135.691803	169.750824	-0.412486	0.000000	-1.588331	0.000000	0.000000	0.000000	0.122892	-0.036005	0.075794	0.000000	0.000000	2.000000	58.000000	0.000000
2928.777864	-0.090912	0.560716	0.032299	82.232544	135.691803	169.750824	-0.412486	0.000000	-1.588331	0.000000	0.000000	0.000000	0.122892	-0.036005	0.075794	0.000000	0.000000	2.000000	58.000000	0.000000
2928.781197	-0.090912	0.560716	0.032299	82.212578	135.582230	169.614288	-0.454377	0.000000	-1.614971	0.000000	0.000000	0.000000	0.122892	-0.036005	0.075794	0.000000	0.000000	2.000000	58.000000	0.000000
2928.784530	-0.090499	0.560578	0.032534	82.212578	135.582230	169.614288	-0.454377	0.000000	-1.614971	0.000000	0.000000	0.000000	0.123963	-0.041355	0.070517	0.000000	0.000000	2.000000	58.000000	0.000000
2928.787864	-0.090499	0.560578	0.032534	82.212578	135.582230	169.614288	-0.454377	0.000000	-1.614971	0.000000	0.000000	0.000000	0.123963	-0.041355	0.070517	0.000000	0.000000	2.000000	58.000000	0.000000
2928.791197	-0.090499	0.560578	0.032534	82.204819	135.666794	169.652969	-0.454377	0.000000	-1.614971	0.000000	0.000000	0.000000	0.123963	-0.041355	0.070517	0.000000	0.000000	2.000000	58.000000	0.000000
2928.794530	-0.090499	0.560578	0.032534	82.204819	135.666794	169.652969	-0.454377	0.000000	-1.614971	0.000000	0.000000	0.000000	0.123963	-0.041355	0.070517	0.000000	0.000000	2.000000	58.000000	0.000000
2928.797864	-0.090150	0.560477	0.032728	82.204819	135.666794	169.652969	-0.454377	0.000000	-1.614971	0.000000	0.000000	0.000000	0.104700	-0.030410	0.058054	0.000000	0.000000	2.000000	58.000000	0.000000
2928.801197	-0.089817	0.560367	0.032877	82.199631	135.730347	169.678696	-0.475037	0.000000	-1.626723	0.000000	0.000000	0.000000	0.099991	-0.032952	0.044699	0.000000	0.000000	2.000000	58.000000	0.000000
2928.804530	-0.089817	0.560367	0.032877	82.199631	135.730347	169.678696	-0.475037	0.000000	-1.626723	0.000000	0.000000	0.000000	0.099991	-0.032952	0.044699	0.000000	0.000000	2.000000	58.000000	0.000000
2928.807864	-0.089817	0.560367	0.032877	82.199631	135.730347	169.678696	-0.475037	0.000000	-1.626723	0.000000	0.000000	0.000000	0.099991	-0.032952	0.044699	0.000000	0.000000	2.000000	58.000000	0.000000
2928.811197	-0.089817	0.560367	0.032877	82.191841	135.806625	169.717209	-0.509152	0.000000	-1.643849	0.000000	0.000000	0.000000	0.099991	-0.032952	0.044699	0.000000	0.000000	2.000000	58.000000	0.000000
2928.814530	-0.089525	0.560293	0.032989	82.191841	135.806625	169.717209	-0.509152	0.000000	-1.643849	0.000000	0.000000	0.000000	0.087633	-0.021970	0.033583	0.000000	0.000000	2.000000	58.000000	0.000000
2928.817864	-0.089525	0.560293	0.032989	82.191841	135.806625	169.717209	-0.509152	0.000000	-1.643849	0.000000	0.000000	0.000000	0.087633	-0.021970	0.033583	0.000000	0.000000	2.000000	58.000000	0.000000
2928.821197	-0.089525	0.560293	0.032989	82.185738	135.850327	169.732758	-0.509152	0.000000	-1.643849	0.000000	0.000000	0.000000	0.087633	-0.021970	0.033583	0.000000	0.000000	2.000000	58.000000	0.000000
2928.824530	-0.089525	0.560293	0.032989	82.185738	135.850327	169.732758	-0.509152	0.000000	-1.643849	0.000000	0.000000	0.000000	0.087633	-0.021970	0.033583	0.000000	0.000000	2.000000	58.000000	0.000000
2928.827864	-0.089249	0.560212	0.033056	82.185738	135.850327	169.732758	-0.509152	0.000000	-1.643849	0.000000	0.000000	0.000000	0.082865	-0.024493	0.020261	0.000000	0.000000	2.000000	58.000000	0.000000
2928.831197	-0.089249	0.560212	0.033056	82.177002	135.909363	169.761078	-0.523757	0.000000	-1.649446	0.000000	0.000000	0.000000	0.082865	-0.024493	0.020261	0.000000	0.000000	2.000000	58.000000	0.000000
2928.834530	-0.089249	0.560212	0.033056	82.177002	135.909363	169.761078	-0.523757	0.000000	-1.649446	0.000000	0.000000	0.000000	0.082865	-0.024493	0.020261	0.000000	0.000000	2.000000	58.000000	0.000000
2928.837864	-0.089249	0.560212	0.033056	82.177002	135.909363	169.761078	-0.523757	0.000000	-1.649446	0.000000	0.000000	0.000000	0.082865	-0.024493	0.020261	0.000000	0.000000	2.000000	58.000000	0.000000
2928.841197	-0.088754	0.560077	0.033110	82.161026	135.917618	169.751770	-0.537568	0.000000	-1.652823	0.000000	0.000000	0.000000	0.148535	-0.040517	0.016089	0.000000	0.000000	2.000000	58.000000	0.000000
2928.844530	-0.088754	0.560077	0.033110	82.161026	135.917618	169.751770	-0.537568	0.000000	-1.652823	0.000000	0.000000	0.000000	0.148535	-0.040517	0.016089	0.000000	0.000000	2.000000	58.000000	0.000000
2928.847864	-0.088754	0.560077	0.033110	82.161026	135.917618	169.751770	-0.537568	0.000000	-1.652823	0.000000	0.000000	0.000000	0.148535	-0.040517	0.016089	0.000000	0.000000	2.000000	58.000000	0.000000
2928.851197	-0.088754	0.560077	0.033110	82.145302	135.894302	169.714081	-0.562324	0.000000	-1.655504	0.000000	0.000000	0.000000	0.148535	-0.040517	0.016089	0.000000	0.000000	2.000000	58.000000	0.000000
2928.854530	-0.088505	0.559988	0.033066	82.145302	135.894302	169.714081	-0.562324	0.000000	-1.655504	0.000000	0.000000	0.000000	0.074493	-0.026712	-0.013237	0.000000	0.000000	2.000000	58.000000	0.000000
2928.857864	-0.088505	0.559988	0.033066	82.145302	135.894302	169.714081	-0.562324	0.000000	-1.655504	0.000000	0.000000	0.000000	0.074493	-0.026712	-0.013237	0.000000	0.000000	2.000000	58.000000	0.000000
2928.861197	-0.088505	0.559988	0.033066	82.122169	135.854996	169.667725	-0.562324	0.000000	-1.655504	0.000000	0.000000	0.000000	0.074493	-0.026712	-0.013237	0.000000	0.000000	2.000000	58.000000	0.000000
2928.864530	-0.088505	0.559988	0.033066	82.122169	135.854996	169.667725	-0.562324	0.000000	-1.655504	0.000000	0.000000	0.000000	0.074493	-0.026712	-0.013237	0.000000	0.000000	2.000000	58.000000	0.000000
2928.867864	-0.088283	0.559917	0.033035	82.122169	135.854996	169.667725	-0.562324	0.000000	-1.655504	0.000000	0.000000	0.000000	0.066565	-0.021348	-0.009363	0.000000	0.000000	2.000000	58.000000	0.000000
2928.871197	-0.088283	0.559917	0.033035	82.103676	135.870789	169.671524	-0.574740	0.000000	-1.653298	0.000000	0.000000	0.000000	0.066565	-0.021348	-0.009363	0.000000	0.000000	2.000000	58.000000	0.000000
2928.874530	-0.088283	0.559917	0.033035	82.103676	135.870789	169.671524	-0.574740	0.000000	-1.653298	0.000000	0.000000	0.000000	0.066565	-0.021348	-0.009363	0.000000	0.000000	2.000000	58.000000	0.000000
2928.877864	-0.088283	0.559917	0.033035	82.103676	135.870789	169.671524	-0.574740	0.000000	-1.653298	0.000000	0.000000	0.000000	0.066565	-0.021348	-0.009363	0.000000	0.000000	2.000000	58.000000	0.000000
2928.881197	-0.087914	0.559767	0.032852	82.092369	135.925934	169.712372	-0.585834	0.000000	-1.651738	0.000000	0.000000	0.000000	0.110707	-0.044913	-0.054687	0.000000	0.000000	2.000000	58.000000	0.000000
2928.884530	-0.087914	0.559767	0.032852	82.092369	135.925934	169.712372	-0.585834	0.000000	-1.651738	0.000000	0.000000	0.000000	0.110707	-0.044913	-0.054687	0.000000	0.000000	2.000000	58.000000	0.000000
2928.887864	-0.087914	0.559767	0.032852	82.092369	135.925934	169.712372	-0.585834	0.000000	-1.651738	0.000000	0.000000	0.000000	0.110707	-0.044913	-0.054687	0.000000	0.000000	2.000000	58.000000	0.000000
2928.891197	-0.087827	0.559732	0.032768	82.081947	135.987000	169.763077	-0.604286	0.000000	-1.642623	0.000000	0.000000	0.000000	0.026169	-0.010359	-0.025444	0.000000	0.000000	2.000000	58.000000	0.000000
2928.894530	-0.087827	0.559732	0.032768	82.081947	135.987000	169.763077	-0.604286	0.000000	-1.642623	0.000000	0.000000	0.000000	0.026169	-0.010359	-0.025444	0.000000	0.000000	2.000000	58.000000	0.000000
2928.897864	-0.087827	0.559732	0.032768	82.081947	135.987000	169.763077	-0.604286	0.000000	-1.642623	0.000000	0.000000	0.000000	0.026169	-0.010359	-0.025444	0.000000	0.000000	2.000000	58.000000	0.000000
2928.901197	-0.087827	0.559732	0.032768	82.069740	136.022324	169.793777	-0.608647	0.000000	-1.638382	0.000000	0.000000	0.000000	0.026169	-0.010359	-0.025444	0.000000	0.000000	2.000000	58.000000	0.000000
2928.904530	-0.087737	0.559680	0.032666	82.069740	136.022324	169.793777	-0.608647	0.000000	-1.638382	0.000000	0.000000	0.000000	0.027090	-0.015698	-0.030631	0.000000	0.000000	2.000000	58.000000	0.000000
2928.907864	-0.087737	0.559680	0.032666	82.069740	136.022324	169.793777	-0.608647	0.000000	-1.638382	0.000000	0.000000	0.000000	0.027090	-0.015698	-0.030631	0.000000	0.000000	2.000000	58.000000	0.000000
2928.911197	-0.087737	0.559680	0.032666	82.057350	136.005325	169.782074	-0.608647	0.000000	-1.638382	0.000000	0.000000	0.000000	0.027090	-0.015698	-0.030631	0.000000	0.000000	2.000000	58.000000	0.000000
2928.914530	-0.087737	0.559680	0.032666	82.057350	136.005325	169.782074	-0.608647	0.000000	-1.638382	0.000000	0.000000	0.000000	0.027090	-0.015698	-0.030631	0.000000	0.000000	2.000000	58.000000	0.000000
2928.917864	-0.087692	0.559655	0.032550	82.057350	136.005325	169.782074	-0.608647	0.000000	-1.638382	0.000000	0.000000	0.000000	0.013429	-0.007542	-0.034791	0.000000	0.000000	2.000000	58.000000	0.000000
2928.921197	-0.087692	0.559655	0.032550	82.042213	135.948654	169.740723	-0.613162	0.000000	-1.633277	0.000000	0.000000	0.000000	0.013429	-0.007542	-0.034791	0.000000	0.000000	2.000000	58.000000	0.000000
2928.924530	-0.087692	0.559655	0.032550	82.042213	135.948654	169.740723	-0.613162	0.000000	-1.633277	0.000000	0.000000	0.000000	0.013429	-0.007542	-0.034791	0.000000	0.000000	2.000000	58.000000	0.000000
2928.927864	-0.087692	0.559655	0.032550	82.042213	135.948654	169.740723	-0.613162	0.000000	-1.633277	0.000000	0.000000	0.000000	0.013429	-0.007542	-0.034791	0.000000	0.000000	2.000000	58.000000	0.000000
2928.931197	-0.087672	0.559605	0.032305	82.023216	135.802734	169.618011	-0.615400	0.000000	-1.627479	0.000000	0.000000	0.000000	0.005939	-0.015084	-0.073340	0.000000	0.000000	2.000000	58.000000	0.000000
2928.934530	-0.087672	0.559605	0.032305	82.023216	135.802734	169.618011	-0.615400	0.000000	-1.627479	0.000000	0.000000	0.000000	0.005939	-0.015084	-0.073340	0.000000	0.000000	2.000000	58.000000	0.000000
2928.937864	-0.087672	0.559605	0.032305	82.023216	135.802734	169.618011	-0.615400	0.000000	-1.627479	0.000000	0.000000	0.000000	0.005939	-0.015084	-0.073340	0.000000	0.000000	2.000000	58.000000	0.000000
2928.941197	-0.087672	0.559605	0.032305	81.999702	135.644577	169.488998	-0.616390	0.000000	-1.615255	0.000000	0.000000	0.000000	0.005939	-0.015084	-0.073340	0.000000	0.000000	2.000000	58.000000	0.000000
2928.944530	-0.087677	0.559597	0.032198	81.999702	135.644577	169.488998	-0.616390	0.000000	-1.615255	0.000000	0.000000	0.000000	-0.001442	-0.002207	-0.032118	0.000000	0.000000	2.000000	58.000000	0.000000
2928.947864	-0.087677	0.559597	0.032198	81.999702	135.644577	169.488998	-0.616390	0.000000	-1.615255	0.000000	0.000000	0.000000	-0.001442	-0.002207	-0.032118	0.000000	0.000000	2.000000	58.000000	0.000000
2928.951197	-0.087677	0.559597	0.032198	81.981560	135.508621	169.377457	-0.616390	0.000000	-1.615255	0.000000	0.000000	0.000000	-0.001442	-0.002207	-0.032118	0.000000	0.000000	2.000000	58.000000	0.000000
2928.954530	-0.087677	0.559597	0.032198	81.981560	135.508621	169.377457	-0.616390	0.000000	-1.615255	0.000000	0.000000	0.000000	-0.001442	-0.002207	-0.032118	0.000000	0.000000	2.000000	58.000000	0.000000
2928.957864	-0.087683	0.559563	0.032096	81.981560	135.508621	169.377457	-0.616390	0.000000	-1.615255	0.000000	0.000000	0.000000	-0.001733	-0.010353	-0.030468	0.000000	0.000000	2.000000	58.000000	0.000000
2928.961197	-0.087683	0.559563	0.032096	81.971924	135.520889	169.395889	-0.616150	0.000000	-1.609903	0.000000	0.000000	0.000000	-0.001733	-0.010353	-0.030468	0.000000	0.000000	2.000000	58.000000	0.000000
2928.964530	-0.087683	0.559563	0.032096	81.971924	135.520889	169.395889	-0.616150	0.000000	-1.609903	0.000000	0.000000	0.000000	-0.001733	-0.010353	-0.030468	0.000000	0.000000	2.000000	58.000000	0.000000
2928.967864	-0.087683	0.559563	0.032096	81.971924	135.520889	169.395889	-0.616150	0.000000	-1.609903	0.000000	0.000000	0.000000	-0.001733	-0.010353	-0.030468	0.000000	0.000000	2.000000	58.000000	0.000000
2928.971197	-0.087755	0.559510	0.031965	81.966736	135.537720	169.421158	-0.615861	0.000000	-1.604825	0.000000	0.000000	0.000000	-0.021701	-0.015692	-0.039404	0.000000	0.000000	2.000000	58.000000	0.000000
2928.974530	-0.087755	0.559510	0.031965	81.966736	135.537720	169.421158	-0.615861	0.000000	-1.604825	0.000000	0.000000	0.000000	-0.021701	-0.015692	-0.039404	0.000000	0.000000	2.000000	58.000000	0.000000
2928.977864	-0.087755	0.559510	0.031965	81.966736	135.537720	169.421158	-0.615861	0.000000	-1.604825	0.000000	0.000000	0.000000	-0.021701	-0.015692	-0.039404	0.000000	0.000000	2.000000	58.000000	0.000000
2928.981197	-0.087755	0.559510	0.031965	81.961563	135.557220	169.446350	-0.612244	0.000000	-1.598257	0.000000	0.000000	0.000000	-0.021701	-0.015692	-0.039404	0.000000	0.000000	2.000000	58.000000	0.000000
2928.984530	-0.087791	0.559484	0.031899	81.961563	135.557220	169.446350	-0.612244	0.000000	-1.598257	0.000000	0.000000	0.000000	-0.010841	-0.007848	-0.019705	0.000000	0.000000	2.000000	58.000000	0.000000
2928.987864	-0.087791	0.559484	0.031899	81.961563	135.557220	169.446350	-0.612244	0.000000	-1.598257	0.000000	0.000000	0.000000	-0.010841	-0.007848	-0.019705	0.000000	0.000000	2.000000	58.000000	0.000000
2928.991197	-0.087791	0.559484	0.031899	81.956413	135.574036	169.471558	-0.612244	0.000000	-1.598257	0.000000	0.000000	0.000000	-0.010841	-0.007848	-0.019705	0.000000	0.000000	2.000000	58.000000	0.000000
2928.994530	-0.087791	0.559484	0.031899	81.956413	135.574036	169.471558	-0.612244	0.000000	-1.598257	0.000000	0.000000	0.000000	-0.010841	-0.007848	-0.019705	0.000000	0.000000	2.000000	58.000000	0.000000
2928.997864	-0.087859	0.559439	0.031875	81.956413	135.574036	169.471558	-0.612244	0.000000	-1.598257	0.000000	0.000000	0.000000	-0.020262	-0.013456	-0.007288	0.000000	0.000000	2.000000	58.000000	0.000000
2929.001197	-0.087859	0.559439	0.031875	81.951233	135.590790	169.496719	-0.610438	0.000000	-1.594973	0.000000	0.000000	0.000000	-0.020262	-0.013456	-0.007288	0.000000	0.000000	2.000000	58.000000	0.000000
2929.004530	-0.087859	0.559439	0.031875	81.951233	135.590790	169.496719	-0.610438	0.000000	-1.594973	0.000000	0.000000	0.000000	-0.020262	-0.013456	-0.007288	0.000000	0.000000	2.000000	58.000000	0.000000
2929.007864	-0.087859	0.559439	0.031875	81.951233	135.590790	169.496719	-0.610438	0.000000	-1.594973	0.000000	0.000000	0.000000	-0.020262	-0.013456	-0.007288	0.000000	0.000000	2.000000	58.000000	0.000000
2929.011197	-0.088035	0.559386	0.031790	81.948624	135.592377	169.509308	-0.607061	0.000000	-1.593759	0.000000	0.000000	0.000000	-0.052917	-0.015976	-0.025577	0.000000	0.000000	2.000000	58.000000	0.000000
2929.014530	-0.088035	0.559386	0.031790	81.948624	135.592377	169.509308	-0.607061	0.000000	-1.593759	0.000000	0.000000	0.000000	-0.052917	-0.015976	-0.025577	0.000000	0.000000	2.000000	58.000000	0.000000
2929.017864	-0.088035	0.559386	0.031790	81.948624	135.592377	169.509308	-0.607061	0.000000	-1.593759	0.000000	0.000000	0.000000	-0.052917	-0.015976	-0.025577	0.000000	0.000000	2.000000	58.000000	0.000000
2929.021197	-0.088035	0.559386	0.031790	81.948654	135.578766	169.509293	-0.598241	0.000000	-1.589496	0.000000	0.000000	0.000000	-0.052917	-0.015976	-0.025577	0.000000	0.000000	2.000000	58.000000	0.000000
2929.024530	-0.088151	0.559386	0.031769	81.948654	135.578766	169.509293	-0.598241	0.000000	-1.589496	0.000000	0.000000	0.000000	-0.034817	-0.000008	-0.006273	0.000000	0.000000	2.000000	58.000000	0.000000
2929.027864	-0.088151	0.559386	0.031769	81.948654	135.578766	169.509293	-0.598241	0.000000	-1.589496	0.000000	0.000000	0.000000	-0.034817	-0.000008	-0.006273	0.000000	0.000000	2.000000	58.000000	0.000000
2929.031197	-0.088151	0.559386	0.031769	81.948654	135.565140	169.509277	-0.598241	0.000000	-1.589496	0.000000	0.000000	0.000000	-0.034817	-0.000008	-0.006273	0.000000	0.000000	2.000000	58.000000	0.000000
2929.034530	-0.088151	0.559386	0.031769	81.948654	135.565140	169.509277	-0.598241	0.000000	-1.589496	0.000000	0.000000	0.000000	-0.034817	-0.000008	-0.006273	0.000000	0.000000	2.000000	58.000000	0.000000
2929.037864	-0.088267	0.559386	0.031748	81.948654	135.565140	169.509277	-0.598241	0.000000	-1.589496	0.000000	0.000000	0.000000	-0.034815	-0.000008	-0.006281	0.000000	0.000000	2.000000	58.000000	0.000000
2929.041197	-0.088267	0.559386	0.031748	81.948624	135.551605	169.509308	-0.592438	0.000000	-1.588450	0.000000	0.000000	0.000000	-0.034815	-0.000008	-0.006281	0.000000	0.000000	2.000000	58.000000	0.000000
2929.044530	-0.088267	0.559386	0.031748	81.948624	135.551605	169.509308	-0.592438	0.000000	-1.588450	0.000000	0.000000	0.000000	-0.034815	-0.000008	-0.006281	0.000000	0.000000	2.000000	58.000000	0.000000
2929.047864	-0.088267	0.559386	0.031748	81.948624	135.551605	169.509308	-0.592438	0.000000	-1.588450	0.000000	0.000000	0.000000	-0.034815	-0.000008	-0.006281	0.000000	0.000000	2.000000	58.000000	0.000000
2929.051197	-0.088476	0.559386	0.031710	81.948624	135.537949	169.509277	-0.586636	0.000000	-1.587403	0.000000	0.000000	0.000000	-0.062665	-0.000008	-0.011326	0.000000	0.000000	2.000000	58.000000	0.000000
2929.054530	-0.088476	0.559386	0.031710	81.948624	135.537949	169.509277	-0.586636	0.000000	-1.587403	0.000000	0.000000	0.000000	-0.062665	-0.000008	-0.011326	0.000000	0.000000	2.000000	58.000000	0.000000
2929.057864	-0.088476	0.559386	0.031710	81.948624	135.537949	169.509277	-0.586636	0.000000	-1.587403	0.000000	0.000000	0.000000	-0.062665	-0.000008	-0.011326	0.000000	0.000000	2.000000	58.000000	0.000000
2929.061197	-0.088476	0.559386	0.031710	81.948654	135.521652	169.509293	-0.576191	0.000000	-1.585516	0.000000	0.000000	0.000000	-0.062665	-0.000008	-0.011326	0.000000	0.000000	2.000000	58.000000	0.000000
2929.064530	-0.088620	0.559377	0.031708	81.948654	135.521652	169.509293	-0.576191	0.000000	-1.585516	0.000000	0.000000	0.000000	-0.043011	-0.002828	-0.000734	0.000000	0.000000	2.000000	58.000000	0.000000
2929.067864	-0.088620	0.559377	0.031708	81.948654	135.521652	169.509293	-0.576191	0.000000	-1.585516	0.000000	0.000000	0.000000	-0.043011	-0.002828	-0.000734	0.000000	0.000000	2.000000	58.000000	0.000000
2929.071197	-0.088620	0.559377	0.031708	81.946014	135.517731	169.521820	-0.576191	0.000000	-1.585516	0.000000	0.000000	0.000000	-0.043011	-0.002828	-0.000734	0.000000	0.000000	2.000000	58.000000	0.000000
2929.074530	-0.088620	0.559377	0.031708	81.946014	135.517731	169.521820	-0.576191	0.000000	-1.585516	0.000000	0.000000	0.000000	-0.043011	-0.002828	-0.000734	0.000000	0.000000	2.000000	58.000000	0.000000
2929.077864	-0.088783	0.559349	0.031684	81.946014	135.517731	169.521820	-0.576191	0.000000	-1.585516	0.000000	0.000000	0.000000	-0.049036	-0.008151	-0.007195	0.000000	0.000000	2.000000	58.000000	0.000000
2929.081197	-0.088783	0.559349	0.031684	81.943459	135.511139	169.534393	-0.569023	0.000000	-1.585394	0.000000	0.000000	0.000000	-0.049036	-0.008151	-0.007195	0.000000	0.000000	2.000000	58.000000	0.000000
2929.084530	-0.088783	0.559349	0.031684	81.943459	135.511139	169.534393	-0.569023	0.000000	-1.585394	0.000000	0.000000	0.000000	-0.049036	-0.008151	-0.007195	0.000000	0.000000	2.000000	58.000000	0.000000
2929.087864	-0.088783	0.559349	0.031684	81.943459	135.511139	169.534393	-0.569023	0.000000	-1.585394	0.000000	0.000000	0.000000	-0.049036	-0.008151	-0.007195	0.000000	0.000000	2.000000	58.000000	0.000000
2929.091197	-0.089109	0.559322	0.031630	81.943481	135.492142	169.534393	-0.560850	0.000000	-1.584194	0.000000	0.000000	0.000000	-0.097763	-0.008145	-0.016087	0.000000	0.000000	2.000000	58.000000	0.000000
2929.094530	-0.089109	0.559322	0.031630	81.943481	135.492142	169.534393	-0.560850	0.000000	-1.584194	0.000000	0.000000	0.000000	-0.097763	-0.008145	-0.016087	0.000000	0.000000	2.000000	58.000000	0.000000
2929.097864	-0.089109	0.559322	0.031630	81.943481	135.492142	169.534393	-0.560850	0.000000	-1.584194	0.000000	0.000000	0.000000	-0.097763	-0.008145	-0.016087	0.000000	0.000000	2.000000	58.000000	0.000000
2929.101197	-0.089109	0.559322	0.031630	81.940849	135.485474	169.546936	-0.544556	0.000000	-1.581513	0.000000	0.000000	0.000000	-0.097763	-0.008145	-0.016087	0.000000	0.000000	2.000000	58.000000	0.000000
2929.104530	-0.089272	0.559295	0.031606	81.940849	135.485474	169.546936	-0.544556	0.000000	-1.581513	0.000000	0.000000	0.000000	-0.049029	-0.008121	-0.007245	0.000000	0.000000	2.000000	58.000000	0.000000
2929.107864	-0.089272	0.559295	0.031606	81.940849	135.485474	169.546936	-0.544556	0.000000	-1.581513	0.000000	0.000000	0.000000	-0.049029	-0.008121	-0.007245	0.000000	0.000000	2.000000	58.000000	0.000000
2929.111197	-0.089272	0.559295	0.031606	81.940834	135.466431	169.546936	-0.544556	0.000000	-1.581513	0.000000	0.000000	0.000000	-0.049029	-0.008121	-0.007245	0.000000	0.000000	2.000000	58.000000	0.000000
2929.114530	-0.089272	0.559295	0.031606	81.940834	135.466431	169.546936	-0.544556	0.000000	-1.581513	0.000000	0.000000	0.000000	-0.049029	-0.008121	-0.007245	0.000000	0.000000	2.000000	58.000000	0.000000
2929.117864	-0.089412	0.559295	0.031581	81.940834	135.466431	169.546936	-0.544556	0.000000	-1.581513	0.000000	0.000000	0.000000	-0.041767	-0.000003	-0.007633	0.000000	0.000000	2.000000	58.000000	0.000000
2929.121197	-0.089412	0.559295	0.031581	81.938271	135.462540	169.559479	-0.536385	0.000000	-1.580306	0.000000	0.000000	0.000000	-0.041767	-0.000003	-0.007633	0.000000	0.000000	2.000000	58.000000	0.000000
2929.124530	-0.089412	0.559295	0.031581	81.938271	135.462540	169.559479	-0.536385	0.000000	-1.580306	0.000000	0.000000	0.000000	-0.041767	-0.000003	-0.007633	0.000000	0.000000	2.000000	58.000000	0.000000
2929.127864	-0.089412	0.559295	0.031581	81.938271	135.462540	169.559479	-0.536385	0.000000	-1.580306	0.000000	0.000000	0.000000	-0.041767	-0.000003	-0.007633	0.000000	0.000000	2.000000	58.000000	0.000000
2929.131197	-0.089703	0.559269	0.031468	81.935684	135.458633	169.572006	-0.529424	0.000000	-1.579034	0.000000	0.000000	0.000000	-0.087326	-0.007840	-0.033778	0.000000	0.000000	2.000000	58.000000	0.000000
2929.134530	-0.089703	0.559269	0.031468	81.935684	135.458633	169.572006	-0.529424	0.000000	-1.579034	0.000000	0.000000	0.000000	-0.087326	-0.007840	-0.033778	0.000000	0.000000	2.000000	58.000000	0.000000
2929.137864	-0.089703	0.559269	0.031468	81.935684	135.458633	169.572006	-0.529424	0.000000	-1.579034	0.000000	0.000000	0.000000	-0.087326	-0.007840	-0.033778	0.000000	0.000000	2.000000	58.000000	0.000000
2929.141197	-0.089703	0.559269	0.031468	81.933083	135.454712	169.584534	-0.514870	0.000000	-1.573404	0.000000	0.000000	0.000000	-0.087326	-0.007840	-0.033778	0.000000	0.000000	2.000000	58.000000	0.000000
2929.144530	-0.089807	0.559270	0.031384	81.933083	135.454712	169.584534	-0.514870	0.000000	-1.573404	0.000000	0.000000	0.000000	-0.031332	0.000303	-0.025235	0.000000	0.000000	2.000000	58.000000	0.000000
2929.147864	-0.089807	0.559270	0.031384	81.933083	135.454712	169.584534	-0.514870	0.000000	-1.573404	0.000000	0.000000	0.000000	-0.031332	0.000303	-0.025235	0.000000	0.000000	2.000000	58.000000	0.000000
2929.151197	-0.089807	0.559270	0.031384	81.933083	135.438416	169.584549	-0.514870	0.000000	-1.573404	0.000000	0.000000	0.000000	-0.031332	0.000303	-0.025235	0.000000	0.000000	2.000000	58.000000	0.000000
2929.154530	-0.089807	0.559270	0.031384	81.933083	135.438416	169.584549	-0.514870	0.000000	-1.573404	0.000000	0.000000	0.000000	-0.031332	0.000303	-0.025235	0.000000	0.000000	2.000000	58.000000	0.000000
2929.157864	-0.089938	0.559289	0.031313	81.933083	135.438416	169.584549	-0.514870	0.000000	-1.573404	0.000000	0.000000	0.000000	-0.039229	0.005621	-0.021338	0.000000	0.000000	2.000000	58.000000	0.000000
2929.161197	-0.090069	0.559308	0.031242	81.933113	135.422089	169.584534	-0.509648	0.000000	-1.569198	0.000000	0.000000	0.000000	-0.039221	0.005646	-0.021349	0.000000	0.000000	2.000000	58.000000	0.000000
2929.164530	-0.090069	0.559308	0.031242	81.933113	135.422089	169.584534	-0.509648	0.000000	-1.569198	0.000000	0.000000	0.000000	-0.039221	0.005646	-0.021349	0.000000	0.000000	2.000000	58.000000	0.000000
2929.167864	-0.090069	0.559308	0.031242	81.933113	135.422089	169.584534	-0.509648	0.000000	-1.569198	0.000000	0.000000	0.000000	-0.039221	0.005646	-0.021349	0.000000	0.000000	2.000000	58.000000	0.000000
2929.171197	-0.090069	0.559308	0.031242	81.930481	135.418106	169.597015	-0.496573	0.000000	-1.562083	0.000000	0.000000	0.000000	-0.039221	0.005646	-0.021349	0.000000	0.000000	2.000000	58.000000	0.000000
2929.174530	-0.090196	0.559309	0.031153	81.930481	135.418106	169.597015	-0.496573	0.000000	-1.562083	0.000000	0.000000	0.000000	-0.038256	0.000288	-0.026544	0.000000	0.000000	2.000000	58.000000	0.000000
2929.177864	-0.090196	0.559309	0.031153	81.930481	135.418106	169.597015	-0.496573	0.000000	-1.562083	0.000000	0.000000	0.000000	-0.038256	0.000288	-0.026544	0.000000	0.000000	2.000000	58.000000	0.000000
2929.181197	-0.090196	0.559309	0.031153	81.927925	135.414230	169.609543	-0.496573	0.000000	-1.562083	0.000000	0.000000	0.000000	-0.038256	0.000288	-0.026544	0.000000	0.000000	2.000000	58.000000	0.000000
2929.184530	-0.090196	0.559309	0.031153	81.927925	135.414230	169.609543	-0.496573	0.000000	-1.562083	0.000000	0.000000	0.000000	-0.038256	0.000288	-0.026544	0.000000	0.000000	2.000000	58.000000	0.000000
2929.187864	-0.090342	0.559319	0.031038	81.927925	135.414230	169.609543	-0.496573	0.000000	-1.562083	0.000000	0.000000	0.000000	-0.043930	0.003115	-0.034671	0.000000	0.000000	2.000000	58.000000	0.000000
2929.191197	-0.090342	0.559319	0.031038	81.922752	135.422638	169.634537	-0.490197	0.000000	-1.557660	0.000000	0.000000	0.000000	-0.043930	0.003115	-0.034671	0.000000	0.000000	2.000000	58.000000	0.000000
2929.194530	-0.090342	0.559319	0.031038	81.922752	135.422638	169.634537	-0.490197	0.000000	-1.557660	0.000000	0.000000	0.000000	-0.043930	0.003115	-0.034671	0.000000	0.000000	2.000000	58.000000	0.000000
2929.197864	-0.090342	0.559319	0.031038	81.922752	135.422638	169.634537	-0.490197	0.000000	-1.557660	0.000000	0.000000	0.000000	-0.043930	0.003115	-0.034671	0.000000	0.000000	2.000000	58.000000	0.000000
2929.201197	-0.090601	0.559314	0.030753	81.917549	135.428314	169.659485	-0.482875	0.000000	-1.551881	0.000000	0.000000	0.000000	-0.077657	-0.001608	-0.085292	0.000000	0.000000	2.000000	58.000000	0.000000
2929.204530	-0.090601	0.559314	0.030753	81.917549	135.428314	169.659485	-0.482875	0.000000	-1.551881	0.000000	0.000000	0.000000	-0.077657	-0.001608	-0.085292	0.000000	0.000000	2.000000	58.000000	0.000000
2929.207864	-0.090601	0.559314	0.030753	81.917549	135.428314	169.659485	-0.482875	0.000000	-1.551881	0.000000	0.000000	0.000000	-0.077657	-0.001608	-0.085292	0.000000	0.000000	2.000000	58.000000	0.000000
2929.211197	-0.090601	0.559314	0.030753	81.909737	135.446198	169.696838	-0.469932	0.000000	-1.537666	0.000000	0.000000	0.000000	-0.077657	-0.001608	-0.085292	0.000000	0.000000	2.000000	58.000000	0.000000
2929.214530	-0.090729	0.559290	0.030540	81.909737	135.446198	169.696838	-0.469932	0.000000	-1.537666	0.000000	0.000000	0.000000	-0.038430	-0.007250	-0.063927	0.000000	0.000000	2.000000	58.000000	0.000000
2929.217864	-0.090729	0.559290	0.030540	81.909737	135.446198	169.696838	-0.469932	0.000000	-1.537666	0.000000	0.000000	0.000000	-0.038430	-0.007250	-0.063927	0.000000	0.000000	2.000000	58.000000	0.000000
2929.221197	-0.090857	0.559265	0.030327	81.899376	135.476379	169.746536	-0.469932	0.000000	-1.537666	0.000000	0.000000	0.000000	-0.038391	-0.007259	-0.063944	0.000000	0.000000	2.000000	58.000000	0.000000
2929.224530	-0.090857	0.559265	0.030327	81.899376	135.476379	169.746536	-0.469932	0.000000	-1.537666	0.000000	0.000000	0.000000	-0.038391	-0.007259	-0.063944	0.000000	0.000000	2.000000	58.000000	0.000000
2929.227864	-0.090857	0.559265	0.030327	81.899376	135.476379	169.746536	-0.469932	0.000000	-1.537666	0.000000	0.000000	0.000000	-0.038391	-0.007259	-0.063944	0.000000	0.000000	2.000000	58.000000	0.000000
2929.231197	-0.090857	0.559265	0.030327	81.888985	135.503738	169.796143	-0.457129	0.000000	-1.516354	0.000000	0.000000	0.000000	-0.038391	-0.007259	-0.063944	0.000000	0.000000	2.000000	58.000000	0.000000
2929.234530	-0.090977	0.559260	0.030068	81.888985	135.503738	169.796143	-0.457129	0.000000	-1.516354	0.000000	0.000000	0.000000	-0.035797	-0.001665	-0.077624	0.000000	0.000000	2.000000	58.000000	0.000000
2929.237864	-0.090977	0.559260	0.030068	81.888985	135.503738	169.796143	-0.457129	0.000000	-1.516354	0.000000	0.000000	0.000000	-0.035797	-0.001665	-0.077624	0.000000	0.000000	2.000000	58.000000	0.000000
2929.241197	-0.090977	0.559260	0.030068	81.873413	135.558105	169.870270	-0.457129	0.000000	-1.516354	0.000000	0.000000	0.000000	-0.035797	-0.001665	-0.077624	0.000000	0.000000	2.000000	58.000000	0.000000
2929.244530	-0.090977	0.559260	0.030068	81.873413	135.558105	169.870270	-0.457129	0.000000	-1.516354	0.000000	0.000000	0.000000	-0.035797	-0.001665	-0.077624	0.000000	0.000000	2.000000	58.000000	0.000000
2929.247864	-0.091093	0.559237	0.029792	81.873413	135.558105	169.870270	-0.457129	0.000000	-1.516354	0.000000	0.000000	0.000000	-0.034777	-0.006978	-0.082831	0.000000	0.000000	2.000000	58.000000	0.000000
2929.251197	-0.091093	0.559237	0.029792	81.857796	135.614899	169.944107	-0.451163	0.000000	-1.503417	0.000000	0.000000	0.000000	-0.034777	-0.006978	-0.082831	0.000000	0.000000	2.000000	58.000000	0.000000
2929.254530	-0.091093	0.559237	0.029792	81.857796	135.614899	169.944107	-0.451163	0.000000	-1.503417	0.000000	0.000000	0.000000	-0.034777	-0.006978	-0.082831	0.000000	0.000000	2.000000	58.000000	0.000000
2929.257864	-0.091093	0.559237	0.029792	81.857796	135.614899	169.944107	-0.451163	0.000000	-1.503417	0.000000	0.000000	0.000000	-0.034777	-0.006978	-0.082831	0.000000	0.000000	2.000000	58.000000	0.000000
2929.261197	-0.091265	0.559119	0.029179	81.839569	135.683533	170.029922	-0.445367	0.000000	-1.489611	0.000000	0.000000	0.000000	-0.051637	-0.035271	-0.183888	0.000000	0.000000	2.000000	58.000000	0.000000
2929.264530	-0.091265	0.559119	0.029179	81.839569	135.683533	170.029922	-0.445367	0.000000	-1.489611	0.000000	0.000000	0.000000	-0.051637	-0.035271	-0.183888	0.000000	0.000000	2.000000	58.000000	0.000000
2929.267864	-0.091265	0.559119	0.029179	81.839569	135.683533	170.029922	-0.445367	0.000000	-1.489611	0.000000	0.000000	0.000000	-0.051637	-0.035271	-0.183888	0.000000	0.000000	2.000000	58.000000	0.000000
2929.271197	-0.091265	0.559119	0.029179	81.816093	135.775864	170.139709	-0.436760	0.000000	-1.458963	0.000000	0.000000	0.000000	-0.051637	-0.035271	-0.183888	0.000000	0.000000	2.000000	58.000000	0.000000
2929.274530	-0.091340	0.559034	0.028815	81.816093	135.775864	170.139709	-0.436760	0.000000	-1.458963	0.000000	0.000000	0.000000	-0.022502	-0.025479	-0.109201	0.000000	0.000000	2.000000	58.000000	0.000000
2929.277864	-0.091340	0.559034	0.028815	81.816093	135.775864	170.139709	-0.436760	0.000000	-1.458963	0.000000	0.000000	0.000000	-0.022502	-0.025479	-0.109201	0.000000	0.000000	2.000000	58.000000	0.000000
2929.281197	-0.091340	0.559034	0.028815	81.787376	135.888779	170.273041	-0.436760	0.000000	-1.458963	0.000000	0.000000	0.000000	-0.022502	-0.025479	-0.109201	0.000000	0.000000	2.000000	58.000000	0.000000
2929.284530	-0.091340	0.559034	0.028815	81.787376	135.888779	170.273041	-0.436760	0.000000	-1.458963	0.000000	0.000000	0.000000	-0.022502	-0.025479	-0.109201	0.000000	0.000000	2.000000	58.000000	0.000000
2929.287864	-0.091427	0.558923	0.028389	81.787376	135.888779	170.273041	-0.436760	0.000000	-1.458963	0.000000	0.000000	0.000000	-0.026109	-0.033304	-0.127764	0.000000	0.000000	2.000000	58.000000	0.000000
2929.291197	-0.091548	0.558813	0.027892	81.756065	136.009949	170.417435	-0.433010	0.000000	-1.440763	0.000000	0.000000	0.000000	-0.036273	-0.033024	-0.149289	0.000000	0.000000	2.000000	58.000000	0.000000
2929.294530	-0.091548	0.558813	0.027892	81.756065	136.009949	170.417435	-0.433010	0.000000	-1.440763	0.000000	0.000000	0.000000	-0.036273	-0.033024	-0.149289	0.000000	0.000000	2.000000	58.000000	0.000000
2929.297864	-0.091548	0.558813	0.027892	81.756065	136.009949	170.417435	-0.433010	0.000000	-1.440763	0.000000	0.000000	0.000000	-0.036273	-0.033024	-0.149289	0.000000	0.000000	2.000000	58.000000	0.000000
2929.301197	-0.091548	0.558813	0.027892	81.722031	136.136353	170.572632	-0.422613	0.000000	-1.394588	0.000000	0.000000	0.000000	-0.036273	-0.033024	-0.149289	0.000000	0.000000	2.000000	58.000000	0.000000
2929.304530	-0.091680	0.558677	0.027332	81.722031	136.136353	170.572632	-0.422613	0.000000	-1.394588	0.000000	0.000000	0.000000	-0.039780	-0.040866	-0.167901	0.000000	0.000000	2.000000	58.000000	0.000000
2929.307864	-0.091680	0.558677	0.027332	81.722031	136.136353	170.572632	-0.422613	0.000000	-1.394588	0.000000	0.000000	0.000000	-0.039780	-0.040866	-0.167901	0.000000	0.000000	2.000000	58.000000	0.000000
2929.311197	-0.091847	0.558514	0.026706	81.680031	136.291000	170.761902	-0.422613	0.000000	-1.394588	0.000000	0.000000	0.000000	-0.050121	-0.048695	-0.187850	0.000000	0.000000	2.000000	58.000000	0.000000
2929.314530	-0.091847	0.558514	0.026706	81.680031	136.291000	170.761902	-0.422613	0.000000	-1.394588	0.000000	0.000000	0.000000	-0.050121	-0.048695	-0.187850	0.000000	0.000000	2.000000	58.000000	0.000000
2929.317864	-0.091847	0.558514	0.026706	81.680031	136.291000	170.761902	-0.422613	0.000000	-1.394588	0.000000	0.000000	0.000000	-0.050121	-0.048695	-0.187850	0.000000	0.000000	2.000000	58.000000	0.000000
2929.321197	-0.091847	0.558514	0.026706	81.635338	136.452515	170.960922	-0.407630	0.000000	-1.335296	0.000000	0.000000	0.000000	-0.050121	-0.048695	-0.187850	0.000000	0.000000	2.000000	58.000000	0.000000
2929.324530	-0.092033	0.558335	0.026058	81.635338	136.452515	170.960922	-0.407630	0.000000	-1.335296	0.000000	0.000000	0.000000	-0.055788	-0.053965	-0.194479	0.000000	0.000000	2.000000	58.000000	0.000000
2929.327864	-0.092033	0.558335	0.026058	81.635338	136.452515	170.960922	-0.407630	0.000000	-1.335296	0.000000	0.000000	0.000000	-0.055788	-0.053965	-0.194479	0.000000	0.000000	2.000000	58.000000	0.000000
2929.331197	-0.092253	0.558129	0.025343	81.589333	136.616852	171.165817	-0.407630	0.000000	-1.335296	0.000000	0.000000	0.000000	-0.065980	-0.061742	-0.214499	0.000000	0.000000	2.000000	58.000000	0.000000
2929.334530	-0.092253	0.558129	0.025343	81.589333	136.616852	171.165817	-0.407630	0.000000	-1.335296	0.000000	0.000000	0.000000	-0.065980	-0.061742	-0.214499	0.000000	0.000000	2.000000	58.000000	0.000000
2929.337864	-0.092253	0.558129	0.025343	81.589333	136.616852	171.165817	-0.407630	0.000000	-1.335296	0.000000	0.000000	0.000000	-0.065980	-0.061742	-0.214499	0.000000	0.000000	2.000000	58.000000	0.000000
2929.341197	-0.092253	0.558129	0.025343	81.558891	136.719650	171.312790	-0.387335	0.000000	-1.267133	0.000000	0.000000	0.000000	-0.065980	-0.061742	-0.214499	0.000000	0.000000	2.000000	58.000000	0.000000
2929.344530	-0.092442	0.557915	0.024591	81.558891	136.719650	171.312790	-0.387335	0.000000	-1.267133	0.000000	0.000000	0.000000	-0.056488	-0.064249	-0.225396	0.000000	0.000000	2.000000	58.000000	0.000000
2929.347864	-0.092442	0.557915	0.024591	81.558891	136.719650	171.312790	-0.387335	0.000000	-1.267133	0.000000	0.000000	0.000000	-0.056488	-0.064249	-0.225396	0.000000	0.000000	2.000000	58.000000	0.000000
2929.351197	-0.092648	0.557683	0.023818	81.570465	136.669647	171.306183	-0.387335	0.000000	-1.267133	0.000000	0.000000	0.000000	-0.062016	-0.069490	-0.232100	0.000000	0.000000	2.000000	58.000000	0.000000
2929.354530	-0.092648	0.557683	0.023818	81.570465	136.669647	171.306183	-0.387335	0.000000	-1.267133	0.000000	0.000000	0.000000	-0.062016	-0.069490	-0.232100	0.000000	0.000000	2.000000	58.000000	0.000000
2929.357864	-0.092648	0.557683	0.023818	81.570465	136.669647	171.306183	-0.387335	0.000000	-1.267133	0.000000	0.000000	0.000000	-0.062016	-0.069490	-0.232100	0.000000	0.000000	2.000000	58.000000	0.000000
2929.361197	-0.092648	0.557683	0.023818	81.624168	136.421860	171.105469	-0.367585	0.000000	-1.190884	0.000000	0.000000	0.000000	-0.062016	-0.069490	-0.232100	0.000000	0.000000	2.000000	58.000000	0.000000
2929.364530	-0.092813	0.557442	0.023075	81.624168	136.421860	171.105469	-0.367585	0.000000	-1.190884	0.000000	0.000000	0.000000	-0.049313	-0.072201	-0.222784	0.000000	0.000000	2.000000	58.000000	0.000000
2929.367864	-0.092813	0.557442	0.023075	81.624168	136.421860	171.105469	-0.367585	0.000000	-1.190884	0.000000	0.000000	0.000000	-0.049313	-0.072201	-0.222784	0.000000	0.000000	2.000000	58.000000	0.000000
2929.371197	-0.092915	0.557185	0.022260	81.705093	135.998337	170.735626	-0.367585	0.000000	-1.190884	0.000000	0.000000	0.000000	-0.030678	-0.077175	-0.244462	0.000000	0.000000	2.000000	58.000000	0.000000
2929.374530	-0.092915	0.557185	0.022260	81.705093	135.998337	170.735626	-0.367585	0.000000	-1.190884	0.000000	0.000000	0.000000	-0.030678	-0.077175	-0.244462	0.000000	0.000000	2.000000	58.000000	0.000000
2929.377864	-0.092915	0.557185	0.022260	81.705093	135.998337	170.735626	-0.367585	0.000000	-1.190884	0.000000	0.000000	0.000000	-0.030678	-0.077175	-0.244462	0.000000	0.000000	2.000000	58.000000	0.000000
2929.381197	-0.092915	0.557185	0.022260	81.801277	135.555496	170.340057	-0.354253	0.000000	-1.113009	0.000000	0.000000	0.000000	-0.030678	-0.077175	-0.244462	0.000000	0.000000	2.000000	58.000000	0.000000
2929.384530	-0.093016	0.556928	0.021445	81.801277	135.555496	170.340057	-0.354253	0.000000	-1.113009	0.000000	0.000000	0.000000	-0.030396	-0.077123	-0.244641	0.000000	0.000000	2.000000	58.000000	0.000000
2929.387864	-0.093016	0.556928	0.021445	81.801277	135.555496	170.340057	-0.354253	0.000000	-1.113009	0.000000	0.000000	0.000000	-0.030396	-0.077123	-0.244641	0.000000	0.000000	2.000000	58.000000	0.000000
2929.391197	-0.093083	0.556645	0.020575	81.912910	135.070770	169.897339	-0.354253	0.000000	-1.113009	0.000000	0.000000	0.000000	-0.019924	-0.084833	-0.260843	0.000000	0.000000	2.000000	58.000000	0.000000
2929.394530	-0.093083	0.556645	0.020575	81.912910	135.070770	169.897339	-0.354253	0.000000	-1.113009	0.000000	0.000000	0.000000	-0.019924	-0.084833	-0.260843	0.000000	0.000000	2.000000	58.000000	0.000000
2929.397864	-0.093083	0.556645	0.020575	81.912910	135.070770	169.897339	-0.354253	0.000000	-1.113009	0.000000	0.000000	0.000000	-0.019924	-0.084833	-0.260843	0.000000	0.000000	2.000000	58.000000	0.000000
2929.401197	-0.093083	0.556645	0.020575	82.048820	134.516724	169.378860	-0.345866	0.000000	-1.028762	0.000000	0.000000	0.000000	-0.019924	-0.084833	-0.260843	0.000000	0.000000	2.000000	58.000000	0.000000
2929.404530	-0.093128	0.556407	0.019722	82.048820	134.516724	169.378860	-0.345866	0.000000	-1.028762	0.000000	0.000000	0.000000	-0.013563	-0.071562	-0.256060	0.000000	0.000000	2.000000	58.000000	0.000000
2929.407864	-0.093128	0.556407	0.019722	82.048820	134.516724	169.378860	-0.345866	0.000000	-1.028762	0.000000	0.000000	0.000000	-0.013563	-0.071562	-0.256060	0.000000	0.000000	2.000000	58.000000	0.000000
2929.411197	-0.093168	0.556177	0.018845	82.196434	133.887573	168.785492	-0.345866	0.000000	-1.028762	0.000000	0.000000	0.000000	-0.011971	-0.068811	-0.263096	0.000000	0.000000	2.000000	58.000000	0.000000
2929.414530	-0.093168	0.556177	0.018845	82.196434	133.887573	168.785492	-0.345866	0.000000	-1.028762	0.000000	0.000000	0.000000	-0.011971	-0.068811	-0.263096	0.000000	0.000000	2.000000	58.000000	0.000000
2929.417864	-0.093168	0.556177	0.018845	82.196434	133.887573	168.785492	-0.345866	0.000000	-1.028762	0.000000	0.000000	0.000000	-0.011971	-0.068811	-0.263096	0.000000	0.000000	2.000000	58.000000	0.000000
2929.421197	-0.093168	0.556177	0.018845	82.366013	133.125671	168.059875	-0.341611	0.000000	-0.942236	0.000000	0.000000	0.000000	-0.011971	-0.068811	-0.263096	0.000000	0.000000	2.000000	58.000000	0.000000
2929.424530	-0.093191	0.555983	0.018007	82.366013	133.125671	168.059875	-0.341611	0.000000	-0.942236	0.000000	0.000000	0.000000	-0.007010	-0.058323	-0.251418	0.000000	0.000000	2.000000	58.000000	0.000000
2929.427864	-0.093191	0.555983	0.018007	82.366013	133.125671	168.059875	-0.341611	0.000000	-0.942236	0.000000	0.000000	0.000000	-0.007010	-0.058323	-0.251418	0.000000	0.000000	2.000000	58.000000	0.000000
2929.431197	-0.093194	0.555832	0.017185	82.553024	132.240372	167.205734	-0.341611	0.000000	-0.942236	0.000000	0.000000	0.000000	-0.000760	-0.045202	-0.246565	0.000000	0.000000	2.000000	58.000000	0.000000
2929.434530	-0.093194	0.555832	0.017185	82.553024	132.240372	167.205734	-0.341611	0.000000	-0.942236	0.000000	0.000000	0.000000	-0.000760	-0.045202	-0.246565	0.000000	0.000000	2.000000	58.000000	0.000000
2929.437864	-0.093194	0.555832	0.017185	82.553024	132.240372	167.205734	-0.341611	0.000000	-0.942236	0.000000	0.000000	0.000000	-0.000760	-0.045202	-0.246565	0.000000	0.000000	2.000000	58.000000	0.000000
2929.441197	-0.093154	0.555699	0.016389	82.749748	131.255676	166.247177	-0.340316	0.000000	-0.859239	0.000000	0.000000	0.000000	0.011884	-0.040025	-0.238778	0.000000	0.000000	2.000000	58.000000	0.000000
2929.444530	-0.093154	0.555699	0.016389	82.749748	131.255676	166.247177	-0.340316	0.000000	-0.859239	0.000000	0.000000	0.000000	0.011884	-0.040025	-0.238778	0.000000	0.000000	2.000000	58.000000	0.000000
2929.447864	-0.093154	0.555699	0.016389	82.749748	131.255676	166.247177	-0.340316	0.000000	-0.859239	0.000000	0.000000	0.000000	0.011884	-0.040025	-0.238778	0.000000	0.000000	2.000000	58.000000	0.000000
2929.451197	-0.093074	0.555556	0.015624	82.945480	130.212967	165.224792	-0.342296	0.000000	-0.819442	0.000000	0.000000	0.000000	0.024139	-0.042780	-0.229397	0.000000	0.000000	2.000000	58.000000	0.000000
2929.454530	-0.093074	0.555556	0.015624	82.945480	130.212967	165.224792	-0.342296	0.000000	-0.819442	0.000000	0.000000	0.000000	0.024139	-0.042780	-0.229397	0.000000	0.000000	2.000000	58.000000	0.000000
2929.457864	-0.093074	0.555556	0.015624	82.945480	130.212967	165.224792	-0.342296	0.000000	-0.819442	0.000000	0.000000	0.000000	0.024139	-0.042780	-0.229397	0.000000	0.000000	2.000000	58.000000	0.000000
2929.461197	-0.093074	0.555556	0.015624	83.133217	129.146179	164.178024	-0.346320	0.000000	-0.781209	0.000000	0.000000	0.000000	0.024139	-0.042780	-0.229397	0.000000	0.000000	2.000000	58.000000	0.000000
2929.464530	-0.092996	0.555431	0.014877	83.133217	129.146179	164.178024	-0.346320	0.000000	-0.781209	0.000000	0.000000	0.000000	0.023190	-0.037618	-0.224243	0.000000	0.000000	2.000000	58.000000	0.000000
2929.467864	-0.092996	0.555431	0.014877	83.133217	129.146179	164.178024	-0.346320	0.000000	-0.781209	0.000000	0.000000	0.000000	0.023190	-0.037618	-0.224243	0.000000	0.000000	2.000000	58.000000	0.000000
2929.471197	-0.092896	0.555305	0.014133	83.307365	128.095001	163.143661	-0.346320	0.000000	-0.781209	0.000000	0.000000	0.000000	0.029992	-0.037642	-0.223043	0.000000	0.000000	2.000000	58.000000	0.000000
2929.474530	-0.092896	0.555305	0.014133	83.307365	128.095001	163.143661	-0.346320	0.000000	-0.781209	0.000000	0.000000	0.000000	0.029992	-0.037642	-0.223043	0.000000	0.000000	2.000000	58.000000	0.000000
2929.477864	-0.092896	0.555305	0.014133	83.307365	128.095001	163.143661	-0.346320	0.000000	-0.781209	0.000000	0.000000	0.000000	0.029992	-0.037642	-0.223043	0.000000	0.000000	2.000000	58.000000	0.000000
2929.481197	-0.092896	0.555305	0.014133	83.458572	127.129250	162.196701	-0.355183	0.000000	-0.706662	0.000000	0.000000	0.000000	0.029992	-0.037642	-0.223043	0.000000	0.000000	2.000000	58.000000	0.000000
2929.484530	-0.092845	0.555171	0.013403	83.458572	127.129250	162.196701	-0.355183	0.000000	-0.706662	0.000000	0.000000	0.000000	0.015304	-0.040376	-0.218941	0.000000	0.000000	2.000000	58.000000	0.000000
2929.487864	-0.092845	0.555171	0.013403	83.458572	127.129250	162.196701	-0.355183	0.000000	-0.706662	0.000000	0.000000	0.000000	0.015304	-0.040376	-0.218941	0.000000	0.000000	2.000000	58.000000	0.000000
2929.491197	-0.092795	0.555010	0.012678	83.602974	126.146477	161.237732	-0.355183	0.000000	-0.706662	0.000000	0.000000	0.000000	0.015099	-0.048266	-0.217484	0.000000	0.000000	2.000000	58.000000	0.000000
2929.494530	-0.092795	0.555010	0.012678	83.602974	126.146477	161.237732	-0.355183	0.000000	-0.706662	0.000000	0.000000	0.000000	0.015099	-0.048266	-0.217484	0.000000	0.000000	2.000000	58.000000	0.000000
2929.497864	-0.092795	0.555010	0.012678	83.602974	126.146477	161.237732	-0.355183	0.000000	-0.706662	0.000000	0.000000	0.000000	0.015099	-0.048266	-0.217484	0.000000	0.000000	2.000000	58.000000	0.000000
2929.501197	-0.092774	0.554883	0.011984	83.734779	125.200974	160.315506	-0.360250	0.000000	-0.633924	0.000000	0.000000	0.000000	0.006427	-0.037907	-0.208315	0.000000	0.000000	2.000000	58.000000	0.000000
2929.504530	-0.092774	0.554883	0.011984	83.734779	125.200974	160.315506	-0.360250	0.000000	-0.633924	0.000000	0.000000	0.000000	0.006427	-0.037907	-0.208315	0.000000	0.000000	2.000000	58.000000	0.000000
2929.507864	-0.092774	0.554883	0.011984	83.734779	125.200974	160.315506	-0.360250	0.000000	-0.633924	0.000000	0.000000	0.000000	0.006427	-0.037907	-0.208315	0.000000	0.000000	2.000000	58.000000	0.000000
2929.511197	-0.092783	0.554739	0.011331	83.867615	124.189232	159.326752	-0.361322	0.000000	-0.599205	0.000000	0.000000	0.000000	-0.002850	-0.043230	-0.195983	0.000000	0.000000	2.000000	58.000000	0.000000
2929.514530	-0.092783	0.554739	0.011331	83.867615	124.189232	159.326752	-0.361322	0.000000	-0.599205	0.000000	0.000000	0.000000	-0.002850	-0.043230	-0.195983	0.000000	0.000000	2.000000	58.000000	0.000000
2929.517864	-0.092783	0.554739	0.011331	83.867615	124.189232	159.326752	-0.361322	0.000000	-0.599205	0.000000	0.000000	0.000000	-0.002850	-0.043230	-0.195983	0.000000	0.000000	2.000000	58.000000	0.000000
2929.521197	-0.092783	0.554739	0.011331	83.992043	123.186218	158.346161	-0.360847	0.000000	-0.566541	0.000000	0.000000	0.000000	-0.002850	-0.043230	-0.195983	0.000000	0.000000	2.000000	58.000000	0.000000
2929.524530	-0.092785	0.554638	0.010758	83.992043	123.186218	158.346161	-0.360847	0.000000	-0.566541	0.000000	0.000000	0.000000	-0.000580	-0.030352	-0.171937	0.000000	0.000000	2.000000	58.000000	0.000000
2929.527864	-0.092785	0.554638	0.010758	83.992043	123.186218	158.346161	-0.360847	0.000000	-0.566541	0.000000	0.000000	0.000000	-0.000580	-0.030352	-0.171937	0.000000	0.000000	2.000000	58.000000	0.000000
2929.531197	-0.092733	0.554537	0.010261	84.109177	122.188232	157.364227	-0.360847	0.000000	-0.566541	0.000000	0.000000	0.000000	0.015696	-0.030476	-0.148965	0.000000	0.000000	2.000000	58.000000	0.000000
2929.534530	-0.092733	0.554537	0.010261	84.109177	122.188232	157.364227	-0.360847	0.000000	-0.566541	0.000000	0.000000	0.000000	0.015696	-0.030476	-0.148965	0.000000	0.000000	2.000000	58.000000	0.000000
2929.537864	-0.092733	0.554537	0.010261	84.109177	122.188232	157.364227	-0.360847	0.000000	-0.566541	0.000000	0.000000	0.000000	0.015696	-0.030476	-0.148965	0.000000	0.000000	2.000000	58.000000	0.000000
2929.541197	-0.092733	0.554537	0.010261	84.206406	121.325829	156.508636	-0.363366	0.000000	-0.513058	0.000000	0.000000	0.000000	0.015696	-0.030476	-0.148965	0.000000	0.000000	2.000000	58.000000	0.000000
2929.544530	-0.092660	0.554460	0.009895	84.206406	121.325829	156.508636	-0.363366	0.000000	-0.513058	0.000000	0.000000	0.000000	0.021779	-0.022857	-0.109781	0.000000	0.000000	2.000000	58.000000	0.000000
2929.547864	-0.092660	0.554460	0.009895	84.206406	121.325829	156.508636	-0.363366	0.000000	-0.513058	0.000000	0.000000	0.000000	0.021779	-0.022857	-0.109781	0.000000	0.000000	2.000000	58.000000	0.000000
2929.551197	-0.092660	0.554460	0.009895	84.285324	120.597221	155.779907	-0.363366	0.000000	-0.513058	0.000000	0.000000	0.000000	0.021779	-0.022857	-0.109781	0.000000	0.000000	2.000000	58.000000	0.000000
2929.554530	-0.092660	0.554460	0.009895	84.285324	120.597221	155.779907	-0.363366	0.000000	-0.513058	0.000000	0.000000	0.000000	0.021779	-0.022857	-0.109781	0.000000	0.000000	2.000000	58.000000	0.000000
2929.557864	-0.092564	0.554392	0.009642	84.285324	120.597221	155.779907	-0.363366	0.000000	-0.513058	0.000000	0.000000	0.000000	0.028873	-0.020421	-0.075889	0.000000	0.000000	2.000000	58.000000	0.000000
2929.561197	-0.092564	0.554392	0.009642	84.346497	120.009018	155.190140	-0.366996	0.000000	-0.494761	0.000000	0.000000	0.000000	0.028873	-0.020421	-0.075889	0.000000	0.000000	2.000000	58.000000	0.000000
2929.564530	-0.092564	0.554392	0.009642	84.346497	120.009018	155.190140	-0.366996	0.000000	-0.494761	0.000000	0.000000	0.000000	0.028873	-0.020421	-0.075889	0.000000	0.000000	2.000000	58.000000	0.000000
2929.567864	-0.092564	0.554392	0.009642	84.346497	120.009018	155.190140	-0.366996	0.000000	-0.494761	0.000000	0.000000	0.000000	0.028873	-0.020421	-0.075889	0.000000	0.000000	2.000000	58.000000	0.000000
2929.571197	-0.092413	0.554350	0.009461	84.391571	119.564690	154.740280	-0.371808	0.000000	-0.482113	0.000000	0.000000	0.000000	0.045329	-0.012708	-0.054435	0.000000	0.000000	2.000000	58.000000	0.000000
2929.574530	-0.092413	0.554350	0.009461	84.391571	119.564690	154.740280	-0.371808	0.000000	-0.482113	0.000000	0.000000	0.000000	0.045329	-0.012708	-0.054435	0.000000	0.000000	2.000000	58.000000	0.000000
2929.577864	-0.092413	0.554350	0.009461	84.391571	119.564690	154.740280	-0.371808	0.000000	-0.482113	0.000000	0.000000	0.000000	0.045329	-0.012708	-0.054435	0.000000	0.000000	2.000000	58.000000	0.000000
2929.581197	-0.092413	0.554350	0.009461	84.421280	119.261208	154.429916	-0.379363	0.000000	-0.473040	0.000000	0.000000	0.000000	0.045329	-0.012708	-0.054435	0.000000	0.000000	2.000000	58.000000	0.000000
2929.584530	-0.092354	0.554359	0.009515	84.421280	119.261208	154.429916	-0.379363	0.000000	-0.473040	0.000000	0.000000	0.000000	0.017520	0.002551	0.016152	0.000000	0.000000	2.000000	58.000000	0.000000
2929.587864	-0.092354	0.554359	0.009515	84.421280	119.261208	154.429916	-0.379363	0.000000	-0.473040	0.000000	0.000000	0.000000	0.017520	0.002551	0.016152	0.000000	0.000000	2.000000	58.000000	0.000000
2929.591197	-0.092354	0.554359	0.009515	84.426941	119.203575	154.363953	-0.379363	0.000000	-0.473040	0.000000	0.000000	0.000000	0.017520	0.002551	0.016152	0.000000	0.000000	2.000000	58.000000	0.000000
2929.594530	-0.092354	0.554359	0.009515	84.426941	119.203575	154.363953	-0.379363	0.000000	-0.473040	0.000000	0.000000	0.000000	0.017520	0.002551	0.016152	0.000000	0.000000	2.000000	58.000000	0.000000
2929.597864	-0.092313	0.554358	0.009655	84.426941	119.203575	154.363953	-0.379363	0.000000	-0.473040	0.000000	0.000000	0.000000	0.012392	-0.000190	0.042122	0.000000	0.000000	2.000000	58.000000	0.000000
2929.601197	-0.092313	0.554358	0.009655	84.433098	119.135658	154.290237	-0.382283	0.000000	-0.475732	0.000000	0.000000	0.000000	0.012392	-0.000190	0.042122	0.000000	0.000000	2.000000	58.000000	0.000000
2929.604530	-0.092313	0.554358	0.009655	84.433098	119.135658	154.290237	-0.382283	0.000000	-0.475732	0.000000	0.000000	0.000000	0.012392	-0.000190	0.042122	0.000000	0.000000	2.000000	58.000000	0.000000
2929.607864	-0.092313	0.554358	0.009655	84.433098	119.135658	154.290237	-0.382283	0.000000	-0.475732	0.000000	0.000000	0.000000	0.012392	-0.000190	0.042122	0.000000	0.000000	2.000000	58.000000	0.000000
2929.611197	-0.092290	0.554356	0.010122	84.441132	119.045692	154.191650	-0.384348	0.000000	-0.482752	0.000000	0.000000	0.000000	0.006858	-0.000652	0.140170	0.000000	0.000000	2.000000	58.000000	0.000000
2929.614530	-0.092290	0.554356	0.010122	84.441132	119.045692	154.191650	-0.384348	0.000000	-0.482752	0.000000	0.000000	0.000000	0.006858	-0.000652	0.140170	0.000000	0.000000	2.000000	58.000000	0.000000
2929.617864	-0.092290	0.554356	0.010122	84.441132	119.045692	154.191650	-0.384348	0.000000	-0.482752	0.000000	0.000000	0.000000	0.006858	-0.000652	0.140170	0.000000	0.000000	2.000000	58.000000	0.000000
2929.621197	-0.092290	0.554356	0.010122	84.451225	118.925385	154.068039	-0.385491	0.000000	-0.506114	0.000000	0.000000	0.000000	0.006858	-0.000652	0.140170	0.000000	0.000000	2.000000	58.000000	0.000000
2929.624530	-0.092312	0.554371	0.010467	84.451225	118.925385	154.068039	-0.385491	0.000000	-0.506114	0.000000	0.000000	0.000000	-0.006571	0.004661	0.103352	0.000000	0.000000	2.000000	58.000000	0.000000
2929.627864	-0.092312	0.554371	0.010467	84.451225	118.925385	154.068039	-0.385491	0.000000	-0.506114	0.000000	0.000000	0.000000	-0.006571	0.004661	0.103352	0.000000	0.000000	2.000000	58.000000	0.000000
2929.631197	-0.092312	0.554371	0.010467	84.462860	118.736008	153.872955	-0.385491	0.000000	-0.506114	0.000000	0.000000	0.000000	-0.006571	0.004661	0.103352	0.000000	0.000000	2.000000	58.000000	0.000000
2929.634530	-0.092312	0.554371	0.010467	84.462860	118.736008	153.872955	-0.385491	0.000000	-0.506114	0.000000	0.000000	0.000000	-0.006571	0.004661	0.103352	0.000000	0.000000	2.000000	58.000000	0.000000
2929.637864	-0.092324	0.554386	0.010879	84.462860	118.736008	153.872955	-0.385491	0.000000	-0.506114	0.000000	0.000000	0.000000	-0.003645	0.004517	0.123720	0.000000	0.000000	2.000000	58.000000	0.000000
2929.641197	-0.092296	0.554393	0.011323	84.462082	118.429077	153.571121	-0.384396	0.000000	-0.523340	0.000000	0.000000	0.000000	0.008386	0.001842	0.133196	0.000000	0.000000	2.000000	58.000000	0.000000
2929.644530	-0.092296	0.554393	0.011323	84.462082	118.429077	153.571121	-0.384396	0.000000	-0.523340	0.000000	0.000000	0.000000	0.008386	0.001842	0.133196	0.000000	0.000000	2.000000	58.000000	0.000000
2929.647864	-0.092296	0.554393	0.011323	84.462082	118.429077	153.571121	-0.384396	0.000000	-0.523340	0.000000	0.000000	0.000000	0.008386	0.001842	0.133196	0.000000	0.000000	2.000000	58.000000	0.000000
2929.651197	-0.092296	0.554393	0.011323	84.444023	117.869652	153.041458	-0.385186	0.000000	-0.566159	0.000000	0.000000	0.000000	0.008386	0.001842	0.133196	0.000000	0.000000	2.000000	58.000000	0.000000
2929.654530	-0.092262	0.554415	0.011853	84.444023	117.869652	153.041458	-0.385186	0.000000	-0.566159	0.000000	0.000000	0.000000	0.010339	0.006830	0.158853	0.000000	0.000000	2.000000	58.000000	0.000000
2929.657864	-0.092262	0.554415	0.011853	84.444023	117.869652	153.041458	-0.385186	0.000000	-0.566159	0.000000	0.000000	0.000000	0.010339	0.006830	0.158853	0.000000	0.000000	2.000000	58.000000	0.000000
2929.661197	-0.092239	0.554437	0.012446	84.428589	117.300507	152.500290	-0.385186	0.000000	-0.566159	0.000000	0.000000	0.000000	0.006696	0.006646	0.177861	0.000000	0.000000	2.000000	58.000000	0.000000
2929.664530	-0.092239	0.554437	0.012446	84.428589	117.300507	152.500290	-0.385186	0.000000	-0.566159	0.000000	0.000000	0.000000	0.006696	0.006646	0.177861	0.000000	0.000000	2.000000	58.000000	0.000000
2929.667864	-0.092239	0.554437	0.012446	84.428589	117.300507	152.500290	-0.385186	0.000000	-0.566159	0.000000	0.000000	0.000000	0.006696	0.006646	0.177861	0.000000	0.000000	2.000000	58.000000	0.000000
2929.671197	-0.092239	0.554437	0.012446	84.438522	116.932663	152.129425	-0.388025	0.000000	-0.622278	0.000000	0.000000	0.000000	0.006696	0.006646	0.177861	0.000000	0.000000	2.000000	58.000000	0.000000
2929.674530	-0.092234	0.554450	0.013125	84.438522	116.932663	152.129425	-0.388025	0.000000	-0.622278	0.000000	0.000000	0.000000	0.001723	0.003729	0.203721	0.000000	0.000000	2.000000	58.000000	0.000000
2929.677864	-0.092234	0.554450	0.013125	84.438522	116.932663	152.129425	-0.388025	0.000000	-0.622278	0.000000	0.000000	0.000000	0.001723	0.003729	0.203721	0.000000	0.000000	2.000000	58.000000	0.000000
2929.681197	-0.092236	0.554470	0.013844	84.461578	116.646530	151.822815	-0.388025	0.000000	-0.622278	0.000000	0.000000	0.000000	-0.000529	0.006126	0.215813	0.000000	0.000000	2.000000	58.000000	0.000000
2929.684530	-0.092236	0.554470	0.013844	84.461578	116.646530	151.822815	-0.388025	0.000000	-0.622278	0.000000	0.000000	0.000000	-0.000529	0.006126	0.215813	0.000000	0.000000	2.000000	58.000000	0.000000
2929.687864	-0.092236	0.554470	0.013844	84.461578	116.646530	151.822815	-0.388025	0.000000	-0.622278	0.000000	0.000000	0.000000	-0.000529	0.006126	0.215813	0.000000	0.000000	2.000000	58.000000	0.000000
2929.691197	-0.092205	0.554464	0.014640	84.480682	116.322601	151.483276	-0.388224	0.000000	-0.692200	0.000000	0.000000	0.000000	0.009023	-0.002039	0.238945	0.000000	0.000000	2.000000	58.000000	0.000000
2929.694530	-0.092205	0.554464	0.014640	84.480682	116.322601	151.483276	-0.388224	0.000000	-0.692200	0.000000	0.000000	0.000000	0.009023	-0.002039	0.238945	0.000000	0.000000	2.000000	58.000000	0.000000
2929.697864	-0.092205	0.554464	0.014640	84.480682	116.322601	151.483276	-0.388224	0.000000	-0.692200	0.000000	0.000000	0.000000	0.009023	-0.002039	0.238945	0.000000	0.000000	2.000000	58.000000	0.000000
2929.701197	-0.092157	0.554447	0.015464	84.491920	115.931572	151.080902	-0.389728	0.000000	-0.732024	0.000000	0.000000	0.000000	0.014618	-0.004927	0.247011	0.000000	0.000000	2.000000	58.000000	0.000000
2929.704530	-0.092157	0.554447	0.015464	84.491920	115.931572	151.080902	-0.389728	0.000000	-0.732024	0.000000	0.000000	0.000000	0.014618	-0.004927	0.247011	0.000000	0.000000	2.000000	58.000000	0.000000
2929.707864	-0.092157	0.554447	0.015464	84.491920	115.931572	151.080902	-0.389728	0.000000	-0.732024	0.000000	0.000000	0.000000	0.014618	-0.004927	0.247011	0.000000	0.000000	2.000000	58.000000	0.000000
2929.711197	-0.092157	0.554447	0.015464	84.494301	115.419884	150.570755	-0.392164	0.000000	-0.773193	0.000000	0.000000	0.000000	0.014618	-0.004927	0.247011	0.000000	0.000000	2.000000	58.000000	0.000000
2929.714530	-0.092124	0.554420	0.016373	84.494301	115.419884	150.570755	-0.392164	0.000000	-0.773193	0.000000	0.000000	0.000000	0.009817	-0.008030	0.272767	0.000000	0.000000	2.000000	58.000000	0.000000
2929.717864	-0.092124	0.554420	0.016373	84.494301	115.419884	150.570755	-0.392164	0.000000	-0.773193	0.000000	0.000000	0.000000	0.009817	-0.008030	0.272767	0.000000	0.000000	2.000000	58.000000	0.000000
2929.721197	-0.092098	0.554401	0.017322	84.491524	114.824226	149.984604	-0.392164	0.000000	-0.773193	0.000000	0.000000	0.000000	0.007718	-0.005787	0.284770	0.000000	0.000000	2.000000	58.000000	0.000000
2929.724530	-0.092098	0.554401	0.017322	84.491524	114.824226	149.984604	-0.392164	0.000000	-0.773193	0.000000	0.000000	0.000000	0.007718	-0.005787	0.284770	0.000000	0.000000	2.000000	58.000000	0.000000
2929.727864	-0.092098	0.554401	0.017322	84.491524	114.824226	149.984604	-0.392164	0.000000	-0.773193	0.000000	0.000000	0.000000	0.007718	-0.005787	0.284770	0.000000	0.000000	2.000000	58.000000	0.000000
2929.731197	-0.092098	0.554401	0.017322	84.488182	114.229134	149.398926	-0.395087	0.000000	-0.866116	0.000000	0.000000	0.000000	0.007718	-0.005787	0.284770	0.000000	0.000000	2.000000	58.000000	0.000000
2929.734530	-0.092079	0.554389	0.018311	84.488182	114.229134	149.398926	-0.395087	0.000000	-0.866116	0.000000	0.000000	0.000000	0.005642	-0.003564	0.296752	0.000000	0.000000	2.000000	58.000000	0.000000
2929.737864	-0.092079	0.554389	0.018311	84.488182	114.229134	149.398926	-0.395087	0.000000	-0.866116	0.000000	0.000000	0.000000	0.005642	-0.003564	0.296752	0.000000	0.000000	2.000000	58.000000	0.000000
2929.741197	-0.092095	0.554375	0.019359	84.489006	113.589561	148.769684	-0.395087	0.000000	-0.866116	0.000000	0.000000	0.000000	-0.004527	-0.004125	0.314246	0.000000	0.000000	2.000000	58.000000	0.000000
2929.744530	-0.092095	0.554375	0.019359	84.489006	113.589561	148.769684	-0.395087	0.000000	-0.866116	0.000000	0.000000	0.000000	-0.004527	-0.004125	0.314246	0.000000	0.000000	2.000000	58.000000	0.000000
2929.747864	-0.092095	0.554375	0.019359	84.489006	113.589561	148.769684	-0.395087	0.000000	-0.866116	0.000000	0.000000	0.000000	-0.004527	-0.004125	0.314246	0.000000	0.000000	2.000000	58.000000	0.000000
2929.751197	-0.092136	0.554352	0.020424	84.487831	112.938812	148.130798	-0.395273	0.000000	-0.967949	0.000000	0.000000	0.000000	-0.012372	-0.007173	0.319579	0.000000	0.000000	2.000000	58.000000	0.000000
2929.754530	-0.092136	0.554352	0.020424	84.487831	112.938812	148.130798	-0.395273	0.000000	-0.967949	0.000000	0.000000	0.000000	-0.012372	-0.007173	0.319579	0.000000	0.000000	2.000000	58.000000	0.000000
2929.757864	-0.092136	0.554352	0.020424	84.487831	112.938812	148.130798	-0.395273	0.000000	-0.967949	0.000000	0.000000	0.000000	-0.012372	-0.007173	0.319579	0.000000	0.000000	2.000000	58.000000	0.000000
2929.761197	-0.092207	0.554335	0.021525	84.485268	112.193466	147.410049	-0.393211	0.000000	-1.021212	0.000000	0.000000	0.000000	-0.021268	-0.005074	0.330171	0.000000	0.000000	2.000000	58.000000	0.000000
2929.764530	-0.092207	0.554335	0.021525	84.485268	112.193466	147.410049	-0.393211	0.000000	-1.021212	0.000000	0.000000	0.000000	-0.021268	-0.005074	0.330171	0.000000	0.000000	2.000000	58.000000	0.000000
2929.767864	-0.092207	0.554335	0.021525	84.485268	112.193466	147.410049	-0.393211	0.000000	-1.021212	0.000000	0.000000	0.000000	-0.021268	-0.005074	0.330171	0.000000	0.000000	2.000000	58.000000	0.000000
2929.771197	-0.092330	0.554325	0.022656	84.466362	111.370163	146.627625	-0.389666	0.000000	-1.076240	0.000000	0.000000	0.000000	-0.037029	-0.002962	0.339417	0.000000	0.000000	2.000000	58.000000	0.000000
2929.774530	-0.092330	0.554325	0.022656	84.466362	111.370163	146.627625	-0.389666	0.000000	-1.076240	0.000000	0.000000	0.000000	-0.037029	-0.002962	0.339417	0.000000	0.000000	2.000000	58.000000	0.000000
2929.777864	-0.092330	0.554325	0.022656	84.466362	111.370163	146.627625	-0.389666	0.000000	-1.076240	0.000000	0.000000	0.000000	-0.037029	-0.002962	0.339417	0.000000	0.000000	2.000000	58.000000	0.000000
2929.781197	-0.092499	0.554314	0.023778	84.439758	110.454803	145.770767	-0.383495	0.000000	-1.132810	0.000000	0.000000	0.000000	-0.050547	-0.003326	0.336530	0.000000	0.000000	2.000000	58.000000	0.000000
2929.784530	-0.092499	0.554314	0.023778	84.439758	110.454803	145.770767	-0.383495	0.000000	-1.132810	0.000000	0.000000	0.000000	-0.050547	-0.003326	0.336530	0.000000	0.000000	2.000000	58.000000	0.000000
2929.787864	-0.092499	0.554314	0.023778	84.439758	110.454803	145.770767	-0.383495	0.000000	-1.132810	0.000000	0.000000	0.000000	-0.050547	-0.003326	0.336530	0.000000	0.000000	2.000000	58.000000	0.000000
2929.791197	-0.092686	0.554284	0.024877	84.397659	109.511948	144.902069	-0.375070	0.000000	-1.188898	0.000000	0.000000	0.000000	-0.056283	-0.008954	0.329685	0.000000	0.000000	2.000000	58.000000	0.000000
2929.794530	-0.092686	0.554284	0.024877	84.397659	109.511948	144.902069	-0.375070	0.000000	-1.188898	0.000000	0.000000	0.000000	-0.056283	-0.008954	0.329685	0.000000	0.000000	2.000000	58.000000	0.000000
2929.797864	-0.092686	0.554284	0.024877	84.397659	109.511948	144.902069	-0.375070	0.000000	-1.188898	0.000000	0.000000	0.000000	-0.056283	-0.008954	0.329685	0.000000	0.000000	2.000000	58.000000	0.000000
2929.801197	-0.092897	0.554226	0.025976	84.320908	108.522011	144.017456	-0.365690	0.000000	-1.243846	0.000000	0.000000	0.000000	-0.063383	-0.017391	0.329665	0.000000	0.000000	2.000000	58.000000	0.000000
2929.804530	-0.092897	0.554226	0.025976	84.320908	108.522011	144.017456	-0.365690	0.000000	-1.243846	0.000000	0.000000	0.000000	-0.063383	-0.017391	0.329665	0.000000	0.000000	2.000000	58.000000	0.000000
2929.807864	-0.092897	0.554226	0.025976	84.320908	108.522011	144.017456	-0.365690	0.000000	-1.243846	0.000000	0.000000	0.000000	-0.063383	-0.017391	0.329665	0.000000	0.000000	2.000000	58.000000	0.000000
2929.811197	-0.093100	0.554185	0.027028	84.178833	107.847084	143.481232	-0.355126	0.000000	-1.298790	0.000000	0.000000	0.000000	-0.060711	-0.012132	0.315772	0.000000	0.000000	2.000000	58.000000	0.000000
2929.814530	-0.093100	0.554185	0.027028	84.178833	107.847084	143.481232	-0.355126	0.000000	-1.298790	0.000000	0.000000	0.000000	-0.060711	-0.012132	0.315772	0.000000	0.000000	2.000000	58.000000	0.000000
2929.817864	-0.093100	0.554185	0.027028	84.178833	107.847084	143.481232	-0.355126	0.000000	-1.298790	0.000000	0.000000	0.000000	-0.060711	-0.012132	0.315772	0.000000	0.000000	2.000000	58.000000	0.000000
2929.821197	-0.093333	0.554128	0.027991	83.950684	107.982651	143.779785	-0.345007	0.000000	-1.351418	0.000000	0.000000	0.000000	-0.069847	-0.017349	0.288757	0.000000	0.000000	2.000000	58.000000	0.000000
2929.824530	-0.093333	0.554128	0.027991	83.950684	107.982651	143.779785	-0.345007	0.000000	-1.351418	0.000000	0.000000	0.000000	-0.069847	-0.017349	0.288757	0.000000	0.000000	2.000000	58.000000	0.000000
2929.827864	-0.093333	0.554128	0.027991	83.950684	107.982651	143.779785	-0.345007	0.000000	-1.351418	0.000000	0.000000	0.000000	-0.069847	-0.017349	0.288757	0.000000	0.000000	2.000000	58.000000	0.000000
2929.831197	-0.093557	0.554088	0.028907	83.644455	108.798584	144.764694	-0.333366	0.000000	-1.399545	0.000000	0.000000	0.000000	-0.067244	-0.011942	0.274928	0.000000	0.000000	2.000000	58.000000	0.000000
2929.834530	-0.093557	0.554088	0.028907	83.644455	108.798584	144.764694	-0.333366	0.000000	-1.399545	0.000000	0.000000	0.000000	-0.067244	-0.011942	0.274928	0.000000	0.000000	2.000000	58.000000	0.000000
2929.837864	-0.093557	0.554088	0.028907	83.644455	108.798584	144.764694	-0.333366	0.000000	-1.399545	0.000000	0.000000	0.000000	-0.067244	-0.011942	0.274928	0.000000	0.000000	2.000000	58.000000	0.000000
2929.841197	-0.093557	0.554088	0.028907	83.319832	109.866211	145.991394	-0.322159	0.000000	-1.445366	0.000000	0.000000	0.000000	-0.067244	-0.011942	0.274928	0.000000	0.000000	2.000000	58.000000	0.000000
2929.844530	-0.093800	0.554057	0.029796	83.319832	109.866211	145.991394	-0.322159	0.000000	-1.445366	0.000000	0.000000	0.000000	-0.072886	-0.009354	0.266590	0.000000	0.000000	2.000000	58.000000	0.000000
2929.847864	-0.093800	0.554057	0.029796	83.319832	109.866211	145.991394	-0.322159	0.000000	-1.445366	0.000000	0.000000	0.000000	-0.072886	-0.009354	0.266590	0.000000	0.000000	2.000000	58.000000	0.000000
2929.851197	-0.094039	0.554034	0.030661	83.012672	110.903236	147.173752	-0.322159	0.000000	-1.445366	0.000000	0.000000	0.000000	-0.071616	-0.006740	0.259594	0.000000	0.000000	2.000000	58.000000	0.000000
2929.854530	-0.094039	0.554034	0.030661	83.012672	110.903236	147.173752	-0.322159	0.000000	-1.445366	0.000000	0.000000	0.000000	-0.071616	-0.006740	0.259594	0.000000	0.000000	2.000000	58.000000	0.000000
2929.857864	-0.094039	0.554034	0.030661	83.012672	110.903236	147.173752	-0.322159	0.000000	-1.445366	0.000000	0.000000	0.000000	-0.071616	-0.006740	0.259594	0.000000	0.000000	2.000000	58.000000	0.000000
2929.861197	-0.094246	0.554003	0.031490	82.753563	111.915604	148.287842	-0.298075	0.000000	-1.533063	0.000000	0.000000	0.000000	-0.062378	-0.009374	0.248722	0.000000	0.000000	2.000000	58.000000	0.000000
2929.864530	-0.094246	0.554003	0.031490	82.753563	111.915604	148.287842	-0.298075	0.000000	-1.533063	0.000000	0.000000	0.000000	-0.062378	-0.009374	0.248722	0.000000	0.000000	2.000000	58.000000	0.000000
2929.867864	-0.094246	0.554003	0.031490	82.753563	111.915604	148.287842	-0.298075	0.000000	-1.533063	0.000000	0.000000	0.000000	-0.062378	-0.009374	0.248722	0.000000	0.000000	2.000000	58.000000	0.000000
2929.871197	-0.094422	0.553990	0.032278	82.539970	112.914063	149.348160	-0.287678	0.000000	-1.574517	0.000000	0.000000	0.000000	-0.052805	-0.003794	0.236325	0.000000	0.000000	2.000000	58.000000	0.000000
2929.874530	-0.094422	0.553990	0.032278	82.539970	112.914063	149.348160	-0.287678	0.000000	-1.574517	0.000000	0.000000	0.000000	-0.052805	-0.003794	0.236325	0.000000	0.000000	2.000000	58.000000	0.000000
2929.877864	-0.094422	0.553990	0.032278	82.539970	112.914063	149.348160	-0.287678	0.000000	-1.574517	0.000000	0.000000	0.000000	-0.052805	-0.003794	0.236325	0.000000	0.000000	2.000000	58.000000	0.000000
2929.881197	-0.094422	0.553990	0.032278	82.360077	113.866531	150.335449	-0.278878	0.000000	-1.613904	0.000000	0.000000	0.000000	-0.052805	-0.003794	0.236325	0.000000	0.000000	2.000000	58.000000	0.000000
2929.884530	-0.094556	0.553944	0.032972	82.360077	113.866531	150.335449	-0.278878	0.000000	-1.613904	0.000000	0.000000	0.000000	-0.040181	-0.013993	0.208286	0.000000	0.000000	2.000000	58.000000	0.000000
2929.887864	-0.094556	0.553944	0.032972	82.360077	113.866531	150.335449	-0.278878	0.000000	-1.613904	0.000000	0.000000	0.000000	-0.040181	-0.013993	0.208286	0.000000	0.000000	2.000000	58.000000	0.000000
2929.891197	-0.094631	0.553925	0.033607	82.219383	114.825470	151.296143	-0.278878	0.000000	-1.613904	0.000000	0.000000	0.000000	-0.022256	-0.005412	0.190536	0.000000	0.000000	2.000000	58.000000	0.000000
2929.894530	-0.094631	0.553925	0.033607	82.219383	114.825470	151.296143	-0.278878	0.000000	-1.613904	0.000000	0.000000	0.000000	-0.022256	-0.005412	0.190536	0.000000	0.000000	2.000000	58.000000	0.000000
2929.897864	-0.094631	0.553925	0.033607	82.219383	114.825470	151.296143	-0.278878	0.000000	-1.613904	0.000000	0.000000	0.000000	-0.022256	-0.005412	0.190536	0.000000	0.000000	2.000000	58.000000	0.000000
2929.901197	-0.094631	0.553925	0.033607	82.101563	115.766449	152.219833	-0.268472	0.000000	-1.680375	0.000000	0.000000	0.000000	-0.022256	-0.005412	0.190536	0.000000	0.000000	2.000000	58.000000	0.000000
2929.904530	-0.094707	0.553928	0.034130	82.101563	115.766449	152.219833	-0.268472	0.000000	-1.680375	0.000000	0.000000	0.000000	-0.022971	0.000849	0.156777	0.000000	0.000000	2.000000	58.000000	0.000000
2929.907864	-0.094707	0.553928	0.034130	82.101563	115.766449	152.219833	-0.268472	0.000000	-1.680375	0.000000	0.000000	0.000000	-0.022971	0.000849	0.156777	0.000000	0.000000	2.000000	58.000000	0.000000
2929.911197	-0.094707	0.553928	0.034130	82.000145	116.548096	152.983475	-0.268472	0.000000	-1.680375	0.000000	0.000000	0.000000	-0.022971	0.000849	0.156777	0.000000	0.000000	2.000000	58.000000	0.000000
2929.914530	-0.094707	0.553928	0.034130	82.000145	116.548096	152.983475	-0.268472	0.000000	-1.680375	0.000000	0.000000	0.000000	-0.022971	0.000849	0.156777	0.000000	0.000000	2.000000	58.000000	0.000000
2929.917864	-0.094713	0.553935	0.034536	82.000145	116.548096	152.983475	-0.268472	0.000000	-1.680375	0.000000	0.000000	0.000000	-0.001705	0.001931	0.121884	0.000000	0.000000	2.000000	58.000000	0.000000
2929.921197	-0.094718	0.553945	0.034813	81.916191	117.170570	153.592346	-0.264643	0.000000	-1.706504	0.000000	0.000000	0.000000	-0.001448	0.003021	0.082975	0.000000	0.000000	2.000000	58.000000	0.000000
2929.924530	-0.094718	0.553945	0.034813	81.916191	117.170570	153.592346	-0.264643	0.000000	-1.706504	0.000000	0.000000	0.000000	-0.001448	0.003021	0.082975	0.000000	0.000000	2.000000	58.000000	0.000000
2929.927864	-0.094718	0.553945	0.034813	81.916191	117.170570	153.592346	-0.264643	0.000000	-1.706504	0.000000	0.000000	0.000000	-0.001448	0.003021	0.082975	0.000000	0.000000	2.000000	58.000000	0.000000
2929.931197	-0.094724	0.554004	0.034972	81.845222	117.683151	154.095718	-0.264117	0.000000	-1.740647	0.000000	0.000000	0.000000	-0.001923	0.017632	0.047748	0.000000	0.000000	2.000000	58.000000	0.000000
2929.934530	-0.094724	0.554004	0.034972	81.845222	117.683151	154.095718	-0.264117	0.000000	-1.740647	0.000000	0.000000	0.000000	-0.001923	0.017632	0.047748	0.000000	0.000000	2.000000	58.000000	0.000000
2929.937864	-0.094724	0.554004	0.034972	81.845222	117.683151	154.095718	-0.264117	0.000000	-1.740647	0.000000	0.000000	0.000000	-0.001923	0.017632	0.047748	0.000000	0.000000	2.000000	58.000000	0.000000
2929.941197	-0.094724	0.554004	0.034972	81.806137	117.958626	154.361603	-0.263797	0.000000	-1.748605	0.000000	0.000000	0.000000	-0.001923	0.017632	0.047748	0.000000	0.000000	2.000000	58.000000	0.000000
2929.944530	-0.094683	0.554066	0.035011	81.806137	117.958626	154.361603	-0.263797	0.000000	-1.748605	0.000000	0.000000	0.000000	0.012311	0.018788	0.011569	0.000000	0.000000	2.000000	58.000000	0.000000
2929.947864	-0.094683	0.554066	0.035011	81.806137	117.958626	154.361603	-0.263797	0.000000	-1.748605	0.000000	0.000000	0.000000	0.012311	0.018788	0.011569	0.000000	0.000000	2.000000	58.000000	0.000000
2929.951197	-0.094683	0.554066	0.035011	81.798698	118.008606	154.407715	-0.263797	0.000000	-1.748605	0.000000	0.000000	0.000000	0.012311	0.018788	0.011569	0.000000	0.000000	2.000000	58.000000	0.000000
2929.954530	-0.094683	0.554066	0.035011	81.798698	118.008606	154.407715	-0.263797	0.000000	-1.748605	0.000000	0.000000	0.000000	0.012311	0.018788	0.011569	0.000000	0.000000	2.000000	58.000000	0.000000
2929.957864	-0.094657	0.554148	0.035000	81.798698	118.008606	154.407715	-0.263797	0.000000	-1.748605	0.000000	0.000000	0.000000	0.007908	0.024640	-0.003331	0.000000	0.000000	2.000000	58.000000	0.000000
2929.961197	-0.094657	0.554148	0.035000	81.802620	117.977501	154.373535	-0.265849	0.000000	-1.750534	0.000000	0.000000	0.000000	0.007908	0.024640	-0.003331	0.000000	0.000000	2.000000	58.000000	0.000000
2929.964530	-0.094657	0.554148	0.035000	81.802620	117.977501	154.373535	-0.265849	0.000000	-1.750534	0.000000	0.000000	0.000000	0.007908	0.024640	-0.003331	0.000000	0.000000	2.000000	58.000000	0.000000
2929.967864	-0.094657	0.554148	0.035000	81.802620	117.977501	154.373535	-0.265849	0.000000	-1.750534	0.000000	0.000000	0.000000	0.007908	0.024640	-0.003331	0.000000	0.000000	2.000000	58.000000	0.000000
2929.971197	-0.094559	0.554338	0.034745	81.806572	117.946396	154.339340	-0.267167	0.000000	-1.749978	0.000000	0.000000	0.000000	0.029244	0.056799	-0.076516	0.000000	0.000000	2.000000	58.000000	0.000000
2929.974530	-0.094559	0.554338	0.034745	81.806572	117.946396	154.339340	-0.267167	0.000000	-1.749978	0.000000	0.000000	0.000000	0.029244	0.056799	-0.076516	0.000000	0.000000	2.000000	58.000000	0.000000
2929.977864	-0.094559	0.554338	0.034745	81.806572	117.946396	154.339340	-0.267167	0.000000	-1.749978	0.000000	0.000000	0.000000	0.029244	0.056799	-0.076516	0.000000	0.000000	2.000000	58.000000	0.000000
2929.981197	-0.094559	0.554338	0.034745	81.808487	117.932152	154.322235	-0.272041	0.000000	-1.737226	0.000000	0.000000	0.000000	0.029244	0.056799	-0.076516	0.000000	0.000000	2.000000	58.000000	0.000000
2929.984530	-0.094508	0.554451	0.034603	81.808487	117.932152	154.322235	-0.272041	0.000000	-1.737226	0.000000	0.000000	0.000000	0.015421	0.033955	-0.042444	0.000000	0.000000	2.000000	58.000000	0.000000
2929.987864	-0.094508	0.554451	0.034603	81.808487	117.932152	154.322235	-0.272041	0.000000	-1.737226	0.000000	0.000000	0.000000	0.015421	0.033955	-0.042444	0.000000	0.000000	2.000000	58.000000	0.000000
2929.991197	-0.094508	0.554451	0.034603	81.812424	117.901009	154.288010	-0.272041	0.000000	-1.737226	0.000000	0.000000	0.000000	0.015421	0.033955	-0.042444	0.000000	0.000000	2.000000	58.000000	0.000000
2929.994530	-0.094508	0.554451	0.034603	81.812424	117.901009	154.288010	-0.272041	0.000000	-1.737226	0.000000	0.000000	0.000000	0.015421	0.033955	-0.042444	0.000000	0.000000	2.000000	58.000000	0.000000
2929.997864	-0.094448	0.554583	0.034416	81.812424	117.901009	154.288010	-0.272041	0.000000	-1.737226	0.000000	0.000000	0.000000	0.018023	0.039733	-0.056014	0.000000	0.000000	2.000000	58.000000	0.000000
2930.001197	-0.094387	0.554743	0.034224	81.818344	117.852783	154.236526	-0.274611	0.000000	-1.730152	0.000000	0.000000	0.000000	0.018325	0.047919	-0.057603	0.000000	0.000000	2.000000	58.000000	0.000000
2930.004530	-0.094387	0.554743	0.034224	81.818344	117.852783	154.236526	-0.274611	0.000000	-1.730152	0.000000	0.000000	0.000000	0.018325	0.047919	-0.057603	0.000000	0.000000	2.000000	58.000000	0.000000
2930.007864	-0.094387	0.554743	0.034224	81.818344	117.852783	154.236526	-0.274611	0.000000	-1.730152	0.000000	0.000000	0.000000	0.018325	0.047919	-0.057603	0.000000	0.000000	2.000000	58.000000	0.000000
2930.011197	-0.094387	0.554743	0.034224	81.824905	117.778748	154.160629	-0.280669	0.000000	-1.711216	0.000000	0.000000	0.000000	0.018325	0.047919	-0.057603	0.000000	0.000000	2.000000	58.000000	0.000000
2930.014530	-0.094329	0.554920	0.034050	81.824905	117.778748	154.160629	-0.280669	0.000000	-1.711216	0.000000	0.000000	0.000000	0.017320	0.053152	-0.052415	0.000000	0.000000	2.000000	58.000000	0.000000
2930.017864	-0.094329	0.554920	0.034050	81.824905	117.778748	154.160629	-0.280669	0.000000	-1.711216	0.000000	0.000000	0.000000	0.017320	0.053152	-0.052415	0.000000	0.000000	2.000000	58.000000	0.000000
2930.021197	-0.094329	0.554920	0.034050	81.835281	117.670448	154.050156	-0.280669	0.000000	-1.711216	0.000000	0.000000	0.000000	0.017320	0.053152	-0.052415	0.000000	0.000000	2.000000	58.000000	0.000000
2930.024530	-0.094329	0.554920	0.034050	81.835281	117.670448	154.050156	-0.280669	0.000000	-1.711216	0.000000	0.000000	0.000000	0.017320	0.053152	-0.052415	0.000000	0.000000	2.000000	58.000000	0.000000
2930.027864	-0.094279	0.555105	0.033915	81.835281	117.670448	154.050156	-0.280669	0.000000	-1.711216	0.000000	0.000000	0.000000	0.015019	0.055526	-0.040447	0.000000	0.000000	2.000000	58.000000	0.000000
2930.031197	-0.094279	0.555105	0.033915	81.848953	117.556244	153.929291	-0.283556	0.000000	-1.702480	0.000000	0.000000	0.000000	0.015019	0.055526	-0.040447	0.000000	0.000000	2.000000	58.000000	0.000000
2930.034530	-0.094279	0.555105	0.033915	81.848953	117.556244	153.929291	-0.283556	0.000000	-1.702480	0.000000	0.000000	0.000000	0.015019	0.055526	-0.040447	0.000000	0.000000	2.000000	58.000000	0.000000
2930.037864	-0.094279	0.555105	0.033915	81.848953	117.556244	153.929291	-0.283556	0.000000	-1.702480	0.000000	0.000000	0.000000	0.015019	0.055526	-0.040447	0.000000	0.000000	2.000000	58.000000	0.000000
2930.041197	-0.094148	0.555591	0.033735	81.864426	117.424423	153.790649	-0.286059	0.000000	-1.695739	0.000000	0.000000	0.000000	0.039332	0.145610	-0.053840	0.000000	0.000000	2.000000	58.000000	0.000000
2930.044530	-0.094148	0.555591	0.033735	81.864426	117.424423	153.790649	-0.286059	0.000000	-1.695739	0.000000	0.000000	0.000000	0.039332	0.145610	-0.053840	0.000000	0.000000	2.000000	58.000000	0.000000
2930.047864	-0.094148	0.555591	0.033735	81.864426	117.424423	153.790649	-0.286059	0.000000	-1.695739	0.000000	0.000000	0.000000	0.039332	0.145610	-0.053840	0.000000	0.000000	2.000000	58.000000	0.000000
2930.051197	-0.094148	0.555591	0.033735	81.885742	117.240311	153.599152	-0.292614	0.000000	-1.686765	0.000000	0.000000	0.000000	0.039332	0.145610	-0.053840	0.000000	0.000000	2.000000	58.000000	0.000000
2930.054530	-0.094094	0.555881	0.033709	81.885742	117.240311	153.599152	-0.292614	0.000000	-1.686765	0.000000	0.000000	0.000000	0.016026	0.087215	-0.007977	0.000000	0.000000	2.000000	58.000000	0.000000
2930.057864	-0.094094	0.555881	0.033709	81.885742	117.240311	153.599152	-0.292614	0.000000	-1.686765	0.000000	0.000000	0.000000	0.016026	0.087215	-0.007977	0.000000	0.000000	2.000000	58.000000	0.000000
2930.061197	-0.094094	0.555881	0.033709	81.908905	117.035118	153.389130	-0.292614	0.000000	-1.686765	0.000000	0.000000	0.000000	0.016026	0.087215	-0.007977	0.000000	0.000000	2.000000	58.000000	0.000000
2930.064530	-0.094094	0.555881	0.033709	81.908905	117.035118	153.389130	-0.292614	0.000000	-1.686765	0.000000	0.000000	0.000000	0.016026	0.087215	-0.007977	0.000000	0.000000	2.000000	58.000000	0.000000
2930.067864	-0.094072	0.556180	0.033717	81.908905	117.035118	153.389130	-0.292614	0.000000	-1.686765	0.000000	0.000000	0.000000	0.006745	0.089656	0.002621	0.000000	0.000000	2.000000	58.000000	0.000000
2930.071197	-0.094072	0.556180	0.033717	81.933792	116.808502	153.160263	-0.295285	0.000000	-1.685436	0.000000	0.000000	0.000000	0.006745	0.089656	0.002621	0.000000	0.000000	2.000000	58.000000	0.000000
2930.074530	-0.094072	0.556180	0.033717	81.933792	116.808502	153.160263	-0.295285	0.000000	-1.685436	0.000000	0.000000	0.000000	0.006745	0.089656	0.002621	0.000000	0.000000	2.000000	58.000000	0.000000
2930.077864	-0.094072	0.556180	0.033717	81.933792	116.808502	153.160263	-0.295285	0.000000	-1.685436	0.000000	0.000000	0.000000	0.006745	0.089656	0.002621	0.000000	0.000000	2.000000	58.000000	0.000000
2930.081197	-0.094086	0.556876	0.033789	81.962418	116.545227	152.894348	-0.296409	0.000000	-1.685872	0.000000	0.000000	0.000000	-0.004132	0.208757	0.021558	0.000000	0.000000	2.000000	58.000000	0.000000
2930.084530	-0.094086	0.556876	0.033789	81.962418	116.545227	152.894348	-0.296409	0.000000	-1.685872	0.000000	0.000000	0.000000	-0.004132	0.208757	0.021558	0.000000	0.000000	2.000000	58.000000	0.000000
2930.087864	-0.094086	0.556876	0.033789	81.962418	116.545227	152.894348	-0.296409	0.000000	-1.685872	0.000000	0.000000	0.000000	-0.004132	0.208757	0.021558	0.000000	0.000000	2.000000	58.000000	0.000000
2930.091197	-0.094086	0.556876	0.033789	81.992706	116.259659	152.608704	-0.295721	0.000000	-1.689466	0.000000	0.000000	0.000000	-0.004132	0.208757	0.021558	0.000000	0.000000	2.000000	58.000000	0.000000
2930.094530	-0.094119	0.557255	0.033835	81.992706	116.259659	152.608704	-0.295721	0.000000	-1.689466	0.000000	0.000000	0.000000	-0.009876	0.113810	0.013709	0.000000	0.000000	2.000000	58.000000	0.000000
2930.097864	-0.094119	0.557255	0.033835	81.992706	116.259659	152.608704	-0.295721	0.000000	-1.689466	0.000000	0.000000	0.000000	-0.009876	0.113810	0.013709	0.000000	0.000000	2.000000	58.000000	0.000000
2930.101197	-0.094119	0.557255	0.033835	82.027893	115.944839	152.291931	-0.295721	0.000000	-1.689466	0.000000	0.000000	0.000000	-0.009876	0.113810	0.013709	0.000000	0.000000	2.000000	58.000000	0.000000
2930.104530	-0.094119	0.557255	0.033835	82.027893	115.944839	152.291931	-0.295721	0.000000	-1.689466	0.000000	0.000000	0.000000	-0.009876	0.113810	0.013709	0.000000	0.000000	2.000000	58.000000	0.000000
2930.107864	-0.094154	0.557680	0.033892	82.027893	115.944839	152.291931	-0.295721	0.000000	-1.689466	0.000000	0.000000	0.000000	-0.010545	0.127382	0.017183	0.000000	0.000000	2.000000	58.000000	0.000000
2930.111197	-0.094192	0.558123	0.033966	82.063377	115.600555	151.947006	-0.294075	0.000000	-1.691750	0.000000	0.000000	0.000000	-0.011517	0.132764	0.022244	0.000000	0.000000	2.000000	58.000000	0.000000
2930.114530	-0.094192	0.558123	0.033966	82.063377	115.600555	151.947006	-0.294075	0.000000	-1.691750	0.000000	0.000000	0.000000	-0.011517	0.132764	0.022244	0.000000	0.000000	2.000000	58.000000	0.000000
2930.117864	-0.094192	0.558123	0.033966	82.063377	115.600555	151.947006	-0.294075	0.000000	-1.691750	0.000000	0.000000	0.000000	-0.011517	0.132764	0.022244	0.000000	0.000000	2.000000	58.000000	0.000000
2930.121197	-0.094192	0.558123	0.033966	82.097656	115.251770	151.599640	-0.290397	0.000000	-1.698321	0.000000	0.000000	0.000000	-0.011517	0.132764	0.022244	0.000000	0.000000	2.000000	58.000000	0.000000
2930.124530	-0.094252	0.558620	0.034025	82.097656	115.251770	151.599640	-0.290397	0.000000	-1.698321	0.000000	0.000000	0.000000	-0.017863	0.149208	0.017517	0.000000	0.000000	2.000000	58.000000	0.000000
2930.127864	-0.094252	0.558620	0.034025	82.097656	115.251770	151.599640	-0.290397	0.000000	-1.698321	0.000000	0.000000	0.000000	-0.017863	0.149208	0.017517	0.000000	0.000000	2.000000	58.000000	0.000000
2930.131197	-0.094309	0.559172	0.034072	82.121315	115.001480	151.344955	-0.290397	0.000000	-1.698321	0.000000	0.000000	0.000000	-0.017209	0.165679	0.014079	0.000000	0.000000	2.000000	58.000000	0.000000
2930.134530	-0.094309	0.559172	0.034072	82.121315	115.001480	151.344955	-0.290397	0.000000	-1.698321	0.000000	0.000000	0.000000	-0.017209	0.165679	0.014079	0.000000	0.000000	2.000000	58.000000	0.000000
2930.137864	-0.094309	0.559172	0.034072	82.121315	115.001480	151.344955	-0.290397	0.000000	-1.698321	0.000000	0.000000	0.000000	-0.017209	0.165679	0.014079	0.000000	0.000000	2.000000	58.000000	0.000000
2930.141197	-0.094309	0.559172	0.034072	82.123962	114.898155	151.239639	-0.284552	0.000000	-1.703587	0.000000	0.000000	0.000000	-0.017209	0.165679	0.014079	0.000000	0.000000	2.000000	58.000000	0.000000
2930.144530	-0.094342	0.559752	0.034117	82.123962	114.898155	151.239639	-0.284552	0.000000	-1.703587	0.000000	0.000000	0.000000	-0.009863	0.173958	0.013585	0.000000	0.000000	2.000000	58.000000	0.000000
2930.147864	-0.094342	0.559752	0.034117	82.123962	114.898155	151.239639	-0.284552	0.000000	-1.703587	0.000000	0.000000	0.000000	-0.009863	0.173958	0.013585	0.000000	0.000000	2.000000	58.000000	0.000000
2930.151197	-0.094398	0.560332	0.034157	82.106483	114.980980	151.317215	-0.284552	0.000000	-1.703587	0.000000	0.000000	0.000000	-0.016820	0.174013	0.012037	0.000000	0.000000	2.000000	58.000000	0.000000
2930.154530	-0.094398	0.560332	0.034157	82.106483	114.980980	151.317215	-0.284552	0.000000	-1.703587	0.000000	0.000000	0.000000	-0.016820	0.174013	0.012037	0.000000	0.000000	2.000000	58.000000	0.000000
2930.157864	-0.094398	0.560332	0.034157	82.106483	114.980980	151.317215	-0.284552	0.000000	-1.703587	0.000000	0.000000	0.000000	-0.016820	0.174013	0.012037	0.000000	0.000000	2.000000	58.000000	0.000000
2930.161197	-0.094398	0.560332	0.034157	82.076622	115.151375	151.480682	-0.280105	0.000000	-1.707858	0.000000	0.000000	0.000000	-0.016820	0.174013	0.012037	0.000000	0.000000	2.000000	58.000000	0.000000
2930.164530	-0.094449	0.560922	0.034174	82.076622	115.151375	151.480682	-0.280105	0.000000	-1.707858	0.000000	0.000000	0.000000	-0.015477	0.176908	0.005020	0.000000	0.000000	2.000000	58.000000	0.000000
2930.167864	-0.094449	0.560922	0.034174	82.076622	115.151375	151.480682	-0.280105	0.000000	-1.707858	0.000000	0.000000	0.000000	-0.015477	0.176908	0.005020	0.000000	0.000000	2.000000	58.000000	0.000000
2930.171197	-0.094498	0.561494	0.034173	82.040115	115.409996	151.731262	-0.280105	0.000000	-1.707858	0.000000	0.000000	0.000000	-0.014450	0.171614	-0.000324	0.000000	0.000000	2.000000	58.000000	0.000000
2930.174530	-0.094498	0.561494	0.034173	82.040115	115.409996	151.731262	-0.280105	0.000000	-1.707858	0.000000	0.000000	0.000000	-0.014450	0.171614	-0.000324	0.000000	0.000000	2.000000	58.000000	0.000000
2930.177864	-0.094498	0.561494	0.034173	82.040115	115.409996	151.731262	-0.280105	0.000000	-1.707858	0.000000	0.000000	0.000000	-0.014450	0.171614	-0.000324	0.000000	0.000000	2.000000	58.000000	0.000000
2930.181197	-0.094498	0.561494	0.034173	82.010750	115.628448	151.943604	-0.275117	0.000000	-1.708640	0.000000	0.000000	0.000000	-0.014450	0.171614	-0.000324	0.000000	0.000000	2.000000	58.000000	0.000000
2930.184530	-0.094547	0.562039	0.034177	82.010750	115.628448	151.943604	-0.275117	0.000000	-1.708640	0.000000	0.000000	0.000000	-0.014738	0.163446	0.001165	0.000000	0.000000	2.000000	58.000000	0.000000
2930.187864	-0.094547	0.562039	0.034177	82.010750	115.628448	151.943604	-0.275117	0.000000	-1.708640	0.000000	0.000000	0.000000	-0.014738	0.163446	0.001165	0.000000	0.000000	2.000000	58.000000	0.000000
2930.191197	-0.094608	0.562557	0.034119	81.993103	115.776093	152.082016	-0.275117	0.000000	-1.708640	0.000000	0.000000	0.000000	-0.018417	0.155540	-0.017422	0.000000	0.000000	2.000000	58.000000	0.000000
2930.194530	-0.094608	0.562557	0.034119	81.993103	115.776093	152.082016	-0.275117	0.000000	-1.708640	0.000000	0.000000	0.000000	-0.018417	0.155540	-0.017422	0.000000	0.000000	2.000000	58.000000	0.000000
2930.197864	-0.094608	0.562557	0.034119	81.993103	115.776093	152.082016	-0.275117	0.000000	-1.708640	0.000000	0.000000	0.000000	-0.018417	0.155540	-0.017422	0.000000	0.000000	2.000000	58.000000	0.000000
2930.201197	-0.094608	0.562557	0.034119	81.986755	115.911728	152.205750	-0.269591	0.000000	-1.705931	0.000000	0.000000	0.000000	-0.018417	0.155540	-0.017422	0.000000	0.000000	2.000000	58.000000	0.000000
2930.204530	-0.094647	0.563048	0.034070	81.986755	115.911728	152.205750	-0.269591	0.000000	-1.705931	0.000000	0.000000	0.000000	-0.011713	0.147353	-0.014532	0.000000	0.000000	2.000000	58.000000	0.000000
2930.207864	-0.094647	0.563048	0.034070	81.986755	115.911728	152.205750	-0.269591	0.000000	-1.705931	0.000000	0.000000	0.000000	-0.011713	0.147353	-0.014532	0.000000	0.000000	2.000000	58.000000	0.000000
2930.211197	-0.094647	0.563048	0.034070	81.980194	116.016335	152.302414	-0.269591	0.000000	-1.705931	0.000000	0.000000	0.000000	-0.011713	0.147353	-0.014532	0.000000	0.000000	2.000000	58.000000	0.000000
2930.214530	-0.094647	0.563048	0.034070	81.980194	116.016335	152.302414	-0.269591	0.000000	-1.705931	0.000000	0.000000	0.000000	-0.011713	0.147353	-0.014532	0.000000	0.000000	2.000000	58.000000	0.000000
2930.217864	-0.094730	0.563521	0.033995	81.980194	116.016335	152.302414	-0.269591	0.000000	-1.705931	0.000000	0.000000	0.000000	-0.024688	0.141954	-0.022483	0.000000	0.000000	2.000000	58.000000	0.000000
2930.221197	-0.094762	0.563977	0.033912	81.963440	116.091743	152.379562	-0.267639	0.000000	-1.703509	0.000000	0.000000	0.000000	-0.009682	0.136572	-0.025025	0.000000	0.000000	2.000000	58.000000	0.000000
2930.224530	-0.094762	0.563977	0.033912	81.963440	116.091743	152.379562	-0.267639	0.000000	-1.703509	0.000000	0.000000	0.000000	-0.009682	0.136572	-0.025025	0.000000	0.000000	2.000000	58.000000	0.000000
2930.227864	-0.094762	0.563977	0.033912	81.963440	116.091743	152.379562	-0.267639	0.000000	-1.703509	0.000000	0.000000	0.000000	-0.009682	0.136572	-0.025025	0.000000	0.000000	2.000000	58.000000	0.000000
2930.231197	-0.094762	0.563977	0.033912	81.956039	116.093666	152.383957	-0.261911	0.000000	-1.695590	0.000000	0.000000	0.000000	-0.009682	0.136572	-0.025025	0.000000	0.000000	2.000000	58.000000	0.000000
2930.234530	-0.094811	0.564396	0.033789	81.956039	116.093666	152.383957	-0.261911	0.000000	-1.695590	0.000000	0.000000	0.000000	-0.014678	0.125732	-0.036699	0.000000	0.000000	2.000000	58.000000	0.000000
2930.237864	-0.094811	0.564396	0.033789	81.956039	116.093666	152.383957	-0.261911	0.000000	-1.695590	0.000000	0.000000	0.000000	-0.014678	0.125732	-0.036699	0.000000	0.000000	2.000000	58.000000	0.000000
2930.241197	-0.094811	0.564396	0.033789	81.967819	115.976776	152.267609	-0.261911	0.000000	-1.695590	0.000000	0.000000	0.000000	-0.014678	0.125732	-0.036699	0.000000	0.000000	2.000000	58.000000	0.000000
2930.244530	-0.094811	0.564396	0.033789	81.967819	115.976776	152.267609	-0.261911	0.000000	-1.695590	0.000000	0.000000	0.000000	-0.014678	0.125732	-0.036699	0.000000	0.000000	2.000000	58.000000	0.000000
2930.247864	-0.094830	0.564779	0.033637	81.967819	115.976776	152.267609	-0.261911	0.000000	-1.695590	0.000000	0.000000	0.000000	-0.005685	0.114925	-0.045647	0.000000	0.000000	2.000000	58.000000	0.000000
2930.251197	-0.094824	0.565089	0.033484	81.984985	115.808594	152.100266	-0.259465	0.000000	-1.689474	0.000000	0.000000	0.000000	0.001638	0.093056	-0.046004	0.000000	0.000000	2.000000	58.000000	0.000000
2930.254530	-0.094824	0.565089	0.033484	81.984985	115.808594	152.100266	-0.259465	0.000000	-1.689474	0.000000	0.000000	0.000000	0.001638	0.093056	-0.046004	0.000000	0.000000	2.000000	58.000000	0.000000
2930.257864	-0.094824	0.565089	0.033484	81.984985	115.808594	152.100266	-0.259465	0.000000	-1.689474	0.000000	0.000000	0.000000	0.001638	0.093056	-0.046004	0.000000	0.000000	2.000000	58.000000	0.000000
2930.261197	-0.094824	0.565089	0.033484	82.001320	115.674553	151.963272	-0.258790	0.000000	-1.674199	0.000000	0.000000	0.000000	0.001638	0.093056	-0.046004	0.000000	0.000000	2.000000	58.000000	0.000000
2930.264530	-0.094790	0.565336	0.033307	82.001320	115.674553	151.963272	-0.258790	0.000000	-1.674199	0.000000	0.000000	0.000000	0.010272	0.074031	-0.053156	0.000000	0.000000	2.000000	58.000000	0.000000
2930.267864	-0.094790	0.565336	0.033307	82.001320	115.674553	151.963272	-0.258790	0.000000	-1.674199	0.000000	0.000000	0.000000	0.010272	0.074031	-0.053156	0.000000	0.000000	2.000000	58.000000	0.000000
2930.271197	-0.094790	0.565336	0.033307	82.010109	115.611633	151.898132	-0.258790	0.000000	-1.674199	0.000000	0.000000	0.000000	0.010272	0.074031	-0.053156	0.000000	0.000000	2.000000	58.000000	0.000000
2930.274530	-0.094790	0.565336	0.033307	82.010109	115.611633	151.898132	-0.258790	0.000000	-1.674199	0.000000	0.000000	0.000000	0.010272	0.074031	-0.053156	0.000000	0.000000	2.000000	58.000000	0.000000
2930.277864	-0.094750	0.565519	0.033101	82.010109	115.611633	151.898132	-0.258790	0.000000	-1.674199	0.000000	0.000000	0.000000	0.011910	0.054952	-0.061631	0.000000	0.000000	2.000000	58.000000	0.000000
2930.281197	-0.094750	0.565519	0.033101	82.011955	115.593674	151.880005	-0.260502	0.000000	-1.665339	0.000000	0.000000	0.000000	0.011910	0.054952	-0.061631	0.000000	0.000000	2.000000	58.000000	0.000000
2930.284530	-0.094750	0.565519	0.033101	82.011955	115.593674	151.880005	-0.260502	0.000000	-1.665339	0.000000	0.000000	0.000000	0.011910	0.054952	-0.061631	0.000000	0.000000	2.000000	58.000000	0.000000
2930.287864	-0.094750	0.565519	0.033101	82.011955	115.593674	151.880005	-0.260502	0.000000	-1.665339	0.000000	0.000000	0.000000	0.011910	0.054952	-0.061631	0.000000	0.000000	2.000000	58.000000	0.000000
2930.291197	-0.094668	0.565667	0.032674	82.010109	115.611633	151.898132	-0.262487	0.000000	-1.655068	0.000000	0.000000	0.000000	0.024762	0.044497	-0.128130	0.000000	0.000000	2.000000	58.000000	0.000000
2930.294530	-0.094668	0.565667	0.032674	82.010109	115.611633	151.898132	-0.262487	0.000000	-1.655068	0.000000	0.000000	0.000000	0.024762	0.044497	-0.128130	0.000000	0.000000	2.000000	58.000000	0.000000
2930.297864	-0.094668	0.565667	0.032674	82.010109	115.611633	151.898132	-0.262487	0.000000	-1.655068	0.000000	0.000000	0.000000	0.024762	0.044497	-0.128130	0.000000	0.000000	2.000000	58.000000	0.000000
2930.301197	-0.094668	0.565667	0.032674	82.000809	115.703842	151.988480	-0.266614	0.000000	-1.633713	0.000000	0.000000	0.000000	0.024762	0.044497	-0.128130	0.000000	0.000000	2.000000	58.000000	0.000000
2930.304530	-0.094605	0.565651	0.032474	82.000809	115.703842	151.988480	-0.266614	0.000000	-1.633713	0.000000	0.000000	0.000000	0.018837	-0.005028	-0.060043	0.000000	0.000000	2.000000	58.000000	0.000000
2930.307864	-0.094605	0.565651	0.032474	82.000809	115.703842	151.988480	-0.266614	0.000000	-1.633713	0.000000	0.000000	0.000000	0.018837	-0.005028	-0.060043	0.000000	0.000000	2.000000	58.000000	0.000000
2930.311197	-0.094605	0.565651	0.032474	81.989525	115.813606	152.096603	-0.266614	0.000000	-1.633713	0.000000	0.000000	0.000000	0.018837	-0.005028	-0.060043	0.000000	0.000000	2.000000	58.000000	0.000000
2930.314530	-0.094605	0.565651	0.032474	81.989525	115.813606	152.096603	-0.266614	0.000000	-1.633713	0.000000	0.000000	0.000000	0.018837	-0.005028	-0.060043	0.000000	0.000000	2.000000	58.000000	0.000000
2930.317864	-0.094518	0.565561	0.032273	81.989525	115.813606	152.096603	-0.266614	0.000000	-1.633713	0.000000	0.000000	0.000000	0.026112	-0.026791	-0.060314	0.000000	0.000000	2.000000	58.000000	0.000000
2930.321197	-0.094518	0.565561	0.032273	81.972633	115.981834	152.258255	-0.269754	0.000000	-1.623706	0.000000	0.000000	0.000000	0.026112	-0.026791	-0.060314	0.000000	0.000000	2.000000	58.000000	0.000000
2930.324530	-0.094518	0.565561	0.032273	81.972633	115.981834	152.258255	-0.269754	0.000000	-1.623706	0.000000	0.000000	0.000000	0.026112	-0.026791	-0.060314	0.000000	0.000000	2.000000	58.000000	0.000000
2930.327864	-0.094518	0.565561	0.032273	81.972633	115.981834	152.258255	-0.269754	0.000000	-1.623706	0.000000	0.000000	0.000000	0.026112	-0.026791	-0.060314	0.000000	0.000000	2.000000	58.000000	0.000000
2930.331197	-0.094344	0.565283	0.031871	81.955727	116.146729	152.419250	-0.274106	0.000000	-1.613653	0.000000	0.000000	0.000000	0.052179	-0.083464	-0.120568	0.000000	0.000000	2.000000	58.000000	0.000000
2930.334530	-0.094344	0.565283	0.031871	81.955727	116.146729	152.419250	-0.274106	0.000000	-1.613653	0.000000	0.000000	0.000000	0.052179	-0.083464	-0.120568	0.000000	0.000000	2.000000	58.000000	0.000000
2930.337864	-0.094344	0.565283	0.031871	81.955727	116.146729	152.419250	-0.274106	0.000000	-1.613653	0.000000	0.000000	0.000000	0.052179	-0.083464	-0.120568	0.000000	0.000000	2.000000	58.000000	0.000000
2930.341197	-0.094257	0.565094	0.031670	81.934906	116.346016	152.615067	-0.282802	0.000000	-1.593559	0.000000	0.000000	0.000000	0.026069	-0.056610	-0.060273	0.000000	0.000000	2.000000	58.000000	0.000000
2930.344530	-0.094257	0.565094	0.031670	81.934906	116.346016	152.615067	-0.282802	0.000000	-1.593559	0.000000	0.000000	0.000000	0.026069	-0.056610	-0.060273	0.000000	0.000000	2.000000	58.000000	0.000000
2930.347864	-0.094257	0.565094	0.031670	81.934906	116.346016	152.615067	-0.282802	0.000000	-1.593559	0.000000	0.000000	0.000000	0.026069	-0.056610	-0.060273	0.000000	0.000000	2.000000	58.000000	0.000000
2930.351197	-0.094257	0.565094	0.031670	81.914032	116.541664	152.809921	-0.287147	0.000000	-1.583513	0.000000	0.000000	0.000000	0.026069	-0.056610	-0.060273	0.000000	0.000000	2.000000	58.000000	0.000000
2930.354530	-0.094199	0.564869	0.031493	81.914032	116.541664	152.809921	-0.287147	0.000000	-1.583513	0.000000	0.000000	0.000000	0.017452	-0.067527	-0.053080	0.000000	0.000000	2.000000	58.000000	0.000000
2930.357864	-0.094199	0.564869	0.031493	81.914032	116.541664	152.809921	-0.287147	0.000000	-1.583513	0.000000	0.000000	0.000000	0.017452	-0.067527	-0.053080	0.000000	0.000000	2.000000	58.000000	0.000000
2930.361197	-0.094199	0.564869	0.031493	81.887291	116.788437	153.056427	-0.287147	0.000000	-1.583513	0.000000	0.000000	0.000000	0.017452	-0.067527	-0.053080	0.000000	0.000000	2.000000	58.000000	0.000000
2930.364530	-0.094199	0.564869	0.031493	81.887291	116.788437	153.056427	-0.287147	0.000000	-1.583513	0.000000	0.000000	0.000000	0.017452	-0.067527	-0.053080	0.000000	0.000000	2.000000	58.000000	0.000000
2930.367864	-0.094142	0.564617	0.031322	81.887291	116.788437	153.056427	-0.287147	0.000000	-1.583513	0.000000	0.000000	0.000000	0.017120	-0.075630	-0.051394	0.000000	0.000000	2.000000	58.000000	0.000000
2930.371197	-0.094142	0.564617	0.031322	81.860451	117.033615	153.301346	-0.290056	0.000000	-1.574667	0.000000	0.000000	0.000000	0.017120	-0.075630	-0.051394	0.000000	0.000000	2.000000	58.000000	0.000000
2930.374530	-0.094142	0.564617	0.031322	81.860451	117.033615	153.301346	-0.290056	0.000000	-1.574667	0.000000	0.000000	0.000000	0.017120	-0.075630	-0.051394	0.000000	0.000000	2.000000	58.000000	0.000000
2930.377864	-0.094142	0.564617	0.031322	81.860451	117.033615	153.301346	-0.290056	0.000000	-1.574667	0.000000	0.000000	0.000000	0.017120	-0.075630	-0.051394	0.000000	0.000000	2.000000	58.000000	0.000000
2930.381197	-0.094045	0.564050	0.030946	81.831490	117.291565	153.561935	-0.292909	0.000000	-1.566101	0.000000	0.000000	0.000000	0.028948	-0.170023	-0.112797	0.000000	0.000000	2.000000	58.000000	0.000000
2930.384530	-0.094045	0.564050	0.030946	81.831490	117.291565	153.561935	-0.292909	0.000000	-1.566101	0.000000	0.000000	0.000000	0.028948	-0.170023	-0.112797	0.000000	0.000000	2.000000	58.000000	0.000000
2930.387864	-0.094045	0.564050	0.030946	81.831490	117.291565	153.561935	-0.292909	0.000000	-1.566101	0.000000	0.000000	0.000000	0.028948	-0.170023	-0.112797	0.000000	0.000000	2.000000	58.000000	0.000000
2930.391197	-0.094045	0.564050	0.030946	81.804298	117.533394	153.803513	-0.297734	0.000000	-1.547302	0.000000	0.000000	0.000000	0.028948	-0.170023	-0.112797	0.000000	0.000000	2.000000	58.000000	0.000000
2930.394530	-0.093994	0.563762	0.030803	81.804298	117.533394	153.803513	-0.297734	0.000000	-1.547302	0.000000	0.000000	0.000000	0.015493	-0.086396	-0.043003	0.000000	0.000000	2.000000	58.000000	0.000000
2930.397864	-0.093994	0.563762	0.030803	81.804298	117.533394	153.803513	-0.297734	0.000000	-1.547302	0.000000	0.000000	0.000000	0.015493	-0.086396	-0.043003	0.000000	0.000000	2.000000	58.000000	0.000000
2930.401197	-0.093994	0.563762	0.030803	81.778969	117.754059	154.026443	-0.297734	0.000000	-1.547302	0.000000	0.000000	0.000000	0.015493	-0.086396	-0.043003	0.000000	0.000000	2.000000	58.000000	0.000000
2930.404530	-0.093994	0.563762	0.030803	81.778969	117.754059	154.026443	-0.297734	0.000000	-1.547302	0.000000	0.000000	0.000000	0.015493	-0.086396	-0.043003	0.000000	0.000000	2.000000	58.000000	0.000000
2930.407864	-0.093964	0.563502	0.030649	81.778969	117.754059	154.026443	-0.297734	0.000000	-1.547302	0.000000	0.000000	0.000000	0.008882	-0.078197	-0.046111	0.000000	0.000000	2.000000	58.000000	0.000000
2930.411197	-0.093964	0.563502	0.030649	81.755424	117.959213	154.231003	-0.300316	0.000000	-1.540134	0.000000	0.000000	0.000000	0.008882	-0.078197	-0.046111	0.000000	0.000000	2.000000	58.000000	0.000000
2930.414530	-0.093964	0.563502	0.030649	81.755424	117.959213	154.231003	-0.300316	0.000000	-1.540134	0.000000	0.000000	0.000000	0.008882	-0.078197	-0.046111	0.000000	0.000000	2.000000	58.000000	0.000000
2930.417864	-0.093964	0.563502	0.030649	81.755424	117.959213	154.231003	-0.300316	0.000000	-1.540134	0.000000	0.000000	0.000000	0.008882	-0.078197	-0.046111	0.000000	0.000000	2.000000	58.000000	0.000000
2930.421197	-0.093857	0.563034	0.030468	81.735779	118.132492	154.400574	-0.301796	0.000000	-1.532449	0.000000	0.000000	0.000000	0.032038	-0.140334	-0.054154	0.000000	0.000000	2.000000	58.000000	0.000000
2930.424530	-0.093857	0.563034	0.030468	81.735779	118.132492	154.400574	-0.301796	0.000000	-1.532449	0.000000	0.000000	0.000000	0.032038	-0.140334	-0.054154	0.000000	0.000000	2.000000	58.000000	0.000000
2930.427864	-0.093857	0.563034	0.030468	81.735779	118.132492	154.400574	-0.301796	0.000000	-1.532449	0.000000	0.000000	0.000000	0.032038	-0.140334	-0.054154	0.000000	0.000000	2.000000	58.000000	0.000000
2930.431197	-0.093857	0.563034	0.030468	81.718002	118.282867	154.552536	-0.307136	0.000000	-1.523423	0.000000	0.000000	0.000000	0.032038	-0.140334	-0.054154	0.000000	0.000000	2.000000	58.000000	0.000000
2930.434530	-0.093850	0.562827	0.030428	81.718002	118.282867	154.552536	-0.307136	0.000000	-1.523423	0.000000	0.000000	0.000000	0.002313	-0.062165	-0.012031	0.000000	0.000000	2.000000	58.000000	0.000000
2930.437864	-0.093850	0.562827	0.030428	81.718002	118.282867	154.552536	-0.307136	0.000000	-1.523423	0.000000	0.000000	0.000000	0.002313	-0.062165	-0.012031	0.000000	0.000000	2.000000	58.000000	0.000000
2930.441197	-0.093850	0.562827	0.030428	81.702156	118.418663	154.687012	-0.307136	0.000000	-1.523423	0.000000	0.000000	0.000000	0.002313	-0.062165	-0.012031	0.000000	0.000000	2.000000	58.000000	0.000000
2930.444530	-0.093850	0.562827	0.030428	81.702156	118.418663	154.687012	-0.307136	0.000000	-1.523423	0.000000	0.000000	0.000000	0.002313	-0.062165	-0.012031	0.000000	0.000000	2.000000	58.000000	0.000000
2930.447864	-0.093818	0.562647	0.030387	81.702156	118.418663	154.687012	-0.307136	0.000000	-1.523423	0.000000	0.000000	0.000000	0.009592	-0.054008	-0.012418	0.000000	0.000000	2.000000	58.000000	0.000000
2930.451197	-0.093818	0.562647	0.030387	81.688278	118.534683	154.804291	-0.307522	0.000000	-1.521418	0.000000	0.000000	0.000000	0.009592	-0.054008	-0.012418	0.000000	0.000000	2.000000	58.000000	0.000000
2930.454530	-0.093818	0.562647	0.030387	81.688278	118.534683	154.804291	-0.307522	0.000000	-1.521418	0.000000	0.000000	0.000000	0.009592	-0.054008	-0.012418	0.000000	0.000000	2.000000	58.000000	0.000000
2930.457864	-0.093818	0.562647	0.030387	81.688278	118.534683	154.804291	-0.307522	0.000000	-1.521418	0.000000	0.000000	0.000000	0.009592	-0.054008	-0.012418	0.000000	0.000000	2.000000	58.000000	0.000000
2930.461197	-0.093823	0.562313	0.030415	81.674324	118.650345	154.921158	-0.309120	0.000000	-1.519349	0.000000	0.000000	0.000000	-0.001608	-0.100238	0.008358	0.000000	0.000000	2.000000	58.000000	0.000000
2930.464530	-0.093823	0.562313	0.030415	81.674324	118.650345	154.921158	-0.309120	0.000000	-1.519349	0.000000	0.000000	0.000000	-0.001608	-0.100238	0.008358	0.000000	0.000000	2.000000	58.000000	0.000000
2930.467864	-0.093823	0.562313	0.030415	81.674324	118.650345	154.921158	-0.309120	0.000000	-1.519349	0.000000	0.000000	0.000000	-0.001608	-0.100238	0.008358	0.000000	0.000000	2.000000	58.000000	0.000000
2930.471197	-0.093823	0.562313	0.030415	81.664360	118.732758	155.004456	-0.308852	0.000000	-1.520742	0.000000	0.000000	0.000000	-0.001608	-0.100238	0.008358	0.000000	0.000000	2.000000	58.000000	0.000000
2930.474530	-0.093828	0.562177	0.030443	81.664360	118.732758	155.004456	-0.308852	0.000000	-1.520742	0.000000	0.000000	0.000000	-0.001626	-0.040699	0.008453	0.000000	0.000000	2.000000	58.000000	0.000000
2930.477864	-0.093828	0.562177	0.030443	81.664360	118.732758	155.004456	-0.308852	0.000000	-1.520742	0.000000	0.000000	0.000000	-0.001626	-0.040699	0.008453	0.000000	0.000000	2.000000	58.000000	0.000000
2930.481197	-0.093828	0.562177	0.030443	81.656357	118.795746	155.070877	-0.308852	0.000000	-1.520742	0.000000	0.000000	0.000000	-0.001626	-0.040699	0.008453	0.000000	0.000000	2.000000	58.000000	0.000000
2930.484530	-0.093828	0.562177	0.030443	81.656357	118.795746	155.070877	-0.308852	0.000000	-1.520742	0.000000	0.000000	0.000000	-0.001626	-0.040699	0.008453	0.000000	0.000000	2.000000	58.000000	0.000000
2930.487864	-0.093856	0.562068	0.030461	81.656357	118.795746	155.070877	-0.308852	0.000000	-1.520742	0.000000	0.000000	0.000000	-0.008243	-0.032557	0.005418	0.000000	0.000000	2.000000	58.000000	0.000000
2930.491197	-0.093887	0.561978	0.030496	81.652374	118.825882	155.104080	-0.308581	0.000000	-1.522150	0.000000	0.000000	0.000000	-0.009233	-0.027186	0.010556	0.000000	0.000000	2.000000	58.000000	0.000000
2930.494530	-0.093887	0.561978	0.030496	81.652374	118.825882	155.104080	-0.308581	0.000000	-1.522150	0.000000	0.000000	0.000000	-0.009233	-0.027186	0.010556	0.000000	0.000000	2.000000	58.000000	0.000000
2930.497864	-0.093887	0.561978	0.030496	81.652374	118.825882	155.104080	-0.308581	0.000000	-1.522150	0.000000	0.000000	0.000000	-0.009233	-0.027186	0.010556	0.000000	0.000000	2.000000	58.000000	0.000000
2930.501197	-0.093887	0.561978	0.030496	81.650352	118.836868	155.120667	-0.305668	0.000000	-1.524813	0.000000	0.000000	0.000000	-0.009233	-0.027186	0.010556	0.000000	0.000000	2.000000	58.000000	0.000000
2930.504530	-0.093946	0.561950	0.030556	81.650352	118.836868	155.120667	-0.305668	0.000000	-1.524813	0.000000	0.000000	0.000000	-0.017836	-0.008356	0.017819	0.000000	0.000000	2.000000	58.000000	0.000000
2930.507864	-0.093946	0.561950	0.030556	81.650352	118.836868	155.120667	-0.305668	0.000000	-1.524813	0.000000	0.000000	0.000000	-0.017836	-0.008356	0.017819	0.000000	0.000000	2.000000	58.000000	0.000000
2930.511197	-0.093946	0.561950	0.030556	81.650375	118.834160	155.120667	-0.305668	0.000000	-1.524813	0.000000	0.000000	0.000000	-0.017836	-0.008356	0.017819	0.000000	0.000000	2.000000	58.000000	0.000000
2930.514530	-0.093946	0.561950	0.030556	81.650375	118.834160	155.120667	-0.305668	0.000000	-1.524813	0.000000	0.000000	0.000000	-0.017836	-0.008356	0.017819	0.000000	0.000000	2.000000	58.000000	0.000000
2930.517864	-0.093986	0.561940	0.030637	81.650375	118.834160	155.120667	-0.305668	0.000000	-1.524813	0.000000	0.000000	0.000000	-0.011886	-0.003009	0.024300	0.000000	0.000000	2.000000	58.000000	0.000000
2930.521197	-0.093986	0.561940	0.030637	81.654350	118.795830	155.087463	-0.302695	0.000000	-1.527783	0.000000	0.000000	0.000000	-0.011886	-0.003009	0.024300	0.000000	0.000000	2.000000	58.000000	0.000000
2930.524530	-0.093986	0.561940	0.030637	81.654350	118.795830	155.087463	-0.302695	0.000000	-1.527783	0.000000	0.000000	0.000000	-0.011886	-0.003009	0.024300	0.000000	0.000000	2.000000	58.000000	0.000000
2930.527864	-0.093986	0.561940	0.030637	81.654350	118.795830	155.087463	-0.302695	0.000000	-1.527783	0.000000	0.000000	0.000000	-0.011886	-0.003009	0.024300	0.000000	0.000000	2.000000	58.000000	0.000000
2930.531197	-0.094101	0.561966	0.030739	81.658356	118.757568	155.054291	-0.300714	0.000000	-1.531833	0.000000	0.000000	0.000000	-0.034716	0.007704	0.030567	0.000000	0.000000	2.000000	58.000000	0.000000
2930.534530	-0.094101	0.561966	0.030739	81.658356	118.757568	155.054291	-0.300714	0.000000	-1.531833	0.000000	0.000000	0.000000	-0.034716	0.007704	0.030567	0.000000	0.000000	2.000000	58.000000	0.000000
2930.537864	-0.094101	0.561966	0.030739	81.658356	118.757568	155.054291	-0.300714	0.000000	-1.531833	0.000000	0.000000	0.000000	-0.034716	0.007704	0.030567	0.000000	0.000000	2.000000	58.000000	0.000000
2930.541197	-0.094101	0.561966	0.030739	81.662361	118.719261	155.021057	-0.294928	0.000000	-1.536927	0.000000	0.000000	0.000000	-0.034716	0.007704	0.030567	0.000000	0.000000	2.000000	58.000000	0.000000
2930.544530	-0.094162	0.562010	0.030804	81.662361	118.719261	155.021057	-0.294928	0.000000	-1.536927	0.000000	0.000000	0.000000	-0.018190	0.013291	0.019580	0.000000	0.000000	2.000000	58.000000	0.000000
2930.547864	-0.094162	0.562010	0.030804	81.662361	118.719261	155.021057	-0.294928	0.000000	-1.536927	0.000000	0.000000	0.000000	-0.018190	0.013291	0.019580	0.000000	0.000000	2.000000	58.000000	0.000000
2930.551197	-0.094162	0.562010	0.030804	81.669609	118.673256	154.978424	-0.294928	0.000000	-1.536927	0.000000	0.000000	0.000000	-0.018190	0.013291	0.019580	0.000000	0.000000	2.000000	58.000000	0.000000
2930.554530	-0.094162	0.562010	0.030804	81.669609	118.673256	154.978424	-0.294928	0.000000	-1.536927	0.000000	0.000000	0.000000	-0.018190	0.013291	0.019580	0.000000	0.000000	2.000000	58.000000	0.000000
2930.557864	-0.094219	0.562036	0.030852	81.669609	118.673256	154.978424	-0.294928	0.000000	-1.536927	0.000000	0.000000	0.000000	-0.017206	0.007933	0.014432	0.000000	0.000000	2.000000	58.000000	0.000000
2930.561197	-0.094219	0.562036	0.030852	81.676872	118.624489	154.935745	-0.291896	0.000000	-1.540191	0.000000	0.000000	0.000000	-0.017206	0.007933	0.014432	0.000000	0.000000	2.000000	58.000000	0.000000
2930.564530	-0.094219	0.562036	0.030852	81.676872	118.624489	154.935745	-0.291896	0.000000	-1.540191	0.000000	0.000000	0.000000	-0.017206	0.007933	0.014432	0.000000	0.000000	2.000000	58.000000	0.000000
2930.567864	-0.094219	0.562036	0.030852	81.676872	118.624489	154.935745	-0.291896	0.000000	-1.540191	0.000000	0.000000	0.000000	-0.017206	0.007933	0.014432	0.000000	0.000000	2.000000	58.000000	0.000000
2930.571197	-0.094417	0.562135	0.030879	81.682137	118.589447	154.909683	-0.289028	0.000000	-1.542596	0.000000	0.000000	0.000000	-0.059250	0.029584	0.008132	0.000000	0.000000	2.000000	58.000000	0.000000
2930.574530	-0.094417	0.562135	0.030879	81.682137	118.589447	154.909683	-0.289028	0.000000	-1.542596	0.000000	0.000000	0.000000	-0.059250	0.029584	0.008132	0.000000	0.000000	2.000000	58.000000	0.000000
2930.577864	-0.094417	0.562135	0.030879	81.682137	118.589447	154.909683	-0.289028	0.000000	-1.542596	0.000000	0.000000	0.000000	-0.059250	0.029584	0.008132	0.000000	0.000000	2.000000	58.000000	0.000000
2930.581197	-0.094417	0.562135	0.030879	81.686104	118.540054	154.876282	-0.279153	0.000000	-1.543951	0.000000	0.000000	0.000000	-0.059250	0.029584	0.008132	0.000000	0.000000	2.000000	58.000000	0.000000
2930.584530	-0.094535	0.562180	0.030868	81.686104	118.540054	154.876282	-0.279153	0.000000	-1.543951	0.000000	0.000000	0.000000	-0.035422	0.013503	-0.003276	0.000000	0.000000	2.000000	58.000000	0.000000
2930.587864	-0.094535	0.562180	0.030868	81.686104	118.540054	154.876282	-0.279153	0.000000	-1.543951	0.000000	0.000000	0.000000	-0.035422	0.013503	-0.003276	0.000000	0.000000	2.000000	58.000000	0.000000
2930.591197	-0.094535	0.562180	0.030868	81.688087	118.509918	154.859558	-0.279153	0.000000	-1.543951	0.000000	0.000000	0.000000	-0.035422	0.013503	-0.003276	0.000000	0.000000	2.000000	58.000000	0.000000
2930.594530	-0.094535	0.562180	0.030868	81.688087	118.509918	154.859558	-0.279153	0.000000	-1.543951	0.000000	0.000000	0.000000	-0.035422	0.013503	-0.003276	0.000000	0.000000	2.000000	58.000000	0.000000
2930.597864	-0.094669	0.562216	0.030813	81.688087	118.509918	154.859558	-0.279153	0.000000	-1.543951	0.000000	0.000000	0.000000	-0.040051	0.010952	-0.016602	0.000000	0.000000	2.000000	58.000000	0.000000
2930.601197	-0.094669	0.562216	0.030813	81.688087	118.493622	154.859589	-0.273250	0.000000	-1.543405	0.000000	0.000000	0.000000	-0.040051	0.010952	-0.016602	0.000000	0.000000	2.000000	58.000000	0.000000
2930.604530	-0.094669	0.562216	0.030813	81.688087	118.493622	154.859589	-0.273250	0.000000	-1.543405	0.000000	0.000000	0.000000	-0.040051	0.010952	-0.016602	0.000000	0.000000	2.000000	58.000000	0.000000
2930.607864	-0.094669	0.562216	0.030813	81.688087	118.493622	154.859589	-0.273250	0.000000	-1.543405	0.000000	0.000000	0.000000	-0.040051	0.010952	-0.016602	0.000000	0.000000	2.000000	58.000000	0.000000
2930.611197	-0.094900	0.562290	0.030644	81.690094	118.463501	154.842880	-0.266575	0.000000	-1.540638	0.000000	0.000000	0.000000	-0.069473	0.022073	-0.050682	0.000000	0.000000	2.000000	58.000000	0.000000
2930.614530	-0.094900	0.562290	0.030644	81.690094	118.463501	154.842880	-0.266575	0.000000	-1.540638	0.000000	0.000000	0.000000	-0.069473	0.022073	-0.050682	0.000000	0.000000	2.000000	58.000000	0.000000
2930.617864	-0.094900	0.562290	0.030644	81.690094	118.463501	154.842880	-0.266575	0.000000	-1.540638	0.000000	0.000000	0.000000	-0.069473	0.022073	-0.050682	0.000000	0.000000	2.000000	58.000000	0.000000
2930.621197	-0.094900	0.562290	0.030644	81.690125	118.449905	154.842896	-0.254996	0.000000	-1.532191	0.000000	0.000000	0.000000	-0.069473	0.022073	-0.050682	0.000000	0.000000	2.000000	58.000000	0.000000
2930.624530	-0.094984	0.562309	0.030580	81.690125	118.449905	154.842896	-0.254996	0.000000	-1.532191	0.000000	0.000000	0.000000	-0.025129	0.005574	-0.019067	0.000000	0.000000	2.000000	58.000000	0.000000
2930.627864	-0.094984	0.562309	0.030580	81.690125	118.449905	154.842896	-0.254996	0.000000	-1.532191	0.000000	0.000000	0.000000	-0.025129	0.005574	-0.019067	0.000000	0.000000	2.000000	58.000000	0.000000
2930.631197	-0.094984	0.562309	0.030580	81.690094	118.441734	154.842865	-0.254996	0.000000	-1.532191	0.000000	0.000000	0.000000	-0.025129	0.005574	-0.019067	0.000000	0.000000	2.000000	58.000000	0.000000
2930.634530	-0.094984	0.562309	0.030580	81.690094	118.441734	154.842865	-0.254996	0.000000	-1.532191	0.000000	0.000000	0.000000	-0.025129	0.005574	-0.019067	0.000000	0.000000	2.000000	58.000000	0.000000
2930.637864	-0.095068	0.562327	0.030517	81.690094	118.441734	154.842865	-0.254996	0.000000	-1.532191	0.000000	0.000000	0.000000	-0.025123	0.005561	-0.019071	0.000000	0.000000	2.000000	58.000000	0.000000
2930.641197	-0.095068	0.562327	0.030517	81.688133	118.452858	154.859604	-0.250808	0.000000	-1.529014	0.000000	0.000000	0.000000	-0.025123	0.005561	-0.019071	0.000000	0.000000	2.000000	58.000000	0.000000
2930.644530	-0.095068	0.562327	0.030517	81.688133	118.452858	154.859604	-0.250808	0.000000	-1.529014	0.000000	0.000000	0.000000	-0.025123	0.005561	-0.019071	0.000000	0.000000	2.000000	58.000000	0.000000
2930.647864	-0.095068	0.562327	0.030517	81.688133	118.452858	154.859604	-0.250808	0.000000	-1.529014	0.000000	0.000000	0.000000	-0.025123	0.005561	-0.019071	0.000000	0.000000	2.000000	58.000000	0.000000
2930.651197	-0.095097	0.562337	0.030422	81.689384	118.458961	154.866898	-0.246621	0.000000	-1.525835	0.000000	0.000000	0.000000	-0.008894	0.002985	-0.028334	0.000000	0.000000	2.000000	58.000000	0.000000
2930.654530	-0.095097	0.562337	0.030422	81.689384	118.458961	154.866898	-0.246621	0.000000	-1.525835	0.000000	0.000000	0.000000	-0.008894	0.002985	-0.028334	0.000000	0.000000	2.000000	58.000000	0.000000
2930.657864	-0.095097	0.562337	0.030422	81.689384	118.458961	154.866898	-0.246621	0.000000	-1.525835	0.000000	0.000000	0.000000	-0.008894	0.002985	-0.028334	0.000000	0.000000	2.000000	58.000000	0.000000
2930.661197	-0.095097	0.562337	0.030422	81.690659	118.465096	154.874207	-0.245139	0.000000	-1.521113	0.000000	0.000000	0.000000	-0.008894	0.002985	-0.028334	0.000000	0.000000	2.000000	58.000000	0.000000
2930.664530	-0.095120	0.562337	0.030418	81.690659	118.465096	154.874207	-0.245139	0.000000	-1.521113	0.000000	0.000000	0.000000	-0.006942	-0.000001	-0.001355	0.000000	0.000000	2.000000	58.000000	0.000000
2930.667864	-0.095120	0.562337	0.030418	81.690659	118.465096	154.874207	-0.245139	0.000000	-1.521113	0.000000	0.000000	0.000000	-0.006942	-0.000001	-0.001355	0.000000	0.000000	2.000000	58.000000	0.000000
2930.671197	-0.095120	0.562337	0.030418	81.693237	118.480042	154.888779	-0.245139	0.000000	-1.521113	0.000000	0.000000	0.000000	-0.006942	-0.000001	-0.001355	0.000000	0.000000	2.000000	58.000000	0.000000
2930.674530	-0.095120	0.562337	0.030418	81.693237	118.480042	154.888779	-0.245139	0.000000	-1.521113	0.000000	0.000000	0.000000	-0.006942	-0.000001	-0.001355	0.000000	0.000000	2.000000	58.000000	0.000000
2930.677864	-0.095144	0.562337	0.030413	81.693237	118.480042	154.888779	-0.245139	0.000000	-1.521113	0.000000	0.000000	0.000000	-0.006944	-0.000001	-0.001355	0.000000	0.000000	2.000000	58.000000	0.000000
2930.681197	-0.095144	0.562337	0.030413	81.695770	118.497681	154.903336	-0.243981	0.000000	-1.520887	0.000000	0.000000	0.000000	-0.006944	-0.000001	-0.001355	0.000000	0.000000	2.000000	58.000000	0.000000
2930.684530	-0.095144	0.562337	0.030413	81.695770	118.497681	154.903336	-0.243981	0.000000	-1.520887	0.000000	0.000000	0.000000	-0.006944	-0.000001	-0.001355	0.000000	0.000000	2.000000	58.000000	0.000000
2930.687864	-0.095144	0.562337	0.030413	81.695770	118.497681	154.903336	-0.243981	0.000000	-1.520887	0.000000	0.000000	0.000000	-0.006944	-0.000001	-0.001355	0.000000	0.000000	2.000000	58.000000	0.000000
2930.691197	-0.095176	0.562319	0.030454	81.698372	118.512741	154.918015	-0.242824	0.000000	-1.520661	0.000000	0.000000	0.000000	-0.009610	-0.005568	0.012303	0.000000	0.000000	2.000000	58.000000	0.000000
2930.694530	-0.095176	0.562319	0.030454	81.698372	118.512741	154.918015	-0.242824	0.000000	-1.520661	0.000000	0.000000	0.000000	-0.009610	-0.005568	0.012303	0.000000	0.000000	2.000000	58.000000	0.000000
2930.697864	-0.095176	0.562319	0.030454	81.698372	118.512741	154.918015	-0.242824	0.000000	-1.520661	0.000000	0.000000	0.000000	-0.009610	-0.005568	0.012303	0.000000	0.000000	2.000000	58.000000	0.000000
2930.701197	-0.095176	0.562319	0.030454	81.699623	118.521530	154.925293	-0.241223	0.000000	-1.522712	0.000000	0.000000	0.000000	-0.009610	-0.005568	0.012303	0.000000	0.000000	2.000000	58.000000	0.000000
2930.704530	-0.095176	0.562319	0.030454	81.699623	118.521530	154.925293	-0.241223	0.000000	-1.522712	0.000000	0.000000	0.000000	-0.000001	-0.000007	-0.000000	0.000000	0.000000	2.000000	58.000000	0.000000
2930.707864	-0.095176	0.562319	0.030454	81.699623	118.521530	154.925293	-0.241223	0.000000	-1.522712	0.000000	0.000000	0.000000	-0.000001	-0.000007	-0.000000	0.000000	0.000000	2.000000	58.000000	0.000000
2930.711197	-0.095176	0.562319	0.030454	81.699623	118.521530	154.925293	-0.241223	0.000000	-1.522712	0.000000	0.000000	0.000000	-0.000001	-0.000007	-0.000000	0.000000	0.000000	2.000000	58.000000	0.000000
2930.714530	-0.095176	0.562319	0.030454	81.699623	118.521530	154.925293	-0.241223	0.000000	-1.522712	0.000000	0.000000	0.000000	-0.000001	-0.000007	-0.000000	0.000000	0.000000	2.000000	58.000000	0.000000
2930.717864	-0.095184	0.562300	0.030500	81.699623	118.521530	154.925293	-0.241223	0.000000	-1.522712	0.000000	0.000000	0.000000	-0.002665	-0.005573	0.013658	0.000000	0.000000	2.000000	58.000000	0.000000
2930.721197	-0.095184	0.562300	0.030500	81.699623	118.521530	154.925293	-0.241223	0.000000	-1.522712	0.000000	0.000000	0.000000	-0.002665	-0.005573	0.013658	0.000000	0.000000	2.000000	58.000000	0.000000
2930.724530	-0.095184	0.562300	0.030500	81.699623	118.521530	154.925293	-0.241223	0.000000	-1.522712	0.000000	0.000000	0.000000	-0.002665	-0.005573	0.013658	0.000000	0.000000	2.000000	58.000000	0.000000
2930.727864	-0.095184	0.562300	0.030500	81.699623	118.521530	154.925293	-0.241223	0.000000	-1.522712	0.000000	0.000000	0.000000	-0.002665	-0.005573	0.013658	0.000000	0.000000	2.000000	58.000000	0.000000
2930.731197	-0.095171	0.562254	0.030555	81.697632	118.540817	154.942017	-0.240778	0.000000	-1.524988	0.000000	0.000000	0.000000	0.003950	-0.013709	0.016702	0.000000	0.000000	2.000000	58.000000	0.000000
2930.734530	-0.095171	0.562254	0.030555	81.697632	118.540817	154.942017	-0.240778	0.000000	-1.524988	0.000000	0.000000	0.000000	0.003950	-0.013709	0.016702	0.000000	0.000000	2.000000	58.000000	0.000000
2930.737864	-0.095171	0.562254	0.030555	81.697632	118.540817	154.942017	-0.240778	0.000000	-1.524988	0.000000	0.000000	0.000000	0.003950	-0.013709	0.016702	0.000000	0.000000	2.000000	58.000000	0.000000
2930.741197	-0.095171	0.562254	0.030555	81.697632	118.546227	154.942001	-0.241437	0.000000	-1.527772	0.000000	0.000000	0.000000	0.003950	-0.013709	0.016702	0.000000	0.000000	2.000000	58.000000	0.000000
2930.744530	-0.095134	0.562236	0.030610	81.697632	118.546227	154.942001	-0.241437	0.000000	-1.527772	0.000000	0.000000	0.000000	0.011229	-0.005560	0.016367	0.000000	0.000000	2.000000	58.000000	0.000000
2930.747864	-0.095134	0.562236	0.030610	81.697632	118.546227	154.942001	-0.241437	0.000000	-1.527772	0.000000	0.000000	0.000000	0.011229	-0.005560	0.016367	0.000000	0.000000	2.000000	58.000000	0.000000
2930.751197	-0.095134	0.562236	0.030610	81.695610	118.565460	154.958694	-0.241437	0.000000	-1.527772	0.000000	0.000000	0.000000	0.011229	-0.005560	0.016367	0.000000	0.000000	2.000000	58.000000	0.000000
2930.754530	-0.095134	0.562236	0.030610	81.695610	118.565460	154.958694	-0.241437	0.000000	-1.527772	0.000000	0.000000	0.000000	0.011229	-0.005560	0.016367	0.000000	0.000000	2.000000	58.000000	0.000000
2930.757864	-0.095116	0.562199	0.030643	81.695610	118.565460	154.958694	-0.241437	0.000000	-1.527772	0.000000	0.000000	0.000000	0.005285	-0.010930	0.009872	0.000000	0.000000	2.000000	58.000000	0.000000
2930.761197	-0.095116	0.562199	0.030643	81.691635	118.603943	154.992096	-0.243308	0.000000	-1.530499	0.000000	0.000000	0.000000	0.005285	-0.010930	0.009872	0.000000	0.000000	2.000000	58.000000	0.000000
2930.764530	-0.095116	0.562199	0.030643	81.691635	118.603943	154.992096	-0.243308	0.000000	-1.530499	0.000000	0.000000	0.000000	0.005285	-0.010930	0.009872	0.000000	0.000000	2.000000	58.000000	0.000000
2930.767864	-0.095116	0.562199	0.030643	81.691635	118.603943	154.992096	-0.243308	0.000000	-1.530499	0.000000	0.000000	0.000000	0.005285	-0.010930	0.009872	0.000000	0.000000	2.000000	58.000000	0.000000
2930.771197	-0.095059	0.562099	0.030719	81.689651	118.623192	155.008774	-0.244189	0.000000	-1.532145	0.000000	0.000000	0.000000	0.017196	-0.030016	0.022783	0.000000	0.000000	2.000000	58.000000	0.000000
2930.774530	-0.095059	0.562099	0.030719	81.689651	118.623192	155.008774	-0.244189	0.000000	-1.532145	0.000000	0.000000	0.000000	0.017196	-0.030016	0.022783	0.000000	0.000000	2.000000	58.000000	0.000000
2930.777864	-0.095059	0.562099	0.030719	81.689651	118.623192	155.008774	-0.244189	0.000000	-1.532145	0.000000	0.000000	0.000000	0.017196	-0.030016	0.022783	0.000000	0.000000	2.000000	58.000000	0.000000
2930.781197	-0.095059	0.562099	0.030719	81.685638	118.658913	155.042114	-0.247055	0.000000	-1.535942	0.000000	0.000000	0.000000	0.017196	-0.030016	0.022783	0.000000	0.000000	2.000000	58.000000	0.000000
2930.784530	-0.095042	0.562036	0.030757	81.685638	118.658913	155.042114	-0.247055	0.000000	-1.535942	0.000000	0.000000	0.000000	0.004959	-0.019073	0.011555	0.000000	0.000000	2.000000	58.000000	0.000000
2930.787864	-0.095042	0.562036	0.030757	81.685638	118.658913	155.042114	-0.247055	0.000000	-1.535942	0.000000	0.000000	0.000000	0.004959	-0.019073	0.011555	0.000000	0.000000	2.000000	58.000000	0.000000
2930.791197	-0.095042	0.562036	0.030757	81.681641	118.694534	155.075409	-0.247055	0.000000	-1.535942	0.000000	0.000000	0.000000	0.004959	-0.019073	0.011555	0.000000	0.000000	2.000000	58.000000	0.000000
2930.794530	-0.095042	0.562036	0.030757	81.681641	118.694534	155.075409	-0.247055	0.000000	-1.535942	0.000000	0.000000	0.000000	0.004959	-0.019073	0.011555	0.000000	0.000000	2.000000	58.000000	0.000000
2930.797864	-0.095021	0.561981	0.030773	81.681641	118.694534	155.075409	-0.247055	0.000000	-1.535942	0.000000	0.000000	0.000000	0.006293	-0.016290	0.004725	0.000000	0.000000	2.000000	58.000000	0.000000
2930.801197	-0.095021	0.561981	0.030773	81.679657	118.713760	155.092072	-0.247882	0.000000	-1.537868	0.000000	0.000000	0.000000	0.006293	-0.016290	0.004725	0.000000	0.000000	2.000000	58.000000	0.000000
2930.804530	-0.095021	0.561981	0.030773	81.679657	118.713760	155.092072	-0.247882	0.000000	-1.537868	0.000000	0.000000	0.000000	0.006293	-0.016290	0.004725	0.000000	0.000000	2.000000	58.000000	0.000000
2930.807864	-0.095021	0.561981	0.030773	81.679657	118.713760	155.092072	-0.247882	0.000000	-1.537868	0.000000	0.000000	0.000000	0.006293	-0.016290	0.004725	0.000000	0.000000	2.000000	58.000000	0.000000
2930.811197	-0.094983	0.561890	0.030822	81.677650	118.732910	155.108673	-0.248931	0.000000	-1.538655	0.000000	0.000000	0.000000	0.011585	-0.027227	0.014587	0.000000	0.000000	2.000000	58.000000	0.000000
2930.814530	-0.094983	0.561890	0.030822	81.677650	118.732910	155.108673	-0.248931	0.000000	-1.538655	0.000000	0.000000	0.000000	0.011585	-0.027227	0.014587	0.000000	0.000000	2.000000	58.000000	0.000000
2930.817864	-0.094983	0.561890	0.030822	81.677650	118.732910	155.108673	-0.248931	0.000000	-1.538655	0.000000	0.000000	0.000000	0.011585	-0.027227	0.014587	0.000000	0.000000	2.000000	58.000000	0.000000
2930.821197	-0.094983	0.561890	0.030822	81.675667	118.752113	155.125336	-0.250862	0.000000	-1.541086	0.000000	0.000000	0.000000	0.011585	-0.027227	0.014587	0.000000	0.000000	2.000000	58.000000	0.000000
2930.824530	-0.094941	0.561881	0.030853	81.675667	118.752113	155.125336	-0.250862	0.000000	-1.541086	0.000000	0.000000	0.000000	0.012570	-0.002796	0.009531	0.000000	0.000000	2.000000	58.000000	0.000000
2930.827864	-0.094941	0.561881	0.030853	81.675667	118.752113	155.125336	-0.250862	0.000000	-1.541086	0.000000	0.000000	0.000000	0.012570	-0.002796	0.009531	0.000000	0.000000	2.000000	58.000000	0.000000
2930.831197	-0.094941	0.561881	0.030853	81.673622	118.776680	155.141922	-0.250862	0.000000	-1.541086	0.000000	0.000000	0.000000	0.012570	-0.002796	0.009531	0.000000	0.000000	2.000000	58.000000	0.000000
2930.834530	-0.094941	0.561881	0.030853	81.673622	118.776680	155.141922	-0.250862	0.000000	-1.541086	0.000000	0.000000	0.000000	0.012570	-0.002796	0.009531	0.000000	0.000000	2.000000	58.000000	0.000000
2930.837864	-0.094896	0.561854	0.030868	81.673622	118.776680	155.141922	-0.250862	0.000000	-1.541086	0.000000	0.000000	0.000000	0.013575	-0.008154	0.004388	0.000000	0.000000	2.000000	58.000000	0.000000
2930.841197	-0.094896	0.561854	0.030868	81.673637	118.784859	155.141937	-0.252957	0.000000	-1.542675	0.000000	0.000000	0.000000	0.013575	-0.008154	0.004388	0.000000	0.000000	2.000000	58.000000	0.000000
2930.844530	-0.094896	0.561854	0.030868	81.673637	118.784859	155.141937	-0.252957	0.000000	-1.542675	0.000000	0.000000	0.000000	0.013575	-0.008154	0.004388	0.000000	0.000000	2.000000	58.000000	0.000000
2930.847864	-0.094896	0.561854	0.030868	81.673637	118.784859	155.141937	-0.252957	0.000000	-1.542675	0.000000	0.000000	0.000000	0.013575	-0.008154	0.004388	0.000000	0.000000	2.000000	58.000000	0.000000
2930.851197	-0.094804	0.561827	0.030892	81.671661	118.804008	155.158539	-0.255219	0.000000	-1.543406	0.000000	0.000000	0.000000	0.027475	-0.008148	0.007086	0.000000	0.000000	2.000000	58.000000	0.000000
2930.854530	-0.094804	0.561827	0.030892	81.671661	118.804008	155.158539	-0.255219	0.000000	-1.543406	0.000000	0.000000	0.000000	0.027475	-0.008148	0.007086	0.000000	0.000000	2.000000	58.000000	0.000000
2930.857864	-0.094804	0.561827	0.030892	81.671661	118.804008	155.158539	-0.255219	0.000000	-1.543406	0.000000	0.000000	0.000000	0.027475	-0.008148	0.007086	0.000000	0.000000	2.000000	58.000000	0.000000
2930.861197	-0.094804	0.561827	0.030892	81.668358	118.814301	155.167831	-0.259798	0.000000	-1.544587	0.000000	0.000000	0.000000	0.027475	-0.008148	0.007086	0.000000	0.000000	2.000000	58.000000	0.000000
2930.864530	-0.094769	0.561828	0.030834	81.668358	118.814301	155.167831	-0.259798	0.000000	-1.544587	0.000000	0.000000	0.000000	0.010600	0.000243	-0.017446	0.000000	0.000000	2.000000	58.000000	0.000000
2930.867864	-0.094769	0.561828	0.030834	81.668358	118.814301	155.167831	-0.259798	0.000000	-1.544587	0.000000	0.000000	0.000000	0.010600	0.000243	-0.017446	0.000000	0.000000	2.000000	58.000000	0.000000
2930.871197	-0.094769	0.561828	0.030834	81.666359	118.827995	155.184433	-0.259798	0.000000	-1.544587	0.000000	0.000000	0.000000	0.010600	0.000243	-0.017446	0.000000	0.000000	2.000000	58.000000	0.000000
2930.874530	-0.094769	0.561828	0.030834	81.666359	118.827995	155.184433	-0.259798	0.000000	-1.544587	0.000000	0.000000	0.000000	0.010600	0.000243	-0.017446	0.000000	0.000000	2.000000	58.000000	0.000000
2930.877864	-0.094780	0.561828	0.030766	81.666359	118.827995	155.184433	-0.259798	0.000000	-1.544587	0.000000	0.000000	0.000000	-0.003297	0.000213	-0.020147	0.000000	0.000000	2.000000	58.000000	0.000000
2930.881197	-0.094780	0.561828	0.030766	81.661079	118.846497	155.210251	-0.261565	0.000000	-1.541680	0.000000	0.000000	0.000000	-0.003297	0.000213	-0.020147	0.000000	0.000000	2.000000	58.000000	0.000000
2930.884530	-0.094780	0.561828	0.030766	81.661079	118.846497	155.210251	-0.261565	0.000000	-1.541680	0.000000	0.000000	0.000000	-0.003297	0.000213	-0.020147	0.000000	0.000000	2.000000	58.000000	0.000000
2930.887864	-0.094780	0.561828	0.030766	81.661079	118.846497	155.210251	-0.261565	0.000000	-1.541680	0.000000	0.000000	0.000000	-0.003297	0.000213	-0.020147	0.000000	0.000000	2.000000	58.000000	0.000000
2930.891197	-0.094830	0.561867	0.030532	81.659813	118.832207	155.202942	-0.261015	0.000000	-1.538322	0.000000	0.000000	0.000000	-0.015177	0.011589	-0.070306	0.000000	0.000000	2.000000	58.000000	0.000000
2930.894530	-0.094830	0.561867	0.030532	81.659813	118.832207	155.202942	-0.261015	0.000000	-1.538322	0.000000	0.000000	0.000000	-0.015177	0.011589	-0.070306	0.000000	0.000000	2.000000	58.000000	0.000000
2930.897864	-0.094830	0.561867	0.030532	81.659813	118.832207	155.202942	-0.261015	0.000000	-1.538322	0.000000	0.000000	0.000000	-0.015177	0.011589	-0.070306	0.000000	0.000000	2.000000	58.000000	0.000000
2930.901197	-0.094830	0.561867	0.030532	81.658516	118.820633	155.195648	-0.258486	0.000000	-1.526604	0.000000	0.000000	0.000000	-0.015177	0.011589	-0.070306	0.000000	1.000000	2.000000	58.000000	0.000000
2930.904530	-0.094836	0.561904	0.030437	81.658516	118.820633	155.195648	-0.258486	0.000000	-1.526604	0.000000	0.000000	0.000000	-0.001633	0.011153	-0.028663	0.000000	1.000000	2.000000	58.000000	0.000000
