# Supplementary material for: Haptic Guidance Needs to Be Intuitive Not Just Informative to Improve Human Motor Accuracy
Source: PLoS One. 2016 Mar 16;11(3):e0150912. doi: 10.1371/journal.pone.0150912 (PMC4794196; doi:10.1371/journal.pone.0150912)
Supplement: S2 Data — (ZIP) [file pone.0150912.s002.zip › Subject10/exp2_0059.txt]

Time	PosX	PosY	PosZ	RotX	RotY	RotZ	ForceX	ForceY	ForceZ	MomentX	MomentY	MomentZ	VelocityX	VelocityY	VelocityZ	CalibratedWeight	ButtonDown	Condition	Trial	Visual
2932.607864	-0.003563	0.542255	0.254618	77.779221	143.255005	167.002289	1.883827	0.000000	-4.631544	0.000000	0.000000	0.000000	-0.020015	-0.029963	-0.052729	0.000000	1.000000	2.000000	59.000000	0.000000
2932.611197	-0.003528	0.542176	0.254456	77.779221	143.255005	167.002289	1.883827	0.000000	-4.631544	0.000000	0.000000	0.000000	0.010379	-0.023559	-0.048671	0.000000	1.000000	2.000000	59.000000	0.000000
2932.614530	-0.003528	0.542176	0.254456	77.779221	143.255005	167.002289	1.883827	0.000000	-4.631544	0.000000	0.000000	0.000000	0.010379	-0.023559	-0.048671	0.000000	1.000000	2.000000	59.000000	0.000000
2932.617864	-0.003528	0.542176	0.254456	77.684723	143.618942	167.317520	1.884318	0.000000	-4.631344	0.000000	0.000000	0.000000	0.010379	-0.023559	-0.048671	0.000000	1.000000	2.000000	59.000000	0.000000
2932.621197	-0.002883	0.541827	0.253672	77.684723	143.618942	167.317520	1.884318	0.000000	-4.631344	0.000000	0.000000	0.000000	0.193515	-0.104984	-0.235206	0.000000	1.000000	2.000000	59.000000	0.000000
2932.624530	-0.002883	0.541827	0.253672	77.684723	143.618942	167.317520	1.884318	0.000000	-4.631344	0.000000	0.000000	0.000000	0.193515	-0.104984	-0.235206	0.000000	1.000000	2.000000	59.000000	0.000000
2932.627864	-0.002883	0.541827	0.253672	77.672943	143.717865	167.373047	1.879207	0.000000	-4.633420	0.000000	0.000000	0.000000	0.193515	-0.104984	-0.235206	0.000000	1.000000	2.000000	59.000000	0.000000
2932.631197	-0.002240	0.541872	0.252901	77.672943	143.717865	167.373047	1.879207	0.000000	-4.633420	0.000000	0.000000	0.000000	0.193077	0.013694	-0.231178	0.000000	1.000000	2.000000	59.000000	0.000000
2932.634530	-0.002240	0.541872	0.252901	77.672943	143.717865	167.373047	1.879207	0.000000	-4.633420	0.000000	0.000000	0.000000	0.193077	0.013694	-0.231178	0.000000	1.000000	2.000000	59.000000	0.000000
2932.637864	-0.002240	0.541872	0.252901	77.874260	143.347610	166.989700	1.873995	0.000000	-4.635530	0.000000	0.000000	0.000000	0.193077	0.013694	-0.231178	0.000000	1.000000	2.000000	59.000000	0.000000
2932.641197	-0.002240	0.541872	0.252901	77.874260	143.347610	166.989700	1.873995	0.000000	-4.635530	0.000000	0.000000	0.000000	0.193077	0.013694	-0.231178	0.000000	1.000000	2.000000	59.000000	0.000000
2932.644530	-0.001968	0.541998	0.251977	77.874260	143.347610	166.989700	1.873995	0.000000	-4.635530	0.000000	0.000000	0.000000	0.081670	0.037643	-0.277289	0.000000	1.000000	2.000000	59.000000	0.000000
2932.647864	-0.001968	0.541998	0.251977	78.473885	142.262985	165.825058	1.873995	0.000000	-4.635530	0.000000	0.000000	0.000000	0.081670	0.037643	-0.277289	0.000000	1.000000	2.000000	59.000000	0.000000
2932.651197	-0.001225	0.542030	0.250937	78.473885	142.262985	165.825058	1.873995	0.000000	-4.635530	0.000000	0.000000	0.000000	0.222725	0.009726	-0.312028	0.000000	1.000000	2.000000	59.000000	0.000000
2932.654530	-0.001225	0.542030	0.250937	78.473885	142.262985	165.825058	1.873995	0.000000	-4.635530	0.000000	0.000000	0.000000	0.222725	0.009726	-0.312028	0.000000	1.000000	2.000000	59.000000	0.000000
2932.657864	-0.001225	0.542030	0.250937	79.419502	140.308350	163.748978	1.870492	0.000000	-4.636945	0.000000	0.000000	0.000000	0.222725	0.009726	-0.312028	0.000000	1.000000	2.000000	59.000000	0.000000
2932.661197	-0.000283	0.542173	0.249675	79.419502	140.308350	163.748978	1.870492	0.000000	-4.636945	0.000000	0.000000	0.000000	0.282517	0.042772	-0.378454	0.000000	1.000000	2.000000	59.000000	0.000000
2932.664530	-0.000283	0.542173	0.249675	79.419502	140.308350	163.748978	1.870492	0.000000	-4.636945	0.000000	0.000000	0.000000	0.282517	0.042772	-0.378454	0.000000	1.000000	2.000000	59.000000	0.000000
2932.667864	-0.000283	0.542173	0.249675	80.517921	137.593918	160.897018	1.863572	0.000000	-4.639730	0.000000	0.000000	0.000000	0.282517	0.042772	-0.378454	0.000000	1.000000	2.000000	59.000000	0.000000
2932.671197	0.000688	0.542247	0.248338	80.517921	137.593918	160.897018	1.863572	0.000000	-4.639730	0.000000	0.000000	0.000000	0.291537	0.022173	-0.401141	0.000000	0.000000	2.000000	59.000000	0.000000
2932.674530	0.000688	0.542247	0.248338	80.517921	137.593918	160.897018	1.863572	0.000000	-4.639730	0.000000	0.000000	0.000000	0.291537	0.022173	-0.401141	0.000000	0.000000	2.000000	59.000000	0.000000
2932.677864	0.000688	0.542247	0.248338	81.638695	134.323608	157.435135	1.856572	0.000000	-4.642536	0.000000	0.000000	0.000000	0.291537	0.022173	-0.401141	0.000000	0.000000	2.000000	59.000000	0.000000
2932.681197	0.001990	0.542346	0.246897	81.638695	134.323608	157.435135	1.856572	0.000000	-4.642536	0.000000	0.000000	0.000000	0.390630	0.029902	-0.432476	0.000000	0.000000	2.000000	59.000000	0.000000
2932.684530	0.001990	0.542346	0.246897	81.638695	134.323608	157.435135	1.856572	0.000000	-4.642536	0.000000	0.000000	0.000000	0.390630	0.029902	-0.432476	0.000000	0.000000	2.000000	59.000000	0.000000
2932.687864	0.001990	0.542346	0.246897	82.703186	130.434204	153.352600	1.844791	0.000000	-4.647230	0.000000	0.000000	0.000000	0.390630	0.029902	-0.432476	0.000000	0.000000	2.000000	59.000000	0.000000
2932.691197	0.003453	0.542383	0.245264	82.703186	130.434204	153.352600	1.844791	0.000000	-4.647230	0.000000	0.000000	0.000000	0.438784	0.011082	-0.489831	0.000000	0.000000	2.000000	59.000000	0.000000
2932.694530	0.003453	0.542383	0.245264	82.703186	130.434204	153.352600	1.844791	0.000000	-4.647230	0.000000	0.000000	0.000000	0.438784	0.011082	-0.489831	0.000000	0.000000	2.000000	59.000000	0.000000
2932.697864	0.003453	0.542383	0.245264	83.699677	125.809601	148.540848	1.831437	0.000000	-4.652509	0.000000	0.000000	0.000000	0.438784	0.011082	-0.489831	0.000000	0.000000	2.000000	59.000000	0.000000
2932.701197	0.005041	0.542458	0.243473	83.699677	125.809601	148.540848	1.831437	0.000000	-4.652509	0.000000	0.000000	0.000000	0.476329	0.022591	-0.537288	0.000000	0.000000	2.000000	59.000000	0.000000
2932.704530	0.005041	0.542458	0.243473	83.699677	125.809601	148.540848	1.831437	0.000000	-4.652509	0.000000	0.000000	0.000000	0.476329	0.022591	-0.537288	0.000000	0.000000	2.000000	59.000000	0.000000
2932.707864	0.005041	0.542458	0.243473	84.615005	120.030716	142.500824	1.816804	0.000000	-4.658242	0.000000	0.000000	0.000000	0.476329	0.022591	-0.537288	0.000000	0.000000	2.000000	59.000000	0.000000
2932.711197	0.006786	0.542549	0.241652	84.615005	120.030716	142.500824	1.816804	0.000000	-4.658242	0.000000	0.000000	0.000000	0.523577	0.027088	-0.546205	0.000000	0.000000	2.000000	59.000000	0.000000
2932.714530	0.006786	0.542549	0.241652	84.615005	120.030716	142.500824	1.816804	0.000000	-4.658242	0.000000	0.000000	0.000000	0.523577	0.027088	-0.546205	0.000000	0.000000	2.000000	59.000000	0.000000
2932.717864	0.006786	0.542549	0.241652	85.411407	112.504265	134.857239	1.799447	0.000000	-4.664975	0.000000	0.000000	0.000000	0.523577	0.027088	-0.546205	0.000000	0.000000	2.000000	59.000000	0.000000
2932.721197	0.008621	0.542705	0.239747	85.411407	112.504265	134.857239	1.799447	0.000000	-4.664975	0.000000	0.000000	0.000000	0.550323	0.046872	-0.571664	0.000000	0.000000	2.000000	59.000000	0.000000
2932.724530	0.008621	0.542705	0.239747	85.411407	112.504265	134.857239	1.799447	0.000000	-4.664975	0.000000	0.000000	0.000000	0.550323	0.046872	-0.571664	0.000000	0.000000	2.000000	59.000000	0.000000
2932.727864	0.008621	0.542705	0.239747	86.090790	102.797409	125.602547	1.780783	0.000000	-4.672131	0.000000	0.000000	0.000000	0.550323	0.046872	-0.571664	0.000000	0.000000	2.000000	59.000000	0.000000
2932.731197	0.010642	0.542871	0.237776	86.090790	102.797409	125.602547	1.780783	0.000000	-4.672131	0.000000	0.000000	0.000000	0.606423	0.049938	-0.591143	0.000000	0.000000	2.000000	59.000000	0.000000
2932.734530	0.010642	0.542871	0.237776	86.090790	102.797409	125.602547	1.780783	0.000000	-4.672131	0.000000	0.000000	0.000000	0.606423	0.049938	-0.591143	0.000000	0.000000	2.000000	59.000000	0.000000
2932.737864	0.010642	0.542871	0.237776	86.648590	90.504677	113.964439	1.758930	0.000000	-4.680402	0.000000	0.000000	0.000000	0.606423	0.049938	-0.591143	0.000000	0.000000	2.000000	59.000000	0.000000
2932.741197	0.012849	0.543014	0.235775	86.648590	90.504677	113.964439	1.758930	0.000000	-4.680402	0.000000	0.000000	0.000000	0.662063	0.042732	-0.600272	0.000000	0.000000	2.000000	59.000000	0.000000
2932.744530	0.012849	0.543014	0.235775	86.648590	90.504677	113.964439	1.758930	0.000000	-4.680402	0.000000	0.000000	0.000000	0.662063	0.042732	-0.600272	0.000000	0.000000	2.000000	59.000000	0.000000
2932.747864	0.012849	0.543014	0.235775	87.073166	74.991096	98.632950	1.733545	0.000000	-4.689864	0.000000	0.000000	0.000000	0.662063	0.042732	-0.600272	0.000000	0.000000	2.000000	59.000000	0.000000
2932.751197	0.015207	0.543195	0.233784	87.073166	74.991096	98.632950	1.733545	0.000000	-4.689864	0.000000	0.000000	0.000000	0.707552	0.054341	-0.597434	0.000000	0.000000	2.000000	59.000000	0.000000
2932.754530	0.015207	0.543195	0.233784	87.073166	74.991096	98.632950	1.733545	0.000000	-4.689864	0.000000	0.000000	0.000000	0.707552	0.054341	-0.597434	0.000000	0.000000	2.000000	59.000000	0.000000
2932.757864	0.015207	0.543195	0.233784	87.316277	56.936081	80.447571	1.704815	0.000000	-4.700384	0.000000	0.000000	0.000000	0.707552	0.054341	-0.597434	0.000000	0.000000	2.000000	59.000000	0.000000
2932.761197	0.017845	0.543269	0.231701	87.316277	56.936081	80.447571	1.704815	0.000000	-4.700384	0.000000	0.000000	0.000000	0.791173	0.022119	-0.624892	0.000000	0.000000	2.000000	59.000000	0.000000
2932.764530	0.017845	0.543269	0.231701	87.316277	56.936081	80.447571	1.704815	0.000000	-4.700384	0.000000	0.000000	0.000000	0.791173	0.022119	-0.624892	0.000000	0.000000	2.000000	59.000000	0.000000
2932.767864	0.017845	0.543269	0.231701	87.358253	38.660847	62.292923	1.670947	0.000000	-4.712530	0.000000	0.000000	0.000000	0.791173	0.022119	-0.624892	0.000000	0.000000	2.000000	59.000000	0.000000
2932.771197	0.020725	0.543294	0.229532	87.358253	38.660847	62.292923	1.670947	0.000000	-4.712530	0.000000	0.000000	0.000000	0.864010	0.007580	-0.650560	0.000000	0.000000	2.000000	59.000000	0.000000
2932.774530	0.020725	0.543294	0.229532	87.358253	38.660847	62.292923	1.670947	0.000000	-4.712530	0.000000	0.000000	0.000000	0.864010	0.007580	-0.650560	0.000000	0.000000	2.000000	59.000000	0.000000
2932.777864	0.020725	0.543294	0.229532	87.319778	22.493549	46.847084	1.632278	0.000000	-4.726063	0.000000	0.000000	0.000000	0.864010	0.007580	-0.650560	0.000000	0.000000	2.000000	59.000000	0.000000
2932.781197	0.023811	0.543175	0.227271	87.319778	22.493549	46.847084	1.632278	0.000000	-4.726063	0.000000	0.000000	0.000000	0.926028	-0.035597	-0.678405	0.000000	0.000000	2.000000	59.000000	0.000000
2932.784530	0.023811	0.543175	0.227271	87.319778	22.493549	46.847084	1.632278	0.000000	-4.726063	0.000000	0.000000	0.000000	0.926028	-0.035597	-0.678405	0.000000	0.000000	2.000000	59.000000	0.000000
2932.787864	0.023811	0.543175	0.227271	87.359505	7.470459	32.581730	1.589240	0.000000	-4.740708	0.000000	0.000000	0.000000	0.926028	-0.035597	-0.678405	0.000000	0.000000	2.000000	59.000000	0.000000
2932.791197	0.027066	0.542943	0.224844	87.359505	7.470459	32.581730	1.589240	0.000000	-4.740708	0.000000	0.000000	0.000000	0.976489	-0.069722	-0.728026	0.000000	0.000000	2.000000	59.000000	0.000000
2932.794530	0.027066	0.542943	0.224844	87.359505	7.470459	32.581730	1.589240	0.000000	-4.740708	0.000000	0.000000	0.000000	0.976489	-0.069722	-0.728026	0.000000	0.000000	2.000000	59.000000	0.000000
2932.797864	0.027066	0.542943	0.224844	87.480835	-9.058046	16.339014	1.542738	0.000000	-4.756044	0.000000	0.000000	0.000000	0.976489	-0.069722	-0.728026	0.000000	0.000000	2.000000	59.000000	0.000000
2932.801197	0.030388	0.542614	0.222233	87.480835	-9.058046	16.339014	1.542738	0.000000	-4.756044	0.000000	0.000000	0.000000	0.996368	-0.098696	-0.783319	0.000000	0.000000	2.000000	59.000000	0.000000
2932.804530	0.030388	0.542614	0.222233	87.480835	-9.058046	16.339014	1.542738	0.000000	-4.756044	0.000000	0.000000	0.000000	0.996368	-0.098696	-0.783319	0.000000	0.000000	2.000000	59.000000	0.000000
2932.807864	0.030388	0.542614	0.222233	87.469666	-26.367258	-1.025340	1.494594	0.000000	-4.771393	0.000000	0.000000	0.000000	0.996368	-0.098696	-0.783319	0.000000	0.000000	2.000000	59.000000	0.000000
2932.811197	0.033738	0.542168	0.219422	87.469666	-26.367258	-1.025340	1.494594	0.000000	-4.771393	0.000000	0.000000	0.000000	1.005259	-0.133676	-0.843432	0.000000	0.000000	2.000000	59.000000	0.000000
2932.814530	0.033738	0.542168	0.219422	87.469666	-26.367258	-1.025340	1.494594	0.000000	-4.771393	0.000000	0.000000	0.000000	1.005259	-0.133676	-0.843432	0.000000	0.000000	2.000000	59.000000	0.000000
2932.817864	0.033738	0.542168	0.219422	87.342003	-39.954372	-14.487354	1.445444	0.000000	-4.786511	0.000000	0.000000	0.000000	1.005259	-0.133676	-0.843432	0.000000	0.000000	2.000000	59.000000	0.000000
2932.821197	0.037053	0.541669	0.216453	87.342003	-39.954372	-14.487354	1.445444	0.000000	-4.786511	0.000000	0.000000	0.000000	0.994523	-0.149958	-0.890696	0.000000	0.000000	2.000000	59.000000	0.000000
2932.824530	0.037053	0.541669	0.216453	87.342003	-39.954372	-14.487354	1.445444	0.000000	-4.786511	0.000000	0.000000	0.000000	0.994523	-0.149958	-0.890696	0.000000	0.000000	2.000000	59.000000	0.000000
2932.827864	0.037053	0.541669	0.216453	87.300278	-48.763706	-22.601608	1.396207	0.000000	-4.801105	0.000000	0.000000	0.000000	0.994523	-0.149958	-0.890696	0.000000	0.000000	2.000000	59.000000	0.000000
2932.831197	0.040360	0.541111	0.213289	87.300278	-48.763706	-22.601608	1.396207	0.000000	-4.801105	0.000000	0.000000	0.000000	0.992022	-0.167381	-0.949037	0.000000	0.000000	2.000000	59.000000	0.000000
2932.834530	0.040360	0.541111	0.213289	87.300278	-48.763706	-22.601608	1.396207	0.000000	-4.801105	0.000000	0.000000	0.000000	0.992022	-0.167381	-0.949037	0.000000	0.000000	2.000000	59.000000	0.000000
2932.837864	0.040360	0.541111	0.213289	87.427017	-54.549366	-27.677181	1.346449	0.000000	-4.815296	0.000000	0.000000	0.000000	0.992022	-0.167381	-0.949037	0.000000	0.000000	2.000000	59.000000	0.000000
2932.841197	0.043656	0.540609	0.209948	87.427017	-54.549366	-27.677181	1.346449	0.000000	-4.815296	0.000000	0.000000	0.000000	0.988877	-0.150598	-1.002278	0.000000	0.000000	2.000000	59.000000	0.000000
2932.844530	0.043656	0.540609	0.209948	87.427017	-54.549366	-27.677181	1.346449	0.000000	-4.815296	0.000000	0.000000	0.000000	0.988877	-0.150598	-1.002278	0.000000	0.000000	2.000000	59.000000	0.000000
2932.847864	0.043656	0.540609	0.209948	87.581841	-60.579727	-33.648518	1.295984	0.000000	-4.829123	0.000000	0.000000	0.000000	0.988877	-0.150598	-1.002278	0.000000	0.000000	2.000000	59.000000	0.000000
2932.851197	0.046937	0.540084	0.206403	87.581841	-60.579727	-33.648518	1.295984	0.000000	-4.829123	0.000000	0.000000	0.000000	0.984250	-0.157252	-1.063517	0.000000	0.000000	2.000000	59.000000	0.000000
2932.854530	0.046937	0.540084	0.206403	87.581841	-60.579727	-33.648518	1.295984	0.000000	-4.829123	0.000000	0.000000	0.000000	0.984250	-0.157252	-1.063517	0.000000	0.000000	2.000000	59.000000	0.000000
2932.857864	0.046937	0.540084	0.206403	87.705437	-67.850098	-40.828289	1.244931	0.000000	-4.842535	0.000000	0.000000	0.000000	0.984250	-0.157252	-1.063517	0.000000	0.000000	2.000000	59.000000	0.000000
2932.861197	0.050166	0.539554	0.202634	87.705437	-67.850098	-40.828289	1.244931	0.000000	-4.842535	0.000000	0.000000	0.000000	0.968669	-0.159194	-1.130643	0.000000	0.000000	2.000000	59.000000	0.000000
2932.864530	0.050166	0.539554	0.202634	87.705437	-67.850098	-40.828289	1.244931	0.000000	-4.842535	0.000000	0.000000	0.000000	0.968669	-0.159194	-1.130643	0.000000	0.000000	2.000000	59.000000	0.000000
2932.867864	0.050166	0.539554	0.202634	87.783180	-76.110680	-48.174416	1.194068	0.000000	-4.855327	0.000000	0.000000	0.000000	0.968669	-0.159194	-1.130643	0.000000	0.000000	2.000000	59.000000	0.000000
2932.871197	0.053401	0.538996	0.198619	87.783180	-76.110680	-48.174416	1.194068	0.000000	-4.855327	0.000000	0.000000	0.000000	0.970318	-0.167337	-1.204539	0.000000	0.000000	2.000000	59.000000	0.000000
2932.874530	0.053401	0.538996	0.198619	87.783180	-76.110680	-48.174416	1.194068	0.000000	-4.855327	0.000000	0.000000	0.000000	0.970318	-0.167337	-1.204539	0.000000	0.000000	2.000000	59.000000	0.000000
2932.877864	0.053401	0.538996	0.198619	87.811348	-83.821930	-55.013836	1.142071	0.000000	-4.867820	0.000000	0.000000	0.000000	0.970318	-0.167337	-1.204539	0.000000	0.000000	2.000000	59.000000	0.000000
2932.881197	0.056674	0.538439	0.194435	87.811348	-83.821930	-55.013836	1.142071	0.000000	-4.867820	0.000000	0.000000	0.000000	0.981867	-0.167050	-1.255452	0.000000	0.000000	2.000000	59.000000	0.000000
2932.884530	0.056674	0.538439	0.194435	87.811348	-83.821930	-55.013836	1.142071	0.000000	-4.867820	0.000000	0.000000	0.000000	0.981867	-0.167050	-1.255452	0.000000	0.000000	2.000000	59.000000	0.000000
2932.887864	0.056674	0.538439	0.194435	87.815552	-87.475883	-58.343014	1.087494	0.000000	-4.880303	0.000000	0.000000	0.000000	0.981867	-0.167050	-1.255452	0.000000	0.000000	2.000000	59.000000	0.000000
2932.891197	0.059926	0.537856	0.190156	87.815552	-87.475883	-58.343014	1.087494	0.000000	-4.880303	0.000000	0.000000	0.000000	0.975672	-0.174995	-1.283569	0.000000	0.000000	2.000000	59.000000	0.000000
2932.894530	0.059926	0.537856	0.190156	87.815552	-87.475883	-58.343014	1.087494	0.000000	-4.880303	0.000000	0.000000	0.000000	0.975672	-0.174995	-1.283569	0.000000	0.000000	2.000000	59.000000	0.000000
2932.897864	0.059926	0.537856	0.190156	87.832191	-86.394814	-56.895370	1.031073	0.000000	-4.892534	0.000000	0.000000	0.000000	0.975672	-0.174995	-1.283569	0.000000	0.000000	2.000000	59.000000	0.000000
2932.901197	0.063100	0.537200	0.185847	87.832191	-86.394814	-56.895370	1.031073	0.000000	-4.892534	0.000000	0.000000	0.000000	0.952278	-0.196828	-1.292599	0.000000	0.000000	2.000000	59.000000	0.000000
2932.904530	0.063100	0.537200	0.185847	87.832191	-86.394814	-56.895370	1.031073	0.000000	-4.892534	0.000000	0.000000	0.000000	0.952278	-0.196828	-1.292599	0.000000	0.000000	2.000000	59.000000	0.000000
2932.907864	0.063100	0.537200	0.185847	87.853874	-80.981041	-50.143990	0.973743	0.000000	-4.904266	0.000000	0.000000	0.000000	0.952278	-0.196828	-1.292599	0.000000	0.000000	2.000000	59.000000	0.000000
2932.911197	0.066174	0.536571	0.181589	87.853874	-80.981041	-50.143990	0.973743	0.000000	-4.904266	0.000000	0.000000	0.000000	0.922237	-0.188680	-1.277552	0.000000	0.000000	2.000000	59.000000	0.000000
2932.914530	0.066174	0.536571	0.181589	87.853874	-80.981041	-50.143990	0.973743	0.000000	-4.904266	0.000000	0.000000	0.000000	0.922237	-0.188680	-1.277552	0.000000	0.000000	2.000000	59.000000	0.000000
2932.917864	0.066174	0.536571	0.181589	87.894943	-73.390228	-40.982422	0.915636	0.000000	-4.915446	0.000000	0.000000	0.000000	0.922237	-0.188680	-1.277552	0.000000	0.000000	2.000000	59.000000	0.000000
2932.921197	0.069237	0.535965	0.177338	87.894943	-73.390228	-40.982422	0.915636	0.000000	-4.915446	0.000000	0.000000	0.000000	0.918848	-0.181855	-1.275085	0.000000	0.000000	2.000000	59.000000	0.000000
2932.924530	0.069237	0.535965	0.177338	87.894943	-73.390228	-40.982422	0.915636	0.000000	-4.915446	0.000000	0.000000	0.000000	0.918848	-0.181855	-1.275085	0.000000	0.000000	2.000000	59.000000	0.000000
2932.927864	0.069237	0.535965	0.177338	87.995621	-64.917259	-31.540796	0.854591	0.000000	-4.926426	0.000000	0.000000	0.000000	0.918848	-0.181855	-1.275085	0.000000	0.000000	2.000000	59.000000	0.000000
2932.931197	0.072405	0.535465	0.173055	87.995621	-64.917259	-31.540796	0.854591	0.000000	-4.926426	0.000000	0.000000	0.000000	0.950355	-0.149800	-1.284896	0.000000	0.000000	2.000000	59.000000	0.000000
2932.934530	0.072405	0.535465	0.173055	87.995621	-64.917259	-31.540796	0.854591	0.000000	-4.926426	0.000000	0.000000	0.000000	0.950355	-0.149800	-1.284896	0.000000	0.000000	2.000000	59.000000	0.000000
2932.937864	0.072405	0.535465	0.173055	88.166023	-55.522884	-21.895798	0.787346	0.000000	-4.937620	0.000000	0.000000	0.000000	0.950355	-0.149800	-1.284896	0.000000	0.000000	2.000000	59.000000	0.000000
2932.941197	0.075706	0.535091	0.168751	88.166023	-55.522884	-21.895798	0.787346	0.000000	-4.937620	0.000000	0.000000	0.000000	0.990438	-0.112435	-1.291366	0.000000	0.000000	2.000000	59.000000	0.000000
2932.944530	0.075706	0.535091	0.168751	88.166023	-55.522884	-21.895798	0.787346	0.000000	-4.937620	0.000000	0.000000	0.000000	0.990438	-0.112435	-1.291366	0.000000	0.000000	2.000000	59.000000	0.000000
2932.947864	0.075706	0.535091	0.168751	88.355743	-44.258945	-10.406524	0.712465	0.000000	-4.948979	0.000000	0.000000	0.000000	0.990438	-0.112435	-1.291366	0.000000	0.000000	2.000000	59.000000	0.000000
2932.951197	0.079050	0.534804	0.164439	88.355743	-44.258945	-10.406524	0.712465	0.000000	-4.948979	0.000000	0.000000	0.000000	1.003123	-0.085983	-1.293538	0.000000	0.000000	2.000000	59.000000	0.000000
2932.954530	0.079050	0.534804	0.164439	88.355743	-44.258945	-10.406524	0.712465	0.000000	-4.948979	0.000000	0.000000	0.000000	1.003123	-0.085983	-1.293538	0.000000	0.000000	2.000000	59.000000	0.000000
2932.957864	0.079050	0.534804	0.164439	88.498062	-32.866611	1.820602	0.631906	0.000000	-4.959908	0.000000	0.000000	0.000000	1.003123	-0.085983	-1.293538	0.000000	0.000000	2.000000	59.000000	0.000000
2932.961197	0.082364	0.534576	0.160041	88.498062	-32.866611	1.820602	0.631906	0.000000	-4.959908	0.000000	0.000000	0.000000	0.994315	-0.068399	-1.319502	0.000000	0.000000	2.000000	59.000000	0.000000
2932.964530	0.082364	0.534576	0.160041	88.498062	-32.866611	1.820602	0.631906	0.000000	-4.959908	0.000000	0.000000	0.000000	0.994315	-0.068399	-1.319502	0.000000	0.000000	2.000000	59.000000	0.000000
2932.967864	0.082364	0.534576	0.160041	88.544510	-25.870947	9.896480	0.547657	0.000000	-4.969917	0.000000	0.000000	0.000000	0.994315	-0.068399	-1.319502	0.000000	0.000000	2.000000	59.000000	0.000000
2932.971197	0.085680	0.534323	0.155580	88.544510	-25.870947	9.896480	0.547657	0.000000	-4.969917	0.000000	0.000000	0.000000	0.994830	-0.075937	-1.338243	0.000000	0.000000	2.000000	59.000000	0.000000
2932.974530	0.085680	0.534323	0.155580	88.544510	-25.870947	9.896480	0.547657	0.000000	-4.969917	0.000000	0.000000	0.000000	0.994830	-0.075937	-1.338243	0.000000	0.000000	2.000000	59.000000	0.000000
2932.977864	0.085680	0.534323	0.155580	88.511940	-26.411110	9.926805	0.458261	0.000000	-4.978956	0.000000	0.000000	0.000000	0.994830	-0.075937	-1.338243	0.000000	0.000000	2.000000	59.000000	0.000000
2932.981197	0.088970	0.534030	0.151080	88.511940	-26.411110	9.926805	0.458261	0.000000	-4.978956	0.000000	0.000000	0.000000	0.986940	-0.087739	-1.349844	0.000000	0.000000	2.000000	59.000000	0.000000
2932.984530	0.088970	0.534030	0.151080	88.511940	-26.411110	9.926805	0.458261	0.000000	-4.978956	0.000000	0.000000	0.000000	0.986940	-0.087739	-1.349844	0.000000	0.000000	2.000000	59.000000	0.000000
2932.987864	0.088970	0.534030	0.151080	88.495193	-28.583094	8.033855	0.364058	0.000000	-4.986729	0.000000	0.000000	0.000000	0.986940	-0.087739	-1.349844	0.000000	0.000000	2.000000	59.000000	0.000000
2932.991197	0.092173	0.533680	0.146535	88.495193	-28.583094	8.033855	0.364058	0.000000	-4.986729	0.000000	0.000000	0.000000	0.960810	-0.105042	-1.363586	0.000000	0.000000	2.000000	59.000000	0.000000
2932.994530	0.092173	0.533680	0.146535	88.495193	-28.583094	8.033855	0.364058	0.000000	-4.986729	0.000000	0.000000	0.000000	0.960810	-0.105042	-1.363586	0.000000	0.000000	2.000000	59.000000	0.000000
2932.997864	0.092173	0.533680	0.146535	88.529533	-29.836052	7.304800	0.266689	0.000000	-4.992883	0.000000	0.000000	0.000000	0.960810	-0.105042	-1.363586	0.000000	0.000000	2.000000	59.000000	0.000000
2933.001197	0.095246	0.533268	0.142047	88.529533	-29.836052	7.304800	0.266689	0.000000	-4.992883	0.000000	0.000000	0.000000	0.922021	-0.123585	-1.346453	0.000000	0.000000	2.000000	59.000000	0.000000
2933.004530	0.095246	0.533268	0.142047	88.529533	-29.836052	7.304800	0.266689	0.000000	-4.992883	0.000000	0.000000	0.000000	0.922021	-0.123585	-1.346453	0.000000	0.000000	2.000000	59.000000	0.000000
2933.007864	0.095246	0.533268	0.142047	88.591667	-30.724636	6.805563	0.167231	0.000000	-4.997203	0.000000	0.000000	0.000000	0.922021	-0.123585	-1.346453	0.000000	0.000000	2.000000	59.000000	0.000000
2933.011197	0.098192	0.532862	0.137611	88.591667	-30.724636	6.805563	0.167231	0.000000	-4.997203	0.000000	0.000000	0.000000	0.883771	-0.121900	-1.330940	0.000000	0.000000	2.000000	59.000000	0.000000
2933.014530	0.098192	0.532862	0.137611	88.591667	-30.724636	6.805563	0.167231	0.000000	-4.997203	0.000000	0.000000	0.000000	0.883771	-0.121900	-1.330940	0.000000	0.000000	2.000000	59.000000	0.000000
2933.017864	0.098192	0.532862	0.137611	88.667923	-30.931877	6.619146	0.065676	0.000000	-4.999569	0.000000	0.000000	0.000000	0.883771	-0.121900	-1.330940	0.000000	0.000000	2.000000	59.000000	0.000000
2933.021197	0.101022	0.532518	0.133278	88.667923	-30.931877	6.619146	0.065676	0.000000	-4.999569	0.000000	0.000000	0.000000	0.848928	-0.103329	-1.299908	0.000000	0.000000	2.000000	59.000000	0.000000
2933.024530	0.101022	0.532518	0.133278	88.667923	-30.931877	6.619146	0.065676	0.000000	-4.999569	0.000000	0.000000	0.000000	0.848928	-0.103329	-1.299908	0.000000	0.000000	2.000000	59.000000	0.000000
2933.027864	0.101022	0.532518	0.133278	88.762512	-28.777971	9.044623	-0.038342	0.000000	-4.999853	0.000000	0.000000	0.000000	0.848928	-0.103329	-1.299908	0.000000	0.000000	2.000000	59.000000	0.000000
2933.031197	0.103778	0.532225	0.129104	88.762512	-28.777971	9.044623	-0.038342	0.000000	-4.999853	0.000000	0.000000	0.000000	0.826664	-0.087718	-1.252151	0.000000	0.000000	2.000000	59.000000	0.000000
2933.034530	0.103778	0.532225	0.129104	88.762512	-28.777971	9.044623	-0.038342	0.000000	-4.999853	0.000000	0.000000	0.000000	0.826664	-0.087718	-1.252151	0.000000	0.000000	2.000000	59.000000	0.000000
2933.037864	0.103778	0.532225	0.129104	88.870132	-21.991840	16.352289	-0.146238	0.000000	-4.997861	0.000000	0.000000	0.000000	0.826664	-0.087718	-1.252151	0.000000	0.000000	2.000000	59.000000	0.000000
2933.041197	0.106528	0.532021	0.124979	88.870132	-21.991840	16.352289	-0.146238	0.000000	-4.997861	0.000000	0.000000	0.000000	0.825204	-0.061113	-1.237461	0.000000	0.000000	2.000000	59.000000	0.000000
2933.044530	0.106528	0.532021	0.124979	88.870132	-21.991840	16.352289	-0.146238	0.000000	-4.997861	0.000000	0.000000	0.000000	0.825204	-0.061113	-1.237461	0.000000	0.000000	2.000000	59.000000	0.000000
2933.047864	0.106528	0.532021	0.124979	88.941498	-11.276587	27.477943	-0.260820	0.000000	-4.993193	0.000000	0.000000	0.000000	0.825204	-0.061113	-1.237461	0.000000	0.000000	2.000000	59.000000	0.000000
2933.051197	0.109221	0.531873	0.120918	88.941498	-11.276587	27.477943	-0.260820	0.000000	-4.993193	0.000000	0.000000	0.000000	0.807738	-0.044544	-1.218101	0.000000	0.000000	2.000000	59.000000	0.000000
2933.054530	0.109221	0.531873	0.120918	88.941498	-11.276587	27.477943	-0.260820	0.000000	-4.993193	0.000000	0.000000	0.000000	0.807738	-0.044544	-1.218101	0.000000	0.000000	2.000000	59.000000	0.000000
2933.057864	0.109221	0.531873	0.120918	88.927353	-1.344642	37.473480	-0.380176	0.000000	-4.985526	0.000000	0.000000	0.000000	0.807738	-0.044544	-1.218101	0.000000	0.000000	2.000000	59.000000	0.000000
2933.061197	0.111762	0.531705	0.116874	88.927353	-1.344642	37.473480	-0.380176	0.000000	-4.985526	0.000000	0.000000	0.000000	0.762473	-0.050227	-1.213331	0.000000	0.000000	2.000000	59.000000	0.000000
2933.064530	0.111762	0.531705	0.116874	88.927353	-1.344642	37.473480	-0.380176	0.000000	-4.985526	0.000000	0.000000	0.000000	0.762473	-0.050227	-1.213331	0.000000	0.000000	2.000000	59.000000	0.000000
2933.067864	0.111762	0.531705	0.116874	88.862198	4.342635	43.355705	-0.500676	0.000000	-4.974870	0.000000	0.000000	0.000000	0.762473	-0.050227	-1.213331	0.000000	0.000000	2.000000	59.000000	0.000000
2933.071197	0.114112	0.531428	0.112770	88.862198	4.342635	43.355705	-0.500676	0.000000	-4.974870	0.000000	0.000000	0.000000	0.704816	-0.083238	-1.231300	0.000000	0.000000	2.000000	59.000000	0.000000
2933.074530	0.114112	0.531428	0.112770	88.862198	4.342635	43.355705	-0.500676	0.000000	-4.974870	0.000000	0.000000	0.000000	0.704816	-0.083238	-1.231300	0.000000	0.000000	2.000000	59.000000	0.000000
2933.077864	0.114112	0.531428	0.112770	88.785500	5.423427	44.802731	-0.620845	0.000000	-4.961306	0.000000	0.000000	0.000000	0.704816	-0.083238	-1.231300	0.000000	0.000000	2.000000	59.000000	0.000000
2933.081197	0.116193	0.531060	0.108640	88.785500	5.423427	44.802731	-0.620845	0.000000	-4.961306	0.000000	0.000000	0.000000	0.624459	-0.110339	-1.238912	0.000000	0.000000	2.000000	59.000000	0.000000
2933.084530	0.116193	0.531060	0.108640	88.785500	5.423427	44.802731	-0.620845	0.000000	-4.961306	0.000000	0.000000	0.000000	0.624459	-0.110339	-1.238912	0.000000	0.000000	2.000000	59.000000	0.000000
2933.087864	0.116193	0.531060	0.108640	88.729126	6.442168	46.462822	-0.737127	0.000000	-4.945366	0.000000	0.000000	0.000000	0.624459	-0.110339	-1.238912	0.000000	0.000000	2.000000	59.000000	0.000000
2933.091197	0.117973	0.530549	0.104442	88.729126	6.442168	46.462822	-0.737127	0.000000	-4.945366	0.000000	0.000000	0.000000	0.534010	-0.153326	-1.259356	0.000000	0.000000	2.000000	59.000000	0.000000
2933.094530	0.117973	0.530549	0.104442	88.729126	6.442168	46.462822	-0.737127	0.000000	-4.945366	0.000000	0.000000	0.000000	0.534010	-0.153326	-1.259356	0.000000	0.000000	2.000000	59.000000	0.000000
2933.097864	0.117973	0.530549	0.104442	88.718086	9.842527	50.494190	-0.847977	0.000000	-4.927569	0.000000	0.000000	0.000000	0.534010	-0.153326	-1.259356	0.000000	0.000000	2.000000	59.000000	0.000000
2933.101197	0.119518	0.529982	0.100213	88.718086	9.842527	50.494190	-0.847977	0.000000	-4.927569	0.000000	0.000000	0.000000	0.463494	-0.170079	-1.268823	0.000000	0.000000	2.000000	59.000000	0.000000
2933.104530	0.119518	0.529982	0.100213	88.718086	9.842527	50.494190	-0.847977	0.000000	-4.927569	0.000000	0.000000	0.000000	0.463494	-0.170079	-1.268823	0.000000	0.000000	2.000000	59.000000	0.000000
2933.107864	0.119518	0.529982	0.100213	88.708656	17.541063	58.568062	-0.955879	0.000000	-4.907779	0.000000	0.000000	0.000000	0.463494	-0.170079	-1.268823	0.000000	0.000000	2.000000	59.000000	0.000000
2933.111197	0.120886	0.529440	0.095951	88.708656	17.541063	58.568062	-0.955879	0.000000	-4.907779	0.000000	0.000000	0.000000	0.410305	-0.162589	-1.278602	0.000000	0.000000	2.000000	59.000000	0.000000
2933.114530	0.120886	0.529440	0.095951	88.708656	17.541063	58.568062	-0.955879	0.000000	-4.907779	0.000000	0.000000	0.000000	0.410305	-0.162589	-1.278602	0.000000	0.000000	2.000000	59.000000	0.000000
2933.117864	0.120886	0.529440	0.095951	88.626984	28.908865	70.218773	-1.044297	0.000000	-4.797538	0.000000	0.000000	0.000000	0.410305	-0.162589	-1.278602	0.000000	0.000000	2.000000	59.000000	0.000000
2933.121197	0.122098	0.529012	0.091742	88.626984	28.908865	70.218773	-1.044297	0.000000	-4.797538	0.000000	0.000000	0.000000	0.363497	-0.128570	-1.262487	0.000000	0.000000	2.000000	59.000000	0.000000
2933.124530	0.122098	0.529012	0.091742	88.626984	28.908865	70.218773	-1.044297	0.000000	-4.797538	0.000000	0.000000	0.000000	0.363497	-0.128570	-1.262487	0.000000	0.000000	2.000000	59.000000	0.000000
2933.127864	0.122098	0.529012	0.091742	88.386261	39.292961	80.957581	-1.104879	0.000000	-4.587123	0.000000	0.000000	0.000000	0.363497	-0.128570	-1.262487	0.000000	0.000000	2.000000	59.000000	0.000000
2933.131197	0.123174	0.528704	0.087666	88.386261	39.292961	80.957581	-1.104879	0.000000	-4.587123	0.000000	0.000000	0.000000	0.322911	-0.092197	-1.222911	0.000000	0.000000	2.000000	59.000000	0.000000
2933.134530	0.123174	0.528704	0.087666	88.386261	39.292961	80.957581	-1.104879	0.000000	-4.587123	0.000000	0.000000	0.000000	0.322911	-0.092197	-1.222911	0.000000	0.000000	2.000000	59.000000	0.000000
2933.137864	0.123174	0.528704	0.087666	87.973579	45.196568	87.072685	-1.158698	0.000000	-4.383305	0.000000	0.000000	0.000000	0.322911	-0.092197	-1.222911	0.000000	0.000000	2.000000	59.000000	0.000000
2933.141197	0.124098	0.528534	0.083747	87.973579	45.196568	87.072685	-1.158698	0.000000	-4.383305	0.000000	0.000000	0.000000	0.277136	-0.051013	-1.175645	0.000000	0.000000	2.000000	59.000000	0.000000
2933.144530	0.124098	0.528534	0.083747	87.973579	45.196568	87.072685	-1.158698	0.000000	-4.383305	0.000000	0.000000	0.000000	0.277136	-0.051013	-1.175645	0.000000	0.000000	2.000000	59.000000	0.000000
2933.147864	0.124098	0.528534	0.083747	87.468582	46.909683	88.989510	-1.204888	0.000000	-4.187364	0.000000	0.000000	0.000000	0.277136	-0.051013	-1.175645	0.000000	0.000000	2.000000	59.000000	0.000000
2933.151197	0.124872	0.528422	0.079979	87.468582	46.909683	88.989510	-1.204888	0.000000	-4.187364	0.000000	0.000000	0.000000	0.232182	-0.033781	-1.130502	0.000000	0.000000	2.000000	59.000000	0.000000
2933.154530	0.124872	0.528422	0.079979	87.468582	46.909683	88.989510	-1.204888	0.000000	-4.187364	0.000000	0.000000	0.000000	0.232182	-0.033781	-1.130502	0.000000	0.000000	2.000000	59.000000	0.000000
2933.157864	0.124872	0.528422	0.079979	86.959145	46.450844	88.701630	-1.243584	0.000000	-3.998947	0.000000	0.000000	0.000000	0.232182	-0.033781	-1.130502	0.000000	0.000000	2.000000	59.000000	0.000000
2933.161197	0.125434	0.528266	0.076310	86.959145	46.450844	88.701630	-1.243584	0.000000	-3.998947	0.000000	0.000000	0.000000	0.168792	-0.046713	-1.100812	0.000000	0.000000	2.000000	59.000000	0.000000
2933.164530	0.125434	0.528266	0.076310	86.959145	46.450844	88.701630	-1.243584	0.000000	-3.998947	0.000000	0.000000	0.000000	0.168792	-0.046713	-1.100812	0.000000	0.000000	2.000000	59.000000	0.000000
2933.167864	0.125434	0.528266	0.076310	86.505310	45.103497	87.463821	-1.271716	0.000000	-3.815478	0.000000	0.000000	0.000000	0.168792	-0.046713	-1.100812	0.000000	0.000000	2.000000	59.000000	0.000000
2933.171197	0.125740	0.528068	0.072752	86.505310	45.103497	87.463821	-1.271716	0.000000	-3.815478	0.000000	0.000000	0.000000	0.091723	-0.059315	-1.067154	0.000000	0.000000	2.000000	59.000000	0.000000
2933.174530	0.125740	0.528068	0.072752	86.505310	45.103497	87.463821	-1.271716	0.000000	-3.815478	0.000000	0.000000	0.000000	0.091723	-0.059315	-1.067154	0.000000	0.000000	2.000000	59.000000	0.000000
2933.177864	0.125740	0.528068	0.072752	86.120811	43.951084	86.408905	-1.287003	0.000000	-3.637619	0.000000	0.000000	0.000000	0.091723	-0.059315	-1.067154	0.000000	0.000000	2.000000	59.000000	0.000000
2933.181197	0.125753	0.527760	0.069245	86.120811	43.951084	86.408905	-1.287003	0.000000	-3.637619	0.000000	0.000000	0.000000	0.003816	-0.092489	-1.052343	0.000000	0.000000	2.000000	59.000000	0.000000
2933.184530	0.125753	0.527760	0.069245	86.120811	43.951084	86.408905	-1.287003	0.000000	-3.637619	0.000000	0.000000	0.000000	0.003816	-0.092489	-1.052343	0.000000	0.000000	2.000000	59.000000	0.000000
2933.187864	0.125753	0.527760	0.069245	85.754761	43.868629	86.502281	-1.287640	0.000000	-3.462229	0.000000	0.000000	0.000000	0.003816	-0.092489	-1.052343	0.000000	0.000000	2.000000	59.000000	0.000000
2933.191197	0.125590	0.527395	0.065815	85.754761	43.868629	86.502281	-1.287640	0.000000	-3.462229	0.000000	0.000000	0.000000	-0.048912	-0.109540	-1.028976	0.000000	0.000000	2.000000	59.000000	0.000000
2933.194530	0.125590	0.527395	0.065815	85.754761	43.868629	86.502281	-1.287640	0.000000	-3.462229	0.000000	0.000000	0.000000	-0.048912	-0.109540	-1.028976	0.000000	0.000000	2.000000	59.000000	0.000000
2933.197864	0.125590	0.527395	0.065815	85.365021	45.521500	88.496788	-1.279488	0.000000	-3.290733	0.000000	0.000000	0.000000	-0.048912	-0.109540	-1.028976	0.000000	0.000000	2.000000	59.000000	0.000000
2933.201197	0.125324	0.526957	0.062427	85.365021	45.521500	88.496788	-1.279488	0.000000	-3.290733	0.000000	0.000000	0.000000	-0.079618	-0.131358	-1.016193	0.000000	0.000000	2.000000	59.000000	0.000000
2933.204530	0.125324	0.526957	0.062427	85.365021	45.521500	88.496788	-1.279488	0.000000	-3.290733	0.000000	0.000000	0.000000	-0.079618	-0.131358	-1.016193	0.000000	0.000000	2.000000	59.000000	0.000000
2933.207864	0.125324	0.526957	0.062427	84.925453	48.552784	92.053314	-1.266218	0.000000	-3.121367	0.000000	0.000000	0.000000	-0.079618	-0.131358	-1.016193	0.000000	0.000000	2.000000	59.000000	0.000000
2933.211197	0.125068	0.526557	0.059104	84.925453	48.552784	92.053314	-1.266218	0.000000	-3.121367	0.000000	0.000000	0.000000	-0.076997	-0.119954	-0.996854	0.000000	0.000000	2.000000	59.000000	0.000000
2933.214530	0.125068	0.526557	0.059104	84.925453	48.552784	92.053314	-1.266218	0.000000	-3.121367	0.000000	0.000000	0.000000	-0.076997	-0.119954	-0.996854	0.000000	0.000000	2.000000	59.000000	0.000000
2933.217864	0.125068	0.526557	0.059104	84.446381	51.977489	96.118790	-1.253386	0.000000	-2.955225	0.000000	0.000000	0.000000	-0.076997	-0.119954	-0.996854	0.000000	0.000000	2.000000	59.000000	0.000000
2933.221197	0.124800	0.526212	0.055871	84.446381	51.977489	96.118790	-1.253386	0.000000	-2.955225	0.000000	0.000000	0.000000	-0.080267	-0.103570	-0.970162	0.000000	0.000000	2.000000	59.000000	0.000000
2933.224530	0.124800	0.526212	0.055871	84.446381	51.977489	96.118790	-1.253386	0.000000	-2.955225	0.000000	0.000000	0.000000	-0.080267	-0.103570	-0.970162	0.000000	0.000000	2.000000	59.000000	0.000000
2933.227864	0.124800	0.526212	0.055871	83.970322	55.138180	99.954582	-1.240008	0.000000	-2.793531	0.000000	0.000000	0.000000	-0.080267	-0.103570	-0.970162	0.000000	0.000000	2.000000	59.000000	0.000000
2933.231197	0.124427	0.525892	0.052754	83.970322	55.138180	99.954582	-1.240008	0.000000	-2.793531	0.000000	0.000000	0.000000	-0.112032	-0.095948	-0.934999	0.000000	0.000000	2.000000	59.000000	0.000000
2933.234530	0.124427	0.525892	0.052754	83.970322	55.138180	99.954582	-1.240008	0.000000	-2.793531	0.000000	0.000000	0.000000	-0.112032	-0.095948	-0.934999	0.000000	0.000000	2.000000	59.000000	0.000000
2933.237864	0.124427	0.525892	0.052754	83.550949	57.754066	103.204330	-1.221336	0.000000	-2.637698	0.000000	0.000000	0.000000	-0.112032	-0.095948	-0.934999	0.000000	0.000000	2.000000	59.000000	0.000000
2933.241197	0.123935	0.525631	0.049797	83.550949	57.754066	103.204330	-1.221336	0.000000	-2.637698	0.000000	0.000000	0.000000	-0.147609	-0.078201	-0.887161	0.000000	0.000000	2.000000	59.000000	0.000000
2933.244530	0.123935	0.525631	0.049797	83.550949	57.754066	103.204330	-1.221336	0.000000	-2.637698	0.000000	0.000000	0.000000	-0.147609	-0.078201	-0.887161	0.000000	0.000000	2.000000	59.000000	0.000000
2933.247864	0.123935	0.525631	0.049797	83.222397	59.865570	105.851952	-1.196734	0.000000	-2.489838	0.000000	0.000000	0.000000	-0.147609	-0.078201	-0.887161	0.000000	0.000000	2.000000	59.000000	0.000000
2933.251197	0.123337	0.525407	0.046937	83.222397	59.865570	105.851952	-1.196734	0.000000	-2.489838	0.000000	0.000000	0.000000	-0.179313	-0.067279	-0.858042	0.000000	0.000000	2.000000	59.000000	0.000000
2933.254530	0.123337	0.525407	0.046937	83.222397	59.865570	105.851952	-1.196734	0.000000	-2.489838	0.000000	0.000000	0.000000	-0.179313	-0.067279	-0.858042	0.000000	0.000000	2.000000	59.000000	0.000000
2933.257864	0.123337	0.525407	0.046937	83.015091	61.576759	107.973984	-1.166849	0.000000	-2.346831	0.000000	0.000000	0.000000	-0.179313	-0.067279	-0.858042	0.000000	0.000000	2.000000	59.000000	0.000000
2933.261197	0.122612	0.525219	0.044180	83.015091	61.576759	107.973984	-1.166849	0.000000	-2.346831	0.000000	0.000000	0.000000	-0.217482	-0.056442	-0.827094	0.000000	0.000000	2.000000	59.000000	0.000000
2933.264530	0.122612	0.525219	0.044180	83.015091	61.576759	107.973984	-1.166849	0.000000	-2.346831	0.000000	0.000000	0.000000	-0.217482	-0.056442	-0.827094	0.000000	0.000000	2.000000	59.000000	0.000000
2933.267864	0.122612	0.525219	0.044180	82.904137	63.178261	109.882240	-1.130602	0.000000	-2.208982	0.000000	0.000000	0.000000	-0.217482	-0.056442	-0.827094	0.000000	0.000000	2.000000	59.000000	0.000000
2933.271197	0.121848	0.525061	0.041570	82.904137	63.178261	109.882240	-1.130602	0.000000	-2.208982	0.000000	0.000000	0.000000	-0.229106	-0.047469	-0.782944	0.000000	0.000000	2.000000	59.000000	0.000000
2933.274530	0.121848	0.525061	0.041570	82.904137	63.178261	109.882240	-1.130602	0.000000	-2.208982	0.000000	0.000000	0.000000	-0.229106	-0.047469	-0.782944	0.000000	0.000000	2.000000	59.000000	0.000000
2933.277864	0.121848	0.525061	0.041570	82.855537	64.815300	111.765129	-1.092418	0.000000	-2.078491	0.000000	0.000000	0.000000	-0.229106	-0.047469	-0.782944	0.000000	0.000000	2.000000	59.000000	0.000000
2933.281197	0.121064	0.525000	0.039073	82.855537	64.815300	111.765129	-1.092418	0.000000	-2.078491	0.000000	0.000000	0.000000	-0.235387	-0.018360	-0.748950	0.000000	0.000000	2.000000	59.000000	0.000000
2933.284530	0.121064	0.525000	0.039073	82.855537	64.815300	111.765129	-1.092418	0.000000	-2.078491	0.000000	0.000000	0.000000	-0.235387	-0.018360	-0.748950	0.000000	0.000000	2.000000	59.000000	0.000000
2933.287864	0.121064	0.525000	0.039073	82.821815	66.292534	113.446182	-1.053187	0.000000	-1.953666	0.000000	0.000000	0.000000	-0.235387	-0.018360	-0.748950	0.000000	0.000000	2.000000	59.000000	0.000000
2933.291197	0.120343	0.525057	0.036732	82.821815	66.292534	113.446182	-1.053187	0.000000	-1.953666	0.000000	0.000000	0.000000	-0.216086	0.017107	-0.702506	0.000000	0.000000	2.000000	59.000000	0.000000
2933.294530	0.120343	0.525057	0.036732	82.821815	66.292534	113.446182	-1.053187	0.000000	-1.953666	0.000000	0.000000	0.000000	-0.216086	0.017107	-0.702506	0.000000	0.000000	2.000000	59.000000	0.000000
2933.297864	0.120343	0.525057	0.036732	82.805000	67.459351	114.765976	-1.017172	0.000000	-1.836582	0.000000	0.000000	0.000000	-0.216086	0.017107	-0.702506	0.000000	0.000000	2.000000	59.000000	0.000000
2933.301197	0.119684	0.525187	0.034531	82.805000	67.459351	114.765976	-1.017172	0.000000	-1.836582	0.000000	0.000000	0.000000	-0.197908	0.039014	-0.660050	0.000000	0.000000	2.000000	59.000000	0.000000
2933.304530	0.119684	0.525187	0.034531	82.805000	67.459351	114.765976	-1.017172	0.000000	-1.836582	0.000000	0.000000	0.000000	-0.197908	0.039014	-0.660050	0.000000	0.000000	2.000000	59.000000	0.000000
2933.307864	0.119684	0.525187	0.034531	82.826218	68.249367	115.631119	-0.984188	0.000000	-1.726573	0.000000	0.000000	0.000000	-0.197908	0.039014	-0.660050	0.000000	0.000000	2.000000	59.000000	0.000000
2933.311197	0.119037	0.525417	0.032482	82.826218	68.249367	115.631119	-0.984188	0.000000	-1.726573	0.000000	0.000000	0.000000	-0.193999	0.069137	-0.614986	0.000000	0.000000	2.000000	59.000000	0.000000
2933.314530	0.119037	0.525417	0.032482	82.826218	68.249367	115.631119	-0.984188	0.000000	-1.726573	0.000000	0.000000	0.000000	-0.193999	0.069137	-0.614986	0.000000	0.000000	2.000000	59.000000	0.000000
2933.317864	0.119037	0.525417	0.032482	82.876137	68.776100	116.179405	-0.951855	0.000000	-1.624076	0.000000	0.000000	0.000000	-0.193999	0.069137	-0.614986	0.000000	0.000000	2.000000	59.000000	0.000000
2933.321197	0.118381	0.525748	0.030588	82.876137	68.776100	116.179405	-0.951855	0.000000	-1.624076	0.000000	0.000000	0.000000	-0.196934	0.099141	-0.568033	0.000000	0.000000	2.000000	59.000000	0.000000
2933.324530	0.118381	0.525748	0.030588	82.876137	68.776100	116.179405	-0.951855	0.000000	-1.624076	0.000000	0.000000	0.000000	-0.196934	0.099141	-0.568033	0.000000	0.000000	2.000000	59.000000	0.000000
2933.327864	0.118381	0.525748	0.030588	82.916512	69.200966	116.630470	-0.919032	0.000000	-1.529404	0.000000	0.000000	0.000000	-0.196934	0.099141	-0.568033	0.000000	0.000000	2.000000	59.000000	0.000000
2933.331197	0.117726	0.526101	0.028795	82.916512	69.200966	116.630470	-0.919032	0.000000	-1.529404	0.000000	0.000000	0.000000	-0.196499	0.105988	-0.537921	0.000000	0.000000	2.000000	59.000000	0.000000
2933.334530	0.117726	0.526101	0.028795	82.916512	69.200966	116.630470	-0.919032	0.000000	-1.529404	0.000000	0.000000	0.000000	-0.196499	0.105988	-0.537921	0.000000	0.000000	2.000000	59.000000	0.000000
2933.337864	0.117726	0.526101	0.028795	82.950516	69.558464	117.018845	-0.886282	0.000000	-1.439750	0.000000	0.000000	0.000000	-0.196499	0.105988	-0.537921	0.000000	0.000000	2.000000	59.000000	0.000000
2933.341197	0.117054	0.526494	0.027126	82.950516	69.558464	117.018845	-0.886282	0.000000	-1.439750	0.000000	0.000000	0.000000	-0.201565	0.117870	-0.500562	0.000000	0.000000	2.000000	59.000000	0.000000
2933.344530	0.117054	0.526494	0.027126	82.950516	69.558464	117.018845	-0.886282	0.000000	-1.439750	0.000000	0.000000	0.000000	-0.201565	0.117870	-0.500562	0.000000	0.000000	2.000000	59.000000	0.000000
2933.347864	0.117054	0.526494	0.027126	82.979202	69.825912	117.323189	-0.852688	0.000000	-1.356323	0.000000	0.000000	0.000000	-0.201565	0.117870	-0.500562	0.000000	0.000000	2.000000	59.000000	0.000000
2933.351197	0.116332	0.526948	0.025544	82.979202	69.825912	117.323189	-0.852688	0.000000	-1.356323	0.000000	0.000000	0.000000	-0.216563	0.136190	-0.474639	0.000000	0.000000	2.000000	59.000000	0.000000
2933.354530	0.116332	0.526948	0.025544	82.979202	69.825912	117.323189	-0.852688	0.000000	-1.356323	0.000000	0.000000	0.000000	-0.216563	0.136190	-0.474639	0.000000	0.000000	2.000000	59.000000	0.000000
2933.357864	0.116332	0.526948	0.025544	83.004616	69.989975	117.523544	-0.816594	0.000000	-1.277217	0.000000	0.000000	0.000000	-0.216563	0.136190	-0.474639	0.000000	0.000000	2.000000	59.000000	0.000000
2933.361197	0.115561	0.527436	0.024052	83.004616	69.989975	117.523544	-0.816594	0.000000	-1.277217	0.000000	0.000000	0.000000	-0.231119	0.146398	-0.447628	0.000000	0.000000	2.000000	59.000000	0.000000
2933.364530	0.115561	0.527436	0.024052	83.004616	69.989975	117.523544	-0.816594	0.000000	-1.277217	0.000000	0.000000	0.000000	-0.231119	0.146398	-0.447628	0.000000	0.000000	2.000000	59.000000	0.000000
2933.367864	0.115561	0.527436	0.024052	83.026917	70.041054	117.618507	-0.778074	0.000000	-1.202612	0.000000	0.000000	0.000000	-0.231119	0.146398	-0.447628	0.000000	0.000000	2.000000	59.000000	0.000000
2933.371197	0.114725	0.527974	0.022674	83.026917	70.041054	117.618507	-0.778074	0.000000	-1.202612	0.000000	0.000000	0.000000	-0.251044	0.161539	-0.413521	0.000000	0.000000	2.000000	59.000000	0.000000
2933.374530	0.114725	0.527974	0.022674	83.026917	70.041054	117.618507	-0.778074	0.000000	-1.202612	0.000000	0.000000	0.000000	-0.251044	0.161539	-0.413521	0.000000	0.000000	2.000000	59.000000	0.000000
2933.377864	0.114725	0.527974	0.022674	83.042297	69.998909	117.627769	-0.736234	0.000000	-1.133692	0.000000	0.000000	0.000000	-0.251044	0.161539	-0.413521	0.000000	0.000000	2.000000	59.000000	0.000000
2933.381197	0.113826	0.528580	0.021427	83.042297	69.998909	117.627769	-0.736234	0.000000	-1.133692	0.000000	0.000000	0.000000	-0.269502	0.181657	-0.373992	0.000000	0.000000	2.000000	59.000000	0.000000
2933.384530	0.113826	0.528580	0.021427	83.042297	69.998909	117.627769	-0.736234	0.000000	-1.133692	0.000000	0.000000	0.000000	-0.269502	0.181657	-0.373992	0.000000	0.000000	2.000000	59.000000	0.000000
2933.387864	0.113826	0.528580	0.021427	83.049461	69.865295	117.557587	-0.691317	0.000000	-1.071360	0.000000	0.000000	0.000000	-0.269502	0.181657	-0.373992	0.000000	0.000000	2.000000	59.000000	0.000000
2933.391197	0.112891	0.529199	0.020314	83.049461	69.865295	117.557587	-0.691317	0.000000	-1.071360	0.000000	0.000000	0.000000	-0.280509	0.185779	-0.333853	0.000000	0.000000	2.000000	59.000000	0.000000
2933.394530	0.112891	0.529199	0.020314	83.049461	69.865295	117.557587	-0.691317	0.000000	-1.071360	0.000000	0.000000	0.000000	-0.280509	0.185779	-0.333853	0.000000	0.000000	2.000000	59.000000	0.000000
2933.397864	0.112891	0.529199	0.020314	83.042068	69.666115	117.442848	-0.644565	0.000000	-1.015718	0.000000	0.000000	0.000000	-0.280509	0.185779	-0.333853	0.000000	0.000000	2.000000	59.000000	0.000000
2933.401197	0.111907	0.529839	0.019381	83.042068	69.666115	117.442848	-0.644565	0.000000	-1.015718	0.000000	0.000000	0.000000	-0.295428	0.191904	-0.279981	0.000000	0.000000	2.000000	59.000000	0.000000
2933.404530	0.111907	0.529839	0.019381	83.042068	69.666115	117.442848	-0.644565	0.000000	-1.015718	0.000000	0.000000	0.000000	-0.295428	0.191904	-0.279981	0.000000	0.000000	2.000000	59.000000	0.000000
2933.407864	0.111907	0.529839	0.019381	83.031006	69.444099	117.309349	-0.595327	0.000000	-0.969054	0.000000	0.000000	0.000000	-0.295428	0.191904	-0.279981	0.000000	0.000000	2.000000	59.000000	0.000000
2933.411197	0.110918	0.530473	0.018621	83.031006	69.444099	117.309349	-0.595327	0.000000	-0.969054	0.000000	0.000000	0.000000	-0.296563	0.190302	-0.228118	0.000000	0.000000	2.000000	59.000000	0.000000
2933.414530	0.110918	0.530473	0.018621	83.031006	69.444099	117.309349	-0.595327	0.000000	-0.969054	0.000000	0.000000	0.000000	-0.296563	0.190302	-0.228118	0.000000	0.000000	2.000000	59.000000	0.000000
2933.417864	0.110918	0.530473	0.018621	83.014915	69.166283	117.124603	-0.545900	0.000000	-0.931035	0.000000	0.000000	0.000000	-0.296563	0.190302	-0.228118	0.000000	0.000000	2.000000	59.000000	0.000000
2933.421197	0.109943	0.531113	0.018006	83.014915	69.166283	117.124603	-0.545900	0.000000	-0.931035	0.000000	0.000000	0.000000	-0.292619	0.192068	-0.184411	0.000000	0.000000	2.000000	59.000000	0.000000
2933.424530	0.109943	0.531113	0.018006	83.014915	69.166283	117.124603	-0.545900	0.000000	-0.931035	0.000000	0.000000	0.000000	-0.292619	0.192068	-0.184411	0.000000	0.000000	2.000000	59.000000	0.000000
2933.427864	0.109943	0.531113	0.018006	83.012314	69.107674	117.160133	-0.497130	0.000000	-0.900299	0.000000	0.000000	0.000000	-0.292619	0.192068	-0.184411	0.000000	0.000000	2.000000	59.000000	0.000000
2933.431197	0.108995	0.531700	0.017499	83.012314	69.107674	117.160133	-0.497130	0.000000	-0.900299	0.000000	0.000000	0.000000	-0.284332	0.176170	-0.151965	0.000000	0.000000	2.000000	59.000000	0.000000
2933.434530	0.108995	0.531700	0.017499	83.012314	69.107674	117.160133	-0.497130	0.000000	-0.900299	0.000000	0.000000	0.000000	-0.284332	0.176170	-0.151965	0.000000	0.000000	2.000000	59.000000	0.000000
2933.437864	0.108995	0.531700	0.017499	83.028809	69.385048	117.525841	-0.449742	0.000000	-0.874972	0.000000	0.000000	0.000000	-0.284332	0.176170	-0.151965	0.000000	0.000000	2.000000	59.000000	0.000000
2933.441197	0.108050	0.532288	0.017099	83.028809	69.385048	117.525841	-0.449742	0.000000	-0.874972	0.000000	0.000000	0.000000	-0.283486	0.176424	-0.120240	0.000000	0.000000	2.000000	59.000000	0.000000
2933.444530	0.108050	0.532288	0.017099	83.028809	69.385048	117.525841	-0.449742	0.000000	-0.874972	0.000000	0.000000	0.000000	-0.283486	0.176424	-0.120240	0.000000	0.000000	2.000000	59.000000	0.000000
2933.447864	0.108050	0.532288	0.017099	83.074905	70.180428	118.408432	-0.402494	0.000000	-0.854932	0.000000	0.000000	0.000000	-0.283486	0.176424	-0.120240	0.000000	0.000000	2.000000	59.000000	0.000000
2933.451197	0.107139	0.532855	0.016735	83.074905	70.180428	118.408432	-0.402494	0.000000	-0.854932	0.000000	0.000000	0.000000	-0.273265	0.169947	-0.109196	0.000000	0.000000	2.000000	59.000000	0.000000
2933.454530	0.107139	0.532855	0.016735	83.074905	70.180428	118.408432	-0.402494	0.000000	-0.854932	0.000000	0.000000	0.000000	-0.273265	0.169947	-0.109196	0.000000	0.000000	2.000000	59.000000	0.000000
2933.457864	0.107139	0.532855	0.016735	83.135445	71.292961	119.600586	-0.356950	0.000000	-0.836733	0.000000	0.000000	0.000000	-0.273265	0.169947	-0.109196	0.000000	0.000000	2.000000	59.000000	0.000000
2933.461197	0.106262	0.533400	0.016408	83.135445	71.292961	119.600586	-0.356950	0.000000	-0.836733	0.000000	0.000000	0.000000	-0.263115	0.163552	-0.098063	0.000000	0.000000	2.000000	59.000000	0.000000
2933.464530	0.106262	0.533400	0.016408	83.135445	71.292961	119.600586	-0.356950	0.000000	-0.836733	0.000000	0.000000	0.000000	-0.263115	0.163552	-0.098063	0.000000	0.000000	2.000000	59.000000	0.000000
2933.467864	0.106262	0.533400	0.016408	83.207077	72.638130	121.020561	-0.313097	0.000000	-0.820389	0.000000	0.000000	0.000000	-0.263115	0.163552	-0.098063	0.000000	0.000000	2.000000	59.000000	0.000000
2933.471197	0.105392	0.533908	0.016105	83.207077	72.638130	121.020561	-0.313097	0.000000	-0.820389	0.000000	0.000000	0.000000	-0.260996	0.152261	-0.090824	0.000000	0.000000	2.000000	59.000000	0.000000
2933.474530	0.105392	0.533908	0.016105	83.207077	72.638130	121.020561	-0.313097	0.000000	-0.820389	0.000000	0.000000	0.000000	-0.260996	0.152261	-0.090824	0.000000	0.000000	2.000000	59.000000	0.000000
2933.477864	0.105392	0.533908	0.016105	83.280518	73.829697	122.272202	-0.269598	0.000000	-0.805251	0.000000	0.000000	0.000000	-0.260996	0.152261	-0.090824	0.000000	0.000000	2.000000	59.000000	0.000000
2933.481197	0.104534	0.534368	0.015849	83.280518	73.829697	122.272202	-0.269598	0.000000	-0.805251	0.000000	0.000000	0.000000	-0.257420	0.138044	-0.076821	0.000000	0.000000	2.000000	59.000000	0.000000
2933.484530	0.104534	0.534368	0.015849	83.280518	73.829697	122.272202	-0.269598	0.000000	-0.805251	0.000000	0.000000	0.000000	-0.257420	0.138044	-0.076821	0.000000	0.000000	2.000000	59.000000	0.000000
2933.487864	0.104534	0.534368	0.015849	83.370544	74.778320	123.247032	-0.226694	0.000000	-0.792448	0.000000	0.000000	0.000000	-0.257420	0.138044	-0.076821	0.000000	0.000000	2.000000	59.000000	0.000000
2933.491197	0.104534	0.534368	0.015849	83.370544	74.778320	123.247032	-0.226694	0.000000	-0.792448	0.000000	0.000000	0.000000	-0.257420	0.138044	-0.076821	0.000000	0.000000	2.000000	59.000000	0.000000
2933.494530	0.103665	0.534781	0.015645	83.370544	74.778320	123.247032	-0.226694	0.000000	-0.792448	0.000000	0.000000	0.000000	-0.260639	0.123944	-0.061276	0.000000	0.000000	2.000000	59.000000	0.000000
2933.497864	0.103665	0.534781	0.015645	83.492111	75.458725	123.906517	-0.226694	0.000000	-0.792448	0.000000	0.000000	0.000000	-0.260639	0.123944	-0.061276	0.000000	0.000000	2.000000	59.000000	0.000000
2933.501197	0.102840	0.535127	0.015527	83.492111	75.458725	123.906517	-0.226694	0.000000	-0.792448	0.000000	0.000000	0.000000	-0.247517	0.103957	-0.035180	0.000000	0.000000	2.000000	59.000000	0.000000
2933.504530	0.102840	0.535127	0.015527	83.492111	75.458725	123.906517	-0.226694	0.000000	-0.792448	0.000000	0.000000	0.000000	-0.247517	0.103957	-0.035180	0.000000	0.000000	2.000000	59.000000	0.000000
2933.507864	0.102840	0.535127	0.015527	83.634407	75.751396	124.138268	-0.142002	0.000000	-0.776372	0.000000	0.000000	0.000000	-0.247517	0.103957	-0.035180	0.000000	0.000000	2.000000	59.000000	0.000000
2933.511197	0.102840	0.535127	0.015527	83.634407	75.751396	124.138268	-0.142002	0.000000	-0.776372	0.000000	0.000000	0.000000	-0.247517	0.103957	-0.035180	0.000000	0.000000	2.000000	59.000000	0.000000
2933.514530	0.102009	0.535391	0.015489	83.634407	75.751396	124.138268	-0.142002	0.000000	-0.776372	0.000000	0.000000	0.000000	-0.249175	0.079132	-0.011538	0.000000	0.000000	2.000000	59.000000	0.000000
2933.517864	0.102009	0.535391	0.015489	83.769485	75.777100	124.096359	-0.142002	0.000000	-0.776372	0.000000	0.000000	0.000000	-0.249175	0.079132	-0.011538	0.000000	0.000000	2.000000	59.000000	0.000000
2933.521197	0.101248	0.535606	0.015552	83.769485	75.777100	124.096359	-0.142002	0.000000	-0.776372	0.000000	0.000000	0.000000	-0.228385	0.064332	0.018776	0.000000	0.000000	2.000000	59.000000	0.000000
2933.524530	0.101248	0.535606	0.015552	83.769485	75.777100	124.096359	-0.142002	0.000000	-0.776372	0.000000	0.000000	0.000000	-0.228385	0.064332	0.018776	0.000000	0.000000	2.000000	59.000000	0.000000
2933.527864	0.101248	0.535606	0.015552	83.883652	75.579475	123.841537	-0.062408	0.000000	-0.777578	0.000000	0.000000	0.000000	-0.228385	0.064332	0.018776	0.000000	0.000000	2.000000	59.000000	0.000000
2933.531197	0.100572	0.535807	0.015684	83.883652	75.579475	123.841537	-0.062408	0.000000	-0.777578	0.000000	0.000000	0.000000	-0.202709	0.060438	0.039782	0.000000	0.000000	2.000000	59.000000	0.000000
2933.534530	0.100572	0.535807	0.015684	83.883652	75.579475	123.841537	-0.062408	0.000000	-0.777578	0.000000	0.000000	0.000000	-0.202709	0.060438	0.039782	0.000000	0.000000	2.000000	59.000000	0.000000
2933.537864	0.100572	0.535807	0.015684	83.957916	75.362534	123.598984	-0.028624	0.000000	-0.784209	0.000000	0.000000	0.000000	-0.202709	0.060438	0.039782	0.000000	0.000000	2.000000	59.000000	0.000000
2933.541197	0.099979	0.535953	0.015873	83.957916	75.362534	123.598984	-0.028624	0.000000	-0.784209	0.000000	0.000000	0.000000	-0.178018	0.043688	0.056686	0.000000	0.000000	2.000000	59.000000	0.000000
2933.544530	0.099979	0.535953	0.015873	83.957916	75.362534	123.598984	-0.028624	0.000000	-0.784209	0.000000	0.000000	0.000000	-0.178018	0.043688	0.056686	0.000000	0.000000	2.000000	59.000000	0.000000
2933.547864	0.099979	0.535953	0.015873	84.010963	75.276085	123.511581	0.001046	0.000000	-0.793657	0.000000	0.000000	0.000000	-0.178018	0.043688	0.056686	0.000000	0.000000	2.000000	59.000000	0.000000
2933.551197	0.099979	0.535953	0.015873	84.010963	75.276085	123.511581	0.001046	0.000000	-0.793657	0.000000	0.000000	0.000000	-0.178018	0.043688	0.056686	0.000000	0.000000	2.000000	59.000000	0.000000
2933.554530	0.099455	0.536046	0.016056	84.010963	75.276085	123.511581	0.001046	0.000000	-0.793657	0.000000	0.000000	0.000000	-0.157368	0.027854	0.054731	0.000000	0.000000	2.000000	59.000000	0.000000
2933.557864	0.099455	0.536046	0.016056	84.075500	75.596825	123.832520	0.001046	0.000000	-0.793657	0.000000	0.000000	0.000000	-0.157368	0.027854	0.054731	0.000000	0.000000	2.000000	59.000000	0.000000
2933.561197	0.098976	0.536112	0.016232	84.075500	75.596825	123.832520	0.001046	0.000000	-0.793657	0.000000	0.000000	0.000000	-0.143704	0.019917	0.052998	0.000000	0.000000	2.000000	59.000000	0.000000
2933.564530	0.098976	0.536112	0.016232	84.075500	75.596825	123.832520	0.001046	0.000000	-0.793657	0.000000	0.000000	0.000000	-0.143704	0.019917	0.052998	0.000000	0.000000	2.000000	59.000000	0.000000
2933.567864	0.098976	0.536112	0.016232	84.166283	76.281158	124.496689	0.051225	0.000000	-0.811611	0.000000	0.000000	0.000000	-0.143704	0.019917	0.052998	0.000000	0.000000	2.000000	59.000000	0.000000
2933.571197	0.098976	0.536112	0.016232	84.166283	76.281158	124.496689	0.051225	0.000000	-0.811611	0.000000	0.000000	0.000000	-0.143704	0.019917	0.052998	0.000000	0.000000	2.000000	59.000000	0.000000
2933.574530	0.098508	0.536102	0.016353	84.166283	76.281158	124.496689	0.051225	0.000000	-0.811611	0.000000	0.000000	0.000000	-0.140195	-0.002951	0.036274	0.000000	0.000000	2.000000	59.000000	0.000000
2933.577864	0.098508	0.536102	0.016353	84.270432	76.994667	125.168625	0.051225	0.000000	-0.811611	0.000000	0.000000	0.000000	-0.140195	-0.002951	0.036274	0.000000	0.000000	2.000000	59.000000	0.000000
2933.581197	0.098508	0.536102	0.016353	84.270432	76.994667	125.168625	0.051225	0.000000	-0.811611	0.000000	0.000000	0.000000	-0.140195	-0.002951	0.036274	0.000000	0.000000	2.000000	59.000000	0.000000
2933.584530	0.098508	0.536102	0.016353	84.270432	76.994667	125.168625	0.051225	0.000000	-0.811611	0.000000	0.000000	0.000000	-0.140195	-0.002951	0.036274	0.000000	0.000000	2.000000	59.000000	0.000000
2933.587864	0.097721	0.536102	0.016516	84.351250	77.617966	125.764328	0.074590	0.000000	-0.817657	0.000000	0.000000	0.000000	-0.236076	-0.000001	0.048904	0.000000	0.000000	2.000000	59.000000	0.000000
2933.591197	0.097721	0.536102	0.016516	84.351250	77.617966	125.764328	0.074590	0.000000	-0.817657	0.000000	0.000000	0.000000	-0.000001	-0.000001	0.000000	0.000000	0.000000	2.000000	59.000000	0.000000
2933.594530	0.097721	0.536102	0.016516	84.351250	77.617966	125.764328	0.074590	0.000000	-0.817657	0.000000	0.000000	0.000000	-0.000001	-0.000001	0.000000	0.000000	0.000000	2.000000	59.000000	0.000000
2933.597864	0.097721	0.536102	0.016516	84.406616	77.994667	126.126373	0.113936	0.000000	-0.825808	0.000000	0.000000	0.000000	-0.000001	-0.000001	0.000000	0.000000	0.000000	2.000000	59.000000	0.000000
2933.601197	0.097721	0.536102	0.016516	84.406616	77.994667	126.126373	0.113936	0.000000	-0.825808	0.000000	0.000000	0.000000	-0.000001	-0.000001	0.000000	0.000000	0.000000	2.000000	59.000000	0.000000
2933.604530	0.097445	0.536142	0.016654	84.406616	77.994667	126.126373	0.113936	0.000000	-0.825808	0.000000	0.000000	0.000000	-0.082934	0.012011	0.041259	0.000000	0.000000	2.000000	59.000000	0.000000
2933.607864	0.097445	0.536142	0.016654	84.446526	77.989372	126.103271	0.113936	0.000000	-0.825808	0.000000	0.000000	0.000000	-0.082934	0.012011	0.041259	0.000000	0.000000	2.000000	59.000000	0.000000
2933.611197	0.097445	0.536142	0.016654	84.446526	77.989372	126.103271	0.113936	0.000000	-0.825808	0.000000	0.000000	0.000000	-0.082934	0.012011	0.041259	0.000000	0.000000	2.000000	59.000000	0.000000
2933.614530	0.097445	0.536142	0.016654	84.446526	77.989372	126.103271	0.113936	0.000000	-0.825808	0.000000	0.000000	0.000000	-0.082934	0.012011	0.041259	0.000000	0.000000	2.000000	59.000000	0.000000
2933.617864	0.097011	0.536432	0.017283	84.488434	77.673569	125.756050	0.127758	0.000000	-0.832684	0.000000	0.000000	0.000000	-0.130165	0.087025	0.188791	0.000000	0.000000	2.000000	59.000000	0.000000
2933.621197	0.097011	0.536432	0.017283	84.488434	77.673569	125.756050	0.127758	0.000000	-0.832684	0.000000	0.000000	0.000000	0.000000	-0.000004	0.000000	0.000000	0.000000	2.000000	59.000000	0.000000
2933.624530	0.097011	0.536432	0.017283	84.488434	77.673569	125.756050	0.127758	0.000000	-0.832684	0.000000	0.000000	0.000000	0.000000	-0.000004	0.000000	0.000000	0.000000	2.000000	59.000000	0.000000
2933.627864	0.097011	0.536432	0.017283	84.560730	76.976616	124.981247	0.149453	0.000000	-0.864149	0.000000	0.000000	0.000000	0.000000	-0.000004	0.000000	0.000000	0.000000	2.000000	59.000000	0.000000
2933.631197	0.097011	0.536432	0.017283	84.560730	76.976616	124.981247	0.149453	0.000000	-0.864149	0.000000	0.000000	0.000000	0.000000	-0.000004	0.000000	0.000000	0.000000	2.000000	59.000000	0.000000
2933.634530	0.096801	0.536623	0.017752	84.560730	76.976616	124.981247	0.149453	0.000000	-0.864149	0.000000	0.000000	0.000000	-0.062851	0.057180	0.140570	0.000000	0.000000	2.000000	59.000000	0.000000
2933.637864	0.096801	0.536623	0.017752	84.673805	76.109703	123.983315	0.149453	0.000000	-0.864149	0.000000	0.000000	0.000000	-0.062851	0.057180	0.140570	0.000000	0.000000	2.000000	59.000000	0.000000
2933.641197	0.096600	0.536821	0.018261	84.673805	76.109703	123.983315	0.149453	0.000000	-0.864149	0.000000	0.000000	0.000000	-0.060546	0.059285	0.152700	0.000000	0.000000	2.000000	59.000000	0.000000
2933.644530	0.096600	0.536821	0.018261	84.673805	76.109703	123.983315	0.149453	0.000000	-0.864149	0.000000	0.000000	0.000000	-0.060546	0.059285	0.152700	0.000000	0.000000	2.000000	59.000000	0.000000
2933.647864	0.096600	0.536821	0.018261	84.817947	75.414307	123.127480	0.170019	0.000000	-0.913028	0.000000	0.000000	0.000000	-0.060546	0.059285	0.152700	0.000000	0.000000	2.000000	59.000000	0.000000
2933.651197	0.096600	0.536821	0.018261	84.817947	75.414307	123.127480	0.170019	0.000000	-0.913028	0.000000	0.000000	0.000000	-0.060546	0.059285	0.152700	0.000000	0.000000	2.000000	59.000000	0.000000
2933.654530	0.096404	0.537078	0.018801	84.817947	75.414307	123.127480	0.170019	0.000000	-0.913028	0.000000	0.000000	0.000000	-0.058783	0.077315	0.162253	0.000000	0.000000	2.000000	59.000000	0.000000
2933.657864	0.096404	0.537078	0.018801	84.947319	75.138649	122.713051	0.170019	0.000000	-0.913028	0.000000	0.000000	0.000000	-0.058783	0.077315	0.162253	0.000000	0.000000	2.000000	59.000000	0.000000
2933.661197	0.096278	0.537380	0.019342	84.947319	75.138649	122.713051	0.170019	0.000000	-0.913028	0.000000	0.000000	0.000000	-0.037791	0.090377	0.162194	0.000000	0.000000	2.000000	59.000000	0.000000
2933.664530	0.096278	0.537380	0.019342	84.947319	75.138649	122.713051	0.170019	0.000000	-0.913028	0.000000	0.000000	0.000000	-0.037791	0.090377	0.162194	0.000000	0.000000	2.000000	59.000000	0.000000
2933.667864	0.096278	0.537380	0.019342	85.033669	75.724480	123.228584	0.186115	0.000000	-0.967102	0.000000	0.000000	0.000000	-0.037791	0.090377	0.162194	0.000000	0.000000	2.000000	59.000000	0.000000
2933.671197	0.096278	0.537380	0.019342	85.033669	75.724480	123.228584	0.186115	0.000000	-0.967102	0.000000	0.000000	0.000000	-0.037791	0.090377	0.162194	0.000000	0.000000	2.000000	59.000000	0.000000
2933.674530	0.096209	0.537728	0.019819	85.033669	75.724480	123.228584	0.186115	0.000000	-0.967102	0.000000	0.000000	0.000000	-0.020564	0.104411	0.143168	0.000000	0.000000	2.000000	59.000000	0.000000
2933.677864	0.096209	0.537728	0.019819	85.082230	77.214294	124.712646	0.186115	0.000000	-0.967102	0.000000	0.000000	0.000000	-0.020564	0.104411	0.143168	0.000000	0.000000	2.000000	59.000000	0.000000
2933.681197	0.096179	0.538139	0.020256	85.082230	77.214294	124.712646	0.186115	0.000000	-0.967102	0.000000	0.000000	0.000000	-0.008968	0.123488	0.130951	0.000000	0.000000	2.000000	59.000000	0.000000
2933.684530	0.096179	0.538139	0.020256	85.082230	77.214294	124.712646	0.186115	0.000000	-0.967102	0.000000	0.000000	0.000000	-0.008968	0.123488	0.130951	0.000000	0.000000	2.000000	59.000000	0.000000
2933.687864	0.096179	0.538139	0.020256	85.122673	78.936035	126.432556	0.191037	0.000000	-1.012789	0.000000	0.000000	0.000000	-0.008968	0.123488	0.130951	0.000000	0.000000	2.000000	59.000000	0.000000
2933.691197	0.096179	0.538139	0.020256	85.122673	78.936035	126.432556	0.191037	0.000000	-1.012789	0.000000	0.000000	0.000000	-0.008968	0.123488	0.130951	0.000000	0.000000	2.000000	59.000000	0.000000
2933.694530	0.096143	0.538614	0.020661	85.122673	78.936035	126.432556	0.191037	0.000000	-1.012789	0.000000	0.000000	0.000000	-0.010943	0.142583	0.121434	0.000000	0.000000	2.000000	59.000000	0.000000
2933.697864	0.096143	0.538614	0.020661	85.157463	80.650291	128.144836	0.191037	0.000000	-1.012789	0.000000	0.000000	0.000000	-0.010943	0.142583	0.121434	0.000000	0.000000	2.000000	59.000000	0.000000
2933.701197	0.096132	0.539107	0.021078	85.157463	80.650291	128.144836	0.191037	0.000000	-1.012789	0.000000	0.000000	0.000000	-0.003131	0.147818	0.125319	0.000000	0.000000	2.000000	59.000000	0.000000
2933.704530	0.096132	0.539107	0.021078	85.157463	80.650291	128.144836	0.191037	0.000000	-1.012789	0.000000	0.000000	0.000000	-0.003131	0.147818	0.125319	0.000000	0.000000	2.000000	59.000000	0.000000
2933.707864	0.096132	0.539107	0.021078	85.181389	82.087692	129.578308	0.193382	0.000000	-1.053914	0.000000	0.000000	0.000000	-0.003131	0.147818	0.125319	0.000000	0.000000	2.000000	59.000000	0.000000
2933.711197	0.096132	0.539107	0.021078	85.181389	82.087692	129.578308	0.193382	0.000000	-1.053914	0.000000	0.000000	0.000000	-0.003131	0.147818	0.125319	0.000000	0.000000	2.000000	59.000000	0.000000
2933.714530	0.096166	0.539627	0.021482	85.181389	82.087692	129.578308	0.193382	0.000000	-1.053914	0.000000	0.000000	0.000000	0.010149	0.156035	0.121061	0.000000	0.000000	2.000000	59.000000	0.000000
2933.717864	0.096166	0.539627	0.021482	85.196533	83.246849	130.729126	0.193382	0.000000	-1.053914	0.000000	0.000000	0.000000	0.010149	0.156035	0.121061	0.000000	0.000000	2.000000	59.000000	0.000000
2933.721197	0.096226	0.540165	0.021898	85.196533	83.246849	130.729126	0.193382	0.000000	-1.053914	0.000000	0.000000	0.000000	0.017992	0.161318	0.124898	0.000000	0.000000	2.000000	59.000000	0.000000
2933.724530	0.096226	0.540165	0.021898	85.196533	83.246849	130.729126	0.193382	0.000000	-1.053914	0.000000	0.000000	0.000000	0.017992	0.161318	0.124898	0.000000	0.000000	2.000000	59.000000	0.000000
2933.727864	0.096226	0.540165	0.021898	85.207481	84.303879	131.769806	0.188692	0.000000	-1.094908	0.000000	0.000000	0.000000	0.017992	0.161318	0.124898	0.000000	0.000000	2.000000	59.000000	0.000000
2933.731197	0.096226	0.540165	0.021898	85.207481	84.303879	131.769806	0.188692	0.000000	-1.094908	0.000000	0.000000	0.000000	0.017992	0.161318	0.124898	0.000000	0.000000	2.000000	59.000000	0.000000
2933.734530	0.096350	0.540713	0.022277	85.207481	84.303879	131.769806	0.188692	0.000000	-1.094908	0.000000	0.000000	0.000000	0.037066	0.164512	0.113800	0.000000	0.000000	2.000000	59.000000	0.000000
2933.737864	0.096350	0.540713	0.022277	85.219391	85.513115	132.959686	0.188692	0.000000	-1.094908	0.000000	0.000000	0.000000	0.037066	0.164512	0.113800	0.000000	0.000000	2.000000	59.000000	0.000000
2933.741197	0.096488	0.541256	0.022611	85.219391	85.513115	132.959686	0.188692	0.000000	-1.094908	0.000000	0.000000	0.000000	0.041428	0.162637	0.100027	0.000000	0.000000	2.000000	59.000000	0.000000
2933.744530	0.096488	0.541256	0.022611	85.219391	85.513115	132.959686	0.188692	0.000000	-1.094908	0.000000	0.000000	0.000000	0.041428	0.162637	0.100027	0.000000	0.000000	2.000000	59.000000	0.000000
2933.747864	0.096488	0.541256	0.022611	85.235519	87.219414	134.639236	0.175610	0.000000	-1.130545	0.000000	0.000000	0.000000	0.041428	0.162637	0.100027	0.000000	0.000000	2.000000	59.000000	0.000000
2933.751197	0.096488	0.541256	0.022611	85.235519	87.219414	134.639236	0.175610	0.000000	-1.130545	0.000000	0.000000	0.000000	0.041428	0.162637	0.100027	0.000000	0.000000	2.000000	59.000000	0.000000
2933.754530	0.096685	0.541818	0.022885	85.235519	87.219414	134.639236	0.175610	0.000000	-1.130545	0.000000	0.000000	0.000000	0.059203	0.168738	0.082157	0.000000	0.000000	2.000000	59.000000	0.000000
2933.757864	0.096685	0.541818	0.022885	85.254837	89.595383	136.983932	0.175610	0.000000	-1.130545	0.000000	0.000000	0.000000	0.059203	0.168738	0.082157	0.000000	0.000000	2.000000	59.000000	0.000000
2933.761197	0.096873	0.542401	0.023113	85.254837	89.595383	136.983932	0.175610	0.000000	-1.130545	0.000000	0.000000	0.000000	0.056482	0.174802	0.068394	0.000000	0.000000	2.000000	59.000000	0.000000
2933.764530	0.096873	0.542401	0.023113	85.254837	89.595383	136.983932	0.175610	0.000000	-1.130545	0.000000	0.000000	0.000000	0.056482	0.174802	0.068394	0.000000	0.000000	2.000000	59.000000	0.000000
2933.767864	0.096873	0.542401	0.023113	85.267403	92.303604	139.659286	0.156329	0.000000	-1.155637	0.000000	0.000000	0.000000	0.056482	0.174802	0.068394	0.000000	0.000000	2.000000	59.000000	0.000000
2933.771197	0.096873	0.542401	0.023113	85.267403	92.303604	139.659286	0.156329	0.000000	-1.155637	0.000000	0.000000	0.000000	0.056482	0.174802	0.068394	0.000000	0.000000	2.000000	59.000000	0.000000
2933.774530	0.097047	0.543040	0.023268	85.267403	92.303604	139.659286	0.156329	0.000000	-1.155637	0.000000	0.000000	0.000000	0.052104	0.191833	0.046486	0.000000	0.000000	2.000000	59.000000	0.000000
2933.777864	0.097047	0.543040	0.023268	85.269516	94.938911	142.259171	0.156329	0.000000	-1.155637	0.000000	0.000000	0.000000	0.052104	0.191833	0.046486	0.000000	0.000000	2.000000	59.000000	0.000000
2933.781197	0.097234	0.543700	0.023372	85.269516	94.938911	142.259171	0.156329	0.000000	-1.155637	0.000000	0.000000	0.000000	0.056183	0.197865	0.031296	0.000000	0.000000	2.000000	59.000000	0.000000
2933.784530	0.097234	0.543700	0.023372	85.269516	94.938911	142.259171	0.156329	0.000000	-1.155637	0.000000	0.000000	0.000000	0.056183	0.197865	0.031296	0.000000	0.000000	2.000000	59.000000	0.000000
2933.787864	0.097234	0.543700	0.023372	85.260460	97.280708	144.567993	0.138282	0.000000	-1.168601	0.000000	0.000000	0.000000	0.056183	0.197865	0.031296	0.000000	0.000000	2.000000	59.000000	0.000000
2933.791197	0.097234	0.543700	0.023372	85.260460	97.280708	144.567993	0.138282	0.000000	-1.168601	0.000000	0.000000	0.000000	0.056183	0.197865	0.031296	0.000000	0.000000	2.000000	59.000000	0.000000
2933.794530	0.097398	0.544386	0.023475	85.260460	97.280708	144.567993	0.138282	0.000000	-1.168601	0.000000	0.000000	0.000000	0.049024	0.206038	0.030985	0.000000	0.000000	2.000000	59.000000	0.000000
2933.797864	0.097398	0.544386	0.023475	85.245186	99.247185	146.502716	0.138282	0.000000	-1.168601	0.000000	0.000000	0.000000	0.049024	0.206038	0.030985	0.000000	0.000000	2.000000	59.000000	0.000000
2933.801197	0.097570	0.545103	0.023505	85.245186	99.247185	146.502716	0.138282	0.000000	-1.168601	0.000000	0.000000	0.000000	0.051711	0.214938	0.008983	0.000000	0.000000	2.000000	59.000000	0.000000
2933.804530	0.097570	0.545103	0.023505	85.245186	99.247185	146.502716	0.138282	0.000000	-1.168601	0.000000	0.000000	0.000000	0.051711	0.214938	0.008983	0.000000	0.000000	2.000000	59.000000	0.000000
2933.807864	0.097570	0.545103	0.023505	85.226151	100.651176	147.877914	0.121492	0.000000	-1.175262	0.000000	0.000000	0.000000	0.051711	0.214938	0.008983	0.000000	0.000000	2.000000	59.000000	0.000000
2933.811197	0.097570	0.545103	0.023505	85.226151	100.651176	147.877914	0.121492	0.000000	-1.175262	0.000000	0.000000	0.000000	0.051711	0.214938	0.008983	0.000000	0.000000	2.000000	59.000000	0.000000
2933.814530	0.097772	0.545854	0.023565	85.226151	100.651176	147.877914	0.121492	0.000000	-1.175262	0.000000	0.000000	0.000000	0.060677	0.225296	0.017949	0.000000	0.000000	2.000000	59.000000	0.000000
2933.817864	0.097772	0.545854	0.023565	85.196579	101.595291	148.801117	0.121492	0.000000	-1.175262	0.000000	0.000000	0.000000	0.060677	0.225296	0.017949	0.000000	0.000000	2.000000	59.000000	0.000000
2933.821197	0.098011	0.546625	0.023569	85.196579	101.595291	148.801117	0.121492	0.000000	-1.175262	0.000000	0.000000	0.000000	0.071556	0.231234	0.001238	0.000000	0.000000	2.000000	59.000000	0.000000
2933.824530	0.098011	0.546625	0.023569	85.196579	101.595291	148.801117	0.121492	0.000000	-1.175262	0.000000	0.000000	0.000000	0.071556	0.231234	0.001238	0.000000	0.000000	2.000000	59.000000	0.000000
2933.827864	0.098011	0.546625	0.023569	85.154831	102.099419	149.292389	0.099454	0.000000	-1.178460	0.000000	0.000000	0.000000	0.071556	0.231234	0.001238	0.000000	0.000000	2.000000	59.000000	0.000000
2933.831197	0.098011	0.546625	0.023569	85.154831	102.099419	149.292389	0.099454	0.000000	-1.178460	0.000000	0.000000	0.000000	0.071556	0.231234	0.001238	0.000000	0.000000	2.000000	59.000000	0.000000
2933.834530	0.098271	0.547423	0.023563	85.154831	102.099419	149.292389	0.099454	0.000000	-1.178460	0.000000	0.000000	0.000000	0.078039	0.239366	-0.002009	0.000000	0.000000	2.000000	59.000000	0.000000
2933.837864	0.098271	0.547423	0.023563	85.117531	102.189919	149.361328	0.099454	0.000000	-1.178460	0.000000	0.000000	0.000000	0.078039	0.239366	-0.002009	0.000000	0.000000	2.000000	59.000000	0.000000
2933.841197	0.098617	0.548257	0.023508	85.117531	102.189919	149.361328	0.099454	0.000000	-1.178460	0.000000	0.000000	0.000000	0.103661	0.250420	-0.016296	0.000000	0.000000	2.000000	59.000000	0.000000
2933.844530	0.098617	0.548257	0.023508	85.117531	102.189919	149.361328	0.099454	0.000000	-1.178460	0.000000	0.000000	0.000000	0.103661	0.250420	-0.016296	0.000000	0.000000	2.000000	59.000000	0.000000
2933.847864	0.098617	0.548257	0.023508	85.097832	102.073135	149.206650	0.069170	0.000000	-1.175409	0.000000	0.000000	0.000000	0.103661	0.250420	-0.016296	0.000000	0.000000	2.000000	59.000000	0.000000
2933.851197	0.098617	0.548257	0.023508	85.097832	102.073135	149.206650	0.069170	0.000000	-1.175409	0.000000	0.000000	0.000000	0.103661	0.250420	-0.016296	0.000000	0.000000	2.000000	59.000000	0.000000
2933.854530	0.098984	0.549119	0.023443	85.097832	102.073135	149.206650	0.069170	0.000000	-1.175409	0.000000	0.000000	0.000000	0.110106	0.258518	-0.019679	0.000000	0.000000	2.000000	59.000000	0.000000
2933.857864	0.098984	0.549119	0.023443	85.089684	101.921471	149.000107	0.069170	0.000000	-1.175409	0.000000	0.000000	0.000000	0.110106	0.258518	-0.019679	0.000000	0.000000	2.000000	59.000000	0.000000
2933.861197	0.099349	0.550008	0.023370	85.089684	101.921471	149.000107	0.069170	0.000000	-1.175409	0.000000	0.000000	0.000000	0.109691	0.266663	-0.021703	0.000000	0.000000	2.000000	59.000000	0.000000
2933.864530	0.099349	0.550008	0.023370	85.089684	101.921471	149.000107	0.069170	0.000000	-1.175409	0.000000	0.000000	0.000000	0.109691	0.266663	-0.021703	0.000000	0.000000	2.000000	59.000000	0.000000
2933.867864	0.099349	0.550008	0.023370	85.079605	102.012672	149.035522	0.032537	0.000000	-1.168512	0.000000	0.000000	0.000000	0.109691	0.266663	-0.021703	0.000000	0.000000	2.000000	59.000000	0.000000
2933.871197	0.099349	0.550008	0.023370	85.079605	102.012672	149.035522	0.032537	0.000000	-1.168512	0.000000	0.000000	0.000000	0.109691	0.266663	-0.021703	0.000000	0.000000	2.000000	59.000000	0.000000
2933.874530	0.099734	0.550880	0.023274	85.079605	102.012672	149.035522	0.032537	0.000000	-1.168512	0.000000	0.000000	0.000000	0.115321	0.261546	-0.028971	0.000000	0.000000	2.000000	59.000000	0.000000
2933.877864	0.099734	0.550880	0.023274	85.069778	102.076889	149.044052	0.032537	0.000000	-1.168512	0.000000	0.000000	0.000000	0.115321	0.261546	-0.028971	0.000000	0.000000	2.000000	59.000000	0.000000
2933.881197	0.100109	0.551744	0.023135	85.069778	102.076889	149.044052	0.032537	0.000000	-1.168512	0.000000	0.000000	0.000000	0.112685	0.259236	-0.041588	0.000000	0.000000	2.000000	59.000000	0.000000
2933.884530	0.100109	0.551744	0.023135	85.069778	102.076889	149.044052	0.032537	0.000000	-1.168512	0.000000	0.000000	0.000000	0.112685	0.259236	-0.041588	0.000000	0.000000	2.000000	59.000000	0.000000
2933.887864	0.100109	0.551744	0.023135	85.058945	102.320465	149.231750	-0.005464	0.000000	-1.156752	0.000000	0.000000	0.000000	0.112685	0.259236	-0.041588	0.000000	0.000000	2.000000	59.000000	0.000000
2933.891197	0.100489	0.552599	0.023017	85.058945	102.320465	149.231750	-0.005464	0.000000	-1.156752	0.000000	0.000000	0.000000	0.113964	0.256412	-0.035331	0.000000	0.000000	2.000000	59.000000	0.000000
2933.894530	0.100489	0.552599	0.023017	85.058945	102.320465	149.231750	-0.005464	0.000000	-1.156752	0.000000	0.000000	0.000000	0.113964	0.256412	-0.035331	0.000000	0.000000	2.000000	59.000000	0.000000
2933.897864	0.100489	0.552599	0.023017	85.045753	102.863602	149.720886	-0.024458	0.000000	-1.150864	0.000000	0.000000	0.000000	0.113964	0.256412	-0.035331	0.000000	0.000000	2.000000	59.000000	0.000000
2933.901197	0.100866	0.553409	0.022885	85.045753	102.863602	149.720886	-0.024458	0.000000	-1.150864	0.000000	0.000000	0.000000	0.113053	0.243212	-0.039572	0.000000	0.000000	2.000000	59.000000	0.000000
2933.904530	0.100866	0.553409	0.022885	85.045753	102.863602	149.720886	-0.024458	0.000000	-1.150864	0.000000	0.000000	0.000000	0.113053	0.243212	-0.039572	0.000000	0.000000	2.000000	59.000000	0.000000
2933.907864	0.100866	0.553409	0.022885	85.027954	103.679520	150.480942	-0.043300	0.000000	-1.144269	0.000000	0.000000	0.000000	0.113053	0.243212	-0.039572	0.000000	0.000000	2.000000	59.000000	0.000000
2933.911197	0.100866	0.553409	0.022885	85.027954	103.679520	150.480942	-0.043300	0.000000	-1.144269	0.000000	0.000000	0.000000	0.113053	0.243212	-0.039572	0.000000	0.000000	2.000000	59.000000	0.000000
2933.914530	0.101240	0.554176	0.022740	85.027954	103.679520	150.480942	-0.043300	0.000000	-1.144269	0.000000	0.000000	0.000000	0.112150	0.229969	-0.043745	0.000000	0.000000	2.000000	59.000000	0.000000
2933.917864	0.101240	0.554176	0.022740	85.010765	104.393753	151.139923	-0.043300	0.000000	-1.144269	0.000000	0.000000	0.000000	0.112150	0.229969	-0.043745	0.000000	0.000000	2.000000	59.000000	0.000000
2933.921197	0.101600	0.554924	0.022642	85.010765	104.393753	151.139923	-0.043300	0.000000	-1.144269	0.000000	0.000000	0.000000	0.108071	0.224374	-0.029134	0.000000	0.000000	2.000000	59.000000	0.000000
2933.924530	0.101600	0.554924	0.022642	85.010765	104.393753	151.139923	-0.043300	0.000000	-1.144269	0.000000	0.000000	0.000000	0.108071	0.224374	-0.029134	0.000000	0.000000	2.000000	59.000000	0.000000
2933.927864	0.101600	0.554924	0.022642	84.992615	105.126968	151.820465	-0.080004	0.000000	-1.132122	0.000000	0.000000	0.000000	0.108071	0.224374	-0.029134	0.000000	0.000000	2.000000	59.000000	0.000000
2933.931197	0.101600	0.554924	0.022642	84.992615	105.126968	151.820465	-0.080004	0.000000	-1.132122	0.000000	0.000000	0.000000	0.108071	0.224374	-0.029134	0.000000	0.000000	2.000000	59.000000	0.000000
2933.934530	0.101983	0.555672	0.022539	84.992615	105.126968	151.820465	-0.080004	0.000000	-1.132122	0.000000	0.000000	0.000000	0.114805	0.224412	-0.031005	0.000000	0.000000	2.000000	59.000000	0.000000
2933.937864	0.101983	0.555672	0.022539	84.969391	105.829788	152.475830	-0.080004	0.000000	-1.132122	0.000000	0.000000	0.000000	0.114805	0.224412	-0.031005	0.000000	0.000000	2.000000	59.000000	0.000000
2933.941197	0.102353	0.556375	0.022490	84.969391	105.829788	152.475830	-0.080004	0.000000	-1.132122	0.000000	0.000000	0.000000	0.111118	0.210883	-0.014774	0.000000	0.000000	2.000000	59.000000	0.000000
2933.944530	0.102353	0.556375	0.022490	84.969391	105.829788	152.475830	-0.080004	0.000000	-1.132122	0.000000	0.000000	0.000000	0.111118	0.210883	-0.014774	0.000000	0.000000	2.000000	59.000000	0.000000
2933.947864	0.102353	0.556375	0.022490	84.951385	106.350891	152.946884	-0.117657	0.000000	-1.124492	0.000000	0.000000	0.000000	0.111118	0.210883	-0.014774	0.000000	0.000000	2.000000	59.000000	0.000000
2933.951197	0.102353	0.556375	0.022490	84.951385	106.350891	152.946884	-0.117657	0.000000	-1.124492	0.000000	0.000000	0.000000	0.111118	0.210883	-0.014774	0.000000	0.000000	2.000000	59.000000	0.000000
2933.954530	0.102707	0.557042	0.022472	84.951385	106.350891	152.946884	-0.117657	0.000000	-1.124492	0.000000	0.000000	0.000000	0.106016	0.200142	-0.005290	0.000000	0.000000	2.000000	59.000000	0.000000
2933.957864	0.102707	0.557042	0.022472	84.937164	106.827026	153.375565	-0.117657	0.000000	-1.124492	0.000000	0.000000	0.000000	0.106016	0.200142	-0.005290	0.000000	0.000000	2.000000	59.000000	0.000000
2933.961197	0.103046	0.557718	0.022498	84.937164	106.827026	153.375565	-0.117657	0.000000	-1.124492	0.000000	0.000000	0.000000	0.101715	0.202749	0.007836	0.000000	0.000000	2.000000	59.000000	0.000000
2933.964530	0.103046	0.557718	0.022498	84.937164	106.827026	153.375565	-0.117657	0.000000	-1.124492	0.000000	0.000000	0.000000	0.101715	0.202749	0.007836	0.000000	0.000000	2.000000	59.000000	0.000000
2933.967864	0.103046	0.557718	0.022498	84.919205	107.430183	153.938034	-0.152279	0.000000	-1.124916	0.000000	0.000000	0.000000	0.101715	0.202749	0.007836	0.000000	0.000000	2.000000	59.000000	0.000000
2933.971197	0.103046	0.557718	0.022498	84.919205	107.430183	153.938034	-0.152279	0.000000	-1.124916	0.000000	0.000000	0.000000	0.101715	0.202749	0.007836	0.000000	0.000000	2.000000	59.000000	0.000000
2933.974530	0.103351	0.558322	0.022589	84.919205	107.430183	153.938034	-0.152279	0.000000	-1.124916	0.000000	0.000000	0.000000	0.091647	0.181266	0.027288	0.000000	0.000000	2.000000	59.000000	0.000000
2933.977864	0.103351	0.558322	0.022589	84.879906	108.058426	154.550262	-0.152279	0.000000	-1.124916	0.000000	0.000000	0.000000	0.091647	0.181266	0.027288	0.000000	0.000000	2.000000	59.000000	0.000000
2933.981197	0.103612	0.558900	0.022695	84.879906	108.058426	154.550262	-0.152279	0.000000	-1.124916	0.000000	0.000000	0.000000	0.078322	0.173367	0.031577	0.000000	0.000000	2.000000	59.000000	0.000000
2933.984530	0.103612	0.558900	0.022695	84.879906	108.058426	154.550262	-0.152279	0.000000	-1.124916	0.000000	0.000000	0.000000	0.078322	0.173367	0.031577	0.000000	0.000000	2.000000	59.000000	0.000000
2933.987864	0.103612	0.558900	0.022695	84.809441	108.885078	155.389038	-0.180607	0.000000	-1.134727	0.000000	0.000000	0.000000	0.078322	0.173367	0.031577	0.000000	0.000000	2.000000	59.000000	0.000000
2933.991197	0.103612	0.558900	0.022695	84.809441	108.885078	155.389038	-0.180607	0.000000	-1.134727	0.000000	0.000000	0.000000	0.078322	0.173367	0.031577	0.000000	0.000000	2.000000	59.000000	0.000000
2933.994530	0.103856	0.559442	0.022832	84.809441	108.885078	155.389038	-0.180607	0.000000	-1.134727	0.000000	0.000000	0.000000	0.073303	0.162714	0.041250	0.000000	0.000000	2.000000	59.000000	0.000000
2933.997864	0.103856	0.559442	0.022832	84.704765	109.904541	156.452835	-0.180607	0.000000	-1.134727	0.000000	0.000000	0.000000	0.073303	0.162714	0.041250	0.000000	0.000000	2.000000	59.000000	0.000000
2934.001197	0.104061	0.559949	0.023007	84.704765	109.904541	156.452835	-0.180607	0.000000	-1.134727	0.000000	0.000000	0.000000	0.061462	0.152026	0.052443	0.000000	0.000000	2.000000	59.000000	0.000000
2934.004530	0.104061	0.559949	0.023007	84.704765	109.904541	156.452835	-0.180607	0.000000	-1.134727	0.000000	0.000000	0.000000	0.061462	0.152026	0.052443	0.000000	0.000000	2.000000	59.000000	0.000000
2934.007864	0.104061	0.559949	0.023007	84.582245	111.123047	157.729584	-0.203068	0.000000	-1.150343	0.000000	0.000000	0.000000	0.061462	0.152026	0.052443	0.000000	0.000000	2.000000	59.000000	0.000000
2934.011197	0.104061	0.559949	0.023007	84.582245	111.123047	157.729584	-0.203068	0.000000	-1.150343	0.000000	0.000000	0.000000	0.061462	0.152026	0.052443	0.000000	0.000000	2.000000	59.000000	0.000000
2934.014530	0.104192	0.560394	0.023167	84.582245	111.123047	157.729584	-0.203068	0.000000	-1.150343	0.000000	0.000000	0.000000	0.039056	0.133482	0.048026	0.000000	0.000000	2.000000	59.000000	0.000000
2934.017864	0.104192	0.560394	0.023167	84.443634	112.490730	159.168365	-0.203068	0.000000	-1.150343	0.000000	0.000000	0.000000	0.039056	0.133482	0.048026	0.000000	0.000000	2.000000	59.000000	0.000000
2934.021197	0.104192	0.560394	0.023167	84.443634	112.490730	159.168365	-0.203068	0.000000	-1.150343	0.000000	0.000000	0.000000	0.039056	0.133482	0.048026	0.000000	0.000000	2.000000	59.000000	0.000000
2934.024530	0.104192	0.560394	0.023167	84.443634	112.490730	159.168365	-0.203068	0.000000	-1.150343	0.000000	0.000000	0.000000	0.039056	0.133482	0.048026	0.000000	0.000000	2.000000	59.000000	0.000000
2934.027864	0.104381	0.561142	0.023488	84.271011	113.876701	160.655975	-0.209577	0.000000	-1.158347	0.000000	0.000000	0.000000	0.056759	0.224393	0.096441	0.000000	0.000000	2.000000	59.000000	0.000000
2934.031197	0.104381	0.561142	0.023488	84.271011	113.876701	160.655975	-0.209577	0.000000	-1.158347	0.000000	0.000000	0.000000	0.000001	-0.000000	-0.000000	0.000000	0.000000	2.000000	59.000000	0.000000
2934.034530	0.104381	0.561142	0.023488	84.271011	113.876701	160.655975	-0.209577	0.000000	-1.158347	0.000000	0.000000	0.000000	0.000001	-0.000000	-0.000000	0.000000	0.000000	2.000000	59.000000	0.000000
2934.037864	0.104381	0.561142	0.023488	84.064095	115.152794	162.060013	-0.219037	0.000000	-1.174420	0.000000	0.000000	0.000000	0.000001	-0.000000	-0.000000	0.000000	0.000000	2.000000	59.000000	0.000000
2934.041197	0.104381	0.561142	0.023488	84.064095	115.152794	162.060013	-0.219037	0.000000	-1.174420	0.000000	0.000000	0.000000	0.000001	-0.000000	-0.000000	0.000000	0.000000	2.000000	59.000000	0.000000
2934.044530	0.104431	0.561436	0.023610	84.064095	115.152794	162.060013	-0.219037	0.000000	-1.174420	0.000000	0.000000	0.000000	0.015103	0.088256	0.036527	0.000000	0.000000	2.000000	59.000000	0.000000
2934.047864	0.104431	0.561436	0.023610	83.837662	116.255501	163.305603	-0.219037	0.000000	-1.174420	0.000000	0.000000	0.000000	0.015103	0.088256	0.036527	0.000000	0.000000	2.000000	59.000000	0.000000
2934.051197	0.104431	0.561436	0.023610	83.837662	116.255501	163.305603	-0.219037	0.000000	-1.174420	0.000000	0.000000	0.000000	0.015103	0.088256	0.036527	0.000000	0.000000	2.000000	59.000000	0.000000
2934.054530	0.104431	0.561436	0.023610	83.837662	116.255501	163.305603	-0.219037	0.000000	-1.174420	0.000000	0.000000	0.000000	0.015103	0.088256	0.036527	0.000000	0.000000	2.000000	59.000000	0.000000
2934.057864	0.104558	0.561856	0.023644	83.601257	117.076492	164.288177	-0.221554	0.000000	-1.180508	0.000000	0.000000	0.000000	0.038065	0.126025	0.010175	0.000000	0.000000	2.000000	59.000000	0.000000
2934.061197	0.104558	0.561856	0.023644	83.601257	117.076492	164.288177	-0.221554	0.000000	-1.180508	0.000000	0.000000	0.000000	0.038065	0.126025	0.010175	0.000000	0.000000	2.000000	59.000000	0.000000
2934.064530	0.104558	0.561856	0.023644	83.601257	117.076492	164.288177	-0.221554	0.000000	-1.180508	0.000000	0.000000	0.000000	0.038065	0.126025	0.010175	0.000000	0.000000	2.000000	59.000000	0.000000
2934.067864	0.104558	0.561856	0.023644	83.368896	117.679924	165.056122	-0.227898	0.000000	-1.182204	0.000000	0.000000	0.000000	0.038065	0.126025	0.010175	0.000000	0.000000	2.000000	59.000000	0.000000
2934.071197	0.104593	0.562000	0.023583	83.368896	117.679924	165.056122	-0.227898	0.000000	-1.182204	0.000000	0.000000	0.000000	0.010386	0.043045	-0.018183	0.000000	0.000000	2.000000	59.000000	0.000000
2934.074530	0.104593	0.562000	0.023583	83.368896	117.679924	165.056122	-0.227898	0.000000	-1.182204	0.000000	0.000000	0.000000	0.010386	0.043045	-0.018183	0.000000	0.000000	2.000000	59.000000	0.000000
2934.077864	0.104593	0.562000	0.023583	83.145737	117.996780	165.543976	-0.229630	0.000000	-1.179174	0.000000	0.000000	0.000000	0.010386	0.043045	-0.018183	0.000000	0.000000	2.000000	59.000000	0.000000
2934.081197	0.104593	0.562000	0.023583	83.145737	117.996780	165.543976	-0.229630	0.000000	-1.179174	0.000000	0.000000	0.000000	0.010386	0.043045	-0.018183	0.000000	0.000000	2.000000	59.000000	0.000000
2934.084530	0.104588	0.562099	0.023454	83.145737	117.996780	165.543976	-0.229630	0.000000	-1.179174	0.000000	0.000000	0.000000	-0.001305	0.029760	-0.038947	0.000000	0.000000	2.000000	59.000000	0.000000
2934.087864	0.104588	0.562099	0.023454	82.944115	118.012337	165.729858	-0.229630	0.000000	-1.179174	0.000000	0.000000	0.000000	-0.001305	0.029760	-0.038947	0.000000	0.000000	2.000000	59.000000	0.000000
2934.091197	0.104545	0.562154	0.023255	82.944115	118.012337	165.729858	-0.229630	0.000000	-1.179174	0.000000	0.000000	0.000000	-0.012991	0.016466	-0.059707	0.000000	0.000000	2.000000	59.000000	0.000000
2934.094530	0.104545	0.562154	0.023255	82.944115	118.012337	165.729858	-0.229630	0.000000	-1.179174	0.000000	0.000000	0.000000	-0.012991	0.016466	-0.059707	0.000000	0.000000	2.000000	59.000000	0.000000
2934.097864	0.104545	0.562154	0.023255	82.754974	117.670212	165.568375	-0.227247	0.000000	-1.162731	0.000000	0.000000	0.000000	-0.012991	0.016466	-0.059707	0.000000	0.000000	2.000000	59.000000	0.000000
2934.101197	0.104545	0.562154	0.023255	82.754974	117.670212	165.568375	-0.227247	0.000000	-1.162731	0.000000	0.000000	0.000000	-0.012991	0.016466	-0.059707	0.000000	0.000000	2.000000	59.000000	0.000000
2934.104530	0.104475	0.562191	0.023043	82.754974	117.670212	165.568375	-0.227247	0.000000	-1.162731	0.000000	0.000000	0.000000	-0.020952	0.011093	-0.063371	0.000000	0.000000	2.000000	59.000000	0.000000
2934.107864	0.104475	0.562191	0.023043	82.571022	117.173592	165.254639	-0.227247	0.000000	-1.162731	0.000000	0.000000	0.000000	-0.020952	0.011093	-0.063371	0.000000	0.000000	2.000000	59.000000	0.000000
2934.111197	0.104475	0.562191	0.023043	82.571022	117.173592	165.254639	-0.227247	0.000000	-1.162731	0.000000	0.000000	0.000000	-0.020952	0.011093	-0.063371	0.000000	0.000000	2.000000	59.000000	0.000000
2934.114530	0.104475	0.562191	0.023043	82.571022	117.173592	165.254639	-0.227247	0.000000	-1.162731	0.000000	0.000000	0.000000	-0.020952	0.011093	-0.063371	0.000000	0.000000	2.000000	59.000000	0.000000
2934.117864	0.104402	0.562193	0.022600	82.382820	116.712608	164.977249	-0.223755	0.000000	-1.152169	0.000000	0.000000	0.000000	-0.021780	0.000703	-0.133015	0.000000	0.000000	2.000000	59.000000	0.000000
2934.121197	0.104402	0.562193	0.022600	82.382820	116.712608	164.977249	-0.223755	0.000000	-1.152169	0.000000	0.000000	0.000000	-0.000000	0.000005	-0.000000	0.000000	0.000000	2.000000	59.000000	0.000000
2934.124530	0.104402	0.562193	0.022600	82.382820	116.712608	164.977249	-0.223755	0.000000	-1.152169	0.000000	0.000000	0.000000	-0.000000	0.000005	-0.000000	0.000000	0.000000	2.000000	59.000000	0.000000
2934.127864	0.104402	0.562193	0.022600	82.195129	116.244545	164.695419	-0.220125	0.000000	-1.130000	0.000000	0.000000	0.000000	-0.000000	0.000005	-0.000000	0.000000	0.000000	2.000000	59.000000	0.000000
2934.131197	0.104402	0.562193	0.022600	82.195129	116.244545	164.695419	-0.220125	0.000000	-1.130000	0.000000	0.000000	0.000000	-0.000000	0.000005	-0.000000	0.000000	0.000000	2.000000	59.000000	0.000000
2934.134530	0.104362	0.562194	0.022412	82.195129	116.244545	164.695419	-0.220125	0.000000	-1.130000	0.000000	0.000000	0.000000	-0.012268	0.000298	-0.056382	0.000000	0.000000	2.000000	59.000000	0.000000
2934.137864	0.104362	0.562194	0.022412	82.034401	115.871391	164.478607	-0.220125	0.000000	-1.130000	0.000000	0.000000	0.000000	-0.012268	0.000298	-0.056382	0.000000	0.000000	2.000000	59.000000	0.000000
2934.141197	0.104348	0.562186	0.022242	82.034401	115.871391	164.478607	-0.220125	0.000000	-1.130000	0.000000	0.000000	0.000000	-0.003957	-0.002459	-0.051049	0.000000	0.000000	2.000000	59.000000	0.000000
2934.144530	0.104348	0.562186	0.022242	82.034401	115.871391	164.478607	-0.220125	0.000000	-1.130000	0.000000	0.000000	0.000000	-0.003957	-0.002459	-0.051049	0.000000	0.000000	2.000000	59.000000	0.000000
2934.147864	0.104348	0.562186	0.022242	81.919907	115.587059	164.305420	-0.217421	0.000000	-1.112095	0.000000	0.000000	0.000000	-0.003957	-0.002459	-0.051049	0.000000	0.000000	2.000000	59.000000	0.000000
2934.151197	0.104348	0.562186	0.022242	81.919907	115.587059	164.305420	-0.217421	0.000000	-1.112095	0.000000	0.000000	0.000000	-0.003957	-0.002459	-0.051049	0.000000	0.000000	2.000000	59.000000	0.000000
2934.154530	0.104343	0.562213	0.022106	81.919907	115.587059	164.305420	-0.217421	0.000000	-1.112095	0.000000	0.000000	0.000000	-0.001724	0.008230	-0.040763	0.000000	0.000000	2.000000	59.000000	0.000000
2934.157864	0.104343	0.562213	0.022106	81.858932	115.424690	164.203857	-0.217421	0.000000	-1.112095	0.000000	0.000000	0.000000	-0.001724	0.008230	-0.040763	0.000000	0.000000	2.000000	59.000000	0.000000
2934.161197	0.104343	0.562213	0.022106	81.858932	115.424690	164.203857	-0.217421	0.000000	-1.112095	0.000000	0.000000	0.000000	-0.001724	0.008230	-0.040763	0.000000	0.000000	2.000000	59.000000	0.000000
2934.164530	0.104343	0.562213	0.022106	81.858932	115.424690	164.203857	-0.217421	0.000000	-1.112095	0.000000	0.000000	0.000000	-0.001724	0.008230	-0.040763	0.000000	0.000000	2.000000	59.000000	0.000000
2934.167864	0.104312	0.562294	0.021964	81.849991	115.377922	164.166504	-0.217133	0.000000	-1.105301	0.000000	0.000000	0.000000	-0.009284	0.024284	-0.042646	0.000000	0.000000	2.000000	59.000000	0.000000
2934.171197	0.104312	0.562294	0.021964	81.849991	115.377922	164.166504	-0.217133	0.000000	-1.105301	0.000000	0.000000	0.000000	-0.009284	0.024284	-0.042646	0.000000	0.000000	2.000000	59.000000	0.000000
2934.174530	0.104312	0.562294	0.021964	81.849991	115.377922	164.166504	-0.217133	0.000000	-1.105301	0.000000	0.000000	0.000000	-0.009284	0.024284	-0.042646	0.000000	0.000000	2.000000	59.000000	0.000000
2934.177864	0.104312	0.562294	0.021964	81.852135	115.311356	164.101974	-0.215586	0.000000	-1.098194	0.000000	0.000000	0.000000	-0.009284	0.024284	-0.042646	0.000000	0.000000	2.000000	59.000000	0.000000
2934.181197	0.104285	0.562375	0.021952	81.852135	115.311356	164.101974	-0.215586	0.000000	-1.098194	0.000000	0.000000	0.000000	-0.007923	0.024116	-0.003566	0.000000	0.000000	2.000000	59.000000	0.000000
2934.184530	0.104285	0.562375	0.021952	81.852135	115.311356	164.101974	-0.215586	0.000000	-1.098194	0.000000	0.000000	0.000000	-0.007923	0.024116	-0.003566	0.000000	0.000000	2.000000	59.000000	0.000000
2934.187864	0.104285	0.562375	0.021952	81.852661	115.237793	164.034790	-0.214265	0.000000	-1.097599	0.000000	0.000000	0.000000	-0.007923	0.024116	-0.003566	0.000000	0.000000	2.000000	59.000000	0.000000
2934.191197	0.104285	0.562375	0.021952	81.852661	115.237793	164.034790	-0.214265	0.000000	-1.097599	0.000000	0.000000	0.000000	-0.007923	0.024116	-0.003566	0.000000	0.000000	2.000000	59.000000	0.000000
2934.194530	0.104240	0.562473	0.021962	81.852661	115.237793	164.034790	-0.214265	0.000000	-1.097599	0.000000	0.000000	0.000000	-0.013627	0.029438	0.003058	0.000000	0.000000	2.000000	59.000000	0.000000
2934.197864	0.104240	0.562473	0.021962	81.852951	115.117378	163.921951	-0.214265	0.000000	-1.097599	0.000000	0.000000	0.000000	-0.013627	0.029438	0.003058	0.000000	0.000000	2.000000	59.000000	0.000000
2934.201197	0.104240	0.562473	0.021962	81.852951	115.117378	163.921951	-0.214265	0.000000	-1.097599	0.000000	0.000000	0.000000	-0.013627	0.029438	0.003058	0.000000	0.000000	2.000000	59.000000	0.000000
2934.204530	0.104240	0.562473	0.021962	81.852951	115.117378	163.921951	-0.214265	0.000000	-1.097599	0.000000	0.000000	0.000000	-0.013627	0.029438	0.003058	0.000000	0.000000	2.000000	59.000000	0.000000
2934.207864	0.104104	0.562651	0.022106	81.843513	114.963844	163.793747	-0.211994	0.000000	-1.098109	0.000000	0.000000	0.000000	-0.040681	0.053417	0.043003	0.000000	0.000000	2.000000	59.000000	0.000000
2934.211197	0.104104	0.562651	0.022106	81.843513	114.963844	163.793747	-0.211994	0.000000	-1.098109	0.000000	0.000000	0.000000	-0.040681	0.053417	0.043003	0.000000	0.000000	2.000000	59.000000	0.000000
2934.214530	0.104104	0.562651	0.022106	81.843513	114.963844	163.793747	-0.211994	0.000000	-1.098109	0.000000	0.000000	0.000000	-0.040681	0.053417	0.043003	0.000000	0.000000	2.000000	59.000000	0.000000
2934.217864	0.104104	0.562651	0.022106	81.826729	114.768738	163.631699	-0.205214	0.000000	-1.105276	0.000000	0.000000	0.000000	-0.040681	0.053417	0.043003	0.000000	0.000000	2.000000	59.000000	0.000000
2934.221197	0.103999	0.562766	0.022278	81.826729	114.768738	163.631699	-0.205214	0.000000	-1.105276	0.000000	0.000000	0.000000	-0.031671	0.034667	0.051700	0.000000	0.000000	2.000000	59.000000	0.000000
2934.224530	0.103999	0.562766	0.022278	81.826729	114.768738	163.631699	-0.205214	0.000000	-1.105276	0.000000	0.000000	0.000000	-0.031671	0.034667	0.051700	0.000000	0.000000	2.000000	59.000000	0.000000
2934.227864	0.103999	0.562766	0.022278	81.798889	114.472603	163.386261	-0.199936	0.000000	-1.113893	0.000000	0.000000	0.000000	-0.031671	0.034667	0.051700	0.000000	0.000000	2.000000	59.000000	0.000000
2934.231197	0.103999	0.562766	0.022278	81.798889	114.472603	163.386261	-0.199936	0.000000	-1.113893	0.000000	0.000000	0.000000	-0.031671	0.034667	0.051700	0.000000	0.000000	2.000000	59.000000	0.000000
2934.234530	0.103878	0.562917	0.022489	81.798889	114.472603	163.386261	-0.199936	0.000000	-1.113893	0.000000	0.000000	0.000000	-0.036306	0.045350	0.063434	0.000000	0.000000	2.000000	59.000000	0.000000
2934.237864	0.103878	0.562917	0.022489	81.774475	114.113274	163.080765	-0.199936	0.000000	-1.113893	0.000000	0.000000	0.000000	-0.036306	0.045350	0.063434	0.000000	0.000000	2.000000	59.000000	0.000000
2934.241197	0.103732	0.563104	0.022807	81.774475	114.113274	163.080765	-0.199936	0.000000	-1.113893	0.000000	0.000000	0.000000	-0.043737	0.055997	0.095421	0.000000	0.000000	2.000000	59.000000	0.000000
2934.244530	0.103732	0.563104	0.022807	81.774475	114.113274	163.080765	-0.199936	0.000000	-1.113893	0.000000	0.000000	0.000000	-0.043737	0.055997	0.095421	0.000000	0.000000	2.000000	59.000000	0.000000
2934.247864	0.103732	0.563104	0.022807	81.776314	113.794678	162.792892	-0.186595	0.000000	-1.140369	0.000000	0.000000	0.000000	-0.043737	0.055997	0.095421	0.000000	0.000000	2.000000	59.000000	0.000000
2934.251197	0.103732	0.563104	0.022807	81.776314	113.794678	162.792892	-0.186595	0.000000	-1.140369	0.000000	0.000000	0.000000	-0.043737	0.055997	0.095421	0.000000	0.000000	2.000000	59.000000	0.000000
2934.254530	0.103567	0.563309	0.023147	81.776314	113.794678	162.792892	-0.186595	0.000000	-1.140369	0.000000	0.000000	0.000000	-0.049554	0.061387	0.101974	0.000000	0.000000	2.000000	59.000000	0.000000
2934.257864	0.103567	0.563309	0.023147	81.784416	113.488693	162.513977	-0.186595	0.000000	-1.140369	0.000000	0.000000	0.000000	-0.049554	0.061387	0.101974	0.000000	0.000000	2.000000	59.000000	0.000000
2934.261197	0.103567	0.563309	0.023147	81.784416	113.488693	162.513977	-0.186595	0.000000	-1.140369	0.000000	0.000000	0.000000	-0.049554	0.061387	0.101974	0.000000	0.000000	2.000000	59.000000	0.000000
2934.264530	0.103567	0.563309	0.023147	81.784416	113.488693	162.513977	-0.186595	0.000000	-1.140369	0.000000	0.000000	0.000000	-0.049554	0.061387	0.101974	0.000000	0.000000	2.000000	59.000000	0.000000
2934.267864	0.103149	0.563691	0.023982	81.792282	113.173996	162.234482	-0.178336	0.000000	-1.157364	0.000000	0.000000	0.000000	-0.125247	0.114698	0.250383	0.000000	0.000000	2.000000	59.000000	0.000000
2934.271197	0.103149	0.563691	0.023982	81.792282	113.173996	162.234482	-0.178336	0.000000	-1.157364	0.000000	0.000000	0.000000	0.000001	0.000006	0.000000	0.000000	0.000000	2.000000	59.000000	0.000000
2934.274530	0.103149	0.563691	0.023982	81.792282	113.173996	162.234482	-0.178336	0.000000	-1.157364	0.000000	0.000000	0.000000	0.000001	0.000006	0.000000	0.000000	0.000000	2.000000	59.000000	0.000000
2934.277864	0.103149	0.563691	0.023982	81.801689	112.857178	161.956680	-0.157461	0.000000	-1.199095	0.000000	0.000000	0.000000	0.000001	0.000006	0.000000	0.000000	0.000000	2.000000	59.000000	0.000000
2934.281197	0.103149	0.563691	0.023982	81.801689	112.857178	161.956680	-0.157461	0.000000	-1.199095	0.000000	0.000000	0.000000	0.000001	0.000006	0.000000	0.000000	0.000000	2.000000	59.000000	0.000000
2934.284530	0.102834	0.563851	0.024407	81.801689	112.857178	161.956680	-0.157461	0.000000	-1.199095	0.000000	0.000000	0.000000	-0.094619	0.048035	0.127397	0.000000	0.000000	2.000000	59.000000	0.000000
2934.287864	0.102834	0.563851	0.024407	81.809189	112.527794	161.676132	-0.157461	0.000000	-1.199095	0.000000	0.000000	0.000000	-0.094619	0.048035	0.127397	0.000000	0.000000	2.000000	59.000000	0.000000
2934.291197	0.102480	0.564020	0.024880	81.809189	112.527794	161.676132	-0.157461	0.000000	-1.199095	0.000000	0.000000	0.000000	-0.106006	0.050707	0.142163	0.000000	0.000000	2.000000	59.000000	0.000000
2934.294530	0.102480	0.564020	0.024880	81.809189	112.527794	161.676132	-0.157461	0.000000	-1.199095	0.000000	0.000000	0.000000	-0.106006	0.050707	0.142163	0.000000	0.000000	2.000000	59.000000	0.000000
2934.297864	0.102480	0.564020	0.024880	81.816498	112.187027	161.395081	-0.124024	0.000000	-1.244021	0.000000	0.000000	0.000000	-0.106006	0.050707	0.142163	0.000000	0.000000	2.000000	59.000000	0.000000
2934.301197	0.102480	0.564020	0.024880	81.816498	112.187027	161.395081	-0.124024	0.000000	-1.244021	0.000000	0.000000	0.000000	-0.106006	0.050707	0.142163	0.000000	0.000000	2.000000	59.000000	0.000000
2934.304530	0.102043	0.564198	0.025413	81.816498	112.187027	161.395081	-0.124024	0.000000	-1.244021	0.000000	0.000000	0.000000	-0.131209	0.053371	0.159796	0.000000	0.000000	2.000000	59.000000	0.000000
2934.307864	0.102043	0.564198	0.025413	81.824730	111.789215	161.070114	-0.124024	0.000000	-1.244021	0.000000	0.000000	0.000000	-0.131209	0.053371	0.159796	0.000000	0.000000	2.000000	59.000000	0.000000
2934.311197	0.101475	0.564385	0.026014	81.824730	111.789215	161.070114	-0.124024	0.000000	-1.244021	0.000000	0.000000	0.000000	-0.170311	0.056062	0.180238	0.000000	0.000000	2.000000	59.000000	0.000000
2934.314530	0.101475	0.564385	0.026014	81.824730	111.789215	161.070114	-0.124024	0.000000	-1.244021	0.000000	0.000000	0.000000	-0.170311	0.056062	0.180238	0.000000	0.000000	2.000000	59.000000	0.000000
2934.317864	0.101475	0.564385	0.026014	81.829948	111.351387	160.718964	-0.073771	0.000000	-1.300694	0.000000	0.000000	0.000000	-0.170311	0.056062	0.180238	0.000000	0.000000	2.000000	59.000000	0.000000
2934.321197	0.101475	0.564385	0.026014	81.829948	111.351387	160.718964	-0.073771	0.000000	-1.300694	0.000000	0.000000	0.000000	-0.170311	0.056062	0.180238	0.000000	0.000000	2.000000	59.000000	0.000000
2934.324530	0.100824	0.564554	0.026678	81.829948	111.351387	160.718964	-0.073771	0.000000	-1.300694	0.000000	0.000000	0.000000	-0.195479	0.050633	0.199380	0.000000	0.000000	2.000000	59.000000	0.000000
2934.327864	0.100824	0.564554	0.026678	81.815132	110.863380	160.344910	-0.073771	0.000000	-1.300694	0.000000	0.000000	0.000000	-0.195479	0.050633	0.199380	0.000000	0.000000	2.000000	59.000000	0.000000
2934.331197	0.100136	0.564749	0.027408	81.815132	110.863380	160.344910	-0.073771	0.000000	-1.300694	0.000000	0.000000	0.000000	-0.206323	0.058696	0.218942	0.000000	0.000000	2.000000	59.000000	0.000000
2934.334530	0.100136	0.564749	0.027408	81.815132	110.863380	160.344910	-0.073771	0.000000	-1.300694	0.000000	0.000000	0.000000	-0.206323	0.058696	0.218942	0.000000	0.000000	2.000000	59.000000	0.000000
2934.337864	0.100136	0.564749	0.027408	81.731766	110.190529	159.855209	-0.006804	0.000000	-1.370414	0.000000	0.000000	0.000000	-0.206323	0.058696	0.218942	0.000000	0.000000	2.000000	59.000000	0.000000
2934.341197	0.099445	0.564927	0.028250	81.731766	110.190529	159.855209	-0.006804	0.000000	-1.370414	0.000000	0.000000	0.000000	-0.207255	0.053147	0.252410	0.000000	0.000000	2.000000	59.000000	0.000000
2934.344530	0.099445	0.564927	0.028250	81.731766	110.190529	159.855209	-0.006804	0.000000	-1.370414	0.000000	0.000000	0.000000	-0.207255	0.053147	0.252410	0.000000	0.000000	2.000000	59.000000	0.000000
2934.347864	0.099445	0.564927	0.028250	81.580444	109.382637	159.289963	0.027739	0.000000	-1.412483	0.000000	0.000000	0.000000	-0.207255	0.053147	0.252410	0.000000	0.000000	2.000000	59.000000	0.000000
2934.351197	0.098829	0.565113	0.029115	81.580444	109.382637	159.289963	0.027739	0.000000	-1.412483	0.000000	0.000000	0.000000	-0.184855	0.055796	0.259709	0.000000	0.000000	2.000000	59.000000	0.000000
2934.354530	0.098829	0.565113	0.029115	81.580444	109.382637	159.289963	0.027739	0.000000	-1.412483	0.000000	0.000000	0.000000	-0.184855	0.055796	0.259709	0.000000	0.000000	2.000000	59.000000	0.000000
2934.357864	0.098829	0.565113	0.029115	81.416748	108.558640	158.716675	0.058548	0.000000	-1.455767	0.000000	0.000000	0.000000	-0.184855	0.055796	0.259709	0.000000	0.000000	2.000000	59.000000	0.000000
2934.361197	0.098223	0.565298	0.030042	81.416748	108.558640	158.716675	0.058548	0.000000	-1.455767	0.000000	0.000000	0.000000	-0.181844	0.055706	0.278102	0.000000	0.000000	2.000000	59.000000	0.000000
2934.364530	0.098223	0.565298	0.030042	81.416748	108.558640	158.716675	0.058548	0.000000	-1.455767	0.000000	0.000000	0.000000	-0.181844	0.055706	0.278102	0.000000	0.000000	2.000000	59.000000	0.000000
2934.367864	0.098223	0.565298	0.030042	81.265045	107.834381	158.222656	0.088855	0.000000	-1.502118	0.000000	0.000000	0.000000	-0.181844	0.055706	0.278102	0.000000	0.000000	2.000000	59.000000	0.000000
2934.371197	0.097637	0.565484	0.030963	81.265045	107.834381	158.222656	0.088855	0.000000	-1.502118	0.000000	0.000000	0.000000	-0.175723	0.055670	0.276332	0.000000	0.000000	2.000000	59.000000	0.000000
2934.374530	0.097637	0.565484	0.030963	81.265045	107.834381	158.222656	0.088855	0.000000	-1.502118	0.000000	0.000000	0.000000	-0.175723	0.055670	0.276332	0.000000	0.000000	2.000000	59.000000	0.000000
2934.377864	0.097637	0.565484	0.030963	81.168671	107.361526	157.919540	0.118142	0.000000	-1.548173	0.000000	0.000000	0.000000	-0.175723	0.055670	0.276332	0.000000	0.000000	2.000000	59.000000	0.000000
2934.381197	0.097091	0.565679	0.031851	81.168671	107.361526	157.919540	0.118142	0.000000	-1.548173	0.000000	0.000000	0.000000	-0.163957	0.058416	0.266368	0.000000	0.000000	2.000000	59.000000	0.000000
2934.384530	0.097091	0.565679	0.031851	81.168671	107.361526	157.919540	0.118142	0.000000	-1.548173	0.000000	0.000000	0.000000	-0.163957	0.058416	0.266368	0.000000	0.000000	2.000000	59.000000	0.000000
2934.387864	0.097091	0.565679	0.031851	81.124405	107.471214	158.113647	0.145468	0.000000	-1.592568	0.000000	0.000000	0.000000	-0.163957	0.058416	0.266368	0.000000	0.000000	2.000000	59.000000	0.000000
2934.391197	0.096558	0.565837	0.032700	81.124405	107.471214	158.113647	0.145468	0.000000	-1.592568	0.000000	0.000000	0.000000	-0.159714	0.047586	0.254493	0.000000	0.000000	2.000000	59.000000	0.000000
2934.394530	0.096558	0.565837	0.032700	81.124405	107.471214	158.113647	0.145468	0.000000	-1.592568	0.000000	0.000000	0.000000	-0.159714	0.047586	0.254493	0.000000	0.000000	2.000000	59.000000	0.000000
2934.397864	0.096558	0.565837	0.032700	81.086678	108.080193	158.780746	0.172087	0.000000	-1.634983	0.000000	0.000000	0.000000	-0.159714	0.047586	0.254493	0.000000	0.000000	2.000000	59.000000	0.000000
2934.401197	0.096558	0.565837	0.032700	81.086678	108.080193	158.780746	0.172087	0.000000	-1.634983	0.000000	0.000000	0.000000	-0.159714	0.047586	0.254493	0.000000	0.000000	2.000000	59.000000	0.000000
2934.404530	0.096069	0.566023	0.033532	81.086678	108.080193	158.780746	0.172087	0.000000	-1.634983	0.000000	0.000000	0.000000	-0.146752	0.055741	0.249702	0.000000	0.000000	2.000000	59.000000	0.000000
2934.407864	0.096069	0.566023	0.033532	81.029030	108.956528	159.688644	0.172087	0.000000	-1.634983	0.000000	0.000000	0.000000	-0.146752	0.055741	0.249702	0.000000	0.000000	2.000000	59.000000	0.000000
2934.411197	0.095710	0.566200	0.034296	81.029030	108.956528	159.688644	0.172087	0.000000	-1.634983	0.000000	0.000000	0.000000	-0.107691	0.053087	0.229343	0.000000	0.000000	2.000000	59.000000	0.000000
2934.414530	0.095710	0.566200	0.034296	81.029030	108.956528	159.688644	0.172087	0.000000	-1.634983	0.000000	0.000000	0.000000	-0.107691	0.053087	0.229343	0.000000	0.000000	2.000000	59.000000	0.000000
2934.417864	0.095710	0.566200	0.034296	80.949005	109.946793	160.710373	0.214495	0.000000	-1.714824	0.000000	0.000000	0.000000	-0.107691	0.053087	0.229343	0.000000	0.000000	2.000000	59.000000	0.000000
2934.421197	0.095710	0.566200	0.034296	80.949005	109.946793	160.710373	0.214495	0.000000	-1.714824	0.000000	0.000000	0.000000	-0.107691	0.053087	0.229343	0.000000	0.000000	2.000000	59.000000	0.000000
2934.424530	0.095439	0.566386	0.035019	80.949005	109.946793	160.710373	0.214495	0.000000	-1.714824	0.000000	0.000000	0.000000	-0.081429	0.055863	0.216879	0.000000	0.000000	2.000000	59.000000	0.000000
2934.427864	0.095439	0.566386	0.035019	80.872002	110.852234	161.648956	0.214495	0.000000	-1.714824	0.000000	0.000000	0.000000	-0.081429	0.055863	0.216879	0.000000	0.000000	2.000000	59.000000	0.000000
2934.431197	0.095260	0.566572	0.035724	80.872002	110.852234	161.648956	0.214495	0.000000	-1.714824	0.000000	0.000000	0.000000	-0.053707	0.055885	0.211294	0.000000	0.000000	2.000000	59.000000	0.000000
2934.434530	0.095260	0.566572	0.035724	80.872002	110.852234	161.648956	0.214495	0.000000	-1.714824	0.000000	0.000000	0.000000	-0.053707	0.055885	0.211294	0.000000	0.000000	2.000000	59.000000	0.000000
2934.437864	0.095260	0.566572	0.035724	80.815315	111.714531	162.509674	0.237017	0.000000	-1.786186	0.000000	0.000000	0.000000	-0.053707	0.055885	0.211294	0.000000	0.000000	2.000000	59.000000	0.000000
2934.441197	0.095260	0.566572	0.035724	80.815315	111.714531	162.509674	0.237017	0.000000	-1.786186	0.000000	0.000000	0.000000	-0.053707	0.055885	0.211294	0.000000	0.000000	2.000000	59.000000	0.000000
2934.444530	0.095158	0.566741	0.036330	80.815315	111.714531	162.509674	0.237017	0.000000	-1.786186	0.000000	0.000000	0.000000	-0.030446	0.050616	0.181962	0.000000	0.000000	2.000000	59.000000	0.000000
2934.447864	0.095158	0.566741	0.036330	80.768517	112.409126	163.200851	0.237017	0.000000	-1.786186	0.000000	0.000000	0.000000	-0.030446	0.050616	0.181962	0.000000	0.000000	2.000000	59.000000	0.000000
2934.451197	0.095172	0.566937	0.036908	80.768517	112.409126	163.200851	0.237017	0.000000	-1.786186	0.000000	0.000000	0.000000	0.004227	0.058862	0.173326	0.000000	0.000000	2.000000	59.000000	0.000000
2934.454530	0.095172	0.566937	0.036908	80.768517	112.409126	163.200851	0.237017	0.000000	-1.786186	0.000000	0.000000	0.000000	0.004227	0.058862	0.173326	0.000000	0.000000	2.000000	59.000000	0.000000
2934.457864	0.095172	0.566937	0.036908	80.731575	112.921303	163.698502	0.241387	0.000000	-1.845401	0.000000	0.000000	0.000000	0.004227	0.058862	0.173326	0.000000	0.000000	2.000000	59.000000	0.000000
2934.461197	0.095264	0.567144	0.037382	80.731575	112.921303	163.698502	0.241387	0.000000	-1.845401	0.000000	0.000000	0.000000	0.027406	0.061868	0.142283	0.000000	0.000000	2.000000	59.000000	0.000000
2934.464530	0.095264	0.567144	0.037382	80.731575	112.921303	163.698502	0.241387	0.000000	-1.845401	0.000000	0.000000	0.000000	0.027406	0.061868	0.142283	0.000000	0.000000	2.000000	59.000000	0.000000
2934.467864	0.095264	0.567144	0.037382	80.698952	113.362457	164.118408	0.236820	0.000000	-1.869115	0.000000	0.000000	0.000000	0.027406	0.061868	0.142283	0.000000	0.000000	2.000000	59.000000	0.000000
2934.471197	0.095264	0.567144	0.037382	80.698952	113.362457	164.118408	0.236820	0.000000	-1.869115	0.000000	0.000000	0.000000	0.027406	0.061868	0.142283	0.000000	0.000000	2.000000	59.000000	0.000000
2934.474530	0.095409	0.567360	0.037758	80.698952	113.362457	164.118408	0.236820	0.000000	-1.869115	0.000000	0.000000	0.000000	0.043621	0.064873	0.112611	0.000000	0.000000	2.000000	59.000000	0.000000
2934.477864	0.095409	0.567360	0.037758	80.675049	113.667114	164.396027	0.236820	0.000000	-1.869115	0.000000	0.000000	0.000000	0.043621	0.064873	0.112611	0.000000	0.000000	2.000000	59.000000	0.000000
2934.481197	0.095633	0.567559	0.038036	80.675049	113.667114	164.396027	0.236820	0.000000	-1.869115	0.000000	0.000000	0.000000	0.067275	0.059655	0.083357	0.000000	0.000000	2.000000	59.000000	0.000000
2934.484530	0.095633	0.567559	0.038036	80.675049	113.667114	164.396027	0.236820	0.000000	-1.869115	0.000000	0.000000	0.000000	0.067275	0.059655	0.083357	0.000000	0.000000	2.000000	59.000000	0.000000
2934.487864	0.095633	0.567559	0.038036	80.663567	113.786369	164.486313	0.218337	0.000000	-1.901776	0.000000	0.000000	0.000000	0.067275	0.059655	0.083357	0.000000	0.000000	2.000000	59.000000	0.000000
2934.491197	0.095633	0.567559	0.038036	80.663567	113.786369	164.486313	0.218337	0.000000	-1.901776	0.000000	0.000000	0.000000	0.067275	0.059655	0.083357	0.000000	0.000000	2.000000	59.000000	0.000000
2934.494530	0.095869	0.567758	0.038246	80.663567	113.786369	164.486313	0.218337	0.000000	-1.901776	0.000000	0.000000	0.000000	0.070764	0.059860	0.063234	0.000000	0.000000	2.000000	59.000000	0.000000
2934.497864	0.095869	0.567758	0.038246	80.662285	113.758667	164.429855	0.218337	0.000000	-1.901776	0.000000	0.000000	0.000000	0.070764	0.059860	0.063234	0.000000	0.000000	2.000000	59.000000	0.000000
2934.501197	0.095869	0.567758	0.038246	80.662285	113.758667	164.429855	0.218337	0.000000	-1.901776	0.000000	0.000000	0.000000	0.070764	0.059860	0.063234	0.000000	0.000000	2.000000	59.000000	0.000000
2934.504530	0.095869	0.567758	0.038246	80.662285	113.758667	164.429855	0.218337	0.000000	-1.901776	0.000000	0.000000	0.000000	0.070764	0.059860	0.063234	0.000000	0.000000	2.000000	59.000000	0.000000
2934.507864	0.096374	0.568087	0.038333	80.666405	113.677147	164.316925	0.206543	0.000000	-1.912315	0.000000	0.000000	0.000000	0.151470	0.098613	0.025944	0.000000	0.000000	2.000000	59.000000	0.000000
2934.511197	0.096374	0.568087	0.038333	80.666405	113.677147	164.316925	0.206543	0.000000	-1.912315	0.000000	0.000000	0.000000	0.151470	0.098613	0.025944	0.000000	0.000000	2.000000	59.000000	0.000000
2934.514530	0.096374	0.568087	0.038333	80.666405	113.677147	164.316925	0.206543	0.000000	-1.912315	0.000000	0.000000	0.000000	0.151470	0.098613	0.025944	0.000000	0.000000	2.000000	59.000000	0.000000
2934.517864	0.096374	0.568087	0.038333	80.669128	113.635422	164.241592	0.181298	0.000000	-1.916639	0.000000	0.000000	0.000000	0.151470	0.098613	0.025944	0.000000	0.000000	2.000000	59.000000	0.000000
2934.521197	0.096648	0.568179	0.038237	80.669128	113.635422	164.241592	0.181298	0.000000	-1.916639	0.000000	0.000000	0.000000	0.082300	0.027628	-0.028664	0.000000	0.000000	2.000000	59.000000	0.000000
2934.524530	0.096648	0.568179	0.038237	80.669128	113.635422	164.241592	0.181298	0.000000	-1.916639	0.000000	0.000000	0.000000	0.082300	0.027628	-0.028664	0.000000	0.000000	2.000000	59.000000	0.000000
2934.527864	0.096648	0.568179	0.038237	80.666519	113.644577	164.218216	0.167581	0.000000	-1.911862	0.000000	0.000000	0.000000	0.082300	0.027628	-0.028664	0.000000	0.000000	2.000000	59.000000	0.000000
2934.531197	0.096648	0.568179	0.038237	80.666519	113.644577	164.218216	0.167581	0.000000	-1.911862	0.000000	0.000000	0.000000	0.082300	0.027628	-0.028664	0.000000	0.000000	2.000000	59.000000	0.000000
2934.534530	0.096935	0.568244	0.038081	80.666519	113.644577	164.218216	0.167581	0.000000	-1.911862	0.000000	0.000000	0.000000	0.086026	0.019502	-0.046978	0.000000	0.000000	2.000000	59.000000	0.000000
2934.537864	0.096935	0.568244	0.038081	80.648422	113.646126	164.193344	0.167581	0.000000	-1.911862	0.000000	0.000000	0.000000	0.086026	0.019502	-0.046978	0.000000	0.000000	2.000000	59.000000	0.000000
2934.541197	0.096935	0.568244	0.038081	80.648422	113.646126	164.193344	0.167581	0.000000	-1.911862	0.000000	0.000000	0.000000	0.086026	0.019502	-0.046978	0.000000	0.000000	2.000000	59.000000	0.000000
2934.544530	0.096935	0.568244	0.038081	80.648422	113.646126	164.193344	0.167581	0.000000	-1.911862	0.000000	0.000000	0.000000	0.086026	0.019502	-0.046978	0.000000	0.000000	2.000000	59.000000	0.000000
2934.547864	0.097707	0.568348	0.037540	80.612404	113.654961	164.183685	0.153243	0.000000	-1.904032	0.000000	0.000000	0.000000	0.231692	0.031140	-0.162231	0.000000	0.000000	2.000000	59.000000	0.000000
2934.551197	0.097707	0.568348	0.037540	80.612404	113.654961	164.183685	0.153243	0.000000	-1.904032	0.000000	0.000000	0.000000	0.000000	0.000008	0.000001	0.000000	0.000000	2.000000	59.000000	0.000000
2934.554530	0.097707	0.568348	0.037540	80.612404	113.654961	164.183685	0.153243	0.000000	-1.904032	0.000000	0.000000	0.000000	0.000000	0.000008	0.000001	0.000000	0.000000	2.000000	59.000000	0.000000
2934.557864	0.097707	0.568348	0.037540	80.585640	113.713318	164.206284	0.114628	0.000000	-1.876994	0.000000	0.000000	0.000000	0.000000	0.000008	0.000001	0.000000	0.000000	2.000000	59.000000	0.000000
2934.561197	0.097707	0.568348	0.037540	80.585640	113.713318	164.206284	0.114628	0.000000	-1.876994	0.000000	0.000000	0.000000	0.000000	0.000008	0.000001	0.000000	0.000000	2.000000	59.000000	0.000000
2934.564530	0.098169	0.568387	0.037160	80.585640	113.713318	164.206284	0.114628	0.000000	-1.876994	0.000000	0.000000	0.000000	0.138451	0.011617	-0.113957	0.000000	0.000000	2.000000	59.000000	0.000000
2934.567864	0.098169	0.568387	0.037160	80.581284	113.848473	164.278732	0.114628	0.000000	-1.876994	0.000000	0.000000	0.000000	0.138451	0.011617	-0.113957	0.000000	0.000000	2.000000	59.000000	0.000000
2934.571197	0.098693	0.568389	0.036732	80.581284	113.848473	164.278732	0.114628	0.000000	-1.876994	0.000000	0.000000	0.000000	0.157333	0.000635	-0.128381	0.000000	0.000000	2.000000	59.000000	0.000000
2934.574530	0.098693	0.568389	0.036732	80.581284	113.848473	164.278732	0.114628	0.000000	-1.876994	0.000000	0.000000	0.000000	0.157333	0.000635	-0.128381	0.000000	0.000000	2.000000	59.000000	0.000000
2934.577864	0.098693	0.568389	0.036732	80.577194	114.032394	164.390717	0.065330	0.000000	-1.836604	0.000000	0.000000	0.000000	0.157333	0.000635	-0.128381	0.000000	0.000000	2.000000	59.000000	0.000000
2934.581197	0.098693	0.568389	0.036732	80.577194	114.032394	164.390717	0.065330	0.000000	-1.836604	0.000000	0.000000	0.000000	0.157333	0.000635	-0.128381	0.000000	0.000000	2.000000	59.000000	0.000000
2934.584530	0.099255	0.568409	0.036249	80.577194	114.032394	164.390717	0.065330	0.000000	-1.836604	0.000000	0.000000	0.000000	0.168378	0.006199	-0.145030	0.000000	0.000000	2.000000	59.000000	0.000000
2934.587864	0.099255	0.568409	0.036249	80.572357	114.237282	164.521225	0.065330	0.000000	-1.836604	0.000000	0.000000	0.000000	0.168378	0.006199	-0.145030	0.000000	0.000000	2.000000	59.000000	0.000000
2934.591197	0.099823	0.568385	0.035687	80.572357	114.237282	164.521225	0.065330	0.000000	-1.836604	0.000000	0.000000	0.000000	0.170634	-0.007459	-0.168582	0.000000	0.000000	2.000000	59.000000	0.000000
2934.594530	0.099823	0.568385	0.035687	80.572357	114.237282	164.521225	0.065330	0.000000	-1.836604	0.000000	0.000000	0.000000	0.170634	-0.007459	-0.168582	0.000000	0.000000	2.000000	59.000000	0.000000
2934.597864	0.099823	0.568385	0.035687	80.567490	114.444794	164.651611	0.008828	0.000000	-1.784335	0.000000	0.000000	0.000000	0.170634	-0.007459	-0.168582	0.000000	0.000000	2.000000	59.000000	0.000000
2934.601197	0.099823	0.568385	0.035687	80.567490	114.444794	164.651611	0.008828	0.000000	-1.784335	0.000000	0.000000	0.000000	0.170634	-0.007459	-0.168582	0.000000	0.000000	2.000000	59.000000	0.000000
2934.604530	0.100418	0.568378	0.035136	80.567490	114.444794	164.651611	0.008828	0.000000	-1.784335	0.000000	0.000000	0.000000	0.178265	-0.002034	-0.165215	0.000000	0.000000	2.000000	59.000000	0.000000
2934.607864	0.100418	0.568378	0.035136	80.557854	114.681061	164.814407	0.008828	0.000000	-1.784335	0.000000	0.000000	0.000000	0.178265	-0.002034	-0.165215	0.000000	0.000000	2.000000	59.000000	0.000000
2934.611197	0.100999	0.568344	0.034528	80.557854	114.681061	164.814407	0.008828	0.000000	-1.784335	0.000000	0.000000	0.000000	0.174391	-0.010195	-0.182351	0.000000	0.000000	2.000000	59.000000	0.000000
2934.614530	0.100999	0.568344	0.034528	80.557854	114.681061	164.814407	0.008828	0.000000	-1.784335	0.000000	0.000000	0.000000	0.174391	-0.010195	-0.182351	0.000000	0.000000	2.000000	59.000000	0.000000
2934.617864	0.100999	0.568344	0.034528	80.542542	114.923576	164.988327	-0.049948	0.000000	-1.726408	0.000000	0.000000	0.000000	0.174391	-0.010195	-0.182351	0.000000	0.000000	2.000000	59.000000	0.000000
2934.621197	0.100999	0.568344	0.034528	80.542542	114.923576	164.988327	-0.049948	0.000000	-1.726408	0.000000	0.000000	0.000000	0.174391	-0.010195	-0.182351	0.000000	0.000000	2.000000	59.000000	0.000000
2934.624530	0.101566	0.568310	0.033857	80.542542	114.923576	164.988327	-0.049948	0.000000	-1.726408	0.000000	0.000000	0.000000	0.170073	-0.010183	-0.201276	0.000000	0.000000	2.000000	59.000000	0.000000
2934.627864	0.101566	0.568310	0.033857	80.506531	115.096283	165.112503	-0.049948	0.000000	-1.726408	0.000000	0.000000	0.000000	0.170073	-0.010183	-0.201276	0.000000	0.000000	2.000000	59.000000	0.000000
2934.631197	0.102135	0.568294	0.033202	80.506531	115.096283	165.112503	-0.049948	0.000000	-1.726408	0.000000	0.000000	0.000000	0.170610	-0.004824	-0.196494	0.000000	0.000000	2.000000	59.000000	0.000000
2934.634530	0.102135	0.568294	0.033202	80.506531	115.096283	165.112503	-0.049948	0.000000	-1.726408	0.000000	0.000000	0.000000	0.170610	-0.004824	-0.196494	0.000000	0.000000	2.000000	59.000000	0.000000
2934.637864	0.102135	0.568294	0.033202	80.459808	115.228165	165.201035	-0.106729	0.000000	-1.660113	0.000000	0.000000	0.000000	0.170610	-0.004824	-0.196494	0.000000	0.000000	2.000000	59.000000	0.000000
2934.641197	0.102135	0.568294	0.033202	80.459808	115.228165	165.201035	-0.106729	0.000000	-1.660113	0.000000	0.000000	0.000000	0.170610	-0.004824	-0.196494	0.000000	0.000000	2.000000	59.000000	0.000000
2934.644530	0.102737	0.568323	0.032485	80.459808	115.228165	165.201035	-0.106729	0.000000	-1.660113	0.000000	0.000000	0.000000	0.180827	0.008848	-0.215095	0.000000	0.000000	2.000000	59.000000	0.000000
2934.647864	0.102737	0.568323	0.032485	80.407219	115.325684	165.261246	-0.106729	0.000000	-1.660113	0.000000	0.000000	0.000000	0.180827	0.008848	-0.215095	0.000000	0.000000	2.000000	59.000000	0.000000
2934.651197	0.103364	0.568398	0.031773	80.407219	115.325684	165.261246	-0.106729	0.000000	-1.660113	0.000000	0.000000	0.000000	0.187898	0.022353	-0.213596	0.000000	0.000000	2.000000	59.000000	0.000000
2934.654530	0.103364	0.568398	0.031773	80.407219	115.325684	165.261246	-0.106729	0.000000	-1.660113	0.000000	0.000000	0.000000	0.187898	0.022353	-0.213596	0.000000	0.000000	2.000000	59.000000	0.000000
2934.657864	0.103364	0.568398	0.031773	80.367584	115.416946	165.301025	-0.168183	0.000000	-1.588665	0.000000	0.000000	0.000000	0.187898	0.022353	-0.213596	0.000000	0.000000	2.000000	59.000000	0.000000
2934.661197	0.103364	0.568398	0.031773	80.367584	115.416946	165.301025	-0.168183	0.000000	-1.588665	0.000000	0.000000	0.000000	0.187898	0.022353	-0.213596	0.000000	0.000000	2.000000	59.000000	0.000000
2934.664530	0.103960	0.568481	0.031042	80.367584	115.416946	165.301025	-0.168183	0.000000	-1.588665	0.000000	0.000000	0.000000	0.178901	0.024941	-0.219238	0.000000	0.000000	2.000000	59.000000	0.000000
2934.667864	0.103960	0.568481	0.031042	80.344368	115.541466	165.363937	-0.168183	0.000000	-1.588665	0.000000	0.000000	0.000000	0.178901	0.024941	-0.219238	0.000000	0.000000	2.000000	59.000000	0.000000
2934.671197	0.104524	0.568627	0.030281	80.344368	115.541466	165.363937	-0.168183	0.000000	-1.588665	0.000000	0.000000	0.000000	0.169134	0.043868	-0.228425	0.000000	0.000000	2.000000	59.000000	0.000000
2934.674530	0.104524	0.568627	0.030281	80.344368	115.541466	165.363937	-0.168183	0.000000	-1.588665	0.000000	0.000000	0.000000	0.169134	0.043868	-0.228425	0.000000	0.000000	2.000000	59.000000	0.000000
2934.677864	0.104524	0.568627	0.030281	80.340500	115.670090	165.416016	-0.226189	0.000000	-1.514054	0.000000	0.000000	0.000000	0.169134	0.043868	-0.228425	0.000000	0.000000	2.000000	59.000000	0.000000
2934.681197	0.105062	0.568773	0.029524	80.340500	115.670090	165.416016	-0.226189	0.000000	-1.514054	0.000000	0.000000	0.000000	0.161598	0.043657	-0.227201	0.000000	0.000000	2.000000	59.000000	0.000000
2934.684530	0.105062	0.568773	0.029524	80.340500	115.670090	165.416016	-0.226189	0.000000	-1.514054	0.000000	0.000000	0.000000	0.161598	0.043657	-0.227201	0.000000	0.000000	2.000000	59.000000	0.000000
2934.687864	0.105062	0.568773	0.029524	80.338326	115.794426	165.470428	-0.253122	0.000000	-1.476187	0.000000	0.000000	0.000000	0.161598	0.043657	-0.227201	0.000000	0.000000	2.000000	59.000000	0.000000
2934.691197	0.105514	0.568954	0.028819	80.338326	115.794426	165.470428	-0.253122	0.000000	-1.476187	0.000000	0.000000	0.000000	0.135516	0.054300	-0.211371	0.000000	0.000000	2.000000	59.000000	0.000000
2934.694530	0.105514	0.568954	0.028819	80.338326	115.794426	165.470428	-0.253122	0.000000	-1.476187	0.000000	0.000000	0.000000	0.135516	0.054300	-0.211371	0.000000	0.000000	2.000000	59.000000	0.000000
2934.697864	0.105514	0.568954	0.028819	80.331917	115.880974	165.499634	-0.275708	0.000000	-1.440959	0.000000	0.000000	0.000000	0.135516	0.054300	-0.211371	0.000000	0.000000	2.000000	59.000000	0.000000
2934.701197	0.105514	0.568954	0.028819	80.331917	115.880974	165.499634	-0.275708	0.000000	-1.440959	0.000000	0.000000	0.000000	0.135516	0.054300	-0.211371	0.000000	0.000000	2.000000	59.000000	0.000000
2934.704530	0.105918	0.569134	0.028124	80.331917	115.880974	165.499634	-0.275708	0.000000	-1.440959	0.000000	0.000000	0.000000	0.121218	0.054084	-0.208554	0.000000	0.000000	2.000000	59.000000	0.000000
2934.707864	0.105918	0.569134	0.028124	80.309044	115.880760	165.466858	-0.275708	0.000000	-1.440959	0.000000	0.000000	0.000000	0.121218	0.054084	-0.208554	0.000000	0.000000	2.000000	59.000000	0.000000
2934.711197	0.106259	0.569350	0.027477	80.309044	115.880760	165.466858	-0.275708	0.000000	-1.440959	0.000000	0.000000	0.000000	0.102282	0.064739	-0.194118	0.000000	0.000000	2.000000	59.000000	0.000000
2934.714530	0.106259	0.569350	0.027477	80.309044	115.880760	165.466858	-0.275708	0.000000	-1.440959	0.000000	0.000000	0.000000	0.102282	0.064739	-0.194118	0.000000	0.000000	2.000000	59.000000	0.000000
2934.717864	0.106259	0.569350	0.027477	80.257469	115.787895	165.374664	-0.312958	0.000000	-1.373847	0.000000	0.000000	0.000000	0.102282	0.064739	-0.194118	0.000000	0.000000	2.000000	59.000000	0.000000
2934.721197	0.106259	0.569350	0.027477	80.257469	115.787895	165.374664	-0.312958	0.000000	-1.373847	0.000000	0.000000	0.000000	0.102282	0.064739	-0.194118	0.000000	0.000000	2.000000	59.000000	0.000000
2934.724530	0.106557	0.569583	0.026856	80.257469	115.787895	165.374664	-0.312958	0.000000	-1.373847	0.000000	0.000000	0.000000	0.089251	0.069991	-0.186194	0.000000	0.000000	2.000000	59.000000	0.000000
2934.727864	0.106557	0.569583	0.026856	80.173767	115.596893	165.220795	-0.312958	0.000000	-1.373847	0.000000	0.000000	0.000000	0.089251	0.069991	-0.186194	0.000000	0.000000	2.000000	59.000000	0.000000
2934.731197	0.106793	0.569825	0.026290	80.173767	115.596893	165.220795	-0.312958	0.000000	-1.373847	0.000000	0.000000	0.000000	0.070901	0.072513	-0.169893	0.000000	0.000000	2.000000	59.000000	0.000000
2934.734530	0.106793	0.569825	0.026290	80.173767	115.596893	165.220795	-0.312958	0.000000	-1.373847	0.000000	0.000000	0.000000	0.070901	0.072513	-0.169893	0.000000	0.000000	2.000000	59.000000	0.000000
2934.737864	0.106793	0.569825	0.026290	80.084160	115.368683	165.043762	-0.339650	0.000000	-1.314499	0.000000	0.000000	0.000000	0.070901	0.072513	-0.169893	0.000000	0.000000	2.000000	59.000000	0.000000
2934.741197	0.106793	0.569825	0.026290	80.084160	115.368683	165.043762	-0.339650	0.000000	-1.314499	0.000000	0.000000	0.000000	0.070901	0.072513	-0.169893	0.000000	0.000000	2.000000	59.000000	0.000000
2934.744530	0.106995	0.570093	0.025790	80.084160	115.368683	165.043762	-0.339650	0.000000	-1.314499	0.000000	0.000000	0.000000	0.060648	0.080534	-0.150051	0.000000	0.000000	2.000000	59.000000	0.000000
2934.747864	0.106995	0.570093	0.025790	79.998322	115.123451	164.857269	-0.339650	0.000000	-1.314499	0.000000	0.000000	0.000000	0.060648	0.080534	-0.150051	0.000000	0.000000	2.000000	59.000000	0.000000
2934.751197	0.107101	0.570343	0.025293	79.998322	115.123451	164.857269	-0.339650	0.000000	-1.314499	0.000000	0.000000	0.000000	0.031857	0.074904	-0.149069	0.000000	0.000000	2.000000	59.000000	0.000000
2934.754530	0.107101	0.570343	0.025293	79.998322	115.123451	164.857269	-0.339650	0.000000	-1.314499	0.000000	0.000000	0.000000	0.031857	0.074904	-0.149069	0.000000	0.000000	2.000000	59.000000	0.000000
2934.757864	0.107101	0.570343	0.025293	79.913315	114.894768	164.694153	-0.355068	0.000000	-1.264646	0.000000	0.000000	0.000000	0.031857	0.074904	-0.149069	0.000000	0.000000	2.000000	59.000000	0.000000
2934.761197	0.107101	0.570343	0.025293	79.913315	114.894768	164.694153	-0.355068	0.000000	-1.264646	0.000000	0.000000	0.000000	0.031857	0.074904	-0.149069	0.000000	0.000000	2.000000	59.000000	0.000000
2934.764530	0.107152	0.570592	0.024873	79.913315	114.894768	164.694153	-0.355068	0.000000	-1.264646	0.000000	0.000000	0.000000	0.015286	0.074853	-0.125851	0.000000	0.000000	2.000000	59.000000	0.000000
2934.767864	0.107152	0.570592	0.024873	79.838058	114.680008	164.546478	-0.355068	0.000000	-1.264646	0.000000	0.000000	0.000000	0.015286	0.074853	-0.125851	0.000000	0.000000	2.000000	59.000000	0.000000
2934.771197	0.107152	0.570592	0.024873	79.838058	114.680008	164.546478	-0.355068	0.000000	-1.264646	0.000000	0.000000	0.000000	0.015286	0.074853	-0.125851	0.000000	0.000000	2.000000	59.000000	0.000000
2934.774530	0.107152	0.570592	0.024873	79.838058	114.680008	164.546478	-0.355068	0.000000	-1.264646	0.000000	0.000000	0.000000	0.015286	0.074853	-0.125851	0.000000	0.000000	2.000000	59.000000	0.000000
2934.777864	0.106975	0.571000	0.024073	79.791634	114.540176	164.454071	-0.357615	0.000000	-1.243671	0.000000	0.000000	0.000000	-0.053341	0.122242	-0.239979	0.000000	0.000000	2.000000	59.000000	0.000000
2934.781197	0.106975	0.571000	0.024073	79.791634	114.540176	164.454071	-0.357615	0.000000	-1.243671	0.000000	0.000000	0.000000	-0.000001	0.000005	-0.000000	0.000000	0.000000	2.000000	59.000000	0.000000
2934.784530	0.106975	0.571000	0.024073	79.791634	114.540176	164.454071	-0.357615	0.000000	-1.243671	0.000000	0.000000	0.000000	-0.000001	0.000005	-0.000000	0.000000	0.000000	2.000000	59.000000	0.000000
2934.787864	0.106975	0.571000	0.024073	79.767532	114.462105	164.407318	-0.348725	0.000000	-1.203674	0.000000	0.000000	0.000000	-0.000001	0.000005	-0.000000	0.000000	0.000000	2.000000	59.000000	0.000000
2934.791197	0.106975	0.571000	0.024073	79.767532	114.462105	164.407318	-0.348725	0.000000	-1.203674	0.000000	0.000000	0.000000	-0.000001	0.000005	-0.000000	0.000000	0.000000	2.000000	59.000000	0.000000
2934.794530	0.106827	0.571185	0.023734	79.767532	114.462105	164.407318	-0.348725	0.000000	-1.203674	0.000000	0.000000	0.000000	-0.044189	0.055651	-0.101803	0.000000	0.000000	2.000000	59.000000	0.000000
2934.797864	0.106827	0.571185	0.023734	79.751396	114.359047	164.334167	-0.348725	0.000000	-1.203674	0.000000	0.000000	0.000000	-0.044189	0.055651	-0.101803	0.000000	0.000000	2.000000	59.000000	0.000000
2934.801197	0.106827	0.571185	0.023734	79.751396	114.359047	164.334167	-0.348725	0.000000	-1.203674	0.000000	0.000000	0.000000	-0.044189	0.055651	-0.101803	0.000000	0.000000	2.000000	59.000000	0.000000
2934.804530	0.106827	0.571185	0.023734	79.751396	114.359047	164.334167	-0.348725	0.000000	-1.203674	0.000000	0.000000	0.000000	-0.044189	0.055651	-0.101803	0.000000	0.000000	2.000000	59.000000	0.000000
2934.807864	0.106397	0.571539	0.023198	79.739502	114.278183	164.284271	-0.341360	0.000000	-1.186707	0.000000	0.000000	0.000000	-0.129008	0.105949	-0.160703	0.000000	0.000000	2.000000	59.000000	0.000000
2934.811197	0.106397	0.571539	0.023198	79.739502	114.278183	164.284271	-0.341360	0.000000	-1.186707	0.000000	0.000000	0.000000	-0.000001	0.000002	0.000000	0.000000	0.000000	2.000000	59.000000	0.000000
2934.814530	0.106397	0.571539	0.023198	79.739502	114.278183	164.284271	-0.341360	0.000000	-1.186707	0.000000	0.000000	0.000000	-0.000001	0.000002	0.000000	0.000000	0.000000	2.000000	59.000000	0.000000
2934.817864	0.106397	0.571539	0.023198	79.734825	114.194412	164.224960	-0.319859	0.000000	-1.159923	0.000000	0.000000	0.000000	-0.000001	0.000002	0.000000	0.000000	0.000000	2.000000	59.000000	0.000000
2934.821197	0.106397	0.571539	0.023198	79.734825	114.194412	164.224960	-0.319859	0.000000	-1.159923	0.000000	0.000000	0.000000	-0.000001	0.000002	0.000000	0.000000	0.000000	2.000000	59.000000	0.000000
2934.824530	0.106188	0.571698	0.023010	79.734825	114.194412	164.224960	-0.319859	0.000000	-1.159923	0.000000	0.000000	0.000000	-0.062751	0.047737	-0.056600	0.000000	0.000000	2.000000	59.000000	0.000000
2934.827864	0.106188	0.571698	0.023010	79.737358	114.099503	164.156143	-0.319859	0.000000	-1.159923	0.000000	0.000000	0.000000	-0.062751	0.047737	-0.056600	0.000000	0.000000	2.000000	59.000000	0.000000
2934.831197	0.106188	0.571698	0.023010	79.737358	114.099503	164.156143	-0.319859	0.000000	-1.159923	0.000000	0.000000	0.000000	-0.062751	0.047737	-0.056600	0.000000	0.000000	2.000000	59.000000	0.000000
2934.834530	0.106188	0.571698	0.023010	79.737358	114.099503	164.156143	-0.319859	0.000000	-1.159923	0.000000	0.000000	0.000000	-0.062751	0.047737	-0.056600	0.000000	0.000000	2.000000	59.000000	0.000000
2934.837864	0.105589	0.571999	0.022785	79.739883	113.996399	164.087311	-0.309401	0.000000	-1.150490	0.000000	0.000000	0.000000	-0.179751	0.090338	-0.067332	0.000000	0.000000	2.000000	59.000000	0.000000
2934.841197	0.105589	0.571999	0.022785	79.739883	113.996399	164.087311	-0.309401	0.000000	-1.150490	0.000000	0.000000	0.000000	-0.000000	0.000001	0.000000	0.000000	0.000000	2.000000	59.000000	0.000000
2934.844530	0.105589	0.571999	0.022785	79.739883	113.996399	164.087311	-0.309401	0.000000	-1.150490	0.000000	0.000000	0.000000	-0.000000	0.000001	0.000000	0.000000	0.000000	2.000000	59.000000	0.000000
2934.847864	0.105589	0.571999	0.022785	79.742401	113.887825	164.018417	-0.279442	0.000000	-1.139268	0.000000	0.000000	0.000000	-0.000000	0.000001	0.000000	0.000000	0.000000	2.000000	59.000000	0.000000
2934.851197	0.105589	0.571999	0.022785	79.742401	113.887825	164.018417	-0.279442	0.000000	-1.139268	0.000000	0.000000	0.000000	-0.000000	0.000001	0.000000	0.000000	0.000000	2.000000	59.000000	0.000000
2934.854530	0.105204	0.572132	0.022772	79.742401	113.887825	164.018417	-0.279442	0.000000	-1.139268	0.000000	0.000000	0.000000	-0.115501	0.040028	-0.003928	0.000000	0.000000	2.000000	59.000000	0.000000
2934.857864	0.105204	0.572132	0.022772	79.744225	113.782555	163.966721	-0.279442	0.000000	-1.139268	0.000000	0.000000	0.000000	-0.115501	0.040028	-0.003928	0.000000	0.000000	2.000000	59.000000	0.000000
2934.861197	0.105204	0.572132	0.022772	79.744225	113.782555	163.966721	-0.279442	0.000000	-1.139268	0.000000	0.000000	0.000000	-0.115501	0.040028	-0.003928	0.000000	0.000000	2.000000	59.000000	0.000000
2934.864530	0.105204	0.572132	0.022772	79.744225	113.782555	163.966721	-0.279442	0.000000	-1.139268	0.000000	0.000000	0.000000	-0.115501	0.040028	-0.003928	0.000000	0.000000	2.000000	59.000000	0.000000
2934.867864	0.104193	0.572293	0.022954	79.746140	113.669144	163.915054	-0.260192	0.000000	-1.138613	0.000000	0.000000	0.000000	-0.303217	0.048313	0.054554	0.000000	0.000000	2.000000	59.000000	0.000000
2934.871197	0.104193	0.572293	0.022954	79.746140	113.669144	163.915054	-0.260192	0.000000	-1.138613	0.000000	0.000000	0.000000	0.000001	-0.000002	-0.000000	0.000000	0.000000	2.000000	59.000000	0.000000
2934.874530	0.104193	0.572293	0.022954	79.746140	113.669144	163.915054	-0.260192	0.000000	-1.138613	0.000000	0.000000	0.000000	0.000001	-0.000002	-0.000000	0.000000	0.000000	2.000000	59.000000	0.000000
2934.877864	0.104193	0.572293	0.022954	79.745720	113.561073	163.878693	-0.209656	0.000000	-1.147706	0.000000	0.000000	0.000000	0.000001	-0.000002	-0.000000	0.000000	0.000000	2.000000	59.000000	0.000000
2934.881197	0.104193	0.572293	0.022954	79.745720	113.561073	163.878693	-0.209656	0.000000	-1.147706	0.000000	0.000000	0.000000	0.000001	-0.000002	-0.000000	0.000000	0.000000	2.000000	59.000000	0.000000
2934.884530	0.103634	0.572348	0.023128	79.745720	113.561073	163.878693	-0.209656	0.000000	-1.147706	0.000000	0.000000	0.000000	-0.167715	0.016349	0.052068	0.000000	0.000000	2.000000	59.000000	0.000000
2934.887864	0.103634	0.572348	0.023128	79.744232	113.432610	163.823242	-0.209656	0.000000	-1.147706	0.000000	0.000000	0.000000	-0.167715	0.016349	0.052068	0.000000	0.000000	2.000000	59.000000	0.000000
2934.891197	0.103035	0.572367	0.023339	79.744232	113.432610	163.823242	-0.209656	0.000000	-1.147706	0.000000	0.000000	0.000000	-0.179611	0.005700	0.063522	0.000000	0.000000	2.000000	59.000000	0.000000
2934.894530	0.103035	0.572367	0.023339	79.744232	113.432610	163.823242	-0.209656	0.000000	-1.147706	0.000000	0.000000	0.000000	-0.179611	0.005700	0.063522	0.000000	0.000000	2.000000	59.000000	0.000000
2934.897864	0.103035	0.572367	0.023339	79.737198	113.308205	163.779526	-0.151768	0.000000	-1.166971	0.000000	0.000000	0.000000	-0.179611	0.005700	0.063522	0.000000	0.000000	2.000000	59.000000	0.000000
2934.901197	0.103035	0.572367	0.023339	79.737198	113.308205	163.779526	-0.151768	0.000000	-1.166971	0.000000	0.000000	0.000000	-0.179611	0.005700	0.063522	0.000000	0.000000	2.000000	59.000000	0.000000
2934.904530	0.102474	0.572360	0.023614	79.737198	113.308205	163.779526	-0.151768	0.000000	-1.166971	0.000000	0.000000	0.000000	-0.168482	-0.002110	0.082455	0.000000	0.000000	2.000000	59.000000	0.000000
2934.907864	0.102474	0.572360	0.023614	79.726852	113.179779	163.732162	-0.151768	0.000000	-1.166971	0.000000	0.000000	0.000000	-0.168482	-0.002110	0.082455	0.000000	0.000000	2.000000	59.000000	0.000000
2934.911197	0.101892	0.572371	0.023910	79.726852	113.179779	163.732162	-0.151768	0.000000	-1.166971	0.000000	0.000000	0.000000	-0.174429	0.003333	0.088732	0.000000	0.000000	2.000000	59.000000	0.000000
2934.914530	0.101892	0.572371	0.023910	79.726852	113.179779	163.732162	-0.151768	0.000000	-1.166971	0.000000	0.000000	0.000000	-0.174429	0.003333	0.088732	0.000000	0.000000	2.000000	59.000000	0.000000
2934.917864	0.101892	0.572371	0.023910	79.724342	113.025696	163.657776	-0.094617	0.000000	-1.195502	0.000000	0.000000	0.000000	-0.174429	0.003333	0.088732	0.000000	0.000000	2.000000	59.000000	0.000000
2934.921197	0.101892	0.572371	0.023910	79.724342	113.025696	163.657776	-0.094617	0.000000	-1.195502	0.000000	0.000000	0.000000	-0.174429	0.003333	0.088732	0.000000	0.000000	2.000000	59.000000	0.000000
2934.924530	0.101320	0.572365	0.024251	79.724342	113.025696	163.657776	-0.094617	0.000000	-1.195502	0.000000	0.000000	0.000000	-0.171713	-0.001879	0.102263	0.000000	0.000000	2.000000	59.000000	0.000000
2934.927864	0.101320	0.572365	0.024251	79.726105	112.901413	163.606140	-0.094617	0.000000	-1.195502	0.000000	0.000000	0.000000	-0.171713	-0.001879	0.102263	0.000000	0.000000	2.000000	59.000000	0.000000
2934.931197	0.100729	0.572350	0.024619	79.726105	112.901413	163.606140	-0.094617	0.000000	-1.195502	0.000000	0.000000	0.000000	-0.177349	-0.004506	0.110361	0.000000	0.000000	2.000000	59.000000	0.000000
2934.934530	0.100729	0.572350	0.024619	79.726105	112.901413	163.606140	-0.094617	0.000000	-1.195502	0.000000	0.000000	0.000000	-0.177349	-0.004506	0.110361	0.000000	0.000000	2.000000	59.000000	0.000000
2934.937864	0.100729	0.572350	0.024619	79.727928	112.771713	163.554474	-0.036440	0.000000	-1.230939	0.000000	0.000000	0.000000	-0.177349	-0.004506	0.110361	0.000000	0.000000	2.000000	59.000000	0.000000
2934.941197	0.100729	0.572350	0.024619	79.727928	112.771713	163.554474	-0.036440	0.000000	-1.230939	0.000000	0.000000	0.000000	-0.177349	-0.004506	0.110361	0.000000	0.000000	2.000000	59.000000	0.000000
2934.944530	0.100123	0.572317	0.025036	79.727928	112.771713	163.554474	-0.036440	0.000000	-1.230939	0.000000	0.000000	0.000000	-0.181603	-0.009760	0.125309	0.000000	0.000000	2.000000	59.000000	0.000000
2934.947864	0.100123	0.572317	0.025036	79.729729	112.639275	163.502762	-0.036440	0.000000	-1.230939	0.000000	0.000000	0.000000	-0.181603	-0.009760	0.125309	0.000000	0.000000	2.000000	59.000000	0.000000
2934.951197	0.099499	0.572276	0.025481	79.729729	112.639275	163.502762	-0.036440	0.000000	-1.230939	0.000000	0.000000	0.000000	-0.187351	-0.012429	0.133360	0.000000	0.000000	2.000000	59.000000	0.000000
2934.954530	0.099499	0.572276	0.025481	79.729729	112.639275	163.502762	-0.036440	0.000000	-1.230939	0.000000	0.000000	0.000000	-0.187351	-0.012429	0.133360	0.000000	0.000000	2.000000	59.000000	0.000000
2934.957864	0.099499	0.572276	0.025481	79.730896	112.523705	163.468292	0.025053	0.000000	-1.274051	0.000000	0.000000	0.000000	-0.187351	-0.012429	0.133360	0.000000	0.000000	2.000000	59.000000	0.000000
2934.961197	0.099499	0.572276	0.025481	79.730896	112.523705	163.468292	0.025053	0.000000	-1.274051	0.000000	0.000000	0.000000	-0.187351	-0.012429	0.133360	0.000000	0.000000	2.000000	59.000000	0.000000
2934.964530	0.098879	0.572198	0.025954	79.730896	112.523705	163.468292	0.025053	0.000000	-1.274051	0.000000	0.000000	0.000000	-0.185890	-0.023164	0.141823	0.000000	0.000000	2.000000	59.000000	0.000000
2934.967864	0.098879	0.572198	0.025954	79.731514	112.419746	163.451080	0.025053	0.000000	-1.274051	0.000000	0.000000	0.000000	-0.185890	-0.023164	0.141823	0.000000	0.000000	2.000000	59.000000	0.000000
2934.971197	0.098223	0.572076	0.026487	79.731514	112.419746	163.451080	0.025053	0.000000	-1.274051	0.000000	0.000000	0.000000	-0.196842	-0.036592	0.159957	0.000000	0.000000	2.000000	59.000000	0.000000
2934.974530	0.098223	0.572076	0.026487	79.731514	112.419746	163.451080	0.025053	0.000000	-1.274051	0.000000	0.000000	0.000000	-0.196842	-0.036592	0.159957	0.000000	0.000000	2.000000	59.000000	0.000000
2934.977864	0.098223	0.572076	0.026487	79.732101	112.315735	163.433823	0.088841	0.000000	-1.324347	0.000000	0.000000	0.000000	-0.196842	-0.036592	0.159957	0.000000	0.000000	2.000000	59.000000	0.000000
2934.981197	0.098223	0.572076	0.026487	79.732101	112.315735	163.433823	0.088841	0.000000	-1.324347	0.000000	0.000000	0.000000	-0.196842	-0.036592	0.159957	0.000000	0.000000	2.000000	59.000000	0.000000
2934.984530	0.097570	0.571945	0.027042	79.732101	112.315735	163.433823	0.088841	0.000000	-1.324347	0.000000	0.000000	0.000000	-0.195883	-0.039320	0.166533	0.000000	0.000000	2.000000	59.000000	0.000000
2934.987864	0.097570	0.571945	0.027042	79.733292	112.194740	163.399307	0.088841	0.000000	-1.324347	0.000000	0.000000	0.000000	-0.195883	-0.039320	0.166533	0.000000	0.000000	2.000000	59.000000	0.000000
2934.991197	0.096928	0.571815	0.027659	79.733292	112.194740	163.399307	0.088841	0.000000	-1.324347	0.000000	0.000000	0.000000	-0.192573	-0.039257	0.185015	0.000000	0.000000	2.000000	59.000000	0.000000
2934.994530	0.096928	0.571815	0.027659	79.733292	112.194740	163.399307	0.088841	0.000000	-1.324347	0.000000	0.000000	0.000000	-0.192573	-0.039257	0.185015	0.000000	0.000000	2.000000	59.000000	0.000000
2934.997864	0.096928	0.571815	0.027659	79.732224	112.092834	163.380264	0.153584	0.000000	-1.382939	0.000000	0.000000	0.000000	-0.192573	-0.039257	0.185015	0.000000	0.000000	2.000000	59.000000	0.000000
2935.001197	0.096928	0.571815	0.027659	79.732224	112.092834	163.380264	0.153584	0.000000	-1.382939	0.000000	0.000000	0.000000	-0.192573	-0.039257	0.185015	0.000000	0.000000	2.000000	59.000000	0.000000
2935.004530	0.096341	0.571638	0.028317	79.732224	112.092834	163.380264	0.153584	0.000000	-1.382939	0.000000	0.000000	0.000000	-0.176161	-0.052814	0.197558	0.000000	0.000000	2.000000	59.000000	0.000000
2935.007864	0.096341	0.571638	0.028317	79.732796	112.002426	163.363037	0.153584	0.000000	-1.382939	0.000000	0.000000	0.000000	-0.176161	-0.052814	0.197558	0.000000	0.000000	2.000000	59.000000	0.000000
2935.011197	0.095844	0.571462	0.028957	79.732796	112.002426	163.363037	0.153584	0.000000	-1.382939	0.000000	0.000000	0.000000	-0.148984	-0.053002	0.191825	0.000000	0.000000	2.000000	59.000000	0.000000
2935.014530	0.095844	0.571462	0.028957	79.732796	112.002426	163.363037	0.153584	0.000000	-1.382939	0.000000	0.000000	0.000000	-0.148984	-0.053002	0.191825	0.000000	0.000000	2.000000	59.000000	0.000000
2935.017864	0.095844	0.571462	0.028957	79.733406	111.922966	163.345825	0.207775	0.000000	-1.447836	0.000000	0.000000	0.000000	-0.148984	-0.053002	0.191825	0.000000	0.000000	2.000000	59.000000	0.000000
2935.021197	0.095844	0.571462	0.028957	79.733406	111.922966	163.345825	0.207775	0.000000	-1.447836	0.000000	0.000000	0.000000	-0.148984	-0.053002	0.191825	0.000000	0.000000	2.000000	59.000000	0.000000
2935.024530	0.095425	0.571267	0.029628	79.733406	111.922966	163.345825	0.207775	0.000000	-1.447836	0.000000	0.000000	0.000000	-0.125936	-0.058522	0.201276	0.000000	0.000000	2.000000	59.000000	0.000000
2935.027864	0.095425	0.571267	0.029628	79.733406	111.868515	163.345779	0.207775	0.000000	-1.447836	0.000000	0.000000	0.000000	-0.125936	-0.058522	0.201276	0.000000	0.000000	2.000000	59.000000	0.000000
2935.031197	0.095079	0.571035	0.030313	79.733406	111.868515	163.345779	0.207775	0.000000	-1.447836	0.000000	0.000000	0.000000	-0.103834	-0.069558	0.205731	0.000000	0.000000	2.000000	59.000000	0.000000
2935.034530	0.095079	0.571035	0.030313	79.733406	111.868515	163.345779	0.207775	0.000000	-1.447836	0.000000	0.000000	0.000000	-0.103834	-0.069558	0.205731	0.000000	0.000000	2.000000	59.000000	0.000000
2935.037864	0.095079	0.571035	0.030313	79.734482	111.839912	163.356857	0.246070	0.000000	-1.515671	0.000000	0.000000	0.000000	-0.103834	-0.069558	0.205731	0.000000	0.000000	2.000000	59.000000	0.000000
2935.041197	0.095079	0.571035	0.030313	79.734482	111.839912	163.356857	0.246070	0.000000	-1.515671	0.000000	0.000000	0.000000	-0.103834	-0.069558	0.205731	0.000000	0.000000	2.000000	59.000000	0.000000
2935.044530	0.094797	0.570784	0.030968	79.734482	111.839912	163.356857	0.246070	0.000000	-1.515671	0.000000	0.000000	0.000000	-0.084337	-0.075274	0.196482	0.000000	0.000000	2.000000	59.000000	0.000000
2935.047864	0.094797	0.570784	0.030968	79.733910	111.816086	163.374130	0.246070	0.000000	-1.515671	0.000000	0.000000	0.000000	-0.084337	-0.075274	0.196482	0.000000	0.000000	2.000000	59.000000	0.000000
2935.051197	0.094566	0.570523	0.031637	79.733910	111.816086	163.374130	0.246070	0.000000	-1.515671	0.000000	0.000000	0.000000	-0.069406	-0.078234	0.200513	0.000000	0.000000	2.000000	59.000000	0.000000
2935.054530	0.094566	0.570523	0.031637	79.733910	111.816086	163.374130	0.246070	0.000000	-1.515671	0.000000	0.000000	0.000000	-0.069406	-0.078234	0.200513	0.000000	0.000000	2.000000	59.000000	0.000000
2935.057864	0.094566	0.570523	0.031637	79.732101	111.834328	163.417847	0.271694	0.000000	-1.581836	0.000000	0.000000	0.000000	-0.069406	-0.078234	0.200513	0.000000	0.000000	2.000000	59.000000	0.000000
2935.061197	0.094566	0.570523	0.031637	79.732101	111.834328	163.417847	0.271694	0.000000	-1.581836	0.000000	0.000000	0.000000	-0.069406	-0.078234	0.200513	0.000000	0.000000	2.000000	59.000000	0.000000
2935.064530	0.094374	0.570225	0.032262	79.732101	111.834328	163.417847	0.271694	0.000000	-1.581836	0.000000	0.000000	0.000000	-0.057700	-0.089432	0.187615	0.000000	0.000000	2.000000	59.000000	0.000000
2935.067864	0.094374	0.570225	0.032262	79.731972	111.855904	163.463364	0.271694	0.000000	-1.581836	0.000000	0.000000	0.000000	-0.057700	-0.089432	0.187615	0.000000	0.000000	2.000000	59.000000	0.000000
2935.071197	0.094220	0.569917	0.032838	79.731972	111.855904	163.463364	0.271694	0.000000	-1.581836	0.000000	0.000000	0.000000	-0.046270	-0.092457	0.172908	0.000000	0.000000	2.000000	59.000000	0.000000
2935.074530	0.094220	0.569917	0.032838	79.731972	111.855904	163.463364	0.271694	0.000000	-1.581836	0.000000	0.000000	0.000000	-0.046270	-0.092457	0.172908	0.000000	0.000000	2.000000	59.000000	0.000000
2935.077864	0.094220	0.569917	0.032838	79.730209	111.879631	163.507141	0.289023	0.000000	-1.641924	0.000000	0.000000	0.000000	-0.046270	-0.092457	0.172908	0.000000	0.000000	2.000000	59.000000	0.000000
2935.081197	0.094220	0.569917	0.032838	79.730209	111.879631	163.507141	0.289023	0.000000	-1.641924	0.000000	0.000000	0.000000	-0.046270	-0.092457	0.172908	0.000000	0.000000	2.000000	59.000000	0.000000
2935.084530	0.094094	0.569644	0.033444	79.730209	111.879631	163.507141	0.289023	0.000000	-1.641924	0.000000	0.000000	0.000000	-0.037543	-0.081767	0.181545	0.000000	0.000000	2.000000	59.000000	0.000000
2935.087864	0.094094	0.569644	0.033444	79.728966	111.891777	163.541595	0.289023	0.000000	-1.641924	0.000000	0.000000	0.000000	-0.037543	-0.081767	0.181545	0.000000	0.000000	2.000000	59.000000	0.000000
2935.091197	0.094007	0.569389	0.033994	79.728966	111.891777	163.541595	0.289023	0.000000	-1.641924	0.000000	0.000000	0.000000	-0.026357	-0.076570	0.165065	0.000000	0.000000	2.000000	59.000000	0.000000
2935.094530	0.094007	0.569389	0.033994	79.728966	111.891777	163.541595	0.289023	0.000000	-1.641924	0.000000	0.000000	0.000000	-0.026357	-0.076570	0.165065	0.000000	0.000000	2.000000	59.000000	0.000000
2935.097864	0.094007	0.569389	0.033994	79.728371	111.892380	163.550827	0.299673	0.000000	-1.699692	0.000000	0.000000	0.000000	-0.026357	-0.076570	0.165065	0.000000	0.000000	2.000000	59.000000	0.000000
2935.101197	0.094007	0.569389	0.033994	79.728371	111.892380	163.550827	0.299673	0.000000	-1.699692	0.000000	0.000000	0.000000	-0.026357	-0.076570	0.165065	0.000000	0.000000	2.000000	59.000000	0.000000
2935.104530	0.093987	0.569160	0.034524	79.728371	111.892380	163.550827	0.299673	0.000000	-1.699692	0.000000	0.000000	0.000000	-0.005832	-0.068575	0.159164	0.000000	0.000000	2.000000	59.000000	0.000000
2935.107864	0.093987	0.569160	0.034524	79.728386	111.886986	163.550858	0.299673	0.000000	-1.699692	0.000000	0.000000	0.000000	-0.005832	-0.068575	0.159164	0.000000	0.000000	2.000000	59.000000	0.000000
2935.111197	0.094059	0.568986	0.035025	79.728386	111.886986	163.550858	0.299673	0.000000	-1.699692	0.000000	0.000000	0.000000	0.021432	-0.052350	0.150138	0.000000	0.000000	2.000000	59.000000	0.000000
2935.114530	0.094059	0.568986	0.035025	79.728386	111.886986	163.550858	0.299673	0.000000	-1.699692	0.000000	0.000000	0.000000	0.021432	-0.052350	0.150138	0.000000	0.000000	2.000000	59.000000	0.000000
2935.117864	0.094059	0.568986	0.035025	79.728996	111.878189	163.533615	0.297073	0.000000	-1.751243	0.000000	0.000000	0.000000	0.021432	-0.052350	0.150138	0.000000	0.000000	2.000000	59.000000	0.000000
2935.121197	0.094059	0.568986	0.035025	79.728996	111.878189	163.533615	0.297073	0.000000	-1.751243	0.000000	0.000000	0.000000	0.021432	-0.052350	0.150138	0.000000	0.000000	2.000000	59.000000	0.000000
2935.124530	0.094216	0.568802	0.035468	79.728996	111.878189	163.533615	0.297073	0.000000	-1.751243	0.000000	0.000000	0.000000	0.047197	-0.055199	0.132825	0.000000	0.000000	2.000000	59.000000	0.000000
2935.127864	0.094216	0.568802	0.035468	79.729576	111.880249	163.516388	0.297073	0.000000	-1.751243	0.000000	0.000000	0.000000	0.047197	-0.055199	0.132825	0.000000	0.000000	2.000000	59.000000	0.000000
2935.131197	0.094216	0.568802	0.035468	79.729576	111.880249	163.516388	0.297073	0.000000	-1.751243	0.000000	0.000000	0.000000	0.047197	-0.055199	0.132825	0.000000	0.000000	2.000000	59.000000	0.000000
2935.134530	0.094216	0.568802	0.035468	79.729576	111.880249	163.516388	0.297073	0.000000	-1.751243	0.000000	0.000000	0.000000	0.047197	-0.055199	0.132825	0.000000	0.000000	2.000000	59.000000	0.000000
2935.137864	0.094769	0.568524	0.036200	79.730186	111.890488	163.499146	0.289207	0.000000	-1.773380	0.000000	0.000000	0.000000	0.165851	-0.083294	0.219694	0.000000	0.000000	2.000000	59.000000	0.000000
2935.141197	0.094769	0.568524	0.036200	79.730186	111.890488	163.499146	0.289207	0.000000	-1.773380	0.000000	0.000000	0.000000	-0.000001	-0.000003	0.000000	0.000000	0.000000	2.000000	59.000000	0.000000
2935.144530	0.094769	0.568524	0.036200	79.730186	111.890488	163.499146	0.289207	0.000000	-1.773380	0.000000	0.000000	0.000000	-0.000001	-0.000003	0.000000	0.000000	0.000000	2.000000	59.000000	0.000000
2935.147864	0.094769	0.568524	0.036200	79.730186	111.920395	163.499146	0.261565	0.000000	-1.809996	0.000000	0.000000	0.000000	-0.000001	-0.000003	0.000000	0.000000	0.000000	2.000000	59.000000	0.000000
2935.151197	0.094769	0.568524	0.036200	79.730186	111.920395	163.499146	0.261565	0.000000	-1.809996	0.000000	0.000000	0.000000	-0.000001	-0.000003	0.000000	0.000000	0.000000	2.000000	59.000000	0.000000
2935.154530	0.095095	0.568403	0.036509	79.730186	111.920395	163.499146	0.261565	0.000000	-1.809996	0.000000	0.000000	0.000000	0.097999	-0.036258	0.092670	0.000000	0.000000	2.000000	59.000000	0.000000
2935.157864	0.095095	0.568403	0.036509	79.730759	111.938820	163.481918	0.261565	0.000000	-1.809996	0.000000	0.000000	0.000000	0.097999	-0.036258	0.092670	0.000000	0.000000	2.000000	59.000000	0.000000
2935.161197	0.095095	0.568403	0.036509	79.730759	111.938820	163.481918	0.261565	0.000000	-1.809996	0.000000	0.000000	0.000000	0.097999	-0.036258	0.092670	0.000000	0.000000	2.000000	59.000000	0.000000
2935.164530	0.095095	0.568403	0.036509	79.730759	111.938820	163.481918	0.261565	0.000000	-1.809996	0.000000	0.000000	0.000000	0.097999	-0.036258	0.092670	0.000000	0.000000	2.000000	59.000000	0.000000
2935.167864	0.095857	0.568181	0.036928	79.729111	111.976250	163.480118	0.245232	0.000000	-1.825441	0.000000	0.000000	0.000000	0.228628	-0.066883	0.125827	0.000000	0.000000	2.000000	59.000000	0.000000
2935.171197	0.095857	0.568181	0.036928	79.729111	111.976250	163.480118	0.245232	0.000000	-1.825441	0.000000	0.000000	0.000000	0.000001	-0.000006	0.000000	0.000000	0.000000	2.000000	59.000000	0.000000
2935.174530	0.095857	0.568181	0.036928	79.729111	111.976250	163.480118	0.245232	0.000000	-1.825441	0.000000	0.000000	0.000000	0.000001	-0.000006	0.000000	0.000000	0.000000	2.000000	59.000000	0.000000
2935.177864	0.095857	0.568181	0.036928	79.728539	112.039436	163.497345	0.207127	0.000000	-1.846412	0.000000	0.000000	0.000000	0.000001	-0.000006	0.000000	0.000000	0.000000	2.000000	59.000000	0.000000
2935.181197	0.095857	0.568181	0.036928	79.728539	112.039436	163.497345	0.207127	0.000000	-1.846412	0.000000	0.000000	0.000000	0.000001	-0.000006	0.000000	0.000000	0.000000	2.000000	59.000000	0.000000
2935.184530	0.096297	0.568069	0.037061	79.728539	112.039436	163.497345	0.207127	0.000000	-1.846412	0.000000	0.000000	0.000000	0.131933	-0.033405	0.039951	0.000000	0.000000	2.000000	59.000000	0.000000
2935.187864	0.096297	0.568069	0.037061	79.727928	112.108055	163.514572	0.207127	0.000000	-1.846412	0.000000	0.000000	0.000000	0.131933	-0.033405	0.039951	0.000000	0.000000	2.000000	59.000000	0.000000
2935.191197	0.096297	0.568069	0.037061	79.727928	112.108055	163.514572	0.207127	0.000000	-1.846412	0.000000	0.000000	0.000000	0.131933	-0.033405	0.039951	0.000000	0.000000	2.000000	59.000000	0.000000
2935.194530	0.096297	0.568069	0.037061	79.727928	112.108055	163.514572	0.207127	0.000000	-1.846412	0.000000	0.000000	0.000000	0.131933	-0.033405	0.039951	0.000000	0.000000	2.000000	59.000000	0.000000
2935.197864	0.097316	0.567875	0.037164	79.725670	112.178764	163.529968	0.185138	0.000000	-1.853070	0.000000	0.000000	0.000000	0.305694	-0.058358	0.030680	0.000000	0.000000	2.000000	59.000000	0.000000
2935.201197	0.097316	0.567875	0.037164	79.725670	112.178764	163.529968	0.185138	0.000000	-1.853070	0.000000	0.000000	0.000000	0.000001	0.000007	-0.000000	0.000000	0.000000	2.000000	59.000000	0.000000
2935.204530	0.097316	0.567875	0.037164	79.725670	112.178764	163.529968	0.185138	0.000000	-1.853070	0.000000	0.000000	0.000000	0.000001	0.000007	-0.000000	0.000000	0.000000	2.000000	59.000000	0.000000
2935.207864	0.097316	0.567875	0.037164	79.723846	112.292152	163.581650	0.134189	0.000000	-1.858184	0.000000	0.000000	0.000000	0.000001	0.000007	-0.000000	0.000000	0.000000	2.000000	59.000000	0.000000
2935.211197	0.097316	0.567875	0.037164	79.723846	112.292152	163.581650	0.134189	0.000000	-1.858184	0.000000	0.000000	0.000000	0.000001	0.000007	-0.000000	0.000000	0.000000	2.000000	59.000000	0.000000
2935.214530	0.097873	0.567764	0.037143	79.723846	112.292152	163.581650	0.134189	0.000000	-1.858184	0.000000	0.000000	0.000000	0.167011	-0.033172	-0.006177	0.000000	0.000000	2.000000	59.000000	0.000000
2935.217864	0.097873	0.567764	0.037143	79.720863	112.439407	163.667709	0.134189	0.000000	-1.858184	0.000000	0.000000	0.000000	0.167011	-0.033172	-0.006177	0.000000	0.000000	2.000000	59.000000	0.000000
2935.221197	0.098417	0.567654	0.037060	79.720863	112.439407	163.667709	0.134189	0.000000	-1.858184	0.000000	0.000000	0.000000	0.163313	-0.033034	-0.025041	0.000000	0.000000	2.000000	59.000000	0.000000
2935.224530	0.098417	0.567654	0.037060	79.720863	112.439407	163.667709	0.134189	0.000000	-1.858184	0.000000	0.000000	0.000000	0.163313	-0.033034	-0.025041	0.000000	0.000000	2.000000	59.000000	0.000000
2935.227864	0.098417	0.567654	0.037060	79.716133	112.585907	163.751892	0.079135	0.000000	-1.852981	0.000000	0.000000	0.000000	0.163313	-0.033034	-0.025041	0.000000	0.000000	2.000000	59.000000	0.000000
2935.231197	0.098417	0.567654	0.037060	79.716133	112.585907	163.751892	0.079135	0.000000	-1.852981	0.000000	0.000000	0.000000	0.163313	-0.033034	-0.025041	0.000000	0.000000	2.000000	59.000000	0.000000
2935.234530	0.099001	0.567535	0.036927	79.716133	112.585907	163.751892	0.079135	0.000000	-1.852981	0.000000	0.000000	0.000000	0.174994	-0.035694	-0.039898	0.000000	0.000000	2.000000	59.000000	0.000000
2935.237864	0.099001	0.567535	0.036927	79.709145	112.748520	163.851288	0.079135	0.000000	-1.852981	0.000000	0.000000	0.000000	0.174994	-0.035694	-0.039898	0.000000	0.000000	2.000000	59.000000	0.000000
2935.241197	0.099568	0.567398	0.036714	79.709145	112.748520	163.851288	0.079135	0.000000	-1.852981	0.000000	0.000000	0.000000	0.170160	-0.040982	-0.063814	0.000000	0.000000	2.000000	59.000000	0.000000
2935.244530	0.099568	0.567398	0.036714	79.709145	112.748520	163.851288	0.079135	0.000000	-1.852981	0.000000	0.000000	0.000000	0.170160	-0.040982	-0.063814	0.000000	0.000000	2.000000	59.000000	0.000000
2935.247864	0.099568	0.567398	0.036714	79.703178	112.934082	163.969635	0.021610	0.000000	-1.835696	0.000000	0.000000	0.000000	0.170160	-0.040982	-0.063814	0.000000	0.000000	2.000000	59.000000	0.000000
2935.251197	0.099568	0.567398	0.036714	79.703178	112.934082	163.969635	0.021610	0.000000	-1.835696	0.000000	0.000000	0.000000	0.170160	-0.040982	-0.063814	0.000000	0.000000	2.000000	59.000000	0.000000
2935.254530	0.100129	0.567299	0.036472	79.703178	112.934082	163.969635	0.021610	0.000000	-1.835696	0.000000	0.000000	0.000000	0.168309	-0.029899	-0.072601	0.000000	0.000000	2.000000	59.000000	0.000000
2935.257864	0.100129	0.567299	0.036472	79.695496	113.118782	164.085938	0.021610	0.000000	-1.835696	0.000000	0.000000	0.000000	0.168309	-0.029899	-0.072601	0.000000	0.000000	2.000000	59.000000	0.000000
2935.261197	0.100739	0.567191	0.036113	79.695496	113.118782	164.085938	0.021610	0.000000	-1.835696	0.000000	0.000000	0.000000	0.183026	-0.032356	-0.107611	0.000000	0.000000	2.000000	59.000000	0.000000
2935.264530	0.100739	0.567191	0.036113	79.695496	113.118782	164.085938	0.021610	0.000000	-1.835696	0.000000	0.000000	0.000000	0.183026	-0.032356	-0.107611	0.000000	0.000000	2.000000	59.000000	0.000000
2935.267864	0.100739	0.567191	0.036113	79.691071	113.312943	164.205872	-0.036946	0.000000	-1.805660	0.000000	0.000000	0.000000	0.183026	-0.032356	-0.107611	0.000000	0.000000	2.000000	59.000000	0.000000
2935.271197	0.100739	0.567191	0.036113	79.691071	113.312943	164.205872	-0.036946	0.000000	-1.805660	0.000000	0.000000	0.000000	0.183026	-0.032356	-0.107611	0.000000	0.000000	2.000000	59.000000	0.000000
2935.274530	0.101342	0.567120	0.035725	79.691071	113.312943	164.205872	-0.036946	0.000000	-1.805660	0.000000	0.000000	0.000000	0.181028	-0.021304	-0.116429	0.000000	0.000000	2.000000	59.000000	0.000000
2935.277864	0.101342	0.567120	0.035725	79.685974	113.526573	164.342850	-0.036946	0.000000	-1.805660	0.000000	0.000000	0.000000	0.181028	-0.021304	-0.116429	0.000000	0.000000	2.000000	59.000000	0.000000
2935.281197	0.101955	0.567049	0.035269	79.685974	113.526573	164.342850	-0.036946	0.000000	-1.805660	0.000000	0.000000	0.000000	0.183921	-0.021156	-0.136776	0.000000	0.000000	2.000000	59.000000	0.000000
2935.284530	0.101955	0.567049	0.035269	79.685974	113.526573	164.342850	-0.036946	0.000000	-1.805660	0.000000	0.000000	0.000000	0.183921	-0.021156	-0.136776	0.000000	0.000000	2.000000	59.000000	0.000000
2935.287864	0.101955	0.567049	0.035269	79.680771	113.742729	164.479645	-0.097771	0.000000	-1.763459	0.000000	0.000000	0.000000	0.183921	-0.021156	-0.136776	0.000000	0.000000	2.000000	59.000000	0.000000
2935.291197	0.101955	0.567049	0.035269	79.680771	113.742729	164.479645	-0.097771	0.000000	-1.763459	0.000000	0.000000	0.000000	0.183921	-0.021156	-0.136776	0.000000	0.000000	2.000000	59.000000	0.000000
2935.294530	0.102586	0.566988	0.034785	79.680771	113.742729	164.479645	-0.097771	0.000000	-1.763459	0.000000	0.000000	0.000000	0.189180	-0.018349	-0.145296	0.000000	0.000000	2.000000	59.000000	0.000000
2935.297864	0.102586	0.566988	0.034785	79.674255	113.989700	164.650482	-0.097771	0.000000	-1.763459	0.000000	0.000000	0.000000	0.189180	-0.018349	-0.145296	0.000000	0.000000	2.000000	59.000000	0.000000
2935.301197	0.103189	0.566909	0.034288	79.674255	113.989700	164.650482	-0.097771	0.000000	-1.763459	0.000000	0.000000	0.000000	0.180766	-0.023807	-0.149141	0.000000	0.000000	2.000000	59.000000	0.000000
2935.304530	0.103189	0.566909	0.034288	79.674255	113.989700	164.650482	-0.097771	0.000000	-1.763459	0.000000	0.000000	0.000000	0.180766	-0.023807	-0.149141	0.000000	0.000000	2.000000	59.000000	0.000000
2935.307864	0.103189	0.566909	0.034288	79.668961	114.200119	164.786957	-0.159428	0.000000	-1.714386	0.000000	0.000000	0.000000	0.180766	-0.023807	-0.149141	0.000000	0.000000	2.000000	59.000000	0.000000
2935.311197	0.103189	0.566909	0.034288	79.668961	114.200119	164.786957	-0.159428	0.000000	-1.714386	0.000000	0.000000	0.000000	0.180766	-0.023807	-0.149141	0.000000	0.000000	2.000000	59.000000	0.000000
2935.314530	0.103743	0.566830	0.033800	79.668961	114.200119	164.786957	-0.159428	0.000000	-1.714386	0.000000	0.000000	0.000000	0.166420	-0.023810	-0.146439	0.000000	0.000000	2.000000	59.000000	0.000000
2935.317864	0.103743	0.566830	0.033800	79.662941	114.421776	164.940384	-0.159428	0.000000	-1.714386	0.000000	0.000000	0.000000	0.166420	-0.023810	-0.146439	0.000000	0.000000	2.000000	59.000000	0.000000
2935.321197	0.104274	0.566750	0.033316	79.662941	114.421776	164.940384	-0.159428	0.000000	-1.714386	0.000000	0.000000	0.000000	0.159103	-0.023814	-0.145174	0.000000	0.000000	2.000000	59.000000	0.000000
2935.324530	0.104274	0.566750	0.033316	79.662941	114.421776	164.940384	-0.159428	0.000000	-1.714386	0.000000	0.000000	0.000000	0.159103	-0.023814	-0.145174	0.000000	0.000000	2.000000	59.000000	0.000000
2935.327864	0.104274	0.566750	0.033316	79.652626	114.613007	165.070526	-0.213682	0.000000	-1.665784	0.000000	0.000000	0.000000	0.159103	-0.023814	-0.145174	0.000000	0.000000	2.000000	59.000000	0.000000
2935.331197	0.104274	0.566750	0.033316	79.652626	114.613007	165.070526	-0.213682	0.000000	-1.665784	0.000000	0.000000	0.000000	0.159103	-0.023814	-0.145174	0.000000	0.000000	2.000000	59.000000	0.000000
2935.334530	0.104816	0.566670	0.032893	79.652626	114.613007	165.070526	-0.213682	0.000000	-1.665784	0.000000	0.000000	0.000000	0.162773	-0.023965	-0.126721	0.000000	0.000000	2.000000	59.000000	0.000000
2935.337864	0.104816	0.566670	0.032893	79.634048	114.785919	165.190155	-0.213682	0.000000	-1.665784	0.000000	0.000000	0.000000	0.162773	-0.023965	-0.126721	0.000000	0.000000	2.000000	59.000000	0.000000
2935.341197	0.105307	0.566600	0.032458	79.634048	114.785919	165.190155	-0.213682	0.000000	-1.665784	0.000000	0.000000	0.000000	0.147096	-0.021189	-0.130729	0.000000	0.000000	2.000000	59.000000	0.000000
2935.344530	0.105307	0.566600	0.032458	79.634048	114.785919	165.190155	-0.213682	0.000000	-1.665784	0.000000	0.000000	0.000000	0.147096	-0.021189	-0.130729	0.000000	0.000000	2.000000	59.000000	0.000000
2935.347864	0.105307	0.566600	0.032458	79.598114	114.899315	165.269958	-0.265327	0.000000	-1.622876	0.000000	0.000000	0.000000	0.147096	-0.021189	-0.130729	0.000000	0.000000	2.000000	59.000000	0.000000
2935.351197	0.105307	0.566600	0.032458	79.598114	114.899315	165.269958	-0.265327	0.000000	-1.622876	0.000000	0.000000	0.000000	0.147096	-0.021189	-0.130729	0.000000	0.000000	2.000000	59.000000	0.000000
2935.354530	0.105805	0.566538	0.032061	79.598114	114.899315	165.269958	-0.265327	0.000000	-1.622876	0.000000	0.000000	0.000000	0.149393	-0.018530	-0.119046	0.000000	0.000000	2.000000	59.000000	0.000000
2935.357864	0.105805	0.566538	0.032061	79.525551	114.946945	165.321365	-0.265327	0.000000	-1.622876	0.000000	0.000000	0.000000	0.149393	-0.018530	-0.119046	0.000000	0.000000	2.000000	59.000000	0.000000
2935.361197	0.106275	0.566458	0.031652	79.525551	114.946945	165.321365	-0.265327	0.000000	-1.622876	0.000000	0.000000	0.000000	0.141099	-0.023973	-0.122756	0.000000	0.000000	2.000000	59.000000	0.000000
2935.364530	0.106275	0.566458	0.031652	79.525551	114.946945	165.321365	-0.265327	0.000000	-1.622876	0.000000	0.000000	0.000000	0.141099	-0.023973	-0.122756	0.000000	0.000000	2.000000	59.000000	0.000000
2935.367864	0.106275	0.566458	0.031652	79.442230	114.950241	165.341873	-0.313743	0.000000	-1.582576	0.000000	0.000000	0.000000	0.141099	-0.023973	-0.122756	0.000000	0.000000	2.000000	59.000000	0.000000
2935.371197	0.106275	0.566458	0.031652	79.442230	114.950241	165.341873	-0.313743	0.000000	-1.582576	0.000000	0.000000	0.000000	0.141099	-0.023973	-0.122756	0.000000	0.000000	2.000000	59.000000	0.000000
2935.374530	0.106720	0.566405	0.031241	79.442230	114.950241	165.341873	-0.313743	0.000000	-1.582576	0.000000	0.000000	0.000000	0.133527	-0.015778	-0.123143	0.000000	0.000000	2.000000	59.000000	0.000000
2935.377864	0.106720	0.566405	0.031241	79.372292	115.010101	165.413651	-0.313743	0.000000	-1.582576	0.000000	0.000000	0.000000	0.133527	-0.015778	-0.123143	0.000000	0.000000	2.000000	59.000000	0.000000
2935.381197	0.107087	0.566317	0.030812	79.372292	115.010101	165.413651	-0.313743	0.000000	-1.582576	0.000000	0.000000	0.000000	0.110229	-0.026630	-0.128817	0.000000	0.000000	2.000000	59.000000	0.000000
2935.384530	0.107087	0.566317	0.030812	79.372292	115.010101	165.413651	-0.313743	0.000000	-1.582576	0.000000	0.000000	0.000000	0.110229	-0.026630	-0.128817	0.000000	0.000000	2.000000	59.000000	0.000000
2935.387864	0.107087	0.566317	0.030812	79.312859	115.069084	165.480362	-0.354369	0.000000	-1.540582	0.000000	0.000000	0.000000	0.110229	-0.026630	-0.128817	0.000000	0.000000	2.000000	59.000000	0.000000
2935.391197	0.107087	0.566317	0.030812	79.312859	115.069084	165.480362	-0.354369	0.000000	-1.540582	0.000000	0.000000	0.000000	0.110229	-0.026630	-0.128817	0.000000	0.000000	2.000000	59.000000	0.000000
2935.394530	0.107412	0.566246	0.030409	79.312859	115.069084	165.480362	-0.354369	0.000000	-1.540582	0.000000	0.000000	0.000000	0.097242	-0.021208	-0.120813	0.000000	0.000000	2.000000	59.000000	0.000000
2935.397864	0.107412	0.566246	0.030409	79.244606	115.120613	165.553177	-0.354369	0.000000	-1.540582	0.000000	0.000000	0.000000	0.097242	-0.021208	-0.120813	0.000000	0.000000	2.000000	59.000000	0.000000
2935.401197	0.107680	0.566166	0.029977	79.244606	115.120613	165.553177	-0.354369	0.000000	-1.540582	0.000000	0.000000	0.000000	0.080565	-0.023878	-0.129694	0.000000	0.000000	2.000000	59.000000	0.000000
2935.404530	0.107680	0.566166	0.029977	79.244606	115.120613	165.553177	-0.354369	0.000000	-1.540582	0.000000	0.000000	0.000000	0.080565	-0.023878	-0.129694	0.000000	0.000000	2.000000	59.000000	0.000000
2935.407864	0.107680	0.566166	0.029977	79.149323	115.093224	165.576187	-0.384003	0.000000	-1.498831	0.000000	0.000000	0.000000	0.080565	-0.023878	-0.129694	0.000000	0.000000	2.000000	59.000000	0.000000
2935.411197	0.107680	0.566166	0.029977	79.149323	115.093224	165.576187	-0.384003	0.000000	-1.498831	0.000000	0.000000	0.000000	0.080565	-0.023878	-0.129694	0.000000	0.000000	2.000000	59.000000	0.000000
2935.414530	0.107929	0.566105	0.029566	79.149323	115.093224	165.576187	-0.384003	0.000000	-1.498831	0.000000	0.000000	0.000000	0.074579	-0.018463	-0.123173	0.000000	0.000000	2.000000	59.000000	0.000000
2935.417864	0.107929	0.566105	0.029566	79.032166	115.034035	165.590866	-0.384003	0.000000	-1.498831	0.000000	0.000000	0.000000	0.074579	-0.018463	-0.123173	0.000000	0.000000	2.000000	59.000000	0.000000
2935.421197	0.107929	0.566105	0.029566	79.032166	115.034035	165.590866	-0.384003	0.000000	-1.498831	0.000000	0.000000	0.000000	0.074579	-0.018463	-0.123173	0.000000	0.000000	2.000000	59.000000	0.000000
2935.424530	0.107929	0.566105	0.029566	79.032166	115.034035	165.590866	-0.384003	0.000000	-1.498831	0.000000	0.000000	0.000000	0.074579	-0.018463	-0.123173	0.000000	0.000000	2.000000	59.000000	0.000000
2935.427864	0.108268	0.565964	0.028696	78.916725	114.971016	165.608368	-0.396433	0.000000	-1.478302	0.000000	0.000000	0.000000	0.101878	-0.042271	-0.261014	0.000000	0.000000	2.000000	59.000000	0.000000
2935.431197	0.108268	0.565964	0.028696	78.916725	114.971016	165.608368	-0.396433	0.000000	-1.478302	0.000000	0.000000	0.000000	0.000001	0.000001	0.000000	0.000000	0.000000	2.000000	59.000000	0.000000
2935.434530	0.108268	0.565964	0.028696	78.916725	114.971016	165.608368	-0.396433	0.000000	-1.478302	0.000000	0.000000	0.000000	0.000001	0.000001	0.000000	0.000000	0.000000	2.000000	59.000000	0.000000
2935.437864	0.108268	0.565964	0.028696	78.795738	114.905746	165.636871	-0.413412	0.000000	-1.434800	0.000000	0.000000	0.000000	0.000001	0.000001	0.000000	0.000000	0.000000	2.000000	59.000000	0.000000
2935.441197	0.108268	0.565964	0.028696	78.795738	114.905746	165.636871	-0.413412	0.000000	-1.434800	0.000000	0.000000	0.000000	0.000001	0.000001	0.000000	0.000000	0.000000	2.000000	59.000000	0.000000
2935.444530	0.108336	0.565884	0.028242	78.795738	114.905746	165.636871	-0.413412	0.000000	-1.434800	0.000000	0.000000	0.000000	0.020433	-0.023821	-0.136280	0.000000	0.000000	2.000000	59.000000	0.000000
2935.447864	0.108336	0.565884	0.028242	78.659485	114.823326	165.665436	-0.413412	0.000000	-1.434800	0.000000	0.000000	0.000000	0.020433	-0.023821	-0.136280	0.000000	0.000000	2.000000	59.000000	0.000000
2935.451197	0.108336	0.565884	0.028242	78.659485	114.823326	165.665436	-0.413412	0.000000	-1.434800	0.000000	0.000000	0.000000	0.020433	-0.023821	-0.136280	0.000000	0.000000	2.000000	59.000000	0.000000
2935.454530	0.108336	0.565884	0.028242	78.659485	114.823326	165.665436	-0.413412	0.000000	-1.434800	0.000000	0.000000	0.000000	0.020433	-0.023821	-0.136280	0.000000	0.000000	2.000000	59.000000	0.000000
2935.457864	0.108311	0.565717	0.027262	78.515175	114.716866	165.686111	-0.416818	0.000000	-1.412086	0.000000	0.000000	0.000000	-0.007664	-0.050266	-0.293992	0.000000	0.000000	2.000000	59.000000	0.000000
2935.461197	0.108311	0.565717	0.027262	78.515175	114.716866	165.686111	-0.416818	0.000000	-1.412086	0.000000	0.000000	0.000000	0.000001	-0.000001	0.000000	0.000000	0.000000	2.000000	59.000000	0.000000
2935.464530	0.108311	0.565717	0.027262	78.515175	114.716866	165.686111	-0.416818	0.000000	-1.412086	0.000000	0.000000	0.000000	0.000001	-0.000001	0.000000	0.000000	0.000000	2.000000	59.000000	0.000000
2935.467864	0.108311	0.565717	0.027262	78.368629	114.620438	165.721542	-0.415541	0.000000	-1.363088	0.000000	0.000000	0.000000	0.000001	-0.000001	0.000000	0.000000	0.000000	2.000000	59.000000	0.000000
2935.471197	0.108311	0.565717	0.027262	78.368629	114.620438	165.721542	-0.415541	0.000000	-1.363088	0.000000	0.000000	0.000000	0.000001	-0.000001	0.000000	0.000000	0.000000	2.000000	59.000000	0.000000
2935.474530	0.108226	0.565629	0.026669	78.368629	114.620438	165.721542	-0.415541	0.000000	-1.363088	0.000000	0.000000	0.000000	-0.025318	-0.026405	-0.177970	0.000000	0.000000	2.000000	59.000000	0.000000
2935.477864	0.108226	0.565629	0.026669	78.233971	114.577553	165.801422	-0.415541	0.000000	-1.363088	0.000000	0.000000	0.000000	-0.025318	-0.026405	-0.177970	0.000000	0.000000	2.000000	59.000000	0.000000
2935.481197	0.108115	0.565523	0.026063	78.233971	114.577553	165.801422	-0.415541	0.000000	-1.363088	0.000000	0.000000	0.000000	-0.033390	-0.031836	-0.181589	0.000000	0.000000	2.000000	59.000000	0.000000
2935.484530	0.108115	0.565523	0.026063	78.233971	114.577553	165.801422	-0.415541	0.000000	-1.363088	0.000000	0.000000	0.000000	-0.033390	-0.031836	-0.181589	0.000000	0.000000	2.000000	59.000000	0.000000
2935.487864	0.108115	0.565523	0.026063	78.111786	114.572083	165.909271	-0.405756	0.000000	-1.303161	0.000000	0.000000	0.000000	-0.033390	-0.031836	-0.181589	0.000000	0.000000	2.000000	59.000000	0.000000
2935.491197	0.108115	0.565523	0.026063	78.111786	114.572083	165.909271	-0.405756	0.000000	-1.303161	0.000000	0.000000	0.000000	-0.033390	-0.031836	-0.181589	0.000000	0.000000	2.000000	59.000000	0.000000
2935.494530	0.107972	0.565408	0.025423	78.111786	114.572083	165.909271	-0.405756	0.000000	-1.303161	0.000000	0.000000	0.000000	-0.042964	-0.034559	-0.192039	0.000000	0.000000	2.000000	59.000000	0.000000
2935.497864	0.107972	0.565408	0.025423	77.990669	114.583160	166.032562	-0.405756	0.000000	-1.303161	0.000000	0.000000	0.000000	-0.042964	-0.034559	-0.192039	0.000000	0.000000	2.000000	59.000000	0.000000
2935.501197	0.107820	0.565283	0.024743	77.990669	114.583160	166.032562	-0.405756	0.000000	-1.303161	0.000000	0.000000	0.000000	-0.045648	-0.037275	-0.204050	0.000000	0.000000	2.000000	59.000000	0.000000
2935.504530	0.107820	0.565283	0.024743	77.990669	114.583160	166.032562	-0.405756	0.000000	-1.303161	0.000000	0.000000	0.000000	-0.045648	-0.037275	-0.204050	0.000000	0.000000	2.000000	59.000000	0.000000
2935.507864	0.107820	0.565283	0.024743	77.875496	114.617310	166.175766	-0.390988	0.000000	-1.237146	0.000000	0.000000	0.000000	-0.045648	-0.037275	-0.204050	0.000000	0.000000	2.000000	59.000000	0.000000
2935.511197	0.107820	0.565283	0.024743	77.875496	114.617310	166.175766	-0.390988	0.000000	-1.237146	0.000000	0.000000	0.000000	-0.045648	-0.037275	-0.204050	0.000000	0.000000	2.000000	59.000000	0.000000
2935.514530	0.107645	0.565159	0.024067	77.875496	114.617310	166.175766	-0.390988	0.000000	-1.237146	0.000000	0.000000	0.000000	-0.052532	-0.037309	-0.202637	0.000000	0.000000	2.000000	59.000000	0.000000
2935.517864	0.107645	0.565159	0.024067	77.760399	114.652428	166.317383	-0.390988	0.000000	-1.237146	0.000000	0.000000	0.000000	-0.052532	-0.037309	-0.202637	0.000000	0.000000	2.000000	59.000000	0.000000
2935.521197	0.107494	0.565008	0.023392	77.760399	114.652428	166.317383	-0.390988	0.000000	-1.237146	0.000000	0.000000	0.000000	-0.045310	-0.045437	-0.202568	0.000000	0.000000	2.000000	59.000000	0.000000
2935.524530	0.107494	0.565008	0.023392	77.760399	114.652428	166.317383	-0.390988	0.000000	-1.237146	0.000000	0.000000	0.000000	-0.045310	-0.045437	-0.202568	0.000000	0.000000	2.000000	59.000000	0.000000
2935.527864	0.107494	0.565008	0.023392	77.660645	114.698067	166.457794	-0.374681	0.000000	-1.169612	0.000000	0.000000	0.000000	-0.045310	-0.045437	-0.202568	0.000000	0.000000	2.000000	59.000000	0.000000
2935.531197	0.107301	0.564874	0.022744	77.660645	114.698067	166.457794	-0.374681	0.000000	-1.169612	0.000000	0.000000	0.000000	-0.057864	-0.040100	-0.194534	0.000000	0.000000	2.000000	59.000000	0.000000
2935.534530	0.107301	0.564874	0.022744	77.660645	114.698067	166.457794	-0.374681	0.000000	-1.169612	0.000000	0.000000	0.000000	-0.057864	-0.040100	-0.194534	0.000000	0.000000	2.000000	59.000000	0.000000
2935.537864	0.107301	0.564874	0.022744	77.587242	114.745827	166.578445	-0.365037	0.000000	-1.137190	0.000000	0.000000	0.000000	-0.057864	-0.040100	-0.194534	0.000000	0.000000	2.000000	59.000000	0.000000
2935.541197	0.107152	0.564776	0.022186	77.587242	114.745827	166.578445	-0.365037	0.000000	-1.137190	0.000000	0.000000	0.000000	-0.044552	-0.029417	-0.167210	0.000000	0.000000	2.000000	59.000000	0.000000
2935.544530	0.107152	0.564776	0.022186	77.587242	114.745827	166.578445	-0.365037	0.000000	-1.137190	0.000000	0.000000	0.000000	-0.044552	-0.029417	-0.167210	0.000000	0.000000	2.000000	59.000000	0.000000
2935.547864	0.107152	0.564776	0.022186	77.541077	114.813362	166.695709	-0.357612	0.000000	-1.109322	0.000000	0.000000	0.000000	-0.044552	-0.029417	-0.167210	0.000000	0.000000	2.000000	59.000000	0.000000
2935.551197	0.107152	0.564776	0.022186	77.541077	114.813362	166.695709	-0.357612	0.000000	-1.109322	0.000000	0.000000	0.000000	-0.044552	-0.029417	-0.167210	0.000000	0.000000	2.000000	59.000000	0.000000
2935.554530	0.106971	0.564704	0.021696	77.541077	114.813362	166.695709	-0.357612	0.000000	-1.109322	0.000000	0.000000	0.000000	-0.054383	-0.021426	-0.147199	0.000000	0.000000	2.000000	59.000000	0.000000
2935.557864	0.106971	0.564704	0.021696	77.519569	114.881050	166.792755	-0.357612	0.000000	-1.109322	0.000000	0.000000	0.000000	-0.054383	-0.021426	-0.147199	0.000000	0.000000	2.000000	59.000000	0.000000
2935.561197	0.106971	0.564704	0.021696	77.519569	114.881050	166.792755	-0.357612	0.000000	-1.109322	0.000000	0.000000	0.000000	-0.054383	-0.021426	-0.147199	0.000000	0.000000	2.000000	59.000000	0.000000
2935.564530	0.106971	0.564704	0.021696	77.519569	114.881050	166.792755	-0.357612	0.000000	-1.109322	0.000000	0.000000	0.000000	-0.054383	-0.021426	-0.147199	0.000000	0.000000	2.000000	59.000000	0.000000
2935.567864	0.106611	0.564722	0.020940	77.514603	114.935989	166.861847	-0.348548	0.000000	-1.084789	0.000000	0.000000	0.000000	-0.107841	0.005270	-0.226776	0.000000	0.000000	2.000000	59.000000	0.000000
2935.571197	0.106611	0.564722	0.020940	77.514603	114.935989	166.861847	-0.348548	0.000000	-1.084789	0.000000	0.000000	0.000000	-0.000001	-0.000005	0.000000	0.000000	0.000000	2.000000	59.000000	0.000000
2935.574530	0.106611	0.564722	0.020940	77.514603	114.935989	166.861847	-0.348548	0.000000	-1.084789	0.000000	0.000000	0.000000	-0.000001	-0.000005	0.000000	0.000000	0.000000	2.000000	59.000000	0.000000
2935.577864	0.106611	0.564722	0.020940	77.512581	114.969269	166.904282	-0.330575	0.000000	-1.046992	0.000000	0.000000	0.000000	-0.000001	-0.000005	0.000000	0.000000	0.000000	2.000000	59.000000	0.000000
2935.581197	0.106611	0.564722	0.020940	77.512581	114.969269	166.904282	-0.330575	0.000000	-1.046992	0.000000	0.000000	0.000000	-0.000001	-0.000005	0.000000	0.000000	0.000000	2.000000	59.000000	0.000000
2935.584530	0.106450	0.564748	0.020641	77.512581	114.969269	166.904282	-0.330575	0.000000	-1.046992	0.000000	0.000000	0.000000	-0.048542	0.007923	-0.089562	0.000000	0.000000	2.000000	59.000000	0.000000
2935.587864	0.106450	0.564748	0.020641	77.510559	114.999786	166.946686	-0.330575	0.000000	-1.046992	0.000000	0.000000	0.000000	-0.048542	0.007923	-0.089562	0.000000	0.000000	2.000000	59.000000	0.000000
2935.591197	0.106450	0.564748	0.020641	77.510559	114.999786	166.946686	-0.330575	0.000000	-1.046992	0.000000	0.000000	0.000000	-0.048542	0.007923	-0.089562	0.000000	0.000000	2.000000	59.000000	0.000000
2935.594530	0.106450	0.564748	0.020641	77.510559	114.999786	166.946686	-0.330575	0.000000	-1.046992	0.000000	0.000000	0.000000	-0.048542	0.007923	-0.089562	0.000000	0.000000	2.000000	59.000000	0.000000
2935.597864	0.106176	0.564828	0.020158	77.509209	115.016495	166.974945	-0.322484	0.000000	-1.032066	0.000000	0.000000	0.000000	-0.082219	0.023824	-0.144876	0.000000	0.000000	2.000000	59.000000	0.000000
2935.601197	0.106176	0.564828	0.020158	77.509209	115.016495	166.974945	-0.322484	0.000000	-1.032066	0.000000	0.000000	0.000000	-0.082219	0.023824	-0.144876	0.000000	0.000000	2.000000	59.000000	0.000000
2935.604530	0.106176	0.564828	0.020158	77.509209	115.016495	166.974945	-0.322484	0.000000	-1.032066	0.000000	0.000000	0.000000	-0.082219	0.023824	-0.144876	0.000000	0.000000	2.000000	59.000000	0.000000
2935.607864	0.106176	0.564828	0.020158	77.507851	115.033211	167.003204	-0.308781	0.000000	-1.007919	0.000000	0.000000	0.000000	-0.082219	0.023824	-0.144876	0.000000	0.000000	2.000000	59.000000	0.000000
2935.611197	0.106041	0.564881	0.019979	77.507851	115.033211	167.003204	-0.308781	0.000000	-1.007919	0.000000	0.000000	0.000000	-0.040488	0.015917	-0.053784	0.000000	0.000000	2.000000	59.000000	0.000000
2935.614530	0.106041	0.564881	0.019979	77.507851	115.033211	167.003204	-0.308781	0.000000	-1.007919	0.000000	0.000000	0.000000	-0.040488	0.015917	-0.053784	0.000000	0.000000	2.000000	59.000000	0.000000
2935.617864	0.106041	0.564881	0.019979	77.507187	115.036110	167.017334	-0.302033	0.000000	-0.998955	0.000000	0.000000	0.000000	-0.040488	0.015917	-0.053784	0.000000	0.000000	2.000000	59.000000	0.000000
2935.621197	0.106041	0.564881	0.019979	77.507187	115.036110	167.017334	-0.302033	0.000000	-0.998955	0.000000	0.000000	0.000000	-0.040488	0.015917	-0.053784	0.000000	0.000000	2.000000	59.000000	0.000000
2935.624530	0.105911	0.564925	0.019823	77.507187	115.036110	167.017334	-0.302033	0.000000	-0.998955	0.000000	0.000000	0.000000	-0.038951	0.013242	-0.046962	0.000000	0.000000	2.000000	59.000000	0.000000
2935.627864	0.105911	0.564925	0.019823	77.506500	115.041763	167.031479	-0.302033	0.000000	-0.998955	0.000000	0.000000	0.000000	-0.038951	0.013242	-0.046962	0.000000	0.000000	2.000000	59.000000	0.000000
2935.631197	0.105911	0.564925	0.019823	77.506500	115.041763	167.031479	-0.302033	0.000000	-0.998955	0.000000	0.000000	0.000000	-0.038951	0.013242	-0.046962	0.000000	0.000000	2.000000	59.000000	0.000000
2935.634530	0.105911	0.564925	0.019823	77.506500	115.041763	167.031479	-0.302033	0.000000	-0.998955	0.000000	0.000000	0.000000	-0.038951	0.013242	-0.046962	0.000000	0.000000	2.000000	59.000000	0.000000
2935.637864	0.105693	0.565004	0.019590	77.506523	115.033607	167.031464	-0.295542	0.000000	-0.991129	0.000000	0.000000	0.000000	-0.065374	0.023813	-0.069833	0.000000	0.000000	2.000000	59.000000	0.000000
2935.641197	0.105693	0.565004	0.019590	77.506523	115.033607	167.031464	-0.295542	0.000000	-0.991129	0.000000	0.000000	0.000000	-0.065374	0.023813	-0.069833	0.000000	0.000000	2.000000	59.000000	0.000000
2935.644530	0.105693	0.565004	0.019590	77.506523	115.033607	167.031464	-0.295542	0.000000	-0.991129	0.000000	0.000000	0.000000	-0.065374	0.023813	-0.069833	0.000000	0.000000	2.000000	59.000000	0.000000
2935.647864	0.105693	0.565004	0.019590	77.506523	115.025444	167.031464	-0.284646	0.000000	-0.979490	0.000000	0.000000	0.000000	-0.065374	0.023813	-0.069833	0.000000	0.000000	2.000000	59.000000	0.000000
2935.651197	0.105622	0.565048	0.019486	77.506523	115.025444	167.031464	-0.284646	0.000000	-0.979490	0.000000	0.000000	0.000000	-0.021160	0.013234	-0.031208	0.000000	0.000000	2.000000	59.000000	0.000000
2935.654530	0.105622	0.565048	0.019486	77.506523	115.025444	167.031464	-0.284646	0.000000	-0.979490	0.000000	0.000000	0.000000	-0.021160	0.013234	-0.031208	0.000000	0.000000	2.000000	59.000000	0.000000
2935.657864	0.105622	0.565048	0.019486	77.506485	115.022697	167.031448	-0.281119	0.000000	-0.974288	0.000000	0.000000	0.000000	-0.021160	0.013234	-0.031208	0.000000	0.000000	2.000000	59.000000	0.000000
2935.661197	0.105622	0.565048	0.019486	77.506485	115.022697	167.031448	-0.281119	0.000000	-0.974288	0.000000	0.000000	0.000000	-0.021160	0.013234	-0.031208	0.000000	0.000000	2.000000	59.000000	0.000000
2935.664530	0.105557	0.565084	0.019405	77.506485	115.022697	167.031448	-0.281119	0.000000	-0.974288	0.000000	0.000000	0.000000	-0.019640	0.010585	-0.024369	0.000000	0.000000	2.000000	59.000000	0.000000
2935.667864	0.105557	0.565084	0.019405	77.508110	115.020508	167.033096	-0.281119	0.000000	-0.974288	0.000000	0.000000	0.000000	-0.019640	0.010585	-0.024369	0.000000	0.000000	2.000000	59.000000	0.000000
2935.671197	0.105557	0.565084	0.019405	77.508110	115.020508	167.033096	-0.281119	0.000000	-0.974288	0.000000	0.000000	0.000000	-0.019640	0.010585	-0.024369	0.000000	0.000000	2.000000	59.000000	0.000000
2935.674530	0.105557	0.565084	0.019405	77.508110	115.020508	167.033096	-0.281119	0.000000	-0.974288	0.000000	0.000000	0.000000	-0.019640	0.010585	-0.024369	0.000000	0.000000	2.000000	59.000000	0.000000
2935.677864	0.105483	0.565110	0.019283	77.507439	115.031586	167.047241	-0.277846	0.000000	-0.970227	0.000000	0.000000	0.000000	-0.022285	0.007873	-0.036339	0.000000	0.000000	2.000000	59.000000	0.000000
2935.681197	0.105483	0.565110	0.019283	77.507439	115.031586	167.047241	-0.277846	0.000000	-0.970227	0.000000	0.000000	0.000000	-0.022285	0.007873	-0.036339	0.000000	0.000000	2.000000	59.000000	0.000000
2935.684530	0.105483	0.565110	0.019283	77.507439	115.031586	167.047241	-0.277846	0.000000	-0.970227	0.000000	0.000000	0.000000	-0.022285	0.007873	-0.036339	0.000000	0.000000	2.000000	59.000000	0.000000
2935.687864	0.105483	0.565110	0.019283	77.506081	115.056450	167.075485	-0.274132	0.000000	-0.964170	0.000000	0.000000	0.000000	-0.022285	0.007873	-0.036339	0.000000	0.000000	2.000000	59.000000	0.000000
2935.691197	0.105442	0.565092	0.019209	77.506081	115.056450	167.075485	-0.274132	0.000000	-0.964170	0.000000	0.000000	0.000000	-0.012081	-0.005415	-0.022427	0.000000	0.000000	2.000000	59.000000	0.000000
2935.694530	0.105442	0.565092	0.019209	77.506081	115.056450	167.075485	-0.274132	0.000000	-0.964170	0.000000	0.000000	0.000000	-0.012081	-0.005415	-0.022427	0.000000	0.000000	2.000000	59.000000	0.000000
2935.697864	0.105442	0.565092	0.019209	77.503357	115.111626	167.131973	-0.272118	0.000000	-0.960433	0.000000	0.000000	0.000000	-0.012081	-0.005415	-0.022427	0.000000	0.000000	2.000000	59.000000	0.000000
2935.701197	0.105422	0.565029	0.019118	77.503357	115.111626	167.131973	-0.272118	0.000000	-0.960433	0.000000	0.000000	0.000000	-0.006049	-0.018765	-0.027325	0.000000	0.000000	2.000000	59.000000	0.000000
2935.704530	0.105422	0.565029	0.019118	77.503357	115.111626	167.131973	-0.272118	0.000000	-0.960433	0.000000	0.000000	0.000000	-0.006049	-0.018765	-0.027325	0.000000	0.000000	2.000000	59.000000	0.000000
2935.707864	0.105422	0.565029	0.019118	77.499901	115.180458	167.202515	-0.271110	0.000000	-0.955878	0.000000	0.000000	0.000000	-0.006049	-0.018765	-0.027325	0.000000	0.000000	2.000000	59.000000	0.000000
2935.711197	0.105422	0.565029	0.019118	77.499901	115.180458	167.202515	-0.271110	0.000000	-0.955878	0.000000	0.000000	0.000000	-0.006049	-0.018765	-0.027325	0.000000	0.000000	2.000000	59.000000	0.000000
2935.714530	0.105417	0.564931	0.018987	77.499901	115.180458	167.202515	-0.271110	0.000000	-0.955878	0.000000	0.000000	0.000000	-0.001535	-0.029469	-0.039075	0.000000	0.000000	2.000000	59.000000	0.000000
2935.717864	0.105417	0.564931	0.018987	77.494385	115.293350	167.315338	-0.271110	0.000000	-0.955878	0.000000	0.000000	0.000000	-0.001535	-0.029469	-0.039075	0.000000	0.000000	2.000000	59.000000	0.000000
2935.721197	0.105417	0.564931	0.018987	77.494385	115.293350	167.315338	-0.271110	0.000000	-0.955878	0.000000	0.000000	0.000000	-0.001535	-0.029469	-0.039075	0.000000	0.000000	2.000000	59.000000	0.000000
2935.724530	0.105417	0.564931	0.018987	77.494385	115.293350	167.315338	-0.271110	0.000000	-0.955878	0.000000	0.000000	0.000000	-0.001535	-0.029469	-0.039075	0.000000	0.000000	2.000000	59.000000	0.000000
2935.727864	0.105379	0.564646	0.018709	77.488792	115.406075	167.428040	-0.270854	0.000000	-0.949366	0.000000	0.000000	0.000000	-0.011372	-0.085566	-0.083490	0.000000	0.000000	2.000000	59.000000	0.000000
2935.731197	0.105379	0.564646	0.018709	77.488792	115.406075	167.428040	-0.270854	0.000000	-0.949366	0.000000	0.000000	0.000000	-0.011372	-0.085566	-0.083490	0.000000	0.000000	2.000000	59.000000	0.000000
2935.734530	0.105379	0.564646	0.018709	77.488792	115.406075	167.428040	-0.270854	0.000000	-0.949366	0.000000	0.000000	0.000000	-0.011372	-0.085566	-0.083490	0.000000	0.000000	2.000000	59.000000	0.000000
2935.737864	0.105379	0.564646	0.018709	77.483414	115.522736	167.545212	-0.268959	0.000000	-0.935451	0.000000	0.000000	0.000000	-0.011372	-0.085566	-0.083490	0.000000	0.000000	2.000000	59.000000	0.000000
2935.741197	0.105390	0.564486	0.018545	77.483414	115.522736	167.545212	-0.268959	0.000000	-0.935451	0.000000	0.000000	0.000000	0.003331	-0.048105	-0.049152	0.000000	0.000000	2.000000	59.000000	0.000000
2935.744530	0.105390	0.564486	0.018545	77.483414	115.522736	167.545212	-0.268959	0.000000	-0.935451	0.000000	0.000000	0.000000	0.003331	-0.048105	-0.049152	0.000000	0.000000	2.000000	59.000000	0.000000
2935.747864	0.105390	0.564486	0.018545	77.480812	115.612717	167.633698	-0.269514	0.000000	-0.927259	0.000000	0.000000	0.000000	0.003331	-0.048105	-0.049152	0.000000	0.000000	2.000000	59.000000	0.000000
2935.751197	0.105384	0.564317	0.018409	77.480812	115.612717	167.633698	-0.269514	0.000000	-0.927259	0.000000	0.000000	0.000000	-0.001938	-0.050724	-0.040827	0.000000	0.000000	2.000000	59.000000	0.000000
2935.754530	0.105384	0.564317	0.018409	77.480812	115.612717	167.633698	-0.269514	0.000000	-0.927259	0.000000	0.000000	0.000000	-0.001938	-0.050724	-0.040827	0.000000	0.000000	2.000000	59.000000	0.000000
2935.757864	0.105384	0.564317	0.018409	77.486465	115.608192	167.631912	-0.269191	0.000000	-0.920455	0.000000	0.000000	0.000000	-0.001938	-0.050724	-0.040827	0.000000	0.000000	2.000000	59.000000	0.000000
2935.761197	0.105384	0.564317	0.018409	77.486465	115.608192	167.631912	-0.269191	0.000000	-0.920455	0.000000	0.000000	0.000000	-0.001938	-0.050724	-0.040827	0.000000	0.000000	2.000000	59.000000	0.000000
2935.764530	0.105404	0.564165	0.018285	77.486465	115.608192	167.631912	-0.269191	0.000000	-0.920455	0.000000	0.000000	0.000000	0.005962	-0.045350	-0.037217	0.000000	0.000000	2.000000	59.000000	0.000000
2935.767864	0.105404	0.564165	0.018285	77.501328	115.504662	167.530151	-0.269191	0.000000	-0.920455	0.000000	0.000000	0.000000	0.005962	-0.045350	-0.037217	0.000000	0.000000	2.000000	59.000000	0.000000
2935.771197	0.105404	0.564165	0.018285	77.501328	115.504662	167.530151	-0.269191	0.000000	-0.920455	0.000000	0.000000	0.000000	0.005962	-0.045350	-0.037217	0.000000	0.000000	2.000000	59.000000	0.000000
2935.774530	0.105404	0.564165	0.018285	77.501328	115.504662	167.530151	-0.269191	0.000000	-0.920455	0.000000	0.000000	0.000000	0.005962	-0.045350	-0.037217	0.000000	0.000000	2.000000	59.000000	0.000000
2935.777864	0.105472	0.563934	0.018168	77.525917	115.287773	167.313721	-0.270184	0.000000	-0.914252	0.000000	0.000000	0.000000	0.020628	-0.069290	-0.035114	0.000000	0.000000	2.000000	59.000000	0.000000
2935.781197	0.105472	0.563934	0.018168	77.525917	115.287773	167.313721	-0.270184	0.000000	-0.914252	0.000000	0.000000	0.000000	0.020628	-0.069290	-0.035114	0.000000	0.000000	2.000000	59.000000	0.000000
2935.784530	0.105472	0.563934	0.018168	77.525917	115.287773	167.313721	-0.270184	0.000000	-0.914252	0.000000	0.000000	0.000000	0.020628	-0.069290	-0.035114	0.000000	0.000000	2.000000	59.000000	0.000000
2935.787864	0.105472	0.563934	0.018168	77.555641	115.004173	167.034119	-0.273622	0.000000	-0.908399	0.000000	0.000000	0.000000	0.020628	-0.069290	-0.035114	0.000000	0.000000	2.000000	59.000000	0.000000
2935.791197	0.105518	0.563837	0.018158	77.555641	115.004173	167.034119	-0.273622	0.000000	-0.908399	0.000000	0.000000	0.000000	0.013533	-0.029278	-0.003021	0.000000	0.000000	2.000000	59.000000	0.000000
2935.794530	0.105518	0.563837	0.018158	77.555641	115.004173	167.034119	-0.273622	0.000000	-0.908399	0.000000	0.000000	0.000000	0.013533	-0.029278	-0.003021	0.000000	0.000000	2.000000	59.000000	0.000000
2935.797864	0.105518	0.563837	0.018158	77.580902	114.750854	166.782745	-0.275878	0.000000	-0.907896	0.000000	0.000000	0.000000	0.013533	-0.029278	-0.003021	0.000000	0.000000	2.000000	59.000000	0.000000
2935.801197	0.105518	0.563837	0.018158	77.580902	114.750854	166.782745	-0.275878	0.000000	-0.907896	0.000000	0.000000	0.000000	0.013533	-0.029278	-0.003021	0.000000	0.000000	2.000000	59.000000	0.000000
2935.804530	0.105570	0.563775	0.018182	77.580902	114.750854	166.782745	-0.275878	0.000000	-0.907896	0.000000	0.000000	0.000000	0.015817	-0.018610	0.007249	0.000000	0.000000	2.000000	59.000000	0.000000
2935.807864	0.105570	0.563775	0.018182	77.600258	114.546669	166.584000	-0.275878	0.000000	-0.907896	0.000000	0.000000	0.000000	0.015817	-0.018610	0.007249	0.000000	0.000000	2.000000	59.000000	0.000000
2935.811197	0.105570	0.563775	0.018182	77.600258	114.546669	166.584000	-0.275878	0.000000	-0.907896	0.000000	0.000000	0.000000	0.015817	-0.018610	0.007249	0.000000	0.000000	2.000000	59.000000	0.000000
2935.814530	0.105570	0.563775	0.018182	77.600258	114.546669	166.584000	-0.275878	0.000000	-0.907896	0.000000	0.000000	0.000000	0.015817	-0.018610	0.007249	0.000000	0.000000	2.000000	59.000000	0.000000
2935.817864	0.105607	0.563686	0.018347	77.616493	114.367722	166.409210	-0.278514	0.000000	-0.909104	0.000000	0.000000	0.000000	0.011015	-0.026527	0.049604	0.000000	0.000000	2.000000	59.000000	0.000000
2935.821197	0.105607	0.563686	0.018347	77.616493	114.367722	166.409210	-0.278514	0.000000	-0.909104	0.000000	0.000000	0.000000	0.011015	-0.026527	0.049604	0.000000	0.000000	2.000000	59.000000	0.000000
2935.824530	0.105607	0.563686	0.018347	77.616493	114.367722	166.409210	-0.278514	0.000000	-0.909104	0.000000	0.000000	0.000000	0.011015	-0.026527	0.049604	0.000000	0.000000	2.000000	59.000000	0.000000
2935.827864	0.105607	0.563686	0.018347	77.628792	114.218819	166.268417	-0.280350	0.000000	-0.917371	0.000000	0.000000	0.000000	0.011015	-0.026527	0.049604	0.000000	0.000000	2.000000	59.000000	0.000000
2935.831197	0.105586	0.563669	0.018466	77.628792	114.218819	166.268417	-0.280350	0.000000	-0.917371	0.000000	0.000000	0.000000	-0.006329	-0.005265	0.035513	0.000000	0.000000	2.000000	59.000000	0.000000
2935.834530	0.105586	0.563669	0.018466	77.628792	114.218819	166.268417	-0.280350	0.000000	-0.917371	0.000000	0.000000	0.000000	-0.006329	-0.005265	0.035513	0.000000	0.000000	2.000000	59.000000	0.000000
2935.837864	0.105586	0.563669	0.018466	77.638969	114.082832	166.142242	-0.279295	0.000000	-0.923290	0.000000	0.000000	0.000000	-0.006329	-0.005265	0.035513	0.000000	0.000000	2.000000	59.000000	0.000000
2935.841197	0.105586	0.563669	0.018466	77.638969	114.082832	166.142242	-0.279295	0.000000	-0.923290	0.000000	0.000000	0.000000	-0.006329	-0.005265	0.035513	0.000000	0.000000	2.000000	59.000000	0.000000
2935.844530	0.105550	0.563687	0.018623	77.638969	114.082832	166.142242	-0.279295	0.000000	-0.923290	0.000000	0.000000	0.000000	-0.010832	0.005376	0.047290	0.000000	0.000000	2.000000	59.000000	0.000000
2935.847864	0.105550	0.563687	0.018623	77.650314	113.921341	165.987198	-0.279295	0.000000	-0.923290	0.000000	0.000000	0.000000	-0.010832	0.005376	0.047290	0.000000	0.000000	2.000000	59.000000	0.000000
2935.851197	0.105550	0.563687	0.018623	77.650314	113.921341	165.987198	-0.279295	0.000000	-0.923290	0.000000	0.000000	0.000000	-0.010832	0.005376	0.047290	0.000000	0.000000	2.000000	59.000000	0.000000
2935.854530	0.105550	0.563687	0.018623	77.650314	113.921341	165.987198	-0.279295	0.000000	-0.923290	0.000000	0.000000	0.000000	-0.010832	0.005376	0.047290	0.000000	0.000000	2.000000	59.000000	0.000000
2935.857864	0.105495	0.563740	0.019018	77.661598	113.756927	165.831909	-0.277490	0.000000	-0.931172	0.000000	0.000000	0.000000	-0.016402	0.016125	0.118518	0.000000	0.000000	2.000000	59.000000	0.000000
2935.861197	0.105495	0.563740	0.019018	77.661598	113.756927	165.831909	-0.277490	0.000000	-0.931172	0.000000	0.000000	0.000000	-0.016402	0.016125	0.118518	0.000000	0.000000	2.000000	59.000000	0.000000
2935.864530	0.105495	0.563740	0.019018	77.661598	113.756927	165.831909	-0.277490	0.000000	-0.931172	0.000000	0.000000	0.000000	-0.016402	0.016125	0.118518	0.000000	0.000000	2.000000	59.000000	0.000000
2935.867864	0.105495	0.563740	0.019018	77.673965	113.564041	165.647522	-0.274756	0.000000	-0.950925	0.000000	0.000000	0.000000	-0.016402	0.016125	0.118518	0.000000	0.000000	2.000000	59.000000	0.000000
2935.871197	0.105480	0.563794	0.019273	77.673965	113.564041	165.647522	-0.274756	0.000000	-0.950925	0.000000	0.000000	0.000000	-0.004438	0.016073	0.076356	0.000000	0.000000	2.000000	59.000000	0.000000
2935.874530	0.105480	0.563794	0.019273	77.673965	113.564041	165.647522	-0.274756	0.000000	-0.950925	0.000000	0.000000	0.000000	-0.004438	0.016073	0.076356	0.000000	0.000000	2.000000	59.000000	0.000000
2935.877864	0.105480	0.563794	0.019273	77.686066	113.343590	165.437042	-0.274016	0.000000	-0.963651	0.000000	0.000000	0.000000	-0.004438	0.016073	0.076356	0.000000	0.000000	2.000000	59.000000	0.000000
2935.881197	0.105480	0.563794	0.019273	77.686066	113.343590	165.437042	-0.274016	0.000000	-0.963651	0.000000	0.000000	0.000000	-0.004438	0.016073	0.076356	0.000000	0.000000	2.000000	59.000000	0.000000
2935.884530	0.105474	0.563857	0.019567	77.686066	113.343590	165.437042	-0.274016	0.000000	-0.963651	0.000000	0.000000	0.000000	-0.001816	0.018747	0.088314	0.000000	0.000000	2.000000	59.000000	0.000000
2935.887864	0.105474	0.563857	0.019567	77.701317	113.080688	165.184265	-0.274016	0.000000	-0.963651	0.000000	0.000000	0.000000	-0.001816	0.018747	0.088314	0.000000	0.000000	2.000000	59.000000	0.000000
2935.891197	0.105474	0.563857	0.019567	77.701317	113.080688	165.184265	-0.274016	0.000000	-0.963651	0.000000	0.000000	0.000000	-0.001816	0.018747	0.088314	0.000000	0.000000	2.000000	59.000000	0.000000
2935.894530	0.105474	0.563857	0.019567	77.701317	113.080688	165.184265	-0.274016	0.000000	-0.963651	0.000000	0.000000	0.000000	-0.001816	0.018747	0.088314	0.000000	0.000000	2.000000	59.000000	0.000000
2935.897864	0.105439	0.564088	0.020269	77.715508	112.824570	164.940765	-0.273714	0.000000	-0.978370	0.000000	0.000000	0.000000	-0.010519	0.069569	0.210341	0.000000	0.000000	2.000000	59.000000	0.000000
2935.901197	0.105439	0.564088	0.020269	77.715508	112.824570	164.940765	-0.273714	0.000000	-0.978370	0.000000	0.000000	0.000000	0.000000	-0.000007	0.000000	0.000000	0.000000	2.000000	59.000000	0.000000
2935.904530	0.105439	0.564088	0.020269	77.715508	112.824570	164.940765	-0.273714	0.000000	-0.978370	0.000000	0.000000	0.000000	0.000000	-0.000007	0.000000	0.000000	0.000000	2.000000	59.000000	0.000000
2935.907864	0.105439	0.564088	0.020269	77.729187	112.563934	164.692139	-0.271960	0.000000	-1.013427	0.000000	0.000000	0.000000	0.000000	-0.000007	0.000000	0.000000	0.000000	2.000000	59.000000	0.000000
2935.911197	0.105439	0.564088	0.020269	77.729187	112.563934	164.692139	-0.271960	0.000000	-1.013427	0.000000	0.000000	0.000000	0.000000	-0.000007	0.000000	0.000000	0.000000	2.000000	59.000000	0.000000
2935.914530	0.105389	0.564231	0.020686	77.729187	112.563934	164.692139	-0.271960	0.000000	-1.013427	0.000000	0.000000	0.000000	-0.015172	0.042803	0.125209	0.000000	0.000000	2.000000	59.000000	0.000000
2935.917864	0.105389	0.564231	0.020686	77.743423	112.310417	164.454300	-0.271960	0.000000	-1.013427	0.000000	0.000000	0.000000	-0.015172	0.042803	0.125209	0.000000	0.000000	2.000000	59.000000	0.000000
2935.921197	0.105389	0.564231	0.020686	77.743423	112.310417	164.454300	-0.271960	0.000000	-1.013427	0.000000	0.000000	0.000000	-0.015172	0.042803	0.125209	0.000000	0.000000	2.000000	59.000000	0.000000
2935.924530	0.105389	0.564231	0.020686	77.743423	112.310417	164.454300	-0.271960	0.000000	-1.013427	0.000000	0.000000	0.000000	-0.015172	0.042803	0.125209	0.000000	0.000000	2.000000	59.000000	0.000000
2935.927864	0.105215	0.564401	0.021518	77.752350	112.109772	164.273605	-0.269432	0.000000	-1.034295	0.000000	0.000000	0.000000	-0.052153	0.050880	0.249687	0.000000	0.000000	2.000000	59.000000	0.000000
2935.931197	0.105215	0.564401	0.021518	77.752350	112.109772	164.273605	-0.269432	0.000000	-1.034295	0.000000	0.000000	0.000000	0.000000	0.000007	0.000000	0.000000	0.000000	2.000000	59.000000	0.000000
2935.934530	0.105215	0.564401	0.021518	77.752350	112.109772	164.273605	-0.269432	0.000000	-1.034295	0.000000	0.000000	0.000000	0.000000	0.000007	0.000000	0.000000	0.000000	2.000000	59.000000	0.000000
2935.937864	0.105215	0.564401	0.021518	77.758995	111.964256	164.148560	-0.260739	0.000000	-1.075909	0.000000	0.000000	0.000000	0.000000	0.000007	0.000000	0.000000	0.000000	2.000000	59.000000	0.000000
2935.941197	0.105215	0.564401	0.021518	77.758995	111.964256	164.148560	-0.260739	0.000000	-1.075909	0.000000	0.000000	0.000000	0.000000	0.000007	0.000000	0.000000	0.000000	2.000000	59.000000	0.000000
2935.944530	0.105090	0.564454	0.021927	77.758995	111.964256	164.148560	-0.260739	0.000000	-1.075909	0.000000	0.000000	0.000000	-0.037385	0.016066	0.122772	0.000000	0.000000	2.000000	59.000000	0.000000
2935.947864	0.105090	0.564454	0.021927	77.764572	111.841583	164.052475	-0.260739	0.000000	-1.075909	0.000000	0.000000	0.000000	-0.037385	0.016066	0.122772	0.000000	0.000000	2.000000	59.000000	0.000000
2935.951197	0.105090	0.564454	0.021927	77.764572	111.841583	164.052475	-0.260739	0.000000	-1.075909	0.000000	0.000000	0.000000	-0.037385	0.016066	0.122772	0.000000	0.000000	2.000000	59.000000	0.000000
2935.954530	0.105090	0.564454	0.021927	77.764572	111.841583	164.052475	-0.260739	0.000000	-1.075909	0.000000	0.000000	0.000000	-0.037385	0.016066	0.122772	0.000000	0.000000	2.000000	59.000000	0.000000
2935.957864	0.104682	0.564436	0.022786	77.767136	111.735023	163.979614	-0.254509	0.000000	-1.096371	0.000000	0.000000	0.000000	-0.122550	-0.005522	0.257629	0.000000	0.000000	2.000000	59.000000	0.000000
2935.961197	0.104682	0.564436	0.022786	77.767136	111.735023	163.979614	-0.254509	0.000000	-1.096371	0.000000	0.000000	0.000000	0.000000	0.000004	-0.000000	0.000000	0.000000	2.000000	59.000000	0.000000
2935.964530	0.104682	0.564436	0.022786	77.767136	111.735023	163.979614	-0.254509	0.000000	-1.096371	0.000000	0.000000	0.000000	0.000000	0.000004	-0.000000	0.000000	0.000000	2.000000	59.000000	0.000000
2935.967864	0.104682	0.564436	0.022786	77.771629	111.627174	163.912582	-0.234084	0.000000	-1.139310	0.000000	0.000000	0.000000	0.000000	0.000004	-0.000000	0.000000	0.000000	2.000000	59.000000	0.000000
2935.971197	0.104682	0.564436	0.022786	77.771629	111.627174	163.912582	-0.234084	0.000000	-1.139310	0.000000	0.000000	0.000000	0.000000	0.000004	-0.000000	0.000000	0.000000	2.000000	59.000000	0.000000
2935.974530	0.104401	0.564382	0.023253	77.771629	111.627174	163.912582	-0.234084	0.000000	-1.139310	0.000000	0.000000	0.000000	-0.084144	-0.016274	0.139934	0.000000	0.000000	2.000000	59.000000	0.000000
2935.977864	0.104401	0.564382	0.023253	77.774422	111.508163	163.844177	-0.234084	0.000000	-1.139310	0.000000	0.000000	0.000000	-0.084144	-0.016274	0.139934	0.000000	0.000000	2.000000	59.000000	0.000000
2935.981197	0.104053	0.564300	0.023739	77.774422	111.508163	163.844177	-0.234084	0.000000	-1.139310	0.000000	0.000000	0.000000	-0.104519	-0.024410	0.146020	0.000000	0.000000	2.000000	59.000000	0.000000
2935.984530	0.104053	0.564300	0.023739	77.774422	111.508163	163.844177	-0.234084	0.000000	-1.139310	0.000000	0.000000	0.000000	-0.104519	-0.024410	0.146020	0.000000	0.000000	2.000000	59.000000	0.000000
2935.987864	0.104053	0.564300	0.023739	77.776772	111.395340	163.790405	-0.202640	0.000000	-1.186968	0.000000	0.000000	0.000000	-0.104519	-0.024410	0.146020	0.000000	0.000000	2.000000	59.000000	0.000000
2935.991197	0.104053	0.564300	0.023739	77.776772	111.395340	163.790405	-0.202640	0.000000	-1.186968	0.000000	0.000000	0.000000	-0.104519	-0.024410	0.146020	0.000000	0.000000	2.000000	59.000000	0.000000
2935.994530	0.103644	0.564227	0.024280	77.776772	111.395340	163.790405	-0.202640	0.000000	-1.186968	0.000000	0.000000	0.000000	-0.122761	-0.021828	0.162288	0.000000	0.000000	2.000000	59.000000	0.000000
2935.997864	0.103644	0.564227	0.024280	77.778259	111.289993	163.746628	-0.202640	0.000000	-1.186968	0.000000	0.000000	0.000000	-0.122761	-0.021828	0.162288	0.000000	0.000000	2.000000	59.000000	0.000000
2936.001197	0.103190	0.564101	0.024842	77.778259	111.289993	163.746628	-0.202640	0.000000	-1.186968	0.000000	0.000000	0.000000	-0.136071	-0.038081	0.168514	0.000000	0.000000	2.000000	59.000000	0.000000
2936.004530	0.103190	0.564101	0.024842	77.778259	111.289993	163.746628	-0.202640	0.000000	-1.186968	0.000000	0.000000	0.000000	-0.136071	-0.038081	0.168514	0.000000	0.000000	2.000000	59.000000	0.000000
2936.007864	0.103190	0.564101	0.024842	77.778763	111.204979	163.732025	-0.159501	0.000000	-1.242102	0.000000	0.000000	0.000000	-0.136071	-0.038081	0.168514	0.000000	0.000000	2.000000	59.000000	0.000000
2936.011197	0.103190	0.564101	0.024842	77.778763	111.204979	163.732025	-0.159501	0.000000	-1.242102	0.000000	0.000000	0.000000	-0.136071	-0.038081	0.168514	0.000000	0.000000	2.000000	59.000000	0.000000
2936.014530	0.102691	0.563946	0.025419	77.778763	111.204979	163.732025	-0.159501	0.000000	-1.242102	0.000000	0.000000	0.000000	-0.149806	-0.046283	0.172980	0.000000	0.000000	2.000000	59.000000	0.000000
2936.017864	0.102691	0.563946	0.025419	77.779274	111.117310	163.717438	-0.159501	0.000000	-1.242102	0.000000	0.000000	0.000000	-0.149806	-0.046283	0.172980	0.000000	0.000000	2.000000	59.000000	0.000000
2936.021197	0.102173	0.563755	0.026028	77.779274	111.117310	163.717438	-0.159501	0.000000	-1.242102	0.000000	0.000000	0.000000	-0.155271	-0.057263	0.182768	0.000000	0.000000	2.000000	59.000000	0.000000
2936.024530	0.102173	0.563755	0.026028	77.779274	111.117310	163.717438	-0.159501	0.000000	-1.242102	0.000000	0.000000	0.000000	-0.155271	-0.057263	0.182768	0.000000	0.000000	2.000000	59.000000	0.000000
2936.027864	0.102173	0.563755	0.026028	77.778770	111.052704	163.732025	-0.108655	0.000000	-1.301393	0.000000	0.000000	0.000000	-0.155271	-0.057263	0.182768	0.000000	0.000000	2.000000	59.000000	0.000000
2936.031197	0.101603	0.563573	0.026623	77.778770	111.052704	163.732025	-0.108655	0.000000	-1.301393	0.000000	0.000000	0.000000	-0.170918	-0.054682	0.178613	0.000000	0.000000	2.000000	59.000000	0.000000
2936.034530	0.101603	0.563573	0.026623	77.778770	111.052704	163.732025	-0.108655	0.000000	-1.301393	0.000000	0.000000	0.000000	-0.170918	-0.054682	0.178613	0.000000	0.000000	2.000000	59.000000	0.000000
2936.037864	0.101603	0.563573	0.026623	77.778770	110.973808	163.732010	-0.080169	0.000000	-1.331162	0.000000	0.000000	0.000000	-0.170918	-0.054682	0.178613	0.000000	0.000000	2.000000	59.000000	0.000000
2936.041197	0.101033	0.563363	0.027223	77.778770	110.973808	163.732010	-0.080169	0.000000	-1.331162	0.000000	0.000000	0.000000	-0.171010	-0.062952	0.180061	0.000000	0.000000	2.000000	59.000000	0.000000
2936.044530	0.101033	0.563363	0.027223	77.778770	110.973808	163.732010	-0.080169	0.000000	-1.331162	0.000000	0.000000	0.000000	-0.171010	-0.062952	0.180061	0.000000	0.000000	2.000000	59.000000	0.000000
2936.047864	0.101033	0.563363	0.027223	77.778259	110.903740	163.746597	-0.051667	0.000000	-1.361172	0.000000	0.000000	0.000000	-0.171010	-0.062952	0.180061	0.000000	0.000000	2.000000	59.000000	0.000000
2936.051197	0.101033	0.563363	0.027223	77.778259	110.903740	163.746597	-0.051667	0.000000	-1.361172	0.000000	0.000000	0.000000	-0.171010	-0.062952	0.180061	0.000000	0.000000	2.000000	59.000000	0.000000
2936.054530	0.100406	0.563171	0.027787	77.778259	110.903740	163.746597	-0.051667	0.000000	-1.361172	0.000000	0.000000	0.000000	-0.188101	-0.057597	0.169013	0.000000	0.000000	2.000000	59.000000	0.000000
2936.057864	0.100406	0.563171	0.027787	77.777260	110.845261	163.775803	-0.051667	0.000000	-1.361172	0.000000	0.000000	0.000000	-0.188101	-0.057597	0.169013	0.000000	0.000000	2.000000	59.000000	0.000000
2936.061197	0.099755	0.562979	0.028354	77.777260	110.845261	163.775803	-0.051667	0.000000	-1.361172	0.000000	0.000000	0.000000	-0.195456	-0.057752	0.170140	0.000000	0.000000	2.000000	59.000000	0.000000
2936.064530	0.099755	0.562979	0.028354	77.777260	110.845261	163.775803	-0.051667	0.000000	-1.361172	0.000000	0.000000	0.000000	-0.195456	-0.057752	0.170140	0.000000	0.000000	2.000000	59.000000	0.000000
2936.067864	0.099755	0.562979	0.028354	77.778893	110.755600	163.777054	0.012259	0.000000	-1.417698	0.000000	0.000000	0.000000	-0.195456	-0.057752	0.170140	0.000000	0.000000	2.000000	59.000000	0.000000
2936.071197	0.099755	0.562979	0.028354	77.778893	110.755600	163.777054	0.012259	0.000000	-1.417698	0.000000	0.000000	0.000000	-0.195456	-0.057752	0.170140	0.000000	0.000000	2.000000	59.000000	0.000000
2936.074530	0.099051	0.562795	0.028907	77.778893	110.755600	163.777054	0.012259	0.000000	-1.417698	0.000000	0.000000	0.000000	-0.211154	-0.055110	0.165827	0.000000	0.000000	2.000000	59.000000	0.000000
2936.077864	0.099051	0.562795	0.028907	77.784943	110.680656	163.796692	0.012259	0.000000	-1.417698	0.000000	0.000000	0.000000	-0.211154	-0.055110	0.165827	0.000000	0.000000	2.000000	59.000000	0.000000
2936.081197	0.098249	0.562620	0.029454	77.784943	110.680656	163.796692	0.012259	0.000000	-1.417698	0.000000	0.000000	0.000000	-0.240719	-0.052459	0.164252	0.000000	0.000000	2.000000	59.000000	0.000000
2936.084530	0.098249	0.562620	0.029454	77.784943	110.680656	163.796692	0.012259	0.000000	-1.417698	0.000000	0.000000	0.000000	-0.240719	-0.052459	0.164252	0.000000	0.000000	2.000000	59.000000	0.000000
2936.087864	0.098249	0.562620	0.029454	77.806831	110.637657	163.843628	0.087571	0.000000	-1.472711	0.000000	0.000000	0.000000	-0.240719	-0.052459	0.164252	0.000000	0.000000	2.000000	59.000000	0.000000
2936.091197	0.097371	0.562454	0.029991	77.806831	110.637657	163.843628	0.087571	0.000000	-1.472711	0.000000	0.000000	0.000000	-0.263401	-0.049782	0.161153	0.000000	0.000000	2.000000	59.000000	0.000000
2936.094530	0.097371	0.562454	0.029991	77.806831	110.637657	163.843628	0.087571	0.000000	-1.472711	0.000000	0.000000	0.000000	-0.263401	-0.049782	0.161153	0.000000	0.000000	2.000000	59.000000	0.000000
2936.097864	0.097371	0.562454	0.029991	77.838547	110.604012	163.898499	0.131471	0.000000	-1.499570	0.000000	0.000000	0.000000	-0.263401	-0.049782	0.161153	0.000000	0.000000	2.000000	59.000000	0.000000
2936.101197	0.096418	0.562270	0.030523	77.838547	110.604012	163.898499	0.131471	0.000000	-1.499570	0.000000	0.000000	0.000000	-0.285777	-0.055261	0.159628	0.000000	0.000000	2.000000	59.000000	0.000000
2936.104530	0.096418	0.562270	0.030523	77.838547	110.604012	163.898499	0.131471	0.000000	-1.499570	0.000000	0.000000	0.000000	-0.285777	-0.055261	0.159628	0.000000	0.000000	2.000000	59.000000	0.000000
2936.107864	0.096418	0.562270	0.030523	77.853325	110.550690	163.955429	0.179101	0.000000	-1.526175	0.000000	0.000000	0.000000	-0.285777	-0.055261	0.159628	0.000000	0.000000	2.000000	59.000000	0.000000
2936.111197	0.095386	0.562077	0.031027	77.853325	110.550690	163.955429	0.179101	0.000000	-1.526175	0.000000	0.000000	0.000000	-0.309522	-0.057924	0.151147	0.000000	0.000000	2.000000	59.000000	0.000000
2936.114530	0.095386	0.562077	0.031027	77.853325	110.550690	163.955429	0.179101	0.000000	-1.526175	0.000000	0.000000	0.000000	-0.309522	-0.057924	0.151147	0.000000	0.000000	2.000000	59.000000	0.000000
2936.117864	0.095386	0.562077	0.031027	77.851768	110.463188	163.999435	0.230688	0.000000	-1.551366	0.000000	0.000000	0.000000	-0.309522	-0.057924	0.151147	0.000000	0.000000	2.000000	59.000000	0.000000
2936.121197	0.094330	0.561884	0.031533	77.851768	110.463188	163.999435	0.230688	0.000000	-1.551366	0.000000	0.000000	0.000000	-0.317019	-0.058014	0.151801	0.000000	0.000000	2.000000	59.000000	0.000000
2936.124530	0.094330	0.561884	0.031533	77.851768	110.463188	163.999435	0.230688	0.000000	-1.551366	0.000000	0.000000	0.000000	-0.317019	-0.058014	0.151801	0.000000	0.000000	2.000000	59.000000	0.000000
2936.127864	0.094330	0.561884	0.031533	77.850235	110.378372	164.035477	0.283524	0.000000	-1.576666	0.000000	0.000000	0.000000	-0.317019	-0.058014	0.151801	0.000000	0.000000	2.000000	59.000000	0.000000
2936.131197	0.093290	0.561699	0.032010	77.850235	110.378372	164.035477	0.283524	0.000000	-1.576666	0.000000	0.000000	0.000000	-0.311904	-0.055286	0.142925	0.000000	0.000000	2.000000	59.000000	0.000000
2936.134530	0.093290	0.561699	0.032010	77.850235	110.378372	164.035477	0.283524	0.000000	-1.576666	0.000000	0.000000	0.000000	-0.311904	-0.055286	0.142925	0.000000	0.000000	2.000000	59.000000	0.000000
2936.137864	0.093290	0.561699	0.032010	77.848663	110.298988	164.055527	0.335509	0.000000	-1.600487	0.000000	0.000000	0.000000	-0.311904	-0.055286	0.142925	0.000000	0.000000	2.000000	59.000000	0.000000
2936.141197	0.092286	0.561534	0.032430	77.848663	110.298988	164.055527	0.335509	0.000000	-1.600487	0.000000	0.000000	0.000000	-0.301034	-0.049728	0.125949	0.000000	0.000000	2.000000	59.000000	0.000000
2936.144530	0.092286	0.561534	0.032430	77.848663	110.298988	164.055527	0.335509	0.000000	-1.600487	0.000000	0.000000	0.000000	-0.301034	-0.049728	0.125949	0.000000	0.000000	2.000000	59.000000	0.000000
2936.147864	0.092286	0.561534	0.032430	77.847076	110.222290	164.059616	0.385681	0.000000	-1.621478	0.000000	0.000000	0.000000	-0.301034	-0.049728	0.125949	0.000000	0.000000	2.000000	59.000000	0.000000
2936.151197	0.091324	0.561377	0.032816	77.847076	110.222290	164.059616	0.385681	0.000000	-1.621478	0.000000	0.000000	0.000000	-0.288765	-0.046985	0.115878	0.000000	0.000000	2.000000	59.000000	0.000000
2936.154530	0.091324	0.561377	0.032816	77.847076	110.222290	164.059616	0.385681	0.000000	-1.621478	0.000000	0.000000	0.000000	-0.288765	-0.046985	0.115878	0.000000	0.000000	2.000000	59.000000	0.000000
2936.157864	0.091324	0.561377	0.032816	77.847160	110.153961	164.041077	0.433808	0.000000	-1.640791	0.000000	0.000000	0.000000	-0.288765	-0.046985	0.115878	0.000000	0.000000	2.000000	59.000000	0.000000
2936.161197	0.090376	0.561212	0.033156	77.847160	110.153961	164.041077	0.433808	0.000000	-1.640791	0.000000	0.000000	0.000000	-0.284349	-0.049541	0.102022	0.000000	0.000000	2.000000	59.000000	0.000000
2936.164530	0.090376	0.561212	0.033156	77.847160	110.153961	164.041077	0.433808	0.000000	-1.640791	0.000000	0.000000	0.000000	-0.284349	-0.049541	0.102022	0.000000	0.000000	2.000000	59.000000	0.000000
2936.167864	0.090376	0.561212	0.033156	77.859680	110.126083	163.968124	0.481200	0.000000	-1.657795	0.000000	0.000000	0.000000	-0.284349	-0.049541	0.102022	0.000000	0.000000	2.000000	59.000000	0.000000
2936.171197	0.090376	0.561212	0.033156	77.859680	110.126083	163.968124	0.481200	0.000000	-1.657795	0.000000	0.000000	0.000000	-0.284349	-0.049541	0.102022	0.000000	0.000000	2.000000	59.000000	0.000000
2936.174530	0.089442	0.561065	0.033444	77.859680	110.126083	163.968124	0.481200	0.000000	-1.657795	0.000000	0.000000	0.000000	-0.280153	-0.043955	0.086517	0.000000	0.000000	2.000000	59.000000	0.000000
2936.177864	0.089442	0.561065	0.033444	77.904327	110.171661	163.745667	0.481200	0.000000	-1.657795	0.000000	0.000000	0.000000	-0.280153	-0.043955	0.086517	0.000000	0.000000	2.000000	59.000000	0.000000
2936.181197	0.088473	0.560920	0.033672	77.904327	110.171661	163.745667	0.481200	0.000000	-1.657795	0.000000	0.000000	0.000000	-0.290777	-0.043692	0.068407	0.000000	0.000000	2.000000	59.000000	0.000000
2936.184530	0.088473	0.560920	0.033672	77.904327	110.171661	163.745667	0.481200	0.000000	-1.657795	0.000000	0.000000	0.000000	-0.290777	-0.043692	0.068407	0.000000	0.000000	2.000000	59.000000	0.000000
2936.187864	0.088473	0.560920	0.033672	77.976555	110.266289	163.356461	0.576355	0.000000	-1.683616	0.000000	0.000000	0.000000	-0.290777	-0.043692	0.068407	0.000000	0.000000	2.000000	59.000000	0.000000
2936.191197	0.088473	0.560920	0.033672	77.976555	110.266289	163.356461	0.576355	0.000000	-1.683616	0.000000	0.000000	0.000000	-0.290777	-0.043692	0.068407	0.000000	0.000000	2.000000	59.000000	0.000000
2936.194530	0.087518	0.560793	0.033849	77.976555	110.266289	163.356461	0.576355	0.000000	-1.683616	0.000000	0.000000	0.000000	-0.286387	-0.038075	0.052907	0.000000	0.000000	2.000000	59.000000	0.000000
2936.197864	0.087518	0.560793	0.033849	78.035072	110.355972	163.100296	0.576355	0.000000	-1.683616	0.000000	0.000000	0.000000	-0.286387	-0.038075	0.052907	0.000000	0.000000	2.000000	59.000000	0.000000
2936.201197	0.086560	0.560648	0.034006	78.035072	110.355972	163.100296	0.576355	0.000000	-1.683616	0.000000	0.000000	0.000000	-0.287403	-0.043402	0.047174	0.000000	0.000000	2.000000	59.000000	0.000000
2936.204530	0.086560	0.560648	0.034006	78.035072	110.355972	163.100296	0.576355	0.000000	-1.683616	0.000000	0.000000	0.000000	-0.287403	-0.043402	0.047174	0.000000	0.000000	2.000000	59.000000	0.000000
2936.207864	0.086560	0.560648	0.034006	78.055290	110.366470	163.127670	0.671986	0.000000	-1.700296	0.000000	0.000000	0.000000	-0.287403	-0.043402	0.047174	0.000000	0.000000	2.000000	59.000000	0.000000
2936.211197	0.086560	0.560648	0.034006	78.055290	110.366470	163.127670	0.671986	0.000000	-1.700296	0.000000	0.000000	0.000000	-0.287403	-0.043402	0.047174	0.000000	0.000000	2.000000	59.000000	0.000000
2936.214530	0.085620	0.560540	0.034129	78.055290	110.366470	163.127670	0.671986	0.000000	-1.700296	0.000000	0.000000	0.000000	-0.281973	-0.032395	0.036876	0.000000	0.000000	2.000000	59.000000	0.000000
2936.217864	0.085620	0.560540	0.034129	78.058990	110.321426	163.178009	0.671986	0.000000	-1.700296	0.000000	0.000000	0.000000	-0.281973	-0.032395	0.036876	0.000000	0.000000	2.000000	59.000000	0.000000
2936.221197	0.084697	0.560424	0.034206	78.058990	110.321426	163.178009	0.671986	0.000000	-1.700296	0.000000	0.000000	0.000000	-0.277093	-0.034912	0.023110	0.000000	0.000000	2.000000	59.000000	0.000000
2936.224530	0.084697	0.560424	0.034206	78.058990	110.321426	163.178009	0.671986	0.000000	-1.700296	0.000000	0.000000	0.000000	-0.277093	-0.034912	0.023110	0.000000	0.000000	2.000000	59.000000	0.000000
2936.227864	0.084697	0.560424	0.034206	78.062088	110.290985	163.219345	0.765164	0.000000	-1.710293	0.000000	0.000000	0.000000	-0.277093	-0.034912	0.023110	0.000000	0.000000	2.000000	59.000000	0.000000
2936.231197	0.084697	0.560424	0.034206	78.062088	110.290985	163.219345	0.765164	0.000000	-1.710293	0.000000	0.000000	0.000000	-0.277093	-0.034912	0.023110	0.000000	0.000000	2.000000	59.000000	0.000000
2936.234530	0.083799	0.560325	0.034294	78.062088	110.290985	163.219345	0.765164	0.000000	-1.710293	0.000000	0.000000	0.000000	-0.269211	-0.029579	0.026561	0.000000	0.000000	2.000000	59.000000	0.000000
2936.237864	0.083799	0.560325	0.034294	78.073952	110.242844	163.087692	0.765164	0.000000	-1.710293	0.000000	0.000000	0.000000	-0.269211	-0.029579	0.026561	0.000000	0.000000	2.000000	59.000000	0.000000
2936.241197	0.082895	0.560218	0.034341	78.073952	110.242844	163.087692	0.765164	0.000000	-1.710293	0.000000	0.000000	0.000000	-0.271255	-0.032065	0.014040	0.000000	0.000000	2.000000	59.000000	0.000000
2936.244530	0.082895	0.560218	0.034341	78.073952	110.242844	163.087692	0.765164	0.000000	-1.710293	0.000000	0.000000	0.000000	-0.271255	-0.032065	0.014040	0.000000	0.000000	2.000000	59.000000	0.000000
2936.247864	0.082895	0.560218	0.034341	78.097672	110.224686	162.728638	0.855241	0.000000	-1.717060	0.000000	0.000000	0.000000	-0.271255	-0.032065	0.014040	0.000000	0.000000	2.000000	59.000000	0.000000
2936.251197	0.082014	0.560111	0.034382	78.097672	110.224686	162.728638	0.855241	0.000000	-1.717060	0.000000	0.000000	0.000000	-0.264224	-0.032066	0.012364	0.000000	0.000000	2.000000	59.000000	0.000000
2936.254530	0.082014	0.560111	0.034382	78.097672	110.224686	162.728638	0.855241	0.000000	-1.717060	0.000000	0.000000	0.000000	-0.264224	-0.032066	0.012364	0.000000	0.000000	2.000000	59.000000	0.000000
2936.257864	0.082014	0.560111	0.034382	78.129501	110.124580	162.148972	0.899279	0.000000	-1.719121	0.000000	0.000000	0.000000	-0.264224	-0.032066	0.012364	0.000000	0.000000	2.000000	59.000000	0.000000
2936.261197	0.081178	0.559987	0.034397	78.129501	110.124580	162.148972	0.899279	0.000000	-1.719121	0.000000	0.000000	0.000000	-0.251044	-0.037413	0.004383	0.000000	0.000000	2.000000	59.000000	0.000000
2936.264530	0.081178	0.559987	0.034397	78.129501	110.124580	162.148972	0.899279	0.000000	-1.719121	0.000000	0.000000	0.000000	-0.251044	-0.037413	0.004383	0.000000	0.000000	2.000000	59.000000	0.000000
2936.267864	0.081178	0.559987	0.034397	78.149300	109.941032	161.670395	0.941119	0.000000	-1.719852	0.000000	0.000000	0.000000	-0.251044	-0.037413	0.004383	0.000000	0.000000	2.000000	59.000000	0.000000
2936.271197	0.081178	0.559987	0.034397	78.149300	109.941032	161.670395	0.941119	0.000000	-1.719852	0.000000	0.000000	0.000000	-0.251044	-0.037413	0.004383	0.000000	0.000000	2.000000	59.000000	0.000000
2936.274530	0.080320	0.559880	0.034431	78.149300	109.941032	161.670395	0.941119	0.000000	-1.719852	0.000000	0.000000	0.000000	-0.257149	-0.032048	0.010276	0.000000	0.000000	2.000000	59.000000	0.000000
2936.277864	0.080320	0.559880	0.034431	78.170319	109.675652	161.454681	0.941119	0.000000	-1.719852	0.000000	0.000000	0.000000	-0.257149	-0.032048	0.010276	0.000000	0.000000	2.000000	59.000000	0.000000
2936.281197	0.079413	0.559783	0.034449	78.170319	109.675652	161.454681	0.941119	0.000000	-1.719852	0.000000	0.000000	0.000000	-0.272222	-0.029210	0.005228	0.000000	0.000000	2.000000	59.000000	0.000000
2936.284530	0.079413	0.559783	0.034449	78.170319	109.675652	161.454681	0.941119	0.000000	-1.719852	0.000000	0.000000	0.000000	-0.272222	-0.029210	0.005228	0.000000	0.000000	2.000000	59.000000	0.000000
2936.287864	0.079413	0.559783	0.034449	78.194862	109.321640	161.195007	1.029348	0.000000	-1.722436	0.000000	0.000000	0.000000	-0.272222	-0.029210	0.005228	0.000000	0.000000	2.000000	59.000000	0.000000
2936.291197	0.079413	0.559783	0.034449	78.194862	109.321640	161.195007	1.029348	0.000000	-1.722436	0.000000	0.000000	0.000000	-0.272222	-0.029210	0.005228	0.000000	0.000000	2.000000	59.000000	0.000000
2936.294530	0.078529	0.559685	0.034461	78.194862	109.321640	161.195007	1.029348	0.000000	-1.722436	0.000000	0.000000	0.000000	-0.265165	-0.029179	0.003596	0.000000	0.000000	2.000000	59.000000	0.000000
2936.297864	0.078529	0.559685	0.034461	78.213776	109.023560	160.949661	1.029348	0.000000	-1.722436	0.000000	0.000000	0.000000	-0.265165	-0.029179	0.003596	0.000000	0.000000	2.000000	59.000000	0.000000
2936.301197	0.077625	0.559606	0.034492	78.213776	109.023560	160.949661	1.029348	0.000000	-1.722436	0.000000	0.000000	0.000000	-0.271286	-0.023855	0.009414	0.000000	0.000000	2.000000	59.000000	0.000000
2936.304530	0.077625	0.559606	0.034492	78.213776	109.023560	160.949661	1.029348	0.000000	-1.722436	0.000000	0.000000	0.000000	-0.271286	-0.023855	0.009414	0.000000	0.000000	2.000000	59.000000	0.000000
2936.307864	0.077625	0.559606	0.034492	78.227394	108.789917	160.554001	1.118756	0.000000	-1.724604	0.000000	0.000000	0.000000	-0.271286	-0.023855	0.009414	0.000000	0.000000	2.000000	59.000000	0.000000
2936.311197	0.077625	0.559606	0.034492	78.227394	108.789917	160.554001	1.118756	0.000000	-1.724604	0.000000	0.000000	0.000000	-0.271286	-0.023855	0.009414	0.000000	0.000000	2.000000	59.000000	0.000000
2936.314530	0.076814	0.559526	0.034507	78.227394	108.789917	160.554001	1.118756	0.000000	-1.724604	0.000000	0.000000	0.000000	-0.243236	-0.023842	0.004536	0.000000	0.000000	2.000000	59.000000	0.000000
2936.317864	0.076814	0.559526	0.034507	78.235802	108.623833	160.016418	1.118756	0.000000	-1.724604	0.000000	0.000000	0.000000	-0.243236	-0.023842	0.004536	0.000000	0.000000	2.000000	59.000000	0.000000
2936.321197	0.076054	0.559437	0.034537	78.235802	108.623833	160.016418	1.118756	0.000000	-1.724604	0.000000	0.000000	0.000000	-0.228124	-0.026666	0.008819	0.000000	0.000000	2.000000	59.000000	0.000000
2936.324530	0.076054	0.559437	0.034537	78.235802	108.623833	160.016418	1.118756	0.000000	-1.724604	0.000000	0.000000	0.000000	-0.228124	-0.026666	0.008819	0.000000	0.000000	2.000000	59.000000	0.000000
2936.327864	0.076054	0.559437	0.034537	78.236923	108.540100	159.574265	1.197316	0.000000	-1.726830	0.000000	0.000000	0.000000	-0.228124	-0.026666	0.008819	0.000000	0.000000	2.000000	59.000000	0.000000
2936.331197	0.076054	0.559437	0.034537	78.236923	108.540100	159.574265	1.197316	0.000000	-1.726830	0.000000	0.000000	0.000000	-0.228124	-0.026666	0.008819	0.000000	0.000000	2.000000	59.000000	0.000000
2936.334530	0.075393	0.559357	0.034591	78.236923	108.540100	159.574265	1.197316	0.000000	-1.726830	0.000000	0.000000	0.000000	-0.198236	-0.024156	0.016236	0.000000	0.000000	2.000000	59.000000	0.000000
2936.337864	0.075393	0.559357	0.034591	78.236137	108.508636	159.393829	1.197316	0.000000	-1.726830	0.000000	0.000000	0.000000	-0.198236	-0.024156	0.016236	0.000000	0.000000	2.000000	59.000000	0.000000
2936.341197	0.074834	0.559303	0.034687	78.236137	108.508636	159.393829	1.197316	0.000000	-1.726830	0.000000	0.000000	0.000000	-0.167598	-0.016313	0.028982	0.000000	0.000000	2.000000	59.000000	0.000000
2936.344530	0.074834	0.559303	0.034687	78.236137	108.508636	159.393829	1.197316	0.000000	-1.726830	0.000000	0.000000	0.000000	-0.167598	-0.016313	0.028982	0.000000	0.000000	2.000000	59.000000	0.000000
2936.347864	0.074834	0.559303	0.034687	78.235596	108.466339	159.401001	1.258289	0.000000	-1.734366	0.000000	0.000000	0.000000	-0.167598	-0.016313	0.028982	0.000000	0.000000	2.000000	59.000000	0.000000
2936.351197	0.074834	0.559303	0.034687	78.235596	108.466339	159.401001	1.258289	0.000000	-1.734366	0.000000	0.000000	0.000000	-0.167598	-0.016313	0.028982	0.000000	0.000000	2.000000	59.000000	0.000000
2936.354530	0.074375	0.559257	0.034809	78.235596	108.466339	159.401001	1.258289	0.000000	-1.734366	0.000000	0.000000	0.000000	-0.137782	-0.013793	0.036627	0.000000	0.000000	2.000000	59.000000	0.000000
2936.357864	0.074375	0.559257	0.034809	78.235596	108.422821	159.393021	1.258289	0.000000	-1.734366	0.000000	0.000000	0.000000	-0.137782	-0.013793	0.036627	0.000000	0.000000	2.000000	59.000000	0.000000
2936.361197	0.074375	0.559257	0.034809	78.235596	108.422821	159.393021	1.258289	0.000000	-1.734366	0.000000	0.000000	0.000000	-0.137782	-0.013793	0.036627	0.000000	0.000000	2.000000	59.000000	0.000000
2936.364530	0.074375	0.559257	0.034809	78.235596	108.422821	159.393021	1.258289	0.000000	-1.734366	0.000000	0.000000	0.000000	-0.137782	-0.013793	0.036627	0.000000	0.000000	2.000000	59.000000	0.000000
2936.367864	0.073807	0.559237	0.035006	78.236137	108.380791	159.377869	1.281252	0.000000	-1.740471	0.000000	0.000000	0.000000	-0.170283	-0.005994	0.059035	0.000000	0.000000	2.000000	59.000000	0.000000
2936.371197	0.073807	0.559237	0.035006	78.236137	108.380791	159.377869	1.281252	0.000000	-1.740471	0.000000	0.000000	0.000000	-0.000000	-0.000004	-0.000000	0.000000	0.000000	2.000000	59.000000	0.000000
2936.374530	0.073807	0.559237	0.035006	78.236137	108.380791	159.377869	1.281252	0.000000	-1.740471	0.000000	0.000000	0.000000	-0.000000	-0.000004	-0.000000	0.000000	0.000000	2.000000	59.000000	0.000000
2936.377864	0.073807	0.559237	0.035006	78.236671	108.349640	159.354752	1.309633	0.000000	-1.750310	0.000000	0.000000	0.000000	-0.000000	-0.000004	-0.000000	0.000000	0.000000	2.000000	59.000000	0.000000
2936.381197	0.073807	0.559237	0.035006	78.236671	108.349640	159.354752	1.309633	0.000000	-1.750310	0.000000	0.000000	0.000000	-0.000000	-0.000004	-0.000000	0.000000	0.000000	2.000000	59.000000	0.000000
2936.384530	0.073697	0.559245	0.035064	78.236671	108.349640	159.354752	1.309633	0.000000	-1.750310	0.000000	0.000000	0.000000	-0.033241	0.002504	0.017323	0.000000	0.000000	2.000000	59.000000	0.000000
2936.387864	0.073697	0.559245	0.035064	78.237206	108.337563	159.339645	1.309633	0.000000	-1.750310	0.000000	0.000000	0.000000	-0.033241	0.002504	0.017323	0.000000	0.000000	2.000000	59.000000	0.000000
2936.391197	0.073697	0.559245	0.035064	78.237206	108.337563	159.339645	1.309633	0.000000	-1.750310	0.000000	0.000000	0.000000	-0.033241	0.002504	0.017323	0.000000	0.000000	2.000000	59.000000	0.000000
2936.394530	0.073697	0.559245	0.035064	78.237206	108.337563	159.339645	1.309633	0.000000	-1.750310	0.000000	0.000000	0.000000	-0.033241	0.002504	0.017323	0.000000	0.000000	2.000000	59.000000	0.000000
2936.397864	0.073938	0.559298	0.035081	78.238281	108.326988	159.309372	1.315173	0.000000	-1.753197	0.000000	0.000000	0.000000	0.072446	0.015986	0.005112	0.000000	0.000000	2.000000	59.000000	0.000000
2936.401197	0.073938	0.559298	0.035081	78.238281	108.326988	159.309372	1.315173	0.000000	-1.753197	0.000000	0.000000	0.000000	0.072446	0.015986	0.005112	0.000000	0.000000	2.000000	59.000000	0.000000
2936.404530	0.073938	0.559298	0.035081	78.238281	108.326988	159.309372	1.315173	0.000000	-1.753197	0.000000	0.000000	0.000000	0.072446	0.015986	0.005112	0.000000	0.000000	2.000000	59.000000	0.000000
2936.407864	0.073938	0.559298	0.035081	78.239334	108.338127	159.279099	1.303099	0.000000	-1.754049	0.000000	0.000000	0.000000	0.072446	0.015986	0.005112	0.000000	0.000000	2.000000	59.000000	0.000000
2936.411197	0.074267	0.559343	0.035044	78.239334	108.338127	159.279099	1.303099	0.000000	-1.754049	0.000000	0.000000	0.000000	0.098678	0.013495	-0.011222	0.000000	0.000000	2.000000	59.000000	0.000000
2936.414530	0.074267	0.559343	0.035044	78.239334	108.338127	159.279099	1.303099	0.000000	-1.754049	0.000000	0.000000	0.000000	0.098678	0.013495	-0.011222	0.000000	0.000000	2.000000	59.000000	0.000000
2936.417864	0.074267	0.559343	0.035044	78.240395	108.362907	159.248856	1.286652	0.000000	-1.752179	0.000000	0.000000	0.000000	0.098678	0.013495	-0.011222	0.000000	0.000000	2.000000	59.000000	0.000000
2936.421197	0.074267	0.559343	0.035044	78.240395	108.362907	159.248856	1.286652	0.000000	-1.752179	0.000000	0.000000	0.000000	0.098678	0.013495	-0.011222	0.000000	0.000000	2.000000	59.000000	0.000000
2936.424530	0.074756	0.559398	0.034958	78.240395	108.362907	159.248856	1.286652	0.000000	-1.752179	0.000000	0.000000	0.000000	0.146694	0.016309	-0.025595	0.000000	0.000000	2.000000	59.000000	0.000000
2936.427864	0.074756	0.559398	0.034958	78.241440	108.406685	159.218552	1.286652	0.000000	-1.752179	0.000000	0.000000	0.000000	0.146694	0.016309	-0.025595	0.000000	0.000000	2.000000	59.000000	0.000000
2936.431197	0.075408	0.559452	0.034847	78.241440	108.406685	159.218552	1.286652	0.000000	-1.752179	0.000000	0.000000	0.000000	0.195719	0.016316	-0.033250	0.000000	0.000000	2.000000	59.000000	0.000000
2936.434530	0.075408	0.559452	0.034847	78.241440	108.406685	159.218552	1.286652	0.000000	-1.752179	0.000000	0.000000	0.000000	0.195719	0.016316	-0.033250	0.000000	0.000000	2.000000	59.000000	0.000000
2936.437864	0.075408	0.559452	0.034847	78.241982	108.484344	159.203415	1.229583	0.000000	-1.742371	0.000000	0.000000	0.000000	0.195719	0.016316	-0.033250	0.000000	0.000000	2.000000	59.000000	0.000000
2936.441197	0.075408	0.559452	0.034847	78.241982	108.484344	159.203415	1.229583	0.000000	-1.742371	0.000000	0.000000	0.000000	0.195719	0.016316	-0.033250	0.000000	0.000000	2.000000	59.000000	0.000000
2936.444530	0.076221	0.559489	0.034693	78.241982	108.484344	159.203415	1.229583	0.000000	-1.742371	0.000000	0.000000	0.000000	0.243899	0.010995	-0.046304	0.000000	0.000000	2.000000	59.000000	0.000000
2936.447864	0.076221	0.559489	0.034693	78.242500	108.581024	159.188263	1.229583	0.000000	-1.742371	0.000000	0.000000	0.000000	0.243899	0.010995	-0.046304	0.000000	0.000000	2.000000	59.000000	0.000000
2936.451197	0.077174	0.559525	0.034515	78.242500	108.581024	159.188263	1.229583	0.000000	-1.742371	0.000000	0.000000	0.000000	0.285824	0.010984	-0.053296	0.000000	0.000000	2.000000	59.000000	0.000000
2936.454530	0.077174	0.559525	0.034515	78.242500	108.581024	159.188263	1.229583	0.000000	-1.742371	0.000000	0.000000	0.000000	0.285824	0.010984	-0.053296	0.000000	0.000000	2.000000	59.000000	0.000000
2936.457864	0.077174	0.559525	0.034515	78.241982	108.720985	159.203430	1.141296	0.000000	-1.725771	0.000000	0.000000	0.000000	0.285824	0.010984	-0.053296	0.000000	0.000000	2.000000	59.000000	0.000000
2936.461197	0.078261	0.559526	0.034279	78.241982	108.720985	159.203430	1.141296	0.000000	-1.725771	0.000000	0.000000	0.000000	0.326044	0.000316	-0.070928	0.000000	0.000000	2.000000	59.000000	0.000000
2936.464530	0.078261	0.559526	0.034279	78.241982	108.720985	159.203430	1.141296	0.000000	-1.725771	0.000000	0.000000	0.000000	0.326044	0.000316	-0.070928	0.000000	0.000000	2.000000	59.000000	0.000000
2936.467864	0.078261	0.559526	0.034279	78.241440	108.874519	159.218582	1.086955	0.000000	-1.713950	0.000000	0.000000	0.000000	0.326044	0.000316	-0.070928	0.000000	0.000000	2.000000	59.000000	0.000000
2936.471197	0.079444	0.559518	0.034048	78.241440	108.874519	159.218582	1.086955	0.000000	-1.713950	0.000000	0.000000	0.000000	0.354937	-0.002514	-0.069321	0.000000	0.000000	2.000000	59.000000	0.000000
2936.474530	0.079444	0.559518	0.034048	78.241440	108.874519	159.218582	1.086955	0.000000	-1.713950	0.000000	0.000000	0.000000	0.354937	-0.002514	-0.069321	0.000000	0.000000	2.000000	59.000000	0.000000
2936.477864	0.079444	0.559518	0.034048	78.240372	109.053726	159.248840	1.027799	0.000000	-1.702396	0.000000	0.000000	0.000000	0.354937	-0.002514	-0.069321	0.000000	0.000000	2.000000	59.000000	0.000000
2936.481197	0.080744	0.559482	0.033800	78.240372	109.053726	159.248840	1.027799	0.000000	-1.702396	0.000000	0.000000	0.000000	0.389972	-0.010650	-0.074265	0.000000	0.000000	2.000000	59.000000	0.000000
2936.484530	0.080744	0.559482	0.033800	78.240372	109.053726	159.248840	1.027799	0.000000	-1.702396	0.000000	0.000000	0.000000	0.389972	-0.010650	-0.074265	0.000000	0.000000	2.000000	59.000000	0.000000
2936.487864	0.080744	0.559482	0.033800	78.239319	109.249283	159.279114	0.962804	0.000000	-1.690019	0.000000	0.000000	0.000000	0.389972	-0.010650	-0.074265	0.000000	0.000000	2.000000	59.000000	0.000000
2936.491197	0.082163	0.559437	0.033553	78.239319	109.249283	159.279114	0.962804	0.000000	-1.690019	0.000000	0.000000	0.000000	0.425833	-0.013487	-0.074299	0.000000	0.000000	2.000000	59.000000	0.000000
2936.494530	0.082163	0.559437	0.033553	78.239319	109.249283	159.279114	0.962804	0.000000	-1.690019	0.000000	0.000000	0.000000	0.425833	-0.013487	-0.074299	0.000000	0.000000	2.000000	59.000000	0.000000
2936.497864	0.082163	0.559437	0.033553	78.238281	109.455681	159.309372	0.891832	0.000000	-1.677636	0.000000	0.000000	0.000000	0.425833	-0.013487	-0.074299	0.000000	0.000000	2.000000	59.000000	0.000000
2936.501197	0.083702	0.559383	0.033304	78.238281	109.455681	159.309372	0.891832	0.000000	-1.677636	0.000000	0.000000	0.000000	0.461697	-0.016320	-0.074645	0.000000	0.000000	2.000000	59.000000	0.000000
2936.504530	0.083702	0.559383	0.033304	78.238281	109.455681	159.309372	0.891832	0.000000	-1.677636	0.000000	0.000000	0.000000	0.461697	-0.016320	-0.074645	0.000000	0.000000	2.000000	59.000000	0.000000
2936.507864	0.083702	0.559383	0.033304	78.237709	109.663605	159.324509	0.814882	0.000000	-1.665195	0.000000	0.000000	0.000000	0.461697	-0.016320	-0.074645	0.000000	0.000000	2.000000	59.000000	0.000000
2936.511197	0.085360	0.559346	0.033047	78.237709	109.663605	159.324509	0.814882	0.000000	-1.665195	0.000000	0.000000	0.000000	0.497282	-0.010962	-0.076980	0.000000	0.000000	2.000000	59.000000	0.000000
2936.514530	0.085360	0.559346	0.033047	78.237709	109.663605	159.324509	0.814882	0.000000	-1.665195	0.000000	0.000000	0.000000	0.497282	-0.010962	-0.076980	0.000000	0.000000	2.000000	59.000000	0.000000
2936.517864	0.085360	0.559346	0.033047	78.238548	109.854233	159.314087	0.732002	0.000000	-1.652365	0.000000	0.000000	0.000000	0.497282	-0.010962	-0.076980	0.000000	0.000000	2.000000	59.000000	0.000000
2936.521197	0.087120	0.559336	0.032826	78.238548	109.854233	159.314087	0.732002	0.000000	-1.652365	0.000000	0.000000	0.000000	0.528019	-0.003150	-0.066418	0.000000	0.000000	2.000000	59.000000	0.000000
2936.524530	0.087120	0.559336	0.032826	78.238548	109.854233	159.314087	0.732002	0.000000	-1.652365	0.000000	0.000000	0.000000	0.528019	-0.003150	-0.066418	0.000000	0.000000	2.000000	59.000000	0.000000
2936.527864	0.087120	0.559336	0.032826	78.239586	110.039467	159.283829	0.643999	0.000000	-1.641295	0.000000	0.000000	0.000000	0.528019	-0.003150	-0.066418	0.000000	0.000000	2.000000	59.000000	0.000000
2936.531197	0.088973	0.559325	0.032581	78.239586	110.039467	159.283829	0.643999	0.000000	-1.641295	0.000000	0.000000	0.000000	0.555768	-0.003152	-0.073381	0.000000	0.000000	2.000000	59.000000	0.000000
2936.534530	0.088973	0.559325	0.032581	78.239586	110.039467	159.283829	0.643999	0.000000	-1.641295	0.000000	0.000000	0.000000	0.555768	-0.003152	-0.073381	0.000000	0.000000	2.000000	59.000000	0.000000
2936.537864	0.088973	0.559325	0.032581	78.241463	110.219475	159.243118	0.551370	0.000000	-1.629065	0.000000	0.000000	0.000000	0.555768	-0.003152	-0.073381	0.000000	0.000000	2.000000	59.000000	0.000000
2936.541197	0.090893	0.559342	0.032311	78.241463	110.219475	159.243118	0.551370	0.000000	-1.629065	0.000000	0.000000	0.000000	0.576193	0.004994	-0.081012	0.000000	0.000000	2.000000	59.000000	0.000000
2936.544530	0.090893	0.559342	0.032311	78.241463	110.219475	159.243118	0.551370	0.000000	-1.629065	0.000000	0.000000	0.000000	0.576193	0.004994	-0.081012	0.000000	0.000000	2.000000	59.000000	0.000000
2936.547864	0.090893	0.559342	0.032311	78.246841	110.369164	159.181320	0.455338	0.000000	-1.615563	0.000000	0.000000	0.000000	0.576193	0.004994	-0.081012	0.000000	0.000000	2.000000	59.000000	0.000000
2936.551197	0.092841	0.559349	0.032052	78.246841	110.369164	159.181320	0.455338	0.000000	-1.615563	0.000000	0.000000	0.000000	0.584229	0.002184	-0.077779	0.000000	0.000000	2.000000	59.000000	0.000000
2936.554530	0.092841	0.559349	0.032052	78.246841	110.369164	159.181320	0.455338	0.000000	-1.615563	0.000000	0.000000	0.000000	0.584229	0.002184	-0.077779	0.000000	0.000000	2.000000	59.000000	0.000000
2936.557864	0.092841	0.559349	0.032052	78.255379	110.478798	159.069672	0.357967	0.000000	-1.602600	0.000000	0.000000	0.000000	0.584229	0.002184	-0.077779	0.000000	0.000000	2.000000	59.000000	0.000000
2936.561197	0.094835	0.559329	0.031781	78.255379	110.478798	159.069672	0.357967	0.000000	-1.602600	0.000000	0.000000	0.000000	0.598284	-0.005985	-0.081162	0.000000	0.000000	2.000000	59.000000	0.000000
2936.564530	0.094835	0.559329	0.031781	78.255379	110.478798	159.069672	0.357967	0.000000	-1.602600	0.000000	0.000000	0.000000	0.598284	-0.005985	-0.081162	0.000000	0.000000	2.000000	59.000000	0.000000
2936.567864	0.094835	0.559329	0.031781	78.271759	110.456902	158.830765	0.258253	0.000000	-1.589073	0.000000	0.000000	0.000000	0.598284	-0.005985	-0.081162	0.000000	0.000000	2.000000	59.000000	0.000000
2936.571197	0.096844	0.559301	0.031458	78.271759	110.456902	158.830765	0.258253	0.000000	-1.589073	0.000000	0.000000	0.000000	0.602669	-0.008491	-0.096952	0.000000	0.000000	2.000000	59.000000	0.000000
2936.574530	0.096844	0.559301	0.031458	78.271759	110.456902	158.830765	0.258253	0.000000	-1.589073	0.000000	0.000000	0.000000	0.602669	-0.008491	-0.096952	0.000000	0.000000	2.000000	59.000000	0.000000
2936.577864	0.096844	0.559301	0.031458	78.289787	110.417015	158.614746	0.157808	0.000000	-1.572915	0.000000	0.000000	0.000000	0.602669	-0.008491	-0.096952	0.000000	0.000000	2.000000	59.000000	0.000000
2936.581197	0.098832	0.559291	0.031149	78.289787	110.417015	158.614746	0.157808	0.000000	-1.572915	0.000000	0.000000	0.000000	0.596442	-0.003165	-0.092862	0.000000	0.000000	2.000000	59.000000	0.000000
2936.584530	0.098832	0.559291	0.031149	78.289787	110.417015	158.614746	0.157808	0.000000	-1.572915	0.000000	0.000000	0.000000	0.596442	-0.003165	-0.092862	0.000000	0.000000	2.000000	59.000000	0.000000
2936.587864	0.098832	0.559291	0.031149	78.313469	110.312981	158.466705	0.058402	0.000000	-1.557438	0.000000	0.000000	0.000000	0.596442	-0.003165	-0.092862	0.000000	0.000000	2.000000	59.000000	0.000000
2936.591197	0.100816	0.559262	0.030814	78.313469	110.312981	158.466705	0.058402	0.000000	-1.557438	0.000000	0.000000	0.000000	0.595101	-0.008496	-0.100445	0.000000	0.000000	2.000000	59.000000	0.000000
2936.594530	0.100816	0.559262	0.030814	78.313469	110.312981	158.466705	0.058402	0.000000	-1.557438	0.000000	0.000000	0.000000	0.595101	-0.008496	-0.100445	0.000000	0.000000	2.000000	59.000000	0.000000
2936.597864	0.100816	0.559262	0.030814	78.343452	110.080162	158.319031	-0.040782	0.000000	-1.540697	0.000000	0.000000	0.000000	0.595101	-0.008496	-0.100445	0.000000	0.000000	2.000000	59.000000	0.000000
2936.601197	0.102782	0.559269	0.030510	78.343452	110.080162	158.319031	-0.040782	0.000000	-1.540697	0.000000	0.000000	0.000000	0.589997	0.002158	-0.091100	0.000000	0.000000	2.000000	59.000000	0.000000
2936.604530	0.102782	0.559269	0.030510	78.343452	110.080162	158.319031	-0.040782	0.000000	-1.540697	0.000000	0.000000	0.000000	0.589997	0.002158	-0.091100	0.000000	0.000000	2.000000	59.000000	0.000000
2936.607864	0.102782	0.559269	0.030510	78.379539	109.743950	158.242783	-0.139115	0.000000	-1.525513	0.000000	0.000000	0.000000	0.589997	0.002158	-0.091100	0.000000	0.000000	2.000000	59.000000	0.000000
2936.611197	0.104679	0.559277	0.030214	78.379539	109.743950	158.242783	-0.139115	0.000000	-1.525513	0.000000	0.000000	0.000000	0.568927	0.002155	-0.089006	0.000000	0.000000	2.000000	59.000000	0.000000
2936.614530	0.104679	0.559277	0.030214	78.379539	109.743950	158.242783	-0.139115	0.000000	-1.525513	0.000000	0.000000	0.000000	0.568927	0.002155	-0.089006	0.000000	0.000000	2.000000	59.000000	0.000000
2936.617864	0.104679	0.559277	0.030214	78.416969	109.372894	158.143585	-0.233936	0.000000	-1.510679	0.000000	0.000000	0.000000	0.568927	0.002155	-0.089006	0.000000	0.000000	2.000000	59.000000	0.000000
2936.621197	0.106560	0.559292	0.029954	78.416969	109.372894	158.143585	-0.233936	0.000000	-1.510679	0.000000	0.000000	0.000000	0.564367	0.004642	-0.077788	0.000000	0.000000	2.000000	59.000000	0.000000
2936.624530	0.106560	0.559292	0.029954	78.416969	109.372894	158.143585	-0.233936	0.000000	-1.510679	0.000000	0.000000	0.000000	0.564367	0.004642	-0.077788	0.000000	0.000000	2.000000	59.000000	0.000000
2936.627864	0.106560	0.559292	0.029954	78.454964	108.949905	157.708298	-0.327997	0.000000	-1.497714	0.000000	0.000000	0.000000	0.564367	0.004642	-0.077788	0.000000	0.000000	2.000000	59.000000	0.000000
2936.631197	0.108349	0.559280	0.029714	78.454964	108.949905	157.708298	-0.327997	0.000000	-1.497714	0.000000	0.000000	0.000000	0.536857	-0.003523	-0.072163	0.000000	0.000000	2.000000	59.000000	0.000000
2936.634530	0.108349	0.559280	0.029714	78.454964	108.949905	157.708298	-0.327997	0.000000	-1.497714	0.000000	0.000000	0.000000	0.536857	-0.003523	-0.072163	0.000000	0.000000	2.000000	59.000000	0.000000
2936.637864	0.108349	0.559280	0.029714	78.489929	108.549538	157.130859	-0.417474	0.000000	-1.485687	0.000000	0.000000	0.000000	0.536857	-0.003523	-0.072163	0.000000	0.000000	2.000000	59.000000	0.000000
2936.641197	0.110028	0.559259	0.029515	78.489929	108.549538	157.130859	-0.417474	0.000000	-1.485687	0.000000	0.000000	0.000000	0.503625	-0.006372	-0.059539	0.000000	0.000000	2.000000	59.000000	0.000000
2936.644530	0.110028	0.559259	0.029515	78.489929	108.549538	157.130859	-0.417474	0.000000	-1.485687	0.000000	0.000000	0.000000	0.503625	-0.006372	-0.059539	0.000000	0.000000	2.000000	59.000000	0.000000
2936.647864	0.110028	0.559259	0.029515	78.519882	108.215958	156.667938	-0.501411	0.000000	-1.475764	0.000000	0.000000	0.000000	0.503625	-0.006372	-0.059539	0.000000	0.000000	2.000000	59.000000	0.000000
2936.651197	0.111560	0.559202	0.029309	78.519882	108.215958	156.667938	-0.501411	0.000000	-1.475764	0.000000	0.000000	0.000000	0.459670	-0.017072	-0.061998	0.000000	0.000000	2.000000	59.000000	0.000000
2936.654530	0.111560	0.559202	0.029309	78.519882	108.215958	156.667938	-0.501411	0.000000	-1.475764	0.000000	0.000000	0.000000	0.459670	-0.017072	-0.061998	0.000000	0.000000	2.000000	59.000000	0.000000
2936.657864	0.111560	0.559202	0.029309	78.543922	107.924568	156.384201	-0.578023	0.000000	-1.465431	0.000000	0.000000	0.000000	0.459670	-0.017072	-0.061998	0.000000	0.000000	2.000000	59.000000	0.000000
2936.661197	0.112909	0.559118	0.029145	78.543922	107.924568	156.384201	-0.578023	0.000000	-1.465431	0.000000	0.000000	0.000000	0.404573	-0.025245	-0.048949	0.000000	0.000000	2.000000	59.000000	0.000000
2936.664530	0.112909	0.559118	0.029145	78.543922	107.924568	156.384201	-0.578023	0.000000	-1.465431	0.000000	0.000000	0.000000	0.404573	-0.025245	-0.048949	0.000000	0.000000	2.000000	59.000000	0.000000
2936.667864	0.112909	0.559118	0.029145	78.558105	107.684402	156.429291	-0.645452	0.000000	-1.457273	0.000000	0.000000	0.000000	0.404573	-0.025245	-0.048949	0.000000	0.000000	2.000000	59.000000	0.000000
2936.671197	0.114062	0.559053	0.028977	78.558105	107.684402	156.429291	-0.645452	0.000000	-1.457273	0.000000	0.000000	0.000000	0.345994	-0.019571	-0.050566	0.000000	0.000000	2.000000	59.000000	0.000000
2936.674530	0.114062	0.559053	0.028977	78.558105	107.684402	156.429291	-0.645452	0.000000	-1.457273	0.000000	0.000000	0.000000	0.345994	-0.019571	-0.050566	0.000000	0.000000	2.000000	59.000000	0.000000
2936.677864	0.114062	0.559053	0.028977	78.551491	107.618164	156.841080	-0.703117	0.000000	-1.448845	0.000000	0.000000	0.000000	0.345994	-0.019571	-0.050566	0.000000	0.000000	2.000000	59.000000	0.000000
2936.681197	0.115050	0.558970	0.028827	78.551491	107.618164	156.841080	-0.703117	0.000000	-1.448845	0.000000	0.000000	0.000000	0.296279	-0.024929	-0.045034	0.000000	0.000000	2.000000	59.000000	0.000000
2936.684530	0.115050	0.558970	0.028827	78.551491	107.618164	156.841080	-0.703117	0.000000	-1.448845	0.000000	0.000000	0.000000	0.296279	-0.024929	-0.045034	0.000000	0.000000	2.000000	59.000000	0.000000
2936.687864	0.115050	0.558970	0.028827	78.530869	107.698021	157.209335	-0.752497	0.000000	-1.441339	0.000000	0.000000	0.000000	0.296279	-0.024929	-0.045034	0.000000	0.000000	2.000000	59.000000	0.000000
2936.691197	0.115050	0.558970	0.028827	78.530869	107.698021	157.209335	-0.752497	0.000000	-1.441339	0.000000	0.000000	0.000000	0.296279	-0.024929	-0.045034	0.000000	0.000000	2.000000	59.000000	0.000000
2936.694530	0.115911	0.558906	0.028657	78.530869	107.698021	157.209335	-0.752497	0.000000	-1.441339	0.000000	0.000000	0.000000	0.258421	-0.019229	-0.050862	0.000000	0.000000	2.000000	59.000000	0.000000
2936.697864	0.115911	0.558906	0.028657	78.497490	107.773811	157.228287	-0.752497	0.000000	-1.441339	0.000000	0.000000	0.000000	0.258421	-0.019229	-0.050862	0.000000	0.000000	2.000000	59.000000	0.000000
2936.701197	0.116652	0.558851	0.028491	78.497490	107.773811	157.228287	-0.752497	0.000000	-1.441339	0.000000	0.000000	0.000000	0.222147	-0.016376	-0.049749	0.000000	0.000000	2.000000	59.000000	0.000000
2936.704530	0.116652	0.558851	0.028491	78.497490	107.773811	157.228287	-0.752497	0.000000	-1.441339	0.000000	0.000000	0.000000	0.222147	-0.016376	-0.049749	0.000000	0.000000	2.000000	59.000000	0.000000
2936.707864	0.116652	0.558851	0.028491	78.439270	107.812500	157.253708	-0.832592	0.000000	-1.424571	0.000000	0.000000	0.000000	0.222147	-0.016376	-0.049749	0.000000	0.000000	2.000000	59.000000	0.000000
2936.711197	0.116652	0.558851	0.028491	78.439270	107.812500	157.253708	-0.832592	0.000000	-1.424571	0.000000	0.000000	0.000000	0.222147	-0.016376	-0.049749	0.000000	0.000000	2.000000	59.000000	0.000000
2936.714530	0.117210	0.558807	0.028279	78.439270	107.812500	157.253708	-0.832592	0.000000	-1.424571	0.000000	0.000000	0.000000	0.167560	-0.013143	-0.063718	0.000000	0.000000	2.000000	59.000000	0.000000
2936.717864	0.117210	0.558807	0.028279	78.349808	107.792809	157.267792	-0.832592	0.000000	-1.424571	0.000000	0.000000	0.000000	0.167560	-0.013143	-0.063718	0.000000	0.000000	2.000000	59.000000	0.000000
2936.721197	0.117648	0.558773	0.028071	78.349808	107.792809	157.267792	-0.832592	0.000000	-1.424571	0.000000	0.000000	0.000000	0.131270	-0.010291	-0.062265	0.000000	0.000000	2.000000	59.000000	0.000000
2936.724530	0.117648	0.558773	0.028071	78.349808	107.792809	157.267792	-0.832592	0.000000	-1.424571	0.000000	0.000000	0.000000	0.131270	-0.010291	-0.062265	0.000000	0.000000	2.000000	59.000000	0.000000
2936.727864	0.117648	0.558773	0.028071	78.255394	107.750656	157.280624	-0.882397	0.000000	-1.403574	0.000000	0.000000	0.000000	0.131270	-0.010291	-0.062265	0.000000	0.000000	2.000000	59.000000	0.000000
2936.731197	0.117648	0.558773	0.028071	78.255394	107.750656	157.280624	-0.882397	0.000000	-1.403574	0.000000	0.000000	0.000000	0.131270	-0.010291	-0.062265	0.000000	0.000000	2.000000	59.000000	0.000000
2936.734530	0.117902	0.558777	0.027813	78.255394	107.750656	157.280624	-0.882397	0.000000	-1.403574	0.000000	0.000000	0.000000	0.076280	0.001107	-0.077560	0.000000	0.000000	2.000000	59.000000	0.000000
2936.737864	0.117902	0.558777	0.027813	78.167419	107.710899	157.311462	-0.882397	0.000000	-1.403574	0.000000	0.000000	0.000000	0.076280	0.001107	-0.077560	0.000000	0.000000	2.000000	59.000000	0.000000
2936.741197	0.117902	0.558777	0.027813	78.167419	107.710899	157.311462	-0.882397	0.000000	-1.403574	0.000000	0.000000	0.000000	0.076280	0.001107	-0.077560	0.000000	0.000000	2.000000	59.000000	0.000000
2936.744530	0.117902	0.558777	0.027813	78.167419	107.710899	157.311462	-0.882397	0.000000	-1.403574	0.000000	0.000000	0.000000	0.076280	0.001107	-0.077560	0.000000	0.000000	2.000000	59.000000	0.000000
2936.747864	0.117893	0.558769	0.027272	78.077797	107.652824	157.341965	-0.895110	0.000000	-1.390647	0.000000	0.000000	0.000000	-0.002897	-0.002437	-0.162219	0.000000	0.000000	2.000000	59.000000	0.000000
2936.751197	0.117893	0.558769	0.027272	78.077797	107.652824	157.341965	-0.895110	0.000000	-1.390647	0.000000	0.000000	0.000000	-0.002897	-0.002437	-0.162219	0.000000	0.000000	2.000000	59.000000	0.000000
2936.754530	0.117893	0.558769	0.027272	78.077797	107.652824	157.341965	-0.895110	0.000000	-1.390647	0.000000	0.000000	0.000000	-0.002897	-0.002437	-0.162219	0.000000	0.000000	2.000000	59.000000	0.000000
2936.757864	0.117893	0.558769	0.027272	77.977699	107.615097	157.414413	-0.894627	0.000000	-1.363611	0.000000	0.000000	0.000000	-0.002897	-0.002437	-0.162219	0.000000	0.000000	2.000000	59.000000	0.000000
2936.761197	0.117705	0.558785	0.026900	77.977699	107.615097	157.414413	-0.894627	0.000000	-1.363611	0.000000	0.000000	0.000000	-0.056365	0.004957	-0.111596	0.000000	0.000000	2.000000	59.000000	0.000000
2936.764530	0.117705	0.558785	0.026900	77.977699	107.615097	157.414413	-0.894627	0.000000	-1.363611	0.000000	0.000000	0.000000	-0.056365	0.004957	-0.111596	0.000000	0.000000	2.000000	59.000000	0.000000
2936.767864	0.117705	0.558785	0.026900	77.871094	107.557495	157.484390	-0.885233	0.000000	-1.345011	0.000000	0.000000	0.000000	-0.056365	0.004957	-0.111596	0.000000	0.000000	2.000000	59.000000	0.000000
2936.771197	0.117705	0.558785	0.026900	77.871094	107.557495	157.484390	-0.885233	0.000000	-1.345011	0.000000	0.000000	0.000000	-0.056365	0.004957	-0.111596	0.000000	0.000000	2.000000	59.000000	0.000000
2936.774530	0.117388	0.558775	0.026499	77.871094	107.557495	157.484390	-0.885233	0.000000	-1.345011	0.000000	0.000000	0.000000	-0.094895	-0.002889	-0.120272	0.000000	0.000000	2.000000	59.000000	0.000000
2936.777864	0.117388	0.558775	0.026499	77.763489	107.527992	157.593826	-0.885233	0.000000	-1.345011	0.000000	0.000000	0.000000	-0.094895	-0.002889	-0.120272	0.000000	0.000000	2.000000	59.000000	0.000000
2936.781197	0.116987	0.558794	0.026047	77.763489	107.527992	157.593826	-0.885233	0.000000	-1.345011	0.000000	0.000000	0.000000	-0.120346	0.005519	-0.135608	0.000000	0.000000	2.000000	59.000000	0.000000
2936.784530	0.116987	0.558794	0.026047	77.763489	107.527992	157.593826	-0.885233	0.000000	-1.345011	0.000000	0.000000	0.000000	-0.120346	0.005519	-0.135608	0.000000	0.000000	2.000000	59.000000	0.000000
2936.787864	0.116987	0.558794	0.026047	77.666389	107.491737	157.695282	-0.849360	0.000000	-1.302365	0.000000	0.000000	0.000000	-0.120346	0.005519	-0.135608	0.000000	0.000000	2.000000	59.000000	0.000000
2936.791197	0.116987	0.558794	0.026047	77.666389	107.491737	157.695282	-0.849360	0.000000	-1.302365	0.000000	0.000000	0.000000	-0.120346	0.005519	-0.135608	0.000000	0.000000	2.000000	59.000000	0.000000
2936.794530	0.116465	0.558814	0.025493	77.666389	107.491737	157.695282	-0.849360	0.000000	-1.302365	0.000000	0.000000	0.000000	-0.156684	0.006055	-0.166377	0.000000	0.000000	2.000000	59.000000	0.000000
2936.797864	0.116465	0.558814	0.025493	77.603310	107.522636	157.836075	-0.849360	0.000000	-1.302365	0.000000	0.000000	0.000000	-0.156684	0.006055	-0.166377	0.000000	0.000000	2.000000	59.000000	0.000000
2936.801197	0.115900	0.558844	0.024858	77.603310	107.522636	157.836075	-0.849360	0.000000	-1.302365	0.000000	0.000000	0.000000	-0.169407	0.009039	-0.190370	0.000000	0.000000	2.000000	59.000000	0.000000
2936.804530	0.115900	0.558844	0.024858	77.603310	107.522636	157.836075	-0.849360	0.000000	-1.302365	0.000000	0.000000	0.000000	-0.169407	0.009039	-0.190370	0.000000	0.000000	2.000000	59.000000	0.000000
2936.807864	0.115900	0.558844	0.024858	77.587540	107.623993	158.006134	-0.795012	0.000000	-1.242907	0.000000	0.000000	0.000000	-0.169407	0.009039	-0.190370	0.000000	0.000000	2.000000	59.000000	0.000000
2936.811197	0.115900	0.558844	0.024858	77.587540	107.623993	158.006134	-0.795012	0.000000	-1.242907	0.000000	0.000000	0.000000	-0.169407	0.009039	-0.190370	0.000000	0.000000	2.000000	59.000000	0.000000
2936.814530	0.115271	0.558884	0.024149	77.587540	107.623993	158.006134	-0.795012	0.000000	-1.242907	0.000000	0.000000	0.000000	-0.188904	0.011947	-0.212802	0.000000	0.000000	2.000000	59.000000	0.000000
2936.817864	0.115271	0.558884	0.024149	77.584282	107.773567	158.209442	-0.795012	0.000000	-1.242907	0.000000	0.000000	0.000000	-0.188904	0.011947	-0.212802	0.000000	0.000000	2.000000	59.000000	0.000000
2936.821197	0.114631	0.558907	0.023291	77.584282	107.773567	158.209442	-0.795012	0.000000	-1.242907	0.000000	0.000000	0.000000	-0.191822	0.006942	-0.257300	0.000000	0.000000	2.000000	59.000000	0.000000
2936.824530	0.114631	0.558907	0.023291	77.584282	107.773567	158.209442	-0.795012	0.000000	-1.242907	0.000000	0.000000	0.000000	-0.191822	0.006942	-0.257300	0.000000	0.000000	2.000000	59.000000	0.000000
2936.827864	0.114631	0.558907	0.023291	77.581787	107.965057	158.456741	-0.731557	0.000000	-1.164557	0.000000	0.000000	0.000000	-0.191822	0.006942	-0.257300	0.000000	0.000000	2.000000	59.000000	0.000000
2936.831197	0.113950	0.558939	0.022353	77.581787	107.965057	158.456741	-0.731557	0.000000	-1.164557	0.000000	0.000000	0.000000	-0.204283	0.009672	-0.281569	0.000000	0.000000	2.000000	59.000000	0.000000
2936.834530	0.113950	0.558939	0.022353	77.581787	107.965057	158.456741	-0.731557	0.000000	-1.164557	0.000000	0.000000	0.000000	-0.204283	0.009672	-0.281569	0.000000	0.000000	2.000000	59.000000	0.000000
2936.837864	0.113950	0.558939	0.022353	77.576889	108.182510	158.732300	-0.697510	0.000000	-1.117628	0.000000	0.000000	0.000000	-0.204283	0.009672	-0.281569	0.000000	0.000000	2.000000	59.000000	0.000000
2936.841197	0.113240	0.558900	0.021281	77.576889	108.182510	158.732300	-0.697510	0.000000	-1.117628	0.000000	0.000000	0.000000	-0.213118	-0.011684	-0.321401	0.000000	0.000000	2.000000	59.000000	0.000000
2936.844530	0.113240	0.558900	0.021281	77.576889	108.182510	158.732300	-0.697510	0.000000	-1.117628	0.000000	0.000000	0.000000	-0.213118	-0.011684	-0.321401	0.000000	0.000000	2.000000	59.000000	0.000000
2936.847864	0.113240	0.558900	0.021281	77.570580	108.450859	159.065567	-0.661991	0.000000	-1.064062	0.000000	0.000000	0.000000	-0.213118	-0.011684	-0.321401	0.000000	0.000000	2.000000	59.000000	0.000000
2936.851197	0.112467	0.558843	0.020139	77.570580	108.450859	159.065567	-0.661991	0.000000	-1.064062	0.000000	0.000000	0.000000	-0.231812	-0.017146	-0.342679	0.000000	0.000000	2.000000	59.000000	0.000000
2936.854530	0.112467	0.558843	0.020139	77.570580	108.450859	159.065567	-0.661991	0.000000	-1.064062	0.000000	0.000000	0.000000	-0.231812	-0.017146	-0.342679	0.000000	0.000000	2.000000	59.000000	0.000000
2936.857864	0.112467	0.558843	0.020139	77.565567	108.741928	159.418167	-0.623355	0.000000	-1.006948	0.000000	0.000000	0.000000	-0.231812	-0.017146	-0.342679	0.000000	0.000000	2.000000	59.000000	0.000000
2936.861197	0.111678	0.558768	0.018915	77.565567	108.741928	159.418167	-0.623355	0.000000	-1.006948	0.000000	0.000000	0.000000	-0.236792	-0.022630	-0.367289	0.000000	0.000000	2.000000	59.000000	0.000000
2936.864530	0.111678	0.558768	0.018915	77.565567	108.741928	159.418167	-0.623355	0.000000	-1.006948	0.000000	0.000000	0.000000	-0.236792	-0.022630	-0.367289	0.000000	0.000000	2.000000	59.000000	0.000000
2936.867864	0.111678	0.558768	0.018915	77.561317	108.981186	159.729660	-0.583890	0.000000	-0.945734	0.000000	0.000000	0.000000	-0.236792	-0.022630	-0.367289	0.000000	0.000000	2.000000	59.000000	0.000000
2936.871197	0.110863	0.558700	0.017671	77.561317	108.981186	159.729660	-0.583890	0.000000	-0.945734	0.000000	0.000000	0.000000	-0.244473	-0.020335	-0.373249	0.000000	0.000000	2.000000	59.000000	0.000000
2936.874530	0.110863	0.558700	0.017671	77.561317	108.981186	159.729660	-0.583890	0.000000	-0.945734	0.000000	0.000000	0.000000	-0.244473	-0.020335	-0.373249	0.000000	0.000000	2.000000	59.000000	0.000000
2936.877864	0.110863	0.558700	0.017671	77.569473	109.035957	159.861008	-0.543144	0.000000	-0.883525	0.000000	0.000000	0.000000	-0.244473	-0.020335	-0.373249	0.000000	0.000000	2.000000	59.000000	0.000000
2936.881197	0.110021	0.558666	0.016401	77.569473	109.035957	159.861008	-0.543144	0.000000	-0.883525	0.000000	0.000000	0.000000	-0.252456	-0.010148	-0.380883	0.000000	0.000000	2.000000	59.000000	0.000000
2936.884530	0.110021	0.558666	0.016401	77.569473	109.035957	159.861008	-0.543144	0.000000	-0.883525	0.000000	0.000000	0.000000	-0.252456	-0.010148	-0.380883	0.000000	0.000000	2.000000	59.000000	0.000000
2936.887864	0.110021	0.558666	0.016401	77.596237	108.791946	159.698502	-0.501068	0.000000	-0.820045	0.000000	0.000000	0.000000	-0.252456	-0.010148	-0.380883	0.000000	0.000000	2.000000	59.000000	0.000000
2936.891197	0.109196	0.558657	0.015186	77.596237	108.791946	159.698502	-0.501068	0.000000	-0.820045	0.000000	0.000000	0.000000	-0.247704	-0.002829	-0.364480	0.000000	0.000000	2.000000	59.000000	0.000000
2936.894530	0.109196	0.558657	0.015186	77.596237	108.791946	159.698502	-0.501068	0.000000	-0.820045	0.000000	0.000000	0.000000	-0.247704	-0.002829	-0.364480	0.000000	0.000000	2.000000	59.000000	0.000000
2936.897864	0.109196	0.558657	0.015186	77.633575	108.378281	159.369598	-0.459784	0.000000	-0.759298	0.000000	0.000000	0.000000	-0.247704	-0.002829	-0.364480	0.000000	0.000000	2.000000	59.000000	0.000000
2936.901197	0.108376	0.558663	0.013986	77.633575	108.378281	159.369598	-0.459784	0.000000	-0.759298	0.000000	0.000000	0.000000	-0.245762	0.001882	-0.360035	0.000000	0.000000	2.000000	59.000000	0.000000
2936.904530	0.108376	0.558663	0.013986	77.633575	108.378281	159.369598	-0.459784	0.000000	-0.759298	0.000000	0.000000	0.000000	-0.245762	0.001882	-0.360035	0.000000	0.000000	2.000000	59.000000	0.000000
2936.907864	0.108376	0.558663	0.013986	77.676834	107.857574	158.932709	-0.418824	0.000000	-0.699292	0.000000	0.000000	0.000000	-0.245762	0.001882	-0.360035	0.000000	0.000000	2.000000	59.000000	0.000000
2936.911197	0.107595	0.558694	0.012836	77.676834	107.857574	158.932709	-0.418824	0.000000	-0.699292	0.000000	0.000000	0.000000	-0.234382	0.009196	-0.345055	0.000000	0.000000	2.000000	59.000000	0.000000
2936.914530	0.107595	0.558694	0.012836	77.676834	107.857574	158.932709	-0.418824	0.000000	-0.699292	0.000000	0.000000	0.000000	-0.234382	0.009196	-0.345055	0.000000	0.000000	2.000000	59.000000	0.000000
2936.917864	0.107595	0.558694	0.012836	77.721169	107.340958	158.495209	-0.379760	0.000000	-0.641783	0.000000	0.000000	0.000000	-0.234382	0.009196	-0.345055	0.000000	0.000000	2.000000	59.000000	0.000000
2936.921197	0.106816	0.558723	0.011683	77.721169	107.340958	158.495209	-0.379760	0.000000	-0.641783	0.000000	0.000000	0.000000	-0.233699	0.008666	-0.345729	0.000000	0.000000	2.000000	59.000000	0.000000
2936.924530	0.106816	0.558723	0.011683	77.721169	107.340958	158.495209	-0.379760	0.000000	-0.641783	0.000000	0.000000	0.000000	-0.233699	0.008666	-0.345729	0.000000	0.000000	2.000000	59.000000	0.000000
2936.927864	0.106816	0.558723	0.011683	77.760910	106.884232	158.116119	-0.340810	0.000000	-0.584161	0.000000	0.000000	0.000000	-0.233699	0.008666	-0.345729	0.000000	0.000000	2.000000	59.000000	0.000000
2936.931197	0.106021	0.558767	0.010551	77.760910	106.884232	158.116119	-0.340810	0.000000	-0.584161	0.000000	0.000000	0.000000	-0.238498	0.013342	-0.339666	0.000000	0.000000	2.000000	59.000000	0.000000
2936.934530	0.106021	0.558767	0.010551	77.760910	106.884232	158.116119	-0.340810	0.000000	-0.584161	0.000000	0.000000	0.000000	-0.238498	0.013342	-0.339666	0.000000	0.000000	2.000000	59.000000	0.000000
2936.937864	0.106021	0.558767	0.010551	77.803276	106.498077	157.802841	-0.301061	0.000000	-0.527550	0.000000	0.000000	0.000000	-0.238498	0.013342	-0.339666	0.000000	0.000000	2.000000	59.000000	0.000000
2936.941197	0.105252	0.558784	0.009417	77.803276	106.498077	157.802841	-0.301061	0.000000	-0.527550	0.000000	0.000000	0.000000	-0.230780	0.004983	-0.340219	0.000000	0.000000	2.000000	59.000000	0.000000
2936.944530	0.105252	0.558784	0.009417	77.803276	106.498077	157.802841	-0.301061	0.000000	-0.527550	0.000000	0.000000	0.000000	-0.230780	0.004983	-0.340219	0.000000	0.000000	2.000000	59.000000	0.000000
2936.947864	0.105252	0.558784	0.009417	77.841576	106.307823	157.669891	-0.262597	0.000000	-0.470847	0.000000	0.000000	0.000000	-0.230780	0.004983	-0.340219	0.000000	0.000000	2.000000	59.000000	0.000000
2936.951197	0.104498	0.558790	0.008235	77.841576	106.307823	157.669891	-0.262597	0.000000	-0.470847	0.000000	0.000000	0.000000	-0.226195	0.001807	-0.354456	0.000000	0.000000	2.000000	59.000000	0.000000
2936.954530	0.104498	0.558790	0.008235	77.841576	106.307823	157.669891	-0.262597	0.000000	-0.470847	0.000000	0.000000	0.000000	-0.226195	0.001807	-0.354456	0.000000	0.000000	2.000000	59.000000	0.000000
2936.957864	0.104498	0.558790	0.008235	77.875221	106.283028	157.691422	-0.224898	0.000000	-0.411771	0.000000	0.000000	0.000000	-0.226195	0.001807	-0.354456	0.000000	0.000000	2.000000	59.000000	0.000000
2936.961197	0.103793	0.558742	0.007053	77.875221	106.283028	157.691422	-0.224898	0.000000	-0.411771	0.000000	0.000000	0.000000	-0.211583	-0.014300	-0.354817	0.000000	0.000000	2.000000	59.000000	0.000000
2936.964530	0.103793	0.558742	0.007053	77.875221	106.283028	157.691422	-0.224898	0.000000	-0.411771	0.000000	0.000000	0.000000	-0.211583	-0.014300	-0.354817	0.000000	0.000000	2.000000	59.000000	0.000000
2936.967864	0.103793	0.558742	0.007053	77.913063	106.261383	157.708084	-0.189634	0.000000	-0.352635	0.000000	0.000000	0.000000	-0.211583	-0.014300	-0.354817	0.000000	0.000000	2.000000	59.000000	0.000000
2936.971197	0.103129	0.558675	0.005841	77.913063	106.261383	157.708084	-0.189634	0.000000	-0.352635	0.000000	0.000000	0.000000	-0.198975	-0.019953	-0.363616	0.000000	0.000000	2.000000	59.000000	0.000000
2936.974530	0.103129	0.558675	0.005841	77.913063	106.261383	157.708084	-0.189634	0.000000	-0.352635	0.000000	0.000000	0.000000	-0.198975	-0.019953	-0.363616	0.000000	0.000000	2.000000	59.000000	0.000000
2936.977864	0.103129	0.558675	0.005841	77.963905	106.020691	157.505127	-0.156472	0.000000	-0.292033	0.000000	0.000000	0.000000	-0.198975	-0.019953	-0.363616	0.000000	0.000000	2.000000	59.000000	0.000000
2936.981197	0.102544	0.558591	0.004658	77.963905	106.020691	157.505127	-0.156472	0.000000	-0.292033	0.000000	0.000000	0.000000	-0.175662	-0.025486	-0.354819	0.000000	0.000000	2.000000	59.000000	0.000000
2936.984530	0.102544	0.558591	0.004658	77.963905	106.020691	157.505127	-0.156472	0.000000	-0.292033	0.000000	0.000000	0.000000	-0.175662	-0.025486	-0.354819	0.000000	0.000000	2.000000	59.000000	0.000000
2936.987864	0.102544	0.558591	0.004658	78.020111	105.394760	156.933716	-0.127195	0.000000	-0.232896	0.000000	0.000000	0.000000	-0.175662	-0.025486	-0.354819	0.000000	0.000000	2.000000	59.000000	0.000000
2936.991197	0.102001	0.558496	0.003555	78.020111	105.394760	156.933716	-0.127195	0.000000	-0.232896	0.000000	0.000000	0.000000	-0.162950	-0.028240	-0.330852	0.000000	0.000000	2.000000	59.000000	0.000000
2936.994530	0.102001	0.558496	0.003555	78.020111	105.394760	156.933716	-0.127195	0.000000	-0.232896	0.000000	0.000000	0.000000	-0.162950	-0.028240	-0.330852	0.000000	0.000000	2.000000	59.000000	0.000000
2936.997864	0.102001	0.558496	0.003555	78.080391	104.461906	156.065323	-0.100037	0.000000	-0.177754	0.000000	0.000000	0.000000	-0.162950	-0.028240	-0.330852	0.000000	0.000000	2.000000	59.000000	0.000000
2937.001197	0.101502	0.558436	0.002545	78.080391	104.461906	156.065323	-0.100037	0.000000	-0.177754	0.000000	0.000000	0.000000	-0.149513	-0.018004	-0.303139	0.000000	0.000000	2.000000	59.000000	0.000000
2937.004530	0.101502	0.558436	0.002545	78.080391	104.461906	156.065323	-0.100037	0.000000	-0.177754	0.000000	0.000000	0.000000	-0.149513	-0.018004	-0.303139	0.000000	0.000000	2.000000	59.000000	0.000000
2937.007864	0.101502	0.558436	0.002545	78.143227	103.388893	155.050232	-0.075118	0.000000	-0.127231	0.000000	0.000000	0.000000	-0.149513	-0.018004	-0.303139	0.000000	0.000000	2.000000	59.000000	0.000000
2937.011197	0.101502	0.558436	0.002545	78.143227	103.388893	155.050232	-0.075118	0.000000	-0.127231	0.000000	0.000000	0.000000	-0.149513	-0.018004	-0.303139	0.000000	0.000000	2.000000	59.000000	0.000000
2937.014530	0.101098	0.558377	0.001646	78.143227	103.388893	155.050232	-0.075118	0.000000	-0.127231	0.000000	0.000000	0.000000	-0.121212	-0.017924	-0.269682	0.000000	0.000000	2.000000	59.000000	0.000000
2937.017864	0.101098	0.558377	0.001646	78.203850	102.279694	153.993866	-0.075118	0.000000	-0.127231	0.000000	0.000000	0.000000	-0.121212	-0.017924	-0.269682	0.000000	0.000000	2.000000	59.000000	0.000000
2937.021197	0.100740	0.558326	0.000845	78.203850	102.279694	153.993866	-0.075118	0.000000	-0.127231	0.000000	0.000000	0.000000	-0.107618	-0.015259	-0.240118	0.000000	0.000000	2.000000	59.000000	0.000000
2937.024530	0.100740	0.558326	0.000845	78.203850	102.279694	153.993866	-0.075118	0.000000	-0.127231	0.000000	0.000000	0.000000	-0.107618	-0.015259	-0.240118	0.000000	0.000000	2.000000	59.000000	0.000000
2937.027864	0.100740	0.558326	0.000845	78.255142	101.225868	152.983810	-0.036980	0.000000	-0.042264	0.000000	0.000000	0.000000	-0.107618	-0.015259	-0.240118	0.000000	0.000000	2.000000	59.000000	0.000000
2937.031197	0.100509	0.558302	0.000211	78.255142	101.225868	152.983810	-0.036980	0.000000	-0.042264	0.000000	0.000000	0.000000	-0.069188	-0.007166	-0.190394	0.000000	0.000000	2.000000	59.000000	0.000000
2937.034530	0.100509	0.558302	0.000211	78.255142	101.225868	152.983810	-0.036980	0.000000	-0.042264	0.000000	0.000000	0.000000	-0.069188	-0.007166	-0.190394	0.000000	0.000000	2.000000	59.000000	0.000000
2937.037864	0.100509	0.558302	0.000211	78.301437	100.272820	152.056763	-0.025448	0.000000	-0.010532	0.000000	0.000000	0.000000	-0.069188	-0.007166	-0.190394	0.000000	0.000000	2.000000	59.000000	0.000000
2937.041197	0.100319	0.558270	-0.000342	78.301437	100.272820	152.056763	-0.025448	0.000000	-0.010532	0.000000	0.000000	0.000000	-0.056921	-0.009535	-0.165928	0.000000	0.000000	2.000000	59.000000	0.000000
2937.044530	0.100319	0.558270	-0.000342	78.301437	100.272820	152.056763	-0.025448	0.000000	-0.010532	0.000000	0.000000	0.000000	-0.056921	-0.009535	-0.165928	0.000000	0.000000	2.000000	59.000000	0.000000
2937.047864	0.100319	0.558270	-0.000342	78.348358	99.493919	151.283890	-0.015961	0.000000	0.017123	0.000000	0.000000	0.000000	-0.056921	-0.009535	-0.165928	0.000000	0.000000	2.000000	59.000000	0.000000
2937.051197	0.100319	0.558270	-0.000342	78.348358	99.493919	151.283890	-0.015961	0.000000	0.017123	0.000000	0.000000	0.000000	-0.056921	-0.009535	-0.165928	0.000000	0.000000	2.000000	59.000000	0.000000
2937.054530	0.100256	0.558291	-0.000735	78.348358	99.493919	151.283890	-0.015961	0.000000	0.017123	0.000000	0.000000	0.000000	-0.019018	0.006368	-0.117641	0.000000	0.000000	2.000000	59.000000	0.000000
2937.057864	0.100256	0.558291	-0.000735	78.406059	98.926086	150.686127	-0.015961	0.000000	0.017123	0.000000	0.000000	0.000000	-0.019018	0.006368	-0.117641	0.000000	0.000000	2.000000	59.000000	0.000000
2937.061197	0.100256	0.558291	-0.000735	78.406059	98.926086	150.686127	-0.015961	0.000000	0.017123	0.000000	0.000000	0.000000	-0.019018	0.006368	-0.117641	0.000000	0.000000	2.000000	59.000000	0.000000
2937.064530	0.100256	0.558291	-0.000735	78.406059	98.926086	150.686127	-0.015961	0.000000	0.017123	0.000000	0.000000	0.000000	-0.019018	0.006368	-0.117641	0.000000	0.000000	2.000000	59.000000	0.000000
2937.067864	0.100224	0.558390	-0.001084	78.490265	98.484352	150.177002	-0.012792	0.000000	0.036730	0.000000	0.000000	0.000000	-0.009410	0.029482	-0.104847	0.000000	0.000000	2.000000	59.000000	0.000000
2937.071197	0.100224	0.558390	-0.001084	78.490265	98.484352	150.177002	-0.012792	0.000000	0.036730	0.000000	0.000000	0.000000	-0.009410	0.029482	-0.104847	0.000000	0.000000	2.000000	59.000000	0.000000
2937.074530	0.100224	0.558390	-0.001084	78.490265	98.484352	150.177002	-0.012792	0.000000	0.036730	0.000000	0.000000	0.000000	-0.009410	0.029482	-0.104847	0.000000	0.000000	2.000000	59.000000	0.000000
2937.077864	0.100224	0.558390	-0.001084	78.589081	98.152824	149.748856	-0.011224	0.000000	0.054204	0.000000	0.000000	0.000000	-0.009410	0.029482	-0.104847	0.000000	0.000000	2.000000	59.000000	0.000000
2937.081197	0.100292	0.558468	-0.000982	78.589081	98.152824	149.748856	-0.011224	0.000000	0.054204	0.000000	0.000000	0.000000	0.020320	0.023433	0.030491	0.000000	0.000000	2.000000	59.000000	0.000000
2937.084530	0.100292	0.558468	-0.000982	78.589081	98.152824	149.748856	-0.011224	0.000000	0.054204	0.000000	0.000000	0.000000	0.020320	0.023433	0.030491	0.000000	0.000000	2.000000	59.000000	0.000000
2937.087864	0.100292	0.558468	-0.000982	78.691048	98.014473	149.498520	-0.014610	0.000000	0.049122	0.000000	0.000000	0.000000	0.020320	0.023433	0.030491	0.000000	0.000000	2.000000	59.000000	0.000000
2937.091197	0.100292	0.558468	-0.000982	78.691048	98.014473	149.498520	-0.014610	0.000000	0.049122	0.000000	0.000000	0.000000	0.020320	0.023433	0.030491	0.000000	0.000000	2.000000	59.000000	0.000000
2937.094530	0.100406	0.558565	-0.000672	78.691048	98.014473	149.498520	-0.014610	0.000000	0.049122	0.000000	0.000000	0.000000	0.034092	0.029323	0.093065	0.000000	0.000000	2.000000	59.000000	0.000000
2937.097864	0.100406	0.558565	-0.000672	78.779434	97.907310	149.286545	-0.014610	0.000000	0.049122	0.000000	0.000000	0.000000	0.034092	0.029323	0.093065	0.000000	0.000000	2.000000	59.000000	0.000000
2937.101197	0.100406	0.558565	-0.000672	78.779434	97.907310	149.286545	-0.014610	0.000000	0.049122	0.000000	0.000000	0.000000	0.034092	0.029323	0.093065	0.000000	0.000000	2.000000	59.000000	0.000000
2937.104530	0.100406	0.558565	-0.000672	78.779434	97.907310	149.286545	-0.014610	0.000000	0.049122	0.000000	0.000000	0.000000	0.034092	0.029323	0.093065	0.000000	0.000000	2.000000	59.000000	0.000000
2937.107864	0.100729	0.558758	0.000485	78.855621	97.727089	149.012115	-0.020292	0.000000	0.033611	0.000000	0.000000	0.000000	0.096827	0.057896	0.347050	0.000000	0.000000	2.000000	59.000000	0.000000
2937.111197	0.100729	0.558758	0.000485	78.855621	97.727089	149.012115	-0.020292	0.000000	0.033611	0.000000	0.000000	0.000000	-0.000001	-0.000004	0.000000	0.000000	0.000000	2.000000	59.000000	0.000000
2937.114530	0.100729	0.558758	0.000485	78.855621	97.727089	149.012115	-0.020292	0.000000	0.033611	0.000000	0.000000	0.000000	-0.000001	-0.000004	0.000000	0.000000	0.000000	2.000000	59.000000	0.000000
2937.117864	0.100729	0.558758	0.000485	78.925041	97.518341	148.721115	-0.036430	0.000000	-0.024230	0.000000	0.000000	0.000000	-0.000001	-0.000004	0.000000	0.000000	0.000000	2.000000	59.000000	0.000000
2937.121197	0.100907	0.558844	0.001295	78.925041	97.518341	148.721115	-0.036430	0.000000	-0.024230	0.000000	0.000000	0.000000	0.053507	0.025759	0.243122	0.000000	0.000000	2.000000	59.000000	0.000000
2937.124530	0.100907	0.558844	0.001295	78.925041	97.518341	148.721115	-0.036430	0.000000	-0.024230	0.000000	0.000000	0.000000	0.053507	0.025759	0.243122	0.000000	0.000000	2.000000	59.000000	0.000000
2937.127864	0.100907	0.558844	0.001295	78.988960	97.268776	148.396515	-0.045348	0.000000	-0.064750	0.000000	0.000000	0.000000	0.053507	0.025759	0.243122	0.000000	0.000000	2.000000	59.000000	0.000000
2937.131197	0.101100	0.558940	0.002277	78.988960	97.268776	148.396515	-0.045348	0.000000	-0.064750	0.000000	0.000000	0.000000	0.057998	0.028684	0.294704	0.000000	0.000000	2.000000	59.000000	0.000000
2937.134530	0.101100	0.558940	0.002277	78.988960	97.268776	148.396515	-0.045348	0.000000	-0.064750	0.000000	0.000000	0.000000	0.057998	0.028684	0.294704	0.000000	0.000000	2.000000	59.000000	0.000000
2937.137864	0.101100	0.558940	0.002277	79.054268	97.011261	148.067810	-0.055014	0.000000	-0.113868	0.000000	0.000000	0.000000	0.057998	0.028684	0.294704	0.000000	0.000000	2.000000	59.000000	0.000000
2937.141197	0.101267	0.558958	0.003348	79.054268	97.011261	148.067810	-0.055014	0.000000	-0.113868	0.000000	0.000000	0.000000	0.050075	0.005478	0.321324	0.000000	0.000000	2.000000	59.000000	0.000000
2937.144530	0.101267	0.558958	0.003348	79.054268	97.011261	148.067810	-0.055014	0.000000	-0.113868	0.000000	0.000000	0.000000	0.050075	0.005478	0.321324	0.000000	0.000000	2.000000	59.000000	0.000000
2937.147864	0.101267	0.558958	0.003348	79.103943	96.774094	147.776932	-0.063360	0.000000	-0.167422	0.000000	0.000000	0.000000	0.050075	0.005478	0.321324	0.000000	0.000000	2.000000	59.000000	0.000000
2937.151197	0.101454	0.558942	0.004511	79.103943	96.774094	147.776932	-0.063360	0.000000	-0.167422	0.000000	0.000000	0.000000	0.055987	-0.004993	0.348663	0.000000	0.000000	2.000000	59.000000	0.000000
2937.154530	0.101454	0.558942	0.004511	79.103943	96.774094	147.776932	-0.063360	0.000000	-0.167422	0.000000	0.000000	0.000000	0.055987	-0.004993	0.348663	0.000000	0.000000	2.000000	59.000000	0.000000
2937.157864	0.101454	0.558942	0.004511	79.132607	96.521309	147.495041	-0.072691	0.000000	-0.225532	0.000000	0.000000	0.000000	0.055987	-0.004993	0.348663	0.000000	0.000000	2.000000	59.000000	0.000000
2937.161197	0.101640	0.558838	0.005779	79.132607	96.521309	147.495041	-0.072691	0.000000	-0.225532	0.000000	0.000000	0.000000	0.055996	-0.031187	0.380646	0.000000	0.000000	2.000000	59.000000	0.000000
2937.164530	0.101640	0.558838	0.005779	79.132607	96.521309	147.495041	-0.072691	0.000000	-0.225532	0.000000	0.000000	0.000000	0.055996	-0.031187	0.380646	0.000000	0.000000	2.000000	59.000000	0.000000
2937.167864	0.101640	0.558838	0.005779	79.134491	96.283859	147.260315	-0.082024	0.000000	-0.288973	0.000000	0.000000	0.000000	0.055996	-0.031187	0.380646	0.000000	0.000000	2.000000	59.000000	0.000000
2937.171197	0.101821	0.558680	0.007126	79.134491	96.283859	147.260315	-0.082024	0.000000	-0.288973	0.000000	0.000000	0.000000	0.054051	-0.047316	0.404059	0.000000	0.000000	2.000000	59.000000	0.000000
2937.174530	0.101821	0.558680	0.007126	79.134491	96.283859	147.260315	-0.082024	0.000000	-0.288973	0.000000	0.000000	0.000000	0.054051	-0.047316	0.404059	0.000000	0.000000	2.000000	59.000000	0.000000
2937.177864	0.101821	0.558680	0.007126	79.130104	96.054092	147.045731	-0.091032	0.000000	-0.356316	0.000000	0.000000	0.000000	0.054051	-0.047316	0.404059	0.000000	0.000000	2.000000	59.000000	0.000000
2937.181197	0.101972	0.558468	0.008556	79.130104	96.054092	147.045731	-0.091032	0.000000	-0.356316	0.000000	0.000000	0.000000	0.045387	-0.063704	0.428868	0.000000	0.000000	2.000000	59.000000	0.000000
2937.184530	0.101972	0.558468	0.008556	79.130104	96.054092	147.045731	-0.091032	0.000000	-0.356316	0.000000	0.000000	0.000000	0.045387	-0.063704	0.428868	0.000000	0.000000	2.000000	59.000000	0.000000
2937.187864	0.101972	0.558468	0.008556	79.125557	95.824532	146.831360	-0.098597	0.000000	-0.427794	0.000000	0.000000	0.000000	0.045387	-0.063704	0.428868	0.000000	0.000000	2.000000	59.000000	0.000000
2937.191197	0.102120	0.558217	0.010081	79.125557	95.824532	146.831360	-0.098597	0.000000	-0.427794	0.000000	0.000000	0.000000	0.044362	-0.075085	0.457409	0.000000	0.000000	2.000000	59.000000	0.000000
2937.194530	0.102120	0.558217	0.010081	79.125557	95.824532	146.831360	-0.098597	0.000000	-0.427794	0.000000	0.000000	0.000000	0.044362	-0.075085	0.457409	0.000000	0.000000	2.000000	59.000000	0.000000
2937.197864	0.102120	0.558217	0.010081	79.118881	95.575539	146.601685	-0.105991	0.000000	-0.504029	0.000000	0.000000	0.000000	0.044362	-0.075085	0.457409	0.000000	0.000000	2.000000	59.000000	0.000000
2937.201197	0.102294	0.557963	0.011730	79.118881	95.575539	146.601685	-0.105991	0.000000	-0.504029	0.000000	0.000000	0.000000	0.052183	-0.076264	0.494893	0.000000	0.000000	2.000000	59.000000	0.000000
2937.204530	0.102294	0.557963	0.011730	79.118881	95.575539	146.601685	-0.105991	0.000000	-0.504029	0.000000	0.000000	0.000000	0.052183	-0.076264	0.494893	0.000000	0.000000	2.000000	59.000000	0.000000
2937.207864	0.102294	0.557963	0.011730	79.111290	95.294556	146.339371	-0.114688	0.000000	-0.586511	0.000000	0.000000	0.000000	0.052183	-0.076264	0.494893	0.000000	0.000000	2.000000	59.000000	0.000000
2937.211197	0.102512	0.557687	0.013482	79.111290	95.294556	146.339371	-0.114688	0.000000	-0.586511	0.000000	0.000000	0.000000	0.065500	-0.082928	0.525561	0.000000	0.000000	2.000000	59.000000	0.000000
2937.214530	0.102512	0.557687	0.013482	79.111290	95.294556	146.339371	-0.114688	0.000000	-0.586511	0.000000	0.000000	0.000000	0.065500	-0.082928	0.525561	0.000000	0.000000	2.000000	59.000000	0.000000
2937.217864	0.102512	0.557687	0.013482	79.104691	95.006531	146.059937	-0.125604	0.000000	-0.674105	0.000000	0.000000	0.000000	0.065500	-0.082928	0.525561	0.000000	0.000000	2.000000	59.000000	0.000000
2937.221197	0.102765	0.557405	0.015290	79.104691	95.006531	146.059937	-0.125604	0.000000	-0.674105	0.000000	0.000000	0.000000	0.075854	-0.084479	0.542428	0.000000	0.000000	2.000000	59.000000	0.000000
2937.224530	0.102765	0.557405	0.015290	79.104691	95.006531	146.059937	-0.125604	0.000000	-0.674105	0.000000	0.000000	0.000000	0.075854	-0.084479	0.542428	0.000000	0.000000	2.000000	59.000000	0.000000
2937.227864	0.102765	0.557405	0.015290	79.097427	94.702797	145.764450	-0.138247	0.000000	-0.764510	0.000000	0.000000	0.000000	0.075854	-0.084479	0.542428	0.000000	0.000000	2.000000	59.000000	0.000000
2937.231197	0.103085	0.557100	0.017195	79.097427	94.702797	145.764450	-0.138247	0.000000	-0.764510	0.000000	0.000000	0.000000	0.095976	-0.091615	0.571399	0.000000	0.000000	2.000000	59.000000	0.000000
2937.234530	0.103085	0.557100	0.017195	79.097427	94.702797	145.764450	-0.138247	0.000000	-0.764510	0.000000	0.000000	0.000000	0.095976	-0.091615	0.571399	0.000000	0.000000	2.000000	59.000000	0.000000
2937.237864	0.103085	0.557100	0.017195	79.089867	94.402145	145.469360	-0.154243	0.000000	-0.859743	0.000000	0.000000	0.000000	0.095976	-0.091615	0.571399	0.000000	0.000000	2.000000	59.000000	0.000000
2937.241197	0.103410	0.556753	0.019125	79.089867	94.402145	145.469360	-0.154243	0.000000	-0.859743	0.000000	0.000000	0.000000	0.097416	-0.104068	0.579073	0.000000	0.000000	2.000000	59.000000	0.000000
2937.244530	0.103410	0.556753	0.019125	79.089867	94.402145	145.469360	-0.154243	0.000000	-0.859743	0.000000	0.000000	0.000000	0.097416	-0.104068	0.579073	0.000000	0.000000	2.000000	59.000000	0.000000
2937.247864	0.103410	0.556753	0.019125	79.082474	94.120674	145.191010	-0.170479	0.000000	-0.956255	0.000000	0.000000	0.000000	0.097416	-0.104068	0.579073	0.000000	0.000000	2.000000	59.000000	0.000000
2937.251197	0.103769	0.556399	0.021111	79.082474	94.120674	145.191010	-0.170479	0.000000	-0.956255	0.000000	0.000000	0.000000	0.107921	-0.106163	0.595652	0.000000	0.000000	2.000000	59.000000	0.000000
2937.254530	0.103769	0.556399	0.021111	79.082474	94.120674	145.191010	-0.170479	0.000000	-0.956255	0.000000	0.000000	0.000000	0.107921	-0.106163	0.595652	0.000000	0.000000	2.000000	59.000000	0.000000
2937.257864	0.103769	0.556399	0.021111	79.075317	93.852913	144.929382	-0.188465	0.000000	-1.055530	0.000000	0.000000	0.000000	0.107921	-0.106163	0.595652	0.000000	0.000000	2.000000	59.000000	0.000000
2937.261197	0.104089	0.555995	0.023023	79.075317	93.852913	144.929382	-0.188465	0.000000	-1.055530	0.000000	0.000000	0.000000	0.095856	-0.121088	0.573855	0.000000	0.000000	2.000000	59.000000	0.000000
2937.264530	0.104089	0.555995	0.023023	79.075317	93.852913	144.929382	-0.188465	0.000000	-1.055530	0.000000	0.000000	0.000000	0.095856	-0.121088	0.573855	0.000000	0.000000	2.000000	59.000000	0.000000
2937.267864	0.104089	0.555995	0.023023	79.069298	93.630821	144.717072	-0.204441	0.000000	-1.151173	0.000000	0.000000	0.000000	0.095856	-0.121088	0.573855	0.000000	0.000000	2.000000	59.000000	0.000000
2937.271197	0.104354	0.555550	0.024909	79.069298	93.630821	144.717072	-0.204441	0.000000	-1.151173	0.000000	0.000000	0.000000	0.079470	-0.133516	0.565613	0.000000	0.000000	2.000000	59.000000	0.000000
2937.274530	0.104354	0.555550	0.024909	79.069298	93.630821	144.717072	-0.204441	0.000000	-1.151173	0.000000	0.000000	0.000000	0.079470	-0.133516	0.565613	0.000000	0.000000	2.000000	59.000000	0.000000
2937.277864	0.104354	0.555550	0.024909	79.064491	93.463821	144.565903	-0.217686	0.000000	-1.245442	0.000000	0.000000	0.000000	0.079470	-0.133516	0.565613	0.000000	0.000000	2.000000	59.000000	0.000000
2937.281197	0.104591	0.555074	0.026672	79.064491	93.463821	144.565903	-0.217686	0.000000	-1.245442	0.000000	0.000000	0.000000	0.071202	-0.142726	0.528893	0.000000	0.000000	2.000000	59.000000	0.000000
2937.284530	0.104591	0.555074	0.026672	79.064491	93.463821	144.565903	-0.217686	0.000000	-1.245442	0.000000	0.000000	0.000000	0.071202	-0.142726	0.528893	0.000000	0.000000	2.000000	59.000000	0.000000
2937.287864	0.104591	0.555074	0.026672	79.061539	93.358200	144.480042	-0.229553	0.000000	-1.333591	0.000000	0.000000	0.000000	0.071202	-0.142726	0.528893	0.000000	0.000000	2.000000	59.000000	0.000000
2937.291197	0.104756	0.554542	0.028328	79.061539	93.358200	144.480042	-0.229553	0.000000	-1.333591	0.000000	0.000000	0.000000	0.049498	-0.159830	0.496823	0.000000	0.000000	2.000000	59.000000	0.000000
2937.294530	0.104756	0.554542	0.028328	79.061539	93.358200	144.480042	-0.229553	0.000000	-1.333591	0.000000	0.000000	0.000000	0.049498	-0.159830	0.496823	0.000000	0.000000	2.000000	59.000000	0.000000
2937.297864	0.104756	0.554542	0.028328	79.058929	93.280800	144.422485	-0.237803	0.000000	-1.416394	0.000000	0.000000	0.000000	0.049498	-0.159830	0.496823	0.000000	0.000000	2.000000	59.000000	0.000000
2937.301197	0.104897	0.553997	0.029880	79.058929	93.280800	144.422485	-0.237803	0.000000	-1.416394	0.000000	0.000000	0.000000	0.042364	-0.163373	0.465502	0.000000	0.000000	2.000000	59.000000	0.000000
2937.304530	0.104897	0.553997	0.029880	79.058929	93.280800	144.422485	-0.237803	0.000000	-1.416394	0.000000	0.000000	0.000000	0.042364	-0.163373	0.465502	0.000000	0.000000	2.000000	59.000000	0.000000
2937.307864	0.104897	0.553997	0.029880	79.054634	93.238571	144.404526	-0.244863	0.000000	-1.493978	0.000000	0.000000	0.000000	0.042364	-0.163373	0.465502	0.000000	0.000000	2.000000	59.000000	0.000000
2937.311197	0.105010	0.553451	0.031305	79.054634	93.238571	144.404526	-0.244863	0.000000	-1.493978	0.000000	0.000000	0.000000	0.033841	-0.163814	0.427515	0.000000	0.000000	2.000000	59.000000	0.000000
2937.314530	0.105010	0.553451	0.031305	79.054634	93.238571	144.404526	-0.244863	0.000000	-1.493978	0.000000	0.000000	0.000000	0.033841	-0.163814	0.427515	0.000000	0.000000	2.000000	59.000000	0.000000
2937.317864	0.105010	0.553451	0.031305	79.051338	93.231071	144.419189	-0.250503	0.000000	-1.565231	0.000000	0.000000	0.000000	0.033841	-0.163814	0.427515	0.000000	0.000000	2.000000	59.000000	0.000000
2937.321197	0.105099	0.552895	0.032626	79.051338	93.231071	144.419189	-0.250503	0.000000	-1.565231	0.000000	0.000000	0.000000	0.026828	-0.166867	0.396370	0.000000	0.000000	2.000000	59.000000	0.000000
2937.324530	0.105099	0.552895	0.032626	79.051338	93.231071	144.419189	-0.250503	0.000000	-1.565231	0.000000	0.000000	0.000000	0.026828	-0.166867	0.396370	0.000000	0.000000	2.000000	59.000000	0.000000
2937.327864	0.105099	0.552895	0.032626	79.043266	93.212990	144.425781	-0.254975	0.000000	-1.631292	0.000000	0.000000	0.000000	0.026828	-0.166867	0.396370	0.000000	0.000000	2.000000	59.000000	0.000000
2937.331197	0.105233	0.552384	0.033818	79.043266	93.212990	144.425781	-0.254975	0.000000	-1.631292	0.000000	0.000000	0.000000	0.040190	-0.153312	0.357748	0.000000	0.000000	2.000000	59.000000	0.000000
2937.334530	0.105233	0.552384	0.033818	79.043266	93.212990	144.425781	-0.254975	0.000000	-1.631292	0.000000	0.000000	0.000000	0.040190	-0.153312	0.357748	0.000000	0.000000	2.000000	59.000000	0.000000
2937.337864	0.105233	0.552384	0.033818	79.027184	93.195923	144.439011	-0.261673	0.000000	-1.690917	0.000000	0.000000	0.000000	0.040190	-0.153312	0.357748	0.000000	0.000000	2.000000	59.000000	0.000000
2937.341197	0.105344	0.551892	0.034902	79.027184	93.195923	144.439011	-0.261673	0.000000	-1.690917	0.000000	0.000000	0.000000	0.033057	-0.147690	0.325245	0.000000	0.000000	2.000000	59.000000	0.000000
2937.344530	0.105344	0.551892	0.034902	79.027184	93.195923	144.439011	-0.261673	0.000000	-1.690917	0.000000	0.000000	0.000000	0.033057	-0.147690	0.325245	0.000000	0.000000	2.000000	59.000000	0.000000
2937.347864	0.105344	0.551892	0.034902	79.007835	93.180862	144.454880	-0.267182	0.000000	-1.745125	0.000000	0.000000	0.000000	0.033057	-0.147690	0.325245	0.000000	0.000000	2.000000	59.000000	0.000000
2937.351197	0.105433	0.551464	0.035891	79.007835	93.180862	144.454880	-0.267182	0.000000	-1.745125	0.000000	0.000000	0.000000	0.026760	-0.128328	0.296522	0.000000	0.000000	2.000000	59.000000	0.000000
2937.354530	0.105433	0.551464	0.035891	79.007835	93.180862	144.454880	-0.267182	0.000000	-1.745125	0.000000	0.000000	0.000000	0.026760	-0.128328	0.296522	0.000000	0.000000	2.000000	59.000000	0.000000
2937.357864	0.105433	0.551464	0.035891	78.990143	93.166138	144.469406	-0.271642	0.000000	-1.794545	0.000000	0.000000	0.000000	0.026760	-0.128328	0.296522	0.000000	0.000000	2.000000	59.000000	0.000000
2937.361197	0.105433	0.551464	0.035891	78.990143	93.166138	144.469406	-0.271642	0.000000	-1.794545	0.000000	0.000000	0.000000	0.026760	-0.128328	0.296522	0.000000	0.000000	2.000000	59.000000	0.000000
2937.364530	0.105529	0.551091	0.036801	78.990143	93.166138	144.469406	-0.271642	0.000000	-1.794545	0.000000	0.000000	0.000000	0.028972	-0.111706	0.273104	0.000000	0.000000	2.000000	59.000000	0.000000
2937.367864	0.105529	0.551091	0.036801	78.967606	93.147636	144.487869	-0.271642	0.000000	-1.794545	0.000000	0.000000	0.000000	0.028972	-0.111706	0.273104	0.000000	0.000000	2.000000	59.000000	0.000000
2937.371197	0.105598	0.550750	0.037582	78.967606	93.147636	144.487869	-0.271642	0.000000	-1.794545	0.000000	0.000000	0.000000	0.020546	-0.102448	0.234136	0.000000	0.000000	2.000000	59.000000	0.000000
2937.374530	0.105598	0.550750	0.037582	78.967606	93.147636	144.487869	-0.271642	0.000000	-1.794545	0.000000	0.000000	0.000000	0.020546	-0.102448	0.234136	0.000000	0.000000	2.000000	59.000000	0.000000
2937.377864	0.105598	0.550750	0.037582	78.932205	93.128990	144.516846	-0.279895	0.000000	-1.879085	0.000000	0.000000	0.000000	0.020546	-0.102448	0.234136	0.000000	0.000000	2.000000	59.000000	0.000000
2937.381197	0.105598	0.550750	0.037582	78.932205	93.128990	144.516846	-0.279895	0.000000	-1.879085	0.000000	0.000000	0.000000	0.020546	-0.102448	0.234136	0.000000	0.000000	2.000000	59.000000	0.000000
2937.384530	0.105642	0.550458	0.038250	78.932205	93.128990	144.516846	-0.279895	0.000000	-1.879085	0.000000	0.000000	0.000000	0.013274	-0.087731	0.200452	0.000000	0.000000	2.000000	59.000000	0.000000
2937.387864	0.105642	0.550458	0.038250	78.888214	93.092690	144.536224	-0.279895	0.000000	-1.879085	0.000000	0.000000	0.000000	0.013274	-0.087731	0.200452	0.000000	0.000000	2.000000	59.000000	0.000000
2937.391197	0.105647	0.550222	0.038851	78.888214	93.092690	144.536224	-0.279895	0.000000	-1.879085	0.000000	0.000000	0.000000	0.001509	-0.070611	0.180246	0.000000	0.000000	2.000000	59.000000	0.000000
2937.394530	0.105647	0.550222	0.038851	78.888214	93.092690	144.536224	-0.279895	0.000000	-1.879085	0.000000	0.000000	0.000000	0.001509	-0.070611	0.180246	0.000000	0.000000	2.000000	59.000000	0.000000
2937.397864	0.105647	0.550222	0.038851	78.852791	93.071175	144.565079	-0.282359	0.000000	-1.942534	0.000000	0.000000	0.000000	0.001509	-0.070611	0.180246	0.000000	0.000000	2.000000	59.000000	0.000000
2937.401197	0.105647	0.550222	0.038851	78.852791	93.071175	144.565079	-0.282359	0.000000	-1.942534	0.000000	0.000000	0.000000	0.001509	-0.070611	0.180246	0.000000	0.000000	2.000000	59.000000	0.000000
2937.404530	0.105652	0.550037	0.039335	78.852791	93.071175	144.565079	-0.282359	0.000000	-1.942534	0.000000	0.000000	0.000000	0.001353	-0.055588	0.145171	0.000000	0.000000	2.000000	59.000000	0.000000
2937.407864	0.105652	0.550037	0.039335	78.829285	93.023933	144.551483	-0.282359	0.000000	-1.942534	0.000000	0.000000	0.000000	0.001353	-0.055588	0.145171	0.000000	0.000000	2.000000	59.000000	0.000000
2937.411197	0.105652	0.550037	0.039335	78.829285	93.023933	144.551483	-0.282359	0.000000	-1.942534	0.000000	0.000000	0.000000	0.001353	-0.055588	0.145171	0.000000	0.000000	2.000000	59.000000	0.000000
2937.414530	0.105652	0.550037	0.039335	78.829285	93.023933	144.551483	-0.282359	0.000000	-1.942534	0.000000	0.000000	0.000000	0.001353	-0.055588	0.145171	0.000000	0.000000	2.000000	59.000000	0.000000
2937.417864	0.105609	0.549800	0.039945	78.822853	93.014320	144.556732	-0.282584	0.000000	-1.966730	0.000000	0.000000	0.000000	-0.012842	-0.071021	0.183087	0.000000	0.000000	2.000000	59.000000	0.000000
2937.421197	0.105609	0.549800	0.039945	78.822853	93.014320	144.556732	-0.282584	0.000000	-1.966730	0.000000	0.000000	0.000000	-0.000000	0.000004	0.000001	0.000000	0.000000	2.000000	59.000000	0.000000
2937.424530	0.105609	0.549800	0.039945	78.822853	93.014320	144.556732	-0.282584	0.000000	-1.966730	0.000000	0.000000	0.000000	-0.000000	0.000004	0.000001	0.000000	0.000000	2.000000	59.000000	0.000000
2937.427864	0.105609	0.549800	0.039945	78.822342	92.990509	144.540771	-0.280444	0.000000	-1.997244	0.000000	0.000000	0.000000	-0.000000	0.000004	0.000001	0.000000	0.000000	2.000000	59.000000	0.000000
2937.431197	0.105609	0.549800	0.039945	78.822342	92.990509	144.540771	-0.280444	0.000000	-1.997244	0.000000	0.000000	0.000000	-0.000000	0.000004	0.000001	0.000000	0.000000	2.000000	59.000000	0.000000
2937.434530	0.105565	0.549767	0.040089	78.822342	92.990509	144.540771	-0.280444	0.000000	-1.997244	0.000000	0.000000	0.000000	-0.013031	-0.010012	0.043179	0.000000	0.000000	2.000000	59.000000	0.000000
2937.437864	0.105565	0.549767	0.040089	78.822815	93.003433	144.556717	-0.280444	0.000000	-1.997244	0.000000	0.000000	0.000000	-0.013031	-0.010012	0.043179	0.000000	0.000000	2.000000	59.000000	0.000000
2937.441197	0.105565	0.549767	0.040089	78.822815	93.003433	144.556717	-0.280444	0.000000	-1.997244	0.000000	0.000000	0.000000	-0.013031	-0.010012	0.043179	0.000000	0.000000	2.000000	59.000000	0.000000
2937.444530	0.105565	0.549767	0.040089	78.822815	93.003433	144.556717	-0.280444	0.000000	-1.997244	0.000000	0.000000	0.000000	-0.013031	-0.010012	0.043179	0.000000	0.000000	2.000000	59.000000	0.000000
2937.447864	0.105482	0.549793	0.039930	78.823326	93.016365	144.572678	-0.278272	0.000000	-2.004441	0.000000	0.000000	0.000000	-0.024893	0.007802	-0.047564	0.000000	0.000000	2.000000	59.000000	0.000000
2937.451197	0.105482	0.549793	0.039930	78.823326	93.016365	144.572678	-0.278272	0.000000	-2.004441	0.000000	0.000000	0.000000	-0.024893	0.007802	-0.047564	0.000000	0.000000	2.000000	59.000000	0.000000
2937.454530	0.105482	0.549793	0.039930	78.823326	93.016365	144.572678	-0.278272	0.000000	-2.004441	0.000000	0.000000	0.000000	-0.024893	0.007802	-0.047564	0.000000	0.000000	2.000000	59.000000	0.000000
2937.457864	0.105482	0.549793	0.039930	78.824318	93.044945	144.604568	-0.274123	0.000000	-1.996513	0.000000	0.000000	0.000000	-0.024893	0.007802	-0.047564	0.000000	0.000000	2.000000	59.000000	0.000000
2937.461197	0.105404	0.549859	0.039677	78.824318	93.044945	144.604568	-0.274123	0.000000	-1.996513	0.000000	0.000000	0.000000	-0.023490	0.020000	-0.075850	0.000000	0.000000	2.000000	59.000000	0.000000
2937.464530	0.105404	0.549859	0.039677	78.824318	93.044945	144.604568	-0.274123	0.000000	-1.996513	0.000000	0.000000	0.000000	-0.023490	0.020000	-0.075850	0.000000	0.000000	2.000000	59.000000	0.000000
2937.467864	0.105404	0.549859	0.039677	78.826256	93.104881	144.668442	-0.270208	0.000000	-1.983871	0.000000	0.000000	0.000000	-0.023490	0.020000	-0.075850	0.000000	0.000000	2.000000	59.000000	0.000000
2937.471197	0.105404	0.549859	0.039677	78.826256	93.104881	144.668442	-0.270208	0.000000	-1.983871	0.000000	0.000000	0.000000	-0.023490	0.020000	-0.075850	0.000000	0.000000	2.000000	59.000000	0.000000
2937.474530	0.105295	0.549942	0.039278	78.826256	93.104881	144.668442	-0.270208	0.000000	-1.983871	0.000000	0.000000	0.000000	-0.032795	0.024655	-0.119772	0.000000	0.000000	2.000000	59.000000	0.000000
2937.477864	0.105295	0.549942	0.039278	78.828651	93.183189	144.748260	-0.270208	0.000000	-1.983871	0.000000	0.000000	0.000000	-0.032795	0.024655	-0.119772	0.000000	0.000000	2.000000	59.000000	0.000000
2937.481197	0.105191	0.550036	0.038789	78.828651	93.183189	144.748260	-0.270208	0.000000	-1.983871	0.000000	0.000000	0.000000	-0.031098	0.028415	-0.146624	0.000000	0.000000	2.000000	59.000000	0.000000
2937.484530	0.105191	0.550036	0.038789	78.828651	93.183189	144.748260	-0.270208	0.000000	-1.983871	0.000000	0.000000	0.000000	-0.031098	0.028415	-0.146624	0.000000	0.000000	2.000000	59.000000	0.000000
2937.487864	0.105191	0.550036	0.038789	78.831009	93.258759	144.828064	-0.259560	0.000000	-1.939472	0.000000	0.000000	0.000000	-0.031098	0.028415	-0.146624	0.000000	0.000000	2.000000	59.000000	0.000000
2937.491197	0.105191	0.550036	0.038789	78.831009	93.258759	144.828064	-0.259560	0.000000	-1.939472	0.000000	0.000000	0.000000	-0.031098	0.028415	-0.146624	0.000000	0.000000	2.000000	59.000000	0.000000
2937.494530	0.105037	0.550164	0.038176	78.831009	93.258759	144.828064	-0.259560	0.000000	-1.939472	0.000000	0.000000	0.000000	-0.046376	0.038216	-0.183916	0.000000	0.000000	2.000000	59.000000	0.000000
2937.497864	0.105037	0.550164	0.038176	78.833870	93.352844	144.923965	-0.259560	0.000000	-1.939472	0.000000	0.000000	0.000000	-0.046376	0.038216	-0.183916	0.000000	0.000000	2.000000	59.000000	0.000000
2937.501197	0.104896	0.550311	0.037513	78.833870	93.352844	144.923965	-0.259560	0.000000	-1.939472	0.000000	0.000000	0.000000	-0.042179	0.044076	-0.198925	0.000000	0.000000	2.000000	59.000000	0.000000
2937.504530	0.104896	0.550311	0.037513	78.833870	93.352844	144.923965	-0.259560	0.000000	-1.939472	0.000000	0.000000	0.000000	-0.042179	0.044076	-0.198925	0.000000	0.000000	2.000000	59.000000	0.000000
2937.507864	0.104896	0.550311	0.037513	78.837120	93.462601	145.035843	-0.244800	0.000000	-1.875665	0.000000	0.000000	0.000000	-0.042179	0.044076	-0.198925	0.000000	0.000000	2.000000	59.000000	0.000000
2937.511197	0.104896	0.550311	0.037513	78.837120	93.462601	145.035843	-0.244800	0.000000	-1.875665	0.000000	0.000000	0.000000	-0.042179	0.044076	-0.198925	0.000000	0.000000	2.000000	59.000000	0.000000
2937.514530	0.104741	0.550487	0.036783	78.837120	93.462601	145.035843	-0.244800	0.000000	-1.875665	0.000000	0.000000	0.000000	-0.046471	0.052880	-0.219171	0.000000	0.000000	2.000000	59.000000	0.000000
2937.517864	0.104741	0.550487	0.036783	78.839409	93.541061	145.115814	-0.244800	0.000000	-1.875665	0.000000	0.000000	0.000000	-0.046471	0.052880	-0.219171	0.000000	0.000000	2.000000	59.000000	0.000000
2937.521197	0.104577	0.550682	0.036007	78.839409	93.541061	145.115814	-0.244800	0.000000	-1.875665	0.000000	0.000000	0.000000	-0.049349	0.058616	-0.232742	0.000000	0.000000	2.000000	59.000000	0.000000
2937.524530	0.104577	0.550682	0.036007	78.839409	93.541061	145.115814	-0.244800	0.000000	-1.875665	0.000000	0.000000	0.000000	-0.049349	0.058616	-0.232742	0.000000	0.000000	2.000000	59.000000	0.000000
2937.527864	0.104577	0.550682	0.036007	78.841263	93.606560	145.179794	-0.228831	0.000000	-1.800347	0.000000	0.000000	0.000000	-0.049349	0.058616	-0.232742	0.000000	0.000000	2.000000	59.000000	0.000000
2937.531197	0.104577	0.550682	0.036007	78.841263	93.606560	145.179794	-0.228831	0.000000	-1.800347	0.000000	0.000000	0.000000	-0.049349	0.058616	-0.232742	0.000000	0.000000	2.000000	59.000000	0.000000
2937.534530	0.104438	0.550921	0.035238	78.841263	93.606560	145.179794	-0.228831	0.000000	-1.800347	0.000000	0.000000	0.000000	-0.041582	0.071779	-0.230666	0.000000	0.000000	2.000000	59.000000	0.000000
2937.537864	0.104438	0.550921	0.035238	78.842621	93.653671	145.227814	-0.228831	0.000000	-1.800347	0.000000	0.000000	0.000000	-0.041582	0.071779	-0.230666	0.000000	0.000000	2.000000	59.000000	0.000000
2937.541197	0.104293	0.551197	0.034441	78.842621	93.653671	145.227814	-0.228831	0.000000	-1.800347	0.000000	0.000000	0.000000	-0.043383	0.082657	-0.239054	0.000000	0.000000	2.000000	59.000000	0.000000
2937.544530	0.104293	0.551197	0.034441	78.842621	93.653671	145.227814	-0.228831	0.000000	-1.800347	0.000000	0.000000	0.000000	-0.043383	0.082657	-0.239054	0.000000	0.000000	2.000000	59.000000	0.000000
2937.547864	0.104293	0.551197	0.034441	78.843506	93.687767	145.259811	-0.214670	0.000000	-1.722060	0.000000	0.000000	0.000000	-0.043383	0.082657	-0.239054	0.000000	0.000000	2.000000	59.000000	0.000000
2937.551197	0.104293	0.551197	0.034441	78.843506	93.687767	145.259811	-0.214670	0.000000	-1.722060	0.000000	0.000000	0.000000	-0.043383	0.082657	-0.239054	0.000000	0.000000	2.000000	59.000000	0.000000
2937.554530	0.104133	0.551506	0.033684	78.843506	93.687767	145.259811	-0.214670	0.000000	-1.722060	0.000000	0.000000	0.000000	-0.048219	0.092752	-0.227300	0.000000	0.000000	2.000000	59.000000	0.000000
2937.557864	0.104133	0.551506	0.033684	78.844421	93.721916	145.291840	-0.214670	0.000000	-1.722060	0.000000	0.000000	0.000000	-0.048219	0.092752	-0.227300	0.000000	0.000000	2.000000	59.000000	0.000000
2937.561197	0.103987	0.551806	0.032880	78.844421	93.721916	145.291840	-0.214670	0.000000	-1.722060	0.000000	0.000000	0.000000	-0.043812	0.090052	-0.240911	0.000000	0.000000	2.000000	59.000000	0.000000
2937.564530	0.103987	0.551806	0.032880	78.844421	93.721916	145.291840	-0.214670	0.000000	-1.722060	0.000000	0.000000	0.000000	-0.043812	0.090052	-0.240911	0.000000	0.000000	2.000000	59.000000	0.000000
2937.567864	0.103987	0.551806	0.032880	78.845322	93.753334	145.323868	-0.199331	0.000000	-1.644025	0.000000	0.000000	0.000000	-0.043812	0.090052	-0.240911	0.000000	0.000000	2.000000	59.000000	0.000000
2937.571197	0.103987	0.551806	0.032880	78.845322	93.753334	145.323868	-0.199331	0.000000	-1.644025	0.000000	0.000000	0.000000	-0.043812	0.090052	-0.240911	0.000000	0.000000	2.000000	59.000000	0.000000
2937.574530	0.103812	0.552115	0.032059	78.845322	93.753334	145.323868	-0.199331	0.000000	-1.644025	0.000000	0.000000	0.000000	-0.052273	0.092543	-0.246356	0.000000	0.000000	2.000000	59.000000	0.000000
2937.577864	0.103812	0.552115	0.032059	78.846237	93.782082	145.355927	-0.199331	0.000000	-1.644025	0.000000	0.000000	0.000000	-0.052273	0.092543	-0.246356	0.000000	0.000000	2.000000	59.000000	0.000000
2937.581197	0.103602	0.552424	0.031180	78.846237	93.782082	145.355927	-0.199331	0.000000	-1.644025	0.000000	0.000000	0.000000	-0.063241	0.092676	-0.263793	0.000000	0.000000	2.000000	59.000000	0.000000
2937.584530	0.103602	0.552424	0.031180	78.846237	93.782082	145.355927	-0.199331	0.000000	-1.644025	0.000000	0.000000	0.000000	-0.063241	0.092676	-0.263793	0.000000	0.000000	2.000000	59.000000	0.000000
2937.587864	0.103602	0.552424	0.031180	78.847580	93.829224	145.403961	-0.180079	0.000000	-1.559000	0.000000	0.000000	0.000000	-0.063241	0.092676	-0.263793	0.000000	0.000000	2.000000	59.000000	0.000000
2937.591197	0.103602	0.552424	0.031180	78.847580	93.829224	145.403961	-0.180079	0.000000	-1.559000	0.000000	0.000000	0.000000	-0.063241	0.092676	-0.263793	0.000000	0.000000	2.000000	59.000000	0.000000
2937.594530	0.103409	0.552741	0.030273	78.847580	93.829224	145.403961	-0.180079	0.000000	-1.559000	0.000000	0.000000	0.000000	-0.057751	0.095065	-0.272243	0.000000	0.000000	2.000000	59.000000	0.000000
2937.597864	0.103409	0.552741	0.030273	78.849297	93.892075	145.468048	-0.180079	0.000000	-1.559000	0.000000	0.000000	0.000000	-0.057751	0.095065	-0.272243	0.000000	0.000000	2.000000	59.000000	0.000000
2937.601197	0.103203	0.553057	0.029302	78.849297	93.892075	145.468048	-0.180079	0.000000	-1.559000	0.000000	0.000000	0.000000	-0.061778	0.095076	-0.291215	0.000000	0.000000	2.000000	59.000000	0.000000
2937.604530	0.103203	0.553057	0.029302	78.849297	93.892075	145.468048	-0.180079	0.000000	-1.559000	0.000000	0.000000	0.000000	-0.061778	0.095076	-0.291215	0.000000	0.000000	2.000000	59.000000	0.000000
2937.607864	0.103203	0.553057	0.029302	78.851082	93.954987	145.532166	-0.160158	0.000000	-1.465090	0.000000	0.000000	0.000000	-0.061778	0.095076	-0.291215	0.000000	0.000000	2.000000	59.000000	0.000000
2937.611197	0.102997	0.553372	0.028330	78.851082	93.954987	145.532166	-0.160158	0.000000	-1.465090	0.000000	0.000000	0.000000	-0.061830	0.094465	-0.291468	0.000000	0.000000	2.000000	59.000000	0.000000
2937.614530	0.102997	0.553372	0.028330	78.851082	93.954987	145.532166	-0.160158	0.000000	-1.465090	0.000000	0.000000	0.000000	-0.061830	0.094465	-0.291468	0.000000	0.000000	2.000000	59.000000	0.000000
2937.617864	0.102997	0.553372	0.028330	78.852829	94.023376	145.596313	-0.149853	0.000000	-1.416512	0.000000	0.000000	0.000000	-0.061830	0.094465	-0.291468	0.000000	0.000000	2.000000	59.000000	0.000000
2937.621197	0.102831	0.553722	0.027320	78.852829	94.023376	145.596313	-0.149853	0.000000	-1.416512	0.000000	0.000000	0.000000	-0.049849	0.104844	-0.302967	0.000000	0.000000	2.000000	59.000000	0.000000
2937.624530	0.102831	0.553722	0.027320	78.852829	94.023376	145.596313	-0.149853	0.000000	-1.416512	0.000000	0.000000	0.000000	-0.049849	0.104844	-0.302967	0.000000	0.000000	2.000000	59.000000	0.000000
2937.627864	0.102831	0.553722	0.027320	78.853676	94.060226	145.628342	-0.141545	0.000000	-1.366018	0.000000	0.000000	0.000000	-0.049849	0.104844	-0.302967	0.000000	0.000000	2.000000	59.000000	0.000000
2937.631197	0.102678	0.554068	0.026372	78.853676	94.060226	145.628342	-0.141545	0.000000	-1.366018	0.000000	0.000000	0.000000	-0.045973	0.103753	-0.284443	0.000000	0.000000	2.000000	59.000000	0.000000
2937.634530	0.102678	0.554068	0.026372	78.853676	94.060226	145.628342	-0.141545	0.000000	-1.366018	0.000000	0.000000	0.000000	-0.045973	0.103753	-0.284443	0.000000	0.000000	2.000000	59.000000	0.000000
2937.637864	0.102678	0.554068	0.026372	78.854118	94.084167	145.644424	-0.133883	0.000000	-1.318610	0.000000	0.000000	0.000000	-0.045973	0.103753	-0.284443	0.000000	0.000000	2.000000	59.000000	0.000000
2937.641197	0.102551	0.554429	0.025436	78.854118	94.084167	145.644424	-0.133883	0.000000	-1.318610	0.000000	0.000000	0.000000	-0.038097	0.108385	-0.280911	0.000000	0.000000	2.000000	59.000000	0.000000
2937.644530	0.102551	0.554429	0.025436	78.854118	94.084167	145.644424	-0.133883	0.000000	-1.318610	0.000000	0.000000	0.000000	-0.038097	0.108385	-0.280911	0.000000	0.000000	2.000000	59.000000	0.000000
2937.647864	0.102551	0.554429	0.025436	78.853676	94.073822	145.628342	-0.127533	0.000000	-1.271792	0.000000	0.000000	0.000000	-0.038097	0.108385	-0.280911	0.000000	0.000000	2.000000	59.000000	0.000000
2937.651197	0.102551	0.554429	0.025436	78.853676	94.073822	145.628342	-0.127533	0.000000	-1.271792	0.000000	0.000000	0.000000	-0.038097	0.108385	-0.280911	0.000000	0.000000	2.000000	59.000000	0.000000
2937.654530	0.102417	0.554804	0.024584	78.853676	94.073822	145.628342	-0.127533	0.000000	-1.271792	0.000000	0.000000	0.000000	-0.039978	0.112652	-0.255646	0.000000	0.000000	2.000000	59.000000	0.000000
2937.657864	0.102417	0.554804	0.024584	78.853249	94.060860	145.612335	-0.127533	0.000000	-1.271792	0.000000	0.000000	0.000000	-0.039978	0.112652	-0.255646	0.000000	0.000000	2.000000	59.000000	0.000000
2937.661197	0.102266	0.555169	0.023758	78.853249	94.060860	145.612335	-0.127533	0.000000	-1.271792	0.000000	0.000000	0.000000	-0.045474	0.109295	-0.247601	0.000000	0.000000	2.000000	59.000000	0.000000
2937.664530	0.102266	0.555169	0.023758	78.853249	94.060860	145.612335	-0.127533	0.000000	-1.271792	0.000000	0.000000	0.000000	-0.045474	0.109295	-0.247601	0.000000	0.000000	2.000000	59.000000	0.000000
2937.667864	0.102266	0.555169	0.023758	78.853249	94.063545	145.612320	-0.113291	0.000000	-1.187917	0.000000	0.000000	0.000000	-0.045474	0.109295	-0.247601	0.000000	0.000000	2.000000	59.000000	0.000000
2937.671197	0.102266	0.555169	0.023758	78.853249	94.063545	145.612320	-0.113291	0.000000	-1.187917	0.000000	0.000000	0.000000	-0.045474	0.109295	-0.247601	0.000000	0.000000	2.000000	59.000000	0.000000
2937.674530	0.102128	0.555503	0.023000	78.853249	94.063545	145.612320	-0.113291	0.000000	-1.187917	0.000000	0.000000	0.000000	-0.041205	0.100419	-0.227397	0.000000	0.000000	2.000000	59.000000	0.000000
2937.677864	0.102128	0.555503	0.023000	78.852829	94.050552	145.596298	-0.113291	0.000000	-1.187917	0.000000	0.000000	0.000000	-0.041205	0.100419	-0.227397	0.000000	0.000000	2.000000	59.000000	0.000000
2937.681197	0.101987	0.555819	0.022224	78.852829	94.050552	145.596298	-0.113291	0.000000	-1.187917	0.000000	0.000000	0.000000	-0.042372	0.094700	-0.232791	0.000000	0.000000	2.000000	59.000000	0.000000
2937.684530	0.101987	0.555819	0.022224	78.852829	94.050552	145.596298	-0.113291	0.000000	-1.187917	0.000000	0.000000	0.000000	-0.042372	0.094700	-0.232791	0.000000	0.000000	2.000000	59.000000	0.000000
2937.687864	0.101987	0.555819	0.022224	78.852829	94.053253	145.596283	-0.099361	0.000000	-1.111219	0.000000	0.000000	0.000000	-0.042372	0.094700	-0.232791	0.000000	0.000000	2.000000	59.000000	0.000000
2937.691197	0.101987	0.555819	0.022224	78.852829	94.053253	145.596283	-0.099361	0.000000	-1.111219	0.000000	0.000000	0.000000	-0.042372	0.094700	-0.232791	0.000000	0.000000	2.000000	59.000000	0.000000
2937.694530	0.101855	0.556115	0.021493	78.852829	94.053253	145.596283	-0.099361	0.000000	-1.111219	0.000000	0.000000	0.000000	-0.039532	0.088733	-0.219336	0.000000	0.000000	2.000000	59.000000	0.000000
2937.697864	0.101855	0.556115	0.021493	78.852654	94.067909	145.608002	-0.099361	0.000000	-1.111219	0.000000	0.000000	0.000000	-0.039532	0.088733	-0.219336	0.000000	0.000000	2.000000	59.000000	0.000000
2937.701197	0.101723	0.556409	0.020762	78.852654	94.067909	145.608002	-0.099361	0.000000	-1.111219	0.000000	0.000000	0.000000	-0.039588	0.088354	-0.219483	0.000000	0.000000	2.000000	59.000000	0.000000
2937.704530	0.101723	0.556409	0.020762	78.852654	94.067909	145.608002	-0.099361	0.000000	-1.111219	0.000000	0.000000	0.000000	-0.039588	0.088354	-0.219483	0.000000	0.000000	2.000000	59.000000	0.000000
2937.707864	0.101723	0.556409	0.020762	78.852249	94.057640	145.591980	-0.086174	0.000000	-1.038083	0.000000	0.000000	0.000000	-0.039588	0.088354	-0.219483	0.000000	0.000000	2.000000	59.000000	0.000000
2937.711197	0.101723	0.556409	0.020762	78.852249	94.057640	145.591980	-0.086174	0.000000	-1.038083	0.000000	0.000000	0.000000	-0.039588	0.088354	-0.219483	0.000000	0.000000	2.000000	59.000000	0.000000
2937.714530	0.101618	0.556720	0.020042	78.852249	94.057640	145.591980	-0.086174	0.000000	-1.038083	0.000000	0.000000	0.000000	-0.031729	0.093221	-0.215852	0.000000	0.000000	2.000000	59.000000	0.000000
2937.717864	0.101618	0.556720	0.020042	78.849609	94.040367	145.572815	-0.086174	0.000000	-1.038083	0.000000	0.000000	0.000000	-0.031729	0.093221	-0.215852	0.000000	0.000000	2.000000	59.000000	0.000000
2937.721197	0.101498	0.557038	0.019367	78.849609	94.040367	145.572815	-0.086174	0.000000	-1.038083	0.000000	0.000000	0.000000	-0.036024	0.095348	-0.202499	0.000000	0.000000	2.000000	59.000000	0.000000
2937.724530	0.101498	0.557038	0.019367	78.849609	94.040367	145.572815	-0.086174	0.000000	-1.038083	0.000000	0.000000	0.000000	-0.036024	0.095348	-0.202499	0.000000	0.000000	2.000000	59.000000	0.000000
2937.727864	0.101498	0.557038	0.019367	78.847282	93.976425	145.504440	-0.074882	0.000000	-0.968358	0.000000	0.000000	0.000000	-0.036024	0.095348	-0.202499	0.000000	0.000000	2.000000	59.000000	0.000000
2937.731197	0.101498	0.557038	0.019367	78.847282	93.976425	145.504440	-0.074882	0.000000	-0.968358	0.000000	0.000000	0.000000	-0.036024	0.095348	-0.202499	0.000000	0.000000	2.000000	59.000000	0.000000
2937.734530	0.101416	0.557398	0.018762	78.847282	93.976425	145.504440	-0.074882	0.000000	-0.968358	0.000000	0.000000	0.000000	-0.024500	0.108037	-0.181581	0.000000	0.000000	2.000000	59.000000	0.000000
2937.737864	0.101416	0.557398	0.018762	78.843925	93.895721	145.415741	-0.074882	0.000000	-0.968358	0.000000	0.000000	0.000000	-0.024500	0.108037	-0.181581	0.000000	0.000000	2.000000	59.000000	0.000000
2937.741197	0.101319	0.557792	0.018196	78.843925	93.895721	145.415741	-0.074882	0.000000	-0.968358	0.000000	0.000000	0.000000	-0.029109	0.118210	-0.169828	0.000000	0.000000	2.000000	59.000000	0.000000
2937.744530	0.101319	0.557792	0.018196	78.843925	93.895721	145.415741	-0.074882	0.000000	-0.968358	0.000000	0.000000	0.000000	-0.029109	0.118210	-0.169828	0.000000	0.000000	2.000000	59.000000	0.000000
2937.747864	0.101319	0.557792	0.018196	78.839973	93.805939	145.322815	-0.065947	0.000000	-0.909790	0.000000	0.000000	0.000000	-0.029109	0.118210	-0.169828	0.000000	0.000000	2.000000	59.000000	0.000000
2937.751197	0.101319	0.557792	0.018196	78.839973	93.805939	145.322815	-0.065947	0.000000	-0.909790	0.000000	0.000000	0.000000	-0.029109	0.118210	-0.169828	0.000000	0.000000	2.000000	59.000000	0.000000
2937.754530	0.101221	0.558193	0.017737	78.839973	93.805939	145.322815	-0.065947	0.000000	-0.909790	0.000000	0.000000	0.000000	-0.029322	0.120315	-0.137577	0.000000	0.000000	2.000000	59.000000	0.000000
2937.757864	0.101221	0.558193	0.017737	78.835403	93.712410	145.225677	-0.065947	0.000000	-0.909790	0.000000	0.000000	0.000000	-0.029322	0.120315	-0.137577	0.000000	0.000000	2.000000	59.000000	0.000000
2937.761197	0.101128	0.558584	0.017301	78.835403	93.712410	145.225677	-0.065947	0.000000	-0.909790	0.000000	0.000000	0.000000	-0.027888	0.117379	-0.130865	0.000000	0.000000	2.000000	59.000000	0.000000
2937.764530	0.101128	0.558584	0.017301	78.835403	93.712410	145.225677	-0.065947	0.000000	-0.909790	0.000000	0.000000	0.000000	-0.027888	0.117379	-0.130865	0.000000	0.000000	2.000000	59.000000	0.000000
2937.767864	0.101128	0.558584	0.017301	78.830452	93.652115	145.163788	-0.056412	0.000000	-0.865049	0.000000	0.000000	0.000000	-0.027888	0.117379	-0.130865	0.000000	0.000000	2.000000	59.000000	0.000000
2937.771197	0.101128	0.558584	0.017301	78.830452	93.652115	145.163788	-0.056412	0.000000	-0.865049	0.000000	0.000000	0.000000	-0.027888	0.117379	-0.130865	0.000000	0.000000	2.000000	59.000000	0.000000
2937.774530	0.101031	0.558966	0.016955	78.830452	93.652115	145.163788	-0.056412	0.000000	-0.865049	0.000000	0.000000	0.000000	-0.029183	0.114374	-0.103798	0.000000	0.000000	2.000000	59.000000	0.000000
2937.777864	0.101031	0.558966	0.016955	78.822838	93.661430	145.171066	-0.056412	0.000000	-0.865049	0.000000	0.000000	0.000000	-0.029183	0.114374	-0.103798	0.000000	0.000000	2.000000	59.000000	0.000000
2937.781197	0.100920	0.559355	0.016654	78.822838	93.661430	145.171066	-0.056412	0.000000	-0.865049	0.000000	0.000000	0.000000	-0.033373	0.116807	-0.090409	0.000000	0.000000	2.000000	59.000000	0.000000
2937.784530	0.100920	0.559355	0.016654	78.822838	93.661430	145.171066	-0.056412	0.000000	-0.865049	0.000000	0.000000	0.000000	-0.033373	0.116807	-0.090409	0.000000	0.000000	2.000000	59.000000	0.000000
2937.787864	0.100920	0.559355	0.016654	78.812622	93.857750	145.361191	-0.045986	0.000000	-0.832682	0.000000	0.000000	0.000000	-0.033373	0.116807	-0.090409	0.000000	0.000000	2.000000	59.000000	0.000000
2937.791197	0.100920	0.559355	0.016654	78.812622	93.857750	145.361191	-0.045986	0.000000	-0.832682	0.000000	0.000000	0.000000	-0.033373	0.116807	-0.090409	0.000000	0.000000	2.000000	59.000000	0.000000
2937.794530	0.100824	0.559788	0.016427	78.812622	93.857750	145.361191	-0.045986	0.000000	-0.832682	0.000000	0.000000	0.000000	-0.028592	0.129809	-0.068046	0.000000	0.000000	2.000000	59.000000	0.000000
2937.797864	0.100824	0.559788	0.016427	78.797867	94.268593	145.759918	-0.045986	0.000000	-0.832682	0.000000	0.000000	0.000000	-0.028592	0.129809	-0.068046	0.000000	0.000000	2.000000	59.000000	0.000000
2937.801197	0.100714	0.560255	0.016239	78.797867	94.268593	145.759918	-0.045986	0.000000	-0.832682	0.000000	0.000000	0.000000	-0.033135	0.140249	-0.056329	0.000000	0.000000	2.000000	59.000000	0.000000
2937.804530	0.100714	0.560255	0.016239	78.797867	94.268593	145.759918	-0.045986	0.000000	-0.832682	0.000000	0.000000	0.000000	-0.033135	0.140249	-0.056329	0.000000	0.000000	2.000000	59.000000	0.000000
2937.807864	0.100714	0.560255	0.016239	78.777985	94.868835	146.342590	-0.035698	0.000000	-0.811952	0.000000	0.000000	0.000000	-0.033135	0.140249	-0.056329	0.000000	0.000000	2.000000	59.000000	0.000000
2937.811197	0.100714	0.560255	0.016239	78.777985	94.868835	146.342590	-0.035698	0.000000	-0.811952	0.000000	0.000000	0.000000	-0.033135	0.140249	-0.056329	0.000000	0.000000	2.000000	59.000000	0.000000
2937.814530	0.100652	0.560749	0.016167	78.777985	94.868835	146.342590	-0.035698	0.000000	-0.811952	0.000000	0.000000	0.000000	-0.018716	0.148064	-0.021741	0.000000	0.000000	2.000000	59.000000	0.000000
2937.817864	0.100652	0.560749	0.016167	78.754440	95.581482	147.034790	-0.035698	0.000000	-0.811952	0.000000	0.000000	0.000000	-0.018716	0.148064	-0.021741	0.000000	0.000000	2.000000	59.000000	0.000000
2937.821197	0.100620	0.561251	0.016129	78.754440	95.581482	147.034790	-0.035698	0.000000	-0.811952	0.000000	0.000000	0.000000	-0.009443	0.150702	-0.011274	0.000000	0.000000	2.000000	59.000000	0.000000
2937.824530	0.100620	0.561251	0.016129	78.754440	95.581482	147.034790	-0.035698	0.000000	-0.811952	0.000000	0.000000	0.000000	-0.009443	0.150702	-0.011274	0.000000	0.000000	2.000000	59.000000	0.000000
2937.827864	0.100620	0.561251	0.016129	78.729477	96.282051	147.712387	-0.031005	0.000000	-0.806450	0.000000	0.000000	0.000000	-0.009443	0.150702	-0.011274	0.000000	0.000000	2.000000	59.000000	0.000000
2937.831197	0.100620	0.561251	0.016129	78.729477	96.282051	147.712387	-0.031005	0.000000	-0.806450	0.000000	0.000000	0.000000	-0.009443	0.150702	-0.011274	0.000000	0.000000	2.000000	59.000000	0.000000
2937.834530	0.100608	0.561718	0.016182	78.729477	96.282051	147.712387	-0.031005	0.000000	-0.806450	0.000000	0.000000	0.000000	-0.003638	0.140165	0.016017	0.000000	0.000000	2.000000	59.000000	0.000000
2937.837864	0.100608	0.561718	0.016182	78.703697	96.974289	148.379654	-0.031005	0.000000	-0.806450	0.000000	0.000000	0.000000	-0.003638	0.140165	0.016017	0.000000	0.000000	2.000000	59.000000	0.000000
2937.841197	0.100608	0.561718	0.016182	78.703697	96.974289	148.379654	-0.031005	0.000000	-0.806450	0.000000	0.000000	0.000000	-0.003638	0.140165	0.016017	0.000000	0.000000	2.000000	59.000000	0.000000
2937.844530	0.100608	0.561718	0.016182	78.703697	96.974289	148.379654	-0.031005	0.000000	-0.806450	0.000000	0.000000	0.000000	-0.003638	0.140165	0.016017	0.000000	0.000000	2.000000	59.000000	0.000000
2937.847864	0.100657	0.562513	0.016523	78.677803	97.602104	148.986328	-0.030398	0.000000	-0.809119	0.000000	0.000000	0.000000	0.014672	0.238304	0.102209	0.000000	0.000000	2.000000	59.000000	0.000000
2937.851197	0.100657	0.562513	0.016523	78.677803	97.602104	148.986328	-0.030398	0.000000	-0.809119	0.000000	0.000000	0.000000	0.000000	-0.000001	-0.000000	0.000000	0.000000	2.000000	59.000000	0.000000
2937.854530	0.100657	0.562513	0.016523	78.677803	97.602104	148.986328	-0.030398	0.000000	-0.809119	0.000000	0.000000	0.000000	0.000000	-0.000001	-0.000000	0.000000	0.000000	2.000000	59.000000	0.000000
2937.857864	0.100657	0.562513	0.016523	78.651512	98.197487	149.555771	-0.032844	0.000000	-0.826154	0.000000	0.000000	0.000000	0.000000	-0.000001	-0.000000	0.000000	0.000000	2.000000	59.000000	0.000000
2937.861197	0.100657	0.562513	0.016523	78.651512	98.197487	149.555771	-0.032844	0.000000	-0.826154	0.000000	0.000000	0.000000	0.000000	-0.000001	-0.000000	0.000000	0.000000	2.000000	59.000000	0.000000
2937.864530	0.100739	0.562866	0.016800	78.651512	98.197487	149.555771	-0.032844	0.000000	-0.826154	0.000000	0.000000	0.000000	0.024713	0.106145	0.083108	0.000000	0.000000	2.000000	59.000000	0.000000
2937.867864	0.100739	0.562866	0.016800	78.626945	98.769302	150.103699	-0.032844	0.000000	-0.826154	0.000000	0.000000	0.000000	0.024713	0.106145	0.083108	0.000000	0.000000	2.000000	59.000000	0.000000
2937.871197	0.100739	0.562866	0.016800	78.626945	98.769302	150.103699	-0.032844	0.000000	-0.826154	0.000000	0.000000	0.000000	0.024713	0.106145	0.083108	0.000000	0.000000	2.000000	59.000000	0.000000
2937.874530	0.100739	0.562866	0.016800	78.626945	98.769302	150.103699	-0.032844	0.000000	-0.826154	0.000000	0.000000	0.000000	0.024713	0.106145	0.083108	0.000000	0.000000	2.000000	59.000000	0.000000
2937.877864	0.100904	0.563460	0.017466	78.600983	99.352959	150.660477	-0.036962	0.000000	-0.840006	0.000000	0.000000	0.000000	0.049554	0.178200	0.199906	0.000000	0.000000	2.000000	59.000000	0.000000
2937.881197	0.100904	0.563460	0.017466	78.600983	99.352959	150.660477	-0.036962	0.000000	-0.840006	0.000000	0.000000	0.000000	-0.000000	-0.000006	-0.000000	0.000000	0.000000	2.000000	59.000000	0.000000
2937.884530	0.100904	0.563460	0.017466	78.600983	99.352959	150.660477	-0.036962	0.000000	-0.840006	0.000000	0.000000	0.000000	-0.000000	-0.000006	-0.000000	0.000000	0.000000	2.000000	59.000000	0.000000
2937.887864	0.100904	0.563460	0.017466	78.571198	100.057297	151.336716	-0.045221	0.000000	-0.873323	0.000000	0.000000	0.000000	-0.000000	-0.000006	-0.000000	0.000000	0.000000	2.000000	59.000000	0.000000
2937.891197	0.100904	0.563460	0.017466	78.571198	100.057297	151.336716	-0.045221	0.000000	-0.873323	0.000000	0.000000	0.000000	-0.000000	-0.000006	-0.000000	0.000000	0.000000	2.000000	59.000000	0.000000
2937.894530	0.101032	0.563700	0.017846	78.571198	100.057297	151.336716	-0.045221	0.000000	-0.873323	0.000000	0.000000	0.000000	0.038363	0.072027	0.113949	0.000000	0.000000	2.000000	59.000000	0.000000
2937.897864	0.101032	0.563700	0.017846	78.534302	100.949562	152.198242	-0.045221	0.000000	-0.873323	0.000000	0.000000	0.000000	0.038363	0.072027	0.113949	0.000000	0.000000	2.000000	59.000000	0.000000
2937.901197	0.101032	0.563700	0.017846	78.534302	100.949562	152.198242	-0.045221	0.000000	-0.873323	0.000000	0.000000	0.000000	0.038363	0.072027	0.113949	0.000000	0.000000	2.000000	59.000000	0.000000
2937.904530	0.101032	0.563700	0.017846	78.534302	100.949562	152.198242	-0.045221	0.000000	-0.873323	0.000000	0.000000	0.000000	0.038363	0.072027	0.113949	0.000000	0.000000	2.000000	59.000000	0.000000
2937.907864	0.101189	0.564092	0.018471	78.495316	101.985603	153.197021	-0.051615	0.000000	-0.892315	0.000000	0.000000	0.000000	0.046933	0.117536	0.187377	0.000000	0.000000	2.000000	59.000000	0.000000
2937.911197	0.101189	0.564092	0.018471	78.495316	101.985603	153.197021	-0.051615	0.000000	-0.892315	0.000000	0.000000	0.000000	0.000001	0.000002	0.000000	0.000000	0.000000	2.000000	59.000000	0.000000
2937.914530	0.101189	0.564092	0.018471	78.495316	101.985603	153.197021	-0.051615	0.000000	-0.892315	0.000000	0.000000	0.000000	0.000001	0.000002	0.000000	0.000000	0.000000	2.000000	59.000000	0.000000
2937.917864	0.101189	0.564092	0.018471	78.455307	103.037003	154.213638	-0.059437	0.000000	-0.923544	0.000000	0.000000	0.000000	0.000001	0.000002	0.000000	0.000000	0.000000	2.000000	59.000000	0.000000
2937.921197	0.101241	0.564217	0.018717	78.455307	103.037003	154.213638	-0.059437	0.000000	-0.923544	0.000000	0.000000	0.000000	0.015690	0.037465	0.073756	0.000000	0.000000	2.000000	59.000000	0.000000
2937.924530	0.101241	0.564217	0.018717	78.455307	103.037003	154.213638	-0.059437	0.000000	-0.923544	0.000000	0.000000	0.000000	0.015690	0.037465	0.073756	0.000000	0.000000	2.000000	59.000000	0.000000
2937.927864	0.101241	0.564217	0.018717	78.416245	103.995155	155.139389	-0.062052	0.000000	-0.935837	0.000000	0.000000	0.000000	0.015690	0.037465	0.073756	0.000000	0.000000	2.000000	59.000000	0.000000
2937.931197	0.101241	0.564217	0.018717	78.416245	103.995155	155.139389	-0.062052	0.000000	-0.935837	0.000000	0.000000	0.000000	0.015690	0.037465	0.073756	0.000000	0.000000	2.000000	59.000000	0.000000
2937.934530	0.101290	0.564324	0.018945	78.416245	103.995155	155.139389	-0.062052	0.000000	-0.935837	0.000000	0.000000	0.000000	0.014591	0.032157	0.068588	0.000000	0.000000	2.000000	59.000000	0.000000
2937.937864	0.101290	0.564324	0.018945	78.374779	104.758133	155.881760	-0.062052	0.000000	-0.935837	0.000000	0.000000	0.000000	0.014591	0.032157	0.068588	0.000000	0.000000	2.000000	59.000000	0.000000
2937.941197	0.101290	0.564324	0.018945	78.374779	104.758133	155.881760	-0.062052	0.000000	-0.935837	0.000000	0.000000	0.000000	0.014591	0.032157	0.068588	0.000000	0.000000	2.000000	59.000000	0.000000
2937.944530	0.101290	0.564324	0.018945	78.374779	104.758133	155.881760	-0.062052	0.000000	-0.935837	0.000000	0.000000	0.000000	0.014591	0.032157	0.068588	0.000000	0.000000	2.000000	59.000000	0.000000
2937.947864	0.101382	0.564548	0.019380	78.341217	105.327057	156.433914	-0.064484	0.000000	-0.947268	0.000000	0.000000	0.000000	0.027708	0.066986	0.130256	0.000000	0.000000	2.000000	59.000000	0.000000
2937.951197	0.101382	0.564548	0.019380	78.341217	105.327057	156.433914	-0.064484	0.000000	-0.947268	0.000000	0.000000	0.000000	0.000001	0.000003	0.000000	0.000000	0.000000	2.000000	59.000000	0.000000
2937.954530	0.101382	0.564548	0.019380	78.341217	105.327057	156.433914	-0.064484	0.000000	-0.947268	0.000000	0.000000	0.000000	0.000001	0.000003	0.000000	0.000000	0.000000	2.000000	59.000000	0.000000
2937.957864	0.101382	0.564548	0.019380	78.315796	105.696732	156.789658	-0.069102	0.000000	-0.968977	0.000000	0.000000	0.000000	0.000001	0.000003	0.000000	0.000000	0.000000	2.000000	59.000000	0.000000
2937.961197	0.101382	0.564548	0.019380	78.315796	105.696732	156.789658	-0.069102	0.000000	-0.968977	0.000000	0.000000	0.000000	0.000001	0.000003	0.000000	0.000000	0.000000	2.000000	59.000000	0.000000
2937.964530	0.101438	0.564691	0.019642	78.315796	105.696732	156.789658	-0.069102	0.000000	-0.968977	0.000000	0.000000	0.000000	0.016764	0.042886	0.078798	0.000000	0.000000	2.000000	59.000000	0.000000
2937.967864	0.101438	0.564691	0.019642	78.303177	105.842346	156.923706	-0.069102	0.000000	-0.968977	0.000000	0.000000	0.000000	0.016764	0.042886	0.078798	0.000000	0.000000	2.000000	59.000000	0.000000
2937.971197	0.101438	0.564691	0.019642	78.303177	105.842346	156.923706	-0.069102	0.000000	-0.968977	0.000000	0.000000	0.000000	0.016764	0.042886	0.078798	0.000000	0.000000	2.000000	59.000000	0.000000
2937.974530	0.101438	0.564691	0.019642	78.303177	105.842346	156.923706	-0.069102	0.000000	-0.968977	0.000000	0.000000	0.000000	0.016764	0.042886	0.078798	0.000000	0.000000	2.000000	59.000000	0.000000
2937.977864	0.101606	0.565013	0.020322	78.308228	105.767410	156.834259	-0.071896	0.000000	-0.982110	0.000000	0.000000	0.000000	0.050503	0.096668	0.203997	0.000000	0.000000	2.000000	59.000000	0.000000
2937.981197	0.101606	0.565013	0.020322	78.308228	105.767410	156.834259	-0.071896	0.000000	-0.982110	0.000000	0.000000	0.000000	-0.000001	0.000001	0.000000	0.000000	0.000000	2.000000	59.000000	0.000000
2937.984530	0.101606	0.565013	0.020322	78.308228	105.767410	156.834259	-0.071896	0.000000	-0.982110	0.000000	0.000000	0.000000	-0.000001	0.000001	0.000000	0.000000	0.000000	2.000000	59.000000	0.000000
2937.987864	0.101606	0.565013	0.020322	78.345512	105.618385	156.644592	-0.080313	0.000000	-1.016110	0.000000	0.000000	0.000000	-0.000001	0.000001	0.000000	0.000000	0.000000	2.000000	59.000000	0.000000
2937.991197	0.101606	0.565013	0.020322	78.345512	105.618385	156.644592	-0.080313	0.000000	-1.016110	0.000000	0.000000	0.000000	-0.000001	0.000001	0.000000	0.000000	0.000000	2.000000	59.000000	0.000000
2937.994530	0.101688	0.565183	0.020704	78.345512	105.618385	156.644592	-0.080313	0.000000	-1.016110	0.000000	0.000000	0.000000	0.024391	0.051087	0.114632	0.000000	0.000000	2.000000	59.000000	0.000000
2937.997864	0.101688	0.565183	0.020704	78.420410	105.507278	156.460739	-0.080313	0.000000	-1.016110	0.000000	0.000000	0.000000	0.024391	0.051087	0.114632	0.000000	0.000000	2.000000	59.000000	0.000000
2938.001197	0.101688	0.565183	0.020704	78.420410	105.507278	156.460739	-0.080313	0.000000	-1.016110	0.000000	0.000000	0.000000	0.024391	0.051087	0.114632	0.000000	0.000000	2.000000	59.000000	0.000000
2938.004530	0.101688	0.565183	0.020704	78.420410	105.507278	156.460739	-0.080313	0.000000	-1.016110	0.000000	0.000000	0.000000	0.024391	0.051087	0.114632	0.000000	0.000000	2.000000	59.000000	0.000000
2938.007864	0.101800	0.565631	0.021454	78.503128	105.436508	156.306442	-0.084378	0.000000	-1.035215	0.000000	0.000000	0.000000	0.033637	0.134326	0.225048	0.000000	0.000000	2.000000	59.000000	0.000000
2938.011197	0.101800	0.565631	0.021454	78.503128	105.436508	156.306442	-0.084378	0.000000	-1.035215	0.000000	0.000000	0.000000	0.000000	0.000001	-0.000000	0.000000	0.000000	2.000000	59.000000	0.000000
2938.014530	0.101800	0.565631	0.021454	78.503128	105.436508	156.306442	-0.084378	0.000000	-1.035215	0.000000	0.000000	0.000000	0.000000	0.000001	-0.000000	0.000000	0.000000	2.000000	59.000000	0.000000
2938.017864	0.101800	0.565631	0.021454	78.559654	105.536789	156.332092	-0.089984	0.000000	-1.072723	0.000000	0.000000	0.000000	0.000000	0.000001	-0.000000	0.000000	0.000000	2.000000	59.000000	0.000000
2938.021197	0.101800	0.565631	0.021454	78.559654	105.536789	156.332092	-0.089984	0.000000	-1.072723	0.000000	0.000000	0.000000	0.000000	0.000001	-0.000000	0.000000	0.000000	2.000000	59.000000	0.000000
2938.024530	0.101847	0.565944	0.021789	78.559654	105.536789	156.332092	-0.089984	0.000000	-1.072723	0.000000	0.000000	0.000000	0.014212	0.093971	0.100343	0.000000	0.000000	2.000000	59.000000	0.000000
2938.027864	0.101847	0.565944	0.021789	78.561188	105.936211	156.681534	-0.089984	0.000000	-1.072723	0.000000	0.000000	0.000000	0.014212	0.093971	0.100343	0.000000	0.000000	2.000000	59.000000	0.000000
2938.031197	0.101847	0.565944	0.021789	78.561188	105.936211	156.681534	-0.089984	0.000000	-1.072723	0.000000	0.000000	0.000000	0.014212	0.093971	0.100343	0.000000	0.000000	2.000000	59.000000	0.000000
2938.034530	0.101847	0.565944	0.021789	78.561188	105.936211	156.681534	-0.089984	0.000000	-1.072723	0.000000	0.000000	0.000000	0.014212	0.093971	0.100343	0.000000	0.000000	2.000000	59.000000	0.000000
2938.037864	0.101960	0.566768	0.022321	78.523842	106.469704	157.187637	-0.092353	0.000000	-1.089447	0.000000	0.000000	0.000000	0.033927	0.247069	0.159561	0.000000	0.000000	2.000000	59.000000	0.000000
2938.041197	0.101960	0.566768	0.022321	78.523842	106.469704	157.187637	-0.092353	0.000000	-1.089447	0.000000	0.000000	0.000000	-0.000000	0.000001	-0.000000	0.000000	0.000000	2.000000	59.000000	0.000000
2938.044530	0.101960	0.566768	0.022321	78.523842	106.469704	157.187637	-0.092353	0.000000	-1.089447	0.000000	0.000000	0.000000	-0.000000	0.000001	-0.000000	0.000000	0.000000	2.000000	59.000000	0.000000
2938.047864	0.101960	0.566768	0.022321	78.482300	106.993568	157.686554	-0.098008	0.000000	-1.116040	0.000000	0.000000	0.000000	-0.000000	0.000001	-0.000000	0.000000	0.000000	2.000000	59.000000	0.000000
2938.051197	0.101960	0.566768	0.022321	78.482300	106.993568	157.686554	-0.098008	0.000000	-1.116040	0.000000	0.000000	0.000000	-0.000000	0.000001	-0.000000	0.000000	0.000000	2.000000	59.000000	0.000000
2938.054530	0.101994	0.567278	0.022590	78.482300	106.993568	157.686554	-0.098008	0.000000	-1.116040	0.000000	0.000000	0.000000	0.010045	0.153224	0.080840	0.000000	0.000000	2.000000	59.000000	0.000000
2938.057864	0.101994	0.567278	0.022590	78.448273	107.407585	158.076080	-0.098008	0.000000	-1.116040	0.000000	0.000000	0.000000	0.010045	0.153224	0.080840	0.000000	0.000000	2.000000	59.000000	0.000000
2938.061197	0.102020	0.567835	0.022938	78.448273	107.407585	158.076080	-0.098008	0.000000	-1.116040	0.000000	0.000000	0.000000	0.007863	0.166917	0.104216	0.000000	0.000000	2.000000	59.000000	0.000000
2938.064530	0.102020	0.567835	0.022938	78.448273	107.407585	158.076080	-0.098008	0.000000	-1.116040	0.000000	0.000000	0.000000	0.007863	0.166917	0.104216	0.000000	0.000000	2.000000	59.000000	0.000000
2938.067864	0.102020	0.567835	0.022938	78.421021	107.761589	158.397583	-0.100992	0.000000	-1.146883	0.000000	0.000000	0.000000	0.007863	0.166917	0.104216	0.000000	0.000000	2.000000	59.000000	0.000000
2938.071197	0.102020	0.567835	0.022938	78.421021	107.761589	158.397583	-0.100992	0.000000	-1.146883	0.000000	0.000000	0.000000	0.007863	0.166917	0.104216	0.000000	0.000000	2.000000	59.000000	0.000000
2938.074530	0.102071	0.568437	0.023290	78.421021	107.761589	158.397583	-0.100992	0.000000	-1.146883	0.000000	0.000000	0.000000	0.015334	0.180591	0.105826	0.000000	0.000000	2.000000	59.000000	0.000000
2938.077864	0.102071	0.568437	0.023290	78.424065	108.085762	158.664566	-0.100992	0.000000	-1.146883	0.000000	0.000000	0.000000	0.015334	0.180591	0.105826	0.000000	0.000000	2.000000	59.000000	0.000000
2938.081197	0.102110	0.569094	0.023698	78.424065	108.085762	158.664566	-0.100992	0.000000	-1.146883	0.000000	0.000000	0.000000	0.011649	0.197084	0.122213	0.000000	0.000000	2.000000	59.000000	0.000000
2938.084530	0.102110	0.569094	0.023698	78.424065	108.085762	158.664566	-0.100992	0.000000	-1.146883	0.000000	0.000000	0.000000	0.011649	0.197084	0.122213	0.000000	0.000000	2.000000	59.000000	0.000000
2938.087864	0.102110	0.569094	0.023698	78.490265	108.610649	159.060257	-0.105489	0.000000	-1.184889	0.000000	0.000000	0.000000	0.011649	0.197084	0.122213	0.000000	0.000000	2.000000	59.000000	0.000000
2938.091197	0.102177	0.569815	0.024127	78.490265	108.610649	159.060257	-0.105489	0.000000	-1.184889	0.000000	0.000000	0.000000	0.020170	0.216279	0.128746	0.000000	0.000000	2.000000	59.000000	0.000000
2938.094530	0.102177	0.569815	0.024127	78.490265	108.610649	159.060257	-0.105489	0.000000	-1.184889	0.000000	0.000000	0.000000	0.020170	0.216279	0.128746	0.000000	0.000000	2.000000	59.000000	0.000000
2938.097864	0.102177	0.569815	0.024127	78.620384	109.506142	159.745682	-0.108851	0.000000	-1.206347	0.000000	0.000000	0.000000	0.020170	0.216279	0.128746	0.000000	0.000000	2.000000	59.000000	0.000000
2938.101197	0.102239	0.570545	0.024532	78.620384	109.506142	159.745682	-0.108851	0.000000	-1.206347	0.000000	0.000000	0.000000	0.018624	0.219254	0.121501	0.000000	0.000000	2.000000	59.000000	0.000000
2938.104530	0.102239	0.570545	0.024532	78.620384	109.506142	159.745682	-0.108851	0.000000	-1.206347	0.000000	0.000000	0.000000	0.018624	0.219254	0.121501	0.000000	0.000000	2.000000	59.000000	0.000000
2938.107864	0.102239	0.570545	0.024532	78.792923	110.815910	160.780975	-0.111955	0.000000	-1.226597	0.000000	0.000000	0.000000	0.018624	0.219254	0.121501	0.000000	0.000000	2.000000	59.000000	0.000000
2938.111197	0.102239	0.570545	0.024532	78.792923	110.815910	160.780975	-0.111955	0.000000	-1.226597	0.000000	0.000000	0.000000	0.018624	0.219254	0.121501	0.000000	0.000000	2.000000	59.000000	0.000000
2938.114530	0.102318	0.571313	0.024902	78.792923	110.815910	160.780975	-0.111955	0.000000	-1.226597	0.000000	0.000000	0.000000	0.023551	0.230284	0.110966	0.000000	0.000000	2.000000	59.000000	0.000000
2938.117864	0.102318	0.571313	0.024902	78.963791	112.339195	162.012527	-0.111955	0.000000	-1.226597	0.000000	0.000000	0.000000	0.023551	0.230284	0.110966	0.000000	0.000000	2.000000	59.000000	0.000000
2938.121197	0.102451	0.572081	0.025193	78.963791	112.339195	162.012527	-0.111955	0.000000	-1.226597	0.000000	0.000000	0.000000	0.040094	0.230446	0.087421	0.000000	0.000000	2.000000	59.000000	0.000000
2938.124530	0.102451	0.572081	0.025193	78.963791	112.339195	162.012527	-0.111955	0.000000	-1.226597	0.000000	0.000000	0.000000	0.040094	0.230446	0.087421	0.000000	0.000000	2.000000	59.000000	0.000000
2938.127864	0.102451	0.572081	0.025193	79.097160	113.823357	163.235062	-0.122562	0.000000	-1.259662	0.000000	0.000000	0.000000	0.040094	0.230446	0.087421	0.000000	0.000000	2.000000	59.000000	0.000000
2938.131197	0.102568	0.572831	0.025404	79.097160	113.823357	163.235062	-0.122562	0.000000	-1.259662	0.000000	0.000000	0.000000	0.034982	0.225045	0.063252	0.000000	0.000000	2.000000	59.000000	0.000000
2938.134530	0.102568	0.572831	0.025404	79.097160	113.823357	163.235062	-0.122562	0.000000	-1.259662	0.000000	0.000000	0.000000	0.034982	0.225045	0.063252	0.000000	0.000000	2.000000	59.000000	0.000000
2938.137864	0.102568	0.572831	0.025404	79.180527	115.140076	164.343430	-0.128393	0.000000	-1.270204	0.000000	0.000000	0.000000	0.034982	0.225045	0.063252	0.000000	0.000000	2.000000	59.000000	0.000000
2938.141197	0.102702	0.573591	0.025586	79.180527	115.140076	164.343430	-0.128393	0.000000	-1.270204	0.000000	0.000000	0.000000	0.040335	0.227882	0.054544	0.000000	0.000000	2.000000	59.000000	0.000000
2938.144530	0.102702	0.573591	0.025586	79.180527	115.140076	164.343430	-0.128393	0.000000	-1.270204	0.000000	0.000000	0.000000	0.040335	0.227882	0.054544	0.000000	0.000000	2.000000	59.000000	0.000000
2938.147864	0.102702	0.573591	0.025586	79.233780	116.197121	165.237701	-0.135116	0.000000	-1.279294	0.000000	0.000000	0.000000	0.040335	0.227882	0.054544	0.000000	0.000000	2.000000	59.000000	0.000000
2938.151197	0.102702	0.573591	0.025586	79.233780	116.197121	165.237701	-0.135116	0.000000	-1.279294	0.000000	0.000000	0.000000	0.040335	0.227882	0.054544	0.000000	0.000000	2.000000	59.000000	0.000000
2938.154530	0.102822	0.574377	0.025698	79.233780	116.197121	165.237701	-0.135116	0.000000	-1.279294	0.000000	0.000000	0.000000	0.035890	0.235952	0.033547	0.000000	0.000000	2.000000	59.000000	0.000000
2938.157864	0.102822	0.574377	0.025698	79.291008	117.052406	165.944107	-0.135116	0.000000	-1.279294	0.000000	0.000000	0.000000	0.035890	0.235952	0.033547	0.000000	0.000000	2.000000	59.000000	0.000000
2938.161197	0.102891	0.575173	0.025795	79.291008	117.052406	165.944107	-0.135116	0.000000	-1.279294	0.000000	0.000000	0.000000	0.020597	0.238721	0.029206	0.000000	0.000000	2.000000	59.000000	0.000000
2938.164530	0.102891	0.575173	0.025795	79.291008	117.052406	165.944107	-0.135116	0.000000	-1.279294	0.000000	0.000000	0.000000	0.020597	0.238721	0.029206	0.000000	0.000000	2.000000	59.000000	0.000000
2938.167864	0.102891	0.575173	0.025795	79.367638	117.682724	166.433578	-0.144530	0.000000	-1.289753	0.000000	0.000000	0.000000	0.020597	0.238721	0.029206	0.000000	0.000000	2.000000	59.000000	0.000000
2938.171197	0.102891	0.575173	0.025795	79.367638	117.682724	166.433578	-0.144530	0.000000	-1.289753	0.000000	0.000000	0.000000	0.020597	0.238721	0.029206	0.000000	0.000000	2.000000	59.000000	0.000000
2938.174530	0.102923	0.575968	0.025834	79.367638	117.682724	166.433578	-0.144530	0.000000	-1.289753	0.000000	0.000000	0.000000	0.009652	0.238573	0.011548	0.000000	0.000000	2.000000	59.000000	0.000000
2938.177864	0.102923	0.575968	0.025834	79.468842	118.122047	166.733444	-0.144530	0.000000	-1.289753	0.000000	0.000000	0.000000	0.009652	0.238573	0.011548	0.000000	0.000000	2.000000	59.000000	0.000000
2938.181197	0.102930	0.576791	0.025869	79.468842	118.122047	166.733444	-0.144530	0.000000	-1.289753	0.000000	0.000000	0.000000	0.002282	0.246771	0.010710	0.000000	0.000000	2.000000	59.000000	0.000000
2938.184530	0.102930	0.576791	0.025869	79.468842	118.122047	166.733444	-0.144530	0.000000	-1.289753	0.000000	0.000000	0.000000	0.002282	0.246771	0.010710	0.000000	0.000000	2.000000	59.000000	0.000000
2938.187864	0.102930	0.576791	0.025869	79.592003	118.424934	166.895203	-0.146519	0.000000	-1.293463	0.000000	0.000000	0.000000	0.002282	0.246771	0.010710	0.000000	0.000000	2.000000	59.000000	0.000000
2938.191197	0.102903	0.577586	0.025852	79.592003	118.424934	166.895203	-0.146519	0.000000	-1.293463	0.000000	0.000000	0.000000	-0.008263	0.238429	-0.005028	0.000000	0.000000	2.000000	59.000000	0.000000
2938.194530	0.102903	0.577586	0.025852	79.592003	118.424934	166.895203	-0.146519	0.000000	-1.293463	0.000000	0.000000	0.000000	-0.008263	0.238429	-0.005028	0.000000	0.000000	2.000000	59.000000	0.000000
2938.197864	0.102903	0.577586	0.025852	79.718338	118.560257	166.901947	-0.145142	0.000000	-1.292625	0.000000	0.000000	0.000000	-0.008263	0.238429	-0.005028	0.000000	0.000000	2.000000	59.000000	0.000000
2938.201197	0.102880	0.578372	0.025857	79.718338	118.560257	166.901947	-0.145142	0.000000	-1.292625	0.000000	0.000000	0.000000	-0.006875	0.235912	0.001477	0.000000	0.000000	2.000000	59.000000	0.000000
2938.204530	0.102880	0.578372	0.025857	79.718338	118.560257	166.901947	-0.145142	0.000000	-1.292625	0.000000	0.000000	0.000000	-0.006875	0.235912	0.001477	0.000000	0.000000	2.000000	59.000000	0.000000
2938.207864	0.102880	0.578372	0.025857	79.852234	118.525269	166.751556	-0.143996	0.000000	-1.292871	0.000000	0.000000	0.000000	-0.006875	0.235912	0.001477	0.000000	0.000000	2.000000	59.000000	0.000000
2938.211197	0.102880	0.578372	0.025857	79.852234	118.525269	166.751556	-0.143996	0.000000	-1.292871	0.000000	0.000000	0.000000	-0.006875	0.235912	0.001477	0.000000	0.000000	2.000000	59.000000	0.000000
2938.214530	0.102823	0.579103	0.025817	79.852234	118.525269	166.751556	-0.143996	0.000000	-1.292871	0.000000	0.000000	0.000000	-0.016987	0.219381	-0.012240	0.000000	0.000000	2.000000	59.000000	0.000000
2938.217864	0.102823	0.579103	0.025817	79.995239	118.393623	166.507767	-0.143996	0.000000	-1.292871	0.000000	0.000000	0.000000	-0.016987	0.219381	-0.012240	0.000000	0.000000	2.000000	59.000000	0.000000
2938.221197	0.102761	0.579771	0.025748	79.995239	118.393623	166.507767	-0.143996	0.000000	-1.292871	0.000000	0.000000	0.000000	-0.018734	0.200202	-0.020454	0.000000	0.000000	2.000000	59.000000	0.000000
2938.224530	0.102761	0.579771	0.025748	79.995239	118.393623	166.507767	-0.143996	0.000000	-1.292871	0.000000	0.000000	0.000000	-0.018734	0.200202	-0.020454	0.000000	0.000000	2.000000	59.000000	0.000000
2938.227864	0.102761	0.579771	0.025748	80.143097	118.303101	166.305237	-0.138043	0.000000	-1.287422	0.000000	0.000000	0.000000	-0.018734	0.200202	-0.020454	0.000000	0.000000	2.000000	59.000000	0.000000
2938.231197	0.102761	0.579771	0.025748	80.143097	118.303101	166.305237	-0.138043	0.000000	-1.287422	0.000000	0.000000	0.000000	-0.018734	0.200202	-0.020454	0.000000	0.000000	2.000000	59.000000	0.000000
2938.234530	0.102647	0.580374	0.025663	80.143097	118.303101	166.305237	-0.138043	0.000000	-1.287422	0.000000	0.000000	0.000000	-0.034209	0.181038	-0.025664	0.000000	0.000000	2.000000	59.000000	0.000000
2938.237864	0.102647	0.580374	0.025663	80.299103	118.314659	166.189972	-0.138043	0.000000	-1.287422	0.000000	0.000000	0.000000	-0.034209	0.181038	-0.025664	0.000000	0.000000	2.000000	59.000000	0.000000
2938.241197	0.102550	0.580913	0.025546	80.299103	118.314659	166.189972	-0.138043	0.000000	-1.287422	0.000000	0.000000	0.000000	-0.029038	0.161799	-0.035196	0.000000	0.000000	2.000000	59.000000	0.000000
2938.244530	0.102550	0.580913	0.025546	80.299103	118.314659	166.189972	-0.138043	0.000000	-1.287422	0.000000	0.000000	0.000000	-0.029038	0.161799	-0.035196	0.000000	0.000000	2.000000	59.000000	0.000000
2938.247864	0.102550	0.580913	0.025546	80.468346	118.403076	166.135941	-0.127501	0.000000	-1.277279	0.000000	0.000000	0.000000	-0.029038	0.161799	-0.035196	0.000000	0.000000	2.000000	59.000000	0.000000
2938.251197	0.102550	0.580913	0.025546	80.468346	118.403076	166.135941	-0.127501	0.000000	-1.277279	0.000000	0.000000	0.000000	-0.029038	0.161799	-0.035196	0.000000	0.000000	2.000000	59.000000	0.000000
2938.254530	0.102515	0.581415	0.025380	80.468346	118.403076	166.135941	-0.127501	0.000000	-1.277279	0.000000	0.000000	0.000000	-0.010530	0.150630	-0.049574	0.000000	0.000000	2.000000	59.000000	0.000000
2938.257864	0.102515	0.581415	0.025380	80.659813	118.620293	166.183517	-0.127501	0.000000	-1.277279	0.000000	0.000000	0.000000	-0.010530	0.150630	-0.049574	0.000000	0.000000	2.000000	59.000000	0.000000
2938.261197	0.102520	0.581853	0.025179	80.659813	118.620293	166.183517	-0.127501	0.000000	-1.277279	0.000000	0.000000	0.000000	0.001515	0.131321	-0.060455	0.000000	0.000000	2.000000	59.000000	0.000000
2938.264530	0.102520	0.581853	0.025179	80.659813	118.620293	166.183517	-0.127501	0.000000	-1.277279	0.000000	0.000000	0.000000	0.001515	0.131321	-0.060455	0.000000	0.000000	2.000000	59.000000	0.000000
2938.267864	0.102520	0.581853	0.025179	80.909554	119.077477	166.410751	-0.125999	0.000000	-1.258940	0.000000	0.000000	0.000000	0.001515	0.131321	-0.060455	0.000000	0.000000	2.000000	59.000000	0.000000
2938.271197	0.102520	0.581853	0.025179	80.909554	119.077477	166.410751	-0.125999	0.000000	-1.258940	0.000000	0.000000	0.000000	0.001515	0.131321	-0.060455	0.000000	0.000000	2.000000	59.000000	0.000000
2938.274530	0.102544	0.582200	0.024953	80.909554	119.077477	166.410751	-0.125999	0.000000	-1.258940	0.000000	0.000000	0.000000	0.007116	0.103967	-0.067825	0.000000	0.000000	2.000000	59.000000	0.000000
2938.277864	0.102544	0.582200	0.024953	81.231506	119.881828	166.915649	-0.125999	0.000000	-1.258940	0.000000	0.000000	0.000000	0.007116	0.103967	-0.067825	0.000000	0.000000	2.000000	59.000000	0.000000
2938.281197	0.102544	0.582200	0.024953	81.231506	119.881828	166.915649	-0.125999	0.000000	-1.258940	0.000000	0.000000	0.000000	0.007116	0.103967	-0.067825	0.000000	0.000000	2.000000	59.000000	0.000000
2938.284530	0.102544	0.582200	0.024953	81.231506	119.881828	166.915649	-0.125999	0.000000	-1.258940	0.000000	0.000000	0.000000	0.007116	0.103967	-0.067825	0.000000	0.000000	2.000000	59.000000	0.000000
2938.287864	0.102558	0.582565	0.024460	81.619080	121.069695	167.739059	-0.127185	0.000000	-1.247636	0.000000	0.000000	0.000000	0.004437	0.109667	-0.147699	0.000000	0.000000	2.000000	59.000000	0.000000
2938.291197	0.102558	0.582565	0.024460	81.619080	121.069695	167.739059	-0.127185	0.000000	-1.247636	0.000000	0.000000	0.000000	0.000000	0.000000	0.000000	0.000000	0.000000	2.000000	59.000000	0.000000
2938.294530	0.102558	0.582565	0.024460	81.619080	121.069695	167.739059	-0.127185	0.000000	-1.247636	0.000000	0.000000	0.000000	0.000000	0.000000	0.000000	0.000000	0.000000	2.000000	59.000000	0.000000
2938.297864	0.102558	0.582565	0.024460	82.033508	122.557663	168.834702	-0.127924	0.000000	-1.223020	0.000000	0.000000	0.000000	0.000000	0.000000	0.000000	0.000000	0.000000	2.000000	59.000000	0.000000
2938.301197	0.102558	0.582565	0.024460	82.033508	122.557663	168.834702	-0.127924	0.000000	-1.223020	0.000000	0.000000	0.000000	0.000000	0.000000	0.000000	0.000000	0.000000	2.000000	59.000000	0.000000
2938.304530	0.102553	0.582603	0.024211	82.033508	122.557663	168.834702	-0.127924	0.000000	-1.223020	0.000000	0.000000	0.000000	-0.001618	0.011334	-0.074911	0.000000	0.000000	2.000000	59.000000	0.000000
2938.307864	0.102553	0.582603	0.024211	82.415710	124.230324	170.138611	-0.127924	0.000000	-1.223020	0.000000	0.000000	0.000000	-0.001618	0.011334	-0.074911	0.000000	0.000000	2.000000	59.000000	0.000000
2938.311197	0.102520	0.582478	0.023944	82.415710	124.230324	170.138611	-0.127924	0.000000	-1.223020	0.000000	0.000000	0.000000	-0.009906	-0.037667	-0.080130	0.000000	0.000000	2.000000	59.000000	0.000000
2938.314530	0.102520	0.582478	0.023944	82.415710	124.230324	170.138611	-0.127924	0.000000	-1.223020	0.000000	0.000000	0.000000	-0.009906	-0.037667	-0.080130	0.000000	0.000000	2.000000	59.000000	0.000000
2938.317864	0.102520	0.582478	0.023944	82.722282	125.833481	171.434097	-0.126004	0.000000	-1.197180	0.000000	0.000000	0.000000	-0.009906	-0.037667	-0.080130	0.000000	0.000000	2.000000	59.000000	0.000000
2938.321197	0.102520	0.582478	0.023944	82.722282	125.833481	171.434097	-0.126004	0.000000	-1.197180	0.000000	0.000000	0.000000	-0.009906	-0.037667	-0.080130	0.000000	0.000000	2.000000	59.000000	0.000000
2938.324530	0.102519	0.582263	0.023715	82.722282	125.833481	171.434097	-0.126004	0.000000	-1.197180	0.000000	0.000000	0.000000	-0.000318	-0.064316	-0.068688	0.000000	0.000000	2.000000	59.000000	0.000000
2938.327864	0.102519	0.582263	0.023715	82.942253	127.281845	172.651917	-0.126004	0.000000	-1.197180	0.000000	0.000000	0.000000	-0.000318	-0.064316	-0.068688	0.000000	0.000000	2.000000	59.000000	0.000000
2938.331197	0.102499	0.581968	0.023510	82.942253	127.281845	172.651917	-0.126004	0.000000	-1.197180	0.000000	0.000000	0.000000	-0.005903	-0.088437	-0.061268	0.000000	0.000000	2.000000	59.000000	0.000000
2938.334530	0.102499	0.581968	0.023510	82.942253	127.281845	172.651917	-0.126004	0.000000	-1.197180	0.000000	0.000000	0.000000	-0.005903	-0.088437	-0.061268	0.000000	0.000000	2.000000	59.000000	0.000000
2938.337864	0.102499	0.581968	0.023510	83.096527	128.531845	173.733154	-0.124967	0.000000	-1.175520	0.000000	0.000000	0.000000	-0.005903	-0.088437	-0.061268	0.000000	0.000000	2.000000	59.000000	0.000000
2938.341197	0.102499	0.581968	0.023510	83.096527	128.531845	173.733154	-0.124967	0.000000	-1.175520	0.000000	0.000000	0.000000	-0.005903	-0.088437	-0.061268	0.000000	0.000000	2.000000	59.000000	0.000000
2938.344530	0.102469	0.581603	0.023370	83.096527	128.531845	173.733154	-0.124967	0.000000	-1.175520	0.000000	0.000000	0.000000	-0.008970	-0.109474	-0.042065	0.000000	0.000000	2.000000	59.000000	0.000000
2938.347864	0.102469	0.581603	0.023370	83.226105	129.760437	174.815887	-0.124967	0.000000	-1.175520	0.000000	0.000000	0.000000	-0.008970	-0.109474	-0.042065	0.000000	0.000000	2.000000	59.000000	0.000000
2938.351197	0.102393	0.581166	0.023236	83.226105	129.760437	174.815887	-0.124967	0.000000	-1.175520	0.000000	0.000000	0.000000	-0.022875	-0.131089	-0.040185	0.000000	0.000000	2.000000	59.000000	0.000000
2938.354530	0.102393	0.581166	0.023236	83.226105	129.760437	174.815887	-0.124967	0.000000	-1.175520	0.000000	0.000000	0.000000	-0.022875	-0.131089	-0.040185	0.000000	0.000000	2.000000	59.000000	0.000000
2938.357864	0.102393	0.581166	0.023236	83.383278	130.802994	175.710907	-0.119659	0.000000	-1.161812	0.000000	0.000000	0.000000	-0.022875	-0.131089	-0.040185	0.000000	0.000000	2.000000	59.000000	0.000000
2938.361197	0.102310	0.580678	0.023182	83.383278	130.802994	175.710907	-0.119659	0.000000	-1.161812	0.000000	0.000000	0.000000	-0.024897	-0.146540	-0.016155	0.000000	0.000000	2.000000	59.000000	0.000000
2938.364530	0.102310	0.580678	0.023182	83.383278	130.802994	175.710907	-0.119659	0.000000	-1.161812	0.000000	0.000000	0.000000	-0.024897	-0.146540	-0.016155	0.000000	0.000000	2.000000	59.000000	0.000000
2938.367864	0.102310	0.580678	0.023182	83.582527	131.572723	176.327698	-0.115510	0.000000	-1.159119	0.000000	0.000000	0.000000	-0.024897	-0.146540	-0.016155	0.000000	0.000000	2.000000	59.000000	0.000000
2938.371197	0.102310	0.580678	0.023182	83.582527	131.572723	176.327698	-0.115510	0.000000	-1.159119	0.000000	0.000000	0.000000	-0.024897	-0.146540	-0.016155	0.000000	0.000000	2.000000	59.000000	0.000000
2938.374530	0.102213	0.580101	0.023176	83.582527	131.572723	176.327698	-0.115510	0.000000	-1.159119	0.000000	0.000000	0.000000	-0.029036	-0.173147	-0.002035	0.000000	0.000000	2.000000	59.000000	0.000000
2938.377864	0.102213	0.580101	0.023176	83.809578	131.677734	176.299896	-0.115510	0.000000	-1.159119	0.000000	0.000000	0.000000	-0.029036	-0.173147	-0.002035	0.000000	0.000000	2.000000	59.000000	0.000000
2938.381197	0.102082	0.579480	0.023230	83.809578	131.677734	176.299896	-0.115510	0.000000	-1.159119	0.000000	0.000000	0.000000	-0.039412	-0.186146	0.016431	0.000000	0.000000	2.000000	59.000000	0.000000
2938.384530	0.102082	0.579480	0.023230	83.809578	131.677734	176.299896	-0.115510	0.000000	-1.159119	0.000000	0.000000	0.000000	-0.039412	-0.186146	0.016431	0.000000	0.000000	2.000000	59.000000	0.000000
2938.387864	0.102082	0.579480	0.023230	84.046486	130.956299	175.482162	-0.104102	0.000000	-1.161519	0.000000	0.000000	0.000000	-0.039412	-0.186146	0.016431	0.000000	0.000000	2.000000	59.000000	0.000000
2938.391197	0.102082	0.579480	0.023230	84.046486	130.956299	175.482162	-0.104102	0.000000	-1.161519	0.000000	0.000000	0.000000	-0.039412	-0.186146	0.016431	0.000000	0.000000	2.000000	59.000000	0.000000
2938.394530	0.101984	0.578816	0.023332	84.046486	130.956299	175.482162	-0.104102	0.000000	-1.161519	0.000000	0.000000	0.000000	-0.029280	-0.199238	0.030488	0.000000	0.000000	2.000000	59.000000	0.000000
2938.397864	0.101984	0.578816	0.023332	84.258606	129.529266	174.005524	-0.104102	0.000000	-1.161519	0.000000	0.000000	0.000000	-0.029280	-0.199238	0.030488	0.000000	0.000000	2.000000	59.000000	0.000000
2938.401197	0.101889	0.578098	0.023446	84.258606	129.529266	174.005524	-0.104102	0.000000	-1.161519	0.000000	0.000000	0.000000	-0.028527	-0.215336	0.034095	0.000000	0.000000	2.000000	59.000000	0.000000
2938.404530	0.101889	0.578098	0.023446	84.258606	129.529266	174.005524	-0.104102	0.000000	-1.161519	0.000000	0.000000	0.000000	-0.028527	-0.215336	0.034095	0.000000	0.000000	2.000000	59.000000	0.000000
2938.407864	0.101889	0.578098	0.023446	84.434227	127.842415	172.299362	-0.094467	0.000000	-1.172283	0.000000	0.000000	0.000000	-0.028527	-0.215336	0.034095	0.000000	0.000000	2.000000	59.000000	0.000000
2938.411197	0.101889	0.578098	0.023446	84.434227	127.842415	172.299362	-0.094467	0.000000	-1.172283	0.000000	0.000000	0.000000	-0.028527	-0.215336	0.034095	0.000000	0.000000	2.000000	59.000000	0.000000
2938.414530	0.101795	0.577354	0.023565	84.434227	127.842415	172.299362	-0.094467	0.000000	-1.172283	0.000000	0.000000	0.000000	-0.028198	-0.223397	0.035706	0.000000	0.000000	2.000000	59.000000	0.000000
2938.417864	0.101795	0.577354	0.023565	84.578773	126.159554	170.611511	-0.094467	0.000000	-1.172283	0.000000	0.000000	0.000000	-0.028198	-0.223397	0.035706	0.000000	0.000000	2.000000	59.000000	0.000000
2938.421197	0.101698	0.576591	0.023666	84.578773	126.159554	170.611511	-0.094467	0.000000	-1.172283	0.000000	0.000000	0.000000	-0.029337	-0.228886	0.030392	0.000000	0.000000	2.000000	59.000000	0.000000
2938.424530	0.101698	0.576591	0.023666	84.578773	126.159554	170.611511	-0.094467	0.000000	-1.172283	0.000000	0.000000	0.000000	-0.029337	-0.228886	0.030392	0.000000	0.000000	2.000000	59.000000	0.000000
2938.427864	0.101698	0.576591	0.023666	84.703278	124.792366	169.234619	-0.084878	0.000000	-1.183299	0.000000	0.000000	0.000000	-0.029337	-0.228886	0.030392	0.000000	0.000000	2.000000	59.000000	0.000000
2938.431197	0.101698	0.576591	0.023666	84.703278	124.792366	169.234619	-0.084878	0.000000	-1.183299	0.000000	0.000000	0.000000	-0.029337	-0.228886	0.030392	0.000000	0.000000	2.000000	59.000000	0.000000
2938.434530	0.101596	0.575810	0.023749	84.703278	124.792366	169.234619	-0.084878	0.000000	-1.183299	0.000000	0.000000	0.000000	-0.030478	-0.234398	0.025048	0.000000	0.000000	2.000000	59.000000	0.000000
2938.437864	0.101596	0.575810	0.023749	84.810501	123.771362	168.196075	-0.084878	0.000000	-1.183299	0.000000	0.000000	0.000000	-0.030478	-0.234398	0.025048	0.000000	0.000000	2.000000	59.000000	0.000000
2938.441197	0.101522	0.575020	0.023850	84.810501	123.771362	168.196075	-0.084878	0.000000	-1.183299	0.000000	0.000000	0.000000	-0.022263	-0.236928	0.030115	0.000000	0.000000	2.000000	59.000000	0.000000
2938.444530	0.101522	0.575020	0.023850	84.810501	123.771362	168.196075	-0.084878	0.000000	-1.183299	0.000000	0.000000	0.000000	-0.022263	-0.236928	0.030115	0.000000	0.000000	2.000000	59.000000	0.000000
2938.447864	0.101522	0.575020	0.023850	84.913078	123.290192	167.678589	-0.076088	0.000000	-1.192493	0.000000	0.000000	0.000000	-0.022263	-0.236928	0.030115	0.000000	0.000000	2.000000	59.000000	0.000000
2938.451197	0.101522	0.575020	0.023850	84.913078	123.290192	167.678589	-0.076088	0.000000	-1.192493	0.000000	0.000000	0.000000	-0.022263	-0.236928	0.030115	0.000000	0.000000	2.000000	59.000000	0.000000
2938.454530	0.101455	0.574184	0.023871	84.913078	123.290192	167.678589	-0.076088	0.000000	-1.192493	0.000000	0.000000	0.000000	-0.020119	-0.250763	0.006391	0.000000	0.000000	2.000000	59.000000	0.000000
2938.457864	0.101455	0.574184	0.023871	85.018150	123.154106	167.485855	-0.076088	0.000000	-1.192493	0.000000	0.000000	0.000000	-0.020119	-0.250763	0.006391	0.000000	0.000000	2.000000	59.000000	0.000000
2938.461197	0.101389	0.573322	0.023897	85.018150	123.154106	167.485855	-0.076088	0.000000	-1.192493	0.000000	0.000000	0.000000	-0.019817	-0.258722	0.007826	0.000000	0.000000	2.000000	59.000000	0.000000
2938.464530	0.101389	0.573322	0.023897	85.018150	123.154106	167.485855	-0.076088	0.000000	-1.192493	0.000000	0.000000	0.000000	-0.019817	-0.258722	0.007826	0.000000	0.000000	2.000000	59.000000	0.000000
2938.467864	0.101389	0.573322	0.023897	85.156654	123.277420	167.519150	-0.069432	0.000000	-1.194862	0.000000	0.000000	0.000000	-0.019817	-0.258722	0.007826	0.000000	0.000000	2.000000	59.000000	0.000000
2938.471197	0.101389	0.573322	0.023897	85.156654	123.277420	167.519150	-0.069432	0.000000	-1.194862	0.000000	0.000000	0.000000	-0.019817	-0.258722	0.007826	0.000000	0.000000	2.000000	59.000000	0.000000
2938.474530	0.101315	0.572423	0.023888	85.156654	123.277420	167.519150	-0.069432	0.000000	-1.194862	0.000000	0.000000	0.000000	-0.022030	-0.269564	-0.002683	0.000000	0.000000	2.000000	59.000000	0.000000
2938.477864	0.101315	0.572423	0.023888	85.342422	123.428215	167.544235	-0.069432	0.000000	-1.194862	0.000000	0.000000	0.000000	-0.022030	-0.269564	-0.002683	0.000000	0.000000	2.000000	59.000000	0.000000
2938.481197	0.101236	0.571462	0.023850	85.342422	123.428215	167.544235	-0.069432	0.000000	-1.194862	0.000000	0.000000	0.000000	-0.023870	-0.288393	-0.011424	0.000000	0.000000	2.000000	59.000000	0.000000
2938.484530	0.101236	0.571462	0.023850	85.342422	123.428215	167.544235	-0.069432	0.000000	-1.194862	0.000000	0.000000	0.000000	-0.023870	-0.288393	-0.011424	0.000000	0.000000	2.000000	59.000000	0.000000
2938.487864	0.101236	0.571462	0.023850	85.574989	122.970207	166.941895	-0.061782	0.000000	-1.192511	0.000000	0.000000	0.000000	-0.023870	-0.288393	-0.011424	0.000000	0.000000	2.000000	59.000000	0.000000
2938.491197	0.101135	0.570447	0.023827	85.574989	122.970207	166.941895	-0.061782	0.000000	-1.192511	0.000000	0.000000	0.000000	-0.030069	-0.304324	-0.006922	0.000000	0.000000	2.000000	59.000000	0.000000
2938.494530	0.101135	0.570447	0.023827	85.574989	122.970207	166.941895	-0.061782	0.000000	-1.192511	0.000000	0.000000	0.000000	-0.030069	-0.304324	-0.006922	0.000000	0.000000	2.000000	59.000000	0.000000
2938.497864	0.101135	0.570447	0.023827	85.816338	121.605949	165.450912	-0.056770	0.000000	-1.191357	0.000000	0.000000	0.000000	-0.030069	-0.304324	-0.006922	0.000000	0.000000	2.000000	59.000000	0.000000
2938.501197	0.101022	0.569416	0.023853	85.816338	121.605949	165.450912	-0.056770	0.000000	-1.191357	0.000000	0.000000	0.000000	-0.034164	-0.309412	0.007609	0.000000	0.000000	2.000000	59.000000	0.000000
2938.504530	0.101022	0.569416	0.023853	85.816338	121.605949	165.450912	-0.056770	0.000000	-1.191357	0.000000	0.000000	0.000000	-0.034164	-0.309412	0.007609	0.000000	0.000000	2.000000	59.000000	0.000000
2938.507864	0.101022	0.569416	0.023853	86.013603	119.310623	163.081161	-0.051076	0.000000	-1.192626	0.000000	0.000000	0.000000	-0.034164	-0.309412	0.007609	0.000000	0.000000	2.000000	59.000000	0.000000
2938.511197	0.100904	0.568367	0.023859	86.013603	119.310623	163.081161	-0.051076	0.000000	-1.192626	0.000000	0.000000	0.000000	-0.035369	-0.314696	0.001877	0.000000	0.000000	2.000000	59.000000	0.000000
2938.514530	0.100904	0.568367	0.023859	86.013603	119.310623	163.081161	-0.051076	0.000000	-1.192626	0.000000	0.000000	0.000000	-0.035369	-0.314696	0.001877	0.000000	0.000000	2.000000	59.000000	0.000000
2938.517864	0.100904	0.568367	0.023859	86.148018	116.181778	159.932724	-0.045181	0.000000	-1.192939	0.000000	0.000000	0.000000	-0.035369	-0.314696	0.001877	0.000000	0.000000	2.000000	59.000000	0.000000
2938.521197	0.100831	0.567318	0.023853	86.148018	116.181778	159.932724	-0.045181	0.000000	-1.192939	0.000000	0.000000	0.000000	-0.021805	-0.314539	-0.001673	0.000000	0.000000	2.000000	59.000000	0.000000
2938.524530	0.100831	0.567318	0.023853	86.148018	116.181778	159.932724	-0.045181	0.000000	-1.192939	0.000000	0.000000	0.000000	-0.021805	-0.314539	-0.001673	0.000000	0.000000	2.000000	59.000000	0.000000
2938.527864	0.100831	0.567318	0.023853	86.229141	112.458298	156.232697	-0.041547	0.000000	-1.192660	0.000000	0.000000	0.000000	-0.021805	-0.314539	-0.001673	0.000000	0.000000	2.000000	59.000000	0.000000
2938.531197	0.100753	0.566279	0.023823	86.229141	112.458298	156.232697	-0.041547	0.000000	-1.192660	0.000000	0.000000	0.000000	-0.023383	-0.311706	-0.009199	0.000000	0.000000	2.000000	59.000000	0.000000
2938.534530	0.100753	0.566279	0.023823	86.229141	112.458298	156.232697	-0.041547	0.000000	-1.192660	0.000000	0.000000	0.000000	-0.023383	-0.311706	-0.009199	0.000000	0.000000	2.000000	59.000000	0.000000
2938.537864	0.100753	0.566279	0.023823	86.294189	108.556282	152.351532	-0.037650	0.000000	-1.191127	0.000000	0.000000	0.000000	-0.023383	-0.311706	-0.009199	0.000000	0.000000	2.000000	59.000000	0.000000
2938.541197	0.100675	0.565241	0.023790	86.294189	108.556282	152.351532	-0.037650	0.000000	-1.191127	0.000000	0.000000	0.000000	-0.023516	-0.311533	-0.009863	0.000000	0.000000	2.000000	59.000000	0.000000
2938.544530	0.100675	0.565241	0.023790	86.294189	108.556282	152.351532	-0.037650	0.000000	-1.191127	0.000000	0.000000	0.000000	-0.023516	-0.311533	-0.009863	0.000000	0.000000	2.000000	59.000000	0.000000
2938.547864	0.100675	0.565241	0.023790	86.353531	104.515701	148.323120	-0.033731	0.000000	-1.189483	0.000000	0.000000	0.000000	-0.023516	-0.311533	-0.009863	0.000000	0.000000	2.000000	59.000000	0.000000
2938.551197	0.100586	0.564221	0.023709	86.353531	104.515701	148.323120	-0.033731	0.000000	-1.189483	0.000000	0.000000	0.000000	-0.026514	-0.305955	-0.024214	0.000000	0.000000	2.000000	59.000000	0.000000
2938.554530	0.100586	0.564221	0.023709	86.353531	104.515701	148.323120	-0.033731	0.000000	-1.189483	0.000000	0.000000	0.000000	-0.026514	-0.305955	-0.024214	0.000000	0.000000	2.000000	59.000000	0.000000
2938.557864	0.100586	0.564221	0.023709	86.413734	100.469894	144.272186	-0.029312	0.000000	-1.185447	0.000000	0.000000	0.000000	-0.026514	-0.305955	-0.024214	0.000000	0.000000	2.000000	59.000000	0.000000
2938.561197	0.100496	0.563229	0.023620	86.413734	100.469894	144.272186	-0.029312	0.000000	-1.185447	0.000000	0.000000	0.000000	-0.026994	-0.297679	-0.026563	0.000000	0.000000	2.000000	59.000000	0.000000
2938.564530	0.100496	0.563229	0.023620	86.413734	100.469894	144.272186	-0.029312	0.000000	-1.185447	0.000000	0.000000	0.000000	-0.026994	-0.297679	-0.026563	0.000000	0.000000	2.000000	59.000000	0.000000
2938.567864	0.100496	0.563229	0.023620	86.471748	96.336411	140.116837	-0.024813	0.000000	-1.181020	0.000000	0.000000	0.000000	-0.026994	-0.297679	-0.026563	0.000000	0.000000	2.000000	59.000000	0.000000
2938.571197	0.100365	0.562228	0.023562	86.471748	96.336411	140.116837	-0.024813	0.000000	-1.181020	0.000000	0.000000	0.000000	-0.039382	-0.300172	-0.017481	0.000000	0.000000	2.000000	59.000000	0.000000
2938.574530	0.100365	0.562228	0.023562	86.471748	96.336411	140.116837	-0.024813	0.000000	-1.181020	0.000000	0.000000	0.000000	-0.039382	-0.300172	-0.017481	0.000000	0.000000	2.000000	59.000000	0.000000
2938.577864	0.100365	0.562228	0.023562	86.507782	92.252388	136.018494	-0.018249	0.000000	-1.178106	0.000000	0.000000	0.000000	-0.039382	-0.300172	-0.017481	0.000000	0.000000	2.000000	59.000000	0.000000
2938.581197	0.100218	0.561264	0.023541	86.507782	92.252388	136.018494	-0.018249	0.000000	-1.178106	0.000000	0.000000	0.000000	-0.044190	-0.289322	-0.006355	0.000000	0.000000	2.000000	59.000000	0.000000
2938.584530	0.100218	0.561264	0.023541	86.507782	92.252388	136.018494	-0.018249	0.000000	-1.178106	0.000000	0.000000	0.000000	-0.044190	-0.289322	-0.006355	0.000000	0.000000	2.000000	59.000000	0.000000
2938.587864	0.100218	0.561264	0.023541	86.486259	88.463501	132.256760	-0.010884	0.000000	-1.177047	0.000000	0.000000	0.000000	-0.044190	-0.289322	-0.006355	0.000000	0.000000	2.000000	59.000000	0.000000
2938.591197	0.100108	0.560344	0.023588	86.486259	88.463501	132.256760	-0.010884	0.000000	-1.177047	0.000000	0.000000	0.000000	-0.032804	-0.275941	0.013989	0.000000	0.000000	2.000000	59.000000	0.000000
2938.594530	0.100108	0.560344	0.023588	86.486259	88.463501	132.256760	-0.010884	0.000000	-1.177047	0.000000	0.000000	0.000000	-0.032804	-0.275941	0.013989	0.000000	0.000000	2.000000	59.000000	0.000000
2938.597864	0.100108	0.560344	0.023588	86.447746	85.003334	128.822037	-0.005417	0.000000	-1.179379	0.000000	0.000000	0.000000	-0.032804	-0.275941	0.013989	0.000000	0.000000	2.000000	59.000000	0.000000
2938.601197	0.100108	0.560344	0.023588	86.447746	85.003334	128.822037	-0.005417	0.000000	-1.179379	0.000000	0.000000	0.000000	-0.032804	-0.275941	0.013989	0.000000	0.000000	2.000000	59.000000	0.000000
2938.604530	0.100011	0.559451	0.023690	86.447746	85.003334	128.822037	-0.005417	0.000000	-1.179379	0.000000	0.000000	0.000000	-0.029341	-0.268025	0.030665	0.000000	0.000000	2.000000	59.000000	0.000000
2938.607864	0.100011	0.559451	0.023690	86.408005	82.162445	126.006142	-0.005417	0.000000	-1.179379	0.000000	0.000000	0.000000	-0.029341	-0.268025	0.030665	0.000000	0.000000	2.000000	59.000000	0.000000
2938.611197	0.099950	0.558628	0.023855	86.408005	82.162445	126.006142	-0.005417	0.000000	-1.179379	0.000000	0.000000	0.000000	-0.018285	-0.246827	0.049531	0.000000	0.000000	2.000000	59.000000	0.000000
2938.614530	0.099950	0.558628	0.023855	86.408005	82.162445	126.006142	-0.005417	0.000000	-1.179379	0.000000	0.000000	0.000000	-0.018285	-0.246827	0.049531	0.000000	0.000000	2.000000	59.000000	0.000000
2938.617864	0.099950	0.558628	0.023855	86.369026	79.870277	123.731842	0.002521	0.000000	-1.192744	0.000000	0.000000	0.000000	-0.018285	-0.246827	0.049531	0.000000	0.000000	2.000000	59.000000	0.000000
2938.621197	0.099950	0.558628	0.023855	86.369026	79.870277	123.731842	0.002521	0.000000	-1.192744	0.000000	0.000000	0.000000	-0.018285	-0.246827	0.049531	0.000000	0.000000	2.000000	59.000000	0.000000
2938.624530	0.099921	0.557885	0.024061	86.369026	79.870277	123.731842	0.002521	0.000000	-1.192744	0.000000	0.000000	0.000000	-0.008628	-0.222996	0.061692	0.000000	0.000000	2.000000	59.000000	0.000000
2938.627864	0.099921	0.557885	0.024061	86.341515	78.382271	122.256874	0.002521	0.000000	-1.192744	0.000000	0.000000	0.000000	-0.008628	-0.222996	0.061692	0.000000	0.000000	2.000000	59.000000	0.000000
2938.631197	0.099912	0.557195	0.024250	86.341515	78.382271	122.256874	0.002521	0.000000	-1.192744	0.000000	0.000000	0.000000	-0.002525	-0.206980	0.056730	0.000000	0.000000	2.000000	59.000000	0.000000
2938.634530	0.099912	0.557195	0.024250	86.341515	78.382271	122.256874	0.002521	0.000000	-1.192744	0.000000	0.000000	0.000000	-0.002525	-0.206980	0.056730	0.000000	0.000000	2.000000	59.000000	0.000000
2938.637864	0.099912	0.557195	0.024250	86.328377	77.629295	121.512192	0.004380	0.000000	-1.212482	0.000000	0.000000	0.000000	-0.002525	-0.206980	0.056730	0.000000	0.000000	2.000000	59.000000	0.000000
2938.641197	0.099912	0.557195	0.024250	86.328377	77.629295	121.512192	0.004380	0.000000	-1.212482	0.000000	0.000000	0.000000	-0.002525	-0.206980	0.056730	0.000000	0.000000	2.000000	59.000000	0.000000
2938.644530	0.099928	0.556576	0.024440	86.328377	77.629295	121.512192	0.004380	0.000000	-1.212482	0.000000	0.000000	0.000000	0.004686	-0.185690	0.057050	0.000000	0.000000	2.000000	59.000000	0.000000
2938.647864	0.099928	0.556576	0.024440	86.330727	77.558456	121.447662	0.004380	0.000000	-1.212482	0.000000	0.000000	0.000000	0.004686	-0.185690	0.057050	0.000000	0.000000	2.000000	59.000000	0.000000
2938.651197	0.099944	0.556055	0.024631	86.330727	77.558456	121.447662	0.004380	0.000000	-1.212482	0.000000	0.000000	0.000000	0.004727	-0.156309	0.057284	0.000000	0.000000	2.000000	59.000000	0.000000
2938.654530	0.099944	0.556055	0.024631	86.330727	77.558456	121.447662	0.004380	0.000000	-1.212482	0.000000	0.000000	0.000000	0.004727	-0.156309	0.057284	0.000000	0.000000	2.000000	59.000000	0.000000
2938.657864	0.099944	0.556055	0.024631	86.345375	78.035843	121.927017	0.002811	0.000000	-1.231537	0.000000	0.000000	0.000000	0.004727	-0.156309	0.057284	0.000000	0.000000	2.000000	59.000000	0.000000
2938.661197	0.099944	0.556055	0.024631	86.345375	78.035843	121.927017	0.002811	0.000000	-1.231537	0.000000	0.000000	0.000000	0.004727	-0.156309	0.057284	0.000000	0.000000	2.000000	59.000000	0.000000
2938.664530	0.099975	0.555596	0.024783	86.345375	78.035843	121.927017	0.002811	0.000000	-1.231537	0.000000	0.000000	0.000000	0.009487	-0.137483	0.045737	0.000000	0.000000	2.000000	59.000000	0.000000
2938.667864	0.099975	0.555596	0.024783	86.360245	78.573845	122.476822	0.002811	0.000000	-1.231537	0.000000	0.000000	0.000000	0.009487	-0.137483	0.045737	0.000000	0.000000	2.000000	59.000000	0.000000
2938.671197	0.099975	0.555596	0.024783	86.360245	78.573845	122.476822	0.002811	0.000000	-1.231537	0.000000	0.000000	0.000000	0.009487	-0.137483	0.045737	0.000000	0.000000	2.000000	59.000000	0.000000
2938.674530	0.099975	0.555596	0.024783	86.360245	78.573845	122.476822	0.002811	0.000000	-1.231537	0.000000	0.000000	0.000000	0.009487	-0.137483	0.045737	0.000000	0.000000	2.000000	59.000000	0.000000
2938.677864	0.100004	0.554975	0.025034	86.371284	78.982376	122.886154	0.001230	0.000000	-1.239160	0.000000	0.000000	0.000000	0.008456	-0.186321	0.075287	0.000000	0.000000	2.000000	59.000000	0.000000
2938.681197	0.100004	0.554975	0.025034	86.371284	78.982376	122.886154	0.001230	0.000000	-1.239160	0.000000	0.000000	0.000000	0.000000	0.000003	-0.000000	0.000000	0.000000	2.000000	59.000000	0.000000
2938.684530	0.100004	0.554975	0.025034	86.371284	78.982376	122.886154	0.001230	0.000000	-1.239160	0.000000	0.000000	0.000000	0.000000	0.000003	-0.000000	0.000000	0.000000	2.000000	59.000000	0.000000
2938.687864	0.100004	0.554975	0.025034	86.377228	79.210274	123.114517	-0.000179	0.000000	-1.251708	0.000000	0.000000	0.000000	0.000000	0.000003	-0.000000	0.000000	0.000000	2.000000	59.000000	0.000000
2938.691197	0.100004	0.554975	0.025034	86.377228	79.210274	123.114517	-0.000179	0.000000	-1.251708	0.000000	0.000000	0.000000	0.000000	0.000003	-0.000000	0.000000	0.000000	2.000000	59.000000	0.000000
2938.694530	0.100028	0.554803	0.025151	86.377228	79.210274	123.114517	-0.000179	0.000000	-1.251708	0.000000	0.000000	0.000000	0.007265	-0.051633	0.035033	0.000000	0.000000	2.000000	59.000000	0.000000
2938.697864	0.100028	0.554803	0.025151	86.376900	79.266777	123.170074	-0.000179	0.000000	-1.251708	0.000000	0.000000	0.000000	0.007265	-0.051633	0.035033	0.000000	0.000000	2.000000	59.000000	0.000000
2938.701197	0.100028	0.554803	0.025151	86.376900	79.266777	123.170074	-0.000179	0.000000	-1.251708	0.000000	0.000000	0.000000	0.007265	-0.051633	0.035033	0.000000	0.000000	2.000000	59.000000	0.000000
2938.704530	0.100028	0.554803	0.025151	86.376900	79.266777	123.170074	-0.000179	0.000000	-1.251708	0.000000	0.000000	0.000000	0.007265	-0.051633	0.035033	0.000000	0.000000	2.000000	59.000000	0.000000
2938.707864	0.100163	0.554770	0.025456	86.373444	79.135437	123.033035	-0.001390	0.000000	-1.257547	0.000000	0.000000	0.000000	0.040465	-0.010007	0.091413	0.000000	0.000000	2.000000	59.000000	0.000000
2938.711197	0.100163	0.554770	0.025456	86.373444	79.135437	123.033035	-0.001390	0.000000	-1.257547	0.000000	0.000000	0.000000	0.040465	-0.010007	0.091413	0.000000	0.000000	2.000000	59.000000	0.000000
2938.714530	0.100163	0.554770	0.025456	86.373444	79.135437	123.033035	-0.001390	0.000000	-1.257547	0.000000	0.000000	0.000000	0.040465	-0.010007	0.091413	0.000000	0.000000	2.000000	59.000000	0.000000
2938.717864	0.100163	0.554770	0.025456	86.364929	78.825172	122.713936	-0.008134	0.000000	-1.272782	0.000000	0.000000	0.000000	0.040465	-0.010007	0.091413	0.000000	0.000000	2.000000	59.000000	0.000000
2938.721197	0.100261	0.554883	0.025586	86.364929	78.825172	122.713936	-0.008134	0.000000	-1.272782	0.000000	0.000000	0.000000	0.029632	0.033972	0.039119	0.000000	0.000000	2.000000	59.000000	0.000000
2938.724530	0.100261	0.554883	0.025586	86.364929	78.825172	122.713936	-0.008134	0.000000	-1.272782	0.000000	0.000000	0.000000	0.029632	0.033972	0.039119	0.000000	0.000000	2.000000	59.000000	0.000000
2938.727864	0.100261	0.554883	0.025586	86.352562	78.380974	122.260674	-0.013073	0.000000	-1.279302	0.000000	0.000000	0.000000	0.029632	0.033972	0.039119	0.000000	0.000000	2.000000	59.000000	0.000000
2938.731197	0.100261	0.554883	0.025586	86.352562	78.380974	122.260674	-0.013073	0.000000	-1.279302	0.000000	0.000000	0.000000	0.029632	0.033972	0.039119	0.000000	0.000000	2.000000	59.000000	0.000000
2938.734530	0.100380	0.555077	0.025696	86.352562	78.380974	122.260674	-0.013073	0.000000	-1.279302	0.000000	0.000000	0.000000	0.035539	0.058225	0.032960	0.000000	0.000000	2.000000	59.000000	0.000000
2938.737864	0.100380	0.555077	0.025696	86.337563	77.853119	121.720840	-0.013073	0.000000	-1.279302	0.000000	0.000000	0.000000	0.035539	0.058225	0.032960	0.000000	0.000000	2.000000	59.000000	0.000000
2938.741197	0.100380	0.555077	0.025696	86.337563	77.853119	121.720840	-0.013073	0.000000	-1.279302	0.000000	0.000000	0.000000	0.035539	0.058225	0.032960	0.000000	0.000000	2.000000	59.000000	0.000000
2938.744530	0.100380	0.555077	0.025696	86.337563	77.853119	121.720840	-0.013073	0.000000	-1.279302	0.000000	0.000000	0.000000	0.035539	0.058225	0.032960	0.000000	0.000000	2.000000	59.000000	0.000000
2938.747864	0.100554	0.555673	0.025843	86.319534	77.238335	121.096634	-0.018996	0.000000	-1.284796	0.000000	0.000000	0.000000	0.052212	0.178806	0.044033	0.000000	0.000000	2.000000	59.000000	0.000000
2938.751197	0.100554	0.555673	0.025843	86.319534	77.238335	121.096634	-0.018996	0.000000	-1.284796	0.000000	0.000000	0.000000	0.000001	-0.000008	0.000000	0.000000	0.000000	2.000000	59.000000	0.000000
2938.754530	0.100554	0.555673	0.025843	86.319534	77.238335	121.096634	-0.018996	0.000000	-1.284796	0.000000	0.000000	0.000000	0.000001	-0.000008	0.000000	0.000000	0.000000	2.000000	59.000000	0.000000
2938.757864	0.100554	0.555673	0.025843	86.294296	76.458298	120.313896	-0.027698	0.000000	-1.292134	0.000000	0.000000	0.000000	0.000001	-0.000008	0.000000	0.000000	0.000000	2.000000	59.000000	0.000000
2938.761197	0.100554	0.555673	0.025843	86.294296	76.458298	120.313896	-0.027698	0.000000	-1.292134	0.000000	0.000000	0.000000	0.000001	-0.000008	0.000000	0.000000	0.000000	2.000000	59.000000	0.000000
2938.764530	0.100595	0.556083	0.025924	86.294296	76.458298	120.313896	-0.027698	0.000000	-1.292134	0.000000	0.000000	0.000000	0.012271	0.123039	0.024452	0.000000	0.000000	2.000000	59.000000	0.000000
2938.767864	0.100595	0.556083	0.025924	86.265770	75.602890	119.455612	-0.027698	0.000000	-1.292134	0.000000	0.000000	0.000000	0.012271	0.123039	0.024452	0.000000	0.000000	2.000000	59.000000	0.000000
2938.771197	0.100595	0.556083	0.025924	86.265770	75.602890	119.455612	-0.027698	0.000000	-1.292134	0.000000	0.000000	0.000000	0.012271	0.123039	0.024452	0.000000	0.000000	2.000000	59.000000	0.000000
2938.774530	0.100595	0.556083	0.025924	86.265770	75.602890	119.455612	-0.027698	0.000000	-1.292134	0.000000	0.000000	0.000000	0.012271	0.123039	0.024452	0.000000	0.000000	2.000000	59.000000	0.000000
2938.777864	0.100635	0.557139	0.026003	86.221718	74.698456	118.562401	-0.029743	0.000000	-1.296210	0.000000	0.000000	0.000000	0.012092	0.316568	0.023596	0.000000	0.000000	2.000000	59.000000	0.000000
2938.781197	0.100635	0.557139	0.026003	86.221718	74.698456	118.562401	-0.029743	0.000000	-1.296210	0.000000	0.000000	0.000000	-0.000000	-0.000004	0.000000	0.000000	0.000000	2.000000	59.000000	0.000000
2938.784530	0.100635	0.557139	0.026003	86.221718	74.698456	118.562401	-0.029743	0.000000	-1.296210	0.000000	0.000000	0.000000	-0.000000	-0.000004	0.000000	0.000000	0.000000	2.000000	59.000000	0.000000
2938.787864	0.100635	0.557139	0.026003	86.149391	73.797073	117.696808	-0.031759	0.000000	-1.300142	0.000000	0.000000	0.000000	-0.000000	-0.000004	0.000000	0.000000	0.000000	2.000000	59.000000	0.000000
2938.791197	0.100639	0.557774	0.026022	86.149391	73.797073	117.696808	-0.031759	0.000000	-1.300142	0.000000	0.000000	0.000000	0.001208	0.190719	0.005808	0.000000	0.000000	2.000000	59.000000	0.000000
2938.794530	0.100639	0.557774	0.026022	86.149391	73.797073	117.696808	-0.031759	0.000000	-1.300142	0.000000	0.000000	0.000000	0.001208	0.190719	0.005808	0.000000	0.000000	2.000000	59.000000	0.000000
2938.797864	0.100639	0.557774	0.026022	86.058769	72.947723	116.899696	-0.031960	0.000000	-1.301110	0.000000	0.000000	0.000000	0.001208	0.190719	0.005808	0.000000	0.000000	2.000000	59.000000	0.000000
2938.801197	0.100653	0.558490	0.026087	86.058769	72.947723	116.899696	-0.031960	0.000000	-1.301110	0.000000	0.000000	0.000000	0.004059	0.214778	0.019490	0.000000	0.000000	2.000000	59.000000	0.000000
2938.804530	0.100653	0.558490	0.026087	86.058769	72.947723	116.899696	-0.031960	0.000000	-1.301110	0.000000	0.000000	0.000000	0.004059	0.214778	0.019490	0.000000	0.000000	2.000000	59.000000	0.000000
2938.807864	0.100653	0.558490	0.026087	85.956879	72.108437	116.120659	-0.032637	0.000000	-1.304358	0.000000	0.000000	0.000000	0.004059	0.214778	0.019490	0.000000	0.000000	2.000000	59.000000	0.000000
2938.811197	0.100653	0.558490	0.026087	85.956879	72.108437	116.120659	-0.032637	0.000000	-1.304358	0.000000	0.000000	0.000000	0.004059	0.214778	0.019490	0.000000	0.000000	2.000000	59.000000	0.000000
2938.814530	0.100664	0.559260	0.026140	85.956879	72.108437	116.120659	-0.032637	0.000000	-1.304358	0.000000	0.000000	0.000000	0.003312	0.231084	0.015901	0.000000	0.000000	2.000000	59.000000	0.000000
2938.817864	0.100664	0.559260	0.026140	85.845268	71.227966	115.305054	-0.032637	0.000000	-1.304358	0.000000	0.000000	0.000000	0.003312	0.231084	0.015901	0.000000	0.000000	2.000000	59.000000	0.000000
2938.821197	0.100682	0.560067	0.026226	85.845268	71.227966	115.305054	-0.032637	0.000000	-1.304358	0.000000	0.000000	0.000000	0.005388	0.241830	0.025869	0.000000	0.000000	2.000000	59.000000	0.000000
2938.824530	0.100682	0.560067	0.026226	85.845268	71.227966	115.305054	-0.032637	0.000000	-1.304358	0.000000	0.000000	0.000000	0.005388	0.241830	0.025869	0.000000	0.000000	2.000000	59.000000	0.000000
2938.827864	0.100682	0.560067	0.026226	85.731895	70.339249	114.479149	-0.034086	0.000000	-1.311320	0.000000	0.000000	0.000000	0.005388	0.241830	0.025869	0.000000	0.000000	2.000000	59.000000	0.000000
2938.831197	0.100682	0.560067	0.026226	85.731895	70.339249	114.479149	-0.034086	0.000000	-1.311320	0.000000	0.000000	0.000000	0.005388	0.241830	0.025869	0.000000	0.000000	2.000000	59.000000	0.000000
2938.834530	0.100675	0.560900	0.026311	85.731895	70.339249	114.479149	-0.034086	0.000000	-1.311320	0.000000	0.000000	0.000000	-0.001929	0.250069	0.025239	0.000000	0.000000	2.000000	59.000000	0.000000
2938.837864	0.100675	0.560900	0.026311	85.609299	69.607483	113.824036	-0.034086	0.000000	-1.311320	0.000000	0.000000	0.000000	-0.001929	0.250069	0.025239	0.000000	0.000000	2.000000	59.000000	0.000000
2938.841197	0.100693	0.561806	0.026394	85.609299	69.607483	113.824036	-0.034086	0.000000	-1.311320	0.000000	0.000000	0.000000	0.005242	0.271763	0.025166	0.000000	0.000000	2.000000	59.000000	0.000000
2938.844530	0.100693	0.561806	0.026394	85.609299	69.607483	113.824036	-0.034086	0.000000	-1.311320	0.000000	0.000000	0.000000	0.005242	0.271763	0.025166	0.000000	0.000000	2.000000	59.000000	0.000000
2938.847864	0.100693	0.561806	0.026394	85.511787	69.398911	113.682510	-0.034639	0.000000	-1.319721	0.000000	0.000000	0.000000	0.005242	0.271763	0.025166	0.000000	0.000000	2.000000	59.000000	0.000000
2938.851197	0.100693	0.561806	0.026394	85.511787	69.398911	113.682510	-0.034639	0.000000	-1.319721	0.000000	0.000000	0.000000	0.005242	0.271763	0.025166	0.000000	0.000000	2.000000	59.000000	0.000000
2938.854530	0.100710	0.562712	0.026477	85.511787	69.398911	113.682510	-0.034639	0.000000	-1.319721	0.000000	0.000000	0.000000	0.005134	0.271932	0.024661	0.000000	0.000000	2.000000	59.000000	0.000000
2938.857864	0.100710	0.562712	0.026477	85.475197	70.527016	114.870712	-0.034639	0.000000	-1.319721	0.000000	0.000000	0.000000	0.005134	0.271932	0.024661	0.000000	0.000000	2.000000	59.000000	0.000000
2938.861197	0.100693	0.563665	0.026511	85.475197	70.527016	114.870712	-0.034639	0.000000	-1.319721	0.000000	0.000000	0.000000	-0.005059	0.285673	0.010222	0.000000	0.000000	2.000000	59.000000	0.000000
2938.864530	0.100693	0.563665	0.026511	85.475197	70.527016	114.870712	-0.034639	0.000000	-1.319721	0.000000	0.000000	0.000000	-0.005059	0.285673	0.010222	0.000000	0.000000	2.000000	59.000000	0.000000
2938.867864	0.100693	0.563665	0.026511	85.497322	72.973465	117.360107	-0.034651	0.000000	-1.325535	0.000000	0.000000	0.000000	-0.005059	0.285673	0.010222	0.000000	0.000000	2.000000	59.000000	0.000000
2938.871197	0.100693	0.563665	0.026511	85.497322	72.973465	117.360107	-0.034651	0.000000	-1.325535	0.000000	0.000000	0.000000	-0.005059	0.285673	0.010222	0.000000	0.000000	2.000000	59.000000	0.000000
2938.874530	0.100690	0.564609	0.026498	85.497322	72.973465	117.360107	-0.034651	0.000000	-1.325535	0.000000	0.000000	0.000000	-0.000772	0.283154	-0.003709	0.000000	0.000000	2.000000	59.000000	0.000000
2938.877864	0.100690	0.564609	0.026498	85.539368	75.697502	120.105721	-0.034651	0.000000	-1.325535	0.000000	0.000000	0.000000	-0.000772	0.283154	-0.003709	0.000000	0.000000	2.000000	59.000000	0.000000
2938.881197	0.100706	0.565562	0.026457	85.539368	75.697502	120.105721	-0.034651	0.000000	-1.325535	0.000000	0.000000	0.000000	0.004579	0.285958	-0.012519	0.000000	0.000000	2.000000	59.000000	0.000000
2938.884530	0.100706	0.565562	0.026457	85.539368	75.697502	120.105721	-0.034651	0.000000	-1.325535	0.000000	0.000000	0.000000	0.004579	0.285958	-0.012519	0.000000	0.000000	2.000000	59.000000	0.000000
2938.887864	0.100706	0.565562	0.026457	85.591003	78.306190	122.710686	-0.035286	0.000000	-1.322830	0.000000	0.000000	0.000000	0.004579	0.285958	-0.012519	0.000000	0.000000	2.000000	59.000000	0.000000
2938.891197	0.100706	0.565562	0.026457	85.591003	78.306190	122.710686	-0.035286	0.000000	-1.322830	0.000000	0.000000	0.000000	0.004579	0.285958	-0.012519	0.000000	0.000000	2.000000	59.000000	0.000000
2938.894530	0.100698	0.566515	0.026418	85.591003	78.306190	122.710686	-0.035286	0.000000	-1.322830	0.000000	0.000000	0.000000	-0.002422	0.286027	-0.011632	0.000000	0.000000	2.000000	59.000000	0.000000
2938.897864	0.100698	0.566515	0.026418	85.639107	80.683945	125.074303	-0.035286	0.000000	-1.322830	0.000000	0.000000	0.000000	-0.002422	0.286027	-0.011632	0.000000	0.000000	2.000000	59.000000	0.000000
2938.901197	0.100706	0.567406	0.026344	85.639107	80.683945	125.074303	-0.035286	0.000000	-1.322830	0.000000	0.000000	0.000000	0.002603	0.267184	-0.022002	0.000000	0.000000	2.000000	59.000000	0.000000
2938.904530	0.100706	0.567406	0.026344	85.639107	80.683945	125.074303	-0.035286	0.000000	-1.322830	0.000000	0.000000	0.000000	0.002603	0.267184	-0.022002	0.000000	0.000000	2.000000	59.000000	0.000000
2938.907864	0.100706	0.567406	0.026344	85.674782	82.692558	127.066856	-0.035316	0.000000	-1.317224	0.000000	0.000000	0.000000	0.002603	0.267184	-0.022002	0.000000	0.000000	2.000000	59.000000	0.000000
2938.911197	0.100706	0.567406	0.026344	85.674782	82.692558	127.066856	-0.035316	0.000000	-1.317224	0.000000	0.000000	0.000000	0.002603	0.267184	-0.022002	0.000000	0.000000	2.000000	59.000000	0.000000
2938.914530	0.100717	0.568242	0.026281	85.674782	82.692558	127.066856	-0.035316	0.000000	-1.317224	0.000000	0.000000	0.000000	0.003245	0.251020	-0.018912	0.000000	0.000000	2.000000	59.000000	0.000000
2938.917864	0.100717	0.568242	0.026281	85.702576	84.529686	128.889389	-0.035316	0.000000	-1.317224	0.000000	0.000000	0.000000	0.003245	0.251020	-0.018912	0.000000	0.000000	2.000000	59.000000	0.000000
2938.921197	0.100722	0.569016	0.026189	85.702576	84.529686	128.889389	-0.035316	0.000000	-1.317224	0.000000	0.000000	0.000000	0.001421	0.232105	-0.027659	0.000000	0.000000	2.000000	59.000000	0.000000
2938.924530	0.100722	0.569016	0.026189	85.702576	84.529686	128.889389	-0.035316	0.000000	-1.317224	0.000000	0.000000	0.000000	0.001421	0.232105	-0.027659	0.000000	0.000000	2.000000	59.000000	0.000000
2938.927864	0.100722	0.569016	0.026189	85.716911	85.971046	130.321167	-0.036094	0.000000	-1.309462	0.000000	0.000000	0.000000	0.001421	0.232105	-0.027659	0.000000	0.000000	2.000000	59.000000	0.000000
2938.931197	0.100722	0.569016	0.026189	85.716911	85.971046	130.321167	-0.036094	0.000000	-1.309462	0.000000	0.000000	0.000000	0.001421	0.232105	-0.027659	0.000000	0.000000	2.000000	59.000000	0.000000
2938.934530	0.100730	0.569709	0.026114	85.716911	85.971046	130.321167	-0.036094	0.000000	-1.309462	0.000000	0.000000	0.000000	0.002471	0.207848	-0.022598	0.000000	0.000000	2.000000	59.000000	0.000000
2938.937864	0.100730	0.569709	0.026114	85.723274	86.992653	131.335068	-0.036094	0.000000	-1.309462	0.000000	0.000000	0.000000	0.002471	0.207848	-0.022598	0.000000	0.000000	2.000000	59.000000	0.000000
2938.941197	0.100734	0.570312	0.026016	85.723274	86.992653	131.335068	-0.036094	0.000000	-1.309462	0.000000	0.000000	0.000000	0.001063	0.180756	-0.029345	0.000000	0.000000	2.000000	59.000000	0.000000
2938.944530	0.100734	0.570312	0.026016	85.723274	86.992653	131.335068	-0.036094	0.000000	-1.309462	0.000000	0.000000	0.000000	0.001063	0.180756	-0.029345	0.000000	0.000000	2.000000	59.000000	0.000000
2938.947864	0.100734	0.570312	0.026016	85.721542	87.442299	131.782211	-0.036683	0.000000	-1.300805	0.000000	0.000000	0.000000	0.001063	0.180756	-0.029345	0.000000	0.000000	2.000000	59.000000	0.000000
2938.951197	0.100713	0.570842	0.025918	85.721542	87.442299	131.782211	-0.036683	0.000000	-1.300805	0.000000	0.000000	0.000000	-0.006153	0.159130	-0.029519	0.000000	0.000000	2.000000	59.000000	0.000000
2938.954530	0.100713	0.570842	0.025918	85.721542	87.442299	131.782211	-0.036683	0.000000	-1.300805	0.000000	0.000000	0.000000	-0.006153	0.159130	-0.029519	0.000000	0.000000	2.000000	59.000000	0.000000
2938.957864	0.100713	0.570842	0.025918	85.714218	87.541298	131.879456	-0.035658	0.000000	-1.295885	0.000000	0.000000	0.000000	-0.006153	0.159130	-0.029519	0.000000	0.000000	2.000000	59.000000	0.000000
2938.961197	0.100713	0.570842	0.025918	85.714218	87.541298	131.879456	-0.035658	0.000000	-1.295885	0.000000	0.000000	0.000000	-0.006153	0.159130	-0.029519	0.000000	0.000000	2.000000	59.000000	0.000000
2938.964530	0.100712	0.571255	0.025799	85.714218	87.541298	131.879456	-0.035658	0.000000	-1.295885	0.000000	0.000000	0.000000	-0.000265	0.123966	-0.035699	0.000000	0.000000	2.000000	59.000000	0.000000
2938.967864	0.100712	0.571255	0.025799	85.702080	87.325874	131.668579	-0.035658	0.000000	-1.295885	0.000000	0.000000	0.000000	-0.000265	0.123966	-0.035699	0.000000	0.000000	2.000000	59.000000	0.000000
2938.971197	0.100689	0.571569	0.025686	85.702080	87.325874	131.668579	-0.035658	0.000000	-1.295885	0.000000	0.000000	0.000000	-0.007067	0.094202	-0.033891	0.000000	0.000000	2.000000	59.000000	0.000000
2938.974530	0.100689	0.571569	0.025686	85.702080	87.325874	131.668579	-0.035658	0.000000	-1.295885	0.000000	0.000000	0.000000	-0.007067	0.094202	-0.033891	0.000000	0.000000	2.000000	59.000000	0.000000
2938.977864	0.100689	0.571569	0.025686	85.690063	87.060310	131.408661	-0.034436	0.000000	-1.284287	0.000000	0.000000	0.000000	-0.007067	0.094202	-0.033891	0.000000	0.000000	2.000000	59.000000	0.000000
2938.981197	0.100689	0.571569	0.025686	85.690063	87.060310	131.408661	-0.034436	0.000000	-1.284287	0.000000	0.000000	0.000000	-0.007067	0.094202	-0.033891	0.000000	0.000000	2.000000	59.000000	0.000000
2938.984530	0.100662	0.571766	0.025557	85.690063	87.060310	131.408661	-0.034436	0.000000	-1.284287	0.000000	0.000000	0.000000	-0.008024	0.059018	-0.038493	0.000000	0.000000	2.000000	59.000000	0.000000
2938.987864	0.100662	0.571766	0.025557	85.680305	87.000580	131.356705	-0.034436	0.000000	-1.284287	0.000000	0.000000	0.000000	-0.008024	0.059018	-0.038493	0.000000	0.000000	2.000000	59.000000	0.000000
2938.991197	0.100662	0.571766	0.025557	85.680305	87.000580	131.356705	-0.034436	0.000000	-1.284287	0.000000	0.000000	0.000000	-0.008024	0.059018	-0.038493	0.000000	0.000000	2.000000	59.000000	0.000000
2938.994530	0.100662	0.571766	0.025557	85.680305	87.000580	131.356705	-0.034436	0.000000	-1.284287	0.000000	0.000000	0.000000	-0.008024	0.059018	-0.038493	0.000000	0.000000	2.000000	59.000000	0.000000
2938.997864	0.100585	0.571889	0.025304	85.664879	87.078682	131.453674	-0.033098	0.000000	-1.277871	0.000000	0.000000	0.000000	-0.023011	0.036979	-0.075977	0.000000	0.000000	2.000000	59.000000	0.000000
2939.001197	0.100585	0.571889	0.025304	85.664879	87.078682	131.453674	-0.033098	0.000000	-1.277871	0.000000	0.000000	0.000000	-0.023011	0.036979	-0.075977	0.000000	0.000000	2.000000	59.000000	0.000000
2939.004530	0.100585	0.571889	0.025304	85.664879	87.078682	131.453674	-0.033098	0.000000	-1.277871	0.000000	0.000000	0.000000	-0.023011	0.036979	-0.075977	0.000000	0.000000	2.000000	59.000000	0.000000
2939.007864	0.100585	0.571889	0.025304	85.641754	87.385406	131.788406	-0.029263	0.000000	-1.265209	0.000000	0.000000	0.000000	-0.023011	0.036979	-0.075977	0.000000	0.000000	2.000000	59.000000	0.000000
2939.011197	0.100541	0.571780	0.025208	85.641754	87.385406	131.788406	-0.029263	0.000000	-1.265209	0.000000	0.000000	0.000000	-0.013166	-0.032721	-0.028758	0.000000	0.000000	2.000000	59.000000	0.000000
2939.014530	0.100541	0.571780	0.025208	85.641754	87.385406	131.788406	-0.029263	0.000000	-1.265209	0.000000	0.000000	0.000000	-0.013166	-0.032721	-0.028758	0.000000	0.000000	2.000000	59.000000	0.000000
2939.017864	0.100541	0.571780	0.025208	85.624313	87.794975	132.228500	-0.027069	0.000000	-1.260416	0.000000	0.000000	0.000000	-0.013166	-0.032721	-0.028758	0.000000	0.000000	2.000000	59.000000	0.000000
2939.021197	0.100541	0.571780	0.025208	85.624313	87.794975	132.228500	-0.027069	0.000000	-1.260416	0.000000	0.000000	0.000000	-0.013166	-0.032721	-0.028758	0.000000	0.000000	2.000000	59.000000	0.000000
2939.024530	0.100503	0.571563	0.025137	85.624313	87.794975	132.228500	-0.027069	0.000000	-1.260416	0.000000	0.000000	0.000000	-0.011632	-0.065001	-0.021426	0.000000	0.000000	2.000000	59.000000	0.000000
2939.027864	0.100503	0.571563	0.025137	85.616753	88.302185	132.758606	-0.027069	0.000000	-1.260416	0.000000	0.000000	0.000000	-0.011632	-0.065001	-0.021426	0.000000	0.000000	2.000000	59.000000	0.000000
2939.031197	0.100503	0.571563	0.025137	85.616753	88.302185	132.758606	-0.027069	0.000000	-1.260416	0.000000	0.000000	0.000000	-0.011632	-0.065001	-0.021426	0.000000	0.000000	2.000000	59.000000	0.000000
2939.034530	0.100503	0.571563	0.025137	85.616753	88.302185	132.758606	-0.027069	0.000000	-1.260416	0.000000	0.000000	0.000000	-0.011632	-0.065001	-0.021426	0.000000	0.000000	2.000000	59.000000	0.000000
2939.037864	0.100405	0.570862	0.025127	85.606850	88.976372	133.460999	-0.025130	0.000000	-1.256845	0.000000	0.000000	0.000000	-0.029302	-0.210500	-0.003049	0.000000	0.000000	2.000000	59.000000	0.000000
2939.041197	0.100405	0.570862	0.025127	85.606850	88.976372	133.460999	-0.025130	0.000000	-1.256845	0.000000	0.000000	0.000000	-0.029302	-0.210500	-0.003049	0.000000	0.000000	2.000000	59.000000	0.000000
2939.044530	0.100405	0.570862	0.025127	85.606850	88.976372	133.460999	-0.025130	0.000000	-1.256845	0.000000	0.000000	0.000000	-0.029302	-0.210500	-0.003049	0.000000	0.000000	2.000000	59.000000	0.000000
2939.047864	0.100405	0.570862	0.025127	85.581100	89.758865	134.285309	-0.020247	0.000000	-1.256336	0.000000	0.000000	0.000000	-0.029302	-0.210500	-0.003049	0.000000	0.000000	2.000000	59.000000	0.000000
2939.051197	0.100395	0.570395	0.025195	85.581100	89.758865	134.285309	-0.020247	0.000000	-1.256336	0.000000	0.000000	0.000000	-0.002910	-0.140076	0.020457	0.000000	0.000000	2.000000	59.000000	0.000000
2939.054530	0.100395	0.570395	0.025195	85.581100	89.758865	134.285309	-0.020247	0.000000	-1.256336	0.000000	0.000000	0.000000	-0.002910	-0.140076	0.020457	0.000000	0.000000	2.000000	59.000000	0.000000
2939.057864	0.100395	0.570395	0.025195	85.540649	90.718063	135.300140	-0.019762	0.000000	-1.259746	0.000000	0.000000	0.000000	-0.002910	-0.140076	0.020457	0.000000	0.000000	2.000000	59.000000	0.000000
2939.061197	0.100395	0.570395	0.025195	85.540649	90.718063	135.300140	-0.019762	0.000000	-1.259746	0.000000	0.000000	0.000000	-0.002910	-0.140076	0.020457	0.000000	0.000000	2.000000	59.000000	0.000000
2939.064530	0.100404	0.569838	0.025236	85.540649	90.718063	135.300140	-0.019762	0.000000	-1.259746	0.000000	0.000000	0.000000	0.002580	-0.167095	0.012402	0.000000	0.000000	2.000000	59.000000	0.000000
2939.067864	0.100404	0.569838	0.025236	85.483383	91.760796	136.412277	-0.019762	0.000000	-1.259746	0.000000	0.000000	0.000000	0.002580	-0.167095	0.012402	0.000000	0.000000	2.000000	59.000000	0.000000
2939.071197	0.100442	0.569218	0.025307	85.483383	91.760796	136.412277	-0.019762	0.000000	-1.259746	0.000000	0.000000	0.000000	0.011591	-0.185900	0.021242	0.000000	0.000000	2.000000	59.000000	0.000000
2939.074530	0.100442	0.569218	0.025307	85.483383	91.760796	136.412277	-0.019762	0.000000	-1.259746	0.000000	0.000000	0.000000	0.011591	-0.185900	0.021242	0.000000	0.000000	2.000000	59.000000	0.000000
2939.077864	0.100442	0.569218	0.025307	85.412430	92.866501	137.600586	-0.022123	0.000000	-1.265353	0.000000	0.000000	0.000000	0.011591	-0.185900	0.021242	0.000000	0.000000	2.000000	59.000000	0.000000
2939.081197	0.100442	0.569218	0.025307	85.412430	92.866501	137.600586	-0.022123	0.000000	-1.265353	0.000000	0.000000	0.000000	0.011591	-0.185900	0.021242	0.000000	0.000000	2.000000	59.000000	0.000000
2939.084530	0.100474	0.568562	0.025343	85.412430	92.866501	137.600586	-0.022123	0.000000	-1.265353	0.000000	0.000000	0.000000	0.009432	-0.196734	0.010871	0.000000	0.000000	2.000000	59.000000	0.000000
2939.087864	0.100474	0.568562	0.025343	85.342003	93.973442	138.788742	-0.022123	0.000000	-1.265353	0.000000	0.000000	0.000000	0.009432	-0.196734	0.010871	0.000000	0.000000	2.000000	59.000000	0.000000
2939.091197	0.100512	0.567844	0.025413	85.342003	93.973442	138.788742	-0.022123	0.000000	-1.265353	0.000000	0.000000	0.000000	0.011546	-0.215536	0.021017	0.000000	0.000000	2.000000	59.000000	0.000000
2939.094530	0.100512	0.567844	0.025413	85.342003	93.973442	138.788742	-0.022123	0.000000	-1.265353	0.000000	0.000000	0.000000	0.011546	-0.215536	0.021017	0.000000	0.000000	2.000000	59.000000	0.000000
2939.097864	0.100512	0.567844	0.025413	85.283745	95.111969	139.998734	-0.025620	0.000000	-1.270668	0.000000	0.000000	0.000000	0.011546	-0.215536	0.021017	0.000000	0.000000	2.000000	59.000000	0.000000
2939.101197	0.100512	0.567844	0.025413	85.283745	95.111969	139.998734	-0.025620	0.000000	-1.270668	0.000000	0.000000	0.000000	0.011546	-0.215536	0.021017	0.000000	0.000000	2.000000	59.000000	0.000000
2939.104530	0.100542	0.567116	0.025443	85.283745	95.111969	139.998734	-0.025620	0.000000	-1.270668	0.000000	0.000000	0.000000	0.008999	-0.218256	0.008771	0.000000	0.000000	2.000000	59.000000	0.000000
2939.107864	0.100542	0.567116	0.025443	85.220703	96.264595	141.220840	-0.025620	0.000000	-1.270668	0.000000	0.000000	0.000000	0.008999	-0.218256	0.008771	0.000000	0.000000	2.000000	59.000000	0.000000
2939.111197	0.100578	0.566353	0.025499	85.220703	96.264595	141.220840	-0.025620	0.000000	-1.270668	0.000000	0.000000	0.000000	0.010723	-0.228987	0.017051	0.000000	0.000000	2.000000	59.000000	0.000000
2939.114530	0.100578	0.566353	0.025499	85.220703	96.264595	141.220840	-0.025620	0.000000	-1.270668	0.000000	0.000000	0.000000	0.010723	-0.228987	0.017051	0.000000	0.000000	2.000000	59.000000	0.000000
2939.117864	0.100578	0.566353	0.025499	85.134010	97.347557	142.394272	-0.028907	0.000000	-1.274972	0.000000	0.000000	0.000000	0.010723	-0.228987	0.017051	0.000000	0.000000	2.000000	59.000000	0.000000
2939.121197	0.100635	0.565617	0.025545	85.134010	97.347557	142.394272	-0.028907	0.000000	-1.274972	0.000000	0.000000	0.000000	0.017167	-0.220878	0.013528	0.000000	0.000000	2.000000	59.000000	0.000000
2939.124530	0.100635	0.565617	0.025545	85.134010	97.347557	142.394272	-0.028907	0.000000	-1.274972	0.000000	0.000000	0.000000	0.017167	-0.220878	0.013528	0.000000	0.000000	2.000000	59.000000	0.000000
2939.127864	0.100635	0.565617	0.025545	85.019295	98.421333	143.581985	-0.031768	0.000000	-1.277226	0.000000	0.000000	0.000000	0.017167	-0.220878	0.013528	0.000000	0.000000	2.000000	59.000000	0.000000
2939.131197	0.100716	0.564854	0.025590	85.019295	98.421333	143.581985	-0.031768	0.000000	-1.277226	0.000000	0.000000	0.000000	0.024336	-0.228962	0.013493	0.000000	0.000000	2.000000	59.000000	0.000000
2939.134530	0.100716	0.564854	0.025590	85.019295	98.421333	143.581985	-0.031768	0.000000	-1.277226	0.000000	0.000000	0.000000	0.024336	-0.228962	0.013493	0.000000	0.000000	2.000000	59.000000	0.000000
2939.137864	0.100716	0.564854	0.025590	84.887993	99.436073	144.725433	-0.035824	0.000000	-1.279475	0.000000	0.000000	0.000000	0.024336	-0.228962	0.013493	0.000000	0.000000	2.000000	59.000000	0.000000
2939.141197	0.100716	0.564854	0.025590	84.887993	99.436073	144.725433	-0.035824	0.000000	-1.279475	0.000000	0.000000	0.000000	0.024336	-0.228962	0.013493	0.000000	0.000000	2.000000	59.000000	0.000000
2939.144530	0.100793	0.564100	0.025611	84.887993	99.436073	144.725433	-0.035824	0.000000	-1.279475	0.000000	0.000000	0.000000	0.022842	-0.226236	0.006305	0.000000	0.000000	2.000000	59.000000	0.000000
2939.147864	0.100793	0.564100	0.025611	84.740250	100.351883	145.784653	-0.035824	0.000000	-1.279475	0.000000	0.000000	0.000000	0.022842	-0.226236	0.006305	0.000000	0.000000	2.000000	59.000000	0.000000
2939.151197	0.100872	0.563364	0.025647	84.740250	100.351883	145.784653	-0.035824	0.000000	-1.279475	0.000000	0.000000	0.000000	0.023843	-0.220825	0.011089	0.000000	0.000000	2.000000	59.000000	0.000000
2939.154530	0.100872	0.563364	0.025647	84.740250	100.351883	145.784653	-0.035824	0.000000	-1.279475	0.000000	0.000000	0.000000	0.023843	-0.220825	0.011089	0.000000	0.000000	2.000000	59.000000	0.000000
2939.157864	0.100872	0.563364	0.025647	84.586479	101.148849	146.732849	-0.043605	0.000000	-1.282374	0.000000	0.000000	0.000000	0.023843	-0.220825	0.011089	0.000000	0.000000	2.000000	59.000000	0.000000
2939.161197	0.100872	0.563364	0.025647	84.586479	101.148849	146.732849	-0.043605	0.000000	-1.282374	0.000000	0.000000	0.000000	0.023843	-0.220825	0.011089	0.000000	0.000000	2.000000	59.000000	0.000000
2939.164530	0.100950	0.562654	0.025678	84.586479	101.148849	146.732849	-0.043605	0.000000	-1.282374	0.000000	0.000000	0.000000	0.023424	-0.212722	0.009068	0.000000	0.000000	2.000000	59.000000	0.000000
2939.167864	0.100950	0.562654	0.025678	84.426590	101.886749	147.624130	-0.043605	0.000000	-1.282374	0.000000	0.000000	0.000000	0.023424	-0.212722	0.009068	0.000000	0.000000	2.000000	59.000000	0.000000
2939.171197	0.101003	0.561999	0.025701	84.426590	101.886749	147.624130	-0.043605	0.000000	-1.282374	0.000000	0.000000	0.000000	0.015785	-0.196532	0.006840	0.000000	0.000000	2.000000	59.000000	0.000000
[truncated: 181 more rows]
