# Supplementary material for: Haptic Guidance Needs to Be Intuitive Not Just Informative to Improve Human Motor Accuracy
Source: PLoS One. 2016 Mar 16;11(3):e0150912. doi: 10.1371/journal.pone.0150912 (PMC4794196; doi:10.1371/journal.pone.0150912)
Supplement: S2 Data — (ZIP) [file pone.0150912.s002.zip › Subject10/exp2_0060.txt]

Time	PosX	PosY	PosZ	RotX	RotY	RotZ	ForceX	ForceY	ForceZ	MomentX	MomentY	MomentZ	VelocityX	VelocityY	VelocityZ	CalibratedWeight	ButtonDown	Condition	Trial	Visual
2941.767864	0.000522	0.556392	0.250252	79.807213	125.238922	150.748062	-1.863692	0.000000	-4.639682	0.000000	0.000000	0.000000	-0.040334	-0.064494	-0.038143	0.000000	1.000000	2.000000	60.000000	0.000000
2941.771197	0.000522	0.556392	0.250252	79.807213	125.238922	150.748062	-1.863692	0.000000	-4.639682	0.000000	0.000000	0.000000	-0.040334	-0.064494	-0.038143	0.000000	1.000000	2.000000	60.000000	0.000000
2941.774530	0.000186	0.556194	0.249823	79.807213	125.238922	150.748062	-1.863692	0.000000	-4.639682	0.000000	0.000000	0.000000	-0.100781	-0.059395	-0.128670	0.000000	1.000000	2.000000	60.000000	0.000000
2941.777864	0.000186	0.556194	0.249823	79.737854	125.714607	151.298065	-1.863692	0.000000	-4.639682	0.000000	0.000000	0.000000	-0.100781	-0.059395	-0.128670	0.000000	1.000000	2.000000	60.000000	0.000000
2941.781197	-0.000551	0.555756	0.249221	79.737854	125.714607	151.298065	-1.863692	0.000000	-4.639682	0.000000	0.000000	0.000000	-0.221368	-0.131463	-0.180382	0.000000	1.000000	2.000000	60.000000	0.000000
2941.784530	-0.000551	0.555756	0.249221	79.737854	125.714607	151.298065	-1.863692	0.000000	-4.639682	0.000000	0.000000	0.000000	-0.221368	-0.131463	-0.180382	0.000000	1.000000	2.000000	60.000000	0.000000
2941.787864	-0.000551	0.555756	0.249221	79.693092	125.893532	151.549530	-1.853097	0.000000	-4.643924	0.000000	0.000000	0.000000	-0.221368	-0.131463	-0.180382	0.000000	1.000000	2.000000	60.000000	0.000000
2941.791197	-0.001288	0.555626	0.248433	79.693092	125.893532	151.549530	-1.853097	0.000000	-4.643924	0.000000	0.000000	0.000000	-0.220889	-0.038854	-0.236521	0.000000	1.000000	2.000000	60.000000	0.000000
2941.794530	-0.001288	0.555626	0.248433	79.693092	125.893532	151.549530	-1.853097	0.000000	-4.643924	0.000000	0.000000	0.000000	-0.220889	-0.038854	-0.236521	0.000000	1.000000	2.000000	60.000000	0.000000
2941.797864	-0.001288	0.555626	0.248433	79.548309	125.969658	151.753052	-1.846291	0.000000	-4.646635	0.000000	0.000000	0.000000	-0.220889	-0.038854	-0.236521	0.000000	1.000000	2.000000	60.000000	0.000000
2941.801197	-0.001988	0.555342	0.247236	79.548309	125.969658	151.753052	-1.846291	0.000000	-4.646635	0.000000	0.000000	0.000000	-0.210013	-0.085325	-0.358991	0.000000	1.000000	2.000000	60.000000	0.000000
2941.804530	-0.001988	0.555342	0.247236	79.548309	125.969658	151.753052	-1.846291	0.000000	-4.646635	0.000000	0.000000	0.000000	-0.210013	-0.085325	-0.358991	0.000000	1.000000	2.000000	60.000000	0.000000
2941.807864	-0.001988	0.555342	0.247236	79.363808	124.367104	150.404526	-1.842644	0.000000	-4.648082	0.000000	0.000000	0.000000	-0.210013	-0.085325	-0.358991	0.000000	1.000000	2.000000	60.000000	0.000000
2941.811197	-0.002752	0.554929	0.245958	79.363808	124.367104	150.404526	-1.842644	0.000000	-4.648082	0.000000	0.000000	0.000000	-0.229232	-0.123793	-0.383509	0.000000	1.000000	2.000000	60.000000	0.000000
2941.814530	-0.002752	0.554929	0.245958	79.363808	124.367104	150.404526	-1.842644	0.000000	-4.648082	0.000000	0.000000	0.000000	-0.229232	-0.123793	-0.383509	0.000000	1.000000	2.000000	60.000000	0.000000
2941.817864	-0.002752	0.554929	0.245958	79.352638	120.476059	146.855026	-1.838440	0.000000	-4.649746	0.000000	0.000000	0.000000	-0.229232	-0.123793	-0.383509	0.000000	1.000000	2.000000	60.000000	0.000000
2941.821197	-0.003180	0.554593	0.244666	79.352638	120.476059	146.855026	-1.838440	0.000000	-4.649746	0.000000	0.000000	0.000000	-0.128422	-0.100708	-0.387646	0.000000	1.000000	2.000000	60.000000	0.000000
2941.824530	-0.003180	0.554593	0.244666	79.352638	120.476059	146.855026	-1.838440	0.000000	-4.649746	0.000000	0.000000	0.000000	-0.128422	-0.100708	-0.387646	0.000000	1.000000	2.000000	60.000000	0.000000
2941.827864	-0.003180	0.554593	0.244666	79.471420	114.602814	141.368713	-1.839801	0.000000	-4.649208	0.000000	0.000000	0.000000	-0.128422	-0.100708	-0.387646	0.000000	1.000000	2.000000	60.000000	0.000000
2941.831197	-0.003474	0.554211	0.243457	79.471420	114.602814	141.368713	-1.839801	0.000000	-4.649208	0.000000	0.000000	0.000000	-0.088160	-0.114642	-0.362755	0.000000	1.000000	2.000000	60.000000	0.000000
2941.834530	-0.003474	0.554211	0.243457	79.471420	114.602814	141.368713	-1.839801	0.000000	-4.649208	0.000000	0.000000	0.000000	-0.088160	-0.114642	-0.362755	0.000000	1.000000	2.000000	60.000000	0.000000
2941.837864	-0.003474	0.554211	0.243457	79.559769	108.024109	135.198776	-1.842848	0.000000	-4.648001	0.000000	0.000000	0.000000	-0.088160	-0.114642	-0.362755	0.000000	1.000000	2.000000	60.000000	0.000000
2941.841197	-0.003833	0.553800	0.242312	79.559769	108.024109	135.198776	-1.842848	0.000000	-4.648001	0.000000	0.000000	0.000000	-0.107878	-0.123436	-0.343487	0.000000	1.000000	2.000000	60.000000	0.000000
2941.844530	-0.003833	0.553800	0.242312	79.559769	108.024109	135.198776	-1.842848	0.000000	-4.648001	0.000000	0.000000	0.000000	-0.107878	-0.123436	-0.343487	0.000000	1.000000	2.000000	60.000000	0.000000
2941.847864	-0.003833	0.553800	0.242312	79.583633	101.557068	129.093384	-1.844412	0.000000	-4.647380	0.000000	0.000000	0.000000	-0.107878	-0.123436	-0.343487	0.000000	1.000000	2.000000	60.000000	0.000000
2941.851197	-0.004026	0.553436	0.241222	79.583633	101.557068	129.093384	-1.844412	0.000000	-4.647380	0.000000	0.000000	0.000000	-0.057887	-0.109241	-0.326851	0.000000	1.000000	2.000000	60.000000	0.000000
2941.854530	-0.004026	0.553436	0.241222	79.583633	101.557068	129.093384	-1.844412	0.000000	-4.647380	0.000000	0.000000	0.000000	-0.057887	-0.109241	-0.326851	0.000000	1.000000	2.000000	60.000000	0.000000
2941.857864	-0.004026	0.553436	0.241222	79.561783	95.533417	123.383270	-1.848395	0.000000	-4.645798	0.000000	0.000000	0.000000	-0.057887	-0.109241	-0.326851	0.000000	1.000000	2.000000	60.000000	0.000000
2941.861197	-0.004186	0.553080	0.240193	79.561783	95.533417	123.383270	-1.848395	0.000000	-4.645798	0.000000	0.000000	0.000000	-0.047879	-0.106571	-0.308699	0.000000	0.000000	2.000000	60.000000	0.000000
2941.864530	-0.004186	0.553080	0.240193	79.561783	95.533417	123.383270	-1.848395	0.000000	-4.645798	0.000000	0.000000	0.000000	-0.047879	-0.106571	-0.308699	0.000000	0.000000	2.000000	60.000000	0.000000
2941.867864	-0.004186	0.553080	0.240193	79.525124	89.890137	117.995193	-1.852564	0.000000	-4.644137	0.000000	0.000000	0.000000	-0.047879	-0.106571	-0.308699	0.000000	0.000000	2.000000	60.000000	0.000000
2941.871197	-0.004312	0.552751	0.239207	79.525124	89.890137	117.995193	-1.852564	0.000000	-4.644137	0.000000	0.000000	0.000000	-0.037895	-0.098784	-0.295930	0.000000	0.000000	2.000000	60.000000	0.000000
2941.874530	-0.004312	0.552751	0.239207	79.525124	89.890137	117.995193	-1.852564	0.000000	-4.644137	0.000000	0.000000	0.000000	-0.037895	-0.098784	-0.295930	0.000000	0.000000	2.000000	60.000000	0.000000
2941.877864	-0.004312	0.552751	0.239207	79.462456	84.725739	113.028442	-1.857037	0.000000	-4.642350	0.000000	0.000000	0.000000	-0.037895	-0.098784	-0.295930	0.000000	0.000000	2.000000	60.000000	0.000000
2941.881197	-0.004312	0.552751	0.239207	79.462456	84.725739	113.028442	-1.857037	0.000000	-4.642350	0.000000	0.000000	0.000000	-0.037895	-0.098784	-0.295930	0.000000	0.000000	2.000000	60.000000	0.000000
2941.884530	-0.004340	0.552452	0.238295	79.462456	84.725739	113.028442	-1.857037	0.000000	-4.642350	0.000000	0.000000	0.000000	-0.008212	-0.089783	-0.273419	0.000000	0.000000	2.000000	60.000000	0.000000
2941.887864	-0.004340	0.552452	0.238295	79.351570	80.652367	109.116791	-1.857037	0.000000	-4.642350	0.000000	0.000000	0.000000	-0.008212	-0.089783	-0.273419	0.000000	0.000000	2.000000	60.000000	0.000000
2941.891197	-0.004268	0.552132	0.237369	79.351570	80.652367	109.116791	-1.857037	0.000000	-4.642350	0.000000	0.000000	0.000000	0.021517	-0.096040	-0.277798	0.000000	0.000000	2.000000	60.000000	0.000000
2941.894530	-0.004268	0.552132	0.237369	79.351570	80.652367	109.116791	-1.857037	0.000000	-4.642350	0.000000	0.000000	0.000000	0.021517	-0.096040	-0.277798	0.000000	0.000000	2.000000	60.000000	0.000000
2941.897864	-0.004268	0.552132	0.237369	79.248268	78.528603	107.099739	-1.870154	0.000000	-4.637081	0.000000	0.000000	0.000000	0.021517	-0.096040	-0.277798	0.000000	0.000000	2.000000	60.000000	0.000000
2941.901197	-0.004268	0.552132	0.237369	79.248268	78.528603	107.099739	-1.870154	0.000000	-4.637081	0.000000	0.000000	0.000000	0.021517	-0.096040	-0.277798	0.000000	0.000000	2.000000	60.000000	0.000000
2941.904530	-0.004098	0.551812	0.236442	79.248268	78.528603	107.099739	-1.870154	0.000000	-4.637081	0.000000	0.000000	0.000000	0.051102	-0.095964	-0.278221	0.000000	0.000000	2.000000	60.000000	0.000000
2941.907864	-0.004098	0.551812	0.236442	79.192375	78.152504	106.771500	-1.870154	0.000000	-4.637081	0.000000	0.000000	0.000000	0.051102	-0.095964	-0.278221	0.000000	0.000000	2.000000	60.000000	0.000000
2941.911197	-0.003796	0.551471	0.235500	79.192375	78.152504	106.771500	-1.870154	0.000000	-4.637081	0.000000	0.000000	0.000000	0.090454	-0.102223	-0.282619	0.000000	0.000000	2.000000	60.000000	0.000000
2941.914530	-0.003796	0.551471	0.235500	79.192375	78.152504	106.771500	-1.870154	0.000000	-4.637081	0.000000	0.000000	0.000000	0.090454	-0.102223	-0.282619	0.000000	0.000000	2.000000	60.000000	0.000000
2941.917864	-0.003796	0.551471	0.235500	79.183334	78.740433	107.369026	-1.890857	0.000000	-4.628678	0.000000	0.000000	0.000000	0.090454	-0.102223	-0.282619	0.000000	0.000000	2.000000	60.000000	0.000000
2941.921197	-0.003528	0.551131	0.234555	79.183334	78.740433	107.369026	-1.890857	0.000000	-4.628678	0.000000	0.000000	0.000000	0.080364	-0.102113	-0.283327	0.000000	0.000000	2.000000	60.000000	0.000000
2941.924530	-0.003528	0.551131	0.234555	79.183334	78.740433	107.369026	-1.890857	0.000000	-4.628678	0.000000	0.000000	0.000000	0.080364	-0.102113	-0.283327	0.000000	0.000000	2.000000	60.000000	0.000000
2941.927864	-0.003528	0.551131	0.234555	79.205864	79.390739	108.008919	-1.901896	0.000000	-4.624153	0.000000	0.000000	0.000000	0.080364	-0.102113	-0.283327	0.000000	0.000000	2.000000	60.000000	0.000000
2941.931197	-0.003261	0.550711	0.233587	79.205864	79.390739	108.008919	-1.901896	0.000000	-4.624153	0.000000	0.000000	0.000000	0.080183	-0.125969	-0.290525	0.000000	0.000000	2.000000	60.000000	0.000000
2941.934530	-0.003261	0.550711	0.233587	79.205864	79.390739	108.008919	-1.901896	0.000000	-4.624153	0.000000	0.000000	0.000000	0.080183	-0.125969	-0.290525	0.000000	0.000000	2.000000	60.000000	0.000000
2941.937864	-0.003261	0.550711	0.233587	79.228188	80.081612	108.684509	-1.913149	0.000000	-4.619509	0.000000	0.000000	0.000000	0.080183	-0.125969	-0.290525	0.000000	0.000000	2.000000	60.000000	0.000000
2941.941197	-0.002962	0.550228	0.232576	79.228188	80.081612	108.684509	-1.913149	0.000000	-4.619509	0.000000	0.000000	0.000000	0.089841	-0.144721	-0.303353	0.000000	0.000000	2.000000	60.000000	0.000000
2941.944530	-0.002962	0.550228	0.232576	79.228188	80.081612	108.684509	-1.913149	0.000000	-4.619509	0.000000	0.000000	0.000000	0.089841	-0.144721	-0.303353	0.000000	0.000000	2.000000	60.000000	0.000000
2941.947864	-0.002962	0.550228	0.232576	79.252403	80.886368	109.478752	-1.925306	0.000000	-4.614455	0.000000	0.000000	0.000000	0.089841	-0.144721	-0.303353	0.000000	0.000000	2.000000	60.000000	0.000000
2941.951197	-0.002630	0.549621	0.231481	79.252403	80.886368	109.478752	-1.925306	0.000000	-4.614455	0.000000	0.000000	0.000000	0.099486	-0.182270	-0.328536	0.000000	0.000000	2.000000	60.000000	0.000000
2941.954530	-0.002630	0.549621	0.231481	79.252403	80.886368	109.478752	-1.925306	0.000000	-4.614455	0.000000	0.000000	0.000000	0.099486	-0.182270	-0.328536	0.000000	0.000000	2.000000	60.000000	0.000000
2941.957864	-0.002630	0.549621	0.231481	79.276833	81.779068	110.359680	-1.938670	0.000000	-4.608856	0.000000	0.000000	0.000000	0.099486	-0.182270	-0.328536	0.000000	0.000000	2.000000	60.000000	0.000000
2941.961197	-0.002299	0.548889	0.230301	79.276833	81.779068	110.359680	-1.938670	0.000000	-4.608856	0.000000	0.000000	0.000000	0.099259	-0.219603	-0.354059	0.000000	0.000000	2.000000	60.000000	0.000000
2941.964530	-0.002299	0.548889	0.230301	79.276833	81.779068	110.359680	-1.938670	0.000000	-4.608856	0.000000	0.000000	0.000000	0.099259	-0.219603	-0.354059	0.000000	0.000000	2.000000	60.000000	0.000000
2941.967864	-0.002299	0.548889	0.230301	79.302223	82.823547	111.395004	-1.952710	0.000000	-4.602925	0.000000	0.000000	0.000000	0.099259	-0.219603	-0.354059	0.000000	0.000000	2.000000	60.000000	0.000000
2941.971197	-0.001969	0.548025	0.228969	79.302223	82.823547	111.395004	-1.952710	0.000000	-4.602925	0.000000	0.000000	0.000000	0.099053	-0.259297	-0.399324	0.000000	0.000000	2.000000	60.000000	0.000000
2941.974530	-0.001969	0.548025	0.228969	79.302223	82.823547	111.395004	-1.952710	0.000000	-4.602925	0.000000	0.000000	0.000000	0.099053	-0.259297	-0.399324	0.000000	0.000000	2.000000	60.000000	0.000000
2941.977864	-0.001969	0.548025	0.228969	79.326149	83.963501	112.535690	-1.967924	0.000000	-4.596442	0.000000	0.000000	0.000000	0.099053	-0.259297	-0.399324	0.000000	0.000000	2.000000	60.000000	0.000000
2941.981197	-0.001737	0.547066	0.227480	79.326149	83.963501	112.535690	-1.967924	0.000000	-4.596442	0.000000	0.000000	0.000000	0.069535	-0.287493	-0.446691	0.000000	0.000000	2.000000	60.000000	0.000000
2941.984530	-0.001737	0.547066	0.227480	79.326149	83.963501	112.535690	-1.967924	0.000000	-4.596442	0.000000	0.000000	0.000000	0.069535	-0.287493	-0.446691	0.000000	0.000000	2.000000	60.000000	0.000000
2941.987864	-0.001737	0.547066	0.227480	79.346634	85.152313	113.731552	-1.982736	0.000000	-4.590071	0.000000	0.000000	0.000000	0.069535	-0.287493	-0.446691	0.000000	0.000000	2.000000	60.000000	0.000000
2941.991197	-0.001603	0.546102	0.225920	79.346634	85.152313	113.731552	-1.982736	0.000000	-4.590071	0.000000	0.000000	0.000000	0.040101	-0.289193	-0.468183	0.000000	0.000000	2.000000	60.000000	0.000000
2941.994530	-0.001603	0.546102	0.225920	79.346634	85.152313	113.731552	-1.982736	0.000000	-4.590071	0.000000	0.000000	0.000000	0.040101	-0.289193	-0.468183	0.000000	0.000000	2.000000	60.000000	0.000000
2941.997864	-0.001603	0.546102	0.225920	79.355545	86.381592	114.984856	-1.996541	0.000000	-4.584084	0.000000	0.000000	0.000000	0.040101	-0.289193	-0.468183	0.000000	0.000000	2.000000	60.000000	0.000000
2942.001197	-0.001567	0.545157	0.224184	79.355545	86.381592	114.984856	-1.996541	0.000000	-4.584084	0.000000	0.000000	0.000000	0.010926	-0.283518	-0.520705	0.000000	0.000000	2.000000	60.000000	0.000000
2942.004530	-0.001567	0.545157	0.224184	79.355545	86.381592	114.984856	-1.996541	0.000000	-4.584084	0.000000	0.000000	0.000000	0.010926	-0.283518	-0.520705	0.000000	0.000000	2.000000	60.000000	0.000000
2942.007864	-0.001567	0.545157	0.224184	79.313751	87.618523	116.283218	-2.010133	0.000000	-4.578140	0.000000	0.000000	0.000000	0.010926	-0.283518	-0.520705	0.000000	0.000000	2.000000	60.000000	0.000000
2942.011197	-0.001595	0.544244	0.222370	79.313751	87.618523	116.283218	-2.010133	0.000000	-4.578140	0.000000	0.000000	0.000000	-0.008426	-0.274044	-0.544143	0.000000	0.000000	2.000000	60.000000	0.000000
2942.014530	-0.001595	0.544244	0.222370	79.313751	87.618523	116.283218	-2.010133	0.000000	-4.578140	0.000000	0.000000	0.000000	-0.008426	-0.274044	-0.544143	0.000000	0.000000	2.000000	60.000000	0.000000
2942.017864	-0.001595	0.544244	0.222370	79.190628	88.827042	117.611900	-2.023369	0.000000	-4.572305	0.000000	0.000000	0.000000	-0.008426	-0.274044	-0.544143	0.000000	0.000000	2.000000	60.000000	0.000000
2942.021197	-0.001687	0.543374	0.220426	79.190628	88.827042	117.611900	-2.023369	0.000000	-4.572305	0.000000	0.000000	0.000000	-0.027581	-0.260937	-0.583285	0.000000	0.000000	2.000000	60.000000	0.000000
2942.024530	-0.001687	0.543374	0.220426	79.190628	88.827042	117.611900	-2.023369	0.000000	-4.572305	0.000000	0.000000	0.000000	-0.027581	-0.260937	-0.583285	0.000000	0.000000	2.000000	60.000000	0.000000
2942.027864	-0.001687	0.543374	0.220426	79.024544	90.021957	118.960220	-2.036674	0.000000	-4.566395	0.000000	0.000000	0.000000	-0.027581	-0.260937	-0.583285	0.000000	0.000000	2.000000	60.000000	0.000000
2942.031197	-0.001874	0.542511	0.218355	79.024544	90.021957	118.960220	-2.036674	0.000000	-4.566395	0.000000	0.000000	0.000000	-0.056176	-0.258997	-0.621395	0.000000	0.000000	2.000000	60.000000	0.000000
2942.034530	-0.001874	0.542511	0.218355	79.024544	90.021957	118.960220	-2.036674	0.000000	-4.566395	0.000000	0.000000	0.000000	-0.056176	-0.258997	-0.621395	0.000000	0.000000	2.000000	60.000000	0.000000
2942.037864	-0.001874	0.542511	0.218355	78.857475	91.193863	120.286697	-2.049497	0.000000	-4.560653	0.000000	0.000000	0.000000	-0.056176	-0.258997	-0.621395	0.000000	0.000000	2.000000	60.000000	0.000000
2942.041197	-0.002060	0.541678	0.216203	78.857475	91.193863	120.286697	-2.049497	0.000000	-4.560653	0.000000	0.000000	0.000000	-0.055748	-0.249667	-0.645573	0.000000	0.000000	2.000000	60.000000	0.000000
2942.044530	-0.002060	0.541678	0.216203	78.857475	91.193863	120.286697	-2.049497	0.000000	-4.560653	0.000000	0.000000	0.000000	-0.055748	-0.249667	-0.645573	0.000000	0.000000	2.000000	60.000000	0.000000
2942.047864	-0.002060	0.541678	0.216203	78.702370	92.387611	121.627487	-2.063180	0.000000	-4.554480	0.000000	0.000000	0.000000	-0.055748	-0.249667	-0.645573	0.000000	0.000000	2.000000	60.000000	0.000000
2942.051197	-0.002244	0.540820	0.213960	78.702370	92.387611	121.627487	-2.063180	0.000000	-4.554480	0.000000	0.000000	0.000000	-0.055289	-0.257581	-0.672909	0.000000	0.000000	2.000000	60.000000	0.000000
2942.054530	-0.002244	0.540820	0.213960	78.702370	92.387611	121.627487	-2.063180	0.000000	-4.554480	0.000000	0.000000	0.000000	-0.055289	-0.257581	-0.672909	0.000000	0.000000	2.000000	60.000000	0.000000
2942.057864	-0.002244	0.540820	0.213960	78.608932	93.561699	122.903069	-2.077839	0.000000	-4.547811	0.000000	0.000000	0.000000	-0.055289	-0.257581	-0.672909	0.000000	0.000000	2.000000	60.000000	0.000000
2942.061197	-0.002427	0.539988	0.211601	78.608932	93.561699	122.903069	-2.077839	0.000000	-4.547811	0.000000	0.000000	0.000000	-0.054780	-0.249518	-0.707626	0.000000	0.000000	2.000000	60.000000	0.000000
2942.064530	-0.002427	0.539988	0.211601	78.608932	93.561699	122.903069	-2.077839	0.000000	-4.547811	0.000000	0.000000	0.000000	-0.054780	-0.249518	-0.707626	0.000000	0.000000	2.000000	60.000000	0.000000
2942.067864	-0.002427	0.539988	0.211601	78.599846	94.600700	123.993752	-2.093716	0.000000	-4.540524	0.000000	0.000000	0.000000	-0.054780	-0.249518	-0.707626	0.000000	0.000000	2.000000	60.000000	0.000000
2942.071197	-0.002639	0.539167	0.209144	78.599846	94.600700	123.993752	-2.093716	0.000000	-4.540524	0.000000	0.000000	0.000000	-0.063752	-0.246424	-0.737015	0.000000	0.000000	2.000000	60.000000	0.000000
2942.074530	-0.002639	0.539167	0.209144	78.599846	94.600700	123.993752	-2.093716	0.000000	-4.540524	0.000000	0.000000	0.000000	-0.063752	-0.246424	-0.737015	0.000000	0.000000	2.000000	60.000000	0.000000
2942.077864	-0.002639	0.539167	0.209144	78.616837	95.123657	124.582626	-2.110151	0.000000	-4.532908	0.000000	0.000000	0.000000	-0.063752	-0.246424	-0.737015	0.000000	0.000000	2.000000	60.000000	0.000000
2942.081197	-0.002913	0.538396	0.206618	78.616837	95.123657	124.582626	-2.110151	0.000000	-4.532908	0.000000	0.000000	0.000000	-0.082079	-0.231244	-0.757944	0.000000	0.000000	2.000000	60.000000	0.000000
2942.084530	-0.002913	0.538396	0.206618	78.616837	95.123657	124.582626	-2.110151	0.000000	-4.532908	0.000000	0.000000	0.000000	-0.082079	-0.231244	-0.757944	0.000000	0.000000	2.000000	60.000000	0.000000
2942.087864	-0.002913	0.538396	0.206618	78.665115	95.138870	124.676933	-2.126384	0.000000	-4.525317	0.000000	0.000000	0.000000	-0.082079	-0.231244	-0.757944	0.000000	0.000000	2.000000	60.000000	0.000000
2942.091197	-0.003309	0.537651	0.203972	78.665115	95.138870	124.676933	-2.126384	0.000000	-4.525317	0.000000	0.000000	0.000000	-0.118923	-0.223483	-0.793754	0.000000	0.000000	2.000000	60.000000	0.000000
2942.094530	-0.003309	0.537651	0.203972	78.665115	95.138870	124.676933	-2.126384	0.000000	-4.525317	0.000000	0.000000	0.000000	-0.118923	-0.223483	-0.793754	0.000000	0.000000	2.000000	60.000000	0.000000
2942.097864	-0.003309	0.537651	0.203972	78.722633	94.737076	124.387909	-2.141737	0.000000	-4.518070	0.000000	0.000000	0.000000	-0.118923	-0.223483	-0.793754	0.000000	0.000000	2.000000	60.000000	0.000000
2942.101197	-0.003890	0.536976	0.201269	78.722633	94.737076	124.387909	-2.141737	0.000000	-4.518070	0.000000	0.000000	0.000000	-0.174112	-0.202607	-0.810945	0.000000	0.000000	2.000000	60.000000	0.000000
2942.104530	-0.003890	0.536976	0.201269	78.722633	94.737076	124.387909	-2.141737	0.000000	-4.518070	0.000000	0.000000	0.000000	-0.174112	-0.202607	-0.810945	0.000000	0.000000	2.000000	60.000000	0.000000
2942.107864	-0.003890	0.536976	0.201269	78.784813	94.112953	123.895874	-2.154560	0.000000	-4.511970	0.000000	0.000000	0.000000	-0.174112	-0.202607	-0.810945	0.000000	0.000000	2.000000	60.000000	0.000000
2942.111197	-0.004652	0.536333	0.198512	78.784813	94.112953	123.895874	-2.154560	0.000000	-4.511970	0.000000	0.000000	0.000000	-0.228571	-0.192693	-0.827053	0.000000	0.000000	2.000000	60.000000	0.000000
2942.114530	-0.004652	0.536333	0.198512	78.784813	94.112953	123.895874	-2.154560	0.000000	-4.511970	0.000000	0.000000	0.000000	-0.228571	-0.192693	-0.827053	0.000000	0.000000	2.000000	60.000000	0.000000
2942.117864	-0.004652	0.536333	0.198512	78.840416	93.557281	123.484726	-2.164808	0.000000	-4.507062	0.000000	0.000000	0.000000	-0.228571	-0.192693	-0.827053	0.000000	0.000000	2.000000	60.000000	0.000000
2942.121197	-0.005531	0.535708	0.195720	78.840416	93.557281	123.484726	-2.164808	0.000000	-4.507062	0.000000	0.000000	0.000000	-0.263721	-0.187668	-0.837472	0.000000	0.000000	2.000000	60.000000	0.000000
2942.124530	-0.005531	0.535708	0.195720	78.840416	93.557281	123.484726	-2.164808	0.000000	-4.507062	0.000000	0.000000	0.000000	-0.263721	-0.187668	-0.837472	0.000000	0.000000	2.000000	60.000000	0.000000
2942.127864	-0.005531	0.535708	0.195720	78.888336	93.161812	123.237869	-2.173436	0.000000	-4.502908	0.000000	0.000000	0.000000	-0.263721	-0.187668	-0.837472	0.000000	0.000000	2.000000	60.000000	0.000000
2942.131197	-0.006526	0.535158	0.192939	78.888336	93.161812	123.237869	-2.173436	0.000000	-4.502908	0.000000	0.000000	0.000000	-0.298489	-0.164853	-0.834422	0.000000	0.000000	2.000000	60.000000	0.000000
2942.134530	-0.006526	0.535158	0.192939	78.888336	93.161812	123.237869	-2.173436	0.000000	-4.502908	0.000000	0.000000	0.000000	-0.298489	-0.164853	-0.834422	0.000000	0.000000	2.000000	60.000000	0.000000
2942.137864	-0.006526	0.535158	0.192939	78.902092	92.933609	123.177711	-2.180007	0.000000	-4.499730	0.000000	0.000000	0.000000	-0.298489	-0.164853	-0.834422	0.000000	0.000000	2.000000	60.000000	0.000000
2942.141197	-0.007543	0.534723	0.190200	78.902092	92.933609	123.177711	-2.180007	0.000000	-4.499730	0.000000	0.000000	0.000000	-0.305251	-0.130430	-0.821833	0.000000	0.000000	2.000000	60.000000	0.000000
2942.144530	-0.007543	0.534723	0.190200	78.902092	92.933609	123.177711	-2.180007	0.000000	-4.499730	0.000000	0.000000	0.000000	-0.305251	-0.130430	-0.821833	0.000000	0.000000	2.000000	60.000000	0.000000
2942.147864	-0.007543	0.534723	0.190200	78.874504	92.872910	123.299095	-2.185935	0.000000	-4.496852	0.000000	0.000000	0.000000	-0.305251	-0.130430	-0.821833	0.000000	0.000000	2.000000	60.000000	0.000000
2942.151197	-0.008583	0.534418	0.187484	78.874504	92.872910	123.299095	-2.185935	0.000000	-4.496852	0.000000	0.000000	0.000000	-0.311886	-0.091739	-0.814791	0.000000	0.000000	2.000000	60.000000	0.000000
2942.154530	-0.008583	0.534418	0.187484	78.874504	92.872910	123.299095	-2.185935	0.000000	-4.496852	0.000000	0.000000	0.000000	-0.311886	-0.091739	-0.814791	0.000000	0.000000	2.000000	60.000000	0.000000
2942.157864	-0.008583	0.534418	0.187484	78.849968	93.036232	123.629143	-2.191375	0.000000	-4.494205	0.000000	0.000000	0.000000	-0.311886	-0.091739	-0.814791	0.000000	0.000000	2.000000	60.000000	0.000000
2942.161197	-0.009553	0.534200	0.184762	78.849968	93.036232	123.629143	-2.191375	0.000000	-4.494205	0.000000	0.000000	0.000000	-0.290880	-0.065248	-0.816374	0.000000	0.000000	2.000000	60.000000	0.000000
2942.164530	-0.009553	0.534200	0.184762	78.849968	93.036232	123.629143	-2.191375	0.000000	-4.494205	0.000000	0.000000	0.000000	-0.290880	-0.065248	-0.816374	0.000000	0.000000	2.000000	60.000000	0.000000
2942.167864	-0.009553	0.534200	0.184762	78.862297	93.573250	124.287277	-2.198388	0.000000	-4.490778	0.000000	0.000000	0.000000	-0.290880	-0.065248	-0.816374	0.000000	0.000000	2.000000	60.000000	0.000000
2942.171197	-0.010543	0.534046	0.181984	78.862297	93.573250	124.287277	-2.198388	0.000000	-4.490778	0.000000	0.000000	0.000000	-0.297161	-0.046251	-0.833422	0.000000	0.000000	2.000000	60.000000	0.000000
2942.174530	-0.010543	0.534046	0.181984	78.862297	93.573250	124.287277	-2.198388	0.000000	-4.490778	0.000000	0.000000	0.000000	-0.297161	-0.046251	-0.833422	0.000000	0.000000	2.000000	60.000000	0.000000
2942.177864	-0.010543	0.534046	0.181984	78.868561	94.321487	125.150490	-2.205734	0.000000	-4.487175	0.000000	0.000000	0.000000	-0.297161	-0.046251	-0.833422	0.000000	0.000000	2.000000	60.000000	0.000000
2942.181197	-0.011584	0.533935	0.179133	78.868561	94.321487	125.150490	-2.205734	0.000000	-4.487175	0.000000	0.000000	0.000000	-0.312217	-0.033372	-0.855443	0.000000	0.000000	2.000000	60.000000	0.000000
2942.184530	-0.011584	0.533935	0.179133	78.868561	94.321487	125.150490	-2.205734	0.000000	-4.487175	0.000000	0.000000	0.000000	-0.312217	-0.033372	-0.855443	0.000000	0.000000	2.000000	60.000000	0.000000
2942.187864	-0.011584	0.533935	0.179133	78.917526	95.199982	126.115265	-2.213007	0.000000	-4.483593	0.000000	0.000000	0.000000	-0.312217	-0.033372	-0.855443	0.000000	0.000000	2.000000	60.000000	0.000000
2942.191197	-0.012733	0.533811	0.176194	78.917526	95.199982	126.115265	-2.213007	0.000000	-4.483593	0.000000	0.000000	0.000000	-0.344888	-0.036993	-0.881535	0.000000	0.000000	2.000000	60.000000	0.000000
2942.194530	-0.012733	0.533811	0.176194	78.917526	95.199982	126.115265	-2.213007	0.000000	-4.483593	0.000000	0.000000	0.000000	-0.344888	-0.036993	-0.881535	0.000000	0.000000	2.000000	60.000000	0.000000
2942.197864	-0.012733	0.533811	0.176194	79.045784	96.045509	127.005768	-2.219154	0.000000	-4.480553	0.000000	0.000000	0.000000	-0.344888	-0.036993	-0.881535	0.000000	0.000000	2.000000	60.000000	0.000000
2942.201197	-0.014021	0.533719	0.173234	79.045784	96.045509	127.005768	-2.219154	0.000000	-4.480553	0.000000	0.000000	0.000000	-0.386333	-0.027737	-0.888113	0.000000	0.000000	2.000000	60.000000	0.000000
2942.204530	-0.014021	0.533719	0.173234	79.045784	96.045509	127.005768	-2.219154	0.000000	-4.480553	0.000000	0.000000	0.000000	-0.386333	-0.027737	-0.888113	0.000000	0.000000	2.000000	60.000000	0.000000
2942.207864	-0.014021	0.533719	0.173234	79.212082	96.661674	127.665154	-2.222858	0.000000	-4.478716	0.000000	0.000000	0.000000	-0.386333	-0.027737	-0.888113	0.000000	0.000000	2.000000	60.000000	0.000000
2942.211197	-0.015475	0.533608	0.170274	79.212082	96.661674	127.665154	-2.222858	0.000000	-4.478716	0.000000	0.000000	0.000000	-0.436227	-0.033401	-0.887903	0.000000	0.000000	2.000000	60.000000	0.000000
2942.214530	-0.015475	0.533608	0.170274	79.212082	96.661674	127.665154	-2.222858	0.000000	-4.478716	0.000000	0.000000	0.000000	-0.436227	-0.033401	-0.887903	0.000000	0.000000	2.000000	60.000000	0.000000
2942.217864	-0.015475	0.533608	0.170274	79.324982	97.079712	128.177475	-2.223172	0.000000	-4.478561	0.000000	0.000000	0.000000	-0.436227	-0.033401	-0.887903	0.000000	0.000000	2.000000	60.000000	0.000000
2942.221197	-0.016975	0.533550	0.167345	79.324982	97.079712	128.177475	-2.223172	0.000000	-4.478561	0.000000	0.000000	0.000000	-0.450030	-0.017174	-0.878712	0.000000	0.000000	2.000000	60.000000	0.000000
2942.224530	-0.016975	0.533550	0.167345	79.324982	97.079712	128.177475	-2.223172	0.000000	-4.478561	0.000000	0.000000	0.000000	-0.450030	-0.017174	-0.878712	0.000000	0.000000	2.000000	60.000000	0.000000
2942.227864	-0.016975	0.533550	0.167345	79.343163	97.102844	128.348587	-2.222181	0.000000	-4.479053	0.000000	0.000000	0.000000	-0.450030	-0.017174	-0.878712	0.000000	0.000000	2.000000	60.000000	0.000000
2942.231197	-0.018464	0.533609	0.164533	79.343163	97.102844	128.348587	-2.222181	0.000000	-4.479053	0.000000	0.000000	0.000000	-0.446710	0.017479	-0.843693	0.000000	0.000000	2.000000	60.000000	0.000000
2942.234530	-0.018464	0.533609	0.164533	79.343163	97.102844	128.348587	-2.222181	0.000000	-4.479053	0.000000	0.000000	0.000000	-0.446710	0.017479	-0.843693	0.000000	0.000000	2.000000	60.000000	0.000000
2942.237864	-0.018464	0.533609	0.164533	79.373215	96.937874	128.352448	-2.220132	0.000000	-4.480069	0.000000	0.000000	0.000000	-0.446710	0.017479	-0.843693	0.000000	0.000000	2.000000	60.000000	0.000000
2942.241197	-0.019942	0.533758	0.161787	79.373215	96.937874	128.352448	-2.220132	0.000000	-4.480069	0.000000	0.000000	0.000000	-0.443171	0.044796	-0.823837	0.000000	0.000000	2.000000	60.000000	0.000000
2942.244530	-0.019942	0.533758	0.161787	79.373215	96.937874	128.352448	-2.220132	0.000000	-4.480069	0.000000	0.000000	0.000000	-0.443171	0.044796	-0.823837	0.000000	0.000000	2.000000	60.000000	0.000000
2942.247864	-0.019942	0.533758	0.161787	79.404320	96.763428	128.337860	-2.217544	0.000000	-4.481350	0.000000	0.000000	0.000000	-0.443171	0.044796	-0.823837	0.000000	0.000000	2.000000	60.000000	0.000000
2942.251197	-0.021379	0.534017	0.159125	79.404320	96.763428	128.337860	-2.217544	0.000000	-4.481350	0.000000	0.000000	0.000000	-0.431188	0.077585	-0.798551	0.000000	0.000000	2.000000	60.000000	0.000000
2942.254530	-0.021379	0.534017	0.159125	79.404320	96.763428	128.337860	-2.217544	0.000000	-4.481350	0.000000	0.000000	0.000000	-0.431188	0.077585	-0.798551	0.000000	0.000000	2.000000	60.000000	0.000000
2942.257864	-0.021379	0.534017	0.159125	79.457848	96.485046	128.200668	-2.214825	0.000000	-4.482695	0.000000	0.000000	0.000000	-0.431188	0.077585	-0.798551	0.000000	0.000000	2.000000	60.000000	0.000000
2942.261197	-0.022716	0.534322	0.156466	79.457848	96.485046	128.200668	-2.214825	0.000000	-4.482695	0.000000	0.000000	0.000000	-0.401098	0.091605	-0.797680	0.000000	0.000000	2.000000	60.000000	0.000000
2942.264530	-0.022716	0.534322	0.156466	79.457848	96.485046	128.200668	-2.214825	0.000000	-4.482695	0.000000	0.000000	0.000000	-0.401098	0.091605	-0.797680	0.000000	0.000000	2.000000	60.000000	0.000000
2942.267864	-0.022716	0.534322	0.156466	79.571251	96.339134	128.133469	-2.214289	0.000000	-4.482959	0.000000	0.000000	0.000000	-0.401098	0.091605	-0.797680	0.000000	0.000000	2.000000	60.000000	0.000000
2942.271197	-0.024041	0.534673	0.153807	79.571251	96.339134	128.133469	-2.214289	0.000000	-4.482959	0.000000	0.000000	0.000000	-0.397458	0.105431	-0.797612	0.000000	0.000000	2.000000	60.000000	0.000000
2942.274530	-0.024041	0.534673	0.153807	79.571251	96.339134	128.133469	-2.214289	0.000000	-4.482959	0.000000	0.000000	0.000000	-0.397458	0.105431	-0.797612	0.000000	0.000000	2.000000	60.000000	0.000000
2942.277864	-0.024041	0.534673	0.153807	79.806610	96.383156	128.167572	-2.214017	0.000000	-4.483094	0.000000	0.000000	0.000000	-0.397458	0.105431	-0.797612	0.000000	0.000000	2.000000	60.000000	0.000000
2942.281197	-0.025352	0.535032	0.151117	79.806610	96.383156	128.167572	-2.214017	0.000000	-4.483094	0.000000	0.000000	0.000000	-0.393420	0.107705	-0.807211	0.000000	0.000000	2.000000	60.000000	0.000000
2942.284530	-0.025352	0.535032	0.151117	79.806610	96.383156	128.167572	-2.214017	0.000000	-4.483094	0.000000	0.000000	0.000000	-0.393420	0.107705	-0.807211	0.000000	0.000000	2.000000	60.000000	0.000000
2942.287864	-0.025352	0.535032	0.151117	80.154678	96.640892	128.310165	-2.214433	0.000000	-4.482888	0.000000	0.000000	0.000000	-0.393420	0.107705	-0.807211	0.000000	0.000000	2.000000	60.000000	0.000000
2942.291197	-0.026678	0.535446	0.148368	80.154678	96.640892	128.310165	-2.214433	0.000000	-4.482888	0.000000	0.000000	0.000000	-0.397614	0.124078	-0.824670	0.000000	0.000000	2.000000	60.000000	0.000000
2942.294530	-0.026678	0.535446	0.148368	80.154678	96.640892	128.310165	-2.214433	0.000000	-4.482888	0.000000	0.000000	0.000000	-0.397614	0.124078	-0.824670	0.000000	0.000000	2.000000	60.000000	0.000000
2942.297864	-0.026678	0.535446	0.148368	80.593750	97.065727	128.551926	-2.215222	0.000000	-4.482499	0.000000	0.000000	0.000000	-0.397614	0.124078	-0.824670	0.000000	0.000000	2.000000	60.000000	0.000000
2942.301197	-0.028106	0.535942	0.145646	80.593750	97.065727	128.551926	-2.215222	0.000000	-4.482499	0.000000	0.000000	0.000000	-0.428577	0.148662	-0.816447	0.000000	0.000000	2.000000	60.000000	0.000000
2942.304530	-0.028106	0.535942	0.145646	80.593750	97.065727	128.551926	-2.215222	0.000000	-4.482499	0.000000	0.000000	0.000000	-0.428577	0.148662	-0.816447	0.000000	0.000000	2.000000	60.000000	0.000000
2942.307864	-0.028106	0.535942	0.145646	81.063080	97.602737	128.874573	-2.213152	0.000000	-4.483520	0.000000	0.000000	0.000000	-0.428577	0.148662	-0.816447	0.000000	0.000000	2.000000	60.000000	0.000000
2942.311197	-0.029521	0.536579	0.142912	81.063080	97.602737	128.874573	-2.213152	0.000000	-4.483520	0.000000	0.000000	0.000000	-0.424301	0.191231	-0.820373	0.000000	0.000000	2.000000	60.000000	0.000000
2942.314530	-0.029521	0.536579	0.142912	81.063080	97.602737	128.874573	-2.213152	0.000000	-4.483520	0.000000	0.000000	0.000000	-0.424301	0.191231	-0.820373	0.000000	0.000000	2.000000	60.000000	0.000000
2942.317864	-0.029521	0.536579	0.142912	81.497025	98.211487	129.290848	-2.211525	0.000000	-4.484324	0.000000	0.000000	0.000000	-0.424301	0.191231	-0.820373	0.000000	0.000000	2.000000	60.000000	0.000000
2942.321197	-0.030949	0.537291	0.140171	81.497025	98.211487	129.290848	-2.211525	0.000000	-4.484324	0.000000	0.000000	0.000000	-0.428639	0.213655	-0.822159	0.000000	0.000000	2.000000	60.000000	0.000000
2942.324530	-0.030949	0.537291	0.140171	81.497025	98.211487	129.290848	-2.211525	0.000000	-4.484324	0.000000	0.000000	0.000000	-0.428639	0.213655	-0.822159	0.000000	0.000000	2.000000	60.000000	0.000000
2942.327864	-0.030949	0.537291	0.140171	81.815186	98.887894	129.857773	-2.209536	0.000000	-4.485304	0.000000	0.000000	0.000000	-0.428639	0.213655	-0.822159	0.000000	0.000000	2.000000	60.000000	0.000000
2942.331197	-0.032363	0.538123	0.137401	81.815186	98.887894	129.857773	-2.209536	0.000000	-4.485304	0.000000	0.000000	0.000000	-0.423973	0.249636	-0.831119	0.000000	0.000000	2.000000	60.000000	0.000000
2942.334530	-0.032363	0.538123	0.137401	81.815186	98.887894	129.857773	-2.209536	0.000000	-4.485304	0.000000	0.000000	0.000000	-0.423973	0.249636	-0.831119	0.000000	0.000000	2.000000	60.000000	0.000000
2942.337864	-0.032363	0.538123	0.137401	82.004738	99.494644	130.454681	-2.208262	0.000000	-4.485931	0.000000	0.000000	0.000000	-0.423973	0.249636	-0.831119	0.000000	0.000000	2.000000	60.000000	0.000000
2942.341197	-0.033732	0.539009	0.134611	82.004738	99.494644	130.454681	-2.208262	0.000000	-4.485931	0.000000	0.000000	0.000000	-0.410960	0.265625	-0.837049	0.000000	0.000000	2.000000	60.000000	0.000000
2942.344530	-0.033732	0.539009	0.134611	82.004738	99.494644	130.454681	-2.208262	0.000000	-4.485931	0.000000	0.000000	0.000000	-0.410960	0.265625	-0.837049	0.000000	0.000000	2.000000	60.000000	0.000000
2942.347864	-0.033732	0.539009	0.134611	82.103752	100.114372	131.132935	-2.208359	0.000000	-4.485883	0.000000	0.000000	0.000000	-0.410960	0.265625	-0.837049	0.000000	0.000000	2.000000	60.000000	0.000000
2942.351197	-0.035141	0.539909	0.131763	82.103752	100.114372	131.132935	-2.208359	0.000000	-4.485883	0.000000	0.000000	0.000000	-0.422591	0.270114	-0.854351	0.000000	0.000000	2.000000	60.000000	0.000000
2942.354530	-0.035141	0.539909	0.131763	82.103752	100.114372	131.132935	-2.208359	0.000000	-4.485883	0.000000	0.000000	0.000000	-0.422591	0.270114	-0.854351	0.000000	0.000000	2.000000	60.000000	0.000000
2942.357864	-0.035141	0.539909	0.131763	82.198051	100.810547	131.892242	-2.208177	0.000000	-4.485973	0.000000	0.000000	0.000000	-0.422591	0.270114	-0.854351	0.000000	0.000000	2.000000	60.000000	0.000000
2942.361197	-0.036557	0.540850	0.128816	82.198051	100.810547	131.892242	-2.208177	0.000000	-4.485973	0.000000	0.000000	0.000000	-0.424715	0.282365	-0.883978	0.000000	0.000000	2.000000	60.000000	0.000000
2942.364530	-0.036557	0.540850	0.128816	82.198051	100.810547	131.892242	-2.208177	0.000000	-4.485973	0.000000	0.000000	0.000000	-0.424715	0.282365	-0.883978	0.000000	0.000000	2.000000	60.000000	0.000000
2942.367864	-0.036557	0.540850	0.128816	82.368484	101.628586	132.712524	-2.209150	0.000000	-4.485494	0.000000	0.000000	0.000000	-0.424715	0.282365	-0.883978	0.000000	0.000000	2.000000	60.000000	0.000000
2942.371197	-0.037980	0.541786	0.125796	82.368484	101.628586	132.712524	-2.209150	0.000000	-4.485494	0.000000	0.000000	0.000000	-0.426965	0.280609	-0.906183	0.000000	0.000000	2.000000	60.000000	0.000000
2942.374530	-0.037980	0.541786	0.125796	82.368484	101.628586	132.712524	-2.209150	0.000000	-4.485494	0.000000	0.000000	0.000000	-0.426965	0.280609	-0.906183	0.000000	0.000000	2.000000	60.000000	0.000000
2942.377864	-0.037980	0.541786	0.125796	82.641708	102.297066	133.318497	-2.210999	0.000000	-4.484583	0.000000	0.000000	0.000000	-0.426965	0.280609	-0.906183	0.000000	0.000000	2.000000	60.000000	0.000000
2942.381197	-0.039436	0.542696	0.122682	82.641708	102.297066	133.318497	-2.210999	0.000000	-4.484583	0.000000	0.000000	0.000000	-0.436825	0.273006	-0.934090	0.000000	0.000000	2.000000	60.000000	0.000000
2942.384530	-0.039436	0.542696	0.122682	82.641708	102.297066	133.318497	-2.210999	0.000000	-4.484583	0.000000	0.000000	0.000000	-0.436825	0.273006	-0.934090	0.000000	0.000000	2.000000	60.000000	0.000000
2942.387864	-0.039436	0.542696	0.122682	83.028023	102.523239	133.415375	-2.213322	0.000000	-4.483437	0.000000	0.000000	0.000000	-0.436825	0.273006	-0.934090	0.000000	0.000000	2.000000	60.000000	0.000000
2942.391197	-0.040845	0.543604	0.119535	83.028023	102.523239	133.415375	-2.213322	0.000000	-4.483437	0.000000	0.000000	0.000000	-0.422703	0.272491	-0.944174	0.000000	0.000000	2.000000	60.000000	0.000000
2942.394530	-0.040845	0.543604	0.119535	83.028023	102.523239	133.415375	-2.213322	0.000000	-4.483437	0.000000	0.000000	0.000000	-0.422703	0.272491	-0.944174	0.000000	0.000000	2.000000	60.000000	0.000000
2942.397864	-0.040845	0.543604	0.119535	83.482056	102.143318	132.877380	-2.217682	0.000000	-4.481282	0.000000	0.000000	0.000000	-0.422703	0.272491	-0.944174	0.000000	0.000000	2.000000	60.000000	0.000000
2942.401197	-0.042232	0.544504	0.116314	83.482056	102.143318	132.877380	-2.217682	0.000000	-4.481282	0.000000	0.000000	0.000000	-0.415958	0.270095	-0.966216	0.000000	0.000000	2.000000	60.000000	0.000000
2942.404530	-0.042232	0.544504	0.116314	83.482056	102.143318	132.877380	-2.217682	0.000000	-4.481282	0.000000	0.000000	0.000000	-0.415958	0.270095	-0.966216	0.000000	0.000000	2.000000	60.000000	0.000000
2942.407864	-0.042232	0.544504	0.116314	83.913406	100.879311	131.498962	-2.224092	0.000000	-4.478105	0.000000	0.000000	0.000000	-0.415958	0.270095	-0.966216	0.000000	0.000000	2.000000	60.000000	0.000000
2942.411197	-0.043598	0.545402	0.113058	83.913406	100.879311	131.498962	-2.224092	0.000000	-4.478105	0.000000	0.000000	0.000000	-0.409896	0.269253	-0.976936	0.000000	0.000000	2.000000	60.000000	0.000000
2942.414530	-0.043598	0.545402	0.113058	83.913406	100.879311	131.498962	-2.224092	0.000000	-4.478105	0.000000	0.000000	0.000000	-0.409896	0.269253	-0.976936	0.000000	0.000000	2.000000	60.000000	0.000000
2942.417864	-0.043598	0.545402	0.113058	84.266426	98.744034	129.323151	-2.232057	0.000000	-4.474140	0.000000	0.000000	0.000000	-0.409896	0.269253	-0.976936	0.000000	0.000000	2.000000	60.000000	0.000000
2942.421197	-0.044922	0.546290	0.109827	84.266426	98.744034	129.323151	-2.232057	0.000000	-4.474140	0.000000	0.000000	0.000000	-0.397094	0.266304	-0.969101	0.000000	0.000000	2.000000	60.000000	0.000000
2942.424530	-0.044922	0.546290	0.109827	84.266426	98.744034	129.323151	-2.232057	0.000000	-4.474140	0.000000	0.000000	0.000000	-0.397094	0.266304	-0.969101	0.000000	0.000000	2.000000	60.000000	0.000000
2942.427864	-0.044922	0.546290	0.109827	84.512520	95.995834	126.627136	-2.241433	0.000000	-4.469450	0.000000	0.000000	0.000000	-0.397094	0.266304	-0.969101	0.000000	0.000000	2.000000	60.000000	0.000000
2942.431197	-0.046283	0.547198	0.106612	84.512520	95.995834	126.627136	-2.241433	0.000000	-4.469450	0.000000	0.000000	0.000000	-0.408474	0.272677	-0.964502	0.000000	0.000000	2.000000	60.000000	0.000000
2942.434530	-0.046283	0.547198	0.106612	84.512520	95.995834	126.627136	-2.241433	0.000000	-4.469450	0.000000	0.000000	0.000000	-0.408474	0.272677	-0.964502	0.000000	0.000000	2.000000	60.000000	0.000000
2942.437864	-0.046283	0.547198	0.106612	84.638596	93.042473	123.819717	-2.249821	0.000000	-4.465233	0.000000	0.000000	0.000000	-0.408474	0.272677	-0.964502	0.000000	0.000000	2.000000	60.000000	0.000000
2942.441197	-0.047685	0.548055	0.103444	84.638596	93.042473	123.819717	-2.249821	0.000000	-4.465233	0.000000	0.000000	0.000000	-0.420447	0.256901	-0.950437	0.000000	0.000000	2.000000	60.000000	0.000000
2942.444530	-0.047685	0.548055	0.103444	84.638596	93.042473	123.819717	-2.249821	0.000000	-4.465233	0.000000	0.000000	0.000000	-0.420447	0.256901	-0.950437	0.000000	0.000000	2.000000	60.000000	0.000000
2942.447864	-0.047685	0.548055	0.103444	84.694077	90.192177	121.162300	-2.256518	0.000000	-4.461852	0.000000	0.000000	0.000000	-0.420447	0.256901	-0.950437	0.000000	0.000000	2.000000	60.000000	0.000000
2942.451197	-0.049123	0.548933	0.100292	84.694077	90.192177	121.162300	-2.256518	0.000000	-4.461852	0.000000	0.000000	0.000000	-0.431474	0.263414	-0.945763	0.000000	0.000000	2.000000	60.000000	0.000000
2942.454530	-0.049123	0.548933	0.100292	84.694077	90.192177	121.162300	-2.256518	0.000000	-4.461852	0.000000	0.000000	0.000000	-0.431474	0.263414	-0.945763	0.000000	0.000000	2.000000	60.000000	0.000000
2942.457864	-0.049123	0.548933	0.100292	84.731621	87.939178	119.103256	-2.262044	0.000000	-4.459054	0.000000	0.000000	0.000000	-0.431474	0.263414	-0.945763	0.000000	0.000000	2.000000	60.000000	0.000000
2942.461197	-0.050572	0.549772	0.097167	84.731621	87.939178	119.103256	-2.262044	0.000000	-4.459054	0.000000	0.000000	0.000000	-0.434685	0.251663	-0.937361	0.000000	0.000000	2.000000	60.000000	0.000000
2942.464530	-0.050572	0.549772	0.097167	84.731621	87.939178	119.103256	-2.262044	0.000000	-4.459054	0.000000	0.000000	0.000000	-0.434685	0.251663	-0.937361	0.000000	0.000000	2.000000	60.000000	0.000000
2942.467864	-0.050572	0.549772	0.097167	84.757156	86.186172	117.544678	-2.267007	0.000000	-4.456532	0.000000	0.000000	0.000000	-0.434685	0.251663	-0.937361	0.000000	0.000000	2.000000	60.000000	0.000000
2942.471197	-0.051999	0.550608	0.094008	84.757156	86.186172	117.544678	-2.267007	0.000000	-4.456532	0.000000	0.000000	0.000000	-0.428158	0.250764	-0.947807	0.000000	0.000000	2.000000	60.000000	0.000000
2942.474530	-0.051999	0.550608	0.094008	84.757156	86.186172	117.544678	-2.267007	0.000000	-4.456532	0.000000	0.000000	0.000000	-0.428158	0.250764	-0.947807	0.000000	0.000000	2.000000	60.000000	0.000000
2942.477864	-0.051999	0.550608	0.094008	84.773407	85.086075	116.628090	-2.273776	0.000000	-4.453082	0.000000	0.000000	0.000000	-0.428158	0.250764	-0.947807	0.000000	0.000000	2.000000	60.000000	0.000000
2942.481197	-0.053356	0.551417	0.090862	84.773407	85.086075	116.628090	-2.273776	0.000000	-4.453082	0.000000	0.000000	0.000000	-0.407211	0.242720	-0.943553	0.000000	0.000000	2.000000	60.000000	0.000000
2942.484530	-0.053356	0.551417	0.090862	84.773407	85.086075	116.628090	-2.273776	0.000000	-4.453082	0.000000	0.000000	0.000000	-0.407211	0.242720	-0.943553	0.000000	0.000000	2.000000	60.000000	0.000000
2942.487864	-0.053356	0.551417	0.090862	84.785606	84.608772	116.322250	-2.283423	0.000000	-4.448143	0.000000	0.000000	0.000000	-0.407211	0.242720	-0.943553	0.000000	0.000000	2.000000	60.000000	0.000000
2942.491197	-0.054617	0.552181	0.087718	84.785606	84.608772	116.322250	-2.283423	0.000000	-4.448143	0.000000	0.000000	0.000000	-0.378311	0.229282	-0.943351	0.000000	0.000000	2.000000	60.000000	0.000000
2942.494530	-0.054617	0.552181	0.087718	84.785606	84.608772	116.322250	-2.283423	0.000000	-4.448143	0.000000	0.000000	0.000000	-0.378311	0.229282	-0.943351	0.000000	0.000000	2.000000	60.000000	0.000000
2942.497864	-0.054617	0.552181	0.087718	84.803749	84.657433	116.522659	-2.269129	0.000000	-4.385898	0.000000	0.000000	0.000000	-0.378311	0.229282	-0.943351	0.000000	0.000000	2.000000	60.000000	0.000000
2942.501197	-0.055757	0.552931	0.084572	84.803749	84.657433	116.522659	-2.269129	0.000000	-4.385898	0.000000	0.000000	0.000000	-0.341930	0.224915	-0.943667	0.000000	0.000000	2.000000	60.000000	0.000000
2942.504530	-0.055757	0.552931	0.084572	84.803749	84.657433	116.522659	-2.269129	0.000000	-4.385898	0.000000	0.000000	0.000000	-0.341930	0.224915	-0.943667	0.000000	0.000000	2.000000	60.000000	0.000000
2942.507864	-0.055757	0.552931	0.084572	84.856041	85.159584	117.132637	-2.212140	0.000000	-4.228620	0.000000	0.000000	0.000000	-0.341930	0.224915	-0.943667	0.000000	0.000000	2.000000	60.000000	0.000000
2942.511197	-0.056860	0.553584	0.081473	84.856041	85.159584	117.132637	-2.212140	0.000000	-4.228620	0.000000	0.000000	0.000000	-0.330814	0.195963	-0.929723	0.000000	0.000000	2.000000	60.000000	0.000000
2942.514530	-0.056860	0.553584	0.081473	84.856041	85.159584	117.132637	-2.212140	0.000000	-4.228620	0.000000	0.000000	0.000000	-0.330814	0.195963	-0.929723	0.000000	0.000000	2.000000	60.000000	0.000000
2942.517864	-0.056860	0.553584	0.081473	84.968575	86.106056	118.128479	-2.157004	0.000000	-4.073666	0.000000	0.000000	0.000000	-0.330814	0.195963	-0.929723	0.000000	0.000000	2.000000	60.000000	0.000000
2942.521197	-0.057952	0.554142	0.078419	84.968575	86.106056	118.128479	-2.157004	0.000000	-4.073666	0.000000	0.000000	0.000000	-0.327589	0.167560	-0.916345	0.000000	0.000000	2.000000	60.000000	0.000000
2942.524530	-0.057952	0.554142	0.078419	84.968575	86.106056	118.128479	-2.157004	0.000000	-4.073666	0.000000	0.000000	0.000000	-0.327589	0.167560	-0.916345	0.000000	0.000000	2.000000	60.000000	0.000000
2942.527864	-0.057952	0.554142	0.078419	85.116890	87.428116	119.461388	-2.102406	0.000000	-3.920942	0.000000	0.000000	0.000000	-0.327589	0.167560	-0.916345	0.000000	0.000000	2.000000	60.000000	0.000000
2942.531197	-0.059035	0.554655	0.075421	85.116890	87.428116	119.461388	-2.102406	0.000000	-3.920942	0.000000	0.000000	0.000000	-0.324880	0.153894	-0.899255	0.000000	0.000000	2.000000	60.000000	0.000000
2942.534530	-0.059035	0.554655	0.075421	85.116890	87.428116	119.461388	-2.102406	0.000000	-3.920942	0.000000	0.000000	0.000000	-0.324880	0.153894	-0.899255	0.000000	0.000000	2.000000	60.000000	0.000000
2942.537864	-0.059035	0.554655	0.075421	85.256828	88.826630	120.875198	-2.048259	0.000000	-3.771066	0.000000	0.000000	0.000000	-0.324880	0.153894	-0.899255	0.000000	0.000000	2.000000	60.000000	0.000000
2942.541197	-0.060110	0.555095	0.072487	85.256828	88.826630	120.875198	-2.048259	0.000000	-3.771066	0.000000	0.000000	0.000000	-0.322514	0.131843	-0.880387	0.000000	0.000000	2.000000	60.000000	0.000000
2942.544530	-0.060110	0.555095	0.072487	85.256828	88.826630	120.875198	-2.048259	0.000000	-3.771066	0.000000	0.000000	0.000000	-0.322514	0.131843	-0.880387	0.000000	0.000000	2.000000	60.000000	0.000000
2942.547864	-0.060110	0.555095	0.072487	85.336372	90.185867	122.303406	-1.994507	0.000000	-3.624335	0.000000	0.000000	0.000000	-0.322514	0.131843	-0.880387	0.000000	0.000000	2.000000	60.000000	0.000000
2942.551197	-0.061145	0.555466	0.069557	85.336372	90.185867	122.303406	-1.994507	0.000000	-3.624335	0.000000	0.000000	0.000000	-0.310668	0.111276	-0.878976	0.000000	0.000000	2.000000	60.000000	0.000000
2942.554530	-0.061145	0.555466	0.069557	85.336372	90.185867	122.303406	-1.994507	0.000000	-3.624335	0.000000	0.000000	0.000000	-0.310668	0.111276	-0.878976	0.000000	0.000000	2.000000	60.000000	0.000000
2942.557864	-0.061145	0.555466	0.069557	85.332008	91.325951	123.579216	-1.942729	0.000000	-3.477839	0.000000	0.000000	0.000000	-0.310668	0.111276	-0.878976	0.000000	0.000000	2.000000	60.000000	0.000000
2942.561197	-0.062100	0.555841	0.066706	85.332008	91.325951	123.579216	-1.942729	0.000000	-3.477839	0.000000	0.000000	0.000000	-0.286468	0.112702	-0.855204	0.000000	0.000000	2.000000	60.000000	0.000000
2942.564530	-0.062100	0.555841	0.066706	85.332008	91.325951	123.579216	-1.942729	0.000000	-3.477839	0.000000	0.000000	0.000000	-0.286468	0.112702	-0.855204	0.000000	0.000000	2.000000	60.000000	0.000000
2942.567864	-0.062100	0.555841	0.066706	85.321358	92.217751	124.615395	-1.894984	0.000000	-3.335304	0.000000	0.000000	0.000000	-0.286468	0.112702	-0.855204	0.000000	0.000000	2.000000	60.000000	0.000000
2942.571197	-0.063020	0.556168	0.063878	85.321358	92.217751	124.615395	-1.894984	0.000000	-3.335304	0.000000	0.000000	0.000000	-0.275797	0.097993	-0.848310	0.000000	0.000000	2.000000	60.000000	0.000000
2942.574530	-0.063020	0.556168	0.063878	85.321358	92.217751	124.615395	-1.894984	0.000000	-3.335304	0.000000	0.000000	0.000000	-0.275797	0.097993	-0.848310	0.000000	0.000000	2.000000	60.000000	0.000000
2942.577864	-0.063020	0.556168	0.063878	85.318802	92.810654	125.342117	-1.849018	0.000000	-3.193920	0.000000	0.000000	0.000000	-0.275797	0.097993	-0.848310	0.000000	0.000000	2.000000	60.000000	0.000000
2942.581197	-0.063908	0.556483	0.061108	85.318802	92.810654	125.342117	-1.849018	0.000000	-3.193920	0.000000	0.000000	0.000000	-0.266566	0.094376	-0.831017	0.000000	0.000000	2.000000	60.000000	0.000000
2942.584530	-0.063908	0.556483	0.061108	85.318802	92.810654	125.342117	-1.849018	0.000000	-3.193920	0.000000	0.000000	0.000000	-0.266566	0.094376	-0.831017	0.000000	0.000000	2.000000	60.000000	0.000000
2942.587864	-0.063908	0.556483	0.061108	85.323456	93.193542	125.856346	-1.804590	0.000000	-3.055417	0.000000	0.000000	0.000000	-0.266566	0.094376	-0.831017	0.000000	0.000000	2.000000	60.000000	0.000000
2942.591197	-0.064765	0.556739	0.058385	85.323456	93.193542	125.856346	-1.804590	0.000000	-3.055417	0.000000	0.000000	0.000000	-0.257146	0.076976	-0.817073	0.000000	0.000000	2.000000	60.000000	0.000000
2942.594530	-0.064765	0.556739	0.058385	85.323456	93.193542	125.856346	-1.804590	0.000000	-3.055417	0.000000	0.000000	0.000000	-0.257146	0.076976	-0.817073	0.000000	0.000000	2.000000	60.000000	0.000000
2942.597864	-0.064765	0.556739	0.058385	85.332886	93.505981	126.297195	-1.761733	0.000000	-2.919238	0.000000	0.000000	0.000000	-0.257146	0.076976	-0.817073	0.000000	0.000000	2.000000	60.000000	0.000000
2942.601197	-0.065626	0.556983	0.055779	85.332886	93.505981	126.297195	-1.761733	0.000000	-2.919238	0.000000	0.000000	0.000000	-0.258099	0.073000	-0.781669	0.000000	0.000000	2.000000	60.000000	0.000000
2942.604530	-0.065626	0.556983	0.055779	85.332886	93.505981	126.297195	-1.761733	0.000000	-2.919238	0.000000	0.000000	0.000000	-0.258099	0.073000	-0.781669	0.000000	0.000000	2.000000	60.000000	0.000000
2942.607864	-0.065626	0.556983	0.055779	85.347221	93.894768	126.810509	-1.718716	0.000000	-2.788960	0.000000	0.000000	0.000000	-0.258099	0.073000	-0.781669	0.000000	0.000000	2.000000	60.000000	0.000000
2942.611197	-0.066505	0.557142	0.053220	85.347221	93.894768	126.810509	-1.718716	0.000000	-2.788960	0.000000	0.000000	0.000000	-0.263902	0.047817	-0.767646	0.000000	0.000000	2.000000	60.000000	0.000000
2942.614530	-0.066505	0.557142	0.053220	85.347221	93.894768	126.810509	-1.718716	0.000000	-2.788960	0.000000	0.000000	0.000000	-0.263902	0.047817	-0.767646	0.000000	0.000000	2.000000	60.000000	0.000000
2942.617864	-0.066505	0.557142	0.053220	85.355019	94.490929	127.535217	-1.674732	0.000000	-2.661019	0.000000	0.000000	0.000000	-0.263902	0.047817	-0.767646	0.000000	0.000000	2.000000	60.000000	0.000000
2942.621197	-0.067410	0.557226	0.050748	85.355019	94.490929	127.535217	-1.674732	0.000000	-2.661019	0.000000	0.000000	0.000000	-0.271309	0.025363	-0.741587	0.000000	0.000000	2.000000	60.000000	0.000000
2942.624530	-0.067410	0.557226	0.050748	85.355019	94.490929	127.535217	-1.674732	0.000000	-2.661019	0.000000	0.000000	0.000000	-0.271309	0.025363	-0.741587	0.000000	0.000000	2.000000	60.000000	0.000000
2942.627864	-0.067410	0.557226	0.050748	85.343895	95.337074	128.523331	-1.629514	0.000000	-2.537421	0.000000	0.000000	0.000000	-0.271309	0.025363	-0.741587	0.000000	0.000000	2.000000	60.000000	0.000000
2942.631197	-0.068334	0.557230	0.048324	85.343895	95.337074	128.523331	-1.629514	0.000000	-2.537421	0.000000	0.000000	0.000000	-0.277205	0.000995	-0.727408	0.000000	0.000000	2.000000	60.000000	0.000000
2942.634530	-0.068334	0.557230	0.048324	85.343895	95.337074	128.523331	-1.629514	0.000000	-2.537421	0.000000	0.000000	0.000000	-0.277205	0.000995	-0.727408	0.000000	0.000000	2.000000	60.000000	0.000000
2942.637864	-0.068334	0.557230	0.048324	85.318466	96.543137	129.876755	-1.583313	0.000000	-2.416186	0.000000	0.000000	0.000000	-0.277205	0.000995	-0.727408	0.000000	0.000000	2.000000	60.000000	0.000000
2942.641197	-0.069272	0.557145	0.045906	85.318466	96.543137	129.876755	-1.583313	0.000000	-2.416186	0.000000	0.000000	0.000000	-0.281470	-0.025384	-0.725206	0.000000	0.000000	2.000000	60.000000	0.000000
2942.644530	-0.069272	0.557145	0.045906	85.318466	96.543137	129.876755	-1.583313	0.000000	-2.416186	0.000000	0.000000	0.000000	-0.281470	-0.025384	-0.725206	0.000000	0.000000	2.000000	60.000000	0.000000
2942.647864	-0.069272	0.557145	0.045906	85.284119	97.945747	131.425995	-1.536402	0.000000	-2.295319	0.000000	0.000000	0.000000	-0.281470	-0.025384	-0.725206	0.000000	0.000000	2.000000	60.000000	0.000000
2942.651197	-0.070228	0.557037	0.043526	85.284119	97.945747	131.425995	-1.536402	0.000000	-2.295319	0.000000	0.000000	0.000000	-0.286885	-0.032439	-0.714251	0.000000	0.000000	2.000000	60.000000	0.000000
2942.654530	-0.070228	0.557037	0.043526	85.284119	97.945747	131.425995	-1.536402	0.000000	-2.295319	0.000000	0.000000	0.000000	-0.286885	-0.032439	-0.714251	0.000000	0.000000	2.000000	60.000000	0.000000
2942.657864	-0.070228	0.557037	0.043526	85.247253	99.298912	132.925888	-1.488588	0.000000	-2.176277	0.000000	0.000000	0.000000	-0.286885	-0.032439	-0.714251	0.000000	0.000000	2.000000	60.000000	0.000000
2942.661197	-0.071135	0.556896	0.041214	85.247253	99.298912	132.925888	-1.488588	0.000000	-2.176277	0.000000	0.000000	0.000000	-0.271985	-0.042300	-0.693396	0.000000	0.000000	2.000000	60.000000	0.000000
2942.664530	-0.071135	0.556896	0.041214	85.247253	99.298912	132.925888	-1.488588	0.000000	-2.176277	0.000000	0.000000	0.000000	-0.271985	-0.042300	-0.693396	0.000000	0.000000	2.000000	60.000000	0.000000
2942.667864	-0.071135	0.556896	0.041214	85.211075	100.501884	134.269867	-1.443257	0.000000	-2.060711	0.000000	0.000000	0.000000	-0.271985	-0.042300	-0.693396	0.000000	0.000000	2.000000	60.000000	0.000000
2942.671197	-0.072021	0.556786	0.038999	85.211075	100.501884	134.269867	-1.443257	0.000000	-2.060711	0.000000	0.000000	0.000000	-0.265784	-0.033079	-0.664572	0.000000	0.000000	2.000000	60.000000	0.000000
2942.674530	-0.072021	0.556786	0.038999	85.211075	100.501884	134.269867	-1.443257	0.000000	-2.060711	0.000000	0.000000	0.000000	-0.265784	-0.033079	-0.664572	0.000000	0.000000	2.000000	60.000000	0.000000
2942.677864	-0.072021	0.556786	0.038999	85.177444	101.544662	135.448212	-1.398959	0.000000	-1.949949	0.000000	0.000000	0.000000	-0.265784	-0.033079	-0.664572	0.000000	0.000000	2.000000	60.000000	0.000000
2942.681197	-0.072867	0.556697	0.036907	85.177444	101.544662	135.448212	-1.398959	0.000000	-1.949949	0.000000	0.000000	0.000000	-0.253878	-0.026695	-0.627681	0.000000	0.000000	2.000000	60.000000	0.000000
2942.684530	-0.072867	0.556697	0.036907	85.177444	101.544662	135.448212	-1.398959	0.000000	-1.949949	0.000000	0.000000	0.000000	-0.253878	-0.026695	-0.627681	0.000000	0.000000	2.000000	60.000000	0.000000
2942.687864	-0.072867	0.556697	0.036907	85.150063	102.346336	136.382828	-1.356646	0.000000	-1.845335	0.000000	0.000000	0.000000	-0.253878	-0.026695	-0.627681	0.000000	0.000000	2.000000	60.000000	0.000000
2942.691197	-0.073703	0.556593	0.034963	85.150063	102.346336	136.382828	-1.356646	0.000000	-1.845335	0.000000	0.000000	0.000000	-0.250690	-0.031236	-0.583154	0.000000	0.000000	2.000000	60.000000	0.000000
2942.694530	-0.073703	0.556593	0.034963	85.150063	102.346336	136.382828	-1.356646	0.000000	-1.845335	0.000000	0.000000	0.000000	-0.250690	-0.031236	-0.583154	0.000000	0.000000	2.000000	60.000000	0.000000
2942.697864	-0.073703	0.556593	0.034963	85.129501	102.944038	137.111450	-1.314865	0.000000	-1.748143	0.000000	0.000000	0.000000	-0.250690	-0.031236	-0.583154	0.000000	0.000000	2.000000	60.000000	0.000000
2942.701197	-0.074527	0.556429	0.033156	85.129501	102.944038	137.111450	-1.314865	0.000000	-1.748143	0.000000	0.000000	0.000000	-0.247354	-0.048960	-0.542082	0.000000	0.000000	2.000000	60.000000	0.000000
2942.704530	-0.074527	0.556429	0.033156	85.129501	102.944038	137.111450	-1.314865	0.000000	-1.748143	0.000000	0.000000	0.000000	-0.247354	-0.048960	-0.542082	0.000000	0.000000	2.000000	60.000000	0.000000
2942.707864	-0.074527	0.556429	0.033156	85.104027	103.632622	137.930588	-1.273639	0.000000	-1.657796	0.000000	0.000000	0.000000	-0.247354	-0.048960	-0.542082	0.000000	0.000000	2.000000	60.000000	0.000000
2942.711197	-0.075369	0.556199	0.031506	85.104027	103.632622	137.930588	-1.273639	0.000000	-1.657796	0.000000	0.000000	0.000000	-0.252398	-0.069196	-0.495094	0.000000	0.000000	2.000000	60.000000	0.000000
2942.714530	-0.075369	0.556199	0.031506	85.104027	103.632622	137.930588	-1.273639	0.000000	-1.657796	0.000000	0.000000	0.000000	-0.252398	-0.069196	-0.495094	0.000000	0.000000	2.000000	60.000000	0.000000
2942.717864	-0.075369	0.556199	0.031506	85.062195	104.662773	139.093216	-1.231573	0.000000	-1.575280	0.000000	0.000000	0.000000	-0.252398	-0.069196	-0.495094	0.000000	0.000000	2.000000	60.000000	0.000000
2942.721197	-0.076236	0.555868	0.029910	85.062195	104.662773	139.093216	-1.231573	0.000000	-1.575280	0.000000	0.000000	0.000000	-0.260090	-0.099312	-0.478619	0.000000	0.000000	2.000000	60.000000	0.000000
2942.724530	-0.076236	0.555868	0.029910	85.062195	104.662773	139.093216	-1.231573	0.000000	-1.575280	0.000000	0.000000	0.000000	-0.260090	-0.099312	-0.478619	0.000000	0.000000	2.000000	60.000000	0.000000
2942.727864	-0.076236	0.555868	0.029910	85.013474	105.784828	140.347794	-1.188224	0.000000	-1.495510	0.000000	0.000000	0.000000	-0.260090	-0.099312	-0.478619	0.000000	0.000000	2.000000	60.000000	0.000000
2942.731197	-0.077111	0.555472	0.028408	85.013474	105.784828	140.347794	-1.188224	0.000000	-1.495510	0.000000	0.000000	0.000000	-0.262590	-0.118596	-0.450563	0.000000	0.000000	2.000000	60.000000	0.000000
2942.734530	-0.077111	0.555472	0.028408	85.013474	105.784828	140.347794	-1.188224	0.000000	-1.495510	0.000000	0.000000	0.000000	-0.262590	-0.118596	-0.450563	0.000000	0.000000	2.000000	60.000000	0.000000
2942.737864	-0.077111	0.555472	0.028408	84.962456	106.882179	141.577682	-1.144459	0.000000	-1.420417	0.000000	0.000000	0.000000	-0.262590	-0.118596	-0.450563	0.000000	0.000000	2.000000	60.000000	0.000000
2942.741197	-0.077987	0.555059	0.026949	84.962456	106.882179	141.577682	-1.144459	0.000000	-1.420417	0.000000	0.000000	0.000000	-0.262817	-0.124079	-0.437810	0.000000	0.000000	2.000000	60.000000	0.000000
2942.744530	-0.077987	0.555059	0.026949	84.962456	106.882179	141.577682	-1.144459	0.000000	-1.420417	0.000000	0.000000	0.000000	-0.262817	-0.124079	-0.437810	0.000000	0.000000	2.000000	60.000000	0.000000
2942.747864	-0.077987	0.555059	0.026949	84.909149	107.951607	142.782349	-1.100657	0.000000	-1.347448	0.000000	0.000000	0.000000	-0.262817	-0.124079	-0.437810	0.000000	0.000000	2.000000	60.000000	0.000000
2942.751197	-0.078891	0.554618	0.025551	84.909149	107.951607	142.782349	-1.100657	0.000000	-1.347448	0.000000	0.000000	0.000000	-0.271139	-0.132275	-0.419296	0.000000	0.000000	2.000000	60.000000	0.000000
2942.754530	-0.078891	0.554618	0.025551	84.909149	107.951607	142.782349	-1.100657	0.000000	-1.347448	0.000000	0.000000	0.000000	-0.271139	-0.132275	-0.419296	0.000000	0.000000	2.000000	60.000000	0.000000
2942.757864	-0.078891	0.554618	0.025551	84.856621	108.937164	143.892227	-1.055467	0.000000	-1.277566	0.000000	0.000000	0.000000	-0.271139	-0.132275	-0.419296	0.000000	0.000000	2.000000	60.000000	0.000000
2942.761197	-0.079759	0.554211	0.024257	84.856621	108.937164	143.892227	-1.055467	0.000000	-1.277566	0.000000	0.000000	0.000000	-0.260464	-0.121955	-0.388364	0.000000	0.000000	2.000000	60.000000	0.000000
2942.764530	-0.079759	0.554211	0.024257	84.856621	108.937164	143.892227	-1.055467	0.000000	-1.277566	0.000000	0.000000	0.000000	-0.260464	-0.121955	-0.388364	0.000000	0.000000	2.000000	60.000000	0.000000
2942.767864	-0.079759	0.554211	0.024257	84.805443	109.804909	144.888046	-1.012056	0.000000	-1.212838	0.000000	0.000000	0.000000	-0.260464	-0.121955	-0.388364	0.000000	0.000000	2.000000	60.000000	0.000000
2942.771197	-0.080612	0.553822	0.023044	84.805443	109.804909	144.888046	-1.012056	0.000000	-1.212838	0.000000	0.000000	0.000000	-0.256059	-0.116861	-0.363729	0.000000	0.000000	2.000000	60.000000	0.000000
2942.774530	-0.080612	0.553822	0.023044	84.805443	109.804909	144.888046	-1.012056	0.000000	-1.212838	0.000000	0.000000	0.000000	-0.256059	-0.116861	-0.363729	0.000000	0.000000	2.000000	60.000000	0.000000
2942.777864	-0.080612	0.553822	0.023044	84.755585	110.636711	145.835541	-0.969379	0.000000	-1.152217	0.000000	0.000000	0.000000	-0.256059	-0.116861	-0.363729	0.000000	0.000000	2.000000	60.000000	0.000000
2942.781197	-0.081450	0.553405	0.021902	84.755585	110.636711	145.835541	-0.969379	0.000000	-1.152217	0.000000	0.000000	0.000000	-0.251236	-0.124994	-0.342763	0.000000	0.000000	2.000000	60.000000	0.000000
2942.784530	-0.081450	0.553405	0.021902	84.755585	110.636711	145.835541	-0.969379	0.000000	-1.152217	0.000000	0.000000	0.000000	-0.251236	-0.124994	-0.342763	0.000000	0.000000	2.000000	60.000000	0.000000
2942.787864	-0.081450	0.553405	0.021902	84.704430	111.450409	146.764877	-0.927507	0.000000	-1.095090	0.000000	0.000000	0.000000	-0.251236	-0.124994	-0.342763	0.000000	0.000000	2.000000	60.000000	0.000000
2942.791197	-0.082305	0.552987	0.020884	84.704430	111.450409	146.764877	-0.927507	0.000000	-1.095090	0.000000	0.000000	0.000000	-0.256412	-0.125394	-0.305417	0.000000	0.000000	2.000000	60.000000	0.000000
2942.794530	-0.082305	0.552987	0.020884	84.704430	111.450409	146.764877	-0.927507	0.000000	-1.095090	0.000000	0.000000	0.000000	-0.256412	-0.125394	-0.305417	0.000000	0.000000	2.000000	60.000000	0.000000
2942.797864	-0.082305	0.552987	0.020884	84.654633	112.236824	147.665405	-0.884771	0.000000	-1.044187	0.000000	0.000000	0.000000	-0.256412	-0.125394	-0.305417	0.000000	0.000000	2.000000	60.000000	0.000000
2942.801197	-0.083188	0.552499	0.019915	84.654633	112.236824	147.665405	-0.884771	0.000000	-1.044187	0.000000	0.000000	0.000000	-0.264914	-0.146531	-0.290526	0.000000	0.000000	2.000000	60.000000	0.000000
2942.804530	-0.083188	0.552499	0.019915	84.654633	112.236824	147.665405	-0.884771	0.000000	-1.044187	0.000000	0.000000	0.000000	-0.264914	-0.146531	-0.290526	0.000000	0.000000	2.000000	60.000000	0.000000
2942.807864	-0.083188	0.552499	0.019915	84.595566	113.092621	148.642670	-0.840619	0.000000	-0.995766	0.000000	0.000000	0.000000	-0.264914	-0.146531	-0.290526	0.000000	0.000000	2.000000	60.000000	0.000000
2942.811197	-0.084106	0.551948	0.019037	84.595566	113.092621	148.642670	-0.840619	0.000000	-0.995766	0.000000	0.000000	0.000000	-0.275632	-0.165173	-0.263528	0.000000	0.000000	2.000000	60.000000	0.000000
2942.814530	-0.084106	0.551948	0.019037	84.595566	113.092621	148.642670	-0.840619	0.000000	-0.995766	0.000000	0.000000	0.000000	-0.275632	-0.165173	-0.263528	0.000000	0.000000	2.000000	60.000000	0.000000
2942.817864	-0.084106	0.551948	0.019037	84.534958	113.921516	149.574524	-0.794680	0.000000	-0.951844	0.000000	0.000000	0.000000	-0.275632	-0.165173	-0.263528	0.000000	0.000000	2.000000	60.000000	0.000000
2942.821197	-0.085073	0.551337	0.018181	84.534958	113.921516	149.574524	-0.794680	0.000000	-0.951844	0.000000	0.000000	0.000000	-0.289851	-0.183419	-0.256893	0.000000	0.000000	2.000000	60.000000	0.000000
2942.824530	-0.085073	0.551337	0.018181	84.534958	113.921516	149.574524	-0.794680	0.000000	-0.951844	0.000000	0.000000	0.000000	-0.289851	-0.183419	-0.256893	0.000000	0.000000	2.000000	60.000000	0.000000
2942.827864	-0.085073	0.551337	0.018181	84.469261	114.776566	150.498367	-0.746372	0.000000	-0.909029	0.000000	0.000000	0.000000	-0.289851	-0.183419	-0.256893	0.000000	0.000000	2.000000	60.000000	0.000000
2942.831197	-0.086093	0.550699	0.017382	84.469261	114.776566	150.498367	-0.746372	0.000000	-0.909029	0.000000	0.000000	0.000000	-0.305997	-0.191264	-0.239706	0.000000	0.000000	2.000000	60.000000	0.000000
2942.834530	-0.086093	0.550699	0.017382	84.469261	114.776566	150.498367	-0.746372	0.000000	-0.909029	0.000000	0.000000	0.000000	-0.305997	-0.191264	-0.239706	0.000000	0.000000	2.000000	60.000000	0.000000
2942.837864	-0.086093	0.550699	0.017382	84.403084	115.536629	151.311539	-0.695372	0.000000	-0.869078	0.000000	0.000000	0.000000	-0.305997	-0.191264	-0.239706	0.000000	0.000000	2.000000	60.000000	0.000000
2942.841197	-0.087098	0.550062	0.016647	84.403084	115.536629	151.311539	-0.695372	0.000000	-0.869078	0.000000	0.000000	0.000000	-0.301693	-0.191258	-0.220405	0.000000	0.000000	2.000000	60.000000	0.000000
2942.844530	-0.087098	0.550062	0.016647	84.403084	115.536629	151.311539	-0.695372	0.000000	-0.869078	0.000000	0.000000	0.000000	-0.301693	-0.191258	-0.220405	0.000000	0.000000	2.000000	60.000000	0.000000
2942.847864	-0.087098	0.550062	0.016647	84.340538	116.239029	152.062454	-0.645090	0.000000	-0.832343	0.000000	0.000000	0.000000	-0.301693	-0.191258	-0.220405	0.000000	0.000000	2.000000	60.000000	0.000000
2942.851197	-0.088085	0.549460	0.015949	84.340538	116.239029	152.062454	-0.645090	0.000000	-0.832343	0.000000	0.000000	0.000000	-0.296007	-0.180632	-0.209394	0.000000	0.000000	2.000000	60.000000	0.000000
2942.854530	-0.088085	0.549460	0.015949	84.340538	116.239029	152.062454	-0.645090	0.000000	-0.832343	0.000000	0.000000	0.000000	-0.296007	-0.180632	-0.209394	0.000000	0.000000	2.000000	60.000000	0.000000
2942.857864	-0.088085	0.549460	0.015949	84.280083	116.834198	152.661026	-0.595755	0.000000	-0.797444	0.000000	0.000000	0.000000	-0.296007	-0.180632	-0.209394	0.000000	0.000000	2.000000	60.000000	0.000000
2942.861197	-0.089016	0.548901	0.015337	84.280083	116.834198	152.661026	-0.595755	0.000000	-0.797444	0.000000	0.000000	0.000000	-0.279270	-0.167682	-0.183539	0.000000	0.000000	2.000000	60.000000	0.000000
2942.864530	-0.089016	0.548901	0.015337	84.280083	116.834198	152.661026	-0.595755	0.000000	-0.797444	0.000000	0.000000	0.000000	-0.279270	-0.167682	-0.183539	0.000000	0.000000	2.000000	60.000000	0.000000
2942.867864	-0.089016	0.548901	0.015337	84.229561	117.270142	153.109741	-0.549211	0.000000	-0.766855	0.000000	0.000000	0.000000	-0.279270	-0.167682	-0.183539	0.000000	0.000000	2.000000	60.000000	0.000000
2942.871197	-0.089869	0.548385	0.014816	84.229561	117.270142	153.109741	-0.549211	0.000000	-0.766855	0.000000	0.000000	0.000000	-0.256051	-0.154842	-0.156239	0.000000	0.000000	2.000000	60.000000	0.000000
2942.874530	-0.089869	0.548385	0.014816	84.229561	117.270142	153.109741	-0.549211	0.000000	-0.766855	0.000000	0.000000	0.000000	-0.256051	-0.154842	-0.156239	0.000000	0.000000	2.000000	60.000000	0.000000
2942.877864	-0.089869	0.548385	0.014816	84.195793	117.365807	153.225876	-0.506535	0.000000	-0.740815	0.000000	0.000000	0.000000	-0.256051	-0.154842	-0.156239	0.000000	0.000000	2.000000	60.000000	0.000000
2942.881197	-0.089869	0.548385	0.014816	84.195793	117.365807	153.225876	-0.506535	0.000000	-0.740815	0.000000	0.000000	0.000000	-0.256051	-0.154842	-0.156239	0.000000	0.000000	2.000000	60.000000	0.000000
2942.884530	-0.090650	0.547928	0.014405	84.195793	117.365807	153.225876	-0.506535	0.000000	-0.740815	0.000000	0.000000	0.000000	-0.234101	-0.136952	-0.123370	0.000000	0.000000	2.000000	60.000000	0.000000
2942.887864	-0.090650	0.547928	0.014405	84.205254	117.069580	152.897919	-0.506535	0.000000	-0.740815	0.000000	0.000000	0.000000	-0.234101	-0.136952	-0.123370	0.000000	0.000000	2.000000	60.000000	0.000000
2942.891197	-0.091362	0.547522	0.014127	84.205254	117.069580	152.897919	-0.506535	0.000000	-0.740815	0.000000	0.000000	0.000000	-0.213705	-0.121910	-0.083486	0.000000	0.000000	2.000000	60.000000	0.000000
2942.894530	-0.091362	0.547522	0.014127	84.205254	117.069580	152.897919	-0.506535	0.000000	-0.740815	0.000000	0.000000	0.000000	-0.213705	-0.121910	-0.083486	0.000000	0.000000	2.000000	60.000000	0.000000
2942.897864	-0.091362	0.547522	0.014127	84.252701	116.501312	152.249084	-0.431901	0.000000	-0.706339	0.000000	0.000000	0.000000	-0.213705	-0.121910	-0.083486	0.000000	0.000000	2.000000	60.000000	0.000000
2942.901197	-0.091362	0.547522	0.014127	84.252701	116.501312	152.249084	-0.431901	0.000000	-0.706339	0.000000	0.000000	0.000000	-0.213705	-0.121910	-0.083486	0.000000	0.000000	2.000000	60.000000	0.000000
2942.904530	-0.091954	0.547157	0.013950	84.252701	116.501312	152.249084	-0.431901	0.000000	-0.706339	0.000000	0.000000	0.000000	-0.177727	-0.109290	-0.053058	0.000000	0.000000	2.000000	60.000000	0.000000
2942.907864	-0.091954	0.547157	0.013950	84.323837	115.676781	151.286438	-0.431901	0.000000	-0.706339	0.000000	0.000000	0.000000	-0.177727	-0.109290	-0.053058	0.000000	0.000000	2.000000	60.000000	0.000000
2942.911197	-0.092484	0.546860	0.013925	84.323837	115.676781	151.286438	-0.431901	0.000000	-0.706339	0.000000	0.000000	0.000000	-0.158763	-0.089318	-0.007483	0.000000	0.000000	2.000000	60.000000	0.000000
2942.914530	-0.092484	0.546860	0.013925	84.323837	115.676781	151.286438	-0.431901	0.000000	-0.706339	0.000000	0.000000	0.000000	-0.158763	-0.089318	-0.007483	0.000000	0.000000	2.000000	60.000000	0.000000
2942.917864	-0.092484	0.546860	0.013925	84.399506	114.769348	150.242874	-0.375820	0.000000	-0.696248	0.000000	0.000000	0.000000	-0.158763	-0.089318	-0.007483	0.000000	0.000000	2.000000	60.000000	0.000000
2942.921197	-0.092484	0.546860	0.013925	84.399506	114.769348	150.242874	-0.375820	0.000000	-0.696248	0.000000	0.000000	0.000000	-0.158763	-0.089318	-0.007483	0.000000	0.000000	2.000000	60.000000	0.000000
2942.924530	-0.092886	0.546596	0.013962	84.399506	114.769348	150.242874	-0.375820	0.000000	-0.696248	0.000000	0.000000	0.000000	-0.120642	-0.079139	0.011009	0.000000	0.000000	2.000000	60.000000	0.000000
2942.927864	-0.092886	0.546596	0.013962	84.473518	113.865997	149.317505	-0.375820	0.000000	-0.696248	0.000000	0.000000	0.000000	-0.120642	-0.079139	0.011009	0.000000	0.000000	2.000000	60.000000	0.000000
2942.931197	-0.092886	0.546596	0.013962	84.473518	113.865997	149.317505	-0.375820	0.000000	-0.696248	0.000000	0.000000	0.000000	-0.120642	-0.079139	0.011009	0.000000	0.000000	2.000000	60.000000	0.000000
2942.934530	-0.092886	0.546596	0.013962	84.473518	113.865997	149.317505	-0.375820	0.000000	-0.696248	0.000000	0.000000	0.000000	-0.120642	-0.079139	0.011009	0.000000	0.000000	2.000000	60.000000	0.000000
2942.937864	-0.093573	0.546208	0.014381	84.541130	113.004807	148.491852	-0.355713	0.000000	-0.698083	0.000000	0.000000	0.000000	-0.206216	-0.116322	0.125684	0.000000	0.000000	2.000000	60.000000	0.000000
2942.941197	-0.093573	0.546208	0.014381	84.541130	113.004807	148.491852	-0.355713	0.000000	-0.698083	0.000000	0.000000	0.000000	0.000001	-0.000004	0.000000	0.000000	0.000000	2.000000	60.000000	0.000000
2942.944530	-0.093573	0.546208	0.014381	84.541130	113.004807	148.491852	-0.355713	0.000000	-0.698083	0.000000	0.000000	0.000000	0.000001	-0.000004	0.000000	0.000000	0.000000	2.000000	60.000000	0.000000
2942.947864	-0.093573	0.546208	0.014381	84.608421	112.106438	147.612335	-0.321343	0.000000	-0.719031	0.000000	0.000000	0.000000	0.000001	-0.000004	0.000000	0.000000	0.000000	2.000000	60.000000	0.000000
2942.951197	-0.093573	0.546208	0.014381	84.608421	112.106438	147.612335	-0.321343	0.000000	-0.719031	0.000000	0.000000	0.000000	0.000001	-0.000004	0.000000	0.000000	0.000000	2.000000	60.000000	0.000000
2942.954530	-0.093842	0.546069	0.014682	84.608421	112.106438	147.612335	-0.321343	0.000000	-0.719031	0.000000	0.000000	0.000000	-0.080785	-0.041862	0.090308	0.000000	0.000000	2.000000	60.000000	0.000000
2942.957864	-0.093842	0.546069	0.014682	84.662117	111.395782	146.917542	-0.321343	0.000000	-0.719031	0.000000	0.000000	0.000000	-0.080785	-0.041862	0.090308	0.000000	0.000000	2.000000	60.000000	0.000000
2942.961197	-0.093842	0.546069	0.014682	84.662117	111.395782	146.917542	-0.321343	0.000000	-0.719031	0.000000	0.000000	0.000000	-0.080785	-0.041862	0.090308	0.000000	0.000000	2.000000	60.000000	0.000000
2942.964530	-0.093842	0.546069	0.014682	84.662117	111.395782	146.917542	-0.321343	0.000000	-0.719031	0.000000	0.000000	0.000000	-0.080785	-0.041862	0.090308	0.000000	0.000000	2.000000	60.000000	0.000000
2942.967864	-0.094223	0.545795	0.015423	84.696663	111.006142	146.536652	-0.307879	0.000000	-0.734082	0.000000	0.000000	0.000000	-0.114193	-0.082179	0.222352	0.000000	0.000000	2.000000	60.000000	0.000000
2942.971197	-0.094223	0.545795	0.015423	84.696663	111.006142	146.536652	-0.307879	0.000000	-0.734082	0.000000	0.000000	0.000000	-0.000000	0.000004	-0.000000	0.000000	0.000000	2.000000	60.000000	0.000000
2942.974530	-0.094223	0.545795	0.015423	84.696663	111.006142	146.536652	-0.307879	0.000000	-0.734082	0.000000	0.000000	0.000000	-0.000000	0.000004	-0.000000	0.000000	0.000000	2.000000	60.000000	0.000000
2942.977864	-0.094223	0.545795	0.015423	84.717354	110.903824	146.431381	-0.288847	0.000000	-0.771141	0.000000	0.000000	0.000000	-0.000000	0.000004	-0.000000	0.000000	0.000000	2.000000	60.000000	0.000000
2942.981197	-0.094223	0.545795	0.015423	84.717354	110.903824	146.431381	-0.288847	0.000000	-0.771141	0.000000	0.000000	0.000000	-0.000000	0.000004	-0.000000	0.000000	0.000000	2.000000	60.000000	0.000000
2942.984530	-0.094394	0.545626	0.015814	84.717354	110.903824	146.431381	-0.288847	0.000000	-0.771141	0.000000	0.000000	0.000000	-0.051393	-0.050552	0.117257	0.000000	0.000000	2.000000	60.000000	0.000000
2942.987864	-0.094394	0.545626	0.015814	84.736267	111.007278	146.513321	-0.288847	0.000000	-0.771141	0.000000	0.000000	0.000000	-0.051393	-0.050552	0.117257	0.000000	0.000000	2.000000	60.000000	0.000000
2942.991197	-0.094394	0.545626	0.015814	84.736267	111.007278	146.513321	-0.288847	0.000000	-0.771141	0.000000	0.000000	0.000000	-0.051393	-0.050552	0.117257	0.000000	0.000000	2.000000	60.000000	0.000000
2942.994530	-0.094394	0.545626	0.015814	84.736267	111.007278	146.513321	-0.288847	0.000000	-0.771141	0.000000	0.000000	0.000000	-0.051393	-0.050552	0.117257	0.000000	0.000000	2.000000	60.000000	0.000000
2942.997864	-0.094678	0.545295	0.016649	84.761566	111.205849	146.688507	-0.280281	0.000000	-0.790684	0.000000	0.000000	0.000000	-0.085087	-0.099226	0.250566	0.000000	0.000000	2.000000	60.000000	0.000000
2943.001197	-0.094678	0.545295	0.016649	84.761566	111.205849	146.688507	-0.280281	0.000000	-0.790684	0.000000	0.000000	0.000000	-0.000001	-0.000002	-0.000000	0.000000	0.000000	2.000000	60.000000	0.000000
2943.004530	-0.094678	0.545295	0.016649	84.761566	111.205849	146.688507	-0.280281	0.000000	-0.790684	0.000000	0.000000	0.000000	-0.000001	-0.000002	-0.000000	0.000000	0.000000	2.000000	60.000000	0.000000
2943.007864	-0.094678	0.545295	0.016649	84.794746	111.477997	146.921844	-0.266100	0.000000	-0.832445	0.000000	0.000000	0.000000	-0.000001	-0.000002	-0.000000	0.000000	0.000000	2.000000	60.000000	0.000000
2943.011197	-0.094678	0.545295	0.016649	84.794746	111.477997	146.921844	-0.266100	0.000000	-0.832445	0.000000	0.000000	0.000000	-0.000001	-0.000002	-0.000000	0.000000	0.000000	2.000000	60.000000	0.000000
2943.014530	-0.094787	0.545116	0.017075	84.794746	111.477997	146.921844	-0.266100	0.000000	-0.832445	0.000000	0.000000	0.000000	-0.032584	-0.053762	0.127925	0.000000	0.000000	2.000000	60.000000	0.000000
2943.017864	-0.094787	0.545116	0.017075	84.831688	111.786827	147.186920	-0.266100	0.000000	-0.832445	0.000000	0.000000	0.000000	-0.032584	-0.053762	0.127925	0.000000	0.000000	2.000000	60.000000	0.000000
2943.021197	-0.094787	0.545116	0.017075	84.831688	111.786827	147.186920	-0.266100	0.000000	-0.832445	0.000000	0.000000	0.000000	-0.032584	-0.053762	0.127925	0.000000	0.000000	2.000000	60.000000	0.000000
2943.024530	-0.094787	0.545116	0.017075	84.831688	111.786827	147.186920	-0.266100	0.000000	-0.832445	0.000000	0.000000	0.000000	-0.032584	-0.053762	0.127925	0.000000	0.000000	2.000000	60.000000	0.000000
2943.027864	-0.094950	0.544775	0.017891	84.865997	112.082642	147.436844	-0.260669	0.000000	-0.853765	0.000000	0.000000	0.000000	-0.048923	-0.102239	0.244788	0.000000	0.000000	2.000000	60.000000	0.000000
2943.031197	-0.094950	0.544775	0.017891	84.865997	112.082642	147.436844	-0.260669	0.000000	-0.853765	0.000000	0.000000	0.000000	0.000000	0.000007	0.000000	0.000000	0.000000	2.000000	60.000000	0.000000
2943.034530	-0.094950	0.544775	0.017891	84.865997	112.082642	147.436844	-0.260669	0.000000	-0.853765	0.000000	0.000000	0.000000	0.000000	0.000007	0.000000	0.000000	0.000000	2.000000	60.000000	0.000000
2943.037864	-0.094950	0.544775	0.017891	84.897461	112.361794	147.670746	-0.252515	0.000000	-0.894563	0.000000	0.000000	0.000000	0.000000	0.000007	0.000000	0.000000	0.000000	2.000000	60.000000	0.000000
2943.041197	-0.094950	0.544775	0.017891	84.897461	112.361794	147.670746	-0.252515	0.000000	-0.894563	0.000000	0.000000	0.000000	0.000000	0.000007	0.000000	0.000000	0.000000	2.000000	60.000000	0.000000
2943.044530	-0.094982	0.544614	0.018285	84.897461	112.361794	147.670746	-0.252515	0.000000	-0.894563	0.000000	0.000000	0.000000	-0.009546	-0.048461	0.118231	0.000000	0.000000	2.000000	60.000000	0.000000
2943.047864	-0.094982	0.544614	0.018285	84.928810	112.649551	147.907776	-0.252515	0.000000	-0.894563	0.000000	0.000000	0.000000	-0.009546	-0.048461	0.118231	0.000000	0.000000	2.000000	60.000000	0.000000
2943.051197	-0.094982	0.544614	0.018285	84.928810	112.649551	147.907776	-0.252515	0.000000	-0.894563	0.000000	0.000000	0.000000	-0.009546	-0.048461	0.118231	0.000000	0.000000	2.000000	60.000000	0.000000
2943.054530	-0.094982	0.544614	0.018285	84.928810	112.649551	147.907776	-0.252515	0.000000	-0.894563	0.000000	0.000000	0.000000	-0.009546	-0.048461	0.118231	0.000000	0.000000	2.000000	60.000000	0.000000
2943.057864	-0.094923	0.544309	0.019050	84.955002	112.893692	148.107834	-0.250924	0.000000	-0.914269	0.000000	0.000000	0.000000	0.017622	-0.091500	0.229524	0.000000	0.000000	2.000000	60.000000	0.000000
2943.061197	-0.094923	0.544309	0.019050	84.955002	112.893692	148.107834	-0.250924	0.000000	-0.914269	0.000000	0.000000	0.000000	-0.000001	-0.000001	0.000000	0.000000	0.000000	2.000000	60.000000	0.000000
2943.064530	-0.094923	0.544309	0.019050	84.955002	112.893692	148.107834	-0.250924	0.000000	-0.914269	0.000000	0.000000	0.000000	-0.000001	-0.000001	0.000000	0.000000	0.000000	2.000000	60.000000	0.000000
2943.067864	-0.094923	0.544309	0.019050	84.961800	113.059792	148.247284	-0.253861	0.000000	-0.952523	0.000000	0.000000	0.000000	-0.000001	-0.000001	0.000000	0.000000	0.000000	2.000000	60.000000	0.000000
2943.071197	-0.094923	0.544309	0.019050	84.961800	113.059792	148.247284	-0.253861	0.000000	-0.952523	0.000000	0.000000	0.000000	-0.000001	-0.000001	0.000000	0.000000	0.000000	2.000000	60.000000	0.000000
2943.074530	-0.094888	0.544141	0.019349	84.961800	113.059792	148.247284	-0.253861	0.000000	-0.952523	0.000000	0.000000	0.000000	0.010350	-0.050337	0.089674	0.000000	0.000000	2.000000	60.000000	0.000000
2943.077864	-0.094888	0.544141	0.019349	84.960045	113.097351	148.276810	-0.253861	0.000000	-0.952523	0.000000	0.000000	0.000000	0.010350	-0.050337	0.089674	0.000000	0.000000	2.000000	60.000000	0.000000
2943.081197	-0.094888	0.544141	0.019349	84.960045	113.097351	148.276810	-0.253861	0.000000	-0.952523	0.000000	0.000000	0.000000	0.010350	-0.050337	0.089674	0.000000	0.000000	2.000000	60.000000	0.000000
2943.084530	-0.094888	0.544141	0.019349	84.960045	113.097351	148.276810	-0.253861	0.000000	-0.952523	0.000000	0.000000	0.000000	0.010350	-0.050337	0.089674	0.000000	0.000000	2.000000	60.000000	0.000000
2943.087864	-0.094853	0.543877	0.019883	84.958344	113.132080	148.306183	-0.255586	0.000000	-0.967468	0.000000	0.000000	0.000000	0.010481	-0.079212	0.160202	0.000000	0.000000	2.000000	60.000000	0.000000
2943.091197	-0.094853	0.543877	0.019883	84.958344	113.132080	148.306183	-0.255586	0.000000	-0.967468	0.000000	0.000000	0.000000	0.010481	-0.079212	0.160202	0.000000	0.000000	2.000000	60.000000	0.000000
2943.094530	-0.094853	0.543877	0.019883	84.958344	113.132080	148.306183	-0.255586	0.000000	-0.967468	0.000000	0.000000	0.000000	0.010481	-0.079212	0.160202	0.000000	0.000000	2.000000	60.000000	0.000000
2943.097864	-0.094853	0.543877	0.019883	84.954727	113.198738	148.364929	-0.257333	0.000000	-0.994169	0.000000	0.000000	0.000000	0.010481	-0.079212	0.160202	0.000000	0.000000	2.000000	60.000000	0.000000
2943.101197	-0.094841	0.543757	0.020060	84.954727	113.198738	148.364929	-0.257333	0.000000	-0.994169	0.000000	0.000000	0.000000	0.003598	-0.036106	0.052976	0.000000	0.000000	2.000000	60.000000	0.000000
2943.104530	-0.094841	0.543757	0.020060	84.954727	113.198738	148.364929	-0.257333	0.000000	-0.994169	0.000000	0.000000	0.000000	0.003598	-0.036106	0.052976	0.000000	0.000000	2.000000	60.000000	0.000000
2943.107864	-0.094841	0.543757	0.020060	84.949913	113.253510	148.413422	-0.257933	0.000000	-1.002998	0.000000	0.000000	0.000000	0.003598	-0.036106	0.052976	0.000000	0.000000	2.000000	60.000000	0.000000
2943.111197	-0.094841	0.543757	0.020060	84.949913	113.253510	148.413422	-0.257933	0.000000	-1.002998	0.000000	0.000000	0.000000	0.003598	-0.036106	0.052976	0.000000	0.000000	2.000000	60.000000	0.000000
2943.114530	-0.094802	0.543646	0.020218	84.949913	113.253510	148.413422	-0.257933	0.000000	-1.002998	0.000000	0.000000	0.000000	0.011755	-0.033274	0.047531	0.000000	0.000000	2.000000	60.000000	0.000000
2943.117864	-0.094802	0.543646	0.020218	84.946388	113.322784	148.472031	-0.257933	0.000000	-1.002998	0.000000	0.000000	0.000000	0.011755	-0.033274	0.047531	0.000000	0.000000	2.000000	60.000000	0.000000
2943.121197	-0.094802	0.543646	0.020218	84.946388	113.322784	148.472031	-0.257933	0.000000	-1.002998	0.000000	0.000000	0.000000	0.011755	-0.033274	0.047531	0.000000	0.000000	2.000000	60.000000	0.000000
2943.124530	-0.094802	0.543646	0.020218	84.946388	113.322784	148.472031	-0.257933	0.000000	-1.002998	0.000000	0.000000	0.000000	0.011755	-0.033274	0.047531	0.000000	0.000000	2.000000	60.000000	0.000000
2943.127864	-0.094623	0.543518	0.020386	84.944603	113.362755	148.501266	-0.259892	0.000000	-1.010920	0.000000	0.000000	0.000000	0.053648	-0.038357	0.050217	0.000000	0.000000	2.000000	60.000000	0.000000
2943.131197	-0.094623	0.543518	0.020386	84.944603	113.362755	148.501266	-0.259892	0.000000	-1.010920	0.000000	0.000000	0.000000	0.053648	-0.038357	0.050217	0.000000	0.000000	2.000000	60.000000	0.000000
2943.134530	-0.094623	0.543518	0.020386	84.944603	113.362755	148.501266	-0.259892	0.000000	-1.010920	0.000000	0.000000	0.000000	0.053648	-0.038357	0.050217	0.000000	0.000000	2.000000	60.000000	0.000000
2943.137864	-0.094623	0.543518	0.020386	84.944603	113.376396	148.501266	-0.268833	0.000000	-1.019289	0.000000	0.000000	0.000000	0.053648	-0.038357	0.050217	0.000000	0.000000	2.000000	60.000000	0.000000
2943.141197	-0.094510	0.543518	0.020408	84.944603	113.376396	148.501266	-0.268833	0.000000	-1.019289	0.000000	0.000000	0.000000	0.034007	-0.000001	0.006733	0.000000	0.000000	2.000000	60.000000	0.000000
2943.144530	-0.094510	0.543518	0.020408	84.944603	113.376396	148.501266	-0.268833	0.000000	-1.019289	0.000000	0.000000	0.000000	0.034007	-0.000001	0.006733	0.000000	0.000000	2.000000	60.000000	0.000000
2943.147864	-0.094510	0.543518	0.020408	84.946388	113.366280	148.472015	-0.274501	0.000000	-1.020411	0.000000	0.000000	0.000000	0.034007	-0.000001	0.006733	0.000000	0.000000	2.000000	60.000000	0.000000
2943.151197	-0.094510	0.543518	0.020408	84.946388	113.366280	148.472015	-0.274501	0.000000	-1.020411	0.000000	0.000000	0.000000	0.034007	-0.000001	0.006733	0.000000	0.000000	2.000000	60.000000	0.000000
2943.154530	-0.094350	0.543544	0.020435	84.946388	113.366280	148.472015	-0.274501	0.000000	-1.020411	0.000000	0.000000	0.000000	0.047887	0.007964	0.008025	0.000000	0.000000	2.000000	60.000000	0.000000
2943.157864	-0.094350	0.543544	0.020435	84.948212	113.361664	148.442795	-0.274501	0.000000	-1.020411	0.000000	0.000000	0.000000	0.047887	0.007964	0.008025	0.000000	0.000000	2.000000	60.000000	0.000000
2943.161197	-0.094350	0.543544	0.020435	84.948212	113.361664	148.442795	-0.274501	0.000000	-1.020411	0.000000	0.000000	0.000000	0.047887	0.007964	0.008025	0.000000	0.000000	2.000000	60.000000	0.000000
2943.164530	-0.094350	0.543544	0.020435	84.948212	113.361664	148.442795	-0.274501	0.000000	-1.020411	0.000000	0.000000	0.000000	0.047887	0.007964	0.008025	0.000000	0.000000	2.000000	60.000000	0.000000
2943.167864	-0.093943	0.543641	0.020520	84.953484	113.298431	148.354767	-0.282482	0.000000	-1.021749	0.000000	0.000000	0.000000	0.122203	0.029047	0.025360	0.000000	0.000000	2.000000	60.000000	0.000000
2943.171197	-0.093943	0.543641	0.020520	84.953484	113.298431	148.354767	-0.282482	0.000000	-1.021749	0.000000	0.000000	0.000000	-0.000000	0.000008	0.000000	0.000000	0.000000	2.000000	60.000000	0.000000
2943.174530	-0.093943	0.543641	0.020520	84.953484	113.298431	148.354767	-0.282482	0.000000	-1.021749	0.000000	0.000000	0.000000	-0.000000	0.000008	0.000000	0.000000	0.000000	2.000000	60.000000	0.000000
2943.177864	-0.093943	0.543641	0.020520	84.960518	113.211304	148.237244	-0.302849	0.000000	-1.025976	0.000000	0.000000	0.000000	-0.000000	0.000008	0.000000	0.000000	0.000000	2.000000	60.000000	0.000000
2943.181197	-0.093943	0.543641	0.020520	84.960518	113.211304	148.237244	-0.302849	0.000000	-1.025976	0.000000	0.000000	0.000000	-0.000000	0.000008	0.000000	0.000000	0.000000	2.000000	60.000000	0.000000
2943.184530	-0.093699	0.543728	0.020595	84.960518	113.211304	148.237244	-0.302849	0.000000	-1.025976	0.000000	0.000000	0.000000	0.073269	0.026155	0.022703	0.000000	0.000000	2.000000	60.000000	0.000000
2943.187864	-0.093699	0.543728	0.020595	84.969353	113.091599	148.089767	-0.302849	0.000000	-1.025976	0.000000	0.000000	0.000000	0.073269	0.026155	0.022703	0.000000	0.000000	2.000000	60.000000	0.000000
2943.191197	-0.093699	0.543728	0.020595	84.969353	113.091599	148.089767	-0.302849	0.000000	-1.025976	0.000000	0.000000	0.000000	0.073269	0.026155	0.022703	0.000000	0.000000	2.000000	60.000000	0.000000
2943.194530	-0.093699	0.543728	0.020595	84.969353	113.091599	148.089767	-0.302849	0.000000	-1.025976	0.000000	0.000000	0.000000	0.073269	0.026155	0.022703	0.000000	0.000000	2.000000	60.000000	0.000000
2943.197864	-0.093329	0.543915	0.020873	84.978119	112.968750	147.941895	-0.315061	0.000000	-1.029759	0.000000	0.000000	0.000000	0.110903	0.056025	0.083292	0.000000	0.000000	2.000000	60.000000	0.000000
2943.201197	-0.093329	0.543915	0.020873	84.978119	112.968750	147.941895	-0.315061	0.000000	-1.029759	0.000000	0.000000	0.000000	0.000000	0.000003	-0.000000	0.000000	0.000000	2.000000	60.000000	0.000000
2943.204530	-0.093329	0.543915	0.020873	84.978119	112.968750	147.941895	-0.315061	0.000000	-1.029759	0.000000	0.000000	0.000000	0.000000	0.000003	-0.000000	0.000000	0.000000	2.000000	60.000000	0.000000
2943.207864	-0.093329	0.543915	0.020873	84.986832	112.839859	147.793381	-0.333545	0.000000	-1.043641	0.000000	0.000000	0.000000	0.000000	0.000003	-0.000000	0.000000	0.000000	2.000000	60.000000	0.000000
2943.211197	-0.093329	0.543915	0.020873	84.986832	112.839859	147.793381	-0.333545	0.000000	-1.043641	0.000000	0.000000	0.000000	0.000000	0.000003	-0.000000	0.000000	0.000000	2.000000	60.000000	0.000000
2943.214530	-0.093169	0.543990	0.021021	84.986832	112.839859	147.793381	-0.333545	0.000000	-1.043641	0.000000	0.000000	0.000000	0.047894	0.022598	0.044366	0.000000	0.000000	2.000000	60.000000	0.000000
2943.217864	-0.093169	0.543990	0.021021	84.993828	112.740196	147.674225	-0.333545	0.000000	-1.043641	0.000000	0.000000	0.000000	0.047894	0.022598	0.044366	0.000000	0.000000	2.000000	60.000000	0.000000
2943.221197	-0.093056	0.544039	0.021164	84.993828	112.740196	147.674225	-0.333545	0.000000	-1.043641	0.000000	0.000000	0.000000	0.034028	0.014608	0.043091	0.000000	0.000000	2.000000	60.000000	0.000000
2943.224530	-0.093056	0.544039	0.021164	84.993828	112.740196	147.674225	-0.333545	0.000000	-1.043641	0.000000	0.000000	0.000000	0.034028	0.014608	0.043091	0.000000	0.000000	2.000000	60.000000	0.000000
2943.227864	-0.093056	0.544039	0.021164	85.000763	112.629379	147.554794	-0.347198	0.000000	-1.058218	0.000000	0.000000	0.000000	0.034028	0.014608	0.043091	0.000000	0.000000	2.000000	60.000000	0.000000
2943.231197	-0.093056	0.544039	0.021164	85.000763	112.629379	147.554794	-0.347198	0.000000	-1.058218	0.000000	0.000000	0.000000	0.034028	0.014608	0.043091	0.000000	0.000000	2.000000	60.000000	0.000000
2943.234530	-0.092980	0.544081	0.021259	85.000763	112.629379	147.554794	-0.347198	0.000000	-1.058218	0.000000	0.000000	0.000000	0.022790	0.012413	0.028255	0.000000	0.000000	2.000000	60.000000	0.000000
2943.237864	-0.092980	0.544081	0.021259	85.004250	112.575226	147.494980	-0.347198	0.000000	-1.058218	0.000000	0.000000	0.000000	0.022790	0.012413	0.028255	0.000000	0.000000	2.000000	60.000000	0.000000
2943.241197	-0.092980	0.544081	0.021259	85.004250	112.575226	147.494980	-0.347198	0.000000	-1.058218	0.000000	0.000000	0.000000	0.022790	0.012413	0.028255	0.000000	0.000000	2.000000	60.000000	0.000000
2943.244530	-0.092980	0.544081	0.021259	85.004250	112.575226	147.494980	-0.347198	0.000000	-1.058218	0.000000	0.000000	0.000000	0.022790	0.012413	0.028255	0.000000	0.000000	2.000000	60.000000	0.000000
2943.247864	-0.092985	0.544120	0.021403	85.006012	112.545357	147.464981	-0.350996	0.000000	-1.062927	0.000000	0.000000	0.000000	-0.001330	0.011740	0.043241	0.000000	0.000000	2.000000	60.000000	0.000000
2943.251197	-0.092985	0.544120	0.021403	85.006012	112.545357	147.464981	-0.350996	0.000000	-1.062927	0.000000	0.000000	0.000000	-0.001330	0.011740	0.043241	0.000000	0.000000	2.000000	60.000000	0.000000
2943.254530	-0.092985	0.544120	0.021403	85.006012	112.545357	147.464981	-0.350996	0.000000	-1.062927	0.000000	0.000000	0.000000	-0.001330	0.011740	0.043241	0.000000	0.000000	2.000000	60.000000	0.000000
2943.257864	-0.092985	0.544120	0.021403	85.006012	112.545357	147.464981	-0.350775	0.000000	-1.070134	0.000000	0.000000	0.000000	-0.001330	0.011740	0.043241	0.000000	0.000000	2.000000	60.000000	0.000000
2943.261197	-0.092985	0.544093	0.021407	85.006012	112.545357	147.464981	-0.350775	0.000000	-1.070134	0.000000	0.000000	0.000000	-0.000272	-0.007991	0.001398	0.000000	0.000000	2.000000	60.000000	0.000000
2943.264530	-0.092985	0.544093	0.021407	85.006012	112.545357	147.464981	-0.350775	0.000000	-1.070134	0.000000	0.000000	0.000000	-0.000272	-0.007991	0.001398	0.000000	0.000000	2.000000	60.000000	0.000000
2943.267864	-0.092985	0.544093	0.021407	85.006012	112.545357	147.464981	-0.350729	0.000000	-1.070367	0.000000	0.000000	0.000000	-0.000272	-0.007991	0.001398	0.000000	0.000000	2.000000	60.000000	0.000000
2943.271197	-0.092985	0.544093	0.021407	85.006012	112.545357	147.464981	-0.350729	0.000000	-1.070367	0.000000	0.000000	0.000000	-0.000272	-0.007991	0.001398	0.000000	0.000000	2.000000	60.000000	0.000000
2943.274530	-0.092994	0.544074	0.021453	85.006012	112.545357	147.464981	-0.350729	0.000000	-1.070367	0.000000	0.000000	0.000000	-0.002636	-0.005784	0.013572	0.000000	0.000000	2.000000	60.000000	0.000000
2943.277864	-0.092994	0.544074	0.021453	85.002487	112.604980	147.524872	-0.350729	0.000000	-1.070367	0.000000	0.000000	0.000000	-0.002636	-0.005784	0.013572	0.000000	0.000000	2.000000	60.000000	0.000000
2943.281197	-0.092994	0.544074	0.021453	85.002487	112.604980	147.524872	-0.350729	0.000000	-1.070367	0.000000	0.000000	0.000000	-0.002636	-0.005784	0.013572	0.000000	0.000000	2.000000	60.000000	0.000000
2943.284530	-0.092994	0.544074	0.021453	85.002487	112.604980	147.524872	-0.350729	0.000000	-1.070367	0.000000	0.000000	0.000000	-0.002636	-0.005784	0.013572	0.000000	0.000000	2.000000	60.000000	0.000000
2943.287864	-0.092998	0.543967	0.021471	84.998993	112.664558	147.584671	-0.350290	0.000000	-1.072629	0.000000	0.000000	0.000000	-0.001088	-0.031979	0.005588	0.000000	0.000000	2.000000	60.000000	0.000000
2943.291197	-0.092998	0.543967	0.021471	84.998993	112.664558	147.584671	-0.350290	0.000000	-1.072629	0.000000	0.000000	0.000000	-0.001088	-0.031979	0.005588	0.000000	0.000000	2.000000	60.000000	0.000000
2943.294530	-0.092998	0.543967	0.021471	84.998993	112.664558	147.584671	-0.350290	0.000000	-1.072629	0.000000	0.000000	0.000000	-0.001088	-0.031979	0.005588	0.000000	0.000000	2.000000	60.000000	0.000000
2943.297864	-0.092998	0.543967	0.021471	84.995590	112.724121	147.644424	-0.350109	0.000000	-1.073560	0.000000	0.000000	0.000000	-0.001088	-0.031979	0.005588	0.000000	0.000000	2.000000	60.000000	0.000000
2943.301197	-0.093004	0.543904	0.021503	84.995590	112.724121	147.644424	-0.350109	0.000000	-1.073560	0.000000	0.000000	0.000000	-0.001858	-0.018885	0.009577	0.000000	0.000000	2.000000	60.000000	0.000000
2943.304530	-0.093004	0.543904	0.021503	84.995590	112.724121	147.644424	-0.350109	0.000000	-1.073560	0.000000	0.000000	0.000000	-0.001858	-0.018885	0.009577	0.000000	0.000000	2.000000	60.000000	0.000000
2943.307864	-0.093004	0.543904	0.021503	84.990776	112.771790	147.694016	-0.349799	0.000000	-1.075156	0.000000	0.000000	0.000000	-0.001858	-0.018885	0.009577	0.000000	0.000000	2.000000	60.000000	0.000000
2943.311197	-0.093004	0.543904	0.021503	84.990776	112.771790	147.694016	-0.349799	0.000000	-1.075156	0.000000	0.000000	0.000000	-0.001858	-0.018885	0.009577	0.000000	0.000000	2.000000	60.000000	0.000000
2943.314530	-0.093010	0.543841	0.021535	84.990776	112.771790	147.694016	-0.349799	0.000000	-1.075156	0.000000	0.000000	0.000000	-0.001862	-0.018880	0.009573	0.000000	0.000000	2.000000	60.000000	0.000000
2943.317864	-0.093010	0.543841	0.021535	84.989014	112.801498	147.723816	-0.349799	0.000000	-1.075156	0.000000	0.000000	0.000000	-0.001862	-0.018880	0.009573	0.000000	0.000000	2.000000	60.000000	0.000000
2943.321197	-0.093010	0.543841	0.021535	84.989014	112.801498	147.723816	-0.349799	0.000000	-1.075156	0.000000	0.000000	0.000000	-0.001862	-0.018880	0.009573	0.000000	0.000000	2.000000	60.000000	0.000000
2943.324530	-0.093010	0.543841	0.021535	84.989014	112.801498	147.723816	-0.349799	0.000000	-1.075156	0.000000	0.000000	0.000000	-0.001862	-0.018880	0.009573	0.000000	0.000000	2.000000	60.000000	0.000000
2943.327864	-0.093030	0.543749	0.021635	84.987297	112.831192	147.753632	-0.349489	0.000000	-1.076752	0.000000	0.000000	0.000000	-0.005813	-0.027573	0.029924	0.000000	0.000000	2.000000	60.000000	0.000000
2943.331197	-0.093030	0.543749	0.021635	84.987297	112.831192	147.753632	-0.349489	0.000000	-1.076752	0.000000	0.000000	0.000000	-0.005813	-0.027573	0.029924	0.000000	0.000000	2.000000	60.000000	0.000000
2943.334530	-0.093030	0.543749	0.021635	84.987297	112.831192	147.753632	-0.349489	0.000000	-1.076752	0.000000	0.000000	0.000000	-0.005813	-0.027573	0.029924	0.000000	0.000000	2.000000	60.000000	0.000000
2943.337864	-0.093030	0.543749	0.021635	84.983818	112.890411	147.813080	-0.348520	0.000000	-1.081739	0.000000	0.000000	0.000000	-0.005813	-0.027573	0.029924	0.000000	0.000000	2.000000	60.000000	0.000000
2943.341197	-0.093036	0.543687	0.021667	84.983818	112.890411	147.813080	-0.348520	0.000000	-1.081739	0.000000	0.000000	0.000000	-0.001858	-0.018878	0.009568	0.000000	0.000000	2.000000	60.000000	0.000000
2943.344530	-0.093036	0.543687	0.021667	84.983818	112.890411	147.813080	-0.348520	0.000000	-1.081739	0.000000	0.000000	0.000000	-0.001858	-0.018878	0.009568	0.000000	0.000000	2.000000	60.000000	0.000000
2943.347864	-0.093036	0.543687	0.021667	84.980309	112.949570	147.872482	-0.348210	0.000000	-1.083334	0.000000	0.000000	0.000000	-0.001858	-0.018878	0.009568	0.000000	0.000000	2.000000	60.000000	0.000000
2943.351197	-0.093036	0.543687	0.021667	84.980309	112.949570	147.872482	-0.348210	0.000000	-1.083334	0.000000	0.000000	0.000000	-0.001858	-0.018878	0.009568	0.000000	0.000000	2.000000	60.000000	0.000000
2943.354530	-0.093042	0.543624	0.021699	84.980309	112.949570	147.872482	-0.348210	0.000000	-1.083334	0.000000	0.000000	0.000000	-0.001859	-0.018892	0.009565	0.000000	0.000000	2.000000	60.000000	0.000000
2943.357864	-0.093042	0.543624	0.021699	84.978508	112.979073	147.902100	-0.348210	0.000000	-1.083334	0.000000	0.000000	0.000000	-0.001859	-0.018892	0.009565	0.000000	0.000000	2.000000	60.000000	0.000000
2943.361197	-0.093042	0.543624	0.021699	84.978508	112.979073	147.902100	-0.348210	0.000000	-1.083334	0.000000	0.000000	0.000000	-0.001859	-0.018892	0.009565	0.000000	0.000000	2.000000	60.000000	0.000000
2943.364530	-0.093042	0.543624	0.021699	84.978508	112.979073	147.902100	-0.348210	0.000000	-1.083334	0.000000	0.000000	0.000000	-0.001859	-0.018892	0.009565	0.000000	0.000000	2.000000	60.000000	0.000000
2943.367864	-0.093058	0.543515	0.021780	84.975082	113.038193	147.961411	-0.347900	0.000000	-1.084928	0.000000	0.000000	0.000000	-0.004763	-0.032676	0.024516	0.000000	0.000000	2.000000	60.000000	0.000000
2943.371197	-0.093058	0.543515	0.021780	84.975082	113.038193	147.961411	-0.347900	0.000000	-1.084928	0.000000	0.000000	0.000000	-0.004763	-0.032676	0.024516	0.000000	0.000000	2.000000	60.000000	0.000000
2943.374530	-0.093058	0.543515	0.021780	84.975082	113.038193	147.961411	-0.347900	0.000000	-1.084928	0.000000	0.000000	0.000000	-0.004763	-0.032676	0.024516	0.000000	0.000000	2.000000	60.000000	0.000000
2943.377864	-0.093058	0.543515	0.021780	84.971573	113.097145	148.020615	-0.347106	0.000000	-1.089014	0.000000	0.000000	0.000000	-0.004763	-0.032676	0.024516	0.000000	0.000000	2.000000	60.000000	0.000000
2943.381197	-0.093064	0.543452	0.021812	84.971573	113.097145	148.020615	-0.347106	0.000000	-1.089014	0.000000	0.000000	0.000000	-0.001856	-0.018903	0.009558	0.000000	0.000000	2.000000	60.000000	0.000000
2943.384530	-0.093064	0.543452	0.021812	84.971573	113.097145	148.020615	-0.347106	0.000000	-1.089014	0.000000	0.000000	0.000000	-0.001856	-0.018903	0.009558	0.000000	0.000000	2.000000	60.000000	0.000000
2943.387864	-0.093064	0.543452	0.021812	84.967987	113.153267	148.079712	-0.346797	0.000000	-1.090607	0.000000	0.000000	0.000000	-0.001856	-0.018903	0.009558	0.000000	0.000000	2.000000	60.000000	0.000000
2943.391197	-0.093064	0.543452	0.021812	84.967987	113.153267	148.079712	-0.346797	0.000000	-1.090607	0.000000	0.000000	0.000000	-0.001856	-0.018903	0.009558	0.000000	0.000000	2.000000	60.000000	0.000000
2943.394530	-0.093094	0.543362	0.021844	84.967987	113.153267	148.079712	-0.346797	0.000000	-1.090607	0.000000	0.000000	0.000000	-0.008950	-0.026901	0.009617	0.000000	0.000000	2.000000	60.000000	0.000000
2943.397864	-0.093094	0.543362	0.021844	84.961021	113.270859	148.197723	-0.346797	0.000000	-1.090607	0.000000	0.000000	0.000000	-0.008950	-0.026901	0.009617	0.000000	0.000000	2.000000	60.000000	0.000000
2943.401197	-0.093124	0.543272	0.021876	84.961021	113.270859	148.197723	-0.346797	0.000000	-1.090607	0.000000	0.000000	0.000000	-0.008947	-0.026905	0.009610	0.000000	0.000000	2.000000	60.000000	0.000000
2943.404530	-0.093124	0.543272	0.021876	84.961021	113.270859	148.197723	-0.346797	0.000000	-1.090607	0.000000	0.000000	0.000000	-0.008947	-0.026905	0.009610	0.000000	0.000000	2.000000	60.000000	0.000000
2943.407864	-0.093124	0.543272	0.021876	84.954422	113.344208	148.275818	-0.343814	0.000000	-1.093811	0.000000	0.000000	0.000000	-0.008947	-0.026905	0.009610	0.000000	0.000000	2.000000	60.000000	0.000000
2943.411197	-0.093124	0.543272	0.021876	84.954422	113.344208	148.275818	-0.343814	0.000000	-1.093811	0.000000	0.000000	0.000000	-0.008947	-0.026905	0.009610	0.000000	0.000000	2.000000	60.000000	0.000000
2943.414530	-0.093126	0.543192	0.021890	84.954422	113.344208	148.275818	-0.343814	0.000000	-1.093811	0.000000	0.000000	0.000000	-0.000808	-0.023999	0.004152	0.000000	0.000000	2.000000	60.000000	0.000000
2943.417864	-0.093126	0.543192	0.021890	84.950882	113.400002	148.334534	-0.343814	0.000000	-1.093811	0.000000	0.000000	0.000000	-0.000808	-0.023999	0.004152	0.000000	0.000000	2.000000	60.000000	0.000000
2943.421197	-0.093126	0.543192	0.021890	84.950882	113.400002	148.334534	-0.343814	0.000000	-1.093811	0.000000	0.000000	0.000000	-0.000808	-0.023999	0.004152	0.000000	0.000000	2.000000	60.000000	0.000000
2943.424530	-0.093126	0.543192	0.021890	84.950882	113.400002	148.334534	-0.343814	0.000000	-1.093811	0.000000	0.000000	0.000000	-0.000808	-0.023999	0.004152	0.000000	0.000000	2.000000	60.000000	0.000000
2943.427864	-0.093154	0.543059	0.021909	84.945564	113.487648	148.422531	-0.343680	0.000000	-1.094503	0.000000	0.000000	0.000000	-0.008167	-0.039992	0.005586	0.000000	0.000000	2.000000	60.000000	0.000000
2943.431197	-0.093154	0.543059	0.021909	84.945564	113.487648	148.422531	-0.343680	0.000000	-1.094503	0.000000	0.000000	0.000000	-0.008167	-0.039992	0.005586	0.000000	0.000000	2.000000	60.000000	0.000000
2943.434530	-0.093154	0.543059	0.021909	84.945564	113.487648	148.422531	-0.343680	0.000000	-1.094503	0.000000	0.000000	0.000000	-0.008167	-0.039992	0.005586	0.000000	0.000000	2.000000	60.000000	0.000000
2943.437864	-0.093154	0.543059	0.021909	84.941971	113.548630	148.481049	-0.342319	0.000000	-1.095434	0.000000	0.000000	0.000000	-0.008167	-0.039992	0.005586	0.000000	0.000000	2.000000	60.000000	0.000000
2943.441197	-0.093137	0.542996	0.021945	84.941971	113.548630	148.481049	-0.342319	0.000000	-1.095434	0.000000	0.000000	0.000000	0.004969	-0.018906	0.010866	0.000000	0.000000	2.000000	60.000000	0.000000
2943.444530	-0.093137	0.542996	0.021945	84.941971	113.548630	148.481049	-0.342319	0.000000	-1.095434	0.000000	0.000000	0.000000	0.004969	-0.018906	0.010866	0.000000	0.000000	2.000000	60.000000	0.000000
2943.447864	-0.093137	0.542996	0.021945	84.938484	113.606865	148.539490	-0.343147	0.000000	-1.097245	0.000000	0.000000	0.000000	0.004969	-0.018906	0.010866	0.000000	0.000000	2.000000	60.000000	0.000000
2943.451197	-0.093137	0.542996	0.021945	84.938484	113.606865	148.539490	-0.343147	0.000000	-1.097245	0.000000	0.000000	0.000000	0.004969	-0.018906	0.010866	0.000000	0.000000	2.000000	60.000000	0.000000
2943.454530	-0.093148	0.542923	0.021999	84.938484	113.606865	148.539490	-0.343147	0.000000	-1.097245	0.000000	0.000000	0.000000	-0.003172	-0.021832	0.016316	0.000000	0.000000	2.000000	60.000000	0.000000
2943.457864	-0.093148	0.542923	0.021999	84.936661	113.635994	148.568726	-0.343147	0.000000	-1.097245	0.000000	0.000000	0.000000	-0.003172	-0.021832	0.016316	0.000000	0.000000	2.000000	60.000000	0.000000
2943.461197	-0.093148	0.542923	0.021999	84.936661	113.635994	148.568726	-0.343147	0.000000	-1.097245	0.000000	0.000000	0.000000	-0.003172	-0.021832	0.016316	0.000000	0.000000	2.000000	60.000000	0.000000
2943.464530	-0.093148	0.542923	0.021999	84.936661	113.635994	148.568726	-0.343147	0.000000	-1.097245	0.000000	0.000000	0.000000	-0.003172	-0.021832	0.016316	0.000000	0.000000	2.000000	60.000000	0.000000
2943.467864	-0.093163	0.542814	0.022081	84.933144	113.694084	148.627045	-0.342618	0.000000	-1.099965	0.000000	0.000000	0.000000	-0.004756	-0.032738	0.024466	0.000000	0.000000	2.000000	60.000000	0.000000
2943.471197	-0.093163	0.542814	0.022081	84.933144	113.694084	148.627045	-0.342618	0.000000	-1.099965	0.000000	0.000000	0.000000	-0.004756	-0.032738	0.024466	0.000000	0.000000	2.000000	60.000000	0.000000
2943.474530	-0.093163	0.542814	0.022081	84.933144	113.694084	148.627045	-0.342618	0.000000	-1.099965	0.000000	0.000000	0.000000	-0.004756	-0.032738	0.024466	0.000000	0.000000	2.000000	60.000000	0.000000
2943.477864	-0.093163	0.542814	0.022081	84.931328	113.720337	148.656143	-0.341825	0.000000	-1.104042	0.000000	0.000000	0.000000	-0.004756	-0.032738	0.024466	0.000000	0.000000	2.000000	60.000000	0.000000
2943.481197	-0.093192	0.542751	0.022108	84.931328	113.720337	148.656143	-0.341825	0.000000	-1.104042	0.000000	0.000000	0.000000	-0.008677	-0.018912	0.008204	0.000000	0.000000	2.000000	60.000000	0.000000
2943.484530	-0.093192	0.542751	0.022108	84.931328	113.720337	148.656143	-0.341825	0.000000	-1.104042	0.000000	0.000000	0.000000	-0.008677	-0.018912	0.008204	0.000000	0.000000	2.000000	60.000000	0.000000
2943.487864	-0.093192	0.542751	0.022108	84.927765	113.778320	148.714340	-0.340379	0.000000	-1.105410	0.000000	0.000000	0.000000	-0.008677	-0.018912	0.008204	0.000000	0.000000	2.000000	60.000000	0.000000
2943.491197	-0.093192	0.542751	0.022108	84.927765	113.778320	148.714340	-0.340379	0.000000	-1.105410	0.000000	0.000000	0.000000	-0.008677	-0.018912	0.008204	0.000000	0.000000	2.000000	60.000000	0.000000
2943.494530	-0.093202	0.542705	0.022158	84.927765	113.778320	148.714340	-0.340379	0.000000	-1.105410	0.000000	0.000000	0.000000	-0.002902	-0.013818	0.014928	0.000000	0.000000	2.000000	60.000000	0.000000
2943.497864	-0.093202	0.542705	0.022158	84.925957	113.804520	148.743393	-0.340379	0.000000	-1.105410	0.000000	0.000000	0.000000	-0.002902	-0.013818	0.014928	0.000000	0.000000	2.000000	60.000000	0.000000
2943.501197	-0.093202	0.542705	0.022158	84.925957	113.804520	148.743393	-0.340379	0.000000	-1.105410	0.000000	0.000000	0.000000	-0.002902	-0.013818	0.014928	0.000000	0.000000	2.000000	60.000000	0.000000
2943.504530	-0.093202	0.542705	0.022158	84.925957	113.804520	148.743393	-0.340379	0.000000	-1.105410	0.000000	0.000000	0.000000	-0.002902	-0.013818	0.014928	0.000000	0.000000	2.000000	60.000000	0.000000
2943.507864	-0.093230	0.542668	0.022181	84.924644	113.792679	148.733215	-0.339896	0.000000	-1.107898	0.000000	0.000000	0.000000	-0.008412	-0.010927	0.006823	0.000000	0.000000	2.000000	60.000000	0.000000
2943.511197	-0.093230	0.542668	0.022181	84.924644	113.792679	148.733215	-0.339896	0.000000	-1.107898	0.000000	0.000000	0.000000	-0.008412	-0.010927	0.006823	0.000000	0.000000	2.000000	60.000000	0.000000
2943.514530	-0.093230	0.542668	0.022181	84.924644	113.792679	148.733215	-0.339896	0.000000	-1.107898	0.000000	0.000000	0.000000	-0.008412	-0.010927	0.006823	0.000000	0.000000	2.000000	60.000000	0.000000
2943.517864	-0.093230	0.542668	0.022181	84.924721	113.795456	148.733246	-0.338494	0.000000	-1.109035	0.000000	0.000000	0.000000	-0.008412	-0.010927	0.006823	0.000000	0.000000	2.000000	60.000000	0.000000
2943.521197	-0.093212	0.542659	0.022208	84.924721	113.795456	148.733246	-0.338494	0.000000	-1.109035	0.000000	0.000000	0.000000	0.005510	-0.002913	0.008103	0.000000	0.000000	2.000000	60.000000	0.000000
2943.524530	-0.093212	0.542659	0.022208	84.924721	113.795456	148.733246	-0.338494	0.000000	-1.109035	0.000000	0.000000	0.000000	0.005510	-0.002913	0.008103	0.000000	0.000000	2.000000	60.000000	0.000000
2943.527864	-0.093212	0.542659	0.022208	84.926498	113.769272	148.704208	-0.339412	0.000000	-1.110385	0.000000	0.000000	0.000000	0.005510	-0.002913	0.008103	0.000000	0.000000	2.000000	60.000000	0.000000
2943.531197	-0.093212	0.542659	0.022208	84.926498	113.769272	148.704208	-0.339412	0.000000	-1.110385	0.000000	0.000000	0.000000	0.005510	-0.002913	0.008103	0.000000	0.000000	2.000000	60.000000	0.000000
2943.534530	-0.093193	0.542676	0.022230	84.926498	113.769272	148.704208	-0.339412	0.000000	-1.110385	0.000000	0.000000	0.000000	0.005777	0.005092	0.006728	0.000000	0.000000	2.000000	60.000000	0.000000
2943.537864	-0.093193	0.542676	0.022230	84.928276	113.742958	148.675079	-0.339412	0.000000	-1.110385	0.000000	0.000000	0.000000	0.005777	0.005092	0.006728	0.000000	0.000000	2.000000	60.000000	0.000000
2943.541197	-0.093193	0.542676	0.022230	84.928276	113.742958	148.675079	-0.339412	0.000000	-1.110385	0.000000	0.000000	0.000000	0.005777	0.005092	0.006728	0.000000	0.000000	2.000000	60.000000	0.000000
2943.544530	-0.093193	0.542676	0.022230	84.928276	113.742958	148.675079	-0.339412	0.000000	-1.110385	0.000000	0.000000	0.000000	0.005777	0.005092	0.006728	0.000000	0.000000	2.000000	60.000000	0.000000
2943.547864	-0.093180	0.542727	0.022289	84.930092	113.714020	148.646011	-0.340375	0.000000	-1.111507	0.000000	0.000000	0.000000	0.003678	0.015249	0.017527	0.000000	0.000000	2.000000	60.000000	0.000000
2943.551197	-0.093180	0.542727	0.022289	84.930092	113.714020	148.646011	-0.340375	0.000000	-1.111507	0.000000	0.000000	0.000000	0.003678	0.015249	0.017527	0.000000	0.000000	2.000000	60.000000	0.000000
2943.554530	-0.093180	0.542727	0.022289	84.930092	113.714020	148.646011	-0.340375	0.000000	-1.111507	0.000000	0.000000	0.000000	0.003678	0.015249	0.017527	0.000000	0.000000	2.000000	60.000000	0.000000
2943.557864	-0.093180	0.542727	0.022289	84.933609	113.655937	148.587708	-0.340988	0.000000	-1.114428	0.000000	0.000000	0.000000	0.003678	0.015249	0.017527	0.000000	0.000000	2.000000	60.000000	0.000000
2943.561197	-0.093188	0.542734	0.022329	84.933609	113.655937	148.587708	-0.340988	0.000000	-1.114428	0.000000	0.000000	0.000000	-0.002364	0.002175	0.012174	0.000000	0.000000	2.000000	60.000000	0.000000
2943.564530	-0.093188	0.542734	0.022329	84.933609	113.655937	148.587708	-0.340988	0.000000	-1.114428	0.000000	0.000000	0.000000	-0.002364	0.002175	0.012174	0.000000	0.000000	2.000000	60.000000	0.000000
2943.567864	-0.093188	0.542734	0.022329	84.935425	113.626938	148.558578	-0.340594	0.000000	-1.116457	0.000000	0.000000	0.000000	-0.002364	0.002175	0.012174	0.000000	0.000000	2.000000	60.000000	0.000000
2943.571197	-0.093188	0.542734	0.022329	84.935425	113.626938	148.558578	-0.340594	0.000000	-1.116457	0.000000	0.000000	0.000000	-0.002364	0.002175	0.012174	0.000000	0.000000	2.000000	60.000000	0.000000
2943.574530	-0.093192	0.542751	0.022347	84.935425	113.626938	148.558578	-0.340594	0.000000	-1.116457	0.000000	0.000000	0.000000	-0.001052	0.005084	0.005399	0.000000	0.000000	2.000000	60.000000	0.000000
2943.577864	-0.093192	0.542751	0.022347	84.937164	113.597778	148.529343	-0.340594	0.000000	-1.116457	0.000000	0.000000	0.000000	-0.001052	0.005084	0.005399	0.000000	0.000000	2.000000	60.000000	0.000000
2943.581197	-0.093192	0.542751	0.022347	84.937164	113.597778	148.529343	-0.340594	0.000000	-1.116457	0.000000	0.000000	0.000000	-0.001052	0.005084	0.005399	0.000000	0.000000	2.000000	60.000000	0.000000
2943.584530	-0.093192	0.542751	0.022347	84.937164	113.597778	148.529343	-0.340594	0.000000	-1.116457	0.000000	0.000000	0.000000	-0.001052	0.005084	0.005399	0.000000	0.000000	2.000000	60.000000	0.000000
2943.587864	-0.093221	0.542785	0.022379	84.937706	113.554298	148.490097	-0.340418	0.000000	-1.117357	0.000000	0.000000	0.000000	-0.008925	0.010186	0.009470	0.000000	0.000000	2.000000	60.000000	0.000000
2943.591197	-0.093221	0.542785	0.022379	84.937706	113.554298	148.490097	-0.340418	0.000000	-1.117357	0.000000	0.000000	0.000000	-0.008925	0.010186	0.009470	0.000000	0.000000	2.000000	60.000000	0.000000
2943.594530	-0.093221	0.542785	0.022379	84.937706	113.554298	148.490097	-0.340418	0.000000	-1.117357	0.000000	0.000000	0.000000	-0.008925	0.010186	0.009470	0.000000	0.000000	2.000000	60.000000	0.000000
2943.597864	-0.093221	0.542785	0.022379	84.938133	113.513321	148.450699	-0.338931	0.000000	-1.118935	0.000000	0.000000	0.000000	-0.008925	0.010186	0.009470	0.000000	0.000000	2.000000	60.000000	0.000000
2943.601197	-0.093225	0.542802	0.022397	84.938133	113.513321	148.450699	-0.338931	0.000000	-1.118935	0.000000	0.000000	0.000000	-0.001051	0.005084	0.005398	0.000000	0.000000	2.000000	60.000000	0.000000
2943.604530	-0.093225	0.542802	0.022397	84.938133	113.513321	148.450699	-0.338931	0.000000	-1.118935	0.000000	0.000000	0.000000	-0.001051	0.005084	0.005398	0.000000	0.000000	2.000000	60.000000	0.000000
2943.607864	-0.093225	0.542802	0.022397	84.939911	113.486961	148.421494	-0.338756	0.000000	-1.119835	0.000000	0.000000	0.000000	-0.001051	0.005084	0.005398	0.000000	0.000000	2.000000	60.000000	0.000000
2943.611197	-0.093225	0.542802	0.022397	84.939911	113.486961	148.421494	-0.338756	0.000000	-1.119835	0.000000	0.000000	0.000000	-0.001051	0.005084	0.005398	0.000000	0.000000	2.000000	60.000000	0.000000
2943.614530	-0.093206	0.542819	0.022419	84.939911	113.486961	148.421494	-0.338756	0.000000	-1.119835	0.000000	0.000000	0.000000	0.005781	0.005096	0.006725	0.000000	0.000000	2.000000	60.000000	0.000000
2943.617864	-0.093206	0.542819	0.022419	84.943436	113.431366	148.362946	-0.338756	0.000000	-1.119835	0.000000	0.000000	0.000000	0.005781	0.005096	0.006725	0.000000	0.000000	2.000000	60.000000	0.000000
2943.621197	-0.093206	0.542819	0.022419	84.943436	113.431366	148.362946	-0.338756	0.000000	-1.119835	0.000000	0.000000	0.000000	0.005781	0.005096	0.006725	0.000000	0.000000	2.000000	60.000000	0.000000
2943.624530	-0.093206	0.542819	0.022419	84.943436	113.431366	148.362946	-0.338756	0.000000	-1.119835	0.000000	0.000000	0.000000	0.005781	0.005096	0.006725	0.000000	0.000000	2.000000	60.000000	0.000000
2943.627864	-0.093182	0.542894	0.022540	84.947395	113.334625	148.264847	-0.339719	0.000000	-1.120956	0.000000	0.000000	0.000000	0.007103	0.022540	0.036416	0.000000	0.000000	2.000000	60.000000	0.000000
2943.631197	-0.093182	0.542894	0.022540	84.947395	113.334625	148.264847	-0.339719	0.000000	-1.120956	0.000000	0.000000	0.000000	0.007103	0.022540	0.036416	0.000000	0.000000	2.000000	60.000000	0.000000
2943.634530	-0.093182	0.542894	0.022540	84.947395	113.334625	148.264847	-0.339719	0.000000	-1.120956	0.000000	0.000000	0.000000	0.007103	0.022540	0.036416	0.000000	0.000000	2.000000	60.000000	0.000000
2943.637864	-0.093182	0.542894	0.022540	84.952744	113.246864	148.176712	-0.340903	0.000000	-1.127025	0.000000	0.000000	0.000000	0.007103	0.022540	0.036416	0.000000	0.000000	2.000000	60.000000	0.000000
2943.641197	-0.093205	0.542942	0.022658	84.952744	113.246864	148.176712	-0.340903	0.000000	-1.127025	0.000000	0.000000	0.000000	-0.006823	0.014512	0.035135	0.000000	0.000000	2.000000	60.000000	0.000000
2943.644530	-0.093205	0.542942	0.022658	84.952744	113.246864	148.176712	-0.340903	0.000000	-1.127025	0.000000	0.000000	0.000000	-0.006823	0.014512	0.035135	0.000000	0.000000	2.000000	60.000000	0.000000
2943.647864	-0.093205	0.542942	0.022658	84.954567	113.088158	148.018738	-0.339766	0.000000	-1.132881	0.000000	0.000000	0.000000	-0.006823	0.014512	0.035135	0.000000	0.000000	2.000000	60.000000	0.000000
2943.651197	-0.093205	0.542942	0.022658	84.954567	113.088158	148.018738	-0.339766	0.000000	-1.132881	0.000000	0.000000	0.000000	-0.006823	0.014512	0.035135	0.000000	0.000000	2.000000	60.000000	0.000000
2943.654530	-0.093187	0.542954	0.022811	84.954567	113.088158	148.018738	-0.339766	0.000000	-1.132881	0.000000	0.000000	0.000000	0.005265	0.003599	0.045938	0.000000	0.000000	2.000000	60.000000	0.000000
2943.657864	-0.093187	0.542954	0.022811	84.936279	112.793304	147.750702	-0.339766	0.000000	-1.132881	0.000000	0.000000	0.000000	0.005265	0.003599	0.045938	0.000000	0.000000	2.000000	60.000000	0.000000
2943.661197	-0.093201	0.542947	0.023005	84.936279	112.793304	147.750702	-0.339766	0.000000	-1.132881	0.000000	0.000000	0.000000	-0.004196	-0.002229	0.058154	0.000000	0.000000	2.000000	60.000000	0.000000
2943.664530	-0.093201	0.542947	0.023005	84.936279	112.793304	147.750702	-0.339766	0.000000	-1.132881	0.000000	0.000000	0.000000	-0.004196	-0.002229	0.058154	0.000000	0.000000	2.000000	60.000000	0.000000
2943.667864	-0.093201	0.542947	0.023005	84.911308	112.445946	147.435730	-0.339944	0.000000	-1.150229	0.000000	0.000000	0.000000	-0.004196	-0.002229	0.058154	0.000000	0.000000	2.000000	60.000000	0.000000
2943.671197	-0.093201	0.542947	0.023005	84.911308	112.445946	147.435730	-0.339944	0.000000	-1.150229	0.000000	0.000000	0.000000	-0.004196	-0.002229	0.058154	0.000000	0.000000	2.000000	60.000000	0.000000
2943.674530	-0.093200	0.542946	0.023243	84.911308	112.445946	147.435730	-0.339944	0.000000	-1.150229	0.000000	0.000000	0.000000	0.000294	-0.000085	0.071640	0.000000	0.000000	2.000000	60.000000	0.000000
2943.677864	-0.093200	0.542946	0.023243	84.908958	112.254021	147.249527	-0.339944	0.000000	-1.150229	0.000000	0.000000	0.000000	0.000294	-0.000085	0.071640	0.000000	0.000000	2.000000	60.000000	0.000000
2943.681197	-0.093200	0.542946	0.023243	84.908958	112.254021	147.249527	-0.339944	0.000000	-1.150229	0.000000	0.000000	0.000000	0.000294	-0.000085	0.071640	0.000000	0.000000	2.000000	60.000000	0.000000
2943.684530	-0.093200	0.542946	0.023243	84.908958	112.254021	147.249527	-0.339944	0.000000	-1.150229	0.000000	0.000000	0.000000	0.000294	-0.000085	0.071640	0.000000	0.000000	2.000000	60.000000	0.000000
2943.687864	-0.093227	0.542883	0.023748	84.912773	112.157127	147.151215	-0.339993	0.000000	-1.162169	0.000000	0.000000	0.000000	-0.008060	-0.019185	0.151449	0.000000	0.000000	2.000000	60.000000	0.000000
2943.691197	-0.093227	0.542883	0.023748	84.912773	112.157127	147.151215	-0.339993	0.000000	-1.162169	0.000000	0.000000	0.000000	-0.008060	-0.019185	0.151449	0.000000	0.000000	2.000000	60.000000	0.000000
2943.694530	-0.093227	0.542883	0.023748	84.912773	112.157127	147.151215	-0.339993	0.000000	-1.162169	0.000000	0.000000	0.000000	-0.008060	-0.019185	0.151449	0.000000	0.000000	2.000000	60.000000	0.000000
2943.697864	-0.093227	0.542883	0.023748	84.919624	112.044586	147.032776	-0.338650	0.000000	-1.187411	0.000000	0.000000	0.000000	-0.008060	-0.019185	0.151449	0.000000	0.000000	2.000000	60.000000	0.000000
2943.701197	-0.093235	0.542862	0.024032	84.919624	112.044586	147.032776	-0.338650	0.000000	-1.187411	0.000000	0.000000	0.000000	-0.002284	-0.006004	0.085144	0.000000	0.000000	2.000000	60.000000	0.000000
2943.704530	-0.093235	0.542862	0.024032	84.919624	112.044586	147.032776	-0.338650	0.000000	-1.187411	0.000000	0.000000	0.000000	-0.002284	-0.006004	0.085144	0.000000	0.000000	2.000000	60.000000	0.000000
2943.707864	-0.093235	0.542862	0.024032	84.922485	111.895111	146.885086	-0.338269	0.000000	-1.201602	0.000000	0.000000	0.000000	-0.002284	-0.006004	0.085144	0.000000	0.000000	2.000000	60.000000	0.000000
2943.711197	-0.093235	0.542862	0.024032	84.922485	111.895111	146.885086	-0.338269	0.000000	-1.201602	0.000000	0.000000	0.000000	-0.002284	-0.006004	0.085144	0.000000	0.000000	2.000000	60.000000	0.000000
2943.714530	-0.093246	0.542859	0.024334	84.922485	111.895111	146.885086	-0.338269	0.000000	-1.201602	0.000000	0.000000	0.000000	-0.003307	-0.000930	0.090519	0.000000	0.000000	2.000000	60.000000	0.000000
2943.717864	-0.093246	0.542859	0.024334	84.916656	111.587364	146.591125	-0.338269	0.000000	-1.201602	0.000000	0.000000	0.000000	-0.003307	-0.000930	0.090519	0.000000	0.000000	2.000000	60.000000	0.000000
2943.721197	-0.093246	0.542859	0.024334	84.916656	111.587364	146.591125	-0.338269	0.000000	-1.201602	0.000000	0.000000	0.000000	-0.003307	-0.000930	0.090519	0.000000	0.000000	2.000000	60.000000	0.000000
2943.724530	-0.093246	0.542859	0.024334	84.916656	111.587364	146.591125	-0.338269	0.000000	-1.201602	0.000000	0.000000	0.000000	-0.003307	-0.000930	0.090519	0.000000	0.000000	2.000000	60.000000	0.000000
2943.727864	-0.093303	0.542850	0.024996	84.897423	111.169281	146.203323	-0.337718	0.000000	-1.216688	0.000000	0.000000	0.000000	-0.017080	-0.002710	0.198571	0.000000	0.000000	2.000000	60.000000	0.000000
2943.731197	-0.093303	0.542850	0.024996	84.897423	111.169281	146.203323	-0.337718	0.000000	-1.216688	0.000000	0.000000	0.000000	-0.017080	-0.002710	0.198571	0.000000	0.000000	2.000000	60.000000	0.000000
2943.734530	-0.093303	0.542850	0.024996	84.897423	111.169281	146.203323	-0.337718	0.000000	-1.216688	0.000000	0.000000	0.000000	-0.017080	-0.002710	0.198571	0.000000	0.000000	2.000000	60.000000	0.000000
2943.737864	-0.093303	0.542850	0.024996	84.861420	110.666313	145.746368	-0.334872	0.000000	-1.249783	0.000000	0.000000	0.000000	-0.017080	-0.002710	0.198571	0.000000	0.000000	2.000000	60.000000	0.000000
2943.741197	-0.093280	0.542844	0.025369	84.861420	110.666313	145.746368	-0.334872	0.000000	-1.249783	0.000000	0.000000	0.000000	0.006838	-0.001787	0.112030	0.000000	0.000000	2.000000	60.000000	0.000000
2943.744530	-0.093280	0.542844	0.025369	84.861420	110.666313	145.746368	-0.334872	0.000000	-1.249783	0.000000	0.000000	0.000000	0.006838	-0.001787	0.112030	0.000000	0.000000	2.000000	60.000000	0.000000
2943.747864	-0.093280	0.542844	0.025369	84.818619	110.079185	145.212311	-0.336011	0.000000	-1.268455	0.000000	0.000000	0.000000	0.006838	-0.001787	0.112030	0.000000	0.000000	2.000000	60.000000	0.000000
2943.751197	-0.093280	0.542844	0.025369	84.818619	110.079185	145.212311	-0.336011	0.000000	-1.268455	0.000000	0.000000	0.000000	0.006838	-0.001787	0.112030	0.000000	0.000000	2.000000	60.000000	0.000000
2943.754530	-0.093285	0.542802	0.025765	84.818619	110.079185	145.212311	-0.336011	0.000000	-1.268455	0.000000	0.000000	0.000000	-0.001560	-0.012834	0.118815	0.000000	0.000000	2.000000	60.000000	0.000000
2943.757864	-0.093285	0.542802	0.025765	84.766586	109.515717	144.711517	-0.336011	0.000000	-1.268455	0.000000	0.000000	0.000000	-0.001560	-0.012834	0.118815	0.000000	0.000000	2.000000	60.000000	0.000000
2943.761197	-0.093285	0.542802	0.025765	84.766586	109.515717	144.711517	-0.336011	0.000000	-1.268455	0.000000	0.000000	0.000000	-0.001560	-0.012834	0.118815	0.000000	0.000000	2.000000	60.000000	0.000000
2943.764530	-0.093285	0.542802	0.025765	84.766586	109.515717	144.711517	-0.336011	0.000000	-1.268455	0.000000	0.000000	0.000000	-0.001560	-0.012834	0.118815	0.000000	0.000000	2.000000	60.000000	0.000000
2943.767864	-0.093297	0.542661	0.026566	84.699142	108.850914	144.127563	-0.335751	0.000000	-1.288258	0.000000	0.000000	0.000000	-0.003539	-0.042018	0.240290	0.000000	0.000000	2.000000	60.000000	0.000000
2943.771197	-0.093297	0.542661	0.026566	84.699142	108.850914	144.127563	-0.335751	0.000000	-1.288258	0.000000	0.000000	0.000000	-0.000001	0.000003	0.000000	0.000000	0.000000	2.000000	60.000000	0.000000
2943.774530	-0.093297	0.542661	0.026566	84.699142	108.850914	144.127563	-0.335751	0.000000	-1.288258	0.000000	0.000000	0.000000	-0.000001	0.000003	0.000000	0.000000	0.000000	2.000000	60.000000	0.000000
2943.777864	-0.093297	0.542661	0.026566	84.619881	108.258919	143.625854	-0.335162	0.000000	-1.328306	0.000000	0.000000	0.000000	-0.000001	0.000003	0.000000	0.000000	0.000000	2.000000	60.000000	0.000000
2943.781197	-0.093297	0.542661	0.026566	84.619881	108.258919	143.625854	-0.335162	0.000000	-1.328306	0.000000	0.000000	0.000000	-0.000001	0.000003	0.000000	0.000000	0.000000	2.000000	60.000000	0.000000
2943.784530	-0.093310	0.542577	0.026881	84.619881	108.258919	143.625854	-0.335162	0.000000	-1.328306	0.000000	0.000000	0.000000	-0.003924	-0.025375	0.094496	0.000000	0.000000	2.000000	60.000000	0.000000
2943.787864	-0.093310	0.542577	0.026881	84.517273	107.658035	143.137177	-0.335162	0.000000	-1.328306	0.000000	0.000000	0.000000	-0.003924	-0.025375	0.094496	0.000000	0.000000	2.000000	60.000000	0.000000
2943.791197	-0.093310	0.542577	0.026881	84.517273	107.658035	143.137177	-0.335162	0.000000	-1.328306	0.000000	0.000000	0.000000	-0.003924	-0.025375	0.094496	0.000000	0.000000	2.000000	60.000000	0.000000
2943.794530	-0.093310	0.542577	0.026881	84.517273	107.658035	143.137177	-0.335162	0.000000	-1.328306	0.000000	0.000000	0.000000	-0.003924	-0.025375	0.094496	0.000000	0.000000	2.000000	60.000000	0.000000
2943.797864	-0.093340	0.542501	0.027407	84.372589	107.142693	142.761612	-0.334508	0.000000	-1.344055	0.000000	0.000000	0.000000	-0.008955	-0.022853	0.157842	0.000000	0.000000	2.000000	60.000000	0.000000
2943.801197	-0.093340	0.542501	0.027407	84.372589	107.142693	142.761612	-0.334508	0.000000	-1.344055	0.000000	0.000000	0.000000	-0.008955	-0.022853	0.157842	0.000000	0.000000	2.000000	60.000000	0.000000
2943.804530	-0.093340	0.542501	0.027407	84.372589	107.142693	142.761612	-0.334508	0.000000	-1.344055	0.000000	0.000000	0.000000	-0.008955	-0.022853	0.157842	0.000000	0.000000	2.000000	60.000000	0.000000
2943.807864	-0.093340	0.542501	0.027407	84.198532	106.819969	142.592163	-0.333016	0.000000	-1.370362	0.000000	0.000000	0.000000	-0.008955	-0.022853	0.157842	0.000000	0.000000	2.000000	60.000000	0.000000
2943.811197	-0.093329	0.542519	0.027600	84.198532	106.819969	142.592163	-0.333016	0.000000	-1.370362	0.000000	0.000000	0.000000	0.003160	0.005566	0.057937	0.000000	0.000000	2.000000	60.000000	0.000000
2943.814530	-0.093329	0.542519	0.027600	84.198532	106.819969	142.592163	-0.333016	0.000000	-1.370362	0.000000	0.000000	0.000000	0.003160	0.005566	0.057937	0.000000	0.000000	2.000000	60.000000	0.000000
2943.817864	-0.093329	0.542519	0.027600	84.011093	106.550316	142.485840	-0.333542	0.000000	-1.380018	0.000000	0.000000	0.000000	0.003160	0.005566	0.057937	0.000000	0.000000	2.000000	60.000000	0.000000
2943.821197	-0.093329	0.542519	0.027600	84.011093	106.550316	142.485840	-0.333542	0.000000	-1.380018	0.000000	0.000000	0.000000	0.003160	0.005566	0.057937	0.000000	0.000000	2.000000	60.000000	0.000000
2943.824530	-0.093337	0.542548	0.027767	84.011093	106.550316	142.485840	-0.333542	0.000000	-1.380018	0.000000	0.000000	0.000000	-0.002433	0.008537	0.049849	0.000000	0.000000	2.000000	60.000000	0.000000
2943.827864	-0.093337	0.542548	0.027767	83.847946	106.040932	142.136887	-0.333542	0.000000	-1.380018	0.000000	0.000000	0.000000	-0.002433	0.008537	0.049849	0.000000	0.000000	2.000000	60.000000	0.000000
2943.831197	-0.093337	0.542548	0.027767	83.847946	106.040932	142.136887	-0.333542	0.000000	-1.380018	0.000000	0.000000	0.000000	-0.002433	0.008537	0.049849	0.000000	0.000000	2.000000	60.000000	0.000000
2943.834530	-0.093337	0.542548	0.027767	83.847946	106.040932	142.136887	-0.333542	0.000000	-1.380018	0.000000	0.000000	0.000000	-0.002433	0.008537	0.049849	0.000000	0.000000	2.000000	60.000000	0.000000
2943.837864	-0.093340	0.542661	0.028027	83.717964	105.352005	141.588013	-0.333137	0.000000	-1.388327	0.000000	0.000000	0.000000	-0.000690	0.034139	0.078053	0.000000	0.000000	2.000000	60.000000	0.000000
2943.841197	-0.093340	0.542661	0.028027	83.717964	105.352005	141.588013	-0.333137	0.000000	-1.388327	0.000000	0.000000	0.000000	-0.000690	0.034139	0.078053	0.000000	0.000000	2.000000	60.000000	0.000000
2943.844530	-0.093340	0.542661	0.028027	83.717964	105.352005	141.588013	-0.333137	0.000000	-1.388327	0.000000	0.000000	0.000000	-0.000690	0.034139	0.078053	0.000000	0.000000	2.000000	60.000000	0.000000
2943.847864	-0.093340	0.542661	0.028027	83.632339	104.717735	141.052277	-0.333022	0.000000	-1.401335	0.000000	0.000000	0.000000	-0.000690	0.034139	0.078053	0.000000	0.000000	2.000000	60.000000	0.000000
2943.851197	-0.093300	0.542744	0.028192	83.632339	104.717735	141.052277	-0.333022	0.000000	-1.401335	0.000000	0.000000	0.000000	0.011936	0.024741	0.049736	0.000000	0.000000	2.000000	60.000000	0.000000
2943.854530	-0.093300	0.542744	0.028192	83.632339	104.717735	141.052277	-0.333022	0.000000	-1.401335	0.000000	0.000000	0.000000	0.011936	0.024741	0.049736	0.000000	0.000000	2.000000	60.000000	0.000000
2943.857864	-0.093300	0.542744	0.028192	83.585922	104.249825	140.636887	-0.335011	0.000000	-1.409625	0.000000	0.000000	0.000000	0.011936	0.024741	0.049736	0.000000	0.000000	2.000000	60.000000	0.000000
2943.861197	-0.093300	0.542744	0.028192	83.585922	104.249825	140.636887	-0.335011	0.000000	-1.409625	0.000000	0.000000	0.000000	0.011936	0.024741	0.049736	0.000000	0.000000	2.000000	60.000000	0.000000
2943.864530	-0.093209	0.542863	0.028340	83.585922	104.249825	140.636887	-0.335011	0.000000	-1.409625	0.000000	0.000000	0.000000	0.027343	0.035827	0.044251	0.000000	0.000000	2.000000	60.000000	0.000000
2943.867864	-0.093209	0.542863	0.028340	83.573402	103.912331	140.307022	-0.335011	0.000000	-1.409625	0.000000	0.000000	0.000000	0.027343	0.035827	0.044251	0.000000	0.000000	2.000000	60.000000	0.000000
2943.871197	-0.093109	0.543024	0.028568	83.573402	103.912331	140.307022	-0.335011	0.000000	-1.409625	0.000000	0.000000	0.000000	0.029899	0.048241	0.068421	0.000000	0.000000	2.000000	60.000000	0.000000
2943.874530	-0.093109	0.543024	0.028568	83.573402	103.912331	140.307022	-0.335011	0.000000	-1.409625	0.000000	0.000000	0.000000	0.029899	0.048241	0.068421	0.000000	0.000000	2.000000	60.000000	0.000000
2943.877864	-0.093109	0.543024	0.028568	83.580482	103.740517	140.110062	-0.344551	0.000000	-1.428404	0.000000	0.000000	0.000000	0.029899	0.048241	0.068421	0.000000	0.000000	2.000000	60.000000	0.000000
2943.881197	-0.093109	0.543024	0.028568	83.580482	103.740517	140.110062	-0.344551	0.000000	-1.428404	0.000000	0.000000	0.000000	0.029899	0.048241	0.068421	0.000000	0.000000	2.000000	60.000000	0.000000
2943.884530	-0.092908	0.543205	0.028769	83.580482	103.740517	140.110062	-0.344551	0.000000	-1.428404	0.000000	0.000000	0.000000	0.060208	0.054233	0.060180	0.000000	0.000000	2.000000	60.000000	0.000000
2943.887864	-0.092908	0.543205	0.028769	83.578529	103.737694	140.071014	-0.344551	0.000000	-1.428404	0.000000	0.000000	0.000000	0.060208	0.054233	0.060180	0.000000	0.000000	2.000000	60.000000	0.000000
2943.891197	-0.092908	0.543205	0.028769	83.578529	103.737694	140.071014	-0.344551	0.000000	-1.428404	0.000000	0.000000	0.000000	0.060208	0.054233	0.060180	0.000000	0.000000	2.000000	60.000000	0.000000
2943.894530	-0.092908	0.543205	0.028769	83.578529	103.737694	140.071014	-0.344551	0.000000	-1.428404	0.000000	0.000000	0.000000	0.060208	0.054233	0.060180	0.000000	0.000000	2.000000	60.000000	0.000000
2943.897864	-0.092418	0.543682	0.029209	83.559196	103.995148	140.290253	-0.354586	0.000000	-1.438434	0.000000	0.000000	0.000000	0.147042	0.143168	0.132022	0.000000	0.000000	2.000000	60.000000	0.000000
2943.901197	-0.092418	0.543682	0.029209	83.559196	103.995148	140.290253	-0.354586	0.000000	-1.438434	0.000000	0.000000	0.000000	-0.000001	-0.000008	0.000000	0.000000	0.000000	2.000000	60.000000	0.000000
2943.904530	-0.092418	0.543682	0.029209	83.559196	103.995148	140.290253	-0.354586	0.000000	-1.438434	0.000000	0.000000	0.000000	-0.000001	-0.000008	0.000000	0.000000	0.000000	2.000000	60.000000	0.000000
2943.907864	-0.092418	0.543682	0.029209	83.529251	104.435440	140.689590	-0.379093	0.000000	-1.460437	0.000000	0.000000	0.000000	-0.000001	-0.000008	0.000000	0.000000	0.000000	2.000000	60.000000	0.000000
2943.911197	-0.092418	0.543682	0.029209	83.529251	104.435440	140.689590	-0.379093	0.000000	-1.460437	0.000000	0.000000	0.000000	-0.000001	-0.000008	0.000000	0.000000	0.000000	2.000000	60.000000	0.000000
2943.914530	-0.092164	0.543954	0.029381	83.529251	104.435440	140.689590	-0.379093	0.000000	-1.460437	0.000000	0.000000	0.000000	0.076324	0.081657	0.051680	0.000000	0.000000	2.000000	60.000000	0.000000
2943.917864	-0.092164	0.543954	0.029381	83.489197	104.983803	141.200546	-0.379093	0.000000	-1.460437	0.000000	0.000000	0.000000	0.076324	0.081657	0.051680	0.000000	0.000000	2.000000	60.000000	0.000000
2943.921197	-0.092164	0.543954	0.029381	83.489197	104.983803	141.200546	-0.379093	0.000000	-1.460437	0.000000	0.000000	0.000000	0.076324	0.081657	0.051680	0.000000	0.000000	2.000000	60.000000	0.000000
2943.924530	-0.092164	0.543954	0.029381	83.489197	104.983803	141.200546	-0.379093	0.000000	-1.460437	0.000000	0.000000	0.000000	0.076324	0.081657	0.051680	0.000000	0.000000	2.000000	60.000000	0.000000
2943.927864	-0.091774	0.544489	0.029725	83.451019	105.485954	141.670975	-0.391814	0.000000	-1.469051	0.000000	0.000000	0.000000	0.116885	0.160485	0.103318	0.000000	0.000000	2.000000	60.000000	0.000000
2943.931197	-0.091774	0.544489	0.029725	83.451019	105.485954	141.670975	-0.391814	0.000000	-1.469051	0.000000	0.000000	0.000000	-0.000001	-0.000001	0.000000	0.000000	0.000000	2.000000	60.000000	0.000000
2943.934530	-0.091774	0.544489	0.029725	83.451019	105.485954	141.670975	-0.391814	0.000000	-1.469051	0.000000	0.000000	0.000000	-0.000001	-0.000001	0.000000	0.000000	0.000000	2.000000	60.000000	0.000000
2943.937864	-0.091774	0.544489	0.029725	83.422340	105.840614	142.000214	-0.411295	0.000000	-1.486270	0.000000	0.000000	0.000000	-0.000001	-0.000001	0.000000	0.000000	0.000000	2.000000	60.000000	0.000000
2943.941197	-0.091774	0.544489	0.029725	83.422340	105.840614	142.000214	-0.411295	0.000000	-1.486270	0.000000	0.000000	0.000000	-0.000001	-0.000001	0.000000	0.000000	0.000000	2.000000	60.000000	0.000000
2943.944530	-0.091612	0.544762	0.029879	83.422340	105.840614	142.000214	-0.411295	0.000000	-1.486270	0.000000	0.000000	0.000000	0.048746	0.081792	0.046214	0.000000	0.000000	2.000000	60.000000	0.000000
2943.947864	-0.091612	0.544762	0.029879	83.393456	106.189629	142.326538	-0.411295	0.000000	-1.486270	0.000000	0.000000	0.000000	0.048746	0.081792	0.046214	0.000000	0.000000	2.000000	60.000000	0.000000
2943.951197	-0.091612	0.544762	0.029879	83.393456	106.189629	142.326538	-0.411295	0.000000	-1.486270	0.000000	0.000000	0.000000	0.048746	0.081792	0.046214	0.000000	0.000000	2.000000	60.000000	0.000000
2943.954530	-0.091612	0.544762	0.029879	83.393456	106.189629	142.326538	-0.411295	0.000000	-1.486270	0.000000	0.000000	0.000000	0.048746	0.081792	0.046214	0.000000	0.000000	2.000000	60.000000	0.000000
2943.957864	-0.091388	0.545261	0.030219	83.359116	106.610199	142.724243	-0.419419	0.000000	-1.493973	0.000000	0.000000	0.000000	0.067055	0.149655	0.101966	0.000000	0.000000	2.000000	60.000000	0.000000
2943.961197	-0.091388	0.545261	0.030219	83.359116	106.610199	142.724243	-0.419419	0.000000	-1.493973	0.000000	0.000000	0.000000	0.067055	0.149655	0.101966	0.000000	0.000000	2.000000	60.000000	0.000000
2943.964530	-0.091388	0.545261	0.030219	83.359116	106.610199	142.724243	-0.419419	0.000000	-1.493973	0.000000	0.000000	0.000000	0.067055	0.149655	0.101966	0.000000	0.000000	2.000000	60.000000	0.000000
2943.967864	-0.091388	0.545261	0.030219	83.305374	107.275650	143.365097	-0.430595	0.000000	-1.510967	0.000000	0.000000	0.000000	0.067055	0.149655	0.101966	0.000000	0.000000	2.000000	60.000000	0.000000
2943.971197	-0.091304	0.545487	0.030410	83.305374	107.275650	143.365097	-0.430595	0.000000	-1.510967	0.000000	0.000000	0.000000	0.025236	0.067846	0.057078	0.000000	0.000000	2.000000	60.000000	0.000000
2943.974530	-0.091304	0.545487	0.030410	83.305374	107.275650	143.365097	-0.430595	0.000000	-1.510967	0.000000	0.000000	0.000000	0.025236	0.067846	0.057078	0.000000	0.000000	2.000000	60.000000	0.000000
2943.977864	-0.091304	0.545487	0.030410	83.231026	108.144691	144.215042	-0.434801	0.000000	-1.520480	0.000000	0.000000	0.000000	0.025236	0.067846	0.057078	0.000000	0.000000	2.000000	60.000000	0.000000
2943.981197	-0.091304	0.545487	0.030410	83.231026	108.144691	144.215042	-0.434801	0.000000	-1.520480	0.000000	0.000000	0.000000	0.025236	0.067846	0.057078	0.000000	0.000000	2.000000	60.000000	0.000000
2943.984530	-0.091223	0.545731	0.030618	83.231026	108.144691	144.215042	-0.434801	0.000000	-1.520480	0.000000	0.000000	0.000000	0.024272	0.073063	0.062370	0.000000	0.000000	2.000000	60.000000	0.000000
2943.987864	-0.091223	0.545731	0.030618	83.148834	109.091583	145.140259	-0.434801	0.000000	-1.520480	0.000000	0.000000	0.000000	0.024272	0.073063	0.062370	0.000000	0.000000	2.000000	60.000000	0.000000
2943.991197	-0.091223	0.545731	0.030618	83.148834	109.091583	145.140259	-0.434801	0.000000	-1.520480	0.000000	0.000000	0.000000	0.024272	0.073063	0.062370	0.000000	0.000000	2.000000	60.000000	0.000000
2943.994530	-0.091223	0.545731	0.030618	83.148834	109.091583	145.140259	-0.434801	0.000000	-1.520480	0.000000	0.000000	0.000000	0.024272	0.073063	0.062370	0.000000	0.000000	2.000000	60.000000	0.000000
2943.997864	-0.091147	0.546184	0.030980	83.052284	110.135368	146.166061	-0.438847	0.000000	-1.530875	0.000000	0.000000	0.000000	0.022833	0.135901	0.108739	0.000000	0.000000	2.000000	60.000000	0.000000
2944.001197	-0.091147	0.546184	0.030980	83.052284	110.135368	146.166061	-0.438847	0.000000	-1.530875	0.000000	0.000000	0.000000	0.000001	0.000002	0.000000	0.000000	0.000000	2.000000	60.000000	0.000000
2944.004530	-0.091147	0.546184	0.030980	83.052284	110.135368	146.166061	-0.438847	0.000000	-1.530875	0.000000	0.000000	0.000000	0.000001	0.000002	0.000000	0.000000	0.000000	2.000000	60.000000	0.000000
2944.007864	-0.091147	0.546184	0.030980	82.960678	111.002388	147.023560	-0.442652	0.000000	-1.548998	0.000000	0.000000	0.000000	0.000001	0.000002	0.000000	0.000000	0.000000	2.000000	60.000000	0.000000
2944.011197	-0.091136	0.546400	0.031179	82.960678	111.002388	147.023560	-0.442652	0.000000	-1.548998	0.000000	0.000000	0.000000	0.003235	0.065060	0.059774	0.000000	0.000000	2.000000	60.000000	0.000000
2944.014530	-0.091136	0.546400	0.031179	82.960678	111.002388	147.023560	-0.442652	0.000000	-1.548998	0.000000	0.000000	0.000000	0.003235	0.065060	0.059774	0.000000	0.000000	2.000000	60.000000	0.000000
2944.017864	-0.091136	0.546400	0.031179	82.862350	111.761185	147.788193	-0.443191	0.000000	-1.558961	0.000000	0.000000	0.000000	0.003235	0.065060	0.059774	0.000000	0.000000	2.000000	60.000000	0.000000
2944.021197	-0.091136	0.546400	0.031179	82.862350	111.761185	147.788193	-0.443191	0.000000	-1.558961	0.000000	0.000000	0.000000	0.003235	0.065060	0.059774	0.000000	0.000000	2.000000	60.000000	0.000000
2944.024530	-0.091172	0.546617	0.031370	82.862350	111.761185	147.788193	-0.443191	0.000000	-1.558961	0.000000	0.000000	0.000000	-0.010660	0.065101	0.057139	0.000000	0.000000	2.000000	60.000000	0.000000
2944.027864	-0.091172	0.546617	0.031370	82.749481	112.365120	148.420288	-0.443191	0.000000	-1.558961	0.000000	0.000000	0.000000	-0.010660	0.065101	0.057139	0.000000	0.000000	2.000000	60.000000	0.000000
2944.031197	-0.091172	0.546617	0.031370	82.749481	112.365120	148.420288	-0.443191	0.000000	-1.558961	0.000000	0.000000	0.000000	-0.010660	0.065101	0.057139	0.000000	0.000000	2.000000	60.000000	0.000000
2944.034530	-0.091172	0.546617	0.031370	82.749481	112.365120	148.420288	-0.443191	0.000000	-1.558961	0.000000	0.000000	0.000000	-0.010660	0.065101	0.057139	0.000000	0.000000	2.000000	60.000000	0.000000
2944.037864	-0.091265	0.547079	0.031741	82.616425	112.728722	148.840027	-0.441414	0.000000	-1.568484	0.000000	0.000000	0.000000	-0.027998	0.138459	0.111410	0.000000	0.000000	2.000000	60.000000	0.000000
2944.041197	-0.091265	0.547079	0.031741	82.616425	112.728722	148.840027	-0.441414	0.000000	-1.568484	0.000000	0.000000	0.000000	-0.027998	0.138459	0.111410	0.000000	0.000000	2.000000	60.000000	0.000000
2944.044530	-0.091265	0.547079	0.031741	82.616425	112.728722	148.840027	-0.441414	0.000000	-1.568484	0.000000	0.000000	0.000000	-0.027998	0.138459	0.111410	0.000000	0.000000	2.000000	60.000000	0.000000
2944.047864	-0.091265	0.547079	0.031741	82.458084	113.186371	149.365250	-0.436748	0.000000	-1.587052	0.000000	0.000000	0.000000	-0.027998	0.138459	0.111410	0.000000	0.000000	2.000000	60.000000	0.000000
2944.051197	-0.091320	0.547306	0.031904	82.458084	113.186371	149.365250	-0.436748	0.000000	-1.587052	0.000000	0.000000	0.000000	-0.016344	0.068192	0.048949	0.000000	0.000000	2.000000	60.000000	0.000000
2944.054530	-0.091320	0.547306	0.031904	82.458084	113.186371	149.365250	-0.436748	0.000000	-1.587052	0.000000	0.000000	0.000000	-0.016344	0.068192	0.048949	0.000000	0.000000	2.000000	60.000000	0.000000
2944.057864	-0.091320	0.547306	0.031904	82.299103	113.816422	150.047836	-0.434024	0.000000	-1.595210	0.000000	0.000000	0.000000	-0.016344	0.068192	0.048949	0.000000	0.000000	2.000000	60.000000	0.000000
2944.061197	-0.091320	0.547306	0.031904	82.299103	113.816422	150.047836	-0.434024	0.000000	-1.595210	0.000000	0.000000	0.000000	-0.016344	0.068192	0.048949	0.000000	0.000000	2.000000	60.000000	0.000000
2944.064530	-0.091390	0.547526	0.032023	82.299103	113.816422	150.047836	-0.434024	0.000000	-1.595210	0.000000	0.000000	0.000000	-0.021056	0.065984	0.035530	0.000000	0.000000	2.000000	60.000000	0.000000
2944.067864	-0.091390	0.547526	0.032023	82.160431	114.510185	150.771652	-0.434024	0.000000	-1.595210	0.000000	0.000000	0.000000	-0.021056	0.065984	0.035530	0.000000	0.000000	2.000000	60.000000	0.000000
2944.071197	-0.091390	0.547526	0.032023	82.160431	114.510185	150.771652	-0.434024	0.000000	-1.595210	0.000000	0.000000	0.000000	-0.021056	0.065984	0.035530	0.000000	0.000000	2.000000	60.000000	0.000000
2944.074530	-0.091390	0.547526	0.032023	82.160431	114.510185	150.771652	-0.434024	0.000000	-1.595210	0.000000	0.000000	0.000000	-0.021056	0.065984	0.035530	0.000000	0.000000	2.000000	60.000000	0.000000
2944.077864	-0.091549	0.547976	0.032232	82.034348	115.145752	151.434723	-0.430515	0.000000	-1.601132	0.000000	0.000000	0.000000	-0.047811	0.135060	0.062878	0.000000	0.000000	2.000000	60.000000	0.000000
2944.081197	-0.091549	0.547976	0.032232	82.034348	115.145752	151.434723	-0.430515	0.000000	-1.601132	0.000000	0.000000	0.000000	-0.000001	0.000002	-0.000000	0.000000	0.000000	2.000000	60.000000	0.000000
2944.084530	-0.091549	0.547976	0.032232	82.034348	115.145752	151.434723	-0.430515	0.000000	-1.601132	0.000000	0.000000	0.000000	-0.000001	0.000002	-0.000000	0.000000	0.000000	2.000000	60.000000	0.000000
2944.087864	-0.091549	0.547976	0.032232	81.929825	115.545639	151.864105	-0.422547	0.000000	-1.611612	0.000000	0.000000	0.000000	-0.000001	0.000002	-0.000000	0.000000	0.000000	2.000000	60.000000	0.000000
2944.091197	-0.091611	0.548216	0.032305	81.929825	115.545639	151.864105	-0.422547	0.000000	-1.611612	0.000000	0.000000	0.000000	-0.018524	0.072017	0.021882	0.000000	0.000000	2.000000	60.000000	0.000000
2944.094530	-0.091611	0.548216	0.032305	81.929825	115.545639	151.864105	-0.422547	0.000000	-1.611612	0.000000	0.000000	0.000000	-0.018524	0.072017	0.021882	0.000000	0.000000	2.000000	60.000000	0.000000
2944.097864	-0.091611	0.548216	0.032305	81.826675	115.667152	152.039230	-0.419459	0.000000	-1.615259	0.000000	0.000000	0.000000	-0.018524	0.072017	0.021882	0.000000	0.000000	2.000000	60.000000	0.000000
2944.101197	-0.091611	0.548216	0.032305	81.826675	115.667152	152.039230	-0.419459	0.000000	-1.615259	0.000000	0.000000	0.000000	-0.018524	0.072017	0.021882	0.000000	0.000000	2.000000	60.000000	0.000000
2944.104530	-0.091673	0.548429	0.032383	81.826675	115.667152	152.039230	-0.419459	0.000000	-1.615259	0.000000	0.000000	0.000000	-0.018795	0.063894	0.023311	0.000000	0.000000	2.000000	60.000000	0.000000
2944.107864	-0.091673	0.548429	0.032383	81.720016	115.502022	151.956253	-0.419459	0.000000	-1.615259	0.000000	0.000000	0.000000	-0.018795	0.063894	0.023311	0.000000	0.000000	2.000000	60.000000	0.000000
2944.111197	-0.091673	0.548429	0.032383	81.720016	115.502022	151.956253	-0.419459	0.000000	-1.615259	0.000000	0.000000	0.000000	-0.018795	0.063894	0.023311	0.000000	0.000000	2.000000	60.000000	0.000000
2944.114530	-0.091673	0.548429	0.032383	81.720016	115.502022	151.956253	-0.419459	0.000000	-1.615259	0.000000	0.000000	0.000000	-0.018795	0.063894	0.023311	0.000000	0.000000	2.000000	60.000000	0.000000
2944.117864	-0.091799	0.548856	0.032538	81.617798	115.210960	151.755692	-0.416326	0.000000	-1.619144	0.000000	0.000000	0.000000	-0.037589	0.127830	0.046528	0.000000	0.000000	2.000000	60.000000	0.000000
2944.121197	-0.091799	0.548856	0.032538	81.617798	115.210960	151.755692	-0.416326	0.000000	-1.619144	0.000000	0.000000	0.000000	-0.037589	0.127830	0.046528	0.000000	0.000000	2.000000	60.000000	0.000000
2944.124530	-0.091799	0.548856	0.032538	81.617798	115.210960	151.755692	-0.416326	0.000000	-1.619144	0.000000	0.000000	0.000000	-0.037589	0.127830	0.046528	0.000000	0.000000	2.000000	60.000000	0.000000
2944.127864	-0.091799	0.548856	0.032538	81.535934	114.808327	151.445068	-0.410062	0.000000	-1.626899	0.000000	0.000000	0.000000	-0.037589	0.127830	0.046528	0.000000	0.000000	2.000000	60.000000	0.000000
2944.131197	-0.091885	0.549069	0.032611	81.535934	114.808327	151.445068	-0.410062	0.000000	-1.626899	0.000000	0.000000	0.000000	-0.025767	0.063936	0.021905	0.000000	0.000000	2.000000	60.000000	0.000000
2944.134530	-0.091885	0.549069	0.032611	81.535934	114.808327	151.445068	-0.410062	0.000000	-1.626899	0.000000	0.000000	0.000000	-0.025767	0.063936	0.021905	0.000000	0.000000	2.000000	60.000000	0.000000
2944.137864	-0.091885	0.549069	0.032611	81.476173	114.277954	151.002396	-0.405767	0.000000	-1.630550	0.000000	0.000000	0.000000	-0.025767	0.063936	0.021905	0.000000	0.000000	2.000000	60.000000	0.000000
2944.141197	-0.091948	0.549255	0.032693	81.476173	114.277954	151.002396	-0.405767	0.000000	-1.630550	0.000000	0.000000	0.000000	-0.019071	0.055803	0.024664	0.000000	0.000000	2.000000	60.000000	0.000000
2944.144530	-0.091948	0.549255	0.032693	81.476173	114.277954	151.002396	-0.405767	0.000000	-1.630550	0.000000	0.000000	0.000000	-0.019071	0.055803	0.024664	0.000000	0.000000	2.000000	60.000000	0.000000
2944.147864	-0.091948	0.549255	0.032693	81.423843	113.766838	150.573166	-0.402589	0.000000	-1.634660	0.000000	0.000000	0.000000	-0.019071	0.055803	0.024664	0.000000	0.000000	2.000000	60.000000	0.000000
2944.151197	-0.091948	0.549255	0.032693	81.423843	113.766838	150.573166	-0.402589	0.000000	-1.634660	0.000000	0.000000	0.000000	-0.019071	0.055803	0.024664	0.000000	0.000000	2.000000	60.000000	0.000000
2944.154530	-0.092008	0.549423	0.032758	81.423843	113.766838	150.573166	-0.402589	0.000000	-1.634660	0.000000	0.000000	0.000000	-0.018080	0.050587	0.019353	0.000000	0.000000	2.000000	60.000000	0.000000
2944.157864	-0.092008	0.549423	0.032758	81.377571	113.433876	150.302734	-0.402589	0.000000	-1.634660	0.000000	0.000000	0.000000	-0.018080	0.050587	0.019353	0.000000	0.000000	2.000000	60.000000	0.000000
2944.161197	-0.092008	0.549423	0.032758	81.377571	113.433876	150.302734	-0.402589	0.000000	-1.634660	0.000000	0.000000	0.000000	-0.018080	0.050587	0.019353	0.000000	0.000000	2.000000	60.000000	0.000000
2944.164530	-0.092008	0.549423	0.032758	81.377571	113.433876	150.302734	-0.402589	0.000000	-1.634660	0.000000	0.000000	0.000000	-0.018080	0.050587	0.019353	0.000000	0.000000	2.000000	60.000000	0.000000
2944.167864	-0.092062	0.549684	0.032785	81.356415	113.253128	150.148849	-0.399575	0.000000	-1.637886	0.000000	0.000000	0.000000	-0.015968	0.078077	0.008094	0.000000	0.000000	2.000000	60.000000	0.000000
2944.171197	-0.092062	0.549684	0.032785	81.356415	113.253128	150.148849	-0.399575	0.000000	-1.637886	0.000000	0.000000	0.000000	-0.015968	0.078077	0.008094	0.000000	0.000000	2.000000	60.000000	0.000000
2944.174530	-0.092062	0.549684	0.032785	81.356415	113.253128	150.148849	-0.399575	0.000000	-1.637886	0.000000	0.000000	0.000000	-0.015968	0.078077	0.008094	0.000000	0.000000	2.000000	60.000000	0.000000
2944.177864	-0.092062	0.549684	0.032785	81.359070	113.203369	150.096893	-0.396914	0.000000	-1.639235	0.000000	0.000000	0.000000	-0.015968	0.078077	0.008094	0.000000	0.000000	2.000000	60.000000	0.000000
2944.181197	-0.092011	0.549793	0.032774	81.359070	113.203369	150.096893	-0.396914	0.000000	-1.639235	0.000000	0.000000	0.000000	0.015076	0.032691	-0.003340	0.000000	0.000000	2.000000	60.000000	0.000000
2944.184530	-0.092011	0.549793	0.032774	81.359070	113.203369	150.096893	-0.396914	0.000000	-1.639235	0.000000	0.000000	0.000000	0.015076	0.032691	-0.003340	0.000000	0.000000	2.000000	60.000000	0.000000
2944.187864	-0.092011	0.549793	0.032774	81.364304	113.160179	150.044952	-0.399427	0.000000	-1.638678	0.000000	0.000000	0.000000	0.015076	0.032691	-0.003340	0.000000	0.000000	2.000000	60.000000	0.000000
2944.191197	-0.092011	0.549793	0.032774	81.364304	113.160179	150.044952	-0.399427	0.000000	-1.638678	0.000000	0.000000	0.000000	0.015076	0.032691	-0.003340	0.000000	0.000000	2.000000	60.000000	0.000000
2944.194530	-0.091962	0.549874	0.032767	81.364304	113.160179	150.044952	-0.399427	0.000000	-1.638678	0.000000	0.000000	0.000000	0.014795	0.024522	-0.001857	0.000000	0.000000	2.000000	60.000000	0.000000
2944.197864	-0.091962	0.549874	0.032767	81.369484	113.114166	149.992920	-0.399427	0.000000	-1.638678	0.000000	0.000000	0.000000	0.014795	0.024522	-0.001857	0.000000	0.000000	2.000000	60.000000	0.000000
2944.201197	-0.091962	0.549874	0.032767	81.369484	113.114166	149.992920	-0.399427	0.000000	-1.638678	0.000000	0.000000	0.000000	0.014795	0.024522	-0.001857	0.000000	0.000000	2.000000	60.000000	0.000000
2944.204530	-0.091962	0.549874	0.032767	81.369484	113.114166	149.992920	-0.399427	0.000000	-1.638678	0.000000	0.000000	0.000000	0.014795	0.024522	-0.001857	0.000000	0.000000	2.000000	60.000000	0.000000
2944.207864	-0.091893	0.549973	0.032783	81.371223	113.099731	149.975586	-0.401892	0.000000	-1.638368	0.000000	0.000000	0.000000	0.020785	0.029743	0.004726	0.000000	0.000000	2.000000	60.000000	0.000000
2944.211197	-0.091893	0.549973	0.032783	81.371223	113.099731	149.975586	-0.401892	0.000000	-1.638368	0.000000	0.000000	0.000000	0.020785	0.029743	0.004726	0.000000	0.000000	2.000000	60.000000	0.000000
2944.214530	-0.091893	0.549973	0.032783	81.371223	113.099731	149.975586	-0.401892	0.000000	-1.638368	0.000000	0.000000	0.000000	0.020785	0.029743	0.004726	0.000000	0.000000	2.000000	60.000000	0.000000
2944.217864	-0.091893	0.549973	0.032783	81.371223	113.099731	149.975586	-0.405357	0.000000	-1.639156	0.000000	0.000000	0.000000	0.020785	0.029743	0.004726	0.000000	0.000000	2.000000	60.000000	0.000000
2944.221197	-0.091893	0.549973	0.032783	81.371223	113.099731	149.975586	-0.405357	0.000000	-1.639156	0.000000	0.000000	0.000000	0.000000	0.000006	-0.000001	0.000000	0.000000	2.000000	60.000000	0.000000
2944.224530	-0.091893	0.549973	0.032783	81.371223	113.099731	149.975586	-0.405357	0.000000	-1.639156	0.000000	0.000000	0.000000	0.000000	0.000006	-0.000001	0.000000	0.000000	2.000000	60.000000	0.000000
2944.227864	-0.091893	0.549973	0.032783	81.371239	113.096992	149.975540	-0.405357	0.000000	-1.639156	0.000000	0.000000	0.000000	0.000000	0.000006	-0.000001	0.000000	0.000000	2.000000	60.000000	0.000000
2944.231197	-0.091893	0.549973	0.032783	81.371239	113.096992	149.975540	-0.405357	0.000000	-1.639156	0.000000	0.000000	0.000000	0.000000	0.000006	-0.000001	0.000000	0.000000	2.000000	60.000000	0.000000
2944.234530	-0.091916	0.549973	0.032779	81.371239	113.096992	149.975540	-0.405357	0.000000	-1.639156	0.000000	0.000000	0.000000	-0.006979	0.000006	-0.001310	0.000000	0.000000	2.000000	60.000000	0.000000
2944.237864	-0.091916	0.549973	0.032779	81.368149	113.106583	149.986923	-0.405357	0.000000	-1.639156	0.000000	0.000000	0.000000	-0.006979	0.000006	-0.001310	0.000000	0.000000	2.000000	60.000000	0.000000
2944.241197	-0.091916	0.549973	0.032779	81.368149	113.106583	149.986923	-0.405357	0.000000	-1.639156	0.000000	0.000000	0.000000	-0.006979	0.000006	-0.001310	0.000000	0.000000	2.000000	60.000000	0.000000
2944.244530	-0.091916	0.549973	0.032779	81.368149	113.106583	149.986923	-0.405357	0.000000	-1.639156	0.000000	0.000000	0.000000	-0.006979	0.000006	-0.001310	0.000000	0.000000	2.000000	60.000000	0.000000
2944.247864	-0.091915	0.549901	0.032771	81.360664	113.118172	150.003693	-0.404194	0.000000	-1.638938	0.000000	0.000000	0.000000	0.000430	-0.021564	-0.002290	0.000000	0.000000	2.000000	60.000000	0.000000
2944.251197	-0.091915	0.549901	0.032771	81.360664	113.118172	150.003693	-0.404194	0.000000	-1.638938	0.000000	0.000000	0.000000	0.000430	-0.021564	-0.002290	0.000000	0.000000	2.000000	60.000000	0.000000
2944.254530	-0.091915	0.549901	0.032771	81.360664	113.118172	150.003693	-0.404194	0.000000	-1.638938	0.000000	0.000000	0.000000	0.000430	-0.021564	-0.002290	0.000000	0.000000	2.000000	60.000000	0.000000
2944.257864	-0.091915	0.549901	0.032771	81.335304	113.056267	149.966263	-0.404265	0.000000	-1.638556	0.000000	0.000000	0.000000	0.000430	-0.021564	-0.002290	0.000000	0.000000	2.000000	60.000000	0.000000
2944.261197	-0.091887	0.549812	0.032750	81.335304	113.056267	149.966263	-0.404265	0.000000	-1.638556	0.000000	0.000000	0.000000	0.008398	-0.026787	-0.006264	0.000000	0.000000	2.000000	60.000000	0.000000
2944.264530	-0.091887	0.549812	0.032750	81.335304	113.056267	149.966263	-0.404265	0.000000	-1.638556	0.000000	0.000000	0.000000	0.008398	-0.026787	-0.006264	0.000000	0.000000	2.000000	60.000000	0.000000
2944.267864	-0.091887	0.549812	0.032750	81.291710	112.951683	149.898636	-0.405665	0.000000	-1.637512	0.000000	0.000000	0.000000	0.008398	-0.026787	-0.006264	0.000000	0.000000	2.000000	60.000000	0.000000
2944.271197	-0.091887	0.549812	0.032750	81.291710	112.951683	149.898636	-0.405665	0.000000	-1.637512	0.000000	0.000000	0.000000	0.008398	-0.026787	-0.006264	0.000000	0.000000	2.000000	60.000000	0.000000
2944.274530	-0.091851	0.549715	0.032689	81.291710	112.951683	149.898636	-0.405665	0.000000	-1.637512	0.000000	0.000000	0.000000	0.010658	-0.029060	-0.018325	0.000000	0.000000	2.000000	60.000000	0.000000
2944.277864	-0.091851	0.549715	0.032689	81.236893	112.810158	149.808167	-0.405665	0.000000	-1.637512	0.000000	0.000000	0.000000	0.010658	-0.029060	-0.018325	0.000000	0.000000	2.000000	60.000000	0.000000
2944.281197	-0.091851	0.549715	0.032689	81.236893	112.810158	149.808167	-0.405665	0.000000	-1.637512	0.000000	0.000000	0.000000	0.010658	-0.029060	-0.018325	0.000000	0.000000	2.000000	60.000000	0.000000
2944.284530	-0.091851	0.549715	0.032689	81.236893	112.810158	149.808167	-0.405665	0.000000	-1.637512	0.000000	0.000000	0.000000	0.010658	-0.029060	-0.018325	0.000000	0.000000	2.000000	60.000000	0.000000
2944.287864	-0.091761	0.549516	0.032464	81.167274	112.589226	149.655823	-0.407441	0.000000	-1.634458	0.000000	0.000000	0.000000	0.027105	-0.059713	-0.067554	0.000000	0.000000	2.000000	60.000000	0.000000
2944.291197	-0.091761	0.549516	0.032464	81.167274	112.589226	149.655823	-0.407441	0.000000	-1.634458	0.000000	0.000000	0.000000	0.000001	-0.000007	-0.000000	0.000000	0.000000	2.000000	60.000000	0.000000
2944.294530	-0.091761	0.549516	0.032464	81.167274	112.589226	149.655823	-0.407441	0.000000	-1.634458	0.000000	0.000000	0.000000	0.000001	-0.000007	-0.000000	0.000000	0.000000	2.000000	60.000000	0.000000
2944.297864	-0.091761	0.549516	0.032464	81.098495	112.399818	149.534790	-0.411958	0.000000	-1.623199	0.000000	0.000000	0.000000	0.000001	-0.000007	-0.000000	0.000000	0.000000	2.000000	60.000000	0.000000
2944.301197	-0.091761	0.549516	0.032464	81.098495	112.399818	149.534790	-0.411958	0.000000	-1.623199	0.000000	0.000000	0.000000	0.000001	-0.000007	-0.000000	0.000000	0.000000	2.000000	60.000000	0.000000
2944.304530	-0.091737	0.549422	0.032336	81.098495	112.399818	149.534790	-0.411958	0.000000	-1.623199	0.000000	0.000000	0.000000	0.007213	-0.028370	-0.038487	0.000000	0.000000	2.000000	60.000000	0.000000
2944.307864	-0.091737	0.549422	0.032336	81.032791	112.200668	149.404984	-0.411958	0.000000	-1.623199	0.000000	0.000000	0.000000	0.007213	-0.028370	-0.038487	0.000000	0.000000	2.000000	60.000000	0.000000
2944.311197	-0.091737	0.549422	0.032336	81.032791	112.200668	149.404984	-0.411958	0.000000	-1.623199	0.000000	0.000000	0.000000	0.007213	-0.028370	-0.038487	0.000000	0.000000	2.000000	60.000000	0.000000
2944.314530	-0.091737	0.549422	0.032336	81.032791	112.200668	149.404984	-0.411958	0.000000	-1.623199	0.000000	0.000000	0.000000	0.007213	-0.028370	-0.038487	0.000000	0.000000	2.000000	60.000000	0.000000
2944.317864	-0.091728	0.549225	0.032030	80.969452	112.044670	149.311035	-0.413160	0.000000	-1.616785	0.000000	0.000000	0.000000	0.002756	-0.058952	-0.091678	0.000000	0.000000	2.000000	60.000000	0.000000
2944.321197	-0.091728	0.549225	0.032030	80.969452	112.044670	149.311035	-0.413160	0.000000	-1.616785	0.000000	0.000000	0.000000	0.002756	-0.058952	-0.091678	0.000000	0.000000	2.000000	60.000000	0.000000
2944.324530	-0.091728	0.549225	0.032030	80.969452	112.044670	149.311035	-0.413160	0.000000	-1.616785	0.000000	0.000000	0.000000	0.002756	-0.058952	-0.091678	0.000000	0.000000	2.000000	60.000000	0.000000
2944.327864	-0.091728	0.549225	0.032030	80.896530	111.838287	149.180618	-0.413620	0.000000	-1.601505	0.000000	0.000000	0.000000	0.002756	-0.058952	-0.091678	0.000000	0.000000	2.000000	60.000000	0.000000
2944.331197	-0.091704	0.549104	0.031907	80.896530	111.838287	149.180618	-0.413620	0.000000	-1.601505	0.000000	0.000000	0.000000	0.006944	-0.036490	-0.037038	0.000000	0.000000	2.000000	60.000000	0.000000
2944.334530	-0.091704	0.549104	0.031907	80.896530	111.838287	149.180618	-0.413620	0.000000	-1.601505	0.000000	0.000000	0.000000	0.006944	-0.036490	-0.037038	0.000000	0.000000	2.000000	60.000000	0.000000
2944.337864	-0.091704	0.549104	0.031907	80.807220	111.553635	148.988403	-0.414777	0.000000	-1.595332	0.000000	0.000000	0.000000	0.006944	-0.036490	-0.037038	0.000000	0.000000	2.000000	60.000000	0.000000
2944.341197	-0.091678	0.548965	0.031765	80.807220	111.553635	148.988403	-0.414777	0.000000	-1.595332	0.000000	0.000000	0.000000	0.007939	-0.041669	-0.042345	0.000000	0.000000	2.000000	60.000000	0.000000
2944.344530	-0.091678	0.548965	0.031765	80.807220	111.553635	148.988403	-0.414777	0.000000	-1.595332	0.000000	0.000000	0.000000	0.007939	-0.041669	-0.042345	0.000000	0.000000	2.000000	60.000000	0.000000
2944.347864	-0.091678	0.548965	0.031765	80.705528	111.211891	148.753510	-0.416100	0.000000	-1.588274	0.000000	0.000000	0.000000	0.007939	-0.041669	-0.042345	0.000000	0.000000	2.000000	60.000000	0.000000
2944.351197	-0.091678	0.548965	0.031765	80.705528	111.211891	148.753510	-0.416100	0.000000	-1.588274	0.000000	0.000000	0.000000	0.007939	-0.041669	-0.042345	0.000000	0.000000	2.000000	60.000000	0.000000
2944.354530	-0.091655	0.548843	0.031642	80.705528	111.211891	148.753510	-0.416100	0.000000	-1.588274	0.000000	0.000000	0.000000	0.006949	-0.036462	-0.037067	0.000000	0.000000	2.000000	60.000000	0.000000
2944.357864	-0.091655	0.548843	0.031642	80.593765	110.854897	148.510513	-0.416100	0.000000	-1.588274	0.000000	0.000000	0.000000	0.006949	-0.036462	-0.037067	0.000000	0.000000	2.000000	60.000000	0.000000
2944.361197	-0.091655	0.548843	0.031642	80.593765	110.854897	148.510513	-0.416100	0.000000	-1.588274	0.000000	0.000000	0.000000	0.006949	-0.036462	-0.037067	0.000000	0.000000	2.000000	60.000000	0.000000
2944.364530	-0.091655	0.548843	0.031642	80.593765	110.854897	148.510513	-0.416100	0.000000	-1.588274	0.000000	0.000000	0.000000	0.006949	-0.036462	-0.037067	0.000000	0.000000	2.000000	60.000000	0.000000
2944.367864	-0.091587	0.548546	0.031409	80.476288	110.475830	148.254623	-0.417259	0.000000	-1.582097	0.000000	0.000000	0.000000	0.020313	-0.089156	-0.069926	0.000000	0.000000	2.000000	60.000000	0.000000
2944.371197	-0.091587	0.548546	0.031409	80.476288	110.475830	148.254623	-0.417259	0.000000	-1.582097	0.000000	0.000000	0.000000	0.020313	-0.089156	-0.069926	0.000000	0.000000	2.000000	60.000000	0.000000
2944.374530	-0.091587	0.548546	0.031409	80.476288	110.475830	148.254623	-0.417259	0.000000	-1.582097	0.000000	0.000000	0.000000	0.020313	-0.089156	-0.069926	0.000000	0.000000	2.000000	60.000000	0.000000
2944.377864	-0.091587	0.548546	0.031409	80.366631	110.168709	148.057083	-0.420644	0.000000	-1.570442	0.000000	0.000000	0.000000	0.020313	-0.089156	-0.069926	0.000000	0.000000	2.000000	60.000000	0.000000
2944.381197	-0.091538	0.548380	0.031277	80.366631	110.168709	148.057083	-0.420644	0.000000	-1.570442	0.000000	0.000000	0.000000	0.014632	-0.049767	-0.039642	0.000000	0.000000	2.000000	60.000000	0.000000
2944.384530	-0.091538	0.548380	0.031277	80.366631	110.168709	148.057083	-0.420644	0.000000	-1.570442	0.000000	0.000000	0.000000	0.014632	-0.049767	-0.039642	0.000000	0.000000	2.000000	60.000000	0.000000
2944.387864	-0.091538	0.548380	0.031277	80.274879	109.948196	147.928146	-0.423083	0.000000	-1.563835	0.000000	0.000000	0.000000	0.014632	-0.049767	-0.039642	0.000000	0.000000	2.000000	60.000000	0.000000
2944.391197	-0.091538	0.548380	0.031277	80.274879	109.948196	147.928146	-0.423083	0.000000	-1.563835	0.000000	0.000000	0.000000	0.014632	-0.049767	-0.039642	0.000000	0.000000	2.000000	60.000000	0.000000
2944.394530	-0.091509	0.548224	0.031118	80.274879	109.948196	147.928146	-0.423083	0.000000	-1.563835	0.000000	0.000000	0.000000	0.008948	-0.046787	-0.047741	0.000000	0.000000	2.000000	60.000000	0.000000
2944.397864	-0.091509	0.548224	0.031118	80.203606	109.848564	147.894806	-0.423083	0.000000	-1.563835	0.000000	0.000000	0.000000	0.008948	-0.046787	-0.047741	0.000000	0.000000	2.000000	60.000000	0.000000
2944.401197	-0.091475	0.548051	0.030941	80.203606	109.848564	147.894806	-0.423083	0.000000	-1.563835	0.000000	0.000000	0.000000	0.009945	-0.051938	-0.053073	0.000000	0.000000	2.000000	60.000000	0.000000
2944.404530	-0.091475	0.548051	0.030941	80.203606	109.848564	147.894806	-0.423083	0.000000	-1.563835	0.000000	0.000000	0.000000	0.009945	-0.051938	-0.053073	0.000000	0.000000	2.000000	60.000000	0.000000
2944.407864	-0.091475	0.548051	0.030941	80.161453	109.886086	147.962326	-0.426231	0.000000	-1.547033	0.000000	0.000000	0.000000	0.009945	-0.051938	-0.053073	0.000000	0.000000	2.000000	60.000000	0.000000
2944.411197	-0.091475	0.548051	0.030941	80.161453	109.886086	147.962326	-0.426231	0.000000	-1.547033	0.000000	0.000000	0.000000	0.009945	-0.051938	-0.053073	0.000000	0.000000	2.000000	60.000000	0.000000
2944.414530	-0.091419	0.547878	0.030768	80.161453	109.886086	147.962326	-0.426231	0.000000	-1.547033	0.000000	0.000000	0.000000	0.016901	-0.051921	-0.051798	0.000000	0.000000	2.000000	60.000000	0.000000
2944.417864	-0.091419	0.547878	0.030768	80.135658	110.018585	148.106979	-0.426231	0.000000	-1.547033	0.000000	0.000000	0.000000	0.016901	-0.051921	-0.051798	0.000000	0.000000	2.000000	60.000000	0.000000
2944.421197	-0.091419	0.547878	0.030768	80.135658	110.018585	148.106979	-0.426231	0.000000	-1.547033	0.000000	0.000000	0.000000	0.016901	-0.051921	-0.051798	0.000000	0.000000	2.000000	60.000000	0.000000
2944.424530	-0.091419	0.547878	0.030768	80.135658	110.018585	148.106979	-0.426231	0.000000	-1.547033	0.000000	0.000000	0.000000	0.016901	-0.051921	-0.051798	0.000000	0.000000	2.000000	60.000000	0.000000
2944.427864	-0.091300	0.547497	0.030387	80.108429	110.146767	148.246216	-0.429048	0.000000	-1.538400	0.000000	0.000000	0.000000	0.035789	-0.114123	-0.114318	0.000000	0.000000	2.000000	60.000000	0.000000
2944.431197	-0.091300	0.547497	0.030387	80.108429	110.146767	148.246216	-0.429048	0.000000	-1.538400	0.000000	0.000000	0.000000	0.035789	-0.114123	-0.114318	0.000000	0.000000	2.000000	60.000000	0.000000
2944.434530	-0.091300	0.547497	0.030387	80.108429	110.146767	148.246216	-0.429048	0.000000	-1.538400	0.000000	0.000000	0.000000	0.035789	-0.114123	-0.114318	0.000000	0.000000	2.000000	60.000000	0.000000
2944.437864	-0.091300	0.547497	0.030387	80.066055	110.209633	148.332306	-0.435013	0.000000	-1.519347	0.000000	0.000000	0.000000	0.035789	-0.114123	-0.114318	0.000000	0.000000	2.000000	60.000000	0.000000
2944.441197	-0.091217	0.547307	0.030201	80.066055	110.209633	148.332306	-0.435013	0.000000	-1.519347	0.000000	0.000000	0.000000	0.024838	-0.057023	-0.055913	0.000000	0.000000	2.000000	60.000000	0.000000
2944.444530	-0.091217	0.547307	0.030201	80.066055	110.209633	148.332306	-0.435013	0.000000	-1.519347	0.000000	0.000000	0.000000	0.024838	-0.057023	-0.055913	0.000000	0.000000	2.000000	60.000000	0.000000
2944.447864	-0.091217	0.547307	0.030201	80.000504	110.140053	148.325272	-0.439153	0.000000	-1.510028	0.000000	0.000000	0.000000	0.024838	-0.057023	-0.055913	0.000000	0.000000	2.000000	60.000000	0.000000
2944.451197	-0.091217	0.547307	0.030201	80.000504	110.140053	148.325272	-0.439153	0.000000	-1.510028	0.000000	0.000000	0.000000	0.024838	-0.057023	-0.055913	0.000000	0.000000	2.000000	60.000000	0.000000
2944.454530	-0.091149	0.547132	0.030095	80.000504	110.140053	148.325272	-0.439153	0.000000	-1.510028	0.000000	0.000000	0.000000	0.020309	-0.052514	-0.031757	0.000000	0.000000	2.000000	60.000000	0.000000
2944.457864	-0.091149	0.547132	0.030095	79.932663	110.015640	148.261444	-0.439153	0.000000	-1.510028	0.000000	0.000000	0.000000	0.020309	-0.052514	-0.031757	0.000000	0.000000	2.000000	60.000000	0.000000
2944.461197	-0.091149	0.547132	0.030095	79.932663	110.015640	148.261444	-0.439153	0.000000	-1.510028	0.000000	0.000000	0.000000	0.020309	-0.052514	-0.031757	0.000000	0.000000	2.000000	60.000000	0.000000
2944.464530	-0.091149	0.547132	0.030095	79.932663	110.015640	148.261444	-0.439153	0.000000	-1.510028	0.000000	0.000000	0.000000	0.020309	-0.052514	-0.031757	0.000000	0.000000	2.000000	60.000000	0.000000
2944.467864	-0.091017	0.546800	0.029900	79.867599	109.905060	148.208252	-0.442538	0.000000	-1.504735	0.000000	0.000000	0.000000	0.039615	-0.099771	-0.058264	0.000000	0.000000	2.000000	60.000000	0.000000
2944.471197	-0.091017	0.546800	0.029900	79.867599	109.905060	148.208252	-0.442538	0.000000	-1.504735	0.000000	0.000000	0.000000	0.039615	-0.099771	-0.058264	0.000000	0.000000	2.000000	60.000000	0.000000
2944.474530	-0.091017	0.546800	0.029900	79.867599	109.905060	148.208252	-0.442538	0.000000	-1.504735	0.000000	0.000000	0.000000	0.039615	-0.099771	-0.058264	0.000000	0.000000	2.000000	60.000000	0.000000
2944.477864	-0.091017	0.546800	0.029900	79.806862	109.790192	148.150070	-0.449140	0.000000	-1.495024	0.000000	0.000000	0.000000	0.039615	-0.099771	-0.058264	0.000000	0.000000	2.000000	60.000000	0.000000
2944.481197	-0.090987	0.546667	0.029866	79.806862	109.790192	148.150070	-0.449140	0.000000	-1.495024	0.000000	0.000000	0.000000	0.009113	-0.039873	-0.010364	0.000000	0.000000	2.000000	60.000000	0.000000
2944.484530	-0.090987	0.546667	0.029866	79.806862	109.790192	148.150070	-0.449140	0.000000	-1.495024	0.000000	0.000000	0.000000	0.009113	-0.039873	-0.010364	0.000000	0.000000	2.000000	60.000000	0.000000
2944.487864	-0.090987	0.546667	0.029866	79.754623	109.692123	148.100449	-0.450659	0.000000	-1.493297	0.000000	0.000000	0.000000	0.009113	-0.039873	-0.010364	0.000000	0.000000	2.000000	60.000000	0.000000
2944.491197	-0.090987	0.546667	0.029866	79.754623	109.692123	148.100449	-0.450659	0.000000	-1.493297	0.000000	0.000000	0.000000	0.009113	-0.039873	-0.010364	0.000000	0.000000	2.000000	60.000000	0.000000
2944.494530	-0.090956	0.546534	0.029831	79.754623	109.692123	148.100449	-0.450659	0.000000	-1.493297	0.000000	0.000000	0.000000	0.009117	-0.039878	-0.010376	0.000000	0.000000	2.000000	60.000000	0.000000
2944.497864	-0.090956	0.546534	0.029831	79.727257	109.685768	148.118195	-0.450659	0.000000	-1.493297	0.000000	0.000000	0.000000	0.009117	-0.039878	-0.010376	0.000000	0.000000	2.000000	60.000000	0.000000
2944.501197	-0.090949	0.546401	0.029792	79.727257	109.685768	148.118195	-0.450659	0.000000	-1.493297	0.000000	0.000000	0.000000	0.002183	-0.039864	-0.011683	0.000000	0.000000	2.000000	60.000000	0.000000
2944.504530	-0.090949	0.546401	0.029792	79.727257	109.685768	148.118195	-0.450659	0.000000	-1.493297	0.000000	0.000000	0.000000	0.002183	-0.039864	-0.011683	0.000000	0.000000	2.000000	60.000000	0.000000
2944.507864	-0.090949	0.546401	0.029792	79.716385	109.769058	148.204544	-0.452543	0.000000	-1.489620	0.000000	0.000000	0.000000	0.002183	-0.039864	-0.011683	0.000000	0.000000	2.000000	60.000000	0.000000
2944.511197	-0.090949	0.546401	0.029792	79.716385	109.769058	148.204544	-0.452543	0.000000	-1.489620	0.000000	0.000000	0.000000	0.002183	-0.039864	-0.011683	0.000000	0.000000	2.000000	60.000000	0.000000
2944.514530	-0.090946	0.546258	0.029776	79.716385	109.769058	148.204544	-0.452543	0.000000	-1.489620	0.000000	0.000000	0.000000	0.000917	-0.042817	-0.004925	0.000000	0.000000	2.000000	60.000000	0.000000
2944.517864	-0.090946	0.546258	0.029776	79.705734	109.828491	148.279099	-0.452543	0.000000	-1.489620	0.000000	0.000000	0.000000	0.000917	-0.042817	-0.004925	0.000000	0.000000	2.000000	60.000000	0.000000
2944.521197	-0.090946	0.546258	0.029776	79.705734	109.828491	148.279099	-0.452543	0.000000	-1.489620	0.000000	0.000000	0.000000	0.000917	-0.042817	-0.004925	0.000000	0.000000	2.000000	60.000000	0.000000
2944.524530	-0.090946	0.546258	0.029776	79.705734	109.828491	148.279099	-0.452543	0.000000	-1.489620	0.000000	0.000000	0.000000	0.000917	-0.042817	-0.004925	0.000000	0.000000	2.000000	60.000000	0.000000
2944.527864	-0.090939	0.546000	0.029738	79.690689	109.895760	148.351532	-0.452695	0.000000	-1.488800	0.000000	0.000000	0.000000	0.002116	-0.077499	-0.011317	0.000000	0.000000	2.000000	60.000000	0.000000
2944.531197	-0.090939	0.546000	0.029738	79.690689	109.895760	148.351532	-0.452695	0.000000	-1.488800	0.000000	0.000000	0.000000	0.002116	-0.077499	-0.011317	0.000000	0.000000	2.000000	60.000000	0.000000
2944.534530	-0.090939	0.546000	0.029738	79.690689	109.895760	148.351532	-0.452695	0.000000	-1.488800	0.000000	0.000000	0.000000	0.002116	-0.077499	-0.011317	0.000000	0.000000	2.000000	60.000000	0.000000
2944.537864	-0.090939	0.546000	0.029738	79.671753	109.920807	148.390656	-0.453048	0.000000	-1.486913	0.000000	0.000000	0.000000	0.002116	-0.077499	-0.011317	0.000000	0.000000	2.000000	60.000000	0.000000
2944.541197	-0.090935	0.545884	0.029717	79.671753	109.920807	148.390656	-0.453048	0.000000	-1.486913	0.000000	0.000000	0.000000	0.001191	-0.034700	-0.006389	0.000000	0.000000	2.000000	60.000000	0.000000
2944.544530	-0.090935	0.545884	0.029717	79.671753	109.920807	148.390656	-0.453048	0.000000	-1.486913	0.000000	0.000000	0.000000	0.001191	-0.034700	-0.006389	0.000000	0.000000	2.000000	60.000000	0.000000
2944.547864	-0.090935	0.545884	0.029717	79.650497	109.894501	148.381622	-0.453247	0.000000	-1.485849	0.000000	0.000000	0.000000	0.001191	-0.034700	-0.006389	0.000000	0.000000	2.000000	60.000000	0.000000
2944.551197	-0.090935	0.545884	0.029717	79.650497	109.894501	148.381622	-0.453247	0.000000	-1.485849	0.000000	0.000000	0.000000	0.001191	-0.034700	-0.006389	0.000000	0.000000	2.000000	60.000000	0.000000
2944.554530	-0.090907	0.545796	0.029695	79.650497	109.894501	148.381622	-0.453247	0.000000	-1.485849	0.000000	0.000000	0.000000	0.008395	-0.026542	-0.006529	0.000000	0.000000	2.000000	60.000000	0.000000
2944.557864	-0.090907	0.545796	0.029695	79.631981	109.880493	148.381699	-0.453247	0.000000	-1.485849	0.000000	0.000000	0.000000	0.008395	-0.026542	-0.006529	0.000000	0.000000	2.000000	60.000000	0.000000
2944.561197	-0.090907	0.545796	0.029695	79.631981	109.880493	148.381699	-0.453247	0.000000	-1.485849	0.000000	0.000000	0.000000	0.008395	-0.026542	-0.006529	0.000000	0.000000	2.000000	60.000000	0.000000
2944.564530	-0.090907	0.545796	0.029695	79.631981	109.880493	148.381699	-0.453247	0.000000	-1.485849	0.000000	0.000000	0.000000	0.008395	-0.026542	-0.006529	0.000000	0.000000	2.000000	60.000000	0.000000
2944.567864	-0.090837	0.545697	0.029705	79.627655	109.888489	148.387711	-0.454646	0.000000	-1.484760	0.000000	0.000000	0.000000	0.021000	-0.029523	0.002821	0.000000	0.000000	2.000000	60.000000	0.000000
2944.571197	-0.090837	0.545697	0.029705	79.627655	109.888489	148.387711	-0.454646	0.000000	-1.484760	0.000000	0.000000	0.000000	0.021000	-0.029523	0.002821	0.000000	0.000000	2.000000	60.000000	0.000000
2944.574530	-0.090837	0.545697	0.029705	79.627655	109.888489	148.387711	-0.454646	0.000000	-1.484760	0.000000	0.000000	0.000000	0.021000	-0.029523	0.002821	0.000000	0.000000	2.000000	60.000000	0.000000
2944.577864	-0.090837	0.545697	0.029705	79.626068	109.905907	148.402649	-0.458146	0.000000	-1.485231	0.000000	0.000000	0.000000	0.021000	-0.029523	0.002821	0.000000	0.000000	2.000000	60.000000	0.000000
2944.581197	-0.090818	0.545688	0.029731	79.626068	109.905907	148.402649	-0.458146	0.000000	-1.485231	0.000000	0.000000	0.000000	0.005672	-0.002949	0.008061	0.000000	0.000000	2.000000	60.000000	0.000000
2944.584530	-0.090818	0.545688	0.029731	79.626068	109.905907	148.402649	-0.458146	0.000000	-1.485231	0.000000	0.000000	0.000000	0.005672	-0.002949	0.008061	0.000000	0.000000	2.000000	60.000000	0.000000
2944.587864	-0.090818	0.545688	0.029731	79.626068	109.908676	148.402695	-0.459091	0.000000	-1.486574	0.000000	0.000000	0.000000	0.005672	-0.002949	0.008061	0.000000	0.000000	2.000000	60.000000	0.000000
2944.591197	-0.090818	0.545688	0.029731	79.626068	109.908676	148.402695	-0.459091	0.000000	-1.486574	0.000000	0.000000	0.000000	0.005672	-0.002949	0.008061	0.000000	0.000000	2.000000	60.000000	0.000000
2944.594530	-0.090803	0.545668	0.029781	79.626068	109.908676	148.402695	-0.459091	0.000000	-1.486574	0.000000	0.000000	0.000000	0.004410	-0.005931	0.014828	0.000000	0.000000	2.000000	60.000000	0.000000
2944.597864	-0.090803	0.545668	0.029781	79.627640	109.896629	148.387695	-0.459091	0.000000	-1.486574	0.000000	0.000000	0.000000	0.004410	-0.005931	0.014828	0.000000	0.000000	2.000000	60.000000	0.000000
2944.601197	-0.090803	0.545668	0.029781	79.627640	109.896629	148.387695	-0.459091	0.000000	-1.486574	0.000000	0.000000	0.000000	0.004410	-0.005931	0.014828	0.000000	0.000000	2.000000	60.000000	0.000000
2944.604530	-0.090803	0.545668	0.029781	79.627640	109.896629	148.387695	-0.459091	0.000000	-1.486574	0.000000	0.000000	0.000000	0.004410	-0.005931	0.014828	0.000000	0.000000	2.000000	60.000000	0.000000
2944.607864	-0.090776	0.545700	0.029888	79.630829	109.867149	148.357727	-0.459826	0.000000	-1.489046	0.000000	0.000000	0.000000	0.008361	0.009564	0.032145	0.000000	0.000000	2.000000	60.000000	0.000000
2944.611197	-0.090776	0.545700	0.029888	79.630829	109.867149	148.357727	-0.459826	0.000000	-1.489046	0.000000	0.000000	0.000000	0.008361	0.009564	0.032145	0.000000	0.000000	2.000000	60.000000	0.000000
2944.614530	-0.090776	0.545700	0.029888	79.630829	109.867149	148.357727	-0.459826	0.000000	-1.489046	0.000000	0.000000	0.000000	0.008361	0.009564	0.032145	0.000000	0.000000	2.000000	60.000000	0.000000
2944.617864	-0.090776	0.545700	0.029888	79.633972	109.840378	148.327744	-0.461220	0.000000	-1.494403	0.000000	0.000000	0.000000	0.008361	0.009564	0.032145	0.000000	0.000000	2.000000	60.000000	0.000000
2944.621197	-0.090782	0.545734	0.029924	79.633972	109.840378	148.327744	-0.461220	0.000000	-1.494403	0.000000	0.000000	0.000000	-0.001992	0.010325	0.010682	0.000000	0.000000	2.000000	60.000000	0.000000
2944.624530	-0.090782	0.545734	0.029924	79.633972	109.840378	148.327744	-0.461220	0.000000	-1.494403	0.000000	0.000000	0.000000	-0.001992	0.010325	0.010682	0.000000	0.000000	2.000000	60.000000	0.000000
2944.627864	-0.090782	0.545734	0.029924	79.640312	109.781258	148.267639	-0.460888	0.000000	-1.496183	0.000000	0.000000	0.000000	-0.001992	0.010325	0.010682	0.000000	0.000000	2.000000	60.000000	0.000000
2944.631197	-0.090782	0.545734	0.029924	79.640312	109.781258	148.267639	-0.460888	0.000000	-1.496183	0.000000	0.000000	0.000000	-0.001992	0.010325	0.010682	0.000000	0.000000	2.000000	60.000000	0.000000
2944.634530	-0.090796	0.545803	0.029995	79.640312	109.781258	148.267639	-0.460888	0.000000	-1.496183	0.000000	0.000000	0.000000	-0.003981	0.020661	0.021360	0.000000	0.000000	2.000000	60.000000	0.000000
2944.637864	-0.090796	0.545803	0.029995	79.648224	109.710068	148.192490	-0.460888	0.000000	-1.496183	0.000000	0.000000	0.000000	-0.003981	0.020661	0.021360	0.000000	0.000000	2.000000	60.000000	0.000000
2944.641197	-0.090796	0.545803	0.029995	79.648224	109.710068	148.192490	-0.460888	0.000000	-1.496183	0.000000	0.000000	0.000000	-0.003981	0.020661	0.021360	0.000000	0.000000	2.000000	60.000000	0.000000
2944.644530	-0.090796	0.545803	0.029995	79.648224	109.710068	148.192490	-0.460888	0.000000	-1.496183	0.000000	0.000000	0.000000	-0.003981	0.020661	0.021360	0.000000	0.000000	2.000000	60.000000	0.000000
2944.647864	-0.090754	0.546034	0.030284	79.660812	109.596909	148.071945	-0.460225	0.000000	-1.499743	0.000000	0.000000	0.000000	0.012579	0.069332	0.086668	0.000000	0.000000	2.000000	60.000000	0.000000
2944.651197	-0.090754	0.546034	0.030284	79.660812	109.596909	148.071945	-0.460225	0.000000	-1.499743	0.000000	0.000000	0.000000	0.012579	0.069332	0.086668	0.000000	0.000000	2.000000	60.000000	0.000000
2944.654530	-0.090754	0.546034	0.030284	79.660812	109.596909	148.071945	-0.460225	0.000000	-1.499743	0.000000	0.000000	0.000000	0.012579	0.069332	0.086668	0.000000	0.000000	2.000000	60.000000	0.000000
2944.657864	-0.090754	0.546034	0.030284	79.674744	109.495056	147.955643	-0.462321	0.000000	-1.514188	0.000000	0.000000	0.000000	0.012579	0.069332	0.086668	0.000000	0.000000	2.000000	60.000000	0.000000
2944.661197	-0.090692	0.546162	0.030466	79.674744	109.495056	147.955643	-0.462321	0.000000	-1.514188	0.000000	0.000000	0.000000	0.018574	0.038385	0.054615	0.000000	0.000000	2.000000	60.000000	0.000000
2944.664530	-0.090692	0.546162	0.030466	79.674744	109.495056	147.955643	-0.462321	0.000000	-1.514188	0.000000	0.000000	0.000000	0.018574	0.038385	0.054615	0.000000	0.000000	2.000000	60.000000	0.000000
2944.667864	-0.090692	0.546162	0.030466	79.693321	109.353485	147.793472	-0.465417	0.000000	-1.523291	0.000000	0.000000	0.000000	0.018574	0.038385	0.054615	0.000000	0.000000	2.000000	60.000000	0.000000
2944.671197	-0.090625	0.546322	0.030751	79.693321	109.353485	147.793472	-0.465417	0.000000	-1.523291	0.000000	0.000000	0.000000	0.020059	0.047985	0.085414	0.000000	0.000000	2.000000	60.000000	0.000000
2944.674530	-0.090625	0.546322	0.030751	79.693321	109.353485	147.793472	-0.465417	0.000000	-1.523291	0.000000	0.000000	0.000000	0.020059	0.047985	0.085414	0.000000	0.000000	2.000000	60.000000	0.000000
2944.677864	-0.090625	0.546322	0.030751	79.710266	109.226402	147.646011	-0.468760	0.000000	-1.537526	0.000000	0.000000	0.000000	0.020059	0.047985	0.085414	0.000000	0.000000	2.000000	60.000000	0.000000
2944.681197	-0.090625	0.546322	0.030751	79.710266	109.226402	147.646011	-0.468760	0.000000	-1.537526	0.000000	0.000000	0.000000	0.020059	0.047985	0.085414	0.000000	0.000000	2.000000	60.000000	0.000000
2944.684530	-0.090535	0.546482	0.031039	79.710266	109.226402	147.646011	-0.468760	0.000000	-1.537526	0.000000	0.000000	0.000000	0.027058	0.048020	0.086668	0.000000	0.000000	2.000000	60.000000	0.000000
2944.687864	-0.090535	0.546482	0.031039	79.749878	109.126808	147.462036	-0.468760	0.000000	-1.537526	0.000000	0.000000	0.000000	0.027058	0.048020	0.086668	0.000000	0.000000	2.000000	60.000000	0.000000
2944.691197	-0.090535	0.546482	0.031039	79.749878	109.126808	147.462036	-0.468760	0.000000	-1.537526	0.000000	0.000000	0.000000	0.027058	0.048020	0.086668	0.000000	0.000000	2.000000	60.000000	0.000000
2944.694530	-0.090535	0.546482	0.031039	79.749878	109.126808	147.462036	-0.468760	0.000000	-1.537526	0.000000	0.000000	0.000000	0.027058	0.048020	0.086668	0.000000	0.000000	2.000000	60.000000	0.000000
2944.697864	-0.090507	0.546844	0.031667	79.832619	109.209206	147.176514	-0.473270	0.000000	-1.551971	0.000000	0.000000	0.000000	0.008301	0.108718	0.188226	0.000000	0.000000	2.000000	60.000000	0.000000
2944.701197	-0.090507	0.546844	0.031667	79.832619	109.209206	147.176514	-0.473270	0.000000	-1.551971	0.000000	0.000000	0.000000	-0.000000	-0.000000	0.000000	0.000000	0.000000	2.000000	60.000000	0.000000
2944.704530	-0.090507	0.546844	0.031667	79.832619	109.209206	147.176514	-0.473270	0.000000	-1.551971	0.000000	0.000000	0.000000	-0.000000	-0.000000	0.000000	0.000000	0.000000	2.000000	60.000000	0.000000
2944.707864	-0.090507	0.546844	0.031667	79.956955	109.490799	146.777740	-0.474653	0.000000	-1.583342	0.000000	0.000000	0.000000	-0.000000	-0.000000	0.000000	0.000000	0.000000	2.000000	60.000000	0.000000
2944.711197	-0.090507	0.546844	0.031667	79.956955	109.490799	146.777740	-0.474653	0.000000	-1.583342	0.000000	0.000000	0.000000	-0.000000	-0.000000	0.000000	0.000000	0.000000	2.000000	60.000000	0.000000
2944.714530	-0.090582	0.547022	0.031943	79.956955	109.490799	146.777740	-0.474653	0.000000	-1.583342	0.000000	0.000000	0.000000	-0.022543	0.053320	0.082848	0.000000	0.000000	2.000000	60.000000	0.000000
2944.717864	-0.090582	0.547022	0.031943	80.095276	109.813904	146.116196	-0.474653	0.000000	-1.583342	0.000000	0.000000	0.000000	-0.022543	0.053320	0.082848	0.000000	0.000000	2.000000	60.000000	0.000000
2944.721197	-0.090707	0.547217	0.032228	80.095276	109.813904	146.116196	-0.474653	0.000000	-1.583342	0.000000	0.000000	0.000000	-0.037465	0.058536	0.085538	0.000000	0.000000	2.000000	60.000000	0.000000
2944.724530	-0.090707	0.547217	0.032228	80.095276	109.813904	146.116196	-0.474653	0.000000	-1.583342	0.000000	0.000000	0.000000	-0.037465	0.058536	0.085538	0.000000	0.000000	2.000000	60.000000	0.000000
2944.727864	-0.090707	0.547217	0.032228	80.211739	110.008774	145.104691	-0.464652	0.000000	-1.611406	0.000000	0.000000	0.000000	-0.037465	0.058536	0.085538	0.000000	0.000000	2.000000	60.000000	0.000000
2944.731197	-0.090745	0.547447	0.032566	80.211739	110.008774	145.104691	-0.464652	0.000000	-1.611406	0.000000	0.000000	0.000000	-0.011557	0.068969	0.101273	0.000000	0.000000	2.000000	60.000000	0.000000
2944.734530	-0.090745	0.547447	0.032566	80.211739	110.008774	145.104691	-0.464652	0.000000	-1.611406	0.000000	0.000000	0.000000	-0.011557	0.068969	0.101273	0.000000	0.000000	2.000000	60.000000	0.000000
2944.737864	-0.090745	0.547447	0.032566	80.289787	110.009583	144.019684	-0.462726	0.000000	-1.628285	0.000000	0.000000	0.000000	-0.011557	0.068969	0.101273	0.000000	0.000000	2.000000	60.000000	0.000000
2944.741197	-0.090745	0.547447	0.032566	80.289787	110.009583	144.019684	-0.462726	0.000000	-1.628285	0.000000	0.000000	0.000000	-0.011557	0.068969	0.101273	0.000000	0.000000	2.000000	60.000000	0.000000
2944.744530	-0.090725	0.547702	0.032974	80.289787	110.009583	144.019684	-0.462726	0.000000	-1.628285	0.000000	0.000000	0.000000	0.006190	0.076465	0.122464	0.000000	0.000000	2.000000	60.000000	0.000000
2944.747864	-0.090725	0.547702	0.032974	80.354553	109.878006	142.798569	-0.462726	0.000000	-1.628285	0.000000	0.000000	0.000000	0.006190	0.076465	0.122464	0.000000	0.000000	2.000000	60.000000	0.000000
2944.751197	-0.090734	0.547992	0.033413	80.354553	109.878006	142.798569	-0.462726	0.000000	-1.628285	0.000000	0.000000	0.000000	-0.002696	0.086961	0.131694	0.000000	0.000000	2.000000	60.000000	0.000000
2944.754530	-0.090734	0.547992	0.033413	80.354553	109.878006	142.798569	-0.462726	0.000000	-1.628285	0.000000	0.000000	0.000000	-0.002696	0.086961	0.131694	0.000000	0.000000	2.000000	60.000000	0.000000
2944.757864	-0.090734	0.547992	0.033413	80.445908	109.842339	141.615204	-0.463308	0.000000	-1.670645	0.000000	0.000000	0.000000	-0.002696	0.086961	0.131694	0.000000	0.000000	2.000000	60.000000	0.000000
2944.761197	-0.090785	0.548292	0.033820	80.445908	109.842339	141.615204	-0.463308	0.000000	-1.670645	0.000000	0.000000	0.000000	-0.015376	0.090037	0.122244	0.000000	0.000000	2.000000	60.000000	0.000000
2944.764530	-0.090785	0.548292	0.033820	80.445908	109.842339	141.615204	-0.463308	0.000000	-1.670645	0.000000	0.000000	0.000000	-0.015376	0.090037	0.122244	0.000000	0.000000	2.000000	60.000000	0.000000
2944.767864	-0.090785	0.548292	0.033820	80.563370	109.964653	140.655487	-0.460745	0.000000	-1.691019	0.000000	0.000000	0.000000	-0.015376	0.090037	0.122244	0.000000	0.000000	2.000000	60.000000	0.000000
2944.771197	-0.090906	0.548592	0.034215	80.563370	109.964653	140.655487	-0.460745	0.000000	-1.691019	0.000000	0.000000	0.000000	-0.036342	0.090128	0.118264	0.000000	0.000000	2.000000	60.000000	0.000000
2944.774530	-0.090906	0.548592	0.034215	80.563370	109.964653	140.655487	-0.460745	0.000000	-1.691019	0.000000	0.000000	0.000000	-0.036342	0.090128	0.118264	0.000000	0.000000	2.000000	60.000000	0.000000
2944.777864	-0.090906	0.548592	0.034215	80.679108	110.120361	139.855957	-0.454688	0.000000	-1.710730	0.000000	0.000000	0.000000	-0.036342	0.090128	0.118264	0.000000	0.000000	2.000000	60.000000	0.000000
2944.781197	-0.091107	0.548851	0.034516	80.679108	110.120361	139.855957	-0.454688	0.000000	-1.710730	0.000000	0.000000	0.000000	-0.060169	0.077551	0.090350	0.000000	0.000000	2.000000	60.000000	0.000000
2944.784530	-0.091107	0.548851	0.034516	80.679108	110.120361	139.855957	-0.454688	0.000000	-1.710730	0.000000	0.000000	0.000000	-0.060169	0.077551	0.090350	0.000000	0.000000	2.000000	60.000000	0.000000
2944.787864	-0.091107	0.548851	0.034516	80.755608	110.128929	139.182816	-0.444660	0.000000	-1.725788	0.000000	0.000000	0.000000	-0.060169	0.077551	0.090350	0.000000	0.000000	2.000000	60.000000	0.000000
2944.791197	-0.091107	0.548851	0.034516	80.755608	110.128929	139.182816	-0.444660	0.000000	-1.725788	0.000000	0.000000	0.000000	-0.060169	0.077551	0.090350	0.000000	0.000000	2.000000	60.000000	0.000000
2944.794530	-0.091340	0.549067	0.034733	80.755608	110.128929	139.182816	-0.444660	0.000000	-1.725788	0.000000	0.000000	0.000000	-0.070025	0.064910	0.065051	0.000000	0.000000	2.000000	60.000000	0.000000
2944.797864	-0.091340	0.549067	0.034733	80.780296	109.937782	138.403381	-0.444660	0.000000	-1.725788	0.000000	0.000000	0.000000	-0.070025	0.064910	0.065051	0.000000	0.000000	2.000000	60.000000	0.000000
2944.801197	-0.091539	0.549286	0.034891	80.780296	109.937782	138.403381	-0.444660	0.000000	-1.725788	0.000000	0.000000	0.000000	-0.059565	0.065699	0.047475	0.000000	0.000000	2.000000	60.000000	0.000000
2944.804530	-0.091539	0.549286	0.034891	80.780296	109.937782	138.403381	-0.444660	0.000000	-1.725788	0.000000	0.000000	0.000000	-0.059565	0.065699	0.047475	0.000000	0.000000	2.000000	60.000000	0.000000
2944.807864	-0.091539	0.549286	0.034891	80.797707	109.732796	137.611450	-0.423062	0.000000	-1.744542	0.000000	0.000000	0.000000	-0.059565	0.065699	0.047475	0.000000	0.000000	2.000000	60.000000	0.000000
2944.811197	-0.091539	0.549286	0.034891	80.797707	109.732796	137.611450	-0.423062	0.000000	-1.744542	0.000000	0.000000	0.000000	-0.059565	0.065699	0.047475	0.000000	0.000000	2.000000	60.000000	0.000000
2944.814530	-0.091722	0.549518	0.034964	80.797707	109.732796	137.611450	-0.423062	0.000000	-1.744542	0.000000	0.000000	0.000000	-0.054829	0.069437	0.021854	0.000000	0.000000	2.000000	60.000000	0.000000
2944.817864	-0.091722	0.549518	0.034964	80.813461	109.549393	136.756088	-0.423062	0.000000	-1.744542	0.000000	0.000000	0.000000	-0.054829	0.069437	0.021854	0.000000	0.000000	2.000000	60.000000	0.000000
2944.821197	-0.091878	0.549732	0.035023	80.813461	109.549393	136.756088	-0.423062	0.000000	-1.744542	0.000000	0.000000	0.000000	-0.046845	0.064218	0.017834	0.000000	0.000000	2.000000	60.000000	0.000000
2944.824530	-0.091878	0.549732	0.035023	80.813461	109.549393	136.756088	-0.423062	0.000000	-1.744542	0.000000	0.000000	0.000000	-0.046845	0.064218	0.017834	0.000000	0.000000	2.000000	60.000000	0.000000
2944.827864	-0.091878	0.549732	0.035023	80.829109	109.373497	135.724579	-0.406117	0.000000	-1.751157	0.000000	0.000000	0.000000	-0.046845	0.064218	0.017834	0.000000	0.000000	2.000000	60.000000	0.000000
2944.831197	-0.091878	0.549732	0.035023	80.829109	109.373497	135.724579	-0.406117	0.000000	-1.751157	0.000000	0.000000	0.000000	-0.046845	0.064218	0.017834	0.000000	0.000000	2.000000	60.000000	0.000000
2944.834530	-0.091951	0.549976	0.035028	80.829109	109.373497	135.724579	-0.406117	0.000000	-1.751157	0.000000	0.000000	0.000000	-0.022030	0.073157	0.001432	0.000000	0.000000	2.000000	60.000000	0.000000
2944.837864	-0.091951	0.549976	0.035028	80.843155	109.222099	134.829269	-0.406117	0.000000	-1.751157	0.000000	0.000000	0.000000	-0.022030	0.073157	0.001432	0.000000	0.000000	2.000000	60.000000	0.000000
2944.841197	-0.091955	0.550192	0.035051	80.843155	109.222099	134.829269	-0.406117	0.000000	-1.751157	0.000000	0.000000	0.000000	-0.001275	0.064970	0.006821	0.000000	0.000000	2.000000	60.000000	0.000000
2944.844530	-0.091955	0.550192	0.035051	80.843155	109.222099	134.829269	-0.406117	0.000000	-1.751157	0.000000	0.000000	0.000000	-0.001275	0.064970	0.006821	0.000000	0.000000	2.000000	60.000000	0.000000
2944.847864	-0.091955	0.550192	0.035051	80.855545	109.087067	134.102158	-0.402232	0.000000	-1.752533	0.000000	0.000000	0.000000	-0.001275	0.064970	0.006821	0.000000	0.000000	2.000000	60.000000	0.000000
2944.851197	-0.091955	0.550192	0.035051	80.855545	109.087067	134.102158	-0.402232	0.000000	-1.752533	0.000000	0.000000	0.000000	-0.001275	0.064970	0.006821	0.000000	0.000000	2.000000	60.000000	0.000000
2944.854530	-0.091945	0.550394	0.034993	80.855545	109.087067	134.102158	-0.402232	0.000000	-1.752533	0.000000	0.000000	0.000000	0.003226	0.060413	-0.017264	0.000000	0.000000	2.000000	60.000000	0.000000
2944.857864	-0.091945	0.550394	0.034993	80.866280	108.997673	133.525742	-0.402232	0.000000	-1.752533	0.000000	0.000000	0.000000	0.003226	0.060413	-0.017264	0.000000	0.000000	2.000000	60.000000	0.000000
2944.861197	-0.091945	0.550394	0.034993	80.866280	108.997673	133.525742	-0.402232	0.000000	-1.752533	0.000000	0.000000	0.000000	0.003226	0.060413	-0.017264	0.000000	0.000000	2.000000	60.000000	0.000000
2944.864530	-0.091945	0.550394	0.034993	80.866280	108.997673	133.525742	-0.402232	0.000000	-1.752533	0.000000	0.000000	0.000000	0.003226	0.060413	-0.017264	0.000000	0.000000	2.000000	60.000000	0.000000
2944.867864	-0.091780	0.550783	0.034757	80.878204	108.938248	132.992325	-0.402770	0.000000	-1.749656	0.000000	0.000000	0.000000	0.049499	0.116887	-0.070910	0.000000	0.000000	2.000000	60.000000	0.000000
2944.871197	-0.091780	0.550783	0.034757	80.878204	108.938248	132.992325	-0.402770	0.000000	-1.749656	0.000000	0.000000	0.000000	0.000001	-0.000004	-0.000001	0.000000	0.000000	2.000000	60.000000	0.000000
2944.874530	-0.091780	0.550783	0.034757	80.878204	108.938248	132.992325	-0.402770	0.000000	-1.749656	0.000000	0.000000	0.000000	0.000001	-0.000004	-0.000001	0.000000	0.000000	2.000000	60.000000	0.000000
2944.877864	-0.091780	0.550783	0.034757	80.899620	108.998703	132.481018	-0.411019	0.000000	-1.737837	0.000000	0.000000	0.000000	0.000001	-0.000004	-0.000001	0.000000	0.000000	2.000000	60.000000	0.000000
2944.881197	-0.091780	0.550783	0.034757	80.899620	108.998703	132.481018	-0.411019	0.000000	-1.737837	0.000000	0.000000	0.000000	0.000001	-0.000004	-0.000001	0.000000	0.000000	2.000000	60.000000	0.000000
2944.884530	-0.091685	0.550946	0.034507	80.899620	108.998703	132.481018	-0.411019	0.000000	-1.737837	0.000000	0.000000	0.000000	0.028460	0.048903	-0.074870	0.000000	0.000000	2.000000	60.000000	0.000000
2944.887864	-0.091685	0.550946	0.034507	80.931892	109.178589	132.117615	-0.411019	0.000000	-1.737837	0.000000	0.000000	0.000000	0.028460	0.048903	-0.074870	0.000000	0.000000	2.000000	60.000000	0.000000
2944.891197	-0.091600	0.551039	0.034183	80.931892	109.178589	132.117615	-0.411019	0.000000	-1.737837	0.000000	0.000000	0.000000	0.025373	0.027848	-0.097248	0.000000	0.000000	2.000000	60.000000	0.000000
2944.894530	-0.091600	0.551039	0.034183	80.931892	109.178589	132.117615	-0.411019	0.000000	-1.737837	0.000000	0.000000	0.000000	0.025373	0.027848	-0.097248	0.000000	0.000000	2.000000	60.000000	0.000000
2944.897864	-0.091600	0.551039	0.034183	80.962364	109.357918	131.968857	-0.419992	0.000000	-1.709151	0.000000	0.000000	0.000000	0.025373	0.027848	-0.097248	0.000000	0.000000	2.000000	60.000000	0.000000
2944.901197	-0.091559	0.551114	0.033833	80.962364	109.357918	131.968857	-0.419992	0.000000	-1.709151	0.000000	0.000000	0.000000	0.012364	0.022547	-0.105146	0.000000	0.000000	2.000000	60.000000	0.000000
2944.904530	-0.091559	0.551114	0.033833	80.962364	109.357918	131.968857	-0.419992	0.000000	-1.709151	0.000000	0.000000	0.000000	0.012364	0.022547	-0.105146	0.000000	0.000000	2.000000	60.000000	0.000000
2944.907864	-0.091559	0.551114	0.033833	80.991196	109.234390	131.809860	-0.422052	0.000000	-1.691627	0.000000	0.000000	0.000000	0.012364	0.022547	-0.105146	0.000000	0.000000	2.000000	60.000000	0.000000
2944.911197	-0.091559	0.551114	0.033833	80.991196	109.234390	131.809860	-0.422052	0.000000	-1.691627	0.000000	0.000000	0.000000	0.012364	0.022547	-0.105146	0.000000	0.000000	2.000000	60.000000	0.000000
2944.914530	-0.091525	0.551197	0.033522	80.991196	109.234390	131.809860	-0.422052	0.000000	-1.691627	0.000000	0.000000	0.000000	0.010136	0.024791	-0.093134	0.000000	0.000000	2.000000	60.000000	0.000000
2944.917864	-0.091525	0.551197	0.033522	81.054512	108.694206	131.274017	-0.422052	0.000000	-1.691627	0.000000	0.000000	0.000000	0.010136	0.024791	-0.093134	0.000000	0.000000	2.000000	60.000000	0.000000
2944.921197	-0.091525	0.551197	0.033522	81.054512	108.694206	131.274017	-0.422052	0.000000	-1.691627	0.000000	0.000000	0.000000	0.010136	0.024791	-0.093134	0.000000	0.000000	2.000000	60.000000	0.000000
2944.924530	-0.091525	0.551197	0.033522	81.054512	108.694206	131.274017	-0.422052	0.000000	-1.691627	0.000000	0.000000	0.000000	0.010136	0.024791	-0.093134	0.000000	0.000000	2.000000	60.000000	0.000000
2944.927864	-0.091371	0.551293	0.033081	81.130363	108.013817	130.598831	-0.423742	0.000000	-1.676104	0.000000	0.000000	0.000000	0.046362	0.028920	-0.132371	0.000000	0.000000	2.000000	60.000000	0.000000
2944.931197	-0.091371	0.551293	0.033081	81.130363	108.013817	130.598831	-0.423742	0.000000	-1.676104	0.000000	0.000000	0.000000	-0.000000	0.000006	-0.000000	0.000000	0.000000	2.000000	60.000000	0.000000
2944.934530	-0.091371	0.551293	0.033081	81.130363	108.013817	130.598831	-0.423742	0.000000	-1.676104	0.000000	0.000000	0.000000	-0.000000	0.000006	-0.000000	0.000000	0.000000	2.000000	60.000000	0.000000
2944.937864	-0.091371	0.551293	0.033081	81.202347	107.371178	129.959686	-0.431469	0.000000	-1.654042	0.000000	0.000000	0.000000	-0.000000	0.000006	-0.000000	0.000000	0.000000	2.000000	60.000000	0.000000
2944.941197	-0.091371	0.551293	0.033081	81.202347	107.371178	129.959686	-0.431469	0.000000	-1.654042	0.000000	0.000000	0.000000	-0.000000	0.000006	-0.000000	0.000000	0.000000	2.000000	60.000000	0.000000
2944.944530	-0.091262	0.551309	0.032883	81.202347	107.371178	129.959686	-0.431469	0.000000	-1.654042	0.000000	0.000000	0.000000	0.032725	0.004785	-0.059351	0.000000	0.000000	2.000000	60.000000	0.000000
2944.947864	-0.091262	0.551309	0.032883	81.255821	106.870567	129.460098	-0.431469	0.000000	-1.654042	0.000000	0.000000	0.000000	0.032725	0.004785	-0.059351	0.000000	0.000000	2.000000	60.000000	0.000000
2944.951197	-0.091262	0.551309	0.032883	81.255821	106.870567	129.460098	-0.431469	0.000000	-1.654042	0.000000	0.000000	0.000000	0.032725	0.004785	-0.059351	0.000000	0.000000	2.000000	60.000000	0.000000
2944.954530	-0.091262	0.551309	0.032883	81.255821	106.870567	129.460098	-0.431469	0.000000	-1.654042	0.000000	0.000000	0.000000	0.032725	0.004785	-0.059351	0.000000	0.000000	2.000000	60.000000	0.000000
2944.957864	-0.091089	0.551265	0.032601	81.293221	106.535286	129.122314	-0.436923	0.000000	-1.644151	0.000000	0.000000	0.000000	0.051842	-0.013264	-0.084619	0.000000	0.000000	2.000000	60.000000	0.000000
2944.961197	-0.091089	0.551265	0.032601	81.293221	106.535286	129.122314	-0.436923	0.000000	-1.644151	0.000000	0.000000	0.000000	0.051842	-0.013264	-0.084619	0.000000	0.000000	2.000000	60.000000	0.000000
2944.964530	-0.091089	0.551265	0.032601	81.293221	106.535286	129.122314	-0.436923	0.000000	-1.644151	0.000000	0.000000	0.000000	0.051842	-0.013264	-0.084619	0.000000	0.000000	2.000000	60.000000	0.000000
2944.967864	-0.091089	0.551265	0.032601	81.301712	106.479729	129.064148	-0.445563	0.000000	-1.630048	0.000000	0.000000	0.000000	0.051842	-0.013264	-0.084619	0.000000	0.000000	2.000000	60.000000	0.000000
2944.971197	-0.091013	0.551207	0.032454	81.301712	106.479729	129.064148	-0.445563	0.000000	-1.630048	0.000000	0.000000	0.000000	0.022626	-0.017410	-0.044090	0.000000	0.000000	2.000000	60.000000	0.000000
2944.974530	-0.091013	0.551207	0.032454	81.301712	106.479729	129.064148	-0.445563	0.000000	-1.630048	0.000000	0.000000	0.000000	0.022626	-0.017410	-0.044090	0.000000	0.000000	2.000000	60.000000	0.000000
2944.977864	-0.091013	0.551207	0.032454	81.294571	106.554276	129.132980	-0.449334	0.000000	-1.622699	0.000000	0.000000	0.000000	0.022626	-0.017410	-0.044090	0.000000	0.000000	2.000000	60.000000	0.000000
2944.981197	-0.091013	0.551207	0.032454	81.294571	106.554276	129.132980	-0.449334	0.000000	-1.622699	0.000000	0.000000	0.000000	0.022626	-0.017410	-0.044090	0.000000	0.000000	2.000000	60.000000	0.000000
2944.984530	-0.090900	0.551129	0.032361	81.294571	106.554276	129.132980	-0.449334	0.000000	-1.622699	0.000000	0.000000	0.000000	0.034044	-0.023266	-0.027947	0.000000	0.000000	2.000000	60.000000	0.000000
2944.987864	-0.090900	0.551129	0.032361	81.284698	106.686905	129.255859	-0.449334	0.000000	-1.622699	0.000000	0.000000	0.000000	0.034044	-0.023266	-0.027947	0.000000	0.000000	2.000000	60.000000	0.000000
2944.991197	-0.090783	0.551034	0.032250	81.284698	106.686905	129.255859	-0.449334	0.000000	-1.622699	0.000000	0.000000	0.000000	0.035012	-0.028493	-0.033232	0.000000	0.000000	2.000000	60.000000	0.000000
2944.994530	-0.090783	0.551034	0.032250	81.284698	106.686905	129.255859	-0.449334	0.000000	-1.622699	0.000000	0.000000	0.000000	0.035012	-0.028493	-0.033232	0.000000	0.000000	2.000000	60.000000	0.000000
2944.997864	-0.090783	0.551034	0.032250	81.274651	106.824776	129.384323	-0.460844	0.000000	-1.612503	0.000000	0.000000	0.000000	0.035012	-0.028493	-0.033232	0.000000	0.000000	2.000000	60.000000	0.000000
2945.001197	-0.090783	0.551034	0.032250	81.274651	106.824776	129.384323	-0.460844	0.000000	-1.612503	0.000000	0.000000	0.000000	0.035012	-0.028493	-0.033232	0.000000	0.000000	2.000000	60.000000	0.000000
2945.004530	-0.090694	0.550930	0.032158	81.274651	106.824776	129.384323	-0.460844	0.000000	-1.612503	0.000000	0.000000	0.000000	0.026772	-0.031411	-0.027759	0.000000	0.000000	2.000000	60.000000	0.000000
2945.007864	-0.090694	0.550930	0.032158	81.266029	106.938805	129.494186	-0.460844	0.000000	-1.612503	0.000000	0.000000	0.000000	0.026772	-0.031411	-0.027759	0.000000	0.000000	2.000000	60.000000	0.000000
2945.011197	-0.090694	0.550930	0.032158	81.266029	106.938805	129.494186	-0.460844	0.000000	-1.612503	0.000000	0.000000	0.000000	0.026772	-0.031411	-0.027759	0.000000	0.000000	2.000000	60.000000	0.000000
2945.014530	-0.090694	0.550930	0.032158	81.266029	106.938805	129.494186	-0.460844	0.000000	-1.612503	0.000000	0.000000	0.000000	0.026772	-0.031411	-0.027759	0.000000	0.000000	2.000000	60.000000	0.000000
2945.017864	-0.090582	0.550703	0.031942	81.255920	107.068031	129.622177	-0.465306	0.000000	-1.607876	0.000000	0.000000	0.000000	0.033606	-0.067999	-0.064706	0.000000	0.000000	2.000000	60.000000	0.000000
2945.021197	-0.090582	0.550703	0.031942	81.255920	107.068031	129.622177	-0.465306	0.000000	-1.607876	0.000000	0.000000	0.000000	0.033606	-0.067999	-0.064706	0.000000	0.000000	2.000000	60.000000	0.000000
2945.024530	-0.090582	0.550703	0.031942	81.255920	107.068031	129.622177	-0.465306	0.000000	-1.607876	0.000000	0.000000	0.000000	0.033606	-0.067999	-0.064706	0.000000	0.000000	2.000000	60.000000	0.000000
2945.027864	-0.090582	0.550703	0.031942	81.244339	107.163048	129.721680	-0.470907	0.000000	-1.597092	0.000000	0.000000	0.000000	0.033606	-0.067999	-0.064706	0.000000	0.000000	2.000000	60.000000	0.000000
2945.031197	-0.090559	0.550581	0.031819	81.244339	107.163048	129.721680	-0.470907	0.000000	-1.597092	0.000000	0.000000	0.000000	0.006844	-0.036599	-0.036947	0.000000	0.000000	2.000000	60.000000	0.000000
2945.034530	-0.090559	0.550581	0.031819	81.244339	107.163048	129.721680	-0.470907	0.000000	-1.597092	0.000000	0.000000	0.000000	0.006844	-0.036599	-0.036947	0.000000	0.000000	2.000000	60.000000	0.000000
2945.037864	-0.090559	0.550581	0.031819	81.222664	107.258430	129.840668	-0.472047	0.000000	-1.590934	0.000000	0.000000	0.000000	0.006844	-0.036599	-0.036947	0.000000	0.000000	2.000000	60.000000	0.000000
2945.041197	-0.090559	0.550581	0.031819	81.222664	107.258430	129.840668	-0.472047	0.000000	-1.590934	0.000000	0.000000	0.000000	0.006844	-0.036599	-0.036947	0.000000	0.000000	2.000000	60.000000	0.000000
2945.044530	-0.090552	0.550451	0.031651	81.222664	107.258430	129.840668	-0.472047	0.000000	-1.590934	0.000000	0.000000	0.000000	0.002117	-0.038869	-0.050315	0.000000	0.000000	2.000000	60.000000	0.000000
2945.047864	-0.090552	0.550451	0.031651	81.169556	107.228821	129.913895	-0.472047	0.000000	-1.590934	0.000000	0.000000	0.000000	0.002117	-0.038869	-0.050315	0.000000	0.000000	2.000000	60.000000	0.000000
2945.051197	-0.090588	0.550304	0.031457	81.169556	107.228821	129.913895	-0.472047	0.000000	-1.590934	0.000000	0.000000	0.000000	-0.010815	-0.044086	-0.058196	0.000000	0.000000	2.000000	60.000000	0.000000
2945.054530	-0.090588	0.550304	0.031457	81.169556	107.228821	129.913895	-0.472047	0.000000	-1.590934	0.000000	0.000000	0.000000	-0.010815	-0.044086	-0.058196	0.000000	0.000000	2.000000	60.000000	0.000000
2945.057864	-0.090588	0.550304	0.031457	81.067848	106.975212	129.815094	-0.470598	0.000000	-1.572849	0.000000	0.000000	0.000000	-0.010815	-0.044086	-0.058196	0.000000	0.000000	2.000000	60.000000	0.000000
2945.061197	-0.090588	0.550304	0.031457	81.067848	106.975212	129.815094	-0.470598	0.000000	-1.572849	0.000000	0.000000	0.000000	-0.010815	-0.044086	-0.058196	0.000000	0.000000	2.000000	60.000000	0.000000
2945.064530	-0.090666	0.550167	0.031232	81.067848	106.975212	129.815094	-0.470598	0.000000	-1.572849	0.000000	0.000000	0.000000	-0.023447	-0.041153	-0.067585	0.000000	0.000000	2.000000	60.000000	0.000000
2945.067864	-0.090666	0.550167	0.031232	80.894287	106.436302	129.565765	-0.470598	0.000000	-1.572849	0.000000	0.000000	0.000000	-0.023447	-0.041153	-0.067585	0.000000	0.000000	2.000000	60.000000	0.000000
2945.071197	-0.090666	0.550167	0.031232	80.894287	106.436302	129.565765	-0.470598	0.000000	-1.572849	0.000000	0.000000	0.000000	-0.023447	-0.041153	-0.067585	0.000000	0.000000	2.000000	60.000000	0.000000
2945.074530	-0.090666	0.550167	0.031232	80.894287	106.436302	129.565765	-0.470598	0.000000	-1.572849	0.000000	0.000000	0.000000	-0.023447	-0.041153	-0.067585	0.000000	0.000000	2.000000	60.000000	0.000000
2945.077864	-0.090912	0.549876	0.030746	80.669731	105.671547	129.475571	-0.466690	0.000000	-1.561585	0.000000	0.000000	0.000000	-0.073597	-0.087440	-0.145715	0.000000	0.000000	2.000000	60.000000	0.000000
2945.081197	-0.090912	0.549876	0.030746	80.669731	105.671547	129.475571	-0.466690	0.000000	-1.561585	0.000000	0.000000	0.000000	0.000000	-0.000000	-0.000000	0.000000	0.000000	2.000000	60.000000	0.000000
2945.084530	-0.090912	0.549876	0.030746	80.669731	105.671547	129.475571	-0.466690	0.000000	-1.561585	0.000000	0.000000	0.000000	0.000000	-0.000000	-0.000000	0.000000	0.000000	2.000000	60.000000	0.000000
2945.087864	-0.090912	0.549876	0.030746	80.444221	104.913712	129.712967	-0.454424	0.000000	-1.537299	0.000000	0.000000	0.000000	0.000000	-0.000000	-0.000000	0.000000	0.000000	2.000000	60.000000	0.000000
2945.091197	-0.091058	0.549766	0.030502	80.444221	104.913712	129.712967	-0.454424	0.000000	-1.537299	0.000000	0.000000	0.000000	-0.043886	-0.032941	-0.073050	0.000000	0.000000	2.000000	60.000000	0.000000
2945.094530	-0.091058	0.549766	0.030502	80.444221	104.913712	129.712967	-0.454424	0.000000	-1.537299	0.000000	0.000000	0.000000	-0.043886	-0.032941	-0.073050	0.000000	0.000000	2.000000	60.000000	0.000000
2945.097864	-0.091058	0.549766	0.030502	80.265808	104.352516	129.962463	-0.447110	0.000000	-1.525124	0.000000	0.000000	0.000000	-0.043886	-0.032941	-0.073050	0.000000	0.000000	2.000000	60.000000	0.000000
2945.101197	-0.091165	0.549664	0.030308	80.265808	104.352516	129.962463	-0.447110	0.000000	-1.525124	0.000000	0.000000	0.000000	-0.032204	-0.030655	-0.058406	0.000000	0.000000	2.000000	60.000000	0.000000
2945.104530	-0.091165	0.549664	0.030308	80.265808	104.352516	129.962463	-0.447110	0.000000	-1.525124	0.000000	0.000000	0.000000	-0.032204	-0.030655	-0.058406	0.000000	0.000000	2.000000	60.000000	0.000000
2945.107864	-0.091165	0.549664	0.030308	80.164406	104.088608	129.896057	-0.441742	0.000000	-1.515390	0.000000	0.000000	0.000000	-0.032204	-0.030655	-0.058406	0.000000	0.000000	2.000000	60.000000	0.000000
2945.111197	-0.091165	0.549664	0.030308	80.164406	104.088608	129.896057	-0.441742	0.000000	-1.515390	0.000000	0.000000	0.000000	-0.032204	-0.030655	-0.058406	0.000000	0.000000	2.000000	60.000000	0.000000
2945.114530	-0.091168	0.549587	0.030193	80.164406	104.088608	129.896057	-0.441742	0.000000	-1.515390	0.000000	0.000000	0.000000	-0.000720	-0.023133	-0.034556	0.000000	0.000000	2.000000	60.000000	0.000000
2945.117864	-0.091168	0.549587	0.030193	80.140366	104.106819	129.932053	-0.441742	0.000000	-1.515390	0.000000	0.000000	0.000000	-0.000720	-0.023133	-0.034556	0.000000	0.000000	2.000000	60.000000	0.000000
2945.121197	-0.091168	0.549587	0.030193	80.140366	104.106819	129.932053	-0.441742	0.000000	-1.515390	0.000000	0.000000	0.000000	-0.000720	-0.023133	-0.034556	0.000000	0.000000	2.000000	60.000000	0.000000
2945.124530	-0.091168	0.549587	0.030193	80.140366	104.106819	129.932053	-0.441742	0.000000	-1.515390	0.000000	0.000000	0.000000	-0.000720	-0.023133	-0.034556	0.000000	0.000000	2.000000	60.000000	0.000000
2945.127864	-0.091018	0.549440	0.030033	80.137856	104.169540	129.985748	-0.441622	0.000000	-1.509630	0.000000	0.000000	0.000000	0.044876	-0.043921	-0.047970	0.000000	0.000000	2.000000	60.000000	0.000000
2945.131197	-0.091018	0.549440	0.030033	80.137856	104.169540	129.985748	-0.441622	0.000000	-1.509630	0.000000	0.000000	0.000000	0.044876	-0.043921	-0.047970	0.000000	0.000000	2.000000	60.000000	0.000000
2945.134530	-0.091018	0.549440	0.030033	80.137856	104.169540	129.985748	-0.441622	0.000000	-1.509630	0.000000	0.000000	0.000000	0.044876	-0.043921	-0.047970	0.000000	0.000000	2.000000	60.000000	0.000000
2945.137864	-0.091018	0.549440	0.030033	80.133926	104.234909	130.035553	-0.449102	0.000000	-1.501635	0.000000	0.000000	0.000000	0.044876	-0.043921	-0.047970	0.000000	0.000000	2.000000	60.000000	0.000000
2945.141197	-0.090896	0.549406	0.030019	80.133926	104.234909	130.035553	-0.449102	0.000000	-1.501635	0.000000	0.000000	0.000000	0.036672	-0.010423	-0.004121	0.000000	0.000000	2.000000	60.000000	0.000000
2945.144530	-0.090896	0.549406	0.030019	80.133926	104.234909	130.035553	-0.449102	0.000000	-1.501635	0.000000	0.000000	0.000000	0.036672	-0.010423	-0.004121	0.000000	0.000000	2.000000	60.000000	0.000000
2945.147864	-0.090896	0.549406	0.030019	80.134071	104.267685	130.056061	-0.455214	0.000000	-1.500948	0.000000	0.000000	0.000000	0.036672	-0.010423	-0.004121	0.000000	0.000000	2.000000	60.000000	0.000000
2945.151197	-0.090896	0.549406	0.030019	80.134071	104.267685	130.056061	-0.455214	0.000000	-1.500948	0.000000	0.000000	0.000000	0.036672	-0.010423	-0.004121	0.000000	0.000000	2.000000	60.000000	0.000000
2945.154530	-0.090804	0.549379	0.030041	80.134071	104.267685	130.056061	-0.455214	0.000000	-1.500948	0.000000	0.000000	0.000000	0.027477	-0.008128	0.006660	0.000000	0.000000	2.000000	60.000000	0.000000
2945.157864	-0.090804	0.549379	0.030041	80.137001	104.284195	130.071915	-0.455214	0.000000	-1.500948	0.000000	0.000000	0.000000	0.027477	-0.008128	0.006660	0.000000	0.000000	2.000000	60.000000	0.000000
2945.161197	-0.090804	0.549379	0.030041	80.137001	104.284195	130.071915	-0.455214	0.000000	-1.500948	0.000000	0.000000	0.000000	0.027477	-0.008128	0.006660	0.000000	0.000000	2.000000	60.000000	0.000000
2945.164530	-0.090804	0.549379	0.030041	80.137001	104.284195	130.071915	-0.455214	0.000000	-1.500948	0.000000	0.000000	0.000000	0.027477	-0.008128	0.006660	0.000000	0.000000	2.000000	60.000000	0.000000
2945.167864	-0.090785	0.549369	0.030068	80.136978	104.281487	130.071930	-0.459793	0.000000	-1.502059	0.000000	0.000000	0.000000	0.005674	-0.002904	0.008078	0.000000	0.000000	2.000000	60.000000	0.000000
2945.171197	-0.090785	0.549369	0.030068	80.136978	104.281487	130.071930	-0.459793	0.000000	-1.502059	0.000000	0.000000	0.000000	0.005674	-0.002904	0.008078	0.000000	0.000000	2.000000	60.000000	0.000000
2945.174530	-0.090785	0.549369	0.030068	80.136978	104.281487	130.071930	-0.459793	0.000000	-1.502059	0.000000	0.000000	0.000000	0.005674	-0.002904	0.008078	0.000000	0.000000	2.000000	60.000000	0.000000
2945.177864	-0.090785	0.549369	0.030068	80.136978	104.276031	130.071899	-0.460739	0.000000	-1.503405	0.000000	0.000000	0.000000	0.005674	-0.002904	0.008078	0.000000	0.000000	2.000000	60.000000	0.000000
2945.181197	-0.090836	0.549359	0.030082	80.136978	104.276031	130.071899	-0.460739	0.000000	-1.503405	0.000000	0.000000	0.000000	-0.015142	-0.002918	0.004198	0.000000	0.000000	2.000000	60.000000	0.000000
2945.184530	-0.090836	0.549359	0.030082	80.136978	104.276031	130.071899	-0.460739	0.000000	-1.503405	0.000000	0.000000	0.000000	-0.015142	-0.002918	0.004198	0.000000	0.000000	2.000000	60.000000	0.000000
2945.187864	-0.090836	0.549359	0.030082	80.135506	104.265068	130.067993	-0.458215	0.000000	-1.504104	0.000000	0.000000	0.000000	-0.015142	-0.002918	0.004198	0.000000	0.000000	2.000000	60.000000	0.000000
2945.191197	-0.090836	0.549359	0.030082	80.135506	104.265068	130.067993	-0.458215	0.000000	-1.504104	0.000000	0.000000	0.000000	-0.015142	-0.002918	0.004198	0.000000	0.000000	2.000000	60.000000	0.000000
2945.194530	-0.090886	0.549349	0.030096	80.135506	104.265068	130.067993	-0.458215	0.000000	-1.504104	0.000000	0.000000	0.000000	-0.015144	-0.002933	0.004196	0.000000	0.000000	2.000000	60.000000	0.000000
2945.197864	-0.090886	0.549349	0.030096	80.136856	104.246040	130.051422	-0.458215	0.000000	-1.504104	0.000000	0.000000	0.000000	-0.015144	-0.002933	0.004196	0.000000	0.000000	2.000000	60.000000	0.000000
2945.201197	-0.090886	0.549349	0.030096	80.136856	104.246040	130.051422	-0.458215	0.000000	-1.504104	0.000000	0.000000	0.000000	-0.015144	-0.002933	0.004196	0.000000	0.000000	2.000000	60.000000	0.000000
2945.204530	-0.090886	0.549349	0.030096	80.136856	104.246040	130.051422	-0.458215	0.000000	-1.504104	0.000000	0.000000	0.000000	-0.015144	-0.002933	0.004196	0.000000	0.000000	2.000000	60.000000	0.000000
2945.207864	-0.090931	0.549399	0.030208	80.139488	104.213356	130.018250	-0.455691	0.000000	-1.504804	0.000000	0.000000	0.000000	-0.013427	0.014977	0.033469	0.000000	0.000000	2.000000	60.000000	0.000000
2945.211197	-0.090931	0.549399	0.030208	80.139488	104.213356	130.018250	-0.455691	0.000000	-1.504804	0.000000	0.000000	0.000000	-0.013427	0.014977	0.033469	0.000000	0.000000	2.000000	60.000000	0.000000
2945.214530	-0.090931	0.549399	0.030208	80.139488	104.213356	130.018250	-0.455691	0.000000	-1.504804	0.000000	0.000000	0.000000	-0.013427	0.014977	0.033469	0.000000	0.000000	2.000000	60.000000	0.000000
2945.217864	-0.090931	0.549399	0.030208	80.144852	104.172516	129.972366	-0.453453	0.000000	-1.510382	0.000000	0.000000	0.000000	-0.013427	0.014977	0.033469	0.000000	0.000000	2.000000	60.000000	0.000000
2945.221197	-0.090919	0.549424	0.030270	80.144852	104.172516	129.972366	-0.453453	0.000000	-1.510382	0.000000	0.000000	0.000000	0.003701	0.007482	0.018675	0.000000	0.000000	2.000000	60.000000	0.000000
2945.224530	-0.090919	0.549424	0.030270	80.144852	104.172516	129.972366	-0.453453	0.000000	-1.510382	0.000000	0.000000	0.000000	0.003701	0.007482	0.018675	0.000000	0.000000	2.000000	60.000000	0.000000
2945.227864	-0.090919	0.549424	0.030270	80.147469	104.142502	129.939133	-0.454070	0.000000	-1.513494	0.000000	0.000000	0.000000	0.003701	0.007482	0.018675	0.000000	0.000000	2.000000	60.000000	0.000000
2945.231197	-0.090919	0.549424	0.030270	80.147469	104.142502	129.939133	-0.454070	0.000000	-1.513494	0.000000	0.000000	0.000000	0.003701	0.007482	0.018675	0.000000	0.000000	2.000000	60.000000	0.000000
2945.234530	-0.090902	0.549459	0.030310	80.147469	104.142502	129.939133	-0.454070	0.000000	-1.513494	0.000000	0.000000	0.000000	0.004966	0.010426	0.011890	0.000000	0.000000	2.000000	60.000000	0.000000
2945.237864	-0.090902	0.549459	0.030310	80.151558	104.115288	129.909821	-0.454070	0.000000	-1.513494	0.000000	0.000000	0.000000	0.004966	0.010426	0.011890	0.000000	0.000000	2.000000	60.000000	0.000000
2945.241197	-0.090902	0.549459	0.030310	80.151558	104.115288	129.909821	-0.454070	0.000000	-1.513494	0.000000	0.000000	0.000000	0.004966	0.010426	0.011890	0.000000	0.000000	2.000000	60.000000	0.000000
2945.244530	-0.090902	0.549459	0.030310	80.151558	104.115288	129.909821	-0.454070	0.000000	-1.513494	0.000000	0.000000	0.000000	0.004966	0.010426	0.011890	0.000000	0.000000	2.000000	60.000000	0.000000
2945.247864	-0.090957	0.549538	0.030349	80.154175	104.077095	129.876572	-0.454898	0.000000	-1.515476	0.000000	0.000000	0.000000	-0.016574	0.023750	0.011813	0.000000	0.000000	2.000000	60.000000	0.000000
2945.251197	-0.090957	0.549538	0.030349	80.154175	104.077095	129.876572	-0.454898	0.000000	-1.515476	0.000000	0.000000	0.000000	-0.016574	0.023750	0.011813	0.000000	0.000000	2.000000	60.000000	0.000000
2945.254530	-0.090957	0.549538	0.030349	80.154175	104.077095	129.876572	-0.454898	0.000000	-1.515476	0.000000	0.000000	0.000000	-0.016574	0.023750	0.011813	0.000000	0.000000	2.000000	60.000000	0.000000
2945.257864	-0.090957	0.549538	0.030349	80.156769	104.038773	129.843216	-0.452136	0.000000	-1.517445	0.000000	0.000000	0.000000	-0.016574	0.023750	0.011813	0.000000	0.000000	2.000000	60.000000	0.000000
2945.261197	-0.091002	0.549592	0.030330	80.156769	104.038773	129.843216	-0.452136	0.000000	-1.517445	0.000000	0.000000	0.000000	-0.013330	0.016263	-0.005567	0.000000	0.000000	2.000000	60.000000	0.000000
2945.264530	-0.091002	0.549592	0.030330	80.156769	104.038773	129.843216	-0.452136	0.000000	-1.517445	0.000000	0.000000	0.000000	-0.013330	0.016263	-0.005567	0.000000	0.000000	2.000000	60.000000	0.000000
2945.267864	-0.091002	0.549592	0.030330	80.159378	103.997879	129.809967	-0.449914	0.000000	-1.516517	0.000000	0.000000	0.000000	-0.013330	0.016263	-0.005567	0.000000	0.000000	2.000000	60.000000	0.000000
2945.271197	-0.091002	0.549592	0.030330	80.159378	103.997879	129.809967	-0.449914	0.000000	-1.516517	0.000000	0.000000	0.000000	-0.013330	0.016263	-0.005567	0.000000	0.000000	2.000000	60.000000	0.000000
2945.274530	-0.091078	0.549627	0.030353	80.159378	103.997879	129.809967	-0.449914	0.000000	-1.516517	0.000000	0.000000	0.000000	-0.022805	0.010410	0.006701	0.000000	0.000000	2.000000	60.000000	0.000000
2945.277864	-0.091078	0.549627	0.030353	80.161972	103.962303	129.776627	-0.449914	0.000000	-1.516517	0.000000	0.000000	0.000000	-0.022805	0.010410	0.006701	0.000000	0.000000	2.000000	60.000000	0.000000
2945.281197	-0.091078	0.549627	0.030353	80.161972	103.962303	129.776627	-0.449914	0.000000	-1.516517	0.000000	0.000000	0.000000	-0.022805	0.010410	0.006701	0.000000	0.000000	2.000000	60.000000	0.000000
2945.284530	-0.091078	0.549627	0.030353	80.161972	103.962303	129.776627	-0.449914	0.000000	-1.516517	0.000000	0.000000	0.000000	-0.022805	0.010410	0.006701	0.000000	0.000000	2.000000	60.000000	0.000000
2945.287864	-0.091129	0.549716	0.030369	80.164566	103.926720	129.743286	-0.446113	0.000000	-1.517634	0.000000	0.000000	0.000000	-0.015309	0.026681	0.005014	0.000000	0.000000	2.000000	60.000000	0.000000
2945.291197	-0.091129	0.549716	0.030369	80.164566	103.926720	129.743286	-0.446113	0.000000	-1.517634	0.000000	0.000000	0.000000	-0.015309	0.026681	0.005014	0.000000	0.000000	2.000000	60.000000	0.000000
2945.294530	-0.091129	0.549716	0.030369	80.164566	103.926720	129.743286	-0.446113	0.000000	-1.517634	0.000000	0.000000	0.000000	-0.015309	0.026681	0.005014	0.000000	0.000000	2.000000	60.000000	0.000000
2945.297864	-0.091129	0.549716	0.030369	80.165894	103.913017	129.726624	-0.443562	0.000000	-1.518469	0.000000	0.000000	0.000000	-0.015309	0.026681	0.005014	0.000000	0.000000	2.000000	60.000000	0.000000
2945.301197	-0.091112	0.549751	0.030409	80.165894	103.913017	129.726624	-0.443562	0.000000	-1.518469	0.000000	0.000000	0.000000	0.004966	0.010421	0.011884	0.000000	0.000000	2.000000	60.000000	0.000000
2945.304530	-0.091112	0.549751	0.030409	80.165894	103.913017	129.726624	-0.443562	0.000000	-1.518469	0.000000	0.000000	0.000000	0.004966	0.010421	0.011884	0.000000	0.000000	2.000000	60.000000	0.000000
2945.307864	-0.091112	0.549751	0.030409	80.168488	103.882874	129.701233	-0.444389	0.000000	-1.520450	0.000000	0.000000	0.000000	0.004966	0.010421	0.011884	0.000000	0.000000	2.000000	60.000000	0.000000
2945.311197	-0.091112	0.549751	0.030409	80.168488	103.882874	129.701233	-0.444389	0.000000	-1.520450	0.000000	0.000000	0.000000	0.004966	0.010421	0.011884	0.000000	0.000000	2.000000	60.000000	0.000000
2945.314530	-0.091092	0.549768	0.030431	80.168488	103.882874	129.701233	-0.444389	0.000000	-1.520450	0.000000	0.000000	0.000000	0.005955	0.005215	0.006590	0.000000	0.000000	2.000000	60.000000	0.000000
2945.317864	-0.091092	0.549768	0.030431	80.169746	103.866417	129.684540	-0.444389	0.000000	-1.520450	0.000000	0.000000	0.000000	0.005955	0.005215	0.006590	0.000000	0.000000	2.000000	60.000000	0.000000
2945.321197	-0.091092	0.549768	0.030431	80.169746	103.866417	129.684540	-0.444389	0.000000	-1.520450	0.000000	0.000000	0.000000	0.005955	0.005215	0.006590	0.000000	0.000000	2.000000	60.000000	0.000000
2945.324530	-0.091092	0.549768	0.030431	80.169746	103.866417	129.684540	-0.444389	0.000000	-1.520450	0.000000	0.000000	0.000000	0.005955	0.005215	0.006590	0.000000	0.000000	2.000000	60.000000	0.000000
2945.327864	-0.091095	0.549813	0.030444	80.171089	103.849998	129.667862	-0.445382	0.000000	-1.521548	0.000000	0.000000	0.000000	-0.000711	0.013323	0.003801	0.000000	0.000000	2.000000	60.000000	0.000000
2945.331197	-0.091095	0.549813	0.030444	80.171089	103.849998	129.667862	-0.445382	0.000000	-1.521548	0.000000	0.000000	0.000000	-0.000711	0.013323	0.003801	0.000000	0.000000	2.000000	60.000000	0.000000
2945.334530	-0.091095	0.549813	0.030444	80.171089	103.849998	129.667862	-0.445382	0.000000	-1.521548	0.000000	0.000000	0.000000	-0.000711	0.013323	0.003801	0.000000	0.000000	2.000000	60.000000	0.000000
2945.337864	-0.091095	0.549813	0.030444	80.172363	103.833527	129.651154	-0.445263	0.000000	-1.522182	0.000000	0.000000	0.000000	-0.000711	0.013323	0.003801	0.000000	0.000000	2.000000	60.000000	0.000000
2945.341197	-0.091098	0.549830	0.030461	80.172363	103.833527	129.651154	-0.445263	0.000000	-1.522182	0.000000	0.000000	0.000000	-0.000987	0.005220	0.005292	0.000000	0.000000	2.000000	60.000000	0.000000
2945.344530	-0.091098	0.549830	0.030461	80.172363	103.833527	129.651154	-0.445263	0.000000	-1.522182	0.000000	0.000000	0.000000	-0.000987	0.005220	0.005292	0.000000	0.000000	2.000000	60.000000	0.000000
2945.347864	-0.091098	0.549830	0.030461	80.172363	103.833527	129.651154	-0.445099	0.000000	-1.523064	0.000000	0.000000	0.000000	-0.000987	0.005220	0.005292	0.000000	0.000000	2.000000	60.000000	0.000000
2945.351197	-0.091098	0.549830	0.030461	80.172363	103.833527	129.651154	-0.445099	0.000000	-1.523064	0.000000	0.000000	0.000000	-0.000987	0.005220	0.005292	0.000000	0.000000	2.000000	60.000000	0.000000
2945.354530	-0.091094	0.549840	0.030439	80.172363	103.833527	129.651154	-0.445099	0.000000	-1.523064	0.000000	0.000000	0.000000	0.001267	0.002929	-0.006785	0.000000	0.000000	2.000000	60.000000	0.000000
2945.357864	-0.091094	0.549840	0.030439	80.172363	103.833527	129.651154	-0.445099	0.000000	-1.523064	0.000000	0.000000	0.000000	0.001267	0.002929	-0.006785	0.000000	0.000000	2.000000	60.000000	0.000000
2945.361197	-0.091094	0.549840	0.030439	80.172363	103.833527	129.651154	-0.445099	0.000000	-1.523064	0.000000	0.000000	0.000000	0.001267	0.002929	-0.006785	0.000000	0.000000	2.000000	60.000000	0.000000
2945.364530	-0.091094	0.549840	0.030439	80.172363	103.833527	129.651154	-0.445099	0.000000	-1.523064	0.000000	0.000000	0.000000	0.001267	0.002929	-0.006785	0.000000	0.000000	2.000000	60.000000	0.000000
2945.367864	-0.091094	0.549840	0.030439	80.172363	103.833527	129.651154	-0.445310	0.000000	-1.521933	0.000000	0.000000	0.000000	-0.000001	-0.000004	0.000000	0.000000	0.000000	2.000000	60.000000	0.000000
2945.371197	-0.091094	0.549840	0.030439	80.172363	103.833527	129.651154	-0.445310	0.000000	-1.521933	0.000000	0.000000	0.000000	-0.000001	-0.000004	0.000000	0.000000	0.000000	2.000000	60.000000	0.000000
2945.374530	-0.091094	0.549840	0.030439	80.172363	103.833527	129.651154	-0.445310	0.000000	-1.521933	0.000000	0.000000	0.000000	-0.000001	-0.000004	0.000000	0.000000	0.000000	2.000000	60.000000	0.000000
2945.377864	-0.091094	0.549840	0.030439	80.172363	103.833527	129.651154	-0.445310	0.000000	-1.521933	0.000000	0.000000	0.000000	-0.000001	-0.000004	0.000000	0.000000	0.000000	2.000000	60.000000	0.000000
2945.381197	-0.091091	0.549822	0.030421	80.172363	103.833527	129.651154	-0.445310	0.000000	-1.521933	0.000000	0.000000	0.000000	0.000988	-0.005223	-0.005292	0.000000	0.000000	2.000000	60.000000	0.000000
2945.384530	-0.091091	0.549822	0.030421	80.172363	103.833527	129.651154	-0.445310	0.000000	-1.521933	0.000000	0.000000	0.000000	0.000988	-0.005223	-0.005292	0.000000	0.000000	2.000000	60.000000	0.000000
2945.387864	-0.091091	0.549822	0.030421	80.169769	103.863701	129.684540	-0.445475	0.000000	-1.521051	0.000000	0.000000	0.000000	0.000988	-0.005223	-0.005292	0.000000	0.000000	2.000000	60.000000	0.000000
2945.391197	-0.091091	0.549822	0.030421	80.169769	103.863701	129.684540	-0.445475	0.000000	-1.521051	0.000000	0.000000	0.000000	0.000988	-0.005223	-0.005292	0.000000	0.000000	2.000000	60.000000	0.000000
2945.394530	-0.091115	0.549795	0.030422	80.169769	103.863701	129.684540	-0.445475	0.000000	-1.521051	0.000000	0.000000	0.000000	-0.007223	-0.008131	0.000195	0.000000	0.000000	2.000000	60.000000	0.000000
2945.397864	-0.091115	0.549795	0.030422	80.168465	103.877449	129.701248	-0.445475	0.000000	-1.521051	0.000000	0.000000	0.000000	-0.007223	-0.008131	0.000195	0.000000	0.000000	2.000000	60.000000	0.000000
2945.401197	-0.091115	0.549795	0.030422	80.168465	103.877449	129.701248	-0.445475	0.000000	-1.521051	0.000000	0.000000	0.000000	-0.007223	-0.008131	0.000195	0.000000	0.000000	2.000000	60.000000	0.000000
2945.404530	-0.091115	0.549795	0.030422	80.168465	103.877449	129.701248	-0.445475	0.000000	-1.521051	0.000000	0.000000	0.000000	-0.007223	-0.008131	0.000195	0.000000	0.000000	2.000000	60.000000	0.000000
2945.407864	-0.091131	0.549761	0.030382	80.165726	103.888329	129.713989	-0.444271	0.000000	-1.521083	0.000000	0.000000	0.000000	-0.004964	-0.010414	-0.011883	0.000000	0.000000	2.000000	60.000000	0.000000
2945.411197	-0.091131	0.549761	0.030382	80.165726	103.888329	129.713989	-0.444271	0.000000	-1.521083	0.000000	0.000000	0.000000	-0.004964	-0.010414	-0.011883	0.000000	0.000000	2.000000	60.000000	0.000000
2945.414530	-0.091131	0.549761	0.030382	80.165726	103.888329	129.713989	-0.444271	0.000000	-1.521083	0.000000	0.000000	0.000000	-0.004964	-0.010414	-0.011883	0.000000	0.000000	2.000000	60.000000	0.000000
2945.417864	-0.091131	0.549761	0.030382	80.164406	103.904770	129.730682	-0.443443	0.000000	-1.519103	0.000000	0.000000	0.000000	-0.004964	-0.010414	-0.011883	0.000000	0.000000	2.000000	60.000000	0.000000
2945.421197	-0.091125	0.549726	0.030347	80.164406	103.904770	129.730682	-0.443443	0.000000	-1.519103	0.000000	0.000000	0.000000	0.001978	-0.010444	-0.010586	0.000000	0.000000	2.000000	60.000000	0.000000
2945.424530	-0.091125	0.549726	0.030347	80.164406	103.904770	129.730682	-0.443443	0.000000	-1.519103	0.000000	0.000000	0.000000	0.001978	-0.010444	-0.010586	0.000000	0.000000	2.000000	60.000000	0.000000
2945.427864	-0.091125	0.549726	0.030347	80.161812	103.940369	129.764053	-0.443773	0.000000	-1.517339	0.000000	0.000000	0.000000	0.001978	-0.010444	-0.010586	0.000000	0.000000	2.000000	60.000000	0.000000
2945.431197	-0.091125	0.549726	0.030347	80.161812	103.940369	129.764053	-0.443773	0.000000	-1.517339	0.000000	0.000000	0.000000	0.001978	-0.010444	-0.010586	0.000000	0.000000	2.000000	60.000000	0.000000
2945.434530	-0.091098	0.549708	0.030333	80.161812	103.940369	129.764053	-0.443773	0.000000	-1.517339	0.000000	0.000000	0.000000	0.007933	-0.005201	-0.003996	0.000000	0.000000	2.000000	60.000000	0.000000
2945.437864	-0.091098	0.549708	0.030333	80.159233	103.975906	129.797333	-0.443773	0.000000	-1.517339	0.000000	0.000000	0.000000	0.007933	-0.005201	-0.003996	0.000000	0.000000	2.000000	60.000000	0.000000
2945.441197	-0.091098	0.549708	0.030333	80.159233	103.975906	129.797333	-0.443773	0.000000	-1.517339	0.000000	0.000000	0.000000	0.007933	-0.005201	-0.003996	0.000000	0.000000	2.000000	60.000000	0.000000
2945.444530	-0.091098	0.549708	0.030333	80.159233	103.975906	129.797333	-0.443773	0.000000	-1.517339	0.000000	0.000000	0.000000	0.007933	-0.005201	-0.003996	0.000000	0.000000	2.000000	60.000000	0.000000
2945.447864	-0.091023	0.549647	0.030316	80.157890	103.997749	129.814011	-0.445095	0.000000	-1.516673	0.000000	0.000000	0.000000	0.022529	-0.018546	-0.005208	0.000000	0.000000	2.000000	60.000000	0.000000
2945.451197	-0.091023	0.549647	0.030316	80.157890	103.997749	129.814011	-0.445095	0.000000	-1.516673	0.000000	0.000000	0.000000	0.022529	-0.018546	-0.005208	0.000000	0.000000	2.000000	60.000000	0.000000
2945.454530	-0.091023	0.549647	0.030316	80.157890	103.997749	129.814011	-0.445095	0.000000	-1.516673	0.000000	0.000000	0.000000	0.022529	-0.018546	-0.005208	0.000000	0.000000	2.000000	60.000000	0.000000
2945.457864	-0.091023	0.549647	0.030316	80.156616	104.016876	129.830658	-0.448850	0.000000	-1.515805	0.000000	0.000000	0.000000	0.022529	-0.018546	-0.005208	0.000000	0.000000	2.000000	60.000000	0.000000
2945.461197	-0.090993	0.549612	0.030285	80.156616	104.016876	129.830658	-0.448850	0.000000	-1.515805	0.000000	0.000000	0.000000	0.008920	-0.010422	-0.009294	0.000000	0.000000	2.000000	60.000000	0.000000
2945.464530	-0.090993	0.549612	0.030285	80.156616	104.016876	129.830658	-0.448850	0.000000	-1.515805	0.000000	0.000000	0.000000	0.008920	-0.010422	-0.009294	0.000000	0.000000	2.000000	60.000000	0.000000
2945.467864	-0.090993	0.549612	0.030285	80.155319	104.033295	129.847321	-0.450336	0.000000	-1.514256	0.000000	0.000000	0.000000	0.008920	-0.010422	-0.009294	0.000000	0.000000	2.000000	60.000000	0.000000
2945.471197	-0.090993	0.549612	0.030285	80.155319	104.033295	129.847321	-0.450336	0.000000	-1.514256	0.000000	0.000000	0.000000	0.008920	-0.010422	-0.009294	0.000000	0.000000	2.000000	60.000000	0.000000
2945.474530	-0.090998	0.549575	0.030313	80.155319	104.033295	129.847321	-0.450336	0.000000	-1.514256	0.000000	0.000000	0.000000	-0.001545	-0.011038	0.008273	0.000000	0.000000	2.000000	60.000000	0.000000
2945.477864	-0.090998	0.549575	0.030313	80.153999	104.046967	129.863953	-0.450336	0.000000	-1.514256	0.000000	0.000000	0.000000	-0.001545	-0.011038	0.008273	0.000000	0.000000	2.000000	60.000000	0.000000
2945.481197	-0.090998	0.549575	0.030313	80.153999	104.046967	129.863953	-0.450336	0.000000	-1.514256	0.000000	0.000000	0.000000	-0.001545	-0.011038	0.008273	0.000000	0.000000	2.000000	60.000000	0.000000
2945.484530	-0.090998	0.549575	0.030313	80.153999	104.046967	129.863953	-0.450336	0.000000	-1.514256	0.000000	0.000000	0.000000	-0.001545	-0.011038	0.008273	0.000000	0.000000	2.000000	60.000000	0.000000
2945.487864	-0.091061	0.549563	0.030390	80.155319	104.027870	129.847336	-0.450079	0.000000	-1.515634	0.000000	0.000000	0.000000	-0.018675	-0.003558	0.023053	0.000000	0.000000	2.000000	60.000000	0.000000
2945.491197	-0.091061	0.549563	0.030390	80.155319	104.027870	129.847336	-0.450079	0.000000	-1.515634	0.000000	0.000000	0.000000	-0.018675	-0.003558	0.023053	0.000000	0.000000	2.000000	60.000000	0.000000
2945.494530	-0.091061	0.549563	0.030390	80.155319	104.027870	129.847336	-0.450079	0.000000	-1.515634	0.000000	0.000000	0.000000	-0.018675	-0.003558	0.023053	0.000000	0.000000	2.000000	60.000000	0.000000
2945.497864	-0.091061	0.549563	0.030390	80.156593	104.006004	129.830658	-0.446967	0.000000	-1.519477	0.000000	0.000000	0.000000	-0.018675	-0.003558	0.023053	0.000000	0.000000	2.000000	60.000000	0.000000
2945.501197	-0.091123	0.549551	0.030466	80.156593	104.006004	129.830658	-0.446967	0.000000	-1.519477	0.000000	0.000000	0.000000	-0.018679	-0.003552	0.023050	0.000000	0.000000	2.000000	60.000000	0.000000
2945.504530	-0.091123	0.549551	0.030466	80.156593	104.006004	129.830658	-0.446967	0.000000	-1.519477	0.000000	0.000000	0.000000	-0.018679	-0.003552	0.023050	0.000000	0.000000	2.000000	60.000000	0.000000
2945.507864	-0.091123	0.549551	0.030466	80.157936	103.989616	129.814011	-0.443853	0.000000	-1.523318	0.000000	0.000000	0.000000	-0.018679	-0.003552	0.023050	0.000000	0.000000	2.000000	60.000000	0.000000
2945.511197	-0.091123	0.549551	0.030466	80.157936	103.989616	129.814011	-0.443853	0.000000	-1.523318	0.000000	0.000000	0.000000	-0.018679	-0.003552	0.023050	0.000000	0.000000	2.000000	60.000000	0.000000
2945.514530	-0.091135	0.549549	0.030529	80.157936	103.989616	129.814011	-0.443853	0.000000	-1.523318	0.000000	0.000000	0.000000	-0.003525	-0.000634	0.018860	0.000000	0.000000	2.000000	60.000000	0.000000
2945.517864	-0.091135	0.549549	0.030529	80.159050	103.953964	129.776764	-0.443853	0.000000	-1.523318	0.000000	0.000000	0.000000	-0.003525	-0.000634	0.018860	0.000000	0.000000	2.000000	60.000000	0.000000
2945.521197	-0.091135	0.549549	0.030529	80.159050	103.953964	129.776764	-0.443853	0.000000	-1.523318	0.000000	0.000000	0.000000	-0.003525	-0.000634	0.018860	0.000000	0.000000	2.000000	60.000000	0.000000
2945.524530	-0.091135	0.549549	0.030529	80.159050	103.953964	129.776764	-0.443853	0.000000	-1.523318	0.000000	0.000000	0.000000	-0.003525	-0.000634	0.018860	0.000000	0.000000	2.000000	60.000000	0.000000
2945.527864	-0.091100	0.549570	0.030726	80.161629	103.926544	129.743423	-0.443266	0.000000	-1.526462	0.000000	0.000000	0.000000	0.010552	0.006217	0.058980	0.000000	0.000000	2.000000	60.000000	0.000000
2945.531197	-0.091100	0.549570	0.030726	80.161629	103.926544	129.743423	-0.443266	0.000000	-1.526462	0.000000	0.000000	0.000000	0.010552	0.006217	0.058980	0.000000	0.000000	2.000000	60.000000	0.000000
2945.534530	-0.091100	0.549570	0.030726	80.161629	103.926544	129.743423	-0.443266	0.000000	-1.526462	0.000000	0.000000	0.000000	0.010552	0.006217	0.058980	0.000000	0.000000	2.000000	60.000000	0.000000
2945.537864	-0.091100	0.549570	0.030726	80.164230	103.899109	129.710068	-0.445025	0.000000	-1.536292	0.000000	0.000000	0.000000	0.010552	0.006217	0.058980	0.000000	0.000000	2.000000	60.000000	0.000000
2945.541197	-0.091068	0.549585	0.030815	80.164230	103.899109	129.710068	-0.445025	0.000000	-1.536292	0.000000	0.000000	0.000000	0.009390	0.004554	0.026745	0.000000	0.000000	2.000000	60.000000	0.000000
2945.544530	-0.091068	0.549585	0.030815	80.164230	103.899109	129.710068	-0.445025	0.000000	-1.536292	0.000000	0.000000	0.000000	0.009390	0.004554	0.026745	0.000000	0.000000	2.000000	60.000000	0.000000
2945.547864	-0.091068	0.549585	0.030815	80.166824	103.868996	129.676727	-0.446590	0.000000	-1.540749	0.000000	0.000000	0.000000	0.009390	0.004554	0.026745	0.000000	0.000000	2.000000	60.000000	0.000000
2945.551197	-0.091068	0.549585	0.030815	80.166824	103.868996	129.676727	-0.446590	0.000000	-1.540749	0.000000	0.000000	0.000000	0.009390	0.004554	0.026745	0.000000	0.000000	2.000000	60.000000	0.000000
2945.554530	-0.091033	0.549610	0.030882	80.166824	103.868996	129.676727	-0.446590	0.000000	-1.540749	0.000000	0.000000	0.000000	0.010662	0.007501	0.019961	0.000000	0.000000	2.000000	60.000000	0.000000
2945.557864	-0.091033	0.549610	0.030882	80.169426	103.838829	129.643356	-0.446590	0.000000	-1.540749	0.000000	0.000000	0.000000	0.010662	0.007501	0.019961	0.000000	0.000000	2.000000	60.000000	0.000000
2945.561197	-0.091033	0.549610	0.030882	80.169426	103.838829	129.643356	-0.446590	0.000000	-1.540749	0.000000	0.000000	0.000000	0.010662	0.007501	0.019961	0.000000	0.000000	2.000000	60.000000	0.000000
2945.564530	-0.091033	0.549610	0.030882	80.169426	103.838829	129.643356	-0.446590	0.000000	-1.540749	0.000000	0.000000	0.000000	0.010662	0.007501	0.019961	0.000000	0.000000	2.000000	60.000000	0.000000
2945.567864	-0.091024	0.549653	0.030961	80.170723	103.825073	129.626617	-0.448367	0.000000	-1.544076	0.000000	0.000000	0.000000	0.002726	0.012699	0.023955	0.000000	0.000000	2.000000	60.000000	0.000000
2945.571197	-0.091024	0.549653	0.030961	80.170723	103.825073	129.626617	-0.448367	0.000000	-1.544076	0.000000	0.000000	0.000000	0.002726	0.012699	0.023955	0.000000	0.000000	2.000000	60.000000	0.000000
2945.574530	-0.091024	0.549653	0.030961	80.170723	103.825073	129.626617	-0.448367	0.000000	-1.544076	0.000000	0.000000	0.000000	0.002726	0.012699	0.023955	0.000000	0.000000	2.000000	60.000000	0.000000
2945.577864	-0.091024	0.549653	0.030961	80.170746	103.827866	129.626694	-0.448821	0.000000	-1.548068	0.000000	0.000000	0.000000	0.002726	0.012699	0.023955	0.000000	0.000000	2.000000	60.000000	0.000000
2945.581197	-0.090996	0.549662	0.030943	80.170746	103.827866	129.626694	-0.448821	0.000000	-1.548068	0.000000	0.000000	0.000000	0.008214	0.002933	-0.005486	0.000000	0.000000	2.000000	60.000000	0.000000
2945.584530	-0.090996	0.549662	0.030943	80.170746	103.827866	129.626694	-0.448821	0.000000	-1.548068	0.000000	0.000000	0.000000	0.008214	0.002933	-0.005486	0.000000	0.000000	2.000000	60.000000	0.000000
2945.587864	-0.090996	0.549662	0.030943	80.170723	103.825073	129.626617	-0.450190	0.000000	-1.547154	0.000000	0.000000	0.000000	0.008214	0.002933	-0.005486	0.000000	0.000000	2.000000	60.000000	0.000000
2945.591197	-0.090996	0.549662	0.030943	80.170723	103.825073	129.626617	-0.450190	0.000000	-1.547154	0.000000	0.000000	0.000000	0.008214	0.002933	-0.005486	0.000000	0.000000	2.000000	60.000000	0.000000
2945.594530	-0.091011	0.549682	0.030894	80.170723	103.825073	129.626617	-0.450190	0.000000	-1.547154	0.000000	0.000000	0.000000	-0.004423	0.005841	-0.014860	0.000000	0.000000	2.000000	60.000000	0.000000
2945.597864	-0.091011	0.549682	0.030894	80.170723	103.822357	129.626633	-0.450190	0.000000	-1.547154	0.000000	0.000000	0.000000	-0.004423	0.005841	-0.014860	0.000000	0.000000	2.000000	60.000000	0.000000
2945.601197	-0.091011	0.549682	0.030894	80.170723	103.822357	129.626633	-0.450190	0.000000	-1.547154	0.000000	0.000000	0.000000	-0.004423	0.005841	-0.014860	0.000000	0.000000	2.000000	60.000000	0.000000
2945.604530	-0.091011	0.549682	0.030894	80.170723	103.822357	129.626633	-0.450190	0.000000	-1.547154	0.000000	0.000000	0.000000	-0.004423	0.005841	-0.014860	0.000000	0.000000	2.000000	60.000000	0.000000
2945.607864	-0.091016	0.549752	0.030664	80.169411	103.836082	129.643326	-0.449453	0.000000	-1.544677	0.000000	0.000000	0.000000	-0.001526	0.021088	-0.068928	0.000000	0.000000	2.000000	60.000000	0.000000
2945.611197	-0.091016	0.549752	0.030664	80.169411	103.836082	129.643326	-0.449453	0.000000	-1.544677	0.000000	0.000000	0.000000	-0.001526	0.021088	-0.068928	0.000000	1.000000	2.000000	60.000000	0.000000
2945.614530	-0.091016	0.549752	0.030664	80.169411	103.836082	129.643326	-0.449453	0.000000	-1.544677	0.000000	0.000000	0.000000	-0.001526	0.021088	-0.068928	0.000000	1.000000	2.000000	60.000000	0.000000
