# Supplementary material for: Haptic Guidance Needs to Be Intuitive Not Just Informative to Improve Human Motor Accuracy
Source: PLoS One. 2016 Mar 16;11(3):e0150912. doi: 10.1371/journal.pone.0150912 (PMC4794196; doi:10.1371/journal.pone.0150912)
Supplement: S2 Data — (ZIP) [file pone.0150912.s002.zip › Subject10/exp2_0061.txt]

Time	PosX	PosY	PosZ	RotX	RotY	RotZ	ForceX	ForceY	ForceZ	MomentX	MomentY	MomentZ	VelocityX	VelocityY	VelocityZ	CalibratedWeight	ButtonDown	Condition	Trial	Visual
2947.407864	0.002061	0.551730	0.259672	77.948097	133.993332	153.204300	1.762106	0.000000	-4.679207	0.000000	0.000000	0.000000	0.030078	-0.056380	-0.200673	0.000000	1.000000	2.000000	61.000000	0.000000
2947.411197	0.002061	0.551730	0.259672	77.948097	133.993332	153.204300	1.762106	0.000000	-4.679207	0.000000	0.000000	0.000000	0.030078	-0.056380	-0.200673	0.000000	1.000000	2.000000	61.000000	0.000000
2947.414530	0.002061	0.551730	0.259672	77.948097	133.993332	153.204300	1.762106	0.000000	-4.679207	0.000000	0.000000	0.000000	0.030078	-0.056380	-0.200673	0.000000	1.000000	2.000000	61.000000	0.000000
2947.417864	0.002061	0.551730	0.259672	77.958572	134.001343	153.181137	1.764499	0.000000	-4.678306	0.000000	0.000000	0.000000	0.030078	-0.056380	-0.200673	0.000000	1.000000	2.000000	61.000000	0.000000
2947.421197	0.002535	0.551425	0.259016	77.958572	134.001343	153.181137	1.764499	0.000000	-4.678306	0.000000	0.000000	0.000000	0.142229	-0.091553	-0.196746	0.000000	1.000000	2.000000	61.000000	0.000000
2947.424530	0.002535	0.551425	0.259016	77.958572	134.001343	153.181137	1.764499	0.000000	-4.678306	0.000000	0.000000	0.000000	0.142229	-0.091553	-0.196746	0.000000	1.000000	2.000000	61.000000	0.000000
2947.427864	0.002535	0.551425	0.259016	78.094864	133.296249	152.465988	1.760912	0.000000	-4.679657	0.000000	0.000000	0.000000	0.142229	-0.091553	-0.196746	0.000000	1.000000	2.000000	61.000000	0.000000
2947.431197	0.003143	0.551352	0.258157	78.094864	133.296249	152.465988	1.760912	0.000000	-4.679657	0.000000	0.000000	0.000000	0.182462	-0.021863	-0.257581	0.000000	1.000000	2.000000	61.000000	0.000000
2947.434530	0.003143	0.551352	0.258157	78.094864	133.296249	152.465988	1.760912	0.000000	-4.679657	0.000000	0.000000	0.000000	0.182462	-0.021863	-0.257581	0.000000	1.000000	2.000000	61.000000	0.000000
2947.437864	0.003143	0.551352	0.258157	78.485207	131.575180	150.768158	1.756382	0.000000	-4.681359	0.000000	0.000000	0.000000	0.182462	-0.021863	-0.257581	0.000000	1.000000	2.000000	61.000000	0.000000
2947.441197	0.003511	0.551510	0.257096	78.485207	131.575180	150.768158	1.756382	0.000000	-4.681359	0.000000	0.000000	0.000000	0.110498	0.047522	-0.318218	0.000000	1.000000	2.000000	61.000000	0.000000
2947.444530	0.003511	0.551510	0.257096	78.485207	131.575180	150.768158	1.756382	0.000000	-4.681359	0.000000	0.000000	0.000000	0.110498	0.047522	-0.318218	0.000000	1.000000	2.000000	61.000000	0.000000
2947.447864	0.003511	0.551510	0.257096	79.099487	128.644592	147.841385	1.756855	0.000000	-4.681181	0.000000	0.000000	0.000000	0.110498	0.047522	-0.318218	0.000000	1.000000	2.000000	61.000000	0.000000
2947.451197	0.004183	0.551495	0.255930	79.099487	128.644592	147.841385	1.756855	0.000000	-4.681181	0.000000	0.000000	0.000000	0.201397	-0.004456	-0.350012	0.000000	1.000000	2.000000	61.000000	0.000000
2947.454530	0.004183	0.551495	0.255930	79.099487	128.644592	147.841385	1.756855	0.000000	-4.681181	0.000000	0.000000	0.000000	0.201397	-0.004456	-0.350012	0.000000	1.000000	2.000000	61.000000	0.000000
2947.457864	0.004183	0.551495	0.255930	79.825661	124.765854	143.953995	1.753111	0.000000	-4.682585	0.000000	0.000000	0.000000	0.201397	-0.004456	-0.350012	0.000000	1.000000	2.000000	61.000000	0.000000
2947.461197	0.004850	0.551568	0.254529	79.825661	124.765854	143.953995	1.753111	0.000000	-4.682585	0.000000	0.000000	0.000000	0.200257	0.021767	-0.420109	0.000000	1.000000	2.000000	61.000000	0.000000
2947.464530	0.004850	0.551568	0.254529	79.825661	124.765854	143.953995	1.753111	0.000000	-4.682585	0.000000	0.000000	0.000000	0.200257	0.021767	-0.420109	0.000000	1.000000	2.000000	61.000000	0.000000
2947.467864	0.004850	0.551568	0.254529	80.622330	120.047813	139.191162	1.750798	0.000000	-4.683450	0.000000	0.000000	0.000000	0.200257	0.021767	-0.420109	0.000000	1.000000	2.000000	61.000000	0.000000
2947.471197	0.005649	0.551644	0.253013	80.622330	120.047813	139.191162	1.750798	0.000000	-4.683450	0.000000	0.000000	0.000000	0.239650	0.022839	-0.454943	0.000000	1.000000	2.000000	61.000000	0.000000
2947.474530	0.005649	0.551644	0.253013	80.622330	120.047813	139.191162	1.750798	0.000000	-4.683450	0.000000	0.000000	0.000000	0.239650	0.022839	-0.454943	0.000000	1.000000	2.000000	61.000000	0.000000
2947.477864	0.005649	0.551644	0.253013	81.412468	114.706215	133.741501	1.747030	0.000000	-4.684857	0.000000	0.000000	0.000000	0.239650	0.022839	-0.454943	0.000000	1.000000	2.000000	61.000000	0.000000
2947.481197	0.006646	0.551710	0.251427	81.412468	114.706215	133.741501	1.747030	0.000000	-4.684857	0.000000	0.000000	0.000000	0.298982	0.019835	-0.475731	0.000000	1.000000	2.000000	61.000000	0.000000
2947.484530	0.006646	0.551710	0.251427	81.412468	114.706215	133.741501	1.747030	0.000000	-4.684857	0.000000	0.000000	0.000000	0.298982	0.019835	-0.475731	0.000000	1.000000	2.000000	61.000000	0.000000
2947.487864	0.006646	0.551710	0.251427	82.155296	108.783035	127.653297	1.740396	0.000000	-4.687326	0.000000	0.000000	0.000000	0.298982	0.019835	-0.475731	0.000000	1.000000	2.000000	61.000000	0.000000
2947.491197	0.007738	0.551714	0.249826	82.155296	108.783035	127.653297	1.740396	0.000000	-4.687326	0.000000	0.000000	0.000000	0.327794	0.001268	-0.480374	0.000000	1.000000	2.000000	61.000000	0.000000
2947.494530	0.007738	0.551714	0.249826	82.155296	108.783035	127.653297	1.740396	0.000000	-4.687326	0.000000	0.000000	0.000000	0.327794	0.001268	-0.480374	0.000000	1.000000	2.000000	61.000000	0.000000
2947.497864	0.007738	0.551714	0.249826	82.822174	102.313988	120.995560	1.732174	0.000000	-4.690370	0.000000	0.000000	0.000000	0.327794	0.001268	-0.480374	0.000000	1.000000	2.000000	61.000000	0.000000
2947.501197	0.009092	0.551756	0.248067	82.822174	102.313988	120.995560	1.732174	0.000000	-4.690370	0.000000	0.000000	0.000000	0.406069	0.012467	-0.527782	0.000000	0.000000	2.000000	61.000000	0.000000
2947.504530	0.009092	0.551756	0.248067	82.822174	102.313988	120.995560	1.732174	0.000000	-4.690370	0.000000	0.000000	0.000000	0.406069	0.012467	-0.527782	0.000000	0.000000	2.000000	61.000000	0.000000
2947.507864	0.009092	0.551756	0.248067	83.402481	95.137543	113.627029	1.720447	0.000000	-4.694684	0.000000	0.000000	0.000000	0.406069	0.012467	-0.527782	0.000000	0.000000	2.000000	61.000000	0.000000
2947.511197	0.010638	0.551731	0.246256	83.402481	95.137543	113.627029	1.720447	0.000000	-4.694684	0.000000	0.000000	0.000000	0.463929	-0.007357	-0.543068	0.000000	0.000000	2.000000	61.000000	0.000000
2947.514530	0.010638	0.551731	0.246256	83.402481	95.137543	113.627029	1.720447	0.000000	-4.694684	0.000000	0.000000	0.000000	0.463929	-0.007357	-0.543068	0.000000	0.000000	2.000000	61.000000	0.000000
2947.517864	0.010638	0.551731	0.246256	83.903778	87.317436	105.666985	1.705580	0.000000	-4.700106	0.000000	0.000000	0.000000	0.463929	-0.007357	-0.543068	0.000000	0.000000	2.000000	61.000000	0.000000
2947.521197	0.012242	0.551658	0.244378	83.903778	87.317436	105.666985	1.705580	0.000000	-4.700106	0.000000	0.000000	0.000000	0.481168	-0.021998	-0.563664	0.000000	0.000000	2.000000	61.000000	0.000000
2947.524530	0.012242	0.551658	0.244378	83.903778	87.317436	105.666985	1.705580	0.000000	-4.700106	0.000000	0.000000	0.000000	0.481168	-0.021998	-0.563664	0.000000	0.000000	2.000000	61.000000	0.000000
2947.527864	0.012242	0.551658	0.244378	84.322319	78.929070	97.078865	1.689881	0.000000	-4.705773	0.000000	0.000000	0.000000	0.481168	-0.021998	-0.563664	0.000000	0.000000	2.000000	61.000000	0.000000
2947.531197	0.014034	0.551583	0.242340	84.322319	78.929070	97.078865	1.689881	0.000000	-4.705773	0.000000	0.000000	0.000000	0.537438	-0.022545	-0.611299	0.000000	0.000000	2.000000	61.000000	0.000000
2947.534530	0.014034	0.551583	0.242340	84.322319	78.929070	97.078865	1.689881	0.000000	-4.705773	0.000000	0.000000	0.000000	0.537438	-0.022545	-0.611299	0.000000	0.000000	2.000000	61.000000	0.000000
2947.537864	0.014034	0.551583	0.242340	84.645844	70.185303	87.916069	1.671616	0.000000	-4.712293	0.000000	0.000000	0.000000	0.537438	-0.022545	-0.611299	0.000000	0.000000	2.000000	61.000000	0.000000
2947.541197	0.015976	0.551404	0.240106	84.645844	70.185303	87.916069	1.671616	0.000000	-4.712293	0.000000	0.000000	0.000000	0.582648	-0.053756	-0.670035	0.000000	0.000000	2.000000	61.000000	0.000000
2947.544530	0.015976	0.551404	0.240106	84.645844	70.185303	87.916069	1.671616	0.000000	-4.712293	0.000000	0.000000	0.000000	0.582648	-0.053756	-0.670035	0.000000	0.000000	2.000000	61.000000	0.000000
2947.547864	0.015976	0.551404	0.240106	84.886421	61.524315	78.821342	1.651525	0.000000	-4.719371	0.000000	0.000000	0.000000	0.582648	-0.053756	-0.670035	0.000000	0.000000	2.000000	61.000000	0.000000
2947.551197	0.017901	0.551028	0.237706	84.886421	61.524315	78.821342	1.651525	0.000000	-4.719371	0.000000	0.000000	0.000000	0.577618	-0.112724	-0.720045	0.000000	0.000000	2.000000	61.000000	0.000000
2947.554530	0.017901	0.551028	0.237706	84.886421	61.524315	78.821342	1.651525	0.000000	-4.719371	0.000000	0.000000	0.000000	0.577618	-0.112724	-0.720045	0.000000	0.000000	2.000000	61.000000	0.000000
2947.557864	0.017901	0.551028	0.237706	85.068542	53.344116	70.309296	1.632285	0.000000	-4.726060	0.000000	0.000000	0.000000	0.577618	-0.112724	-0.720045	0.000000	0.000000	2.000000	61.000000	0.000000
2947.561197	0.020005	0.550512	0.235107	85.068542	53.344116	70.309296	1.632285	0.000000	-4.726060	0.000000	0.000000	0.000000	0.631099	-0.154889	-0.779642	0.000000	0.000000	2.000000	61.000000	0.000000
2947.564530	0.020005	0.550512	0.235107	85.068542	53.344116	70.309296	1.632285	0.000000	-4.726060	0.000000	0.000000	0.000000	0.631099	-0.154889	-0.779642	0.000000	0.000000	2.000000	61.000000	0.000000
2947.567864	0.020005	0.550512	0.235107	85.209564	46.025436	63.546730	1.610573	0.000000	-4.733503	0.000000	0.000000	0.000000	0.631099	-0.154889	-0.779642	0.000000	0.000000	2.000000	61.000000	0.000000
2947.571197	0.022183	0.549852	0.232276	85.209564	46.025436	63.546730	1.610573	0.000000	-4.733503	0.000000	0.000000	0.000000	0.653580	-0.198010	-0.849394	0.000000	0.000000	2.000000	61.000000	0.000000
2947.574530	0.022183	0.549852	0.232276	85.209564	46.025436	63.546730	1.610573	0.000000	-4.733503	0.000000	0.000000	0.000000	0.653580	-0.198010	-0.849394	0.000000	0.000000	2.000000	61.000000	0.000000
2947.577864	0.022183	0.549852	0.232276	85.336121	39.360146	58.074642	1.588324	0.000000	-4.741015	0.000000	0.000000	0.000000	0.653580	-0.198010	-0.849394	0.000000	0.000000	2.000000	61.000000	0.000000
2947.581197	0.024369	0.549053	0.229242	85.336121	39.360146	58.074642	1.588324	0.000000	-4.741015	0.000000	0.000000	0.000000	0.655784	-0.239530	-0.910223	0.000000	0.000000	2.000000	61.000000	0.000000
2947.584530	0.024369	0.549053	0.229242	85.336121	39.360146	58.074642	1.588324	0.000000	-4.741015	0.000000	0.000000	0.000000	0.655784	-0.239530	-0.910223	0.000000	0.000000	2.000000	61.000000	0.000000
2947.587864	0.024369	0.549053	0.229242	85.453514	33.235584	52.319706	1.566529	0.000000	-4.748261	0.000000	0.000000	0.000000	0.655784	-0.239530	-0.910223	0.000000	0.000000	2.000000	61.000000	0.000000
2947.591197	0.026629	0.548247	0.226114	85.453514	33.235584	52.319706	1.566529	0.000000	-4.748261	0.000000	0.000000	0.000000	0.678029	-0.241800	-0.938486	0.000000	0.000000	2.000000	61.000000	0.000000
2947.594530	0.026629	0.548247	0.226114	85.453514	33.235584	52.319706	1.566529	0.000000	-4.748261	0.000000	0.000000	0.000000	0.678029	-0.241800	-0.938486	0.000000	0.000000	2.000000	61.000000	0.000000
2947.597864	0.026629	0.548247	0.226114	85.532570	28.414536	47.176453	1.543216	0.000000	-4.755889	0.000000	0.000000	0.000000	0.678029	-0.241800	-0.938486	0.000000	0.000000	2.000000	61.000000	0.000000
2947.601197	0.028895	0.547408	0.222846	85.532570	28.414536	47.176453	1.543216	0.000000	-4.755889	0.000000	0.000000	0.000000	0.679627	-0.251650	-0.980469	0.000000	0.000000	2.000000	61.000000	0.000000
2947.604530	0.028895	0.547408	0.222846	85.532570	28.414536	47.176453	1.543216	0.000000	-4.755889	0.000000	0.000000	0.000000	0.679627	-0.251650	-0.980469	0.000000	0.000000	2.000000	61.000000	0.000000
2947.607864	0.028895	0.547408	0.222846	85.547020	26.248596	45.341812	1.519895	0.000000	-4.763394	0.000000	0.000000	0.000000	0.679627	-0.251650	-0.980469	0.000000	0.000000	2.000000	61.000000	0.000000
2947.611197	0.031103	0.546603	0.219513	85.547020	26.248596	45.341812	1.519895	0.000000	-4.763394	0.000000	0.000000	0.000000	0.662395	-0.241466	-0.999780	0.000000	0.000000	2.000000	61.000000	0.000000
2947.614530	0.031103	0.546603	0.219513	85.547020	26.248596	45.341812	1.519895	0.000000	-4.763394	0.000000	0.000000	0.000000	0.662395	-0.241466	-0.999780	0.000000	0.000000	2.000000	61.000000	0.000000
2947.617864	0.031103	0.546603	0.219513	85.523247	26.294235	46.646835	1.497301	0.000000	-4.770544	0.000000	0.000000	0.000000	0.662395	-0.241466	-0.999780	0.000000	0.000000	2.000000	61.000000	0.000000
2947.621197	0.033318	0.545910	0.216136	85.523247	26.294235	46.646835	1.497301	0.000000	-4.770544	0.000000	0.000000	0.000000	0.664634	-0.208040	-1.012999	0.000000	0.000000	2.000000	61.000000	0.000000
2947.624530	0.033318	0.545910	0.216136	85.523247	26.294235	46.646835	1.497301	0.000000	-4.770544	0.000000	0.000000	0.000000	0.664634	-0.208040	-1.012999	0.000000	0.000000	2.000000	61.000000	0.000000
2947.627864	0.033318	0.545910	0.216136	85.540955	26.444235	47.831249	1.474029	0.000000	-4.777786	0.000000	0.000000	0.000000	0.664634	-0.208040	-1.012999	0.000000	0.000000	2.000000	61.000000	0.000000
2947.631197	0.035606	0.545351	0.212760	85.540955	26.444235	47.831249	1.474029	0.000000	-4.777786	0.000000	0.000000	0.000000	0.686456	-0.167641	-1.012898	0.000000	0.000000	2.000000	61.000000	0.000000
2947.634530	0.035606	0.545351	0.212760	85.540955	26.444235	47.831249	1.474029	0.000000	-4.777786	0.000000	0.000000	0.000000	0.686456	-0.167641	-1.012898	0.000000	0.000000	2.000000	61.000000	0.000000
2947.637864	0.035606	0.545351	0.212760	85.604126	26.923189	48.822598	1.448406	0.000000	-4.785616	0.000000	0.000000	0.000000	0.686456	-0.167641	-1.012898	0.000000	0.000000	2.000000	61.000000	0.000000
2947.641197	0.037960	0.544782	0.209284	85.604126	26.923189	48.822598	1.448406	0.000000	-4.785616	0.000000	0.000000	0.000000	0.706186	-0.170658	-1.042783	0.000000	0.000000	2.000000	61.000000	0.000000
2947.644530	0.037960	0.544782	0.209284	85.604126	26.923189	48.822598	1.448406	0.000000	-4.785616	0.000000	0.000000	0.000000	0.706186	-0.170658	-1.042783	0.000000	0.000000	2.000000	61.000000	0.000000
2947.647864	0.037960	0.544782	0.209284	85.713898	27.687658	49.881596	1.421063	0.000000	-4.793807	0.000000	0.000000	0.000000	0.706186	-0.170658	-1.042783	0.000000	0.000000	2.000000	61.000000	0.000000
2947.651197	0.040348	0.544244	0.205737	85.713898	27.687658	49.881596	1.421063	0.000000	-4.793807	0.000000	0.000000	0.000000	0.716231	-0.161497	-1.063979	0.000000	0.000000	2.000000	61.000000	0.000000
2947.654530	0.040348	0.544244	0.205737	85.713898	27.687658	49.881596	1.421063	0.000000	-4.793807	0.000000	0.000000	0.000000	0.716231	-0.161497	-1.063979	0.000000	0.000000	2.000000	61.000000	0.000000
2947.657864	0.040348	0.544244	0.205737	85.887390	28.895638	51.613087	1.392371	0.000000	-4.802218	0.000000	0.000000	0.000000	0.716231	-0.161497	-1.063979	0.000000	0.000000	2.000000	61.000000	0.000000
2947.661197	0.042795	0.543655	0.202059	85.887390	28.895638	51.613087	1.392371	0.000000	-4.802218	0.000000	0.000000	0.000000	0.734006	-0.176853	-1.103545	0.000000	0.000000	2.000000	61.000000	0.000000
2947.664530	0.042795	0.543655	0.202059	85.887390	28.895638	51.613087	1.392371	0.000000	-4.802218	0.000000	0.000000	0.000000	0.734006	-0.176853	-1.103545	0.000000	0.000000	2.000000	61.000000	0.000000
2947.667864	0.042795	0.543655	0.202059	86.128288	30.424437	53.860443	1.362031	0.000000	-4.810912	0.000000	0.000000	0.000000	0.734006	-0.176853	-1.103545	0.000000	0.000000	2.000000	61.000000	0.000000
2947.671197	0.045294	0.543025	0.198193	86.128288	30.424437	53.860443	1.362031	0.000000	-4.810912	0.000000	0.000000	0.000000	0.749730	-0.188697	-1.159917	0.000000	0.000000	2.000000	61.000000	0.000000
2947.674530	0.045294	0.543025	0.198193	86.128288	30.424437	53.860443	1.362031	0.000000	-4.810912	0.000000	0.000000	0.000000	0.749730	-0.188697	-1.159917	0.000000	0.000000	2.000000	61.000000	0.000000
2947.677864	0.045294	0.543025	0.198193	86.440918	31.968485	56.065281	1.330381	0.000000	-4.819760	0.000000	0.000000	0.000000	0.749730	-0.188697	-1.159917	0.000000	0.000000	2.000000	61.000000	0.000000
2947.681197	0.047779	0.542393	0.194135	86.440918	31.968485	56.065281	1.330381	0.000000	-4.819760	0.000000	0.000000	0.000000	0.745581	-0.189820	-1.217395	0.000000	0.000000	2.000000	61.000000	0.000000
2947.684530	0.047779	0.542393	0.194135	86.440918	31.968485	56.065281	1.330381	0.000000	-4.819760	0.000000	0.000000	0.000000	0.745581	-0.189820	-1.217395	0.000000	0.000000	2.000000	61.000000	0.000000
2947.687864	0.047779	0.542393	0.194135	86.782715	33.245956	57.834354	1.298803	0.000000	-4.828365	0.000000	0.000000	0.000000	0.745581	-0.189820	-1.217395	0.000000	0.000000	2.000000	61.000000	0.000000
2947.691197	0.050188	0.541831	0.189912	86.782715	33.245956	57.834354	1.298803	0.000000	-4.828365	0.000000	0.000000	0.000000	0.722656	-0.168502	-1.266686	0.000000	0.000000	2.000000	61.000000	0.000000
2947.694530	0.050188	0.541831	0.189912	86.782715	33.245956	57.834354	1.298803	0.000000	-4.828365	0.000000	0.000000	0.000000	0.722656	-0.168502	-1.266686	0.000000	0.000000	2.000000	61.000000	0.000000
2947.697864	0.050188	0.541831	0.189912	87.058357	34.570480	59.638725	1.268544	0.000000	-4.836403	0.000000	0.000000	0.000000	0.722656	-0.168502	-1.266686	0.000000	0.000000	2.000000	61.000000	0.000000
2947.701197	0.052498	0.541372	0.185646	87.058357	34.570480	59.638725	1.268544	0.000000	-4.836403	0.000000	0.000000	0.000000	0.693030	-0.137683	-1.279865	0.000000	0.000000	2.000000	61.000000	0.000000
2947.704530	0.052498	0.541372	0.185646	87.058357	34.570480	59.638725	1.268544	0.000000	-4.836403	0.000000	0.000000	0.000000	0.693030	-0.137683	-1.279865	0.000000	0.000000	2.000000	61.000000	0.000000
2947.707864	0.052498	0.541372	0.185646	87.170494	35.924511	61.598301	1.239443	0.000000	-4.843943	0.000000	0.000000	0.000000	0.693030	-0.137683	-1.279865	0.000000	0.000000	2.000000	61.000000	0.000000
2947.711197	0.054806	0.541003	0.181384	87.170494	35.924511	61.598301	1.239443	0.000000	-4.843943	0.000000	0.000000	0.000000	0.692309	-0.110665	-1.278602	0.000000	0.000000	2.000000	61.000000	0.000000
2947.714530	0.054806	0.541003	0.181384	87.170494	35.924511	61.598301	1.239443	0.000000	-4.843943	0.000000	0.000000	0.000000	0.692309	-0.110665	-1.278602	0.000000	0.000000	2.000000	61.000000	0.000000
2947.717864	0.054806	0.541003	0.181384	87.106056	35.983765	62.566555	1.208862	0.000000	-4.851665	0.000000	0.000000	0.000000	0.692309	-0.110665	-1.278602	0.000000	0.000000	2.000000	61.000000	0.000000
2947.721197	0.057122	0.540846	0.177254	87.106056	35.983765	62.566555	1.208862	0.000000	-4.851665	0.000000	0.000000	0.000000	0.694910	-0.047220	-1.238954	0.000000	0.000000	2.000000	61.000000	0.000000
2947.724530	0.057122	0.540846	0.177254	87.106056	35.983765	62.566555	1.208862	0.000000	-4.851665	0.000000	0.000000	0.000000	0.694910	-0.047220	-1.238954	0.000000	0.000000	2.000000	61.000000	0.000000
2947.727864	0.057122	0.540846	0.177254	86.906799	35.807720	63.236420	1.175601	0.000000	-4.859831	0.000000	0.000000	0.000000	0.694910	-0.047220	-1.238954	0.000000	0.000000	2.000000	61.000000	0.000000
2947.731197	0.059506	0.540823	0.173228	86.906799	35.807720	63.236420	1.175601	0.000000	-4.859831	0.000000	0.000000	0.000000	0.715186	-0.006752	-1.207833	0.000000	0.000000	2.000000	61.000000	0.000000
2947.734530	0.059506	0.540823	0.173228	86.906799	35.807720	63.236420	1.175601	0.000000	-4.859831	0.000000	0.000000	0.000000	0.715186	-0.006752	-1.207833	0.000000	0.000000	2.000000	61.000000	0.000000
2947.737864	0.059506	0.540823	0.173228	86.642815	36.092178	63.767235	1.138127	0.000000	-4.868744	0.000000	0.000000	0.000000	0.715186	-0.006752	-1.207833	0.000000	0.000000	2.000000	61.000000	0.000000
2947.741197	0.062078	0.540954	0.169311	86.642815	36.092178	63.767235	1.138127	0.000000	-4.868744	0.000000	0.000000	0.000000	0.771630	0.039100	-1.175055	0.000000	0.000000	2.000000	61.000000	0.000000
2947.744530	0.062078	0.540954	0.169311	86.642815	36.092178	63.767235	1.138127	0.000000	-4.868744	0.000000	0.000000	0.000000	0.771630	0.039100	-1.175055	0.000000	0.000000	2.000000	61.000000	0.000000
2947.747864	0.062078	0.540954	0.169311	86.381554	36.418182	64.078598	1.092815	0.000000	-4.879114	0.000000	0.000000	0.000000	0.771630	0.039100	-1.175055	0.000000	0.000000	2.000000	61.000000	0.000000
2947.751197	0.064773	0.541143	0.165468	86.381554	36.418182	64.078598	1.092815	0.000000	-4.879114	0.000000	0.000000	0.000000	0.808515	0.056701	-1.152948	0.000000	0.000000	2.000000	61.000000	0.000000
2947.754530	0.064773	0.541143	0.165468	86.381554	36.418182	64.078598	1.092815	0.000000	-4.879114	0.000000	0.000000	0.000000	0.808515	0.056701	-1.152948	0.000000	0.000000	2.000000	61.000000	0.000000
2947.757864	0.064773	0.541143	0.165468	86.168449	36.561031	64.384735	1.041132	0.000000	-4.890403	0.000000	0.000000	0.000000	0.808515	0.056701	-1.152948	0.000000	0.000000	2.000000	61.000000	0.000000
2947.761197	0.067527	0.541419	0.161665	86.168449	36.561031	64.384735	1.041132	0.000000	-4.890403	0.000000	0.000000	0.000000	0.826118	0.082946	-1.140981	0.000000	0.000000	2.000000	61.000000	0.000000
2947.764530	0.067527	0.541419	0.161665	86.168449	36.561031	64.384735	1.041132	0.000000	-4.890403	0.000000	0.000000	0.000000	0.826118	0.082946	-1.140981	0.000000	0.000000	2.000000	61.000000	0.000000
2947.767864	0.067527	0.541419	0.161665	86.056526	35.752083	64.144875	0.984671	0.000000	-4.902084	0.000000	0.000000	0.000000	0.826118	0.082946	-1.140981	0.000000	0.000000	2.000000	61.000000	0.000000
2947.771197	0.070328	0.541666	0.157808	86.056526	35.752083	64.144875	0.984671	0.000000	-4.902084	0.000000	0.000000	0.000000	0.840307	0.074024	-1.157118	0.000000	0.000000	2.000000	61.000000	0.000000
2947.774530	0.070328	0.541666	0.157808	86.056526	35.752083	64.144875	0.984671	0.000000	-4.902084	0.000000	0.000000	0.000000	0.840307	0.074024	-1.157118	0.000000	0.000000	2.000000	61.000000	0.000000
2947.777864	0.070328	0.541666	0.157808	86.030144	34.337704	63.519367	0.923948	0.000000	-4.913891	0.000000	0.000000	0.000000	0.840307	0.074024	-1.157118	0.000000	0.000000	2.000000	61.000000	0.000000
2947.781197	0.073083	0.541878	0.153870	86.030144	34.337704	63.519367	0.923948	0.000000	-4.913891	0.000000	0.000000	0.000000	0.826440	0.063661	-1.181240	0.000000	0.000000	2.000000	61.000000	0.000000
2947.784530	0.073083	0.541878	0.153870	86.030144	34.337704	63.519367	0.923948	0.000000	-4.913891	0.000000	0.000000	0.000000	0.826440	0.063661	-1.181240	0.000000	0.000000	2.000000	61.000000	0.000000
2947.787864	0.073083	0.541878	0.153870	86.090286	32.433411	61.762177	0.861595	0.000000	-4.925206	0.000000	0.000000	0.000000	0.826440	0.063661	-1.181240	0.000000	0.000000	2.000000	61.000000	0.000000
2947.791197	0.075702	0.542037	0.149847	86.090286	32.433411	61.762177	0.861595	0.000000	-4.925206	0.000000	0.000000	0.000000	0.785682	0.047519	-1.206930	0.000000	0.000000	2.000000	61.000000	0.000000
2947.794530	0.075702	0.542037	0.149847	86.090286	32.433411	61.762177	0.861595	0.000000	-4.925206	0.000000	0.000000	0.000000	0.785682	0.047519	-1.206930	0.000000	0.000000	2.000000	61.000000	0.000000
2947.797864	0.075702	0.542037	0.149847	86.189209	31.030947	60.122597	0.800322	0.000000	-4.935533	0.000000	0.000000	0.000000	0.785682	0.047519	-1.206930	0.000000	0.000000	2.000000	61.000000	0.000000
2947.801197	0.078160	0.542180	0.145775	86.189209	31.030947	60.122597	0.800322	0.000000	-4.935533	0.000000	0.000000	0.000000	0.737664	0.042928	-1.221784	0.000000	0.000000	2.000000	61.000000	0.000000
2947.804530	0.078160	0.542180	0.145775	86.189209	31.030947	60.122597	0.800322	0.000000	-4.935533	0.000000	0.000000	0.000000	0.737664	0.042928	-1.221784	0.000000	0.000000	2.000000	61.000000	0.000000
2947.807864	0.078160	0.542180	0.145775	86.267181	31.802433	61.482018	0.740821	0.000000	-4.944814	0.000000	0.000000	0.000000	0.737664	0.042928	-1.221784	0.000000	0.000000	2.000000	61.000000	0.000000
2947.811197	0.080359	0.542337	0.141758	86.267181	31.802433	61.482018	0.740821	0.000000	-4.944814	0.000000	0.000000	0.000000	0.659549	0.047071	-1.204950	0.000000	0.000000	2.000000	61.000000	0.000000
2947.814530	0.080359	0.542337	0.141758	86.267181	31.802433	61.482018	0.740821	0.000000	-4.944814	0.000000	0.000000	0.000000	0.659549	0.047071	-1.204950	0.000000	0.000000	2.000000	61.000000	0.000000
2947.817864	0.080359	0.542337	0.141758	86.318733	34.204033	65.154922	0.686214	0.000000	-4.952687	0.000000	0.000000	0.000000	0.659549	0.047071	-1.204950	0.000000	0.000000	2.000000	61.000000	0.000000
2947.821197	0.082391	0.542545	0.137822	86.318733	34.204033	65.154922	0.686214	0.000000	-4.952687	0.000000	0.000000	0.000000	0.609723	0.062666	-1.180956	0.000000	0.000000	2.000000	61.000000	0.000000
2947.824530	0.082391	0.542545	0.137822	86.318733	34.204033	65.154922	0.686214	0.000000	-4.952687	0.000000	0.000000	0.000000	0.609723	0.062666	-1.180956	0.000000	0.000000	2.000000	61.000000	0.000000
2947.827864	0.082391	0.542545	0.137822	86.343658	38.152607	70.747162	0.633672	0.000000	-4.959684	0.000000	0.000000	0.000000	0.609723	0.062666	-1.180956	0.000000	0.000000	2.000000	61.000000	0.000000
2947.831197	0.084469	0.542784	0.134018	86.343658	38.152607	70.747162	0.633672	0.000000	-4.959684	0.000000	0.000000	0.000000	0.623329	0.071513	-1.141074	0.000000	0.000000	2.000000	61.000000	0.000000
2947.834530	0.084469	0.542784	0.134018	86.343658	38.152607	70.747162	0.633672	0.000000	-4.959684	0.000000	0.000000	0.000000	0.623329	0.071513	-1.141074	0.000000	0.000000	2.000000	61.000000	0.000000
2947.837864	0.084469	0.542784	0.134018	86.334457	43.135681	77.072273	0.575583	0.000000	-4.966760	0.000000	0.000000	0.000000	0.623329	0.071513	-1.141074	0.000000	0.000000	2.000000	61.000000	0.000000
2947.841197	0.086595	0.543104	0.130360	86.334457	43.135681	77.072273	0.575583	0.000000	-4.966760	0.000000	0.000000	0.000000	0.637781	0.095971	-1.097278	0.000000	0.000000	2.000000	61.000000	0.000000
2947.844530	0.086595	0.543104	0.130360	86.334457	43.135681	77.072273	0.575583	0.000000	-4.966760	0.000000	0.000000	0.000000	0.637781	0.095971	-1.097278	0.000000	0.000000	2.000000	61.000000	0.000000
2947.847864	0.086595	0.543104	0.130360	86.294823	48.209011	82.715347	0.511455	0.000000	-4.973773	0.000000	0.000000	0.000000	0.637781	0.095971	-1.097278	0.000000	0.000000	2.000000	61.000000	0.000000
2947.851197	0.088800	0.543440	0.126855	86.294823	48.209011	82.715347	0.511455	0.000000	-4.973773	0.000000	0.000000	0.000000	0.661398	0.101039	-1.051524	0.000000	0.000000	2.000000	61.000000	0.000000
2947.854530	0.088800	0.543440	0.126855	86.294823	48.209011	82.715347	0.511455	0.000000	-4.973773	0.000000	0.000000	0.000000	0.661398	0.101039	-1.051524	0.000000	0.000000	2.000000	61.000000	0.000000
2947.857864	0.088800	0.543440	0.126855	86.253410	52.541229	87.184807	0.439751	0.000000	-4.980625	0.000000	0.000000	0.000000	0.661398	0.101039	-1.051524	0.000000	0.000000	2.000000	61.000000	0.000000
2947.861197	0.091074	0.543720	0.123439	86.253410	52.541229	87.184807	0.439751	0.000000	-4.980625	0.000000	0.000000	0.000000	0.682307	0.083816	-1.024937	0.000000	0.000000	2.000000	61.000000	0.000000
2947.864530	0.091074	0.543720	0.123439	86.253410	52.541229	87.184807	0.439751	0.000000	-4.980625	0.000000	0.000000	0.000000	0.682307	0.083816	-1.024937	0.000000	0.000000	2.000000	61.000000	0.000000
2947.867864	0.091074	0.543720	0.123439	86.274742	55.147049	89.950836	0.360613	0.000000	-4.986979	0.000000	0.000000	0.000000	0.682307	0.083816	-1.024937	0.000000	0.000000	2.000000	61.000000	0.000000
2947.871197	0.093336	0.543943	0.120125	86.274742	55.147049	89.950836	0.360613	0.000000	-4.986979	0.000000	0.000000	0.000000	0.678630	0.067059	-0.994265	0.000000	0.000000	2.000000	61.000000	0.000000
2947.874530	0.093336	0.543943	0.120125	86.274742	55.147049	89.950836	0.360613	0.000000	-4.986979	0.000000	0.000000	0.000000	0.678630	0.067059	-0.994265	0.000000	0.000000	2.000000	61.000000	0.000000
2947.877864	0.093336	0.543943	0.120125	86.382751	56.118439	91.115471	0.276948	0.000000	-4.992324	0.000000	0.000000	0.000000	0.678630	0.067059	-0.994265	0.000000	0.000000	2.000000	61.000000	0.000000
2947.881197	0.095471	0.544056	0.116883	86.382751	56.118439	91.115471	0.276948	0.000000	-4.992324	0.000000	0.000000	0.000000	0.640334	0.033897	-0.972468	0.000000	0.000000	2.000000	61.000000	0.000000
2947.884530	0.095471	0.544056	0.116883	86.382751	56.118439	91.115471	0.276948	0.000000	-4.992324	0.000000	0.000000	0.000000	0.640334	0.033897	-0.972468	0.000000	0.000000	2.000000	61.000000	0.000000
2947.887864	0.095471	0.544056	0.116883	86.498428	57.105404	92.717896	0.193614	0.000000	-4.996250	0.000000	0.000000	0.000000	0.640334	0.033897	-0.972468	0.000000	0.000000	2.000000	61.000000	0.000000
2947.891197	0.097415	0.544100	0.113662	86.498428	57.105404	92.717896	0.193614	0.000000	-4.996250	0.000000	0.000000	0.000000	0.583380	0.012958	-0.966260	0.000000	0.000000	2.000000	61.000000	0.000000
2947.894530	0.097415	0.544100	0.113662	86.498428	57.105404	92.717896	0.193614	0.000000	-4.996250	0.000000	0.000000	0.000000	0.583380	0.012958	-0.966260	0.000000	0.000000	2.000000	61.000000	0.000000
2947.897864	0.097415	0.544100	0.113662	86.600044	58.602497	94.990326	0.113678	0.000000	-4.998707	0.000000	0.000000	0.000000	0.583380	0.012958	-0.966260	0.000000	0.000000	2.000000	61.000000	0.000000
2947.901197	0.099226	0.544105	0.110450	86.600044	58.602497	94.990326	0.113678	0.000000	-4.998707	0.000000	0.000000	0.000000	0.543168	0.001752	-0.963713	0.000000	0.000000	2.000000	61.000000	0.000000
2947.904530	0.099226	0.544105	0.110450	86.600044	58.602497	94.990326	0.113678	0.000000	-4.998707	0.000000	0.000000	0.000000	0.543168	0.001752	-0.963713	0.000000	0.000000	2.000000	61.000000	0.000000
2947.907864	0.099226	0.544105	0.110450	86.690147	60.758339	97.556946	0.035051	0.000000	-4.999877	0.000000	0.000000	0.000000	0.543168	0.001752	-0.963713	0.000000	0.000000	2.000000	61.000000	0.000000
2947.911197	0.100846	0.544118	0.107231	86.690147	60.758339	97.556946	0.035051	0.000000	-4.999877	0.000000	0.000000	0.000000	0.486038	0.003918	-0.965661	0.000000	0.000000	2.000000	61.000000	0.000000
2947.914530	0.100846	0.544118	0.107231	86.690147	60.758339	97.556946	0.035051	0.000000	-4.999877	0.000000	0.000000	0.000000	0.486038	0.003918	-0.965661	0.000000	0.000000	2.000000	61.000000	0.000000
2947.917864	0.100846	0.544118	0.107231	86.773293	63.661510	100.448730	-0.039439	0.000000	-4.999845	0.000000	0.000000	0.000000	0.486038	0.003918	-0.965661	0.000000	0.000000	2.000000	61.000000	0.000000
2947.921197	0.102308	0.544157	0.104019	86.773293	63.661510	100.448730	-0.039439	0.000000	-4.999845	0.000000	0.000000	0.000000	0.438509	0.011519	-0.963683	0.000000	0.000000	2.000000	61.000000	0.000000
2947.924530	0.102308	0.544157	0.104019	86.773293	63.661510	100.448730	-0.039439	0.000000	-4.999845	0.000000	0.000000	0.000000	0.438509	0.011519	-0.963683	0.000000	0.000000	2.000000	61.000000	0.000000
2947.927864	0.102308	0.544157	0.104019	86.726967	67.065773	103.954620	-0.110892	0.000000	-4.998770	0.000000	0.000000	0.000000	0.438509	0.011519	-0.963683	0.000000	0.000000	2.000000	61.000000	0.000000
2947.931197	0.103646	0.544257	0.100842	86.726967	67.065773	103.954620	-0.110892	0.000000	-4.998770	0.000000	0.000000	0.000000	0.401419	0.030069	-0.952882	0.000000	0.000000	2.000000	61.000000	0.000000
2947.934530	0.103646	0.544257	0.100842	86.726967	67.065773	103.954620	-0.110892	0.000000	-4.998770	0.000000	0.000000	0.000000	0.401419	0.030069	-0.952882	0.000000	0.000000	2.000000	61.000000	0.000000
2947.937864	0.103646	0.544257	0.100842	86.464813	69.921265	107.119789	-0.180640	0.000000	-4.996736	0.000000	0.000000	0.000000	0.401419	0.030069	-0.952882	0.000000	0.000000	2.000000	61.000000	0.000000
2947.941197	0.105009	0.544399	0.097759	86.464813	69.921265	107.119789	-0.180640	0.000000	-4.996736	0.000000	0.000000	0.000000	0.409028	0.042675	-0.925068	0.000000	0.000000	2.000000	61.000000	0.000000
2947.944530	0.105009	0.544399	0.097759	86.464813	69.921265	107.119789	-0.180640	0.000000	-4.996736	0.000000	0.000000	0.000000	0.409028	0.042675	-0.925068	0.000000	0.000000	2.000000	61.000000	0.000000
2947.947864	0.105009	0.544399	0.097759	86.070053	71.368790	108.979195	-0.250452	0.000000	-4.887942	0.000000	0.000000	0.000000	0.409028	0.042675	-0.925068	0.000000	0.000000	2.000000	61.000000	0.000000
2947.951197	0.106317	0.544565	0.094767	86.070053	71.368790	108.979195	-0.250452	0.000000	-4.887942	0.000000	0.000000	0.000000	0.392321	0.049760	-0.897476	0.000000	0.000000	2.000000	61.000000	0.000000
2947.954530	0.106317	0.544565	0.094767	86.070053	71.368790	108.979195	-0.250452	0.000000	-4.887942	0.000000	0.000000	0.000000	0.392321	0.049760	-0.897476	0.000000	0.000000	2.000000	61.000000	0.000000
2947.957864	0.106317	0.544565	0.094767	85.632240	71.663033	109.683647	-0.315839	0.000000	-4.738363	0.000000	0.000000	0.000000	0.392321	0.049760	-0.897476	0.000000	0.000000	2.000000	61.000000	0.000000
2947.961197	0.107524	0.544712	0.091905	85.632240	71.663033	109.683647	-0.315839	0.000000	-4.738363	0.000000	0.000000	0.000000	0.362061	0.044106	-0.858671	0.000000	0.000000	2.000000	61.000000	0.000000
2947.964530	0.107524	0.544712	0.091905	85.632240	71.663033	109.683647	-0.315839	0.000000	-4.738363	0.000000	0.000000	0.000000	0.362061	0.044106	-0.858671	0.000000	0.000000	2.000000	61.000000	0.000000
2947.967864	0.107524	0.544712	0.091905	85.254837	71.300049	109.582146	-0.376182	0.000000	-4.595251	0.000000	0.000000	0.000000	0.362061	0.044106	-0.858671	0.000000	0.000000	2.000000	61.000000	0.000000
2947.971197	0.108556	0.544774	0.089058	85.254837	71.300049	109.582146	-0.376182	0.000000	-4.595251	0.000000	0.000000	0.000000	0.309565	0.018578	-0.854207	0.000000	0.000000	2.000000	61.000000	0.000000
2947.974530	0.108556	0.544774	0.089058	85.254837	71.300049	109.582146	-0.376182	0.000000	-4.595251	0.000000	0.000000	0.000000	0.309565	0.018578	-0.854207	0.000000	0.000000	2.000000	61.000000	0.000000
2947.977864	0.108556	0.544774	0.089058	84.981361	70.618210	109.018532	-0.427776	0.000000	-4.452883	0.000000	0.000000	0.000000	0.309565	0.018578	-0.854207	0.000000	0.000000	2.000000	61.000000	0.000000
2947.981197	0.109473	0.544789	0.086249	84.981361	70.618210	109.018532	-0.427776	0.000000	-4.452883	0.000000	0.000000	0.000000	0.275261	0.004284	-0.842548	0.000000	0.000000	2.000000	61.000000	0.000000
2947.984530	0.109473	0.544789	0.086249	84.981361	70.618210	109.018532	-0.427776	0.000000	-4.452883	0.000000	0.000000	0.000000	0.275261	0.004284	-0.842548	0.000000	0.000000	2.000000	61.000000	0.000000
2947.987864	0.109473	0.544789	0.086249	84.781960	70.033966	108.534996	-0.473653	0.000000	-4.312458	0.000000	0.000000	0.000000	0.275261	0.004284	-0.842548	0.000000	0.000000	2.000000	61.000000	0.000000
2947.991197	0.110230	0.544774	0.083508	84.781960	70.033966	108.534996	-0.473653	0.000000	-4.312458	0.000000	0.000000	0.000000	0.227118	-0.004347	-0.822491	0.000000	0.000000	2.000000	61.000000	0.000000
2947.994530	0.110230	0.544774	0.083508	84.781960	70.033966	108.534996	-0.473653	0.000000	-4.312458	0.000000	0.000000	0.000000	0.227118	-0.004347	-0.822491	0.000000	0.000000	2.000000	61.000000	0.000000
2947.997864	0.110230	0.544774	0.083508	84.610641	69.825325	108.483147	-0.511506	0.000000	-4.175376	0.000000	0.000000	0.000000	0.227118	-0.004347	-0.822491	0.000000	0.000000	2.000000	61.000000	0.000000
2948.001197	0.110831	0.544809	0.080841	84.610641	69.825325	108.483147	-0.511506	0.000000	-4.175376	0.000000	0.000000	0.000000	0.180238	0.010618	-0.799908	0.000000	0.000000	2.000000	61.000000	0.000000
2948.004530	0.110831	0.544809	0.080841	84.610641	69.825325	108.483147	-0.511506	0.000000	-4.175376	0.000000	0.000000	0.000000	0.180238	0.010618	-0.799908	0.000000	0.000000	2.000000	61.000000	0.000000
2948.007864	0.110831	0.544809	0.080841	84.395515	70.431290	109.342659	-0.541546	0.000000	-4.042058	0.000000	0.000000	0.000000	0.180238	0.010618	-0.799908	0.000000	0.000000	2.000000	61.000000	0.000000
2948.011197	0.111309	0.544853	0.078272	84.395515	70.431290	109.342659	-0.541546	0.000000	-4.042058	0.000000	0.000000	0.000000	0.143413	0.012960	-0.770752	0.000000	0.000000	2.000000	61.000000	0.000000
2948.014530	0.111309	0.544853	0.078272	84.395515	70.431290	109.342659	-0.541546	0.000000	-4.042058	0.000000	0.000000	0.000000	0.143413	0.012960	-0.770752	0.000000	0.000000	2.000000	61.000000	0.000000
2948.017864	0.111309	0.544853	0.078272	84.090012	71.757103	110.956543	-0.565448	0.000000	-3.913600	0.000000	0.000000	0.000000	0.143413	0.012960	-0.770752	0.000000	0.000000	2.000000	61.000000	0.000000
2948.021197	0.111752	0.544988	0.075831	84.090012	71.757103	110.956543	-0.565448	0.000000	-3.913600	0.000000	0.000000	0.000000	0.132954	0.040536	-0.732300	0.000000	0.000000	2.000000	61.000000	0.000000
2948.024530	0.111752	0.544988	0.075831	84.090012	71.757103	110.956543	-0.565448	0.000000	-3.913600	0.000000	0.000000	0.000000	0.132954	0.040536	-0.732300	0.000000	0.000000	2.000000	61.000000	0.000000
2948.027864	0.111752	0.544988	0.075831	83.711815	73.739937	113.306587	-0.587607	0.000000	-3.791550	0.000000	0.000000	0.000000	0.132954	0.040536	-0.732300	0.000000	0.000000	2.000000	61.000000	0.000000
2948.031197	0.112132	0.545119	0.073500	83.711815	73.739937	113.306587	-0.587607	0.000000	-3.791550	0.000000	0.000000	0.000000	0.113832	0.039421	-0.699331	0.000000	0.000000	2.000000	61.000000	0.000000
2948.034530	0.112132	0.545119	0.073500	83.711815	73.739937	113.306587	-0.587607	0.000000	-3.791550	0.000000	0.000000	0.000000	0.113832	0.039421	-0.699331	0.000000	0.000000	2.000000	61.000000	0.000000
2948.037864	0.112132	0.545119	0.073500	83.300835	75.978851	115.973045	-0.606579	0.000000	-3.674995	0.000000	0.000000	0.000000	0.113832	0.039421	-0.699331	0.000000	0.000000	2.000000	61.000000	0.000000
2948.041197	0.112447	0.545306	0.071270	83.300835	75.978851	115.973045	-0.606579	0.000000	-3.674995	0.000000	0.000000	0.000000	0.094582	0.056169	-0.668963	0.000000	0.000000	2.000000	61.000000	0.000000
2948.044530	0.112447	0.545306	0.071270	83.300835	75.978851	115.973045	-0.606579	0.000000	-3.674995	0.000000	0.000000	0.000000	0.094582	0.056169	-0.668963	0.000000	0.000000	2.000000	61.000000	0.000000
2948.047864	0.112447	0.545306	0.071270	82.902092	78.055672	118.471420	-0.622342	0.000000	-3.563501	0.000000	0.000000	0.000000	0.094582	0.056169	-0.668963	0.000000	0.000000	2.000000	61.000000	0.000000
2948.051197	0.112623	0.545473	0.069150	82.902092	78.055672	118.471420	-0.622342	0.000000	-3.563501	0.000000	0.000000	0.000000	0.052790	0.049845	-0.635866	0.000000	0.000000	2.000000	61.000000	0.000000
2948.054530	0.112623	0.545473	0.069150	82.902092	78.055672	118.471420	-0.622342	0.000000	-3.563501	0.000000	0.000000	0.000000	0.052790	0.049845	-0.635866	0.000000	0.000000	2.000000	61.000000	0.000000
2948.057864	0.112623	0.545473	0.069150	82.580215	79.719109	120.480263	-0.631141	0.000000	-3.457524	0.000000	0.000000	0.000000	0.052790	0.049845	-0.635866	0.000000	0.000000	2.000000	61.000000	0.000000
2948.061197	0.112695	0.545605	0.067054	82.580215	79.719109	120.480263	-0.631141	0.000000	-3.457524	0.000000	0.000000	0.000000	0.021585	0.039781	-0.629051	0.000000	0.000000	2.000000	61.000000	0.000000
2948.064530	0.112695	0.545605	0.067054	82.580215	79.719109	120.480263	-0.631141	0.000000	-3.457524	0.000000	0.000000	0.000000	0.021585	0.039781	-0.629051	0.000000	0.000000	2.000000	61.000000	0.000000
2948.067864	0.112695	0.545605	0.067054	82.347885	81.071854	122.086555	-0.634738	0.000000	-3.352682	0.000000	0.000000	0.000000	0.021585	0.039781	-0.629051	0.000000	0.000000	2.000000	61.000000	0.000000
2948.071197	0.112660	0.545687	0.064963	82.347885	81.071854	122.086555	-0.634738	0.000000	-3.352682	0.000000	0.000000	0.000000	-0.010357	0.024439	-0.627327	0.000000	0.000000	2.000000	61.000000	0.000000
2948.074530	0.112660	0.545687	0.064963	82.347885	81.071854	122.086555	-0.634738	0.000000	-3.352682	0.000000	0.000000	0.000000	-0.010357	0.024439	-0.627327	0.000000	0.000000	2.000000	61.000000	0.000000
2948.077864	0.112660	0.545687	0.064963	82.174812	82.247917	123.461517	-0.633012	0.000000	-3.248127	0.000000	0.000000	0.000000	-0.010357	0.024439	-0.627327	0.000000	0.000000	2.000000	61.000000	0.000000
2948.081197	0.112586	0.545760	0.062939	82.174812	82.247917	123.461517	-0.633012	0.000000	-3.248127	0.000000	0.000000	0.000000	-0.022402	0.021931	-0.606917	0.000000	0.000000	2.000000	61.000000	0.000000
2948.084530	0.112586	0.545760	0.062939	82.174812	82.247917	123.461517	-0.633012	0.000000	-3.248127	0.000000	0.000000	0.000000	-0.022402	0.021931	-0.606917	0.000000	0.000000	2.000000	61.000000	0.000000
2948.087864	0.112586	0.545760	0.062939	82.022034	83.337517	124.722893	-0.629278	0.000000	-3.146974	0.000000	0.000000	0.000000	-0.022402	0.021931	-0.606917	0.000000	0.000000	2.000000	61.000000	0.000000
2948.091197	0.112474	0.545823	0.060880	82.022034	83.337517	124.722893	-0.629278	0.000000	-3.146974	0.000000	0.000000	0.000000	-0.033338	0.018905	-0.617943	0.000000	0.000000	2.000000	61.000000	0.000000
2948.094530	0.112474	0.545823	0.060880	82.022034	83.337517	124.722893	-0.629278	0.000000	-3.146974	0.000000	0.000000	0.000000	-0.033338	0.018905	-0.617943	0.000000	0.000000	2.000000	61.000000	0.000000
2948.097864	0.112474	0.545823	0.060880	81.859894	84.337952	125.908226	-0.623722	0.000000	-3.043983	0.000000	0.000000	0.000000	-0.033338	0.018905	-0.617943	0.000000	0.000000	2.000000	61.000000	0.000000
2948.101197	0.112323	0.545907	0.058883	81.859894	84.337952	125.908226	-0.623722	0.000000	-3.043983	0.000000	0.000000	0.000000	-0.045351	0.025163	-0.598874	0.000000	0.000000	2.000000	61.000000	0.000000
2948.104530	0.112323	0.545907	0.058883	81.859894	84.337952	125.908226	-0.623722	0.000000	-3.043983	0.000000	0.000000	0.000000	-0.045351	0.025163	-0.598874	0.000000	0.000000	2.000000	61.000000	0.000000
2948.107864	0.112323	0.545907	0.058883	81.687286	85.252396	127.022385	-0.616163	0.000000	-2.944171	0.000000	0.000000	0.000000	-0.045351	0.025163	-0.598874	0.000000	0.000000	2.000000	61.000000	0.000000
2948.111197	0.112108	0.546011	0.056956	81.687286	85.252396	127.022385	-0.616163	0.000000	-2.944171	0.000000	0.000000	0.000000	-0.064468	0.031425	-0.578126	0.000000	0.000000	2.000000	61.000000	0.000000
2948.114530	0.112108	0.546011	0.056956	81.687286	85.252396	127.022385	-0.616163	0.000000	-2.944171	0.000000	0.000000	0.000000	-0.064468	0.031425	-0.578126	0.000000	0.000000	2.000000	61.000000	0.000000
2948.117864	0.112108	0.546011	0.056956	81.498962	86.066345	128.055603	-0.605419	0.000000	-2.847817	0.000000	0.000000	0.000000	-0.064468	0.031425	-0.578126	0.000000	0.000000	2.000000	61.000000	0.000000
2948.121197	0.111839	0.546144	0.055138	81.498962	86.066345	128.055603	-0.605419	0.000000	-2.847817	0.000000	0.000000	0.000000	-0.080744	0.039760	-0.545580	0.000000	0.000000	2.000000	61.000000	0.000000
2948.124530	0.111839	0.546144	0.055138	81.498962	86.066345	128.055603	-0.605419	0.000000	-2.847817	0.000000	0.000000	0.000000	-0.080744	0.039760	-0.545580	0.000000	0.000000	2.000000	61.000000	0.000000
2948.127864	0.111839	0.546144	0.055138	81.311989	86.790810	128.999725	-0.591961	0.000000	-2.756887	0.000000	0.000000	0.000000	-0.080744	0.039760	-0.545580	0.000000	0.000000	2.000000	61.000000	0.000000
2948.131197	0.111517	0.546304	0.053428	81.311989	86.790810	128.999725	-0.591961	0.000000	-2.756887	0.000000	0.000000	0.000000	-0.096731	0.048112	-0.512929	0.000000	0.000000	2.000000	61.000000	0.000000
2948.134530	0.111517	0.546304	0.053428	81.311989	86.790810	128.999725	-0.591961	0.000000	-2.756887	0.000000	0.000000	0.000000	-0.096731	0.048112	-0.512929	0.000000	0.000000	2.000000	61.000000	0.000000
2948.137864	0.111517	0.546304	0.053428	81.141777	87.399132	129.813828	-0.575839	0.000000	-2.671399	0.000000	0.000000	0.000000	-0.096731	0.048112	-0.512929	0.000000	0.000000	2.000000	61.000000	0.000000
2948.141197	0.111167	0.546464	0.051827	81.141777	87.399132	129.813828	-0.575839	0.000000	-2.671399	0.000000	0.000000	0.000000	-0.104902	0.048003	-0.480344	0.000000	0.000000	2.000000	61.000000	0.000000
2948.144530	0.111167	0.546464	0.051827	81.141777	87.399132	129.813828	-0.575839	0.000000	-2.671399	0.000000	0.000000	0.000000	-0.104902	0.048003	-0.480344	0.000000	0.000000	2.000000	61.000000	0.000000
2948.147864	0.111167	0.546464	0.051827	80.991173	87.968063	130.567123	-0.558356	0.000000	-2.591341	0.000000	0.000000	0.000000	-0.104902	0.048003	-0.480344	0.000000	0.000000	2.000000	61.000000	0.000000
2948.151197	0.110802	0.546600	0.050273	80.991173	87.968063	130.567123	-0.558356	0.000000	-2.591341	0.000000	0.000000	0.000000	-0.109388	0.040659	-0.466210	0.000000	0.000000	2.000000	61.000000	0.000000
2948.154530	0.110802	0.546600	0.050273	80.991173	87.968063	130.567123	-0.558356	0.000000	-2.591341	0.000000	0.000000	0.000000	-0.109388	0.040659	-0.466210	0.000000	0.000000	2.000000	61.000000	0.000000
2948.157864	0.110802	0.546600	0.050273	80.875488	88.436249	131.181793	-0.540124	0.000000	-2.513639	0.000000	0.000000	0.000000	-0.109388	0.040659	-0.466210	0.000000	0.000000	2.000000	61.000000	0.000000
2948.161197	0.110473	0.546786	0.048763	80.875488	88.436249	131.181793	-0.540124	0.000000	-2.513639	0.000000	0.000000	0.000000	-0.098878	0.055698	-0.452862	0.000000	0.000000	2.000000	61.000000	0.000000
2948.164530	0.110473	0.546786	0.048763	80.875488	88.436249	131.181793	-0.540124	0.000000	-2.513639	0.000000	0.000000	0.000000	-0.098878	0.055698	-0.452862	0.000000	0.000000	2.000000	61.000000	0.000000
2948.167864	0.110473	0.546786	0.048763	80.810036	88.865456	131.706848	-0.523645	0.000000	-2.438163	0.000000	0.000000	0.000000	-0.098878	0.055698	-0.452862	0.000000	0.000000	2.000000	61.000000	0.000000
2948.171197	0.110105	0.546947	0.047306	80.810036	88.865456	131.706848	-0.523645	0.000000	-2.438163	0.000000	0.000000	0.000000	-0.110482	0.048465	-0.437053	0.000000	0.000000	2.000000	61.000000	0.000000
2948.174530	0.110105	0.546947	0.047306	80.810036	88.865456	131.706848	-0.523645	0.000000	-2.438163	0.000000	0.000000	0.000000	-0.110482	0.048465	-0.437053	0.000000	0.000000	2.000000	61.000000	0.000000
2948.177864	0.110105	0.546947	0.047306	80.821228	89.235535	132.093338	-0.505231	0.000000	-2.365320	0.000000	0.000000	0.000000	-0.110482	0.048465	-0.437053	0.000000	0.000000	2.000000	61.000000	0.000000
2948.181197	0.109716	0.547124	0.045870	80.821228	89.235535	132.093338	-0.505231	0.000000	-2.365320	0.000000	0.000000	0.000000	-0.116546	0.052942	-0.430862	0.000000	0.000000	2.000000	61.000000	0.000000
2948.184530	0.109716	0.547124	0.045870	80.821228	89.235535	132.093338	-0.505231	0.000000	-2.365320	0.000000	0.000000	0.000000	-0.116546	0.052942	-0.430862	0.000000	0.000000	2.000000	61.000000	0.000000
2948.187864	0.109716	0.547124	0.045870	80.833809	89.562096	132.437897	-0.485807	0.000000	-2.293510	0.000000	0.000000	0.000000	-0.116546	0.052942	-0.430862	0.000000	0.000000	2.000000	61.000000	0.000000
2948.191197	0.109264	0.547333	0.044482	80.833809	89.562096	132.437897	-0.485807	0.000000	-2.293510	0.000000	0.000000	0.000000	-0.135706	0.062673	-0.416351	0.000000	0.000000	2.000000	61.000000	0.000000
2948.194530	0.109264	0.547333	0.044482	80.833809	89.562096	132.437897	-0.485807	0.000000	-2.293510	0.000000	0.000000	0.000000	-0.135706	0.062673	-0.416351	0.000000	0.000000	2.000000	61.000000	0.000000
2948.197864	0.109264	0.547333	0.044482	80.844063	89.821777	132.725708	-0.463189	0.000000	-2.224118	0.000000	0.000000	0.000000	-0.135706	0.062673	-0.416351	0.000000	0.000000	2.000000	61.000000	0.000000
2948.201197	0.108756	0.547609	0.043178	80.844063	89.821777	132.725708	-0.463189	0.000000	-2.224118	0.000000	0.000000	0.000000	-0.152424	0.082908	-0.391447	0.000000	0.000000	2.000000	61.000000	0.000000
2948.204530	0.108756	0.547609	0.043178	80.844063	89.821777	132.725708	-0.463189	0.000000	-2.224118	0.000000	0.000000	0.000000	-0.152424	0.082908	-0.391447	0.000000	0.000000	2.000000	61.000000	0.000000
2948.207864	0.108756	0.547609	0.043178	80.852715	90.033150	132.975647	-0.437785	0.000000	-2.158877	0.000000	0.000000	0.000000	-0.152424	0.082908	-0.391447	0.000000	0.000000	2.000000	61.000000	0.000000
2948.211197	0.108176	0.547886	0.041993	80.852715	90.033150	132.975647	-0.437785	0.000000	-2.158877	0.000000	0.000000	0.000000	-0.174024	0.083250	-0.355442	0.000000	0.000000	2.000000	61.000000	0.000000
2948.214530	0.108176	0.547886	0.041993	80.852715	90.033150	132.975647	-0.437785	0.000000	-2.158877	0.000000	0.000000	0.000000	-0.174024	0.083250	-0.355442	0.000000	0.000000	2.000000	61.000000	0.000000
2948.217864	0.108176	0.547886	0.041993	80.858620	90.155289	133.148941	-0.408781	0.000000	-2.099637	0.000000	0.000000	0.000000	-0.174024	0.083250	-0.355442	0.000000	0.000000	2.000000	61.000000	0.000000
2948.221197	0.107476	0.548193	0.040933	80.858620	90.155289	133.148941	-0.408781	0.000000	-2.099637	0.000000	0.000000	0.000000	-0.209958	0.092060	-0.317825	0.000000	0.000000	2.000000	61.000000	0.000000
2948.224530	0.107476	0.548193	0.040933	80.858620	90.155289	133.148941	-0.408781	0.000000	-2.099637	0.000000	0.000000	0.000000	-0.209958	0.092060	-0.317825	0.000000	0.000000	2.000000	61.000000	0.000000
2948.227864	0.107476	0.548193	0.040933	80.862518	90.215126	133.264648	-0.373788	0.000000	-2.046666	0.000000	0.000000	0.000000	-0.209958	0.092060	-0.317825	0.000000	0.000000	2.000000	61.000000	0.000000
2948.231197	0.106780	0.548520	0.039996	80.862518	90.215126	133.264648	-0.373788	0.000000	-2.046666	0.000000	0.000000	0.000000	-0.208847	0.097895	-0.281221	0.000000	0.000000	2.000000	61.000000	0.000000
2948.234530	0.106780	0.548520	0.039996	80.862518	90.215126	133.264648	-0.373788	0.000000	-2.046666	0.000000	0.000000	0.000000	-0.208847	0.097895	-0.281221	0.000000	0.000000	2.000000	61.000000	0.000000
2948.237864	0.106780	0.548520	0.039996	80.865067	90.231468	133.341812	-0.338981	0.000000	-1.999796	0.000000	0.000000	0.000000	-0.208847	0.097895	-0.281221	0.000000	0.000000	2.000000	61.000000	0.000000
2948.241197	0.106064	0.548838	0.039191	80.865067	90.231468	133.341812	-0.338981	0.000000	-1.999796	0.000000	0.000000	0.000000	-0.214536	0.095520	-0.241564	0.000000	0.000000	2.000000	61.000000	0.000000
2948.244530	0.106064	0.548838	0.039191	80.865067	90.231468	133.341812	-0.338981	0.000000	-1.999796	0.000000	0.000000	0.000000	-0.214536	0.095520	-0.241564	0.000000	0.000000	2.000000	61.000000	0.000000
2948.247864	0.106064	0.548838	0.039191	80.866379	90.209755	133.380402	-0.303225	0.000000	-1.959535	0.000000	0.000000	0.000000	-0.214536	0.095520	-0.241564	0.000000	0.000000	2.000000	61.000000	0.000000
2948.251197	0.105373	0.549159	0.038486	80.866379	90.209755	133.380402	-0.303225	0.000000	-1.959535	0.000000	0.000000	0.000000	-0.207555	0.096366	-0.211557	0.000000	0.000000	2.000000	61.000000	0.000000
2948.254530	0.105373	0.549159	0.038486	80.866379	90.209755	133.380402	-0.303225	0.000000	-1.959535	0.000000	0.000000	0.000000	-0.207555	0.096366	-0.211557	0.000000	0.000000	2.000000	61.000000	0.000000
2948.257864	0.105373	0.549159	0.038486	80.866379	90.149918	133.380417	-0.268632	0.000000	-1.924276	0.000000	0.000000	0.000000	-0.207555	0.096366	-0.211557	0.000000	0.000000	2.000000	61.000000	0.000000
2948.261197	0.105373	0.549159	0.038486	80.866379	90.149918	133.380417	-0.268632	0.000000	-1.924276	0.000000	0.000000	0.000000	-0.207555	0.096366	-0.211557	0.000000	0.000000	2.000000	61.000000	0.000000
2948.264530	0.104699	0.549494	0.037858	80.866379	90.149918	133.380417	-0.268632	0.000000	-1.924276	0.000000	0.000000	0.000000	-0.202076	0.100364	-0.188175	0.000000	0.000000	2.000000	61.000000	0.000000
2948.267864	0.104699	0.549494	0.037858	80.865715	90.068283	133.361084	-0.268632	0.000000	-1.924276	0.000000	0.000000	0.000000	-0.202076	0.100364	-0.188175	0.000000	0.000000	2.000000	61.000000	0.000000
2948.271197	0.104011	0.549862	0.037269	80.865715	90.068283	133.361084	-0.268632	0.000000	-1.924276	0.000000	0.000000	0.000000	-0.206530	0.110463	-0.176682	0.000000	0.000000	2.000000	61.000000	0.000000
2948.274530	0.104011	0.549862	0.037269	80.865715	90.068283	133.361084	-0.268632	0.000000	-1.924276	0.000000	0.000000	0.000000	-0.206530	0.110463	-0.176682	0.000000	0.000000	2.000000	61.000000	0.000000
2948.277864	0.104011	0.549862	0.037269	80.864082	89.907349	133.262543	-0.200531	0.000000	-1.863466	0.000000	0.000000	0.000000	-0.206530	0.110463	-0.176682	0.000000	0.000000	2.000000	61.000000	0.000000
2948.281197	0.104011	0.549862	0.037269	80.864082	89.907349	133.262543	-0.200531	0.000000	-1.863466	0.000000	0.000000	0.000000	-0.206530	0.110463	-0.176682	0.000000	0.000000	2.000000	61.000000	0.000000
2948.284530	0.103311	0.550281	0.036736	80.864082	89.907349	133.262543	-0.200531	0.000000	-1.863466	0.000000	0.000000	0.000000	-0.209898	0.125822	-0.159990	0.000000	0.000000	2.000000	61.000000	0.000000
2948.287864	0.103311	0.550281	0.036736	80.869743	89.719643	133.134003	-0.200531	0.000000	-1.863466	0.000000	0.000000	0.000000	-0.209898	0.125822	-0.159990	0.000000	0.000000	2.000000	61.000000	0.000000
2948.291197	0.102574	0.550707	0.036251	80.869743	89.719643	133.134003	-0.200531	0.000000	-1.863466	0.000000	0.000000	0.000000	-0.221102	0.127724	-0.145589	0.000000	0.000000	2.000000	61.000000	0.000000
2948.294530	0.102574	0.550707	0.036251	80.869743	89.719643	133.134003	-0.200531	0.000000	-1.863466	0.000000	0.000000	0.000000	-0.221102	0.127724	-0.145589	0.000000	0.000000	2.000000	61.000000	0.000000
2948.297864	0.102574	0.550707	0.036251	80.887451	89.503410	132.968750	-0.128698	0.000000	-1.812536	0.000000	0.000000	0.000000	-0.221102	0.127724	-0.145589	0.000000	0.000000	2.000000	61.000000	0.000000
2948.301197	0.101800	0.551139	0.035813	80.887451	89.503410	132.968750	-0.128698	0.000000	-1.812536	0.000000	0.000000	0.000000	-0.232304	0.129600	-0.131231	0.000000	0.000000	2.000000	61.000000	0.000000
2948.304530	0.101800	0.551139	0.035813	80.887451	89.503410	132.968750	-0.128698	0.000000	-1.812536	0.000000	0.000000	0.000000	-0.232304	0.129600	-0.131231	0.000000	0.000000	2.000000	61.000000	0.000000
2948.307864	0.101800	0.551139	0.035813	80.908234	89.282829	132.798538	-0.089981	0.000000	-1.790664	0.000000	0.000000	0.000000	-0.232304	0.129600	-0.131231	0.000000	0.000000	2.000000	61.000000	0.000000
2948.311197	0.100994	0.551540	0.035451	80.908234	89.282829	132.798538	-0.089981	0.000000	-1.790664	0.000000	0.000000	0.000000	-0.241818	0.120332	-0.108665	0.000000	0.000000	2.000000	61.000000	0.000000
2948.314530	0.100994	0.551540	0.035451	80.908234	89.282829	132.798538	-0.089981	0.000000	-1.790664	0.000000	0.000000	0.000000	-0.241818	0.120332	-0.108665	0.000000	0.000000	2.000000	61.000000	0.000000
2948.317864	0.100994	0.551540	0.035451	80.907394	89.085510	132.677979	-0.049678	0.000000	-1.772553	0.000000	0.000000	0.000000	-0.241818	0.120332	-0.108665	0.000000	0.000000	2.000000	61.000000	0.000000
2948.321197	0.100994	0.551540	0.035451	80.907394	89.085510	132.677979	-0.049678	0.000000	-1.772553	0.000000	0.000000	0.000000	-0.241818	0.120332	-0.108665	0.000000	0.000000	2.000000	61.000000	0.000000
2948.324530	0.100191	0.551886	0.035097	80.907394	89.085510	132.677979	-0.049678	0.000000	-1.772553	0.000000	0.000000	0.000000	-0.240859	0.103591	-0.106151	0.000000	0.000000	2.000000	61.000000	0.000000
2948.327864	0.100191	0.551886	0.035097	80.904671	88.924797	132.600632	-0.049678	0.000000	-1.772553	0.000000	0.000000	0.000000	-0.240859	0.103591	-0.106151	0.000000	0.000000	2.000000	61.000000	0.000000
2948.331197	0.099379	0.552200	0.034814	80.904671	88.924797	132.600632	-0.049678	0.000000	-1.772553	0.000000	0.000000	0.000000	-0.243433	0.094468	-0.084990	0.000000	0.000000	2.000000	61.000000	0.000000
2948.334530	0.099379	0.552200	0.034814	80.904671	88.924797	132.600632	-0.049678	0.000000	-1.772553	0.000000	0.000000	0.000000	-0.243433	0.094468	-0.084990	0.000000	0.000000	2.000000	61.000000	0.000000
2948.337864	0.099379	0.552200	0.034814	80.902641	88.783257	132.542664	0.031038	0.000000	-1.740697	0.000000	0.000000	0.000000	-0.243433	0.094468	-0.084990	0.000000	0.000000	2.000000	61.000000	0.000000
2948.341197	0.099379	0.552200	0.034814	80.902641	88.783257	132.542664	0.031038	0.000000	-1.740697	0.000000	0.000000	0.000000	-0.243433	0.094468	-0.084990	0.000000	0.000000	2.000000	61.000000	0.000000
2948.344530	0.098591	0.552442	0.034517	80.902641	88.783257	132.542664	0.031038	0.000000	-1.740697	0.000000	0.000000	0.000000	-0.236567	0.072566	-0.089040	0.000000	0.000000	2.000000	61.000000	0.000000
2948.347864	0.098591	0.552442	0.034517	80.902641	88.704369	132.542679	0.031038	0.000000	-1.740697	0.000000	0.000000	0.000000	-0.236567	0.072566	-0.089040	0.000000	0.000000	2.000000	61.000000	0.000000
2948.351197	0.097828	0.552629	0.034224	80.902641	88.704369	132.542679	0.031038	0.000000	-1.740697	0.000000	0.000000	0.000000	-0.228656	0.055978	-0.087811	0.000000	0.000000	2.000000	61.000000	0.000000
2948.354530	0.097828	0.552629	0.034224	80.902641	88.704369	132.542679	0.031038	0.000000	-1.740697	0.000000	0.000000	0.000000	-0.228656	0.055978	-0.087811	0.000000	0.000000	2.000000	61.000000	0.000000
2948.357864	0.097828	0.552629	0.034224	80.902641	88.630913	132.542648	0.108575	0.000000	-1.711221	0.000000	0.000000	0.000000	-0.228656	0.055978	-0.087811	0.000000	0.000000	2.000000	61.000000	0.000000
2948.361197	0.097828	0.552629	0.034224	80.902641	88.630913	132.542648	0.108575	0.000000	-1.711221	0.000000	0.000000	0.000000	-0.228656	0.055978	-0.087811	0.000000	0.000000	2.000000	61.000000	0.000000
2948.364530	0.097119	0.552778	0.033949	80.902641	88.630913	132.542648	0.108575	0.000000	-1.711221	0.000000	0.000000	0.000000	-0.212741	0.044688	-0.082682	0.000000	0.000000	2.000000	61.000000	0.000000
2948.367864	0.097119	0.552778	0.033949	80.904671	88.620186	132.600632	0.108575	0.000000	-1.711221	0.000000	0.000000	0.000000	-0.212741	0.044688	-0.082682	0.000000	0.000000	2.000000	61.000000	0.000000
2948.371197	0.096446	0.552901	0.033605	80.904671	88.620186	132.600632	0.108575	0.000000	-1.711221	0.000000	0.000000	0.000000	-0.201894	0.036989	-0.103001	0.000000	0.000000	2.000000	61.000000	0.000000
2948.374530	0.096446	0.552901	0.033605	80.904671	88.620186	132.600632	0.108575	0.000000	-1.711221	0.000000	0.000000	0.000000	-0.201894	0.036989	-0.103001	0.000000	0.000000	2.000000	61.000000	0.000000
2948.377864	0.096446	0.552901	0.033605	80.908066	88.653152	132.697372	0.177681	0.000000	-1.680274	0.000000	0.000000	0.000000	-0.201894	0.036989	-0.103001	0.000000	0.000000	2.000000	61.000000	0.000000
2948.381197	0.096446	0.552901	0.033605	80.908066	88.653152	132.697372	0.177681	0.000000	-1.680274	0.000000	0.000000	0.000000	-0.201894	0.036989	-0.103001	0.000000	0.000000	2.000000	61.000000	0.000000
2948.384530	0.095817	0.553007	0.033235	80.908066	88.653152	132.697372	0.177681	0.000000	-1.680274	0.000000	0.000000	0.000000	-0.188672	0.031597	-0.111285	0.000000	0.000000	2.000000	61.000000	0.000000
2948.387864	0.095817	0.553007	0.033235	80.911392	88.688820	132.794098	0.177681	0.000000	-1.680274	0.000000	0.000000	0.000000	-0.188672	0.031597	-0.111285	0.000000	0.000000	2.000000	61.000000	0.000000
2948.391197	0.095209	0.553094	0.032841	80.911392	88.688820	132.794098	0.177681	0.000000	-1.680274	0.000000	0.000000	0.000000	-0.182445	0.026203	-0.118165	0.000000	0.000000	2.000000	61.000000	0.000000
2948.394530	0.095209	0.553094	0.032841	80.911392	88.688820	132.794098	0.177681	0.000000	-1.680274	0.000000	0.000000	0.000000	-0.182445	0.026203	-0.118165	0.000000	0.000000	2.000000	61.000000	0.000000
2948.397864	0.095209	0.553094	0.032841	80.914726	88.727341	132.890945	0.239533	0.000000	-1.642033	0.000000	0.000000	0.000000	-0.182445	0.026203	-0.118165	0.000000	0.000000	2.000000	61.000000	0.000000
2948.401197	0.095209	0.553094	0.032841	80.914726	88.727341	132.890945	0.239533	0.000000	-1.642033	0.000000	0.000000	0.000000	-0.182445	0.026203	-0.118165	0.000000	0.000000	2.000000	61.000000	0.000000
2948.404530	0.094599	0.553163	0.032428	80.914726	88.727341	132.890945	0.239533	0.000000	-1.642033	0.000000	0.000000	0.000000	-0.183189	0.020844	-0.123680	0.000000	0.000000	2.000000	61.000000	0.000000
2948.407864	0.094599	0.553163	0.032428	80.919357	88.804253	133.026657	0.239533	0.000000	-1.642033	0.000000	0.000000	0.000000	-0.183189	0.020844	-0.123680	0.000000	0.000000	2.000000	61.000000	0.000000
2948.411197	0.094036	0.553205	0.032011	80.919357	88.804253	133.026657	0.239533	0.000000	-1.642033	0.000000	0.000000	0.000000	-0.168680	0.012555	-0.125094	0.000000	0.000000	2.000000	61.000000	0.000000
2948.414530	0.094036	0.553205	0.032011	80.919357	88.804253	133.026657	0.239533	0.000000	-1.642033	0.000000	0.000000	0.000000	-0.168680	0.012555	-0.125094	0.000000	0.000000	2.000000	61.000000	0.000000
2948.417864	0.094036	0.553205	0.032011	80.922951	88.906296	133.184021	0.298178	0.000000	-1.600570	0.000000	0.000000	0.000000	-0.168680	0.012555	-0.125094	0.000000	0.000000	2.000000	61.000000	0.000000
2948.421197	0.094036	0.553205	0.032011	80.922951	88.906296	133.184021	0.298178	0.000000	-1.600570	0.000000	0.000000	0.000000	-0.168680	0.012555	-0.125094	0.000000	0.000000	2.000000	61.000000	0.000000
2948.424530	0.093507	0.553227	0.031634	80.922951	88.906296	133.184021	0.298178	0.000000	-1.600570	0.000000	0.000000	0.000000	-0.158869	0.006667	-0.113097	0.000000	0.000000	2.000000	61.000000	0.000000
2948.427864	0.093507	0.553227	0.031634	80.927452	88.997017	133.319946	0.298178	0.000000	-1.600570	0.000000	0.000000	0.000000	-0.158869	0.006667	-0.113097	0.000000	0.000000	2.000000	61.000000	0.000000
2948.431197	0.093076	0.553213	0.031267	80.927452	88.997017	133.319946	0.298178	0.000000	-1.600570	0.000000	0.000000	0.000000	-0.129240	-0.004433	-0.110276	0.000000	0.000000	2.000000	61.000000	0.000000
2948.434530	0.093076	0.553213	0.031267	80.927452	88.997017	133.319946	0.298178	0.000000	-1.600570	0.000000	0.000000	0.000000	-0.129240	-0.004433	-0.110276	0.000000	0.000000	2.000000	61.000000	0.000000
2948.437864	0.093076	0.553213	0.031267	80.933212	89.137177	133.494949	0.346196	0.000000	-1.563341	0.000000	0.000000	0.000000	-0.129240	-0.004433	-0.110276	0.000000	0.000000	2.000000	61.000000	0.000000
2948.441197	0.093076	0.553213	0.031267	80.933212	89.137177	133.494949	0.346196	0.000000	-1.563341	0.000000	0.000000	0.000000	-0.129240	-0.004433	-0.110276	0.000000	0.000000	2.000000	61.000000	0.000000
2948.444530	0.092721	0.553161	0.030913	80.933212	89.137177	133.494949	0.346196	0.000000	-1.563341	0.000000	0.000000	0.000000	-0.106641	-0.015526	-0.106050	0.000000	0.000000	2.000000	61.000000	0.000000
2948.447864	0.092721	0.553161	0.030913	80.938805	89.291176	133.670166	0.346196	0.000000	-1.563341	0.000000	0.000000	0.000000	-0.106641	-0.015526	-0.106050	0.000000	0.000000	2.000000	61.000000	0.000000
2948.451197	0.092721	0.553161	0.030913	80.938805	89.291176	133.670166	0.346196	0.000000	-1.563341	0.000000	0.000000	0.000000	-0.106641	-0.015526	-0.106050	0.000000	0.000000	2.000000	61.000000	0.000000
2948.454530	0.092721	0.553161	0.030913	80.938805	89.291176	133.670166	0.346196	0.000000	-1.563341	0.000000	0.000000	0.000000	-0.106641	-0.015526	-0.106050	0.000000	0.000000	2.000000	61.000000	0.000000
2948.457864	0.092364	0.552993	0.030172	80.947151	89.494431	133.882584	0.363970	0.000000	-1.545667	0.000000	0.000000	0.000000	-0.106932	-0.050249	-0.222255	0.000000	0.000000	2.000000	61.000000	0.000000
2948.461197	0.092364	0.552993	0.030172	80.947151	89.494431	133.882584	0.363970	0.000000	-1.545667	0.000000	0.000000	0.000000	-0.000001	-0.000003	-0.000000	0.000000	0.000000	2.000000	61.000000	0.000000
2948.464530	0.092364	0.552993	0.030172	80.947151	89.494431	133.882584	0.363970	0.000000	-1.545667	0.000000	0.000000	0.000000	-0.000001	-0.000003	-0.000000	0.000000	0.000000	2.000000	61.000000	0.000000
2948.467864	0.092364	0.552993	0.030172	80.958214	89.741890	134.132553	0.381792	0.000000	-1.508624	0.000000	0.000000	0.000000	-0.000001	-0.000003	-0.000000	0.000000	0.000000	2.000000	61.000000	0.000000
2948.471197	0.092364	0.552993	0.030172	80.958214	89.741890	134.132553	0.381792	0.000000	-1.508624	0.000000	0.000000	0.000000	-0.000001	-0.000003	-0.000000	0.000000	0.000000	2.000000	61.000000	0.000000
2948.474530	0.092259	0.552852	0.029745	80.958214	89.741890	134.132553	0.381792	0.000000	-1.508624	0.000000	0.000000	0.000000	-0.031479	-0.042300	-0.128185	0.000000	0.000000	2.000000	61.000000	0.000000
2948.477864	0.092259	0.552852	0.029745	80.976006	90.013741	134.395004	0.381792	0.000000	-1.508624	0.000000	0.000000	0.000000	-0.031479	-0.042300	-0.128185	0.000000	0.000000	2.000000	61.000000	0.000000
2948.481197	0.092259	0.552852	0.029745	80.976006	90.013741	134.395004	0.381792	0.000000	-1.508624	0.000000	0.000000	0.000000	-0.031479	-0.042300	-0.128185	0.000000	0.000000	2.000000	61.000000	0.000000
2948.484530	0.092259	0.552852	0.029745	80.976006	90.013741	134.395004	0.381792	0.000000	-1.508624	0.000000	0.000000	0.000000	-0.031479	-0.042300	-0.128185	0.000000	0.000000	2.000000	61.000000	0.000000
2948.487864	0.092143	0.552520	0.028753	80.984634	90.309990	134.689453	0.387038	0.000000	-1.487260	0.000000	0.000000	0.000000	-0.034910	-0.099748	-0.297778	0.000000	0.000000	2.000000	61.000000	0.000000
2948.491197	0.092143	0.552520	0.028753	80.984634	90.309990	134.689453	0.387038	0.000000	-1.487260	0.000000	0.000000	0.000000	0.000001	-0.000006	0.000000	0.000000	0.000000	2.000000	61.000000	0.000000
2948.494530	0.092143	0.552520	0.028753	80.984634	90.309990	134.689453	0.387038	0.000000	-1.487260	0.000000	0.000000	0.000000	0.000001	-0.000006	0.000000	0.000000	0.000000	2.000000	61.000000	0.000000
2948.497864	0.092143	0.552520	0.028753	80.994095	90.651047	135.039734	0.392857	0.000000	-1.437630	0.000000	0.000000	0.000000	0.000001	-0.000006	0.000000	0.000000	0.000000	2.000000	61.000000	0.000000
2948.501197	0.092143	0.552520	0.028753	80.994095	90.651047	135.039734	0.392857	0.000000	-1.437630	0.000000	0.000000	0.000000	0.000001	-0.000006	0.000000	0.000000	0.000000	2.000000	61.000000	0.000000
2948.504530	0.092158	0.552319	0.028205	80.994095	90.651047	135.039734	0.392857	0.000000	-1.437630	0.000000	0.000000	0.000000	0.004686	-0.060303	-0.164134	0.000000	0.000000	2.000000	61.000000	0.000000
2948.507864	0.092158	0.552319	0.028205	81.005402	91.078934	135.573334	0.392857	0.000000	-1.437630	0.000000	0.000000	0.000000	0.004686	-0.060303	-0.164134	0.000000	0.000000	2.000000	61.000000	0.000000
2948.511197	0.092202	0.552058	0.027556	81.005402	91.078934	135.573334	0.392857	0.000000	-1.437630	0.000000	0.000000	0.000000	0.013091	-0.078321	-0.194756	0.000000	0.000000	2.000000	61.000000	0.000000
2948.514530	0.092202	0.552058	0.027556	81.005402	91.078934	135.573334	0.392857	0.000000	-1.437630	0.000000	0.000000	0.000000	0.013091	-0.078321	-0.194756	0.000000	0.000000	2.000000	61.000000	0.000000
2948.517864	0.092202	0.552058	0.027556	81.017250	91.552307	136.354904	0.389894	0.000000	-1.377815	0.000000	0.000000	0.000000	0.013091	-0.078321	-0.194756	0.000000	0.000000	2.000000	61.000000	0.000000
2948.521197	0.092285	0.551762	0.026863	81.017250	91.552307	136.354904	0.389894	0.000000	-1.377815	0.000000	0.000000	0.000000	0.024714	-0.088642	-0.208082	0.000000	0.000000	2.000000	61.000000	0.000000
2948.524530	0.092285	0.551762	0.026863	81.017250	91.552307	136.354904	0.389894	0.000000	-1.377815	0.000000	0.000000	0.000000	0.024714	-0.088642	-0.208082	0.000000	0.000000	2.000000	61.000000	0.000000
2948.527864	0.092285	0.551762	0.026863	81.029945	92.088417	137.245102	0.385775	0.000000	-1.343135	0.000000	0.000000	0.000000	0.024714	-0.088642	-0.208082	0.000000	0.000000	2.000000	61.000000	0.000000
2948.531197	0.092406	0.551406	0.026130	81.029945	92.088417	137.245102	0.385775	0.000000	-1.343135	0.000000	0.000000	0.000000	0.036543	-0.107029	-0.219934	0.000000	0.000000	2.000000	61.000000	0.000000
2948.534530	0.092406	0.551406	0.026130	81.029945	92.088417	137.245102	0.385775	0.000000	-1.343135	0.000000	0.000000	0.000000	0.036543	-0.107029	-0.219934	0.000000	0.000000	2.000000	61.000000	0.000000
2948.537864	0.092406	0.551406	0.026130	81.042374	92.653748	137.805542	0.379684	0.000000	-1.306479	0.000000	0.000000	0.000000	0.036543	-0.107029	-0.219934	0.000000	0.000000	2.000000	61.000000	0.000000
2948.541197	0.092406	0.551406	0.026130	81.042374	92.653748	137.805542	0.379684	0.000000	-1.306479	0.000000	0.000000	0.000000	0.036543	-0.107029	-0.219934	0.000000	0.000000	2.000000	61.000000	0.000000
2948.544530	0.092562	0.551024	0.025329	81.042374	92.653748	137.805542	0.379684	0.000000	-1.306479	0.000000	0.000000	0.000000	0.046690	-0.114450	-0.240171	0.000000	0.000000	2.000000	61.000000	0.000000
2948.547864	0.092562	0.551024	0.025329	81.055298	93.285072	138.403351	0.379684	0.000000	-1.306479	0.000000	0.000000	0.000000	0.046690	-0.114450	-0.240171	0.000000	0.000000	2.000000	61.000000	0.000000
2948.551197	0.092751	0.550618	0.024461	81.055298	93.285072	138.403351	0.379684	0.000000	-1.306479	0.000000	0.000000	0.000000	0.056723	-0.121792	-0.260465	0.000000	0.000000	2.000000	61.000000	0.000000
2948.554530	0.092751	0.550618	0.024461	81.055298	93.285072	138.403351	0.379684	0.000000	-1.306479	0.000000	0.000000	0.000000	0.056723	-0.121792	-0.260465	0.000000	0.000000	2.000000	61.000000	0.000000
2948.557864	0.092751	0.550618	0.024461	81.068031	93.962982	139.042801	0.362448	0.000000	-1.223040	0.000000	0.000000	0.000000	0.056723	-0.121792	-0.260465	0.000000	0.000000	2.000000	61.000000	0.000000
2948.561197	0.092978	0.550178	0.023547	81.068031	93.962982	139.042801	0.362448	0.000000	-1.223040	0.000000	0.000000	0.000000	0.067954	-0.131948	-0.274016	0.000000	0.000000	2.000000	61.000000	0.000000
2948.564530	0.092978	0.550178	0.023547	81.068031	93.962982	139.042801	0.362448	0.000000	-1.223040	0.000000	0.000000	0.000000	0.067954	-0.131948	-0.274016	0.000000	0.000000	2.000000	61.000000	0.000000
2948.567864	0.092978	0.550178	0.023547	81.079956	94.665176	139.704056	0.351123	0.000000	-1.177370	0.000000	0.000000	0.000000	0.067954	-0.131948	-0.274016	0.000000	0.000000	2.000000	61.000000	0.000000
2948.571197	0.093217	0.549732	0.022588	81.079956	94.665176	139.704056	0.351123	0.000000	-1.177370	0.000000	0.000000	0.000000	0.071949	-0.134034	-0.287794	0.000000	0.000000	2.000000	61.000000	0.000000
2948.574530	0.093217	0.549732	0.022588	81.079956	94.665176	139.704056	0.351123	0.000000	-1.177370	0.000000	0.000000	0.000000	0.071949	-0.134034	-0.287794	0.000000	0.000000	2.000000	61.000000	0.000000
2948.577864	0.093217	0.549732	0.022588	81.088882	95.351303	140.347931	0.339131	0.000000	-1.129405	0.000000	0.000000	0.000000	0.071949	-0.134034	-0.287794	0.000000	0.000000	2.000000	61.000000	0.000000
2948.581197	0.093454	0.549312	0.021623	81.088882	95.351303	140.347931	0.339131	0.000000	-1.129405	0.000000	0.000000	0.000000	0.071122	-0.125770	-0.289621	0.000000	0.000000	2.000000	61.000000	0.000000
2948.584530	0.093454	0.549312	0.021623	81.088882	95.351303	140.347931	0.339131	0.000000	-1.129405	0.000000	0.000000	0.000000	0.071122	-0.125770	-0.289621	0.000000	0.000000	2.000000	61.000000	0.000000
2948.587864	0.093454	0.549312	0.021623	81.096649	96.033119	140.992981	0.327277	0.000000	-1.081135	0.000000	0.000000	0.000000	0.071122	-0.125770	-0.289621	0.000000	0.000000	2.000000	61.000000	0.000000
2948.591197	0.093681	0.548913	0.020611	81.096649	96.033119	140.992981	0.327277	0.000000	-1.081135	0.000000	0.000000	0.000000	0.067917	-0.119890	-0.303571	0.000000	0.000000	2.000000	61.000000	0.000000
2948.594530	0.093681	0.548913	0.020611	81.096649	96.033119	140.992981	0.327277	0.000000	-1.081135	0.000000	0.000000	0.000000	0.067917	-0.119890	-0.303571	0.000000	0.000000	2.000000	61.000000	0.000000
2948.597864	0.093681	0.548913	0.020611	81.101547	96.692421	141.619659	0.315958	0.000000	-1.030539	0.000000	0.000000	0.000000	0.067917	-0.119890	-0.303571	0.000000	0.000000	2.000000	61.000000	0.000000
2948.601197	0.093864	0.548531	0.019624	81.101547	96.692421	141.619659	0.315958	0.000000	-1.030539	0.000000	0.000000	0.000000	0.054830	-0.114546	-0.295887	0.000000	0.000000	2.000000	61.000000	0.000000
2948.604530	0.093864	0.548531	0.019624	81.101547	96.692421	141.619659	0.315958	0.000000	-1.030539	0.000000	0.000000	0.000000	0.054830	-0.114546	-0.295887	0.000000	0.000000	2.000000	61.000000	0.000000
2948.607864	0.093864	0.548531	0.019624	81.093819	97.305367	142.211380	0.306820	0.000000	-0.981225	0.000000	0.000000	0.000000	0.054830	-0.114546	-0.295887	0.000000	0.000000	2.000000	61.000000	0.000000
2948.611197	0.094020	0.548203	0.018632	81.093819	97.305367	142.211380	0.306820	0.000000	-0.981225	0.000000	0.000000	0.000000	0.046979	-0.098454	-0.297777	0.000000	0.000000	2.000000	61.000000	0.000000
2948.614530	0.094020	0.548203	0.018632	81.093819	97.305367	142.211380	0.306820	0.000000	-0.981225	0.000000	0.000000	0.000000	0.046979	-0.098454	-0.297777	0.000000	0.000000	2.000000	61.000000	0.000000
2948.617864	0.094020	0.548203	0.018632	81.048454	97.846725	142.775482	0.298990	0.000000	-0.931595	0.000000	0.000000	0.000000	0.046979	-0.098454	-0.297777	0.000000	0.000000	2.000000	61.000000	0.000000
2948.621197	0.094020	0.548203	0.018632	81.048454	97.846725	142.775482	0.298990	0.000000	-0.931595	0.000000	0.000000	0.000000	0.046979	-0.098454	-0.297777	0.000000	0.000000	2.000000	61.000000	0.000000
2948.624530	0.094187	0.547900	0.017697	81.048454	97.846725	142.775482	0.298990	0.000000	-0.931595	0.000000	0.000000	0.000000	0.049992	-0.090874	-0.280521	0.000000	0.000000	2.000000	61.000000	0.000000
2948.627864	0.094187	0.547900	0.017697	80.984718	98.332771	143.299820	0.298990	0.000000	-0.931595	0.000000	0.000000	0.000000	0.049992	-0.090874	-0.280521	0.000000	0.000000	2.000000	61.000000	0.000000
2948.631197	0.094328	0.547650	0.016756	80.984718	98.332771	143.299820	0.298990	0.000000	-0.931595	0.000000	0.000000	0.000000	0.042229	-0.074927	-0.282327	0.000000	0.000000	2.000000	61.000000	0.000000
2948.634530	0.094328	0.547650	0.016756	80.984718	98.332771	143.299820	0.298990	0.000000	-0.931595	0.000000	0.000000	0.000000	0.042229	-0.074927	-0.282327	0.000000	0.000000	2.000000	61.000000	0.000000
2948.637864	0.094328	0.547650	0.016756	80.937500	98.786575	143.772812	0.283620	0.000000	-0.837787	0.000000	0.000000	0.000000	0.042229	-0.074927	-0.282327	0.000000	0.000000	2.000000	61.000000	0.000000
2948.641197	0.094505	0.547442	0.015886	80.937500	98.786575	143.772812	0.283620	0.000000	-0.837787	0.000000	0.000000	0.000000	0.053137	-0.062334	-0.260963	0.000000	0.000000	2.000000	61.000000	0.000000
2948.644530	0.094505	0.547442	0.015886	80.937500	98.786575	143.772812	0.283620	0.000000	-0.837787	0.000000	0.000000	0.000000	0.053137	-0.062334	-0.260963	0.000000	0.000000	2.000000	61.000000	0.000000
2948.647864	0.094505	0.547442	0.015886	80.914787	99.198395	144.175964	0.274764	0.000000	-0.794294	0.000000	0.000000	0.000000	0.053137	-0.062334	-0.260963	0.000000	0.000000	2.000000	61.000000	0.000000
2948.651197	0.094683	0.547278	0.015028	80.914787	99.198395	144.175964	0.274764	0.000000	-0.794294	0.000000	0.000000	0.000000	0.053531	-0.049309	-0.257220	0.000000	0.000000	2.000000	61.000000	0.000000
2948.654530	0.094683	0.547278	0.015028	80.914787	99.198395	144.175964	0.274764	0.000000	-0.794294	0.000000	0.000000	0.000000	0.053531	-0.049309	-0.257220	0.000000	0.000000	2.000000	61.000000	0.000000
2948.657864	0.094683	0.547278	0.015028	80.916649	99.571838	144.512817	0.265842	0.000000	-0.751424	0.000000	0.000000	0.000000	0.053531	-0.049309	-0.257220	0.000000	0.000000	2.000000	61.000000	0.000000
2948.661197	0.094683	0.547278	0.015028	80.916649	99.571838	144.512817	0.265842	0.000000	-0.751424	0.000000	0.000000	0.000000	0.053531	-0.049309	-0.257220	0.000000	0.000000	2.000000	61.000000	0.000000
2948.664530	0.094871	0.547165	0.014224	80.916649	99.571838	144.512817	0.265842	0.000000	-0.751424	0.000000	0.000000	0.000000	0.056395	-0.033995	-0.241254	0.000000	0.000000	2.000000	61.000000	0.000000
2948.667864	0.094871	0.547165	0.014224	80.917969	99.908875	144.810074	0.265842	0.000000	-0.751424	0.000000	0.000000	0.000000	0.056395	-0.033995	-0.241254	0.000000	0.000000	2.000000	61.000000	0.000000
2948.671197	0.095083	0.547094	0.013428	80.917969	99.908875	144.810074	0.265842	0.000000	-0.751424	0.000000	0.000000	0.000000	0.063535	-0.021078	-0.238811	0.000000	0.000000	2.000000	61.000000	0.000000
2948.674530	0.095083	0.547094	0.013428	80.917969	99.908875	144.810074	0.265842	0.000000	-0.751424	0.000000	0.000000	0.000000	0.063535	-0.021078	-0.238811	0.000000	0.000000	2.000000	61.000000	0.000000
2948.677864	0.095083	0.547094	0.013428	80.918968	100.204193	145.067841	0.245854	0.000000	-0.671413	0.000000	0.000000	0.000000	0.063535	-0.021078	-0.238811	0.000000	0.000000	2.000000	61.000000	0.000000
2948.681197	0.095083	0.547094	0.013428	80.918968	100.204193	145.067841	0.245854	0.000000	-0.671413	0.000000	0.000000	0.000000	0.063535	-0.021078	-0.238811	0.000000	0.000000	2.000000	61.000000	0.000000
2948.684530	0.095287	0.547065	0.012713	80.918968	100.204193	145.067841	0.245854	0.000000	-0.671413	0.000000	0.000000	0.000000	0.061132	-0.008638	-0.214612	0.000000	0.000000	2.000000	61.000000	0.000000
2948.687864	0.095287	0.547065	0.012713	80.919525	100.413033	145.246277	0.245854	0.000000	-0.671413	0.000000	0.000000	0.000000	0.061132	-0.008638	-0.214612	0.000000	0.000000	2.000000	61.000000	0.000000
2948.691197	0.095443	0.547069	0.012110	80.919525	100.413033	145.246277	0.245854	0.000000	-0.671413	0.000000	0.000000	0.000000	0.046841	0.001024	-0.180827	0.000000	0.000000	2.000000	61.000000	0.000000
2948.694530	0.095443	0.547069	0.012110	80.919525	100.413033	145.246277	0.245854	0.000000	-0.671413	0.000000	0.000000	0.000000	0.046841	0.001024	-0.180827	0.000000	0.000000	2.000000	61.000000	0.000000
2948.697864	0.095443	0.547069	0.012110	80.919975	100.596954	145.404968	0.227858	0.000000	-0.605506	0.000000	0.000000	0.000000	0.046841	0.001024	-0.180827	0.000000	0.000000	2.000000	61.000000	0.000000
2948.701197	0.095443	0.547069	0.012110	80.919975	100.596954	145.404968	0.227858	0.000000	-0.605506	0.000000	0.000000	0.000000	0.046841	0.001024	-0.180827	0.000000	0.000000	2.000000	61.000000	0.000000
2948.704530	0.095556	0.547115	0.011529	80.919975	100.596954	145.404968	0.227858	0.000000	-0.605506	0.000000	0.000000	0.000000	0.034086	0.013884	-0.174234	0.000000	0.000000	2.000000	61.000000	0.000000
2948.707864	0.095556	0.547115	0.011529	80.920219	100.716606	145.512085	0.227858	0.000000	-0.605506	0.000000	0.000000	0.000000	0.034086	0.013884	-0.174234	0.000000	0.000000	2.000000	61.000000	0.000000
2948.711197	0.095638	0.547160	0.011021	80.920219	100.716606	145.512085	0.227858	0.000000	-0.605506	0.000000	0.000000	0.000000	0.024469	0.013393	-0.152518	0.000000	0.000000	2.000000	61.000000	0.000000
2948.714530	0.095638	0.547160	0.011021	80.920219	100.716606	145.512085	0.227858	0.000000	-0.605506	0.000000	0.000000	0.000000	0.024469	0.013393	-0.152518	0.000000	0.000000	2.000000	61.000000	0.000000
2948.717864	0.095638	0.547160	0.011021	80.920433	100.828110	145.611252	0.218099	0.000000	-0.551048	0.000000	0.000000	0.000000	0.024469	0.013393	-0.152518	0.000000	0.000000	2.000000	61.000000	0.000000
2948.721197	0.095638	0.547160	0.011021	80.920433	100.828110	145.611252	0.218099	0.000000	-0.551048	0.000000	0.000000	0.000000	0.024469	0.013393	-0.152518	0.000000	0.000000	2.000000	61.000000	0.000000
2948.724530	0.095665	0.547229	0.010585	80.920433	100.828110	145.611252	0.218099	0.000000	-0.551048	0.000000	0.000000	0.000000	0.007970	0.020727	-0.130864	0.000000	0.000000	2.000000	61.000000	0.000000
2948.727864	0.095665	0.547229	0.010585	80.918968	100.896149	145.670853	0.218099	0.000000	-0.551048	0.000000	0.000000	0.000000	0.007970	0.020727	-0.130864	0.000000	0.000000	2.000000	61.000000	0.000000
2948.731197	0.095665	0.547229	0.010585	80.918968	100.896149	145.670853	0.218099	0.000000	-0.551048	0.000000	0.000000	0.000000	0.007970	0.020727	-0.130864	0.000000	0.000000	2.000000	61.000000	0.000000
2948.734530	0.095665	0.547229	0.010585	80.918968	100.896149	145.670853	0.218099	0.000000	-0.551048	0.000000	0.000000	0.000000	0.007970	0.020727	-0.130864	0.000000	0.000000	2.000000	61.000000	0.000000
2948.737864	0.095649	0.547399	0.009830	80.917473	100.941902	145.710648	0.216771	0.000000	-0.529237	0.000000	0.000000	0.000000	-0.004750	0.051034	-0.226531	0.000000	0.000000	2.000000	61.000000	0.000000
2948.741197	0.095649	0.547399	0.009830	80.917473	100.941902	145.710648	0.216771	0.000000	-0.529237	0.000000	0.000000	0.000000	-0.000000	0.000001	-0.000000	0.000000	0.000000	2.000000	61.000000	0.000000
2948.744530	0.095649	0.547399	0.009830	80.917473	100.941902	145.710648	0.216771	0.000000	-0.529237	0.000000	0.000000	0.000000	-0.000000	0.000001	-0.000000	0.000000	0.000000	2.000000	61.000000	0.000000
2948.747864	0.095649	0.547399	0.009830	80.915932	100.965286	145.730545	0.217562	0.000000	-0.491482	0.000000	0.000000	0.000000	-0.000000	0.000001	-0.000000	0.000000	0.000000	2.000000	61.000000	0.000000
2948.751197	0.095649	0.547399	0.009830	80.915932	100.965286	145.730545	0.217562	0.000000	-0.491482	0.000000	0.000000	0.000000	-0.000000	0.000001	-0.000000	0.000000	0.000000	2.000000	61.000000	0.000000
2948.754530	0.095629	0.547500	0.009506	80.915932	100.965286	145.730545	0.217562	0.000000	-0.491482	0.000000	0.000000	0.000000	-0.006020	0.030323	-0.097019	0.000000	0.000000	2.000000	61.000000	0.000000
2948.757864	0.095629	0.547500	0.009506	80.915932	100.968040	145.730576	0.217562	0.000000	-0.491482	0.000000	0.000000	0.000000	-0.006020	0.030323	-0.097019	0.000000	0.000000	2.000000	61.000000	0.000000
2948.761197	0.095629	0.547500	0.009506	80.915932	100.968040	145.730576	0.217562	0.000000	-0.491482	0.000000	0.000000	0.000000	-0.006020	0.030323	-0.097019	0.000000	0.000000	2.000000	61.000000	0.000000
2948.764530	0.095629	0.547500	0.009506	80.915932	100.968040	145.730576	0.217562	0.000000	-0.491482	0.000000	0.000000	0.000000	-0.006020	0.030323	-0.097019	0.000000	0.000000	2.000000	61.000000	0.000000
2948.767864	0.095536	0.547789	0.008831	80.915871	100.951164	145.710754	0.218566	0.000000	-0.475312	0.000000	0.000000	0.000000	-0.027679	0.086532	-0.202588	0.000000	0.000000	2.000000	61.000000	0.000000
2948.771197	0.095536	0.547789	0.008831	80.915871	100.951164	145.710754	0.218566	0.000000	-0.475312	0.000000	0.000000	0.000000	-0.000001	0.000004	0.000000	0.000000	0.000000	2.000000	61.000000	0.000000
2948.774530	0.095536	0.547789	0.008831	80.915871	100.951164	145.710754	0.218566	0.000000	-0.475312	0.000000	0.000000	0.000000	-0.000001	0.000004	0.000000	0.000000	0.000000	2.000000	61.000000	0.000000
2948.777864	0.095536	0.547789	0.008831	80.915871	100.928879	145.690918	0.223179	0.000000	-0.441547	0.000000	0.000000	0.000000	-0.000001	0.000004	0.000000	0.000000	0.000000	2.000000	61.000000	0.000000
2948.781197	0.095536	0.547789	0.008831	80.915871	100.928879	145.690918	0.223179	0.000000	-0.441547	0.000000	0.000000	0.000000	-0.000001	0.000004	0.000000	0.000000	0.000000	2.000000	61.000000	0.000000
2948.784530	0.095438	0.547959	0.008466	80.915871	100.928879	145.690918	0.223179	0.000000	-0.441547	0.000000	0.000000	0.000000	-0.029382	0.051108	-0.109620	0.000000	0.000000	2.000000	61.000000	0.000000
2948.787864	0.095438	0.547959	0.008466	80.915787	100.887024	145.651291	0.223179	0.000000	-0.441547	0.000000	0.000000	0.000000	-0.029382	0.051108	-0.109620	0.000000	0.000000	2.000000	61.000000	0.000000
2948.791197	0.095438	0.547959	0.008466	80.915787	100.887024	145.651291	0.223179	0.000000	-0.441547	0.000000	0.000000	0.000000	-0.029382	0.051108	-0.109620	0.000000	0.000000	2.000000	61.000000	0.000000
2948.794530	0.095438	0.547959	0.008466	80.915787	100.887024	145.651291	0.223179	0.000000	-0.441547	0.000000	0.000000	0.000000	-0.029382	0.051108	-0.109620	0.000000	0.000000	2.000000	61.000000	0.000000
2948.797864	0.095196	0.548350	0.007734	80.915695	100.839706	145.611633	0.228076	0.000000	-0.423277	0.000000	0.000000	0.000000	-0.072602	0.117411	-0.219587	0.000000	0.000000	2.000000	61.000000	0.000000
2948.801197	0.095196	0.548350	0.007734	80.915695	100.839706	145.611633	0.228076	0.000000	-0.423277	0.000000	0.000000	0.000000	0.000001	0.000001	0.000000	0.000000	0.000000	2.000000	61.000000	0.000000
2948.804530	0.095196	0.548350	0.007734	80.915695	100.839706	145.611633	0.228076	0.000000	-0.423277	0.000000	0.000000	0.000000	0.000001	0.000001	0.000000	0.000000	0.000000	2.000000	61.000000	0.000000
2948.807864	0.095196	0.548350	0.007734	80.915565	100.770073	145.552124	0.240176	0.000000	-0.386680	0.000000	0.000000	0.000000	0.000001	0.000001	0.000000	0.000000	0.000000	2.000000	61.000000	0.000000
2948.811197	0.095196	0.548350	0.007734	80.915565	100.770073	145.552124	0.240176	0.000000	-0.386680	0.000000	0.000000	0.000000	0.000001	0.000001	0.000000	0.000000	0.000000	2.000000	61.000000	0.000000
2948.814530	0.095030	0.548571	0.007371	80.915565	100.770073	145.552124	0.240176	0.000000	-0.386680	0.000000	0.000000	0.000000	-0.049813	0.066304	-0.108633	0.000000	0.000000	2.000000	61.000000	0.000000
2948.817864	0.095030	0.548571	0.007371	80.915436	100.700478	145.492676	0.240176	0.000000	-0.386680	0.000000	0.000000	0.000000	-0.049813	0.066304	-0.108633	0.000000	0.000000	2.000000	61.000000	0.000000
2948.821197	0.095030	0.548571	0.007371	80.915436	100.700478	145.492676	0.240176	0.000000	-0.386680	0.000000	0.000000	0.000000	-0.049813	0.066304	-0.108633	0.000000	0.000000	2.000000	61.000000	0.000000
2948.824530	0.095030	0.548571	0.007371	80.915436	100.700478	145.492676	0.240176	0.000000	-0.386680	0.000000	0.000000	0.000000	-0.049813	0.066304	-0.108633	0.000000	0.000000	2.000000	61.000000	0.000000
2948.827864	0.094671	0.549047	0.006623	80.915222	100.608559	145.413361	0.248478	0.000000	-0.368574	0.000000	0.000000	0.000000	-0.107845	0.142602	-0.224458	0.000000	0.000000	2.000000	61.000000	0.000000
2948.831197	0.094671	0.549047	0.006623	80.915222	100.608559	145.413361	0.248478	0.000000	-0.368574	0.000000	0.000000	0.000000	0.000000	-0.000002	-0.000000	0.000000	0.000000	2.000000	61.000000	0.000000
2948.834530	0.094671	0.549047	0.006623	80.915222	100.608559	145.413361	0.248478	0.000000	-0.368574	0.000000	0.000000	0.000000	0.000000	-0.000002	-0.000000	0.000000	0.000000	2.000000	61.000000	0.000000
2948.837864	0.094671	0.549047	0.006623	80.914917	100.480270	145.294464	0.266452	0.000000	-0.331164	0.000000	0.000000	0.000000	0.000000	-0.000002	-0.000000	0.000000	0.000000	2.000000	61.000000	0.000000
2948.841197	0.094671	0.549047	0.006623	80.914917	100.480270	145.294464	0.266452	0.000000	-0.331164	0.000000	0.000000	0.000000	0.000000	-0.000002	-0.000000	0.000000	0.000000	2.000000	61.000000	0.000000
2948.844530	0.094490	0.549326	0.006296	80.914917	100.480270	145.294464	0.266452	0.000000	-0.331164	0.000000	0.000000	0.000000	-0.054421	0.083806	-0.098209	0.000000	0.000000	2.000000	61.000000	0.000000
2948.847864	0.094490	0.549326	0.006296	80.916153	100.350777	145.175339	0.266452	0.000000	-0.331164	0.000000	0.000000	0.000000	-0.054421	0.083806	-0.098209	0.000000	0.000000	2.000000	61.000000	0.000000
2948.851197	0.094490	0.549326	0.006296	80.916153	100.350777	145.175339	0.266452	0.000000	-0.331164	0.000000	0.000000	0.000000	-0.054421	0.083806	-0.098209	0.000000	0.000000	2.000000	61.000000	0.000000
2948.854530	0.094490	0.549326	0.006296	80.916153	100.350777	145.175339	0.266452	0.000000	-0.331164	0.000000	0.000000	0.000000	-0.054421	0.083806	-0.098209	0.000000	0.000000	2.000000	61.000000	0.000000
2948.857864	0.094108	0.549926	0.005658	80.915611	100.177887	145.016800	0.275523	0.000000	-0.314796	0.000000	0.000000	0.000000	-0.114538	0.180043	-0.191438	0.000000	0.000000	2.000000	61.000000	0.000000
2948.861197	0.094108	0.549926	0.005658	80.915611	100.177887	145.016800	0.275523	0.000000	-0.314796	0.000000	0.000000	0.000000	0.000001	-0.000005	0.000000	0.000000	0.000000	2.000000	61.000000	0.000000
2948.864530	0.094108	0.549926	0.005658	80.915611	100.177887	145.016800	0.275523	0.000000	-0.314796	0.000000	0.000000	0.000000	0.000001	-0.000005	0.000000	0.000000	0.000000	2.000000	61.000000	0.000000
2948.867864	0.094108	0.549926	0.005658	80.915070	100.024529	144.878021	0.294613	0.000000	-0.282890	0.000000	0.000000	0.000000	0.000001	-0.000005	0.000000	0.000000	0.000000	2.000000	61.000000	0.000000
2948.871197	0.094108	0.549926	0.005658	80.915070	100.024529	144.878021	0.294613	0.000000	-0.282890	0.000000	0.000000	0.000000	0.000001	-0.000005	0.000000	0.000000	0.000000	2.000000	61.000000	0.000000
2948.874530	0.093921	0.550220	0.005416	80.915070	100.024529	144.878021	0.294613	0.000000	-0.282890	0.000000	0.000000	0.000000	-0.055924	0.088307	-0.072625	0.000000	0.000000	2.000000	61.000000	0.000000
2948.877864	0.093921	0.550220	0.005416	80.914398	99.846237	144.719498	0.294613	0.000000	-0.282890	0.000000	0.000000	0.000000	-0.055924	0.088307	-0.072625	0.000000	0.000000	2.000000	61.000000	0.000000
2948.881197	0.093921	0.550220	0.005416	80.914398	99.846237	144.719498	0.294613	0.000000	-0.282890	0.000000	0.000000	0.000000	-0.055924	0.088307	-0.072625	0.000000	0.000000	2.000000	61.000000	0.000000
2948.884530	0.093921	0.550220	0.005416	80.914398	99.846237	144.719498	0.294613	0.000000	-0.282890	0.000000	0.000000	0.000000	-0.055924	0.088307	-0.072625	0.000000	0.000000	2.000000	61.000000	0.000000
2948.887864	0.093502	0.550773	0.005036	80.913643	99.670677	144.560989	0.303933	0.000000	-0.270786	0.000000	0.000000	0.000000	-0.125935	0.165811	-0.113987	0.000000	0.000000	2.000000	61.000000	0.000000
2948.891197	0.093502	0.550773	0.005036	80.913643	99.670677	144.560989	0.303933	0.000000	-0.270786	0.000000	0.000000	0.000000	0.000001	-0.000003	-0.000000	0.000000	0.000000	2.000000	61.000000	0.000000
2948.894530	0.093502	0.550773	0.005036	80.913643	99.670677	144.560989	0.303933	0.000000	-0.270786	0.000000	0.000000	0.000000	0.000001	-0.000003	-0.000000	0.000000	0.000000	2.000000	61.000000	0.000000
2948.897864	0.093502	0.550773	0.005036	80.912758	99.472893	144.382721	0.324923	0.000000	-0.251788	0.000000	0.000000	0.000000	0.000001	-0.000003	-0.000000	0.000000	0.000000	2.000000	61.000000	0.000000
2948.901197	0.093502	0.550773	0.005036	80.912758	99.472893	144.382721	0.324923	0.000000	-0.251788	0.000000	0.000000	0.000000	0.000001	-0.000003	-0.000000	0.000000	0.000000	2.000000	61.000000	0.000000
2948.904530	0.093303	0.551031	0.004957	80.912758	99.472893	144.382721	0.324923	0.000000	-0.251788	0.000000	0.000000	0.000000	-0.059566	0.077414	-0.023548	0.000000	0.000000	2.000000	61.000000	0.000000
2948.907864	0.093303	0.551031	0.004957	80.911743	99.275116	144.204468	0.324923	0.000000	-0.251788	0.000000	0.000000	0.000000	-0.059566	0.077414	-0.023548	0.000000	0.000000	2.000000	61.000000	0.000000
2948.911197	0.093303	0.551031	0.004957	80.911743	99.275116	144.204468	0.324923	0.000000	-0.251788	0.000000	0.000000	0.000000	-0.059566	0.077414	-0.023548	0.000000	0.000000	2.000000	61.000000	0.000000
2948.914530	0.093303	0.551031	0.004957	80.911743	99.275116	144.204468	0.324923	0.000000	-0.251788	0.000000	0.000000	0.000000	-0.059566	0.077414	-0.023548	0.000000	0.000000	2.000000	61.000000	0.000000
2948.917864	0.092980	0.551520	0.005055	80.911873	99.022781	143.966476	0.334850	0.000000	-0.247863	0.000000	0.000000	0.000000	-0.096808	0.146599	0.029455	0.000000	0.000000	2.000000	61.000000	0.000000
2948.921197	0.092980	0.551520	0.005055	80.911873	99.022781	143.966476	0.334850	0.000000	-0.247863	0.000000	0.000000	0.000000	-0.096808	0.146599	0.029455	0.000000	0.000000	2.000000	61.000000	0.000000
2948.924530	0.092980	0.551520	0.005055	80.911873	99.022781	143.966476	0.334850	0.000000	-0.247863	0.000000	0.000000	0.000000	-0.096808	0.146599	0.029455	0.000000	0.000000	2.000000	61.000000	0.000000
2948.927864	0.092980	0.551520	0.005055	80.910095	98.749588	143.709106	0.350985	0.000000	-0.252772	0.000000	0.000000	0.000000	-0.096808	0.146599	0.029455	0.000000	0.000000	2.000000	61.000000	0.000000
2948.931197	0.092855	0.551776	0.005227	80.910095	98.749588	143.709106	0.350985	0.000000	-0.252772	0.000000	0.000000	0.000000	-0.037599	0.076967	0.051501	0.000000	0.000000	2.000000	61.000000	0.000000
2948.934530	0.092855	0.551776	0.005227	80.910095	98.749588	143.709106	0.350985	0.000000	-0.252772	0.000000	0.000000	0.000000	-0.037599	0.076967	0.051501	0.000000	0.000000	2.000000	61.000000	0.000000
2948.937864	0.092855	0.551776	0.005227	80.907677	98.417923	143.392502	0.357252	0.000000	-0.261356	0.000000	0.000000	0.000000	-0.037599	0.076967	0.051501	0.000000	0.000000	2.000000	61.000000	0.000000
2948.941197	0.092855	0.551776	0.005227	80.907677	98.417923	143.392502	0.357252	0.000000	-0.261356	0.000000	0.000000	0.000000	-0.037599	0.076967	0.051501	0.000000	0.000000	2.000000	61.000000	0.000000
2948.944530	0.092781	0.552049	0.005540	80.907677	98.417923	143.392502	0.357252	0.000000	-0.261356	0.000000	0.000000	0.000000	-0.022303	0.081927	0.093755	0.000000	0.000000	2.000000	61.000000	0.000000
2948.947864	0.092781	0.552049	0.005540	80.906120	98.082603	143.070114	0.357252	0.000000	-0.261356	0.000000	0.000000	0.000000	-0.022303	0.081927	0.093755	0.000000	0.000000	2.000000	61.000000	0.000000
2948.951197	0.092781	0.552049	0.005540	80.906120	98.082603	143.070114	0.357252	0.000000	-0.261356	0.000000	0.000000	0.000000	-0.022303	0.081927	0.093755	0.000000	0.000000	2.000000	61.000000	0.000000
2948.954530	0.092781	0.552049	0.005540	80.906120	98.082603	143.070114	0.357252	0.000000	-0.261356	0.000000	0.000000	0.000000	-0.022303	0.081927	0.093755	0.000000	0.000000	2.000000	61.000000	0.000000
2948.957864	0.092597	0.552656	0.006335	80.903183	97.749344	142.751480	0.360969	0.000000	-0.276982	0.000000	0.000000	0.000000	-0.055129	0.181909	0.238677	0.000000	0.000000	2.000000	61.000000	0.000000
2948.961197	0.092597	0.552656	0.006335	80.903183	97.749344	142.751480	0.360969	0.000000	-0.276982	0.000000	0.000000	0.000000	-0.000001	0.000002	0.000000	0.000000	0.000000	2.000000	61.000000	0.000000
2948.964530	0.092597	0.552656	0.006335	80.903183	97.749344	142.751480	0.360969	0.000000	-0.276982	0.000000	0.000000	0.000000	-0.000001	0.000002	0.000000	0.000000	0.000000	2.000000	61.000000	0.000000
2948.967864	0.092597	0.552656	0.006335	80.895515	97.626854	142.640427	0.370157	0.000000	-0.316761	0.000000	0.000000	0.000000	-0.000001	0.000002	0.000000	0.000000	0.000000	2.000000	61.000000	0.000000
2948.971197	0.092597	0.552656	0.006335	80.895515	97.626854	142.640427	0.370157	0.000000	-0.316761	0.000000	0.000000	0.000000	-0.000001	0.000002	0.000000	0.000000	0.000000	2.000000	61.000000	0.000000
2948.974530	0.092499	0.552938	0.006760	80.895515	97.626854	142.640427	0.370157	0.000000	-0.316761	0.000000	0.000000	0.000000	-0.029492	0.084615	0.127509	0.000000	0.000000	2.000000	61.000000	0.000000
2948.977864	0.092499	0.552938	0.006760	80.882164	97.955788	142.979294	0.370157	0.000000	-0.316761	0.000000	0.000000	0.000000	-0.029492	0.084615	0.127509	0.000000	0.000000	2.000000	61.000000	0.000000
2948.981197	0.092371	0.553186	0.007154	80.882164	97.955788	142.979294	0.370157	0.000000	-0.316761	0.000000	0.000000	0.000000	-0.038339	0.074414	0.118044	0.000000	0.000000	2.000000	61.000000	0.000000
2948.984530	0.092371	0.553186	0.007154	80.882164	97.955788	142.979294	0.370157	0.000000	-0.316761	0.000000	0.000000	0.000000	-0.038339	0.074414	0.118044	0.000000	0.000000	2.000000	61.000000	0.000000
2948.987864	0.092371	0.553186	0.007154	80.859673	98.715088	143.743011	0.381462	0.000000	-0.357687	0.000000	0.000000	0.000000	-0.038339	0.074414	0.118044	0.000000	0.000000	2.000000	61.000000	0.000000
2948.991197	0.092371	0.553186	0.007154	80.859673	98.715088	143.743011	0.381462	0.000000	-0.357687	0.000000	0.000000	0.000000	-0.038339	0.074414	0.118044	0.000000	0.000000	2.000000	61.000000	0.000000
2948.994530	0.092256	0.553452	0.007497	80.859673	98.715088	143.743011	0.381462	0.000000	-0.357687	0.000000	0.000000	0.000000	-0.034567	0.079716	0.102877	0.000000	0.000000	2.000000	61.000000	0.000000
2948.997864	0.092256	0.553452	0.007497	80.830437	99.698143	144.730240	0.381462	0.000000	-0.357687	0.000000	0.000000	0.000000	-0.034567	0.079716	0.102877	0.000000	0.000000	2.000000	61.000000	0.000000
2949.001197	0.092256	0.553452	0.007497	80.830437	99.698143	144.730240	0.381462	0.000000	-0.357687	0.000000	0.000000	0.000000	-0.034567	0.079716	0.102877	0.000000	0.000000	2.000000	61.000000	0.000000
2949.004530	0.092256	0.553452	0.007497	80.830437	99.698143	144.730240	0.381462	0.000000	-0.357687	0.000000	0.000000	0.000000	-0.034567	0.079716	0.102877	0.000000	0.000000	2.000000	61.000000	0.000000
2949.007864	0.092013	0.553976	0.008009	80.797050	100.759323	145.786926	0.387223	0.000000	-0.374833	0.000000	0.000000	0.000000	-0.072748	0.157288	0.153773	0.000000	0.000000	2.000000	61.000000	0.000000
2949.011197	0.092013	0.553976	0.008009	80.797050	100.759323	145.786926	0.387223	0.000000	-0.374833	0.000000	0.000000	0.000000	-0.000000	0.000004	-0.000000	0.000000	0.000000	2.000000	61.000000	0.000000
2949.014530	0.092013	0.553976	0.008009	80.797050	100.759323	145.786926	0.387223	0.000000	-0.374833	0.000000	0.000000	0.000000	-0.000000	0.000004	-0.000000	0.000000	0.000000	2.000000	61.000000	0.000000
2949.017864	0.092013	0.553976	0.008009	80.764565	101.653824	146.675797	0.399348	0.000000	-0.400462	0.000000	0.000000	0.000000	-0.000000	0.000004	-0.000000	0.000000	0.000000	2.000000	61.000000	0.000000
2949.021197	0.092013	0.553976	0.008009	80.764565	101.653824	146.675797	0.399348	0.000000	-0.400462	0.000000	0.000000	0.000000	-0.000000	0.000004	-0.000000	0.000000	0.000000	2.000000	61.000000	0.000000
2949.024530	0.091956	0.554252	0.008184	80.764565	101.653824	146.675797	0.399348	0.000000	-0.400462	0.000000	0.000000	0.000000	-0.017198	0.082694	0.052316	0.000000	0.000000	2.000000	61.000000	0.000000
2949.027864	0.091956	0.554252	0.008184	80.734688	102.411201	147.424316	0.399348	0.000000	-0.400462	0.000000	0.000000	0.000000	-0.017198	0.082694	0.052316	0.000000	0.000000	2.000000	61.000000	0.000000
2949.031197	0.091956	0.554252	0.008184	80.734688	102.411201	147.424316	0.399348	0.000000	-0.400462	0.000000	0.000000	0.000000	-0.017198	0.082694	0.052316	0.000000	0.000000	2.000000	61.000000	0.000000
2949.034530	0.091956	0.554252	0.008184	80.734688	102.411201	147.424316	0.399348	0.000000	-0.400462	0.000000	0.000000	0.000000	-0.017198	0.082694	0.052316	0.000000	0.000000	2.000000	61.000000	0.000000
2949.037864	0.091881	0.554786	0.008505	80.712936	103.034050	148.035568	0.402214	0.000000	-0.409181	0.000000	0.000000	0.000000	-0.022273	0.160356	0.096521	0.000000	0.000000	2.000000	61.000000	0.000000
2949.041197	0.091881	0.554786	0.008505	80.712936	103.034050	148.035568	0.402214	0.000000	-0.409181	0.000000	0.000000	0.000000	-0.022273	0.160356	0.096521	0.000000	0.000000	2.000000	61.000000	0.000000
2949.044530	0.091881	0.554786	0.008505	80.712936	103.034050	148.035568	0.402214	0.000000	-0.409181	0.000000	0.000000	0.000000	-0.022273	0.160356	0.096521	0.000000	0.000000	2.000000	61.000000	0.000000
2949.047864	0.091881	0.554786	0.008505	80.697456	103.487900	148.478363	0.405927	0.000000	-0.425268	0.000000	0.000000	0.000000	-0.022273	0.160356	0.096521	0.000000	0.000000	2.000000	61.000000	0.000000
2949.051197	0.091816	0.555054	0.008638	80.697456	103.487900	148.478363	0.405927	0.000000	-0.425268	0.000000	0.000000	0.000000	-0.019688	0.080270	0.039937	0.000000	0.000000	2.000000	61.000000	0.000000
2949.054530	0.091816	0.555054	0.008638	80.697456	103.487900	148.478363	0.405927	0.000000	-0.425268	0.000000	0.000000	0.000000	-0.019688	0.080270	0.039937	0.000000	0.000000	2.000000	61.000000	0.000000
2949.057864	0.091816	0.555054	0.008638	80.684898	103.836975	148.823135	0.409208	0.000000	-0.431924	0.000000	0.000000	0.000000	-0.019688	0.080270	0.039937	0.000000	0.000000	2.000000	61.000000	0.000000
2949.061197	0.091816	0.555054	0.008638	80.684898	103.836975	148.823135	0.409208	0.000000	-0.431924	0.000000	0.000000	0.000000	-0.019688	0.080270	0.039937	0.000000	0.000000	2.000000	61.000000	0.000000
2949.064530	0.091750	0.555321	0.008771	80.684898	103.836975	148.823135	0.409208	0.000000	-0.431924	0.000000	0.000000	0.000000	-0.019712	0.080310	0.039885	0.000000	0.000000	2.000000	61.000000	0.000000
2949.067864	0.091750	0.555321	0.008771	80.670891	104.171638	149.152603	0.409208	0.000000	-0.431924	0.000000	0.000000	0.000000	-0.019712	0.080310	0.039885	0.000000	0.000000	2.000000	61.000000	0.000000
2949.071197	0.091750	0.555321	0.008771	80.670891	104.171638	149.152603	0.409208	0.000000	-0.431924	0.000000	0.000000	0.000000	-0.019712	0.080310	0.039885	0.000000	0.000000	2.000000	61.000000	0.000000
2949.074530	0.091750	0.555321	0.008771	80.670891	104.171638	149.152603	0.409208	0.000000	-0.431924	0.000000	0.000000	0.000000	-0.019712	0.080310	0.039885	0.000000	0.000000	2.000000	61.000000	0.000000
2949.077864	0.091588	0.555849	0.009000	80.649559	104.570435	149.553452	0.412493	0.000000	-0.438571	0.000000	0.000000	0.000000	-0.048534	0.158171	0.068712	0.000000	0.000000	2.000000	61.000000	0.000000
2949.081197	0.091588	0.555849	0.009000	80.649559	104.570435	149.553452	0.412493	0.000000	-0.438571	0.000000	0.000000	0.000000	-0.048534	0.158171	0.068712	0.000000	0.000000	2.000000	61.000000	0.000000
2949.084530	0.091588	0.555849	0.009000	80.649559	104.570435	149.553452	0.412493	0.000000	-0.438571	0.000000	0.000000	0.000000	-0.048534	0.158171	0.068712	0.000000	0.000000	2.000000	61.000000	0.000000
2949.087864	0.091588	0.555849	0.009000	80.631500	104.873146	149.856766	0.420582	0.000000	-0.450023	0.000000	0.000000	0.000000	-0.048534	0.158171	0.068712	0.000000	0.000000	2.000000	61.000000	0.000000
2949.091197	0.091492	0.556108	0.009097	80.631500	104.873146	149.856766	0.420582	0.000000	-0.450023	0.000000	0.000000	0.000000	-0.028818	0.077849	0.028829	0.000000	0.000000	2.000000	61.000000	0.000000
2949.094530	0.091492	0.556108	0.009097	80.631500	104.873146	149.856766	0.420582	0.000000	-0.450023	0.000000	0.000000	0.000000	-0.028818	0.077849	0.028829	0.000000	0.000000	2.000000	61.000000	0.000000
2949.097864	0.091492	0.556108	0.009097	80.616425	105.091896	150.077209	0.425385	0.000000	-0.454828	0.000000	0.000000	0.000000	-0.028818	0.077849	0.028829	0.000000	0.000000	2.000000	61.000000	0.000000
2949.101197	0.091492	0.556108	0.009097	80.616425	105.091896	150.077209	0.425385	0.000000	-0.454828	0.000000	0.000000	0.000000	-0.028818	0.077849	0.028829	0.000000	0.000000	2.000000	61.000000	0.000000
2949.104530	0.091436	0.556376	0.009161	80.616425	105.091896	150.077209	0.425385	0.000000	-0.454828	0.000000	0.000000	0.000000	-0.016908	0.080450	0.019277	0.000000	0.000000	2.000000	61.000000	0.000000
2949.107864	0.091436	0.556376	0.009161	80.604263	105.248718	150.234390	0.425385	0.000000	-0.454828	0.000000	0.000000	0.000000	-0.016908	0.080450	0.019277	0.000000	0.000000	2.000000	61.000000	0.000000
2949.111197	0.091436	0.556376	0.009161	80.604263	105.248718	150.234390	0.425385	0.000000	-0.454828	0.000000	0.000000	0.000000	-0.016908	0.080450	0.019277	0.000000	0.000000	2.000000	61.000000	0.000000
2949.114530	0.091436	0.556376	0.009161	80.604263	105.248718	150.234390	0.425385	0.000000	-0.454828	0.000000	0.000000	0.000000	-0.016908	0.080450	0.019277	0.000000	0.000000	2.000000	61.000000	0.000000
2949.117864	0.091312	0.556887	0.009231	80.597488	105.267479	150.255341	0.428203	0.000000	-0.458041	0.000000	0.000000	0.000000	-0.037286	0.153206	0.020915	0.000000	0.000000	2.000000	61.000000	0.000000
2949.121197	0.091312	0.556887	0.009231	80.597488	105.267479	150.255341	0.428203	0.000000	-0.458041	0.000000	0.000000	0.000000	-0.037286	0.153206	0.020915	0.000000	0.000000	2.000000	61.000000	0.000000
2949.124530	0.091312	0.556887	0.009231	80.597488	105.267479	150.255341	0.428203	0.000000	-0.458041	0.000000	0.000000	0.000000	-0.037286	0.153206	0.020915	0.000000	0.000000	2.000000	61.000000	0.000000
2949.127864	0.091312	0.556887	0.009231	80.593452	105.222755	150.208282	0.434417	0.000000	-0.461527	0.000000	0.000000	0.000000	-0.037286	0.153206	0.020915	0.000000	0.000000	2.000000	61.000000	0.000000
2949.131197	0.091296	0.557138	0.009268	80.593452	105.222755	150.208282	0.434417	0.000000	-0.461527	0.000000	0.000000	0.000000	-0.004697	0.075328	0.011242	0.000000	0.000000	2.000000	61.000000	0.000000
2949.134530	0.091296	0.557138	0.009268	80.593452	105.222755	150.208282	0.434417	0.000000	-0.461527	0.000000	0.000000	0.000000	-0.004697	0.075328	0.011242	0.000000	0.000000	2.000000	61.000000	0.000000
2949.137864	0.091296	0.557138	0.009268	80.593704	105.067818	150.052505	0.435200	0.000000	-0.463401	0.000000	0.000000	0.000000	-0.004697	0.075328	0.011242	0.000000	0.000000	2.000000	61.000000	0.000000
2949.141197	0.091296	0.557138	0.009268	80.593704	105.067818	150.052505	0.435200	0.000000	-0.463401	0.000000	0.000000	0.000000	-0.004697	0.075328	0.011242	0.000000	0.000000	2.000000	61.000000	0.000000
2949.144530	0.091285	0.557381	0.009328	80.593704	105.067818	150.052505	0.435200	0.000000	-0.463401	0.000000	0.000000	0.000000	-0.003355	0.072759	0.018104	0.000000	0.000000	2.000000	61.000000	0.000000
2949.147864	0.091285	0.557381	0.009328	80.596092	104.860443	149.842285	0.435200	0.000000	-0.463401	0.000000	0.000000	0.000000	-0.003355	0.072759	0.018104	0.000000	0.000000	2.000000	61.000000	0.000000
2949.151197	0.091285	0.557381	0.009328	80.596092	104.860443	149.842285	0.435200	0.000000	-0.463401	0.000000	0.000000	0.000000	-0.003355	0.072759	0.018104	0.000000	0.000000	2.000000	61.000000	0.000000
2949.154530	0.091285	0.557381	0.009328	80.596092	104.860443	149.842285	0.435200	0.000000	-0.463401	0.000000	0.000000	0.000000	-0.003355	0.072759	0.018104	0.000000	0.000000	2.000000	61.000000	0.000000
2949.157864	0.091340	0.557797	0.009492	80.597885	104.693398	149.670227	0.435759	0.000000	-0.466418	0.000000	0.000000	0.000000	0.016535	0.124823	0.049234	0.000000	0.000000	2.000000	61.000000	0.000000
2949.161197	0.091340	0.557797	0.009492	80.597885	104.693398	149.670227	0.435759	0.000000	-0.466418	0.000000	0.000000	0.000000	0.016535	0.124823	0.049234	0.000000	0.000000	2.000000	61.000000	0.000000
2949.164530	0.091340	0.557797	0.009492	80.597885	104.693398	149.670227	0.435759	0.000000	-0.466418	0.000000	0.000000	0.000000	0.016535	0.124823	0.049234	0.000000	0.000000	2.000000	61.000000	0.000000
2949.167864	0.091340	0.557797	0.009492	80.599411	104.542442	149.517212	0.433003	0.000000	-0.474624	0.000000	0.000000	0.000000	0.016535	0.124823	0.049234	0.000000	0.000000	2.000000	61.000000	0.000000
2949.171197	0.091363	0.557944	0.009610	80.599411	104.542442	149.517212	0.433003	0.000000	-0.474624	0.000000	0.000000	0.000000	0.006923	0.044268	0.035367	0.000000	0.000000	2.000000	61.000000	0.000000
2949.174530	0.091363	0.557944	0.009610	80.599411	104.542442	149.517212	0.433003	0.000000	-0.474624	0.000000	0.000000	0.000000	0.006923	0.044268	0.035367	0.000000	0.000000	2.000000	61.000000	0.000000
2949.177864	0.091363	0.557944	0.009610	80.600586	104.431931	149.402435	0.431850	0.000000	-0.480518	0.000000	0.000000	0.000000	0.006923	0.044268	0.035367	0.000000	0.000000	2.000000	61.000000	0.000000
2949.181197	0.091363	0.557944	0.009610	80.600586	104.431931	149.402435	0.431850	0.000000	-0.480518	0.000000	0.000000	0.000000	0.006923	0.044268	0.035367	0.000000	0.000000	2.000000	61.000000	0.000000
2949.184530	0.091402	0.558031	0.009694	80.600586	104.431931	149.402435	0.431850	0.000000	-0.480518	0.000000	0.000000	0.000000	0.011818	0.026068	0.025108	0.000000	0.000000	2.000000	61.000000	0.000000
2949.187864	0.091402	0.558031	0.009694	80.601250	104.359116	149.325882	0.431850	0.000000	-0.480518	0.000000	0.000000	0.000000	0.011818	0.026068	0.025108	0.000000	0.000000	2.000000	61.000000	0.000000
2949.191197	0.091447	0.558084	0.009806	80.601250	104.359116	149.325882	0.431850	0.000000	-0.480518	0.000000	0.000000	0.000000	0.013488	0.015689	0.033626	0.000000	0.000000	2.000000	61.000000	0.000000
2949.194530	0.091447	0.558084	0.009806	80.601250	104.359116	149.325882	0.431850	0.000000	-0.480518	0.000000	0.000000	0.000000	0.013488	0.015689	0.033626	0.000000	0.000000	2.000000	61.000000	0.000000
2949.197864	0.091447	0.558084	0.009806	80.601440	104.342949	149.306732	0.427632	0.000000	-0.490307	0.000000	0.000000	0.000000	0.013488	0.015689	0.033626	0.000000	0.000000	2.000000	61.000000	0.000000
2949.201197	0.091447	0.558084	0.009806	80.601440	104.342949	149.306732	0.427632	0.000000	-0.490307	0.000000	0.000000	0.000000	0.013488	0.015689	0.033626	0.000000	0.000000	2.000000	61.000000	0.000000
2949.204530	0.091482	0.558084	0.009865	80.601440	104.342949	149.306732	0.427632	0.000000	-0.490307	0.000000	0.000000	0.000000	0.010388	0.000062	0.017782	0.000000	0.000000	2.000000	61.000000	0.000000
2949.207864	0.091482	0.558084	0.009865	80.599846	104.346161	149.306168	0.427632	0.000000	-0.490307	0.000000	0.000000	0.000000	0.010388	0.000062	0.017782	0.000000	0.000000	2.000000	61.000000	0.000000
2949.211197	0.091482	0.558084	0.009865	80.599846	104.346161	149.306168	0.427632	0.000000	-0.490307	0.000000	0.000000	0.000000	0.010388	0.000062	0.017782	0.000000	0.000000	2.000000	61.000000	0.000000
2949.214530	0.091482	0.558084	0.009865	80.599846	104.346161	149.306168	0.427632	0.000000	-0.490307	0.000000	0.000000	0.000000	0.010388	0.000062	0.017782	0.000000	0.000000	2.000000	61.000000	0.000000
2949.217864	0.091603	0.557997	0.010014	80.598030	104.368248	149.324738	0.425901	0.000000	-0.493271	0.000000	0.000000	0.000000	0.036396	-0.025901	0.044718	0.000000	0.000000	2.000000	61.000000	0.000000
2949.221197	0.091603	0.557997	0.010014	80.598030	104.368248	149.324738	0.425901	0.000000	-0.493271	0.000000	0.000000	0.000000	0.036396	-0.025901	0.044718	0.000000	0.000000	2.000000	61.000000	0.000000
2949.224530	0.091603	0.557997	0.010014	80.598030	104.368248	149.324738	0.425901	0.000000	-0.493271	0.000000	0.000000	0.000000	0.036396	-0.025901	0.044718	0.000000	0.000000	2.000000	61.000000	0.000000
2949.227864	0.091603	0.557997	0.010014	80.597694	104.414200	149.363037	0.419835	0.000000	-0.500724	0.000000	0.000000	0.000000	0.036396	-0.025901	0.044718	0.000000	0.000000	2.000000	61.000000	0.000000
2949.231197	0.091685	0.557920	0.010081	80.597694	104.414200	149.363037	0.419835	0.000000	-0.500724	0.000000	0.000000	0.000000	0.024658	-0.023355	0.020027	0.000000	0.000000	2.000000	61.000000	0.000000
2949.234530	0.091685	0.557920	0.010081	80.597694	104.414200	149.363037	0.419835	0.000000	-0.500724	0.000000	0.000000	0.000000	0.024658	-0.023355	0.020027	0.000000	0.000000	2.000000	61.000000	0.000000
2949.237864	0.091685	0.557920	0.010081	80.597153	104.478981	149.420425	0.415725	0.000000	-0.504062	0.000000	0.000000	0.000000	0.024658	-0.023355	0.020027	0.000000	0.000000	2.000000	61.000000	0.000000
2949.241197	0.091685	0.557920	0.010081	80.597153	104.478981	149.420425	0.415725	0.000000	-0.504062	0.000000	0.000000	0.000000	0.024658	-0.023355	0.020027	0.000000	0.000000	2.000000	61.000000	0.000000
2949.244530	0.091791	0.557815	0.010149	80.597153	104.478981	149.420425	0.415725	0.000000	-0.504062	0.000000	0.000000	0.000000	0.031637	-0.031203	0.020329	0.000000	0.000000	2.000000	61.000000	0.000000
2949.247864	0.091791	0.557815	0.010149	80.596565	104.546410	149.477768	0.415725	0.000000	-0.504062	0.000000	0.000000	0.000000	0.031637	-0.031203	0.020329	0.000000	0.000000	2.000000	61.000000	0.000000
2949.251197	0.091791	0.557815	0.010149	80.596565	104.546410	149.477768	0.415725	0.000000	-0.504062	0.000000	0.000000	0.000000	0.031637	-0.031203	0.020329	0.000000	0.000000	2.000000	61.000000	0.000000
2949.254530	0.091791	0.557815	0.010149	80.596565	104.546410	149.477768	0.415725	0.000000	-0.504062	0.000000	0.000000	0.000000	0.031637	-0.031203	0.020329	0.000000	0.000000	2.000000	61.000000	0.000000
2949.257864	0.091994	0.557555	0.010363	80.595840	104.630066	149.554276	0.410452	0.000000	-0.507450	0.000000	0.000000	0.000000	0.061025	-0.078003	0.064230	0.000000	0.000000	2.000000	61.000000	0.000000
2949.261197	0.091994	0.557555	0.010363	80.595840	104.630066	149.554276	0.410452	0.000000	-0.507450	0.000000	0.000000	0.000000	0.061025	-0.078003	0.064230	0.000000	0.000000	2.000000	61.000000	0.000000
2949.264530	0.091994	0.557555	0.010363	80.595840	104.630066	149.554276	0.410452	0.000000	-0.507450	0.000000	0.000000	0.000000	0.061025	-0.078003	0.064230	0.000000	0.000000	2.000000	61.000000	0.000000
2949.267864	0.092066	0.557408	0.010491	80.595268	104.694817	149.611618	0.400282	0.000000	-0.518155	0.000000	0.000000	0.000000	0.021374	-0.044243	0.038307	0.000000	0.000000	2.000000	61.000000	0.000000
2949.271197	0.092066	0.557408	0.010491	80.595268	104.694817	149.611618	0.400282	0.000000	-0.518155	0.000000	0.000000	0.000000	0.021374	-0.044243	0.038307	0.000000	0.000000	2.000000	61.000000	0.000000
2949.274530	0.092066	0.557408	0.010491	80.595268	104.694817	149.611618	0.400282	0.000000	-0.518155	0.000000	0.000000	0.000000	0.021374	-0.044243	0.038307	0.000000	0.000000	2.000000	61.000000	0.000000
2949.277864	0.092066	0.557408	0.010491	80.594269	104.794533	149.707199	0.396720	0.000000	-0.524539	0.000000	0.000000	0.000000	0.021374	-0.044243	0.038307	0.000000	0.000000	2.000000	61.000000	0.000000
2949.281197	0.092150	0.557234	0.010687	80.594269	104.794533	149.707199	0.396720	0.000000	-0.524539	0.000000	0.000000	0.000000	0.025453	-0.052098	0.058969	0.000000	0.000000	2.000000	61.000000	0.000000
2949.284530	0.092150	0.557234	0.010687	80.594269	104.794533	149.707199	0.396720	0.000000	-0.524539	0.000000	0.000000	0.000000	0.025453	-0.052098	0.058969	0.000000	0.000000	2.000000	61.000000	0.000000
2949.287864	0.092150	0.557234	0.010687	80.593689	104.856552	149.764542	0.392478	0.000000	-0.534368	0.000000	0.000000	0.000000	0.025453	-0.052098	0.058969	0.000000	0.000000	2.000000	61.000000	0.000000
2949.291197	0.092150	0.557234	0.010687	80.593689	104.856552	149.764542	0.392478	0.000000	-0.534368	0.000000	0.000000	0.000000	0.025453	-0.052098	0.058969	0.000000	0.000000	2.000000	61.000000	0.000000
2949.294530	0.092243	0.557069	0.010924	80.593689	104.856552	149.764542	0.392478	0.000000	-0.534368	0.000000	0.000000	0.000000	0.027858	-0.049540	0.071117	0.000000	0.000000	2.000000	61.000000	0.000000
2949.297864	0.092243	0.557069	0.010924	80.591446	104.913521	149.821228	0.392478	0.000000	-0.534368	0.000000	0.000000	0.000000	0.027858	-0.049540	0.071117	0.000000	0.000000	2.000000	61.000000	0.000000
2949.301197	0.092243	0.557069	0.010924	80.591446	104.913521	149.821228	0.392478	0.000000	-0.534368	0.000000	0.000000	0.000000	0.027858	-0.049540	0.071117	0.000000	0.000000	2.000000	61.000000	0.000000
2949.304530	0.092243	0.557069	0.010924	80.591446	104.913521	149.821228	0.392478	0.000000	-0.534368	0.000000	0.000000	0.000000	0.027858	-0.049540	0.071117	0.000000	0.000000	2.000000	61.000000	0.000000
2949.307864	0.092411	0.556730	0.011426	80.591026	104.956673	149.859467	0.387835	0.000000	-0.546220	0.000000	0.000000	0.000000	0.050426	-0.101888	0.150346	0.000000	0.000000	2.000000	61.000000	0.000000
2949.311197	0.092411	0.556730	0.011426	80.591026	104.956673	149.859467	0.387835	0.000000	-0.546220	0.000000	0.000000	0.000000	0.000000	-0.000000	-0.000000	0.000000	0.000000	2.000000	61.000000	0.000000
2949.314530	0.092411	0.556730	0.011426	80.591026	104.956673	149.859467	0.387835	0.000000	-0.546220	0.000000	0.000000	0.000000	0.000000	-0.000000	-0.000000	0.000000	0.000000	2.000000	61.000000	0.000000
2949.317864	0.092411	0.556730	0.011426	80.590630	104.997093	149.897659	0.379430	0.000000	-0.571278	0.000000	0.000000	0.000000	0.000000	-0.000000	-0.000000	0.000000	0.000000	2.000000	61.000000	0.000000
2949.321197	0.092411	0.556730	0.011426	80.590630	104.997093	149.897659	0.379430	0.000000	-0.571278	0.000000	0.000000	0.000000	0.000000	-0.000000	-0.000000	0.000000	0.000000	2.000000	61.000000	0.000000
2949.324530	0.092494	0.556590	0.011725	80.590630	104.997093	149.897659	0.379430	0.000000	-0.571278	0.000000	0.000000	0.000000	0.024646	-0.041950	0.089802	0.000000	0.000000	2.000000	61.000000	0.000000
2949.327864	0.092494	0.556590	0.011725	80.590172	105.034782	149.935867	0.379430	0.000000	-0.571278	0.000000	0.000000	0.000000	0.024646	-0.041950	0.089802	0.000000	0.000000	2.000000	61.000000	0.000000
2949.331197	0.092494	0.556590	0.011725	80.590172	105.034782	149.935867	0.379430	0.000000	-0.571278	0.000000	0.000000	0.000000	0.024646	-0.041950	0.089802	0.000000	0.000000	2.000000	61.000000	0.000000
2949.334530	0.092494	0.556590	0.011725	80.590172	105.034782	149.935867	0.379430	0.000000	-0.571278	0.000000	0.000000	0.000000	0.024646	-0.041950	0.089802	0.000000	0.000000	2.000000	61.000000	0.000000
2949.337864	0.092623	0.556266	0.012383	80.589981	105.053589	149.954941	0.375323	0.000000	-0.586245	0.000000	0.000000	0.000000	0.038957	-0.097229	0.197508	0.000000	0.000000	2.000000	61.000000	0.000000
2949.341197	0.092623	0.556266	0.012383	80.589981	105.053589	149.954941	0.375323	0.000000	-0.586245	0.000000	0.000000	0.000000	0.000000	-0.000008	0.000000	0.000000	0.000000	2.000000	61.000000	0.000000
2949.344530	0.092623	0.556266	0.012383	80.589981	105.053589	149.954941	0.375323	0.000000	-0.586245	0.000000	0.000000	0.000000	0.000000	-0.000008	0.000000	0.000000	0.000000	2.000000	61.000000	0.000000
2949.347864	0.092623	0.556266	0.012383	80.589798	105.072487	149.974091	0.368830	0.000000	-0.619163	0.000000	0.000000	0.000000	0.000000	-0.000008	0.000000	0.000000	0.000000	2.000000	61.000000	0.000000
2949.351197	0.092623	0.556266	0.012383	80.589798	105.072487	149.974091	0.368830	0.000000	-0.619163	0.000000	0.000000	0.000000	0.000000	-0.000008	0.000000	0.000000	0.000000	2.000000	61.000000	0.000000
2949.354530	0.092692	0.556107	0.012733	80.589798	105.072487	149.974091	0.368830	0.000000	-0.619163	0.000000	0.000000	0.000000	0.020668	-0.047487	0.104786	0.000000	0.000000	2.000000	61.000000	0.000000
2949.357864	0.092692	0.556107	0.012733	80.589569	105.091316	149.993164	0.368830	0.000000	-0.619163	0.000000	0.000000	0.000000	0.020668	-0.047487	0.104786	0.000000	0.000000	2.000000	61.000000	0.000000
2949.361197	0.092692	0.556107	0.012733	80.589569	105.091316	149.993164	0.368830	0.000000	-0.619163	0.000000	0.000000	0.000000	0.020668	-0.047487	0.104786	0.000000	0.000000	2.000000	61.000000	0.000000
2949.364530	0.092692	0.556107	0.012733	80.589569	105.091316	149.993164	0.368830	0.000000	-0.619163	0.000000	0.000000	0.000000	0.020668	-0.047487	0.104786	0.000000	0.000000	2.000000	61.000000	0.000000
2949.367864	0.092790	0.555781	0.013462	80.589333	105.107475	150.012299	0.365385	0.000000	-0.636628	0.000000	0.000000	0.000000	0.029267	-0.097882	0.218979	0.000000	0.000000	2.000000	61.000000	0.000000
2949.371197	0.092790	0.555781	0.013462	80.589333	105.107475	150.012299	0.365385	0.000000	-0.636628	0.000000	0.000000	0.000000	-0.000001	0.000001	0.000000	0.000000	0.000000	2.000000	61.000000	0.000000
2949.374530	0.092790	0.555781	0.013462	80.589333	105.107475	150.012299	0.365385	0.000000	-0.636628	0.000000	0.000000	0.000000	-0.000001	0.000001	0.000000	0.000000	0.000000	2.000000	61.000000	0.000000
2949.377864	0.092790	0.555781	0.013462	80.589355	105.101959	150.012238	0.360507	0.000000	-0.673124	0.000000	0.000000	0.000000	-0.000001	0.000001	0.000000	0.000000	0.000000	2.000000	61.000000	0.000000
2949.381197	0.092790	0.555781	0.013462	80.589355	105.101959	150.012238	0.360507	0.000000	-0.673124	0.000000	0.000000	0.000000	-0.000001	0.000001	0.000000	0.000000	0.000000	2.000000	61.000000	0.000000
2949.384530	0.092841	0.555613	0.013839	80.589355	105.101959	150.012238	0.360507	0.000000	-0.673124	0.000000	0.000000	0.000000	0.015282	-0.050445	0.112869	0.000000	0.000000	2.000000	61.000000	0.000000
2949.387864	0.092841	0.555613	0.013839	80.589127	105.118111	150.031357	0.360507	0.000000	-0.673124	0.000000	0.000000	0.000000	0.015282	-0.050445	0.112869	0.000000	0.000000	2.000000	61.000000	0.000000
2949.391197	0.092841	0.555613	0.013839	80.589127	105.118111	150.031357	0.360507	0.000000	-0.673124	0.000000	0.000000	0.000000	0.015282	-0.050445	0.112869	0.000000	0.000000	2.000000	61.000000	0.000000
2949.394530	0.092841	0.555613	0.013839	80.589127	105.118111	150.031357	0.360507	0.000000	-0.673124	0.000000	0.000000	0.000000	0.015282	-0.050445	0.112869	0.000000	0.000000	2.000000	61.000000	0.000000
2949.397864	0.092923	0.555319	0.014608	80.589127	105.112686	150.031357	0.357960	0.000000	-0.691936	0.000000	0.000000	0.000000	0.024522	-0.088112	0.230654	0.000000	0.000000	2.000000	61.000000	0.000000
2949.401197	0.092923	0.555319	0.014608	80.589127	105.112686	150.031357	0.357960	0.000000	-0.691936	0.000000	0.000000	0.000000	0.000000	0.000008	0.000000	0.000000	0.000000	2.000000	61.000000	0.000000
2949.404530	0.092923	0.555319	0.014608	80.589127	105.112686	150.031357	0.357960	0.000000	-0.691936	0.000000	0.000000	0.000000	0.000000	0.000008	0.000000	0.000000	0.000000	2.000000	61.000000	0.000000
2949.407864	0.092923	0.555319	0.014608	80.587540	105.107605	150.030670	0.353873	0.000000	-0.730378	0.000000	0.000000	0.000000	0.000000	0.000008	0.000000	0.000000	0.000000	2.000000	61.000000	0.000000
2949.411197	0.092923	0.555319	0.014608	80.587540	105.107605	150.030670	0.353873	0.000000	-0.730378	0.000000	0.000000	0.000000	0.000000	0.000008	0.000000	0.000000	0.000000	2.000000	61.000000	0.000000
2949.414530	0.092972	0.555176	0.014978	80.587540	105.107605	150.030670	0.353873	0.000000	-0.730378	0.000000	0.000000	0.000000	0.014912	-0.042876	0.111178	0.000000	0.000000	2.000000	61.000000	0.000000
2949.417864	0.092972	0.555176	0.014978	80.587753	105.088783	150.011581	0.353873	0.000000	-0.730378	0.000000	0.000000	0.000000	0.014912	-0.042876	0.111178	0.000000	0.000000	2.000000	61.000000	0.000000
2949.421197	0.092972	0.555176	0.014978	80.587753	105.088783	150.011581	0.353873	0.000000	-0.730378	0.000000	0.000000	0.000000	0.014912	-0.042876	0.111178	0.000000	0.000000	2.000000	61.000000	0.000000
2949.424530	0.092972	0.555176	0.014978	80.587753	105.088783	150.011581	0.353873	0.000000	-0.730378	0.000000	0.000000	0.000000	0.014912	-0.042876	0.111178	0.000000	0.000000	2.000000	61.000000	0.000000
2949.427864	0.093122	0.554951	0.015740	80.588188	105.051102	149.973404	0.351388	0.000000	-0.748908	0.000000	0.000000	0.000000	0.045013	-0.067727	0.228606	0.000000	0.000000	2.000000	61.000000	0.000000
2949.431197	0.093122	0.554951	0.015740	80.588188	105.051102	149.973404	0.351388	0.000000	-0.748908	0.000000	0.000000	0.000000	0.000001	0.000008	0.000000	0.000000	0.000000	2.000000	61.000000	0.000000
2949.434530	0.093122	0.554951	0.015740	80.588188	105.051102	149.973404	0.351388	0.000000	-0.748908	0.000000	0.000000	0.000000	0.000001	0.000008	0.000000	0.000000	0.000000	2.000000	61.000000	0.000000
2949.437864	0.093122	0.554951	0.015740	80.587212	104.994957	149.915421	0.343886	0.000000	-0.787009	0.000000	0.000000	0.000000	0.000001	0.000008	0.000000	0.000000	0.000000	2.000000	61.000000	0.000000
2949.441197	0.093122	0.554951	0.015740	80.587212	104.994957	149.915421	0.343886	0.000000	-0.787009	0.000000	0.000000	0.000000	0.000001	0.000008	0.000000	0.000000	0.000000	2.000000	61.000000	0.000000
2949.444530	0.093227	0.554859	0.016154	80.587212	104.994957	149.915421	0.343886	0.000000	-0.787009	0.000000	0.000000	0.000000	0.031474	-0.027531	0.124284	0.000000	0.000000	2.000000	61.000000	0.000000
2949.447864	0.093227	0.554859	0.016154	80.587624	104.957298	149.877243	0.343886	0.000000	-0.787009	0.000000	0.000000	0.000000	0.031474	-0.027531	0.124284	0.000000	0.000000	2.000000	61.000000	0.000000
2949.451197	0.093227	0.554859	0.016154	80.587624	104.957298	149.877243	0.343886	0.000000	-0.787009	0.000000	0.000000	0.000000	0.031474	-0.027531	0.124284	0.000000	0.000000	2.000000	61.000000	0.000000
2949.454530	0.093227	0.554859	0.016154	80.587624	104.957298	149.877243	0.343886	0.000000	-0.787009	0.000000	0.000000	0.000000	0.031474	-0.027531	0.124284	0.000000	0.000000	2.000000	61.000000	0.000000
2949.457864	0.093417	0.554621	0.016997	80.588043	104.922340	149.839050	0.338640	0.000000	-0.807723	0.000000	0.000000	0.000000	0.056825	-0.071204	0.252904	0.000000	0.000000	2.000000	61.000000	0.000000
2949.461197	0.093417	0.554621	0.016997	80.588043	104.922340	149.839050	0.338640	0.000000	-0.807723	0.000000	0.000000	0.000000	0.000001	0.000000	-0.000000	0.000000	0.000000	2.000000	61.000000	0.000000
2949.464530	0.093417	0.554621	0.016997	80.588043	104.922340	149.839050	0.338640	0.000000	-0.807723	0.000000	0.000000	0.000000	0.000001	0.000000	-0.000000	0.000000	0.000000	2.000000	61.000000	0.000000
2949.467864	0.093417	0.554621	0.016997	80.586433	104.920036	149.838394	0.329170	0.000000	-0.849873	0.000000	0.000000	0.000000	0.000001	0.000000	-0.000000	0.000000	0.000000	2.000000	61.000000	0.000000
2949.471197	0.093417	0.554621	0.016997	80.586433	104.920036	149.838394	0.329170	0.000000	-0.849873	0.000000	0.000000	0.000000	0.000001	0.000000	-0.000000	0.000000	0.000000	2.000000	61.000000	0.000000
2949.474530	0.093498	0.554458	0.017409	80.586433	104.920036	149.838394	0.329170	0.000000	-0.849873	0.000000	0.000000	0.000000	0.024296	-0.048907	0.123329	0.000000	0.000000	2.000000	61.000000	0.000000
2949.477864	0.093498	0.554458	0.017409	80.578400	104.911232	149.835159	0.329170	0.000000	-0.849873	0.000000	0.000000	0.000000	0.024296	-0.048907	0.123329	0.000000	0.000000	2.000000	61.000000	0.000000
2949.481197	0.093498	0.554458	0.017409	80.578400	104.911232	149.835159	0.329170	0.000000	-0.849873	0.000000	0.000000	0.000000	0.024296	-0.048907	0.123329	0.000000	0.000000	2.000000	61.000000	0.000000
2949.484530	0.093498	0.554458	0.017409	80.578400	104.911232	149.835159	0.329170	0.000000	-0.849873	0.000000	0.000000	0.000000	0.024296	-0.048907	0.123329	0.000000	0.000000	2.000000	61.000000	0.000000
2949.487864	0.093684	0.554078	0.018236	80.563515	104.928123	149.867462	0.325120	0.000000	-0.870428	0.000000	0.000000	0.000000	0.055948	-0.114076	0.248300	0.000000	0.000000	2.000000	61.000000	0.000000
2949.491197	0.093684	0.554078	0.018236	80.563515	104.928123	149.867462	0.325120	0.000000	-0.870428	0.000000	0.000000	0.000000	-0.000001	0.000007	-0.000000	0.000000	0.000000	2.000000	61.000000	0.000000
2949.494530	0.093684	0.554078	0.018236	80.563515	104.928123	149.867462	0.325120	0.000000	-0.870428	0.000000	0.000000	0.000000	-0.000001	0.000007	-0.000000	0.000000	0.000000	2.000000	61.000000	0.000000
2949.497864	0.093684	0.554078	0.018236	80.545433	104.940269	149.898376	0.315795	0.000000	-0.911811	0.000000	0.000000	0.000000	-0.000001	0.000007	-0.000000	0.000000	0.000000	2.000000	61.000000	0.000000
2949.501197	0.093684	0.554078	0.018236	80.545433	104.940269	149.898376	0.315795	0.000000	-0.911811	0.000000	0.000000	0.000000	-0.000001	0.000007	-0.000000	0.000000	0.000000	2.000000	61.000000	0.000000
2949.504530	0.093767	0.553861	0.018657	80.545433	104.940269	149.898376	0.315795	0.000000	-0.911811	0.000000	0.000000	0.000000	0.024886	-0.065179	0.126290	0.000000	0.000000	2.000000	61.000000	0.000000
2949.507864	0.093767	0.553861	0.018657	80.503258	104.920593	149.919586	0.315795	0.000000	-0.911811	0.000000	0.000000	0.000000	0.024886	-0.065179	0.126290	0.000000	0.000000	2.000000	61.000000	0.000000
2949.511197	0.093767	0.553861	0.018657	80.503258	104.920593	149.919586	0.315795	0.000000	-0.911811	0.000000	0.000000	0.000000	0.024886	-0.065179	0.126290	0.000000	0.000000	2.000000	61.000000	0.000000
2949.514530	0.093767	0.553861	0.018657	80.503258	104.920593	149.919586	0.315795	0.000000	-0.911811	0.000000	0.000000	0.000000	0.024886	-0.065179	0.126290	0.000000	0.000000	2.000000	61.000000	0.000000
2949.517864	0.093979	0.553398	0.019495	80.427414	104.852875	149.927551	0.311648	0.000000	-0.932860	0.000000	0.000000	0.000000	0.063617	-0.138795	0.251272	0.000000	0.000000	2.000000	61.000000	0.000000
2949.521197	0.093979	0.553398	0.019495	80.427414	104.852875	149.927551	0.311648	0.000000	-0.932860	0.000000	0.000000	0.000000	-0.000001	0.000000	-0.000000	0.000000	0.000000	2.000000	61.000000	0.000000
2949.524530	0.093979	0.553398	0.019495	80.427414	104.852875	149.927551	0.311648	0.000000	-0.932860	0.000000	0.000000	0.000000	-0.000001	0.000000	-0.000000	0.000000	0.000000	2.000000	61.000000	0.000000
2949.527864	0.093979	0.553398	0.019495	80.343307	104.795380	149.951614	0.301045	0.000000	-0.974738	0.000000	0.000000	0.000000	-0.000001	0.000000	-0.000000	0.000000	0.000000	2.000000	61.000000	0.000000
2949.531197	0.094121	0.553152	0.019975	80.343307	104.795380	149.951614	0.301045	0.000000	-0.974738	0.000000	0.000000	0.000000	0.042491	-0.073956	0.143921	0.000000	0.000000	2.000000	61.000000	0.000000
2949.534530	0.094121	0.553152	0.019975	80.343307	104.795380	149.951614	0.301045	0.000000	-0.974738	0.000000	0.000000	0.000000	0.042491	-0.073956	0.143921	0.000000	0.000000	2.000000	61.000000	0.000000
2949.537864	0.094121	0.553152	0.019975	80.288536	104.736839	149.949722	0.293963	0.000000	-0.998725	0.000000	0.000000	0.000000	0.042491	-0.073956	0.143921	0.000000	0.000000	2.000000	61.000000	0.000000
2949.541197	0.094226	0.552886	0.020508	80.288536	104.736839	149.949722	0.293963	0.000000	-0.998725	0.000000	0.000000	0.000000	0.031595	-0.079704	0.160176	0.000000	0.000000	2.000000	61.000000	0.000000
2949.544530	0.094226	0.552886	0.020508	80.288536	104.736839	149.949722	0.293963	0.000000	-0.998725	0.000000	0.000000	0.000000	0.031595	-0.079704	0.160176	0.000000	0.000000	2.000000	61.000000	0.000000
2949.547864	0.094226	0.552886	0.020508	80.273727	104.753059	149.981384	0.288697	0.000000	-1.025422	0.000000	0.000000	0.000000	0.031595	-0.079704	0.160176	0.000000	0.000000	2.000000	61.000000	0.000000
2949.551197	0.094226	0.552886	0.020508	80.273727	104.753059	149.981384	0.288697	0.000000	-1.025422	0.000000	0.000000	0.000000	0.031595	-0.079704	0.160176	0.000000	0.000000	2.000000	61.000000	0.000000
2949.554530	0.094339	0.552628	0.021082	80.273727	104.753059	149.981384	0.288697	0.000000	-1.025422	0.000000	0.000000	0.000000	0.033965	-0.077515	0.172197	0.000000	0.000000	2.000000	61.000000	0.000000
2949.557864	0.094339	0.552628	0.021082	80.273483	104.774002	149.999878	0.288697	0.000000	-1.025422	0.000000	0.000000	0.000000	0.033965	-0.077515	0.172197	0.000000	0.000000	2.000000	61.000000	0.000000
2949.561197	0.094475	0.552368	0.021652	80.273483	104.774002	149.999878	0.288697	0.000000	-1.025422	0.000000	0.000000	0.000000	0.040763	-0.077783	0.170750	0.000000	0.000000	2.000000	61.000000	0.000000
2949.564530	0.094475	0.552368	0.021652	80.273483	104.774002	149.999878	0.288697	0.000000	-1.025422	0.000000	0.000000	0.000000	0.040763	-0.077783	0.170750	0.000000	0.000000	2.000000	61.000000	0.000000
2949.567864	0.094475	0.552368	0.021652	80.273727	104.755798	149.981400	0.276242	0.000000	-1.082579	0.000000	0.000000	0.000000	0.040763	-0.077783	0.170750	0.000000	0.000000	2.000000	61.000000	0.000000
2949.571197	0.094475	0.552368	0.021652	80.273727	104.755798	149.981400	0.276242	0.000000	-1.082579	0.000000	0.000000	0.000000	0.040763	-0.077783	0.170750	0.000000	0.000000	2.000000	61.000000	0.000000
2949.574530	0.094604	0.552124	0.022306	80.273727	104.755798	149.981400	0.276242	0.000000	-1.082579	0.000000	0.000000	0.000000	0.038711	-0.073241	0.196206	0.000000	0.000000	2.000000	61.000000	0.000000
2949.577864	0.094604	0.552124	0.022306	80.274269	104.701096	149.925903	0.276242	0.000000	-1.082579	0.000000	0.000000	0.000000	0.038711	-0.073241	0.196206	0.000000	0.000000	2.000000	61.000000	0.000000
2949.581197	0.094744	0.551931	0.023012	80.274269	104.701096	149.925903	0.276242	0.000000	-1.082579	0.000000	0.000000	0.000000	0.041817	-0.057915	0.211956	0.000000	0.000000	2.000000	61.000000	0.000000
2949.584530	0.094744	0.551931	0.023012	80.274269	104.701096	149.925903	0.276242	0.000000	-1.082579	0.000000	0.000000	0.000000	0.041817	-0.057915	0.211956	0.000000	0.000000	2.000000	61.000000	0.000000
2949.587864	0.094744	0.551931	0.023012	80.275047	104.630920	149.859909	0.262821	0.000000	-1.150606	0.000000	0.000000	0.000000	0.041817	-0.057915	0.211956	0.000000	0.000000	2.000000	61.000000	0.000000
2949.591197	0.094744	0.551931	0.023012	80.275047	104.630920	149.859909	0.262821	0.000000	-1.150606	0.000000	0.000000	0.000000	0.041817	-0.057915	0.211956	0.000000	0.000000	2.000000	61.000000	0.000000
2949.594530	0.094898	0.551729	0.023673	80.275047	104.630920	149.859909	0.262821	0.000000	-1.150606	0.000000	0.000000	0.000000	0.046254	-0.060605	0.198385	0.000000	0.000000	2.000000	61.000000	0.000000
2949.597864	0.094898	0.551729	0.023673	80.275810	104.557983	149.785919	0.262821	0.000000	-1.150606	0.000000	0.000000	0.000000	0.046254	-0.060605	0.198385	0.000000	0.000000	2.000000	61.000000	0.000000
2949.601197	0.095037	0.551534	0.024379	80.275810	104.557983	149.785919	0.262821	0.000000	-1.150606	0.000000	0.000000	0.000000	0.041779	-0.058507	0.211713	0.000000	0.000000	2.000000	61.000000	0.000000
2949.604530	0.095037	0.551534	0.024379	80.275810	104.557983	149.785919	0.262821	0.000000	-1.150606	0.000000	0.000000	0.000000	0.041779	-0.058507	0.211713	0.000000	0.000000	2.000000	61.000000	0.000000
2949.607864	0.095037	0.551534	0.024379	80.276169	104.521500	149.748901	0.248148	0.000000	-1.218956	0.000000	0.000000	0.000000	0.041779	-0.058507	0.211713	0.000000	0.000000	2.000000	61.000000	0.000000
2949.611197	0.095037	0.551534	0.024379	80.276169	104.521500	149.748901	0.248148	0.000000	-1.218956	0.000000	0.000000	0.000000	0.041779	-0.058507	0.211713	0.000000	0.000000	2.000000	61.000000	0.000000
2949.614530	0.095165	0.551313	0.025027	80.276169	104.521500	149.748901	0.248148	0.000000	-1.218956	0.000000	0.000000	0.000000	0.038328	-0.066357	0.194217	0.000000	0.000000	2.000000	61.000000	0.000000
2949.617864	0.095165	0.551313	0.025027	80.276169	104.518799	149.748901	0.248148	0.000000	-1.218956	0.000000	0.000000	0.000000	0.038328	-0.066357	0.194217	0.000000	0.000000	2.000000	61.000000	0.000000
2949.621197	0.095258	0.551066	0.025620	80.276169	104.518799	149.748901	0.248148	0.000000	-1.218956	0.000000	0.000000	0.000000	0.028003	-0.074193	0.178094	0.000000	0.000000	2.000000	61.000000	0.000000
2949.624530	0.095258	0.551066	0.025620	80.276169	104.518799	149.748901	0.248148	0.000000	-1.218956	0.000000	0.000000	0.000000	0.028003	-0.074193	0.178094	0.000000	0.000000	2.000000	61.000000	0.000000
2949.627864	0.095258	0.551066	0.025620	80.275993	104.537056	149.767441	0.237093	0.000000	-1.281008	0.000000	0.000000	0.000000	0.028003	-0.074193	0.178094	0.000000	0.000000	2.000000	61.000000	0.000000
2949.631197	0.095258	0.551066	0.025620	80.275993	104.537056	149.767441	0.237093	0.000000	-1.281008	0.000000	0.000000	0.000000	0.028003	-0.074193	0.178094	0.000000	0.000000	2.000000	61.000000	0.000000
2949.634530	0.095371	0.550800	0.026191	80.275993	104.537056	149.767441	0.237093	0.000000	-1.281008	0.000000	0.000000	0.000000	0.033806	-0.079654	0.171349	0.000000	0.000000	2.000000	61.000000	0.000000
2949.637864	0.095371	0.550800	0.026191	80.275406	104.588982	149.822891	0.237093	0.000000	-1.281008	0.000000	0.000000	0.000000	0.033806	-0.079654	0.171349	0.000000	0.000000	2.000000	61.000000	0.000000
2949.641197	0.095440	0.550528	0.026664	80.275406	104.588982	149.822891	0.237093	0.000000	-1.281008	0.000000	0.000000	0.000000	0.020791	-0.081676	0.141666	0.000000	0.000000	2.000000	61.000000	0.000000
2949.644530	0.095440	0.550528	0.026664	80.275406	104.588982	149.822891	0.237093	0.000000	-1.281008	0.000000	0.000000	0.000000	0.020791	-0.081676	0.141666	0.000000	0.000000	2.000000	61.000000	0.000000
2949.647864	0.095440	0.550528	0.026664	80.274857	104.646400	149.878372	0.227993	0.000000	-1.333177	0.000000	0.000000	0.000000	0.020791	-0.081676	0.141666	0.000000	0.000000	2.000000	61.000000	0.000000
2949.651197	0.095440	0.550528	0.026664	80.274857	104.646400	149.878372	0.227993	0.000000	-1.333177	0.000000	0.000000	0.000000	0.020791	-0.081676	0.141666	0.000000	0.000000	2.000000	61.000000	0.000000
2949.654530	0.095551	0.550264	0.027104	80.274857	104.646400	149.878372	0.227993	0.000000	-1.333177	0.000000	0.000000	0.000000	0.033215	-0.079004	0.132079	0.000000	0.000000	2.000000	61.000000	0.000000
2949.657864	0.095551	0.550264	0.027104	80.272675	104.701584	149.933289	0.227993	0.000000	-1.333177	0.000000	0.000000	0.000000	0.033215	-0.079004	0.132079	0.000000	0.000000	2.000000	61.000000	0.000000
2949.661197	0.095551	0.550264	0.027104	80.272675	104.701584	149.933289	0.227993	0.000000	-1.333177	0.000000	0.000000	0.000000	0.033215	-0.079004	0.132079	0.000000	0.000000	2.000000	61.000000	0.000000
2949.664530	0.095551	0.550264	0.027104	80.272675	104.701584	149.933289	0.227993	0.000000	-1.333177	0.000000	0.000000	0.000000	0.033215	-0.079004	0.132079	0.000000	0.000000	2.000000	61.000000	0.000000
2949.667864	0.095715	0.549786	0.027812	80.270515	104.754005	149.988174	0.222457	0.000000	-1.355190	0.000000	0.000000	0.000000	0.049111	-0.143449	0.212541	0.000000	0.000000	2.000000	61.000000	0.000000
2949.671197	0.095715	0.549786	0.027812	80.270515	104.754005	149.988174	0.222457	0.000000	-1.355190	0.000000	0.000000	0.000000	-0.000000	-0.000004	0.000000	0.000000	0.000000	2.000000	61.000000	0.000000
2949.674530	0.095715	0.549786	0.027812	80.270515	104.754005	149.988174	0.222457	0.000000	-1.355190	0.000000	0.000000	0.000000	-0.000000	-0.000004	0.000000	0.000000	0.000000	2.000000	61.000000	0.000000
2949.677864	0.095715	0.549786	0.027812	80.269905	104.814087	150.043610	0.214272	0.000000	-1.390613	0.000000	0.000000	0.000000	-0.000000	-0.000004	0.000000	0.000000	0.000000	2.000000	61.000000	0.000000
2949.681197	0.095715	0.549786	0.027812	80.269905	104.814087	150.043610	0.214272	0.000000	-1.390613	0.000000	0.000000	0.000000	-0.000000	-0.000004	0.000000	0.000000	0.000000	2.000000	61.000000	0.000000
2949.684530	0.095813	0.549599	0.028067	80.269905	104.814087	150.043610	0.214272	0.000000	-1.390613	0.000000	0.000000	0.000000	0.029413	-0.056236	0.076290	0.000000	0.000000	2.000000	61.000000	0.000000
2949.687864	0.095813	0.549599	0.028067	80.261284	104.862846	150.096024	0.214272	0.000000	-1.390613	0.000000	0.000000	0.000000	0.029413	-0.056236	0.076290	0.000000	0.000000	2.000000	61.000000	0.000000
2949.691197	0.095813	0.549599	0.028067	80.261284	104.862846	150.096024	0.214272	0.000000	-1.390613	0.000000	0.000000	0.000000	0.029413	-0.056236	0.076290	0.000000	0.000000	2.000000	61.000000	0.000000
2949.694530	0.095813	0.549599	0.028067	80.261284	104.862846	150.096024	0.214272	0.000000	-1.390613	0.000000	0.000000	0.000000	0.029413	-0.056236	0.076290	0.000000	0.000000	2.000000	61.000000	0.000000
2949.697864	0.096013	0.549289	0.028475	80.246414	104.886894	150.127380	0.209370	0.000000	-1.403328	0.000000	0.000000	0.000000	0.060126	-0.092906	0.122531	0.000000	0.000000	2.000000	61.000000	0.000000
2949.701197	0.096013	0.549289	0.028475	80.246414	104.886894	150.127380	0.209370	0.000000	-1.403328	0.000000	0.000000	0.000000	0.060126	-0.092906	0.122531	0.000000	0.000000	2.000000	61.000000	0.000000
2949.704530	0.096013	0.549289	0.028475	80.246414	104.886894	150.127380	0.209370	0.000000	-1.403328	0.000000	0.000000	0.000000	0.060126	-0.092906	0.122531	0.000000	0.000000	2.000000	61.000000	0.000000
2949.707864	0.096013	0.549289	0.028475	80.223358	104.914970	150.174026	0.199349	0.000000	-1.423750	0.000000	0.000000	0.000000	0.060126	-0.092906	0.122531	0.000000	0.000000	2.000000	61.000000	0.000000
2949.711197	0.096088	0.549177	0.028611	80.223358	104.914970	150.174026	0.199349	0.000000	-1.423750	0.000000	0.000000	0.000000	0.022455	-0.033704	0.040856	0.000000	0.000000	2.000000	61.000000	0.000000
2949.714530	0.096088	0.549177	0.028611	80.223358	104.914970	150.174026	0.199349	0.000000	-1.423750	0.000000	0.000000	0.000000	0.022455	-0.033704	0.040856	0.000000	0.000000	2.000000	61.000000	0.000000
2949.717864	0.096088	0.549177	0.028611	80.195488	104.938759	150.218658	0.195607	0.000000	-1.430560	0.000000	0.000000	0.000000	0.022455	-0.033704	0.040856	0.000000	0.000000	2.000000	61.000000	0.000000
2949.721197	0.096088	0.549177	0.028611	80.195488	104.938759	150.218658	0.195607	0.000000	-1.430560	0.000000	0.000000	0.000000	0.022455	-0.033704	0.040856	0.000000	0.000000	2.000000	61.000000	0.000000
2949.724530	0.096173	0.549066	0.028680	80.195488	104.938759	150.218658	0.195607	0.000000	-1.430560	0.000000	0.000000	0.000000	0.025654	-0.033103	0.020639	0.000000	0.000000	2.000000	61.000000	0.000000
2949.727864	0.096173	0.549066	0.028680	80.153374	104.918480	150.239349	0.195607	0.000000	-1.430560	0.000000	0.000000	0.000000	0.025654	-0.033103	0.020639	0.000000	0.000000	2.000000	61.000000	0.000000
2949.731197	0.096173	0.549066	0.028680	80.153374	104.918480	150.239349	0.195607	0.000000	-1.430560	0.000000	0.000000	0.000000	0.025654	-0.033103	0.020639	0.000000	0.000000	2.000000	61.000000	0.000000
2949.734530	0.096173	0.549066	0.028680	80.153374	104.918480	150.239349	0.195607	0.000000	-1.430560	0.000000	0.000000	0.000000	0.025654	-0.033103	0.020639	0.000000	0.000000	2.000000	61.000000	0.000000
2949.737864	0.096223	0.548958	0.028691	80.092064	104.871140	150.252869	0.191331	0.000000	-1.433999	0.000000	0.000000	0.000000	0.015008	-0.032488	0.003165	0.000000	0.000000	2.000000	61.000000	0.000000
2949.741197	0.096223	0.548958	0.028691	80.092064	104.871140	150.252869	0.191331	0.000000	-1.433999	0.000000	0.000000	0.000000	0.015008	-0.032488	0.003165	0.000000	0.000000	2.000000	61.000000	0.000000
2949.744530	0.096223	0.548958	0.028691	80.092064	104.871140	150.252869	0.191331	0.000000	-1.433999	0.000000	0.000000	0.000000	0.015008	-0.032488	0.003165	0.000000	0.000000	2.000000	61.000000	0.000000
2949.747864	0.096223	0.548958	0.028691	80.008255	104.792503	150.258362	0.188830	0.000000	-1.434527	0.000000	0.000000	0.000000	0.015008	-0.032488	0.003165	0.000000	0.000000	2.000000	61.000000	0.000000
2949.751197	0.096235	0.548933	0.028628	80.008255	104.792503	150.258362	0.188830	0.000000	-1.434527	0.000000	0.000000	0.000000	0.003481	-0.007468	-0.018729	0.000000	0.000000	2.000000	61.000000	0.000000
2949.754530	0.096235	0.548933	0.028628	80.008255	104.792503	150.258362	0.188830	0.000000	-1.434527	0.000000	0.000000	0.000000	0.003481	-0.007468	-0.018729	0.000000	0.000000	2.000000	61.000000	0.000000
2949.757864	0.096235	0.548933	0.028628	79.914879	104.698578	150.261230	0.188250	0.000000	-1.431405	0.000000	0.000000	0.000000	0.003481	-0.007468	-0.018729	0.000000	0.000000	2.000000	61.000000	0.000000
2949.761197	0.096235	0.548933	0.028628	79.914879	104.698578	150.261230	0.188250	0.000000	-1.431405	0.000000	0.000000	0.000000	0.003481	-0.007468	-0.018729	0.000000	0.000000	2.000000	61.000000	0.000000
2949.764530	0.096219	0.548918	0.028548	79.914879	104.698578	150.261230	0.188250	0.000000	-1.431405	0.000000	0.000000	0.000000	-0.004781	-0.004553	-0.024130	0.000000	0.000000	2.000000	61.000000	0.000000
2949.767864	0.096219	0.548918	0.028548	79.815086	104.593864	150.262741	0.188250	0.000000	-1.431405	0.000000	0.000000	0.000000	-0.004781	-0.004553	-0.024130	0.000000	0.000000	2.000000	61.000000	0.000000
2949.771197	0.096219	0.548918	0.028548	79.815086	104.593864	150.262741	0.188250	0.000000	-1.431405	0.000000	0.000000	0.000000	-0.004781	-0.004553	-0.024130	0.000000	0.000000	2.000000	61.000000	0.000000
2949.774530	0.096219	0.548918	0.028548	79.815086	104.593864	150.262741	0.188250	0.000000	-1.431405	0.000000	0.000000	0.000000	-0.004781	-0.004553	-0.024130	0.000000	0.000000	2.000000	61.000000	0.000000
2949.777864	0.096148	0.548873	0.028311	79.704453	104.482224	150.266739	0.189046	0.000000	-1.427384	0.000000	0.000000	0.000000	-0.021254	-0.013653	-0.071030	0.000000	0.000000	2.000000	61.000000	0.000000
2949.781197	0.096148	0.548873	0.028311	79.704453	104.482224	150.266739	0.189046	0.000000	-1.427384	0.000000	0.000000	0.000000	-0.021254	-0.013653	-0.071030	0.000000	0.000000	2.000000	61.000000	0.000000
2949.784530	0.096148	0.548873	0.028311	79.704453	104.482224	150.266739	0.189046	0.000000	-1.427384	0.000000	0.000000	0.000000	-0.021254	-0.013653	-0.071030	0.000000	0.000000	2.000000	61.000000	0.000000
2949.787864	0.096148	0.548873	0.028311	79.593361	104.302414	150.209625	0.192589	0.000000	-1.415545	0.000000	0.000000	0.000000	-0.021254	-0.013653	-0.071030	0.000000	0.000000	2.000000	61.000000	0.000000
2949.791197	0.096100	0.548877	0.028190	79.593361	104.302414	150.209625	0.192589	0.000000	-1.415545	0.000000	0.000000	0.000000	-0.014373	0.001272	-0.036311	0.000000	0.000000	2.000000	61.000000	0.000000
2949.794530	0.096100	0.548877	0.028190	79.593361	104.302414	150.209625	0.192589	0.000000	-1.415545	0.000000	0.000000	0.000000	-0.014373	0.001272	-0.036311	0.000000	0.000000	2.000000	61.000000	0.000000
2949.797864	0.096100	0.548877	0.028190	79.495819	103.911438	149.944946	0.194985	0.000000	-1.409494	0.000000	0.000000	0.000000	-0.014373	0.001272	-0.036311	0.000000	0.000000	2.000000	61.000000	0.000000
2949.801197	0.096006	0.548881	0.028078	79.495819	103.911438	149.944946	0.194985	0.000000	-1.409494	0.000000	0.000000	0.000000	-0.028193	0.001266	-0.033581	0.000000	0.000000	2.000000	61.000000	0.000000
2949.804530	0.096006	0.548881	0.028078	79.495819	103.911438	149.944946	0.194985	0.000000	-1.409494	0.000000	0.000000	0.000000	-0.028193	0.001266	-0.033581	0.000000	0.000000	2.000000	61.000000	0.000000
2949.807864	0.096006	0.548881	0.028078	79.413437	103.214600	149.375412	0.199683	0.000000	-1.403897	0.000000	0.000000	0.000000	-0.028193	0.001266	-0.033581	0.000000	0.000000	2.000000	61.000000	0.000000
2949.811197	0.096006	0.548881	0.028078	79.413437	103.214600	149.375412	0.199683	0.000000	-1.403897	0.000000	0.000000	0.000000	-0.028193	0.001266	-0.033581	0.000000	0.000000	2.000000	61.000000	0.000000
2949.814530	0.095910	0.548939	0.027956	79.413437	103.214600	149.375412	0.199683	0.000000	-1.403897	0.000000	0.000000	0.000000	-0.028766	0.017483	-0.036538	0.000000	0.000000	2.000000	61.000000	0.000000
2949.817864	0.095910	0.548939	0.027956	79.359261	102.382248	148.650238	0.199683	0.000000	-1.403897	0.000000	0.000000	0.000000	-0.028766	0.017483	-0.036538	0.000000	0.000000	2.000000	61.000000	0.000000
2949.821197	0.095910	0.548939	0.027956	79.359261	102.382248	148.650238	0.199683	0.000000	-1.403897	0.000000	0.000000	0.000000	-0.028766	0.017483	-0.036538	0.000000	0.000000	2.000000	61.000000	0.000000
2949.824530	0.095910	0.548939	0.027956	79.359261	102.382248	148.650238	0.199683	0.000000	-1.403897	0.000000	0.000000	0.000000	-0.028766	0.017483	-0.036538	0.000000	0.000000	2.000000	61.000000	0.000000
2949.827864	0.095720	0.549127	0.027720	79.322662	101.439766	147.799042	0.204478	0.000000	-1.397807	0.000000	0.000000	0.000000	-0.057042	0.056300	-0.070765	0.000000	0.000000	2.000000	61.000000	0.000000
2949.831197	0.095720	0.549127	0.027720	79.322662	101.439766	147.799042	0.204478	0.000000	-1.397807	0.000000	0.000000	0.000000	-0.057042	0.056300	-0.070765	0.000000	0.000000	2.000000	61.000000	0.000000
2949.834530	0.095720	0.549127	0.027720	79.322662	101.439766	147.799042	0.204478	0.000000	-1.397807	0.000000	0.000000	0.000000	-0.057042	0.056300	-0.070765	0.000000	0.000000	2.000000	61.000000	0.000000
2949.837864	0.095720	0.549127	0.027720	79.309311	100.582436	147.001205	0.213985	0.000000	-1.386013	0.000000	0.000000	0.000000	-0.057042	0.056300	-0.070765	0.000000	0.000000	2.000000	61.000000	0.000000
2949.841197	0.095622	0.549266	0.027584	79.309311	100.582436	147.001205	0.213985	0.000000	-1.386013	0.000000	0.000000	0.000000	-0.029613	0.041703	-0.041012	0.000000	0.000000	2.000000	61.000000	0.000000
2949.844530	0.095622	0.549266	0.027584	79.309311	100.582436	147.001205	0.213985	0.000000	-1.386013	0.000000	0.000000	0.000000	-0.029613	0.041703	-0.041012	0.000000	0.000000	2.000000	61.000000	0.000000
2949.847864	0.095622	0.549266	0.027584	79.321518	99.773994	146.221313	0.218920	0.000000	-1.379178	0.000000	0.000000	0.000000	-0.029613	0.041703	-0.041012	0.000000	0.000000	2.000000	61.000000	0.000000
2949.851197	0.095622	0.549266	0.027584	79.321518	99.773994	146.221313	0.218920	0.000000	-1.379178	0.000000	0.000000	0.000000	-0.029613	0.041703	-0.041012	0.000000	0.000000	2.000000	61.000000	0.000000
2949.854530	0.095559	0.549451	0.027388	79.321518	99.773994	146.221313	0.218920	0.000000	-1.379178	0.000000	0.000000	0.000000	-0.018767	0.055594	-0.058795	0.000000	0.000000	2.000000	61.000000	0.000000
2949.857864	0.095559	0.549451	0.027388	79.345085	98.901817	145.364548	0.218920	0.000000	-1.379178	0.000000	0.000000	0.000000	-0.018767	0.055594	-0.058795	0.000000	0.000000	2.000000	61.000000	0.000000
2949.861197	0.095559	0.549451	0.027388	79.345085	98.901817	145.364548	0.218920	0.000000	-1.379178	0.000000	0.000000	0.000000	-0.018767	0.055594	-0.058795	0.000000	0.000000	2.000000	61.000000	0.000000
2949.864530	0.095559	0.549451	0.027388	79.345085	98.901817	145.364548	0.218920	0.000000	-1.379178	0.000000	0.000000	0.000000	-0.018767	0.055594	-0.058795	0.000000	0.000000	2.000000	61.000000	0.000000
2949.867864	0.095351	0.549902	0.026693	79.371880	97.847748	144.330139	0.222048	0.000000	-1.369379	0.000000	0.000000	0.000000	-0.062556	0.135279	-0.208318	0.000000	0.000000	2.000000	61.000000	0.000000
2949.871197	0.095351	0.549902	0.026693	79.371880	97.847748	144.330139	0.222048	0.000000	-1.369379	0.000000	0.000000	0.000000	-0.000000	0.000006	-0.000000	0.000000	0.000000	2.000000	61.000000	0.000000
2949.874530	0.095351	0.549902	0.026693	79.371880	97.847748	144.330139	0.222048	0.000000	-1.369379	0.000000	0.000000	0.000000	-0.000000	0.000006	-0.000000	0.000000	0.000000	2.000000	61.000000	0.000000
2949.877864	0.095351	0.549902	0.026693	79.406548	96.235504	142.749634	0.232474	0.000000	-1.334659	0.000000	0.000000	0.000000	-0.000000	0.000006	-0.000000	0.000000	0.000000	2.000000	61.000000	0.000000
2949.881197	0.095351	0.549902	0.026693	79.406548	96.235504	142.749634	0.232474	0.000000	-1.334659	0.000000	0.000000	0.000000	-0.000000	0.000006	-0.000000	0.000000	0.000000	2.000000	61.000000	0.000000
2949.884530	0.095209	0.550158	0.026217	79.406548	96.235504	142.749634	0.232474	0.000000	-1.334659	0.000000	0.000000	0.000000	-0.042442	0.076654	-0.142803	0.000000	0.000000	2.000000	61.000000	0.000000
2949.887864	0.095209	0.550158	0.026217	79.445534	93.873642	140.436920	0.232474	0.000000	-1.334659	0.000000	0.000000	0.000000	-0.042442	0.076654	-0.142803	0.000000	0.000000	2.000000	61.000000	0.000000
2949.891197	0.094997	0.550416	0.025624	79.445534	93.873642	140.436920	0.232474	0.000000	-1.334659	0.000000	0.000000	0.000000	-0.063616	0.077505	-0.177946	0.000000	0.000000	2.000000	61.000000	0.000000
2949.894530	0.094997	0.550416	0.025624	79.445534	93.873642	140.436920	0.232474	0.000000	-1.334659	0.000000	0.000000	0.000000	-0.063616	0.077505	-0.177946	0.000000	0.000000	2.000000	61.000000	0.000000
2949.897864	0.094997	0.550416	0.025624	79.468750	90.726547	137.356842	0.250150	0.000000	-1.281201	0.000000	0.000000	0.000000	-0.063616	0.077505	-0.177946	0.000000	0.000000	2.000000	61.000000	0.000000
2949.901197	0.094746	0.550658	0.024954	79.468750	90.726547	137.356842	0.250150	0.000000	-1.281201	0.000000	0.000000	0.000000	-0.075191	0.072554	-0.200913	0.000000	0.000000	2.000000	61.000000	0.000000
2949.904530	0.094746	0.550658	0.024954	79.468750	90.726547	137.356842	0.250150	0.000000	-1.281201	0.000000	0.000000	0.000000	-0.075191	0.072554	-0.200913	0.000000	0.000000	2.000000	61.000000	0.000000
2949.907864	0.094746	0.550658	0.024954	79.455322	86.899208	133.613297	0.262682	0.000000	-1.247715	0.000000	0.000000	0.000000	-0.075191	0.072554	-0.200913	0.000000	0.000000	2.000000	61.000000	0.000000
2949.911197	0.094448	0.550952	0.024283	79.455322	86.899208	133.613297	0.262682	0.000000	-1.247715	0.000000	0.000000	0.000000	-0.089421	0.088321	-0.201395	0.000000	0.000000	2.000000	61.000000	0.000000
2949.914530	0.094448	0.550952	0.024283	79.455322	86.899208	133.613297	0.262682	0.000000	-1.247715	0.000000	0.000000	0.000000	-0.089421	0.088321	-0.201395	0.000000	0.000000	2.000000	61.000000	0.000000
2949.917864	0.094448	0.550952	0.024283	79.385574	82.726814	129.534332	0.277585	0.000000	-1.214149	0.000000	0.000000	0.000000	-0.089421	0.088321	-0.201395	0.000000	0.000000	2.000000	61.000000	0.000000
2949.921197	0.094127	0.551272	0.023610	79.385574	82.726814	129.534332	0.277585	0.000000	-1.214149	0.000000	0.000000	0.000000	-0.096458	0.095988	-0.201757	0.000000	0.000000	2.000000	61.000000	0.000000
2949.924530	0.094127	0.551272	0.023610	79.385574	82.726814	129.534332	0.277585	0.000000	-1.214149	0.000000	0.000000	0.000000	-0.096458	0.095988	-0.201757	0.000000	0.000000	2.000000	61.000000	0.000000
2949.927864	0.094127	0.551272	0.023610	79.261826	78.670631	125.566582	0.293662	0.000000	-1.180523	0.000000	0.000000	0.000000	-0.096458	0.095988	-0.201757	0.000000	0.000000	2.000000	61.000000	0.000000
2949.931197	0.093865	0.551660	0.022999	79.261826	78.670631	125.566582	0.293662	0.000000	-1.180523	0.000000	0.000000	0.000000	-0.078515	0.116383	-0.183457	0.000000	0.000000	2.000000	61.000000	0.000000
2949.934530	0.093865	0.551660	0.022999	79.261826	78.670631	125.566582	0.293662	0.000000	-1.180523	0.000000	0.000000	0.000000	-0.078515	0.116383	-0.183457	0.000000	0.000000	2.000000	61.000000	0.000000
2949.937864	0.093865	0.551660	0.022999	79.092087	74.865631	121.837914	0.306747	0.000000	-1.149947	0.000000	0.000000	0.000000	-0.078515	0.116383	-0.183457	0.000000	0.000000	2.000000	61.000000	0.000000
2949.941197	0.093656	0.552082	0.022413	79.092087	74.865631	121.837914	0.306747	0.000000	-1.149947	0.000000	0.000000	0.000000	-0.062714	0.126409	-0.175732	0.000000	0.000000	2.000000	61.000000	0.000000
2949.944530	0.093656	0.552082	0.022413	79.092087	74.865631	121.837914	0.306747	0.000000	-1.149947	0.000000	0.000000	0.000000	-0.062714	0.126409	-0.175732	0.000000	0.000000	2.000000	61.000000	0.000000
2949.947864	0.093656	0.552082	0.022413	78.893547	71.456528	118.486732	0.317200	0.000000	-1.120658	0.000000	0.000000	0.000000	-0.062714	0.126409	-0.175732	0.000000	0.000000	2.000000	61.000000	0.000000
2949.951197	0.093577	0.552518	0.021885	78.893547	71.456528	118.486732	0.317200	0.000000	-1.120658	0.000000	0.000000	0.000000	-0.023837	0.130852	-0.158348	0.000000	0.000000	2.000000	61.000000	0.000000
2949.954530	0.093577	0.552518	0.021885	78.893547	71.456528	118.486732	0.317200	0.000000	-1.120658	0.000000	0.000000	0.000000	-0.023837	0.130852	-0.158348	0.000000	0.000000	2.000000	61.000000	0.000000
2949.957864	0.093577	0.552518	0.021885	78.680222	68.414215	115.478882	0.321173	0.000000	-1.094267	0.000000	0.000000	0.000000	-0.023837	0.130852	-0.158348	0.000000	0.000000	2.000000	61.000000	0.000000
2949.961197	0.093558	0.552969	0.021429	78.680222	68.414215	115.478882	0.321173	0.000000	-1.094267	0.000000	0.000000	0.000000	-0.005518	0.135403	-0.136936	0.000000	0.000000	2.000000	61.000000	0.000000
2949.964530	0.093558	0.552969	0.021429	78.680222	68.414215	115.478882	0.321173	0.000000	-1.094267	0.000000	0.000000	0.000000	-0.005518	0.135403	-0.136936	0.000000	0.000000	2.000000	61.000000	0.000000
2949.967864	0.093558	0.552969	0.021429	78.478615	65.779167	112.857506	0.322093	0.000000	-1.071444	0.000000	0.000000	0.000000	-0.005518	0.135403	-0.136936	0.000000	0.000000	2.000000	61.000000	0.000000
2949.971197	0.093537	0.553375	0.020959	78.478615	65.779167	112.857506	0.322093	0.000000	-1.071444	0.000000	0.000000	0.000000	-0.006316	0.121935	-0.140820	0.000000	0.000000	2.000000	61.000000	0.000000
2949.974530	0.093537	0.553375	0.020959	78.478615	65.779167	112.857506	0.322093	0.000000	-1.071444	0.000000	0.000000	0.000000	-0.006316	0.121935	-0.140820	0.000000	0.000000	2.000000	61.000000	0.000000
2949.977864	0.093537	0.553375	0.020959	78.330109	63.402470	110.426971	0.323145	0.000000	-1.047974	0.000000	0.000000	0.000000	-0.006316	0.121935	-0.140820	0.000000	0.000000	2.000000	61.000000	0.000000
2949.981197	0.093537	0.553375	0.020959	78.330109	63.402470	110.426971	0.323145	0.000000	-1.047974	0.000000	0.000000	0.000000	-0.006316	0.121935	-0.140820	0.000000	0.000000	2.000000	61.000000	0.000000
2949.984530	0.093490	0.553764	0.020476	78.330109	63.402470	110.426971	0.323145	0.000000	-1.047974	0.000000	0.000000	0.000000	-0.014218	0.116457	-0.144896	0.000000	0.000000	2.000000	61.000000	0.000000
2949.987864	0.093490	0.553764	0.020476	78.258682	61.200523	108.084442	0.323145	0.000000	-1.047974	0.000000	0.000000	0.000000	-0.014218	0.116457	-0.144896	0.000000	0.000000	2.000000	61.000000	0.000000
2949.991197	0.093374	0.554054	0.020004	78.258682	61.200523	108.084442	0.323145	0.000000	-1.047974	0.000000	0.000000	0.000000	-0.034776	0.087080	-0.141632	0.000000	0.000000	2.000000	61.000000	0.000000
2949.994530	0.093374	0.554054	0.020004	78.258682	61.200523	108.084442	0.323145	0.000000	-1.047974	0.000000	0.000000	0.000000	-0.034776	0.087080	-0.141632	0.000000	0.000000	2.000000	61.000000	0.000000
2949.997864	0.093374	0.554054	0.020004	78.240189	59.210117	105.896805	0.331311	0.000000	-1.000219	0.000000	0.000000	0.000000	-0.034776	0.087080	-0.141632	0.000000	0.000000	2.000000	61.000000	0.000000
2950.001197	0.093374	0.554054	0.020004	78.240189	59.210117	105.896805	0.331311	0.000000	-1.000219	0.000000	0.000000	0.000000	-0.034776	0.087080	-0.141632	0.000000	0.000000	2.000000	61.000000	0.000000
2950.004530	0.093210	0.554300	0.019528	78.240189	59.210117	105.896805	0.331311	0.000000	-1.000219	0.000000	0.000000	0.000000	-0.049087	0.073679	-0.142787	0.000000	0.000000	2.000000	61.000000	0.000000
2950.007864	0.093210	0.554300	0.019528	78.227554	57.477772	103.977432	0.331311	0.000000	-1.000219	0.000000	0.000000	0.000000	-0.049087	0.073679	-0.142787	0.000000	0.000000	2.000000	61.000000	0.000000
2950.011197	0.093071	0.554492	0.019058	78.227554	57.477772	103.977432	0.331311	0.000000	-1.000219	0.000000	0.000000	0.000000	-0.041666	0.057595	-0.141072	0.000000	0.000000	2.000000	61.000000	0.000000
2950.014530	0.093071	0.554492	0.019058	78.227554	57.477772	103.977432	0.331311	0.000000	-1.000219	0.000000	0.000000	0.000000	-0.041666	0.057595	-0.141072	0.000000	0.000000	2.000000	61.000000	0.000000
2950.017864	0.093071	0.554492	0.019058	78.161522	56.178783	102.585487	0.346436	0.000000	-0.952910	0.000000	0.000000	0.000000	-0.041666	0.057595	-0.141072	0.000000	0.000000	2.000000	61.000000	0.000000
2950.021197	0.092975	0.554690	0.018687	78.161522	56.178783	102.585487	0.346436	0.000000	-0.952910	0.000000	0.000000	0.000000	-0.028798	0.059655	-0.111360	0.000000	0.000000	2.000000	61.000000	0.000000
2950.024530	0.092975	0.554690	0.018687	78.161522	56.178783	102.585487	0.346436	0.000000	-0.952910	0.000000	0.000000	0.000000	-0.028798	0.059655	-0.111360	0.000000	0.000000	2.000000	61.000000	0.000000
2950.027864	0.092975	0.554690	0.018687	78.038177	55.308090	101.725304	0.351236	0.000000	-0.934350	0.000000	0.000000	0.000000	-0.028798	0.059655	-0.111360	0.000000	0.000000	2.000000	61.000000	0.000000
2950.031197	0.092975	0.554690	0.018687	78.038177	55.308090	101.725304	0.351236	0.000000	-0.934350	0.000000	0.000000	0.000000	-0.028798	0.059655	-0.111360	0.000000	0.000000	2.000000	61.000000	0.000000
2950.034530	0.092937	0.554888	0.018370	78.038177	55.308090	101.725304	0.351236	0.000000	-0.934350	0.000000	0.000000	0.000000	-0.011543	0.059292	-0.095076	0.000000	0.000000	2.000000	61.000000	0.000000
2950.037864	0.092937	0.554888	0.018370	77.936424	54.646919	101.075890	0.351236	0.000000	-0.934350	0.000000	0.000000	0.000000	-0.011543	0.059292	-0.095076	0.000000	0.000000	2.000000	61.000000	0.000000
2950.041197	0.092907	0.555119	0.018219	77.936424	54.646919	101.075890	0.351236	0.000000	-0.934350	0.000000	0.000000	0.000000	-0.008849	0.069211	-0.045270	0.000000	0.000000	2.000000	61.000000	0.000000
2950.044530	0.092907	0.555119	0.018219	77.936424	54.646919	101.075890	0.351236	0.000000	-0.934350	0.000000	0.000000	0.000000	-0.008849	0.069211	-0.045270	0.000000	0.000000	2.000000	61.000000	0.000000
2950.047864	0.092907	0.555119	0.018219	77.854073	54.152607	100.588074	0.354635	0.000000	-0.910959	0.000000	0.000000	0.000000	-0.008849	0.069211	-0.045270	0.000000	0.000000	2.000000	61.000000	0.000000
2950.051197	0.092907	0.555119	0.018219	77.854073	54.152607	100.588074	0.354635	0.000000	-0.910959	0.000000	0.000000	0.000000	-0.008849	0.069211	-0.045270	0.000000	0.000000	2.000000	61.000000	0.000000
2950.054530	0.092906	0.555365	0.018212	77.854073	54.152607	100.588074	0.354635	0.000000	-0.910959	0.000000	0.000000	0.000000	-0.000403	0.073930	-0.002064	0.000000	0.000000	2.000000	61.000000	0.000000
2950.057864	0.092906	0.555365	0.018212	77.793419	53.808743	100.244682	0.354635	0.000000	-0.910959	0.000000	0.000000	0.000000	-0.000403	0.073930	-0.002064	0.000000	0.000000	2.000000	61.000000	0.000000
2950.061197	0.092906	0.555365	0.018212	77.793419	53.808743	100.244682	0.354635	0.000000	-0.910959	0.000000	0.000000	0.000000	-0.000403	0.073930	-0.002064	0.000000	0.000000	2.000000	61.000000	0.000000
2950.064530	0.092906	0.555365	0.018212	77.793419	53.808743	100.244682	0.354635	0.000000	-0.910959	0.000000	0.000000	0.000000	-0.000403	0.073930	-0.002064	0.000000	0.000000	2.000000	61.000000	0.000000
2950.067864	0.092987	0.555810	0.018629	77.760315	53.656040	100.090042	0.354702	0.000000	-0.910615	0.000000	0.000000	0.000000	0.024412	0.133364	0.124922	0.000000	0.000000	2.000000	61.000000	0.000000
2950.071197	0.092987	0.555810	0.018629	77.760315	53.656040	100.090042	0.354702	0.000000	-0.910615	0.000000	0.000000	0.000000	0.024412	0.133364	0.124922	0.000000	0.000000	2.000000	61.000000	0.000000
2950.074530	0.092987	0.555810	0.018629	77.760315	53.656040	100.090042	0.354702	0.000000	-0.910615	0.000000	0.000000	0.000000	0.024412	0.133364	0.124922	0.000000	0.000000	2.000000	61.000000	0.000000
2950.077864	0.092987	0.555810	0.018629	77.732620	53.539089	99.970367	0.350633	0.000000	-0.931435	0.000000	0.000000	0.000000	0.024412	0.133364	0.124922	0.000000	0.000000	2.000000	61.000000	0.000000
2950.081197	0.093055	0.555965	0.018976	77.732620	53.539089	99.970367	0.350633	0.000000	-0.931435	0.000000	0.000000	0.000000	0.020384	0.046477	0.104309	0.000000	0.000000	2.000000	61.000000	0.000000
2950.084530	0.093055	0.555965	0.018976	77.732620	53.539089	99.970367	0.350633	0.000000	-0.931435	0.000000	0.000000	0.000000	0.020384	0.046477	0.104309	0.000000	0.000000	2.000000	61.000000	0.000000
2950.087864	0.093055	0.555965	0.018976	77.702568	53.413013	99.841339	0.347235	0.000000	-0.948820	0.000000	0.000000	0.000000	0.020384	0.046477	0.104309	0.000000	0.000000	2.000000	61.000000	0.000000
2950.091197	0.093055	0.555965	0.018976	77.702568	53.413013	99.841339	0.347235	0.000000	-0.948820	0.000000	0.000000	0.000000	0.020384	0.046477	0.104309	0.000000	0.000000	2.000000	61.000000	0.000000
2950.094530	0.093132	0.556101	0.019370	77.702568	53.413013	99.841339	0.347235	0.000000	-0.948820	0.000000	0.000000	0.000000	0.023052	0.041037	0.117968	0.000000	0.000000	2.000000	61.000000	0.000000
2950.097864	0.093132	0.556101	0.019370	77.672485	53.284866	99.712959	0.347235	0.000000	-0.948820	0.000000	0.000000	0.000000	0.023052	0.041037	0.117968	0.000000	0.000000	2.000000	61.000000	0.000000
2950.101197	0.093132	0.556101	0.019370	77.672485	53.284866	99.712959	0.347235	0.000000	-0.948820	0.000000	0.000000	0.000000	0.023052	0.041037	0.117968	0.000000	0.000000	2.000000	61.000000	0.000000
2950.104530	0.093132	0.556101	0.019370	77.672485	53.284866	99.712959	0.347235	0.000000	-0.948820	0.000000	0.000000	0.000000	0.023052	0.041037	0.117968	0.000000	0.000000	2.000000	61.000000	0.000000
2950.107864	0.093317	0.556363	0.020436	77.640015	53.150425	99.575340	0.343393	0.000000	-0.968481	0.000000	0.000000	0.000000	0.055429	0.078552	0.319766	0.000000	0.000000	2.000000	61.000000	0.000000
2950.111197	0.093317	0.556363	0.020436	77.640015	53.150425	99.575340	0.343393	0.000000	-0.968481	0.000000	0.000000	0.000000	-0.000001	-0.000001	0.000000	0.000000	0.000000	2.000000	61.000000	0.000000
2950.114530	0.093317	0.556363	0.020436	77.640015	53.150425	99.575340	0.343393	0.000000	-0.968481	0.000000	0.000000	0.000000	-0.000001	-0.000001	0.000000	0.000000	0.000000	2.000000	61.000000	0.000000
2950.117864	0.093317	0.556363	0.020436	77.613533	53.058796	99.479095	0.334155	0.000000	-1.021775	0.000000	0.000000	0.000000	-0.000001	-0.000001	0.000000	0.000000	0.000000	2.000000	61.000000	0.000000
2950.121197	0.093317	0.556363	0.020436	77.613533	53.058796	99.479095	0.334155	0.000000	-1.021775	0.000000	0.000000	0.000000	-0.000001	-0.000001	0.000000	0.000000	0.000000	2.000000	61.000000	0.000000
2950.124530	0.093423	0.556490	0.020977	77.613533	53.058796	99.479095	0.334155	0.000000	-1.021775	0.000000	0.000000	0.000000	0.031752	0.037901	0.162526	0.000000	0.000000	2.000000	61.000000	0.000000
2950.127864	0.093423	0.556490	0.020977	77.636238	53.244919	99.650856	0.334155	0.000000	-1.021775	0.000000	0.000000	0.000000	0.031752	0.037901	0.162526	0.000000	0.000000	2.000000	61.000000	0.000000
2950.131197	0.093533	0.556607	0.021542	77.636238	53.244919	99.650856	0.334155	0.000000	-1.021775	0.000000	0.000000	0.000000	0.033075	0.035131	0.169290	0.000000	0.000000	2.000000	61.000000	0.000000
2950.134530	0.093533	0.556607	0.021542	77.636238	53.244919	99.650856	0.334155	0.000000	-1.021775	0.000000	0.000000	0.000000	0.033075	0.035131	0.169290	0.000000	0.000000	2.000000	61.000000	0.000000
2950.137864	0.093533	0.556607	0.021542	77.793419	54.281437	100.657257	0.323351	0.000000	-1.077078	0.000000	0.000000	0.000000	0.033075	0.035131	0.169290	0.000000	0.000000	2.000000	61.000000	0.000000
2950.141197	0.093533	0.556607	0.021542	77.793419	54.281437	100.657257	0.323351	0.000000	-1.077078	0.000000	0.000000	0.000000	0.033075	0.035131	0.169290	0.000000	0.000000	2.000000	61.000000	0.000000
2950.144530	0.093621	0.556672	0.021990	77.793419	54.281437	100.657257	0.323351	0.000000	-1.077078	0.000000	0.000000	0.000000	0.026288	0.019604	0.134555	0.000000	0.000000	2.000000	61.000000	0.000000
2950.147864	0.093621	0.556672	0.021990	78.059853	56.100342	102.426712	0.323351	0.000000	-1.077078	0.000000	0.000000	0.000000	0.026288	0.019604	0.134555	0.000000	0.000000	2.000000	61.000000	0.000000
2950.151197	0.093621	0.556672	0.021990	78.059853	56.100342	102.426712	0.323351	0.000000	-1.077078	0.000000	0.000000	0.000000	0.026288	0.019604	0.134555	0.000000	0.000000	2.000000	61.000000	0.000000
2950.154530	0.093621	0.556672	0.021990	78.059853	56.100342	102.426712	0.323351	0.000000	-1.077078	0.000000	0.000000	0.000000	0.026288	0.019604	0.134555	0.000000	0.000000	2.000000	61.000000	0.000000
2950.157864	0.093750	0.556726	0.022650	78.345345	58.225670	104.499329	0.318969	0.000000	-1.099504	0.000000	0.000000	0.000000	0.038704	0.016101	0.198104	0.000000	0.000000	2.000000	61.000000	0.000000
2950.161197	0.093750	0.556726	0.022650	78.345345	58.225670	104.499329	0.318969	0.000000	-1.099504	0.000000	0.000000	0.000000	-0.000000	0.000008	0.000000	0.000000	0.000000	2.000000	61.000000	0.000000
2950.164530	0.093750	0.556726	0.022650	78.345345	58.225670	104.499329	0.318969	0.000000	-1.099504	0.000000	0.000000	0.000000	-0.000000	0.000008	0.000000	0.000000	0.000000	2.000000	61.000000	0.000000
2950.167864	0.093750	0.556726	0.022650	78.604294	60.394650	106.622627	0.312519	0.000000	-1.132521	0.000000	0.000000	0.000000	-0.000000	0.000008	0.000000	0.000000	0.000000	2.000000	61.000000	0.000000
2950.171197	0.093750	0.556726	0.022650	78.604294	60.394650	106.622627	0.312519	0.000000	-1.132521	0.000000	0.000000	0.000000	-0.000000	0.000008	0.000000	0.000000	0.000000	2.000000	61.000000	0.000000
2950.174530	0.093780	0.556740	0.022925	78.604294	60.394650	106.622627	0.312519	0.000000	-1.132521	0.000000	0.000000	0.000000	0.008969	0.004256	0.082236	0.000000	0.000000	2.000000	61.000000	0.000000
2950.177864	0.093780	0.556740	0.022925	78.829750	62.487938	108.668526	0.312519	0.000000	-1.132521	0.000000	0.000000	0.000000	0.008969	0.004256	0.082236	0.000000	0.000000	2.000000	61.000000	0.000000
2950.181197	0.093839	0.556789	0.023229	78.829750	62.487938	108.668526	0.312519	0.000000	-1.132521	0.000000	0.000000	0.000000	0.017843	0.014759	0.091356	0.000000	0.000000	2.000000	61.000000	0.000000
2950.184530	0.093839	0.556789	0.023229	78.829750	62.487938	108.668526	0.312519	0.000000	-1.132521	0.000000	0.000000	0.000000	0.017843	0.014759	0.091356	0.000000	0.000000	2.000000	61.000000	0.000000
2950.187864	0.093839	0.556789	0.023229	79.037964	64.411575	110.525940	0.308050	0.000000	-1.161453	0.000000	0.000000	0.000000	0.017843	0.014759	0.091356	0.000000	0.000000	2.000000	61.000000	0.000000
2950.191197	0.093839	0.556789	0.023229	79.037964	64.411575	110.525940	0.308050	0.000000	-1.161453	0.000000	0.000000	0.000000	0.017843	0.014759	0.091356	0.000000	0.000000	2.000000	61.000000	0.000000
2950.194530	0.093934	0.556837	0.023592	79.037964	64.411575	110.525940	0.308050	0.000000	-1.161453	0.000000	0.000000	0.000000	0.028379	0.014509	0.108900	0.000000	0.000000	2.000000	61.000000	0.000000
2950.197864	0.093934	0.556837	0.023592	79.267288	66.073288	112.053925	0.308050	0.000000	-1.161453	0.000000	0.000000	0.000000	0.028379	0.014509	0.108900	0.000000	0.000000	2.000000	61.000000	0.000000
2950.201197	0.094018	0.556885	0.024022	79.267288	66.073288	112.053925	0.308050	0.000000	-1.161453	0.000000	0.000000	0.000000	0.025222	0.014197	0.129102	0.000000	0.000000	2.000000	61.000000	0.000000
2950.204530	0.094018	0.556885	0.024022	79.267288	66.073288	112.053925	0.308050	0.000000	-1.161453	0.000000	0.000000	0.000000	0.025222	0.014197	0.129102	0.000000	0.000000	2.000000	61.000000	0.000000
2950.207864	0.094018	0.556885	0.024022	79.545448	67.483559	113.245041	0.299116	0.000000	-1.201120	0.000000	0.000000	0.000000	0.025222	0.014197	0.129102	0.000000	0.000000	2.000000	61.000000	0.000000
2950.211197	0.094138	0.556904	0.024516	79.545448	67.483559	113.245041	0.299116	0.000000	-1.201120	0.000000	0.000000	0.000000	0.036079	0.005859	0.148214	0.000000	0.000000	2.000000	61.000000	0.000000
2950.214530	0.094138	0.556904	0.024516	79.545448	67.483559	113.245041	0.299116	0.000000	-1.201120	0.000000	0.000000	0.000000	0.036079	0.005859	0.148214	0.000000	0.000000	2.000000	61.000000	0.000000
2950.217864	0.094138	0.556904	0.024516	79.862244	68.778503	114.260170	0.293103	0.000000	-1.225823	0.000000	0.000000	0.000000	0.036079	0.005859	0.148214	0.000000	0.000000	2.000000	61.000000	0.000000
2950.221197	0.094292	0.556949	0.025063	79.862244	68.778503	114.260170	0.293103	0.000000	-1.225823	0.000000	0.000000	0.000000	0.046329	0.013544	0.164091	0.000000	0.000000	2.000000	61.000000	0.000000
2950.224530	0.094292	0.556949	0.025063	79.862244	68.778503	114.260170	0.293103	0.000000	-1.225823	0.000000	0.000000	0.000000	0.046329	0.013544	0.164091	0.000000	0.000000	2.000000	61.000000	0.000000
2950.227864	0.094292	0.556949	0.025063	80.237122	70.059319	115.194382	0.285382	0.000000	-1.253171	0.000000	0.000000	0.000000	0.046329	0.013544	0.164091	0.000000	0.000000	2.000000	61.000000	0.000000
2950.231197	0.094292	0.556949	0.025063	80.237122	70.059319	115.194382	0.285382	0.000000	-1.253171	0.000000	0.000000	0.000000	0.046329	0.013544	0.164091	0.000000	0.000000	2.000000	61.000000	0.000000
2950.234530	0.094434	0.556949	0.025665	80.237122	70.059319	115.194382	0.285382	0.000000	-1.253171	0.000000	0.000000	0.000000	0.042453	-0.000139	0.180613	0.000000	0.000000	2.000000	61.000000	0.000000
2950.237864	0.094434	0.556949	0.025665	80.654388	71.458069	116.202614	0.285382	0.000000	-1.253171	0.000000	0.000000	0.000000	0.042453	-0.000139	0.180613	0.000000	0.000000	2.000000	61.000000	0.000000
2950.241197	0.094580	0.556939	0.026290	80.654388	71.458069	116.202614	0.285382	0.000000	-1.253171	0.000000	0.000000	0.000000	0.043788	-0.003036	0.187351	0.000000	0.000000	2.000000	61.000000	0.000000
2950.244530	0.094580	0.556939	0.026290	80.654388	71.458069	116.202614	0.285382	0.000000	-1.253171	0.000000	0.000000	0.000000	0.043788	-0.003036	0.187351	0.000000	0.000000	2.000000	61.000000	0.000000
2950.247864	0.094580	0.556939	0.026290	81.107292	73.094528	117.416046	0.271008	0.000000	-1.314498	0.000000	0.000000	0.000000	0.043788	-0.003036	0.187351	0.000000	0.000000	2.000000	61.000000	0.000000
2950.251197	0.094580	0.556939	0.026290	81.107292	73.094528	117.416046	0.271008	0.000000	-1.314498	0.000000	0.000000	0.000000	0.043788	-0.003036	0.187351	0.000000	0.000000	2.000000	61.000000	0.000000
2950.254530	0.094725	0.556955	0.026909	81.107292	73.094528	117.416046	0.271008	0.000000	-1.314498	0.000000	0.000000	0.000000	0.043477	0.004912	0.185654	0.000000	0.000000	2.000000	61.000000	0.000000
2950.257864	0.094725	0.556955	0.026909	81.557823	75.351295	119.267113	0.271008	0.000000	-1.314498	0.000000	0.000000	0.000000	0.043477	0.004912	0.185654	0.000000	0.000000	2.000000	61.000000	0.000000
2950.261197	0.094901	0.556979	0.027563	81.557823	75.351295	119.267113	0.271008	0.000000	-1.314498	0.000000	0.000000	0.000000	0.052735	0.007282	0.196241	0.000000	0.000000	2.000000	61.000000	0.000000
2950.264530	0.094901	0.556979	0.027563	81.557823	75.351295	119.267113	0.271008	0.000000	-1.314498	0.000000	0.000000	0.000000	0.052735	0.007282	0.196241	0.000000	0.000000	2.000000	61.000000	0.000000
2950.267864	0.094901	0.556979	0.027563	81.939468	78.131119	121.716858	0.263762	0.000000	-1.345441	0.000000	0.000000	0.000000	0.052735	0.007282	0.196241	0.000000	0.000000	2.000000	61.000000	0.000000
2950.271197	0.094901	0.556979	0.027563	81.939468	78.131119	121.716858	0.263762	0.000000	-1.345441	0.000000	0.000000	0.000000	0.052735	0.007282	0.196241	0.000000	0.000000	2.000000	61.000000	0.000000
2950.274530	0.095102	0.556996	0.028105	81.939468	78.131119	121.716858	0.263762	0.000000	-1.345441	0.000000	0.000000	0.000000	0.060528	0.005058	0.162562	0.000000	0.000000	2.000000	61.000000	0.000000
2950.277864	0.095102	0.556996	0.028105	82.353737	82.578285	125.808342	0.254973	0.000000	-1.378147	0.000000	0.000000	0.000000	0.060528	0.005058	0.162562	0.000000	0.000000	2.000000	61.000000	0.000000
2950.281197	0.095313	0.556994	0.028692	82.353737	82.578285	125.808342	0.254973	0.000000	-1.378147	0.000000	0.000000	0.000000	0.063251	-0.000680	0.176095	0.000000	0.000000	2.000000	61.000000	0.000000
2950.284530	0.095313	0.556994	0.028692	82.353737	82.578285	125.808342	0.254973	0.000000	-1.378147	0.000000	0.000000	0.000000	0.063251	-0.000680	0.176095	0.000000	0.000000	2.000000	61.000000	0.000000
2950.287864	0.095313	0.556994	0.028692	82.637047	87.446983	130.429047	0.234343	0.000000	-1.434590	0.000000	0.000000	0.000000	0.063251	-0.000680	0.176095	0.000000	0.000000	2.000000	61.000000	0.000000
2950.291197	0.095313	0.556994	0.028692	82.637047	87.446983	130.429047	0.234343	0.000000	-1.434590	0.000000	0.000000	0.000000	0.063251	-0.000680	0.176095	0.000000	0.000000	2.000000	61.000000	0.000000
2950.294530	0.095439	0.556975	0.029212	82.637047	87.446983	130.429047	0.234343	0.000000	-1.434590	0.000000	0.000000	0.000000	0.037805	-0.005714	0.156048	0.000000	0.000000	2.000000	61.000000	0.000000
2950.297864	0.095439	0.556975	0.029212	82.812798	92.777489	135.576797	0.234343	0.000000	-1.434590	0.000000	0.000000	0.000000	0.037805	-0.005714	0.156048	0.000000	0.000000	2.000000	61.000000	0.000000
2950.301197	0.095507	0.556957	0.029678	82.812798	92.777489	135.576797	0.234343	0.000000	-1.434590	0.000000	0.000000	0.000000	0.020246	-0.005430	0.139891	0.000000	0.000000	2.000000	61.000000	0.000000
2950.304530	0.095507	0.556957	0.029678	82.812798	92.777489	135.576797	0.234343	0.000000	-1.434590	0.000000	0.000000	0.000000	0.020246	-0.005430	0.139891	0.000000	0.000000	2.000000	61.000000	0.000000
2950.307864	0.095507	0.556957	0.029678	82.890305	98.096825	140.753403	0.224668	0.000000	-1.483913	0.000000	0.000000	0.000000	0.020246	-0.005430	0.139891	0.000000	0.000000	2.000000	61.000000	0.000000
2950.311197	0.095507	0.556957	0.029678	82.890305	98.096825	140.753403	0.224668	0.000000	-1.483913	0.000000	0.000000	0.000000	0.020246	-0.005430	0.139891	0.000000	0.000000	2.000000	61.000000	0.000000
2950.314530	0.095594	0.556921	0.030123	82.890305	98.096825	140.753403	0.224668	0.000000	-1.483913	0.000000	0.000000	0.000000	0.026145	-0.010779	0.133283	0.000000	0.000000	2.000000	61.000000	0.000000
2950.317864	0.095594	0.556921	0.030123	82.891129	103.298325	145.852646	0.224668	0.000000	-1.483913	0.000000	0.000000	0.000000	0.026145	-0.010779	0.133283	0.000000	0.000000	2.000000	61.000000	0.000000
2950.321197	0.095599	0.556886	0.030518	82.891129	103.298325	145.852646	0.224668	0.000000	-1.483913	0.000000	0.000000	0.000000	0.001611	-0.010470	0.118523	0.000000	0.000000	2.000000	61.000000	0.000000
2950.324530	0.095599	0.556886	0.030518	82.891129	103.298325	145.852646	0.224668	0.000000	-1.483913	0.000000	0.000000	0.000000	0.001611	-0.010470	0.118523	0.000000	0.000000	2.000000	61.000000	0.000000
2950.327864	0.095599	0.556886	0.030518	82.855042	108.148857	150.589020	0.220042	0.000000	-1.525881	0.000000	0.000000	0.000000	0.001611	-0.010470	0.118523	0.000000	0.000000	2.000000	61.000000	0.000000
2950.331197	0.095598	0.556816	0.030878	82.855042	108.148857	150.589020	0.220042	0.000000	-1.525881	0.000000	0.000000	0.000000	-0.000465	-0.021140	0.108097	0.000000	0.000000	2.000000	61.000000	0.000000
2950.334530	0.095598	0.556816	0.030878	82.855042	108.148857	150.589020	0.220042	0.000000	-1.525881	0.000000	0.000000	0.000000	-0.000465	-0.021140	0.108097	0.000000	0.000000	2.000000	61.000000	0.000000
2950.337864	0.095598	0.556816	0.030878	82.816513	112.635513	154.940399	0.220120	0.000000	-1.543897	0.000000	0.000000	0.000000	-0.000465	-0.021140	0.108097	0.000000	0.000000	2.000000	61.000000	0.000000
2950.341197	0.095523	0.556727	0.031234	82.816513	112.635513	154.940399	0.220120	0.000000	-1.543897	0.000000	0.000000	0.000000	-0.022382	-0.026500	0.106956	0.000000	0.000000	2.000000	61.000000	0.000000
2950.344530	0.095523	0.556727	0.031234	82.816513	112.635513	154.940399	0.220120	0.000000	-1.543897	0.000000	0.000000	0.000000	-0.022382	-0.026500	0.106956	0.000000	0.000000	2.000000	61.000000	0.000000
2950.347864	0.095523	0.556727	0.031234	82.782455	116.755272	158.914764	0.223850	0.000000	-1.561723	0.000000	0.000000	0.000000	-0.022382	-0.026500	0.106956	0.000000	0.000000	2.000000	61.000000	0.000000
2950.351197	0.095523	0.556727	0.031234	82.782455	116.755272	158.914764	0.223850	0.000000	-1.561723	0.000000	0.000000	0.000000	-0.022382	-0.026500	0.106956	0.000000	0.000000	2.000000	61.000000	0.000000
2950.354530	0.095434	0.556595	0.031516	82.782455	116.755272	158.914764	0.223850	0.000000	-1.561723	0.000000	0.000000	0.000000	-0.026820	-0.039605	0.084537	0.000000	0.000000	2.000000	61.000000	0.000000
2950.357864	0.095434	0.556595	0.031516	82.745956	120.531090	162.530670	0.223850	0.000000	-1.561723	0.000000	0.000000	0.000000	-0.026820	-0.039605	0.084537	0.000000	0.000000	2.000000	61.000000	0.000000
2950.361197	0.095434	0.556595	0.031516	82.745956	120.531090	162.530670	0.223850	0.000000	-1.561723	0.000000	0.000000	0.000000	-0.026820	-0.039605	0.084537	0.000000	0.000000	2.000000	61.000000	0.000000
2950.364530	0.095434	0.556595	0.031516	82.745956	120.531090	162.530670	0.223850	0.000000	-1.561723	0.000000	0.000000	0.000000	-0.026820	-0.039605	0.084537	0.000000	0.000000	2.000000	61.000000	0.000000
2950.367864	0.095214	0.556317	0.031874	82.708626	123.965340	165.820984	0.228320	0.000000	-1.575812	0.000000	0.000000	0.000000	-0.065778	-0.083347	0.107426	0.000000	0.000000	2.000000	61.000000	0.000000
2950.371197	0.095214	0.556317	0.031874	82.708626	123.965340	165.820984	0.228320	0.000000	-1.575812	0.000000	0.000000	0.000000	0.000001	-0.000002	0.000001	0.000000	0.000000	2.000000	61.000000	0.000000
2950.374530	0.095214	0.556317	0.031874	82.708626	123.965340	165.820984	0.228320	0.000000	-1.575812	0.000000	0.000000	0.000000	0.000001	-0.000002	0.000001	0.000000	0.000000	2.000000	61.000000	0.000000
2950.377864	0.095214	0.556317	0.031874	82.676109	127.054321	168.881317	0.239283	0.000000	-1.593717	0.000000	0.000000	0.000000	0.000001	-0.000002	0.000001	0.000000	0.000000	2.000000	61.000000	0.000000
2950.381197	0.095214	0.556317	0.031874	82.676109	127.054321	168.881317	0.239283	0.000000	-1.593717	0.000000	0.000000	0.000000	0.000001	-0.000002	0.000001	0.000000	0.000000	2.000000	61.000000	0.000000
2950.384530	0.095054	0.556164	0.031915	82.676109	127.054321	168.881317	0.239283	0.000000	-1.593717	0.000000	0.000000	0.000000	-0.048218	-0.046127	0.012249	0.000000	0.000000	2.000000	61.000000	0.000000
2950.387864	0.095054	0.556164	0.031915	82.677429	129.950897	172.525192	0.239283	0.000000	-1.593717	0.000000	0.000000	0.000000	-0.048218	-0.046127	0.012249	0.000000	0.000000	2.000000	61.000000	0.000000
2950.391197	0.095054	0.556164	0.031915	82.677429	129.950897	172.525192	0.239283	0.000000	-1.593717	0.000000	0.000000	0.000000	-0.048218	-0.046127	0.012249	0.000000	0.000000	2.000000	61.000000	0.000000
2950.394530	0.095054	0.556164	0.031915	82.677429	129.950897	172.525192	0.239283	0.000000	-1.593717	0.000000	0.000000	0.000000	-0.048218	-0.046127	0.012249	0.000000	0.000000	2.000000	61.000000	0.000000
2950.397864	0.094584	0.555902	0.031606	82.731644	132.759155	176.457474	0.247319	0.000000	-1.595758	0.000000	0.000000	0.000000	-0.140806	-0.078526	-0.092724	0.000000	0.000000	2.000000	61.000000	0.000000
2950.401197	0.094584	0.555902	0.031606	82.731644	132.759155	176.457474	0.247319	0.000000	-1.595758	0.000000	0.000000	0.000000	0.000001	0.000009	-0.000000	0.000000	0.000000	2.000000	61.000000	0.000000
2950.404530	0.094584	0.555902	0.031606	82.731644	132.759155	176.457474	0.247319	0.000000	-1.595758	0.000000	0.000000	0.000000	0.000001	0.000009	-0.000000	0.000000	0.000000	2.000000	61.000000	0.000000
2950.407864	0.094584	0.555902	0.031606	82.873100	135.459106	179.340424	0.270787	0.000000	-1.580304	0.000000	0.000000	0.000000	0.000001	0.000009	-0.000000	0.000000	0.000000	2.000000	61.000000	0.000000
2950.411197	0.094402	0.555847	0.031286	82.873100	135.459106	179.340424	0.270787	0.000000	-1.580304	0.000000	0.000000	0.000000	-0.054684	-0.016526	-0.096127	0.000000	0.000000	2.000000	61.000000	0.000000
2950.414530	0.094402	0.555847	0.031286	82.873100	135.459106	179.340424	0.270787	0.000000	-1.580304	0.000000	0.000000	0.000000	-0.054684	-0.016526	-0.096127	0.000000	0.000000	2.000000	61.000000	0.000000
2950.417864	0.094402	0.555847	0.031286	83.114388	137.946472	-178.509232	0.279901	0.000000	-1.564283	0.000000	0.000000	0.000000	-0.054684	-0.016526	-0.096127	0.000000	0.000000	2.000000	61.000000	0.000000
2950.421197	0.094402	0.555847	0.031286	83.114388	137.946472	-178.509232	0.279901	0.000000	-1.564283	0.000000	0.000000	0.000000	-0.054684	-0.016526	-0.096127	0.000000	0.000000	2.000000	61.000000	0.000000
2950.424530	0.094254	0.555793	0.030893	83.114388	137.946472	-178.509232	0.279901	0.000000	-1.564283	0.000000	0.000000	0.000000	-0.044371	-0.016098	-0.117674	0.000000	0.000000	2.000000	61.000000	0.000000
2950.427864	0.094254	0.555793	0.030893	83.423149	140.104599	-176.693771	0.279901	0.000000	-1.564283	0.000000	0.000000	0.000000	-0.044371	-0.016098	-0.117674	0.000000	0.000000	2.000000	61.000000	0.000000
2950.431197	0.094085	0.555760	0.030393	83.423149	140.104599	-176.693771	0.279901	0.000000	-1.564283	0.000000	0.000000	0.000000	-0.050604	-0.010003	-0.150150	0.000000	0.000000	2.000000	61.000000	0.000000
2950.434530	0.094085	0.555760	0.030393	83.423149	140.104599	-176.693771	0.279901	0.000000	-1.564283	0.000000	0.000000	0.000000	-0.050604	-0.010003	-0.150150	0.000000	0.000000	2.000000	61.000000	0.000000
2950.437864	0.094085	0.555760	0.030393	83.817627	141.518219	-175.595566	0.295730	0.000000	-1.519646	0.000000	0.000000	0.000000	-0.050604	-0.010003	-0.150150	0.000000	0.000000	2.000000	61.000000	0.000000
2950.441197	0.093925	0.555734	0.029932	83.817627	141.518219	-175.595566	0.295730	0.000000	-1.519646	0.000000	0.000000	0.000000	-0.048253	-0.007624	-0.138200	0.000000	0.000000	2.000000	61.000000	0.000000
2950.444530	0.093925	0.555734	0.029932	83.817627	141.518219	-175.595566	0.295730	0.000000	-1.519646	0.000000	0.000000	0.000000	-0.048253	-0.007624	-0.138200	0.000000	0.000000	2.000000	61.000000	0.000000
2950.447864	0.093925	0.555734	0.029932	84.309769	141.416351	-175.951019	0.303772	0.000000	-1.496612	0.000000	0.000000	0.000000	-0.048253	-0.007624	-0.138200	0.000000	0.000000	2.000000	61.000000	0.000000
2950.451197	0.093925	0.555734	0.029932	84.309769	141.416351	-175.951019	0.303772	0.000000	-1.496612	0.000000	0.000000	0.000000	-0.048253	-0.007624	-0.138200	0.000000	0.000000	2.000000	61.000000	0.000000
2950.454530	0.093747	0.555744	0.029511	84.309769	141.416351	-175.951019	0.303772	0.000000	-1.496612	0.000000	0.000000	0.000000	-0.053142	0.002886	-0.126485	0.000000	0.000000	2.000000	61.000000	0.000000
2950.457864	0.093747	0.555744	0.029511	84.860344	139.378586	-178.197845	0.303772	0.000000	-1.496612	0.000000	0.000000	0.000000	-0.053142	0.002886	-0.126485	0.000000	0.000000	2.000000	61.000000	0.000000
2950.461197	0.093506	0.555744	0.029125	84.860344	139.378586	-178.197845	0.303772	0.000000	-1.496612	0.000000	0.000000	0.000000	-0.072567	-0.000011	-0.115738	0.000000	0.000000	2.000000	61.000000	0.000000
2950.464530	0.093506	0.555744	0.029125	84.860344	139.378586	-178.197845	0.303772	0.000000	-1.496612	0.000000	0.000000	0.000000	-0.072567	-0.000011	-0.115738	0.000000	0.000000	2.000000	61.000000	0.000000
2950.467864	0.093506	0.555744	0.029125	85.375641	135.469681	177.776672	0.324724	0.000000	-1.456242	0.000000	0.000000	0.000000	-0.072567	-0.000011	-0.115738	0.000000	0.000000	2.000000	61.000000	0.000000
2950.471197	0.093245	0.555734	0.028766	85.375641	135.469681	177.776672	0.324724	0.000000	-1.456242	0.000000	0.000000	0.000000	-0.078108	-0.002886	-0.107670	0.000000	0.000000	2.000000	61.000000	0.000000
2950.474530	0.093245	0.555734	0.028766	85.375641	135.469681	177.776672	0.324724	0.000000	-1.456242	0.000000	0.000000	0.000000	-0.078108	-0.002886	-0.107670	0.000000	0.000000	2.000000	61.000000	0.000000
2950.477864	0.093245	0.555734	0.028766	85.780029	129.670197	171.954147	0.337742	0.000000	-1.438297	0.000000	0.000000	0.000000	-0.078108	-0.002886	-0.107670	0.000000	0.000000	2.000000	61.000000	0.000000
2950.481197	0.092962	0.555725	0.028411	85.780029	129.670197	171.954147	0.337742	0.000000	-1.438297	0.000000	0.000000	0.000000	-0.084945	-0.002937	-0.106419	0.000000	0.000000	2.000000	61.000000	0.000000
2950.484530	0.092962	0.555725	0.028411	85.780029	129.670197	171.954147	0.337742	0.000000	-1.438297	0.000000	0.000000	0.000000	-0.084945	-0.002937	-0.106419	0.000000	0.000000	2.000000	61.000000	0.000000
2950.487864	0.092962	0.555725	0.028411	86.058311	122.479691	164.810837	0.351899	0.000000	-1.420560	0.000000	0.000000	0.000000	-0.084945	-0.002937	-0.106419	0.000000	0.000000	2.000000	61.000000	0.000000
2950.491197	0.092962	0.555725	0.028411	86.058311	122.479691	164.810837	0.351899	0.000000	-1.420560	0.000000	0.000000	0.000000	-0.084945	-0.002937	-0.106419	0.000000	0.000000	2.000000	61.000000	0.000000
2950.494530	0.092683	0.555705	0.028079	86.058311	122.479691	164.810837	0.351899	0.000000	-1.420560	0.000000	0.000000	0.000000	-0.083555	-0.005809	-0.099685	0.000000	0.000000	2.000000	61.000000	0.000000
2950.497864	0.092683	0.555705	0.028079	86.256859	115.070549	157.444992	0.351899	0.000000	-1.420560	0.000000	0.000000	0.000000	-0.083555	-0.005809	-0.099685	0.000000	0.000000	2.000000	61.000000	0.000000
2950.501197	0.092377	0.555722	0.027723	86.256859	115.070549	157.444992	0.351899	0.000000	-1.420560	0.000000	0.000000	0.000000	-0.091976	0.005093	-0.106851	0.000000	0.000000	2.000000	61.000000	0.000000
2950.504530	0.092377	0.555722	0.027723	86.256859	115.070549	157.444992	0.351899	0.000000	-1.420560	0.000000	0.000000	0.000000	-0.091976	0.005093	-0.106851	0.000000	0.000000	2.000000	61.000000	0.000000
2950.507864	0.092377	0.555722	0.027723	86.376694	107.799362	150.220230	0.381154	0.000000	-1.386138	0.000000	0.000000	0.000000	-0.091976	0.005093	-0.106851	0.000000	0.000000	2.000000	61.000000	0.000000
2950.511197	0.092044	0.555721	0.027353	86.376694	107.799362	150.220230	0.381154	0.000000	-1.386138	0.000000	0.000000	0.000000	-0.099773	-0.000259	-0.110865	0.000000	0.000000	2.000000	61.000000	0.000000
2950.514530	0.092044	0.555721	0.027353	86.376694	107.799362	150.220230	0.381154	0.000000	-1.386138	0.000000	0.000000	0.000000	-0.099773	-0.000259	-0.110865	0.000000	0.000000	2.000000	61.000000	0.000000
2950.517864	0.092044	0.555721	0.027353	86.432121	101.058525	143.521378	0.397783	0.000000	-1.367660	0.000000	0.000000	0.000000	-0.099773	-0.000259	-0.110865	0.000000	0.000000	2.000000	61.000000	0.000000
2950.521197	0.091728	0.555712	0.026939	86.432121	101.058525	143.521378	0.397783	0.000000	-1.367660	0.000000	0.000000	0.000000	-0.095044	-0.002720	-0.124339	0.000000	0.000000	2.000000	61.000000	0.000000
2950.524530	0.091728	0.555712	0.026939	86.432121	101.058525	143.521378	0.397783	0.000000	-1.367660	0.000000	0.000000	0.000000	-0.095044	-0.002720	-0.124339	0.000000	0.000000	2.000000	61.000000	0.000000
2950.527864	0.091728	0.555712	0.026939	86.440369	95.184219	137.687225	0.413624	0.000000	-1.346937	0.000000	0.000000	0.000000	-0.095044	-0.002720	-0.124339	0.000000	0.000000	2.000000	61.000000	0.000000
2950.531197	0.091728	0.555712	0.026939	86.440369	95.184219	137.687225	0.413624	0.000000	-1.346937	0.000000	0.000000	0.000000	-0.095044	-0.002720	-0.124339	0.000000	0.000000	2.000000	61.000000	0.000000
2950.534530	0.091396	0.555686	0.026443	86.440369	95.184219	137.687225	0.413624	0.000000	-1.346937	0.000000	0.000000	0.000000	-0.099493	-0.007729	-0.148582	0.000000	0.000000	2.000000	61.000000	0.000000
2950.537864	0.091396	0.555686	0.026443	86.419853	90.348000	132.889481	0.413624	0.000000	-1.346937	0.000000	0.000000	0.000000	-0.099493	-0.007729	-0.148582	0.000000	0.000000	2.000000	61.000000	0.000000
2950.541197	0.091056	0.555679	0.025902	86.419853	90.348000	132.889481	0.413624	0.000000	-1.346937	0.000000	0.000000	0.000000	-0.101934	-0.002183	-0.162373	0.000000	0.000000	2.000000	61.000000	0.000000
2950.544530	0.091056	0.555679	0.025902	86.419853	90.348000	132.889481	0.413624	0.000000	-1.346937	0.000000	0.000000	0.000000	-0.101934	-0.002183	-0.162373	0.000000	0.000000	2.000000	61.000000	0.000000
2950.547864	0.091056	0.555679	0.025902	86.385399	86.453934	129.029800	0.447195	0.000000	-1.295111	0.000000	0.000000	0.000000	-0.101934	-0.002183	-0.162373	0.000000	0.000000	2.000000	61.000000	0.000000
2950.551197	0.090703	0.555628	0.025285	86.385399	86.453934	129.029800	0.447195	0.000000	-1.295111	0.000000	0.000000	0.000000	-0.106032	-0.015272	-0.185094	0.000000	0.000000	2.000000	61.000000	0.000000
2950.554530	0.090703	0.555628	0.025285	86.385399	86.453934	129.029800	0.447195	0.000000	-1.295111	0.000000	0.000000	0.000000	-0.106032	-0.015272	-0.185094	0.000000	0.000000	2.000000	61.000000	0.000000
2950.557864	0.090703	0.555628	0.025285	86.335953	82.889938	125.508881	0.464867	0.000000	-1.264262	0.000000	0.000000	0.000000	-0.106032	-0.015272	-0.185094	0.000000	0.000000	2.000000	61.000000	0.000000
2950.561197	0.090373	0.555577	0.024663	86.335953	82.889938	125.508881	0.464867	0.000000	-1.264262	0.000000	0.000000	0.000000	-0.099005	-0.015346	-0.186550	0.000000	0.000000	2.000000	61.000000	0.000000
2950.564530	0.090373	0.555577	0.024663	86.335953	82.889938	125.508881	0.464867	0.000000	-1.264262	0.000000	0.000000	0.000000	-0.099005	-0.015346	-0.186550	0.000000	0.000000	2.000000	61.000000	0.000000
2950.567864	0.090373	0.555577	0.024663	86.252525	78.630180	121.291664	0.481368	0.000000	-1.233171	0.000000	0.000000	0.000000	-0.099005	-0.015346	-0.186550	0.000000	0.000000	2.000000	61.000000	0.000000
2950.571197	0.090373	0.555577	0.024663	86.252525	78.630180	121.291664	0.481368	0.000000	-1.233171	0.000000	0.000000	0.000000	-0.099005	-0.015346	-0.186550	0.000000	0.000000	2.000000	61.000000	0.000000
2950.574530	0.090020	0.555526	0.024045	86.252525	78.630180	121.291664	0.481368	0.000000	-1.233171	0.000000	0.000000	0.000000	-0.105714	-0.015439	-0.185428	0.000000	0.000000	2.000000	61.000000	0.000000
2950.577864	0.090020	0.555526	0.024045	86.068512	72.418488	115.138519	0.481368	0.000000	-1.233171	0.000000	0.000000	0.000000	-0.105714	-0.015439	-0.185428	0.000000	0.000000	2.000000	61.000000	0.000000
2950.581197	0.089764	0.555489	0.023558	86.068512	72.418488	115.138519	0.481368	0.000000	-1.233171	0.000000	0.000000	0.000000	-0.076959	-0.010866	-0.146269	0.000000	0.000000	2.000000	61.000000	0.000000
2950.584530	0.089764	0.555489	0.023558	86.068512	72.418488	115.138519	0.481368	0.000000	-1.233171	0.000000	0.000000	0.000000	-0.076959	-0.010866	-0.146269	0.000000	0.000000	2.000000	61.000000	0.000000
2950.587864	0.089764	0.555489	0.023558	85.740021	65.172226	107.978806	0.511813	0.000000	-1.177888	0.000000	0.000000	0.000000	-0.076959	-0.010866	-0.146269	0.000000	0.000000	2.000000	61.000000	0.000000
2950.591197	0.089591	0.555470	0.023138	85.740021	65.172226	107.978806	0.511813	0.000000	-1.177888	0.000000	0.000000	0.000000	-0.051837	-0.005963	-0.125972	0.000000	0.000000	2.000000	61.000000	0.000000
2950.594530	0.089591	0.555470	0.023138	85.740021	65.172226	107.978806	0.511813	0.000000	-1.177888	0.000000	0.000000	0.000000	-0.051837	-0.005963	-0.125972	0.000000	0.000000	2.000000	61.000000	0.000000
2950.597864	0.089591	0.555470	0.023138	85.321236	58.639874	101.533119	0.520453	0.000000	-1.156892	0.000000	0.000000	0.000000	-0.051837	-0.005963	-0.125972	0.000000	0.000000	2.000000	61.000000	0.000000
2950.601197	0.089591	0.555470	0.023138	85.321236	58.639874	101.533119	0.520453	0.000000	-1.156892	0.000000	0.000000	0.000000	-0.051837	-0.005963	-0.125972	0.000000	0.000000	2.000000	61.000000	0.000000
2950.604530	0.089490	0.555492	0.022848	85.321236	58.639874	101.533119	0.520453	0.000000	-1.156892	0.000000	0.000000	0.000000	-0.030371	0.006656	-0.086974	0.000000	0.000000	2.000000	61.000000	0.000000
2950.607864	0.089490	0.555492	0.022848	84.885689	53.254536	96.200165	0.520453	0.000000	-1.156892	0.000000	0.000000	0.000000	-0.030371	0.006656	-0.086974	0.000000	0.000000	2.000000	61.000000	0.000000
2950.611197	0.089464	0.555522	0.022586	84.885689	53.254536	96.200165	0.520453	0.000000	-1.156892	0.000000	0.000000	0.000000	-0.007601	0.009123	-0.078704	0.000000	0.000000	2.000000	61.000000	0.000000
2950.614530	0.089464	0.555522	0.022586	84.885689	53.254536	96.200165	0.520453	0.000000	-1.156892	0.000000	0.000000	0.000000	-0.007601	0.009123	-0.078704	0.000000	0.000000	2.000000	61.000000	0.000000
2950.617864	0.089464	0.555522	0.022586	84.461334	48.806118	91.767433	0.526781	0.000000	-1.129279	0.000000	0.000000	0.000000	-0.007601	0.009123	-0.078704	0.000000	0.000000	2.000000	61.000000	0.000000
2950.621197	0.089464	0.555522	0.022586	84.461334	48.806118	91.767433	0.526781	0.000000	-1.129279	0.000000	0.000000	0.000000	-0.007601	0.009123	-0.078704	0.000000	0.000000	2.000000	61.000000	0.000000
2950.624530	0.089495	0.555578	0.022373	84.461334	48.806118	91.767433	0.526781	0.000000	-1.129279	0.000000	0.000000	0.000000	0.009289	0.016813	-0.063885	0.000000	0.000000	2.000000	61.000000	0.000000
2950.627864	0.089495	0.555578	0.022373	84.051331	45.307873	88.274139	0.526781	0.000000	-1.129279	0.000000	0.000000	0.000000	0.009289	0.016813	-0.063885	0.000000	0.000000	2.000000	61.000000	0.000000
2950.631197	0.089495	0.555578	0.022373	84.051331	45.307873	88.274139	0.526781	0.000000	-1.129279	0.000000	0.000000	0.000000	0.009289	0.016813	-0.063885	0.000000	0.000000	2.000000	61.000000	0.000000
2950.634530	0.089495	0.555578	0.022373	84.051331	45.307873	88.274139	0.526781	0.000000	-1.129279	0.000000	0.000000	0.000000	0.009289	0.016813	-0.063885	0.000000	0.000000	2.000000	61.000000	0.000000
2950.637864	0.089557	0.555690	0.021947	83.669647	42.589886	85.563965	0.525233	0.000000	-1.118632	0.000000	0.000000	0.000000	0.018519	0.033549	-0.127798	0.000000	0.000000	2.000000	61.000000	0.000000
2950.641197	0.089557	0.555690	0.021947	83.669647	42.589886	85.563965	0.525233	0.000000	-1.118632	0.000000	0.000000	0.000000	0.000000	0.000004	-0.000000	0.000000	0.000000	2.000000	61.000000	0.000000
2950.644530	0.089557	0.555690	0.021947	83.669647	42.589886	85.563965	0.525233	0.000000	-1.118632	0.000000	0.000000	0.000000	0.000000	0.000004	-0.000000	0.000000	0.000000	2.000000	61.000000	0.000000
2950.647864	0.089557	0.555690	0.021947	83.332825	40.507034	83.489815	0.522147	0.000000	-1.097332	0.000000	0.000000	0.000000	0.000000	0.000004	-0.000000	0.000000	0.000000	2.000000	61.000000	0.000000
2950.651197	0.089557	0.555690	0.021947	83.332825	40.507034	83.489815	0.522147	0.000000	-1.097332	0.000000	0.000000	0.000000	0.000000	0.000004	-0.000000	0.000000	0.000000	2.000000	61.000000	0.000000
2950.654530	0.089542	0.555721	0.021617	83.332825	40.507034	83.489815	0.522147	0.000000	-1.097332	0.000000	0.000000	0.000000	-0.004390	0.009269	-0.098996	0.000000	0.000000	2.000000	61.000000	0.000000
2950.657864	0.089542	0.555721	0.021617	83.040665	38.890987	81.883545	0.522147	0.000000	-1.097332	0.000000	0.000000	0.000000	-0.004390	0.009269	-0.098996	0.000000	0.000000	2.000000	61.000000	0.000000
2950.661197	0.089482	0.555727	0.021170	83.040665	38.890987	81.883545	0.522147	0.000000	-1.097332	0.000000	0.000000	0.000000	-0.018029	0.001727	-0.134111	0.000000	0.000000	2.000000	61.000000	0.000000
2950.664530	0.089482	0.555727	0.021170	83.040665	38.890987	81.883545	0.522147	0.000000	-1.097332	0.000000	0.000000	0.000000	-0.018029	0.001727	-0.134111	0.000000	0.000000	2.000000	61.000000	0.000000
2950.667864	0.089482	0.555727	0.021170	82.806305	37.691479	80.721603	0.525883	0.000000	-1.058481	0.000000	0.000000	0.000000	-0.018029	0.001727	-0.134111	0.000000	0.000000	2.000000	61.000000	0.000000
2950.671197	0.089482	0.555727	0.021170	82.806305	37.691479	80.721603	0.525883	0.000000	-1.058481	0.000000	0.000000	0.000000	-0.018029	0.001727	-0.134111	0.000000	0.000000	2.000000	61.000000	0.000000
2950.674530	0.089354	0.555707	0.020610	82.806305	37.691479	80.721603	0.525883	0.000000	-1.058481	0.000000	0.000000	0.000000	-0.038466	-0.005830	-0.167991	0.000000	0.000000	2.000000	61.000000	0.000000
2950.677864	0.089354	0.555707	0.020610	82.617966	36.793674	79.872314	0.525883	0.000000	-1.058481	0.000000	0.000000	0.000000	-0.038466	-0.005830	-0.167991	0.000000	0.000000	2.000000	61.000000	0.000000
2950.681197	0.089161	0.555680	0.019954	82.617966	36.793674	79.872314	0.525883	0.000000	-1.058481	0.000000	0.000000	0.000000	-0.057873	-0.008204	-0.196657	0.000000	0.000000	2.000000	61.000000	0.000000
2950.684530	0.089161	0.555680	0.019954	82.617966	36.793674	79.872314	0.525883	0.000000	-1.058481	0.000000	0.000000	0.000000	-0.057873	-0.008204	-0.196657	0.000000	0.000000	2.000000	61.000000	0.000000
2950.687864	0.089161	0.555680	0.019954	82.452904	36.031742	79.150986	0.541939	0.000000	-0.997706	0.000000	0.000000	0.000000	-0.057873	-0.008204	-0.196657	0.000000	0.000000	2.000000	61.000000	0.000000
2950.691197	0.089161	0.555680	0.019954	82.452904	36.031742	79.150986	0.541939	0.000000	-0.997706	0.000000	0.000000	0.000000	-0.057873	-0.008204	-0.196657	0.000000	0.000000	2.000000	61.000000	0.000000
2950.694530	0.088988	0.555635	0.019276	82.452904	36.031742	79.150986	0.541939	0.000000	-0.997706	0.000000	0.000000	0.000000	-0.052036	-0.013528	-0.203315	0.000000	0.000000	2.000000	61.000000	0.000000
2950.697864	0.088988	0.555635	0.019276	82.223572	35.049301	78.200783	0.541939	0.000000	-0.997706	0.000000	0.000000	0.000000	-0.052036	-0.013528	-0.203315	0.000000	0.000000	2.000000	61.000000	0.000000
2950.701197	0.088821	0.555624	0.018634	82.223572	35.049301	78.200783	0.541939	0.000000	-0.997706	0.000000	0.000000	0.000000	-0.050044	-0.003177	-0.192865	0.000000	0.000000	2.000000	61.000000	0.000000
2950.704530	0.088821	0.555624	0.018634	82.223572	35.049301	78.200783	0.541939	0.000000	-0.997706	0.000000	0.000000	0.000000	-0.050044	-0.003177	-0.192865	0.000000	0.000000	2.000000	61.000000	0.000000
2950.707864	0.088821	0.555624	0.018634	81.801308	33.402397	76.584320	0.558953	0.000000	-0.931676	0.000000	0.000000	0.000000	-0.050044	-0.003177	-0.192865	0.000000	0.000000	2.000000	61.000000	0.000000
2950.711197	0.088821	0.555624	0.018634	81.801308	33.402397	76.584320	0.558953	0.000000	-0.931676	0.000000	0.000000	0.000000	-0.050044	-0.003177	-0.192865	0.000000	0.000000	2.000000	61.000000	0.000000
2950.714530	0.088718	0.555647	0.018081	81.801308	33.402397	76.584320	0.558953	0.000000	-0.931676	0.000000	0.000000	0.000000	-0.030969	0.006945	-0.165898	0.000000	0.000000	2.000000	61.000000	0.000000
2950.717864	0.088718	0.555647	0.018081	81.170021	31.050997	74.205620	0.558953	0.000000	-0.931676	0.000000	0.000000	0.000000	-0.030969	0.006945	-0.165898	0.000000	0.000000	2.000000	61.000000	0.000000
2950.721197	0.088696	0.555713	0.017590	81.170021	31.050997	74.205620	0.558953	0.000000	-0.931676	0.000000	0.000000	0.000000	-0.006453	0.019801	-0.147022	0.000000	0.000000	2.000000	61.000000	0.000000
2950.724530	0.088696	0.555713	0.017590	81.170021	31.050997	74.205620	0.558953	0.000000	-0.931676	0.000000	0.000000	0.000000	-0.006453	0.019801	-0.147022	0.000000	0.000000	2.000000	61.000000	0.000000
2950.727864	0.088696	0.555713	0.017590	80.431374	27.860361	70.780365	0.565190	0.000000	-0.879523	0.000000	0.000000	0.000000	-0.006453	0.019801	-0.147022	0.000000	0.000000	2.000000	61.000000	0.000000
2950.731197	0.088696	0.555713	0.017590	80.431374	27.860361	70.780365	0.565190	0.000000	-0.879523	0.000000	0.000000	0.000000	-0.006453	0.019801	-0.147022	0.000000	0.000000	2.000000	61.000000	0.000000
2950.734530	0.088754	0.555778	0.017151	80.431374	27.860361	70.780365	0.565190	0.000000	-0.879523	0.000000	0.000000	0.000000	0.017322	0.019544	-0.131821	0.000000	0.000000	2.000000	61.000000	0.000000
2950.737864	0.088754	0.555778	0.017151	79.655235	24.090128	66.534065	0.565190	0.000000	-0.879523	0.000000	0.000000	0.000000	0.017322	0.019544	-0.131821	0.000000	0.000000	2.000000	61.000000	0.000000
2950.741197	0.088696	0.555826	0.016715	79.655235	24.090128	66.534065	0.565190	0.000000	-0.879523	0.000000	0.000000	0.000000	-0.017492	0.014245	-0.130824	0.000000	0.000000	2.000000	61.000000	0.000000
2950.744530	0.088696	0.555826	0.016715	79.655235	24.090128	66.534065	0.565190	0.000000	-0.879523	0.000000	0.000000	0.000000	-0.017492	0.014245	-0.130824	0.000000	0.000000	2.000000	61.000000	0.000000
2950.747864	0.088696	0.555826	0.016715	78.845711	20.128675	61.880482	0.565218	0.000000	-0.835749	0.000000	0.000000	0.000000	-0.017492	0.014245	-0.130824	0.000000	0.000000	2.000000	61.000000	0.000000
2950.751197	0.088562	0.555865	0.016251	78.845711	20.128675	61.880482	0.565218	0.000000	-0.835749	0.000000	0.000000	0.000000	-0.040017	0.011602	-0.139243	0.000000	0.000000	2.000000	61.000000	0.000000
2950.754530	0.088562	0.555865	0.016251	78.845711	20.128675	61.880482	0.565218	0.000000	-0.835749	0.000000	0.000000	0.000000	-0.040017	0.011602	-0.139243	0.000000	0.000000	2.000000	61.000000	0.000000
2950.757864	0.088562	0.555865	0.016251	78.015854	16.276011	57.191017	0.571887	0.000000	-0.812541	0.000000	0.000000	0.000000	-0.040017	0.011602	-0.139243	0.000000	0.000000	2.000000	61.000000	0.000000
2950.761197	0.088404	0.555859	0.015778	78.015854	16.276011	57.191017	0.571887	0.000000	-0.812541	0.000000	0.000000	0.000000	-0.047427	-0.001559	-0.141739	0.000000	0.000000	2.000000	61.000000	0.000000
2950.764530	0.088404	0.555859	0.015778	78.015854	16.276011	57.191017	0.571887	0.000000	-0.812541	0.000000	0.000000	0.000000	-0.047427	-0.001559	-0.141739	0.000000	0.000000	2.000000	61.000000	0.000000
2950.767864	0.088404	0.555859	0.015778	77.184128	12.829504	53.014446	0.579792	0.000000	-0.788918	0.000000	0.000000	0.000000	-0.047427	-0.001559	-0.141739	0.000000	0.000000	2.000000	61.000000	0.000000
2950.771197	0.088243	0.555837	0.015288	77.184128	12.829504	53.014446	0.579792	0.000000	-0.788918	0.000000	0.000000	0.000000	-0.048382	-0.006852	-0.147094	0.000000	0.000000	2.000000	61.000000	0.000000
2950.774530	0.088243	0.555837	0.015288	77.184128	12.829504	53.014446	0.579792	0.000000	-0.788918	0.000000	0.000000	0.000000	-0.048382	-0.006852	-0.147094	0.000000	0.000000	2.000000	61.000000	0.000000
2950.777864	0.088243	0.555837	0.015288	76.347954	9.943040	49.813072	0.587856	0.000000	-0.764403	0.000000	0.000000	0.000000	-0.048382	-0.006852	-0.147094	0.000000	0.000000	2.000000	61.000000	0.000000
2950.781197	0.088243	0.555837	0.015288	76.347954	9.943040	49.813072	0.587856	0.000000	-0.764403	0.000000	0.000000	0.000000	-0.048382	-0.006852	-0.147094	0.000000	0.000000	2.000000	61.000000	0.000000
2950.784530	0.088131	0.555805	0.014812	76.347954	9.943040	49.813072	0.587856	0.000000	-0.764403	0.000000	0.000000	0.000000	-0.033623	-0.009561	-0.142783	0.000000	0.000000	2.000000	61.000000	0.000000
2950.787864	0.088131	0.555805	0.014812	75.531700	7.444952	47.054287	0.587856	0.000000	-0.764403	0.000000	0.000000	0.000000	-0.033623	-0.009561	-0.142783	0.000000	0.000000	2.000000	61.000000	0.000000
2950.791197	0.088094	0.555755	0.014369	75.531700	7.444952	47.054287	0.587856	0.000000	-0.764403	0.000000	0.000000	0.000000	-0.010903	-0.014936	-0.132825	0.000000	0.000000	2.000000	61.000000	0.000000
2950.794530	0.088094	0.555755	0.014369	75.531700	7.444952	47.054287	0.587856	0.000000	-0.764403	0.000000	0.000000	0.000000	-0.010903	-0.014936	-0.132825	0.000000	0.000000	2.000000	61.000000	0.000000
2950.797864	0.088094	0.555755	0.014369	74.730042	5.111326	44.274818	0.595277	0.000000	-0.718468	0.000000	0.000000	0.000000	-0.010903	-0.014936	-0.132825	0.000000	0.000000	2.000000	61.000000	0.000000
2950.801197	0.088110	0.555713	0.013959	74.730042	5.111326	44.274818	0.595277	0.000000	-0.718468	0.000000	0.000000	0.000000	0.004766	-0.012420	-0.123183	0.000000	0.000000	2.000000	61.000000	0.000000
2950.804530	0.088110	0.555713	0.013959	74.730042	5.111326	44.274818	0.595277	0.000000	-0.718468	0.000000	0.000000	0.000000	0.004766	-0.012420	-0.123183	0.000000	0.000000	2.000000	61.000000	0.000000
2950.807864	0.088110	0.555713	0.013959	73.932945	2.813431	40.920513	0.594482	0.000000	-0.697937	0.000000	0.000000	0.000000	0.004766	-0.012420	-0.123183	0.000000	0.000000	2.000000	61.000000	0.000000
2950.811197	0.088069	0.555628	0.013612	73.932945	2.813431	40.920513	0.594482	0.000000	-0.697937	0.000000	0.000000	0.000000	-0.012526	-0.025572	-0.104087	0.000000	0.000000	2.000000	61.000000	0.000000
2950.814530	0.088069	0.555628	0.013612	73.932945	2.813431	40.920513	0.594482	0.000000	-0.697937	0.000000	0.000000	0.000000	-0.012526	-0.025572	-0.104087	0.000000	0.000000	2.000000	61.000000	0.000000
2950.817864	0.088069	0.555628	0.013612	73.141518	0.592983	37.750462	0.596570	0.000000	-0.680590	0.000000	0.000000	0.000000	-0.012526	-0.025572	-0.104087	0.000000	0.000000	2.000000	61.000000	0.000000
2950.821197	0.087999	0.555508	0.013365	73.141518	0.592983	37.750462	0.596570	0.000000	-0.680590	0.000000	0.000000	0.000000	-0.020787	-0.036202	-0.074049	0.000000	0.000000	2.000000	61.000000	0.000000
2950.824530	0.087999	0.555508	0.013365	73.141518	0.592983	37.750462	0.596570	0.000000	-0.680590	0.000000	0.000000	0.000000	-0.020787	-0.036202	-0.074049	0.000000	0.000000	2.000000	61.000000	0.000000
2950.827864	0.087999	0.555508	0.013365	72.362976	-1.516257	35.262035	0.600035	0.000000	-0.668248	0.000000	0.000000	0.000000	-0.020787	-0.036202	-0.074049	0.000000	0.000000	2.000000	61.000000	0.000000
2950.831197	0.087999	0.555508	0.013365	72.362976	-1.516257	35.262035	0.600035	0.000000	-0.668248	0.000000	0.000000	0.000000	-0.020787	-0.036202	-0.074049	0.000000	0.000000	2.000000	61.000000	0.000000
2950.834530	0.087820	0.555335	0.013149	72.362976	-1.516257	35.262035	0.600035	0.000000	-0.668248	0.000000	0.000000	0.000000	-0.053682	-0.051829	-0.064656	0.000000	0.000000	2.000000	61.000000	0.000000
2950.837864	0.087820	0.555335	0.013149	71.590584	-3.461604	32.536942	0.600035	0.000000	-0.668248	0.000000	0.000000	0.000000	-0.053682	-0.051829	-0.064656	0.000000	0.000000	2.000000	61.000000	0.000000
2950.841197	0.087665	0.555136	0.012935	71.590584	-3.461604	32.536942	0.600035	0.000000	-0.668248	0.000000	0.000000	0.000000	-0.046662	-0.059664	-0.064379	0.000000	0.000000	2.000000	61.000000	0.000000
2950.844530	0.087665	0.555136	0.012935	71.590584	-3.461604	32.536942	0.600035	0.000000	-0.668248	0.000000	0.000000	0.000000	-0.046662	-0.059664	-0.064379	0.000000	0.000000	2.000000	61.000000	0.000000
2950.847864	0.087665	0.555136	0.012935	70.834419	-5.170711	29.978773	0.616759	0.000000	-0.646742	0.000000	0.000000	0.000000	-0.046662	-0.059664	-0.064379	0.000000	0.000000	2.000000	61.000000	0.000000
2950.851197	0.087537	0.554902	0.012744	70.834419	-5.170711	29.978773	0.616759	0.000000	-0.646742	0.000000	0.000000	0.000000	-0.038368	-0.070087	-0.057214	0.000000	0.000000	2.000000	61.000000	0.000000
2950.854530	0.087537	0.554902	0.012744	70.834419	-5.170711	29.978773	0.616759	0.000000	-0.646742	0.000000	0.000000	0.000000	-0.038368	-0.070087	-0.057214	0.000000	0.000000	2.000000	61.000000	0.000000
2950.857864	0.087537	0.554902	0.012744	70.111015	-6.618654	27.856407	0.623153	0.000000	-0.637206	0.000000	0.000000	0.000000	-0.038368	-0.070087	-0.057214	0.000000	0.000000	2.000000	61.000000	0.000000
2950.861197	0.087386	0.554695	0.012552	70.111015	-6.618654	27.856407	0.623153	0.000000	-0.637206	0.000000	0.000000	0.000000	-0.045336	-0.062211	-0.057597	0.000000	0.000000	2.000000	61.000000	0.000000
2950.864530	0.087386	0.554695	0.012552	70.111015	-6.618654	27.856407	0.623153	0.000000	-0.637206	0.000000	0.000000	0.000000	-0.045336	-0.062211	-0.057597	0.000000	0.000000	2.000000	61.000000	0.000000
2950.867864	0.087386	0.554695	0.012552	69.418259	-7.822536	26.184626	0.630709	0.000000	-0.627607	0.000000	0.000000	0.000000	-0.045336	-0.062211	-0.057597	0.000000	0.000000	2.000000	61.000000	0.000000
2950.871197	0.087386	0.554695	0.012552	69.418259	-7.822536	26.184626	0.630709	0.000000	-0.627607	0.000000	0.000000	0.000000	-0.045336	-0.062211	-0.057597	0.000000	0.000000	2.000000	61.000000	0.000000
2950.874530	0.087267	0.554539	0.012409	69.418259	-7.822536	26.184626	0.630709	0.000000	-0.627607	0.000000	0.000000	0.000000	-0.035660	-0.046639	-0.042923	0.000000	0.000000	2.000000	61.000000	0.000000
2950.877864	0.087267	0.554539	0.012409	68.768433	-8.778940	25.218182	0.630709	0.000000	-0.627607	0.000000	0.000000	0.000000	-0.035660	-0.046639	-0.042923	0.000000	0.000000	2.000000	61.000000	0.000000
2950.881197	0.087185	0.554427	0.012338	68.768433	-8.778940	25.218182	0.630709	0.000000	-0.627607	0.000000	0.000000	0.000000	-0.024714	-0.033732	-0.021327	0.000000	0.000000	2.000000	61.000000	0.000000
2950.884530	0.087185	0.554427	0.012338	68.768433	-8.778940	25.218182	0.630709	0.000000	-0.627607	0.000000	0.000000	0.000000	-0.024714	-0.033732	-0.021327	0.000000	0.000000	2.000000	61.000000	0.000000
2950.887864	0.087185	0.554427	0.012338	68.153587	-9.539183	24.719643	0.640772	0.000000	-0.616899	0.000000	0.000000	0.000000	-0.024714	-0.033732	-0.021327	0.000000	0.000000	2.000000	61.000000	0.000000
2950.891197	0.087185	0.554427	0.012338	68.153587	-9.539183	24.719643	0.640772	0.000000	-0.616899	0.000000	0.000000	0.000000	-0.024714	-0.033732	-0.021327	0.000000	0.000000	2.000000	61.000000	0.000000
2950.894530	0.087231	0.554375	0.012340	68.153587	-9.539183	24.719643	0.640772	0.000000	-0.616899	0.000000	0.000000	0.000000	0.013955	-0.015663	0.000649	0.000000	0.000000	2.000000	61.000000	0.000000
2950.897864	0.087231	0.554375	0.012340	67.582977	-10.166535	24.144947	0.640772	0.000000	-0.616899	0.000000	0.000000	0.000000	0.013955	-0.015663	0.000649	0.000000	0.000000	2.000000	61.000000	0.000000
2950.901197	0.087448	0.554366	0.012389	67.582977	-10.166535	24.144947	0.640772	0.000000	-0.616899	0.000000	0.000000	0.000000	0.065019	-0.002764	0.014804	0.000000	0.000000	2.000000	61.000000	0.000000
2950.904530	0.087448	0.554366	0.012389	67.582977	-10.166535	24.144947	0.640772	0.000000	-0.616899	0.000000	0.000000	0.000000	0.065019	-0.002764	0.014804	0.000000	0.000000	2.000000	61.000000	0.000000
2950.907864	0.087448	0.554366	0.012389	67.052658	-10.719105	23.022827	0.627610	0.000000	-0.619474	0.000000	0.000000	0.000000	0.065019	-0.002764	0.014804	0.000000	0.000000	2.000000	61.000000	0.000000
2950.911197	0.087448	0.554366	0.012389	67.052658	-10.719105	23.022827	0.627610	0.000000	-0.619474	0.000000	0.000000	0.000000	0.065019	-0.002764	0.014804	0.000000	0.000000	2.000000	61.000000	0.000000
2950.914530	0.087698	0.554382	0.012493	67.052658	-10.719105	23.022827	0.627610	0.000000	-0.619474	0.000000	0.000000	0.000000	0.074998	0.004933	0.031060	0.000000	0.000000	2.000000	61.000000	0.000000
2950.917864	0.087698	0.554382	0.012493	66.574532	-11.201980	21.752069	0.627610	0.000000	-0.619474	0.000000	0.000000	0.000000	0.074998	0.004933	0.031060	0.000000	0.000000	2.000000	61.000000	0.000000
2950.921197	0.087996	0.554416	0.012606	66.574532	-11.201980	21.752069	0.627610	0.000000	-0.619474	0.000000	0.000000	0.000000	0.089411	0.010105	0.033833	0.000000	0.000000	2.000000	61.000000	0.000000
2950.924530	0.087996	0.554416	0.012606	66.574532	-11.201980	21.752069	0.627610	0.000000	-0.619474	0.000000	0.000000	0.000000	0.089411	0.010105	0.033833	0.000000	0.000000	2.000000	61.000000	0.000000
2950.927864	0.087996	0.554416	0.012606	66.161591	-11.581765	20.862078	0.600208	0.000000	-0.630290	0.000000	0.000000	0.000000	0.089411	0.010105	0.033833	0.000000	0.000000	2.000000	61.000000	0.000000
2950.931197	0.088342	0.554467	0.012728	66.161591	-11.581765	20.862078	0.600208	0.000000	-0.630290	0.000000	0.000000	0.000000	0.103839	0.015292	0.036574	0.000000	0.000000	2.000000	61.000000	0.000000
2950.934530	0.088342	0.554467	0.012728	66.161591	-11.581765	20.862078	0.600208	0.000000	-0.630290	0.000000	0.000000	0.000000	0.103839	0.015292	0.036574	0.000000	0.000000	2.000000	61.000000	0.000000
2950.937864	0.088342	0.554467	0.012728	65.826225	-11.902652	20.281805	0.582902	0.000000	-0.636385	0.000000	0.000000	0.000000	0.103839	0.015292	0.036574	0.000000	0.000000	2.000000	61.000000	0.000000
2950.941197	0.088613	0.554535	0.012816	65.826225	-11.902652	20.281805	0.582902	0.000000	-0.636385	0.000000	0.000000	0.000000	0.081221	0.020602	0.026506	0.000000	0.000000	2.000000	61.000000	0.000000
2950.944530	0.088613	0.554535	0.012816	65.826225	-11.902652	20.281805	0.582902	0.000000	-0.636385	0.000000	0.000000	0.000000	0.081221	0.020602	0.026506	0.000000	0.000000	2.000000	61.000000	0.000000
2950.947864	0.088613	0.554535	0.012816	65.559143	-12.188857	19.459223	0.569365	0.000000	-0.640803	0.000000	0.000000	0.000000	0.081221	0.020602	0.026506	0.000000	0.000000	2.000000	61.000000	0.000000
2950.951197	0.088613	0.554535	0.012816	65.559143	-12.188857	19.459223	0.569365	0.000000	-0.640803	0.000000	0.000000	0.000000	0.081221	0.020602	0.026506	0.000000	0.000000	2.000000	61.000000	0.000000
2950.954530	0.088835	0.554613	0.012890	65.559143	-12.188857	19.459223	0.569365	0.000000	-0.640803	0.000000	0.000000	0.000000	0.066562	0.023276	0.022098	0.000000	0.000000	2.000000	61.000000	0.000000
2950.957864	0.088835	0.554613	0.012890	65.374565	-12.429379	18.749306	0.569365	0.000000	-0.640803	0.000000	0.000000	0.000000	0.066562	0.023276	0.022098	0.000000	0.000000	2.000000	61.000000	0.000000
2950.961197	0.088996	0.554700	0.012885	65.374565	-12.429379	18.749306	0.569365	0.000000	-0.640803	0.000000	0.000000	0.000000	0.048279	0.026032	-0.001372	0.000000	0.000000	2.000000	61.000000	0.000000
2950.964530	0.088996	0.554700	0.012885	65.374565	-12.429379	18.749306	0.569365	0.000000	-0.640803	0.000000	0.000000	0.000000	0.048279	0.026032	-0.001372	0.000000	0.000000	2.000000	61.000000	0.000000
2950.967864	0.088996	0.554700	0.012885	65.263680	-12.584569	18.308447	0.550225	0.000000	-0.644257	0.000000	0.000000	0.000000	0.048279	0.026032	-0.001372	0.000000	0.000000	2.000000	61.000000	0.000000
2950.971197	0.088996	0.554700	0.012885	65.263680	-12.584569	18.308447	0.550225	0.000000	-0.644257	0.000000	0.000000	0.000000	0.048279	0.026032	-0.001372	0.000000	0.000000	2.000000	61.000000	0.000000
2950.974530	0.089118	0.554847	0.012919	65.263680	-12.584569	18.308447	0.550225	0.000000	-0.644257	0.000000	0.000000	0.000000	0.036607	0.044271	0.010199	0.000000	0.000000	2.000000	61.000000	0.000000
2950.977864	0.089118	0.554847	0.012919	65.209229	-12.617955	18.176880	0.550225	0.000000	-0.644257	0.000000	0.000000	0.000000	0.036607	0.044271	0.010199	0.000000	0.000000	2.000000	61.000000	0.000000
2950.981197	0.089220	0.555038	0.012970	65.209229	-12.617955	18.176880	0.550225	0.000000	-0.644257	0.000000	0.000000	0.000000	0.030625	0.057309	0.015180	0.000000	0.000000	2.000000	61.000000	0.000000
2950.984530	0.089220	0.555038	0.012970	65.209229	-12.617955	18.176880	0.550225	0.000000	-0.644257	0.000000	0.000000	0.000000	0.030625	0.057309	0.015180	0.000000	0.000000	2.000000	61.000000	0.000000
2950.987864	0.089220	0.555038	0.012970	65.178215	-12.554303	18.250425	0.539020	0.000000	-0.648487	0.000000	0.000000	0.000000	0.030625	0.057309	0.015180	0.000000	0.000000	2.000000	61.000000	0.000000
2950.991197	0.089220	0.555038	0.012970	65.178215	-12.554303	18.250425	0.539020	0.000000	-0.648487	0.000000	0.000000	0.000000	0.030625	0.057309	0.015180	0.000000	0.000000	2.000000	61.000000	0.000000
2950.994530	0.089374	0.555290	0.013173	65.178215	-12.554303	18.250425	0.539020	0.000000	-0.648487	0.000000	0.000000	0.000000	0.046286	0.075347	0.061063	0.000000	0.000000	2.000000	61.000000	0.000000
2950.997864	0.089374	0.555290	0.013173	65.132866	-12.496417	18.301071	0.539020	0.000000	-0.648487	0.000000	0.000000	0.000000	0.046286	0.075347	0.061063	0.000000	0.000000	2.000000	61.000000	0.000000
2951.001197	0.089374	0.555290	0.013173	65.132866	-12.496417	18.301071	0.539020	0.000000	-0.648487	0.000000	0.000000	0.000000	0.046286	0.075347	0.061063	0.000000	0.000000	2.000000	61.000000	0.000000
2951.004530	0.089374	0.555290	0.013173	65.132866	-12.496417	18.301071	0.539020	0.000000	-0.648487	0.000000	0.000000	0.000000	0.046286	0.075347	0.061063	0.000000	0.000000	2.000000	61.000000	0.000000
2951.007864	0.089821	0.555791	0.013817	65.090637	-12.422956	18.369091	0.531305	0.000000	-0.658665	0.000000	0.000000	0.000000	0.133994	0.150453	0.193065	0.000000	0.000000	2.000000	61.000000	0.000000
2951.011197	0.089821	0.555791	0.013817	65.090637	-12.422956	18.369091	0.531305	0.000000	-0.658665	0.000000	0.000000	0.000000	-0.000000	-0.000001	0.000000	0.000000	0.000000	2.000000	61.000000	0.000000
2951.014530	0.089821	0.555791	0.013817	65.090637	-12.422956	18.369091	0.531305	0.000000	-0.658665	0.000000	0.000000	0.000000	-0.000000	-0.000001	0.000000	0.000000	0.000000	2.000000	61.000000	0.000000
2951.017864	0.089821	0.555791	0.013817	65.064865	-12.299338	18.528198	0.508973	0.000000	-0.690842	0.000000	0.000000	0.000000	-0.000000	-0.000001	0.000000	0.000000	0.000000	2.000000	61.000000	0.000000
2951.021197	0.089821	0.555791	0.013817	65.064865	-12.299338	18.528198	0.508973	0.000000	-0.690842	0.000000	0.000000	0.000000	-0.000000	-0.000001	0.000000	0.000000	0.000000	2.000000	61.000000	0.000000
2951.024530	0.090169	0.556016	0.014186	65.064865	-12.299338	18.528198	0.508973	0.000000	-0.690842	0.000000	0.000000	0.000000	0.104585	0.067381	0.110610	0.000000	0.000000	2.000000	61.000000	0.000000
2951.027864	0.090169	0.556016	0.014186	65.073135	-12.099766	18.846071	0.508973	0.000000	-0.690842	0.000000	0.000000	0.000000	0.104585	0.067381	0.110610	0.000000	0.000000	2.000000	61.000000	0.000000
2951.031197	0.090605	0.556197	0.014524	65.073135	-12.099766	18.846071	0.508973	0.000000	-0.690842	0.000000	0.000000	0.000000	0.130869	0.054332	0.101609	0.000000	0.000000	2.000000	61.000000	0.000000
2951.034530	0.090605	0.556197	0.014524	65.073135	-12.099766	18.846071	0.508973	0.000000	-0.690842	0.000000	0.000000	0.000000	0.130869	0.054332	0.101609	0.000000	0.000000	2.000000	61.000000	0.000000
2951.037864	0.090605	0.556197	0.014524	65.135323	-11.862847	19.291096	0.469730	0.000000	-0.726212	0.000000	0.000000	0.000000	0.130869	0.054332	0.101609	0.000000	0.000000	2.000000	61.000000	0.000000
2951.041197	0.090605	0.556197	0.014524	65.135323	-11.862847	19.291096	0.469730	0.000000	-0.726212	0.000000	0.000000	0.000000	0.130869	0.054332	0.101609	0.000000	0.000000	2.000000	61.000000	0.000000
2951.044530	0.091087	0.556326	0.014733	65.135323	-11.862847	19.291096	0.469730	0.000000	-0.726212	0.000000	0.000000	0.000000	0.144461	0.038863	0.062656	0.000000	0.000000	2.000000	61.000000	0.000000
2951.047864	0.091087	0.556326	0.014733	65.318443	-11.770393	19.669277	0.469730	0.000000	-0.726212	0.000000	0.000000	0.000000	0.144461	0.038863	0.062656	0.000000	0.000000	2.000000	61.000000	0.000000
2951.051197	0.091087	0.556326	0.014733	65.318443	-11.770393	19.669277	0.469730	0.000000	-0.726212	0.000000	0.000000	0.000000	0.144461	0.038863	0.062656	0.000000	0.000000	2.000000	61.000000	0.000000
2951.054530	0.091087	0.556326	0.014733	65.318443	-11.770393	19.669277	0.469730	0.000000	-0.726212	0.000000	0.000000	0.000000	0.144461	0.038863	0.062656	0.000000	0.000000	2.000000	61.000000	0.000000
2951.057864	0.091921	0.556343	0.014721	65.663483	-11.886093	19.957973	0.445653	0.000000	-0.736655	0.000000	0.000000	0.000000	0.250348	0.005006	-0.003562	0.000000	0.000000	2.000000	61.000000	0.000000
2951.061197	0.091921	0.556343	0.014721	65.663483	-11.886093	19.957973	0.445653	0.000000	-0.736655	0.000000	0.000000	0.000000	-0.000000	-0.000001	-0.000000	0.000000	0.000000	2.000000	61.000000	0.000000
2951.064530	0.091921	0.556343	0.014721	65.663483	-11.886093	19.957973	0.445653	0.000000	-0.736655	0.000000	0.000000	0.000000	-0.000000	-0.000001	-0.000000	0.000000	0.000000	2.000000	61.000000	0.000000
2951.067864	0.091921	0.556343	0.014721	66.129097	-12.086481	20.290178	0.403929	0.000000	-0.736061	0.000000	0.000000	0.000000	-0.000000	-0.000001	-0.000000	0.000000	0.000000	2.000000	61.000000	0.000000
2951.071197	0.092239	0.556282	0.014562	66.129097	-12.086481	20.290178	0.403929	0.000000	-0.736061	0.000000	0.000000	0.000000	0.095329	-0.018202	-0.047664	0.000000	0.000000	2.000000	61.000000	0.000000
2951.074530	0.092239	0.556282	0.014562	66.129097	-12.086481	20.290178	0.403929	0.000000	-0.736061	0.000000	0.000000	0.000000	0.095329	-0.018202	-0.047664	0.000000	0.000000	2.000000	61.000000	0.000000
2951.077864	0.092239	0.556282	0.014562	66.636475	-12.194662	20.833029	0.388041	0.000000	-0.728117	0.000000	0.000000	0.000000	0.095329	-0.018202	-0.047664	0.000000	0.000000	2.000000	61.000000	0.000000
2951.081197	0.092239	0.556282	0.014562	66.636475	-12.194662	20.833029	0.388041	0.000000	-0.728117	0.000000	0.000000	0.000000	0.095329	-0.018202	-0.047664	0.000000	0.000000	2.000000	61.000000	0.000000
2951.084530	0.092475	0.556230	0.014461	66.636475	-12.194662	20.833029	0.388041	0.000000	-0.728117	0.000000	0.000000	0.000000	0.070792	-0.015654	-0.030309	0.000000	0.000000	2.000000	61.000000	0.000000
2951.087864	0.092475	0.556230	0.014461	67.173630	-12.083034	21.742346	0.388041	0.000000	-0.728117	0.000000	0.000000	0.000000	0.070792	-0.015654	-0.030309	0.000000	0.000000	2.000000	61.000000	0.000000
2951.091197	0.092733	0.556178	0.014356	67.173630	-12.083034	21.742346	0.388041	0.000000	-0.728117	0.000000	0.000000	0.000000	0.077483	-0.015645	-0.031667	0.000000	0.000000	2.000000	61.000000	0.000000
2951.094530	0.092733	0.556178	0.014356	67.173630	-12.083034	21.742346	0.388041	0.000000	-0.728117	0.000000	0.000000	0.000000	0.077483	-0.015645	-0.031667	0.000000	0.000000	2.000000	61.000000	0.000000
2951.097864	0.092733	0.556178	0.014356	67.757202	-11.653988	23.185862	0.363328	0.000000	-0.717787	0.000000	0.000000	0.000000	0.077483	-0.015645	-0.031667	0.000000	0.000000	2.000000	61.000000	0.000000
2951.101197	0.093012	0.556134	0.014354	67.757202	-11.653988	23.185862	0.363328	0.000000	-0.717787	0.000000	0.000000	0.000000	0.083604	-0.013201	-0.000536	0.000000	0.000000	2.000000	61.000000	0.000000
2951.104530	0.093012	0.556134	0.014354	67.757202	-11.653988	23.185862	0.363328	0.000000	-0.717787	0.000000	0.000000	0.000000	0.083604	-0.013201	-0.000536	0.000000	0.000000	2.000000	61.000000	0.000000
2951.107864	0.093012	0.556134	0.014354	68.391457	-10.854799	25.234856	0.349394	0.000000	-0.717698	0.000000	0.000000	0.000000	0.083604	-0.013201	-0.000536	0.000000	0.000000	2.000000	61.000000	0.000000
2951.111197	0.093284	0.556107	0.014437	68.391457	-10.854799	25.234856	0.349394	0.000000	-0.717698	0.000000	0.000000	0.000000	0.081704	-0.008116	0.025042	0.000000	0.000000	2.000000	61.000000	0.000000
2951.114530	0.093284	0.556107	0.014437	68.391457	-10.854799	25.234856	0.349394	0.000000	-0.717698	0.000000	0.000000	0.000000	0.081704	-0.008116	0.025042	0.000000	0.000000	2.000000	61.000000	0.000000
2951.117864	0.093284	0.556107	0.014437	69.075012	-9.765501	27.752966	0.335777	0.000000	-0.721872	0.000000	0.000000	0.000000	0.081704	-0.008116	0.025042	0.000000	0.000000	2.000000	61.000000	0.000000
2951.121197	0.093502	0.556079	0.014597	69.075012	-9.765501	27.752966	0.335777	0.000000	-0.721872	0.000000	0.000000	0.000000	0.065349	-0.008238	0.048003	0.000000	0.000000	2.000000	61.000000	0.000000
2951.124530	0.093502	0.556079	0.014597	69.075012	-9.765501	27.752966	0.335777	0.000000	-0.721872	0.000000	0.000000	0.000000	0.065349	-0.008238	0.048003	0.000000	0.000000	2.000000	61.000000	0.000000
2951.127864	0.093502	0.556079	0.014597	69.851364	-8.499078	30.600208	0.324885	0.000000	-0.729872	0.000000	0.000000	0.000000	0.065349	-0.008238	0.048003	0.000000	0.000000	2.000000	61.000000	0.000000
2951.131197	0.093616	0.556060	0.014820	69.851364	-8.499078	30.600208	0.324885	0.000000	-0.729872	0.000000	0.000000	0.000000	0.034192	-0.005725	0.066780	0.000000	0.000000	2.000000	61.000000	0.000000
2951.134530	0.093616	0.556060	0.014820	69.851364	-8.499078	30.600208	0.324885	0.000000	-0.729872	0.000000	0.000000	0.000000	0.034192	-0.005725	0.066780	0.000000	0.000000	2.000000	61.000000	0.000000
2951.137864	0.093616	0.556060	0.014820	70.758957	-7.097170	33.702206	0.319187	0.000000	-0.741002	0.000000	0.000000	0.000000	0.034192	-0.005725	0.066780	0.000000	0.000000	2.000000	61.000000	0.000000
2951.141197	0.093616	0.555997	0.015053	70.758957	-7.097170	33.702206	0.319187	0.000000	-0.741002	0.000000	0.000000	0.000000	-0.000146	-0.018845	0.069742	0.000000	0.000000	2.000000	61.000000	0.000000
2951.144530	0.093616	0.555997	0.015053	70.758957	-7.097170	33.702206	0.319187	0.000000	-0.741002	0.000000	0.000000	0.000000	-0.000146	-0.018845	0.069742	0.000000	0.000000	2.000000	61.000000	0.000000
2951.147864	0.093616	0.555997	0.015053	71.817513	-5.580002	36.867893	0.319211	0.000000	-0.752626	0.000000	0.000000	0.000000	-0.000146	-0.018845	0.069742	0.000000	0.000000	2.000000	61.000000	0.000000
2951.151197	0.093524	0.555961	0.015297	71.817513	-5.580002	36.867893	0.319211	0.000000	-0.752626	0.000000	0.000000	0.000000	-0.027391	-0.010966	0.073474	0.000000	0.000000	2.000000	61.000000	0.000000
2951.154530	0.093524	0.555961	0.015297	71.817513	-5.580002	36.867893	0.319211	0.000000	-0.752626	0.000000	0.000000	0.000000	-0.027391	-0.010966	0.073474	0.000000	0.000000	2.000000	61.000000	0.000000
2951.157864	0.093524	0.555961	0.015297	72.995636	-3.776575	39.494640	0.323776	0.000000	-0.764871	0.000000	0.000000	0.000000	-0.027391	-0.010966	0.073474	0.000000	0.000000	2.000000	61.000000	0.000000
2951.161197	0.093483	0.555889	0.015562	72.995636	-3.776575	39.494640	0.323776	0.000000	-0.764871	0.000000	0.000000	0.000000	-0.012299	-0.021593	0.079249	0.000000	0.000000	2.000000	61.000000	0.000000
2951.164530	0.093483	0.555889	0.015562	72.995636	-3.776575	39.494640	0.323776	0.000000	-0.764871	0.000000	0.000000	0.000000	-0.012299	-0.021593	0.079249	0.000000	0.000000	2.000000	61.000000	0.000000
2951.167864	0.093483	0.555889	0.015562	74.263466	-1.264439	42.714680	0.325825	0.000000	-0.778080	0.000000	0.000000	0.000000	-0.012299	-0.021593	0.079249	0.000000	0.000000	2.000000	61.000000	0.000000
2951.171197	0.093479	0.555764	0.015895	74.263466	-1.264439	42.714680	0.325825	0.000000	-0.778080	0.000000	0.000000	0.000000	-0.001214	-0.037584	0.100077	0.000000	0.000000	2.000000	61.000000	0.000000
2951.174530	0.093479	0.555764	0.015895	74.263466	-1.264439	42.714680	0.325825	0.000000	-0.778080	0.000000	0.000000	0.000000	-0.001214	-0.037584	0.100077	0.000000	0.000000	2.000000	61.000000	0.000000
2951.177864	0.093479	0.555764	0.015895	75.544830	2.271281	47.599747	0.326028	0.000000	-0.794759	0.000000	0.000000	0.000000	-0.001214	-0.037584	0.100077	0.000000	0.000000	2.000000	61.000000	0.000000
2951.181197	0.093431	0.555567	0.016362	75.544830	2.271281	47.599747	0.326028	0.000000	-0.794759	0.000000	0.000000	0.000000	-0.014392	-0.059030	0.139926	0.000000	0.000000	2.000000	61.000000	0.000000
2951.184530	0.093431	0.555567	0.016362	75.544830	2.271281	47.599747	0.326028	0.000000	-0.794759	0.000000	0.000000	0.000000	-0.014392	-0.059030	0.139926	0.000000	0.000000	2.000000	61.000000	0.000000
2951.187864	0.093431	0.555567	0.016362	76.753296	7.038705	53.926472	0.328426	0.000000	-0.818080	0.000000	0.000000	0.000000	-0.014392	-0.059030	0.139926	0.000000	0.000000	2.000000	61.000000	0.000000
2951.191197	0.093302	0.555352	0.016891	76.753296	7.038705	53.926472	0.328426	0.000000	-0.818080	0.000000	0.000000	0.000000	-0.038786	-0.064603	0.158902	0.000000	0.000000	2.000000	61.000000	0.000000
2951.194530	0.093302	0.555352	0.016891	76.753296	7.038705	53.926472	0.328426	0.000000	-0.818080	0.000000	0.000000	0.000000	-0.038786	-0.064603	0.158902	0.000000	0.000000	2.000000	61.000000	0.000000
2951.197864	0.093302	0.555352	0.016891	77.807365	12.950883	60.909012	0.334891	0.000000	-0.844564	0.000000	0.000000	0.000000	-0.038786	-0.064603	0.158902	0.000000	0.000000	2.000000	61.000000	0.000000
2951.201197	0.093145	0.555099	0.017521	77.807365	12.950883	60.909012	0.334891	0.000000	-0.844564	0.000000	0.000000	0.000000	-0.047083	-0.075620	0.188898	0.000000	0.000000	2.000000	61.000000	0.000000
2951.204530	0.093145	0.555099	0.017521	77.807365	12.950883	60.909012	0.334891	0.000000	-0.844564	0.000000	0.000000	0.000000	-0.047083	-0.075620	0.188898	0.000000	0.000000	2.000000	61.000000	0.000000
2951.207864	0.093145	0.555099	0.017521	78.662659	19.952593	68.487648	0.342738	0.000000	-0.876047	0.000000	0.000000	0.000000	-0.047083	-0.075620	0.188898	0.000000	0.000000	2.000000	61.000000	0.000000
2951.211197	0.092852	0.554847	0.018177	78.662659	19.952593	68.487648	0.342738	0.000000	-0.876047	0.000000	0.000000	0.000000	-0.087926	-0.075897	0.196732	0.000000	0.000000	2.000000	61.000000	0.000000
2951.214530	0.092852	0.554847	0.018177	78.662659	19.952593	68.487648	0.342738	0.000000	-0.876047	0.000000	0.000000	0.000000	-0.087926	-0.075897	0.196732	0.000000	0.000000	2.000000	61.000000	0.000000
2951.217864	0.092852	0.554847	0.018177	79.290199	27.758162	76.819283	0.357392	0.000000	-0.908835	0.000000	0.000000	0.000000	-0.087926	-0.075897	0.196732	0.000000	0.000000	2.000000	61.000000	0.000000
2951.221197	0.092448	0.554610	0.018872	79.290199	27.758162	76.819283	0.357392	0.000000	-0.908835	0.000000	0.000000	0.000000	-0.121130	-0.070944	0.208455	0.000000	0.000000	2.000000	61.000000	0.000000
2951.224530	0.092448	0.554610	0.018872	79.290199	27.758162	76.819283	0.357392	0.000000	-0.908835	0.000000	0.000000	0.000000	-0.121130	-0.070944	0.208455	0.000000	0.000000	2.000000	61.000000	0.000000
2951.227864	0.092448	0.554610	0.018872	79.693817	35.924934	85.926208	0.377580	0.000000	-0.943578	0.000000	0.000000	0.000000	-0.121130	-0.070944	0.208455	0.000000	0.000000	2.000000	61.000000	0.000000
2951.231197	0.091975	0.554373	0.019579	79.693817	35.924934	85.926208	0.377580	0.000000	-0.943578	0.000000	0.000000	0.000000	-0.141942	-0.071200	0.212191	0.000000	0.000000	2.000000	61.000000	0.000000
2951.234530	0.091975	0.554373	0.019579	79.693817	35.924934	85.926208	0.377580	0.000000	-0.943578	0.000000	0.000000	0.000000	-0.141942	-0.071200	0.212191	0.000000	0.000000	2.000000	61.000000	0.000000
2951.237864	0.091975	0.554373	0.019579	79.902992	44.114681	95.472099	0.401237	0.000000	-0.978943	0.000000	0.000000	0.000000	-0.141942	-0.071200	0.212191	0.000000	0.000000	2.000000	61.000000	0.000000
2951.241197	0.091439	0.554169	0.020334	79.902992	44.114681	95.472099	0.401237	0.000000	-0.978943	0.000000	0.000000	0.000000	-0.160819	-0.061007	0.226435	0.000000	0.000000	2.000000	61.000000	0.000000
2951.244530	0.091439	0.554169	0.020334	79.902992	44.114681	95.472099	0.401237	0.000000	-0.978943	0.000000	0.000000	0.000000	-0.160819	-0.061007	0.226435	0.000000	0.000000	2.000000	61.000000	0.000000
2951.247864	0.091439	0.554169	0.020334	79.950867	52.431850	105.081604	0.428040	0.000000	-1.016682	0.000000	0.000000	0.000000	-0.160819	-0.061007	0.226435	0.000000	0.000000	2.000000	61.000000	0.000000
2951.251197	0.090917	0.553930	0.021048	79.950867	52.431850	105.081604	0.428040	0.000000	-1.016682	0.000000	0.000000	0.000000	-0.156606	-0.071699	0.214298	0.000000	0.000000	2.000000	61.000000	0.000000
2951.254530	0.090917	0.553930	0.021048	79.950867	52.431850	105.081604	0.428040	0.000000	-1.016682	0.000000	0.000000	0.000000	-0.156606	-0.071699	0.214298	0.000000	0.000000	2.000000	61.000000	0.000000
2951.257864	0.090917	0.553930	0.021048	79.808487	61.155533	115.029060	0.454141	0.000000	-1.052399	0.000000	0.000000	0.000000	-0.156606	-0.071699	0.214298	0.000000	0.000000	2.000000	61.000000	0.000000
2951.261197	0.090502	0.553602	0.021715	79.808487	61.155533	115.029060	0.454141	0.000000	-1.052399	0.000000	0.000000	0.000000	-0.124455	-0.098359	0.200125	0.000000	0.000000	2.000000	61.000000	0.000000
2951.264530	0.090502	0.553602	0.021715	79.808487	61.155533	115.029060	0.454141	0.000000	-1.052399	0.000000	0.000000	0.000000	-0.124455	-0.098359	0.200125	0.000000	0.000000	2.000000	61.000000	0.000000
2951.267864	0.090185	0.553257	0.022279	79.456261	69.009911	123.967880	0.454141	0.000000	-1.052399	0.000000	0.000000	0.000000	-0.095296	-0.103522	0.169231	0.000000	0.000000	2.000000	61.000000	0.000000
2951.271197	0.090185	0.553257	0.022279	79.456261	69.009911	123.967880	0.454141	0.000000	-1.052399	0.000000	0.000000	0.000000	-0.095296	-0.103522	0.169231	0.000000	0.000000	2.000000	61.000000	0.000000
2951.274530	0.090185	0.553257	0.022279	79.456261	69.009911	123.967880	0.454141	0.000000	-1.052399	0.000000	0.000000	0.000000	-0.095296	-0.103522	0.169231	0.000000	0.000000	2.000000	61.000000	0.000000
2951.277864	0.090185	0.553257	0.022279	78.667076	77.999855	134.310501	0.490766	0.000000	-1.113958	0.000000	0.000000	0.000000	-0.095296	-0.103522	0.169231	0.000000	0.000000	2.000000	61.000000	0.000000
2951.281197	0.089848	0.552802	0.022998	78.667076	77.999855	134.310501	0.490766	0.000000	-1.113958	0.000000	0.000000	0.000000	-0.101009	-0.136548	0.215706	0.000000	0.000000	2.000000	61.000000	0.000000
2951.284530	0.089848	0.552802	0.022998	78.667076	77.999855	134.310501	0.490766	0.000000	-1.113958	0.000000	0.000000	0.000000	-0.101009	-0.136548	0.215706	0.000000	0.000000	2.000000	61.000000	0.000000
2951.287864	0.089848	0.552802	0.022998	77.708542	84.796036	142.201859	0.507601	0.000000	-1.149909	0.000000	0.000000	0.000000	-0.101009	-0.136548	0.215706	0.000000	0.000000	2.000000	61.000000	0.000000
2951.291197	0.089558	0.552366	0.023595	77.708542	84.796036	142.201859	0.507601	0.000000	-1.149909	0.000000	0.000000	0.000000	-0.086958	-0.130944	0.179013	0.000000	0.000000	2.000000	61.000000	0.000000
2951.294530	0.089558	0.552366	0.023595	77.708542	84.796036	142.201859	0.507601	0.000000	-1.149909	0.000000	0.000000	0.000000	-0.086958	-0.130944	0.179013	0.000000	0.000000	2.000000	61.000000	0.000000
2951.297864	0.089558	0.552366	0.023595	76.753784	90.307068	148.364059	0.522094	0.000000	-1.179744	0.000000	0.000000	0.000000	-0.086958	-0.130944	0.179013	0.000000	0.000000	2.000000	61.000000	0.000000
2951.301197	0.089212	0.551974	0.024149	76.753784	90.307068	148.364059	0.522094	0.000000	-1.179744	0.000000	0.000000	0.000000	-0.103785	-0.117607	0.166169	0.000000	0.000000	2.000000	61.000000	0.000000
2951.304530	0.089212	0.551974	0.024149	76.753784	90.307068	148.364059	0.522094	0.000000	-1.179744	0.000000	0.000000	0.000000	-0.103785	-0.117607	0.166169	0.000000	0.000000	2.000000	61.000000	0.000000
2951.307864	0.089212	0.551974	0.024149	75.962677	94.881386	153.303528	0.539392	0.000000	-1.207439	0.000000	0.000000	0.000000	-0.103785	-0.117607	0.166169	0.000000	0.000000	2.000000	61.000000	0.000000
2951.311197	0.088826	0.551619	0.024615	75.962677	94.881386	153.303528	0.539392	0.000000	-1.207439	0.000000	0.000000	0.000000	-0.115981	-0.106532	0.139938	0.000000	0.000000	2.000000	61.000000	0.000000
2951.314530	0.088826	0.551619	0.024615	75.962677	94.881386	153.303528	0.539392	0.000000	-1.207439	0.000000	0.000000	0.000000	-0.115981	-0.106532	0.139938	0.000000	0.000000	2.000000	61.000000	0.000000
2951.317864	0.088826	0.551619	0.024615	75.331741	98.915062	157.670105	0.558722	0.000000	-1.230762	0.000000	0.000000	0.000000	-0.115981	-0.106532	0.139938	0.000000	0.000000	2.000000	61.000000	0.000000
2951.321197	0.088469	0.551372	0.024989	75.331741	98.915062	157.670105	0.558722	0.000000	-1.230762	0.000000	0.000000	0.000000	-0.107096	-0.074116	0.112211	0.000000	0.000000	2.000000	61.000000	0.000000
2951.324530	0.088469	0.551372	0.024989	75.331741	98.915062	157.670105	0.558722	0.000000	-1.230762	0.000000	0.000000	0.000000	-0.107096	-0.074116	0.112211	0.000000	0.000000	2.000000	61.000000	0.000000
2951.327864	0.088469	0.551372	0.024989	74.792862	102.637352	161.552719	0.576572	0.000000	-1.249464	0.000000	0.000000	0.000000	-0.107096	-0.074116	0.112211	0.000000	0.000000	2.000000	61.000000	0.000000
2951.331197	0.088469	0.551372	0.024989	74.792862	102.637352	161.552719	0.576572	0.000000	-1.249464	0.000000	0.000000	0.000000	-0.107096	-0.074116	0.112211	0.000000	0.000000	2.000000	61.000000	0.000000
2951.334530	0.088299	0.551216	0.025224	74.792862	102.637352	161.552719	0.576572	0.000000	-1.249464	0.000000	0.000000	0.000000	-0.050981	-0.046799	0.070459	0.000000	0.000000	2.000000	61.000000	0.000000
2951.337864	0.088299	0.551216	0.025224	74.259033	106.001160	164.994293	0.576572	0.000000	-1.249464	0.000000	0.000000	0.000000	-0.050981	-0.046799	0.070459	0.000000	0.000000	2.000000	61.000000	0.000000
2951.341197	0.088316	0.551151	0.025320	74.259033	106.001160	164.994293	0.576572	0.000000	-1.249464	0.000000	0.000000	0.000000	0.005274	-0.019395	0.028802	0.000000	0.000000	2.000000	61.000000	0.000000
2951.344530	0.088316	0.551151	0.025320	74.259033	106.001160	164.994293	0.576572	0.000000	-1.249464	0.000000	0.000000	0.000000	0.005274	-0.019395	0.028802	0.000000	0.000000	2.000000	61.000000	0.000000
2951.347864	0.088316	0.551151	0.025320	73.789833	108.789223	167.789658	0.584190	0.000000	-1.266008	0.000000	0.000000	0.000000	0.005274	-0.019395	0.028802	0.000000	0.000000	2.000000	61.000000	0.000000
2951.351197	0.088316	0.551151	0.025320	73.789833	108.789223	167.789658	0.584190	0.000000	-1.266008	0.000000	0.000000	0.000000	0.005274	-0.019395	0.028802	0.000000	0.000000	2.000000	61.000000	0.000000
2951.354530	0.088499	0.551151	0.025287	73.789833	108.789223	167.789658	0.584190	0.000000	-1.266008	0.000000	0.000000	0.000000	0.054968	0.000007	-0.010072	0.000000	0.000000	2.000000	61.000000	0.000000
2951.357864	0.088499	0.551151	0.025287	73.584000	110.332298	169.248260	0.584190	0.000000	-1.266008	0.000000	0.000000	0.000000	0.054968	0.000007	-0.010072	0.000000	0.000000	2.000000	61.000000	0.000000
2951.361197	0.088764	0.551223	0.025181	73.584000	110.332298	169.248260	0.584190	0.000000	-1.266008	0.000000	0.000000	0.000000	0.079381	0.021760	-0.031818	0.000000	0.000000	2.000000	61.000000	0.000000
2951.364530	0.088764	0.551223	0.025181	73.584000	110.332298	169.248260	0.584190	0.000000	-1.266008	0.000000	0.000000	0.000000	0.079381	0.021760	-0.031818	0.000000	0.000000	2.000000	61.000000	0.000000
2951.367864	0.088764	0.551223	0.025181	73.691719	109.997704	168.842163	0.561798	0.000000	-1.259026	0.000000	0.000000	0.000000	0.079381	0.021760	-0.031818	0.000000	0.000000	2.000000	61.000000	0.000000
2951.371197	0.088764	0.551223	0.025181	73.691719	109.997704	168.842163	0.561798	0.000000	-1.259026	0.000000	0.000000	0.000000	0.079381	0.021760	-0.031818	0.000000	0.000000	2.000000	61.000000	0.000000
2951.374530	0.089026	0.551376	0.025059	73.691719	109.997704	168.842163	0.561798	0.000000	-1.259026	0.000000	0.000000	0.000000	0.078510	0.045866	-0.036417	0.000000	0.000000	2.000000	61.000000	0.000000
2951.377864	0.089026	0.551376	0.025059	74.025108	108.928139	167.616791	0.561798	0.000000	-1.259026	0.000000	0.000000	0.000000	0.078510	0.045866	-0.036417	0.000000	0.000000	2.000000	61.000000	0.000000
2951.381197	0.089026	0.551376	0.025059	74.025108	108.928139	167.616791	0.561798	0.000000	-1.259026	0.000000	0.000000	0.000000	0.078510	0.045866	-0.036417	0.000000	0.000000	2.000000	61.000000	0.000000
2951.384530	0.089026	0.551376	0.025059	74.025108	108.928139	167.616791	0.561798	0.000000	-1.259026	0.000000	0.000000	0.000000	0.078510	0.045866	-0.036417	0.000000	0.000000	2.000000	61.000000	0.000000
2951.387864	0.089547	0.551815	0.024421	74.540329	107.503685	165.911896	0.548713	0.000000	-1.252956	0.000000	0.000000	0.000000	0.156227	0.131708	-0.191295	0.000000	0.000000	2.000000	61.000000	0.000000
2951.391197	0.089547	0.551815	0.024421	74.540329	107.503685	165.911896	0.548713	0.000000	-1.252956	0.000000	0.000000	0.000000	-0.000000	-0.000007	0.000000	0.000000	0.000000	2.000000	61.000000	0.000000
2951.394530	0.089547	0.551815	0.024421	74.540329	107.503685	165.911896	0.548713	0.000000	-1.252956	0.000000	0.000000	0.000000	-0.000000	-0.000007	0.000000	0.000000	0.000000	2.000000	61.000000	0.000000
2951.397864	0.089547	0.551815	0.024421	75.198570	105.803337	163.798523	0.522675	0.000000	-1.221074	0.000000	0.000000	0.000000	-0.000000	-0.000007	0.000000	0.000000	0.000000	2.000000	61.000000	0.000000
2951.401197	0.089547	0.551815	0.024421	75.198570	105.803337	163.798523	0.522675	0.000000	-1.221074	0.000000	0.000000	0.000000	-0.000000	-0.000007	0.000000	0.000000	0.000000	2.000000	61.000000	0.000000
2951.404530	0.089869	0.552110	0.023869	75.198570	105.803337	163.798523	0.522675	0.000000	-1.221074	0.000000	0.000000	0.000000	0.096808	0.088488	-0.165607	0.000000	0.000000	2.000000	61.000000	0.000000
2951.407864	0.089869	0.552110	0.023869	76.028633	103.735825	161.150085	0.522675	0.000000	-1.221074	0.000000	0.000000	0.000000	0.096808	0.088488	-0.165607	0.000000	0.000000	2.000000	61.000000	0.000000
2951.411197	0.090262	0.552425	0.023191	76.028633	103.735825	161.150085	0.522675	0.000000	-1.221074	0.000000	0.000000	0.000000	0.117771	0.094256	-0.203512	0.000000	0.000000	2.000000	61.000000	0.000000
2951.414530	0.090262	0.552425	0.023191	76.028633	103.735825	161.150085	0.522675	0.000000	-1.221074	0.000000	0.000000	0.000000	0.117771	0.094256	-0.203512	0.000000	0.000000	2.000000	61.000000	0.000000
2951.417864	0.090262	0.552425	0.023191	76.998238	100.931870	157.624344	0.486912	0.000000	-1.159554	0.000000	0.000000	0.000000	0.117771	0.094256	-0.203512	0.000000	0.000000	2.000000	61.000000	0.000000
2951.421197	0.090656	0.552731	0.022404	76.998238	100.931870	157.624344	0.486912	0.000000	-1.159554	0.000000	0.000000	0.000000	0.118307	0.091959	-0.236097	0.000000	0.000000	2.000000	61.000000	0.000000
2951.424530	0.090656	0.552731	0.022404	76.998238	100.931870	157.624344	0.486912	0.000000	-1.159554	0.000000	0.000000	0.000000	0.118307	0.091959	-0.236097	0.000000	0.000000	2.000000	61.000000	0.000000
2951.427864	0.090656	0.552731	0.022404	78.048721	97.181381	153.031464	0.467194	0.000000	-1.120205	0.000000	0.000000	0.000000	0.118307	0.091959	-0.236097	0.000000	0.000000	2.000000	61.000000	0.000000
2951.431197	0.091042	0.553002	0.021581	78.048721	97.181381	153.031464	0.467194	0.000000	-1.120205	0.000000	0.000000	0.000000	0.115786	0.081147	-0.246913	0.000000	0.000000	2.000000	61.000000	0.000000
2951.434530	0.091042	0.553002	0.021581	78.048721	97.181381	153.031464	0.467194	0.000000	-1.120205	0.000000	0.000000	0.000000	0.115786	0.081147	-0.246913	0.000000	0.000000	2.000000	61.000000	0.000000
2951.437864	0.091042	0.553002	0.021581	79.104599	92.085182	146.996597	0.447896	0.000000	-1.079052	0.000000	0.000000	0.000000	0.115786	0.081147	-0.246913	0.000000	0.000000	2.000000	61.000000	0.000000
2951.441197	0.091442	0.553236	0.020718	79.104599	92.085182	146.996597	0.447896	0.000000	-1.079052	0.000000	0.000000	0.000000	0.120029	0.070387	-0.259026	0.000000	0.000000	2.000000	61.000000	0.000000
2951.444530	0.091442	0.553236	0.020718	79.104599	92.085182	146.996597	0.447896	0.000000	-1.079052	0.000000	0.000000	0.000000	0.120029	0.070387	-0.259026	0.000000	0.000000	2.000000	61.000000	0.000000
2951.447864	0.091442	0.553236	0.020718	80.048294	85.595161	139.513016	0.427892	0.000000	-1.035881	0.000000	0.000000	0.000000	0.120029	0.070387	-0.259026	0.000000	0.000000	2.000000	61.000000	0.000000
2951.451197	0.091866	0.553390	0.019865	80.048294	85.595161	139.513016	0.427892	0.000000	-1.035881	0.000000	0.000000	0.000000	0.127137	0.046148	-0.255920	0.000000	0.000000	2.000000	61.000000	0.000000
2951.454530	0.091866	0.553390	0.019865	80.048294	85.595161	139.513016	0.427892	0.000000	-1.035881	0.000000	0.000000	0.000000	0.127137	0.046148	-0.255920	0.000000	0.000000	2.000000	61.000000	0.000000
2951.457864	0.091866	0.553390	0.019865	80.803070	77.802971	130.699097	0.406702	0.000000	-0.993228	0.000000	0.000000	0.000000	0.127137	0.046148	-0.255920	0.000000	0.000000	2.000000	61.000000	0.000000
2951.461197	0.092289	0.553516	0.019016	80.803070	77.802971	130.699097	0.406702	0.000000	-0.993228	0.000000	0.000000	0.000000	0.126845	0.037899	-0.254596	0.000000	0.000000	2.000000	61.000000	0.000000
2951.464530	0.092289	0.553516	0.019016	80.803070	77.802971	130.699097	0.406702	0.000000	-0.993228	0.000000	0.000000	0.000000	0.126845	0.037899	-0.254596	0.000000	0.000000	2.000000	61.000000	0.000000
2951.467864	0.092289	0.553516	0.019016	81.320992	69.020744	120.881836	0.385562	0.000000	-0.950795	0.000000	0.000000	0.000000	0.126845	0.037899	-0.254596	0.000000	0.000000	2.000000	61.000000	0.000000
2951.471197	0.092678	0.553614	0.018244	81.320992	69.020744	120.881836	0.385562	0.000000	-0.950795	0.000000	0.000000	0.000000	0.116719	0.029434	-0.231637	0.000000	0.000000	2.000000	61.000000	0.000000
2951.474530	0.092678	0.553614	0.018244	81.320992	69.020744	120.881836	0.385562	0.000000	-0.950795	0.000000	0.000000	0.000000	0.116719	0.029434	-0.231637	0.000000	0.000000	2.000000	61.000000	0.000000
2951.477864	0.092678	0.553614	0.018244	81.590477	59.687180	110.499283	0.366108	0.000000	-0.912189	0.000000	0.000000	0.000000	0.116719	0.029434	-0.231637	0.000000	0.000000	2.000000	61.000000	0.000000
2951.481197	0.093030	0.553667	0.017531	81.590477	59.687180	110.499283	0.366108	0.000000	-0.912189	0.000000	0.000000	0.000000	0.105696	0.015821	-0.213922	0.000000	0.000000	2.000000	61.000000	0.000000
2951.484530	0.093030	0.553667	0.017531	81.590477	59.687180	110.499283	0.366108	0.000000	-0.912189	0.000000	0.000000	0.000000	0.105696	0.015821	-0.213922	0.000000	0.000000	2.000000	61.000000	0.000000
2951.487864	0.093030	0.553667	0.017531	81.601295	50.498932	100.285728	0.348492	0.000000	-0.876536	0.000000	0.000000	0.000000	0.105696	0.015821	-0.213922	0.000000	0.000000	2.000000	61.000000	0.000000
2951.491197	0.093279	0.553675	0.016890	81.601295	50.498932	100.285728	0.348492	0.000000	-0.876536	0.000000	0.000000	0.000000	0.074528	0.002303	-0.192176	0.000000	0.000000	2.000000	61.000000	0.000000
2951.494530	0.093279	0.553675	0.016890	81.601295	50.498932	100.285728	0.348492	0.000000	-0.876536	0.000000	0.000000	0.000000	0.074528	0.002303	-0.192176	0.000000	0.000000	2.000000	61.000000	0.000000
2951.497864	0.093279	0.553675	0.016890	81.365959	42.205486	91.039238	0.336071	0.000000	-0.844506	0.000000	0.000000	0.000000	0.074528	0.002303	-0.192176	0.000000	0.000000	2.000000	61.000000	0.000000
2951.501197	0.093479	0.553690	0.016366	81.365959	42.205486	91.039238	0.336071	0.000000	-0.844506	0.000000	0.000000	0.000000	0.060162	0.004446	-0.157131	0.000000	0.000000	2.000000	61.000000	0.000000
2951.504530	0.093479	0.553690	0.016366	81.365959	42.205486	91.039238	0.336071	0.000000	-0.844506	0.000000	0.000000	0.000000	0.060162	0.004446	-0.157131	0.000000	0.000000	2.000000	61.000000	0.000000
2951.507864	0.093479	0.553690	0.016366	80.926865	35.342648	83.347176	0.326044	0.000000	-0.818318	0.000000	0.000000	0.000000	0.060162	0.004446	-0.157131	0.000000	0.000000	2.000000	61.000000	0.000000
2951.511197	0.093614	0.553703	0.015987	80.926865	35.342648	83.347176	0.326044	0.000000	-0.818318	0.000000	0.000000	0.000000	0.040542	0.003912	-0.113853	0.000000	0.000000	2.000000	61.000000	0.000000
2951.514530	0.093614	0.553703	0.015987	80.926865	35.342648	83.347176	0.326044	0.000000	-0.818318	0.000000	0.000000	0.000000	0.040542	0.003912	-0.113853	0.000000	0.000000	2.000000	61.000000	0.000000
2951.517864	0.093614	0.553703	0.015987	80.332527	30.320812	77.711716	0.319287	0.000000	-0.799342	0.000000	0.000000	0.000000	0.040542	0.003912	-0.113853	0.000000	0.000000	2.000000	61.000000	0.000000
2951.521197	0.093691	0.553749	0.015787	80.332527	30.320812	77.711716	0.319287	0.000000	-0.799342	0.000000	0.000000	0.000000	0.023140	0.013784	-0.059934	0.000000	0.000000	2.000000	61.000000	0.000000
2951.524530	0.093691	0.553749	0.015787	80.332527	30.320812	77.711716	0.319287	0.000000	-0.799342	0.000000	0.000000	0.000000	0.023140	0.013784	-0.059934	0.000000	0.000000	2.000000	61.000000	0.000000
2951.527864	0.093691	0.553749	0.015787	79.665337	26.890076	73.870064	0.315430	0.000000	-0.789353	0.000000	0.000000	0.000000	0.023140	0.013784	-0.059934	0.000000	0.000000	2.000000	61.000000	0.000000
2951.531197	0.093691	0.553749	0.015787	79.665337	26.890076	73.870064	0.315430	0.000000	-0.789353	0.000000	0.000000	0.000000	0.023140	0.013784	-0.059934	0.000000	0.000000	2.000000	61.000000	0.000000
2951.534530	0.093734	0.553801	0.015768	79.665337	26.890076	73.870064	0.315430	0.000000	-0.789353	0.000000	0.000000	0.000000	0.012855	0.015799	-0.005774	0.000000	0.000000	2.000000	61.000000	0.000000
2951.537864	0.093734	0.553801	0.015768	78.985260	24.781157	71.564224	0.315430	0.000000	-0.789353	0.000000	0.000000	0.000000	0.012855	0.015799	-0.005774	0.000000	0.000000	2.000000	61.000000	0.000000
2951.541197	0.093738	0.553870	0.015906	78.985260	24.781157	71.564224	0.315430	0.000000	-0.789353	0.000000	0.000000	0.000000	0.001230	0.020537	0.041535	0.000000	0.000000	2.000000	61.000000	0.000000
2951.544530	0.093738	0.553870	0.015906	78.985260	24.781157	71.564224	0.315430	0.000000	-0.789353	0.000000	0.000000	0.000000	0.001230	0.020537	0.041535	0.000000	0.000000	2.000000	61.000000	0.000000
2951.547864	0.093738	0.553870	0.015906	78.477249	23.909027	70.688133	0.313083	0.000000	-0.795313	0.000000	0.000000	0.000000	0.001230	0.020537	0.041535	0.000000	0.000000	2.000000	61.000000	0.000000
2951.551197	0.093738	0.553870	0.015906	78.477249	23.909027	70.688133	0.313083	0.000000	-0.795313	0.000000	0.000000	0.000000	0.001230	0.020537	0.041535	0.000000	0.000000	2.000000	61.000000	0.000000
2951.554530	0.093715	0.553929	0.016140	78.477249	23.909027	70.688133	0.313083	0.000000	-0.795313	0.000000	0.000000	0.000000	-0.007134	0.017624	0.070051	0.000000	0.000000	2.000000	61.000000	0.000000
2951.557864	0.093715	0.553929	0.016140	78.488525	23.969999	70.783516	0.313083	0.000000	-0.795313	0.000000	0.000000	0.000000	-0.007134	0.017624	0.070051	0.000000	0.000000	2.000000	61.000000	0.000000
2951.561197	0.093715	0.553929	0.016140	78.488525	23.969999	70.783516	0.313083	0.000000	-0.795313	0.000000	0.000000	0.000000	-0.007134	0.017624	0.070051	0.000000	0.000000	2.000000	61.000000	0.000000
2951.564530	0.093715	0.553929	0.016140	78.488525	23.969999	70.783516	0.313083	0.000000	-0.795313	0.000000	0.000000	0.000000	-0.007134	0.017624	0.070051	0.000000	0.000000	2.000000	61.000000	0.000000
2951.567864	0.093394	0.553906	0.016645	78.716080	24.301302	71.141098	0.314272	0.000000	-0.806988	0.000000	0.000000	0.000000	-0.096175	-0.006856	0.151681	0.000000	0.000000	2.000000	61.000000	0.000000
2951.571197	0.093394	0.553906	0.016645	78.716080	24.301302	71.141098	0.314272	0.000000	-0.806988	0.000000	0.000000	0.000000	-0.096175	-0.006856	0.151681	0.000000	0.000000	2.000000	61.000000	0.000000
2951.574530	0.093394	0.553906	0.016645	78.716080	24.301302	71.141098	0.314272	0.000000	-0.806988	0.000000	0.000000	0.000000	-0.096175	-0.006856	0.151681	0.000000	0.000000	2.000000	61.000000	0.000000
2951.577864	0.093394	0.553906	0.016645	78.952240	24.782831	71.676605	0.330301	0.000000	-0.832269	0.000000	0.000000	0.000000	-0.096175	-0.006856	0.151681	0.000000	0.000000	2.000000	61.000000	0.000000
2951.581197	0.093215	0.553885	0.016925	78.952240	24.782831	71.676605	0.330301	0.000000	-0.832269	0.000000	0.000000	0.000000	-0.053583	-0.006159	0.083981	0.000000	0.000000	2.000000	61.000000	0.000000
2951.584530	0.093215	0.553885	0.016925	78.952240	24.782831	71.676605	0.330301	0.000000	-0.832269	0.000000	0.000000	0.000000	-0.053583	-0.006159	0.083981	0.000000	0.000000	2.000000	61.000000	0.000000
2951.587864	0.093215	0.553885	0.016925	79.138985	25.504190	72.519295	0.339232	0.000000	-0.846266	0.000000	0.000000	0.000000	-0.053583	-0.006159	0.083981	0.000000	0.000000	2.000000	61.000000	0.000000
2951.591197	0.093215	0.553885	0.016925	79.138985	25.504190	72.519295	0.339232	0.000000	-0.846266	0.000000	0.000000	0.000000	-0.053583	-0.006159	0.083981	0.000000	0.000000	2.000000	61.000000	0.000000
2951.594530	0.093110	0.553829	0.017220	79.138985	25.504190	72.519295	0.339232	0.000000	-0.846266	0.000000	0.000000	0.000000	-0.031741	-0.016854	0.088378	0.000000	0.000000	2.000000	61.000000	0.000000
2951.597864	0.093110	0.553829	0.017220	79.268936	26.582207	73.819092	0.339232	0.000000	-0.846266	0.000000	0.000000	0.000000	-0.031741	-0.016854	0.088378	0.000000	0.000000	2.000000	61.000000	0.000000
2951.601197	0.093110	0.553829	0.017220	79.268936	26.582207	73.819092	0.339232	0.000000	-0.846266	0.000000	0.000000	0.000000	-0.031741	-0.016854	0.088378	0.000000	0.000000	2.000000	61.000000	0.000000
2951.604530	0.093110	0.553829	0.017220	79.268936	26.582207	73.819092	0.339232	0.000000	-0.846266	0.000000	0.000000	0.000000	-0.031741	-0.016854	0.088378	0.000000	0.000000	2.000000	61.000000	0.000000
2951.607864	0.093013	0.553683	0.017684	79.333107	27.869970	75.396751	0.344522	0.000000	-0.860995	0.000000	0.000000	0.000000	-0.028868	-0.043900	0.139170	0.000000	0.000000	2.000000	61.000000	0.000000
2951.611197	0.093013	0.553683	0.017684	79.333107	27.869970	75.396751	0.344522	0.000000	-0.860995	0.000000	0.000000	0.000000	-0.028868	-0.043900	0.139170	0.000000	0.000000	2.000000	61.000000	0.000000
2951.614530	0.093013	0.553683	0.017684	79.333107	27.869970	75.396751	0.344522	0.000000	-0.860995	0.000000	0.000000	0.000000	-0.028868	-0.043900	0.139170	0.000000	0.000000	2.000000	61.000000	0.000000
2951.617864	0.093013	0.553683	0.017684	79.338867	29.152224	77.001701	0.349333	0.000000	-0.884190	0.000000	0.000000	0.000000	-0.028868	-0.043900	0.139170	0.000000	0.000000	2.000000	61.000000	0.000000
2951.621197	0.092933	0.553593	0.017871	79.338867	29.152224	77.001701	0.349333	0.000000	-0.884190	0.000000	0.000000	0.000000	-0.024134	-0.027065	0.056100	0.000000	0.000000	2.000000	61.000000	0.000000
2951.624530	0.092933	0.553593	0.017871	79.338867	29.152224	77.001701	0.349333	0.000000	-0.884190	0.000000	0.000000	0.000000	-0.024134	-0.027065	0.056100	0.000000	0.000000	2.000000	61.000000	0.000000
2951.627864	0.092933	0.553593	0.017871	79.311943	30.249334	78.394051	0.353355	0.000000	-0.893540	0.000000	0.000000	0.000000	-0.024134	-0.027065	0.056100	0.000000	0.000000	2.000000	61.000000	0.000000
2951.631197	0.092933	0.553593	0.017871	79.311943	30.249334	78.394051	0.353355	0.000000	-0.893540	0.000000	0.000000	0.000000	-0.024134	-0.027065	0.056100	0.000000	0.000000	2.000000	61.000000	0.000000
2951.634530	0.092803	0.553511	0.018044	79.311943	30.249334	78.394051	0.353355	0.000000	-0.893540	0.000000	0.000000	0.000000	-0.039037	-0.024345	0.051885	0.000000	0.000000	2.000000	61.000000	0.000000
2951.637864	0.092803	0.553511	0.018044	79.258530	31.147627	79.556213	0.353355	0.000000	-0.893540	0.000000	0.000000	0.000000	-0.039037	-0.024345	0.051885	0.000000	0.000000	2.000000	61.000000	0.000000
2951.641197	0.092803	0.553511	0.018044	79.258530	31.147627	79.556213	0.353355	0.000000	-0.893540	0.000000	0.000000	0.000000	-0.039037	-0.024345	0.051885	0.000000	0.000000	2.000000	61.000000	0.000000
2951.644530	0.092803	0.553511	0.018044	79.258530	31.147627	79.556213	0.353355	0.000000	-0.893540	0.000000	0.000000	0.000000	-0.039037	-0.024345	0.051885	0.000000	0.000000	2.000000	61.000000	0.000000
2951.647864	0.092599	0.553323	0.018318	79.187698	31.993614	80.662216	0.359861	0.000000	-0.902188	0.000000	0.000000	0.000000	-0.061246	-0.056423	0.082321	0.000000	0.000000	2.000000	61.000000	0.000000
2951.651197	0.092599	0.553323	0.018318	79.187698	31.993614	80.662216	0.359861	0.000000	-0.902188	0.000000	0.000000	0.000000	-0.061246	-0.056423	0.082321	0.000000	0.000000	2.000000	61.000000	0.000000
2951.654530	0.092599	0.553323	0.018318	79.187698	31.993614	80.662216	0.359861	0.000000	-0.902188	0.000000	0.000000	0.000000	-0.061246	-0.056423	0.082321	0.000000	0.000000	2.000000	61.000000	0.000000
2951.657864	0.092599	0.553323	0.018318	79.106911	32.931477	81.879051	0.370069	0.000000	-0.915908	0.000000	0.000000	0.000000	-0.061246	-0.056423	0.082321	0.000000	0.000000	2.000000	61.000000	0.000000
2951.661197	0.092570	0.553216	0.018411	79.106911	32.931477	81.879051	0.370069	0.000000	-0.915908	0.000000	0.000000	0.000000	-0.008645	-0.032069	0.027806	0.000000	0.000000	2.000000	61.000000	0.000000
2951.664530	0.092570	0.553216	0.018411	79.106911	32.931477	81.879051	0.370069	0.000000	-0.915908	0.000000	0.000000	0.000000	-0.008645	-0.032069	0.027806	0.000000	0.000000	2.000000	61.000000	0.000000
2951.667864	0.092570	0.553216	0.018411	79.009285	33.983486	83.242691	0.371510	0.000000	-0.920542	0.000000	0.000000	0.000000	-0.008645	-0.032069	0.027806	0.000000	0.000000	2.000000	61.000000	0.000000
2951.671197	0.092570	0.553216	0.018411	79.009285	33.983486	83.242691	0.371510	0.000000	-0.920542	0.000000	0.000000	0.000000	-0.008645	-0.032069	0.027806	0.000000	0.000000	2.000000	61.000000	0.000000
2951.674530	0.092616	0.553144	0.018526	79.009285	33.983486	83.242691	0.371510	0.000000	-0.920542	0.000000	0.000000	0.000000	0.013736	-0.021669	0.034443	0.000000	0.000000	2.000000	61.000000	0.000000
2951.677864	0.092616	0.553144	0.018526	78.907822	35.151615	84.749893	0.371510	0.000000	-0.920542	0.000000	0.000000	0.000000	0.013736	-0.021669	0.034443	0.000000	0.000000	2.000000	61.000000	0.000000
2951.681197	0.092616	0.553144	0.018526	78.907822	35.151615	84.749893	0.371510	0.000000	-0.920542	0.000000	0.000000	0.000000	0.013736	-0.021669	0.034443	0.000000	0.000000	2.000000	61.000000	0.000000
2951.684530	0.092616	0.553144	0.018526	78.907822	35.151615	84.749893	0.371510	0.000000	-0.920542	0.000000	0.000000	0.000000	0.013736	-0.021669	0.034443	0.000000	0.000000	2.000000	61.000000	0.000000
2951.687864	0.092732	0.552992	0.018643	78.822220	36.501854	86.465256	0.369221	0.000000	-0.926283	0.000000	0.000000	0.000000	0.034967	-0.045517	0.035101	0.000000	0.000000	2.000000	61.000000	0.000000
2951.691197	0.092732	0.552992	0.018643	78.822220	36.501854	86.465256	0.369221	0.000000	-0.926283	0.000000	0.000000	0.000000	0.000000	0.000009	-0.000000	0.000000	0.000000	2.000000	61.000000	0.000000
2951.694530	0.092732	0.552992	0.018643	78.822220	36.501854	86.465256	0.369221	0.000000	-0.926283	0.000000	0.000000	0.000000	0.000000	0.000009	-0.000000	0.000000	0.000000	2.000000	61.000000	0.000000
2951.697864	0.092732	0.552992	0.018643	78.749222	38.079479	88.442490	0.363393	0.000000	-0.932133	0.000000	0.000000	0.000000	0.000000	0.000009	-0.000000	0.000000	0.000000	2.000000	61.000000	0.000000
2951.701197	0.092779	0.552940	0.018644	78.749222	38.079479	88.442490	0.363393	0.000000	-0.932133	0.000000	0.000000	0.000000	0.014154	-0.015885	0.000439	0.000000	0.000000	2.000000	61.000000	0.000000
2951.704530	0.092779	0.552940	0.018644	78.749222	38.079479	88.442490	0.363393	0.000000	-0.932133	0.000000	0.000000	0.000000	0.014154	-0.015885	0.000439	0.000000	0.000000	2.000000	61.000000	0.000000
2951.707864	0.092779	0.552940	0.018644	78.641266	39.833443	90.661079	0.361034	0.000000	-0.932206	0.000000	0.000000	0.000000	0.014154	-0.015885	0.000439	0.000000	0.000000	2.000000	61.000000	0.000000
2951.711197	0.092826	0.552913	0.018640	78.641266	39.833443	90.661079	0.361034	0.000000	-0.932206	0.000000	0.000000	0.000000	0.013853	-0.007953	-0.001103	0.000000	0.000000	2.000000	61.000000	0.000000
2951.714530	0.092826	0.552913	0.018640	78.641266	39.833443	90.661079	0.361034	0.000000	-0.932206	0.000000	0.000000	0.000000	0.013853	-0.007953	-0.001103	0.000000	0.000000	2.000000	61.000000	0.000000
2951.717864	0.092826	0.552913	0.018640	78.489357	41.648529	92.987915	0.358725	0.000000	-0.932022	0.000000	0.000000	0.000000	0.013853	-0.007953	-0.001103	0.000000	0.000000	2.000000	61.000000	0.000000
2951.721197	0.092826	0.552913	0.018640	78.489357	41.648529	92.987915	0.358725	0.000000	-0.932022	0.000000	0.000000	0.000000	0.013853	-0.007953	-0.001103	0.000000	0.000000	2.000000	61.000000	0.000000
2951.724530	0.092863	0.552905	0.018591	78.489357	41.648529	92.987915	0.358725	0.000000	-0.932022	0.000000	0.000000	0.000000	0.011180	-0.002449	-0.014786	0.000000	0.000000	2.000000	61.000000	0.000000
2951.727864	0.092863	0.552905	0.018591	78.285332	43.445206	95.334145	0.358725	0.000000	-0.932022	0.000000	0.000000	0.000000	0.011180	-0.002449	-0.014786	0.000000	0.000000	2.000000	61.000000	0.000000
2951.731197	0.092931	0.552905	0.018578	78.285332	43.445206	95.334145	0.358725	0.000000	-0.932022	0.000000	0.000000	0.000000	0.020327	0.000001	-0.003969	0.000000	0.000000	2.000000	61.000000	0.000000
2951.734530	0.092931	0.552905	0.018578	78.285332	43.445206	95.334145	0.358725	0.000000	-0.932022	0.000000	0.000000	0.000000	0.020327	0.000001	-0.003969	0.000000	0.000000	2.000000	61.000000	0.000000
2951.737864	0.092931	0.552905	0.018578	78.048698	45.094234	97.533653	0.353474	0.000000	-0.928897	0.000000	0.000000	0.000000	0.020327	0.000001	-0.003969	0.000000	0.000000	2.000000	61.000000	0.000000
2951.741197	0.092931	0.552905	0.018578	78.048698	45.094234	97.533653	0.353474	0.000000	-0.928897	0.000000	0.000000	0.000000	0.020327	0.000001	-0.003969	0.000000	0.000000	2.000000	61.000000	0.000000
2951.744530	0.093020	0.552931	0.018555	78.048698	45.094234	97.533653	0.353474	0.000000	-0.928897	0.000000	0.000000	0.000000	0.026800	0.007947	-0.006836	0.000000	0.000000	2.000000	61.000000	0.000000
2951.747864	0.093020	0.552931	0.018555	77.807770	46.546181	99.502007	0.353474	0.000000	-0.928897	0.000000	0.000000	0.000000	0.026800	0.007947	-0.006836	0.000000	0.000000	2.000000	61.000000	0.000000
2951.751197	0.093076	0.552957	0.018604	77.807770	46.546181	99.502007	0.353474	0.000000	-0.928897	0.000000	0.000000	0.000000	0.016963	0.007644	0.014791	0.000000	0.000000	2.000000	61.000000	0.000000
2951.754530	0.093076	0.552957	0.018604	77.807770	46.546181	99.502007	0.353474	0.000000	-0.928897	0.000000	0.000000	0.000000	0.016963	0.007644	0.014791	0.000000	0.000000	2.000000	61.000000	0.000000
2951.757864	0.093076	0.552957	0.018604	77.596062	47.878819	101.298805	0.346180	0.000000	-0.930222	0.000000	0.000000	0.000000	0.016963	0.007644	0.014791	0.000000	0.000000	2.000000	61.000000	0.000000
2951.761197	0.093076	0.552957	0.018604	77.596062	47.878819	101.298805	0.346180	0.000000	-0.930222	0.000000	0.000000	0.000000	0.016963	0.007644	0.014791	0.000000	0.000000	2.000000	61.000000	0.000000
2951.764530	0.093155	0.553009	0.018644	77.596062	47.878819	101.298805	0.346180	0.000000	-0.930222	0.000000	0.000000	0.000000	0.023440	0.015609	0.011921	0.000000	0.000000	2.000000	61.000000	0.000000
2951.767864	0.093155	0.553009	0.018644	77.411713	49.117607	102.939690	0.346180	0.000000	-0.930222	0.000000	0.000000	0.000000	0.023440	0.015609	0.011921	0.000000	0.000000	2.000000	61.000000	0.000000
2951.771197	0.093302	0.553008	0.018681	77.411713	49.117607	102.939690	0.346180	0.000000	-0.930222	0.000000	0.000000	0.000000	0.044378	-0.000313	0.011012	0.000000	0.000000	2.000000	61.000000	0.000000
2951.774530	0.093302	0.553008	0.018681	77.411713	49.117607	102.939690	0.346180	0.000000	-0.930222	0.000000	0.000000	0.000000	0.044378	-0.000313	0.011012	0.000000	0.000000	2.000000	61.000000	0.000000
2951.777864	0.093302	0.553008	0.018681	77.254555	50.276760	104.462097	0.334877	0.000000	-0.934045	0.000000	0.000000	0.000000	0.044378	-0.000313	0.011012	0.000000	0.000000	2.000000	61.000000	0.000000
2951.781197	0.093302	0.553008	0.018681	77.254555	50.276760	104.462097	0.334877	0.000000	-0.934045	0.000000	0.000000	0.000000	0.044378	-0.000313	0.011012	0.000000	0.000000	2.000000	61.000000	0.000000
2951.784530	0.093424	0.552989	0.018704	77.254555	50.276760	104.462097	0.334877	0.000000	-0.934045	0.000000	0.000000	0.000000	0.036571	-0.005503	0.007030	0.000000	0.000000	2.000000	61.000000	0.000000
2951.787864	0.093424	0.552989	0.018704	77.113205	51.382931	105.887520	0.334877	0.000000	-0.934045	0.000000	0.000000	0.000000	0.036571	-0.005503	0.007030	0.000000	0.000000	2.000000	61.000000	0.000000
2951.791197	0.093424	0.552989	0.018704	77.113205	51.382931	105.887520	0.334877	0.000000	-0.934045	0.000000	0.000000	0.000000	0.036571	-0.005503	0.007030	0.000000	0.000000	2.000000	61.000000	0.000000
2951.794530	0.093424	0.552989	0.018704	77.113205	51.382931	105.887520	0.334877	0.000000	-0.934045	0.000000	0.000000	0.000000	0.036571	-0.005503	0.007030	0.000000	0.000000	2.000000	61.000000	0.000000
2951.797864	0.093726	0.552998	0.018687	76.973778	52.405529	107.212700	0.328782	0.000000	-0.935216	0.000000	0.000000	0.000000	0.090488	0.002458	-0.005188	0.000000	0.000000	2.000000	61.000000	0.000000
2951.801197	0.093726	0.552998	0.018687	76.973778	52.405529	107.212700	0.328782	0.000000	-0.935216	0.000000	0.000000	0.000000	0.000001	0.000009	0.000000	0.000000	0.000000	2.000000	61.000000	0.000000
2951.804530	0.093726	0.552998	0.018687	76.973778	52.405529	107.212700	0.328782	0.000000	-0.935216	0.000000	0.000000	0.000000	0.000001	0.000009	0.000000	0.000000	0.000000	2.000000	61.000000	0.000000
2951.807864	0.093726	0.552998	0.018687	76.833817	53.322941	108.408295	0.313701	0.000000	-0.934352	0.000000	0.000000	0.000000	0.000001	0.000009	0.000000	0.000000	0.000000	2.000000	61.000000	0.000000
2951.811197	0.093853	0.553016	0.018615	76.833817	53.322941	108.408295	0.313701	0.000000	-0.934352	0.000000	0.000000	0.000000	0.037966	0.005502	-0.021689	0.000000	0.000000	2.000000	61.000000	0.000000
2951.814530	0.093853	0.553016	0.018615	76.833817	53.322941	108.408295	0.313701	0.000000	-0.934352	0.000000	0.000000	0.000000	0.037966	0.005502	-0.021689	0.000000	0.000000	2.000000	61.000000	0.000000
2951.817864	0.093853	0.553016	0.018615	76.694763	54.078930	109.392769	0.307373	0.000000	-0.930737	0.000000	0.000000	0.000000	0.037966	0.005502	-0.021689	0.000000	0.000000	2.000000	61.000000	0.000000
2951.821197	0.093853	0.553016	0.018615	76.694763	54.078930	109.392769	0.307373	0.000000	-0.930737	0.000000	0.000000	0.000000	0.037966	0.005502	-0.021689	0.000000	0.000000	2.000000	61.000000	0.000000
2951.824530	0.094005	0.553052	0.018556	76.694763	54.078930	109.392769	0.307373	0.000000	-0.930737	0.000000	0.000000	0.000000	0.045773	0.010706	-0.017742	0.000000	0.000000	2.000000	61.000000	0.000000
2951.827864	0.094005	0.553052	0.018556	76.558861	54.568024	110.050659	0.307373	0.000000	-0.930737	0.000000	0.000000	0.000000	0.045773	0.010706	-0.017742	0.000000	0.000000	2.000000	61.000000	0.000000
2951.831197	0.094005	0.553052	0.018556	76.558861	54.568024	110.050659	0.307373	0.000000	-0.930737	0.000000	0.000000	0.000000	0.045773	0.010706	-0.017742	0.000000	0.000000	2.000000	61.000000	0.000000
2951.834530	0.094005	0.553052	0.018556	76.558861	54.568024	110.050659	0.307373	0.000000	-0.930737	0.000000	0.000000	0.000000	0.045773	0.010706	-0.017742	0.000000	0.000000	2.000000	61.000000	0.000000
2951.837864	0.094225	0.553133	0.018365	76.455978	54.877869	110.498962	0.299744	0.000000	-0.927780	0.000000	0.000000	0.000000	0.066089	0.024440	-0.057311	0.000000	0.000000	2.000000	61.000000	0.000000
2951.841197	0.094225	0.553133	0.018365	76.455978	54.877869	110.498962	0.299744	0.000000	-0.927780	0.000000	0.000000	0.000000	-0.000001	-0.000004	-0.000000	0.000000	0.000000	2.000000	61.000000	0.000000
2951.844530	0.094225	0.553133	0.018365	76.455978	54.877869	110.498962	0.299744	0.000000	-0.927780	0.000000	0.000000	0.000000	-0.000001	-0.000004	-0.000000	0.000000	0.000000	2.000000	61.000000	0.000000
2951.847864	0.094225	0.553133	0.018365	76.387077	55.067894	110.786263	0.288729	0.000000	-0.918228	0.000000	0.000000	0.000000	-0.000001	-0.000004	-0.000000	0.000000	0.000000	2.000000	61.000000	0.000000
2951.851197	0.094225	0.553133	0.018365	76.387077	55.067894	110.786263	0.288729	0.000000	-0.918228	0.000000	0.000000	0.000000	-0.000001	-0.000004	-0.000000	0.000000	0.000000	2.000000	61.000000	0.000000
2951.854530	0.094287	0.553195	0.018318	76.387077	55.067894	110.786263	0.288729	0.000000	-0.918228	0.000000	0.000000	0.000000	0.018348	0.018636	-0.013951	0.000000	0.000000	2.000000	61.000000	0.000000
2951.857864	0.094287	0.553195	0.018318	76.350266	55.145515	110.902344	0.288729	0.000000	-0.918228	0.000000	0.000000	0.000000	0.018348	0.018636	-0.013951	0.000000	0.000000	2.000000	61.000000	0.000000
2951.861197	0.094287	0.553195	0.018318	76.350266	55.145515	110.902344	0.288729	0.000000	-0.918228	0.000000	0.000000	0.000000	0.018348	0.018636	-0.013951	0.000000	0.000000	2.000000	61.000000	0.000000
2951.864530	0.094287	0.553195	0.018318	76.350266	55.145515	110.902344	0.288729	0.000000	-0.918228	0.000000	0.000000	0.000000	0.018348	0.018636	-0.013951	0.000000	0.000000	2.000000	61.000000	0.000000
2951.867864	0.094400	0.553292	0.018298	76.337914	55.139584	110.899231	0.285671	0.000000	-0.915903	0.000000	0.000000	0.000000	0.033989	0.029044	-0.006056	0.000000	0.000000	2.000000	61.000000	0.000000
2951.871197	0.094400	0.553292	0.018298	76.337914	55.139584	110.899231	0.285671	0.000000	-0.915903	0.000000	0.000000	0.000000	0.033989	0.029044	-0.006056	0.000000	0.000000	2.000000	61.000000	0.000000
2951.874530	0.094400	0.553292	0.018298	76.337914	55.139584	110.899231	0.285671	0.000000	-0.915903	0.000000	0.000000	0.000000	0.033989	0.029044	-0.006056	0.000000	0.000000	2.000000	61.000000	0.000000
2951.877864	0.094400	0.553292	0.018298	76.331146	55.120979	110.871689	0.280006	0.000000	-0.914894	0.000000	0.000000	0.000000	0.033989	0.029044	-0.006056	0.000000	0.000000	2.000000	61.000000	0.000000
2951.881197	0.094456	0.553344	0.018342	76.331146	55.120979	110.871689	0.280006	0.000000	-0.914894	0.000000	0.000000	0.000000	0.016698	0.015587	0.013189	0.000000	0.000000	2.000000	61.000000	0.000000
2951.884530	0.094456	0.553344	0.018342	76.331146	55.120979	110.871689	0.280006	0.000000	-0.914894	0.000000	0.000000	0.000000	0.016698	0.015587	0.013189	0.000000	0.000000	2.000000	61.000000	0.000000
2951.887864	0.094456	0.553344	0.018342	76.322121	55.093472	110.834969	0.277223	0.000000	-0.917092	0.000000	0.000000	0.000000	0.016698	0.015587	0.013189	0.000000	0.000000	2.000000	61.000000	0.000000
2951.891197	0.094456	0.553344	0.018342	76.322121	55.093472	110.834969	0.277223	0.000000	-0.917092	0.000000	0.000000	0.000000	0.016698	0.015587	0.013189	0.000000	0.000000	2.000000	61.000000	0.000000
2951.894530	0.094546	0.553395	0.018445	76.322121	55.093472	110.834969	0.277223	0.000000	-0.917092	0.000000	0.000000	0.000000	0.027242	0.015302	0.030806	0.000000	0.000000	2.000000	61.000000	0.000000
2951.897864	0.094546	0.553395	0.018445	76.313095	55.060574	110.798325	0.277223	0.000000	-0.917092	0.000000	0.000000	0.000000	0.027242	0.015302	0.030806	0.000000	0.000000	2.000000	61.000000	0.000000
2951.901197	0.094546	0.553395	0.018445	76.313095	55.060574	110.798325	0.277223	0.000000	-0.917092	0.000000	0.000000	0.000000	0.027242	0.015302	0.030806	0.000000	0.000000	2.000000	61.000000	0.000000
2951.904530	0.094546	0.553395	0.018445	76.313095	55.060574	110.798325	0.277223	0.000000	-0.917092	0.000000	0.000000	0.000000	0.027242	0.015302	0.030806	0.000000	0.000000	2.000000	61.000000	0.000000
2951.907864	0.094619	0.553514	0.018690	76.305458	55.029335	110.755531	0.272683	0.000000	-0.922226	0.000000	0.000000	0.000000	0.021678	0.035829	0.073612	0.000000	0.000000	2.000000	61.000000	0.000000
2951.911197	0.094619	0.553514	0.018690	76.305458	55.029335	110.755531	0.272683	0.000000	-0.922226	0.000000	0.000000	0.000000	0.021678	0.035829	0.073612	0.000000	0.000000	2.000000	61.000000	0.000000
2951.914530	0.094619	0.553514	0.018690	76.305458	55.029335	110.755531	0.272683	0.000000	-0.922226	0.000000	0.000000	0.000000	0.021678	0.035829	0.073612	0.000000	0.000000	2.000000	61.000000	0.000000
2951.917864	0.094619	0.553514	0.018690	76.310280	55.069691	110.793442	0.269070	0.000000	-0.934495	0.000000	0.000000	0.000000	0.021678	0.035829	0.073612	0.000000	0.000000	2.000000	61.000000	0.000000
2951.921197	0.094619	0.553565	0.018810	76.310280	55.069691	110.793442	0.269070	0.000000	-0.934495	0.000000	0.000000	0.000000	0.000147	0.015303	0.036174	0.000000	0.000000	2.000000	61.000000	0.000000
2951.924530	0.094619	0.553565	0.018810	76.310280	55.069691	110.793442	0.269070	0.000000	-0.934495	0.000000	0.000000	0.000000	0.000147	0.015303	0.036174	0.000000	0.000000	2.000000	61.000000	0.000000
2951.927864	0.094619	0.553565	0.018810	76.337059	55.219975	110.935394	0.269046	0.000000	-0.940524	0.000000	0.000000	0.000000	0.000147	0.015303	0.036174	0.000000	0.000000	2.000000	61.000000	0.000000
2951.931197	0.094619	0.553565	0.018810	76.337059	55.219975	110.935394	0.269046	0.000000	-0.940524	0.000000	0.000000	0.000000	0.000147	0.015303	0.036174	0.000000	0.000000	2.000000	61.000000	0.000000
2951.934530	0.094613	0.553582	0.018896	76.337059	55.219975	110.935394	0.269046	0.000000	-0.940524	0.000000	0.000000	0.000000	-0.001962	0.004903	0.025595	0.000000	0.000000	2.000000	61.000000	0.000000
2951.937864	0.094613	0.553582	0.018896	76.391129	55.436874	111.126366	0.269046	0.000000	-0.940524	0.000000	0.000000	0.000000	-0.001962	0.004903	0.025595	0.000000	0.000000	2.000000	61.000000	0.000000
2951.941197	0.094613	0.553582	0.018896	76.391129	55.436874	111.126366	0.269046	0.000000	-0.940524	0.000000	0.000000	0.000000	-0.001962	0.004903	0.025595	0.000000	0.000000	2.000000	61.000000	0.000000
2951.944530	0.094613	0.553582	0.018896	76.391129	55.436874	111.126366	0.269046	0.000000	-0.940524	0.000000	0.000000	0.000000	-0.001962	0.004903	0.025595	0.000000	0.000000	2.000000	61.000000	0.000000
2951.947864	0.094463	0.553563	0.018973	76.478485	55.640892	111.273651	0.269373	0.000000	-0.944790	0.000000	0.000000	0.000000	-0.044748	-0.005489	0.023097	0.000000	0.000000	2.000000	61.000000	0.000000
2951.951197	0.094463	0.553563	0.018973	76.478485	55.640892	111.273651	0.269373	0.000000	-0.944790	0.000000	0.000000	0.000000	-0.044748	-0.005489	0.023097	0.000000	0.000000	2.000000	61.000000	0.000000
2951.954530	0.094463	0.553563	0.018973	76.478485	55.640892	111.273651	0.269373	0.000000	-0.944790	0.000000	0.000000	0.000000	-0.044748	-0.005489	0.023097	0.000000	0.000000	2.000000	61.000000	0.000000
2951.957864	0.094463	0.553563	0.018973	76.593636	55.749573	111.279823	0.276831	0.000000	-0.948639	0.000000	0.000000	0.000000	-0.044748	-0.005489	0.023097	0.000000	0.000000	2.000000	61.000000	0.000000
2951.961197	0.094350	0.553563	0.018995	76.593636	55.749573	111.279823	0.276831	0.000000	-0.948639	0.000000	0.000000	0.000000	-0.033906	0.000000	0.006722	0.000000	0.000000	2.000000	61.000000	0.000000
2951.964530	0.094350	0.553563	0.018995	76.593636	55.749573	111.279823	0.276831	0.000000	-0.948639	0.000000	0.000000	0.000000	-0.033906	0.000000	0.006722	0.000000	0.000000	2.000000	61.000000	0.000000
2951.967864	0.094350	0.553563	0.018995	76.736374	55.683315	111.035645	0.282482	0.000000	-0.949760	0.000000	0.000000	0.000000	-0.033906	0.000000	0.006722	0.000000	0.000000	2.000000	61.000000	0.000000
2951.971197	0.094350	0.553563	0.018995	76.736374	55.683315	111.035645	0.282482	0.000000	-0.949760	0.000000	0.000000	0.000000	-0.033906	0.000000	0.006722	0.000000	0.000000	2.000000	61.000000	0.000000
2951.974530	0.094272	0.553562	0.019076	76.736374	55.683315	111.035645	0.282482	0.000000	-0.949760	0.000000	0.000000	0.000000	-0.023374	-0.000311	0.024334	0.000000	0.000000	2.000000	61.000000	0.000000
2951.977864	0.094272	0.553562	0.019076	76.932281	55.387493	110.463623	0.282482	0.000000	-0.949760	0.000000	0.000000	0.000000	-0.023374	-0.000311	0.024334	0.000000	0.000000	2.000000	61.000000	0.000000
2951.981197	0.094272	0.553562	0.019076	76.932281	55.387493	110.463623	0.282482	0.000000	-0.949760	0.000000	0.000000	0.000000	-0.023374	-0.000311	0.024334	0.000000	0.000000	2.000000	61.000000	0.000000
2951.984530	0.094272	0.553562	0.019076	76.932281	55.387493	110.463623	0.282482	0.000000	-0.949760	0.000000	0.000000	0.000000	-0.023374	-0.000311	0.024334	0.000000	0.000000	2.000000	61.000000	0.000000
2951.987864	0.094305	0.553569	0.019243	77.166405	54.723114	109.422615	0.286378	0.000000	-0.953815	0.000000	0.000000	0.000000	0.009907	0.001861	0.050045	0.000000	0.000000	2.000000	61.000000	0.000000
2951.991197	0.094305	0.553569	0.019243	77.166405	54.723114	109.422615	0.286378	0.000000	-0.953815	0.000000	0.000000	0.000000	0.000001	0.000001	-0.000000	0.000000	0.000000	2.000000	61.000000	0.000000
2951.994530	0.094305	0.553569	0.019243	77.166405	54.723114	109.422615	0.286378	0.000000	-0.953815	0.000000	0.000000	0.000000	0.000001	0.000001	-0.000000	0.000000	0.000000	2.000000	61.000000	0.000000
2951.997864	0.094305	0.553569	0.019243	77.454315	53.791435	108.012230	0.284726	0.000000	-0.962156	0.000000	0.000000	0.000000	0.000001	0.000001	-0.000000	0.000000	0.000000	2.000000	61.000000	0.000000
2952.001197	0.094324	0.553532	0.019334	77.454315	53.791435	108.012230	0.284726	0.000000	-0.962156	0.000000	0.000000	0.000000	0.005414	-0.011022	0.027343	0.000000	0.000000	2.000000	61.000000	0.000000
2952.004530	0.094324	0.553532	0.019334	77.454315	53.791435	108.012230	0.284726	0.000000	-0.962156	0.000000	0.000000	0.000000	0.005414	-0.011022	0.027343	0.000000	0.000000	2.000000	61.000000	0.000000
2952.007864	0.094324	0.553532	0.019334	77.787155	52.622795	106.288765	0.283824	0.000000	-0.966713	0.000000	0.000000	0.000000	0.005414	-0.011022	0.027343	0.000000	0.000000	2.000000	61.000000	0.000000
2952.011197	0.094337	0.553504	0.019403	77.787155	52.622795	106.288765	0.283824	0.000000	-0.966713	0.000000	0.000000	0.000000	0.004058	-0.008283	0.020506	0.000000	0.000000	2.000000	61.000000	0.000000
2952.014530	0.094337	0.553504	0.019403	77.787155	52.622795	106.288765	0.283824	0.000000	-0.966713	0.000000	0.000000	0.000000	0.004058	-0.008283	0.020506	0.000000	0.000000	2.000000	61.000000	0.000000
2952.017864	0.094337	0.553504	0.019403	78.123550	51.328194	104.419930	0.283148	0.000000	-0.970131	0.000000	0.000000	0.000000	0.004058	-0.008283	0.020506	0.000000	0.000000	2.000000	61.000000	0.000000
2952.021197	0.094337	0.553504	0.019403	78.123550	51.328194	104.419930	0.283148	0.000000	-0.970131	0.000000	0.000000	0.000000	0.004058	-0.008283	0.020506	0.000000	0.000000	2.000000	61.000000	0.000000
2952.024530	0.094351	0.553477	0.019471	78.123550	51.328194	104.419930	0.283148	0.000000	-0.970131	0.000000	0.000000	0.000000	0.004060	-0.008281	0.020505	0.000000	0.000000	2.000000	61.000000	0.000000
2952.027864	0.094351	0.553477	0.019471	78.420456	50.079517	102.648445	0.283148	0.000000	-0.970131	0.000000	0.000000	0.000000	0.004060	-0.008281	0.020505	0.000000	0.000000	2.000000	61.000000	0.000000
2952.031197	0.094396	0.553431	0.019580	78.420456	50.079517	102.648445	0.283148	0.000000	-0.970131	0.000000	0.000000	0.000000	0.013553	-0.013789	0.032827	0.000000	0.000000	2.000000	61.000000	0.000000
2952.034530	0.094396	0.553431	0.019580	78.420456	50.079517	102.648445	0.283148	0.000000	-0.970131	0.000000	0.000000	0.000000	0.013553	-0.013789	0.032827	0.000000	0.000000	2.000000	61.000000	0.000000
2952.037864	0.094396	0.553431	0.019580	78.644432	49.093422	101.263123	0.282471	0.000000	-0.973549	0.000000	0.000000	0.000000	0.013553	-0.013789	0.032827	0.000000	0.000000	2.000000	61.000000	0.000000
2952.041197	0.094396	0.553431	0.019580	78.644432	49.093422	101.263123	0.282471	0.000000	-0.973549	0.000000	0.000000	0.000000	0.013553	-0.013789	0.032827	0.000000	0.000000	2.000000	61.000000	0.000000
2952.044530	0.094436	0.553394	0.019667	78.644432	49.093422	101.263123	0.282471	0.000000	-0.973549	0.000000	0.000000	0.000000	0.012205	-0.011044	0.025990	0.000000	0.000000	2.000000	61.000000	0.000000
2952.047864	0.094436	0.553394	0.019667	78.884209	48.235073	100.020958	0.280213	0.000000	-0.979020	0.000000	0.000000	0.000000	0.012205	-0.011044	0.025990	0.000000	0.000000	2.000000	61.000000	0.000000
2952.051197	0.094436	0.553394	0.019667	78.884209	48.235073	100.020958	0.280213	0.000000	-0.979020	0.000000	0.000000	0.000000	0.012205	-0.011044	0.025990	0.000000	0.000000	2.000000	61.000000	0.000000
2952.054530	0.094436	0.553394	0.019667	78.884209	48.235073	100.020958	0.280213	0.000000	-0.979020	0.000000	0.000000	0.000000	0.012205	-0.011044	0.025990	0.000000	0.000000	2.000000	61.000000	0.000000
2952.057864	0.094413	0.553256	0.020027	79.106293	47.988781	99.521988	0.278179	0.000000	-0.983351	0.000000	0.000000	0.000000	-0.006889	-0.041448	0.107863	0.000000	0.000000	2.000000	61.000000	0.000000
2952.061197	0.094413	0.553256	0.020027	79.106293	47.988781	99.521988	0.278179	0.000000	-0.983351	0.000000	0.000000	0.000000	0.000000	0.000001	-0.000000	0.000000	0.000000	2.000000	61.000000	0.000000
2952.064530	0.094413	0.553256	0.020027	79.106293	47.988781	99.521988	0.278179	0.000000	-0.983351	0.000000	0.000000	0.000000	0.000000	0.000001	-0.000000	0.000000	0.000000	2.000000	61.000000	0.000000
2952.067864	0.094413	0.553256	0.020027	79.351921	48.322399	99.677582	0.279327	0.000000	-1.001329	0.000000	0.000000	0.000000	0.000000	0.000001	-0.000000	0.000000	0.000000	2.000000	61.000000	0.000000
2952.071197	0.094413	0.553256	0.020027	79.351921	48.322399	99.677582	0.279327	0.000000	-1.001329	0.000000	0.000000	0.000000	0.000000	0.000001	-0.000000	0.000000	0.000000	2.000000	61.000000	0.000000
2952.074530	0.094359	0.553182	0.020227	79.351921	48.322399	99.677582	0.279327	0.000000	-1.001329	0.000000	0.000000	0.000000	-0.016383	-0.022155	0.060023	0.000000	0.000000	2.000000	61.000000	0.000000
2952.077864	0.094359	0.553182	0.020227	79.614014	49.226494	100.483261	0.279327	0.000000	-1.001329	0.000000	0.000000	0.000000	-0.016383	-0.022155	0.060023	0.000000	0.000000	2.000000	61.000000	0.000000
2952.081197	0.094302	0.553064	0.020414	79.614014	49.226494	100.483261	0.279327	0.000000	-1.001329	0.000000	0.000000	0.000000	-0.017147	-0.035358	0.056267	0.000000	0.000000	2.000000	61.000000	0.000000
2952.084530	0.094302	0.553064	0.020414	79.614014	49.226494	100.483261	0.279327	0.000000	-1.001329	0.000000	0.000000	0.000000	-0.017147	-0.035358	0.056267	0.000000	0.000000	2.000000	61.000000	0.000000
2952.087864	0.094302	0.553064	0.020414	79.842430	50.498924	101.736343	0.284915	0.000000	-1.020710	0.000000	0.000000	0.000000	-0.017147	-0.035358	0.056267	0.000000	0.000000	2.000000	61.000000	0.000000
2952.091197	0.094302	0.553064	0.020414	79.842430	50.498924	101.736343	0.284915	0.000000	-1.020710	0.000000	0.000000	0.000000	-0.017147	-0.035358	0.056267	0.000000	0.000000	2.000000	61.000000	0.000000
2952.094530	0.094196	0.552929	0.020593	79.842430	50.498924	101.736343	0.284915	0.000000	-1.020710	0.000000	0.000000	0.000000	-0.031823	-0.040601	0.053647	0.000000	0.000000	2.000000	61.000000	0.000000
2952.097864	0.094196	0.552929	0.020593	80.054443	51.838295	103.077156	0.284915	0.000000	-1.020710	0.000000	0.000000	0.000000	-0.031823	-0.040601	0.053647	0.000000	0.000000	2.000000	61.000000	0.000000
2952.101197	0.094067	0.552793	0.020776	80.054443	51.838295	103.077156	0.284915	0.000000	-1.020710	0.000000	0.000000	0.000000	-0.038659	-0.040605	0.054966	0.000000	0.000000	2.000000	61.000000	0.000000
2952.104530	0.094067	0.552793	0.020776	80.054443	51.838295	103.077156	0.284915	0.000000	-1.020710	0.000000	0.000000	0.000000	-0.038659	-0.040605	0.054966	0.000000	0.000000	2.000000	61.000000	0.000000
2952.107864	0.094067	0.552793	0.020776	80.235596	53.054054	104.299698	0.296662	0.000000	-1.038812	0.000000	0.000000	0.000000	-0.038659	-0.040605	0.054966	0.000000	0.000000	2.000000	61.000000	0.000000
2952.111197	0.094067	0.552793	0.020776	80.235596	53.054054	104.299698	0.296662	0.000000	-1.038812	0.000000	0.000000	0.000000	-0.038659	-0.040605	0.054966	0.000000	0.000000	2.000000	61.000000	0.000000
2952.114530	0.093907	0.552650	0.020923	80.235596	53.054054	104.299698	0.296662	0.000000	-1.038812	0.000000	0.000000	0.000000	-0.047886	-0.043063	0.044160	0.000000	0.000000	2.000000	61.000000	0.000000
2952.117864	0.093907	0.552650	0.020923	80.383171	54.121876	105.381042	0.296662	0.000000	-1.038812	0.000000	0.000000	0.000000	-0.047886	-0.043063	0.044160	0.000000	0.000000	2.000000	61.000000	0.000000
2952.121197	0.093907	0.552650	0.020923	80.383171	54.121876	105.381042	0.296662	0.000000	-1.038812	0.000000	0.000000	0.000000	-0.047886	-0.043063	0.044160	0.000000	0.000000	2.000000	61.000000	0.000000
2952.124530	0.093907	0.552650	0.020923	80.383171	54.121876	105.381042	0.296662	0.000000	-1.038812	0.000000	0.000000	0.000000	-0.047886	-0.043063	0.044160	0.000000	0.000000	2.000000	61.000000	0.000000
2952.127864	0.093628	0.552348	0.021060	80.490044	55.118809	106.411415	0.304643	0.000000	-1.046172	0.000000	0.000000	0.000000	-0.083882	-0.090641	0.041045	0.000000	0.000000	2.000000	61.000000	0.000000
2952.131197	0.093628	0.552348	0.021060	80.490044	55.118809	106.411415	0.304643	0.000000	-1.046172	0.000000	0.000000	0.000000	-0.000001	-0.000001	0.000000	0.000000	0.000000	2.000000	61.000000	0.000000
2952.134530	0.093628	0.552348	0.021060	80.490044	55.118809	106.411415	0.304643	0.000000	-1.046172	0.000000	0.000000	0.000000	-0.000001	-0.000001	0.000000	0.000000	0.000000	2.000000	61.000000	0.000000
2952.137864	0.093628	0.552348	0.021060	80.530243	56.071075	107.447075	0.318624	0.000000	-1.053013	0.000000	0.000000	0.000000	-0.000001	-0.000001	0.000000	0.000000	0.000000	2.000000	61.000000	0.000000
2952.141197	0.093628	0.552348	0.021060	80.530243	56.071075	107.447075	0.318624	0.000000	-1.053013	0.000000	0.000000	0.000000	-0.000001	-0.000001	0.000000	0.000000	0.000000	2.000000	61.000000	0.000000
2952.144530	0.093542	0.552215	0.021104	80.530243	56.071075	107.447075	0.318624	0.000000	-1.053013	0.000000	0.000000	0.000000	-0.025750	-0.039936	0.012978	0.000000	0.000000	2.000000	61.000000	0.000000
2952.147864	0.093542	0.552215	0.021104	80.503670	56.946178	108.455765	0.318624	0.000000	-1.053013	0.000000	0.000000	0.000000	-0.025750	-0.039936	0.012978	0.000000	0.000000	2.000000	61.000000	0.000000
2952.151197	0.093542	0.552215	0.021104	80.503670	56.946178	108.455765	0.318624	0.000000	-1.053013	0.000000	0.000000	0.000000	-0.025750	-0.039936	0.012978	0.000000	0.000000	2.000000	61.000000	0.000000
2952.154530	0.093542	0.552215	0.021104	80.503670	56.946178	108.455765	0.318624	0.000000	-1.053013	0.000000	0.000000	0.000000	-0.025750	-0.039936	0.012978	0.000000	0.000000	2.000000	61.000000	0.000000
2952.157864	0.093538	0.551976	0.021086	80.450455	57.675709	109.324951	0.322915	0.000000	-1.055176	0.000000	0.000000	0.000000	-0.001019	-0.071510	-0.005211	0.000000	0.000000	2.000000	61.000000	0.000000
2952.161197	0.093538	0.551976	0.021086	80.450455	57.675709	109.324951	0.322915	0.000000	-1.055176	0.000000	0.000000	0.000000	0.000000	-0.000002	0.000000	0.000000	0.000000	2.000000	61.000000	0.000000
2952.164530	0.093538	0.551976	0.021086	80.450455	57.675709	109.324951	0.322915	0.000000	-1.055176	0.000000	0.000000	0.000000	0.000000	-0.000002	0.000000	0.000000	0.000000	2.000000	61.000000	0.000000
2952.167864	0.093538	0.551976	0.021086	80.404457	58.160831	109.911873	0.323085	0.000000	-1.054308	0.000000	0.000000	0.000000	0.000000	-0.000002	0.000000	0.000000	0.000000	2.000000	61.000000	0.000000
2952.171197	0.093538	0.551976	0.021086	80.404457	58.160831	109.911873	0.323085	0.000000	-1.054308	0.000000	0.000000	0.000000	0.000000	-0.000002	0.000000	0.000000	0.000000	2.000000	61.000000	0.000000
2952.174530	0.093564	0.551896	0.021097	80.404457	58.160831	109.911873	0.323085	0.000000	-1.054308	0.000000	0.000000	0.000000	0.007707	-0.023970	0.003239	0.000000	0.000000	2.000000	61.000000	0.000000
2952.177864	0.093564	0.551896	0.021097	80.386116	58.360264	110.153076	0.323085	0.000000	-1.054308	0.000000	0.000000	0.000000	0.007707	-0.023970	0.003239	0.000000	0.000000	2.000000	61.000000	0.000000
2952.181197	0.093564	0.551896	0.021097	80.386116	58.360264	110.153076	0.323085	0.000000	-1.054308	0.000000	0.000000	0.000000	0.007707	-0.023970	0.003239	0.000000	0.000000	2.000000	61.000000	0.000000
2952.184530	0.093564	0.551896	0.021097	80.386116	58.360264	110.153076	0.323085	0.000000	-1.054308	0.000000	0.000000	0.000000	0.007707	-0.023970	0.003239	0.000000	0.000000	2.000000	61.000000	0.000000
2952.187864	0.093604	0.551758	0.020942	80.392601	58.422726	110.212265	0.321801	0.000000	-1.054848	0.000000	0.000000	0.000000	0.012130	-0.041538	-0.046411	0.000000	0.000000	2.000000	61.000000	0.000000
2952.191197	0.093604	0.551758	0.020942	80.392601	58.422726	110.212265	0.321801	0.000000	-1.054848	0.000000	0.000000	0.000000	0.012130	-0.041538	-0.046411	0.000000	0.000000	2.000000	61.000000	0.000000
2952.194530	0.093604	0.551758	0.020942	80.392601	58.422726	110.212265	0.321801	0.000000	-1.054848	0.000000	0.000000	0.000000	0.012130	-0.041538	-0.046411	0.000000	0.000000	2.000000	61.000000	0.000000
2952.197864	0.093604	0.551758	0.020942	80.398972	58.471756	110.253731	0.319779	0.000000	-1.047112	0.000000	0.000000	0.000000	0.012130	-0.041538	-0.046411	0.000000	0.000000	2.000000	61.000000	0.000000
2952.201197	0.093657	0.551742	0.020848	80.398972	58.471756	110.253731	0.319779	0.000000	-1.047112	0.000000	0.000000	0.000000	0.015674	-0.004797	-0.028253	0.000000	0.000000	2.000000	61.000000	0.000000
2952.204530	0.093657	0.551742	0.020848	80.398972	58.471756	110.253731	0.319779	0.000000	-1.047112	0.000000	0.000000	0.000000	0.015674	-0.004797	-0.028253	0.000000	0.000000	2.000000	61.000000	0.000000
2952.207864	0.093657	0.551742	0.020848	80.404129	58.522778	110.301651	0.317167	0.000000	-1.042404	0.000000	0.000000	0.000000	0.015674	-0.004797	-0.028253	0.000000	0.000000	2.000000	61.000000	0.000000
2952.211197	0.093657	0.551742	0.020848	80.404129	58.522778	110.301651	0.317167	0.000000	-1.042404	0.000000	0.000000	0.000000	0.015674	-0.004797	-0.028253	0.000000	0.000000	2.000000	61.000000	0.000000
2952.214530	0.093701	0.551718	0.020713	80.404129	58.522778	110.301651	0.317167	0.000000	-1.042404	0.000000	0.000000	0.000000	0.013292	-0.007201	-0.040383	0.000000	0.000000	2.000000	61.000000	0.000000
2952.217864	0.093701	0.551718	0.020713	80.409309	58.576653	110.349709	0.317167	0.000000	-1.042404	0.000000	0.000000	0.000000	0.013292	-0.007201	-0.040383	0.000000	0.000000	2.000000	61.000000	0.000000
2952.221197	0.093701	0.551718	0.020713	80.409309	58.576653	110.349709	0.317167	0.000000	-1.042404	0.000000	0.000000	0.000000	0.013292	-0.007201	-0.040383	0.000000	0.000000	2.000000	61.000000	0.000000
2952.224530	0.093701	0.551718	0.020713	80.409309	58.576653	110.349709	0.317167	0.000000	-1.042404	0.000000	0.000000	0.000000	0.013292	-0.007201	-0.040383	0.000000	0.000000	2.000000	61.000000	0.000000
2952.227864	0.093777	0.551671	0.020381	80.413277	58.638000	110.404282	0.314951	0.000000	-1.035673	0.000000	0.000000	0.000000	0.022824	-0.013984	-0.099737	0.000000	0.000000	2.000000	61.000000	0.000000
2952.231197	0.093777	0.551671	0.020381	80.413277	58.638000	110.404282	0.314951	0.000000	-1.035673	0.000000	0.000000	0.000000	0.022824	-0.013984	-0.099737	0.000000	0.000000	2.000000	61.000000	0.000000
2952.234530	0.093777	0.551671	0.020381	80.413277	58.638000	110.404282	0.314951	0.000000	-1.035673	0.000000	0.000000	0.000000	0.022824	-0.013984	-0.099737	0.000000	0.000000	2.000000	61.000000	0.000000
2952.237864	0.093777	0.551671	0.020381	80.416061	58.701378	110.465363	0.311147	0.000000	-1.019050	0.000000	0.000000	0.000000	0.022824	-0.013984	-0.099737	0.000000	0.000000	2.000000	61.000000	0.000000
2952.241197	0.093825	0.551665	0.020264	80.416061	58.701378	110.465363	0.311147	0.000000	-1.019050	0.000000	0.000000	0.000000	0.014294	-0.002015	-0.035093	0.000000	0.000000	2.000000	61.000000	0.000000
2952.244530	0.093825	0.551665	0.020264	80.416061	58.701378	110.465363	0.311147	0.000000	-1.019050	0.000000	0.000000	0.000000	0.014294	-0.002015	-0.035093	0.000000	0.000000	2.000000	61.000000	0.000000
2952.247864	0.093825	0.551665	0.020264	80.413460	58.739456	110.505249	0.311147	0.000000	-1.019050	0.000000	0.000000	0.000000	0.014294	-0.002015	-0.035093	0.000000	0.000000	2.000000	61.000000	0.000000
2952.251197	0.093825	0.551665	0.020264	80.413460	58.739456	110.505249	0.311147	0.000000	-1.019050	0.000000	0.000000	0.000000	0.014294	-0.002015	-0.035093	0.000000	0.000000	2.000000	61.000000	0.000000
2952.254530	0.093853	0.551675	0.020169	80.413460	58.739456	110.505249	0.311147	0.000000	-1.019050	0.000000	0.000000	0.000000	0.008530	0.003174	-0.028454	0.000000	0.000000	2.000000	61.000000	0.000000
2952.257864	0.093853	0.551675	0.020169	80.411972	58.775486	110.538605	0.308765	0.000000	-1.013202	0.000000	0.000000	0.000000	0.008530	0.003174	-0.028454	0.000000	0.000000	2.000000	61.000000	0.000000
2952.261197	0.093853	0.551675	0.020169	80.411972	58.775486	110.538605	0.308765	0.000000	-1.013202	0.000000	0.000000	0.000000	0.008530	0.003174	-0.028454	0.000000	0.000000	2.000000	61.000000	0.000000
2952.264530	0.093853	0.551675	0.020169	80.411972	58.775486	110.538605	0.308765	0.000000	-1.013202	0.000000	0.000000	0.000000	0.008530	0.003174	-0.028454	0.000000	0.000000	2.000000	61.000000	0.000000
2952.267864	0.093985	0.551684	0.020120	80.408714	58.774681	110.531204	0.307343	0.000000	-1.008459	0.000000	0.000000	0.000000	0.039444	0.002792	-0.014850	0.000000	0.000000	2.000000	61.000000	0.000000
2952.271197	0.093985	0.551684	0.020120	80.408714	58.774681	110.531204	0.307343	0.000000	-1.008459	0.000000	0.000000	0.000000	0.039444	0.002792	-0.014850	0.000000	0.000000	2.000000	61.000000	0.000000
2952.274530	0.093985	0.551684	0.020120	80.408714	58.774681	110.531204	0.307343	0.000000	-1.008459	0.000000	0.000000	0.000000	0.039444	0.002792	-0.014850	0.000000	0.000000	2.000000	61.000000	0.000000
2952.277864	0.093985	0.551684	0.020120	80.404495	58.750057	110.503464	0.300769	0.000000	-1.005984	0.000000	0.000000	0.000000	0.039444	0.002792	-0.014850	0.000000	0.000000	2.000000	61.000000	0.000000
2952.281197	0.094019	0.551710	0.020173	80.404495	58.750057	110.503464	0.300769	0.000000	-1.005984	0.000000	0.000000	0.000000	0.010231	0.007601	0.016097	0.000000	0.000000	2.000000	61.000000	0.000000
2952.284530	0.094019	0.551710	0.020173	80.404495	58.750057	110.503464	0.300769	0.000000	-1.005984	0.000000	0.000000	0.000000	0.010231	0.007601	0.016097	0.000000	0.000000	2.000000	61.000000	0.000000
2952.287864	0.094019	0.551710	0.020173	80.400230	58.725395	110.475700	0.299064	0.000000	-1.008667	0.000000	0.000000	0.000000	0.010231	0.007601	0.016097	0.000000	0.000000	2.000000	61.000000	0.000000
2952.291197	0.094019	0.551710	0.020173	80.400230	58.725395	110.475700	0.299064	0.000000	-1.008667	0.000000	0.000000	0.000000	0.010231	0.007601	0.016097	0.000000	0.000000	2.000000	61.000000	0.000000
2952.294530	0.094056	0.551752	0.020245	80.400230	58.725395	110.475700	0.299064	0.000000	-1.008667	0.000000	0.000000	0.000000	0.011280	0.012782	0.021400	0.000000	0.000000	2.000000	61.000000	0.000000
2952.297864	0.094056	0.551752	0.020245	80.394875	58.700096	110.454491	0.299064	0.000000	-1.008667	0.000000	0.000000	0.000000	0.011280	0.012782	0.021400	0.000000	0.000000	2.000000	61.000000	0.000000
2952.301197	0.094056	0.551752	0.020245	80.394875	58.700096	110.454491	0.299064	0.000000	-1.008667	0.000000	0.000000	0.000000	0.011280	0.012782	0.021400	0.000000	0.000000	2.000000	61.000000	0.000000
2952.304530	0.094056	0.551752	0.020245	80.394875	58.700096	110.454491	0.299064	0.000000	-1.008667	0.000000	0.000000	0.000000	0.011280	0.012782	0.021400	0.000000	0.000000	2.000000	61.000000	0.000000
2952.307864	0.094058	0.551776	0.020370	80.384712	58.696419	110.459251	0.297184	0.000000	-1.012233	0.000000	0.000000	0.000000	0.000365	0.007193	0.037724	0.000000	0.000000	2.000000	61.000000	0.000000
2952.311197	0.094058	0.551776	0.020370	80.384712	58.696419	110.459251	0.297184	0.000000	-1.012233	0.000000	0.000000	0.000000	0.000365	0.007193	0.037724	0.000000	0.000000	2.000000	61.000000	0.000000
2952.314530	0.094058	0.551776	0.020370	80.384712	58.696419	110.459251	0.297184	0.000000	-1.012233	0.000000	0.000000	0.000000	0.000365	0.007193	0.037724	0.000000	0.000000	2.000000	61.000000	0.000000
2952.317864	0.094058	0.551776	0.020370	80.362549	58.779057	110.573235	0.297123	0.000000	-1.018521	0.000000	0.000000	0.000000	0.000365	0.007193	0.037724	0.000000	0.000000	2.000000	61.000000	0.000000
2952.321197	0.094070	0.551775	0.020434	80.362549	58.779057	110.573235	0.297123	0.000000	-1.018521	0.000000	0.000000	0.000000	0.003734	-0.000380	0.018952	0.000000	0.000000	2.000000	61.000000	0.000000
2952.324530	0.094070	0.551775	0.020434	80.362549	58.779057	110.573235	0.297123	0.000000	-1.018521	0.000000	0.000000	0.000000	0.003734	-0.000380	0.018952	0.000000	0.000000	2.000000	61.000000	0.000000
2952.327864	0.094070	0.551775	0.020434	80.322845	58.979073	110.838837	0.296501	0.000000	-1.021680	0.000000	0.000000	0.000000	0.003734	-0.000380	0.018952	0.000000	0.000000	2.000000	61.000000	0.000000
2952.331197	0.094070	0.551775	0.020434	80.322845	58.979073	110.838837	0.296501	0.000000	-1.021680	0.000000	0.000000	0.000000	0.003734	-0.000380	0.018952	0.000000	0.000000	2.000000	61.000000	0.000000
2952.334530	0.094072	0.551722	0.020444	80.322845	58.979073	110.838837	0.296501	0.000000	-1.021680	0.000000	0.000000	0.000000	0.000596	-0.015971	0.003041	0.000000	0.000000	2.000000	61.000000	0.000000
2952.337864	0.094072	0.551722	0.020444	80.259102	59.268673	111.229279	0.296501	0.000000	-1.021680	0.000000	0.000000	0.000000	0.000596	-0.015971	0.003041	0.000000	0.000000	2.000000	61.000000	0.000000
2952.341197	0.094072	0.551722	0.020444	80.259102	59.268673	111.229279	0.296501	0.000000	-1.021680	0.000000	0.000000	0.000000	0.000596	-0.015971	0.003041	0.000000	0.000000	2.000000	61.000000	0.000000
2952.344530	0.094072	0.551722	0.020444	80.259102	59.268673	111.229279	0.296501	0.000000	-1.021680	0.000000	0.000000	0.000000	0.000596	-0.015971	0.003041	0.000000	0.000000	2.000000	61.000000	0.000000
2952.347864	0.094066	0.551564	0.020411	80.193260	59.619343	111.691620	0.296402	0.000000	-1.022186	0.000000	0.000000	0.000000	-0.001937	-0.047464	-0.009839	0.000000	0.000000	2.000000	61.000000	0.000000
2952.351197	0.094066	0.551564	0.020411	80.193260	59.619343	111.691620	0.296402	0.000000	-1.022186	0.000000	0.000000	0.000000	-0.001937	-0.047464	-0.009839	0.000000	0.000000	2.000000	61.000000	0.000000
2952.354530	0.094066	0.551564	0.020411	80.193260	59.619343	111.691620	0.296402	0.000000	-1.022186	0.000000	0.000000	0.000000	-0.001937	-0.047464	-0.009839	0.000000	0.000000	2.000000	61.000000	0.000000
2952.357864	0.094066	0.551564	0.020411	80.107231	60.038231	112.255264	0.296724	0.000000	-1.020546	0.000000	0.000000	0.000000	-0.001937	-0.047464	-0.009839	0.000000	0.000000	2.000000	61.000000	0.000000
2952.361197	0.094034	0.551458	0.020372	80.107231	60.038231	112.255264	0.296724	0.000000	-1.020546	0.000000	0.000000	0.000000	-0.009339	-0.031537	-0.011547	0.000000	0.000000	2.000000	61.000000	0.000000
2952.364530	0.094034	0.551458	0.020372	80.107231	60.038231	112.255264	0.296724	0.000000	-1.020546	0.000000	0.000000	0.000000	-0.009339	-0.031537	-0.011547	0.000000	0.000000	2.000000	61.000000	0.000000
2952.367864	0.094034	0.551458	0.020372	80.028252	60.465424	112.819672	0.296724	0.000000	-1.020546	0.000000	0.000000	0.000000	-0.009339	-0.031537	-0.011547	0.000000	0.000000	2.000000	61.000000	0.000000
2952.371197	0.094034	0.551458	0.020372	80.028252	60.465424	112.819672	0.296724	0.000000	-1.020546	0.000000	0.000000	0.000000	-0.009339	-0.031537	-0.011547	0.000000	0.000000	2.000000	61.000000	0.000000
2952.374530	0.094019	0.551319	0.020294	80.028252	60.465424	112.819672	0.296724	0.000000	-1.020546	0.000000	0.000000	0.000000	-0.004631	-0.041871	-0.023511	0.000000	0.000000	2.000000	61.000000	0.000000
2952.377864	0.094019	0.551319	0.020294	79.962029	60.902737	113.381592	0.298281	0.000000	-1.018622	0.000000	0.000000	0.000000	-0.004631	-0.041871	-0.023511	0.000000	0.000000	2.000000	61.000000	0.000000
2952.381197	0.094019	0.551319	0.020294	79.962029	60.902737	113.381592	0.298281	0.000000	-1.018622	0.000000	0.000000	0.000000	-0.004631	-0.041871	-0.023511	0.000000	0.000000	2.000000	61.000000	0.000000
2952.384530	0.094019	0.551319	0.020294	79.962029	60.902737	113.381592	0.298281	0.000000	-1.018622	0.000000	0.000000	0.000000	-0.004631	-0.041871	-0.023511	0.000000	0.000000	2.000000	61.000000	0.000000
2952.387864	0.094026	0.550908	0.020090	79.907417	61.292370	113.878258	0.299052	0.000000	-1.014704	0.000000	0.000000	0.000000	0.002078	-0.123149	-0.061160	0.000000	0.000000	2.000000	61.000000	0.000000
2952.391197	0.094026	0.550908	0.020090	79.907417	61.292370	113.878258	0.299052	0.000000	-1.014704	0.000000	0.000000	0.000000	0.002078	-0.123149	-0.061160	0.000000	0.000000	2.000000	61.000000	0.000000
2952.394530	0.094026	0.550908	0.020090	79.907417	61.292370	113.878258	0.299052	0.000000	-1.014704	0.000000	0.000000	0.000000	0.002078	-0.123149	-0.061160	0.000000	0.000000	2.000000	61.000000	0.000000
2952.397864	0.094001	0.550691	0.019963	79.890022	61.571095	114.215797	0.298706	0.000000	-1.004510	0.000000	0.000000	0.000000	-0.007489	-0.065332	-0.038013	0.000000	0.000000	2.000000	61.000000	0.000000
2952.401197	0.094001	0.550691	0.019963	79.890022	61.571095	114.215797	0.298706	0.000000	-1.004510	0.000000	0.000000	0.000000	-0.007489	-0.065332	-0.038013	0.000000	0.000000	2.000000	61.000000	0.000000
2952.404530	0.094001	0.550691	0.019963	79.890022	61.571095	114.215797	0.298706	0.000000	-1.004510	0.000000	0.000000	0.000000	-0.007489	-0.065332	-0.038013	0.000000	0.000000	2.000000	61.000000	0.000000
2952.407864	0.094001	0.550691	0.019963	79.910225	61.745934	114.398506	0.299954	0.000000	-0.998175	0.000000	0.000000	0.000000	-0.007489	-0.065332	-0.038013	0.000000	0.000000	2.000000	61.000000	0.000000
2952.411197	0.093977	0.550446	0.019842	79.910225	61.745934	114.398506	0.299954	0.000000	-0.998175	0.000000	0.000000	0.000000	-0.007198	-0.073254	-0.036548	0.000000	0.000000	2.000000	61.000000	0.000000
2952.414530	0.093977	0.550446	0.019842	79.910225	61.745934	114.398506	0.299954	0.000000	-0.998175	0.000000	0.000000	0.000000	-0.007198	-0.073254	-0.036548	0.000000	0.000000	2.000000	61.000000	0.000000
2952.417864	0.093977	0.550446	0.019842	79.936005	61.923122	114.578461	0.299954	0.000000	-0.998175	0.000000	0.000000	0.000000	-0.007198	-0.073254	-0.036548	0.000000	0.000000	2.000000	61.000000	0.000000
2952.421197	0.093977	0.550446	0.019842	79.936005	61.923122	114.578461	0.299954	0.000000	-0.998175	0.000000	0.000000	0.000000	-0.007198	-0.073254	-0.036548	0.000000	0.000000	2.000000	61.000000	0.000000
2952.424530	0.093954	0.550176	0.019725	79.936005	61.923122	114.578461	0.299954	0.000000	-0.998175	0.000000	0.000000	0.000000	-0.006915	-0.081183	-0.035095	0.000000	0.000000	2.000000	61.000000	0.000000
2952.427864	0.093954	0.550176	0.019725	79.959717	62.087479	114.745377	0.301154	0.000000	-0.992084	0.000000	0.000000	0.000000	-0.006915	-0.081183	-0.035095	0.000000	0.000000	2.000000	61.000000	0.000000
2952.431197	0.093954	0.550176	0.019725	79.959717	62.087479	114.745377	0.301154	0.000000	-0.992084	0.000000	0.000000	0.000000	-0.006915	-0.081183	-0.035095	0.000000	0.000000	2.000000	61.000000	0.000000
2952.434530	0.093954	0.550176	0.019725	79.959717	62.087479	114.745377	0.301154	0.000000	-0.992084	0.000000	0.000000	0.000000	-0.006915	-0.081183	-0.035095	0.000000	0.000000	2.000000	61.000000	0.000000
2952.437864	0.093902	0.549624	0.019581	79.985313	62.263676	114.927071	0.302306	0.000000	-0.986234	0.000000	0.000000	0.000000	-0.015566	-0.165510	-0.043219	0.000000	0.000000	2.000000	61.000000	0.000000
2952.441197	0.093902	0.549624	0.019581	79.985313	62.263676	114.927071	0.302306	0.000000	-0.986234	0.000000	0.000000	0.000000	-0.015566	-0.165510	-0.043219	0.000000	0.000000	2.000000	61.000000	0.000000
2952.444530	0.093902	0.549624	0.019581	79.985313	62.263676	114.927071	0.302306	0.000000	-0.986234	0.000000	0.000000	0.000000	-0.015566	-0.165510	-0.043219	0.000000	0.000000	2.000000	61.000000	0.000000
2952.447864	0.093902	0.549624	0.019581	80.008827	62.426907	115.095589	0.304901	0.000000	-0.979031	0.000000	0.000000	0.000000	-0.015566	-0.165510	-0.043219	0.000000	0.000000	2.000000	61.000000	0.000000
2952.451197	0.093873	0.549343	0.019554	80.008827	62.426907	115.095589	0.304901	0.000000	-0.979031	0.000000	0.000000	0.000000	-0.008654	-0.084357	-0.008123	0.000000	0.000000	2.000000	61.000000	0.000000
2952.454530	0.093873	0.549343	0.019554	80.008827	62.426907	115.095589	0.304901	0.000000	-0.979031	0.000000	0.000000	0.000000	-0.008654	-0.084357	-0.008123	0.000000	0.000000	2.000000	61.000000	0.000000
2952.457864	0.093873	0.549343	0.019554	80.032257	62.585537	115.264938	0.304901	0.000000	-0.979031	0.000000	0.000000	0.000000	-0.008654	-0.084357	-0.008123	0.000000	0.000000	2.000000	61.000000	0.000000
2952.461197	0.093873	0.549343	0.019554	80.032257	62.585537	115.264938	0.304901	0.000000	-0.979031	0.000000	0.000000	0.000000	-0.008654	-0.084357	-0.008123	0.000000	0.000000	2.000000	61.000000	0.000000
2952.464530	0.093799	0.549062	0.019535	80.032257	62.585537	115.264938	0.304901	0.000000	-0.979031	0.000000	0.000000	0.000000	-0.022237	-0.084313	-0.005501	0.000000	0.000000	2.000000	61.000000	0.000000
2952.467864	0.093799	0.549062	0.019535	80.051773	62.714230	115.406647	0.306343	0.000000	-0.977677	0.000000	0.000000	0.000000	-0.022237	-0.084313	-0.005501	0.000000	0.000000	2.000000	61.000000	0.000000
2952.471197	0.093799	0.549062	0.019535	80.051773	62.714230	115.406647	0.306343	0.000000	-0.977677	0.000000	0.000000	0.000000	-0.022237	-0.084313	-0.005501	0.000000	0.000000	2.000000	61.000000	0.000000
2952.474530	0.093799	0.549062	0.019535	80.051773	62.714230	115.406647	0.306343	0.000000	-0.977677	0.000000	0.000000	0.000000	-0.022237	-0.084313	-0.005501	0.000000	0.000000	2.000000	61.000000	0.000000
2952.477864	0.093628	0.548550	0.019624	80.071182	62.843472	115.548904	0.310050	0.000000	-0.976760	0.000000	0.000000	0.000000	-0.051205	-0.153646	0.026511	0.000000	0.000000	2.000000	61.000000	0.000000
2952.481197	0.093628	0.548550	0.019624	80.071182	62.843472	115.548904	0.310050	0.000000	-0.976760	0.000000	0.000000	0.000000	-0.051205	-0.153646	0.026511	0.000000	0.000000	2.000000	61.000000	0.000000
2952.484530	0.093628	0.548550	0.019624	80.071182	62.843472	115.548904	0.310050	0.000000	-0.976760	0.000000	0.000000	0.000000	-0.051205	-0.153646	0.026511	0.000000	0.000000	2.000000	61.000000	0.000000
2952.487864	0.093628	0.548550	0.019624	80.088608	62.961922	115.677422	0.318584	0.000000	-0.981179	0.000000	0.000000	0.000000	-0.051205	-0.153646	0.026511	0.000000	0.000000	2.000000	61.000000	0.000000
2952.491197	0.093574	0.548301	0.019704	80.088608	62.961922	115.677422	0.318584	0.000000	-0.981179	0.000000	0.000000	0.000000	-0.016445	-0.074514	0.024016	0.000000	0.000000	2.000000	61.000000	0.000000
2952.494530	0.093574	0.548301	0.019704	80.088608	62.961922	115.677422	0.318584	0.000000	-0.981179	0.000000	0.000000	0.000000	-0.016445	-0.074514	0.024016	0.000000	0.000000	2.000000	61.000000	0.000000
2952.497864	0.093574	0.548301	0.019704	80.104057	63.066635	115.792023	0.318584	0.000000	-0.981179	0.000000	0.000000	0.000000	-0.016445	-0.074514	0.024016	0.000000	0.000000	2.000000	61.000000	0.000000
2952.501197	0.093574	0.548301	0.019704	80.104057	63.066635	115.792023	0.318584	0.000000	-0.981179	0.000000	0.000000	0.000000	-0.016445	-0.074514	0.024016	0.000000	0.000000	2.000000	61.000000	0.000000
2952.504530	0.093530	0.548078	0.019842	80.104057	63.066635	115.792023	0.318584	0.000000	-0.981179	0.000000	0.000000	0.000000	-0.013024	-0.067056	0.041485	0.000000	0.000000	2.000000	61.000000	0.000000
2952.507864	0.093530	0.548078	0.019842	80.117516	63.162960	115.892563	0.321324	0.000000	-0.985182	0.000000	0.000000	0.000000	-0.013024	-0.067056	0.041485	0.000000	0.000000	2.000000	61.000000	0.000000
2952.511197	0.093530	0.548078	0.019842	80.117516	63.162960	115.892563	0.321324	0.000000	-0.985182	0.000000	0.000000	0.000000	-0.013024	-0.067056	0.041485	0.000000	0.000000	2.000000	61.000000	0.000000
2952.514530	0.093530	0.548078	0.019842	80.117516	63.162960	115.892563	0.321324	0.000000	-0.985182	0.000000	0.000000	0.000000	-0.013024	-0.067056	0.041485	0.000000	0.000000	2.000000	61.000000	0.000000
2952.517864	0.093526	0.547623	0.020060	80.130943	63.259586	115.993385	0.323495	0.000000	-0.992096	0.000000	0.000000	0.000000	-0.001295	-0.136524	0.065387	0.000000	0.000000	2.000000	61.000000	0.000000
2952.521197	0.093526	0.547623	0.020060	80.130943	63.259586	115.993385	0.323495	0.000000	-0.992096	0.000000	0.000000	0.000000	-0.001295	-0.136524	0.065387	0.000000	0.000000	2.000000	61.000000	0.000000
2952.524530	0.093526	0.547623	0.020060	80.130943	63.259586	115.993385	0.323495	0.000000	-0.992096	0.000000	0.000000	0.000000	-0.001295	-0.136524	0.065387	0.000000	0.000000	2.000000	61.000000	0.000000
2952.527864	0.093526	0.547623	0.020060	80.144394	63.356487	116.094505	0.323711	0.000000	-1.002994	0.000000	0.000000	0.000000	-0.001295	-0.136524	0.065387	0.000000	0.000000	2.000000	61.000000	0.000000
2952.531197	0.093527	0.547426	0.020184	80.144394	63.356487	116.094505	0.323711	0.000000	-1.002994	0.000000	0.000000	0.000000	0.000244	-0.059161	0.037275	0.000000	0.000000	2.000000	61.000000	0.000000
2952.534530	0.093527	0.547426	0.020184	80.144394	63.356487	116.094505	0.323711	0.000000	-1.002994	0.000000	0.000000	0.000000	0.000244	-0.059161	0.037275	0.000000	0.000000	2.000000	61.000000	0.000000
2952.537864	0.093527	0.547426	0.020184	80.155853	63.439373	116.181381	0.323670	0.000000	-1.009206	0.000000	0.000000	0.000000	0.000244	-0.059161	0.037275	0.000000	0.000000	2.000000	61.000000	0.000000
2952.541197	0.093527	0.547426	0.020184	80.155853	63.439373	116.181381	0.323670	0.000000	-1.009206	0.000000	0.000000	0.000000	0.000244	-0.059161	0.037275	0.000000	0.000000	2.000000	61.000000	0.000000
2952.544530	0.093524	0.547211	0.020290	80.155853	63.439373	116.181381	0.323670	0.000000	-1.009206	0.000000	0.000000	0.000000	-0.000812	-0.064335	0.031894	0.000000	0.000000	2.000000	61.000000	0.000000
2952.547864	0.093524	0.547211	0.020290	80.169243	63.536770	116.283005	0.323670	0.000000	-1.009206	0.000000	0.000000	0.000000	-0.000812	-0.064335	0.031894	0.000000	0.000000	2.000000	61.000000	0.000000
2952.551197	0.093524	0.547211	0.020290	80.169243	63.536770	116.283005	0.323670	0.000000	-1.009206	0.000000	0.000000	0.000000	-0.000812	-0.064335	0.031894	0.000000	0.000000	2.000000	61.000000	0.000000
2952.554530	0.093524	0.547211	0.020290	80.169243	63.536770	116.283005	0.323670	0.000000	-1.009206	0.000000	0.000000	0.000000	-0.000812	-0.064335	0.031894	0.000000	0.000000	2.000000	61.000000	0.000000
2952.557864	0.093504	0.546837	0.020430	80.180656	63.620079	116.370316	0.323806	0.000000	-1.014522	0.000000	0.000000	0.000000	-0.005929	-0.112204	0.041855	0.000000	0.000000	2.000000	61.000000	0.000000
2952.561197	0.093504	0.546837	0.020430	80.180656	63.620079	116.370316	0.323806	0.000000	-1.014522	0.000000	0.000000	0.000000	-0.005929	-0.112204	0.041855	0.000000	0.000000	2.000000	61.000000	0.000000
2952.564530	0.093504	0.546837	0.020430	80.180656	63.620079	116.370316	0.323806	0.000000	-1.014522	0.000000	0.000000	0.000000	-0.005929	-0.112204	0.041855	0.000000	0.000000	2.000000	61.000000	0.000000
2952.567864	0.093513	0.546695	0.020477	80.192078	63.706337	116.457855	0.324793	0.000000	-1.021498	0.000000	0.000000	0.000000	0.002741	-0.042736	0.014005	0.000000	0.000000	2.000000	61.000000	0.000000
2952.571197	0.093513	0.546695	0.020477	80.192078	63.706337	116.457855	0.324793	0.000000	-1.021498	0.000000	0.000000	0.000000	0.002741	-0.042736	0.014005	0.000000	0.000000	2.000000	61.000000	0.000000
2952.574530	0.093513	0.546695	0.020477	80.192078	63.706337	116.457855	0.324793	0.000000	-1.021498	0.000000	0.000000	0.000000	0.002741	-0.042736	0.014005	0.000000	0.000000	2.000000	61.000000	0.000000
2952.577864	0.093513	0.546695	0.020477	80.201584	63.778362	116.530937	0.324337	0.000000	-1.023832	0.000000	0.000000	0.000000	0.002741	-0.042736	0.014005	0.000000	0.000000	2.000000	61.000000	0.000000
2952.581197	0.093533	0.546554	0.020456	80.201584	63.778362	116.530937	0.324337	0.000000	-1.023832	0.000000	0.000000	0.000000	0.005830	-0.042168	-0.006304	0.000000	0.000000	2.000000	61.000000	0.000000
2952.584530	0.093533	0.546554	0.020456	80.201584	63.778362	116.530937	0.324337	0.000000	-1.023832	0.000000	0.000000	0.000000	0.005830	-0.042168	-0.006304	0.000000	0.000000	2.000000	61.000000	0.000000
2952.587864	0.093533	0.546554	0.020456	80.211060	63.853268	116.604202	0.323365	0.000000	-1.022781	0.000000	0.000000	0.000000	0.005830	-0.042168	-0.006304	0.000000	0.000000	2.000000	61.000000	0.000000
2952.591197	0.093533	0.546554	0.020456	80.211060	63.853268	116.604202	0.323365	0.000000	-1.022781	0.000000	0.000000	0.000000	0.005830	-0.042168	-0.006304	0.000000	0.000000	2.000000	61.000000	0.000000
2952.594530	0.093529	0.546440	0.020434	80.211060	63.853268	116.604202	0.323365	0.000000	-1.022781	0.000000	0.000000	0.000000	-0.001256	-0.034171	-0.006419	0.000000	0.000000	2.000000	61.000000	0.000000
2952.597864	0.093529	0.546440	0.020434	80.218613	63.913784	116.662842	0.323365	0.000000	-1.022781	0.000000	0.000000	0.000000	-0.001256	-0.034171	-0.006419	0.000000	0.000000	2.000000	61.000000	0.000000
2952.601197	0.093529	0.546440	0.020434	80.218613	63.913784	116.662842	0.323365	0.000000	-1.022781	0.000000	0.000000	0.000000	-0.001256	-0.034171	-0.006419	0.000000	0.000000	2.000000	61.000000	0.000000
2952.604530	0.093529	0.546440	0.020434	80.218613	63.913784	116.662842	0.323365	0.000000	-1.022781	0.000000	0.000000	0.000000	-0.001256	-0.034171	-0.006419	0.000000	0.000000	2.000000	61.000000	0.000000
2952.607864	0.093558	0.546301	0.020345	80.227448	63.970554	116.715981	0.323575	0.000000	-1.021711	0.000000	0.000000	0.000000	0.008909	-0.041583	-0.026625	0.000000	0.000000	2.000000	61.000000	0.000000
2952.611197	0.093558	0.546301	0.020345	80.227448	63.970554	116.715981	0.323575	0.000000	-1.021711	0.000000	0.000000	0.000000	0.008909	-0.041583	-0.026625	0.000000	0.000000	2.000000	61.000000	0.000000
2952.614530	0.093558	0.546301	0.020345	80.227448	63.970554	116.715981	0.323575	0.000000	-1.021711	0.000000	0.000000	0.000000	0.008909	-0.041583	-0.026625	0.000000	0.000000	2.000000	61.000000	0.000000
2952.617864	0.093558	0.546301	0.020345	80.231209	63.999577	116.745430	0.322090	0.000000	-1.017274	0.000000	0.000000	0.000000	0.008909	-0.041583	-0.026625	0.000000	0.000000	2.000000	61.000000	0.000000
2952.621197	0.093566	0.546260	0.020265	80.231209	63.999577	116.745430	0.322090	0.000000	-1.017274	0.000000	0.000000	0.000000	0.002313	-0.012497	-0.024233	0.000000	0.000000	2.000000	61.000000	0.000000
2952.624530	0.093566	0.546260	0.020265	80.231209	63.999577	116.745430	0.322090	0.000000	-1.017274	0.000000	0.000000	0.000000	0.002313	-0.012497	-0.024233	0.000000	0.000000	2.000000	61.000000	0.000000
2952.627864	0.093566	0.546260	0.020265	80.234993	64.031281	116.774834	0.321704	0.000000	-1.013235	0.000000	0.000000	0.000000	0.002313	-0.012497	-0.024233	0.000000	0.000000	2.000000	61.000000	0.000000
2952.631197	0.093566	0.546260	0.020265	80.234993	64.031281	116.774834	0.321704	0.000000	-1.013235	0.000000	0.000000	0.000000	0.002313	-0.012497	-0.024233	0.000000	0.000000	2.000000	61.000000	0.000000
2952.634530	0.093535	0.546252	0.020229	80.234993	64.031281	116.774834	0.321704	0.000000	-1.013235	0.000000	0.000000	0.000000	-0.009183	-0.002269	-0.010836	0.000000	0.000000	2.000000	61.000000	0.000000
2952.637864	0.093535	0.546252	0.020229	80.234993	64.028595	116.774872	0.321704	0.000000	-1.013235	0.000000	0.000000	0.000000	-0.009183	-0.002269	-0.010836	0.000000	0.000000	2.000000	61.000000	0.000000
2952.641197	0.093535	0.546252	0.020229	80.234993	64.028595	116.774872	0.321704	0.000000	-1.013235	0.000000	0.000000	0.000000	-0.009183	-0.002269	-0.010836	0.000000	0.000000	2.000000	61.000000	0.000000
2952.644530	0.093535	0.546252	0.020229	80.234993	64.028595	116.774872	0.321704	0.000000	-1.013235	0.000000	0.000000	0.000000	-0.009183	-0.002269	-0.010836	0.000000	0.000000	2.000000	61.000000	0.000000
2952.647864	0.093511	0.546305	0.020223	80.231247	63.996887	116.745461	0.323234	0.000000	-1.011429	0.000000	0.000000	0.000000	-0.007362	0.015951	-0.001533	0.000000	0.000000	2.000000	61.000000	0.000000
2952.651197	0.093511	0.546305	0.020223	80.231247	63.996887	116.745461	0.323234	0.000000	-1.011429	0.000000	0.000000	0.000000	-0.007362	0.015951	-0.001533	0.000000	0.000000	2.000000	61.000000	0.000000
2952.654530	0.093511	0.546305	0.020223	80.231247	63.996887	116.745461	0.323234	0.000000	-1.011429	0.000000	0.000000	0.000000	-0.007362	0.015951	-0.001533	0.000000	0.000000	2.000000	61.000000	0.000000
2952.657864	0.093511	0.546305	0.020223	80.227463	63.967865	116.716011	0.324462	0.000000	-1.011173	0.000000	0.000000	0.000000	-0.007362	0.015951	-0.001533	0.000000	0.000000	2.000000	61.000000	0.000000
2952.661197	0.093491	0.546349	0.020241	80.227463	63.967865	116.716011	0.324462	0.000000	-1.011173	0.000000	0.000000	0.000000	-0.006028	0.013093	0.005265	0.000000	0.000000	2.000000	61.000000	0.000000
2952.664530	0.093491	0.546349	0.020241	80.227463	63.967865	116.716011	0.324462	0.000000	-1.011173	0.000000	0.000000	0.000000	-0.006028	0.013093	0.005265	0.000000	0.000000	2.000000	61.000000	0.000000
2952.667864	0.093491	0.546349	0.020241	80.221786	63.921700	116.671928	0.324462	0.000000	-1.011173	0.000000	0.000000	0.000000	-0.006028	0.013093	0.005265	0.000000	0.000000	2.000000	61.000000	0.000000
2952.671197	0.093491	0.546349	0.020241	80.221786	63.921700	116.671928	0.324462	0.000000	-1.011173	0.000000	0.000000	0.000000	-0.006028	0.013093	0.005265	0.000000	0.000000	2.000000	61.000000	0.000000
2952.674530	0.093497	0.546410	0.020272	80.221786	63.921700	116.671928	0.324462	0.000000	-1.011173	0.000000	0.000000	0.000000	0.001820	0.018222	0.009298	0.000000	0.000000	2.000000	61.000000	0.000000
2952.677864	0.093497	0.546410	0.020272	80.216087	63.878281	116.627861	0.325466	0.000000	-1.012051	0.000000	0.000000	0.000000	0.001820	0.018222	0.009298	0.000000	0.000000	2.000000	61.000000	0.000000
2952.681197	0.093497	0.546410	0.020272	80.216087	63.878281	116.627861	0.325466	0.000000	-1.012051	0.000000	0.000000	0.000000	0.001820	0.018222	0.009298	0.000000	0.000000	2.000000	61.000000	0.000000
2952.684530	0.093497	0.546410	0.020272	80.216087	63.878281	116.627861	0.325466	0.000000	-1.012051	0.000000	0.000000	0.000000	0.001820	0.018222	0.009298	0.000000	0.000000	2.000000	61.000000	0.000000
2952.687864	0.093504	0.546541	0.020311	80.210419	63.834900	116.583847	0.325163	0.000000	-1.013601	0.000000	0.000000	0.000000	0.002310	0.039296	0.011787	0.000000	0.000000	2.000000	61.000000	0.000000
2952.691197	0.093504	0.546541	0.020311	80.210419	63.834900	116.583847	0.325163	0.000000	-1.013601	0.000000	0.000000	0.000000	0.002310	0.039296	0.011787	0.000000	0.000000	2.000000	61.000000	0.000000
2952.694530	0.093504	0.546541	0.020311	80.210419	63.834900	116.583847	0.325163	0.000000	-1.013601	0.000000	0.000000	0.000000	0.002310	0.039296	0.011787	0.000000	0.000000	2.000000	61.000000	0.000000
2952.697864	0.093504	0.546541	0.020311	80.206619	63.808762	116.554573	0.324778	0.000000	-1.015565	0.000000	0.000000	0.000000	0.002310	0.039296	0.011787	0.000000	0.000000	2.000000	61.000000	0.000000
2952.701197	0.093529	0.546611	0.020315	80.206619	63.808762	116.554573	0.324778	0.000000	-1.015565	0.000000	0.000000	0.000000	0.007287	0.021068	0.001157	0.000000	0.000000	2.000000	61.000000	0.000000
2952.704530	0.093529	0.546611	0.020315	80.206619	63.808762	116.554573	0.324778	0.000000	-1.015565	0.000000	0.000000	0.000000	0.007287	0.021068	0.001157	0.000000	0.000000	2.000000	61.000000	0.000000
2952.707864	0.093529	0.546611	0.020315	80.202827	63.779919	116.525284	0.324778	0.000000	-1.015565	0.000000	0.000000	0.000000	0.007287	0.021068	0.001157	0.000000	0.000000	2.000000	61.000000	0.000000
2952.711197	0.093529	0.546611	0.020315	80.202827	63.779919	116.525284	0.324778	0.000000	-1.015565	0.000000	0.000000	0.000000	0.007287	0.021068	0.001157	0.000000	0.000000	2.000000	61.000000	0.000000
2952.714530	0.093545	0.546674	0.020278	80.202827	63.779919	116.525284	0.324778	0.000000	-1.015565	0.000000	0.000000	0.000000	0.004903	0.018809	-0.011011	0.000000	0.000000	2.000000	61.000000	0.000000
2952.717864	0.093545	0.546674	0.020278	80.199020	63.753780	116.496010	0.323563	0.000000	-1.015758	0.000000	0.000000	0.000000	0.004903	0.018809	-0.011011	0.000000	0.000000	2.000000	61.000000	0.000000
2952.721197	0.093545	0.546674	0.020278	80.199020	63.753780	116.496010	0.323563	0.000000	-1.015758	0.000000	0.000000	0.000000	0.004903	0.018809	-0.011011	0.000000	0.000000	2.000000	61.000000	0.000000
2952.724530	0.093545	0.546674	0.020278	80.199020	63.753780	116.496010	0.323563	0.000000	-1.015758	0.000000	0.000000	0.000000	0.004903	0.018809	-0.011011	0.000000	0.000000	2.000000	61.000000	0.000000
2952.727864	0.093547	0.546791	0.020169	80.195244	63.727730	116.466805	0.322746	0.000000	-1.013923	0.000000	0.000000	0.000000	0.000623	0.035300	-0.032862	0.000000	0.000000	2.000000	61.000000	0.000000
2952.731197	0.093547	0.546791	0.020169	80.195244	63.727730	116.466805	0.322746	0.000000	-1.013923	0.000000	0.000000	0.000000	0.000623	0.035300	-0.032862	0.000000	0.000000	2.000000	61.000000	0.000000
2952.734530	0.093547	0.546791	0.020169	80.195244	63.727730	116.466805	0.322746	0.000000	-1.013923	0.000000	0.000000	0.000000	0.000623	0.035300	-0.032862	0.000000	0.000000	2.000000	61.000000	0.000000
2952.737864	0.093547	0.546791	0.020169	80.195244	63.727730	116.466805	0.322642	0.000000	-1.008446	0.000000	0.000000	0.000000	0.000623	0.035300	-0.032862	0.000000	0.000000	2.000000	61.000000	0.000000
2952.741197	0.093538	0.546810	0.020124	80.195244	63.727730	116.466805	0.322642	0.000000	-1.008446	0.000000	0.000000	0.000000	-0.002667	0.005697	-0.013606	0.000000	0.000000	2.000000	61.000000	0.000000
2952.744530	0.093538	0.546810	0.020124	80.195244	63.727730	116.466805	0.322642	0.000000	-1.008446	0.000000	0.000000	0.000000	-0.002667	0.005697	-0.013606	0.000000	0.000000	2.000000	61.000000	0.000000
2952.747864	0.093538	0.546810	0.020124	80.193344	63.716061	116.452209	0.323087	0.000000	-1.006178	0.000000	0.000000	0.000000	-0.002667	0.005697	-0.013606	0.000000	0.000000	2.000000	61.000000	0.000000
2952.751197	0.093538	0.546810	0.020124	80.193344	63.716061	116.452209	0.323087	0.000000	-1.006178	0.000000	0.000000	0.000000	-0.002667	0.005697	-0.013606	0.000000	0.000000	2.000000	61.000000	0.000000
2952.754530	0.093564	0.546827	0.020137	80.193344	63.716061	116.452209	0.323087	0.000000	-1.006178	0.000000	0.000000	0.000000	0.007848	0.005120	0.004030	0.000000	0.000000	2.000000	61.000000	0.000000
2952.757864	0.093564	0.546827	0.020137	80.192101	63.719940	116.457870	0.323087	0.000000	-1.006178	0.000000	0.000000	0.000000	0.007848	0.005120	0.004030	0.000000	0.000000	2.000000	61.000000	0.000000
2952.761197	0.093564	0.546827	0.020137	80.192101	63.719940	116.457870	0.323087	0.000000	-1.006178	0.000000	0.000000	0.000000	0.007848	0.005120	0.004030	0.000000	0.000000	2.000000	61.000000	0.000000
2952.764530	0.093564	0.546827	0.020137	80.192101	63.719940	116.457870	0.323087	0.000000	-1.006178	0.000000	0.000000	0.000000	0.007848	0.005120	0.004030	0.000000	0.000000	2.000000	61.000000	0.000000
2952.767864	0.093564	0.546827	0.020137	80.192101	63.719940	116.457870	0.321779	0.000000	-1.006850	0.000000	0.000000	0.000000	0.000001	0.000005	0.000000	0.000000	0.000000	2.000000	61.000000	0.000000
2952.771197	0.093564	0.546827	0.020137	80.192101	63.719940	116.457870	0.321779	0.000000	-1.006850	0.000000	0.000000	0.000000	0.000001	0.000005	0.000000	0.000000	0.000000	2.000000	61.000000	0.000000
2952.774530	0.093564	0.546827	0.020137	80.192101	63.719940	116.457870	0.321779	0.000000	-1.006850	0.000000	0.000000	0.000000	0.000001	0.000005	0.000000	0.000000	0.000000	2.000000	61.000000	0.000000
2952.777864	0.093564	0.546827	0.020137	80.192078	63.722633	116.457825	0.321779	0.000000	-1.006850	0.000000	0.000000	0.000000	0.000001	0.000005	0.000000	0.000000	0.000000	2.000000	61.000000	0.000000
2952.781197	0.093587	0.546827	0.020133	80.192078	63.722633	116.457825	0.321779	0.000000	-1.006850	0.000000	0.000000	0.000000	0.006798	0.000005	-0.001333	0.000000	0.000000	2.000000	61.000000	0.000000
2952.784530	0.093587	0.546827	0.020133	80.192078	63.722633	116.457825	0.321779	0.000000	-1.006850	0.000000	0.000000	0.000000	0.006798	0.000005	-0.001333	0.000000	0.000000	2.000000	61.000000	0.000000
2952.787864	0.093587	0.546827	0.020133	80.193962	63.739750	116.472443	0.320646	0.000000	-1.006628	0.000000	0.000000	0.000000	0.006798	0.000005	-0.001333	0.000000	0.000000	2.000000	61.000000	0.000000
2952.791197	0.093587	0.546827	0.020133	80.193962	63.739750	116.472443	0.320646	0.000000	-1.006628	0.000000	0.000000	0.000000	0.006798	0.000005	-0.001333	0.000000	0.000000	2.000000	61.000000	0.000000
2952.794530	0.093606	0.546810	0.020110	80.193962	63.739750	116.472443	0.320646	0.000000	-1.006628	0.000000	0.000000	0.000000	0.005744	-0.005122	-0.006695	0.000000	0.000000	2.000000	61.000000	0.000000
2952.797864	0.093606	0.546810	0.020110	80.194649	63.760765	116.492714	0.320646	0.000000	-1.006628	0.000000	0.000000	0.000000	0.005744	-0.005122	-0.006695	0.000000	0.000000	2.000000	61.000000	0.000000
2952.801197	0.093606	0.546810	0.020110	80.194649	63.760765	116.492714	0.320646	0.000000	-1.006628	0.000000	0.000000	0.000000	0.005744	-0.005122	-0.006695	0.000000	0.000000	2.000000	61.000000	0.000000
2952.804530	0.093606	0.546810	0.020110	80.194649	63.760765	116.492714	0.320646	0.000000	-1.006628	0.000000	0.000000	0.000000	0.005744	-0.005122	-0.006695	0.000000	0.000000	2.000000	61.000000	0.000000
2952.807864	0.093690	0.546776	0.020057	80.195244	63.784454	116.512962	0.319688	0.000000	-1.005512	0.000000	0.000000	0.000000	0.025083	-0.010280	-0.016058	0.000000	0.000000	2.000000	61.000000	0.000000
2952.811197	0.093690	0.546776	0.020057	80.195244	63.784454	116.512962	0.319688	0.000000	-1.005512	0.000000	0.000000	0.000000	0.025083	-0.010280	-0.016058	0.000000	0.000000	2.000000	61.000000	0.000000
2952.814530	0.093690	0.546776	0.020057	80.195244	63.784454	116.512962	0.319688	0.000000	-1.005512	0.000000	0.000000	0.000000	0.025083	-0.010280	-0.016058	0.000000	0.000000	2.000000	61.000000	0.000000
2952.817864	0.093690	0.546776	0.020057	80.194000	63.796490	116.518600	0.315508	0.000000	-1.002836	0.000000	0.000000	0.000000	0.025083	-0.010280	-0.016058	0.000000	0.000000	2.000000	61.000000	0.000000
2952.821197	0.093735	0.546776	0.020048	80.194000	63.796490	116.518600	0.315508	0.000000	-1.002836	0.000000	0.000000	0.000000	0.013593	0.000002	-0.002669	0.000000	0.000000	2.000000	61.000000	0.000000
2952.824530	0.093735	0.546776	0.020048	80.194000	63.796490	116.518600	0.315508	0.000000	-1.002836	0.000000	0.000000	0.000000	0.013593	0.000002	-0.002669	0.000000	0.000000	2.000000	61.000000	0.000000
2952.827864	0.093735	0.546776	0.020048	80.194000	63.801945	116.518631	0.313242	0.000000	-1.002391	0.000000	0.000000	0.000000	0.013593	0.000002	-0.002669	0.000000	0.000000	2.000000	61.000000	0.000000
2952.831197	0.093735	0.546776	0.020048	80.194000	63.801945	116.518631	0.313242	0.000000	-1.002391	0.000000	0.000000	0.000000	0.013593	0.000002	-0.002669	0.000000	0.000000	2.000000	61.000000	0.000000
2952.834530	0.093780	0.546776	0.020039	80.194000	63.801945	116.518631	0.313242	0.000000	-1.002391	0.000000	0.000000	0.000000	0.013594	0.000002	-0.002671	0.000000	0.000000	2.000000	61.000000	0.000000
2952.837864	0.093780	0.546776	0.020039	80.194000	63.807388	116.518631	0.313242	0.000000	-1.002391	0.000000	0.000000	0.000000	0.013594	0.000002	-0.002671	0.000000	0.000000	2.000000	61.000000	0.000000
2952.841197	0.093780	0.546776	0.020039	80.194000	63.807388	116.518631	0.313242	0.000000	-1.002391	0.000000	0.000000	0.000000	0.013594	0.000002	-0.002671	0.000000	0.000000	2.000000	61.000000	0.000000
2952.844530	0.093780	0.546776	0.020039	80.194000	63.807388	116.518631	0.313242	0.000000	-1.002391	0.000000	0.000000	0.000000	0.013594	0.000002	-0.002671	0.000000	0.000000	2.000000	61.000000	0.000000
2952.847864	0.093834	0.546784	0.020071	80.192116	63.792999	116.504013	0.310977	0.000000	-1.001946	0.000000	0.000000	0.000000	0.015982	0.002291	0.009492	0.000000	0.000000	2.000000	61.000000	0.000000
2952.851197	0.093834	0.546784	0.020071	80.192116	63.792999	116.504013	0.310977	0.000000	-1.001946	0.000000	0.000000	0.000000	0.015982	0.002291	0.009492	0.000000	0.000000	2.000000	61.000000	0.000000
2952.854530	0.093834	0.546784	0.020071	80.192116	63.792999	116.504013	0.310977	0.000000	-1.001946	0.000000	0.000000	0.000000	0.015982	0.002291	0.009492	0.000000	0.000000	2.000000	61.000000	0.000000
2952.857864	0.093834	0.546784	0.020071	80.190216	63.778599	116.489395	0.308313	0.000000	-1.003528	0.000000	0.000000	0.000000	0.015982	0.002291	0.009492	0.000000	0.000000	2.000000	61.000000	0.000000
2952.861197	0.093846	0.546782	0.020134	80.190216	63.778599	116.489395	0.308313	0.000000	-1.003528	0.000000	0.000000	0.000000	0.003732	-0.000565	0.018965	0.000000	0.000000	2.000000	61.000000	0.000000
2952.864530	0.093846	0.546782	0.020134	80.190216	63.778599	116.489395	0.308313	0.000000	-1.003528	0.000000	0.000000	0.000000	0.003732	-0.000565	0.018965	0.000000	0.000000	2.000000	61.000000	0.000000
2952.867864	0.093846	0.546782	0.020134	80.188309	63.764183	116.474770	0.307691	0.000000	-1.006689	0.000000	0.000000	0.000000	0.003732	-0.000565	0.018965	0.000000	0.000000	2.000000	61.000000	0.000000
2952.871197	0.093846	0.546782	0.020134	80.188309	63.764183	116.474770	0.307691	0.000000	-1.006689	0.000000	0.000000	0.000000	0.003732	-0.000565	0.018965	0.000000	0.000000	2.000000	61.000000	0.000000
2952.874530	0.093859	0.546780	0.020197	80.188309	63.764183	116.474770	0.307691	0.000000	-1.006689	0.000000	0.000000	0.000000	0.003727	-0.000543	0.018965	0.000000	0.000000	2.000000	61.000000	0.000000
2952.877864	0.093859	0.546780	0.020197	80.188309	63.766914	116.474792	0.307691	0.000000	-1.006689	0.000000	0.000000	0.000000	0.003727	-0.000543	0.018965	0.000000	0.000000	2.000000	61.000000	0.000000
2952.881197	0.093859	0.546780	0.020197	80.188309	63.766914	116.474792	0.307691	0.000000	-1.006689	0.000000	0.000000	0.000000	0.003727	-0.000543	0.018965	0.000000	0.000000	2.000000	61.000000	0.000000
2952.884530	0.093859	0.546780	0.020197	80.188309	63.766914	116.474792	0.307691	0.000000	-1.006689	0.000000	0.000000	0.000000	0.003727	-0.000543	0.018965	0.000000	0.000000	2.000000	61.000000	0.000000
2952.887864	0.093868	0.546761	0.020242	80.188309	63.766914	116.474792	0.307070	0.000000	-1.009850	0.000000	0.000000	0.000000	0.002673	-0.005701	0.013602	0.000000	0.000000	2.000000	61.000000	0.000000
2952.891197	0.093868	0.546761	0.020242	80.188309	63.766914	116.474792	0.307070	0.000000	-1.009850	0.000000	0.000000	0.000000	0.002673	-0.005701	0.013602	0.000000	0.000000	2.000000	61.000000	0.000000
2952.894530	0.093868	0.546761	0.020242	80.188309	63.766914	116.474792	0.307070	0.000000	-1.009850	0.000000	0.000000	0.000000	0.002673	-0.005701	0.013602	0.000000	0.000000	2.000000	61.000000	0.000000
2952.897864	0.093868	0.546761	0.020242	80.188309	63.764183	116.474770	0.306624	0.000000	-1.012117	0.000000	0.000000	0.000000	0.002673	-0.005701	0.013602	0.000000	0.000000	2.000000	61.000000	0.000000
2952.901197	0.093864	0.546744	0.020224	80.188309	63.764183	116.474770	0.306624	0.000000	-1.012117	0.000000	0.000000	0.000000	-0.001054	-0.005124	-0.005361	0.000000	0.000000	2.000000	61.000000	0.000000
2952.904530	0.093864	0.546744	0.020224	80.188309	63.764183	116.474770	0.306624	0.000000	-1.012117	0.000000	0.000000	0.000000	-0.001054	-0.005124	-0.005361	0.000000	0.000000	2.000000	61.000000	0.000000
2952.907864	0.093864	0.546744	0.020224	80.192116	63.792999	116.504013	0.306800	0.000000	-1.011223	0.000000	0.000000	0.000000	-0.001054	-0.005124	-0.005361	0.000000	0.000000	2.000000	61.000000	0.000000
2952.911197	0.093864	0.546744	0.020224	80.192116	63.792999	116.504013	0.306800	0.000000	-1.011223	0.000000	0.000000	0.000000	-0.001054	-0.005124	-0.005361	0.000000	0.000000	2.000000	61.000000	0.000000
2952.914530	0.093852	0.546746	0.020161	80.192116	63.792999	116.504013	0.306800	0.000000	-1.011223	0.000000	0.000000	0.000000	-0.003729	0.000576	-0.018964	0.000000	0.000000	2.000000	61.000000	0.000000
2952.917864	0.093852	0.546746	0.020161	80.190216	63.813557	116.535553	0.306800	0.000000	-1.011223	0.000000	0.000000	0.000000	-0.003729	0.000576	-0.018964	0.000000	1.000000	2.000000	61.000000	0.000000
2952.921197	0.093852	0.546746	0.020161	80.190216	63.813557	116.535553	0.306800	0.000000	-1.011223	0.000000	0.000000	0.000000	-0.003729	0.000576	-0.018964	0.000000	1.000000	2.000000	61.000000	0.000000
